# Supplementary material for: De novo design of obligate ABC-type heterotrimeric proteins
Source: Nat Struct Mol Biol. 2022 Dec 15;29(12):1266–76. doi: 10.1038/s41594-022-00879-4 (PMC9758053; doi:10.1038/s41594-022-00879-4)
Supplement: Supplementary file 4 — This compressed file contains all PDB files and scripts used in our design protocols and analyses, as well as the final design model outputs. [file 41594_2022_879_MOESM4_ESM.zip › source_data/pdbs/AF-Multimer for base_pdbs/DHT05/DHT05_AF-Mult_model5.pdb]

MODEL     1                                                                     
ATOM      1  N   PRO B   1       2.638 -25.073 -14.195  1.00 66.31           N  
ATOM      2  CA  PRO B   1       2.221 -24.225 -15.314  1.00 66.31           C  
ATOM      3  C   PRO B   1       0.869 -23.556 -15.075  1.00 66.31           C  
ATOM      4  CB  PRO B   1       2.146 -25.203 -16.489  1.00 66.31           C  
ATOM      5  O   PRO B   1       0.664 -22.408 -15.479  1.00 66.31           O  
ATOM      6  CG  PRO B   1       2.828 -26.440 -16.000  1.00 66.31           C  
ATOM      7  CD  PRO B   1       2.963 -26.352 -14.507  1.00 66.31           C  
ATOM      8  N   GLU B   2       0.043 -24.307 -14.442  1.00 74.09           N  
ATOM      9  CA  GLU B   2      -1.290 -23.781 -14.162  1.00 74.09           C  
ATOM     10  C   GLU B   2      -1.241 -22.696 -13.090  1.00 74.09           C  
ATOM     11  CB  GLU B   2      -2.232 -24.908 -13.728  1.00 74.09           C  
ATOM     12  O   GLU B   2      -1.944 -21.688 -13.187  1.00 74.09           O  
ATOM     13  CG  GLU B   2      -3.014 -25.531 -14.875  1.00 74.09           C  
ATOM     14  CD  GLU B   2      -3.959 -26.635 -14.427  1.00 74.09           C  
ATOM     15  OE1 GLU B   2      -4.669 -27.211 -15.282  1.00 74.09           O  
ATOM     16  OE2 GLU B   2      -3.989 -26.926 -13.210  1.00 74.09           O  
ATOM     17  N   GLU B   3      -0.304 -22.857 -12.119  1.00 77.50           N  
ATOM     18  CA  GLU B   3      -0.129 -21.893 -11.037  1.00 77.50           C  
ATOM     19  C   GLU B   3       0.466 -20.586 -11.554  1.00 77.50           C  
ATOM     20  CB  GLU B   3       0.759 -22.476  -9.935  1.00 77.50           C  
ATOM     21  O   GLU B   3       0.052 -19.502 -11.138  1.00 77.50           O  
ATOM     22  CG  GLU B   3       0.014 -23.366  -8.951  1.00 77.50           C  
ATOM     23  CD  GLU B   3       0.919 -23.985  -7.898  1.00 77.50           C  
ATOM     24  OE1 GLU B   3       0.428 -24.786  -7.071  1.00 77.50           O  
ATOM     25  OE2 GLU B   3       2.129 -23.665  -7.899  1.00 77.50           O  
ATOM     26  N   LYS B   4       1.418 -20.781 -12.489  1.00 78.21           N  
ATOM     27  CA  LYS B   4       2.030 -19.604 -13.098  1.00 78.21           C  
ATOM     28  C   LYS B   4       1.004 -18.798 -13.890  1.00 78.21           C  
ATOM     29  CB  LYS B   4       3.191 -20.011 -14.007  1.00 78.21           C  
ATOM     30  O   LYS B   4       1.020 -17.566 -13.864  1.00 78.21           O  
ATOM     31  CG  LYS B   4       4.498 -20.257 -13.268  1.00 78.21           C  
ATOM     32  CD  LYS B   4       5.648 -20.508 -14.236  1.00 78.21           C  
ATOM     33  CE  LYS B   4       6.936 -20.850 -13.498  1.00 78.21           C  
ATOM     34  NZ  LYS B   4       8.064 -21.103 -14.443  1.00 78.21           N  
ATOM     35  N   LYS B   5       0.115 -19.610 -14.648  1.00 76.70           N  
ATOM     36  CA  LYS B   5      -0.942 -18.944 -15.403  1.00 76.70           C  
ATOM     37  C   LYS B   5      -1.895 -18.198 -14.473  1.00 76.70           C  
ATOM     38  CB  LYS B   5      -1.718 -19.956 -16.247  1.00 76.70           C  
ATOM     39  O   LYS B   5      -2.318 -17.080 -14.776  1.00 76.70           O  
ATOM     40  CG  LYS B   5      -1.066 -20.277 -17.584  1.00 76.70           C  
ATOM     41  CD  LYS B   5      -1.938 -21.202 -18.424  1.00 76.70           C  
ATOM     42  CE  LYS B   5      -1.220 -21.651 -19.689  1.00 76.70           C  
ATOM     43  NZ  LYS B   5      -2.064 -22.574 -20.506  1.00 76.70           N  
ATOM     44  N   GLU B   6      -2.185 -18.934 -13.398  1.00 77.42           N  
ATOM     45  CA  GLU B   6      -3.085 -18.317 -12.428  1.00 77.42           C  
ATOM     46  C   GLU B   6      -2.461 -17.067 -11.815  1.00 77.42           C  
ATOM     47  CB  GLU B   6      -3.455 -19.314 -11.328  1.00 77.42           C  
ATOM     48  O   GLU B   6      -3.140 -16.054 -11.630  1.00 77.42           O  
ATOM     49  CG  GLU B   6      -4.644 -18.882 -10.481  1.00 77.42           C  
ATOM     50  CD  GLU B   6      -5.091 -19.943  -9.489  1.00 77.42           C  
ATOM     51  OE1 GLU B   6      -6.039 -19.687  -8.712  1.00 77.42           O  
ATOM     52  OE2 GLU B   6      -4.489 -21.040  -9.488  1.00 77.42           O  
ATOM     53  N   ILE B   7      -1.239 -17.051 -11.683  1.00 76.13           N  
ATOM     54  CA  ILE B   7      -0.517 -15.922 -11.105  1.00 76.13           C  
ATOM     55  C   ILE B   7      -0.495 -14.762 -12.097  1.00 76.13           C  
ATOM     56  CB  ILE B   7       0.923 -16.316 -10.708  1.00 76.13           C  
ATOM     57  O   ILE B   7      -0.712 -13.608 -11.718  1.00 76.13           O  
ATOM     58  CG1 ILE B   7       0.903 -17.314  -9.545  1.00 76.13           C  
ATOM     59  CG2 ILE B   7       1.743 -15.073 -10.348  1.00 76.13           C  
ATOM     60  CD1 ILE B   7       2.270 -17.884  -9.194  1.00 76.13           C  
ATOM     61  N   LYS B   8      -0.142 -15.212 -13.299  1.00 77.80           N  
ATOM     62  CA  LYS B   8      -0.149 -14.185 -14.337  1.00 77.80           C  
ATOM     63  C   LYS B   8      -1.513 -13.505 -14.428  1.00 77.80           C  
ATOM     64  CB  LYS B   8       0.229 -14.787 -15.691  1.00 77.80           C  
ATOM     65  O   LYS B   8      -1.595 -12.283 -14.560  1.00 77.80           O  
ATOM     66  CG  LYS B   8       0.678 -13.761 -16.721  1.00 77.80           C  
ATOM     67  CD  LYS B   8       1.133 -14.428 -18.012  1.00 77.80           C  
ATOM     68  CE  LYS B   8       1.427 -13.402 -19.099  1.00 77.80           C  
ATOM     69  NZ  LYS B   8       1.871 -14.052 -20.369  1.00 77.80           N  
ATOM     70  N   ARG B   9      -2.584 -14.341 -14.352  1.00 77.15           N  
ATOM     71  CA  ARG B   9      -3.934 -13.790 -14.416  1.00 77.15           C  
ATOM     72  C   ARG B   9      -4.207 -12.871 -13.229  1.00 77.15           C  
ATOM     73  CB  ARG B   9      -4.972 -14.913 -14.459  1.00 77.15           C  
ATOM     74  O   ARG B   9      -4.749 -11.777 -13.396  1.00 77.15           O  
ATOM     75  CG  ARG B   9      -6.381 -14.438 -14.778  1.00 77.15           C  
ATOM     76  CD  ARG B   9      -7.383 -15.583 -14.746  1.00 77.15           C  
ATOM     77  NE  ARG B   9      -7.762 -15.929 -13.379  1.00 77.15           N  
ATOM     78  NH1 ARG B   9      -9.804 -16.842 -13.956  1.00 77.15           N  
ATOM     79  NH2 ARG B   9      -9.146 -16.789 -11.761  1.00 77.15           N  
ATOM     80  CZ  ARG B   9      -8.903 -16.519 -13.035  1.00 77.15           C  
ATOM     81  N   THR B  10      -3.716 -13.307 -12.133  1.00 79.67           N  
ATOM     82  CA  THR B  10      -3.947 -12.515 -10.930  1.00 79.67           C  
ATOM     83  C   THR B  10      -3.133 -11.225 -10.969  1.00 79.67           C  
ATOM     84  CB  THR B  10      -3.592 -13.311  -9.661  1.00 79.67           C  
ATOM     85  O   THR B  10      -3.631 -10.159 -10.599  1.00 79.67           O  
ATOM     86  CG2 THR B  10      -3.991 -12.546  -8.403  1.00 79.67           C  
ATOM     87  OG1 THR B  10      -4.283 -14.566  -9.682  1.00 79.67           O  
ATOM     88  N   THR B  11      -2.024 -11.262 -11.631  1.00 81.88           N  
ATOM     89  CA  THR B  11      -1.164 -10.087 -11.723  1.00 81.88           C  
ATOM     90  C   THR B  11      -1.756  -9.057 -12.681  1.00 81.88           C  
ATOM     91  CB  THR B  11       0.254 -10.467 -12.186  1.00 81.88           C  
ATOM     92  O   THR B  11      -1.726  -7.855 -12.405  1.00 81.88           O  
ATOM     93  CG2 THR B  11       1.166  -9.245 -12.226  1.00 81.88           C  
ATOM     94  OG1 THR B  11       0.804 -11.430 -11.279  1.00 81.88           O  
ATOM     95  N   GLU B  12      -2.309  -9.514 -13.797  1.00 83.14           N  
ATOM     96  CA  GLU B  12      -2.924  -8.590 -14.746  1.00 83.14           C  
ATOM     97  C   GLU B  12      -4.168  -7.936 -14.153  1.00 83.14           C  
ATOM     98  CB  GLU B  12      -3.280  -9.314 -16.047  1.00 83.14           C  
ATOM     99  O   GLU B  12      -4.400  -6.741 -14.348  1.00 83.14           O  
ATOM    100  CG  GLU B  12      -2.077  -9.631 -16.923  1.00 83.14           C  
ATOM    101  CD  GLU B  12      -1.264  -8.402 -17.295  1.00 83.14           C  
ATOM    102  OE1 GLU B  12      -0.016  -8.491 -17.343  1.00 83.14           O  
ATOM    103  OE2 GLU B  12      -1.880  -7.340 -17.539  1.00 83.14           O  
ATOM    104  N   GLU B  13      -4.957  -8.831 -13.432  1.00 84.32           N  
ATOM    105  CA  GLU B  13      -6.144  -8.294 -12.773  1.00 84.32           C  
ATOM    106  C   GLU B  13      -5.768  -7.258 -11.717  1.00 84.32           C  
ATOM    107  CB  GLU B  13      -6.962  -9.421 -12.136  1.00 84.32           C  
ATOM    108  O   GLU B  13      -6.408  -6.211 -11.612  1.00 84.32           O  
ATOM    109  CG  GLU B  13      -7.706 -10.285 -13.144  1.00 84.32           C  
ATOM    110  CD  GLU B  13      -8.417 -11.470 -12.509  1.00 84.32           C  
ATOM    111  OE1 GLU B  13      -9.062 -12.254 -13.241  1.00 84.32           O  
ATOM    112  OE2 GLU B  13      -8.328 -11.614 -11.269  1.00 84.32           O  
ATOM    113  N   VAL B  14      -4.680  -7.487 -11.045  1.00 82.90           N  
ATOM    114  CA  VAL B  14      -4.213  -6.584  -9.999  1.00 82.90           C  
ATOM    115  C   VAL B  14      -3.692  -5.293 -10.625  1.00 82.90           C  
ATOM    116  CB  VAL B  14      -3.113  -7.239  -9.134  1.00 82.90           C  
ATOM    117  O   VAL B  14      -3.979  -4.198 -10.135  1.00 82.90           O  
ATOM    118  CG1 VAL B  14      -2.444  -6.201  -8.235  1.00 82.90           C  
ATOM    119  CG2 VAL B  14      -3.698  -8.376  -8.298  1.00 82.90           C  
ATOM    120  N   LYS B  15      -3.035  -5.461 -11.719  1.00 85.40           N  
ATOM    121  CA  LYS B  15      -2.524  -4.293 -12.430  1.00 85.40           C  
ATOM    122  C   LYS B  15      -3.662  -3.379 -12.877  1.00 85.40           C  
ATOM    123  CB  LYS B  15      -1.692  -4.722 -13.639  1.00 85.40           C  
ATOM    124  O   LYS B  15      -3.573  -2.157 -12.745  1.00 85.40           O  
ATOM    125  CG  LYS B  15      -0.883  -3.596 -14.265  1.00 85.40           C  
ATOM    126  CD  LYS B  15      -0.048  -4.092 -15.439  1.00 85.40           C  
ATOM    127  CE  LYS B  15       0.592  -2.938 -16.199  1.00 85.40           C  
ATOM    128  NZ  LYS B  15       1.365  -3.416 -17.384  1.00 85.40           N  
ATOM    129  N   GLU B  16      -4.679  -4.015 -13.470  1.00 86.83           N  
ATOM    130  CA  GLU B  16      -5.817  -3.232 -13.941  1.00 86.83           C  
ATOM    131  C   GLU B  16      -6.531  -2.543 -12.782  1.00 86.83           C  
ATOM    132  CB  GLU B  16      -6.799  -4.121 -14.710  1.00 86.83           C  
ATOM    133  O   GLU B  16      -6.912  -1.375 -12.887  1.00 86.83           O  
ATOM    134  CG  GLU B  16      -7.957  -3.358 -15.338  1.00 86.83           C  
ATOM    135  CD  GLU B  16      -7.510  -2.320 -16.356  1.00 86.83           C  
ATOM    136  OE1 GLU B  16      -8.284  -1.380 -16.643  1.00 86.83           O  
ATOM    137  OE2 GLU B  16      -6.377  -2.450 -16.870  1.00 86.83           O  
ATOM    138  N   GLU B  17      -6.673  -3.255 -11.737  1.00 85.08           N  
ATOM    139  CA  GLU B  17      -7.327  -2.687 -10.562  1.00 85.08           C  
ATOM    140  C   GLU B  17      -6.509  -1.540  -9.975  1.00 85.08           C  
ATOM    141  CB  GLU B  17      -7.557  -3.765  -9.500  1.00 85.08           C  
ATOM    142  O   GLU B  17      -7.066  -0.518  -9.569  1.00 85.08           O  
ATOM    143  CG  GLU B  17      -8.708  -4.708  -9.820  1.00 85.08           C  
ATOM    144  CD  GLU B  17      -9.038  -5.660  -8.682  1.00 85.08           C  
ATOM    145  OE1 GLU B  17      -9.985  -6.467  -8.821  1.00 85.08           O  
ATOM    146  OE2 GLU B  17      -8.344  -5.599  -7.642  1.00 85.08           O  
ATOM    147  N   PHE B  18      -5.140  -1.649 -10.012  1.00 84.36           N  
ATOM    148  CA  PHE B  18      -4.272  -0.580  -9.532  1.00 84.36           C  
ATOM    149  C   PHE B  18      -4.393   0.655 -10.417  1.00 84.36           C  
ATOM    150  CB  PHE B  18      -2.815  -1.050  -9.484  1.00 84.36           C  
ATOM    151  O   PHE B  18      -4.403   1.783  -9.919  1.00 84.36           O  
ATOM    152  CG  PHE B  18      -2.385  -1.558  -8.134  1.00 84.36           C  
ATOM    153  CD1 PHE B  18      -2.240  -0.686  -7.062  1.00 84.36           C  
ATOM    154  CD2 PHE B  18      -2.126  -2.908  -7.938  1.00 84.36           C  
ATOM    155  CE1 PHE B  18      -1.843  -1.154  -5.811  1.00 84.36           C  
ATOM    156  CE2 PHE B  18      -1.728  -3.383  -6.691  1.00 84.36           C  
ATOM    157  CZ  PHE B  18      -1.586  -2.504  -5.629  1.00 84.36           C  
ATOM    158  N   ARG B  19      -4.537   0.397 -11.701  1.00 86.64           N  
ATOM    159  CA  ARG B  19      -4.693   1.501 -12.643  1.00 86.64           C  
ATOM    160  C   ARG B  19      -5.996   2.254 -12.394  1.00 86.64           C  
ATOM    161  CB  ARG B  19      -4.652   0.988 -14.084  1.00 86.64           C  
ATOM    162  O   ARG B  19      -6.023   3.486 -12.427  1.00 86.64           O  
ATOM    163  CG  ARG B  19      -4.484   2.084 -15.124  1.00 86.64           C  
ATOM    164  CD  ARG B  19      -4.567   1.535 -16.541  1.00 86.64           C  
ATOM    165  NE  ARG B  19      -5.883   1.764 -17.131  1.00 86.64           N  
ATOM    166  NH1 ARG B  19      -5.093   2.986 -18.926  1.00 86.64           N  
ATOM    167  NH2 ARG B  19      -7.340   2.596 -18.699  1.00 86.64           N  
ATOM    168  CZ  ARG B  19      -6.102   2.448 -18.251  1.00 86.64           C  
ATOM    169  N   LYS B  20      -7.059   1.480 -12.134  1.00 87.75           N  
ATOM    170  CA  LYS B  20      -8.350   2.099 -11.846  1.00 87.75           C  
ATOM    171  C   LYS B  20      -8.287   2.931 -10.568  1.00 87.75           C  
ATOM    172  CB  LYS B  20      -9.441   1.034 -11.726  1.00 87.75           C  
ATOM    173  O   LYS B  20      -8.835   4.033 -10.512  1.00 87.75           O  
ATOM    174  CG  LYS B  20      -9.837   0.402 -13.052  1.00 87.75           C  
ATOM    175  CD  LYS B  20     -10.937  -0.637 -12.869  1.00 87.75           C  
ATOM    176  CE  LYS B  20     -11.262  -1.344 -14.178  1.00 87.75           C  
ATOM    177  NZ  LYS B  20     -12.279  -2.421 -13.988  1.00 87.75           N  
ATOM    178  N   ILE B  21      -7.556   2.383  -9.589  1.00 84.59           N  
ATOM    179  CA  ILE B  21      -7.410   3.086  -8.319  1.00 84.59           C  
ATOM    180  C   ILE B  21      -6.608   4.369  -8.529  1.00 84.59           C  
ATOM    181  CB  ILE B  21      -6.728   2.196  -7.256  1.00 84.59           C  
ATOM    182  O   ILE B  21      -6.971   5.427  -8.009  1.00 84.59           O  
ATOM    183  CG1 ILE B  21      -7.673   1.072  -6.815  1.00 84.59           C  
ATOM    184  CG2 ILE B  21      -6.279   3.036  -6.056  1.00 84.59           C  
ATOM    185  CD1 ILE B  21      -7.022   0.036  -5.909  1.00 84.59           C  
ATOM    186  N   GLN B  22      -5.662   4.281  -9.368  1.00 85.75           N  
ATOM    187  CA  GLN B  22      -4.830   5.446  -9.654  1.00 85.75           C  
ATOM    188  C   GLN B  22      -5.633   6.536 -10.358  1.00 85.75           C  
ATOM    189  CB  GLN B  22      -3.624   5.048 -10.506  1.00 85.75           C  
ATOM    190  O   GLN B  22      -5.482   7.721 -10.052  1.00 85.75           O  
ATOM    191  CG  GLN B  22      -2.479   4.442  -9.706  1.00 85.75           C  
ATOM    192  CD  GLN B  22      -1.240   4.199 -10.547  1.00 85.75           C  
ATOM    193  NE2 GLN B  22      -0.077   4.196  -9.904  1.00 85.75           N  
ATOM    194  OE1 GLN B  22      -1.326   4.016 -11.766  1.00 85.75           O  
ATOM    195  N   GLU B  23      -6.423   6.113 -11.245  1.00 87.84           N  
ATOM    196  CA  GLU B  23      -7.249   7.074 -11.970  1.00 87.84           C  
ATOM    197  C   GLU B  23      -8.251   7.753 -11.040  1.00 87.84           C  
ATOM    198  CB  GLU B  23      -7.984   6.389 -13.125  1.00 87.84           C  
ATOM    199  O   GLU B  23      -8.463   8.964 -11.125  1.00 87.84           O  
ATOM    200  CG  GLU B  23      -7.093   6.068 -14.316  1.00 87.84           C  
ATOM    201  CD  GLU B  23      -7.825   5.344 -15.435  1.00 87.84           C  
ATOM    202  OE1 GLU B  23      -7.208   5.077 -16.491  1.00 87.84           O  
ATOM    203  OE2 GLU B  23      -9.026   5.042 -15.254  1.00 87.84           O  
ATOM    204  N   GLU B  24      -8.873   6.971 -10.183  1.00 86.30           N  
ATOM    205  CA  GLU B  24      -9.832   7.520  -9.229  1.00 86.30           C  
ATOM    206  C   GLU B  24      -9.155   8.482  -8.258  1.00 86.30           C  
ATOM    207  CB  GLU B  24     -10.526   6.395  -8.457  1.00 86.30           C  
ATOM    208  O   GLU B  24      -9.713   9.529  -7.923  1.00 86.30           O  
ATOM    209  CG  GLU B  24     -11.580   5.653  -9.266  1.00 86.30           C  
ATOM    210  CD  GLU B  24     -12.252   4.530  -8.491  1.00 86.30           C  
ATOM    211  OE1 GLU B  24     -13.022   3.750  -9.097  1.00 86.30           O  
ATOM    212  OE2 GLU B  24     -12.007   4.431  -7.268  1.00 86.30           O  
ATOM    213  N   ILE B  25      -7.930   8.151  -7.862  1.00 83.73           N  
ATOM    214  CA  ILE B  25      -7.182   9.007  -6.947  1.00 83.73           C  
ATOM    215  C   ILE B  25      -6.854  10.331  -7.633  1.00 83.73           C  
ATOM    216  CB  ILE B  25      -5.886   8.319  -6.462  1.00 83.73           C  
ATOM    217  O   ILE B  25      -6.980  11.398  -7.027  1.00 83.73           O  
ATOM    218  CG1 ILE B  25      -6.213   7.230  -5.433  1.00 83.73           C  
ATOM    219  CG2 ILE B  25      -4.914   9.349  -5.880  1.00 83.73           C  
ATOM    220  CD1 ILE B  25      -5.009   6.402  -5.005  1.00 83.73           C  
ATOM    221  N   LYS B  26      -6.468  10.322  -8.869  1.00 86.38           N  
ATOM    222  CA  LYS B  26      -6.167  11.527  -9.637  1.00 86.38           C  
ATOM    223  C   LYS B  26      -7.398  12.420  -9.765  1.00 86.38           C  
ATOM    224  CB  LYS B  26      -5.638  11.162 -11.024  1.00 86.38           C  
ATOM    225  O   LYS B  26      -7.302  13.642  -9.633  1.00 86.38           O  
ATOM    226  CG  LYS B  26      -4.987  12.322 -11.764  1.00 86.38           C  
ATOM    227  CD  LYS B  26      -4.399  11.875 -13.096  1.00 86.38           C  
ATOM    228  CE  LYS B  26      -3.886  13.059 -13.906  1.00 86.38           C  
ATOM    229  NZ  LYS B  26      -3.333  12.629 -15.225  1.00 86.38           N  
ATOM    230  N   LYS B  27      -8.542  11.763 -10.028  1.00 86.99           N  
ATOM    231  CA  LYS B  27      -9.786  12.518 -10.144  1.00 86.99           C  
ATOM    232  C   LYS B  27     -10.126  13.222  -8.833  1.00 86.99           C  
ATOM    233  CB  LYS B  27     -10.936  11.598 -10.558  1.00 86.99           C  
ATOM    234  O   LYS B  27     -10.523  14.389  -8.833  1.00 86.99           O  
ATOM    235  CG  LYS B  27     -12.226  12.332 -10.895  1.00 86.99           C  
ATOM    236  CD  LYS B  27     -13.331  11.364 -11.295  1.00 86.99           C  
ATOM    237  CE  LYS B  27     -14.668  12.075 -11.454  1.00 86.99           C  
ATOM    238  NZ  LYS B  27     -15.766  11.122 -11.795  1.00 86.99           N  
ATOM    239  N   LEU B  28      -9.931  12.509  -7.771  1.00 84.61           N  
ATOM    240  CA  LEU B  28     -10.247  13.068  -6.461  1.00 84.61           C  
ATOM    241  C   LEU B  28      -9.298  14.210  -6.114  1.00 84.61           C  
ATOM    242  CB  LEU B  28     -10.174  11.983  -5.383  1.00 84.61           C  
ATOM    243  O   LEU B  28      -9.712  15.207  -5.518  1.00 84.61           O  
ATOM    244  CG  LEU B  28     -11.337  10.990  -5.341  1.00 84.61           C  
ATOM    245  CD1 LEU B  28     -11.047   9.877  -4.340  1.00 84.61           C  
ATOM    246  CD2 LEU B  28     -12.638  11.704  -4.993  1.00 84.61           C  
ATOM    247  N   GLU B  29      -8.037  14.107  -6.525  1.00 84.80           N  
ATOM    248  CA  GLU B  29      -7.068  15.178  -6.309  1.00 84.80           C  
ATOM    249  C   GLU B  29      -7.472  16.446  -7.055  1.00 84.80           C  
ATOM    250  CB  GLU B  29      -5.669  14.734  -6.744  1.00 84.80           C  
ATOM    251  O   GLU B  29      -7.338  17.553  -6.528  1.00 84.80           O  
ATOM    252  CG  GLU B  29      -4.981  13.810  -5.751  1.00 84.80           C  
ATOM    253  CD  GLU B  29      -3.615  13.336  -6.220  1.00 84.80           C  
ATOM    254  OE1 GLU B  29      -2.829  12.828  -5.387  1.00 84.80           O  
ATOM    255  OE2 GLU B  29      -3.327  13.474  -7.429  1.00 84.80           O  
ATOM    256  N   GLU B  30      -7.964  16.252  -8.239  1.00 85.79           N  
ATOM    257  CA  GLU B  30      -8.414  17.394  -9.029  1.00 85.79           C  
ATOM    258  C   GLU B  30      -9.640  18.051  -8.401  1.00 85.79           C  
ATOM    259  CB  GLU B  30      -8.724  16.966 -10.465  1.00 85.79           C  
ATOM    260  O   GLU B  30      -9.733  19.279  -8.343  1.00 85.79           O  
ATOM    261  CG  GLU B  30      -7.486  16.679 -11.303  1.00 85.79           C  
ATOM    262  CD  GLU B  30      -7.811  16.184 -12.703  1.00 85.79           C  
ATOM    263  OE1 GLU B  30      -6.873  15.985 -13.509  1.00 85.79           O  
ATOM    264  OE2 GLU B  30      -9.012  15.993 -12.997  1.00 85.79           O  
ATOM    265  N   GLU B  31     -10.562  17.192  -7.961  1.00 85.98           N  
ATOM    266  CA  GLU B  31     -11.750  17.707  -7.288  1.00 85.98           C  
ATOM    267  C   GLU B  31     -11.379  18.475  -6.023  1.00 85.98           C  
ATOM    268  CB  GLU B  31     -12.713  16.567  -6.948  1.00 85.98           C  
ATOM    269  O   GLU B  31     -11.989  19.500  -5.710  1.00 85.98           O  
ATOM    270  CG  GLU B  31     -13.429  15.985  -8.158  1.00 85.98           C  
ATOM    271  CD  GLU B  31     -14.351  14.827  -7.810  1.00 85.98           C  
ATOM    272  OE1 GLU B  31     -14.847  14.146  -8.737  1.00 85.98           O  
ATOM    273  OE2 GLU B  31     -14.579  14.598  -6.601  1.00 85.98           O  
ATOM    274  N   ALA B  32     -10.315  17.870  -5.344  1.00 83.13           N  
ATOM    275  CA  ALA B  32      -9.847  18.526  -4.126  1.00 83.13           C  
ATOM    276  C   ALA B  32      -9.285  19.912  -4.430  1.00 83.13           C  
ATOM    277  CB  ALA B  32      -8.791  17.669  -3.431  1.00 83.13           C  
ATOM    278  O   ALA B  32      -9.526  20.864  -3.684  1.00 83.13           O  
ATOM    279  N   LYS B  33      -8.570  20.094  -5.493  1.00 83.59           N  
ATOM    280  CA  LYS B  33      -8.019  21.384  -5.898  1.00 83.59           C  
ATOM    281  C   LYS B  33      -9.129  22.388  -6.193  1.00 83.59           C  
ATOM    282  CB  LYS B  33      -7.119  21.223  -7.125  1.00 83.59           C  
ATOM    283  O   LYS B  33      -9.026  23.561  -5.827  1.00 83.59           O  
ATOM    284  CG  LYS B  33      -5.734  20.679  -6.809  1.00 83.59           C  
ATOM    285  CD  LYS B  33      -4.877  20.569  -8.064  1.00 83.59           C  
ATOM    286  CE  LYS B  33      -3.549  19.882  -7.777  1.00 83.59           C  
ATOM    287  NZ  LYS B  33      -2.722  19.737  -9.012  1.00 83.59           N  
ATOM    288  N   LYS B  34     -10.252  21.870  -6.774  1.00 83.78           N  
ATOM    289  CA  LYS B  34     -11.386  22.731  -7.102  1.00 83.78           C  
ATOM    290  C   LYS B  34     -12.145  23.143  -5.844  1.00 83.78           C  
ATOM    291  CB  LYS B  34     -12.330  22.027  -8.077  1.00 83.78           C  
ATOM    292  O   LYS B  34     -12.578  24.290  -5.721  1.00 83.78           O  
ATOM    293  CG  LYS B  34     -11.805  21.952  -9.503  1.00 83.78           C  
ATOM    294  CD  LYS B  34     -12.807  21.282 -10.434  1.00 83.78           C  
ATOM    295  CE  LYS B  34     -12.225  21.070 -11.825  1.00 83.78           C  
ATOM    296  NZ  LYS B  34     -13.178  20.349 -12.720  1.00 83.78           N  
ATOM    297  N   ALA B  35     -12.322  22.158  -4.896  1.00 80.44           N  
ATOM    298  CA  ALA B  35     -13.051  22.401  -3.654  1.00 80.44           C  
ATOM    299  C   ALA B  35     -12.301  23.384  -2.760  1.00 80.44           C  
ATOM    300  CB  ALA B  35     -13.291  21.088  -2.912  1.00 80.44           C  
ATOM    301  O   ALA B  35     -12.916  24.143  -2.007  1.00 80.44           O  
ATOM    302  N   GLU B  36     -10.911  23.280  -2.749  1.00 77.30           N  
ATOM    303  CA  GLU B  36     -10.116  24.226  -1.971  1.00 77.30           C  
ATOM    304  C   GLU B  36     -10.463  25.667  -2.332  1.00 77.30           C  
ATOM    305  CB  GLU B  36      -8.621  23.975  -2.187  1.00 77.30           C  
ATOM    306  O   GLU B  36     -10.416  26.555  -1.478  1.00 77.30           O  
ATOM    307  CG  GLU B  36      -8.022  22.962  -1.223  1.00 77.30           C  
ATOM    308  CD  GLU B  36      -6.529  22.755  -1.421  1.00 77.30           C  
ATOM    309  OE1 GLU B  36      -5.920  21.962  -0.666  1.00 77.30           O  
ATOM    310  OE2 GLU B  36      -5.962  23.391  -2.337  1.00 77.30           O  
ATOM    311  N   LYS B  37     -10.953  25.771  -3.579  1.00 76.55           N  
ATOM    312  CA  LYS B  37     -11.345  27.114  -3.997  1.00 76.55           C  
ATOM    313  C   LYS B  37     -12.761  27.443  -3.532  1.00 76.55           C  
ATOM    314  CB  LYS B  37     -11.247  27.253  -5.516  1.00 76.55           C  
ATOM    315  O   LYS B  37     -13.114  28.614  -3.379  1.00 76.55           O  
ATOM    316  CG  LYS B  37      -9.820  27.299  -6.043  1.00 76.55           C  
ATOM    317  CD  LYS B  37      -9.787  27.524  -7.549  1.00 76.55           C  
ATOM    318  CE  LYS B  37      -8.364  27.488  -8.090  1.00 76.55           C  
ATOM    319  NZ  LYS B  37      -8.329  27.668  -9.572  1.00 76.55           N  
ATOM    320  N   GLY B  38     -13.354  26.288  -3.179  1.00 67.18           N  
ATOM    321  CA  GLY B  38     -14.703  26.454  -2.663  1.00 67.18           C  
ATOM    322  C   GLY B  38     -14.790  26.292  -1.157  1.00 67.18           C  
ATOM    323  O   GLY B  38     -13.826  25.866  -0.516  1.00 67.18           O  
ATOM    324  N   ASN B  39     -15.068  26.858  -0.459  1.00 66.62           N  
ATOM    325  CA  ASN B  39     -15.156  27.040   0.986  1.00 66.62           C  
ATOM    326  C   ASN B  39     -16.088  26.015   1.624  1.00 66.62           C  
ATOM    327  CB  ASN B  39     -15.619  28.460   1.321  1.00 66.62           C  
ATOM    328  O   ASN B  39     -16.497  26.174   2.776  1.00 66.62           O  
ATOM    329  CG  ASN B  39     -14.501  29.478   1.218  1.00 66.62           C  
ATOM    330  ND2 ASN B  39     -14.866  30.751   1.119  1.00 66.62           N  
ATOM    331  OD1 ASN B  39     -13.319  29.124   1.226  1.00 66.62           O  
ATOM    332  N   GLY B  40     -16.041  24.825   1.098  1.00 67.69           N  
ATOM    333  CA  GLY B  40     -16.987  24.127   1.954  1.00 67.69           C  
ATOM    334  C   GLY B  40     -16.365  22.971   2.714  1.00 67.69           C  
ATOM    335  O   GLY B  40     -15.715  22.109   2.120  1.00 67.69           O  
ATOM    336  N   LYS B  41     -15.988  23.019   3.833  1.00 81.14           N  
ATOM    337  CA  LYS B  41     -15.551  22.050   4.833  1.00 81.14           C  
ATOM    338  C   LYS B  41     -16.188  20.684   4.592  1.00 81.14           C  
ATOM    339  CB  LYS B  41     -15.886  22.543   6.242  1.00 81.14           C  
ATOM    340  O   LYS B  41     -15.513  19.656   4.667  1.00 81.14           O  
ATOM    341  CG  LYS B  41     -15.197  21.763   7.352  1.00 81.14           C  
ATOM    342  CD  LYS B  41     -15.543  22.322   8.726  1.00 81.14           C  
ATOM    343  CE  LYS B  41     -15.014  21.432   9.842  1.00 81.14           C  
ATOM    344  NZ  LYS B  41     -15.373  21.962  11.191  1.00 81.14           N  
ATOM    345  N   GLU B  42     -17.429  20.750   4.107  1.00 82.06           N  
ATOM    346  CA  GLU B  42     -18.152  19.497   3.909  1.00 82.06           C  
ATOM    347  C   GLU B  42     -17.644  18.755   2.676  1.00 82.06           C  
ATOM    348  CB  GLU B  42     -19.655  19.758   3.783  1.00 82.06           C  
ATOM    349  O   GLU B  42     -17.509  17.530   2.695  1.00 82.06           O  
ATOM    350  CG  GLU B  42     -20.516  18.529   4.036  1.00 82.06           C  
ATOM    351  CD  GLU B  42     -19.919  17.579   5.062  1.00 82.06           C  
ATOM    352  OE1 GLU B  42     -20.542  16.534   5.356  1.00 82.06           O  
ATOM    353  OE2 GLU B  42     -18.820  17.884   5.577  1.00 82.06           O  
ATOM    354  N   GLU B  43     -17.267  19.554   1.627  1.00 83.56           N  
ATOM    355  CA  GLU B  43     -16.742  18.945   0.409  1.00 83.56           C  
ATOM    356  C   GLU B  43     -15.388  18.287   0.660  1.00 83.56           C  
ATOM    357  CB  GLU B  43     -16.621  19.988  -0.705  1.00 83.56           C  
ATOM    358  O   GLU B  43     -15.122  17.192   0.160  1.00 83.56           O  
ATOM    359  CG  GLU B  43     -17.956  20.403  -1.307  1.00 83.56           C  
ATOM    360  CD  GLU B  43     -17.833  21.528  -2.322  1.00 83.56           C  
ATOM    361  OE1 GLU B  43     -18.872  21.986  -2.850  1.00 83.56           O  
ATOM    362  OE2 GLU B  43     -16.688  21.953  -2.594  1.00 83.56           O  
ATOM    363  N   ILE B  44     -14.536  18.908   1.463  1.00 81.96           N  
ATOM    364  CA  ILE B  44     -13.211  18.386   1.779  1.00 81.96           C  
ATOM    365  C   ILE B  44     -13.344  17.100   2.592  1.00 81.96           C  
ATOM    366  CB  ILE B  44     -12.364  19.423   2.550  1.00 81.96           C  
ATOM    367  O   ILE B  44     -12.636  16.122   2.339  1.00 81.96           O  
ATOM    368  CG1 ILE B  44     -12.008  20.604   1.640  1.00 81.96           C  
ATOM    369  CG2 ILE B  44     -11.101  18.771   3.121  1.00 81.96           C  
ATOM    370  CD1 ILE B  44     -11.283  21.737   2.352  1.00 81.96           C  
ATOM    371  N   LYS B  45     -14.259  17.042   3.464  1.00 82.96           N  
ATOM    372  CA  LYS B  45     -14.497  15.853   4.277  1.00 82.96           C  
ATOM    373  C   LYS B  45     -14.910  14.667   3.409  1.00 82.96           C  
ATOM    374  CB  LYS B  45     -15.570  16.129   5.332  1.00 82.96           C  
ATOM    375  O   LYS B  45     -14.437  13.547   3.614  1.00 82.96           O  
ATOM    376  CG  LYS B  45     -15.035  16.756   6.610  1.00 82.96           C  
ATOM    377  CD  LYS B  45     -16.137  16.945   7.645  1.00 82.96           C  
ATOM    378  CE  LYS B  45     -15.621  17.652   8.890  1.00 82.96           C  
ATOM    379  NZ  LYS B  45     -16.706  17.870   9.893  1.00 82.96           N  
ATOM    380  N   GLU B  46     -15.837  14.972   2.477  1.00 84.21           N  
ATOM    381  CA  GLU B  46     -16.287  13.912   1.580  1.00 84.21           C  
ATOM    382  C   GLU B  46     -15.139  13.394   0.718  1.00 84.21           C  
ATOM    383  CB  GLU B  46     -17.430  14.408   0.691  1.00 84.21           C  
ATOM    384  O   GLU B  46     -15.015  12.187   0.500  1.00 84.21           O  
ATOM    385  CG  GLU B  46     -18.177  13.294  -0.029  1.00 84.21           C  
ATOM    386  CD  GLU B  46     -19.406  13.783  -0.778  1.00 84.21           C  
ATOM    387  OE1 GLU B  46     -20.097  12.956  -1.416  1.00 84.21           O  
ATOM    388  OE2 GLU B  46     -19.681  15.003  -0.727  1.00 84.21           O  
ATOM    389  N   LEU B  47     -14.280  14.338   0.326  1.00 83.61           N  
ATOM    390  CA  LEU B  47     -13.125  13.963  -0.482  1.00 83.61           C  
ATOM    391  C   LEU B  47     -12.166  13.085   0.315  1.00 83.61           C  
ATOM    392  CB  LEU B  47     -12.394  15.212  -0.984  1.00 83.61           C  
ATOM    393  O   LEU B  47     -11.675  12.075  -0.194  1.00 83.61           O  
ATOM    394  CG  LEU B  47     -11.219  14.974  -1.933  1.00 83.61           C  
ATOM    395  CD1 LEU B  47     -11.713  14.391  -3.253  1.00 83.61           C  
ATOM    396  CD2 LEU B  47     -10.451  16.270  -2.169  1.00 83.61           C  
ATOM    397  N   LEU B  48     -11.879  13.393   1.529  1.00 83.81           N  
ATOM    398  CA  LEU B  48     -10.975  12.626   2.379  1.00 83.81           C  
ATOM    399  C   LEU B  48     -11.520  11.223   2.624  1.00 83.81           C  
ATOM    400  CB  LEU B  48     -10.759  13.342   3.715  1.00 83.81           C  
ATOM    401  O   LEU B  48     -10.760  10.252   2.638  1.00 83.81           O  
ATOM    402  CG  LEU B  48      -9.833  14.560   3.689  1.00 83.81           C  
ATOM    403  CD1 LEU B  48      -9.845  15.263   5.042  1.00 83.81           C  
ATOM    404  CD2 LEU B  48      -8.416  14.147   3.307  1.00 83.81           C  
ATOM    405  N   LEU B  49     -12.846  11.159   2.786  1.00 83.73           N  
ATOM    406  CA  LEU B  49     -13.480   9.859   2.972  1.00 83.73           C  
ATOM    407  C   LEU B  49     -13.284   8.977   1.743  1.00 83.73           C  
ATOM    408  CB  LEU B  49     -14.974  10.026   3.262  1.00 83.73           C  
ATOM    409  O   LEU B  49     -12.937   7.800   1.867  1.00 83.73           O  
ATOM    410  CG  LEU B  49     -15.744   8.752   3.609  1.00 83.73           C  
ATOM    411  CD1 LEU B  49     -15.254   8.180   4.935  1.00 83.73           C  
ATOM    412  CD2 LEU B  49     -17.243   9.030   3.662  1.00 83.73           C  
ATOM    413  N   ARG B  50     -13.508   9.577   0.604  1.00 85.91           N  
ATOM    414  CA  ARG B  50     -13.358   8.813  -0.630  1.00 85.91           C  
ATOM    415  C   ARG B  50     -11.912   8.370  -0.828  1.00 85.91           C  
ATOM    416  CB  ARG B  50     -13.823   9.637  -1.833  1.00 85.91           C  
ATOM    417  O   ARG B  50     -11.656   7.244  -1.260  1.00 85.91           O  
ATOM    418  CG  ARG B  50     -15.332   9.796  -1.924  1.00 85.91           C  
ATOM    419  CD  ARG B  50     -15.737  10.667  -3.105  1.00 85.91           C  
ATOM    420  NE  ARG B  50     -17.183  10.863  -3.159  1.00 85.91           N  
ATOM    421  NH1 ARG B  50     -17.151  12.084  -5.120  1.00 85.91           N  
ATOM    422  NH2 ARG B  50     -19.140  11.650  -4.067  1.00 85.91           N  
ATOM    423  CZ  ARG B  50     -17.821  11.532  -4.116  1.00 85.91           C  
ATOM    424  N   LEU B  51     -10.900   9.221  -0.492  1.00 85.65           N  
ATOM    425  CA  LEU B  51      -9.484   8.889  -0.603  1.00 85.65           C  
ATOM    426  C   LEU B  51      -9.117   7.749   0.340  1.00 85.65           C  
ATOM    427  CB  LEU B  51      -8.619  10.116  -0.300  1.00 85.65           C  
ATOM    428  O   LEU B  51      -8.358   6.850  -0.030  1.00 85.65           O  
ATOM    429  CG  LEU B  51      -8.499  11.153  -1.418  1.00 85.65           C  
ATOM    430  CD1 LEU B  51      -7.852  12.429  -0.889  1.00 85.65           C  
ATOM    431  CD2 LEU B  51      -7.701  10.588  -2.588  1.00 85.65           C  
ATOM    432  N   SER B  52      -9.715   7.799   1.520  1.00 85.13           N  
ATOM    433  CA  SER B  52      -9.469   6.738   2.490  1.00 85.13           C  
ATOM    434  C   SER B  52     -10.001   5.399   1.992  1.00 85.13           C  
ATOM    435  CB  SER B  52     -10.109   7.082   3.836  1.00 85.13           C  
ATOM    436  O   SER B  52      -9.362   4.362   2.180  1.00 85.13           O  
ATOM    437  OG  SER B  52      -9.473   8.205   4.423  1.00 85.13           O  
ATOM    438  N   GLU B  53     -11.172   5.371   1.350  1.00 87.37           N  
ATOM    439  CA  GLU B  53     -11.752   4.153   0.793  1.00 87.37           C  
ATOM    440  C   GLU B  53     -10.878   3.584  -0.321  1.00 87.37           C  
ATOM    441  CB  GLU B  53     -13.165   4.422   0.267  1.00 87.37           C  
ATOM    442  O   GLU B  53     -10.674   2.371  -0.400  1.00 87.37           O  
ATOM    443  CG  GLU B  53     -14.206   4.596   1.363  1.00 87.37           C  
ATOM    444  CD  GLU B  53     -15.572   5.002   0.833  1.00 87.37           C  
ATOM    445  OE1 GLU B  53     -16.536   5.069   1.630  1.00 87.37           O  
ATOM    446  OE2 GLU B  53     -15.680   5.254  -0.387  1.00 87.37           O  
ATOM    447  N   LEU B  54     -10.386   4.515  -1.113  1.00 86.21           N  
ATOM    448  CA  LEU B  54      -9.519   4.084  -2.204  1.00 86.21           C  
ATOM    449  C   LEU B  54      -8.221   3.493  -1.666  1.00 86.21           C  
ATOM    450  CB  LEU B  54      -9.211   5.255  -3.140  1.00 86.21           C  
ATOM    451  O   LEU B  54      -7.719   2.499  -2.195  1.00 86.21           O  
ATOM    452  CG  LEU B  54     -10.327   5.666  -4.102  1.00 86.21           C  
ATOM    453  CD1 LEU B  54      -9.957   6.958  -4.823  1.00 86.21           C  
ATOM    454  CD2 LEU B  54     -10.609   4.551  -5.103  1.00 86.21           C  
ATOM    455  N   LEU B  55      -7.669   4.121  -0.648  1.00 86.51           N  
ATOM    456  CA  LEU B  55      -6.464   3.602  -0.010  1.00 86.51           C  
ATOM    457  C   LEU B  55      -6.698   2.195   0.530  1.00 86.51           C  
ATOM    458  CB  LEU B  55      -6.017   4.529   1.124  1.00 86.51           C  
ATOM    459  O   LEU B  55      -5.859   1.310   0.353  1.00 86.51           O  
ATOM    460  CG  LEU B  55      -4.813   4.064   1.944  1.00 86.51           C  
ATOM    461  CD1 LEU B  55      -3.592   3.896   1.046  1.00 86.51           C  
ATOM    462  CD2 LEU B  55      -4.521   5.048   3.072  1.00 86.51           C  
ATOM    463  N   ALA B  56      -7.821   1.959   1.151  1.00 87.17           N  
ATOM    464  CA  ALA B  56      -8.160   0.642   1.684  1.00 87.17           C  
ATOM    465  C   ALA B  56      -8.208  -0.403   0.574  1.00 87.17           C  
ATOM    466  CB  ALA B  56      -9.497   0.694   2.419  1.00 87.17           C  
ATOM    467  O   ALA B  56      -7.687  -1.510   0.732  1.00 87.17           O  
ATOM    468  N   ARG B  57      -8.835  -0.037  -0.505  1.00 87.89           N  
ATOM    469  CA  ARG B  57      -8.919  -0.962  -1.630  1.00 87.89           C  
ATOM    470  C   ARG B  57      -7.534  -1.275  -2.188  1.00 87.89           C  
ATOM    471  CB  ARG B  57      -9.811  -0.388  -2.733  1.00 87.89           C  
ATOM    472  O   ARG B  57      -7.234  -2.426  -2.508  1.00 87.89           O  
ATOM    473  CG  ARG B  57     -11.298  -0.479  -2.433  1.00 87.89           C  
ATOM    474  CD  ARG B  57     -12.135   0.176  -3.523  1.00 87.89           C  
ATOM    475  NE  ARG B  57     -13.555   0.185  -3.181  1.00 87.89           N  
ATOM    476  NH1 ARG B  57     -14.220   1.300  -5.092  1.00 87.89           N  
ATOM    477  NH2 ARG B  57     -15.772   0.671  -3.527  1.00 87.89           N  
ATOM    478  CZ  ARG B  57     -14.512   0.718  -3.934  1.00 87.89           C  
ATOM    479  N   SER B  58      -6.683  -0.185  -2.321  1.00 85.98           N  
ATOM    480  CA  SER B  58      -5.316  -0.359  -2.801  1.00 85.98           C  
ATOM    481  C   SER B  58      -4.532  -1.312  -1.905  1.00 85.98           C  
ATOM    482  CB  SER B  58      -4.599   0.990  -2.875  1.00 85.98           C  
ATOM    483  O   SER B  58      -3.797  -2.171  -2.397  1.00 85.98           O  
ATOM    484  OG  SER B  58      -3.248   0.820  -3.269  1.00 85.98           O  
ATOM    485  N   LEU B  59      -4.669  -1.181  -0.643  1.00 87.04           N  
ATOM    486  CA  LEU B  59      -3.953  -2.029   0.304  1.00 87.04           C  
ATOM    487  C   LEU B  59      -4.406  -3.480   0.186  1.00 87.04           C  
ATOM    488  CB  LEU B  59      -4.165  -1.531   1.736  1.00 87.04           C  
ATOM    489  O   LEU B  59      -3.588  -4.399   0.269  1.00 87.04           O  
ATOM    490  CG  LEU B  59      -3.435  -0.244   2.122  1.00 87.04           C  
ATOM    491  CD1 LEU B  59      -3.872   0.219   3.508  1.00 87.04           C  
ATOM    492  CD2 LEU B  59      -1.925  -0.451   2.074  1.00 87.04           C  
ATOM    493  N   GLN B  60      -5.685  -3.759  -0.004  1.00 87.20           N  
ATOM    494  CA  GLN B  60      -6.204  -5.110  -0.191  1.00 87.20           C  
ATOM    495  C   GLN B  60      -5.616  -5.756  -1.442  1.00 87.20           C  
ATOM    496  CB  GLN B  60      -7.731  -5.092  -0.278  1.00 87.20           C  
ATOM    497  O   GLN B  60      -5.245  -6.932  -1.424  1.00 87.20           O  
ATOM    498  CG  GLN B  60      -8.421  -4.883   1.064  1.00 87.20           C  
ATOM    499  CD  GLN B  60      -9.927  -4.754   0.936  1.00 87.20           C  
ATOM    500  NE2 GLN B  60     -10.645  -5.106   1.997  1.00 87.20           N  
ATOM    501  OE1 GLN B  60     -10.441  -4.340  -0.108  1.00 87.20           O  
ATOM    502  N   LEU B  61      -5.574  -4.958  -2.478  1.00 85.95           N  
ATOM    503  CA  LEU B  61      -5.030  -5.470  -3.731  1.00 85.95           C  
ATOM    504  C   LEU B  61      -3.547  -5.794  -3.588  1.00 85.95           C  
ATOM    505  CB  LEU B  61      -5.236  -4.456  -4.860  1.00 85.95           C  
ATOM    506  O   LEU B  61      -3.079  -6.817  -4.092  1.00 85.95           O  
ATOM    507  CG  LEU B  61      -6.660  -4.326  -5.402  1.00 85.95           C  
ATOM    508  CD1 LEU B  61      -6.761  -3.130  -6.343  1.00 85.95           C  
ATOM    509  CD2 LEU B  61      -7.083  -5.608  -6.110  1.00 85.95           C  
ATOM    510  N   LEU B  62      -2.791  -4.780  -2.924  1.00 85.70           N  
ATOM    511  CA  LEU B  62      -1.369  -5.017  -2.698  1.00 85.70           C  
ATOM    512  C   LEU B  62      -1.152  -6.295  -1.895  1.00 85.70           C  
ATOM    513  CB  LEU B  62      -0.737  -3.829  -1.968  1.00 85.70           C  
ATOM    514  O   LEU B  62      -0.258  -7.085  -2.207  1.00 85.70           O  
ATOM    515  CG  LEU B  62       0.770  -3.908  -1.723  1.00 85.70           C  
ATOM    516  CD1 LEU B  62       1.515  -4.068  -3.045  1.00 85.70           C  
ATOM    517  CD2 LEU B  62       1.256  -2.671  -0.976  1.00 85.70           C  
ATOM    518  N   ALA B  63      -2.004  -6.549  -0.940  1.00 85.34           N  
ATOM    519  CA  ALA B  63      -1.915  -7.762  -0.132  1.00 85.34           C  
ATOM    520  C   ALA B  63      -2.121  -9.008  -0.989  1.00 85.34           C  
ATOM    521  CB  ALA B  63      -2.937  -7.724   1.001  1.00 85.34           C  
ATOM    522  O   ALA B  63      -1.401  -9.998  -0.840  1.00 85.34           O  
ATOM    523  N   GLN B  64      -3.109  -9.038  -1.845  1.00 85.41           N  
ATOM    524  CA  GLN B  64      -3.373 -10.165  -2.733  1.00 85.41           C  
ATOM    525  C   GLN B  64      -2.184 -10.432  -3.652  1.00 85.41           C  
ATOM    526  CB  GLN B  64      -4.632  -9.910  -3.564  1.00 85.41           C  
ATOM    527  O   GLN B  64      -1.832 -11.587  -3.900  1.00 85.41           O  
ATOM    528  CG  GLN B  64      -5.923  -9.968  -2.758  1.00 85.41           C  
ATOM    529  CD  GLN B  64      -7.143  -9.592  -3.577  1.00 85.41           C  
ATOM    530  NE2 GLN B  64      -8.326  -9.828  -3.021  1.00 85.41           N  
ATOM    531  OE1 GLN B  64      -7.024  -9.093  -4.701  1.00 85.41           O  
ATOM    532  N   GLN B  65      -1.610  -9.255  -4.081  1.00 83.38           N  
ATOM    533  CA  GLN B  65      -0.457  -9.382  -4.967  1.00 83.38           C  
ATOM    534  C   GLN B  65       0.733  -9.999  -4.237  1.00 83.38           C  
ATOM    535  CB  GLN B  65      -0.070  -8.019  -5.543  1.00 83.38           C  
ATOM    536  O   GLN B  65       1.417 -10.869  -4.779  1.00 83.38           O  
ATOM    537  CG  GLN B  65      -0.982  -7.544  -6.666  1.00 83.38           C  
ATOM    538  CD  GLN B  65      -0.576  -6.192  -7.220  1.00 83.38           C  
ATOM    539  NE2 GLN B  65      -1.063  -5.869  -8.413  1.00 83.38           N  
ATOM    540  OE1 GLN B  65       0.169  -5.442  -6.581  1.00 83.38           O  
ATOM    541  N   ILE B  66       0.968  -9.520  -3.155  1.00 83.21           N  
ATOM    542  CA  ILE B  66       2.085 -10.028  -2.366  1.00 83.21           C  
ATOM    543  C   ILE B  66       1.882 -11.514  -2.080  1.00 83.21           C  
ATOM    544  CB  ILE B  66       2.244  -9.244  -1.043  1.00 83.21           C  
ATOM    545  O   ILE B  66       2.823 -12.305  -2.175  1.00 83.21           O  
ATOM    546  CG1 ILE B  66       2.747  -7.823  -1.322  1.00 83.21           C  
ATOM    547  CG2 ILE B  66       3.188  -9.982  -0.089  1.00 83.21           C  
ATOM    548  CD1 ILE B  66       2.717  -6.907  -0.106  1.00 83.21           C  
ATOM    549  N   GLU B  67       0.732 -12.053  -1.790  1.00 85.28           N  
ATOM    550  CA  GLU B  67       0.435 -13.462  -1.550  1.00 85.28           C  
ATOM    551  C   GLU B  67       0.676 -14.298  -2.804  1.00 85.28           C  
ATOM    552  CB  GLU B  67      -1.010 -13.634  -1.073  1.00 85.28           C  
ATOM    553  O   GLU B  67       1.212 -15.406  -2.724  1.00 85.28           O  
ATOM    554  CG  GLU B  67      -1.207 -13.346   0.408  1.00 85.28           C  
ATOM    555  CD  GLU B  67      -2.657 -13.455   0.852  1.00 85.28           C  
ATOM    556  OE1 GLU B  67      -2.948 -13.191   2.041  1.00 85.28           O  
ATOM    557  OE2 GLU B  67      -3.508 -13.807   0.005  1.00 85.28           O  
ATOM    558  N   ALA B  68       0.231 -13.726  -3.965  1.00 84.12           N  
ATOM    559  CA  ALA B  68       0.440 -14.428  -5.229  1.00 84.12           C  
ATOM    560  C   ALA B  68       1.928 -14.595  -5.525  1.00 84.12           C  
ATOM    561  CB  ALA B  68      -0.246 -13.682  -6.371  1.00 84.12           C  
ATOM    562  O   ALA B  68       2.366 -15.664  -5.955  1.00 84.12           O  
ATOM    563  N   ILE B  69       2.665 -13.492  -5.303  1.00 82.00           N  
ATOM    564  CA  ILE B  69       4.104 -13.535  -5.533  1.00 82.00           C  
ATOM    565  C   ILE B  69       4.749 -14.550  -4.592  1.00 82.00           C  
ATOM    566  CB  ILE B  69       4.749 -12.143  -5.343  1.00 82.00           C  
ATOM    567  O   ILE B  69       5.616 -15.323  -5.003  1.00 82.00           O  
ATOM    568  CG1 ILE B  69       4.302 -11.191  -6.458  1.00 82.00           C  
ATOM    569  CG2 ILE B  69       6.275 -12.256  -5.297  1.00 82.00           C  
ATOM    570  CD1 ILE B  69       4.678  -9.735  -6.217  1.00 82.00           C  
ATOM    571  N   ALA B  70       4.312 -14.543  -3.349  1.00 83.48           N  
ATOM    572  CA  ALA B  70       4.833 -15.498  -2.375  1.00 83.48           C  
ATOM    573  C   ALA B  70       4.610 -16.934  -2.842  1.00 83.48           C  
ATOM    574  CB  ALA B  70       4.182 -15.278  -1.012  1.00 83.48           C  
ATOM    575  O   ALA B  70       5.492 -17.785  -2.696  1.00 83.48           O  
ATOM    576  N   LYS B  71       3.457 -17.282  -3.430  1.00 83.98           N  
ATOM    577  CA  LYS B  71       3.155 -18.619  -3.933  1.00 83.98           C  
ATOM    578  C   LYS B  71       4.075 -18.990  -5.093  1.00 83.98           C  
ATOM    579  CB  LYS B  71       1.693 -18.710  -4.373  1.00 83.98           C  
ATOM    580  O   LYS B  71       4.505 -20.139  -5.208  1.00 83.98           O  
ATOM    581  CG  LYS B  71       0.704 -18.789  -3.220  1.00 83.98           C  
ATOM    582  CD  LYS B  71      -0.732 -18.883  -3.720  1.00 83.98           C  
ATOM    583  CE  LYS B  71      -1.729 -18.860  -2.570  1.00 83.98           C  
ATOM    584  NZ  LYS B  71      -3.140 -18.833  -3.060  1.00 83.98           N  
ATOM    585  N   LEU B  72       4.322 -17.868  -5.925  1.00 81.72           N  
ATOM    586  CA  LEU B  72       5.197 -18.091  -7.071  1.00 81.72           C  
ATOM    587  C   LEU B  72       6.613 -18.428  -6.617  1.00 81.72           C  
ATOM    588  CB  LEU B  72       5.219 -16.856  -7.976  1.00 81.72           C  
ATOM    589  O   LEU B  72       7.256 -19.315  -7.183  1.00 81.72           O  
ATOM    590  CG  LEU B  72       5.709 -17.074  -9.408  1.00 81.72           C  
ATOM    591  CD1 LEU B  72       4.632 -16.661 -10.405  1.00 81.72           C  
ATOM    592  CD2 LEU B  72       7.000 -16.300  -9.655  1.00 81.72           C  
ATOM    593  N   ILE B  73       7.142 -17.814  -5.636  1.00 79.57           N  
ATOM    594  CA  ILE B  73       8.498 -18.009  -5.136  1.00 79.57           C  
ATOM    595  C   ILE B  73       8.615 -19.386  -4.487  1.00 79.57           C  
ATOM    596  CB  ILE B  73       8.894 -16.906  -4.129  1.00 79.57           C  
ATOM    597  O   ILE B  73       9.636 -20.063  -4.631  1.00 79.57           O  
ATOM    598  CG1 ILE B  73       8.913 -15.537  -4.818  1.00 79.57           C  
ATOM    599  CG2 ILE B  73      10.251 -17.218  -3.492  1.00 79.57           C  
ATOM    600  CD1 ILE B  73       9.134 -14.369  -3.866  1.00 79.57           C  
ATOM    601  N   ARG B  74       7.590 -19.833  -3.690  1.00 78.93           N  
ATOM    602  CA  ARG B  74       7.622 -21.131  -3.024  1.00 78.93           C  
ATOM    603  C   ARG B  74       7.517 -22.268  -4.035  1.00 78.93           C  
ATOM    604  CB  ARG B  74       6.492 -21.237  -1.998  1.00 78.93           C  
ATOM    605  O   ARG B  74       8.013 -23.370  -3.791  1.00 78.93           O  
ATOM    606  CG  ARG B  74       6.750 -20.463  -0.715  1.00 78.93           C  
ATOM    607  CD  ARG B  74       5.629 -20.658   0.297  1.00 78.93           C  
ATOM    608  NE  ARG B  74       5.737 -19.718   1.409  1.00 78.93           N  
ATOM    609  NH1 ARG B  74       3.839 -20.463   2.494  1.00 78.93           N  
ATOM    610  NH2 ARG B  74       5.078 -18.753   3.386  1.00 78.93           N  
ATOM    611  CZ  ARG B  74       4.884 -19.646   2.427  1.00 78.93           C  
ATOM    612  N   GLY B  75       7.256 -22.143  -5.377  1.00 65.34           N  
ATOM    613  CA  GLY B  75       7.309 -23.179  -6.395  1.00 65.34           C  
ATOM    614  C   GLY B  75       6.270 -24.266  -6.196  1.00 65.34           C  
ATOM    615  O   GLY B  75       5.957 -24.632  -5.061  1.00 65.34           O  
TER     616      GLY B  75                                                      
ATOM    617  N   SER C   1      -8.246  22.607   6.484  1.00 78.83           N  
ATOM    618  CA  SER C   1      -7.387  22.446   7.653  1.00 78.83           C  
ATOM    619  C   SER C   1      -6.047  21.824   7.273  1.00 78.83           C  
ATOM    620  CB  SER C   1      -8.077  21.585   8.711  1.00 78.83           C  
ATOM    621  O   SER C   1      -5.919  21.215   6.209  1.00 78.83           O  
ATOM    622  OG  SER C   1      -8.095  20.223   8.319  1.00 78.83           O  
ATOM    623  N   GLU C   2      -4.911  22.148   7.770  1.00 89.23           N  
ATOM    624  CA  GLU C   2      -3.560  21.626   7.588  1.00 89.23           C  
ATOM    625  C   GLU C   2      -3.557  20.101   7.559  1.00 89.23           C  
ATOM    626  CB  GLU C   2      -2.634  22.133   8.696  1.00 89.23           C  
ATOM    627  O   GLU C   2      -2.826  19.491   6.775  1.00 89.23           O  
ATOM    628  CG  GLU C   2      -1.172  21.763   8.493  1.00 89.23           C  
ATOM    629  CD  GLU C   2      -0.558  22.397   7.255  1.00 89.23           C  
ATOM    630  OE1 GLU C   2       0.514  21.934   6.804  1.00 89.23           O  
ATOM    631  OE2 GLU C   2      -1.154  23.365   6.733  1.00 89.23           O  
ATOM    632  N   VAL C   3      -4.504  19.429   8.328  1.00 89.89           N  
ATOM    633  CA  VAL C   3      -4.590  17.973   8.380  1.00 89.89           C  
ATOM    634  C   VAL C   3      -5.065  17.435   7.032  1.00 89.89           C  
ATOM    635  CB  VAL C   3      -5.535  17.500   9.507  1.00 89.89           C  
ATOM    636  O   VAL C   3      -4.474  16.500   6.487  1.00 89.89           O  
ATOM    637  CG1 VAL C   3      -5.754  15.990   9.429  1.00 89.89           C  
ATOM    638  CG2 VAL C   3      -4.975  17.892  10.872  1.00 89.89           C  
ATOM    639  N   GLU C   4      -6.062  18.017   6.513  1.00 88.59           N  
ATOM    640  CA  GLU C   4      -6.636  17.574   5.246  1.00 88.59           C  
ATOM    641  C   GLU C   4      -5.635  17.726   4.104  1.00 88.59           C  
ATOM    642  CB  GLU C   4      -7.914  18.356   4.932  1.00 88.59           C  
ATOM    643  O   GLU C   4      -5.518  16.842   3.252  1.00 88.59           O  
ATOM    644  CG  GLU C   4      -9.088  18.003   5.834  1.00 88.59           C  
ATOM    645  CD  GLU C   4     -10.280  18.929   5.657  1.00 88.59           C  
ATOM    646  OE1 GLU C   4     -11.403  18.560   6.071  1.00 88.59           O  
ATOM    647  OE2 GLU C   4     -10.091  20.033   5.099  1.00 88.59           O  
ATOM    648  N   LYS C   5      -4.926  18.879   4.086  1.00 87.69           N  
ATOM    649  CA  LYS C   5      -3.922  19.125   3.055  1.00 87.69           C  
ATOM    650  C   LYS C   5      -2.816  18.074   3.104  1.00 87.69           C  
ATOM    651  CB  LYS C   5      -3.322  20.523   3.212  1.00 87.69           C  
ATOM    652  O   LYS C   5      -2.396  17.559   2.066  1.00 87.69           O  
ATOM    653  CG  LYS C   5      -4.237  21.645   2.742  1.00 87.69           C  
ATOM    654  CD  LYS C   5      -3.566  23.006   2.874  1.00 87.69           C  
ATOM    655  CE  LYS C   5      -4.539  24.140   2.584  1.00 87.69           C  
ATOM    656  NZ  LYS C   5      -3.916  25.478   2.816  1.00 87.69           N  
ATOM    657  N   ARG C   6      -2.404  17.725   4.310  1.00 89.11           N  
ATOM    658  CA  ARG C   6      -1.334  16.746   4.471  1.00 89.11           C  
ATOM    659  C   ARG C   6      -1.813  15.345   4.106  1.00 89.11           C  
ATOM    660  CB  ARG C   6      -0.803  16.761   5.906  1.00 89.11           C  
ATOM    661  O   ARG C   6      -1.070  14.566   3.506  1.00 89.11           O  
ATOM    662  CG  ARG C   6      -0.071  18.041   6.279  1.00 89.11           C  
ATOM    663  CD  ARG C   6       1.170  18.251   5.423  1.00 89.11           C  
ATOM    664  NE  ARG C   6       1.841  19.507   5.747  1.00 89.11           N  
ATOM    665  NH1 ARG C   6       3.423  19.332   4.072  1.00 89.11           N  
ATOM    666  NH2 ARG C   6       3.429  21.144   5.476  1.00 89.11           N  
ATOM    667  CZ  ARG C   6       2.896  19.991   5.097  1.00 89.11           C  
ATOM    668  N   LEU C   7      -3.020  15.004   4.414  1.00 89.44           N  
ATOM    669  CA  LEU C   7      -3.590  13.714   4.040  1.00 89.44           C  
ATOM    670  C   LEU C   7      -3.627  13.554   2.524  1.00 89.44           C  
ATOM    671  CB  LEU C   7      -5.001  13.564   4.615  1.00 89.44           C  
ATOM    672  O   LEU C   7      -3.315  12.482   2.001  1.00 89.44           O  
ATOM    673  CG  LEU C   7      -5.095  13.121   6.076  1.00 89.44           C  
ATOM    674  CD1 LEU C   7      -6.518  13.299   6.593  1.00 89.44           C  
ATOM    675  CD2 LEU C   7      -4.642  11.673   6.226  1.00 89.44           C  
ATOM    676  N   LEU C   8      -4.035  14.629   1.902  1.00 87.92           N  
ATOM    677  CA  LEU C   8      -4.080  14.602   0.444  1.00 87.92           C  
ATOM    678  C   LEU C   8      -2.691  14.362  -0.139  1.00 87.92           C  
ATOM    679  CB  LEU C   8      -4.654  15.913  -0.099  1.00 87.92           C  
ATOM    680  O   LEU C   8      -2.537  13.593  -1.091  1.00 87.92           O  
ATOM    681  CG  LEU C   8      -6.179  16.015  -0.153  1.00 87.92           C  
ATOM    682  CD1 LEU C   8      -6.608  17.470  -0.312  1.00 87.92           C  
ATOM    683  CD2 LEU C   8      -6.733  15.161  -1.289  1.00 87.92           C  
ATOM    684  N   GLU C   9      -1.660  15.058   0.365  1.00 89.31           N  
ATOM    685  CA  GLU C   9      -0.286  14.896  -0.100  1.00 89.31           C  
ATOM    686  C   GLU C   9       0.186  13.454   0.062  1.00 89.31           C  
ATOM    687  CB  GLU C   9       0.651  15.844   0.653  1.00 89.31           C  
ATOM    688  O   GLU C   9       0.824  12.900  -0.835  1.00 89.31           O  
ATOM    689  CG  GLU C   9       2.071  15.867   0.106  1.00 89.31           C  
ATOM    690  CD  GLU C   9       2.962  16.890   0.793  1.00 89.31           C  
ATOM    691  OE1 GLU C   9       4.157  16.992   0.434  1.00 89.31           O  
ATOM    692  OE2 GLU C   9       2.461  17.594   1.698  1.00 89.31           O  
ATOM    693  N   ILE C  10      -0.140  12.834   1.186  1.00 89.27           N  
ATOM    694  CA  ILE C  10       0.274  11.462   1.458  1.00 89.27           C  
ATOM    695  C   ILE C  10      -0.436  10.509   0.498  1.00 89.27           C  
ATOM    696  CB  ILE C  10      -0.018  11.063   2.922  1.00 89.27           C  
ATOM    697  O   ILE C  10       0.176   9.574  -0.024  1.00 89.27           O  
ATOM    698  CG1 ILE C  10       0.870  11.865   3.880  1.00 89.27           C  
ATOM    699  CG2 ILE C  10       0.180   9.558   3.121  1.00 89.27           C  
ATOM    700  CD1 ILE C  10       0.508  11.693   5.349  1.00 89.27           C  
ATOM    701  N   HIS C  11      -1.699  10.736   0.220  1.00 88.45           N  
ATOM    702  CA  HIS C  11      -2.441   9.892  -0.710  1.00 88.45           C  
ATOM    703  C   HIS C  11      -1.832   9.945  -2.107  1.00 88.45           C  
ATOM    704  CB  HIS C  11      -3.910  10.315  -0.761  1.00 88.45           C  
ATOM    705  O   HIS C  11      -1.771   8.928  -2.802  1.00 88.45           O  
ATOM    706  CG  HIS C  11      -4.741   9.734   0.338  1.00 88.45           C  
ATOM    707  CD2 HIS C  11      -5.293  10.306   1.433  1.00 88.45           C  
ATOM    708  ND1 HIS C  11      -5.085   8.400   0.385  1.00 88.45           N  
ATOM    709  CE1 HIS C  11      -5.816   8.177   1.464  1.00 88.45           C  
ATOM    710  NE2 HIS C  11      -5.956   9.318   2.118  1.00 88.45           N  
ATOM    711  N   ARG C  12      -1.353  11.136  -2.502  1.00 88.41           N  
ATOM    712  CA  ARG C  12      -0.686  11.266  -3.794  1.00 88.41           C  
ATOM    713  C   ARG C  12       0.576  10.411  -3.846  1.00 88.41           C  
ATOM    714  CB  ARG C  12      -0.339  12.730  -4.076  1.00 88.41           C  
ATOM    715  O   ARG C  12       0.857   9.772  -4.862  1.00 88.41           O  
ATOM    716  CG  ARG C  12      -1.523  13.565  -4.535  1.00 88.41           C  
ATOM    717  CD  ARG C  12      -1.103  14.979  -4.913  1.00 88.41           C  
ATOM    718  NE  ARG C  12      -2.255  15.816  -5.236  1.00 88.41           N  
ATOM    719  NH1 ARG C  12      -1.261  17.796  -4.581  1.00 88.41           N  
ATOM    720  NH2 ARG C  12      -3.403  17.798  -5.397  1.00 88.41           N  
ATOM    721  CZ  ARG C  12      -2.303  17.135  -5.070  1.00 88.41           C  
ATOM    722  N   ARG C  13       1.315  10.392  -2.697  1.00 88.40           N  
ATOM    723  CA  ARG C  13       2.528   9.582  -2.632  1.00 88.40           C  
ATOM    724  C   ARG C  13       2.194   8.094  -2.658  1.00 88.40           C  
ATOM    725  CB  ARG C  13       3.332   9.917  -1.374  1.00 88.40           C  
ATOM    726  O   ARG C  13       2.898   7.306  -3.293  1.00 88.40           O  
ATOM    727  CG  ARG C  13       3.965  11.299  -1.398  1.00 88.40           C  
ATOM    728  CD  ARG C  13       4.873  11.482  -2.607  1.00 88.40           C  
ATOM    729  NE  ARG C  13       4.913  12.875  -3.045  1.00 88.40           N  
ATOM    730  NH1 ARG C  13       6.195  12.464  -4.922  1.00 88.40           N  
ATOM    731  NH2 ARG C  13       5.512  14.598  -4.439  1.00 88.40           N  
ATOM    732  CZ  ARG C  13       5.540  13.309  -4.134  1.00 88.40           C  
ATOM    733  N   VAL C  14       1.163   7.678  -1.975  1.00 89.70           N  
ATOM    734  CA  VAL C  14       0.718   6.289  -1.970  1.00 89.70           C  
ATOM    735  C   VAL C  14       0.354   5.857  -3.389  1.00 89.70           C  
ATOM    736  CB  VAL C  14      -0.487   6.083  -1.025  1.00 89.70           C  
ATOM    737  O   VAL C  14       0.688   4.747  -3.812  1.00 89.70           O  
ATOM    738  CG1 VAL C  14      -1.117   4.708  -1.245  1.00 89.70           C  
ATOM    739  CG2 VAL C  14      -0.058   6.250   0.431  1.00 89.70           C  
ATOM    740  N   ALA C  15      -0.303   6.770  -4.091  1.00 89.55           N  
ATOM    741  CA  ALA C  15      -0.657   6.481  -5.478  1.00 89.55           C  
ATOM    742  C   ALA C  15       0.590   6.245  -6.325  1.00 89.55           C  
ATOM    743  CB  ALA C  15      -1.486   7.622  -6.064  1.00 89.55           C  
ATOM    744  O   ALA C  15       0.619   5.336  -7.158  1.00 89.55           O  
ATOM    745  N   GLU C  16       1.552   7.101  -6.174  1.00 90.08           N  
ATOM    746  CA  GLU C  16       2.805   6.935  -6.905  1.00 90.08           C  
ATOM    747  C   GLU C  16       3.461   5.596  -6.578  1.00 90.08           C  
ATOM    748  CB  GLU C  16       3.767   8.083  -6.590  1.00 90.08           C  
ATOM    749  O   GLU C  16       3.973   4.916  -7.470  1.00 90.08           O  
ATOM    750  CG  GLU C  16       5.027   8.081  -7.444  1.00 90.08           C  
ATOM    751  CD  GLU C  16       5.905   9.302  -7.221  1.00 90.08           C  
ATOM    752  OE1 GLU C  16       6.981   9.400  -7.854  1.00 90.08           O  
ATOM    753  OE2 GLU C  16       5.514  10.167  -6.406  1.00 90.08           O  
ATOM    754  N   SER C  17       3.480   5.217  -5.256  1.00 88.75           N  
ATOM    755  CA  SER C  17       4.051   3.931  -4.869  1.00 88.75           C  
ATOM    756  C   SER C  17       3.315   2.775  -5.538  1.00 88.75           C  
ATOM    757  CB  SER C  17       4.010   3.761  -3.350  1.00 88.75           C  
ATOM    758  O   SER C  17       3.936   1.795  -5.955  1.00 88.75           O  
ATOM    759  OG  SER C  17       2.673   3.668  -2.890  1.00 88.75           O  
ATOM    760  N   HIS C  18       2.067   2.873  -5.701  1.00 87.99           N  
ATOM    761  CA  HIS C  18       1.276   1.832  -6.347  1.00 87.99           C  
ATOM    762  C   HIS C  18       1.640   1.699  -7.822  1.00 87.99           C  
ATOM    763  CB  HIS C  18      -0.218   2.126  -6.199  1.00 87.99           C  
ATOM    764  O   HIS C  18       1.718   0.587  -8.349  1.00 87.99           O  
ATOM    765  CG  HIS C  18      -0.761   1.809  -4.842  1.00 87.99           C  
ATOM    766  CD2 HIS C  18      -0.221   1.124  -3.807  1.00 87.99           C  
ATOM    767  ND1 HIS C  18      -2.011   2.215  -4.427  1.00 87.99           N  
ATOM    768  CE1 HIS C  18      -2.217   1.791  -3.191  1.00 87.99           C  
ATOM    769  NE2 HIS C  18      -1.146   1.127  -2.792  1.00 87.99           N  
ATOM    770  N   ARG C  19       1.795   2.865  -8.488  1.00 89.12           N  
ATOM    771  CA  ARG C  19       2.204   2.836  -9.888  1.00 89.12           C  
ATOM    772  C   ARG C  19       3.526   2.094 -10.057  1.00 89.12           C  
ATOM    773  CB  ARG C  19       2.326   4.257 -10.443  1.00 89.12           C  
ATOM    774  O   ARG C  19       3.678   1.286 -10.975  1.00 89.12           O  
ATOM    775  CG  ARG C  19       2.544   4.314 -11.947  1.00 89.12           C  
ATOM    776  CD  ARG C  19       2.785   5.738 -12.428  1.00 89.12           C  
ATOM    777  NE  ARG C  19       1.557   6.527 -12.414  1.00 89.12           N  
ATOM    778  NH1 ARG C  19       2.034   7.685 -14.356  1.00 89.12           N  
ATOM    779  NH2 ARG C  19       0.085   8.095 -13.221  1.00 89.12           N  
ATOM    780  CZ  ARG C  19       1.228   7.434 -13.330  1.00 89.12           C  
ATOM    781  N   ILE C  20       4.496   2.356  -9.215  1.00 89.89           N  
ATOM    782  CA  ILE C  20       5.811   1.727  -9.279  1.00 89.89           C  
ATOM    783  C   ILE C  20       5.687   0.238  -8.962  1.00 89.89           C  
ATOM    784  CB  ILE C  20       6.807   2.400  -8.309  1.00 89.89           C  
ATOM    785  O   ILE C  20       6.351  -0.593  -9.585  1.00 89.89           O  
ATOM    786  CG1 ILE C  20       7.079   3.846  -8.741  1.00 89.89           C  
ATOM    787  CG2 ILE C  20       8.110   1.598  -8.230  1.00 89.89           C  
ATOM    788  CD1 ILE C  20       7.942   4.632  -7.763  1.00 89.89           C  
ATOM    789  N   LEU C  21       4.816  -0.114  -8.016  1.00 89.28           N  
ATOM    790  CA  LEU C  21       4.623  -1.505  -7.622  1.00 89.28           C  
ATOM    791  C   LEU C  21       4.170  -2.349  -8.810  1.00 89.28           C  
ATOM    792  CB  LEU C  21       3.597  -1.605  -6.490  1.00 89.28           C  
ATOM    793  O   LEU C  21       4.601  -3.494  -8.963  1.00 89.28           O  
ATOM    794  CG  LEU C  21       4.110  -1.301  -5.082  1.00 89.28           C  
ATOM    795  CD1 LEU C  21       2.950  -1.253  -4.094  1.00 89.28           C  
ATOM    796  CD2 LEU C  21       5.143  -2.338  -4.653  1.00 89.28           C  
ATOM    797  N   VAL C  22       3.257  -1.776  -9.678  1.00 89.05           N  
ATOM    798  CA  VAL C  22       2.795  -2.484 -10.867  1.00 89.05           C  
ATOM    799  C   VAL C  22       3.982  -2.805 -11.771  1.00 89.05           C  
ATOM    800  CB  VAL C  22       1.741  -1.662 -11.643  1.00 89.05           C  
ATOM    801  O   VAL C  22       4.096  -3.921 -12.285  1.00 89.05           O  
ATOM    802  CG1 VAL C  22       1.452  -2.300 -13.001  1.00 89.05           C  
ATOM    803  CG2 VAL C  22       0.457  -1.534 -10.825  1.00 89.05           C  
ATOM    804  N   GLU C  23       4.910  -1.824 -12.002  1.00 90.33           N  
ATOM    805  CA  GLU C  23       6.094  -2.027 -12.833  1.00 90.33           C  
ATOM    806  C   GLU C  23       7.042  -3.043 -12.202  1.00 90.33           C  
ATOM    807  CB  GLU C  23       6.822  -0.701 -13.065  1.00 90.33           C  
ATOM    808  O   GLU C  23       7.638  -3.863 -12.905  1.00 90.33           O  
ATOM    809  CG  GLU C  23       6.042   0.288 -13.918  1.00 90.33           C  
ATOM    810  CD  GLU C  23       6.797   1.582 -14.179  1.00 90.33           C  
ATOM    811  OE1 GLU C  23       6.174   2.667 -14.140  1.00 90.33           O  
ATOM    812  OE2 GLU C  23       8.021   1.509 -14.427  1.00 90.33           O  
ATOM    813  N   VAL C  24       7.197  -2.997 -10.857  1.00 90.31           N  
ATOM    814  CA  VAL C  24       8.045  -3.938 -10.133  1.00 90.31           C  
ATOM    815  C   VAL C  24       7.529  -5.361 -10.336  1.00 90.31           C  
ATOM    816  CB  VAL C  24       8.107  -3.604  -8.626  1.00 90.31           C  
ATOM    817  O   VAL C  24       8.307  -6.278 -10.606  1.00 90.31           O  
ATOM    818  CG1 VAL C  24       8.700  -4.771  -7.838  1.00 90.31           C  
ATOM    819  CG2 VAL C  24       8.920  -2.331  -8.395  1.00 90.31           C  
ATOM    820  N   HIS C  25       6.208  -5.515 -10.260  1.00 86.79           N  
ATOM    821  CA  HIS C  25       5.601  -6.831 -10.422  1.00 86.79           C  
ATOM    822  C   HIS C  25       5.863  -7.391 -11.816  1.00 86.79           C  
ATOM    823  CB  HIS C  25       4.095  -6.762 -10.159  1.00 86.79           C  
ATOM    824  O   HIS C  25       6.213  -8.564 -11.963  1.00 86.79           O  
ATOM    825  CG  HIS C  25       3.737  -6.818  -8.708  1.00 86.79           C  
ATOM    826  CD2 HIS C  25       3.469  -7.869  -7.898  1.00 86.79           C  
ATOM    827  ND1 HIS C  25       3.618  -5.689  -7.927  1.00 86.79           N  
ATOM    828  CE1 HIS C  25       3.292  -6.045  -6.696  1.00 86.79           C  
ATOM    829  NE2 HIS C  25       3.195  -7.363  -6.651  1.00 86.79           N  
ATOM    830  N   GLU C  26       5.691  -6.572 -12.853  1.00 88.88           N  
ATOM    831  CA  GLU C  26       5.929  -7.004 -14.227  1.00 88.88           C  
ATOM    832  C   GLU C  26       7.380  -7.433 -14.427  1.00 88.88           C  
ATOM    833  CB  GLU C  26       5.571  -5.888 -15.212  1.00 88.88           C  
ATOM    834  O   GLU C  26       7.648  -8.461 -15.053  1.00 88.88           O  
ATOM    835  CG  GLU C  26       4.074  -5.673 -15.381  1.00 88.88           C  
ATOM    836  CD  GLU C  26       3.734  -4.505 -16.291  1.00 88.88           C  
ATOM    837  OE1 GLU C  26       2.537  -4.301 -16.597  1.00 88.88           O  
ATOM    838  OE2 GLU C  26       4.672  -3.787 -16.704  1.00 88.88           O  
ATOM    839  N   ALA C  27       8.268  -6.650 -13.856  1.00 88.56           N  
ATOM    840  CA  ALA C  27       9.691  -6.957 -13.979  1.00 88.56           C  
ATOM    841  C   ALA C  27      10.046  -8.232 -13.220  1.00 88.56           C  
ATOM    842  CB  ALA C  27      10.533  -5.788 -13.472  1.00 88.56           C  
ATOM    843  O   ALA C  27      10.862  -9.032 -13.684  1.00 88.56           O  
ATOM    844  N   LEU C  28       9.494  -8.406 -12.083  1.00 88.65           N  
ATOM    845  CA  LEU C  28       9.735  -9.594 -11.271  1.00 88.65           C  
ATOM    846  C   LEU C  28       9.300 -10.854 -12.011  1.00 88.65           C  
ATOM    847  CB  LEU C  28       8.994  -9.490  -9.936  1.00 88.65           C  
ATOM    848  O   LEU C  28      10.033 -11.846 -12.041  1.00 88.65           O  
ATOM    849  CG  LEU C  28       9.129 -10.685  -8.991  1.00 88.65           C  
ATOM    850  CD1 LEU C  28      10.592 -10.903  -8.618  1.00 88.65           C  
ATOM    851  CD2 LEU C  28       8.279 -10.479  -7.742  1.00 88.65           C  
ATOM    852  N   ILE C  29       8.081 -10.846 -12.611  1.00 86.15           N  
ATOM    853  CA  ILE C  29       7.565 -11.995 -13.347  1.00 86.15           C  
ATOM    854  C   ILE C  29       8.499 -12.326 -14.508  1.00 86.15           C  
ATOM    855  CB  ILE C  29       6.133 -11.735 -13.868  1.00 86.15           C  
ATOM    856  O   ILE C  29       8.821 -13.494 -14.740  1.00 86.15           O  
ATOM    857  CG1 ILE C  29       5.140 -11.692 -12.701  1.00 86.15           C  
ATOM    858  CG2 ILE C  29       5.730 -12.800 -14.892  1.00 86.15           C  
ATOM    859  CD1 ILE C  29       3.722 -11.314 -13.109  1.00 86.15           C  
ATOM    860  N   GLU C  30       8.917 -11.284 -15.246  1.00 87.31           N  
ATOM    861  CA  GLU C  30       9.832 -11.482 -16.366  1.00 87.31           C  
ATOM    862  C   GLU C  30      11.155 -12.083 -15.898  1.00 87.31           C  
ATOM    863  CB  GLU C  30      10.084 -10.160 -17.096  1.00 87.31           C  
ATOM    864  O   GLU C  30      11.710 -12.965 -16.557  1.00 87.31           O  
ATOM    865  CG  GLU C  30       8.910  -9.692 -17.943  1.00 87.31           C  
ATOM    866  CD  GLU C  30       9.176  -8.380 -18.664  1.00 87.31           C  
ATOM    867  OE1 GLU C  30       8.265  -7.874 -19.358  1.00 87.31           O  
ATOM    868  OE2 GLU C  30      10.304  -7.855 -18.535  1.00 87.31           O  
ATOM    869  N   ALA C  31      11.671 -11.604 -14.775  1.00 86.52           N  
ATOM    870  CA  ALA C  31      12.934 -12.096 -14.231  1.00 86.52           C  
ATOM    871  C   ALA C  31      12.818 -13.559 -13.813  1.00 86.52           C  
ATOM    872  CB  ALA C  31      13.371 -11.241 -13.044  1.00 86.52           C  
ATOM    873  O   ALA C  31      13.745 -14.346 -14.021  1.00 86.52           O  
ATOM    874  N   LEU C  32      11.661 -13.949 -13.271  1.00 83.51           N  
ATOM    875  CA  LEU C  32      11.457 -15.315 -12.799  1.00 83.51           C  
ATOM    876  C   LEU C  32      11.268 -16.273 -13.971  1.00 83.51           C  
ATOM    877  CB  LEU C  32      10.244 -15.384 -11.867  1.00 83.51           C  
ATOM    878  O   LEU C  32      11.551 -17.467 -13.853  1.00 83.51           O  
ATOM    879  CG  LEU C  32      10.408 -14.736 -10.492  1.00 83.51           C  
ATOM    880  CD1 LEU C  32       9.080 -14.744  -9.741  1.00 83.51           C  
ATOM    881  CD2 LEU C  32      11.487 -15.453  -9.688  1.00 83.51           C  
ATOM    882  N   ARG C  33      10.673 -15.707 -15.085  1.00 84.95           N  
ATOM    883  CA  ARG C  33      10.478 -16.551 -16.260  1.00 84.95           C  
ATOM    884  C   ARG C  33      11.799 -16.803 -16.978  1.00 84.95           C  
ATOM    885  CB  ARG C  33       9.472 -15.912 -17.220  1.00 84.95           C  
ATOM    886  O   ARG C  33      11.865 -17.621 -17.898  1.00 84.95           O  
ATOM    887  CG  ARG C  33       8.030 -15.992 -16.744  1.00 84.95           C  
ATOM    888  CD  ARG C  33       7.073 -15.347 -17.737  1.00 84.95           C  
ATOM    889  NE  ARG C  33       5.687 -15.440 -17.287  1.00 84.95           N  
ATOM    890  NH1 ARG C  33       4.829 -14.136 -18.990  1.00 84.95           N  
ATOM    891  NH2 ARG C  33       3.433 -15.013 -17.398  1.00 84.95           N  
ATOM    892  CZ  ARG C  33       4.653 -14.863 -17.893  1.00 84.95           C  
ATOM    893  N   GLY C  34      12.969 -16.416 -16.467  1.00 76.32           N  
ATOM    894  CA  GLY C  34      14.271 -16.747 -17.023  1.00 76.32           C  
ATOM    895  C   GLY C  34      14.692 -15.822 -18.149  1.00 76.32           C  
ATOM    896  O   GLY C  34      15.626 -16.126 -18.894  1.00 76.32           O  
ATOM    897  N   ASN C  35      13.866 -14.686 -18.280  1.00 65.35           N  
ATOM    898  CA  ASN C  35      14.023 -13.916 -19.510  1.00 65.35           C  
ATOM    899  C   ASN C  35      15.086 -12.832 -19.361  1.00 65.35           C  
ATOM    900  CB  ASN C  35      12.688 -13.296 -19.929  1.00 65.35           C  
ATOM    901  O   ASN C  35      15.672 -12.390 -20.351  1.00 65.35           O  
ATOM    902  CG  ASN C  35      11.771 -14.291 -20.611  1.00 65.35           C  
ATOM    903  ND2 ASN C  35      10.474 -14.007 -20.599  1.00 65.35           N  
ATOM    904  OD1 ASN C  35      12.224 -15.307 -21.145  1.00 65.35           O  
ATOM    905  N   SER C  36      15.942 -12.813 -18.690  1.00 74.48           N  
ATOM    906  CA  SER C  36      17.061 -12.004 -19.163  1.00 74.48           C  
ATOM    907  C   SER C  36      17.650 -11.163 -18.036  1.00 74.48           C  
ATOM    908  CB  SER C  36      16.618 -11.095 -20.310  1.00 74.48           C  
ATOM    909  O   SER C  36      16.967 -10.865 -17.054  1.00 74.48           O  
ATOM    910  OG  SER C  36      15.858 -10.003 -19.822  1.00 74.48           O  
ATOM    911  N   GLU C  37      18.966 -10.983 -17.899  1.00 88.29           N  
ATOM    912  CA  GLU C  37      19.769 -10.034 -17.134  1.00 88.29           C  
ATOM    913  C   GLU C  37      19.166  -8.633 -17.187  1.00 88.29           C  
ATOM    914  CB  GLU C  37      21.209 -10.006 -17.652  1.00 88.29           C  
ATOM    915  O   GLU C  37      19.190  -7.903 -16.194  1.00 88.29           O  
ATOM    916  CG  GLU C  37      22.037 -11.211 -17.230  1.00 88.29           C  
ATOM    917  CD  GLU C  37      22.104 -11.395 -15.722  1.00 88.29           C  
ATOM    918  OE1 GLU C  37      21.967 -12.544 -15.244  1.00 88.29           O  
ATOM    919  OE2 GLU C  37      22.294 -10.382 -15.013  1.00 88.29           O  
ATOM    920  N   GLU C  38      18.364  -8.344 -18.273  1.00 91.14           N  
ATOM    921  CA  GLU C  38      17.726  -7.041 -18.435  1.00 91.14           C  
ATOM    922  C   GLU C  38      16.575  -6.864 -17.449  1.00 91.14           C  
ATOM    923  CB  GLU C  38      17.222  -6.864 -19.870  1.00 91.14           C  
ATOM    924  O   GLU C  38      16.423  -5.797 -16.849  1.00 91.14           O  
ATOM    925  CG  GLU C  38      16.743  -5.454 -20.184  1.00 91.14           C  
ATOM    926  CD  GLU C  38      16.268  -5.288 -21.619  1.00 91.14           C  
ATOM    927  OE1 GLU C  38      15.770  -4.194 -21.970  1.00 91.14           O  
ATOM    928  OE2 GLU C  38      16.394  -6.259 -22.397  1.00 91.14           O  
ATOM    929  N   ALA C  39      15.813  -7.947 -17.267  1.00 89.66           N  
ATOM    930  CA  ALA C  39      14.680  -7.900 -16.346  1.00 89.66           C  
ATOM    931  C   ALA C  39      15.151  -7.716 -14.907  1.00 89.66           C  
ATOM    932  CB  ALA C  39      13.841  -9.170 -16.470  1.00 89.66           C  
ATOM    933  O   ALA C  39      14.551  -6.956 -14.143  1.00 89.66           O  
ATOM    934  N   LYS C  40      16.260  -8.369 -14.615  1.00 89.82           N  
ATOM    935  CA  LYS C  40      16.816  -8.250 -13.270  1.00 89.82           C  
ATOM    936  C   LYS C  40      17.329  -6.836 -13.011  1.00 89.82           C  
ATOM    937  CB  LYS C  40      17.944  -9.262 -13.064  1.00 89.82           C  
ATOM    938  O   LYS C  40      17.131  -6.288 -11.925  1.00 89.82           O  
ATOM    939  CG  LYS C  40      17.461 -10.689 -12.842  1.00 89.82           C  
ATOM    940  CD  LYS C  40      18.624 -11.638 -12.585  1.00 89.82           C  
ATOM    941  CE  LYS C  40      18.161 -13.087 -12.524  1.00 89.82           C  
ATOM    942  NZ  LYS C  40      19.307 -14.028 -12.347  1.00 89.82           N  
ATOM    943  N   GLU C  41      18.016  -6.291 -14.030  1.00 91.59           N  
ATOM    944  CA  GLU C  41      18.517  -4.927 -13.894  1.00 91.59           C  
ATOM    945  C   GLU C  41      17.371  -3.929 -13.757  1.00 91.59           C  
ATOM    946  CB  GLU C  41      19.398  -4.556 -15.090  1.00 91.59           C  
ATOM    947  O   GLU C  41      17.443  -3.000 -12.950  1.00 91.59           O  
ATOM    948  CG  GLU C  41      20.194  -3.274 -14.894  1.00 91.59           C  
ATOM    949  CD  GLU C  41      21.232  -3.376 -13.788  1.00 91.59           C  
ATOM    950  OE1 GLU C  41      21.735  -2.325 -13.329  1.00 91.59           O  
ATOM    951  OE2 GLU C  41      21.546  -4.516 -13.379  1.00 91.59           O  
ATOM    952  N   LYS C  42      16.288  -4.138 -14.503  1.00 91.91           N  
ATOM    953  CA  LYS C  42      15.108  -3.286 -14.395  1.00 91.91           C  
ATOM    954  C   LYS C  42      14.483  -3.384 -13.006  1.00 91.91           C  
ATOM    955  CB  LYS C  42      14.076  -3.660 -15.461  1.00 91.91           C  
ATOM    956  O   LYS C  42      14.081  -2.373 -12.428  1.00 91.91           O  
ATOM    957  CG  LYS C  42      12.873  -2.730 -15.510  1.00 91.91           C  
ATOM    958  CD  LYS C  42      11.975  -3.041 -16.701  1.00 91.91           C  
ATOM    959  CE  LYS C  42      10.770  -2.111 -16.752  1.00 91.91           C  
ATOM    960  NZ  LYS C  42       9.888  -2.410 -17.920  1.00 91.91           N  
ATOM    961  N   LEU C  43      14.444  -4.561 -12.527  1.00 91.92           N  
ATOM    962  CA  LEU C  43      13.892  -4.783 -11.195  1.00 91.92           C  
ATOM    963  C   LEU C  43      14.707  -4.044 -10.139  1.00 91.92           C  
ATOM    964  CB  LEU C  43      13.853  -6.279 -10.873  1.00 91.92           C  
ATOM    965  O   LEU C  43      14.142  -3.412  -9.243  1.00 91.92           O  
ATOM    966  CG  LEU C  43      13.261  -6.665  -9.516  1.00 91.92           C  
ATOM    967  CD1 LEU C  43      11.828  -6.158  -9.399  1.00 91.92           C  
ATOM    968  CD2 LEU C  43      13.318  -8.176  -9.318  1.00 91.92           C  
ATOM    969  N   LYS C  44      16.021  -4.078 -10.284  1.00 92.39           N  
ATOM    970  CA  LYS C  44      16.898  -3.397  -9.336  1.00 92.39           C  
ATOM    971  C   LYS C  44      16.653  -1.891  -9.343  1.00 92.39           C  
ATOM    972  CB  LYS C  44      18.365  -3.690  -9.655  1.00 92.39           C  
ATOM    973  O   LYS C  44      16.619  -1.258  -8.286  1.00 92.39           O  
ATOM    974  CG  LYS C  44      18.820  -5.085  -9.251  1.00 92.39           C  
ATOM    975  CD  LYS C  44      20.297  -5.302  -9.555  1.00 92.39           C  
ATOM    976  CE  LYS C  44      20.727  -6.730  -9.253  1.00 92.39           C  
ATOM    977  NZ  LYS C  44      22.153  -6.970  -9.626  1.00 92.39           N  
ATOM    978  N   GLU C  45      16.448  -1.360 -10.506  1.00 93.34           N  
ATOM    979  CA  GLU C  45      16.182   0.070 -10.626  1.00 93.34           C  
ATOM    980  C   GLU C  45      14.839   0.436 -10.000  1.00 93.34           C  
ATOM    981  CB  GLU C  45      16.213   0.502 -12.095  1.00 93.34           C  
ATOM    982  O   GLU C  45      14.728   1.443  -9.299  1.00 93.34           O  
ATOM    983  CG  GLU C  45      17.612   0.562 -12.689  1.00 93.34           C  
ATOM    984  CD  GLU C  45      17.626   0.969 -14.153  1.00 93.34           C  
ATOM    985  OE1 GLU C  45      18.726   1.148 -14.724  1.00 93.34           O  
ATOM    986  OE2 GLU C  45      16.527   1.111 -14.735  1.00 93.34           O  
ATOM    987  N   LEU C  46      13.853  -0.392 -10.217  1.00 92.47           N  
ATOM    988  CA  LEU C  46      12.514  -0.148  -9.690  1.00 92.47           C  
ATOM    989  C   LEU C  46      12.501  -0.257  -8.169  1.00 92.47           C  
ATOM    990  CB  LEU C  46      11.513  -1.137 -10.293  1.00 92.47           C  
ATOM    991  O   LEU C  46      11.826   0.522  -7.492  1.00 92.47           O  
ATOM    992  CG  LEU C  46      11.128  -0.905 -11.755  1.00 92.47           C  
ATOM    993  CD1 LEU C  46      10.381  -2.116 -12.305  1.00 92.47           C  
ATOM    994  CD2 LEU C  46      10.285   0.358 -11.893  1.00 92.47           C  
ATOM    995  N   VAL C  47      13.311  -1.148  -7.664  1.00 93.15           N  
ATOM    996  CA  VAL C  47      13.405  -1.333  -6.220  1.00 93.15           C  
ATOM    997  C   VAL C  47      14.017  -0.090  -5.578  1.00 93.15           C  
ATOM    998  CB  VAL C  47      14.239  -2.583  -5.861  1.00 93.15           C  
ATOM    999  O   VAL C  47      13.560   0.363  -4.526  1.00 93.15           O  
ATOM   1000  CG1 VAL C  47      14.615  -2.575  -4.381  1.00 93.15           C  
ATOM   1001  CG2 VAL C  47      13.470  -3.856  -6.213  1.00 93.15           C  
ATOM   1002  N   LYS C  48      14.957   0.514  -6.235  1.00 93.72           N  
ATOM   1003  CA  LYS C  48      15.564   1.743  -5.732  1.00 93.72           C  
ATOM   1004  C   LYS C  48      14.560   2.892  -5.732  1.00 93.72           C  
ATOM   1005  CB  LYS C  48      16.790   2.118  -6.566  1.00 93.72           C  
ATOM   1006  O   LYS C  48      14.511   3.681  -4.786  1.00 93.72           O  
ATOM   1007  CG  LYS C  48      18.008   1.245  -6.302  1.00 93.72           C  
ATOM   1008  CD  LYS C  48      19.217   1.717  -7.100  1.00 93.72           C  
ATOM   1009  CE  LYS C  48      20.409   0.789  -6.913  1.00 93.72           C  
ATOM   1010  NZ  LYS C  48      21.567   1.194  -7.765  1.00 93.72           N  
ATOM   1011  N   LYS C  49      13.769   2.989  -6.758  1.00 93.67           N  
ATOM   1012  CA  LYS C  49      12.742   4.023  -6.840  1.00 93.67           C  
ATOM   1013  C   LYS C  49      11.693   3.844  -5.746  1.00 93.67           C  
ATOM   1014  CB  LYS C  49      12.073   4.007  -8.215  1.00 93.67           C  
ATOM   1015  O   LYS C  49      11.266   4.818  -5.123  1.00 93.67           O  
ATOM   1016  CG  LYS C  49      12.939   4.572  -9.332  1.00 93.67           C  
ATOM   1017  CD  LYS C  49      12.209   4.552 -10.669  1.00 93.67           C  
ATOM   1018  CE  LYS C  49      13.109   5.023 -11.804  1.00 93.67           C  
ATOM   1019  NZ  LYS C  49      12.414   4.956 -13.125  1.00 93.67           N  
ATOM   1020  N   LEU C  50      11.285   2.589  -5.547  1.00 93.17           N  
ATOM   1021  CA  LEU C  50      10.300   2.284  -4.515  1.00 93.17           C  
ATOM   1022  C   LEU C  50      10.832   2.643  -3.132  1.00 93.17           C  
ATOM   1023  CB  LEU C  50       9.918   0.802  -4.559  1.00 93.17           C  
ATOM   1024  O   LEU C  50      10.104   3.198  -2.307  1.00 93.17           O  
ATOM   1025  CG  LEU C  50       8.822   0.355  -3.591  1.00 93.17           C  
ATOM   1026  CD1 LEU C  50       7.549   1.164  -3.822  1.00 93.17           C  
ATOM   1027  CD2 LEU C  50       8.548  -1.137  -3.745  1.00 93.17           C  
ATOM   1028  N   GLU C  51      12.109   2.410  -2.934  1.00 94.77           N  
ATOM   1029  CA  GLU C  51      12.738   2.725  -1.654  1.00 94.77           C  
ATOM   1030  C   GLU C  51      12.693   4.224  -1.371  1.00 94.77           C  
ATOM   1031  CB  GLU C  51      14.185   2.228  -1.629  1.00 94.77           C  
ATOM   1032  O   GLU C  51      12.424   4.640  -0.242  1.00 94.77           O  
ATOM   1033  CG  GLU C  51      14.322   0.748  -1.303  1.00 94.77           C  
ATOM   1034  CD  GLU C  51      15.762   0.260  -1.318  1.00 94.77           C  
ATOM   1035  OE1 GLU C  51      16.035  -0.841  -0.790  1.00 94.77           O  
ATOM   1036  OE2 GLU C  51      16.624   0.987  -1.862  1.00 94.77           O  
ATOM   1037  N   LYS C  52      12.934   5.011  -2.346  1.00 94.30           N  
ATOM   1038  CA  LYS C  52      12.907   6.464  -2.204  1.00 94.30           C  
ATOM   1039  C   LYS C  52      11.501   6.959  -1.877  1.00 94.30           C  
ATOM   1040  CB  LYS C  52      13.417   7.139  -3.478  1.00 94.30           C  
ATOM   1041  O   LYS C  52      11.321   7.791  -0.986  1.00 94.30           O  
ATOM   1042  CG  LYS C  52      13.513   8.654  -3.381  1.00 94.30           C  
ATOM   1043  CD  LYS C  52      14.045   9.264  -4.671  1.00 94.30           C  
ATOM   1044  CE  LYS C  52      14.048  10.786  -4.611  1.00 94.30           C  
ATOM   1045  NZ  LYS C  52      14.495  11.390  -5.901  1.00 94.30           N  
ATOM   1046  N   ILE C  53      10.489   6.447  -2.563  1.00 92.51           N  
ATOM   1047  CA  ILE C  53       9.102   6.860  -2.379  1.00 92.51           C  
ATOM   1048  C   ILE C  53       8.631   6.475  -0.978  1.00 92.51           C  
ATOM   1049  CB  ILE C  53       8.179   6.232  -3.447  1.00 92.51           C  
ATOM   1050  O   ILE C  53       7.954   7.258  -0.307  1.00 92.51           O  
ATOM   1051  CG1 ILE C  53       8.456   6.849  -4.822  1.00 92.51           C  
ATOM   1052  CG2 ILE C  53       6.708   6.403  -3.056  1.00 92.51           C  
ATOM   1053  CD1 ILE C  53       7.745   6.146  -5.971  1.00 92.51           C  
ATOM   1054  N   ILE C  54       9.035   5.315  -0.497  1.00 93.38           N  
ATOM   1055  CA  ILE C  54       8.640   4.836   0.823  1.00 93.38           C  
ATOM   1056  C   ILE C  54       9.230   5.744   1.900  1.00 93.38           C  
ATOM   1057  CB  ILE C  54       9.085   3.374   1.051  1.00 93.38           C  
ATOM   1058  O   ILE C  54       8.549   6.096   2.865  1.00 93.38           O  
ATOM   1059  CG1 ILE C  54       8.281   2.425   0.156  1.00 93.38           C  
ATOM   1060  CG2 ILE C  54       8.942   2.990   2.527  1.00 93.38           C  
ATOM   1061  CD1 ILE C  54       8.788   0.989   0.163  1.00 93.38           C  
ATOM   1062  N   LYS C  55      10.466   6.158   1.705  1.00 94.35           N  
ATOM   1063  CA  LYS C  55      11.110   7.058   2.658  1.00 94.35           C  
ATOM   1064  C   LYS C  55      10.382   8.397   2.728  1.00 94.35           C  
ATOM   1065  CB  LYS C  55      12.576   7.278   2.282  1.00 94.35           C  
ATOM   1066  O   LYS C  55      10.174   8.941   3.814  1.00 94.35           O  
ATOM   1067  CG  LYS C  55      13.377   8.035   3.331  1.00 94.35           C  
ATOM   1068  CD  LYS C  55      14.842   8.161   2.932  1.00 94.35           C  
ATOM   1069  CE  LYS C  55      15.619   9.021   3.919  1.00 94.35           C  
ATOM   1070  NZ  LYS C  55      17.044   9.189   3.505  1.00 94.35           N  
ATOM   1071  N   GLU C  56      10.002   8.956   1.590  1.00 94.15           N  
ATOM   1072  CA  GLU C  56       9.269  10.217   1.544  1.00 94.15           C  
ATOM   1073  C   GLU C  56       7.905  10.088   2.216  1.00 94.15           C  
ATOM   1074  CB  GLU C  56       9.099  10.688   0.097  1.00 94.15           C  
ATOM   1075  O   GLU C  56       7.477  10.987   2.943  1.00 94.15           O  
ATOM   1076  CG  GLU C  56      10.394  11.151  -0.555  1.00 94.15           C  
ATOM   1077  CD  GLU C  56      10.253  11.419  -2.045  1.00 94.15           C  
ATOM   1078  OE1 GLU C  56      11.248  11.830  -2.685  1.00 94.15           O  
ATOM   1079  OE2 GLU C  56       9.138  11.218  -2.577  1.00 94.15           O  
ATOM   1080  N   GLU C  57       7.185   8.886   1.913  1.00 93.99           N  
ATOM   1081  CA  GLU C  57       5.895   8.627   2.545  1.00 93.99           C  
ATOM   1082  C   GLU C  57       6.025   8.574   4.065  1.00 93.99           C  
ATOM   1083  CB  GLU C  57       5.294   7.319   2.023  1.00 93.99           C  
ATOM   1084  O   GLU C  57       5.191   9.127   4.784  1.00 93.99           O  
ATOM   1085  CG  GLU C  57       3.888   7.041   2.534  1.00 93.99           C  
ATOM   1086  CD  GLU C  57       3.276   5.777   1.951  1.00 93.99           C  
ATOM   1087  OE1 GLU C  57       2.503   5.094   2.660  1.00 93.99           O  
ATOM   1088  OE2 GLU C  57       3.573   5.467   0.775  1.00 93.99           O  
ATOM   1089  N   GLU C  58       7.114   7.985   4.562  1.00 94.23           N  
ATOM   1090  CA  GLU C  58       7.341   7.863   5.999  1.00 94.23           C  
ATOM   1091  C   GLU C  58       7.543   9.231   6.645  1.00 94.23           C  
ATOM   1092  CB  GLU C  58       8.549   6.965   6.279  1.00 94.23           C  
ATOM   1093  O   GLU C  58       7.027   9.492   7.733  1.00 94.23           O  
ATOM   1094  CG  GLU C  58       8.252   5.478   6.153  1.00 94.23           C  
ATOM   1095  CD  GLU C  58       9.467   4.600   6.406  1.00 94.23           C  
ATOM   1096  OE1 GLU C  58       9.296   3.433   6.827  1.00 94.23           O  
ATOM   1097  OE2 GLU C  58      10.599   5.083   6.183  1.00 94.23           O  
ATOM   1098  N   GLU C  59       8.307  10.101   5.957  1.00 94.25           N  
ATOM   1099  CA  GLU C  59       8.549  11.444   6.477  1.00 94.25           C  
ATOM   1100  C   GLU C  59       7.254  12.246   6.558  1.00 94.25           C  
ATOM   1101  CB  GLU C  59       9.572  12.181   5.608  1.00 94.25           C  
ATOM   1102  O   GLU C  59       6.999  12.925   7.555  1.00 94.25           O  
ATOM   1103  CG  GLU C  59      10.997  11.673   5.771  1.00 94.25           C  
ATOM   1104  CD  GLU C  59      11.984  12.346   4.831  1.00 94.25           C  
ATOM   1105  OE1 GLU C  59      13.196  12.040   4.903  1.00 94.25           O  
ATOM   1106  OE2 GLU C  59      11.543  13.188   4.017  1.00 94.25           O  
ATOM   1107  N   LEU C  60       6.437  12.135   5.529  1.00 92.94           N  
ATOM   1108  CA  LEU C  60       5.159  12.838   5.501  1.00 92.94           C  
ATOM   1109  C   LEU C  60       4.224  12.312   6.585  1.00 92.94           C  
ATOM   1110  CB  LEU C  60       4.498  12.693   4.127  1.00 92.94           C  
ATOM   1111  O   LEU C  60       3.514  13.088   7.228  1.00 92.94           O  
ATOM   1112  CG  LEU C  60       5.118  13.503   2.988  1.00 92.94           C  
ATOM   1113  CD1 LEU C  60       4.513  13.087   1.651  1.00 92.94           C  
ATOM   1114  CD2 LEU C  60       4.924  14.997   3.226  1.00 92.94           C  
ATOM   1115  N   LEU C  61       4.241  10.975   6.793  1.00 92.93           N  
ATOM   1116  CA  LEU C  61       3.396  10.358   7.810  1.00 92.93           C  
ATOM   1117  C   LEU C  61       3.784  10.840   9.204  1.00 92.93           C  
ATOM   1118  CB  LEU C  61       3.499   8.832   7.738  1.00 92.93           C  
ATOM   1119  O   LEU C  61       2.915  11.088  10.043  1.00 92.93           O  
ATOM   1120  CG  LEU C  61       2.670   8.148   6.651  1.00 92.93           C  
ATOM   1121  CD1 LEU C  61       3.084   6.687   6.510  1.00 92.93           C  
ATOM   1122  CD2 LEU C  61       1.182   8.259   6.963  1.00 92.93           C  
ATOM   1123  N   LYS C  62       5.104  11.029   9.464  1.00 92.89           N  
ATOM   1124  CA  LYS C  62       5.579  11.526  10.752  1.00 92.89           C  
ATOM   1125  C   LYS C  62       5.090  12.949  11.007  1.00 92.89           C  
ATOM   1126  CB  LYS C  62       7.106  11.478  10.816  1.00 92.89           C  
ATOM   1127  O   LYS C  62       4.675  13.278  12.120  1.00 92.89           O  
ATOM   1128  CG  LYS C  62       7.673  10.081  11.023  1.00 92.89           C  
ATOM   1129  CD  LYS C  62       9.194  10.101  11.101  1.00 92.89           C  
ATOM   1130  CE  LYS C  62       9.769   8.694  11.194  1.00 92.89           C  
ATOM   1131  NZ  LYS C  62      11.262   8.701  11.147  1.00 92.89           N  
ATOM   1132  N   LYS C  63       5.163  13.786   9.957  1.00 93.30           N  
ATOM   1133  CA  LYS C  63       4.694  15.164  10.073  1.00 93.30           C  
ATOM   1134  C   LYS C  63       3.191  15.213  10.337  1.00 93.30           C  
ATOM   1135  CB  LYS C  63       5.030  15.955   8.808  1.00 93.30           C  
ATOM   1136  O   LYS C  63       2.725  16.006  11.157  1.00 93.30           O  
ATOM   1137  CG  LYS C  63       6.511  16.266   8.648  1.00 93.30           C  
ATOM   1138  CD  LYS C  63       6.783  17.043   7.366  1.00 93.30           C  
ATOM   1139  CE  LYS C  63       8.275  17.265   7.152  1.00 93.30           C  
ATOM   1140  NZ  LYS C  63       8.552  17.943   5.851  1.00 93.30           N  
ATOM   1141  N   LEU C  64       2.414  14.297   9.625  1.00 92.15           N  
ATOM   1142  CA  LEU C  64       0.967  14.237   9.801  1.00 92.15           C  
ATOM   1143  C   LEU C  64       0.610  13.780  11.212  1.00 92.15           C  
ATOM   1144  CB  LEU C  64       0.340  13.293   8.772  1.00 92.15           C  
ATOM   1145  O   LEU C  64      -0.305  14.327  11.833  1.00 92.15           O  
ATOM   1146  CG  LEU C  64      -1.174  13.102   8.862  1.00 92.15           C  
ATOM   1147  CD1 LEU C  64      -1.889  14.438   8.690  1.00 92.15           C  
ATOM   1148  CD2 LEU C  64      -1.650  12.097   7.817  1.00 92.15           C  
ATOM   1149  N   GLU C  65       1.312  12.852  11.730  1.00 92.98           N  
ATOM   1150  CA  GLU C  65       1.065  12.346  13.077  1.00 92.98           C  
ATOM   1151  C   GLU C  65       1.225  13.449  14.119  1.00 92.98           C  
ATOM   1152  CB  GLU C  65       2.006  11.181  13.395  1.00 92.98           C  
ATOM   1153  O   GLU C  65       0.441  13.533  15.067  1.00 92.98           O  
ATOM   1154  CG  GLU C  65       1.530   9.840  12.856  1.00 92.98           C  
ATOM   1155  CD  GLU C  65       2.485   8.697  13.160  1.00 92.98           C  
ATOM   1156  OE1 GLU C  65       2.137   7.526  12.888  1.00 92.98           O  
ATOM   1157  OE2 GLU C  65       3.590   8.975  13.677  1.00 92.98           O  
ATOM   1158  N   LYS C  66       2.207  14.307  13.931  1.00 92.09           N  
ATOM   1159  CA  LYS C  66       2.450  15.416  14.850  1.00 92.09           C  
ATOM   1160  C   LYS C  66       1.305  16.424  14.811  1.00 92.09           C  
ATOM   1161  CB  LYS C  66       3.771  16.110  14.516  1.00 92.09           C  
ATOM   1162  O   LYS C  66       0.842  16.885  15.856  1.00 92.09           O  
ATOM   1163  CG  LYS C  66       4.223  17.118  15.562  1.00 92.09           C  
ATOM   1164  CD  LYS C  66       5.576  17.722  15.210  1.00 92.09           C  
ATOM   1165  CE  LYS C  66       5.971  18.821  16.186  1.00 92.09           C  
ATOM   1166  NZ  LYS C  66       7.272  19.453  15.813  1.00 92.09           N  
ATOM   1167  N   ILE C  67       0.847  16.694  13.610  1.00 90.14           N  
ATOM   1168  CA  ILE C  67      -0.218  17.671  13.412  1.00 90.14           C  
ATOM   1169  C   ILE C  67      -1.521  17.142  14.006  1.00 90.14           C  
ATOM   1170  CB  ILE C  67      -0.407  18.004  11.915  1.00 90.14           C  
ATOM   1171  O   ILE C  67      -2.263  17.886  14.653  1.00 90.14           O  
ATOM   1172  CG1 ILE C  67       0.832  18.722  11.367  1.00 90.14           C  
ATOM   1173  CG2 ILE C  67      -1.667  18.849  11.705  1.00 90.14           C  
ATOM   1174  CD1 ILE C  67       0.834  18.882   9.853  1.00 90.14           C  
ATOM   1175  N   VAL C  68      -1.821  15.842  13.758  1.00 89.94           N  
ATOM   1176  CA  VAL C  68      -3.052  15.233  14.250  1.00 89.94           C  
ATOM   1177  C   VAL C  68      -3.032  15.187  15.776  1.00 89.94           C  
ATOM   1178  CB  VAL C  68      -3.250  13.811  13.677  1.00 89.94           C  
ATOM   1179  O   VAL C  68      -4.053  15.429  16.424  1.00 89.94           O  
ATOM   1180  CG1 VAL C  68      -4.388  13.092  14.398  1.00 89.94           C  
ATOM   1181  CG2 VAL C  68      -3.520  13.875  12.175  1.00 89.94           C  
ATOM   1182  N   LYS C  69      -1.868  14.860  16.398  1.00 89.33           N  
ATOM   1183  CA  LYS C  69      -1.734  14.828  17.851  1.00 89.33           C  
ATOM   1184  C   LYS C  69      -1.974  16.209  18.455  1.00 89.33           C  
ATOM   1185  CB  LYS C  69      -0.350  14.314  18.252  1.00 89.33           C  
ATOM   1186  O   LYS C  69      -2.591  16.330  19.515  1.00 89.33           O  
ATOM   1187  CG  LYS C  69      -0.227  12.798  18.242  1.00 89.33           C  
ATOM   1188  CD  LYS C  69       1.141  12.345  18.737  1.00 89.33           C  
ATOM   1189  CE  LYS C  69       1.295  10.832  18.649  1.00 89.33           C  
ATOM   1190  NZ  LYS C  69       2.636  10.384  19.130  1.00 89.33           N  
ATOM   1191  N   GLU C  70      -1.510  17.301  17.704  1.00 88.91           N  
ATOM   1192  CA  GLU C  70      -1.642  18.668  18.200  1.00 88.91           C  
ATOM   1193  C   GLU C  70      -3.069  19.181  18.030  1.00 88.91           C  
ATOM   1194  CB  GLU C  70      -0.659  19.597  17.482  1.00 88.91           C  
ATOM   1195  O   GLU C  70      -3.524  20.030  18.799  1.00 88.91           O  
ATOM   1196  CG  GLU C  70       0.798  19.346  17.840  1.00 88.91           C  
ATOM   1197  CD  GLU C  70       1.769  20.188  17.027  1.00 88.91           C  
ATOM   1198  OE1 GLU C  70       2.993  20.121  17.284  1.00 88.91           O  
ATOM   1199  OE2 GLU C  70       1.302  20.921  16.128  1.00 88.91           O  
ATOM   1200  N   ALA C  71      -3.782  18.787  16.886  1.00 83.23           N  
ATOM   1201  CA  ALA C  71      -5.154  19.203  16.611  1.00 83.23           C  
ATOM   1202  C   ALA C  71      -6.130  18.557  17.590  1.00 83.23           C  
ATOM   1203  CB  ALA C  71      -5.538  18.857  15.175  1.00 83.23           C  
ATOM   1204  O   ALA C  71      -7.220  19.083  17.829  1.00 83.23           O  
ATOM   1205  N   SER C  72      -5.784  17.429  18.179  1.00 76.28           N  
ATOM   1206  CA  SER C  72      -6.638  16.840  19.206  1.00 76.28           C  
ATOM   1207  C   SER C  72      -6.406  17.499  20.562  1.00 76.28           C  
ATOM   1208  CB  SER C  72      -6.390  15.335  19.312  1.00 76.28           C  
ATOM   1209  O   SER C  72      -7.342  17.658  21.348  1.00 76.28           O  
ATOM   1210  OG  SER C  72      -6.743  14.681  18.105  1.00 76.28           O  
TER    1211      SER C  72                                                      
ATOM   1212  N   PRO D   1      17.079 -18.668  -2.350  1.00 64.00           N  
ATOM   1213  CA  PRO D   1      16.814 -17.829  -1.179  1.00 64.00           C  
ATOM   1214  C   PRO D   1      16.808 -18.622   0.126  1.00 64.00           C  
ATOM   1215  CB  PRO D   1      15.429 -17.245  -1.469  1.00 64.00           C  
ATOM   1216  O   PRO D   1      16.382 -19.779   0.147  1.00 64.00           O  
ATOM   1217  CG  PRO D   1      14.986 -17.920  -2.727  1.00 64.00           C  
ATOM   1218  CD  PRO D   1      16.079 -18.842  -3.183  1.00 64.00           C  
ATOM   1219  N   ASP D   2      17.674 -18.361   0.884  1.00 77.91           N  
ATOM   1220  CA  ASP D   2      17.538 -18.934   2.219  1.00 77.91           C  
ATOM   1221  C   ASP D   2      16.068 -19.114   2.592  1.00 77.91           C  
ATOM   1222  CB  ASP D   2      18.238 -18.053   3.256  1.00 77.91           C  
ATOM   1223  O   ASP D   2      15.329 -18.136   2.716  1.00 77.91           O  
ATOM   1224  CG  ASP D   2      18.263 -18.672   4.642  1.00 77.91           C  
ATOM   1225  OD1 ASP D   2      18.839 -18.066   5.571  1.00 77.91           O  
ATOM   1226  OD2 ASP D   2      17.704 -19.779   4.806  1.00 77.91           O  
ATOM   1227  N   GLU D   3      15.527 -20.192   2.280  1.00 88.47           N  
ATOM   1228  CA  GLU D   3      14.133 -20.577   2.481  1.00 88.47           C  
ATOM   1229  C   GLU D   3      13.625 -20.121   3.846  1.00 88.47           C  
ATOM   1230  CB  GLU D   3      13.968 -22.092   2.338  1.00 88.47           C  
ATOM   1231  O   GLU D   3      12.479 -19.685   3.974  1.00 88.47           O  
ATOM   1232  CG  GLU D   3      12.522 -22.541   2.176  1.00 88.47           C  
ATOM   1233  CD  GLU D   3      12.385 -24.021   1.860  1.00 88.47           C  
ATOM   1234  OE1 GLU D   3      11.248 -24.544   1.880  1.00 88.47           O  
ATOM   1235  OE2 GLU D   3      13.424 -24.665   1.590  1.00 88.47           O  
ATOM   1236  N   GLU D   4      14.563 -20.190   4.845  1.00 92.40           N  
ATOM   1237  CA  GLU D   4      14.172 -19.793   6.194  1.00 92.40           C  
ATOM   1238  C   GLU D   4      13.890 -18.295   6.269  1.00 92.40           C  
ATOM   1239  CB  GLU D   4      15.257 -20.175   7.204  1.00 92.40           C  
ATOM   1240  O   GLU D   4      12.891 -17.874   6.857  1.00 92.40           O  
ATOM   1241  CG  GLU D   4      14.807 -20.083   8.655  1.00 92.40           C  
ATOM   1242  CD  GLU D   4      15.870 -20.537   9.643  1.00 92.40           C  
ATOM   1243  OE1 GLU D   4      15.651 -20.413  10.869  1.00 92.40           O  
ATOM   1244  OE2 GLU D   4      16.930 -21.020   9.186  1.00 92.40           O  
ATOM   1245  N   GLU D   5      14.727 -17.462   5.657  1.00 91.86           N  
ATOM   1246  CA  GLU D   5      14.561 -16.012   5.638  1.00 91.86           C  
ATOM   1247  C   GLU D   5      13.315 -15.610   4.853  1.00 91.86           C  
ATOM   1248  CB  GLU D   5      15.798 -15.336   5.041  1.00 91.86           C  
ATOM   1249  O   GLU D   5      12.584 -14.705   5.261  1.00 91.86           O  
ATOM   1250  CG  GLU D   5      15.855 -13.834   5.280  1.00 91.86           C  
ATOM   1251  CD  GLU D   5      17.164 -13.204   4.833  1.00 91.86           C  
ATOM   1252  OE1 GLU D   5      17.325 -11.971   4.979  1.00 91.86           O  
ATOM   1253  OE2 GLU D   5      18.035 -13.949   4.330  1.00 91.86           O  
ATOM   1254  N   LEU D   6      13.095 -16.349   3.736  1.00 89.98           N  
ATOM   1255  CA  LEU D   6      11.913 -16.084   2.924  1.00 89.98           C  
ATOM   1256  C   LEU D   6      10.638 -16.383   3.705  1.00 89.98           C  
ATOM   1257  CB  LEU D   6      11.946 -16.918   1.640  1.00 89.98           C  
ATOM   1258  O   LEU D   6       9.696 -15.587   3.694  1.00 89.98           O  
ATOM   1259  CG  LEU D   6      10.762 -16.743   0.688  1.00 89.98           C  
ATOM   1260  CD1 LEU D   6      10.672 -15.297   0.212  1.00 89.98           C  
ATOM   1261  CD2 LEU D   6      10.885 -17.695  -0.498  1.00 89.98           C  
ATOM   1262  N   GLU D   7      10.592 -17.586   4.424  1.00 91.67           N  
ATOM   1263  CA  GLU D   7       9.421 -17.983   5.200  1.00 91.67           C  
ATOM   1264  C   GLU D   7       9.154 -17.001   6.338  1.00 91.67           C  
ATOM   1265  CB  GLU D   7       9.599 -19.398   5.757  1.00 91.67           C  
ATOM   1266  O   GLU D   7       8.000 -16.675   6.626  1.00 91.67           O  
ATOM   1267  CG  GLU D   7       8.339 -19.974   6.386  1.00 91.67           C  
ATOM   1268  CD  GLU D   7       7.202 -20.158   5.392  1.00 91.67           C  
ATOM   1269  OE1 GLU D   7       6.028 -20.231   5.820  1.00 91.67           O  
ATOM   1270  OE2 GLU D   7       7.489 -20.231   4.177  1.00 91.67           O  
ATOM   1271  N   LYS D   8      10.214 -16.509   6.947  1.00 92.43           N  
ATOM   1272  CA  LYS D   8      10.071 -15.526   8.018  1.00 92.43           C  
ATOM   1273  C   LYS D   8       9.465 -14.227   7.495  1.00 92.43           C  
ATOM   1274  CB  LYS D   8      11.425 -15.247   8.674  1.00 92.43           C  
ATOM   1275  O   LYS D   8       8.563 -13.662   8.117  1.00 92.43           O  
ATOM   1276  CG  LYS D   8      11.340 -14.382   9.923  1.00 92.43           C  
ATOM   1277  CD  LYS D   8      12.715 -14.153  10.538  1.00 92.43           C  
ATOM   1278  CE  LYS D   8      12.652 -13.169  11.698  1.00 92.43           C  
ATOM   1279  NZ  LYS D   8      14.001 -12.925  12.291  1.00 92.43           N  
ATOM   1280  N   LEU D   9       9.898 -13.730   6.332  1.00 91.40           N  
ATOM   1281  CA  LEU D   9       9.398 -12.501   5.724  1.00 91.40           C  
ATOM   1282  C   LEU D   9       7.944 -12.660   5.295  1.00 91.40           C  
ATOM   1283  CB  LEU D   9      10.259 -12.110   4.520  1.00 91.40           C  
ATOM   1284  O   LEU D   9       7.123 -11.769   5.524  1.00 91.40           O  
ATOM   1285  CG  LEU D   9       9.964 -10.748   3.891  1.00 91.40           C  
ATOM   1286  CD1 LEU D   9      10.105  -9.642   4.931  1.00 91.40           C  
ATOM   1287  CD2 LEU D   9      10.890 -10.494   2.706  1.00 91.40           C  
ATOM   1288  N   LEU D  10       7.615 -13.835   4.770  1.00 91.04           N  
ATOM   1289  CA  LEU D  10       6.249 -14.090   4.326  1.00 91.04           C  
ATOM   1290  C   LEU D  10       5.294 -14.157   5.513  1.00 91.04           C  
ATOM   1291  CB  LEU D  10       6.180 -15.394   3.526  1.00 91.04           C  
ATOM   1292  O   LEU D  10       4.154 -13.695   5.425  1.00 91.04           O  
ATOM   1293  CG  LEU D  10       6.807 -15.369   2.132  1.00 91.04           C  
ATOM   1294  CD1 LEU D  10       6.787 -16.764   1.516  1.00 91.04           C  
ATOM   1295  CD2 LEU D  10       6.079 -14.373   1.236  1.00 91.04           C  
ATOM   1296  N   ARG D  11       5.749 -14.736   6.668  1.00 93.06           N  
ATOM   1297  CA  ARG D  11       4.941 -14.767   7.882  1.00 93.06           C  
ATOM   1298  C   ARG D  11       4.642 -13.356   8.378  1.00 93.06           C  
ATOM   1299  CB  ARG D  11       5.647 -15.568   8.978  1.00 93.06           C  
ATOM   1300  O   ARG D  11       3.506 -13.050   8.747  1.00 93.06           O  
ATOM   1301  CG  ARG D  11       4.806 -15.777  10.227  1.00 93.06           C  
ATOM   1302  CD  ARG D  11       5.534 -16.623  11.262  1.00 93.06           C  
ATOM   1303  NE  ARG D  11       6.783 -15.998  11.687  1.00 93.06           N  
ATOM   1304  NH1 ARG D  11       7.881 -17.989  12.098  1.00 93.06           N  
ATOM   1305  NH2 ARG D  11       8.953 -15.993  12.440  1.00 93.06           N  
ATOM   1306  CZ  ARG D  11       7.869 -16.662  12.074  1.00 93.06           C  
ATOM   1307  N   LYS D  12       5.623 -12.411   8.389  1.00 93.14           N  
ATOM   1308  CA  LYS D  12       5.442 -11.022   8.801  1.00 93.14           C  
ATOM   1309  C   LYS D  12       4.449 -10.304   7.891  1.00 93.14           C  
ATOM   1310  CB  LYS D  12       6.781 -10.283   8.803  1.00 93.14           C  
ATOM   1311  O   LYS D  12       3.622  -9.521   8.362  1.00 93.14           O  
ATOM   1312  CG  LYS D  12       7.706 -10.680   9.944  1.00 93.14           C  
ATOM   1313  CD  LYS D  12       9.006  -9.887   9.911  1.00 93.14           C  
ATOM   1314  CE  LYS D  12       9.939 -10.294  11.044  1.00 93.14           C  
ATOM   1315  NZ  LYS D  12      11.228  -9.541  10.998  1.00 93.14           N  
ATOM   1316  N   ILE D  13       4.521 -10.598   6.576  1.00 92.03           N  
ATOM   1317  CA  ILE D  13       3.633  -9.979   5.598  1.00 92.03           C  
ATOM   1318  C   ILE D  13       2.197 -10.438   5.841  1.00 92.03           C  
ATOM   1319  CB  ILE D  13       4.064 -10.314   4.152  1.00 92.03           C  
ATOM   1320  O   ILE D  13       1.270  -9.624   5.839  1.00 92.03           O  
ATOM   1321  CG1 ILE D  13       5.368  -9.587   3.802  1.00 92.03           C  
ATOM   1322  CG2 ILE D  13       2.954  -9.956   3.160  1.00 92.03           C  
ATOM   1323  CD1 ILE D  13       5.959  -9.990   2.458  1.00 92.03           C  
ATOM   1324  N   ARG D  14       1.998 -11.756   6.133  1.00 92.63           N  
ATOM   1325  CA  ARG D  14       0.664 -12.293   6.384  1.00 92.63           C  
ATOM   1326  C   ARG D  14       0.057 -11.684   7.644  1.00 92.63           C  
ATOM   1327  CB  ARG D  14       0.713 -13.817   6.511  1.00 92.63           C  
ATOM   1328  O   ARG D  14      -1.134 -11.370   7.676  1.00 92.63           O  
ATOM   1329  CG  ARG D  14       0.903 -14.539   5.186  1.00 92.63           C  
ATOM   1330  CD  ARG D  14       0.659 -16.036   5.320  1.00 92.63           C  
ATOM   1331  NE  ARG D  14       1.685 -16.678   6.137  1.00 92.63           N  
ATOM   1332  NH1 ARG D  14       2.987 -17.343   4.347  1.00 92.63           N  
ATOM   1333  NH2 ARG D  14       3.637 -17.836   6.489  1.00 92.63           N  
ATOM   1334  CZ  ARG D  14       2.767 -17.284   5.656  1.00 92.63           C  
ATOM   1335  N   GLU D  15       0.838 -11.476   8.712  1.00 93.48           N  
ATOM   1336  CA  GLU D  15       0.368 -10.868   9.953  1.00 93.48           C  
ATOM   1337  C   GLU D  15      -0.048  -9.416   9.733  1.00 93.48           C  
ATOM   1338  CB  GLU D  15       1.450 -10.947  11.033  1.00 93.48           C  
ATOM   1339  O   GLU D  15      -1.071  -8.972  10.258  1.00 93.48           O  
ATOM   1340  CG  GLU D  15       1.660 -12.346  11.593  1.00 93.48           C  
ATOM   1341  CD  GLU D  15       2.817 -12.432  12.575  1.00 93.48           C  
ATOM   1342  OE1 GLU D  15       3.062 -13.528  13.130  1.00 93.48           O  
ATOM   1343  OE2 GLU D  15       3.483 -11.396  12.793  1.00 93.48           O  
ATOM   1344  N   LEU D  16       0.739  -8.736   8.928  1.00 92.81           N  
ATOM   1345  CA  LEU D  16       0.442  -7.338   8.636  1.00 92.81           C  
ATOM   1346  C   LEU D  16      -0.835  -7.215   7.812  1.00 92.81           C  
ATOM   1347  CB  LEU D  16       1.609  -6.686   7.891  1.00 92.81           C  
ATOM   1348  O   LEU D  16      -1.645  -6.315   8.045  1.00 92.81           O  
ATOM   1349  CG  LEU D  16       1.526  -5.172   7.693  1.00 92.81           C  
ATOM   1350  CD1 LEU D  16       1.379  -4.469   9.038  1.00 92.81           C  
ATOM   1351  CD2 LEU D  16       2.755  -4.662   6.948  1.00 92.81           C  
ATOM   1352  N   ILE D  17      -1.041  -8.131   6.892  1.00 91.64           N  
ATOM   1353  CA  ILE D  17      -2.238  -8.128   6.059  1.00 91.64           C  
ATOM   1354  C   ILE D  17      -3.476  -8.317   6.933  1.00 91.64           C  
ATOM   1355  CB  ILE D  17      -2.175  -9.228   4.975  1.00 91.64           C  
ATOM   1356  O   ILE D  17      -4.495  -7.654   6.728  1.00 91.64           O  
ATOM   1357  CG1 ILE D  17      -1.114  -8.881   3.924  1.00 91.64           C  
ATOM   1358  CG2 ILE D  17      -3.547  -9.424   4.324  1.00 91.64           C  
ATOM   1359  CD1 ILE D  17      -0.873  -9.983   2.901  1.00 91.64           C  
ATOM   1360  N   LYS D  18      -3.412  -9.199   7.932  1.00 93.12           N  
ATOM   1361  CA  LYS D  18      -4.522  -9.397   8.859  1.00 93.12           C  
ATOM   1362  C   LYS D  18      -4.831  -8.115   9.628  1.00 93.12           C  
ATOM   1363  CB  LYS D  18      -4.210 -10.532   9.836  1.00 93.12           C  
ATOM   1364  O   LYS D  18      -5.997  -7.768   9.823  1.00 93.12           O  
ATOM   1365  CG  LYS D  18      -4.395 -11.923   9.248  1.00 93.12           C  
ATOM   1366  CD  LYS D  18      -4.165 -13.007  10.293  1.00 93.12           C  
ATOM   1367  CE  LYS D  18      -4.245 -14.399   9.683  1.00 93.12           C  
ATOM   1368  NZ  LYS D  18      -3.980 -15.464  10.696  1.00 93.12           N  
ATOM   1369  N   GLU D  19      -3.773  -7.406  10.115  1.00 93.55           N  
ATOM   1370  CA  GLU D  19      -3.949  -6.139  10.818  1.00 93.55           C  
ATOM   1371  C   GLU D  19      -4.603  -5.094   9.918  1.00 93.55           C  
ATOM   1372  CB  GLU D  19      -2.606  -5.620  11.337  1.00 93.55           C  
ATOM   1373  O   GLU D  19      -5.474  -4.343  10.362  1.00 93.55           O  
ATOM   1374  CG  GLU D  19      -2.727  -4.415  12.259  1.00 93.55           C  
ATOM   1375  CD  GLU D  19      -1.412  -4.031  12.920  1.00 93.55           C  
ATOM   1376  OE1 GLU D  19      -1.366  -2.997  13.624  1.00 93.55           O  
ATOM   1377  OE2 GLU D  19      -0.420  -4.769  12.730  1.00 93.55           O  
ATOM   1378  N   ILE D  20      -4.164  -5.006   8.671  1.00 92.45           N  
ATOM   1379  CA  ILE D  20      -4.721  -4.068   7.702  1.00 92.45           C  
ATOM   1380  C   ILE D  20      -6.210  -4.345   7.512  1.00 92.45           C  
ATOM   1381  CB  ILE D  20      -3.983  -4.150   6.347  1.00 92.45           C  
ATOM   1382  O   ILE D  20      -7.023  -3.417   7.490  1.00 92.45           O  
ATOM   1383  CG1 ILE D  20      -2.574  -3.559   6.469  1.00 92.45           C  
ATOM   1384  CG2 ILE D  20      -4.783  -3.438   5.253  1.00 92.45           C  
ATOM   1385  CD1 ILE D  20      -1.694  -3.798   5.250  1.00 92.45           C  
ATOM   1386  N   GLU D  21      -6.619  -5.616   7.439  1.00 93.29           N  
ATOM   1387  CA  GLU D  21      -8.016  -6.000   7.262  1.00 93.29           C  
ATOM   1388  C   GLU D  21      -8.866  -5.554   8.448  1.00 93.29           C  
ATOM   1389  CB  GLU D  21      -8.137  -7.514   7.068  1.00 93.29           C  
ATOM   1390  O   GLU D  21     -10.001  -5.105   8.271  1.00 93.29           O  
ATOM   1391  CG  GLU D  21      -7.644  -8.002   5.714  1.00 93.29           C  
ATOM   1392  CD  GLU D  21      -7.661  -9.517   5.579  1.00 93.29           C  
ATOM   1393  OE1 GLU D  21      -7.477 -10.028   4.451  1.00 93.29           O  
ATOM   1394  OE2 GLU D  21      -7.862 -10.197   6.610  1.00 93.29           O  
ATOM   1395  N   GLU D  22      -8.277  -5.645   9.633  1.00 93.13           N  
ATOM   1396  CA  GLU D  22      -8.993  -5.235  10.838  1.00 93.13           C  
ATOM   1397  C   GLU D  22      -9.234  -3.728  10.850  1.00 93.13           C  
ATOM   1398  CB  GLU D  22      -8.221  -5.654  12.091  1.00 93.13           C  
ATOM   1399  O   GLU D  22     -10.328  -3.272  11.190  1.00 93.13           O  
ATOM   1400  CG  GLU D  22      -8.260  -7.151  12.365  1.00 93.13           C  
ATOM   1401  CD  GLU D  22      -7.378  -7.570  13.530  1.00 93.13           C  
ATOM   1402  OE1 GLU D  22      -7.304  -8.784  13.830  1.00 93.13           O  
ATOM   1403  OE2 GLU D  22      -6.756  -6.678  14.149  1.00 93.13           O  
ATOM   1404  N   VAL D  23      -8.250  -2.897  10.452  1.00 92.53           N  
ATOM   1405  CA  VAL D  23      -8.362  -1.442  10.451  1.00 92.53           C  
ATOM   1406  C   VAL D  23      -9.329  -0.999   9.356  1.00 92.53           C  
ATOM   1407  CB  VAL D  23      -6.987  -0.766  10.253  1.00 92.53           C  
ATOM   1408  O   VAL D  23     -10.098  -0.053   9.543  1.00 92.53           O  
ATOM   1409  CG1 VAL D  23      -7.143   0.748  10.124  1.00 92.53           C  
ATOM   1410  CG2 VAL D  23      -6.050  -1.114  11.408  1.00 92.53           C  
ATOM   1411  N   ILE D  24      -9.288  -1.752   8.248  1.00 91.40           N  
ATOM   1412  CA  ILE D  24     -10.214  -1.448   7.162  1.00 91.40           C  
ATOM   1413  C   ILE D  24     -11.650  -1.667   7.631  1.00 91.40           C  
ATOM   1414  CB  ILE D  24      -9.921  -2.308   5.912  1.00 91.40           C  
ATOM   1415  O   ILE D  24     -12.532  -0.850   7.355  1.00 91.40           O  
ATOM   1416  CG1 ILE D  24      -8.624  -1.846   5.238  1.00 91.40           C  
ATOM   1417  CG2 ILE D  24     -11.097  -2.254   4.932  1.00 91.40           C  
ATOM   1418  CD1 ILE D  24      -8.179  -2.730   4.081  1.00 91.40           C  
ATOM   1419  N   LYS D  25     -11.903  -2.788   8.364  1.00 92.67           N  
ATOM   1420  CA  LYS D  25     -13.230  -3.062   8.908  1.00 92.67           C  
ATOM   1421  C   LYS D  25     -13.666  -1.965   9.875  1.00 92.67           C  
ATOM   1422  CB  LYS D  25     -13.252  -4.420   9.611  1.00 92.67           C  
ATOM   1423  O   LYS D  25     -14.814  -1.519   9.839  1.00 92.67           O  
ATOM   1424  CG  LYS D  25     -14.642  -4.879  10.027  1.00 92.67           C  
ATOM   1425  CD  LYS D  25     -14.605  -6.260  10.670  1.00 92.67           C  
ATOM   1426  CE  LYS D  25     -15.981  -6.683  11.166  1.00 92.67           C  
ATOM   1427  NZ  LYS D  25     -15.929  -7.981  11.904  1.00 92.67           N  
ATOM   1428  N   GLU D  26     -12.705  -1.533  10.788  1.00 91.85           N  
ATOM   1429  CA  GLU D  26     -12.983  -0.447  11.722  1.00 91.85           C  
ATOM   1430  C   GLU D  26     -13.356   0.835  10.983  1.00 91.85           C  
ATOM   1431  CB  GLU D  26     -11.778  -0.198  12.632  1.00 91.85           C  
ATOM   1432  O   GLU D  26     -14.296   1.531  11.372  1.00 91.85           O  
ATOM   1433  CG  GLU D  26     -12.014   0.874  13.686  1.00 91.85           C  
ATOM   1434  CD  GLU D  26     -10.798   1.134  14.561  1.00 91.85           C  
ATOM   1435  OE1 GLU D  26     -10.816   2.103  15.353  1.00 91.85           O  
ATOM   1436  OE2 GLU D  26      -9.819   0.362  14.452  1.00 91.85           O  
ATOM   1437  N   TYR D  27     -12.559   1.177   9.917  1.00 90.72           N  
ATOM   1438  CA  TYR D  27     -12.811   2.369   9.113  1.00 90.72           C  
ATOM   1439  C   TYR D  27     -14.195   2.316   8.479  1.00 90.72           C  
ATOM   1440  CB  TYR D  27     -11.743   2.519   8.026  1.00 90.72           C  
ATOM   1441  O   TYR D  27     -14.941   3.298   8.517  1.00 90.72           O  
ATOM   1442  CG  TYR D  27     -11.850   3.806   7.244  1.00 90.72           C  
ATOM   1443  CD1 TYR D  27     -12.612   3.875   6.079  1.00 90.72           C  
ATOM   1444  CD2 TYR D  27     -11.190   4.955   7.667  1.00 90.72           C  
ATOM   1445  CE1 TYR D  27     -12.712   5.058   5.354  1.00 90.72           C  
ATOM   1446  CE2 TYR D  27     -11.283   6.143   6.950  1.00 90.72           C  
ATOM   1447  OH  TYR D  27     -12.141   7.359   5.084  1.00 90.72           O  
ATOM   1448  CZ  TYR D  27     -12.045   6.185   5.798  1.00 90.72           C  
ATOM   1449  N   GLN D  28     -14.589   1.162   7.944  1.00 90.82           N  
ATOM   1450  CA  GLN D  28     -15.883   0.991   7.291  1.00 90.82           C  
ATOM   1451  C   GLN D  28     -17.026   1.112   8.295  1.00 90.82           C  
ATOM   1452  CB  GLN D  28     -15.951  -0.360   6.578  1.00 90.82           C  
ATOM   1453  O   GLN D  28     -18.058   1.719   7.998  1.00 90.82           O  
ATOM   1454  CG  GLN D  28     -15.090  -0.439   5.325  1.00 90.82           C  
ATOM   1455  CD  GLN D  28     -15.061  -1.829   4.719  1.00 90.82           C  
ATOM   1456  NE2 GLN D  28     -14.725  -1.910   3.436  1.00 90.82           N  
ATOM   1457  OE1 GLN D  28     -15.337  -2.823   5.398  1.00 90.82           O  
ATOM   1458  N   GLU D  29     -16.838   0.507   9.541  1.00 92.37           N  
ATOM   1459  CA  GLU D  29     -17.857   0.594  10.584  1.00 92.37           C  
ATOM   1460  C   GLU D  29     -18.075   2.039  11.023  1.00 92.37           C  
ATOM   1461  CB  GLU D  29     -17.468  -0.268  11.788  1.00 92.37           C  
ATOM   1462  O   GLU D  29     -19.213   2.463  11.236  1.00 92.37           O  
ATOM   1463  CG  GLU D  29     -17.580  -1.765  11.534  1.00 92.37           C  
ATOM   1464  CD  GLU D  29     -17.019  -2.609  12.667  1.00 92.37           C  
ATOM   1465  OE1 GLU D  29     -17.090  -3.856  12.588  1.00 92.37           O  
ATOM   1466  OE2 GLU D  29     -16.506  -2.018  13.644  1.00 92.37           O  
ATOM   1467  N   LEU D  30     -16.967   2.822  11.107  1.00 90.38           N  
ATOM   1468  CA  LEU D  30     -17.046   4.229  11.488  1.00 90.38           C  
ATOM   1469  C   LEU D  30     -17.798   5.035  10.435  1.00 90.38           C  
ATOM   1470  CB  LEU D  30     -15.643   4.810  11.686  1.00 90.38           C  
ATOM   1471  O   LEU D  30     -18.604   5.906  10.772  1.00 90.38           O  
ATOM   1472  CG  LEU D  30     -14.902   4.374  12.951  1.00 90.38           C  
ATOM   1473  CD1 LEU D  30     -13.435   4.783  12.872  1.00 90.38           C  
ATOM   1474  CD2 LEU D  30     -15.562   4.969  14.190  1.00 90.38           C  
ATOM   1475  N   LYS D  31     -17.555   4.677   9.192  1.00 88.29           N  
ATOM   1476  CA  LYS D  31     -18.217   5.370   8.090  1.00 88.29           C  
ATOM   1477  C   LYS D  31     -19.718   5.095   8.089  1.00 88.29           C  
ATOM   1478  CB  LYS D  31     -17.606   4.955   6.751  1.00 88.29           C  
ATOM   1479  O   LYS D  31     -20.518   5.987   7.800  1.00 88.29           O  
ATOM   1480  CG  LYS D  31     -18.033   5.826   5.579  1.00 88.29           C  
ATOM   1481  CD  LYS D  31     -17.431   5.336   4.269  1.00 88.29           C  
ATOM   1482  CE  LYS D  31     -18.086   6.004   3.067  1.00 88.29           C  
ATOM   1483  NZ  LYS D  31     -17.536   5.486   1.778  1.00 88.29           N  
ATOM   1484  N   GLU D  32     -20.092   3.841   8.449  1.00 89.55           N  
ATOM   1485  CA  GLU D  32     -21.493   3.431   8.436  1.00 89.55           C  
ATOM   1486  C   GLU D  32     -22.268   4.074   9.582  1.00 89.55           C  
ATOM   1487  CB  GLU D  32     -21.607   1.906   8.513  1.00 89.55           C  
ATOM   1488  O   GLU D  32     -23.453   4.381   9.442  1.00 89.55           O  
ATOM   1489  CG  GLU D  32     -21.216   1.194   7.227  1.00 89.55           C  
ATOM   1490  CD  GLU D  32     -21.198  -0.321   7.361  1.00 89.55           C  
ATOM   1491  OE1 GLU D  32     -20.825  -1.012   6.387  1.00 89.55           O  
ATOM   1492  OE2 GLU D  32     -21.562  -0.820   8.450  1.00 89.55           O  
ATOM   1493  N   ARG D  33     -21.607   4.280  10.766  1.00 85.30           N  
ATOM   1494  CA  ARG D  33     -22.271   4.924  11.894  1.00 85.30           C  
ATOM   1495  C   ARG D  33     -22.731   6.331  11.528  1.00 85.30           C  
ATOM   1496  CB  ARG D  33     -21.340   4.976  13.108  1.00 85.30           C  
ATOM   1497  O   ARG D  33     -23.821   6.755  11.918  1.00 85.30           O  
ATOM   1498  CG  ARG D  33     -21.280   3.676  13.894  1.00 85.30           C  
ATOM   1499  CD  ARG D  33     -20.444   3.820  15.158  1.00 85.30           C  
ATOM   1500  NE  ARG D  33     -19.828   2.553  15.543  1.00 85.30           N  
ATOM   1501  NH1 ARG D  33     -18.856   3.375  17.471  1.00 85.30           N  
ATOM   1502  NH2 ARG D  33     -18.576   1.176  16.889  1.00 85.30           N  
ATOM   1503  CZ  ARG D  33     -19.088   2.371  16.634  1.00 85.30           C  
ATOM   1504  N   GLY D  34     -22.139   7.124  10.446  1.00 76.75           N  
ATOM   1505  CA  GLY D  34     -22.460   8.364   9.757  1.00 76.75           C  
ATOM   1506  C   GLY D  34     -23.054   9.418  10.671  1.00 76.75           C  
ATOM   1507  O   GLY D  34     -24.066  10.038  10.337  1.00 76.75           O  
ATOM   1508  N   ASP D  35     -22.626   9.535  11.936  1.00 76.19           N  
ATOM   1509  CA  ASP D  35     -23.282  10.545  12.760  1.00 76.19           C  
ATOM   1510  C   ASP D  35     -22.794  11.947  12.402  1.00 76.19           C  
ATOM   1511  CB  ASP D  35     -23.040  10.267  14.245  1.00 76.19           C  
ATOM   1512  O   ASP D  35     -23.408  12.942  12.792  1.00 76.19           O  
ATOM   1513  CG  ASP D  35     -21.566  10.169  14.597  1.00 76.19           C  
ATOM   1514  OD1 ASP D  35     -21.235   9.960  15.784  1.00 76.19           O  
ATOM   1515  OD2 ASP D  35     -20.728  10.306  13.680  1.00 76.19           O  
ATOM   1516  N   GLY D  36     -21.745  12.116  11.447  1.00 79.51           N  
ATOM   1517  CA  GLY D  36     -21.246  13.385  10.943  1.00 79.51           C  
ATOM   1518  C   GLY D  36     -20.772  14.318  12.042  1.00 79.51           C  
ATOM   1519  O   GLY D  36     -20.463  15.483  11.783  1.00 79.51           O  
ATOM   1520  N   GLY D  37     -20.585  13.844  13.122  1.00 82.44           N  
ATOM   1521  CA  GLY D  37     -20.146  14.711  14.204  1.00 82.44           C  
ATOM   1522  C   GLY D  37     -18.636  14.812  14.312  1.00 82.44           C  
ATOM   1523  O   GLY D  37     -17.910  14.100  13.615  1.00 82.44           O  
ATOM   1524  N   GLU D  38     -18.123  15.745  15.012  1.00 88.48           N  
ATOM   1525  CA  GLU D  38     -16.712  16.040  15.240  1.00 88.48           C  
ATOM   1526  C   GLU D  38     -15.965  14.809  15.746  1.00 88.48           C  
ATOM   1527  CB  GLU D  38     -16.557  17.194  16.234  1.00 88.48           C  
ATOM   1528  O   GLU D  38     -14.826  14.559  15.345  1.00 88.48           O  
ATOM   1529  CG  GLU D  38     -15.160  17.798  16.263  1.00 88.48           C  
ATOM   1530  CD  GLU D  38     -15.035  18.976  17.216  1.00 88.48           C  
ATOM   1531  OE1 GLU D  38     -13.904  19.468  17.428  1.00 88.48           O  
ATOM   1532  OE2 GLU D  38     -16.077  19.410  17.756  1.00 88.48           O  
ATOM   1533  N   LYS D  39     -16.681  14.060  16.605  1.00 90.15           N  
ATOM   1534  CA  LYS D  39     -16.057  12.856  17.146  1.00 90.15           C  
ATOM   1535  C   LYS D  39     -15.791  11.832  16.046  1.00 90.15           C  
ATOM   1536  CB  LYS D  39     -16.936  12.238  18.235  1.00 90.15           C  
ATOM   1537  O   LYS D  39     -14.716  11.231  15.996  1.00 90.15           O  
ATOM   1538  CG  LYS D  39     -16.280  11.085  18.980  1.00 90.15           C  
ATOM   1539  CD  LYS D  39     -17.180  10.551  20.087  1.00 90.15           C  
ATOM   1540  CE  LYS D  39     -16.568   9.334  20.768  1.00 90.15           C  
ATOM   1541  NZ  LYS D  39     -17.485   8.754  21.794  1.00 90.15           N  
ATOM   1542  N   GLU D  40     -16.781  11.647  15.149  1.00 90.40           N  
ATOM   1543  CA  GLU D  40     -16.633  10.719  14.031  1.00 90.40           C  
ATOM   1544  C   GLU D  40     -15.502  11.151  13.102  1.00 90.40           C  
ATOM   1545  CB  GLU D  40     -17.943  10.607  13.248  1.00 90.40           C  
ATOM   1546  O   GLU D  40     -14.700  10.322  12.665  1.00 90.40           O  
ATOM   1547  CG  GLU D  40     -17.883   9.627  12.086  1.00 90.40           C  
ATOM   1548  CD  GLU D  40     -19.151   9.613  11.247  1.00 90.40           C  
ATOM   1549  OE1 GLU D  40     -19.164   8.962  10.177  1.00 90.40           O  
ATOM   1550  OE2 GLU D  40     -20.140  10.257  11.662  1.00 90.40           O  
ATOM   1551  N   GLU D  41     -15.445  12.428  12.903  1.00 88.73           N  
ATOM   1552  CA  GLU D  41     -14.413  12.957  12.015  1.00 88.73           C  
ATOM   1553  C   GLU D  41     -13.017  12.674  12.561  1.00 88.73           C  
ATOM   1554  CB  GLU D  41     -14.602  14.462  11.808  1.00 88.73           C  
ATOM   1555  O   GLU D  41     -12.125  12.263  11.816  1.00 88.73           O  
ATOM   1556  CG  GLU D  41     -13.719  15.047  10.716  1.00 88.73           C  
ATOM   1557  CD  GLU D  41     -14.014  16.510  10.425  1.00 88.73           C  
ATOM   1558  OE1 GLU D  41     -13.334  17.106   9.559  1.00 88.73           O  
ATOM   1559  OE2 GLU D  41     -14.931  17.065  11.070  1.00 88.73           O  
ATOM   1560  N   LYS D  42     -12.853  12.890  13.816  1.00 89.66           N  
ATOM   1561  CA  LYS D  42     -11.568  12.632  14.459  1.00 89.66           C  
ATOM   1562  C   LYS D  42     -11.210  11.150  14.397  1.00 89.66           C  
ATOM   1563  CB  LYS D  42     -11.590  13.106  15.913  1.00 89.66           C  
ATOM   1564  O   LYS D  42     -10.061  10.794  14.127  1.00 89.66           O  
ATOM   1565  CG  LYS D  42     -11.467  14.614  16.074  1.00 89.66           C  
ATOM   1566  CD  LYS D  42     -11.416  15.017  17.542  1.00 89.66           C  
ATOM   1567  CE  LYS D  42     -11.407  16.530  17.708  1.00 89.66           C  
ATOM   1568  NZ  LYS D  42     -11.424  16.930  19.147  1.00 89.66           N  
ATOM   1569  N   GLU D  43     -12.188  10.274  14.649  1.00 91.36           N  
ATOM   1570  CA  GLU D  43     -11.956   8.833  14.621  1.00 91.36           C  
ATOM   1571  C   GLU D  43     -11.607   8.358  13.213  1.00 91.36           C  
ATOM   1572  CB  GLU D  43     -13.184   8.081  15.141  1.00 91.36           C  
ATOM   1573  O   GLU D  43     -10.754   7.484  13.041  1.00 91.36           O  
ATOM   1574  CG  GLU D  43     -13.390   8.204  16.643  1.00 91.36           C  
ATOM   1575  CD  GLU D  43     -14.639   7.492  17.138  1.00 91.36           C  
ATOM   1576  OE1 GLU D  43     -14.772   7.282  18.365  1.00 91.36           O  
ATOM   1577  OE2 GLU D  43     -15.491   7.141  16.292  1.00 91.36           O  
ATOM   1578  N   LEU D  44     -12.228   8.978  12.191  1.00 89.85           N  
ATOM   1579  CA  LEU D  44     -11.950   8.621  10.804  1.00 89.85           C  
ATOM   1580  C   LEU D  44     -10.537   9.034  10.408  1.00 89.85           C  
ATOM   1581  CB  LEU D  44     -12.968   9.278   9.867  1.00 89.85           C  
ATOM   1582  O   LEU D  44      -9.833   8.283   9.729  1.00 89.85           O  
ATOM   1583  CG  LEU D  44     -14.332   8.596   9.763  1.00 89.85           C  
ATOM   1584  CD1 LEU D  44     -15.327   9.506   9.049  1.00 89.85           C  
ATOM   1585  CD2 LEU D  44     -14.208   7.260   9.039  1.00 89.85           C  
ATOM   1586  N   ILE D  45     -10.131  10.246  10.882  1.00 88.85           N  
ATOM   1587  CA  ILE D  45      -8.788  10.736  10.593  1.00 88.85           C  
ATOM   1588  C   ILE D  45      -7.752   9.808  11.224  1.00 88.85           C  
ATOM   1589  CB  ILE D  45      -8.592  12.182  11.102  1.00 88.85           C  
ATOM   1590  O   ILE D  45      -6.765   9.442  10.582  1.00 88.85           O  
ATOM   1591  CG1 ILE D  45      -9.407  13.163  10.249  1.00 88.85           C  
ATOM   1592  CG2 ILE D  45      -7.108  12.559  11.102  1.00 88.85           C  
ATOM   1593  CD1 ILE D  45      -9.440  14.582  10.800  1.00 88.85           C  
ATOM   1594  N   GLN D  46      -8.010   9.361  12.477  1.00 91.25           N  
ATOM   1595  CA  GLN D  46      -7.088   8.470  13.174  1.00 91.25           C  
ATOM   1596  C   GLN D  46      -7.006   7.113  12.481  1.00 91.25           C  
ATOM   1597  CB  GLN D  46      -7.514   8.290  14.632  1.00 91.25           C  
ATOM   1598  O   GLN D  46      -5.922   6.542  12.348  1.00 91.25           O  
ATOM   1599  CG  GLN D  46      -7.249   9.510  15.505  1.00 91.25           C  
ATOM   1600  CD  GLN D  46      -7.744   9.332  16.928  1.00 91.25           C  
ATOM   1601  NE2 GLN D  46      -7.226  10.145  17.842  1.00 91.25           N  
ATOM   1602  OE1 GLN D  46      -8.587   8.472  17.203  1.00 91.25           O  
ATOM   1603  N   ALA D  47      -8.189   6.588  12.072  1.00 91.02           N  
ATOM   1604  CA  ALA D  47      -8.212   5.311  11.364  1.00 91.02           C  
ATOM   1605  C   ALA D  47      -7.466   5.407  10.036  1.00 91.02           C  
ATOM   1606  CB  ALA D  47      -9.650   4.857  11.131  1.00 91.02           C  
ATOM   1607  O   ALA D  47      -6.728   4.491   9.664  1.00 91.02           O  
ATOM   1608  N   ASN D  48      -7.629   6.555   9.319  1.00 90.07           N  
ATOM   1609  CA  ASN D  48      -6.925   6.780   8.061  1.00 90.07           C  
ATOM   1610  C   ASN D  48      -5.414   6.838   8.268  1.00 90.07           C  
ATOM   1611  CB  ASN D  48      -7.418   8.064   7.391  1.00 90.07           C  
ATOM   1612  O   ASN D  48      -4.653   6.279   7.476  1.00 90.07           O  
ATOM   1613  CG  ASN D  48      -7.056   8.133   5.921  1.00 90.07           C  
ATOM   1614  ND2 ASN D  48      -8.045   7.940   5.057  1.00 90.07           N  
ATOM   1615  OD1 ASN D  48      -5.896   8.357   5.565  1.00 90.07           O  
ATOM   1616  N   LEU D  49      -5.034   7.530   9.270  1.00 91.46           N  
ATOM   1617  CA  LEU D  49      -3.614   7.608   9.595  1.00 91.46           C  
ATOM   1618  C   LEU D  49      -3.041   6.221   9.868  1.00 91.46           C  
ATOM   1619  CB  LEU D  49      -3.391   8.513  10.809  1.00 91.46           C  
ATOM   1620  O   LEU D  49      -1.942   5.898   9.411  1.00 91.46           O  
ATOM   1621  CG  LEU D  49      -1.936   8.753  11.218  1.00 91.46           C  
ATOM   1622  CD1 LEU D  49      -1.156   9.371  10.063  1.00 91.46           C  
ATOM   1623  CD2 LEU D  49      -1.868   9.644  12.454  1.00 91.46           C  
ATOM   1624  N   ARG D  50      -3.735   5.386  10.654  1.00 92.15           N  
ATOM   1625  CA  ARG D  50      -3.295   4.023  10.936  1.00 92.15           C  
ATOM   1626  C   ARG D  50      -3.158   3.215   9.650  1.00 92.15           C  
ATOM   1627  CB  ARG D  50      -4.271   3.329  11.889  1.00 92.15           C  
ATOM   1628  O   ARG D  50      -2.189   2.473   9.478  1.00 92.15           O  
ATOM   1629  CG  ARG D  50      -4.130   3.764  13.339  1.00 92.15           C  
ATOM   1630  CD  ARG D  50      -5.135   3.059  14.240  1.00 92.15           C  
ATOM   1631  NE  ARG D  50      -5.182   3.660  15.569  1.00 92.15           N  
ATOM   1632  NH1 ARG D  50      -6.591   2.064  16.467  1.00 92.15           N  
ATOM   1633  NH2 ARG D  50      -5.846   3.802  17.763  1.00 92.15           N  
ATOM   1634  CZ  ARG D  50      -5.873   3.174  16.597  1.00 92.15           C  
ATOM   1635  N   LEU D  51      -4.158   3.364   8.665  1.00 91.36           N  
ATOM   1636  CA  LEU D  51      -4.124   2.650   7.393  1.00 91.36           C  
ATOM   1637  C   LEU D  51      -2.899   3.049   6.578  1.00 91.36           C  
ATOM   1638  CB  LEU D  51      -5.398   2.924   6.591  1.00 91.36           C  
ATOM   1639  O   LEU D  51      -2.240   2.195   5.981  1.00 91.36           O  
ATOM   1640  CG  LEU D  51      -6.652   2.164   7.027  1.00 91.36           C  
ATOM   1641  CD1 LEU D  51      -7.873   2.678   6.271  1.00 91.36           C  
ATOM   1642  CD2 LEU D  51      -6.472   0.666   6.807  1.00 91.36           C  
ATOM   1643  N   LEU D  52      -2.577   4.332   6.594  1.00 91.67           N  
ATOM   1644  CA  LEU D  52      -1.429   4.833   5.845  1.00 91.67           C  
ATOM   1645  C   LEU D  52      -0.126   4.284   6.417  1.00 91.67           C  
ATOM   1646  CB  LEU D  52      -1.404   6.364   5.865  1.00 91.67           C  
ATOM   1647  O   LEU D  52       0.778   3.912   5.665  1.00 91.67           O  
ATOM   1648  CG  LEU D  52      -2.441   7.070   4.991  1.00 91.67           C  
ATOM   1649  CD1 LEU D  52      -2.487   8.558   5.320  1.00 91.67           C  
ATOM   1650  CD2 LEU D  52      -2.133   6.854   3.513  1.00 91.67           C  
ATOM   1651  N   LYS D  53      -0.034   4.179   7.720  1.00 92.98           N  
ATOM   1652  CA  LYS D  53       1.152   3.619   8.360  1.00 92.98           C  
ATOM   1653  C   LYS D  53       1.313   2.140   8.020  1.00 92.98           C  
ATOM   1654  CB  LYS D  53       1.082   3.803   9.876  1.00 92.98           C  
ATOM   1655  O   LYS D  53       2.424   1.674   7.761  1.00 92.98           O  
ATOM   1656  CG  LYS D  53       1.319   5.234  10.337  1.00 92.98           C  
ATOM   1657  CD  LYS D  53       1.227   5.355  11.853  1.00 92.98           C  
ATOM   1658  CE  LYS D  53       1.523   6.774  12.320  1.00 92.98           C  
ATOM   1659  NZ  LYS D  53       1.383   6.910  13.801  1.00 92.98           N  
ATOM   1660  N   LEU D  54       0.220   1.412   8.103  1.00 93.05           N  
ATOM   1661  CA  LEU D  54       0.260  -0.008   7.771  1.00 93.05           C  
ATOM   1662  C   LEU D  54       0.649  -0.213   6.311  1.00 93.05           C  
ATOM   1663  CB  LEU D  54      -1.097  -0.661   8.046  1.00 93.05           C  
ATOM   1664  O   LEU D  54       1.401  -1.136   5.988  1.00 93.05           O  
ATOM   1665  CG  LEU D  54      -1.454  -0.889   9.515  1.00 93.05           C  
ATOM   1666  CD1 LEU D  54      -2.922  -1.283   9.649  1.00 93.05           C  
ATOM   1667  CD2 LEU D  54      -0.551  -1.955  10.126  1.00 93.05           C  
ATOM   1668  N   HIS D  55       0.089   0.692   5.455  1.00 91.70           N  
ATOM   1669  CA  HIS D  55       0.467   0.641   4.048  1.00 91.70           C  
ATOM   1670  C   HIS D  55       1.976   0.775   3.877  1.00 91.70           C  
ATOM   1671  CB  HIS D  55      -0.250   1.740   3.260  1.00 91.70           C  
ATOM   1672  O   HIS D  55       2.592   0.007   3.134  1.00 91.70           O  
ATOM   1673  CG  HIS D  55       0.254   1.902   1.862  1.00 91.70           C  
ATOM   1674  CD2 HIS D  55       1.050   2.846   1.307  1.00 91.70           C  
ATOM   1675  ND1 HIS D  55      -0.061   1.020   0.850  1.00 91.70           N  
ATOM   1676  CE1 HIS D  55       0.521   1.417  -0.269  1.00 91.70           C  
ATOM   1677  NE2 HIS D  55       1.202   2.523  -0.019  1.00 91.70           N  
ATOM   1678  N   THR D  56       2.559   1.756   4.467  1.00 93.94           N  
ATOM   1679  CA  THR D  56       3.993   2.000   4.368  1.00 93.94           C  
ATOM   1680  C   THR D  56       4.782   0.811   4.910  1.00 93.94           C  
ATOM   1681  CB  THR D  56       4.397   3.276   5.129  1.00 93.94           C  
ATOM   1682  O   THR D  56       5.778   0.396   4.313  1.00 93.94           O  
ATOM   1683  CG2 THR D  56       5.903   3.508   5.054  1.00 93.94           C  
ATOM   1684  OG1 THR D  56       3.723   4.402   4.553  1.00 93.94           O  
ATOM   1685  N   ARG D  57       4.398   0.250   6.013  1.00 93.82           N  
ATOM   1686  CA  ARG D  57       5.058  -0.920   6.582  1.00 93.82           C  
ATOM   1687  C   ARG D  57       4.997  -2.104   5.624  1.00 93.82           C  
ATOM   1688  CB  ARG D  57       4.423  -1.297   7.923  1.00 93.82           C  
ATOM   1689  O   ARG D  57       5.977  -2.834   5.467  1.00 93.82           O  
ATOM   1690  CG  ARG D  57       4.838  -0.397   9.076  1.00 93.82           C  
ATOM   1691  CD  ARG D  57       4.045  -0.699  10.340  1.00 93.82           C  
ATOM   1692  NE  ARG D  57       4.452  -1.966  10.941  1.00 93.82           N  
ATOM   1693  NH1 ARG D  57       2.784  -1.980  12.540  1.00 93.82           N  
ATOM   1694  NH2 ARG D  57       4.297  -3.699  12.440  1.00 93.82           N  
ATOM   1695  CZ  ARG D  57       3.843  -2.546  11.972  1.00 93.82           C  
ATOM   1696  N   LEU D  58       3.787  -2.327   5.013  1.00 93.57           N  
ATOM   1697  CA  LEU D  58       3.634  -3.412   4.049  1.00 93.57           C  
ATOM   1698  C   LEU D  58       4.587  -3.232   2.872  1.00 93.57           C  
ATOM   1699  CB  LEU D  58       2.190  -3.481   3.545  1.00 93.57           C  
ATOM   1700  O   LEU D  58       5.218  -4.193   2.427  1.00 93.57           O  
ATOM   1701  CG  LEU D  58       1.877  -4.583   2.532  1.00 93.57           C  
ATOM   1702  CD1 LEU D  58       2.181  -5.953   3.129  1.00 93.57           C  
ATOM   1703  CD2 LEU D  58       0.422  -4.500   2.083  1.00 93.57           C  
ATOM   1704  N   LEU D  59       4.701  -2.007   2.344  1.00 92.95           N  
ATOM   1705  CA  LEU D  59       5.591  -1.725   1.223  1.00 92.95           C  
ATOM   1706  C   LEU D  59       7.042  -2.010   1.596  1.00 92.95           C  
ATOM   1707  CB  LEU D  59       5.443  -0.268   0.775  1.00 92.95           C  
ATOM   1708  O   LEU D  59       7.803  -2.541   0.784  1.00 92.95           O  
ATOM   1709  CG  LEU D  59       4.176   0.075  -0.008  1.00 92.95           C  
ATOM   1710  CD1 LEU D  59       4.182   1.547  -0.407  1.00 92.95           C  
ATOM   1711  CD2 LEU D  59       4.049  -0.817  -1.238  1.00 92.95           C  
ATOM   1712  N   LYS D  60       7.410  -1.722   2.823  1.00 93.31           N  
ATOM   1713  CA  LYS D  60       8.770  -1.981   3.286  1.00 93.31           C  
ATOM   1714  C   LYS D  60       9.065  -3.478   3.314  1.00 93.31           C  
ATOM   1715  CB  LYS D  60       8.987  -1.379   4.675  1.00 93.31           C  
ATOM   1716  O   LYS D  60      10.151  -3.909   2.919  1.00 93.31           O  
ATOM   1717  CG  LYS D  60       9.177   0.131   4.672  1.00 93.31           C  
ATOM   1718  CD  LYS D  60       9.398   0.669   6.080  1.00 93.31           C  
ATOM   1719  CE  LYS D  60       9.654   2.171   6.072  1.00 93.31           C  
ATOM   1720  NZ  LYS D  60       9.818   2.712   7.454  1.00 93.31           N  
ATOM   1721  N   LEU D  61       8.154  -4.276   3.790  1.00 92.67           N  
ATOM   1722  CA  LEU D  61       8.332  -5.723   3.812  1.00 92.67           C  
ATOM   1723  C   LEU D  61       8.409  -6.283   2.395  1.00 92.67           C  
ATOM   1724  CB  LEU D  61       7.186  -6.393   4.576  1.00 92.67           C  
ATOM   1725  O   LEU D  61       9.216  -7.173   2.117  1.00 92.67           O  
ATOM   1726  CG  LEU D  61       7.211  -6.249   6.098  1.00 92.67           C  
ATOM   1727  CD1 LEU D  61       5.939  -6.829   6.706  1.00 92.67           C  
ATOM   1728  CD2 LEU D  61       8.446  -6.928   6.680  1.00 92.67           C  
ATOM   1729  N   TYR D  62       7.592  -5.769   1.512  1.00 91.79           N  
ATOM   1730  CA  TYR D  62       7.622  -6.172   0.110  1.00 91.79           C  
ATOM   1731  C   TYR D  62       8.977  -5.866  -0.517  1.00 91.79           C  
ATOM   1732  CB  TYR D  62       6.512  -5.468  -0.676  1.00 91.79           C  
ATOM   1733  O   TYR D  62       9.511  -6.674  -1.281  1.00 91.79           O  
ATOM   1734  CG  TYR D  62       6.418  -5.905  -2.117  1.00 91.79           C  
ATOM   1735  CD1 TYR D  62       6.532  -4.981  -3.154  1.00 91.79           C  
ATOM   1736  CD2 TYR D  62       6.214  -7.241  -2.446  1.00 91.79           C  
ATOM   1737  CE1 TYR D  62       6.444  -5.379  -4.484  1.00 91.79           C  
ATOM   1738  CE2 TYR D  62       6.125  -7.650  -3.772  1.00 91.79           C  
ATOM   1739  OH  TYR D  62       6.153  -7.112  -6.098  1.00 91.79           O  
ATOM   1740  CZ  TYR D  62       6.241  -6.713  -4.783  1.00 91.79           C  
ATOM   1741  N   LEU D  63       9.454  -4.649  -0.184  1.00 92.88           N  
ATOM   1742  CA  LEU D  63      10.772  -4.261  -0.676  1.00 92.88           C  
ATOM   1743  C   LEU D  63      11.837  -5.250  -0.216  1.00 92.88           C  
ATOM   1744  CB  LEU D  63      11.128  -2.850  -0.199  1.00 92.88           C  
ATOM   1745  O   LEU D  63      12.711  -5.634  -0.996  1.00 92.88           O  
ATOM   1746  CG  LEU D  63      12.432  -2.261  -0.738  1.00 92.88           C  
ATOM   1747  CD1 LEU D  63      12.364  -2.121  -2.255  1.00 92.88           C  
ATOM   1748  CD2 LEU D  63      12.722  -0.915  -0.084  1.00 92.88           C  
ATOM   1749  N   GLU D  64      11.858  -5.689   1.030  1.00 92.17           N  
ATOM   1750  CA  GLU D  64      12.800  -6.672   1.558  1.00 92.17           C  
ATOM   1751  C   GLU D  64      12.681  -8.002   0.819  1.00 92.17           C  
ATOM   1752  CB  GLU D  64      12.575  -6.881   3.057  1.00 92.17           C  
ATOM   1753  O   GLU D  64      13.689  -8.649   0.528  1.00 92.17           O  
ATOM   1754  CG  GLU D  64      13.009  -5.701   3.915  1.00 92.17           C  
ATOM   1755  CD  GLU D  64      12.814  -5.938   5.404  1.00 92.17           C  
ATOM   1756  OE1 GLU D  64      13.041  -5.000   6.202  1.00 92.17           O  
ATOM   1757  OE2 GLU D  64      12.432  -7.070   5.775  1.00 92.17           O  
ATOM   1758  N   LEU D  65      11.415  -8.401   0.521  1.00 91.47           N  
ATOM   1759  CA  LEU D  65      11.179  -9.628  -0.233  1.00 91.47           C  
ATOM   1760  C   LEU D  65      11.814  -9.545  -1.618  1.00 91.47           C  
ATOM   1761  CB  LEU D  65       9.678  -9.898  -0.363  1.00 91.47           C  
ATOM   1762  O   LEU D  65      12.480 -10.485  -2.057  1.00 91.47           O  
ATOM   1763  CG  LEU D  65       9.278 -11.118  -1.193  1.00 91.47           C  
ATOM   1764  CD1 LEU D  65       9.830 -12.392  -0.563  1.00 91.47           C  
ATOM   1765  CD2 LEU D  65       7.761 -11.197  -1.331  1.00 91.47           C  
ATOM   1766  N   LEU D  66      11.595  -8.410  -2.302  1.00 90.47           N  
ATOM   1767  CA  LEU D  66      12.153  -8.211  -3.635  1.00 90.47           C  
ATOM   1768  C   LEU D  66      13.676  -8.278  -3.603  1.00 90.47           C  
ATOM   1769  CB  LEU D  66      11.702  -6.866  -4.211  1.00 90.47           C  
ATOM   1770  O   LEU D  66      14.294  -8.887  -4.479  1.00 90.47           O  
ATOM   1771  CG  LEU D  66      10.223  -6.751  -4.585  1.00 90.47           C  
ATOM   1772  CD1 LEU D  66       9.895  -5.325  -5.016  1.00 90.47           C  
ATOM   1773  CD2 LEU D  66       9.872  -7.743  -5.688  1.00 90.47           C  
ATOM   1774  N   LYS D  67      14.269  -7.690  -2.608  1.00 91.46           N  
ATOM   1775  CA  LYS D  67      15.724  -7.689  -2.484  1.00 91.46           C  
ATOM   1776  C   LYS D  67      16.258  -9.102  -2.263  1.00 91.46           C  
ATOM   1777  CB  LYS D  67      16.165  -6.777  -1.338  1.00 91.46           C  
ATOM   1778  O   LYS D  67      17.310  -9.464  -2.794  1.00 91.46           O  
ATOM   1779  CG  LYS D  67      16.018  -5.293  -1.637  1.00 91.46           C  
ATOM   1780  CD  LYS D  67      16.452  -4.439  -0.452  1.00 91.46           C  
ATOM   1781  CE  LYS D  67      16.386  -2.953  -0.779  1.00 91.46           C  
ATOM   1782  NZ  LYS D  67      16.725  -2.109   0.406  1.00 91.46           N  
ATOM   1783  N   LEU D  68      15.557  -9.859  -1.448  1.00 88.75           N  
ATOM   1784  CA  LEU D  68      15.949 -11.245  -1.214  1.00 88.75           C  
ATOM   1785  C   LEU D  68      15.900 -12.050  -2.508  1.00 88.75           C  
ATOM   1786  CB  LEU D  68      15.040 -11.889  -0.164  1.00 88.75           C  
ATOM   1787  O   LEU D  68      16.800 -12.846  -2.783  1.00 88.75           O  
ATOM   1788  CG  LEU D  68      15.473 -13.260   0.359  1.00 88.75           C  
ATOM   1789  CD1 LEU D  68      16.767 -13.137   1.157  1.00 88.75           C  
ATOM   1790  CD2 LEU D  68      14.371 -13.881   1.210  1.00 88.75           C  
ATOM   1791  N   ILE D  69      14.834 -11.842  -3.289  1.00 86.38           N  
ATOM   1792  CA  ILE D  69      14.638 -12.557  -4.546  1.00 86.38           C  
ATOM   1793  C   ILE D  69      15.732 -12.168  -5.537  1.00 86.38           C  
ATOM   1794  CB  ILE D  69      13.243 -12.272  -5.147  1.00 86.38           C  
ATOM   1795  O   ILE D  69      16.273 -13.024  -6.242  1.00 86.38           O  
ATOM   1796  CG1 ILE D  69      12.146 -12.866  -4.256  1.00 86.38           C  
ATOM   1797  CG2 ILE D  69      13.148 -12.820  -6.574  1.00 86.38           C  
ATOM   1798  CD1 ILE D  69      10.735 -12.461  -4.659  1.00 86.38           C  
ATOM   1799  N   ILE D  70      16.092 -10.870  -5.603  1.00 88.15           N  
ATOM   1800  CA  ILE D  70      17.101 -10.363  -6.527  1.00 88.15           C  
ATOM   1801  C   ILE D  70      18.470 -10.929  -6.157  1.00 88.15           C  
ATOM   1802  CB  ILE D  70      17.142  -8.819  -6.529  1.00 88.15           C  
ATOM   1803  O   ILE D  70      19.259 -11.286  -7.034  1.00 88.15           O  
ATOM   1804  CG1 ILE D  70      15.865  -8.252  -7.159  1.00 88.15           C  
ATOM   1805  CG2 ILE D  70      18.387  -8.312  -7.263  1.00 88.15           C  
ATOM   1806  CD1 ILE D  70      15.723  -6.742  -7.019  1.00 88.15           C  
ATOM   1807  N   LYS D  71      18.793 -11.002  -4.814  1.00 86.48           N  
ATOM   1808  CA  LYS D  71      20.078 -11.504  -4.335  1.00 86.48           C  
ATOM   1809  C   LYS D  71      20.270 -12.970  -4.713  1.00 86.48           C  
ATOM   1810  CB  LYS D  71      20.189 -11.335  -2.819  1.00 86.48           C  
ATOM   1811  O   LYS D  71      21.385 -13.396  -5.021  1.00 86.48           O  
ATOM   1812  CG  LYS D  71      20.648  -9.951  -2.383  1.00 86.48           C  
ATOM   1813  CD  LYS D  71      20.817  -9.869  -0.871  1.00 86.48           C  
ATOM   1814  CE  LYS D  71      21.205  -8.465  -0.427  1.00 86.48           C  
ATOM   1815  NZ  LYS D  71      21.367  -8.379   1.055  1.00 86.48           N  
ATOM   1816  N   GLN D  72      19.189 -13.818  -4.616  1.00 79.86           N  
ATOM   1817  CA  GLN D  72      19.286 -15.251  -4.868  1.00 79.86           C  
ATOM   1818  C   GLN D  72      19.350 -15.543  -6.365  1.00 79.86           C  
ATOM   1819  CB  GLN D  72      18.103 -15.989  -4.240  1.00 79.86           C  
ATOM   1820  O   GLN D  72      19.845 -16.594  -6.777  1.00 79.86           O  
ATOM   1821  CG  GLN D  72      18.144 -16.033  -2.718  1.00 79.86           C  
ATOM   1822  CD  GLN D  72      17.102 -16.967  -2.130  1.00 79.86           C  
ATOM   1823  NE2 GLN D  72      17.160 -17.169  -0.818  1.00 79.86           N  
ATOM   1824  OE1 GLN D  72      16.252 -17.502  -2.848  1.00 79.86           O  
ATOM   1825  N   GLY D  73      18.839 -14.667  -7.214  1.00 73.24           N  
ATOM   1826  CA  GLY D  73      18.951 -14.935  -8.639  1.00 73.24           C  
ATOM   1827  C   GLY D  73      20.238 -14.410  -9.246  1.00 73.24           C  
ATOM   1828  O   GLY D  73      20.785 -15.012 -10.172  1.00 73.24           O  
TER    1829      GLY D  73                                                      
ENDMDL                                                                          
END                                                                             
