# Supplementary material for: De novo design of obligate ABC-type heterotrimeric proteins
Source: Nat Struct Mol Biol. 2022 Dec 15;29(12):1266–76. doi: 10.1038/s41594-022-00879-4 (PMC9758053; doi:10.1038/s41594-022-00879-4)
Supplement: Supplementary file 4 — This compressed file contains all PDB files and scripts used in our design protocols and analyses, as well as the final design model outputs. [file 41594_2022_879_MOESM4_ESM.zip › source_data/pdbs/AF-Multimer for base_pdbs/DHT05/DHT05_AF-Mult_model4.pdb]

MODEL     1                                                                     
ATOM      1  N   PRO B   1      -9.935 -25.392   7.781  1.00 66.46           N  
ATOM      2  CA  PRO B   1      -9.976 -25.563   6.327  1.00 66.46           C  
ATOM      3  C   PRO B   1     -10.850 -24.520   5.634  1.00 66.46           C  
ATOM      4  CB  PRO B   1     -10.560 -26.967   6.153  1.00 66.46           C  
ATOM      5  O   PRO B   1     -10.523 -24.068   4.533  1.00 66.46           O  
ATOM      6  CG  PRO B   1     -10.532 -27.564   7.523  1.00 66.46           C  
ATOM      7  CD  PRO B   1     -10.271 -26.469   8.516  1.00 66.46           C  
ATOM      8  N   GLU B   2     -11.901 -24.231   6.294  1.00 74.84           N  
ATOM      9  CA  GLU B   2     -12.832 -23.254   5.738  1.00 74.84           C  
ATOM     10  C   GLU B   2     -12.241 -21.847   5.771  1.00 74.84           C  
ATOM     11  CB  GLU B   2     -14.160 -23.284   6.499  1.00 74.84           C  
ATOM     12  O   GLU B   2     -12.414 -21.073   4.828  1.00 74.84           O  
ATOM     13  CG  GLU B   2     -15.184 -24.244   5.911  1.00 74.84           C  
ATOM     14  CD  GLU B   2     -16.510 -24.237   6.656  1.00 74.84           C  
ATOM     15  OE1 GLU B   2     -17.442 -24.964   6.243  1.00 74.84           O  
ATOM     16  OE2 GLU B   2     -16.618 -23.497   7.659  1.00 74.84           O  
ATOM     17  N   GLU B   3     -11.466 -21.661   6.840  1.00 77.35           N  
ATOM     18  CA  GLU B   3     -10.814 -20.363   6.990  1.00 77.35           C  
ATOM     19  C   GLU B   3      -9.715 -20.174   5.947  1.00 77.35           C  
ATOM     20  CB  GLU B   3     -10.233 -20.213   8.398  1.00 77.35           C  
ATOM     21  O   GLU B   3      -9.564 -19.086   5.388  1.00 77.35           O  
ATOM     22  CG  GLU B   3     -11.258 -19.802   9.445  1.00 77.35           C  
ATOM     23  CD  GLU B   3     -10.681 -19.715  10.849  1.00 77.35           C  
ATOM     24  OE1 GLU B   3     -11.446 -19.459  11.806  1.00 77.35           O  
ATOM     25  OE2 GLU B   3      -9.452 -19.902  10.993  1.00 77.35           O  
ATOM     26  N   LYS B   4      -9.034 -21.238   5.700  1.00 77.20           N  
ATOM     27  CA  LYS B   4      -7.990 -21.196   4.680  1.00 77.20           C  
ATOM     28  C   LYS B   4      -8.582 -20.939   3.297  1.00 77.20           C  
ATOM     29  CB  LYS B   4      -7.192 -22.500   4.674  1.00 77.20           C  
ATOM     30  O   LYS B   4      -8.006 -20.198   2.498  1.00 77.20           O  
ATOM     31  CG  LYS B   4      -6.112 -22.570   5.744  1.00 77.20           C  
ATOM     32  CD  LYS B   4      -5.253 -23.819   5.591  1.00 77.20           C  
ATOM     33  CE  LYS B   4      -4.235 -23.940   6.717  1.00 77.20           C  
ATOM     34  NZ  LYS B   4      -3.396 -25.167   6.575  1.00 77.20           N  
ATOM     35  N   LYS B   5      -9.788 -21.661   3.061  1.00 76.68           N  
ATOM     36  CA  LYS B   5     -10.466 -21.439   1.787  1.00 76.68           C  
ATOM     37  C   LYS B   5     -10.913 -19.987   1.648  1.00 76.68           C  
ATOM     38  CB  LYS B   5     -11.670 -22.373   1.651  1.00 76.68           C  
ATOM     39  O   LYS B   5     -10.796 -19.396   0.572  1.00 76.68           O  
ATOM     40  CG  LYS B   5     -11.319 -23.766   1.148  1.00 76.68           C  
ATOM     41  CD  LYS B   5     -12.566 -24.612   0.929  1.00 76.68           C  
ATOM     42  CE  LYS B   5     -12.212 -26.053   0.585  1.00 76.68           C  
ATOM     43  NZ  LYS B   5     -13.432 -26.892   0.393  1.00 76.68           N  
ATOM     44  N   GLU B   6     -11.444 -19.536   2.752  1.00 77.32           N  
ATOM     45  CA  GLU B   6     -11.903 -18.150   2.737  1.00 77.32           C  
ATOM     46  C   GLU B   6     -10.741 -17.186   2.516  1.00 77.32           C  
ATOM     47  CB  GLU B   6     -12.629 -17.809   4.041  1.00 77.32           C  
ATOM     48  O   GLU B   6     -10.867 -16.215   1.768  1.00 77.32           O  
ATOM     49  CG  GLU B   6     -13.448 -16.529   3.973  1.00 77.32           C  
ATOM     50  CD  GLU B   6     -14.285 -16.285   5.218  1.00 77.32           C  
ATOM     51  OE1 GLU B   6     -14.965 -15.236   5.297  1.00 77.32           O  
ATOM     52  OE2 GLU B   6     -14.260 -17.148   6.123  1.00 77.32           O  
ATOM     53  N   ILE B   7      -9.663 -17.482   3.003  1.00 75.88           N  
ATOM     54  CA  ILE B   7      -8.479 -16.644   2.855  1.00 75.88           C  
ATOM     55  C   ILE B   7      -7.987 -16.697   1.410  1.00 75.88           C  
ATOM     56  CB  ILE B   7      -7.353 -17.079   3.820  1.00 75.88           C  
ATOM     57  O   ILE B   7      -7.622 -15.670   0.833  1.00 75.88           O  
ATOM     58  CG1 ILE B   7      -7.756 -16.796   5.272  1.00 75.88           C  
ATOM     59  CG2 ILE B   7      -6.039 -16.376   3.470  1.00 75.88           C  
ATOM     60  CD1 ILE B   7      -6.788 -17.358   6.304  1.00 75.88           C  
ATOM     61  N   LYS B   8      -8.010 -17.957   1.014  1.00 77.37           N  
ATOM     62  CA  LYS B   8      -7.614 -18.112  -0.382  1.00 77.37           C  
ATOM     63  C   LYS B   8      -8.509 -17.287  -1.302  1.00 77.37           C  
ATOM     64  CB  LYS B   8      -7.657 -19.585  -0.792  1.00 77.37           C  
ATOM     65  O   LYS B   8      -8.024 -16.638  -2.232  1.00 77.37           O  
ATOM     66  CG  LYS B   8      -6.894 -19.894  -2.072  1.00 77.37           C  
ATOM     67  CD  LYS B   8      -6.899 -21.386  -2.379  1.00 77.37           C  
ATOM     68  CE  LYS B   8      -6.279 -21.680  -3.738  1.00 77.37           C  
ATOM     69  NZ  LYS B   8      -6.289 -23.141  -4.047  1.00 77.37           N  
ATOM     70  N   ARG B   9      -9.808 -17.375  -1.018  1.00 77.58           N  
ATOM     71  CA  ARG B   9     -10.749 -16.613  -1.833  1.00 77.58           C  
ATOM     72  C   ARG B   9     -10.494 -15.115  -1.708  1.00 77.58           C  
ATOM     73  CB  ARG B   9     -12.191 -16.934  -1.433  1.00 77.58           C  
ATOM     74  O   ARG B   9     -10.466 -14.399  -2.711  1.00 77.58           O  
ATOM     75  CG  ARG B   9     -13.234 -16.386  -2.394  1.00 77.58           C  
ATOM     76  CD  ARG B   9     -14.649 -16.696  -1.927  1.00 77.58           C  
ATOM     77  NE  ARG B   9     -15.054 -15.830  -0.823  1.00 77.58           N  
ATOM     78  NH1 ARG B   9     -17.300 -16.354  -0.964  1.00 77.58           N  
ATOM     79  NH2 ARG B   9     -16.561 -14.872   0.621  1.00 77.58           N  
ATOM     80  CZ  ARG B   9     -16.304 -15.687  -0.391  1.00 77.58           C  
ATOM     81  N   THR B  10     -10.251 -14.770  -0.552  1.00 78.81           N  
ATOM     82  CA  THR B  10     -10.015 -13.350  -0.314  1.00 78.81           C  
ATOM     83  C   THR B  10      -8.688 -12.912  -0.927  1.00 78.81           C  
ATOM     84  CB  THR B  10     -10.019 -13.028   1.192  1.00 78.81           C  
ATOM     85  O   THR B  10      -8.596 -11.833  -1.516  1.00 78.81           O  
ATOM     86  CG2 THR B  10      -9.920 -11.526   1.434  1.00 78.81           C  
ATOM     87  OG1 THR B  10     -11.233 -13.516   1.776  1.00 78.81           O  
ATOM     88  N   THR B  11      -7.828 -13.745  -0.991  1.00 80.88           N  
ATOM     89  CA  THR B  11      -6.517 -13.438  -1.551  1.00 80.88           C  
ATOM     90  C   THR B  11      -6.597 -13.294  -3.068  1.00 80.88           C  
ATOM     91  CB  THR B  11      -5.487 -14.524  -1.190  1.00 80.88           C  
ATOM     92  O   THR B  11      -5.979 -12.397  -3.645  1.00 80.88           O  
ATOM     93  CG2 THR B  11      -4.108 -14.179  -1.741  1.00 80.88           C  
ATOM     94  OG1 THR B  11      -5.404 -14.640   0.236  1.00 80.88           O  
ATOM     95  N   GLU B  12      -7.371 -14.270  -3.731  1.00 83.32           N  
ATOM     96  CA  GLU B  12      -7.520 -14.165  -5.180  1.00 83.32           C  
ATOM     97  C   GLU B  12      -8.261 -12.889  -5.568  1.00 83.32           C  
ATOM     98  CB  GLU B  12      -8.253 -15.389  -5.735  1.00 83.32           C  
ATOM     99  O   GLU B  12      -7.908 -12.235  -6.551  1.00 83.32           O  
ATOM    100  CG  GLU B  12      -7.407 -16.654  -5.759  1.00 83.32           C  
ATOM    101  CD  GLU B  12      -6.133 -16.508  -6.576  1.00 83.32           C  
ATOM    102  OE1 GLU B  12      -5.111 -17.140  -6.224  1.00 83.32           O  
ATOM    103  OE2 GLU B  12      -6.156 -15.755  -7.574  1.00 83.32           O  
ATOM    104  N   GLU B  13      -9.323 -12.609  -4.738  1.00 84.61           N  
ATOM    105  CA  GLU B  13     -10.058 -11.372  -4.984  1.00 84.61           C  
ATOM    106  C   GLU B  13      -9.157 -10.152  -4.814  1.00 84.61           C  
ATOM    107  CB  GLU B  13     -11.266 -11.268  -4.050  1.00 84.61           C  
ATOM    108  O   GLU B  13      -9.206  -9.220  -5.619  1.00 84.61           O  
ATOM    109  CG  GLU B  13     -12.407 -12.207  -4.414  1.00 84.61           C  
ATOM    110  CD  GLU B  13     -13.551 -12.178  -3.412  1.00 84.61           C  
ATOM    111  OE1 GLU B  13     -14.530 -12.937  -3.587  1.00 84.61           O  
ATOM    112  OE2 GLU B  13     -13.466 -11.389  -2.445  1.00 84.61           O  
ATOM    113  N   VAL B  14      -8.325 -10.218  -3.855  1.00 82.55           N  
ATOM    114  CA  VAL B  14      -7.410  -9.117  -3.576  1.00 82.55           C  
ATOM    115  C   VAL B  14      -6.372  -9.012  -4.692  1.00 82.55           C  
ATOM    116  CB  VAL B  14      -6.708  -9.293  -2.211  1.00 82.55           C  
ATOM    117  O   VAL B  14      -6.056  -7.913  -5.153  1.00 82.55           O  
ATOM    118  CG1 VAL B  14      -5.565  -8.292  -2.058  1.00 82.55           C  
ATOM    119  CG2 VAL B  14      -7.714  -9.139  -1.071  1.00 82.55           C  
ATOM    120  N   LYS B  15      -5.944 -10.149  -5.086  1.00 85.42           N  
ATOM    121  CA  LYS B  15      -4.998 -10.176  -6.198  1.00 85.42           C  
ATOM    122  C   LYS B  15      -5.589  -9.514  -7.439  1.00 85.42           C  
ATOM    123  CB  LYS B  15      -4.585 -11.614  -6.518  1.00 85.42           C  
ATOM    124  O   LYS B  15      -4.915  -8.732  -8.113  1.00 85.42           O  
ATOM    125  CG  LYS B  15      -3.416 -11.722  -7.485  1.00 85.42           C  
ATOM    126  CD  LYS B  15      -3.048 -13.174  -7.758  1.00 85.42           C  
ATOM    127  CE  LYS B  15      -2.031 -13.293  -8.886  1.00 85.42           C  
ATOM    128  NZ  LYS B  15      -1.704 -14.718  -9.189  1.00 85.42           N  
ATOM    129  N   GLU B  16      -6.818  -9.936  -7.722  1.00 87.51           N  
ATOM    130  CA  GLU B  16      -7.470  -9.378  -8.904  1.00 87.51           C  
ATOM    131  C   GLU B  16      -7.679  -7.874  -8.760  1.00 87.51           C  
ATOM    132  CB  GLU B  16      -8.811 -10.073  -9.157  1.00 87.51           C  
ATOM    133  O   GLU B  16      -7.461  -7.118  -9.710  1.00 87.51           O  
ATOM    134  CG  GLU B  16      -9.477  -9.666 -10.463  1.00 87.51           C  
ATOM    135  CD  GLU B  16      -8.664 -10.036 -11.693  1.00 87.51           C  
ATOM    136  OE1 GLU B  16      -8.909  -9.462 -12.778  1.00 87.51           O  
ATOM    137  OE2 GLU B  16      -7.774 -10.908 -11.570  1.00 87.51           O  
ATOM    138  N   GLU B  17      -8.088  -7.526  -7.638  1.00 85.93           N  
ATOM    139  CA  GLU B  17      -8.298  -6.103  -7.390  1.00 85.93           C  
ATOM    140  C   GLU B  17      -6.987  -5.328  -7.477  1.00 85.93           C  
ATOM    141  CB  GLU B  17      -8.948  -5.885  -6.021  1.00 85.93           C  
ATOM    142  O   GLU B  17      -6.944  -4.229  -8.035  1.00 85.93           O  
ATOM    143  CG  GLU B  17     -10.417  -6.277  -5.968  1.00 85.93           C  
ATOM    144  CD  GLU B  17     -11.311  -5.368  -6.797  1.00 85.93           C  
ATOM    145  OE1 GLU B  17     -12.368  -5.832  -7.281  1.00 85.93           O  
ATOM    146  OE2 GLU B  17     -10.950  -4.181  -6.965  1.00 85.93           O  
ATOM    147  N   PHE B  18      -5.856  -5.941  -6.962  1.00 84.47           N  
ATOM    148  CA  PHE B  18      -4.550  -5.300  -7.062  1.00 84.47           C  
ATOM    149  C   PHE B  18      -4.115  -5.180  -8.518  1.00 84.47           C  
ATOM    150  CB  PHE B  18      -3.503  -6.084  -6.264  1.00 84.47           C  
ATOM    151  O   PHE B  18      -3.550  -4.161  -8.920  1.00 84.47           O  
ATOM    152  CG  PHE B  18      -3.333  -5.602  -4.849  1.00 84.47           C  
ATOM    153  CD1 PHE B  18      -2.827  -4.335  -4.587  1.00 84.47           C  
ATOM    154  CD2 PHE B  18      -3.679  -6.418  -3.779  1.00 84.47           C  
ATOM    155  CE1 PHE B  18      -2.668  -3.887  -3.277  1.00 84.47           C  
ATOM    156  CE2 PHE B  18      -3.523  -5.977  -2.468  1.00 84.47           C  
ATOM    157  CZ  PHE B  18      -3.017  -4.712  -2.219  1.00 84.47           C  
ATOM    158  N   ARG B  19      -4.460  -6.205  -9.278  1.00 87.50           N  
ATOM    159  CA  ARG B  19      -4.122  -6.182 -10.697  1.00 87.50           C  
ATOM    160  C   ARG B  19      -4.890  -5.084 -11.425  1.00 87.50           C  
ATOM    161  CB  ARG B  19      -4.410  -7.539 -11.341  1.00 87.50           C  
ATOM    162  O   ARG B  19      -4.331  -4.385 -12.273  1.00 87.50           O  
ATOM    163  CG  ARG B  19      -3.742  -7.735 -12.693  1.00 87.50           C  
ATOM    164  CD  ARG B  19      -4.124  -9.066 -13.324  1.00 87.50           C  
ATOM    165  NE  ARG B  19      -3.718  -9.135 -14.724  1.00 87.50           N  
ATOM    166  NH1 ARG B  19      -3.054 -11.347 -14.638  1.00 87.50           N  
ATOM    167  NH2 ARG B  19      -2.881 -10.169 -16.597  1.00 87.50           N  
ATOM    168  CZ  ARG B  19      -3.219 -10.217 -15.316  1.00 87.50           C  
ATOM    169  N   LYS B  20      -6.201  -5.019 -11.038  1.00 88.36           N  
ATOM    170  CA  LYS B  20      -7.015  -3.969 -11.644  1.00 88.36           C  
ATOM    171  C   LYS B  20      -6.470  -2.585 -11.300  1.00 88.36           C  
ATOM    172  CB  LYS B  20      -8.470  -4.087 -11.189  1.00 88.36           C  
ATOM    173  O   LYS B  20      -6.419  -1.702 -12.159  1.00 88.36           O  
ATOM    174  CG  LYS B  20      -9.222  -5.252 -11.817  1.00 88.36           C  
ATOM    175  CD  LYS B  20     -10.669  -5.303 -11.343  1.00 88.36           C  
ATOM    176  CE  LYS B  20     -11.392  -6.529 -11.884  1.00 88.36           C  
ATOM    177  NZ  LYS B  20     -12.781  -6.635 -11.347  1.00 88.36           N  
ATOM    178  N   ILE B  21      -6.084  -2.480 -10.050  1.00 84.99           N  
ATOM    179  CA  ILE B  21      -5.525  -1.209  -9.602  1.00 84.99           C  
ATOM    180  C   ILE B  21      -4.225  -0.925 -10.351  1.00 84.99           C  
ATOM    181  CB  ILE B  21      -5.277  -1.208  -8.077  1.00 84.99           C  
ATOM    182  O   ILE B  21      -3.999   0.197 -10.811  1.00 84.99           O  
ATOM    183  CG1 ILE B  21      -6.609  -1.177  -7.319  1.00 84.99           C  
ATOM    184  CG2 ILE B  21      -4.391  -0.025  -7.675  1.00 84.99           C  
ATOM    185  CD1 ILE B  21      -6.469  -1.356  -5.814  1.00 84.99           C  
ATOM    186  N   GLN B  22      -3.463  -1.906 -10.544  1.00 85.92           N  
ATOM    187  CA  GLN B  22      -2.203  -1.752 -11.264  1.00 85.92           C  
ATOM    188  C   GLN B  22      -2.444  -1.343 -12.714  1.00 85.92           C  
ATOM    189  CB  GLN B  22      -1.393  -3.048 -11.211  1.00 85.92           C  
ATOM    190  O   GLN B  22      -1.728  -0.496 -13.253  1.00 85.92           O  
ATOM    191  CG  GLN B  22      -0.679  -3.273  -9.885  1.00 85.92           C  
ATOM    192  CD  GLN B  22       0.219  -4.496  -9.903  1.00 85.92           C  
ATOM    193  NE2 GLN B  22       1.261  -4.478  -9.079  1.00 85.92           N  
ATOM    194  OE1 GLN B  22      -0.022  -5.449 -10.650  1.00 85.92           O  
ATOM    195  N   GLU B  23      -3.393  -1.983 -13.279  1.00 88.79           N  
ATOM    196  CA  GLU B  23      -3.706  -1.651 -14.666  1.00 88.79           C  
ATOM    197  C   GLU B  23      -4.201  -0.213 -14.791  1.00 88.79           C  
ATOM    198  CB  GLU B  23      -4.751  -2.619 -15.227  1.00 88.79           C  
ATOM    199  O   GLU B  23      -3.814   0.504 -15.716  1.00 88.79           O  
ATOM    200  CG  GLU B  23      -4.200  -4.000 -15.549  1.00 88.79           C  
ATOM    201  CD  GLU B  23      -5.260  -4.968 -16.049  1.00 88.79           C  
ATOM    202  OE1 GLU B  23      -4.921  -6.131 -16.365  1.00 88.79           O  
ATOM    203  OE2 GLU B  23      -6.441  -4.560 -16.126  1.00 88.79           O  
ATOM    204  N   GLU B  24      -5.101   0.121 -13.903  1.00 87.00           N  
ATOM    205  CA  GLU B  24      -5.612   1.488 -13.910  1.00 87.00           C  
ATOM    206  C   GLU B  24      -4.493   2.497 -13.669  1.00 87.00           C  
ATOM    207  CB  GLU B  24      -6.710   1.658 -12.857  1.00 87.00           C  
ATOM    208  O   GLU B  24      -4.451   3.550 -14.308  1.00 87.00           O  
ATOM    209  CG  GLU B  24      -8.043   1.039 -13.252  1.00 87.00           C  
ATOM    210  CD  GLU B  24      -9.118   1.203 -12.190  1.00 87.00           C  
ATOM    211  OE1 GLU B  24     -10.216   0.620 -12.343  1.00 87.00           O  
ATOM    212  OE2 GLU B  24      -8.862   1.920 -11.197  1.00 87.00           O  
ATOM    213  N   ILE B  25      -3.562   2.172 -12.757  1.00 86.19           N  
ATOM    214  CA  ILE B  25      -2.430   3.047 -12.473  1.00 86.19           C  
ATOM    215  C   ILE B  25      -1.558   3.182 -13.720  1.00 86.19           C  
ATOM    216  CB  ILE B  25      -1.592   2.520 -11.287  1.00 86.19           C  
ATOM    217  O   ILE B  25      -1.110   4.281 -14.055  1.00 86.19           O  
ATOM    218  CG1 ILE B  25      -2.336   2.744  -9.966  1.00 86.19           C  
ATOM    219  CG2 ILE B  25      -0.214   3.190 -11.260  1.00 86.19           C  
ATOM    220  CD1 ILE B  25      -1.652   2.120  -8.757  1.00 86.19           C  
ATOM    221  N   LYS B  26      -1.324   2.105 -14.392  1.00 87.69           N  
ATOM    222  CA  LYS B  26      -0.533   2.123 -15.618  1.00 87.69           C  
ATOM    223  C   LYS B  26      -1.187   3.000 -16.682  1.00 87.69           C  
ATOM    224  CB  LYS B  26      -0.342   0.703 -16.155  1.00 87.69           C  
ATOM    225  O   LYS B  26      -0.504   3.756 -17.376  1.00 87.69           O  
ATOM    226  CG  LYS B  26       0.737   0.584 -17.221  1.00 87.69           C  
ATOM    227  CD  LYS B  26       0.932  -0.862 -17.659  1.00 87.69           C  
ATOM    228  CE  LYS B  26       1.899  -0.966 -18.831  1.00 87.69           C  
ATOM    229  NZ  LYS B  26       2.082  -2.380 -19.274  1.00 87.69           N  
ATOM    230  N   LYS B  27      -2.531   2.811 -16.806  1.00 88.45           N  
ATOM    231  CA  LYS B  27      -3.257   3.633 -17.769  1.00 88.45           C  
ATOM    232  C   LYS B  27      -3.125   5.116 -17.436  1.00 88.45           C  
ATOM    233  CB  LYS B  27      -4.733   3.235 -17.809  1.00 88.45           C  
ATOM    234  O   LYS B  27      -2.906   5.940 -18.326  1.00 88.45           O  
ATOM    235  CG  LYS B  27      -5.004   1.935 -18.553  1.00 88.45           C  
ATOM    236  CD  LYS B  27      -6.492   1.613 -18.592  1.00 88.45           C  
ATOM    237  CE  LYS B  27      -6.752   0.244 -19.206  1.00 88.45           C  
ATOM    238  NZ  LYS B  27      -8.204  -0.109 -19.179  1.00 88.45           N  
ATOM    239  N   LEU B  28      -3.239   5.375 -16.212  1.00 86.28           N  
ATOM    240  CA  LEU B  28      -3.151   6.762 -15.769  1.00 86.28           C  
ATOM    241  C   LEU B  28      -1.742   7.309 -15.970  1.00 86.28           C  
ATOM    242  CB  LEU B  28      -3.551   6.881 -14.296  1.00 86.28           C  
ATOM    243  O   LEU B  28      -1.569   8.477 -16.325  1.00 86.28           O  
ATOM    244  CG  LEU B  28      -5.043   6.750 -13.985  1.00 86.28           C  
ATOM    245  CD1 LEU B  28      -5.270   6.720 -12.478  1.00 86.28           C  
ATOM    246  CD2 LEU B  28      -5.825   7.892 -14.627  1.00 86.28           C  
ATOM    247  N   GLU B  29      -0.769   6.498 -15.768  1.00 86.65           N  
ATOM    248  CA  GLU B  29       0.614   6.900 -16.009  1.00 86.65           C  
ATOM    249  C   GLU B  29       0.838   7.250 -17.477  1.00 86.65           C  
ATOM    250  CB  GLU B  29       1.579   5.793 -15.578  1.00 86.65           C  
ATOM    251  O   GLU B  29       1.540   8.214 -17.791  1.00 86.65           O  
ATOM    252  CG  GLU B  29       1.791   5.713 -14.073  1.00 86.65           C  
ATOM    253  CD  GLU B  29       2.715   4.580 -13.657  1.00 86.65           C  
ATOM    254  OE1 GLU B  29       3.207   4.590 -12.505  1.00 86.65           O  
ATOM    255  OE2 GLU B  29       2.950   3.676 -14.489  1.00 86.65           O  
ATOM    256  N   GLU B  30       0.231   6.392 -18.312  1.00 87.01           N  
ATOM    257  CA  GLU B  30       0.346   6.666 -19.742  1.00 87.01           C  
ATOM    258  C   GLU B  30      -0.348   7.974 -20.110  1.00 87.01           C  
ATOM    259  CB  GLU B  30      -0.239   5.511 -20.559  1.00 87.01           C  
ATOM    260  O   GLU B  30       0.180   8.762 -20.897  1.00 87.01           O  
ATOM    261  CG  GLU B  30       0.629   4.261 -20.567  1.00 87.01           C  
ATOM    262  CD  GLU B  30       0.000   3.099 -21.319  1.00 87.01           C  
ATOM    263  OE1 GLU B  30       0.641   2.029 -21.428  1.00 87.01           O  
ATOM    264  OE2 GLU B  30      -1.142   3.260 -21.804  1.00 87.01           O  
ATOM    265  N   GLU B  31      -1.519   8.119 -19.574  1.00 86.90           N  
ATOM    266  CA  GLU B  31      -2.238   9.370 -19.796  1.00 86.90           C  
ATOM    267  C   GLU B  31      -1.439  10.564 -19.283  1.00 86.90           C  
ATOM    268  CB  GLU B  31      -3.612   9.327 -19.121  1.00 86.90           C  
ATOM    269  O   GLU B  31      -1.429  11.626 -19.908  1.00 86.90           O  
ATOM    270  CG  GLU B  31      -4.612   8.419 -19.821  1.00 86.90           C  
ATOM    271  CD  GLU B  31      -5.965   8.370 -19.128  1.00 86.90           C  
ATOM    272  OE1 GLU B  31      -6.774   7.466 -19.439  1.00 86.90           O  
ATOM    273  OE2 GLU B  31      -6.218   9.243 -18.268  1.00 86.90           O  
ATOM    274  N   ALA B  32      -0.787  10.322 -18.041  1.00 84.58           N  
ATOM    275  CA  ALA B  32       0.046  11.373 -17.465  1.00 84.58           C  
ATOM    276  C   ALA B  32       1.196  11.736 -18.400  1.00 84.58           C  
ATOM    277  CB  ALA B  32       0.588  10.939 -16.105  1.00 84.58           C  
ATOM    278  O   ALA B  32       1.523  12.914 -18.565  1.00 84.58           O  
ATOM    279  N   LYS B  33       1.828  10.775 -19.055  1.00 85.62           N  
ATOM    280  CA  LYS B  33       2.913  11.014 -20.001  1.00 85.62           C  
ATOM    281  C   LYS B  33       2.430  11.833 -21.196  1.00 85.62           C  
ATOM    282  CB  LYS B  33       3.510   9.690 -20.481  1.00 85.62           C  
ATOM    283  O   LYS B  33       3.132  12.732 -21.663  1.00 85.62           O  
ATOM    284  CG  LYS B  33       4.453   9.038 -19.480  1.00 85.62           C  
ATOM    285  CD  LYS B  33       5.035   7.740 -20.024  1.00 85.62           C  
ATOM    286  CE  LYS B  33       5.858   7.010 -18.972  1.00 85.62           C  
ATOM    287  NZ  LYS B  33       6.380   5.707 -19.481  1.00 85.62           N  
ATOM    288  N   LYS B  34       1.148  11.505 -21.656  1.00 85.86           N  
ATOM    289  CA  LYS B  34       0.568  12.235 -22.780  1.00 85.86           C  
ATOM    290  C   LYS B  34       0.233  13.671 -22.387  1.00 85.86           C  
ATOM    291  CB  LYS B  34      -0.685  11.525 -23.293  1.00 85.86           C  
ATOM    292  O   LYS B  34       0.440  14.599 -23.172  1.00 85.86           O  
ATOM    293  CG  LYS B  34      -0.399  10.251 -24.074  1.00 85.86           C  
ATOM    294  CD  LYS B  34      -1.683   9.609 -24.586  1.00 85.86           C  
ATOM    295  CE  LYS B  34      -1.413   8.257 -25.232  1.00 85.86           C  
ATOM    296  NZ  LYS B  34      -2.677   7.583 -25.654  1.00 85.86           N  
ATOM    297  N   ALA B  35      -0.398  13.819 -21.122  1.00 82.11           N  
ATOM    298  CA  ALA B  35      -0.792  15.135 -20.625  1.00 82.11           C  
ATOM    299  C   ALA B  35       0.427  16.025 -20.403  1.00 82.11           C  
ATOM    300  CB  ALA B  35      -1.590  14.998 -19.331  1.00 82.11           C  
ATOM    301  O   ALA B  35       0.351  17.246 -20.566  1.00 82.11           O  
ATOM    302  N   GLU B  36       1.570  15.398 -19.922  1.00 80.10           N  
ATOM    303  CA  GLU B  36       2.799  16.164 -19.733  1.00 80.10           C  
ATOM    304  C   GLU B  36       3.240  16.830 -21.033  1.00 80.10           C  
ATOM    305  CB  GLU B  36       3.916  15.264 -19.197  1.00 80.10           C  
ATOM    306  O   GLU B  36       3.832  17.911 -21.012  1.00 80.10           O  
ATOM    307  CG  GLU B  36       3.883  15.077 -17.687  1.00 80.10           C  
ATOM    308  CD  GLU B  36       5.033  14.231 -17.163  1.00 80.10           C  
ATOM    309  OE1 GLU B  36       5.140  14.050 -15.928  1.00 80.10           O  
ATOM    310  OE2 GLU B  36       5.834  13.746 -17.993  1.00 80.10           O  
ATOM    311  N   LYS B  37       2.815  16.123 -22.106  1.00 79.23           N  
ATOM    312  CA  LYS B  37       3.161  16.697 -23.403  1.00 79.23           C  
ATOM    313  C   LYS B  37       2.162  17.776 -23.811  1.00 79.23           C  
ATOM    314  CB  LYS B  37       3.220  15.606 -24.474  1.00 79.23           C  
ATOM    315  O   LYS B  37       2.491  18.670 -24.593  1.00 79.23           O  
ATOM    316  CG  LYS B  37       4.414  14.672 -24.340  1.00 79.23           C  
ATOM    317  CD  LYS B  37       4.460  13.659 -25.476  1.00 79.23           C  
ATOM    318  CE  LYS B  37       5.606  12.671 -25.299  1.00 79.23           C  
ATOM    319  NZ  LYS B  37       5.629  11.648 -26.387  1.00 79.23           N  
ATOM    320  N   GLY B  38       0.937  17.516 -23.099  1.00 68.56           N  
ATOM    321  CA  GLY B  38      -0.084  18.519 -23.360  1.00 68.56           C  
ATOM    322  C   GLY B  38      -0.240  19.519 -22.231  1.00 68.56           C  
ATOM    323  O   GLY B  38       0.412  19.398 -21.192  1.00 68.56           O  
ATOM    324  N   ASN B  39      -0.286  20.292 -21.964  1.00 64.20           N  
ATOM    325  CA  ASN B  39      -0.223  21.417 -21.037  1.00 64.20           C  
ATOM    326  C   ASN B  39      -1.585  21.708 -20.414  1.00 64.20           C  
ATOM    327  CB  ASN B  39       0.316  22.664 -21.743  1.00 64.20           C  
ATOM    328  O   ASN B  39      -1.819  22.807 -19.909  1.00 64.20           O  
ATOM    329  CG  ASN B  39       1.830  22.720 -21.754  1.00 64.20           C  
ATOM    330  ND2 ASN B  39       2.386  23.588 -22.591  1.00 64.20           N  
ATOM    331  OD1 ASN B  39       2.496  21.989 -21.016  1.00 64.20           O  
ATOM    332  N   GLY B  40      -2.105  20.712 -20.234  1.00 67.26           N  
ATOM    333  CA  GLY B  40      -3.281  21.277 -19.591  1.00 67.26           C  
ATOM    334  C   GLY B  40      -3.336  21.002 -18.101  1.00 67.26           C  
ATOM    335  O   GLY B  40      -3.200  19.855 -17.670  1.00 67.26           O  
ATOM    336  N   LYS B  41      -2.930  21.778 -17.296  1.00 80.62           N  
ATOM    337  CA  LYS B  41      -3.019  21.836 -15.840  1.00 80.62           C  
ATOM    338  C   LYS B  41      -4.260  21.104 -15.335  1.00 80.62           C  
ATOM    339  CB  LYS B  41      -3.035  23.288 -15.360  1.00 80.62           C  
ATOM    340  O   LYS B  41      -4.189  20.350 -14.362  1.00 80.62           O  
ATOM    341  CG  LYS B  41      -2.801  23.448 -13.865  1.00 80.62           C  
ATOM    342  CD  LYS B  41      -2.796  24.915 -13.454  1.00 80.62           C  
ATOM    343  CE  LYS B  41      -2.743  25.073 -11.941  1.00 80.62           C  
ATOM    344  NZ  LYS B  41      -2.755  26.510 -11.533  1.00 80.62           N  
ATOM    345  N   GLU B  42      -5.342  21.244 -16.138  1.00 82.48           N  
ATOM    346  CA  GLU B  42      -6.597  20.637 -15.706  1.00 82.48           C  
ATOM    347  C   GLU B  42      -6.563  19.120 -15.874  1.00 82.48           C  
ATOM    348  CB  GLU B  42      -7.776  21.226 -16.485  1.00 82.48           C  
ATOM    349  O   GLU B  42      -7.056  18.384 -15.018  1.00 82.48           O  
ATOM    350  CG  GLU B  42      -8.188  22.615 -16.019  1.00 82.48           C  
ATOM    351  CD  GLU B  42      -8.506  22.680 -14.533  1.00 82.48           C  
ATOM    352  OE1 GLU B  42      -8.460  23.787 -13.951  1.00 82.48           O  
ATOM    353  OE2 GLU B  42      -8.803  21.615 -13.948  1.00 82.48           O  
ATOM    354  N   GLU B  43      -5.866  18.737 -17.014  1.00 83.74           N  
ATOM    355  CA  GLU B  43      -5.753  17.302 -17.255  1.00 83.74           C  
ATOM    356  C   GLU B  43      -4.883  16.631 -16.196  1.00 83.74           C  
ATOM    357  CB  GLU B  43      -5.184  17.033 -18.650  1.00 83.74           C  
ATOM    358  O   GLU B  43      -5.205  15.540 -15.720  1.00 83.74           O  
ATOM    359  CG  GLU B  43      -6.172  17.294 -19.778  1.00 83.74           C  
ATOM    360  CD  GLU B  43      -5.537  17.233 -21.158  1.00 83.74           C  
ATOM    361  OE1 GLU B  43      -6.243  17.475 -22.163  1.00 83.74           O  
ATOM    362  OE2 GLU B  43      -4.323  16.939 -21.235  1.00 83.74           O  
ATOM    363  N   ILE B  44      -3.786  17.251 -15.760  1.00 82.56           N  
ATOM    364  CA  ILE B  44      -2.880  16.713 -14.751  1.00 82.56           C  
ATOM    365  C   ILE B  44      -3.593  16.644 -13.402  1.00 82.56           C  
ATOM    366  CB  ILE B  44      -1.594  17.562 -14.636  1.00 82.56           C  
ATOM    367  O   ILE B  44      -3.467  15.655 -12.677  1.00 82.56           O  
ATOM    368  CG1 ILE B  44      -0.747  17.423 -15.905  1.00 82.56           C  
ATOM    369  CG2 ILE B  44      -0.792  17.160 -13.395  1.00 82.56           C  
ATOM    370  CD1 ILE B  44       0.484  18.320 -15.930  1.00 82.56           C  
ATOM    371  N   LYS B  45      -4.312  17.618 -13.118  1.00 82.95           N  
ATOM    372  CA  LYS B  45      -5.085  17.633 -11.879  1.00 82.95           C  
ATOM    373  C   LYS B  45      -6.057  16.458 -11.823  1.00 82.95           C  
ATOM    374  CB  LYS B  45      -5.847  18.951 -11.738  1.00 82.95           C  
ATOM    375  O   LYS B  45      -6.175  15.792 -10.792  1.00 82.95           O  
ATOM    376  CG  LYS B  45      -6.526  19.133 -10.389  1.00 82.95           C  
ATOM    377  CD  LYS B  45      -7.257  20.466 -10.305  1.00 82.95           C  
ATOM    378  CE  LYS B  45      -8.080  20.575  -9.029  1.00 82.95           C  
ATOM    379  NZ  LYS B  45      -8.838  21.861  -8.966  1.00 82.95           N  
ATOM    380  N   GLU B  46      -6.822  16.315 -12.949  1.00 84.33           N  
ATOM    381  CA  GLU B  46      -7.768  15.204 -13.000  1.00 84.33           C  
ATOM    382  C   GLU B  46      -7.053  13.864 -12.856  1.00 84.33           C  
ATOM    383  CB  GLU B  46      -8.567  15.237 -14.305  1.00 84.33           C  
ATOM    384  O   GLU B  46      -7.542  12.964 -12.169  1.00 84.33           O  
ATOM    385  CG  GLU B  46      -9.761  14.293 -14.320  1.00 84.33           C  
ATOM    386  CD  GLU B  46     -10.620  14.432 -15.566  1.00 84.33           C  
ATOM    387  OE1 GLU B  46     -11.634  13.708 -15.688  1.00 84.33           O  
ATOM    388  OE2 GLU B  46     -10.276  15.272 -16.428  1.00 84.33           O  
ATOM    389  N   LEU B  47      -5.855  13.830 -13.474  1.00 83.78           N  
ATOM    390  CA  LEU B  47      -5.060  12.611 -13.378  1.00 83.78           C  
ATOM    391  C   LEU B  47      -4.616  12.364 -11.940  1.00 83.78           C  
ATOM    392  CB  LEU B  47      -3.837  12.695 -14.295  1.00 83.78           C  
ATOM    393  O   LEU B  47      -4.701  11.238 -11.444  1.00 83.78           O  
ATOM    394  CG  LEU B  47      -2.969  11.438 -14.384  1.00 83.78           C  
ATOM    395  CD1 LEU B  47      -3.724  10.323 -15.100  1.00 83.78           C  
ATOM    396  CD2 LEU B  47      -1.656  11.745 -15.096  1.00 83.78           C  
ATOM    397  N   LEU B  48      -4.152  13.298 -11.257  1.00 84.30           N  
ATOM    398  CA  LEU B  48      -3.699  13.172  -9.876  1.00 84.30           C  
ATOM    399  C   LEU B  48      -4.848  12.759  -8.962  1.00 84.30           C  
ATOM    400  CB  LEU B  48      -3.092  14.490  -9.388  1.00 84.30           C  
ATOM    401  O   LEU B  48      -4.659  11.956  -8.045  1.00 84.30           O  
ATOM    402  CG  LEU B  48      -1.697  14.831  -9.915  1.00 84.30           C  
ATOM    403  CD1 LEU B  48      -1.309  16.249  -9.510  1.00 84.30           C  
ATOM    404  CD2 LEU B  48      -0.672  13.824  -9.404  1.00 84.30           C  
ATOM    405  N   LEU B  49      -6.020  13.410  -9.279  1.00 84.16           N  
ATOM    406  CA  LEU B  49      -7.194  13.033  -8.498  1.00 84.16           C  
ATOM    407  C   LEU B  49      -7.508  11.551  -8.671  1.00 84.16           C  
ATOM    408  CB  LEU B  49      -8.404  13.875  -8.911  1.00 84.16           C  
ATOM    409  O   LEU B  49      -7.780  10.852  -7.692  1.00 84.16           O  
ATOM    410  CG  LEU B  49      -9.246  14.455  -7.773  1.00 84.16           C  
ATOM    411  CD1 LEU B  49      -9.195  15.979  -7.800  1.00 84.16           C  
ATOM    412  CD2 LEU B  49     -10.685  13.961  -7.866  1.00 84.16           C  
ATOM    413  N   ARG B  50      -7.463  11.108  -9.914  1.00 86.08           N  
ATOM    414  CA  ARG B  50      -7.748   9.701 -10.172  1.00 86.08           C  
ATOM    415  C   ARG B  50      -6.693   8.803  -9.534  1.00 86.08           C  
ATOM    416  CB  ARG B  50      -7.821   9.434 -11.677  1.00 86.08           C  
ATOM    417  O   ARG B  50      -7.020   7.753  -8.975  1.00 86.08           O  
ATOM    418  CG  ARG B  50      -9.075   9.982 -12.340  1.00 86.08           C  
ATOM    419  CD  ARG B  50      -9.062   9.759 -13.845  1.00 86.08           C  
ATOM    420  NE  ARG B  50     -10.225  10.361 -14.490  1.00 86.08           N  
ATOM    421  NH1 ARG B  50      -9.734   9.553 -16.598  1.00 86.08           N  
ATOM    422  NH2 ARG B  50     -11.602  10.839 -16.265  1.00 86.08           N  
ATOM    423  CZ  ARG B  50     -10.517  10.250 -15.783  1.00 86.08           C  
ATOM    424  N   LEU B  51      -5.371   9.238  -9.558  1.00 85.93           N  
ATOM    425  CA  LEU B  51      -4.290   8.477  -8.942  1.00 85.93           C  
ATOM    426  C   LEU B  51      -4.460   8.418  -7.428  1.00 85.93           C  
ATOM    427  CB  LEU B  51      -2.933   9.094  -9.291  1.00 85.93           C  
ATOM    428  O   LEU B  51      -4.234   7.373  -6.813  1.00 85.93           O  
ATOM    429  CG  LEU B  51      -2.389   8.792 -10.688  1.00 85.93           C  
ATOM    430  CD1 LEU B  51      -1.210   9.704 -11.007  1.00 85.93           C  
ATOM    431  CD2 LEU B  51      -1.983   7.326 -10.799  1.00 85.93           C  
ATOM    432  N   SER B  52      -4.841   9.495  -6.893  1.00 85.01           N  
ATOM    433  CA  SER B  52      -5.085   9.533  -5.455  1.00 85.01           C  
ATOM    434  C   SER B  52      -6.215   8.589  -5.061  1.00 85.01           C  
ATOM    435  CB  SER B  52      -5.418  10.957  -5.006  1.00 85.01           C  
ATOM    436  O   SER B  52      -6.144   7.927  -4.023  1.00 85.01           O  
ATOM    437  OG  SER B  52      -4.307  11.816  -5.192  1.00 85.01           O  
ATOM    438  N   GLU B  53      -7.344   8.598  -5.858  1.00 86.79           N  
ATOM    439  CA  GLU B  53      -8.448   7.679  -5.600  1.00 86.79           C  
ATOM    440  C   GLU B  53      -7.984   6.227  -5.667  1.00 86.79           C  
ATOM    441  CB  GLU B  53      -9.587   7.914  -6.596  1.00 86.79           C  
ATOM    442  O   GLU B  53      -8.383   5.404  -4.841  1.00 86.79           O  
ATOM    443  CG  GLU B  53     -10.387   9.181  -6.327  1.00 86.79           C  
ATOM    444  CD  GLU B  53     -11.440   9.461  -7.387  1.00 86.79           C  
ATOM    445  OE1 GLU B  53     -12.167  10.474  -7.268  1.00 86.79           O  
ATOM    446  OE2 GLU B  53     -11.541   8.661  -8.343  1.00 86.79           O  
ATOM    447  N   LEU B  54      -7.147   5.978  -6.683  1.00 86.13           N  
ATOM    448  CA  LEU B  54      -6.610   4.628  -6.816  1.00 86.13           C  
ATOM    449  C   LEU B  54      -5.727   4.275  -5.624  1.00 86.13           C  
ATOM    450  CB  LEU B  54      -5.811   4.494  -8.115  1.00 86.13           C  
ATOM    451  O   LEU B  54      -5.761   3.144  -5.134  1.00 86.13           O  
ATOM    452  CG  LEU B  54      -6.627   4.373  -9.403  1.00 86.13           C  
ATOM    453  CD1 LEU B  54      -5.711   4.453 -10.620  1.00 86.13           C  
ATOM    454  CD2 LEU B  54      -7.423   3.072  -9.412  1.00 86.13           C  
ATOM    455  N   LEU B  55      -4.892   5.211  -5.225  1.00 85.92           N  
ATOM    456  CA  LEU B  55      -4.059   5.005  -4.046  1.00 85.92           C  
ATOM    457  C   LEU B  55      -4.914   4.675  -2.827  1.00 85.92           C  
ATOM    458  CB  LEU B  55      -3.210   6.248  -3.766  1.00 85.92           C  
ATOM    459  O   LEU B  55      -4.588   3.762  -2.064  1.00 85.92           O  
ATOM    460  CG  LEU B  55      -2.332   6.202  -2.514  1.00 85.92           C  
ATOM    461  CD1 LEU B  55      -1.360   5.029  -2.591  1.00 85.92           C  
ATOM    462  CD2 LEU B  55      -1.579   7.517  -2.340  1.00 85.92           C  
ATOM    463  N   ALA B  56      -6.000   5.439  -2.694  1.00 86.20           N  
ATOM    464  CA  ALA B  56      -6.910   5.174  -1.583  1.00 86.20           C  
ATOM    465  C   ALA B  56      -7.462   3.753  -1.653  1.00 86.20           C  
ATOM    466  CB  ALA B  56      -8.053   6.185  -1.577  1.00 86.20           C  
ATOM    467  O   ALA B  56      -7.507   3.047  -0.643  1.00 86.20           O  
ATOM    468  N   ARG B  57      -7.973   3.401  -2.806  1.00 87.23           N  
ATOM    469  CA  ARG B  57      -8.499   2.050  -2.977  1.00 87.23           C  
ATOM    470  C   ARG B  57      -7.427   1.005  -2.691  1.00 87.23           C  
ATOM    471  CB  ARG B  57      -9.049   1.863  -4.393  1.00 87.23           C  
ATOM    472  O   ARG B  57      -7.700  -0.012  -2.049  1.00 87.23           O  
ATOM    473  CG  ARG B  57     -10.403   2.517  -4.619  1.00 87.23           C  
ATOM    474  CD  ARG B  57     -10.864   2.372  -6.063  1.00 87.23           C  
ATOM    475  NE  ARG B  57     -12.113   3.090  -6.304  1.00 87.23           N  
ATOM    476  NH1 ARG B  57     -12.305   2.433  -8.511  1.00 87.23           N  
ATOM    477  NH2 ARG B  57     -13.896   3.790  -7.571  1.00 87.23           N  
ATOM    478  CZ  ARG B  57     -12.768   3.103  -7.461  1.00 87.23           C  
ATOM    479  N   SER B  58      -6.183   1.264  -3.256  1.00 85.40           N  
ATOM    480  CA  SER B  58      -5.064   0.359  -3.016  1.00 85.40           C  
ATOM    481  C   SER B  58      -4.763   0.235  -1.527  1.00 85.40           C  
ATOM    482  CB  SER B  58      -3.816   0.840  -3.759  1.00 85.40           C  
ATOM    483  O   SER B  58      -4.509  -0.864  -1.029  1.00 85.40           O  
ATOM    484  OG  SER B  58      -2.690   0.051  -3.413  1.00 85.40           O  
ATOM    485  N   LEU B  59      -4.724   1.307  -0.858  1.00 87.40           N  
ATOM    486  CA  LEU B  59      -4.470   1.292   0.579  1.00 87.40           C  
ATOM    487  C   LEU B  59      -5.547   0.499   1.313  1.00 87.40           C  
ATOM    488  CB  LEU B  59      -4.408   2.720   1.127  1.00 87.40           C  
ATOM    489  O   LEU B  59      -5.244  -0.257   2.238  1.00 87.40           O  
ATOM    490  CG  LEU B  59      -3.127   3.503   0.835  1.00 87.40           C  
ATOM    491  CD1 LEU B  59      -3.312   4.974   1.192  1.00 87.40           C  
ATOM    492  CD2 LEU B  59      -1.949   2.907   1.597  1.00 87.40           C  
ATOM    493  N   GLN B  60      -6.821   0.692   0.979  1.00 86.37           N  
ATOM    494  CA  GLN B  60      -7.910  -0.068   1.584  1.00 86.37           C  
ATOM    495  C   GLN B  60      -7.737  -1.565   1.339  1.00 86.37           C  
ATOM    496  CB  GLN B  60      -9.260   0.401   1.041  1.00 86.37           C  
ATOM    497  O   GLN B  60      -7.946  -2.375   2.244  1.00 86.37           O  
ATOM    498  CG  GLN B  60      -9.715   1.743   1.598  1.00 86.37           C  
ATOM    499  CD  GLN B  60     -10.996   2.241   0.956  1.00 86.37           C  
ATOM    500  NE2 GLN B  60     -11.803   2.963   1.726  1.00 86.37           N  
ATOM    501  OE1 GLN B  60     -11.258   1.981  -0.223  1.00 86.37           O  
ATOM    502  N   LEU B  61      -7.399  -1.834   0.083  1.00 86.07           N  
ATOM    503  CA  LEU B  61      -7.186  -3.236  -0.260  1.00 86.07           C  
ATOM    504  C   LEU B  61      -6.024  -3.820   0.536  1.00 86.07           C  
ATOM    505  CB  LEU B  61      -6.920  -3.387  -1.760  1.00 86.07           C  
ATOM    506  O   LEU B  61      -6.103  -4.952   1.019  1.00 86.07           O  
ATOM    507  CG  LEU B  61      -8.139  -3.291  -2.678  1.00 86.07           C  
ATOM    508  CD1 LEU B  61      -7.699  -3.182  -4.134  1.00 86.07           C  
ATOM    509  CD2 LEU B  61      -9.055  -4.494  -2.479  1.00 86.07           C  
ATOM    510  N   LEU B  62      -4.875  -3.044   0.560  1.00 86.16           N  
ATOM    511  CA  LEU B  62      -3.728  -3.494   1.339  1.00 86.16           C  
ATOM    512  C   LEU B  62      -4.120  -3.739   2.793  1.00 86.16           C  
ATOM    513  CB  LEU B  62      -2.596  -2.466   1.270  1.00 86.16           C  
ATOM    514  O   LEU B  62      -3.714  -4.739   3.389  1.00 86.16           O  
ATOM    515  CG  LEU B  62      -1.289  -2.848   1.967  1.00 86.16           C  
ATOM    516  CD1 LEU B  62      -0.756  -4.164   1.409  1.00 86.16           C  
ATOM    517  CD2 LEU B  62      -0.255  -1.738   1.812  1.00 86.16           C  
ATOM    518  N   ALA B  63      -4.950  -2.918   3.273  1.00 85.08           N  
ATOM    519  CA  ALA B  63      -5.428  -3.084   4.644  1.00 85.08           C  
ATOM    520  C   ALA B  63      -6.228  -4.375   4.793  1.00 85.08           C  
ATOM    521  CB  ALA B  63      -6.275  -1.885   5.061  1.00 85.08           C  
ATOM    522  O   ALA B  63      -6.057  -5.109   5.768  1.00 85.08           O  
ATOM    523  N   GLN B  64      -7.202  -4.635   3.955  1.00 85.02           N  
ATOM    524  CA  GLN B  64      -7.994  -5.860   3.985  1.00 85.02           C  
ATOM    525  C   GLN B  64      -7.101  -7.094   3.898  1.00 85.02           C  
ATOM    526  CB  GLN B  64      -9.014  -5.868   2.846  1.00 85.02           C  
ATOM    527  O   GLN B  64      -7.339  -8.089   4.585  1.00 85.02           O  
ATOM    528  CG  GLN B  64     -10.160  -4.884   3.040  1.00 85.02           C  
ATOM    529  CD  GLN B  64     -11.089  -4.822   1.842  1.00 85.02           C  
ATOM    530  NE2 GLN B  64     -12.206  -4.119   1.994  1.00 85.02           N  
ATOM    531  OE1 GLN B  64     -10.805  -5.401   0.789  1.00 85.02           O  
ATOM    532  N   GLN B  65      -6.042  -6.923   2.984  1.00 83.44           N  
ATOM    533  CA  GLN B  65      -5.106  -8.033   2.837  1.00 83.44           C  
ATOM    534  C   GLN B  65      -4.329  -8.272   4.129  1.00 83.44           C  
ATOM    535  CB  GLN B  65      -4.138  -7.771   1.683  1.00 83.44           C  
ATOM    536  O   GLN B  65      -4.143  -9.418   4.544  1.00 83.44           O  
ATOM    537  CG  GLN B  65      -4.745  -8.005   0.306  1.00 83.44           C  
ATOM    538  CD  GLN B  65      -3.753  -7.778  -0.819  1.00 83.44           C  
ATOM    539  NE2 GLN B  65      -4.043  -8.339  -1.988  1.00 83.44           N  
ATOM    540  OE1 GLN B  65      -2.734  -7.103  -0.640  1.00 83.44           O  
ATOM    541  N   ILE B  66      -3.838  -7.306   4.624  1.00 84.24           N  
ATOM    542  CA  ILE B  66      -3.076  -7.412   5.864  1.00 84.24           C  
ATOM    543  C   ILE B  66      -3.943  -8.044   6.950  1.00 84.24           C  
ATOM    544  CB  ILE B  66      -2.556  -6.033   6.327  1.00 84.24           C  
ATOM    545  O   ILE B  66      -3.480  -8.908   7.698  1.00 84.24           O  
ATOM    546  CG1 ILE B  66      -1.482  -5.515   5.364  1.00 84.24           C  
ATOM    547  CG2 ILE B  66      -2.015  -6.113   7.758  1.00 84.24           C  
ATOM    548  CD1 ILE B  66      -1.053  -4.079   5.628  1.00 84.24           C  
ATOM    549  N   GLU B  67      -5.235  -7.716   7.130  1.00 85.59           N  
ATOM    550  CA  GLU B  67      -6.140  -8.309   8.110  1.00 85.59           C  
ATOM    551  C   GLU B  67      -6.351  -9.796   7.838  1.00 85.59           C  
ATOM    552  CB  GLU B  67      -7.485  -7.578   8.112  1.00 85.59           C  
ATOM    553  O   GLU B  67      -6.383 -10.604   8.768  1.00 85.59           O  
ATOM    554  CG  GLU B  67      -7.491  -6.302   8.940  1.00 85.59           C  
ATOM    555  CD  GLU B  67      -8.793  -5.523   8.834  1.00 85.59           C  
ATOM    556  OE1 GLU B  67      -8.881  -4.409   9.399  1.00 85.59           O  
ATOM    557  OE2 GLU B  67      -9.731  -6.032   8.182  1.00 85.59           O  
ATOM    558  N   ALA B  68      -6.583 -10.083   6.558  1.00 84.61           N  
ATOM    559  CA  ALA B  68      -6.746 -11.486   6.188  1.00 84.61           C  
ATOM    560  C   ALA B  68      -5.507 -12.298   6.555  1.00 84.61           C  
ATOM    561  CB  ALA B  68      -7.037 -11.612   4.695  1.00 84.61           C  
ATOM    562  O   ALA B  68      -5.618 -13.414   7.068  1.00 84.61           O  
ATOM    563  N   ILE B  69      -4.303 -11.794   6.209  1.00 83.68           N  
ATOM    564  CA  ILE B  69      -3.045 -12.460   6.532  1.00 83.68           C  
ATOM    565  C   ILE B  69      -2.931 -12.642   8.043  1.00 83.68           C  
ATOM    566  CB  ILE B  69      -1.832 -11.668   5.994  1.00 83.68           C  
ATOM    567  O   ILE B  69      -2.522 -13.705   8.517  1.00 83.68           O  
ATOM    568  CG1 ILE B  69      -1.802 -11.712   4.462  1.00 83.68           C  
ATOM    569  CG2 ILE B  69      -0.528 -12.212   6.584  1.00 83.68           C  
ATOM    570  CD1 ILE B  69      -0.786 -10.767   3.835  1.00 83.68           C  
ATOM    571  N   ALA B  70      -3.265 -11.596   8.782  1.00 83.82           N  
ATOM    572  CA  ALA B  70      -3.222 -11.681  10.240  1.00 83.82           C  
ATOM    573  C   ALA B  70      -4.106 -12.814  10.750  1.00 83.82           C  
ATOM    574  CB  ALA B  70      -3.650 -10.354  10.862  1.00 83.82           C  
ATOM    575  O   ALA B  70      -3.724 -13.543  11.669  1.00 83.82           O  
ATOM    576  N   LYS B  71      -5.325 -13.024  10.265  1.00 84.54           N  
ATOM    577  CA  LYS B  71      -6.226 -14.102  10.663  1.00 84.54           C  
ATOM    578  C   LYS B  71      -5.618 -15.468  10.357  1.00 84.54           C  
ATOM    579  CB  LYS B  71      -7.576 -13.960   9.959  1.00 84.54           C  
ATOM    580  O   LYS B  71      -5.772 -16.410  11.136  1.00 84.54           O  
ATOM    581  CG  LYS B  71      -8.455 -12.853  10.522  1.00 84.54           C  
ATOM    582  CD  LYS B  71      -9.784 -12.764   9.783  1.00 84.54           C  
ATOM    583  CE  LYS B  71     -10.622 -11.593  10.278  1.00 84.54           C  
ATOM    584  NZ  LYS B  71     -11.871 -11.428   9.477  1.00 84.54           N  
ATOM    585  N   LEU B  72      -4.943 -15.416   9.105  1.00 82.26           N  
ATOM    586  CA  LEU B  72      -4.298 -16.668   8.722  1.00 82.26           C  
ATOM    587  C   LEU B  72      -3.193 -17.034   9.707  1.00 82.26           C  
ATOM    588  CB  LEU B  72      -3.723 -16.563   7.307  1.00 82.26           C  
ATOM    589  O   LEU B  72      -3.042 -18.203  10.071  1.00 82.26           O  
ATOM    590  CG  LEU B  72      -4.714 -16.745   6.157  1.00 82.26           C  
ATOM    591  CD1 LEU B  72      -4.169 -16.109   4.882  1.00 82.26           C  
ATOM    592  CD2 LEU B  72      -5.012 -18.224   5.937  1.00 82.26           C  
ATOM    593  N   ILE B  73      -2.381 -16.166  10.072  1.00 80.50           N  
ATOM    594  CA  ILE B  73      -1.257 -16.382  10.977  1.00 80.50           C  
ATOM    595  C   ILE B  73      -1.775 -16.812  12.348  1.00 80.50           C  
ATOM    596  CB  ILE B  73      -0.384 -15.114  11.107  1.00 80.50           C  
ATOM    597  O   ILE B  73      -1.172 -17.662  13.007  1.00 80.50           O  
ATOM    598  CG1 ILE B  73       0.253 -14.764   9.757  1.00 80.50           C  
ATOM    599  CG2 ILE B  73       0.687 -15.305  12.185  1.00 80.50           C  
ATOM    600  CD1 ILE B  73       0.981 -13.427   9.745  1.00 80.50           C  
ATOM    601  N   ARG B  74      -2.983 -16.229  12.983  1.00 80.64           N  
ATOM    602  CA  ARG B  74      -3.525 -16.537  14.302  1.00 80.64           C  
ATOM    603  C   ARG B  74      -4.236 -17.886  14.302  1.00 80.64           C  
ATOM    604  CB  ARG B  74      -4.487 -15.437  14.758  1.00 80.64           C  
ATOM    605  O   ARG B  74      -4.398 -18.508  15.354  1.00 80.64           O  
ATOM    606  CG  ARG B  74      -3.794 -14.164  15.218  1.00 80.64           C  
ATOM    607  CD  ARG B  74      -4.792 -13.127  15.715  1.00 80.64           C  
ATOM    608  NE  ARG B  74      -4.145 -11.848  15.994  1.00 80.64           N  
ATOM    609  NH1 ARG B  74      -6.098 -10.748  16.553  1.00 80.64           N  
ATOM    610  NH2 ARG B  74      -4.094  -9.637  16.611  1.00 80.64           N  
ATOM    611  CZ  ARG B  74      -4.781 -10.747  16.385  1.00 80.64           C  
ATOM    612  N   GLY B  75      -4.818 -18.417  13.110  1.00 64.19           N  
ATOM    613  CA  GLY B  75      -5.596 -19.644  13.068  1.00 64.19           C  
ATOM    614  C   GLY B  75      -4.757 -20.890  13.278  1.00 64.19           C  
ATOM    615  O   GLY B  75      -5.268 -21.923  13.716  1.00 64.19           O  
TER     616      GLY B  75                                                      
ATOM    617  N   SER C   1       3.436  22.713 -13.230  1.00 79.78           N  
ATOM    618  CA  SER C   1       4.140  23.204 -12.050  1.00 79.78           C  
ATOM    619  C   SER C   1       5.056  22.133 -11.468  1.00 79.78           C  
ATOM    620  CB  SER C   1       3.144  23.668 -10.986  1.00 79.78           C  
ATOM    621  O   SER C   1       4.893  20.945 -11.756  1.00 79.78           O  
ATOM    622  OG  SER C   1       2.536  22.558 -10.347  1.00 79.78           O  
ATOM    623  N   GLU C   2       6.296  22.324 -10.952  1.00 90.26           N  
ATOM    624  CA  GLU C   2       7.257  21.449 -10.286  1.00 90.26           C  
ATOM    625  C   GLU C   2       6.562  20.518  -9.297  1.00 90.26           C  
ATOM    626  CB  GLU C   2       8.328  22.274  -9.569  1.00 90.26           C  
ATOM    627  O   GLU C   2       6.925  19.345  -9.180  1.00 90.26           O  
ATOM    628  CG  GLU C   2       9.462  21.439  -8.991  1.00 90.26           C  
ATOM    629  CD  GLU C   2      10.250  20.684 -10.049  1.00 90.26           C  
ATOM    630  OE1 GLU C   2      10.926  19.687  -9.706  1.00 90.26           O  
ATOM    631  OE2 GLU C   2      10.193  21.092 -11.230  1.00 90.26           O  
ATOM    632  N   VAL C   3       5.469  20.998  -8.662  1.00 90.15           N  
ATOM    633  CA  VAL C   3       4.728  20.201  -7.691  1.00 90.15           C  
ATOM    634  C   VAL C   3       4.046  19.031  -8.396  1.00 90.15           C  
ATOM    635  CB  VAL C   3       3.681  21.052  -6.938  1.00 90.15           C  
ATOM    636  O   VAL C   3       4.137  17.887  -7.944  1.00 90.15           O  
ATOM    637  CG1 VAL C   3       2.795  20.168  -6.062  1.00 90.15           C  
ATOM    638  CG2 VAL C   3       4.372  22.123  -6.096  1.00 90.15           C  
ATOM    639  N   GLU C   4       3.376  19.246  -9.481  1.00 89.73           N  
ATOM    640  CA  GLU C   4       2.652  18.216 -10.220  1.00 89.73           C  
ATOM    641  C   GLU C   4       3.604  17.152 -10.760  1.00 89.73           C  
ATOM    642  CB  GLU C   4       1.854  18.840 -11.369  1.00 89.73           C  
ATOM    643  O   GLU C   4       3.301  15.958 -10.711  1.00 89.73           O  
ATOM    644  CG  GLU C   4       0.662  19.667 -10.911  1.00 89.73           C  
ATOM    645  CD  GLU C   4       0.022  20.469 -12.033  1.00 89.73           C  
ATOM    646  OE1 GLU C   4      -1.108  20.976 -11.849  1.00 89.73           O  
ATOM    647  OE2 GLU C   4       0.656  20.591 -13.105  1.00 89.73           O  
ATOM    648  N   LYS C   5       4.800  17.610 -11.315  1.00 89.29           N  
ATOM    649  CA  LYS C   5       5.798  16.678 -11.831  1.00 89.29           C  
ATOM    650  C   LYS C   5       6.289  15.737 -10.734  1.00 89.29           C  
ATOM    651  CB  LYS C   5       6.979  17.437 -12.437  1.00 89.29           C  
ATOM    652  O   LYS C   5       6.425  14.532 -10.958  1.00 89.29           O  
ATOM    653  CG  LYS C   5       6.681  18.068 -13.789  1.00 89.29           C  
ATOM    654  CD  LYS C   5       7.904  18.776 -14.358  1.00 89.29           C  
ATOM    655  CE  LYS C   5       7.562  19.556 -15.620  1.00 89.29           C  
ATOM    656  NZ  LYS C   5       8.728  20.349 -16.114  1.00 89.29           N  
ATOM    657  N   ARG C   6       6.541  16.266  -9.514  1.00 90.19           N  
ATOM    658  CA  ARG C   6       7.025  15.458  -8.399  1.00 90.19           C  
ATOM    659  C   ARG C   6       5.943  14.504  -7.904  1.00 90.19           C  
ATOM    660  CB  ARG C   6       7.498  16.354  -7.252  1.00 90.19           C  
ATOM    661  O   ARG C   6       6.232  13.359  -7.552  1.00 90.19           O  
ATOM    662  CG  ARG C   6       8.737  17.171  -7.580  1.00 90.19           C  
ATOM    663  CD  ARG C   6       9.940  16.282  -7.866  1.00 90.19           C  
ATOM    664  NE  ARG C   6      11.129  17.069  -8.178  1.00 90.19           N  
ATOM    665  NH1 ARG C   6      12.455  15.246  -8.683  1.00 90.19           N  
ATOM    666  NH2 ARG C   6      13.315  17.366  -8.818  1.00 90.19           N  
ATOM    667  CZ  ARG C   6      12.297  16.559  -8.559  1.00 90.19           C  
ATOM    668  N   LEU C   7       4.683  14.937  -7.879  1.00 90.36           N  
ATOM    669  CA  LEU C   7       3.573  14.073  -7.492  1.00 90.36           C  
ATOM    670  C   LEU C   7       3.459  12.879  -8.434  1.00 90.36           C  
ATOM    671  CB  LEU C   7       2.259  14.860  -7.485  1.00 90.36           C  
ATOM    672  O   LEU C   7       3.231  11.752  -7.989  1.00 90.36           O  
ATOM    673  CG  LEU C   7       1.986  15.713  -6.245  1.00 90.36           C  
ATOM    674  CD1 LEU C   7       0.825  16.667  -6.504  1.00 90.36           C  
ATOM    675  CD2 LEU C   7       1.699  14.826  -5.039  1.00 90.36           C  
ATOM    676  N   LEU C   8       3.616  13.206  -9.764  1.00 89.48           N  
ATOM    677  CA  LEU C   8       3.553  12.132 -10.749  1.00 89.48           C  
ATOM    678  C   LEU C   8       4.667  11.116 -10.518  1.00 89.48           C  
ATOM    679  CB  LEU C   8       3.651  12.699 -12.168  1.00 89.48           C  
ATOM    680  O   LEU C   8       4.443   9.908 -10.627  1.00 89.48           O  
ATOM    681  CG  LEU C   8       2.375  13.318 -12.740  1.00 89.48           C  
ATOM    682  CD1 LEU C   8       2.686  14.086 -14.020  1.00 89.48           C  
ATOM    683  CD2 LEU C   8       1.327  12.241 -12.998  1.00 89.48           C  
ATOM    684  N   GLU C   9       5.918  11.529 -10.246  1.00 90.78           N  
ATOM    685  CA  GLU C   9       7.052  10.649  -9.976  1.00 90.78           C  
ATOM    686  C   GLU C   9       6.775   9.744  -8.779  1.00 90.78           C  
ATOM    687  CB  GLU C   9       8.322  11.468  -9.734  1.00 90.78           C  
ATOM    688  O   GLU C   9       7.086   8.551  -8.812  1.00 90.78           O  
ATOM    689  CG  GLU C   9       9.585  10.626  -9.621  1.00 90.78           C  
ATOM    690  CD  GLU C   9      10.854  11.457  -9.522  1.00 90.78           C  
ATOM    691  OE1 GLU C   9      11.958  10.872  -9.441  1.00 90.78           O  
ATOM    692  OE2 GLU C   9      10.743  12.703  -9.523  1.00 90.78           O  
ATOM    693  N   ILE C  10       6.202  10.296  -7.729  1.00 90.45           N  
ATOM    694  CA  ILE C  10       5.897   9.527  -6.528  1.00 90.45           C  
ATOM    695  C   ILE C  10       4.822   8.488  -6.838  1.00 90.45           C  
ATOM    696  CB  ILE C  10       5.439  10.443  -5.371  1.00 90.45           C  
ATOM    697  O   ILE C  10       4.906   7.344  -6.385  1.00 90.45           O  
ATOM    698  CG1 ILE C  10       6.586  11.357  -4.926  1.00 90.45           C  
ATOM    699  CG2 ILE C  10       4.915   9.611  -4.198  1.00 90.45           C  
ATOM    700  CD1 ILE C  10       6.171  12.434  -3.933  1.00 90.45           C  
ATOM    701  N   HIS C  11       3.805   8.862  -7.594  1.00 90.37           N  
ATOM    702  CA  HIS C  11       2.752   7.922  -7.961  1.00 90.37           C  
ATOM    703  C   HIS C  11       3.312   6.750  -8.759  1.00 90.37           C  
ATOM    704  CB  HIS C  11       1.659   8.629  -8.764  1.00 90.37           C  
ATOM    705  O   HIS C  11       2.853   5.615  -8.610  1.00 90.37           O  
ATOM    706  CG  HIS C  11       0.672   9.367  -7.916  1.00 90.37           C  
ATOM    707  CD2 HIS C  11       0.514  10.691  -7.683  1.00 90.37           C  
ATOM    708  ND1 HIS C  11      -0.303   8.727  -7.182  1.00 90.37           N  
ATOM    709  CE1 HIS C  11      -1.021   9.629  -6.534  1.00 90.37           C  
ATOM    710  NE2 HIS C  11      -0.545  10.829  -6.821  1.00 90.37           N  
ATOM    711  N   ARG C  12       4.336   6.989  -9.597  1.00 90.60           N  
ATOM    712  CA  ARG C  12       4.991   5.907 -10.325  1.00 90.60           C  
ATOM    713  C   ARG C  12       5.645   4.919  -9.365  1.00 90.60           C  
ATOM    714  CB  ARG C  12       6.035   6.466 -11.294  1.00 90.60           C  
ATOM    715  O   ARG C  12       5.576   3.706  -9.572  1.00 90.60           O  
ATOM    716  CG  ARG C  12       5.442   7.076 -12.554  1.00 90.60           C  
ATOM    717  CD  ARG C  12       6.523   7.519 -13.529  1.00 90.60           C  
ATOM    718  NE  ARG C  12       5.969   8.302 -14.629  1.00 90.60           N  
ATOM    719  NH1 ARG C  12       7.962   9.337 -15.170  1.00 90.60           N  
ATOM    720  NH2 ARG C  12       6.060   9.811 -16.359  1.00 90.60           N  
ATOM    721  CZ  ARG C  12       6.665   9.148 -15.384  1.00 90.60           C  
ATOM    722  N   ARG C  13       6.293   5.448  -8.298  1.00 90.14           N  
ATOM    723  CA  ARG C  13       6.913   4.584  -7.298  1.00 90.14           C  
ATOM    724  C   ARG C  13       5.860   3.795  -6.528  1.00 90.14           C  
ATOM    725  CB  ARG C  13       7.763   5.408  -6.329  1.00 90.14           C  
ATOM    726  O   ARG C  13       6.067   2.623  -6.206  1.00 90.14           O  
ATOM    727  CG  ARG C  13       8.994   6.032  -6.966  1.00 90.14           C  
ATOM    728  CD  ARG C  13       9.901   4.980  -7.589  1.00 90.14           C  
ATOM    729  NE  ARG C  13      10.623   5.506  -8.745  1.00 90.14           N  
ATOM    730  NH1 ARG C  13      11.623   3.498  -9.295  1.00 90.14           N  
ATOM    731  NH2 ARG C  13      12.031   5.370 -10.554  1.00 90.14           N  
ATOM    732  CZ  ARG C  13      11.424   4.790  -9.528  1.00 90.14           C  
ATOM    733  N   VAL C  14       4.741   4.436  -6.194  1.00 90.49           N  
ATOM    734  CA  VAL C  14       3.639   3.768  -5.510  1.00 90.49           C  
ATOM    735  C   VAL C  14       3.119   2.617  -6.369  1.00 90.49           C  
ATOM    736  CB  VAL C  14       2.492   4.751  -5.186  1.00 90.49           C  
ATOM    737  O   VAL C  14       2.835   1.531  -5.858  1.00 90.49           O  
ATOM    738  CG1 VAL C  14       1.246   3.995  -4.727  1.00 90.49           C  
ATOM    739  CG2 VAL C  14       2.934   5.754  -4.123  1.00 90.49           C  
ATOM    740  N   ALA C  15       3.009   2.849  -7.677  1.00 90.71           N  
ATOM    741  CA  ALA C  15       2.577   1.798  -8.594  1.00 90.71           C  
ATOM    742  C   ALA C  15       3.536   0.611  -8.557  1.00 90.71           C  
ATOM    743  CB  ALA C  15       2.466   2.344 -10.015  1.00 90.71           C  
ATOM    744  O   ALA C  15       3.104  -0.544  -8.562  1.00 90.71           O  
ATOM    745  N   GLU C  16       4.797   0.888  -8.645  1.00 91.62           N  
ATOM    746  CA  GLU C  16       5.796  -0.173  -8.570  1.00 91.62           C  
ATOM    747  C   GLU C  16       5.666  -0.961  -7.269  1.00 91.62           C  
ATOM    748  CB  GLU C  16       7.207   0.406  -8.695  1.00 91.62           C  
ATOM    749  O   GLU C  16       5.772  -2.190  -7.268  1.00 91.62           O  
ATOM    750  CG  GLU C  16       8.298  -0.650  -8.796  1.00 91.62           C  
ATOM    751  CD  GLU C  16       9.670  -0.068  -9.100  1.00 91.62           C  
ATOM    752  OE1 GLU C  16      10.649  -0.842  -9.202  1.00 91.62           O  
ATOM    753  OE2 GLU C  16       9.766   1.172  -9.236  1.00 91.62           O  
ATOM    754  N   SER C  17       5.470  -0.214  -6.141  1.00 89.12           N  
ATOM    755  CA  SER C  17       5.295  -0.897  -4.863  1.00 89.12           C  
ATOM    756  C   SER C  17       4.085  -1.825  -4.894  1.00 89.12           C  
ATOM    757  CB  SER C  17       5.141   0.117  -3.729  1.00 89.12           C  
ATOM    758  O   SER C  17       4.123  -2.922  -4.332  1.00 89.12           O  
ATOM    759  OG  SER C  17       3.915   0.820  -3.846  1.00 89.12           O  
ATOM    760  N   HIS C  18       3.061  -1.472  -5.544  1.00 88.88           N  
ATOM    761  CA  HIS C  18       1.867  -2.303  -5.652  1.00 88.88           C  
ATOM    762  C   HIS C  18       2.152  -3.578  -6.437  1.00 88.88           C  
ATOM    763  CB  HIS C  18       0.729  -1.523  -6.312  1.00 88.88           C  
ATOM    764  O   HIS C  18       1.668  -4.654  -6.079  1.00 88.88           O  
ATOM    765  CG  HIS C  18       0.011  -0.601  -5.378  1.00 88.88           C  
ATOM    766  CD2 HIS C  18      -1.080  -0.797  -4.600  1.00 88.88           C  
ATOM    767  ND1 HIS C  18       0.407   0.702  -5.168  1.00 88.88           N  
ATOM    768  CE1 HIS C  18      -0.412   1.269  -4.298  1.00 88.88           C  
ATOM    769  NE2 HIS C  18      -1.323   0.381  -3.938  1.00 88.88           N  
ATOM    770  N   ARG C  19       2.887  -3.445  -7.556  1.00 90.72           N  
ATOM    771  CA  ARG C  19       3.267  -4.628  -8.322  1.00 90.72           C  
ATOM    772  C   ARG C  19       4.022  -5.626  -7.450  1.00 90.72           C  
ATOM    773  CB  ARG C  19       4.122  -4.236  -9.529  1.00 90.72           C  
ATOM    774  O   ARG C  19       3.773  -6.831  -7.519  1.00 90.72           O  
ATOM    775  CG  ARG C  19       3.330  -3.610 -10.667  1.00 90.72           C  
ATOM    776  CD  ARG C  19       4.151  -3.529 -11.947  1.00 90.72           C  
ATOM    777  NE  ARG C  19       5.132  -2.449 -11.891  1.00 90.72           N  
ATOM    778  NH1 ARG C  19       4.015  -1.078 -13.377  1.00 90.72           N  
ATOM    779  NH2 ARG C  19       5.995  -0.394 -12.446  1.00 90.72           N  
ATOM    780  CZ  ARG C  19       5.045  -1.309 -12.571  1.00 90.72           C  
ATOM    781  N   ILE C  20       4.967  -5.132  -6.660  1.00 90.54           N  
ATOM    782  CA  ILE C  20       5.762  -5.980  -5.778  1.00 90.54           C  
ATOM    783  C   ILE C  20       4.861  -6.609  -4.718  1.00 90.54           C  
ATOM    784  CB  ILE C  20       6.904  -5.184  -5.107  1.00 90.54           C  
ATOM    785  O   ILE C  20       5.019  -7.784  -4.378  1.00 90.54           O  
ATOM    786  CG1 ILE C  20       7.911  -4.706  -6.159  1.00 90.54           C  
ATOM    787  CG2 ILE C  20       7.593  -6.031  -4.034  1.00 90.54           C  
ATOM    788  CD1 ILE C  20       8.980  -3.769  -5.612  1.00 90.54           C  
ATOM    789  N   LEU C  21       3.860  -5.829  -4.214  1.00 89.26           N  
ATOM    790  CA  LEU C  21       2.956  -6.317  -3.178  1.00 89.26           C  
ATOM    791  C   LEU C  21       2.166  -7.525  -3.670  1.00 89.26           C  
ATOM    792  CB  LEU C  21       1.995  -5.209  -2.739  1.00 89.26           C  
ATOM    793  O   LEU C  21       1.920  -8.463  -2.909  1.00 89.26           O  
ATOM    794  CG  LEU C  21       2.571  -4.142  -1.806  1.00 89.26           C  
ATOM    795  CD1 LEU C  21       1.552  -3.031  -1.579  1.00 89.26           C  
ATOM    796  CD2 LEU C  21       2.997  -4.764  -0.481  1.00 89.26           C  
ATOM    797  N   VAL C  22       1.739  -7.537  -4.964  1.00 90.01           N  
ATOM    798  CA  VAL C  22       1.030  -8.673  -5.543  1.00 90.01           C  
ATOM    799  C   VAL C  22       1.907  -9.921  -5.472  1.00 90.01           C  
ATOM    800  CB  VAL C  22       0.614  -8.397  -7.006  1.00 90.01           C  
ATOM    801  O   VAL C  22       1.439 -10.996  -5.091  1.00 90.01           O  
ATOM    802  CG1 VAL C  22       0.094  -9.671  -7.669  1.00 90.01           C  
ATOM    803  CG2 VAL C  22      -0.442  -7.294  -7.060  1.00 90.01           C  
ATOM    804  N   GLU C  23       3.222  -9.763  -5.860  1.00 91.01           N  
ATOM    805  CA  GLU C  23       4.149 -10.890  -5.823  1.00 91.01           C  
ATOM    806  C   GLU C  23       4.413 -11.340  -4.389  1.00 91.01           C  
ATOM    807  CB  GLU C  23       5.467 -10.525  -6.511  1.00 91.01           C  
ATOM    808  O   GLU C  23       4.524 -12.538  -4.119  1.00 91.01           O  
ATOM    809  CG  GLU C  23       5.337 -10.307  -8.012  1.00 91.01           C  
ATOM    810  CD  GLU C  23       6.663 -10.003  -8.691  1.00 91.01           C  
ATOM    811  OE1 GLU C  23       6.807  -8.906  -9.278  1.00 91.01           O  
ATOM    812  OE2 GLU C  23       7.565 -10.869  -8.636  1.00 91.01           O  
ATOM    813  N   VAL C  24       4.526 -10.388  -3.488  1.00 90.40           N  
ATOM    814  CA  VAL C  24       4.729 -10.695  -2.077  1.00 90.40           C  
ATOM    815  C   VAL C  24       3.558 -11.524  -1.555  1.00 90.40           C  
ATOM    816  CB  VAL C  24       4.891  -9.411  -1.233  1.00 90.40           C  
ATOM    817  O   VAL C  24       3.757 -12.522  -0.858  1.00 90.40           O  
ATOM    818  CG1 VAL C  24       4.721  -9.716   0.254  1.00 90.40           C  
ATOM    819  CG2 VAL C  24       6.250  -8.767  -1.498  1.00 90.40           C  
ATOM    820  N   HIS C  25       2.336 -11.111  -1.872  1.00 88.49           N  
ATOM    821  CA  HIS C  25       1.140 -11.818  -1.429  1.00 88.49           C  
ATOM    822  C   HIS C  25       1.137 -13.261  -1.922  1.00 88.49           C  
ATOM    823  CB  HIS C  25      -0.120 -11.096  -1.912  1.00 88.49           C  
ATOM    824  O   HIS C  25       0.848 -14.183  -1.156  1.00 88.49           O  
ATOM    825  CG  HIS C  25      -1.389 -11.684  -1.382  1.00 88.49           C  
ATOM    826  CD2 HIS C  25      -2.377 -12.370  -2.002  1.00 88.49           C  
ATOM    827  ND1 HIS C  25      -1.756 -11.590  -0.057  1.00 88.49           N  
ATOM    828  CE1 HIS C  25      -2.918 -12.196   0.115  1.00 88.49           C  
ATOM    829  NE2 HIS C  25      -3.317 -12.678  -1.049  1.00 88.49           N  
ATOM    830  N   GLU C  26       1.454 -13.499  -3.208  1.00 90.15           N  
ATOM    831  CA  GLU C  26       1.492 -14.843  -3.777  1.00 90.15           C  
ATOM    832  C   GLU C  26       2.525 -15.713  -3.067  1.00 90.15           C  
ATOM    833  CB  GLU C  26       1.795 -14.785  -5.276  1.00 90.15           C  
ATOM    834  O   GLU C  26       2.249 -16.868  -2.734  1.00 90.15           O  
ATOM    835  CG  GLU C  26       0.627 -14.295  -6.120  1.00 90.15           C  
ATOM    836  CD  GLU C  26       0.970 -14.156  -7.595  1.00 90.15           C  
ATOM    837  OE1 GLU C  26       0.057 -13.885  -8.408  1.00 90.15           O  
ATOM    838  OE2 GLU C  26       2.161 -14.319  -7.941  1.00 90.15           O  
ATOM    839  N   ALA C  27       3.681 -15.117  -2.843  1.00 89.30           N  
ATOM    840  CA  ALA C  27       4.754 -15.853  -2.179  1.00 89.30           C  
ATOM    841  C   ALA C  27       4.389 -16.165  -0.730  1.00 89.30           C  
ATOM    842  CB  ALA C  27       6.057 -15.060  -2.237  1.00 89.30           C  
ATOM    843  O   ALA C  27       4.694 -17.249  -0.226  1.00 89.30           O  
ATOM    844  N   LEU C  28       3.780 -15.228  -0.076  1.00 89.40           N  
ATOM    845  CA  LEU C  28       3.370 -15.409   1.312  1.00 89.40           C  
ATOM    846  C   LEU C  28       2.364 -16.548   1.438  1.00 89.40           C  
ATOM    847  CB  LEU C  28       2.767 -14.115   1.866  1.00 89.40           C  
ATOM    848  O   LEU C  28       2.489 -17.397   2.323  1.00 89.40           O  
ATOM    849  CG  LEU C  28       2.293 -14.156   3.319  1.00 89.40           C  
ATOM    850  CD1 LEU C  28       3.462 -14.465   4.249  1.00 89.40           C  
ATOM    851  CD2 LEU C  28       1.632 -12.837   3.704  1.00 89.40           C  
ATOM    852  N   ILE C  29       1.336 -16.607   0.576  1.00 87.48           N  
ATOM    853  CA  ILE C  29       0.321 -17.655   0.604  1.00 87.48           C  
ATOM    854  C   ILE C  29       0.978 -19.016   0.382  1.00 87.48           C  
ATOM    855  CB  ILE C  29      -0.774 -17.409  -0.458  1.00 87.48           C  
ATOM    856  O   ILE C  29       0.671 -19.982   1.084  1.00 87.48           O  
ATOM    857  CG1 ILE C  29      -1.615 -16.183  -0.084  1.00 87.48           C  
ATOM    858  CG2 ILE C  29      -1.657 -18.650  -0.621  1.00 87.48           C  
ATOM    859  CD1 ILE C  29      -2.444 -16.364   1.179  1.00 87.48           C  
ATOM    860  N   GLU C  30       1.876 -19.067  -0.660  1.00 88.53           N  
ATOM    861  CA  GLU C  30       2.583 -20.313  -0.943  1.00 88.53           C  
ATOM    862  C   GLU C  30       3.403 -20.767   0.261  1.00 88.53           C  
ATOM    863  CB  GLU C  30       3.489 -20.151  -2.166  1.00 88.53           C  
ATOM    864  O   GLU C  30       3.437 -21.957   0.583  1.00 88.53           O  
ATOM    865  CG  GLU C  30       2.739 -20.135  -3.489  1.00 88.53           C  
ATOM    866  CD  GLU C  30       3.652 -19.976  -4.695  1.00 88.53           C  
ATOM    867  OE1 GLU C  30       3.141 -19.860  -5.832  1.00 88.53           O  
ATOM    868  OE2 GLU C  30       4.888 -19.968  -4.501  1.00 88.53           O  
ATOM    869  N   ALA C  31       4.111 -19.816   0.895  1.00 87.49           N  
ATOM    870  CA  ALA C  31       4.932 -20.131   2.061  1.00 87.49           C  
ATOM    871  C   ALA C  31       4.074 -20.643   3.214  1.00 87.49           C  
ATOM    872  CB  ALA C  31       5.729 -18.905   2.498  1.00 87.49           C  
ATOM    873  O   ALA C  31       4.467 -21.572   3.924  1.00 87.49           O  
ATOM    874  N   LEU C  32       2.896 -20.070   3.434  1.00 85.54           N  
ATOM    875  CA  LEU C  32       2.017 -20.449   4.534  1.00 85.54           C  
ATOM    876  C   LEU C  32       1.364 -21.801   4.268  1.00 85.54           C  
ATOM    877  CB  LEU C  32       0.940 -19.383   4.751  1.00 85.54           C  
ATOM    878  O   LEU C  32       0.964 -22.498   5.204  1.00 85.54           O  
ATOM    879  CG  LEU C  32       1.411 -18.052   5.338  1.00 85.54           C  
ATOM    880  CD1 LEU C  32       0.266 -17.045   5.356  1.00 85.54           C  
ATOM    881  CD2 LEU C  32       1.973 -18.255   6.741  1.00 85.54           C  
ATOM    882  N   ARG C  33       1.175 -22.112   2.905  1.00 86.35           N  
ATOM    883  CA  ARG C  33       0.587 -23.404   2.565  1.00 86.35           C  
ATOM    884  C   ARG C  33       1.610 -24.526   2.712  1.00 86.35           C  
ATOM    885  CB  ARG C  33       0.032 -23.384   1.140  1.00 86.35           C  
ATOM    886  O   ARG C  33       1.269 -25.704   2.587  1.00 86.35           O  
ATOM    887  CG  ARG C  33      -1.263 -22.602   0.994  1.00 86.35           C  
ATOM    888  CD  ARG C  33      -1.773 -22.617  -0.440  1.00 86.35           C  
ATOM    889  NE  ARG C  33      -3.015 -21.862  -0.579  1.00 86.35           N  
ATOM    890  NH1 ARG C  33      -3.127 -22.068  -2.877  1.00 86.35           N  
ATOM    891  NH2 ARG C  33      -4.756 -20.920  -1.744  1.00 86.35           N  
ATOM    892  CZ  ARG C  33      -3.630 -21.618  -1.733  1.00 86.35           C  
ATOM    893  N   GLY C  34       2.811 -24.290   3.270  1.00 77.51           N  
ATOM    894  CA  GLY C  34       3.784 -25.328   3.569  1.00 77.51           C  
ATOM    895  C   GLY C  34       4.629 -25.719   2.371  1.00 77.51           C  
ATOM    896  O   GLY C  34       5.352 -26.716   2.413  1.00 77.51           O  
ATOM    897  N   ASN C  35       4.434 -24.939   1.369  1.00 64.92           N  
ATOM    898  CA  ASN C  35       4.971 -25.419   0.100  1.00 64.92           C  
ATOM    899  C   ASN C  35       6.322 -24.784  -0.213  1.00 64.92           C  
ATOM    900  CB  ASN C  35       3.982 -25.151  -1.037  1.00 64.92           C  
ATOM    901  O   ASN C  35       7.035 -25.240  -1.109  1.00 64.92           O  
ATOM    902  CG  ASN C  35       2.846 -26.154  -1.071  1.00 64.92           C  
ATOM    903  ND2 ASN C  35       1.732 -25.768  -1.682  1.00 64.92           N  
ATOM    904  OD1 ASN C  35       2.968 -27.267  -0.553  1.00 64.92           O  
ATOM    905  N   SER C  36       7.159 -24.586   0.591  1.00 73.56           N  
ATOM    906  CA  SER C  36       8.471 -24.725  -0.033  1.00 73.56           C  
ATOM    907  C   SER C  36       9.448 -23.681   0.496  1.00 73.56           C  
ATOM    908  CB  SER C  36       8.357 -24.604  -1.554  1.00 73.56           C  
ATOM    909  O   SER C  36       9.056 -22.552   0.797  1.00 73.56           O  
ATOM    910  OG  SER C  36       8.252 -23.246  -1.944  1.00 73.56           O  
ATOM    911  N   GLU C  37      10.622 -23.992   0.992  1.00 87.87           N  
ATOM    912  CA  GLU C  37      11.833 -23.207   1.212  1.00 87.87           C  
ATOM    913  C   GLU C  37      12.049 -22.199   0.087  1.00 87.87           C  
ATOM    914  CB  GLU C  37      13.053 -24.124   1.337  1.00 87.87           C  
ATOM    915  O   GLU C  37      12.485 -21.072   0.331  1.00 87.87           O  
ATOM    916  CG  GLU C  37      13.156 -24.829   2.682  1.00 87.87           C  
ATOM    917  CD  GLU C  37      13.220 -23.869   3.860  1.00 87.87           C  
ATOM    918  OE1 GLU C  37      12.540 -24.116   4.881  1.00 87.87           O  
ATOM    919  OE2 GLU C  37      13.956 -22.862   3.759  1.00 87.87           O  
ATOM    920  N   GLU C  38      11.490 -22.554  -1.149  1.00 90.95           N  
ATOM    921  CA  GLU C  38      11.612 -21.667  -2.302  1.00 90.95           C  
ATOM    922  C   GLU C  38      10.734 -20.430  -2.142  1.00 90.95           C  
ATOM    923  CB  GLU C  38      11.247 -22.408  -3.591  1.00 90.95           C  
ATOM    924  O   GLU C  38      11.162 -19.314  -2.446  1.00 90.95           O  
ATOM    925  CG  GLU C  38      11.567 -21.630  -4.859  1.00 90.95           C  
ATOM    926  CD  GLU C  38      11.237 -22.394  -6.132  1.00 90.95           C  
ATOM    927  OE1 GLU C  38      11.391 -21.827  -7.237  1.00 90.95           O  
ATOM    928  OE2 GLU C  38      10.822 -23.569  -6.022  1.00 90.95           O  
ATOM    929  N   ALA C  39       9.531 -20.635  -1.609  1.00 89.54           N  
ATOM    930  CA  ALA C  39       8.601 -19.529  -1.401  1.00 89.54           C  
ATOM    931  C   ALA C  39       9.132 -18.555  -0.353  1.00 89.54           C  
ATOM    932  CB  ALA C  39       7.230 -20.057  -0.985  1.00 89.54           C  
ATOM    933  O   ALA C  39       9.015 -17.337  -0.513  1.00 89.54           O  
ATOM    934  N   LYS C  40       9.720 -19.148   0.695  1.00 89.95           N  
ATOM    935  CA  LYS C  40      10.291 -18.307   1.743  1.00 89.95           C  
ATOM    936  C   LYS C  40      11.450 -17.472   1.208  1.00 89.95           C  
ATOM    937  CB  LYS C  40      10.762 -19.163   2.921  1.00 89.95           C  
ATOM    938  O   LYS C  40      11.577 -16.291   1.540  1.00 89.95           O  
ATOM    939  CG  LYS C  40       9.634 -19.666   3.810  1.00 89.95           C  
ATOM    940  CD  LYS C  40      10.169 -20.464   4.993  1.00 89.95           C  
ATOM    941  CE  LYS C  40       9.042 -21.105   5.791  1.00 89.95           C  
ATOM    942  NZ  LYS C  40       9.564 -21.955   6.902  1.00 89.95           N  
ATOM    943  N   GLU C  41      12.316 -18.150   0.419  1.00 91.18           N  
ATOM    944  CA  GLU C  41      13.436 -17.425  -0.174  1.00 91.18           C  
ATOM    945  C   GLU C  41      12.948 -16.329  -1.116  1.00 91.18           C  
ATOM    946  CB  GLU C  41      14.364 -18.387  -0.921  1.00 91.18           C  
ATOM    947  O   GLU C  41      13.490 -15.222  -1.123  1.00 91.18           O  
ATOM    948  CG  GLU C  41      15.685 -17.761  -1.345  1.00 91.18           C  
ATOM    949  CD  GLU C  41      16.545 -17.321  -0.172  1.00 91.18           C  
ATOM    950  OE1 GLU C  41      17.430 -16.455  -0.358  1.00 91.18           O  
ATOM    951  OE2 GLU C  41      16.334 -17.848   0.944  1.00 91.18           O  
ATOM    952  N   LYS C  42      11.925 -16.574  -1.900  1.00 91.44           N  
ATOM    953  CA  LYS C  42      11.331 -15.570  -2.777  1.00 91.44           C  
ATOM    954  C   LYS C  42      10.772 -14.400  -1.973  1.00 91.44           C  
ATOM    955  CB  LYS C  42      10.228 -16.191  -3.635  1.00 91.44           C  
ATOM    956  O   LYS C  42      10.938 -13.240  -2.357  1.00 91.44           O  
ATOM    957  CG  LYS C  42       9.650 -15.247  -4.680  1.00 91.44           C  
ATOM    958  CD  LYS C  42       8.700 -15.972  -5.624  1.00 91.44           C  
ATOM    959  CE  LYS C  42       8.124 -15.029  -6.672  1.00 91.44           C  
ATOM    960  NZ  LYS C  42       7.201 -15.738  -7.607  1.00 91.44           N  
ATOM    961  N   LEU C  43      10.087 -14.732  -0.935  1.00 91.27           N  
ATOM    962  CA  LEU C  43       9.528 -13.702  -0.067  1.00 91.27           C  
ATOM    963  C   LEU C  43      10.625 -12.786   0.466  1.00 91.27           C  
ATOM    964  CB  LEU C  43       8.767 -14.338   1.098  1.00 91.27           C  
ATOM    965  O   LEU C  43      10.461 -11.565   0.495  1.00 91.27           O  
ATOM    966  CG  LEU C  43       8.030 -13.376   2.032  1.00 91.27           C  
ATOM    967  CD1 LEU C  43       6.995 -12.571   1.254  1.00 91.27           C  
ATOM    968  CD2 LEU C  43       7.370 -14.141   3.175  1.00 91.27           C  
ATOM    969  N   LYS C  44      11.775 -13.431   0.879  1.00 92.02           N  
ATOM    970  CA  LYS C  44      12.897 -12.649   1.391  1.00 92.02           C  
ATOM    971  C   LYS C  44      13.417 -11.677   0.335  1.00 92.02           C  
ATOM    972  CB  LYS C  44      14.026 -13.570   1.856  1.00 92.02           C  
ATOM    973  O   LYS C  44      13.729 -10.526   0.645  1.00 92.02           O  
ATOM    974  CG  LYS C  44      13.750 -14.269   3.179  1.00 92.02           C  
ATOM    975  CD  LYS C  44      14.924 -15.140   3.607  1.00 92.02           C  
ATOM    976  CE  LYS C  44      14.608 -15.923   4.874  1.00 92.02           C  
ATOM    977  NZ  LYS C  44      15.724 -16.842   5.250  1.00 92.02           N  
ATOM    978  N   GLU C  45      13.477 -12.122  -0.882  1.00 92.99           N  
ATOM    979  CA  GLU C  45      13.933 -11.265  -1.973  1.00 92.99           C  
ATOM    980  C   GLU C  45      12.953 -10.122  -2.223  1.00 92.99           C  
ATOM    981  CB  GLU C  45      14.127 -12.081  -3.253  1.00 92.99           C  
ATOM    982  O   GLU C  45      13.365  -8.978  -2.425  1.00 92.99           O  
ATOM    983  CG  GLU C  45      15.362 -12.970  -3.235  1.00 92.99           C  
ATOM    984  CD  GLU C  45      15.529 -13.792  -4.502  1.00 92.99           C  
ATOM    985  OE1 GLU C  45      16.543 -14.516  -4.628  1.00 92.99           O  
ATOM    986  OE2 GLU C  45      14.638 -13.712  -5.378  1.00 92.99           O  
ATOM    987  N   LEU C  46      11.713 -10.390  -2.182  1.00 92.04           N  
ATOM    988  CA  LEU C  46      10.674  -9.394  -2.417  1.00 92.04           C  
ATOM    989  C   LEU C  46      10.658  -8.351  -1.305  1.00 92.04           C  
ATOM    990  CB  LEU C  46       9.301 -10.064  -2.523  1.00 92.04           C  
ATOM    991  O   LEU C  46      10.452  -7.163  -1.564  1.00 92.04           O  
ATOM    992  CG  LEU C  46       9.036 -10.869  -3.796  1.00 92.04           C  
ATOM    993  CD1 LEU C  46       7.778 -11.715  -3.636  1.00 92.04           C  
ATOM    994  CD2 LEU C  46       8.913  -9.941  -5.000  1.00 92.04           C  
ATOM    995  N   VAL C  47      10.886  -8.820  -0.133  1.00 92.66           N  
ATOM    996  CA  VAL C  47      10.940  -7.914   1.009  1.00 92.66           C  
ATOM    997  C   VAL C  47      12.083  -6.919   0.826  1.00 92.66           C  
ATOM    998  CB  VAL C  47      11.111  -8.684   2.338  1.00 92.66           C  
ATOM    999  O   VAL C  47      11.926  -5.726   1.097  1.00 92.66           O  
ATOM   1000  CG1 VAL C  47      11.535  -7.738   3.460  1.00 92.66           C  
ATOM   1001  CG2 VAL C  47       9.817  -9.408   2.705  1.00 92.66           C  
ATOM   1002  N   LYS C  48      13.212  -7.367   0.329  1.00 93.63           N  
ATOM   1003  CA  LYS C  48      14.343  -6.481   0.068  1.00 93.63           C  
ATOM   1004  C   LYS C  48      13.999  -5.453  -1.006  1.00 93.63           C  
ATOM   1005  CB  LYS C  48      15.572  -7.288  -0.353  1.00 93.63           C  
ATOM   1006  O   LYS C  48      14.359  -4.279  -0.888  1.00 93.63           O  
ATOM   1007  CG  LYS C  48      16.227  -8.056   0.785  1.00 93.63           C  
ATOM   1008  CD  LYS C  48      17.484  -8.780   0.320  1.00 93.63           C  
ATOM   1009  CE  LYS C  48      18.091  -9.620   1.435  1.00 93.63           C  
ATOM   1010  NZ  LYS C  48      19.277 -10.396   0.961  1.00 93.63           N  
ATOM   1011  N   LYS C  49      13.328  -5.854  -2.035  1.00 93.49           N  
ATOM   1012  CA  LYS C  49      12.907  -4.946  -3.099  1.00 93.49           C  
ATOM   1013  C   LYS C  49      11.938  -3.892  -2.570  1.00 93.49           C  
ATOM   1014  CB  LYS C  49      12.261  -5.725  -4.245  1.00 93.49           C  
ATOM   1015  O   LYS C  49      12.042  -2.715  -2.920  1.00 93.49           O  
ATOM   1016  CG  LYS C  49      13.247  -6.522  -5.086  1.00 93.49           C  
ATOM   1017  CD  LYS C  49      12.548  -7.254  -6.224  1.00 93.49           C  
ATOM   1018  CE  LYS C  49      13.523  -8.108  -7.023  1.00 93.49           C  
ATOM   1019  NZ  LYS C  49      12.831  -8.878  -8.100  1.00 93.49           N  
ATOM   1020  N   LEU C  50      10.987  -4.343  -1.764  1.00 92.29           N  
ATOM   1021  CA  LEU C  50      10.010  -3.432  -1.177  1.00 92.29           C  
ATOM   1022  C   LEU C  50      10.695  -2.405  -0.281  1.00 92.29           C  
ATOM   1023  CB  LEU C  50       8.965  -4.210  -0.373  1.00 92.29           C  
ATOM   1024  O   LEU C  50      10.335  -1.226  -0.293  1.00 92.29           O  
ATOM   1025  CG  LEU C  50       7.765  -3.410   0.133  1.00 92.29           C  
ATOM   1026  CD1 LEU C  50       7.046  -2.738  -1.032  1.00 92.29           C  
ATOM   1027  CD2 LEU C  50       6.810  -4.310   0.910  1.00 92.29           C  
ATOM   1028  N   GLU C  51      11.695  -2.859   0.441  1.00 94.46           N  
ATOM   1029  CA  GLU C  51      12.446  -1.959   1.310  1.00 94.46           C  
ATOM   1030  C   GLU C  51      13.116  -0.847   0.508  1.00 94.46           C  
ATOM   1031  CB  GLU C  51      13.496  -2.735   2.110  1.00 94.46           C  
ATOM   1032  O   GLU C  51      13.113   0.314   0.923  1.00 94.46           O  
ATOM   1033  CG  GLU C  51      12.929  -3.475   3.313  1.00 94.46           C  
ATOM   1034  CD  GLU C  51      13.965  -4.311   4.046  1.00 94.46           C  
ATOM   1035  OE1 GLU C  51      13.702  -4.735   5.195  1.00 94.46           O  
ATOM   1036  OE2 GLU C  51      15.051  -4.543   3.469  1.00 94.46           O  
ATOM   1037  N   LYS C  52      13.673  -1.178  -0.585  1.00 94.21           N  
ATOM   1038  CA  LYS C  52      14.332  -0.202  -1.448  1.00 94.21           C  
ATOM   1039  C   LYS C  52      13.332   0.815  -1.992  1.00 94.21           C  
ATOM   1040  CB  LYS C  52      15.048  -0.902  -2.603  1.00 94.21           C  
ATOM   1041  O   LYS C  52      13.595   2.019  -1.982  1.00 94.21           O  
ATOM   1042  CG  LYS C  52      15.840   0.037  -3.501  1.00 94.21           C  
ATOM   1043  CD  LYS C  52      16.544  -0.720  -4.620  1.00 94.21           C  
ATOM   1044  CE  LYS C  52      17.268   0.226  -5.567  1.00 94.21           C  
ATOM   1045  NZ  LYS C  52      17.881  -0.503  -6.718  1.00 94.21           N  
ATOM   1046  N   ILE C  53      12.188   0.374  -2.479  1.00 91.94           N  
ATOM   1047  CA  ILE C  53      11.162   1.236  -3.055  1.00 91.94           C  
ATOM   1048  C   ILE C  53      10.628   2.187  -1.987  1.00 91.94           C  
ATOM   1049  CB  ILE C  53      10.007   0.410  -3.663  1.00 91.94           C  
ATOM   1050  O   ILE C  53      10.412   3.372  -2.254  1.00 91.94           O  
ATOM   1051  CG1 ILE C  53      10.466  -0.284  -4.951  1.00 91.94           C  
ATOM   1052  CG2 ILE C  53       8.787   1.299  -3.925  1.00 91.94           C  
ATOM   1053  CD1 ILE C  53       9.441  -1.246  -5.535  1.00 91.94           C  
ATOM   1054  N   ILE C  54      10.404   1.717  -0.794  1.00 93.16           N  
ATOM   1055  CA  ILE C  54       9.890   2.530   0.302  1.00 93.16           C  
ATOM   1056  C   ILE C  54      10.876   3.652   0.619  1.00 93.16           C  
ATOM   1057  CB  ILE C  54       9.626   1.677   1.563  1.00 93.16           C  
ATOM   1058  O   ILE C  54      10.475   4.801   0.823  1.00 93.16           O  
ATOM   1059  CG1 ILE C  54       8.425   0.751   1.340  1.00 93.16           C  
ATOM   1060  CG2 ILE C  54       9.406   2.573   2.786  1.00 93.16           C  
ATOM   1061  CD1 ILE C  54       8.222  -0.277   2.445  1.00 93.16           C  
ATOM   1062  N   LYS C  55      12.159   3.297   0.658  1.00 94.17           N  
ATOM   1063  CA  LYS C  55      13.183   4.305   0.918  1.00 94.17           C  
ATOM   1064  C   LYS C  55      13.169   5.392  -0.154  1.00 94.17           C  
ATOM   1065  CB  LYS C  55      14.567   3.658   0.989  1.00 94.17           C  
ATOM   1066  O   LYS C  55      13.278   6.579   0.157  1.00 94.17           O  
ATOM   1067  CG  LYS C  55      15.666   4.598   1.460  1.00 94.17           C  
ATOM   1068  CD  LYS C  55      17.006   3.882   1.569  1.00 94.17           C  
ATOM   1069  CE  LYS C  55      18.128   4.845   1.934  1.00 94.17           C  
ATOM   1070  NZ  LYS C  55      19.451   4.156   1.996  1.00 94.17           N  
ATOM   1071  N   GLU C  56      13.079   5.028  -1.415  1.00 94.08           N  
ATOM   1072  CA  GLU C  56      13.021   5.983  -2.518  1.00 94.08           C  
ATOM   1073  C   GLU C  56      11.783   6.871  -2.414  1.00 94.08           C  
ATOM   1074  CB  GLU C  56      13.033   5.253  -3.863  1.00 94.08           C  
ATOM   1075  O   GLU C  56      11.858   8.079  -2.649  1.00 94.08           O  
ATOM   1076  CG  GLU C  56      14.366   4.599  -4.196  1.00 94.08           C  
ATOM   1077  CD  GLU C  56      14.306   3.704  -5.424  1.00 94.08           C  
ATOM   1078  OE1 GLU C  56      15.351   3.133  -5.810  1.00 94.08           O  
ATOM   1079  OE2 GLU C  56      13.205   3.574  -6.004  1.00 94.08           O  
ATOM   1080  N   GLU C  57      10.587   6.224  -2.107  1.00 93.24           N  
ATOM   1081  CA  GLU C  57       9.350   6.980  -1.931  1.00 93.24           C  
ATOM   1082  C   GLU C  57       9.488   8.014  -0.817  1.00 93.24           C  
ATOM   1083  CB  GLU C  57       8.182   6.037  -1.631  1.00 93.24           C  
ATOM   1084  O   GLU C  57       9.044   9.154  -0.963  1.00 93.24           O  
ATOM   1085  CG  GLU C  57       7.698   5.253  -2.842  1.00 93.24           C  
ATOM   1086  CD  GLU C  57       6.476   4.395  -2.553  1.00 93.24           C  
ATOM   1087  OE1 GLU C  57       5.952   3.751  -3.489  1.00 93.24           O  
ATOM   1088  OE2 GLU C  57       6.040   4.368  -1.380  1.00 93.24           O  
ATOM   1089  N   GLU C  58      10.144   7.631   0.273  1.00 94.04           N  
ATOM   1090  CA  GLU C  58      10.328   8.534   1.405  1.00 94.04           C  
ATOM   1091  C   GLU C  58      11.179   9.740   1.018  1.00 94.04           C  
ATOM   1092  CB  GLU C  58      10.969   7.795   2.583  1.00 94.04           C  
ATOM   1093  O   GLU C  58      10.882  10.869   1.415  1.00 94.04           O  
ATOM   1094  CG  GLU C  58      10.006   6.890   3.338  1.00 94.04           C  
ATOM   1095  CD  GLU C  58      10.667   6.129   4.477  1.00 94.04           C  
ATOM   1096  OE1 GLU C  58       9.967   5.763   5.449  1.00 94.04           O  
ATOM   1097  OE2 GLU C  58      11.894   5.899   4.398  1.00 94.04           O  
ATOM   1098  N   GLU C  59      12.264   9.474   0.266  1.00 94.34           N  
ATOM   1099  CA  GLU C  59      13.129  10.562  -0.178  1.00 94.34           C  
ATOM   1100  C   GLU C  59      12.375  11.532  -1.084  1.00 94.34           C  
ATOM   1101  CB  GLU C  59      14.357  10.010  -0.906  1.00 94.34           C  
ATOM   1102  O   GLU C  59      12.496  12.750  -0.935  1.00 94.34           O  
ATOM   1103  CG  GLU C  59      15.373   9.349   0.015  1.00 94.34           C  
ATOM   1104  CD  GLU C  59      16.544   8.729  -0.730  1.00 94.34           C  
ATOM   1105  OE1 GLU C  59      17.468   8.198  -0.073  1.00 94.34           O  
ATOM   1106  OE2 GLU C  59      16.538   8.776  -1.980  1.00 94.34           O  
ATOM   1107  N   LEU C  60      11.599  11.040  -1.979  1.00 93.21           N  
ATOM   1108  CA  LEU C  60      10.812  11.864  -2.890  1.00 93.21           C  
ATOM   1109  C   LEU C  60       9.762  12.666  -2.129  1.00 93.21           C  
ATOM   1110  CB  LEU C  60      10.134  10.992  -3.951  1.00 93.21           C  
ATOM   1111  O   LEU C  60       9.519  13.833  -2.443  1.00 93.21           O  
ATOM   1112  CG  LEU C  60      11.044  10.416  -5.037  1.00 93.21           C  
ATOM   1113  CD1 LEU C  60      10.288   9.387  -5.871  1.00 93.21           C  
ATOM   1114  CD2 LEU C  60      11.591  11.531  -5.923  1.00 93.21           C  
ATOM   1115  N   LEU C  61       9.124  12.029  -1.138  1.00 93.64           N  
ATOM   1116  CA  LEU C  61       8.111  12.702  -0.333  1.00 93.64           C  
ATOM   1117  C   LEU C  61       8.716  13.873   0.434  1.00 93.64           C  
ATOM   1118  CB  LEU C  61       7.461  11.718   0.644  1.00 93.64           C  
ATOM   1119  O   LEU C  61       8.093  14.931   0.554  1.00 93.64           O  
ATOM   1120  CG  LEU C  61       6.405  10.780   0.058  1.00 93.64           C  
ATOM   1121  CD1 LEU C  61       6.078   9.666   1.047  1.00 93.64           C  
ATOM   1122  CD2 LEU C  61       5.147  11.557  -0.315  1.00 93.64           C  
ATOM   1123  N   LYS C  62       9.942  13.675   0.961  1.00 93.26           N  
ATOM   1124  CA  LYS C  62      10.632  14.751   1.667  1.00 93.26           C  
ATOM   1125  C   LYS C  62      10.888  15.938   0.743  1.00 93.26           C  
ATOM   1126  CB  LYS C  62      11.952  14.249   2.253  1.00 93.26           C  
ATOM   1127  O   LYS C  62      10.699  17.091   1.139  1.00 93.26           O  
ATOM   1128  CG  LYS C  62      11.790  13.400   3.506  1.00 93.26           C  
ATOM   1129  CD  LYS C  62      13.138  12.948   4.053  1.00 93.26           C  
ATOM   1130  CE  LYS C  62      12.974  11.994   5.228  1.00 93.26           C  
ATOM   1131  NZ  LYS C  62      14.287  11.449   5.686  1.00 93.26           N  
ATOM   1132  N   LYS C  63      11.376  15.682  -0.486  1.00 93.20           N  
ATOM   1133  CA  LYS C  63      11.626  16.733  -1.467  1.00 93.20           C  
ATOM   1134  C   LYS C  63      10.337  17.463  -1.833  1.00 93.20           C  
ATOM   1135  CB  LYS C  63      12.273  16.151  -2.725  1.00 93.20           C  
ATOM   1136  O   LYS C  63      10.322  18.690  -1.947  1.00 93.20           O  
ATOM   1137  CG  LYS C  63      13.719  15.716  -2.533  1.00 93.20           C  
ATOM   1138  CD  LYS C  63      14.300  15.128  -3.811  1.00 93.20           C  
ATOM   1139  CE  LYS C  63      15.707  14.589  -3.591  1.00 93.20           C  
ATOM   1140  NZ  LYS C  63      16.240  13.915  -4.812  1.00 93.20           N  
ATOM   1141  N   LEU C  64       9.188  16.668  -2.035  1.00 91.96           N  
ATOM   1142  CA  LEU C  64       7.893  17.248  -2.374  1.00 91.96           C  
ATOM   1143  C   LEU C  64       7.384  18.139  -1.245  1.00 91.96           C  
ATOM   1144  CB  LEU C  64       6.873  16.146  -2.669  1.00 91.96           C  
ATOM   1145  O   LEU C  64       6.851  19.222  -1.496  1.00 91.96           O  
ATOM   1146  CG  LEU C  64       5.453  16.608  -3.002  1.00 91.96           C  
ATOM   1147  CD1 LEU C  64       5.462  17.509  -4.232  1.00 91.96           C  
ATOM   1148  CD2 LEU C  64       4.537  15.408  -3.219  1.00 91.96           C  
ATOM   1149  N   GLU C  65       7.553  17.692  -0.040  1.00 93.28           N  
ATOM   1150  CA  GLU C  65       7.117  18.468   1.117  1.00 93.28           C  
ATOM   1151  C   GLU C  65       7.807  19.829   1.162  1.00 93.28           C  
ATOM   1152  CB  GLU C  65       7.386  17.699   2.413  1.00 93.28           C  
ATOM   1153  O   GLU C  65       7.180  20.839   1.487  1.00 93.28           O  
ATOM   1154  CG  GLU C  65       6.316  16.671   2.752  1.00 93.28           C  
ATOM   1155  CD  GLU C  65       6.609  15.899   4.029  1.00 93.28           C  
ATOM   1156  OE1 GLU C  65       5.732  15.136   4.491  1.00 93.28           O  
ATOM   1157  OE2 GLU C  65       7.725  16.060   4.571  1.00 93.28           O  
ATOM   1158  N   LYS C  66       9.075  19.878   0.850  1.00 92.39           N  
ATOM   1159  CA  LYS C  66       9.836  21.123   0.831  1.00 92.39           C  
ATOM   1160  C   LYS C  66       9.313  22.071  -0.244  1.00 92.39           C  
ATOM   1161  CB  LYS C  66      11.322  20.841   0.603  1.00 92.39           C  
ATOM   1162  O   LYS C  66       9.146  23.267   0.004  1.00 92.39           O  
ATOM   1163  CG  LYS C  66      12.219  22.057   0.786  1.00 92.39           C  
ATOM   1164  CD  LYS C  66      13.688  21.701   0.600  1.00 92.39           C  
ATOM   1165  CE  LYS C  66      14.575  22.937   0.662  1.00 92.39           C  
ATOM   1166  NZ  LYS C  66      16.012  22.600   0.431  1.00 92.39           N  
ATOM   1167  N   ILE C  67       9.045  21.571  -1.406  1.00 90.36           N  
ATOM   1168  CA  ILE C  67       8.563  22.354  -2.538  1.00 90.36           C  
ATOM   1169  C   ILE C  67       7.178  22.916  -2.225  1.00 90.36           C  
ATOM   1170  CB  ILE C  67       8.520  21.510  -3.832  1.00 90.36           C  
ATOM   1171  O   ILE C  67       6.890  24.077  -2.525  1.00 90.36           O  
ATOM   1172  CG1 ILE C  67       9.937  21.108  -4.255  1.00 90.36           C  
ATOM   1173  CG2 ILE C  67       7.809  22.275  -4.952  1.00 90.36           C  
ATOM   1174  CD1 ILE C  67       9.980  20.086  -5.383  1.00 90.36           C  
ATOM   1175  N   VAL C  68       6.263  22.064  -1.678  1.00 89.85           N  
ATOM   1176  CA  VAL C  68       4.899  22.473  -1.360  1.00 89.85           C  
ATOM   1177  C   VAL C  68       4.922  23.566  -0.295  1.00 89.85           C  
ATOM   1178  CB  VAL C  68       4.045  21.278  -0.880  1.00 89.85           C  
ATOM   1179  O   VAL C  68       4.148  24.524  -0.362  1.00 89.85           O  
ATOM   1180  CG1 VAL C  68       2.718  21.762  -0.299  1.00 89.85           C  
ATOM   1181  CG2 VAL C  68       3.805  20.299  -2.028  1.00 89.85           C  
ATOM   1182  N   LYS C  69       5.769  23.417   0.744  1.00 89.85           N  
ATOM   1183  CA  LYS C  69       5.900  24.425   1.792  1.00 89.85           C  
ATOM   1184  C   LYS C  69       6.358  25.762   1.216  1.00 89.85           C  
ATOM   1185  CB  LYS C  69       6.878  23.956   2.870  1.00 89.85           C  
ATOM   1186  O   LYS C  69       5.895  26.821   1.645  1.00 89.85           O  
ATOM   1187  CG  LYS C  69       6.257  23.039   3.913  1.00 89.85           C  
ATOM   1188  CD  LYS C  69       7.255  22.680   5.006  1.00 89.85           C  
ATOM   1189  CE  LYS C  69       6.658  21.702   6.010  1.00 89.85           C  
ATOM   1190  NZ  LYS C  69       7.635  21.341   7.080  1.00 89.85           N  
ATOM   1191  N   GLU C  70       7.262  25.751   0.166  1.00 89.00           N  
ATOM   1192  CA  GLU C  70       7.800  26.963  -0.445  1.00 89.00           C  
ATOM   1193  C   GLU C  70       6.773  27.622  -1.361  1.00 89.00           C  
ATOM   1194  CB  GLU C  70       9.078  26.649  -1.227  1.00 89.00           C  
ATOM   1195  O   GLU C  70       6.790  28.841  -1.545  1.00 89.00           O  
ATOM   1196  CG  GLU C  70      10.265  26.285  -0.346  1.00 89.00           C  
ATOM   1197  CD  GLU C  70      11.486  25.843  -1.137  1.00 89.00           C  
ATOM   1198  OE1 GLU C  70      12.541  25.569  -0.521  1.00 89.00           O  
ATOM   1199  OE2 GLU C  70      11.387  25.772  -2.382  1.00 89.00           O  
ATOM   1200  N   ALA C  71       5.940  26.803  -2.055  1.00 83.64           N  
ATOM   1201  CA  ALA C  71       4.916  27.308  -2.965  1.00 83.64           C  
ATOM   1202  C   ALA C  71       3.768  27.955  -2.195  1.00 83.64           C  
ATOM   1203  CB  ALA C  71       4.390  26.182  -3.852  1.00 83.64           C  
ATOM   1204  O   ALA C  71       3.028  28.774  -2.745  1.00 83.64           O  
ATOM   1205  N   SER C  72       3.507  27.659  -0.936  1.00 78.43           N  
ATOM   1206  CA  SER C  72       2.493  28.333  -0.132  1.00 78.43           C  
ATOM   1207  C   SER C  72       3.032  29.628   0.466  1.00 78.43           C  
ATOM   1208  CB  SER C  72       1.996  27.415   0.985  1.00 78.43           C  
ATOM   1209  O   SER C  72       2.287  30.595   0.640  1.00 78.43           O  
ATOM   1210  OG  SER C  72       1.491  26.202   0.453  1.00 78.43           O  
TER    1211      SER C  72                                                      
ATOM   1212  N   PRO D   1       5.106 -16.809  15.387  1.00 69.80           N  
ATOM   1213  CA  PRO D   1       5.441 -15.414  15.684  1.00 69.80           C  
ATOM   1214  C   PRO D   1       5.067 -15.008  17.107  1.00 69.80           C  
ATOM   1215  CB  PRO D   1       4.621 -14.628  14.658  1.00 69.80           C  
ATOM   1216  O   PRO D   1       4.094 -15.522  17.664  1.00 69.80           O  
ATOM   1217  CG  PRO D   1       3.693 -15.635  14.059  1.00 69.80           C  
ATOM   1218  CD  PRO D   1       4.090 -16.999  14.545  1.00 69.80           C  
ATOM   1219  N   ASP D   2       5.920 -14.559  17.735  1.00 81.73           N  
ATOM   1220  CA  ASP D   2       5.580 -13.930  19.008  1.00 81.73           C  
ATOM   1221  C   ASP D   2       4.242 -13.199  18.918  1.00 81.73           C  
ATOM   1222  CB  ASP D   2       6.682 -12.960  19.439  1.00 81.73           C  
ATOM   1223  O   ASP D   2       4.106 -12.232  18.166  1.00 81.73           O  
ATOM   1224  CG  ASP D   2       6.469 -12.404  20.836  1.00 81.73           C  
ATOM   1225  OD1 ASP D   2       7.400 -11.785  21.394  1.00 81.73           O  
ATOM   1226  OD2 ASP D   2       5.362 -12.590  21.385  1.00 81.73           O  
ATOM   1227  N   GLU D   3       3.192 -13.772  19.384  1.00 89.22           N  
ATOM   1228  CA  GLU D   3       1.809 -13.307  19.328  1.00 89.22           C  
ATOM   1229  C   GLU D   3       1.692 -11.865  19.815  1.00 89.22           C  
ATOM   1230  CB  GLU D   3       0.901 -14.218  20.157  1.00 89.22           C  
ATOM   1231  O   GLU D   3       0.924 -11.077  19.258  1.00 89.22           O  
ATOM   1232  CG  GLU D   3      -0.583 -14.019  19.886  1.00 89.22           C  
ATOM   1233  CD  GLU D   3      -1.461 -15.059  20.563  1.00 89.22           C  
ATOM   1234  OE1 GLU D   3      -2.706 -14.945  20.487  1.00 89.22           O  
ATOM   1235  OE2 GLU D   3      -0.901 -15.995  21.175  1.00 89.22           O  
ATOM   1236  N   GLU D   4       2.442 -11.523  20.862  1.00 92.30           N  
ATOM   1237  CA  GLU D   4       2.391 -10.169  21.405  1.00 92.30           C  
ATOM   1238  C   GLU D   4       2.908  -9.149  20.395  1.00 92.30           C  
ATOM   1239  CB  GLU D   4       3.198 -10.079  22.703  1.00 92.30           C  
ATOM   1240  O   GLU D   4       2.297  -8.096  20.200  1.00 92.30           O  
ATOM   1241  CG  GLU D   4       2.955  -8.800  23.491  1.00 92.30           C  
ATOM   1242  CD  GLU D   4       3.701  -8.761  24.815  1.00 92.30           C  
ATOM   1243  OE1 GLU D   4       3.660  -7.716  25.504  1.00 92.30           O  
ATOM   1244  OE2 GLU D   4       4.332  -9.782  25.166  1.00 92.30           O  
ATOM   1245  N   GLU D   5       4.007  -9.392  19.754  1.00 91.32           N  
ATOM   1246  CA  GLU D   5       4.589  -8.509  18.748  1.00 91.32           C  
ATOM   1247  C   GLU D   5       3.672  -8.373  17.536  1.00 91.32           C  
ATOM   1248  CB  GLU D   5       5.964  -9.022  18.313  1.00 91.32           C  
ATOM   1249  O   GLU D   5       3.519  -7.281  16.985  1.00 91.32           O  
ATOM   1250  CG  GLU D   5       6.779  -8.006  17.526  1.00 91.32           C  
ATOM   1251  CD  GLU D   5       8.196  -8.471  17.232  1.00 91.32           C  
ATOM   1252  OE1 GLU D   5       8.952  -7.731  16.563  1.00 91.32           O  
ATOM   1253  OE2 GLU D   5       8.554  -9.586  17.674  1.00 91.32           O  
ATOM   1254  N   LEU D   6       3.089  -9.553  17.149  1.00 89.77           N  
ATOM   1255  CA  LEU D   6       2.149  -9.544  16.033  1.00 89.77           C  
ATOM   1256  C   LEU D   6       0.944  -8.663  16.345  1.00 89.77           C  
ATOM   1257  CB  LEU D   6       1.687 -10.967  15.710  1.00 89.77           C  
ATOM   1258  O   LEU D   6       0.526  -7.857  15.511  1.00 89.77           O  
ATOM   1259  CG  LEU D   6       0.665 -11.107  14.580  1.00 89.77           C  
ATOM   1260  CD1 LEU D   6       1.244 -10.577  13.273  1.00 89.77           C  
ATOM   1261  CD2 LEU D   6       0.231 -12.561  14.429  1.00 89.77           C  
ATOM   1262  N   GLU D   7       0.324  -8.804  17.566  1.00 91.64           N  
ATOM   1263  CA  GLU D   7      -0.841  -8.022  17.969  1.00 91.64           C  
ATOM   1264  C   GLU D   7      -0.515  -6.532  18.020  1.00 91.64           C  
ATOM   1265  CB  GLU D   7      -1.361  -8.494  19.330  1.00 91.64           C  
ATOM   1266  O   GLU D   7      -1.330  -5.699  17.619  1.00 91.64           O  
ATOM   1267  CG  GLU D   7      -2.694  -7.877  19.726  1.00 91.64           C  
ATOM   1268  CD  GLU D   7      -3.839  -8.284  18.812  1.00 91.64           C  
ATOM   1269  OE1 GLU D   7      -4.853  -7.554  18.747  1.00 91.64           O  
ATOM   1270  OE2 GLU D   7      -3.721  -9.344  18.157  1.00 91.64           O  
ATOM   1271  N   LYS D   8       0.652  -6.235  18.513  1.00 92.23           N  
ATOM   1272  CA  LYS D   8       1.081  -4.840  18.556  1.00 92.23           C  
ATOM   1273  C   LYS D   8       1.179  -4.251  17.152  1.00 92.23           C  
ATOM   1274  CB  LYS D   8       2.426  -4.713  19.273  1.00 92.23           C  
ATOM   1275  O   LYS D   8       0.717  -3.134  16.908  1.00 92.23           O  
ATOM   1276  CG  LYS D   8       2.854  -3.277  19.536  1.00 92.23           C  
ATOM   1277  CD  LYS D   8       4.189  -3.217  20.267  1.00 92.23           C  
ATOM   1278  CE  LYS D   8       4.690  -1.785  20.401  1.00 92.23           C  
ATOM   1279  NZ  LYS D   8       6.005  -1.722  21.107  1.00 92.23           N  
ATOM   1280  N   LEU D   9       1.763  -4.953  16.198  1.00 90.70           N  
ATOM   1281  CA  LEU D   9       1.911  -4.508  14.817  1.00 90.70           C  
ATOM   1282  C   LEU D   9       0.550  -4.360  14.145  1.00 90.70           C  
ATOM   1283  CB  LEU D   9       2.779  -5.491  14.027  1.00 90.70           C  
ATOM   1284  O   LEU D   9       0.299  -3.370  13.453  1.00 90.70           O  
ATOM   1285  CG  LEU D   9       3.135  -5.084  12.596  1.00 90.70           C  
ATOM   1286  CD1 LEU D   9       3.849  -3.736  12.591  1.00 90.70           C  
ATOM   1287  CD2 LEU D   9       3.996  -6.154  11.934  1.00 90.70           C  
ATOM   1288  N   LEU D  10      -0.350  -5.301  14.410  1.00 90.71           N  
ATOM   1289  CA  LEU D  10      -1.679  -5.256  13.811  1.00 90.71           C  
ATOM   1290  C   LEU D  10      -2.482  -4.081  14.357  1.00 90.71           C  
ATOM   1291  CB  LEU D  10      -2.429  -6.566  14.070  1.00 90.71           C  
ATOM   1292  O   LEU D  10      -3.252  -3.456  13.624  1.00 90.71           O  
ATOM   1293  CG  LEU D  10      -1.930  -7.795  13.309  1.00 90.71           C  
ATOM   1294  CD1 LEU D  10      -2.690  -9.040  13.756  1.00 90.71           C  
ATOM   1295  CD2 LEU D  10      -2.073  -7.587  11.805  1.00 90.71           C  
ATOM   1296  N   ARG D  11      -2.359  -3.742  15.653  1.00 92.63           N  
ATOM   1297  CA  ARG D  11      -3.015  -2.576  16.237  1.00 92.63           C  
ATOM   1298  C   ARG D  11      -2.548  -1.290  15.564  1.00 92.63           C  
ATOM   1299  CB  ARG D  11      -2.747  -2.506  17.742  1.00 92.63           C  
ATOM   1300  O   ARG D  11      -3.361  -0.423  15.237  1.00 92.63           O  
ATOM   1301  CG  ARG D  11      -3.541  -1.426  18.460  1.00 92.63           C  
ATOM   1302  CD  ARG D  11      -3.268  -1.426  19.957  1.00 92.63           C  
ATOM   1303  NE  ARG D  11      -1.850  -1.236  20.247  1.00 92.63           N  
ATOM   1304  NH1 ARG D  11      -1.883  -2.427  22.226  1.00 92.63           N  
ATOM   1305  NH2 ARG D  11       0.070  -1.484  21.483  1.00 92.63           N  
ATOM   1306  CZ  ARG D  11      -1.224  -1.716  21.318  1.00 92.63           C  
ATOM   1307  N   LYS D  12      -1.217  -1.130  15.309  1.00 92.48           N  
ATOM   1308  CA  LYS D  12      -0.664   0.037  14.629  1.00 92.48           C  
ATOM   1309  C   LYS D  12      -1.209   0.155  13.208  1.00 92.48           C  
ATOM   1310  CB  LYS D  12       0.864  -0.032  14.600  1.00 92.48           C  
ATOM   1311  O   LYS D  12      -1.520   1.255  12.746  1.00 92.48           O  
ATOM   1312  CG  LYS D  12       1.520   0.217  15.950  1.00 92.48           C  
ATOM   1313  CD  LYS D  12       3.039   0.154  15.853  1.00 92.48           C  
ATOM   1314  CE  LYS D  12       3.696   0.363  17.210  1.00 92.48           C  
ATOM   1315  NZ  LYS D  12       5.184   0.258  17.128  1.00 92.48           N  
ATOM   1316  N   ILE D  13      -1.321  -0.975  12.523  1.00 91.16           N  
ATOM   1317  CA  ILE D  13      -1.827  -1.004  11.155  1.00 91.16           C  
ATOM   1318  C   ILE D  13      -3.291  -0.568  11.137  1.00 91.16           C  
ATOM   1319  CB  ILE D  13      -1.678  -2.408  10.527  1.00 91.16           C  
ATOM   1320  O   ILE D  13      -3.694   0.238  10.296  1.00 91.16           O  
ATOM   1321  CG1 ILE D  13      -0.201  -2.722  10.266  1.00 91.16           C  
ATOM   1322  CG2 ILE D  13      -2.496  -2.512   9.237  1.00 91.16           C  
ATOM   1323  CD1 ILE D  13       0.058  -4.155   9.821  1.00 91.16           C  
ATOM   1324  N   ARG D  14      -4.130  -1.066  12.105  1.00 91.77           N  
ATOM   1325  CA  ARG D  14      -5.542  -0.704  12.172  1.00 91.77           C  
ATOM   1326  C   ARG D  14      -5.713   0.789  12.433  1.00 91.77           C  
ATOM   1327  CB  ARG D  14      -6.253  -1.511  13.261  1.00 91.77           C  
ATOM   1328  O   ARG D  14      -6.586   1.432  11.846  1.00 91.77           O  
ATOM   1329  CG  ARG D  14      -6.496  -2.965  12.890  1.00 91.77           C  
ATOM   1330  CD  ARG D  14      -7.438  -3.648  13.871  1.00 91.77           C  
ATOM   1331  NE  ARG D  14      -6.818  -3.823  15.181  1.00 91.77           N  
ATOM   1332  NH1 ARG D  14      -6.281  -6.046  14.859  1.00 91.77           N  
ATOM   1333  NH2 ARG D  14      -5.743  -5.006  16.830  1.00 91.77           N  
ATOM   1334  CZ  ARG D  14      -6.282  -4.958  15.621  1.00 91.77           C  
ATOM   1335  N   GLU D  15      -4.899   1.341  13.297  1.00 93.29           N  
ATOM   1336  CA  GLU D  15      -4.952   2.770  13.586  1.00 93.29           C  
ATOM   1337  C   GLU D  15      -4.602   3.597  12.352  1.00 93.29           C  
ATOM   1338  CB  GLU D  15      -4.009   3.121  14.739  1.00 93.29           C  
ATOM   1339  O   GLU D  15      -5.247   4.609  12.073  1.00 93.29           O  
ATOM   1340  CG  GLU D  15      -4.500   2.651  16.101  1.00 93.29           C  
ATOM   1341  CD  GLU D  15      -3.503   2.905  17.220  1.00 93.29           C  
ATOM   1342  OE1 GLU D  15      -3.801   2.567  18.387  1.00 93.29           O  
ATOM   1343  OE2 GLU D  15      -2.414   3.449  16.926  1.00 93.29           O  
ATOM   1344  N   LEU D  16      -3.607   3.112  11.652  1.00 91.84           N  
ATOM   1345  CA  LEU D  16      -3.186   3.807  10.440  1.00 91.84           C  
ATOM   1346  C   LEU D  16      -4.275   3.750   9.374  1.00 91.84           C  
ATOM   1347  CB  LEU D  16      -1.891   3.200   9.896  1.00 91.84           C  
ATOM   1348  O   LEU D  16      -4.521   4.738   8.678  1.00 91.84           O  
ATOM   1349  CG  LEU D  16      -1.225   3.946   8.739  1.00 91.84           C  
ATOM   1350  CD1 LEU D  16      -0.924   5.386   9.141  1.00 91.84           C  
ATOM   1351  CD2 LEU D  16       0.048   3.230   8.302  1.00 91.84           C  
ATOM   1352  N   ILE D  17      -4.966   2.657   9.273  1.00 91.20           N  
ATOM   1353  CA  ILE D  17      -6.040   2.494   8.299  1.00 91.20           C  
ATOM   1354  C   ILE D  17      -7.171   3.471   8.611  1.00 91.20           C  
ATOM   1355  CB  ILE D  17      -6.574   1.044   8.284  1.00 91.20           C  
ATOM   1356  O   ILE D  17      -7.747   4.075   7.702  1.00 91.20           O  
ATOM   1357  CG1 ILE D  17      -5.526   0.095   7.691  1.00 91.20           C  
ATOM   1358  CG2 ILE D  17      -7.890   0.961   7.504  1.00 91.20           C  
ATOM   1359  CD1 ILE D  17      -5.904  -1.377   7.778  1.00 91.20           C  
ATOM   1360  N   LYS D  18      -7.514   3.645   9.856  1.00 92.95           N  
ATOM   1361  CA  LYS D  18      -8.532   4.616  10.248  1.00 92.95           C  
ATOM   1362  C   LYS D  18      -8.133   6.029   9.835  1.00 92.95           C  
ATOM   1363  CB  LYS D  18      -8.774   4.560  11.757  1.00 92.95           C  
ATOM   1364  O   LYS D  18      -8.964   6.797   9.345  1.00 92.95           O  
ATOM   1365  CG  LYS D  18      -9.592   3.359  12.209  1.00 92.95           C  
ATOM   1366  CD  LYS D  18      -9.882   3.410  13.704  1.00 92.95           C  
ATOM   1367  CE  LYS D  18     -10.613   2.160  14.175  1.00 92.95           C  
ATOM   1368  NZ  LYS D  18     -10.851   2.181  15.650  1.00 92.95           N  
ATOM   1369  N   GLU D  19      -6.824   6.372  10.073  1.00 92.67           N  
ATOM   1370  CA  GLU D  19      -6.317   7.678   9.663  1.00 92.67           C  
ATOM   1371  C   GLU D  19      -6.414   7.857   8.150  1.00 92.67           C  
ATOM   1372  CB  GLU D  19      -4.869   7.861  10.122  1.00 92.67           C  
ATOM   1373  O   GLU D  19      -6.776   8.933   7.669  1.00 92.67           O  
ATOM   1374  CG  GLU D  19      -4.331   9.270   9.915  1.00 92.67           C  
ATOM   1375  CD  GLU D  19      -2.959   9.485  10.532  1.00 92.67           C  
ATOM   1376  OE1 GLU D  19      -2.387  10.587  10.370  1.00 92.67           O  
ATOM   1377  OE2 GLU D  19      -2.451   8.545  11.182  1.00 92.67           O  
ATOM   1378  N   ILE D  20      -6.071   6.840   7.415  1.00 91.04           N  
ATOM   1379  CA  ILE D  20      -6.137   6.866   5.958  1.00 91.04           C  
ATOM   1380  C   ILE D  20      -7.575   7.121   5.511  1.00 91.04           C  
ATOM   1381  CB  ILE D  20      -5.611   5.549   5.345  1.00 91.04           C  
ATOM   1382  O   ILE D  20      -7.820   7.940   4.622  1.00 91.04           O  
ATOM   1383  CG1 ILE D  20      -4.094   5.440   5.535  1.00 91.04           C  
ATOM   1384  CG2 ILE D  20      -5.985   5.455   3.863  1.00 91.04           C  
ATOM   1385  CD1 ILE D  20      -3.521   4.075   5.179  1.00 91.04           C  
ATOM   1386  N   GLU D  21      -8.557   6.500   6.124  1.00 92.74           N  
ATOM   1387  CA  GLU D  21      -9.967   6.661   5.781  1.00 92.74           C  
ATOM   1388  C   GLU D  21     -10.432   8.096   6.015  1.00 92.74           C  
ATOM   1389  CB  GLU D  21     -10.831   5.690   6.589  1.00 92.74           C  
ATOM   1390  O   GLU D  21     -11.198   8.643   5.220  1.00 92.74           O  
ATOM   1391  CG  GLU D  21     -10.700   4.239   6.151  1.00 92.74           C  
ATOM   1392  CD  GLU D  21     -11.451   3.270   7.050  1.00 92.74           C  
ATOM   1393  OE1 GLU D  21     -11.578   2.078   6.687  1.00 92.74           O  
ATOM   1394  OE2 GLU D  21     -11.918   3.706   8.126  1.00 92.74           O  
ATOM   1395  N   GLU D  22      -9.918   8.672   7.078  1.00 92.49           N  
ATOM   1396  CA  GLU D  22     -10.281  10.052   7.389  1.00 92.49           C  
ATOM   1397  C   GLU D  22      -9.748  11.014   6.332  1.00 92.49           C  
ATOM   1398  CB  GLU D  22      -9.756  10.447   8.772  1.00 92.49           C  
ATOM   1399  O   GLU D  22     -10.459  11.924   5.898  1.00 92.49           O  
ATOM   1400  CG  GLU D  22     -10.521   9.812   9.924  1.00 92.49           C  
ATOM   1401  CD  GLU D  22      -9.906  10.103  11.285  1.00 92.49           C  
ATOM   1402  OE1 GLU D  22     -10.430   9.603  12.306  1.00 92.49           O  
ATOM   1403  OE2 GLU D  22      -8.894  10.837  11.329  1.00 92.49           O  
ATOM   1404  N   VAL D  23      -8.509  10.827   5.883  1.00 90.79           N  
ATOM   1405  CA  VAL D  23      -7.891  11.703   4.893  1.00 90.79           C  
ATOM   1406  C   VAL D  23      -8.571  11.513   3.539  1.00 90.79           C  
ATOM   1407  CB  VAL D  23      -6.374  11.438   4.770  1.00 90.79           C  
ATOM   1408  O   VAL D  23      -8.772  12.478   2.798  1.00 90.79           O  
ATOM   1409  CG1 VAL D  23      -5.768  12.281   3.650  1.00 90.79           C  
ATOM   1410  CG2 VAL D  23      -5.673  11.725   6.097  1.00 90.79           C  
ATOM   1411  N   ILE D  24      -8.942  10.284   3.261  1.00 90.58           N  
ATOM   1412  CA  ILE D  24      -9.645  10.007   2.014  1.00 90.58           C  
ATOM   1413  C   ILE D  24     -10.989  10.733   2.006  1.00 90.58           C  
ATOM   1414  CB  ILE D  24      -9.855   8.490   1.808  1.00 90.58           C  
ATOM   1415  O   ILE D  24     -11.377  11.322   0.995  1.00 90.58           O  
ATOM   1416  CG1 ILE D  24      -8.524   7.808   1.472  1.00 90.58           C  
ATOM   1417  CG2 ILE D  24     -10.895   8.231   0.714  1.00 90.58           C  
ATOM   1418  CD1 ILE D  24      -8.609   6.289   1.394  1.00 90.58           C  
ATOM   1419  N   LYS D  25     -11.729  10.684   3.139  1.00 92.21           N  
ATOM   1420  CA  LYS D  25     -12.997  11.398   3.255  1.00 92.21           C  
ATOM   1421  C   LYS D  25     -12.804  12.899   3.054  1.00 92.21           C  
ATOM   1422  CB  LYS D  25     -13.641  11.131   4.616  1.00 92.21           C  
ATOM   1423  O   LYS D  25     -13.591  13.544   2.359  1.00 92.21           O  
ATOM   1424  CG  LYS D  25     -15.056  11.673   4.749  1.00 92.21           C  
ATOM   1425  CD  LYS D  25     -15.659  11.336   6.107  1.00 92.21           C  
ATOM   1426  CE  LYS D  25     -17.045  11.946   6.271  1.00 92.21           C  
ATOM   1427  NZ  LYS D  25     -17.584  11.734   7.648  1.00 92.21           N  
ATOM   1428  N   GLU D  26     -11.733  13.471   3.741  1.00 90.94           N  
ATOM   1429  CA  GLU D  26     -11.409  14.884   3.575  1.00 90.94           C  
ATOM   1430  C   GLU D  26     -11.143  15.221   2.111  1.00 90.94           C  
ATOM   1431  CB  GLU D  26     -10.197  15.262   4.430  1.00 90.94           C  
ATOM   1432  O   GLU D  26     -11.602  16.251   1.612  1.00 90.94           O  
ATOM   1433  CG  GLU D  26      -9.851  16.744   4.386  1.00 90.94           C  
ATOM   1434  CD  GLU D  26      -8.631  17.100   5.220  1.00 90.94           C  
ATOM   1435  OE1 GLU D  26      -8.137  18.246   5.115  1.00 90.94           O  
ATOM   1436  OE2 GLU D  26      -8.164  16.226   5.984  1.00 90.94           O  
ATOM   1437  N   TYR D  27     -10.330  14.343   1.422  1.00 89.09           N  
ATOM   1438  CA  TYR D  27     -10.001  14.528   0.013  1.00 89.09           C  
ATOM   1439  C   TYR D  27     -11.260  14.525  -0.846  1.00 89.09           C  
ATOM   1440  CB  TYR D  27      -9.041  13.433  -0.463  1.00 89.09           C  
ATOM   1441  O   TYR D  27     -11.420  15.374  -1.726  1.00 89.09           O  
ATOM   1442  CG  TYR D  27      -8.592  13.600  -1.895  1.00 89.09           C  
ATOM   1443  CD1 TYR D  27      -9.253  12.946  -2.933  1.00 89.09           C  
ATOM   1444  CD2 TYR D  27      -7.507  14.409  -2.212  1.00 89.09           C  
ATOM   1445  CE1 TYR D  27      -8.841  13.095  -4.253  1.00 89.09           C  
ATOM   1446  CE2 TYR D  27      -7.087  14.566  -3.528  1.00 89.09           C  
ATOM   1447  OH  TYR D  27      -7.348  14.057  -5.846  1.00 89.09           O  
ATOM   1448  CZ  TYR D  27      -7.759  13.906  -4.541  1.00 89.09           C  
ATOM   1449  N   GLN D  28     -12.198  13.632  -0.585  1.00 90.20           N  
ATOM   1450  CA  GLN D  28     -13.442  13.529  -1.341  1.00 90.20           C  
ATOM   1451  C   GLN D  28     -14.322  14.757  -1.122  1.00 90.20           C  
ATOM   1452  CB  GLN D  28     -14.203  12.261  -0.953  1.00 90.20           C  
ATOM   1453  O   GLN D  28     -14.935  15.263  -2.064  1.00 90.20           O  
ATOM   1454  CG  GLN D  28     -13.562  10.978  -1.464  1.00 90.20           C  
ATOM   1455  CD  GLN D  28     -14.253   9.730  -0.946  1.00 90.20           C  
ATOM   1456  NE2 GLN D  28     -14.058   8.614  -1.639  1.00 90.20           N  
ATOM   1457  OE1 GLN D  28     -14.955   9.770   0.069  1.00 90.20           O  
ATOM   1458  N   GLU D  29     -14.405  15.252   0.162  1.00 91.61           N  
ATOM   1459  CA  GLU D  29     -15.192  16.442   0.472  1.00 91.61           C  
ATOM   1460  C   GLU D  29     -14.650  17.668  -0.258  1.00 91.61           C  
ATOM   1461  CB  GLU D  29     -15.214  16.695   1.981  1.00 91.61           C  
ATOM   1462  O   GLU D  29     -15.420  18.485  -0.767  1.00 91.61           O  
ATOM   1463  CG  GLU D  29     -16.060  15.699   2.760  1.00 91.61           C  
ATOM   1464  CD  GLU D  29     -15.928  15.848   4.267  1.00 91.61           C  
ATOM   1465  OE1 GLU D  29     -16.607  15.106   5.013  1.00 91.61           O  
ATOM   1466  OE2 GLU D  29     -15.139  16.715   4.706  1.00 91.61           O  
ATOM   1467  N   LEU D  30     -13.309  17.788  -0.341  1.00 89.64           N  
ATOM   1468  CA  LEU D  30     -12.668  18.895  -1.042  1.00 89.64           C  
ATOM   1469  C   LEU D  30     -12.995  18.858  -2.531  1.00 89.64           C  
ATOM   1470  CB  LEU D  30     -11.151  18.851  -0.840  1.00 89.64           C  
ATOM   1471  O   LEU D  30     -13.247  19.900  -3.142  1.00 89.64           O  
ATOM   1472  CG  LEU D  30     -10.639  19.261   0.542  1.00 89.64           C  
ATOM   1473  CD1 LEU D  30      -9.162  18.912   0.685  1.00 89.64           C  
ATOM   1474  CD2 LEU D  30     -10.867  20.751   0.776  1.00 89.64           C  
ATOM   1475  N   LYS D  31     -13.018  17.635  -3.114  1.00 87.96           N  
ATOM   1476  CA  LYS D  31     -13.319  17.461  -4.532  1.00 87.96           C  
ATOM   1477  C   LYS D  31     -14.761  17.856  -4.840  1.00 87.96           C  
ATOM   1478  CB  LYS D  31     -13.069  16.014  -4.960  1.00 87.96           C  
ATOM   1479  O   LYS D  31     -15.038  18.448  -5.885  1.00 87.96           O  
ATOM   1480  CG  LYS D  31     -13.128  15.795  -6.465  1.00 87.96           C  
ATOM   1481  CD  LYS D  31     -12.943  14.326  -6.823  1.00 87.96           C  
ATOM   1482  CE  LYS D  31     -13.296  14.057  -8.279  1.00 87.96           C  
ATOM   1483  NZ  LYS D  31     -13.199  12.604  -8.613  1.00 87.96           N  
ATOM   1484  N   GLU D  32     -15.683  17.554  -3.926  1.00 88.82           N  
ATOM   1485  CA  GLU D  32     -17.104  17.825  -4.122  1.00 88.82           C  
ATOM   1486  C   GLU D  32     -17.398  19.320  -4.037  1.00 88.82           C  
ATOM   1487  CB  GLU D  32     -17.944  17.064  -3.093  1.00 88.82           C  
ATOM   1488  O   GLU D  32     -18.294  19.821  -4.719  1.00 88.82           O  
ATOM   1489  CG  GLU D  32     -18.028  15.567  -3.353  1.00 88.82           C  
ATOM   1490  CD  GLU D  32     -18.747  14.805  -2.251  1.00 88.82           C  
ATOM   1491  OE1 GLU D  32     -18.833  13.559  -2.331  1.00 88.82           O  
ATOM   1492  OE2 GLU D  32     -19.228  15.460  -1.300  1.00 88.82           O  
ATOM   1493  N   ARG D  33     -16.670  20.058  -3.160  1.00 84.96           N  
ATOM   1494  CA  ARG D  33     -16.867  21.500  -3.053  1.00 84.96           C  
ATOM   1495  C   ARG D  33     -16.601  22.190  -4.386  1.00 84.96           C  
ATOM   1496  CB  ARG D  33     -15.961  22.087  -1.969  1.00 84.96           C  
ATOM   1497  O   ARG D  33     -17.319  23.117  -4.766  1.00 84.96           O  
ATOM   1498  CG  ARG D  33     -16.481  21.886  -0.555  1.00 84.96           C  
ATOM   1499  CD  ARG D  33     -15.601  22.580   0.475  1.00 84.96           C  
ATOM   1500  NE  ARG D  33     -15.873  22.102   1.827  1.00 84.96           N  
ATOM   1501  NH1 ARG D  33     -14.347  23.501   2.852  1.00 84.96           N  
ATOM   1502  NH2 ARG D  33     -15.596  22.046   4.107  1.00 84.96           N  
ATOM   1503  CZ  ARG D  33     -15.271  22.551   2.926  1.00 84.96           C  
ATOM   1504  N   GLY D  34     -15.697  21.649  -5.435  1.00 77.92           N  
ATOM   1505  CA  GLY D  34     -15.410  21.992  -6.819  1.00 77.92           C  
ATOM   1506  C   GLY D  34     -15.370  23.489  -7.067  1.00 77.92           C  
ATOM   1507  O   GLY D  34     -16.027  23.989  -7.982  1.00 77.92           O  
ATOM   1508  N   ASP D  35     -14.908  24.292  -6.153  1.00 76.96           N  
ATOM   1509  CA  ASP D  35     -14.928  25.724  -6.438  1.00 76.96           C  
ATOM   1510  C   ASP D  35     -13.801  26.109  -7.393  1.00 76.96           C  
ATOM   1511  CB  ASP D  35     -14.818  26.530  -5.142  1.00 76.96           C  
ATOM   1512  O   ASP D  35     -13.812  27.201  -7.966  1.00 76.96           O  
ATOM   1513  CG  ASP D  35     -13.630  26.122  -4.289  1.00 76.96           C  
ATOM   1514  OD1 ASP D  35     -13.452  26.680  -3.185  1.00 76.96           O  
ATOM   1515  OD2 ASP D  35     -12.863  25.237  -4.727  1.00 76.96           O  
ATOM   1516  N   GLY D  36     -12.800  25.123  -7.814  1.00 79.71           N  
ATOM   1517  CA  GLY D  36     -11.736  25.304  -8.789  1.00 79.71           C  
ATOM   1518  C   GLY D  36     -10.830  26.478  -8.472  1.00 79.71           C  
ATOM   1519  O   GLY D  36      -9.985  26.855  -9.287  1.00 79.71           O  
ATOM   1520  N   GLY D  37     -10.839  26.955  -7.408  1.00 82.74           N  
ATOM   1521  CA  GLY D  37      -9.991  28.087  -7.068  1.00 82.74           C  
ATOM   1522  C   GLY D  37      -8.634  27.676  -6.529  1.00 82.74           C  
ATOM   1523  O   GLY D  37      -8.375  26.488  -6.325  1.00 82.74           O  
ATOM   1524  N   GLU D  38      -7.676  28.540  -6.428  1.00 88.91           N  
ATOM   1525  CA  GLU D  38      -6.305  28.364  -5.960  1.00 88.91           C  
ATOM   1526  C   GLU D  38      -6.272  27.737  -4.569  1.00 88.91           C  
ATOM   1527  CB  GLU D  38      -5.564  29.704  -5.951  1.00 88.91           C  
ATOM   1528  O   GLU D  38      -5.426  26.887  -4.286  1.00 88.91           O  
ATOM   1529  CG  GLU D  38      -4.055  29.571  -5.798  1.00 88.91           C  
ATOM   1530  CD  GLU D  38      -3.326  30.904  -5.859  1.00 88.91           C  
ATOM   1531  OE1 GLU D  38      -2.100  30.937  -5.610  1.00 88.91           O  
ATOM   1532  OE2 GLU D  38      -3.988  31.924  -6.156  1.00 88.91           O  
ATOM   1533  N   LYS D  39      -7.242  28.223  -3.786  1.00 90.21           N  
ATOM   1534  CA  LYS D  39      -7.301  27.681  -2.432  1.00 90.21           C  
ATOM   1535  C   LYS D  39      -7.609  26.186  -2.451  1.00 90.21           C  
ATOM   1536  CB  LYS D  39      -8.351  28.422  -1.602  1.00 90.21           C  
ATOM   1537  O   LYS D  39      -6.982  25.409  -1.728  1.00 90.21           O  
ATOM   1538  CG  LYS D  39      -8.355  28.043  -0.128  1.00 90.21           C  
ATOM   1539  CD  LYS D  39      -9.381  28.853   0.654  1.00 90.21           C  
ATOM   1540  CE  LYS D  39      -9.454  28.410   2.109  1.00 90.21           C  
ATOM   1541  NZ  LYS D  39     -10.529  29.129   2.854  1.00 90.21           N  
ATOM   1542  N   GLU D  40      -8.582  25.774  -3.221  1.00 89.72           N  
ATOM   1543  CA  GLU D  40      -8.942  24.366  -3.352  1.00 89.72           C  
ATOM   1544  C   GLU D  40      -7.767  23.542  -3.873  1.00 89.72           C  
ATOM   1545  CB  GLU D  40     -10.150  24.203  -4.279  1.00 89.72           C  
ATOM   1546  O   GLU D  40      -7.502  22.446  -3.374  1.00 89.72           O  
ATOM   1547  CG  GLU D  40     -10.613  22.762  -4.439  1.00 89.72           C  
ATOM   1548  CD  GLU D  40     -11.708  22.596  -5.480  1.00 89.72           C  
ATOM   1549  OE1 GLU D  40     -12.051  21.442  -5.822  1.00 89.72           O  
ATOM   1550  OE2 GLU D  40     -12.228  23.629  -5.958  1.00 89.72           O  
ATOM   1551  N   GLU D  41      -7.077  24.090  -4.813  1.00 88.53           N  
ATOM   1552  CA  GLU D  41      -5.935  23.390  -5.393  1.00 88.53           C  
ATOM   1553  C   GLU D  41      -4.862  23.120  -4.343  1.00 88.53           C  
ATOM   1554  CB  GLU D  41      -5.344  24.195  -6.554  1.00 88.53           C  
ATOM   1555  O   GLU D  41      -4.311  22.018  -4.280  1.00 88.53           O  
ATOM   1556  CG  GLU D  41      -4.288  23.442  -7.350  1.00 88.53           C  
ATOM   1557  CD  GLU D  41      -3.788  24.213  -8.561  1.00 88.53           C  
ATOM   1558  OE1 GLU D  41      -2.868  23.722  -9.255  1.00 88.53           O  
ATOM   1559  OE2 GLU D  41      -4.319  25.316  -8.818  1.00 88.53           O  
ATOM   1560  N   LYS D  42      -4.587  24.129  -3.569  1.00 89.80           N  
ATOM   1561  CA  LYS D  42      -3.592  23.981  -2.510  1.00 89.80           C  
ATOM   1562  C   LYS D  42      -4.029  22.934  -1.489  1.00 89.80           C  
ATOM   1563  CB  LYS D  42      -3.344  25.320  -1.815  1.00 89.80           C  
ATOM   1564  O   LYS D  42      -3.220  22.117  -1.046  1.00 89.80           O  
ATOM   1565  CG  LYS D  42      -2.485  26.285  -2.619  1.00 89.80           C  
ATOM   1566  CD  LYS D  42      -2.203  27.564  -1.841  1.00 89.80           C  
ATOM   1567  CE  LYS D  42      -1.435  28.574  -2.682  1.00 89.80           C  
ATOM   1568  NZ  LYS D  42      -1.215  29.855  -1.947  1.00 89.80           N  
ATOM   1569  N   GLU D  43      -5.265  22.952  -1.110  1.00 90.76           N  
ATOM   1570  CA  GLU D  43      -5.792  21.999  -0.138  1.00 90.76           C  
ATOM   1571  C   GLU D  43      -5.754  20.575  -0.685  1.00 90.76           C  
ATOM   1572  CB  GLU D  43      -7.222  22.371   0.260  1.00 90.76           C  
ATOM   1573  O   GLU D  43      -5.458  19.630   0.049  1.00 90.76           O  
ATOM   1574  CG  GLU D  43      -7.312  23.602   1.151  1.00 90.76           C  
ATOM   1575  CD  GLU D  43      -8.741  23.995   1.489  1.00 90.76           C  
ATOM   1576  OE1 GLU D  43      -8.950  24.739   2.474  1.00 90.76           O  
ATOM   1577  OE2 GLU D  43      -9.661  23.555   0.762  1.00 90.76           O  
ATOM   1578  N   LEU D  44      -6.023  20.444  -1.972  1.00 89.13           N  
ATOM   1579  CA  LEU D  44      -5.986  19.132  -2.608  1.00 89.13           C  
ATOM   1580  C   LEU D  44      -4.563  18.586  -2.646  1.00 89.13           C  
ATOM   1581  CB  LEU D  44      -6.554  19.208  -4.028  1.00 89.13           C  
ATOM   1582  O   LEU D  44      -4.341  17.399  -2.395  1.00 89.13           O  
ATOM   1583  CG  LEU D  44      -8.079  19.214  -4.148  1.00 89.13           C  
ATOM   1584  CD1 LEU D  44      -8.497  19.601  -5.563  1.00 89.13           C  
ATOM   1585  CD2 LEU D  44      -8.650  17.851  -3.771  1.00 89.13           C  
ATOM   1586  N   ILE D  45      -3.611  19.461  -2.961  1.00 88.84           N  
ATOM   1587  CA  ILE D  45      -2.207  19.064  -2.997  1.00 88.84           C  
ATOM   1588  C   ILE D  45      -1.766  18.604  -1.609  1.00 88.84           C  
ATOM   1589  CB  ILE D  45      -1.306  20.218  -3.490  1.00 88.84           C  
ATOM   1590  O   ILE D  45      -1.109  17.570  -1.472  1.00 88.84           O  
ATOM   1591  CG1 ILE D  45      -1.540  20.478  -4.983  1.00 88.84           C  
ATOM   1592  CG2 ILE D  45       0.168  19.909  -3.213  1.00 88.84           C  
ATOM   1593  CD1 ILE D  45      -0.855  21.732  -5.508  1.00 88.84           C  
ATOM   1594  N   GLN D  46      -2.156  19.332  -0.562  1.00 90.95           N  
ATOM   1595  CA  GLN D  46      -1.793  18.979   0.806  1.00 90.95           C  
ATOM   1596  C   GLN D  46      -2.414  17.645   1.212  1.00 90.95           C  
ATOM   1597  CB  GLN D  46      -2.228  20.077   1.778  1.00 90.95           C  
ATOM   1598  O   GLN D  46      -1.764  16.825   1.864  1.00 90.95           O  
ATOM   1599  CG  GLN D  46      -1.371  21.334   1.709  1.00 90.95           C  
ATOM   1600  CD  GLN D  46      -1.877  22.440   2.614  1.00 90.95           C  
ATOM   1601  NE2 GLN D  46      -1.008  23.395   2.927  1.00 90.95           N  
ATOM   1602  OE1 GLN D  46      -3.041  22.438   3.028  1.00 90.95           O  
ATOM   1603  N   ALA D  47      -3.717  17.500   0.834  1.00 89.91           N  
ATOM   1604  CA  ALA D  47      -4.391  16.241   1.137  1.00 89.91           C  
ATOM   1605  C   ALA D  47      -3.711  15.071   0.431  1.00 89.91           C  
ATOM   1606  CB  ALA D  47      -5.863  16.315   0.739  1.00 89.91           C  
ATOM   1607  O   ALA D  47      -3.537  14.000   1.018  1.00 89.91           O  
ATOM   1608  N   ASN D  48      -3.262  15.214  -0.810  1.00 89.10           N  
ATOM   1609  CA  ASN D  48      -2.552  14.183  -1.561  1.00 89.10           C  
ATOM   1610  C   ASN D  48      -1.215  13.837  -0.912  1.00 89.10           C  
ATOM   1611  CB  ASN D  48      -2.341  14.625  -3.011  1.00 89.10           C  
ATOM   1612  O   ASN D  48      -0.848  12.664  -0.826  1.00 89.10           O  
ATOM   1613  CG  ASN D  48      -1.996  13.469  -3.929  1.00 89.10           C  
ATOM   1614  ND2 ASN D  48      -2.940  13.088  -4.782  1.00 89.10           N  
ATOM   1615  OD1 ASN D  48      -0.892  12.922  -3.872  1.00 89.10           O  
ATOM   1616  N   LEU D  49      -0.529  14.874  -0.546  1.00 90.88           N  
ATOM   1617  CA  LEU D  49       0.741  14.659   0.138  1.00 90.88           C  
ATOM   1618  C   LEU D  49       0.544  13.832   1.404  1.00 90.88           C  
ATOM   1619  CB  LEU D  49       1.395  15.999   0.486  1.00 90.88           C  
ATOM   1620  O   LEU D  49       1.326  12.920   1.683  1.00 90.88           O  
ATOM   1621  CG  LEU D  49       2.767  15.929   1.160  1.00 90.88           C  
ATOM   1622  CD1 LEU D  49       3.758  15.190   0.268  1.00 90.88           C  
ATOM   1623  CD2 LEU D  49       3.274  17.330   1.486  1.00 90.88           C  
ATOM   1624  N   ARG D  50      -0.471  14.130   2.211  1.00 91.58           N  
ATOM   1625  CA  ARG D  50      -0.766  13.375   3.425  1.00 91.58           C  
ATOM   1626  C   ARG D  50      -1.065  11.915   3.102  1.00 91.58           C  
ATOM   1627  CB  ARG D  50      -1.947  13.999   4.172  1.00 91.58           C  
ATOM   1628  O   ARG D  50      -0.600  11.012   3.801  1.00 91.58           O  
ATOM   1629  CG  ARG D  50      -1.611  15.303   4.877  1.00 91.58           C  
ATOM   1630  CD  ARG D  50      -2.808  15.859   5.636  1.00 91.58           C  
ATOM   1631  NE  ARG D  50      -2.591  17.244   6.045  1.00 91.58           N  
ATOM   1632  NH1 ARG D  50      -4.452  17.350   7.409  1.00 91.58           N  
ATOM   1633  NH2 ARG D  50      -3.087  19.177   7.181  1.00 91.58           N  
ATOM   1634  CZ  ARG D  50      -3.377  17.920   6.877  1.00 91.58           C  
ATOM   1635  N   LEU D  51      -1.868  11.637   1.985  1.00 90.80           N  
ATOM   1636  CA  LEU D  51      -2.209  10.276   1.583  1.00 90.80           C  
ATOM   1637  C   LEU D  51      -0.957   9.493   1.201  1.00 90.80           C  
ATOM   1638  CB  LEU D  51      -3.191  10.294   0.409  1.00 90.80           C  
ATOM   1639  O   LEU D  51      -0.814   8.325   1.571  1.00 90.80           O  
ATOM   1640  CG  LEU D  51      -4.651  10.596   0.752  1.00 90.80           C  
ATOM   1641  CD1 LEU D  51      -5.472  10.758  -0.523  1.00 90.80           C  
ATOM   1642  CD2 LEU D  51      -5.232   9.496   1.633  1.00 90.80           C  
ATOM   1643  N   LEU D  52      -0.023  10.113   0.501  1.00 91.50           N  
ATOM   1644  CA  LEU D  52       1.212   9.464   0.074  1.00 91.50           C  
ATOM   1645  C   LEU D  52       2.083   9.109   1.275  1.00 91.50           C  
ATOM   1646  CB  LEU D  52       1.990  10.368  -0.885  1.00 91.50           C  
ATOM   1647  O   LEU D  52       2.677   8.029   1.319  1.00 91.50           O  
ATOM   1648  CG  LEU D  52       1.430  10.493  -2.303  1.00 91.50           C  
ATOM   1649  CD1 LEU D  52       2.099  11.651  -3.037  1.00 91.50           C  
ATOM   1650  CD2 LEU D  52       1.617   9.188  -3.069  1.00 91.50           C  
ATOM   1651  N   LYS D  53       2.124   9.989   2.234  1.00 92.72           N  
ATOM   1652  CA  LYS D  53       2.879   9.707   3.451  1.00 92.72           C  
ATOM   1653  C   LYS D  53       2.280   8.526   4.209  1.00 92.72           C  
ATOM   1654  CB  LYS D  53       2.922  10.941   4.354  1.00 92.72           C  
ATOM   1655  O   LYS D  53       3.010   7.673   4.718  1.00 92.72           O  
ATOM   1656  CG  LYS D  53       3.850  12.039   3.858  1.00 92.72           C  
ATOM   1657  CD  LYS D  53       3.851  13.238   4.798  1.00 92.72           C  
ATOM   1658  CE  LYS D  53       4.824  14.313   4.334  1.00 92.72           C  
ATOM   1659  NZ  LYS D  53       4.790  15.512   5.224  1.00 92.72           N  
ATOM   1660  N   LEU D  54       0.961   8.553   4.342  1.00 92.33           N  
ATOM   1661  CA  LEU D  54       0.286   7.453   5.022  1.00 92.33           C  
ATOM   1662  C   LEU D  54       0.518   6.136   4.288  1.00 92.33           C  
ATOM   1663  CB  LEU D  54      -1.215   7.731   5.133  1.00 92.33           C  
ATOM   1664  O   LEU D  54       0.704   5.093   4.919  1.00 92.33           O  
ATOM   1665  CG  LEU D  54      -1.635   8.786   6.158  1.00 92.33           C  
ATOM   1666  CD1 LEU D  54      -3.105   9.149   5.973  1.00 92.33           C  
ATOM   1667  CD2 LEU D  54      -1.377   8.287   7.575  1.00 92.33           C  
ATOM   1668  N   HIS D  55       0.479   6.199   2.939  1.00 91.85           N  
ATOM   1669  CA  HIS D  55       0.781   5.018   2.139  1.00 91.85           C  
ATOM   1670  C   HIS D  55       2.158   4.458   2.481  1.00 91.85           C  
ATOM   1671  CB  HIS D  55       0.703   5.346   0.647  1.00 91.85           C  
ATOM   1672  O   HIS D  55       2.310   3.250   2.676  1.00 91.85           O  
ATOM   1673  CG  HIS D  55       1.171   4.235  -0.237  1.00 91.85           C  
ATOM   1674  CD2 HIS D  55       0.505   3.187  -0.776  1.00 91.85           C  
ATOM   1675  ND1 HIS D  55       2.478   4.120  -0.659  1.00 91.85           N  
ATOM   1676  CE1 HIS D  55       2.595   3.047  -1.423  1.00 91.85           C  
ATOM   1677  NE2 HIS D  55       1.412   2.463  -1.510  1.00 91.85           N  
ATOM   1678  N   THR D  56       3.149   5.277   2.477  1.00 93.37           N  
ATOM   1679  CA  THR D  56       4.512   4.854   2.778  1.00 93.37           C  
ATOM   1680  C   THR D  56       4.598   4.263   4.182  1.00 93.37           C  
ATOM   1681  CB  THR D  56       5.502   6.026   2.650  1.00 93.37           C  
ATOM   1682  O   THR D  56       5.248   3.237   4.391  1.00 93.37           O  
ATOM   1683  CG2 THR D  56       6.923   5.586   2.986  1.00 93.37           C  
ATOM   1684  OG1 THR D  56       5.474   6.524   1.306  1.00 93.37           O  
ATOM   1685  N   ARG D  57       3.987   4.894   5.140  1.00 93.36           N  
ATOM   1686  CA  ARG D  57       3.973   4.382   6.507  1.00 93.36           C  
ATOM   1687  C   ARG D  57       3.319   3.006   6.570  1.00 93.36           C  
ATOM   1688  CB  ARG D  57       3.242   5.353   7.437  1.00 93.36           C  
ATOM   1689  O   ARG D  57       3.798   2.116   7.276  1.00 93.36           O  
ATOM   1690  CG  ARG D  57       4.051   6.588   7.797  1.00 93.36           C  
ATOM   1691  CD  ARG D  57       3.217   7.604   8.566  1.00 93.36           C  
ATOM   1692  NE  ARG D  57       2.925   7.147   9.921  1.00 93.36           N  
ATOM   1693  NH1 ARG D  57       1.459   8.865  10.407  1.00 93.36           N  
ATOM   1694  NH2 ARG D  57       1.904   7.254  11.975  1.00 93.36           N  
ATOM   1695  CZ  ARG D  57       2.096   7.756  10.765  1.00 93.36           C  
ATOM   1696  N   LEU D  58       2.131   2.856   5.901  1.00 92.81           N  
ATOM   1697  CA  LEU D  58       1.449   1.567   5.869  1.00 92.81           C  
ATOM   1698  C   LEU D  58       2.349   0.490   5.273  1.00 92.81           C  
ATOM   1699  CB  LEU D  58       0.151   1.667   5.063  1.00 92.81           C  
ATOM   1700  O   LEU D  58       2.406  -0.631   5.785  1.00 92.81           O  
ATOM   1701  CG  LEU D  58      -0.697   0.397   4.982  1.00 92.81           C  
ATOM   1702  CD1 LEU D  58      -1.091  -0.067   6.381  1.00 92.81           C  
ATOM   1703  CD2 LEU D  58      -1.935   0.634   4.124  1.00 92.81           C  
ATOM   1704  N   LEU D  59       3.063   0.761   4.138  1.00 92.60           N  
ATOM   1705  CA  LEU D  59       3.975  -0.189   3.510  1.00 92.60           C  
ATOM   1706  C   LEU D  59       5.077  -0.606   4.479  1.00 92.60           C  
ATOM   1707  CB  LEU D  59       4.592   0.416   2.246  1.00 92.60           C  
ATOM   1708  O   LEU D  59       5.456  -1.778   4.526  1.00 92.60           O  
ATOM   1709  CG  LEU D  59       3.693   0.465   1.010  1.00 92.60           C  
ATOM   1710  CD1 LEU D  59       4.431   1.113  -0.157  1.00 92.60           C  
ATOM   1711  CD2 LEU D  59       3.219  -0.936   0.637  1.00 92.60           C  
ATOM   1712  N   LYS D  60       5.536   0.356   5.245  1.00 93.42           N  
ATOM   1713  CA  LYS D  60       6.574   0.057   6.228  1.00 93.42           C  
ATOM   1714  C   LYS D  60       6.067  -0.923   7.282  1.00 93.42           C  
ATOM   1715  CB  LYS D  60       7.064   1.341   6.898  1.00 93.42           C  
ATOM   1716  O   LYS D  60       6.781  -1.851   7.668  1.00 93.42           O  
ATOM   1717  CG  LYS D  60       8.016   2.163   6.041  1.00 93.42           C  
ATOM   1718  CD  LYS D  60       8.485   3.415   6.771  1.00 93.42           C  
ATOM   1719  CE  LYS D  60       9.471   4.216   5.931  1.00 93.42           C  
ATOM   1720  NZ  LYS D  60       9.888   5.475   6.617  1.00 93.42           N  
ATOM   1721  N   LEU D  61       4.908  -0.715   7.801  1.00 92.40           N  
ATOM   1722  CA  LEU D  61       4.328  -1.624   8.783  1.00 92.40           C  
ATOM   1723  C   LEU D  61       4.097  -3.004   8.176  1.00 92.40           C  
ATOM   1724  CB  LEU D  61       3.009  -1.062   9.320  1.00 92.40           C  
ATOM   1725  O   LEU D  61       4.329  -4.022   8.833  1.00 92.40           O  
ATOM   1726  CG  LEU D  61       3.117   0.132  10.268  1.00 92.40           C  
ATOM   1727  CD1 LEU D  61       1.729   0.667  10.608  1.00 92.40           C  
ATOM   1728  CD2 LEU D  61       3.871  -0.257  11.535  1.00 92.40           C  
ATOM   1729  N   TYR D  62       3.621  -3.073   6.984  1.00 91.58           N  
ATOM   1730  CA  TYR D  62       3.434  -4.335   6.277  1.00 91.58           C  
ATOM   1731  C   TYR D  62       4.755  -5.082   6.137  1.00 91.58           C  
ATOM   1732  CB  TYR D  62       2.823  -4.090   4.894  1.00 91.58           C  
ATOM   1733  O   TYR D  62       4.807  -6.302   6.311  1.00 91.58           O  
ATOM   1734  CG  TYR D  62       2.498  -5.358   4.142  1.00 91.58           C  
ATOM   1735  CD1 TYR D  62       2.999  -5.580   2.861  1.00 91.58           C  
ATOM   1736  CD2 TYR D  62       1.688  -6.336   4.709  1.00 91.58           C  
ATOM   1737  CE1 TYR D  62       2.700  -6.745   2.163  1.00 91.58           C  
ATOM   1738  CE2 TYR D  62       1.382  -7.505   4.021  1.00 91.58           C  
ATOM   1739  OH  TYR D  62       1.593  -8.857   2.065  1.00 91.58           O  
ATOM   1740  CZ  TYR D  62       1.892  -7.701   2.751  1.00 91.58           C  
ATOM   1741  N   LEU D  63       5.787  -4.299   5.770  1.00 92.69           N  
ATOM   1742  CA  LEU D  63       7.117  -4.888   5.664  1.00 92.69           C  
ATOM   1743  C   LEU D  63       7.538  -5.523   6.985  1.00 92.69           C  
ATOM   1744  CB  LEU D  63       8.140  -3.829   5.244  1.00 92.69           C  
ATOM   1745  O   LEU D  63       8.093  -6.624   7.001  1.00 92.69           O  
ATOM   1746  CG  LEU D  63       9.558  -4.330   4.962  1.00 92.69           C  
ATOM   1747  CD1 LEU D  63       9.553  -5.299   3.784  1.00 92.69           C  
ATOM   1748  CD2 LEU D  63      10.496  -3.158   4.694  1.00 92.69           C  
ATOM   1749  N   GLU D  64       7.345  -4.855   8.114  1.00 92.12           N  
ATOM   1750  CA  GLU D  64       7.663  -5.394   9.433  1.00 92.12           C  
ATOM   1751  C   GLU D  64       6.881  -6.675   9.708  1.00 92.12           C  
ATOM   1752  CB  GLU D  64       7.374  -4.357  10.521  1.00 92.12           C  
ATOM   1753  O   GLU D  64       7.419  -7.627  10.277  1.00 92.12           O  
ATOM   1754  CG  GLU D  64       8.351  -3.190  10.533  1.00 92.12           C  
ATOM   1755  CD  GLU D  64       8.095  -2.205  11.662  1.00 92.12           C  
ATOM   1756  OE1 GLU D  64       8.819  -1.188  11.756  1.00 92.12           O  
ATOM   1757  OE2 GLU D  64       7.164  -2.453  12.461  1.00 92.12           O  
ATOM   1758  N   LEU D  65       5.617  -6.664   9.329  1.00 91.28           N  
ATOM   1759  CA  LEU D  65       4.794  -7.858   9.484  1.00 91.28           C  
ATOM   1760  C   LEU D  65       5.378  -9.027   8.699  1.00 91.28           C  
ATOM   1761  CB  LEU D  65       3.360  -7.584   9.022  1.00 91.28           C  
ATOM   1762  O   LEU D  65       5.477 -10.141   9.218  1.00 91.28           O  
ATOM   1763  CG  LEU D  65       2.397  -8.771   9.060  1.00 91.28           C  
ATOM   1764  CD1 LEU D  65       2.256  -9.294  10.486  1.00 91.28           C  
ATOM   1765  CD2 LEU D  65       1.037  -8.375   8.494  1.00 91.28           C  
ATOM   1766  N   LEU D  66       5.750  -8.797   7.415  1.00 90.81           N  
ATOM   1767  CA  LEU D  66       6.333  -9.834   6.572  1.00 90.81           C  
ATOM   1768  C   LEU D  66       7.611 -10.386   7.195  1.00 90.81           C  
ATOM   1769  CB  LEU D  66       6.628  -9.286   5.173  1.00 90.81           C  
ATOM   1770  O   LEU D  66       7.838 -11.598   7.186  1.00 90.81           O  
ATOM   1771  CG  LEU D  66       5.414  -8.964   4.301  1.00 90.81           C  
ATOM   1772  CD1 LEU D  66       5.858  -8.315   2.994  1.00 90.81           C  
ATOM   1773  CD2 LEU D  66       4.601 -10.225   4.029  1.00 90.81           C  
ATOM   1774  N   LYS D  67       8.408  -9.517   7.723  1.00 91.74           N  
ATOM   1775  CA  LYS D  67       9.658  -9.938   8.349  1.00 91.74           C  
ATOM   1776  C   LYS D  67       9.393 -10.812   9.572  1.00 91.74           C  
ATOM   1777  CB  LYS D  67      10.496  -8.723   8.746  1.00 91.74           C  
ATOM   1778  O   LYS D  67      10.117 -11.779   9.819  1.00 91.74           O  
ATOM   1779  CG  LYS D  67      11.140  -8.004   7.570  1.00 91.74           C  
ATOM   1780  CD  LYS D  67      11.950  -6.798   8.027  1.00 91.74           C  
ATOM   1781  CE  LYS D  67      12.654  -6.120   6.859  1.00 91.74           C  
ATOM   1782  NZ  LYS D  67      13.385  -4.891   7.290  1.00 91.74           N  
ATOM   1783  N   LEU D  68       8.425 -10.418  10.351  1.00 89.51           N  
ATOM   1784  CA  LEU D  68       8.047 -11.225  11.507  1.00 89.51           C  
ATOM   1785  C   LEU D  68       7.614 -12.622  11.077  1.00 89.51           C  
ATOM   1786  CB  LEU D  68       6.920 -10.546  12.289  1.00 89.51           C  
ATOM   1787  O   LEU D  68       7.974 -13.613  11.716  1.00 89.51           O  
ATOM   1788  CG  LEU D  68       6.598 -11.135  13.663  1.00 89.51           C  
ATOM   1789  CD1 LEU D  68       7.749 -10.883  14.631  1.00 89.51           C  
ATOM   1790  CD2 LEU D  68       5.298 -10.550  14.205  1.00 89.51           C  
ATOM   1791  N   ILE D  69       6.808 -12.722  10.027  1.00 87.03           N  
ATOM   1792  CA  ILE D  69       6.291 -13.985   9.509  1.00 87.03           C  
ATOM   1793  C   ILE D  69       7.445 -14.843   8.994  1.00 87.03           C  
ATOM   1794  CB  ILE D  69       5.253 -13.753   8.388  1.00 87.03           C  
ATOM   1795  O   ILE D  69       7.475 -16.054   9.223  1.00 87.03           O  
ATOM   1796  CG1 ILE D  69       4.000 -13.073   8.952  1.00 87.03           C  
ATOM   1797  CG2 ILE D  69       4.897 -15.074   7.700  1.00 87.03           C  
ATOM   1798  CD1 ILE D  69       3.010 -12.621   7.888  1.00 87.03           C  
ATOM   1799  N   ILE D  70       8.405 -14.255   8.259  1.00 88.70           N  
ATOM   1800  CA  ILE D  70       9.539 -14.966   7.680  1.00 88.70           C  
ATOM   1801  C   ILE D  70      10.420 -15.527   8.795  1.00 88.70           C  
ATOM   1802  CB  ILE D  70      10.367 -14.050   6.752  1.00 88.70           C  
ATOM   1803  O   ILE D  70      10.933 -16.643   8.687  1.00 88.70           O  
ATOM   1804  CG1 ILE D  70       9.563 -13.696   5.496  1.00 88.70           C  
ATOM   1805  CG2 ILE D  70      11.696 -14.714   6.383  1.00 88.70           C  
ATOM   1806  CD1 ILE D  70      10.211 -12.626   4.627  1.00 88.70           C  
ATOM   1807  N   LYS D  71      10.642 -14.735   9.886  1.00 87.21           N  
ATOM   1808  CA  LYS D  71      11.480 -15.151  11.008  1.00 87.21           C  
ATOM   1809  C   LYS D  71      10.901 -16.382  11.699  1.00 87.21           C  
ATOM   1810  CB  LYS D  71      11.635 -14.009  12.014  1.00 87.21           C  
ATOM   1811  O   LYS D  71      11.646 -17.240  12.176  1.00 87.21           O  
ATOM   1812  CG  LYS D  71      12.714 -13.001  11.644  1.00 87.21           C  
ATOM   1813  CD  LYS D  71      12.875 -11.935  12.721  1.00 87.21           C  
ATOM   1814  CE  LYS D  71      13.908 -10.890  12.323  1.00 87.21           C  
ATOM   1815  NZ  LYS D  71      14.058  -9.834  13.369  1.00 87.21           N  
ATOM   1816  N   GLN D  72       9.586 -16.496  11.835  1.00 81.01           N  
ATOM   1817  CA  GLN D  72       8.932 -17.586  12.551  1.00 81.01           C  
ATOM   1818  C   GLN D  72       8.902 -18.858  11.708  1.00 81.01           C  
ATOM   1819  CB  GLN D  72       7.510 -17.189  12.952  1.00 81.01           C  
ATOM   1820  O   GLN D  72       8.797 -19.963  12.245  1.00 81.01           O  
ATOM   1821  CG  GLN D  72       7.451 -16.168  14.080  1.00 81.01           C  
ATOM   1822  CD  GLN D  72       6.072 -16.060  14.703  1.00 81.01           C  
ATOM   1823  NE2 GLN D  72       5.972 -15.311  15.795  1.00 81.01           N  
ATOM   1824  OE1 GLN D  72       5.104 -16.644  14.205  1.00 81.01           O  
ATOM   1825  N   GLY D  73       8.923 -18.758  10.375  1.00 72.06           N  
ATOM   1826  CA  GLY D  73       8.944 -19.989   9.600  1.00 72.06           C  
ATOM   1827  C   GLY D  73      10.343 -20.539   9.391  1.00 72.06           C  
ATOM   1828  O   GLY D  73      10.535 -21.755   9.338  1.00 72.06           O  
TER    1829      GLY D  73                                                      
ENDMDL                                                                          
END                                                                             
