# Supplementary material for: De novo design of obligate ABC-type heterotrimeric proteins
Source: Nat Struct Mol Biol. 2022 Dec 15;29(12):1266–76. doi: 10.1038/s41594-022-00879-4 (PMC9758053; doi:10.1038/s41594-022-00879-4)
Supplement: Supplementary file 4 — This compressed file contains all PDB files and scripts used in our design protocols and analyses, as well as the final design model outputs. [file 41594_2022_879_MOESM4_ESM.zip › source_data/pdbs/AF-Multimer for base_pdbs/DHT05/DHT05_AF-Mult_model3.pdb]

MODEL     1                                                                     
ATOM      1  N   PRO B   1     -24.244 -10.225   9.085  1.00 51.57           N  
ATOM      2  CA  PRO B   1     -24.598 -10.285   7.664  1.00 51.57           C  
ATOM      3  C   PRO B   1     -24.409  -8.947   6.952  1.00 51.57           C  
ATOM      4  CB  PRO B   1     -26.075 -10.687   7.686  1.00 51.57           C  
ATOM      5  O   PRO B   1     -23.955  -8.913   5.806  1.00 51.57           O  
ATOM      6  CG  PRO B   1     -26.324 -11.154   9.084  1.00 51.57           C  
ATOM      7  CD  PRO B   1     -25.195 -10.679   9.953  1.00 51.57           C  
ATOM      8  N   GLU B   2     -24.960  -8.213   7.631  1.00 65.61           N  
ATOM      9  CA  GLU B   2     -24.851  -6.867   7.076  1.00 65.61           C  
ATOM     10  C   GLU B   2     -23.392  -6.436   6.956  1.00 65.61           C  
ATOM     11  CB  GLU B   2     -25.626  -5.866   7.937  1.00 65.61           C  
ATOM     12  O   GLU B   2     -23.003  -5.809   5.968  1.00 65.61           O  
ATOM     13  CG  GLU B   2     -27.106  -5.777   7.595  1.00 65.61           C  
ATOM     14  CD  GLU B   2     -27.865  -4.791   8.468  1.00 65.61           C  
ATOM     15  OE1 GLU B   2     -29.096  -4.644   8.289  1.00 65.61           O  
ATOM     16  OE2 GLU B   2     -27.225  -4.159   9.338  1.00 65.61           O  
ATOM     17  N   GLU B   3     -22.731  -6.972   7.853  1.00 68.31           N  
ATOM     18  CA  GLU B   3     -21.310  -6.640   7.877  1.00 68.31           C  
ATOM     19  C   GLU B   3     -20.566  -7.315   6.728  1.00 68.31           C  
ATOM     20  CB  GLU B   3     -20.686  -7.041   9.216  1.00 68.31           C  
ATOM     21  O   GLU B   3     -19.701  -6.704   6.097  1.00 68.31           O  
ATOM     22  CG  GLU B   3     -21.046  -6.111  10.365  1.00 68.31           C  
ATOM     23  CD  GLU B   3     -20.502  -6.576  11.707  1.00 68.31           C  
ATOM     24  OE1 GLU B   3     -20.758  -5.905  12.732  1.00 68.31           O  
ATOM     25  OE2 GLU B   3     -19.812  -7.620  11.732  1.00 68.31           O  
ATOM     26  N   LYS B   4     -21.007  -8.431   6.611  1.00 69.99           N  
ATOM     27  CA  LYS B   4     -20.405  -9.184   5.514  1.00 69.99           C  
ATOM     28  C   LYS B   4     -20.723  -8.541   4.167  1.00 69.99           C  
ATOM     29  CB  LYS B   4     -20.888 -10.635   5.529  1.00 69.99           C  
ATOM     30  O   LYS B   4     -19.873  -8.504   3.275  1.00 69.99           O  
ATOM     31  CG  LYS B   4     -20.158 -11.519   6.529  1.00 69.99           C  
ATOM     32  CD  LYS B   4     -20.577 -12.978   6.396  1.00 69.99           C  
ATOM     33  CE  LYS B   4     -19.916 -13.850   7.455  1.00 69.99           C  
ATOM     34  NZ  LYS B   4     -20.322 -15.281   7.325  1.00 69.99           N  
ATOM     35  N   LYS B   5     -21.962  -8.047   4.030  1.00 72.86           N  
ATOM     36  CA  LYS B   5     -22.364  -7.363   2.804  1.00 72.86           C  
ATOM     37  C   LYS B   5     -21.560  -6.082   2.600  1.00 72.86           C  
ATOM     38  CB  LYS B   5     -23.859  -7.044   2.834  1.00 72.86           C  
ATOM     39  O   LYS B   5     -21.144  -5.776   1.480  1.00 72.86           O  
ATOM     40  CG  LYS B   5     -24.749  -8.210   2.429  1.00 72.86           C  
ATOM     41  CD  LYS B   5     -26.217  -7.805   2.387  1.00 72.86           C  
ATOM     42  CE  LYS B   5     -27.123  -9.005   2.150  1.00 72.86           C  
ATOM     43  NZ  LYS B   5     -28.563  -8.613   2.109  1.00 72.86           N  
ATOM     44  N   GLU B   6     -21.395  -5.521   3.656  1.00 70.81           N  
ATOM     45  CA  GLU B   6     -20.647  -4.269   3.597  1.00 70.81           C  
ATOM     46  C   GLU B   6     -19.185  -4.516   3.236  1.00 70.81           C  
ATOM     47  CB  GLU B   6     -20.740  -3.523   4.931  1.00 70.81           C  
ATOM     48  O   GLU B   6     -18.603  -3.776   2.441  1.00 70.81           O  
ATOM     49  CG  GLU B   6     -20.182  -2.108   4.885  1.00 70.81           C  
ATOM     50  CD  GLU B   6     -20.454  -1.314   6.153  1.00 70.81           C  
ATOM     51  OE1 GLU B   6     -20.046  -0.133   6.229  1.00 70.81           O  
ATOM     52  OE2 GLU B   6     -21.081  -1.878   7.078  1.00 70.81           O  
ATOM     53  N   ILE B   7     -18.664  -5.485   3.702  1.00 66.53           N  
ATOM     54  CA  ILE B   7     -17.279  -5.840   3.412  1.00 66.53           C  
ATOM     55  C   ILE B   7     -17.136  -6.198   1.935  1.00 66.53           C  
ATOM     56  CB  ILE B   7     -16.799  -7.012   4.297  1.00 66.53           C  
ATOM     57  O   ILE B   7     -16.176  -5.785   1.280  1.00 66.53           O  
ATOM     58  CG1 ILE B   7     -16.683  -6.566   5.759  1.00 66.53           C  
ATOM     59  CG2 ILE B   7     -15.465  -7.564   3.785  1.00 66.53           C  
ATOM     60  CD1 ILE B   7     -16.379  -7.698   6.729  1.00 66.53           C  
ATOM     61  N   LYS B   8     -18.067  -6.987   1.587  1.00 70.82           N  
ATOM     62  CA  LYS B   8     -18.062  -7.347   0.172  1.00 70.82           C  
ATOM     63  C   LYS B   8     -18.142  -6.105  -0.711  1.00 70.82           C  
ATOM     64  CB  LYS B   8     -19.222  -8.291  -0.146  1.00 70.82           C  
ATOM     65  O   LYS B   8     -17.417  -5.993  -1.701  1.00 70.82           O  
ATOM     66  CG  LYS B   8     -19.127  -8.951  -1.513  1.00 70.82           C  
ATOM     67  CD  LYS B   8     -20.259  -9.945  -1.735  1.00 70.82           C  
ATOM     68  CE  LYS B   8     -20.241 -10.508  -3.150  1.00 70.82           C  
ATOM     69  NZ  LYS B   8     -21.368 -11.461  -3.381  1.00 70.82           N  
ATOM     70  N   ARG B   9     -18.979  -5.167  -0.387  1.00 72.08           N  
ATOM     71  CA  ARG B   9     -19.139  -3.935  -1.154  1.00 72.08           C  
ATOM     72  C   ARG B   9     -17.857  -3.110  -1.138  1.00 72.08           C  
ATOM     73  CB  ARG B   9     -20.303  -3.107  -0.604  1.00 72.08           C  
ATOM     74  O   ARG B   9     -17.385  -2.667  -2.187  1.00 72.08           O  
ATOM     75  CG  ARG B   9     -20.632  -1.879  -1.437  1.00 72.08           C  
ATOM     76  CD  ARG B   9     -21.684  -1.008  -0.766  1.00 72.08           C  
ATOM     77  NE  ARG B   9     -21.166  -0.369   0.441  1.00 72.08           N  
ATOM     78  NH1 ARG B   9     -21.051   1.747  -0.479  1.00 72.08           N  
ATOM     79  NH2 ARG B   9     -20.410   1.400   1.695  1.00 72.08           N  
ATOM     80  CZ  ARG B   9     -20.877   0.924   0.549  1.00 72.08           C  
ATOM     81  N   THR B  10     -17.252  -3.049  -0.010  1.00 70.50           N  
ATOM     82  CA  THR B  10     -16.043  -2.244   0.127  1.00 70.50           C  
ATOM     83  C   THR B  10     -14.868  -2.908  -0.584  1.00 70.50           C  
ATOM     84  CB  THR B  10     -15.688  -2.017   1.608  1.00 70.50           C  
ATOM     85  O   THR B  10     -14.050  -2.229  -1.210  1.00 70.50           O  
ATOM     86  CG2 THR B  10     -14.517  -1.051   1.751  1.00 70.50           C  
ATOM     87  OG1 THR B  10     -16.827  -1.474   2.288  1.00 70.50           O  
ATOM     88  N   THR B  11     -14.896  -4.164  -0.601  1.00 71.53           N  
ATOM     89  CA  THR B  11     -13.852  -4.915  -1.289  1.00 71.53           C  
ATOM     90  C   THR B  11     -13.945  -4.712  -2.799  1.00 71.53           C  
ATOM     91  CB  THR B  11     -13.939  -6.418  -0.965  1.00 71.53           C  
ATOM     92  O   THR B  11     -12.926  -4.533  -3.470  1.00 71.53           O  
ATOM     93  CG2 THR B  11     -12.842  -7.200  -1.681  1.00 71.53           C  
ATOM     94  OG1 THR B  11     -13.798  -6.605   0.449  1.00 71.53           O  
ATOM     95  N   GLU B  12     -15.153  -4.708  -3.262  1.00 75.08           N  
ATOM     96  CA  GLU B  12     -15.338  -4.492  -4.693  1.00 75.08           C  
ATOM     97  C   GLU B  12     -14.964  -3.066  -5.089  1.00 75.08           C  
ATOM     98  CB  GLU B  12     -16.783  -4.788  -5.100  1.00 75.08           C  
ATOM     99  O   GLU B  12     -14.353  -2.847  -6.138  1.00 75.08           O  
ATOM    100  CG  GLU B  12     -17.126  -6.271  -5.114  1.00 75.08           C  
ATOM    101  CD  GLU B  12     -16.197  -7.094  -5.992  1.00 75.08           C  
ATOM    102  OE1 GLU B  12     -15.787  -8.200  -5.573  1.00 75.08           O  
ATOM    103  OE2 GLU B  12     -15.875  -6.627  -7.108  1.00 75.08           O  
ATOM    104  N   GLU B  13     -15.341  -2.151  -4.182  1.00 76.33           N  
ATOM    105  CA  GLU B  13     -14.990  -0.757  -4.433  1.00 76.33           C  
ATOM    106  C   GLU B  13     -13.478  -0.553  -4.401  1.00 76.33           C  
ATOM    107  CB  GLU B  13     -15.666   0.160  -3.410  1.00 76.33           C  
ATOM    108  O   GLU B  13     -12.920   0.132  -5.260  1.00 76.33           O  
ATOM    109  CG  GLU B  13     -17.162   0.332  -3.632  1.00 76.33           C  
ATOM    110  CD  GLU B  13     -17.839   1.154  -2.547  1.00 76.33           C  
ATOM    111  OE1 GLU B  13     -19.073   1.353  -2.617  1.00 76.33           O  
ATOM    112  OE2 GLU B  13     -17.129   1.605  -1.620  1.00 76.33           O  
ATOM    113  N   VAL B  14     -12.856  -1.206  -3.536  1.00 72.19           N  
ATOM    114  CA  VAL B  14     -11.408  -1.104  -3.387  1.00 72.19           C  
ATOM    115  C   VAL B  14     -10.718  -1.766  -4.577  1.00 72.19           C  
ATOM    116  CB  VAL B  14     -10.927  -1.746  -2.067  1.00 72.19           C  
ATOM    117  O   VAL B  14      -9.751  -1.228  -5.121  1.00 72.19           O  
ATOM    118  CG1 VAL B  14      -9.407  -1.892  -2.060  1.00 72.19           C  
ATOM    119  CG2 VAL B  14     -11.393  -0.918  -0.870  1.00 72.19           C  
ATOM    120  N   LYS B  15     -11.303  -2.830  -4.947  1.00 77.80           N  
ATOM    121  CA  LYS B  15     -10.772  -3.537  -6.108  1.00 77.80           C  
ATOM    122  C   LYS B  15     -10.824  -2.661  -7.357  1.00 77.80           C  
ATOM    123  CB  LYS B  15     -11.545  -4.835  -6.347  1.00 77.80           C  
ATOM    124  O   LYS B  15      -9.856  -2.597  -8.117  1.00 77.80           O  
ATOM    125  CG  LYS B  15     -10.877  -5.781  -7.335  1.00 77.80           C  
ATOM    126  CD  LYS B  15     -11.673  -7.069  -7.501  1.00 77.80           C  
ATOM    127  CE  LYS B  15     -11.141  -7.912  -8.652  1.00 77.80           C  
ATOM    128  NZ  LYS B  15     -11.939  -9.160  -8.840  1.00 77.80           N  
ATOM    129  N   GLU B  16     -11.894  -1.998  -7.498  1.00 80.78           N  
ATOM    130  CA  GLU B  16     -12.059  -1.142  -8.668  1.00 80.78           C  
ATOM    131  C   GLU B  16     -11.119   0.059  -8.610  1.00 80.78           C  
ATOM    132  CB  GLU B  16     -13.510  -0.669  -8.789  1.00 80.78           C  
ATOM    133  O   GLU B  16     -10.490   0.411  -9.610  1.00 80.78           O  
ATOM    134  CG  GLU B  16     -13.785   0.159 -10.036  1.00 80.78           C  
ATOM    135  CD  GLU B  16     -13.515  -0.594 -11.328  1.00 80.78           C  
ATOM    136  OE1 GLU B  16     -13.294   0.056 -12.375  1.00 80.78           O  
ATOM    137  OE2 GLU B  16     -13.525  -1.845 -11.294  1.00 80.78           O  
ATOM    138  N   GLU B  17     -11.071   0.563  -7.512  1.00 77.30           N  
ATOM    139  CA  GLU B  17     -10.188   1.713  -7.342  1.00 77.30           C  
ATOM    140  C   GLU B  17      -8.726   1.317  -7.522  1.00 77.30           C  
ATOM    141  CB  GLU B  17     -10.395   2.352  -5.966  1.00 77.30           C  
ATOM    142  O   GLU B  17      -7.951   2.048  -8.142  1.00 77.30           O  
ATOM    143  CG  GLU B  17     -11.687   3.148  -5.846  1.00 77.30           C  
ATOM    144  CD  GLU B  17     -11.722   4.374  -6.743  1.00 77.30           C  
ATOM    145  OE1 GLU B  17     -12.822   4.762  -7.199  1.00 77.30           O  
ATOM    146  OE2 GLU B  17     -10.640   4.951  -6.994  1.00 77.30           O  
ATOM    147  N   PHE B  18      -8.408   0.076  -7.126  1.00 72.54           N  
ATOM    148  CA  PHE B  18      -7.047  -0.423  -7.288  1.00 72.54           C  
ATOM    149  C   PHE B  18      -6.736  -0.680  -8.758  1.00 72.54           C  
ATOM    150  CB  PHE B  18      -6.843  -1.706  -6.476  1.00 72.54           C  
ATOM    151  O   PHE B  18      -5.625  -0.409  -9.219  1.00 72.54           O  
ATOM    152  CG  PHE B  18      -6.240  -1.474  -5.117  1.00 72.54           C  
ATOM    153  CD1 PHE B  18      -4.902  -1.124  -4.985  1.00 72.54           C  
ATOM    154  CD2 PHE B  18      -7.012  -1.607  -3.970  1.00 72.54           C  
ATOM    155  CE1 PHE B  18      -4.342  -0.909  -3.728  1.00 72.54           C  
ATOM    156  CE2 PHE B  18      -6.459  -1.394  -2.711  1.00 72.54           C  
ATOM    157  CZ  PHE B  18      -5.123  -1.046  -2.592  1.00 72.54           C  
ATOM    158  N   ARG B  19      -7.718  -1.069  -9.391  1.00 78.53           N  
ATOM    159  CA  ARG B  19      -7.551  -1.300 -10.822  1.00 78.53           C  
ATOM    160  C   ARG B  19      -7.320   0.011 -11.565  1.00 78.53           C  
ATOM    161  CB  ARG B  19      -8.773  -2.020 -11.396  1.00 78.53           C  
ATOM    162  O   ARG B  19      -6.468   0.086 -12.453  1.00 78.53           O  
ATOM    163  CG  ARG B  19      -8.576  -2.534 -12.813  1.00 78.53           C  
ATOM    164  CD  ARG B  19      -9.864  -3.102 -13.392  1.00 78.53           C  
ATOM    165  NE  ARG B  19     -10.845  -2.053 -13.655  1.00 78.53           N  
ATOM    166  NH1 ARG B  19     -10.394  -1.911 -15.917  1.00 78.53           N  
ATOM    167  NH2 ARG B  19     -11.990  -0.562 -14.975  1.00 78.53           N  
ATOM    168  CZ  ARG B  19     -11.074  -1.511 -14.848  1.00 78.53           C  
ATOM    169  N   LYS B  20      -8.075   1.023 -11.147  1.00 80.92           N  
ATOM    170  CA  LYS B  20      -7.914   2.337 -11.763  1.00 80.92           C  
ATOM    171  C   LYS B  20      -6.528   2.911 -11.479  1.00 80.92           C  
ATOM    172  CB  LYS B  20      -8.992   3.300 -11.264  1.00 80.92           C  
ATOM    173  O   LYS B  20      -5.893   3.481 -12.368  1.00 80.92           O  
ATOM    174  CG  LYS B  20     -10.386   2.994 -11.791  1.00 80.92           C  
ATOM    175  CD  LYS B  20     -11.415   3.983 -11.256  1.00 80.92           C  
ATOM    176  CE  LYS B  20     -12.824   3.626 -11.711  1.00 80.92           C  
ATOM    177  NZ  LYS B  20     -13.844   4.547 -11.128  1.00 80.92           N  
ATOM    178  N   ILE B  21      -6.113   2.645 -10.320  1.00 74.64           N  
ATOM    179  CA  ILE B  21      -4.798   3.128  -9.915  1.00 74.64           C  
ATOM    180  C   ILE B  21      -3.714   2.396 -10.704  1.00 74.64           C  
ATOM    181  CB  ILE B  21      -4.571   2.946  -8.398  1.00 74.64           C  
ATOM    182  O   ILE B  21      -2.774   3.018 -11.204  1.00 74.64           O  
ATOM    183  CG1 ILE B  21      -5.457   3.915  -7.605  1.00 74.64           C  
ATOM    184  CG2 ILE B  21      -3.094   3.143  -8.045  1.00 74.64           C  
ATOM    185  CD1 ILE B  21      -5.436   3.683  -6.101  1.00 74.64           C  
ATOM    186  N   GLN B  22      -3.965   1.156 -10.903  1.00 77.37           N  
ATOM    187  CA  GLN B  22      -3.001   0.353 -11.648  1.00 77.37           C  
ATOM    188  C   GLN B  22      -2.927   0.795 -13.107  1.00 77.37           C  
ATOM    189  CB  GLN B  22      -3.360  -1.131 -11.565  1.00 77.37           C  
ATOM    190  O   GLN B  22      -1.843   0.849 -13.691  1.00 77.37           O  
ATOM    191  CG  GLN B  22      -2.954  -1.790 -10.254  1.00 77.37           C  
ATOM    192  CD  GLN B  22      -3.161  -3.293 -10.264  1.00 77.37           C  
ATOM    193  NE2 GLN B  22      -2.309  -4.014  -9.542  1.00 77.37           N  
ATOM    194  OE1 GLN B  22      -4.078  -3.803 -10.916  1.00 77.37           O  
ATOM    195  N   GLU B  23      -4.043   1.183 -13.588  1.00 81.31           N  
ATOM    196  CA  GLU B  23      -4.081   1.641 -14.974  1.00 81.31           C  
ATOM    197  C   GLU B  23      -3.389   2.992 -15.128  1.00 81.31           C  
ATOM    198  CB  GLU B  23      -5.526   1.730 -15.471  1.00 81.31           C  
ATOM    199  O   GLU B  23      -2.634   3.203 -16.080  1.00 81.31           O  
ATOM    200  CG  GLU B  23      -6.163   0.378 -15.757  1.00 81.31           C  
ATOM    201  CD  GLU B  23      -7.614   0.479 -16.197  1.00 81.31           C  
ATOM    202  OE1 GLU B  23      -8.234  -0.568 -16.490  1.00 81.31           O  
ATOM    203  OE2 GLU B  23      -8.136   1.615 -16.250  1.00 81.31           O  
ATOM    204  N   GLU B  24      -3.670   3.782 -14.216  1.00 77.35           N  
ATOM    205  CA  GLU B  24      -3.036   5.096 -14.244  1.00 77.35           C  
ATOM    206  C   GLU B  24      -1.527   4.985 -14.047  1.00 77.35           C  
ATOM    207  CB  GLU B  24      -3.640   6.008 -13.173  1.00 77.35           C  
ATOM    208  O   GLU B  24      -0.756   5.688 -14.704  1.00 77.35           O  
ATOM    209  CG  GLU B  24      -5.037   6.510 -13.510  1.00 77.35           C  
ATOM    210  CD  GLU B  24      -5.612   7.438 -12.452  1.00 77.35           C  
ATOM    211  OE1 GLU B  24      -6.775   7.878 -12.598  1.00 77.35           O  
ATOM    212  OE2 GLU B  24      -4.894   7.728 -11.469  1.00 77.35           O  
ATOM    213  N   ILE B  25      -1.078   4.048 -13.236  1.00 74.67           N  
ATOM    214  CA  ILE B  25       0.343   3.826 -12.993  1.00 74.67           C  
ATOM    215  C   ILE B  25       1.006   3.293 -14.261  1.00 74.67           C  
ATOM    216  CB  ILE B  25       0.569   2.848 -11.819  1.00 74.67           C  
ATOM    217  O   ILE B  25       2.103   3.725 -14.624  1.00 74.67           O  
ATOM    218  CG1 ILE B  25       0.248   3.532 -10.485  1.00 74.67           C  
ATOM    219  CG2 ILE B  25       2.005   2.315 -11.829  1.00 74.67           C  
ATOM    220  CD1 ILE B  25       0.310   2.601  -9.281  1.00 74.67           C  
ATOM    221  N   LYS B  26       0.307   2.474 -14.929  1.00 78.48           N  
ATOM    222  CA  LYS B  26       0.825   1.917 -16.175  1.00 78.48           C  
ATOM    223  C   LYS B  26       0.992   3.002 -17.235  1.00 78.48           C  
ATOM    224  CB  LYS B  26      -0.099   0.814 -16.695  1.00 78.48           C  
ATOM    225  O   LYS B  26       2.001   3.036 -17.942  1.00 78.48           O  
ATOM    226  CG  LYS B  26       0.498  -0.011 -17.825  1.00 78.48           C  
ATOM    227  CD  LYS B  26      -0.436  -1.137 -18.248  1.00 78.48           C  
ATOM    228  CE  LYS B  26       0.095  -1.876 -19.470  1.00 78.48           C  
ATOM    229  NZ  LYS B  26      -0.835  -2.958 -19.910  1.00 78.48           N  
ATOM    230  N   LYS B  27      -0.029   3.859 -17.245  1.00 79.83           N  
ATOM    231  CA  LYS B  27       0.039   4.960 -18.201  1.00 79.83           C  
ATOM    232  C   LYS B  27       1.204   5.893 -17.882  1.00 79.83           C  
ATOM    233  CB  LYS B  27      -1.273   5.745 -18.211  1.00 79.83           C  
ATOM    234  O   LYS B  27       1.933   6.315 -18.783  1.00 79.83           O  
ATOM    235  CG  LYS B  27      -2.429   5.009 -18.873  1.00 79.83           C  
ATOM    236  CD  LYS B  27      -3.705   5.841 -18.854  1.00 79.83           C  
ATOM    237  CE  LYS B  27      -4.889   5.064 -19.416  1.00 79.83           C  
ATOM    238  NZ  LYS B  27      -6.159   5.843 -19.318  1.00 79.83           N  
ATOM    239  N   LEU B  28       1.411   6.045 -16.698  1.00 74.69           N  
ATOM    240  CA  LEU B  28       2.479   6.939 -16.265  1.00 74.69           C  
ATOM    241  C   LEU B  28       3.847   6.313 -16.515  1.00 74.69           C  
ATOM    242  CB  LEU B  28       2.324   7.279 -14.780  1.00 74.69           C  
ATOM    243  O   LEU B  28       4.796   7.010 -16.881  1.00 74.69           O  
ATOM    244  CG  LEU B  28       1.239   8.299 -14.428  1.00 74.69           C  
ATOM    245  CD1 LEU B  28       1.072   8.393 -12.915  1.00 74.69           C  
ATOM    246  CD2 LEU B  28       1.575   9.663 -15.020  1.00 74.69           C  
ATOM    247  N   GLU B  29       3.901   5.034 -16.416  1.00 75.54           N  
ATOM    248  CA  GLU B  29       5.145   4.324 -16.698  1.00 75.54           C  
ATOM    249  C   GLU B  29       5.510   4.416 -18.177  1.00 75.54           C  
ATOM    250  CB  GLU B  29       5.035   2.857 -16.273  1.00 75.54           C  
ATOM    251  O   GLU B  29       6.680   4.592 -18.523  1.00 75.54           O  
ATOM    252  CG  GLU B  29       5.162   2.640 -14.773  1.00 75.54           C  
ATOM    253  CD  GLU B  29       4.988   1.187 -14.360  1.00 75.54           C  
ATOM    254  OE1 GLU B  29       5.406   0.821 -13.238  1.00 75.54           O  
ATOM    255  OE2 GLU B  29       4.430   0.409 -15.165  1.00 75.54           O  
ATOM    256  N   GLU B  30       4.458   4.379 -18.965  1.00 77.56           N  
ATOM    257  CA  GLU B  30       4.684   4.487 -20.403  1.00 77.56           C  
ATOM    258  C   GLU B  30       5.114   5.899 -20.790  1.00 77.56           C  
ATOM    259  CB  GLU B  30       3.424   4.090 -21.177  1.00 77.56           C  
ATOM    260  O   GLU B  30       6.031   6.076 -21.595  1.00 77.56           O  
ATOM    261  CG  GLU B  30       3.134   2.596 -21.156  1.00 77.56           C  
ATOM    262  CD  GLU B  30       1.836   2.227 -21.856  1.00 77.56           C  
ATOM    263  OE1 GLU B  30       1.515   1.020 -21.943  1.00 77.56           O  
ATOM    264  OE2 GLU B  30       1.135   3.152 -22.322  1.00 77.56           O  
ATOM    265  N   GLU B  31       4.475   6.801 -20.182  1.00 76.39           N  
ATOM    266  CA  GLU B  31       4.840   8.194 -20.427  1.00 76.39           C  
ATOM    267  C   GLU B  31       6.259   8.485 -19.949  1.00 76.39           C  
ATOM    268  CB  GLU B  31       3.850   9.138 -19.740  1.00 76.39           C  
ATOM    269  O   GLU B  31       6.997   9.232 -20.596  1.00 76.39           O  
ATOM    270  CG  GLU B  31       2.485   9.192 -20.412  1.00 76.39           C  
ATOM    271  CD  GLU B  31       1.504  10.112 -19.703  1.00 76.39           C  
ATOM    272  OE1 GLU B  31       0.321  10.169 -20.111  1.00 76.39           O  
ATOM    273  OE2 GLU B  31       1.921  10.782 -18.732  1.00 76.39           O  
ATOM    274  N   ALA B  32       6.595   7.789 -18.805  1.00 72.18           N  
ATOM    275  CA  ALA B  32       7.938   7.965 -18.257  1.00 72.18           C  
ATOM    276  C   ALA B  32       8.995   7.409 -19.206  1.00 72.18           C  
ATOM    277  CB  ALA B  32       8.047   7.293 -16.891  1.00 72.18           C  
ATOM    278  O   ALA B  32      10.056   8.012 -19.385  1.00 72.18           O  
ATOM    279  N   LYS B  33       8.695   6.362 -19.864  1.00 73.81           N  
ATOM    280  CA  LYS B  33       9.613   5.771 -20.834  1.00 73.81           C  
ATOM    281  C   LYS B  33       9.814   6.693 -22.032  1.00 73.81           C  
ATOM    282  CB  LYS B  33       9.096   4.409 -21.301  1.00 73.81           C  
ATOM    283  O   LYS B  33      10.934   6.842 -22.526  1.00 73.81           O  
ATOM    284  CG  LYS B  33       9.302   3.289 -20.293  1.00 73.81           C  
ATOM    285  CD  LYS B  33       8.783   1.958 -20.821  1.00 73.81           C  
ATOM    286  CE  LYS B  33       8.866   0.865 -19.765  1.00 73.81           C  
ATOM    287  NZ  LYS B  33       8.303  -0.427 -20.259  1.00 73.81           N  
ATOM    288  N   LYS B  34       8.785   7.406 -22.362  1.00 74.32           N  
ATOM    289  CA  LYS B  34       8.851   8.337 -23.485  1.00 74.32           C  
ATOM    290  C   LYS B  34       9.615   9.602 -23.106  1.00 74.32           C  
ATOM    291  CB  LYS B  34       7.445   8.698 -23.967  1.00 74.32           C  
ATOM    292  O   LYS B  34      10.366  10.146 -23.918  1.00 74.32           O  
ATOM    293  CG  LYS B  34       6.725   7.563 -24.681  1.00 74.32           C  
ATOM    294  CD  LYS B  34       5.334   7.984 -25.138  1.00 74.32           C  
ATOM    295  CE  LYS B  34       4.568   6.817 -25.747  1.00 74.32           C  
ATOM    296  NZ  LYS B  34       3.172   7.202 -26.114  1.00 74.32           N  
ATOM    297  N   ALA B  35       9.402  10.019 -21.839  1.00 67.16           N  
ATOM    298  CA  ALA B  35      10.031  11.244 -21.352  1.00 67.16           C  
ATOM    299  C   ALA B  35      11.538  11.062 -21.196  1.00 67.16           C  
ATOM    300  CB  ALA B  35       9.409  11.671 -20.025  1.00 67.16           C  
ATOM    301  O   ALA B  35      12.302  12.023 -21.314  1.00 67.16           O  
ATOM    302  N   GLU B  36      11.837   9.858 -20.948  1.00 57.11           N  
ATOM    303  CA  GLU B  36      13.269   9.588 -20.852  1.00 57.11           C  
ATOM    304  C   GLU B  36      13.979   9.900 -22.166  1.00 57.11           C  
ATOM    305  CB  GLU B  36      13.516   8.130 -20.454  1.00 57.11           C  
ATOM    306  O   GLU B  36      15.141  10.312 -22.168  1.00 57.11           O  
ATOM    307  CG  GLU B  36      13.471   7.887 -18.953  1.00 57.11           C  
ATOM    308  CD  GLU B  36      13.751   6.442 -18.571  1.00 57.11           C  
ATOM    309  OE1 GLU B  36      13.745   6.122 -17.361  1.00 57.11           O  
ATOM    310  OE2 GLU B  36      13.979   5.623 -19.490  1.00 57.11           O  
ATOM    311  N   LYS B  37      13.179  10.154 -22.938  1.00 60.99           N  
ATOM    312  CA  LYS B  37      13.800  10.381 -24.240  1.00 60.99           C  
ATOM    313  C   LYS B  37      13.625  11.829 -24.688  1.00 60.99           C  
ATOM    314  CB  LYS B  37      13.211   9.434 -25.287  1.00 60.99           C  
ATOM    315  O   LYS B  37      14.401  12.330 -25.504  1.00 60.99           O  
ATOM    316  CG  LYS B  37      13.597   7.975 -25.089  1.00 60.99           C  
ATOM    317  CD  LYS B  37      13.048   7.095 -26.204  1.00 60.99           C  
ATOM    318  CE  LYS B  37      13.382   5.628 -25.976  1.00 60.99           C  
ATOM    319  NZ  LYS B  37      12.819   4.757 -27.051  1.00 60.99           N  
ATOM    320  N   GLY B  38      12.872  12.429 -23.721  1.00 52.46           N  
ATOM    321  CA  GLY B  38      12.746  13.704 -24.408  1.00 52.46           C  
ATOM    322  C   GLY B  38      12.026  14.756 -23.587  1.00 52.46           C  
ATOM    323  O   GLY B  38      11.988  15.929 -23.965  1.00 52.46           O  
ATOM    324  N   ASN B  39      11.357  14.288 -22.739  1.00 57.43           N  
ATOM    325  CA  ASN B  39      10.461  15.274 -22.146  1.00 57.43           C  
ATOM    326  C   ASN B  39      11.180  16.134 -21.110  1.00 57.43           C  
ATOM    327  CB  ASN B  39       9.247  14.587 -21.516  1.00 57.43           C  
ATOM    328  O   ASN B  39      10.832  17.300 -20.915  1.00 57.43           O  
ATOM    329  CG  ASN B  39       8.253  14.095 -22.549  1.00 57.43           C  
ATOM    330  ND2 ASN B  39       7.383  13.177 -22.145  1.00 57.43           N  
ATOM    331  OD1 ASN B  39       8.267  14.536 -23.702  1.00 57.43           O  
ATOM    332  N   GLY B  40      11.344  15.969 -20.992  1.00 61.16           N  
ATOM    333  CA  GLY B  40      11.995  16.917 -20.102  1.00 61.16           C  
ATOM    334  C   GLY B  40      11.738  16.631 -18.635  1.00 61.16           C  
ATOM    335  O   GLY B  40      10.868  15.826 -18.297  1.00 61.16           O  
ATOM    336  N   LYS B  41      12.323  16.995 -17.951  1.00 69.34           N  
ATOM    337  CA  LYS B  41      12.356  16.963 -16.492  1.00 69.34           C  
ATOM    338  C   LYS B  41      11.014  17.387 -15.902  1.00 69.34           C  
ATOM    339  CB  LYS B  41      13.471  17.866 -15.960  1.00 69.34           C  
ATOM    340  O   LYS B  41      10.525  16.771 -14.953  1.00 69.34           O  
ATOM    341  CG  LYS B  41      13.740  17.705 -14.472  1.00 69.34           C  
ATOM    342  CD  LYS B  41      14.879  18.604 -14.009  1.00 69.34           C  
ATOM    343  CE  LYS B  41      15.019  18.597 -12.493  1.00 69.34           C  
ATOM    344  NZ  LYS B  41      16.103  19.515 -12.032  1.00 69.34           N  
ATOM    345  N   GLU B  42      10.394  18.316 -16.647  1.00 69.55           N  
ATOM    346  CA  GLU B  42       9.128  18.840 -16.141  1.00 69.55           C  
ATOM    347  C   GLU B  42       8.012  17.807 -16.270  1.00 69.55           C  
ATOM    348  CB  GLU B  42       8.745  20.125 -16.880  1.00 69.55           C  
ATOM    349  O   GLU B  42       7.183  17.665 -15.369  1.00 69.55           O  
ATOM    350  CG  GLU B  42       7.613  20.899 -16.220  1.00 69.55           C  
ATOM    351  CD  GLU B  42       7.939  21.349 -14.805  1.00 69.55           C  
ATOM    352  OE1 GLU B  42       7.000  21.618 -14.022  1.00 69.55           O  
ATOM    353  OE2 GLU B  42       9.143  21.436 -14.478  1.00 69.55           O  
ATOM    354  N   GLU B  43       8.097  17.053 -17.323  1.00 70.30           N  
ATOM    355  CA  GLU B  43       7.093  16.016 -17.541  1.00 70.30           C  
ATOM    356  C   GLU B  43       7.245  14.879 -16.535  1.00 70.30           C  
ATOM    357  CB  GLU B  43       7.183  15.471 -18.969  1.00 70.30           C  
ATOM    358  O   GLU B  43       6.252  14.353 -16.029  1.00 70.30           O  
ATOM    359  CG  GLU B  43       6.642  16.423 -20.026  1.00 70.30           C  
ATOM    360  CD  GLU B  43       7.692  17.383 -20.562  1.00 70.30           C  
ATOM    361  OE1 GLU B  43       7.383  18.163 -21.491  1.00 70.30           O  
ATOM    362  OE2 GLU B  43       8.833  17.355 -20.049  1.00 70.30           O  
ATOM    363  N   ILE B  44       8.459  14.506 -16.259  1.00 69.31           N  
ATOM    364  CA  ILE B  44       8.743  13.452 -15.290  1.00 69.31           C  
ATOM    365  C   ILE B  44       8.272  13.885 -13.904  1.00 69.31           C  
ATOM    366  CB  ILE B  44      10.248  13.103 -15.260  1.00 69.31           C  
ATOM    367  O   ILE B  44       7.679  13.093 -13.168  1.00 69.31           O  
ATOM    368  CG1 ILE B  44      10.668  12.438 -16.576  1.00 69.31           C  
ATOM    369  CG2 ILE B  44      10.570  12.204 -14.064  1.00 69.31           C  
ATOM    370  CD1 ILE B  44      12.163  12.166 -16.683  1.00 69.31           C  
ATOM    371  N   LYS B  45       8.432  15.062 -13.588  1.00 71.72           N  
ATOM    372  CA  LYS B  45       7.990  15.606 -12.308  1.00 71.72           C  
ATOM    373  C   LYS B  45       6.472  15.534 -12.174  1.00 71.72           C  
ATOM    374  CB  LYS B  45       8.463  17.051 -12.147  1.00 71.72           C  
ATOM    375  O   LYS B  45       5.954  15.137 -11.128  1.00 71.72           O  
ATOM    376  CG  LYS B  45       8.246  17.622 -10.753  1.00 71.72           C  
ATOM    377  CD  LYS B  45       8.753  19.055 -10.651  1.00 71.72           C  
ATOM    378  CE  LYS B  45       8.359  19.695  -9.327  1.00 71.72           C  
ATOM    379  NZ  LYS B  45       8.836  21.108  -9.231  1.00 71.72           N  
ATOM    380  N   GLU B  46       5.789  15.936 -13.250  1.00 74.24           N  
ATOM    381  CA  GLU B  46       4.330  15.890 -13.236  1.00 74.24           C  
ATOM    382  C   GLU B  46       3.824  14.459 -13.082  1.00 74.24           C  
ATOM    383  CB  GLU B  46       3.760  16.515 -14.513  1.00 74.24           C  
ATOM    384  O   GLU B  46       2.863  14.210 -12.350  1.00 74.24           O  
ATOM    385  CG  GLU B  46       3.790  18.036 -14.519  1.00 74.24           C  
ATOM    386  CD  GLU B  46       3.259  18.641 -15.809  1.00 74.24           C  
ATOM    387  OE1 GLU B  46       3.207  19.887 -15.919  1.00 74.24           O  
ATOM    388  OE2 GLU B  46       2.891  17.863 -16.717  1.00 74.24           O  
ATOM    389  N   LEU B  47       4.608  13.546 -13.739  1.00 72.36           N  
ATOM    390  CA  LEU B  47       4.248  12.136 -13.644  1.00 72.36           C  
ATOM    391  C   LEU B  47       4.432  11.623 -12.220  1.00 72.36           C  
ATOM    392  CB  LEU B  47       5.089  11.301 -14.613  1.00 72.36           C  
ATOM    393  O   LEU B  47       3.565  10.926 -11.689  1.00 72.36           O  
ATOM    394  CG  LEU B  47       4.466   9.991 -15.096  1.00 72.36           C  
ATOM    395  CD1 LEU B  47       4.268  10.024 -16.608  1.00 72.36           C  
ATOM    396  CD2 LEU B  47       5.334   8.804 -14.691  1.00 72.36           C  
ATOM    397  N   LEU B  48       5.463  11.977 -11.609  1.00 71.37           N  
ATOM    398  CA  LEU B  48       5.748  11.548 -10.244  1.00 71.37           C  
ATOM    399  C   LEU B  48       4.713  12.105  -9.272  1.00 71.37           C  
ATOM    400  CB  LEU B  48       7.151  11.993  -9.824  1.00 71.37           C  
ATOM    401  O   LEU B  48       4.304  11.418  -8.333  1.00 71.37           O  
ATOM    402  CG  LEU B  48       8.320  11.227 -10.445  1.00 71.37           C  
ATOM    403  CD1 LEU B  48       9.644  11.882 -10.067  1.00 71.37           C  
ATOM    404  CD2 LEU B  48       8.296   9.766 -10.007  1.00 71.37           C  
ATOM    405  N   LEU B  49       4.297  13.358  -9.505  1.00 73.17           N  
ATOM    406  CA  LEU B  49       3.269  13.962  -8.664  1.00 73.17           C  
ATOM    407  C   LEU B  49       1.952  13.203  -8.786  1.00 73.17           C  
ATOM    408  CB  LEU B  49       3.062  15.431  -9.040  1.00 73.17           C  
ATOM    409  O   LEU B  49       1.304  12.909  -7.779  1.00 73.17           O  
ATOM    410  CG  LEU B  49       4.067  16.428  -8.461  1.00 73.17           C  
ATOM    411  CD1 LEU B  49       4.059  17.720  -9.271  1.00 73.17           C  
ATOM    412  CD2 LEU B  49       3.757  16.708  -6.994  1.00 73.17           C  
ATOM    413  N   ARG B  50       1.649  12.838  -9.988  1.00 76.73           N  
ATOM    414  CA  ARG B  50       0.410  12.102 -10.216  1.00 76.73           C  
ATOM    415  C   ARG B  50       0.470  10.717  -9.579  1.00 76.73           C  
ATOM    416  CB  ARG B  50       0.127  11.976 -11.715  1.00 76.73           C  
ATOM    417  O   ARG B  50      -0.508  10.260  -8.983  1.00 76.73           O  
ATOM    418  CG  ARG B  50      -0.354  13.266 -12.361  1.00 76.73           C  
ATOM    419  CD  ARG B  50      -0.559  13.103 -13.860  1.00 76.73           C  
ATOM    420  NE  ARG B  50      -0.975  14.355 -14.486  1.00 76.73           N  
ATOM    421  NH1 ARG B  50      -1.308  13.438 -16.580  1.00 76.73           N  
ATOM    422  NH2 ARG B  50      -1.683  15.672 -16.230  1.00 76.73           N  
ATOM    423  CZ  ARG B  50      -1.321  14.486 -15.764  1.00 76.73           C  
ATOM    424  N   LEU B  51       1.669  10.029  -9.688  1.00 75.28           N  
ATOM    425  CA  LEU B  51       1.858   8.719  -9.074  1.00 75.28           C  
ATOM    426  C   LEU B  51       1.750   8.809  -7.556  1.00 75.28           C  
ATOM    427  CB  LEU B  51       3.218   8.134  -9.467  1.00 75.28           C  
ATOM    428  O   LEU B  51       1.141   7.946  -6.920  1.00 75.28           O  
ATOM    429  CG  LEU B  51       3.313   7.517 -10.863  1.00 75.28           C  
ATOM    430  CD1 LEU B  51       4.768   7.228 -11.216  1.00 75.28           C  
ATOM    431  CD2 LEU B  51       2.475   6.246 -10.944  1.00 75.28           C  
ATOM    432  N   SER B  52       2.302   9.876  -7.060  1.00 72.90           N  
ATOM    433  CA  SER B  52       2.220  10.088  -5.618  1.00 72.90           C  
ATOM    434  C   SER B  52       0.774  10.274  -5.168  1.00 72.90           C  
ATOM    435  CB  SER B  52       3.050  11.305  -5.207  1.00 72.90           C  
ATOM    436  O   SER B  52       0.375   9.764  -4.120  1.00 72.90           O  
ATOM    437  OG  SER B  52       4.432  11.063  -5.413  1.00 72.90           O  
ATOM    438  N   GLU B  53      -0.068  11.007  -5.909  1.00 78.76           N  
ATOM    439  CA  GLU B  53      -1.480  11.206  -5.598  1.00 78.76           C  
ATOM    440  C   GLU B  53      -2.244   9.886  -5.633  1.00 78.76           C  
ATOM    441  CB  GLU B  53      -2.110  12.205  -6.572  1.00 78.76           C  
ATOM    442  O   GLU B  53      -3.081   9.624  -4.767  1.00 78.76           O  
ATOM    443  CG  GLU B  53      -1.714  13.651  -6.313  1.00 78.76           C  
ATOM    444  CD  GLU B  53      -2.259  14.618  -7.352  1.00 78.76           C  
ATOM    445  OE1 GLU B  53      -2.055  15.845  -7.205  1.00 78.76           O  
ATOM    446  OE2 GLU B  53      -2.895  14.145  -8.320  1.00 78.76           O  
ATOM    447  N   LEU B  54      -1.885   9.133  -6.644  1.00 76.72           N  
ATOM    448  CA  LEU B  54      -2.535   7.833  -6.772  1.00 76.72           C  
ATOM    449  C   LEU B  54      -2.165   6.923  -5.605  1.00 76.72           C  
ATOM    450  CB  LEU B  54      -2.148   7.167  -8.095  1.00 76.72           C  
ATOM    451  O   LEU B  54      -3.013   6.191  -5.090  1.00 76.72           O  
ATOM    452  CG  LEU B  54      -2.797   7.740  -9.357  1.00 76.72           C  
ATOM    453  CD1 LEU B  54      -2.169   7.122 -10.602  1.00 76.72           C  
ATOM    454  CD2 LEU B  54      -4.303   7.505  -9.338  1.00 76.72           C  
ATOM    455  N   LEU B  55      -0.901   6.970  -5.225  1.00 75.41           N  
ATOM    456  CA  LEU B  55      -0.452   6.194  -4.074  1.00 75.41           C  
ATOM    457  C   LEU B  55      -1.189   6.619  -2.809  1.00 75.41           C  
ATOM    458  CB  LEU B  55       1.058   6.353  -3.877  1.00 75.41           C  
ATOM    459  O   LEU B  55      -1.616   5.773  -2.020  1.00 75.41           O  
ATOM    460  CG  LEU B  55       1.670   5.604  -2.692  1.00 75.41           C  
ATOM    461  CD1 LEU B  55       1.426   4.105  -2.830  1.00 75.41           C  
ATOM    462  CD2 LEU B  55       3.162   5.900  -2.585  1.00 75.41           C  
ATOM    463  N   ALA B  56      -1.391   7.904  -2.661  1.00 76.54           N  
ATOM    464  CA  ALA B  56      -2.127   8.414  -1.508  1.00 76.54           C  
ATOM    465  C   ALA B  56      -3.560   7.889  -1.496  1.00 76.54           C  
ATOM    466  CB  ALA B  56      -2.124   9.941  -1.508  1.00 76.54           C  
ATOM    467  O   ALA B  56      -4.059   7.453  -0.456  1.00 76.54           O  
ATOM    468  N   ARG B  57      -4.157   7.945  -2.582  1.00 77.76           N  
ATOM    469  CA  ARG B  57      -5.520   7.436  -2.687  1.00 77.76           C  
ATOM    470  C   ARG B  57      -5.574   5.945  -2.374  1.00 77.76           C  
ATOM    471  CB  ARG B  57      -6.086   7.699  -4.084  1.00 77.76           C  
ATOM    472  O   ARG B  57      -6.482   5.483  -1.681  1.00 77.76           O  
ATOM    473  CG  ARG B  57      -6.534   9.135  -4.308  1.00 77.76           C  
ATOM    474  CD  ARG B  57      -7.041   9.353  -5.726  1.00 77.76           C  
ATOM    475  NE  ARG B  57      -7.396  10.750  -5.963  1.00 77.76           N  
ATOM    476  NH1 ARG B  57      -8.111  10.416  -8.134  1.00 77.76           N  
ATOM    477  NH2 ARG B  57      -8.183  12.512  -7.208  1.00 77.76           N  
ATOM    478  CZ  ARG B  57      -7.896  11.223  -7.101  1.00 77.76           C  
ATOM    479  N   SER B  58      -4.533   5.188  -2.955  1.00 75.46           N  
ATOM    480  CA  SER B  58      -4.439   3.756  -2.693  1.00 75.46           C  
ATOM    481  C   SER B  58      -4.268   3.476  -1.204  1.00 75.46           C  
ATOM    482  CB  SER B  58      -3.275   3.143  -3.472  1.00 75.46           C  
ATOM    483  O   SER B  58      -4.898   2.566  -0.661  1.00 75.46           O  
ATOM    484  OG  SER B  58      -3.075   1.791  -3.097  1.00 75.46           O  
ATOM    485  N   LEU B  59      -3.484   4.240  -0.544  1.00 77.12           N  
ATOM    486  CA  LEU B  59      -3.254   4.068   0.886  1.00 77.12           C  
ATOM    487  C   LEU B  59      -4.528   4.340   1.678  1.00 77.12           C  
ATOM    488  CB  LEU B  59      -2.134   4.996   1.365  1.00 77.12           C  
ATOM    489  O   LEU B  59      -4.822   3.639   2.649  1.00 77.12           O  
ATOM    490  CG  LEU B  59      -0.711   4.608   0.958  1.00 77.12           C  
ATOM    491  CD1 LEU B  59       0.273   5.699   1.367  1.00 77.12           C  
ATOM    492  CD2 LEU B  59      -0.324   3.271   1.579  1.00 77.12           C  
ATOM    493  N   GLN B  60      -5.317   5.317   1.258  1.00 76.97           N  
ATOM    494  CA  GLN B  60      -6.586   5.620   1.911  1.00 76.97           C  
ATOM    495  C   GLN B  60      -7.574   4.466   1.757  1.00 76.97           C  
ATOM    496  CB  GLN B  60      -7.189   6.906   1.343  1.00 76.97           C  
ATOM    497  O   GLN B  60      -8.266   4.104   2.710  1.00 76.97           O  
ATOM    498  CG  GLN B  60      -6.527   8.176   1.860  1.00 76.97           C  
ATOM    499  CD  GLN B  60      -7.084   9.432   1.217  1.00 76.97           C  
ATOM    500  NE2 GLN B  60      -6.954  10.560   1.907  1.00 76.97           N  
ATOM    501  OE1 GLN B  60      -7.626   9.389   0.108  1.00 76.97           O  
ATOM    502  N   LEU B  61      -7.606   3.954   0.612  1.00 76.64           N  
ATOM    503  CA  LEU B  61      -8.504   2.835   0.350  1.00 76.64           C  
ATOM    504  C   LEU B  61      -8.089   1.607   1.155  1.00 76.64           C  
ATOM    505  CB  LEU B  61      -8.522   2.499  -1.143  1.00 76.64           C  
ATOM    506  O   LEU B  61      -8.940   0.902   1.702  1.00 76.64           O  
ATOM    507  CG  LEU B  61      -9.294   3.462  -2.046  1.00 76.64           C  
ATOM    508  CD1 LEU B  61      -9.033   3.138  -3.513  1.00 76.64           C  
ATOM    509  CD2 LEU B  61     -10.786   3.405  -1.737  1.00 76.64           C  
ATOM    510  N   LEU B  62      -6.699   1.351   1.151  1.00 75.17           N  
ATOM    511  CA  LEU B  62      -6.191   0.233   1.940  1.00 75.17           C  
ATOM    512  C   LEU B  62      -6.539   0.406   3.414  1.00 75.17           C  
ATOM    513  CB  LEU B  62      -4.675   0.104   1.772  1.00 75.17           C  
ATOM    514  O   LEU B  62      -6.938  -0.553   4.079  1.00 75.17           O  
ATOM    515  CG  LEU B  62      -4.021  -1.110   2.434  1.00 75.17           C  
ATOM    516  CD1 LEU B  62      -4.598  -2.400   1.862  1.00 75.17           C  
ATOM    517  CD2 LEU B  62      -2.507  -1.067   2.251  1.00 75.17           C  
ATOM    518  N   ALA B  63      -6.494   1.644   3.861  1.00 75.60           N  
ATOM    519  CA  ALA B  63      -6.847   1.930   5.249  1.00 75.60           C  
ATOM    520  C   ALA B  63      -8.323   1.644   5.510  1.00 75.60           C  
ATOM    521  CB  ALA B  63      -6.521   3.381   5.593  1.00 75.60           C  
ATOM    522  O   ALA B  63      -8.677   1.059   6.537  1.00 75.60           O  
ATOM    523  N   GLN B  64      -9.232   1.976   4.633  1.00 75.74           N  
ATOM    524  CA  GLN B  64     -10.661   1.713   4.760  1.00 75.74           C  
ATOM    525  C   GLN B  64     -10.946   0.213   4.768  1.00 75.74           C  
ATOM    526  CB  GLN B  64     -11.434   2.388   3.626  1.00 75.74           C  
ATOM    527  O   GLN B  64     -11.792  -0.259   5.530  1.00 75.74           O  
ATOM    528  CG  GLN B  64     -11.496   3.905   3.743  1.00 75.74           C  
ATOM    529  CD  GLN B  64     -12.170   4.558   2.550  1.00 75.74           C  
ATOM    530  NE2 GLN B  64     -12.517   5.833   2.690  1.00 75.74           N  
ATOM    531  OE1 GLN B  64     -12.376   3.923   1.512  1.00 75.74           O  
ATOM    532  N   GLN B  65     -10.136  -0.420   3.905  1.00 72.84           N  
ATOM    533  CA  GLN B  65     -10.294  -1.869   3.839  1.00 72.84           C  
ATOM    534  C   GLN B  65      -9.836  -2.532   5.134  1.00 72.84           C  
ATOM    535  CB  GLN B  65      -9.515  -2.440   2.653  1.00 72.84           C  
ATOM    536  O   GLN B  65     -10.516  -3.416   5.659  1.00 72.84           O  
ATOM    537  CG  GLN B  65     -10.220  -2.267   1.314  1.00 72.84           C  
ATOM    538  CD  GLN B  65      -9.434  -2.854   0.157  1.00 72.84           C  
ATOM    539  NE2 GLN B  65     -10.096  -3.031  -0.981  1.00 72.84           N  
ATOM    540  OE1 GLN B  65      -8.240  -3.145   0.284  1.00 72.84           O  
ATOM    541  N   ILE B  66      -8.762  -2.142   5.565  1.00 72.01           N  
ATOM    542  CA  ILE B  66      -8.221  -2.697   6.801  1.00 72.01           C  
ATOM    543  C   ILE B  66      -9.181  -2.418   7.955  1.00 72.01           C  
ATOM    544  CB  ILE B  66      -6.823  -2.119   7.115  1.00 72.01           C  
ATOM    545  O   ILE B  66      -9.426  -3.290   8.792  1.00 72.01           O  
ATOM    546  CG1 ILE B  66      -5.788  -2.654   6.118  1.00 72.01           C  
ATOM    547  CG2 ILE B  66      -6.415  -2.444   8.555  1.00 72.01           C  
ATOM    548  CD1 ILE B  66      -4.420  -1.997   6.234  1.00 72.01           C  
ATOM    549  N   GLU B  67      -9.920  -1.308   8.020  1.00 75.63           N  
ATOM    550  CA  GLU B  67     -10.886  -0.967   9.060  1.00 75.63           C  
ATOM    551  C   GLU B  67     -12.130  -1.847   8.967  1.00 75.63           C  
ATOM    552  CB  GLU B  67     -11.279   0.510   8.966  1.00 75.63           C  
ATOM    553  O   GLU B  67     -12.656  -2.296   9.988  1.00 75.63           O  
ATOM    554  CG  GLU B  67     -11.927   1.055  10.230  1.00 75.63           C  
ATOM    555  CD  GLU B  67     -12.082   2.568  10.220  1.00 75.63           C  
ATOM    556  OE1 GLU B  67     -12.520   3.140  11.244  1.00 75.63           O  
ATOM    557  OE2 GLU B  67     -11.762   3.186   9.181  1.00 75.63           O  
ATOM    558  N   ALA B  68     -12.540  -2.040   7.715  1.00 75.22           N  
ATOM    559  CA  ALA B  68     -13.706  -2.894   7.506  1.00 75.22           C  
ATOM    560  C   ALA B  68     -13.420  -4.330   7.938  1.00 75.22           C  
ATOM    561  CB  ALA B  68     -14.136  -2.859   6.041  1.00 75.22           C  
ATOM    562  O   ALA B  68     -14.252  -4.966   8.590  1.00 75.22           O  
ATOM    563  N   ILE B  69     -12.204  -4.810   7.552  1.00 71.67           N  
ATOM    564  CA  ILE B  69     -11.806  -6.165   7.918  1.00 71.67           C  
ATOM    565  C   ILE B  69     -11.696  -6.279   9.436  1.00 71.67           C  
ATOM    566  CB  ILE B  69     -10.468  -6.559   7.253  1.00 71.67           C  
ATOM    567  O   ILE B  69     -12.140  -7.268  10.025  1.00 71.67           O  
ATOM    568  CG1 ILE B  69     -10.647  -6.703   5.737  1.00 71.67           C  
ATOM    569  CG2 ILE B  69      -9.920  -7.851   7.865  1.00 71.67           C  
ATOM    570  CD1 ILE B  69      -9.340  -6.858   4.971  1.00 71.67           C  
ATOM    571  N   ALA B  70     -11.108  -5.229  10.079  1.00 73.34           N  
ATOM    572  CA  ALA B  70     -10.979  -5.223  11.534  1.00 73.34           C  
ATOM    573  C   ALA B  70     -12.347  -5.284  12.207  1.00 73.34           C  
ATOM    574  CB  ALA B  70     -10.218  -3.982  11.996  1.00 73.34           C  
ATOM    575  O   ALA B  70     -12.523  -5.981  13.209  1.00 73.34           O  
ATOM    576  N   LYS B  71     -13.453  -4.669  11.685  1.00 75.82           N  
ATOM    577  CA  LYS B  71     -14.807  -4.686  12.232  1.00 75.82           C  
ATOM    578  C   LYS B  71     -15.429  -6.074  12.115  1.00 75.82           C  
ATOM    579  CB  LYS B  71     -15.686  -3.656  11.522  1.00 75.82           C  
ATOM    580  O   LYS B  71     -16.137  -6.521  13.020  1.00 75.82           O  
ATOM    581  CG  LYS B  71     -15.425  -2.219  11.950  1.00 75.82           C  
ATOM    582  CD  LYS B  71     -16.334  -1.242  11.214  1.00 75.82           C  
ATOM    583  CE  LYS B  71     -16.015   0.201  11.578  1.00 75.82           C  
ATOM    584  NZ  LYS B  71     -16.827   1.166  10.778  1.00 75.82           N  
ATOM    585  N   LEU B  72     -15.046  -6.686  10.893  1.00 70.30           N  
ATOM    586  CA  LEU B  72     -15.566  -8.030  10.665  1.00 70.30           C  
ATOM    587  C   LEU B  72     -14.958  -9.022  11.650  1.00 70.30           C  
ATOM    588  CB  LEU B  72     -15.282  -8.479   9.229  1.00 70.30           C  
ATOM    589  O   LEU B  72     -15.658  -9.892  12.174  1.00 70.30           O  
ATOM    590  CG  LEU B  72     -16.250  -7.976   8.158  1.00 70.30           C  
ATOM    591  CD1 LEU B  72     -15.566  -7.950   6.795  1.00 70.30           C  
ATOM    592  CD2 LEU B  72     -17.502  -8.845   8.117  1.00 70.30           C  
ATOM    593  N   ILE B  73     -13.651  -8.943  11.965  1.00 65.85           N  
ATOM    594  CA  ILE B  73     -12.946  -9.851  12.863  1.00 65.85           C  
ATOM    595  C   ILE B  73     -13.435  -9.644  14.295  1.00 65.85           C  
ATOM    596  CB  ILE B  73     -11.416  -9.650  12.785  1.00 65.85           C  
ATOM    597  O   ILE B  73     -13.567 -10.605  15.057  1.00 65.85           O  
ATOM    598  CG1 ILE B  73     -10.902 -10.004  11.385  1.00 65.85           C  
ATOM    599  CG2 ILE B  73     -10.706 -10.483  13.856  1.00 65.85           C  
ATOM    600  CD1 ILE B  73      -9.431  -9.678  11.165  1.00 65.85           C  
ATOM    601  N   ARG B  74     -13.793  -8.434  14.780  1.00 70.24           N  
ATOM    602  CA  ARG B  74     -14.242  -8.136  16.136  1.00 70.24           C  
ATOM    603  C   ARG B  74     -15.685  -8.580  16.346  1.00 70.24           C  
ATOM    604  CB  ARG B  74     -14.105  -6.641  16.432  1.00 70.24           C  
ATOM    605  O   ARG B  74     -16.102  -8.843  17.476  1.00 70.24           O  
ATOM    606  CG  ARG B  74     -12.677  -6.194  16.699  1.00 70.24           C  
ATOM    607  CD  ARG B  74     -12.604  -4.711  17.036  1.00 70.24           C  
ATOM    608  NE  ARG B  74     -11.225  -4.233  17.069  1.00 70.24           N  
ATOM    609  NH1 ARG B  74     -11.782  -2.017  17.406  1.00 70.24           N  
ATOM    610  NH2 ARG B  74      -9.581  -2.640  17.258  1.00 70.24           N  
ATOM    611  CZ  ARG B  74     -10.866  -2.964  17.244  1.00 70.24           C  
ATOM    612  N   GLY B  75     -16.277  -8.850  15.149  1.00 55.24           N  
ATOM    613  CA  GLY B  75     -17.627  -9.367  15.310  1.00 55.24           C  
ATOM    614  C   GLY B  75     -18.616  -8.317  15.782  1.00 55.24           C  
ATOM    615  O   GLY B  75     -18.257  -7.418  16.545  1.00 55.24           O  
TER     616      GLY B  75                                                      
ATOM    617  N   SER C   1      16.915  12.555 -13.725  1.00 69.51           N  
ATOM    618  CA  SER C   1      17.853  12.417 -12.616  1.00 69.51           C  
ATOM    619  C   SER C   1      17.740  11.044 -11.962  1.00 69.51           C  
ATOM    620  CB  SER C   1      17.613  13.509 -11.572  1.00 69.51           C  
ATOM    621  O   SER C   1      16.744  10.342 -12.150  1.00 69.51           O  
ATOM    622  OG  SER C   1      16.449  13.233 -10.814  1.00 69.51           O  
ATOM    623  N   GLU C   2      18.675  10.341 -11.430  1.00 85.09           N  
ATOM    624  CA  GLU C   2      18.734   9.057 -10.736  1.00 85.09           C  
ATOM    625  C   GLU C   2      17.625   8.941  -9.694  1.00 85.09           C  
ATOM    626  CB  GLU C   2      20.101   8.867 -10.073  1.00 85.09           C  
ATOM    627  O   GLU C   2      17.034   7.873  -9.525  1.00 85.09           O  
ATOM    628  CG  GLU C   2      20.290   7.498  -9.436  1.00 85.09           C  
ATOM    629  CD  GLU C   2      20.222   6.356 -10.438  1.00 85.09           C  
ATOM    630  OE1 GLU C   2      19.984   5.198 -10.024  1.00 85.09           O  
ATOM    631  OE2 GLU C   2      20.411   6.620 -11.646  1.00 85.09           O  
ATOM    632  N   VAL C   3      17.284  10.052  -9.102  1.00 85.97           N  
ATOM    633  CA  VAL C   3      16.234  10.071  -8.089  1.00 85.97           C  
ATOM    634  C   VAL C   3      14.886   9.761  -8.735  1.00 85.97           C  
ATOM    635  CB  VAL C   3      16.175  11.431  -7.358  1.00 85.97           C  
ATOM    636  O   VAL C   3      14.132   8.919  -8.241  1.00 85.97           O  
ATOM    637  CG1 VAL C   3      14.955  11.499  -6.441  1.00 85.97           C  
ATOM    638  CG2 VAL C   3      17.458  11.665  -6.563  1.00 85.97           C  
ATOM    639  N   GLU C   4      14.576  10.379  -9.811  1.00 83.28           N  
ATOM    640  CA  GLU C   4      13.305  10.189 -10.505  1.00 83.28           C  
ATOM    641  C   GLU C   4      13.159   8.755 -11.006  1.00 83.28           C  
ATOM    642  CB  GLU C   4      13.179  11.170 -11.674  1.00 83.28           C  
ATOM    643  O   GLU C   4      12.081   8.165 -10.911  1.00 83.28           O  
ATOM    644  CG  GLU C   4      12.983  12.616 -11.244  1.00 83.28           C  
ATOM    645  CD  GLU C   4      13.092  13.604 -12.394  1.00 83.28           C  
ATOM    646  OE1 GLU C   4      12.592  14.745 -12.265  1.00 83.28           O  
ATOM    647  OE2 GLU C   4      13.682  13.234 -13.434  1.00 83.28           O  
ATOM    648  N   LYS C   5      14.273   8.154 -11.562  1.00 83.38           N  
ATOM    649  CA  LYS C   5      14.261   6.776 -12.045  1.00 83.38           C  
ATOM    650  C   LYS C   5      13.958   5.800 -10.912  1.00 83.38           C  
ATOM    651  CB  LYS C   5      15.599   6.424 -12.696  1.00 83.38           C  
ATOM    652  O   LYS C   5      13.160   4.876 -11.079  1.00 83.38           O  
ATOM    653  CG  LYS C   5      15.801   7.044 -14.071  1.00 83.38           C  
ATOM    654  CD  LYS C   5      17.135   6.632 -14.680  1.00 83.38           C  
ATOM    655  CE  LYS C   5      17.406   7.369 -15.985  1.00 83.38           C  
ATOM    656  NZ  LYS C   5      18.761   7.053 -16.528  1.00 83.38           N  
ATOM    657  N   ARG C   6      14.535   6.043  -9.730  1.00 85.57           N  
ATOM    658  CA  ARG C   6      14.329   5.171  -8.577  1.00 85.57           C  
ATOM    659  C   ARG C   6      12.918   5.326  -8.020  1.00 85.57           C  
ATOM    660  CB  ARG C   6      15.359   5.470  -7.486  1.00 85.57           C  
ATOM    661  O   ARG C   6      12.298   4.344  -7.605  1.00 85.57           O  
ATOM    662  CG  ARG C   6      16.779   5.070  -7.852  1.00 85.57           C  
ATOM    663  CD  ARG C   6      16.909   3.565  -8.045  1.00 85.57           C  
ATOM    664  NE  ARG C   6      18.270   3.184  -8.409  1.00 85.57           N  
ATOM    665  NH1 ARG C   6      17.784   0.946  -8.710  1.00 85.57           N  
ATOM    666  NH2 ARG C   6      19.920   1.713  -9.032  1.00 85.57           N  
ATOM    667  CZ  ARG C   6      18.655   1.948  -8.716  1.00 85.57           C  
ATOM    668  N   LEU C   7      12.395   6.547  -8.048  1.00 84.91           N  
ATOM    669  CA  LEU C   7      11.022   6.785  -7.617  1.00 84.91           C  
ATOM    670  C   LEU C   7      10.035   6.028  -8.499  1.00 84.91           C  
ATOM    671  CB  LEU C   7      10.704   8.282  -7.644  1.00 84.91           C  
ATOM    672  O   LEU C   7       9.074   5.439  -8.000  1.00 84.91           O  
ATOM    673  CG  LEU C   7      11.191   9.101  -6.448  1.00 84.91           C  
ATOM    674  CD1 LEU C   7      11.056  10.593  -6.736  1.00 84.91           C  
ATOM    675  CD2 LEU C   7      10.417   8.722  -5.189  1.00 84.91           C  
ATOM    676  N   LEU C   8      10.328   6.103  -9.839  1.00 83.06           N  
ATOM    677  CA  LEU C   8       9.470   5.383 -10.774  1.00 83.06           C  
ATOM    678  C   LEU C   8       9.501   3.884 -10.495  1.00 83.06           C  
ATOM    679  CB  LEU C   8       9.903   5.654 -12.217  1.00 83.06           C  
ATOM    680  O   LEU C   8       8.461   3.221 -10.527  1.00 83.06           O  
ATOM    681  CG  LEU C   8       9.418   6.967 -12.835  1.00 83.06           C  
ATOM    682  CD1 LEU C   8      10.172   7.253 -14.129  1.00 83.06           C  
ATOM    683  CD2 LEU C   8       7.915   6.917 -13.085  1.00 83.06           C  
ATOM    684  N   GLU C   9      10.668   3.302 -10.207  1.00 84.89           N  
ATOM    685  CA  GLU C   9      10.823   1.882  -9.906  1.00 84.89           C  
ATOM    686  C   GLU C   9      10.044   1.494  -8.653  1.00 84.89           C  
ATOM    687  CB  GLU C   9      12.303   1.527  -9.736  1.00 84.89           C  
ATOM    688  O   GLU C   9       9.382   0.454  -8.624  1.00 84.89           O  
ATOM    689  CG  GLU C   9      12.562   0.037  -9.561  1.00 84.89           C  
ATOM    690  CD  GLU C   9      14.041  -0.314  -9.523  1.00 84.89           C  
ATOM    691  OE1 GLU C   9      14.377  -1.514  -9.403  1.00 84.89           O  
ATOM    692  OE2 GLU C   9      14.870   0.619  -9.614  1.00 84.89           O  
ATOM    693  N   ILE C  10      10.114   2.309  -7.641  1.00 85.09           N  
ATOM    694  CA  ILE C  10       9.417   2.039  -6.389  1.00 85.09           C  
ATOM    695  C   ILE C  10       7.908   2.106  -6.613  1.00 85.09           C  
ATOM    696  CB  ILE C  10       9.839   3.031  -5.282  1.00 85.09           C  
ATOM    697  O   ILE C  10       7.157   1.285  -6.079  1.00 85.09           O  
ATOM    698  CG1 ILE C  10      11.311   2.821  -4.910  1.00 85.09           C  
ATOM    699  CG2 ILE C  10       8.937   2.884  -4.052  1.00 85.09           C  
ATOM    700  CD1 ILE C  10      11.876   3.894  -3.989  1.00 85.09           C  
ATOM    701  N   HIS C  11       7.436   3.091  -7.389  1.00 84.17           N  
ATOM    702  CA  HIS C  11       6.013   3.197  -7.691  1.00 84.17           C  
ATOM    703  C   HIS C  11       5.509   1.951  -8.411  1.00 84.17           C  
ATOM    704  CB  HIS C  11       5.737   4.440  -8.538  1.00 84.17           C  
ATOM    705  O   HIS C  11       4.384   1.504  -8.174  1.00 84.17           O  
ATOM    706  CG  HIS C  11       5.601   5.695  -7.735  1.00 84.17           C  
ATOM    707  CD2 HIS C  11       4.511   6.299  -7.206  1.00 84.17           C  
ATOM    708  ND1 HIS C  11       6.681   6.482  -7.397  1.00 84.17           N  
ATOM    709  CE1 HIS C  11       6.259   7.518  -6.691  1.00 84.17           C  
ATOM    710  NE2 HIS C  11       4.946   7.431  -6.562  1.00 84.17           N  
ATOM    711  N   ARG C  12       6.356   1.347  -9.287  1.00 84.84           N  
ATOM    712  CA  ARG C  12       5.994   0.109  -9.969  1.00 84.84           C  
ATOM    713  C   ARG C  12       5.810  -1.032  -8.974  1.00 84.84           C  
ATOM    714  CB  ARG C  12       7.057  -0.266 -11.005  1.00 84.84           C  
ATOM    715  O   ARG C  12       4.880  -1.830  -9.101  1.00 84.84           O  
ATOM    716  CG  ARG C  12       6.568  -1.240 -12.065  1.00 84.84           C  
ATOM    717  CD  ARG C  12       7.668  -1.591 -13.057  1.00 84.84           C  
ATOM    718  NE  ARG C  12       7.278  -2.701 -13.923  1.00 84.84           N  
ATOM    719  NH1 ARG C  12       7.997  -1.700 -15.877  1.00 84.84           N  
ATOM    720  NH2 ARG C  12       7.052  -3.788 -15.933  1.00 84.84           N  
ATOM    721  CZ  ARG C  12       7.443  -2.727 -15.242  1.00 84.84           C  
ATOM    722  N   ARG C  13       6.673  -1.070  -7.940  1.00 84.00           N  
ATOM    723  CA  ARG C  13       6.578  -2.106  -6.917  1.00 84.00           C  
ATOM    724  C   ARG C  13       5.343  -1.904  -6.046  1.00 84.00           C  
ATOM    725  CB  ARG C  13       7.836  -2.121  -6.046  1.00 84.00           C  
ATOM    726  O   ARG C  13       4.683  -2.871  -5.660  1.00 84.00           O  
ATOM    727  CG  ARG C  13       9.076  -2.631  -6.764  1.00 84.00           C  
ATOM    728  CD  ARG C  13       8.881  -4.046  -7.290  1.00 84.00           C  
ATOM    729  NE  ARG C  13       9.929  -4.419  -8.235  1.00 84.00           N  
ATOM    730  NH1 ARG C  13       9.017  -6.478  -8.752  1.00 84.00           N  
ATOM    731  NH2 ARG C  13      10.971  -5.803  -9.744  1.00 84.00           N  
ATOM    732  CZ  ARG C  13       9.970  -5.566  -8.908  1.00 84.00           C  
ATOM    733  N   VAL C  14       5.008  -0.667  -5.732  1.00 85.13           N  
ATOM    734  CA  VAL C  14       3.814  -0.340  -4.961  1.00 85.13           C  
ATOM    735  C   VAL C  14       2.568  -0.781  -5.725  1.00 85.13           C  
ATOM    736  CB  VAL C  14       3.738   1.170  -4.644  1.00 85.13           C  
ATOM    737  O   VAL C  14       1.626  -1.316  -5.135  1.00 85.13           O  
ATOM    738  CG1 VAL C  14       2.361   1.539  -4.095  1.00 85.13           C  
ATOM    739  CG2 VAL C  14       4.834   1.563  -3.655  1.00 85.13           C  
ATOM    740  N   ALA C  15       2.599  -0.558  -7.031  1.00 84.26           N  
ATOM    741  CA  ALA C  15       1.485  -1.000  -7.866  1.00 84.26           C  
ATOM    742  C   ALA C  15       1.316  -2.515  -7.799  1.00 84.26           C  
ATOM    743  CB  ALA C  15       1.695  -0.555  -9.312  1.00 84.26           C  
ATOM    744  O   ALA C  15       0.193  -3.018  -7.715  1.00 84.26           O  
ATOM    745  N   GLU C  16       2.381  -3.209  -7.898  1.00 85.90           N  
ATOM    746  CA  GLU C  16       2.341  -4.665  -7.803  1.00 85.90           C  
ATOM    747  C   GLU C  16       1.785  -5.116  -6.456  1.00 85.90           C  
ATOM    748  CB  GLU C  16       3.735  -5.257  -8.022  1.00 85.90           C  
ATOM    749  O   GLU C  16       0.987  -6.053  -6.389  1.00 85.90           O  
ATOM    750  CG  GLU C  16       3.753  -6.777  -8.102  1.00 85.90           C  
ATOM    751  CD  GLU C  16       5.120  -7.344  -8.450  1.00 85.90           C  
ATOM    752  OE1 GLU C  16       5.260  -8.585  -8.531  1.00 85.90           O  
ATOM    753  OE2 GLU C  16       6.060  -6.540  -8.642  1.00 85.90           O  
ATOM    754  N   SER C  17       2.239  -4.445  -5.356  1.00 83.07           N  
ATOM    755  CA  SER C  17       1.734  -4.780  -4.029  1.00 83.07           C  
ATOM    756  C   SER C  17       0.228  -4.556  -3.938  1.00 83.07           C  
ATOM    757  CB  SER C  17       2.446  -3.951  -2.959  1.00 83.07           C  
ATOM    758  O   SER C  17      -0.482  -5.332  -3.296  1.00 83.07           O  
ATOM    759  OG  SER C  17       2.092  -2.583  -3.064  1.00 83.07           O  
ATOM    760  N   HIS C  18      -0.282  -3.588  -4.591  1.00 82.58           N  
ATOM    761  CA  HIS C  18      -1.714  -3.314  -4.601  1.00 82.58           C  
ATOM    762  C   HIS C  18      -2.482  -4.418  -5.320  1.00 82.58           C  
ATOM    763  CB  HIS C  18      -1.997  -1.963  -5.260  1.00 82.58           C  
ATOM    764  O   HIS C  18      -3.564  -4.814  -4.882  1.00 82.58           O  
ATOM    765  CG  HIS C  18      -1.836  -0.798  -4.336  1.00 82.58           C  
ATOM    766  CD2 HIS C  18      -2.695  -0.240  -3.451  1.00 82.58           C  
ATOM    767  ND1 HIS C  18      -0.671  -0.065  -4.259  1.00 82.58           N  
ATOM    768  CE1 HIS C  18      -0.822   0.897  -3.363  1.00 82.58           C  
ATOM    769  NE2 HIS C  18      -2.041   0.812  -2.858  1.00 82.58           N  
ATOM    770  N   ARG C  19      -1.920  -4.871  -6.452  1.00 84.19           N  
ATOM    771  CA  ARG C  19      -2.551  -5.970  -7.176  1.00 84.19           C  
ATOM    772  C   ARG C  19      -2.668  -7.210  -6.296  1.00 84.19           C  
ATOM    773  CB  ARG C  19      -1.761  -6.301  -8.445  1.00 84.19           C  
ATOM    774  O   ARG C  19      -3.709  -7.869  -6.279  1.00 84.19           O  
ATOM    775  CG  ARG C  19      -1.965  -5.304  -9.574  1.00 84.19           C  
ATOM    776  CD  ARG C  19      -1.425  -5.831 -10.896  1.00 84.19           C  
ATOM    777  NE  ARG C  19       0.034  -5.787 -10.939  1.00 84.19           N  
ATOM    778  NH1 ARG C  19       0.143  -4.032 -12.437  1.00 84.19           N  
ATOM    779  NH2 ARG C  19       2.069  -4.981 -11.633  1.00 84.19           N  
ATOM    780  CZ  ARG C  19       0.745  -4.933 -11.670  1.00 84.19           C  
ATOM    781  N   ILE C  20      -1.617  -7.533  -5.579  1.00 85.53           N  
ATOM    782  CA  ILE C  20      -1.601  -8.697  -4.699  1.00 85.53           C  
ATOM    783  C   ILE C  20      -2.590  -8.492  -3.554  1.00 85.53           C  
ATOM    784  CB  ILE C  20      -0.184  -8.964  -4.143  1.00 85.53           C  
ATOM    785  O   ILE C  20      -3.277  -9.431  -3.144  1.00 85.53           O  
ATOM    786  CG1 ILE C  20       0.773  -9.345  -5.279  1.00 85.53           C  
ATOM    787  CG2 ILE C  20      -0.223 -10.057  -3.071  1.00 85.53           C  
ATOM    788  CD1 ILE C  20       2.230  -9.454  -4.850  1.00 85.53           C  
ATOM    789  N   LEU C  21      -2.680  -7.242  -3.011  1.00 83.88           N  
ATOM    790  CA  LEU C  21      -3.591  -6.921  -1.918  1.00 83.88           C  
ATOM    791  C   LEU C  21      -5.037  -7.195  -2.317  1.00 83.88           C  
ATOM    792  CB  LEU C  21      -3.433  -5.456  -1.502  1.00 83.88           C  
ATOM    793  O   LEU C  21      -5.827  -7.685  -1.506  1.00 83.88           O  
ATOM    794  CG  LEU C  21      -2.275  -5.142  -0.553  1.00 83.88           C  
ATOM    795  CD1 LEU C  21      -2.137  -3.635  -0.366  1.00 83.88           C  
ATOM    796  CD2 LEU C  21      -2.479  -5.836   0.789  1.00 83.88           C  
ATOM    797  N   VAL C  22      -5.424  -6.882  -3.600  1.00 83.79           N  
ATOM    798  CA  VAL C  22      -6.770  -7.144  -4.099  1.00 83.79           C  
ATOM    799  C   VAL C  22      -7.049  -8.645  -4.070  1.00 83.79           C  
ATOM    800  CB  VAL C  22      -6.962  -6.594  -5.530  1.00 83.79           C  
ATOM    801  O   VAL C  22      -8.120  -9.076  -3.636  1.00 83.79           O  
ATOM    802  CG1 VAL C  22      -8.280  -7.086  -6.126  1.00 83.79           C  
ATOM    803  CG2 VAL C  22      -6.911  -5.068  -5.526  1.00 83.79           C  
ATOM    804  N   GLU C  23      -6.061  -9.467  -4.491  1.00 85.31           N  
ATOM    805  CA  GLU C  23      -6.211 -10.919  -4.491  1.00 85.31           C  
ATOM    806  C   GLU C  23      -6.294 -11.466  -3.069  1.00 85.31           C  
ATOM    807  CB  GLU C  23      -5.053 -11.580  -5.242  1.00 85.31           C  
ATOM    808  O   GLU C  23      -7.059 -12.393  -2.798  1.00 85.31           O  
ATOM    809  CG  GLU C  23      -5.065 -11.322  -6.742  1.00 85.31           C  
ATOM    810  CD  GLU C  23      -3.949 -12.040  -7.483  1.00 85.31           C  
ATOM    811  OE1 GLU C  23      -3.472 -11.517  -8.516  1.00 85.31           O  
ATOM    812  OE2 GLU C  23      -3.548 -13.135  -7.028  1.00 85.31           O  
ATOM    813  N   VAL C  24      -5.499 -10.857  -2.162  1.00 86.29           N  
ATOM    814  CA  VAL C  24      -5.515 -11.255  -0.758  1.00 86.29           C  
ATOM    815  C   VAL C  24      -6.897 -10.994  -0.163  1.00 86.29           C  
ATOM    816  CB  VAL C  24      -4.434 -10.509   0.056  1.00 86.29           C  
ATOM    817  O   VAL C  24      -7.450 -11.846   0.537  1.00 86.29           O  
ATOM    818  CG1 VAL C  24      -4.689 -10.657   1.555  1.00 86.29           C  
ATOM    819  CG2 VAL C  24      -3.043 -11.026  -0.306  1.00 86.29           C  
ATOM    820  N   HIS C  25      -7.461  -9.856  -0.494  1.00 82.57           N  
ATOM    821  CA  HIS C  25      -8.777  -9.490   0.017  1.00 82.57           C  
ATOM    822  C   HIS C  25      -9.847 -10.459  -0.473  1.00 82.57           C  
ATOM    823  CB  HIS C  25      -9.133  -8.061  -0.398  1.00 82.57           C  
ATOM    824  O   HIS C  25     -10.690 -10.906   0.308  1.00 82.57           O  
ATOM    825  CG  HIS C  25      -8.550  -7.014   0.497  1.00 82.57           C  
ATOM    826  CD2 HIS C  25      -9.040  -6.425   1.613  1.00 82.57           C  
ATOM    827  ND1 HIS C  25      -7.311  -6.452   0.276  1.00 82.57           N  
ATOM    828  CE1 HIS C  25      -7.063  -5.561   1.221  1.00 82.57           C  
ATOM    829  NE2 HIS C  25      -8.096  -5.525   2.045  1.00 82.57           N  
ATOM    830  N   GLU C  26      -9.820 -10.823  -1.739  1.00 83.84           N  
ATOM    831  CA  GLU C  26     -10.787 -11.757  -2.307  1.00 83.84           C  
ATOM    832  C   GLU C  26     -10.694 -13.125  -1.636  1.00 83.84           C  
ATOM    833  CB  GLU C  26     -10.577 -11.897  -3.817  1.00 83.84           C  
ATOM    834  O   GLU C  26     -11.716 -13.728  -1.301  1.00 83.84           O  
ATOM    835  CG  GLU C  26     -11.049 -10.692  -4.618  1.00 83.84           C  
ATOM    836  CD  GLU C  26     -10.768 -10.814  -6.107  1.00 83.84           C  
ATOM    837  OE1 GLU C  26     -11.238  -9.953  -6.886  1.00 83.84           O  
ATOM    838  OE2 GLU C  26     -10.073 -11.778  -6.499  1.00 83.84           O  
ATOM    839  N   ALA C  27      -9.464 -13.506  -1.411  1.00 83.65           N  
ATOM    840  CA  ALA C  27      -9.241 -14.799  -0.771  1.00 83.65           C  
ATOM    841  C   ALA C  27      -9.682 -14.772   0.690  1.00 83.65           C  
ATOM    842  CB  ALA C  27      -7.770 -15.196  -0.871  1.00 83.65           C  
ATOM    843  O   ALA C  27     -10.225 -15.756   1.199  1.00 83.65           O  
ATOM    844  N   LEU C  28      -9.425 -13.688   1.317  1.00 82.98           N  
ATOM    845  CA  LEU C  28      -9.819 -13.525   2.712  1.00 82.98           C  
ATOM    846  C   LEU C  28     -11.335 -13.596   2.860  1.00 82.98           C  
ATOM    847  CB  LEU C  28      -9.303 -12.193   3.262  1.00 82.98           C  
ATOM    848  O   LEU C  28     -11.845 -14.287   3.744  1.00 82.98           O  
ATOM    849  CG  LEU C  28      -9.645 -11.883   4.720  1.00 82.98           C  
ATOM    850  CD1 LEU C  28      -9.050 -12.943   5.641  1.00 82.98           C  
ATOM    851  CD2 LEU C  28      -9.147 -10.494   5.104  1.00 82.98           C  
ATOM    852  N   ILE C  29     -12.123 -12.917   1.976  1.00 79.59           N  
ATOM    853  CA  ILE C  29     -13.581 -12.914   2.019  1.00 79.59           C  
ATOM    854  C   ILE C  29     -14.107 -14.330   1.795  1.00 79.59           C  
ATOM    855  CB  ILE C  29     -14.175 -11.950   0.968  1.00 79.59           C  
ATOM    856  O   ILE C  29     -15.013 -14.781   2.500  1.00 79.59           O  
ATOM    857  CG1 ILE C  29     -13.900 -10.494   1.362  1.00 79.59           C  
ATOM    858  CG2 ILE C  29     -15.677 -12.196   0.797  1.00 79.59           C  
ATOM    859  CD1 ILE C  29     -14.345  -9.476   0.322  1.00 79.59           C  
ATOM    860  N   GLU C  30     -13.516 -15.080   0.819  1.00 82.08           N  
ATOM    861  CA  GLU C  30     -13.918 -16.453   0.530  1.00 82.08           C  
ATOM    862  C   GLU C  30     -13.658 -17.368   1.723  1.00 82.08           C  
ATOM    863  CB  GLU C  30     -13.183 -16.980  -0.706  1.00 82.08           C  
ATOM    864  O   GLU C  30     -14.482 -18.227   2.045  1.00 82.08           O  
ATOM    865  CG  GLU C  30     -13.725 -16.439  -2.021  1.00 82.08           C  
ATOM    866  CD  GLU C  30     -12.966 -16.946  -3.237  1.00 82.08           C  
ATOM    867  OE1 GLU C  30     -13.288 -16.527  -4.372  1.00 82.08           O  
ATOM    868  OE2 GLU C  30     -12.042 -17.770  -3.053  1.00 82.08           O  
ATOM    869  N   ALA C  31     -12.494 -17.117   2.379  1.00 80.85           N  
ATOM    870  CA  ALA C  31     -12.131 -17.930   3.537  1.00 80.85           C  
ATOM    871  C   ALA C  31     -13.080 -17.675   4.704  1.00 80.85           C  
ATOM    872  CB  ALA C  31     -10.690 -17.648   3.955  1.00 80.85           C  
ATOM    873  O   ALA C  31     -13.451 -18.604   5.425  1.00 80.85           O  
ATOM    874  N   LEU C  32     -13.545 -16.393   4.856  1.00 75.97           N  
ATOM    875  CA  LEU C  32     -14.427 -16.026   5.958  1.00 75.97           C  
ATOM    876  C   LEU C  32     -15.848 -16.519   5.704  1.00 75.97           C  
ATOM    877  CB  LEU C  32     -14.430 -14.508   6.160  1.00 75.97           C  
ATOM    878  O   LEU C  32     -16.611 -16.740   6.648  1.00 75.97           O  
ATOM    879  CG  LEU C  32     -13.154 -13.900   6.744  1.00 75.97           C  
ATOM    880  CD1 LEU C  32     -13.240 -12.377   6.736  1.00 75.97           C  
ATOM    881  CD2 LEU C  32     -12.912 -14.419   8.157  1.00 75.97           C  
ATOM    882  N   ARG C  33     -16.183 -16.690   4.396  1.00 79.62           N  
ATOM    883  CA  ARG C  33     -17.519 -17.174   4.062  1.00 79.62           C  
ATOM    884  C   ARG C  33     -17.619 -18.683   4.259  1.00 79.62           C  
ATOM    885  CB  ARG C  33     -17.879 -16.809   2.620  1.00 79.62           C  
ATOM    886  O   ARG C  33     -18.718 -19.242   4.269  1.00 79.62           O  
ATOM    887  CG  ARG C  33     -18.231 -15.343   2.426  1.00 79.62           C  
ATOM    888  CD  ARG C  33     -18.589 -15.036   0.978  1.00 79.62           C  
ATOM    889  NE  ARG C  33     -18.962 -13.636   0.801  1.00 79.62           N  
ATOM    890  NH1 ARG C  33     -19.104 -13.751  -1.502  1.00 79.62           N  
ATOM    891  NH2 ARG C  33     -19.531 -11.776  -0.420  1.00 79.62           N  
ATOM    892  CZ  ARG C  33     -19.198 -13.057  -0.374  1.00 79.62           C  
ATOM    893  N   GLY C  34     -16.716 -19.308   4.766  1.00 61.01           N  
ATOM    894  CA  GLY C  34     -16.802 -20.709   5.149  1.00 61.01           C  
ATOM    895  C   GLY C  34     -16.513 -21.660   4.003  1.00 61.01           C  
ATOM    896  O   GLY C  34     -16.753 -22.864   4.113  1.00 61.01           O  
ATOM    897  N   ASN C  35     -15.763 -21.230   3.559  1.00 53.66           N  
ATOM    898  CA  ASN C  35     -15.848 -22.097   2.389  1.00 53.66           C  
ATOM    899  C   ASN C  35     -14.486 -22.680   2.023  1.00 53.66           C  
ATOM    900  CB  ASN C  35     -16.437 -21.336   1.199  1.00 53.66           C  
ATOM    901  O   ASN C  35     -14.408 -23.723   1.370  1.00 53.66           O  
ATOM    902  CG  ASN C  35     -17.952 -21.372   1.175  1.00 53.66           C  
ATOM    903  ND2 ASN C  35     -18.556 -20.435   0.454  1.00 53.66           N  
ATOM    904  OD1 ASN C  35     -18.575 -22.234   1.800  1.00 53.66           O  
ATOM    905  N   SER C  36     -13.759 -22.501   2.611  1.00 66.87           N  
ATOM    906  CA  SER C  36     -12.998 -23.531   1.912  1.00 66.87           C  
ATOM    907  C   SER C  36     -11.540 -23.539   2.358  1.00 66.87           C  
ATOM    908  CB  SER C  36     -13.076 -23.322   0.399  1.00 66.87           C  
ATOM    909  O   SER C  36     -10.935 -22.481   2.541  1.00 66.87           O  
ATOM    910  OG  SER C  36     -12.133 -22.352  -0.024  1.00 66.87           O  
ATOM    911  N   GLU C  37     -11.048 -24.681   2.582  1.00 82.59           N  
ATOM    912  CA  GLU C  37      -9.640 -25.009   2.785  1.00 82.59           C  
ATOM    913  C   GLU C  37      -8.781 -24.491   1.634  1.00 82.59           C  
ATOM    914  CB  GLU C  37      -9.456 -26.521   2.940  1.00 82.59           C  
ATOM    915  O   GLU C  37      -7.656 -24.037   1.848  1.00 82.59           O  
ATOM    916  CG  GLU C  37      -9.881 -27.056   4.300  1.00 82.59           C  
ATOM    917  CD  GLU C  37      -9.159 -26.387   5.459  1.00 82.59           C  
ATOM    918  OE1 GLU C  37      -9.809 -26.090   6.488  1.00 82.59           O  
ATOM    919  OE2 GLU C  37      -7.935 -26.158   5.338  1.00 82.59           O  
ATOM    920  N   GLU C  38      -9.438 -24.450   0.529  1.00 87.75           N  
ATOM    921  CA  GLU C  38      -8.744 -23.949  -0.654  1.00 87.75           C  
ATOM    922  C   GLU C  38      -8.487 -22.449  -0.549  1.00 87.75           C  
ATOM    923  CB  GLU C  38      -9.548 -24.258  -1.920  1.00 87.75           C  
ATOM    924  O   GLU C  38      -7.398 -21.975  -0.882  1.00 87.75           O  
ATOM    925  CG  GLU C  38      -8.793 -23.975  -3.211  1.00 87.75           C  
ATOM    926  CD  GLU C  38      -9.587 -24.327  -4.459  1.00 87.75           C  
ATOM    927  OE1 GLU C  38      -9.095 -24.075  -5.582  1.00 87.75           O  
ATOM    928  OE2 GLU C  38     -10.710 -24.859  -4.312  1.00 87.75           O  
ATOM    929  N   ALA C  39      -9.387 -21.777  -0.043  1.00 84.80           N  
ATOM    930  CA  ALA C  39      -9.268 -20.330   0.112  1.00 84.80           C  
ATOM    931  C   ALA C  39      -8.199 -19.975   1.142  1.00 84.80           C  
ATOM    932  CB  ALA C  39     -10.611 -19.726   0.514  1.00 84.80           C  
ATOM    933  O   ALA C  39      -7.431 -19.030   0.949  1.00 84.80           O  
ATOM    934  N   LYS C  40      -8.166 -20.769   2.144  1.00 85.28           N  
ATOM    935  CA  LYS C  40      -7.165 -20.543   3.183  1.00 85.28           C  
ATOM    936  C   LYS C  40      -5.755 -20.784   2.649  1.00 85.28           C  
ATOM    937  CB  LYS C  40      -7.429 -21.445   4.389  1.00 85.28           C  
ATOM    938  O   LYS C  40      -4.832 -20.026   2.955  1.00 85.28           O  
ATOM    939  CG  LYS C  40      -8.589 -20.988   5.262  1.00 85.28           C  
ATOM    940  CD  LYS C  40      -8.770 -21.896   6.472  1.00 85.28           C  
ATOM    941  CE  LYS C  40     -10.015 -21.527   7.267  1.00 85.28           C  
ATOM    942  NZ  LYS C  40     -10.235 -22.458   8.414  1.00 85.28           N  
ATOM    943  N   GLU C  41      -5.654 -21.871   1.888  1.00 88.46           N  
ATOM    944  CA  GLU C  41      -4.355 -22.171   1.293  1.00 88.46           C  
ATOM    945  C   GLU C  41      -3.932 -21.080   0.313  1.00 88.46           C  
ATOM    946  CB  GLU C  41      -4.388 -23.529   0.586  1.00 88.46           C  
ATOM    947  O   GLU C  41      -2.766 -20.679   0.289  1.00 88.46           O  
ATOM    948  CG  GLU C  41      -4.304 -24.717   1.533  1.00 88.46           C  
ATOM    949  CD  GLU C  41      -4.550 -26.050   0.845  1.00 88.46           C  
ATOM    950  OE1 GLU C  41      -4.457 -27.105   1.514  1.00 88.46           O  
ATOM    951  OE2 GLU C  41      -4.838 -26.041  -0.373  1.00 88.46           O  
ATOM    952  N   LYS C  42      -4.849 -20.560  -0.451  1.00 88.20           N  
ATOM    953  CA  LYS C  42      -4.576 -19.460  -1.372  1.00 88.20           C  
ATOM    954  C   LYS C  42      -4.152 -18.203  -0.617  1.00 88.20           C  
ATOM    955  CB  LYS C  42      -5.804 -19.165  -2.235  1.00 88.20           C  
ATOM    956  O   LYS C  42      -3.220 -17.510  -1.029  1.00 88.20           O  
ATOM    957  CG  LYS C  42      -5.567 -18.112  -3.308  1.00 88.20           C  
ATOM    958  CD  LYS C  42      -6.763 -17.990  -4.244  1.00 88.20           C  
ATOM    959  CE  LYS C  42      -6.527 -16.937  -5.318  1.00 88.20           C  
ATOM    960  NZ  LYS C  42      -7.697 -16.814  -6.239  1.00 88.20           N  
ATOM    961  N   LEU C  43      -4.819 -17.966   0.396  1.00 87.24           N  
ATOM    962  CA  LEU C  43      -4.498 -16.812   1.228  1.00 87.24           C  
ATOM    963  C   LEU C  43      -3.071 -16.903   1.757  1.00 87.24           C  
ATOM    964  CB  LEU C  43      -5.482 -16.703   2.396  1.00 87.24           C  
ATOM    965  O   LEU C  43      -2.328 -15.919   1.723  1.00 87.24           O  
ATOM    966  CG  LEU C  43      -5.273 -15.527   3.351  1.00 87.24           C  
ATOM    967  CD1 LEU C  43      -5.368 -14.206   2.595  1.00 87.24           C  
ATOM    968  CD2 LEU C  43      -6.289 -15.573   4.487  1.00 87.24           C  
ATOM    969  N   LYS C  44      -2.695 -18.119   2.185  1.00 89.17           N  
ATOM    970  CA  LYS C  44      -1.347 -18.330   2.703  1.00 89.17           C  
ATOM    971  C   LYS C  44      -0.296 -18.066   1.628  1.00 89.17           C  
ATOM    972  CB  LYS C  44      -1.196 -19.753   3.245  1.00 89.17           C  
ATOM    973  O   LYS C  44       0.734 -17.445   1.899  1.00 89.17           O  
ATOM    974  CG  LYS C  44      -1.880 -19.980   4.585  1.00 89.17           C  
ATOM    975  CD  LYS C  44      -1.660 -21.400   5.091  1.00 89.17           C  
ATOM    976  CE  LYS C  44      -2.420 -21.658   6.385  1.00 89.17           C  
ATOM    977  NZ  LYS C  44      -2.258 -23.068   6.851  1.00 89.17           N  
ATOM    978  N   GLU C  45      -0.608 -18.479   0.436  1.00 91.16           N  
ATOM    979  CA  GLU C  45       0.310 -18.262  -0.677  1.00 91.16           C  
ATOM    980  C   GLU C  45       0.428 -16.779  -1.015  1.00 91.16           C  
ATOM    981  CB  GLU C  45      -0.144 -19.048  -1.910  1.00 91.16           C  
ATOM    982  O   GLU C  45       1.529 -16.274  -1.242  1.00 91.16           O  
ATOM    983  CG  GLU C  45       0.074 -20.550  -1.797  1.00 91.16           C  
ATOM    984  CD  GLU C  45      -0.435 -21.323  -3.003  1.00 91.16           C  
ATOM    985  OE1 GLU C  45      -0.260 -22.562  -3.048  1.00 91.16           O  
ATOM    986  OE2 GLU C  45      -1.011 -20.684  -3.912  1.00 91.16           O  
ATOM    987  N   LEU C  46      -0.622 -16.061  -0.976  1.00 89.14           N  
ATOM    988  CA  LEU C  46      -0.656 -14.638  -1.295  1.00 89.14           C  
ATOM    989  C   LEU C  46       0.071 -13.825  -0.229  1.00 89.14           C  
ATOM    990  CB  LEU C  46      -2.102 -14.152  -1.426  1.00 89.14           C  
ATOM    991  O   LEU C  46       0.771 -12.861  -0.548  1.00 89.14           O  
ATOM    992  CG  LEU C  46      -2.854 -14.592  -2.683  1.00 89.14           C  
ATOM    993  CD1 LEU C  46      -4.342 -14.291  -2.543  1.00 89.14           C  
ATOM    994  CD2 LEU C  46      -2.278 -13.906  -3.918  1.00 89.14           C  
ATOM    995  N   VAL C  47      -0.062 -14.328   0.973  1.00 90.65           N  
ATOM    996  CA  VAL C  47       0.606 -13.653   2.081  1.00 90.65           C  
ATOM    997  C   VAL C  47       2.120 -13.783   1.927  1.00 90.65           C  
ATOM    998  CB  VAL C  47       0.158 -14.222   3.446  1.00 90.65           C  
ATOM    999  O   VAL C  47       2.858 -12.823   2.158  1.00 90.65           O  
ATOM   1000  CG1 VAL C  47       1.082 -13.738   4.562  1.00 90.65           C  
ATOM   1001  CG2 VAL C  47      -1.289 -13.830   3.738  1.00 90.65           C  
ATOM   1002  N   LYS C  48       2.561 -14.889   1.461  1.00 92.01           N  
ATOM   1003  CA  LYS C  48       3.986 -15.095   1.216  1.00 92.01           C  
ATOM   1004  C   LYS C  48       4.484 -14.200   0.085  1.00 92.01           C  
ATOM   1005  CB  LYS C  48       4.268 -16.562   0.887  1.00 92.01           C  
ATOM   1006  O   LYS C  48       5.569 -13.622   0.176  1.00 92.01           O  
ATOM   1007  CG  LYS C  48       4.203 -17.490   2.092  1.00 92.01           C  
ATOM   1008  CD  LYS C  48       4.563 -18.921   1.714  1.00 92.01           C  
ATOM   1009  CE  LYS C  48       4.416 -19.866   2.899  1.00 92.01           C  
ATOM   1010  NZ  LYS C  48       4.693 -21.283   2.515  1.00 92.01           N  
ATOM   1011  N   LYS C  49       3.702 -14.058  -0.938  1.00 91.04           N  
ATOM   1012  CA  LYS C  49       4.049 -13.191  -2.061  1.00 91.04           C  
ATOM   1013  C   LYS C  49       4.117 -11.730  -1.627  1.00 91.04           C  
ATOM   1014  CB  LYS C  49       3.037 -13.354  -3.196  1.00 91.04           C  
ATOM   1015  O   LYS C  49       5.033 -11.003  -2.016  1.00 91.04           O  
ATOM   1016  CG  LYS C  49       3.180 -14.657  -3.970  1.00 91.04           C  
ATOM   1017  CD  LYS C  49       2.162 -14.750  -5.100  1.00 91.04           C  
ATOM   1018  CE  LYS C  49       2.253 -16.085  -5.826  1.00 91.04           C  
ATOM   1019  NZ  LYS C  49       1.219 -16.205  -6.897  1.00 91.04           N  
ATOM   1020  N   LEU C  50       3.172 -11.336  -0.844  1.00 90.41           N  
ATOM   1021  CA  LEU C  50       3.132  -9.968  -0.339  1.00 90.41           C  
ATOM   1022  C   LEU C  50       4.350  -9.675   0.532  1.00 90.41           C  
ATOM   1023  CB  LEU C  50       1.849  -9.729   0.461  1.00 90.41           C  
ATOM   1024  O   LEU C  50       4.939  -8.596   0.439  1.00 90.41           O  
ATOM   1025  CG  LEU C  50       1.620  -8.303   0.965  1.00 90.41           C  
ATOM   1026  CD1 LEU C  50       1.599  -7.324  -0.205  1.00 90.41           C  
ATOM   1027  CD2 LEU C  50       0.323  -8.219   1.762  1.00 90.41           C  
ATOM   1028  N   GLU C  51       4.722 -10.700   1.283  1.00 93.38           N  
ATOM   1029  CA  GLU C  51       5.892 -10.552   2.144  1.00 93.38           C  
ATOM   1030  C   GLU C  51       7.155 -10.311   1.323  1.00 93.38           C  
ATOM   1031  CB  GLU C  51       6.067 -11.788   3.030  1.00 93.38           C  
ATOM   1032  O   GLU C  51       7.981  -9.467   1.678  1.00 93.38           O  
ATOM   1033  CG  GLU C  51       5.156 -11.806   4.248  1.00 93.38           C  
ATOM   1034  CD  GLU C  51       5.312 -13.059   5.095  1.00 93.38           C  
ATOM   1035  OE1 GLU C  51       4.718 -13.125   6.196  1.00 93.38           O  
ATOM   1036  OE2 GLU C  51       6.036 -13.980   4.656  1.00 93.38           O  
ATOM   1037  N   LYS C  52       7.278 -10.982   0.249  1.00 92.35           N  
ATOM   1038  CA  LYS C  52       8.434 -10.838  -0.630  1.00 92.35           C  
ATOM   1039  C   LYS C  52       8.465  -9.456  -1.276  1.00 92.35           C  
ATOM   1040  CB  LYS C  52       8.426 -11.921  -1.710  1.00 92.35           C  
ATOM   1041  O   LYS C  52       9.511  -8.804  -1.310  1.00 92.35           O  
ATOM   1042  CG  LYS C  52       9.650 -11.904  -2.613  1.00 92.35           C  
ATOM   1043  CD  LYS C  52       9.591 -13.012  -3.656  1.00 92.35           C  
ATOM   1044  CE  LYS C  52      10.767 -12.938  -4.620  1.00 92.35           C  
ATOM   1045  NZ  LYS C  52      10.670 -13.972  -5.694  1.00 92.35           N  
ATOM   1046  N   ILE C  53       7.354  -8.973  -1.755  1.00 89.40           N  
ATOM   1047  CA  ILE C  53       7.253  -7.683  -2.428  1.00 89.40           C  
ATOM   1048  C   ILE C  53       7.549  -6.560  -1.438  1.00 89.40           C  
ATOM   1049  CB  ILE C  53       5.858  -7.484  -3.062  1.00 89.40           C  
ATOM   1050  O   ILE C  53       8.229  -5.588  -1.777  1.00 89.40           O  
ATOM   1051  CG1 ILE C  53       5.686  -8.405  -4.276  1.00 89.40           C  
ATOM   1052  CG2 ILE C  53       5.646  -6.019  -3.453  1.00 89.40           C  
ATOM   1053  CD1 ILE C  53       4.287  -8.386  -4.874  1.00 89.40           C  
ATOM   1054  N   ILE C  54       7.113  -6.705  -0.227  1.00 90.80           N  
ATOM   1055  CA  ILE C  54       7.334  -5.699   0.806  1.00 90.80           C  
ATOM   1056  C   ILE C  54       8.826  -5.598   1.117  1.00 90.80           C  
ATOM   1057  CB  ILE C  54       6.539  -6.024   2.091  1.00 90.80           C  
ATOM   1058  O   ILE C  54       9.363  -4.497   1.259  1.00 90.80           O  
ATOM   1059  CG1 ILE C  54       5.036  -5.852   1.846  1.00 90.80           C  
ATOM   1060  CG2 ILE C  54       7.009  -5.144   3.253  1.00 90.80           C  
ATOM   1061  CD1 ILE C  54       4.163  -6.331   2.998  1.00 90.80           C  
ATOM   1062  N   LYS C  55       9.471  -6.728   1.154  1.00 92.72           N  
ATOM   1063  CA  LYS C  55      10.909  -6.745   1.408  1.00 92.72           C  
ATOM   1064  C   LYS C  55      11.674  -6.050   0.285  1.00 92.72           C  
ATOM   1065  CB  LYS C  55      11.408  -8.181   1.572  1.00 92.72           C  
ATOM   1066  O   LYS C  55      12.601  -5.280   0.543  1.00 92.72           O  
ATOM   1067  CG  LYS C  55      12.853  -8.285   2.037  1.00 92.72           C  
ATOM   1068  CD  LYS C  55      13.268  -9.734   2.255  1.00 92.72           C  
ATOM   1069  CE  LYS C  55      14.744  -9.847   2.609  1.00 92.72           C  
ATOM   1070  NZ  LYS C  55      15.167 -11.270   2.777  1.00 92.72           N  
ATOM   1071  N   GLU C  56      11.303  -6.287  -0.939  1.00 91.87           N  
ATOM   1072  CA  GLU C  56      11.934  -5.652  -2.092  1.00 91.87           C  
ATOM   1073  C   GLU C  56      11.707  -4.143  -2.083  1.00 91.87           C  
ATOM   1074  CB  GLU C  56      11.406  -6.256  -3.395  1.00 91.87           C  
ATOM   1075  O   GLU C  56      12.622  -3.370  -2.375  1.00 91.87           O  
ATOM   1076  CG  GLU C  56      11.857  -7.689  -3.636  1.00 91.87           C  
ATOM   1077  CD  GLU C  56      11.168  -8.344  -4.823  1.00 91.87           C  
ATOM   1078  OE1 GLU C  56      11.485  -9.513  -5.140  1.00 91.87           O  
ATOM   1079  OE2 GLU C  56      10.304  -7.683  -5.440  1.00 91.87           O  
ATOM   1080  N   GLU C  57      10.423  -3.747  -1.732  1.00 91.19           N  
ATOM   1081  CA  GLU C  57      10.095  -2.328  -1.640  1.00 91.19           C  
ATOM   1082  C   GLU C  57      10.935  -1.635  -0.571  1.00 91.19           C  
ATOM   1083  CB  GLU C  57       8.605  -2.139  -1.342  1.00 91.19           C  
ATOM   1084  O   GLU C  57      11.436  -0.530  -0.788  1.00 91.19           O  
ATOM   1085  CG  GLU C  57       7.700  -2.407  -2.536  1.00 91.19           C  
ATOM   1086  CD  GLU C  57       6.232  -2.137  -2.248  1.00 91.19           C  
ATOM   1087  OE1 GLU C  57       5.397  -2.277  -3.171  1.00 91.19           O  
ATOM   1088  OE2 GLU C  57       5.914  -1.780  -1.092  1.00 91.19           O  
ATOM   1089  N   GLU C  58      11.185  -2.348   0.499  1.00 92.82           N  
ATOM   1090  CA  GLU C  58      11.968  -1.787   1.596  1.00 92.82           C  
ATOM   1091  C   GLU C  58      13.422  -1.574   1.184  1.00 92.82           C  
ATOM   1092  CB  GLU C  58      11.898  -2.695   2.826  1.00 92.82           C  
ATOM   1093  O   GLU C  58      14.026  -0.554   1.524  1.00 92.82           O  
ATOM   1094  CG  GLU C  58      10.588  -2.592   3.594  1.00 92.82           C  
ATOM   1095  CD  GLU C  58      10.514  -3.535   4.784  1.00 92.82           C  
ATOM   1096  OE1 GLU C  58       9.780  -3.233   5.752  1.00 92.82           O  
ATOM   1097  OE2 GLU C  58      11.195  -4.584   4.747  1.00 92.82           O  
ATOM   1098  N   GLU C  59      13.937  -2.536   0.428  1.00 92.71           N  
ATOM   1099  CA  GLU C  59      15.316  -2.427  -0.039  1.00 92.71           C  
ATOM   1100  C   GLU C  59      15.479  -1.262  -1.011  1.00 92.71           C  
ATOM   1101  CB  GLU C  59      15.764  -3.732  -0.702  1.00 92.71           C  
ATOM   1102  O   GLU C  59      16.439  -0.494  -0.914  1.00 92.71           O  
ATOM   1103  CG  GLU C  59      16.006  -4.869   0.280  1.00 92.71           C  
ATOM   1104  CD  GLU C  59      16.356  -6.184  -0.399  1.00 92.71           C  
ATOM   1105  OE1 GLU C  59      16.647  -7.174   0.309  1.00 92.71           O  
ATOM   1106  OE2 GLU C  59      16.339  -6.223  -1.650  1.00 92.71           O  
ATOM   1107  N   LEU C  60      14.543  -1.068  -1.884  1.00 90.66           N  
ATOM   1108  CA  LEU C  60      14.569   0.023  -2.852  1.00 90.66           C  
ATOM   1109  C   LEU C  60      14.430   1.372  -2.154  1.00 90.66           C  
ATOM   1110  CB  LEU C  60      13.450  -0.149  -3.883  1.00 90.66           C  
ATOM   1111  O   LEU C  60      15.096   2.340  -2.527  1.00 90.66           O  
ATOM   1112  CG  LEU C  60      13.648  -1.258  -4.919  1.00 90.66           C  
ATOM   1113  CD1 LEU C  60      12.374  -1.454  -5.734  1.00 90.66           C  
ATOM   1114  CD2 LEU C  60      14.827  -0.935  -5.829  1.00 90.66           C  
ATOM   1115  N   LEU C  61      13.583   1.385  -1.085  1.00 91.21           N  
ATOM   1116  CA  LEU C  61      13.372   2.618  -0.334  1.00 91.21           C  
ATOM   1117  C   LEU C  61      14.642   3.030   0.403  1.00 91.21           C  
ATOM   1118  CB  LEU C  61      12.222   2.450   0.662  1.00 91.21           C  
ATOM   1119  O   LEU C  61      14.973   4.216   0.464  1.00 91.21           O  
ATOM   1120  CG  LEU C  61      10.808   2.540   0.086  1.00 91.21           C  
ATOM   1121  CD1 LEU C  61       9.785   2.080   1.119  1.00 91.21           C  
ATOM   1122  CD2 LEU C  61      10.508   3.963  -0.375  1.00 91.21           C  
ATOM   1123  N   LYS C  62      15.368   2.015   0.873  1.00 91.29           N  
ATOM   1124  CA  LYS C  62      16.627   2.288   1.559  1.00 91.29           C  
ATOM   1125  C   LYS C  62      17.657   2.883   0.603  1.00 91.29           C  
ATOM   1126  CB  LYS C  62      17.179   1.012   2.197  1.00 91.29           C  
ATOM   1127  O   LYS C  62      18.357   3.836   0.951  1.00 91.29           O  
ATOM   1128  CG  LYS C  62      16.445   0.582   3.458  1.00 91.29           C  
ATOM   1129  CD  LYS C  62      17.047  -0.685   4.051  1.00 91.29           C  
ATOM   1130  CE  LYS C  62      16.246  -1.179   5.248  1.00 91.29           C  
ATOM   1131  NZ  LYS C  62      16.763  -2.482   5.762  1.00 91.29           N  
ATOM   1132  N   LYS C  63      17.722   2.322  -0.616  1.00 90.46           N  
ATOM   1133  CA  LYS C  63      18.642   2.825  -1.631  1.00 90.46           C  
ATOM   1134  C   LYS C  63      18.276   4.246  -2.049  1.00 90.46           C  
ATOM   1135  CB  LYS C  63      18.650   1.905  -2.853  1.00 90.46           C  
ATOM   1136  O   LYS C  63      19.153   5.100  -2.201  1.00 90.46           O  
ATOM   1137  CG  LYS C  63      19.332   0.566  -2.615  1.00 90.46           C  
ATOM   1138  CD  LYS C  63      19.295  -0.309  -3.861  1.00 90.46           C  
ATOM   1139  CE  LYS C  63      19.894  -1.684  -3.598  1.00 90.46           C  
ATOM   1140  NZ  LYS C  63      19.776  -2.577  -4.789  1.00 90.46           N  
ATOM   1141  N   LEU C  64      16.936   4.556  -2.165  1.00 88.73           N  
ATOM   1142  CA  LEU C  64      16.456   5.881  -2.542  1.00 88.73           C  
ATOM   1143  C   LEU C  64      16.753   6.899  -1.446  1.00 88.73           C  
ATOM   1144  CB  LEU C  64      14.952   5.846  -2.828  1.00 88.73           C  
ATOM   1145  O   LEU C  64      17.168   8.024  -1.734  1.00 88.73           O  
ATOM   1146  CG  LEU C  64      14.297   7.183  -3.179  1.00 88.73           C  
ATOM   1147  CD1 LEU C  64      14.946   7.780  -4.423  1.00 88.73           C  
ATOM   1148  CD2 LEU C  64      12.797   7.005  -3.385  1.00 88.73           C  
ATOM   1149  N   GLU C  65      16.624   6.448  -0.244  1.00 91.20           N  
ATOM   1150  CA  GLU C  65      16.889   7.334   0.886  1.00 91.20           C  
ATOM   1151  C   GLU C  65      18.350   7.775   0.911  1.00 91.20           C  
ATOM   1152  CB  GLU C  65      16.525   6.647   2.205  1.00 91.20           C  
ATOM   1153  O   GLU C  65      18.648   8.937   1.195  1.00 91.20           O  
ATOM   1154  CG  GLU C  65      15.047   6.738   2.558  1.00 91.20           C  
ATOM   1155  CD  GLU C  65      14.695   6.024   3.854  1.00 91.20           C  
ATOM   1156  OE1 GLU C  65      13.529   6.117   4.300  1.00 91.20           O  
ATOM   1157  OE2 GLU C  65      15.592   5.368   4.428  1.00 91.20           O  
ATOM   1158  N   LYS C  66      19.193   6.869   0.558  1.00 89.33           N  
ATOM   1159  CA  LYS C  66      20.622   7.169   0.521  1.00 89.33           C  
ATOM   1160  C   LYS C  66      20.945   8.169  -0.586  1.00 89.33           C  
ATOM   1161  CB  LYS C  66      21.435   5.888   0.324  1.00 89.33           C  
ATOM   1162  O   LYS C  66      21.697   9.121  -0.368  1.00 89.33           O  
ATOM   1163  CG  LYS C  66      22.935   6.075   0.497  1.00 89.33           C  
ATOM   1164  CD  LYS C  66      23.683   4.756   0.347  1.00 89.33           C  
ATOM   1165  CE  LYS C  66      25.191   4.960   0.391  1.00 89.33           C  
ATOM   1166  NZ  LYS C  66      25.929   3.677   0.190  1.00 89.33           N  
ATOM   1167  N   ILE C  67      20.325   8.032  -1.713  1.00 85.46           N  
ATOM   1168  CA  ILE C  67      20.548   8.890  -2.872  1.00 85.46           C  
ATOM   1169  C   ILE C  67      20.009  10.291  -2.588  1.00 85.46           C  
ATOM   1170  CB  ILE C  67      19.887   8.308  -4.141  1.00 85.46           C  
ATOM   1171  O   ILE C  67      20.654  11.289  -2.919  1.00 85.46           O  
ATOM   1172  CG1 ILE C  67      20.565   6.994  -4.542  1.00 85.46           C  
ATOM   1173  CG2 ILE C  67      19.935   9.322  -5.288  1.00 85.46           C  
ATOM   1174  CD1 ILE C  67      19.837   6.230  -5.639  1.00 85.46           C  
ATOM   1175  N   VAL C  68      18.839  10.373  -1.970  1.00 85.23           N  
ATOM   1176  CA  VAL C  68      18.201  11.652  -1.675  1.00 85.23           C  
ATOM   1177  C   VAL C  68      19.015  12.406  -0.626  1.00 85.23           C  
ATOM   1178  CB  VAL C  68      16.748  11.462  -1.187  1.00 85.23           C  
ATOM   1179  O   VAL C  68      19.176  13.626  -0.715  1.00 85.23           O  
ATOM   1180  CG1 VAL C  68      16.173  12.782  -0.676  1.00 85.23           C  
ATOM   1181  CG2 VAL C  68      15.878  10.895  -2.307  1.00 85.23           C  
ATOM   1182  N   LYS C  69      19.577  11.672   0.359  1.00 85.37           N  
ATOM   1183  CA  LYS C  69      20.401  12.287   1.396  1.00 85.37           C  
ATOM   1184  C   LYS C  69      21.689  12.857   0.809  1.00 85.37           C  
ATOM   1185  CB  LYS C  69      20.730  11.272   2.493  1.00 85.37           C  
ATOM   1186  O   LYS C  69      22.141  13.930   1.215  1.00 85.37           O  
ATOM   1187  CG  LYS C  69      19.632  11.109   3.534  1.00 85.37           C  
ATOM   1188  CD  LYS C  69      20.049  10.148   4.640  1.00 85.37           C  
ATOM   1189  CE  LYS C  69      18.922   9.919   5.637  1.00 85.37           C  
ATOM   1190  NZ  LYS C  69      19.326   8.976   6.723  1.00 85.37           N  
ATOM   1191  N   GLU C  70      22.169  12.255  -0.245  1.00 82.91           N  
ATOM   1192  CA  GLU C  70      23.417  12.684  -0.871  1.00 82.91           C  
ATOM   1193  C   GLU C  70      23.187  13.869  -1.805  1.00 82.91           C  
ATOM   1194  CB  GLU C  70      24.059  11.526  -1.639  1.00 82.91           C  
ATOM   1195  O   GLU C  70      24.084  14.691  -2.005  1.00 82.91           O  
ATOM   1196  CG  GLU C  70      24.607  10.423  -0.745  1.00 82.91           C  
ATOM   1197  CD  GLU C  70      25.124   9.222  -1.521  1.00 82.91           C  
ATOM   1198  OE1 GLU C  70      25.662   8.281  -0.895  1.00 82.91           O  
ATOM   1199  OE2 GLU C  70      24.990   9.223  -2.765  1.00 82.91           O  
ATOM   1200  N   ALA C  71      21.958  13.831  -2.393  1.00 74.52           N  
ATOM   1201  CA  ALA C  71      21.618  14.912  -3.314  1.00 74.52           C  
ATOM   1202  C   ALA C  71      21.301  16.198  -2.557  1.00 74.52           C  
ATOM   1203  CB  ALA C  71      20.436  14.511  -4.193  1.00 74.52           C  
ATOM   1204  O   ALA C  71      21.375  17.293  -3.122  1.00 74.52           O  
ATOM   1205  N   SER C  72      20.913  16.018  -1.338  1.00 61.85           N  
ATOM   1206  CA  SER C  72      20.737  17.236  -0.552  1.00 61.85           C  
ATOM   1207  C   SER C  72      22.070  17.740  -0.009  1.00 61.85           C  
ATOM   1208  CB  SER C  72      19.766  16.993   0.604  1.00 61.85           C  
ATOM   1209  O   SER C  72      22.296  18.949   0.073  1.00 61.85           O  
ATOM   1210  OG  SER C  72      18.496  16.594   0.118  1.00 61.85           O  
TER    1211      SER C  72                                                      
ATOM   1212  N   PRO D   1      -8.320 -14.991  17.426  1.00 51.31           N  
ATOM   1213  CA  PRO D   1      -7.173 -14.090  17.558  1.00 51.31           C  
ATOM   1214  C   PRO D   1      -7.116 -13.402  18.920  1.00 51.31           C  
ATOM   1215  CB  PRO D   1      -7.396 -13.069  16.439  1.00 51.31           C  
ATOM   1216  O   PRO D   1      -8.158 -13.091  19.503  1.00 51.31           O  
ATOM   1217  CG  PRO D   1      -8.703 -13.454  15.826  1.00 51.31           C  
ATOM   1218  CD  PRO D   1      -9.242 -14.647  16.561  1.00 51.31           C  
ATOM   1219  N   ASP D   2      -6.578 -13.756  19.239  1.00 66.21           N  
ATOM   1220  CA  ASP D   2      -6.302 -12.983  20.446  1.00 66.21           C  
ATOM   1221  C   ASP D   2      -6.737 -11.529  20.279  1.00 66.21           C  
ATOM   1222  CB  ASP D   2      -4.815 -13.050  20.798  1.00 66.21           C  
ATOM   1223  O   ASP D   2      -6.146 -10.785  19.494  1.00 66.21           O  
ATOM   1224  CG  ASP D   2      -4.498 -12.442  22.153  1.00 66.21           C  
ATOM   1225  OD1 ASP D   2      -3.341 -12.547  22.613  1.00 66.21           O  
ATOM   1226  OD2 ASP D   2      -5.415 -11.855  22.767  1.00 66.21           O  
ATOM   1227  N   GLU D   3      -7.725 -11.224  20.828  1.00 82.16           N  
ATOM   1228  CA  GLU D   3      -8.405  -9.936  20.733  1.00 82.16           C  
ATOM   1229  C   GLU D   3      -7.469  -8.789  21.103  1.00 82.16           C  
ATOM   1230  CB  GLU D   3      -9.644  -9.915  21.633  1.00 82.16           C  
ATOM   1231  O   GLU D   3      -7.514  -7.722  20.488  1.00 82.16           O  
ATOM   1232  CG  GLU D   3     -10.589  -8.756  21.350  1.00 82.16           C  
ATOM   1233  CD  GLU D   3     -11.888  -8.836  22.136  1.00 82.16           C  
ATOM   1234  OE1 GLU D   3     -12.686  -7.872  22.090  1.00 82.16           O  
ATOM   1235  OE2 GLU D   3     -12.109  -9.871  22.804  1.00 82.16           O  
ATOM   1236  N   GLU D   4      -6.652  -9.031  22.113  1.00 88.93           N  
ATOM   1237  CA  GLU D   4      -5.728  -7.991  22.557  1.00 88.93           C  
ATOM   1238  C   GLU D   4      -4.689  -7.682  21.483  1.00 88.93           C  
ATOM   1239  CB  GLU D   4      -5.034  -8.407  23.856  1.00 88.93           C  
ATOM   1240  O   GLU D   4      -4.409  -6.516  21.199  1.00 88.93           O  
ATOM   1241  CG  GLU D   4      -4.301  -7.269  24.552  1.00 88.93           C  
ATOM   1242  CD  GLU D   4      -3.691  -7.675  25.885  1.00 88.93           C  
ATOM   1243  OE1 GLU D   4      -2.995  -6.845  26.512  1.00 88.93           O  
ATOM   1244  OE2 GLU D   4      -3.910  -8.834  26.304  1.00 88.93           O  
ATOM   1245  N   GLU D   5      -4.209  -8.634  20.829  1.00 86.87           N  
ATOM   1246  CA  GLU D   5      -3.218  -8.477  19.768  1.00 86.87           C  
ATOM   1247  C   GLU D   5      -3.829  -7.815  18.537  1.00 86.87           C  
ATOM   1248  CB  GLU D   5      -2.614  -9.832  19.391  1.00 86.87           C  
ATOM   1249  O   GLU D   5      -3.199  -6.962  17.907  1.00 86.87           O  
ATOM   1250  CG  GLU D   5      -1.366  -9.730  18.526  1.00 86.87           C  
ATOM   1251  CD  GLU D   5      -0.656 -11.061  18.338  1.00 86.87           C  
ATOM   1252  OE1 GLU D   5       0.392 -11.099  17.655  1.00 86.87           O  
ATOM   1253  OE2 GLU D   5      -1.152 -12.075  18.878  1.00 86.87           O  
ATOM   1254  N   LEU D   6      -5.052  -8.255  18.302  1.00 84.00           N  
ATOM   1255  CA  LEU D   6      -5.763  -7.654  17.179  1.00 84.00           C  
ATOM   1256  C   LEU D   6      -5.989  -6.164  17.413  1.00 84.00           C  
ATOM   1257  CB  LEU D   6      -7.105  -8.357  16.956  1.00 84.00           C  
ATOM   1258  O   LEU D   6      -5.754  -5.348  16.519  1.00 84.00           O  
ATOM   1259  CG  LEU D   6      -7.960  -7.836  15.800  1.00 84.00           C  
ATOM   1260  CD1 LEU D   6      -7.226  -8.018  14.475  1.00 84.00           C  
ATOM   1261  CD2 LEU D   6      -9.310  -8.545  15.771  1.00 84.00           C  
ATOM   1262  N   GLU D   7      -6.427  -5.797  18.688  1.00 87.22           N  
ATOM   1263  CA  GLU D   7      -6.685  -4.401  19.026  1.00 87.22           C  
ATOM   1264  C   GLU D   7      -5.405  -3.572  18.964  1.00 87.22           C  
ATOM   1265  CB  GLU D   7      -7.317  -4.291  20.416  1.00 87.22           C  
ATOM   1266  O   GLU D   7      -5.422  -2.428  18.507  1.00 87.22           O  
ATOM   1267  CG  GLU D   7      -7.806  -2.892  20.761  1.00 87.22           C  
ATOM   1268  CD  GLU D   7      -8.958  -2.426  19.885  1.00 87.22           C  
ATOM   1269  OE1 GLU D   7      -9.193  -1.200  19.792  1.00 87.22           O  
ATOM   1270  OE2 GLU D   7      -9.632  -3.294  19.288  1.00 87.22           O  
ATOM   1271  N   LYS D   8      -4.332  -4.134  19.354  1.00 88.23           N  
ATOM   1272  CA  LYS D   8      -3.042  -3.452  19.296  1.00 88.23           C  
ATOM   1273  C   LYS D   8      -2.630  -3.178  17.853  1.00 88.23           C  
ATOM   1274  CB  LYS D   8      -1.966  -4.279  20.001  1.00 88.23           C  
ATOM   1275  O   LYS D   8      -2.196  -2.072  17.525  1.00 88.23           O  
ATOM   1276  CG  LYS D   8      -0.632  -3.561  20.149  1.00 88.23           C  
ATOM   1277  CD  LYS D   8       0.393  -4.429  20.868  1.00 88.23           C  
ATOM   1278  CE  LYS D   8       1.769  -3.778  20.877  1.00 88.23           C  
ATOM   1279  NZ  LYS D   8       2.782  -4.633  21.565  1.00 88.23           N  
ATOM   1280  N   LEU D   9      -2.794  -4.129  16.935  1.00 86.24           N  
ATOM   1281  CA  LEU D   9      -2.456  -3.992  15.522  1.00 86.24           C  
ATOM   1282  C   LEU D   9      -3.352  -2.958  14.847  1.00 86.24           C  
ATOM   1283  CB  LEU D   9      -2.582  -5.339  14.807  1.00 86.24           C  
ATOM   1284  O   LEU D   9      -2.873  -2.128  14.071  1.00 86.24           O  
ATOM   1285  CG  LEU D   9      -1.401  -6.299  14.956  1.00 86.24           C  
ATOM   1286  CD1 LEU D   9      -1.785  -7.692  14.469  1.00 86.24           C  
ATOM   1287  CD2 LEU D   9      -0.188  -5.776  14.193  1.00 86.24           C  
ATOM   1288  N   LEU D  10      -4.633  -2.992  15.307  1.00 86.14           N  
ATOM   1289  CA  LEU D  10      -5.579  -2.044  14.729  1.00 86.14           C  
ATOM   1290  C   LEU D  10      -5.261  -0.620  15.172  1.00 86.14           C  
ATOM   1291  CB  LEU D  10      -7.012  -2.407  15.129  1.00 86.14           C  
ATOM   1292  O   LEU D  10      -5.399   0.323  14.390  1.00 86.14           O  
ATOM   1293  CG  LEU D  10      -7.607  -3.650  14.466  1.00 86.14           C  
ATOM   1294  CD1 LEU D  10      -8.969  -3.973  15.071  1.00 86.14           C  
ATOM   1295  CD2 LEU D  10      -7.719  -3.450  12.958  1.00 86.14           C  
ATOM   1296  N   ARG D  11      -4.842  -0.439  16.415  1.00 88.88           N  
ATOM   1297  CA  ARG D  11      -4.436   0.871  16.913  1.00 88.88           C  
ATOM   1298  C   ARG D  11      -3.233   1.402  16.141  1.00 88.88           C  
ATOM   1299  CB  ARG D  11      -4.111   0.802  18.407  1.00 88.88           C  
ATOM   1300  O   ARG D  11      -3.206   2.572  15.751  1.00 88.88           O  
ATOM   1301  CG  ARG D  11      -3.833   2.156  19.040  1.00 88.88           C  
ATOM   1302  CD  ARG D  11      -3.594   2.039  20.539  1.00 88.88           C  
ATOM   1303  NE  ARG D  11      -2.439   1.197  20.837  1.00 88.88           N  
ATOM   1304  NH1 ARG D  11      -3.184   0.559  22.928  1.00 88.88           N  
ATOM   1305  NH2 ARG D  11      -1.181  -0.222  22.132  1.00 88.88           N  
ATOM   1306  CZ  ARG D  11      -2.271   0.513  21.965  1.00 88.88           C  
ATOM   1307  N   LYS D  12      -2.214   0.583  15.833  1.00 88.87           N  
ATOM   1308  CA  LYS D  12      -1.027   0.961  15.072  1.00 88.87           C  
ATOM   1309  C   LYS D  12      -1.392   1.351  13.642  1.00 88.87           C  
ATOM   1310  CB  LYS D  12      -0.011  -0.182  15.059  1.00 88.87           C  
ATOM   1311  O   LYS D  12      -0.846   2.313  13.098  1.00 88.87           O  
ATOM   1312  CG  LYS D  12       0.701  -0.393  16.387  1.00 88.87           C  
ATOM   1313  CD  LYS D  12       1.708  -1.532  16.307  1.00 88.87           C  
ATOM   1314  CE  LYS D  12       2.420  -1.745  17.637  1.00 88.87           C  
ATOM   1315  NZ  LYS D  12       3.389  -2.880  17.571  1.00 88.87           N  
ATOM   1316  N   ILE D  13      -2.368   0.600  13.079  1.00 86.38           N  
ATOM   1317  CA  ILE D  13      -2.822   0.873  11.720  1.00 86.38           C  
ATOM   1318  C   ILE D  13      -3.525   2.227  11.672  1.00 86.38           C  
ATOM   1319  CB  ILE D  13      -3.764  -0.238  11.205  1.00 86.38           C  
ATOM   1320  O   ILE D  13      -3.275   3.033  10.772  1.00 86.38           O  
ATOM   1321  CG1 ILE D  13      -2.974  -1.523  10.929  1.00 86.38           C  
ATOM   1322  CG2 ILE D  13      -4.511   0.225   9.951  1.00 86.38           C  
ATOM   1323  CD1 ILE D  13      -3.846  -2.729  10.607  1.00 86.38           C  
ATOM   1324  N   ARG D  14      -4.326   2.548  12.729  1.00 88.34           N  
ATOM   1325  CA  ARG D  14      -5.033   3.823  12.784  1.00 88.34           C  
ATOM   1326  C   ARG D  14      -4.056   4.986  12.924  1.00 88.34           C  
ATOM   1327  CB  ARG D  14      -6.031   3.835  13.944  1.00 88.34           C  
ATOM   1328  O   ARG D  14      -4.235   6.033  12.299  1.00 88.34           O  
ATOM   1329  CG  ARG D  14      -7.279   3.005  13.691  1.00 88.34           C  
ATOM   1330  CD  ARG D  14      -8.357   3.276  14.732  1.00 88.34           C  
ATOM   1331  NE  ARG D  14      -7.972   2.774  16.049  1.00 88.34           N  
ATOM   1332  NH1 ARG D  14      -9.384   0.947  15.994  1.00 88.34           N  
ATOM   1333  NH2 ARG D  14      -8.047   1.314  17.820  1.00 88.34           N  
ATOM   1334  CZ  ARG D  14      -8.469   1.679  16.618  1.00 88.34           C  
ATOM   1335  N   GLU D  15      -3.031   4.808  13.691  1.00 90.09           N  
ATOM   1336  CA  GLU D  15      -2.016   5.841  13.879  1.00 90.09           C  
ATOM   1337  C   GLU D  15      -1.246   6.099  12.587  1.00 90.09           C  
ATOM   1338  CB  GLU D  15      -1.049   5.448  14.998  1.00 90.09           C  
ATOM   1339  O   GLU D  15      -0.978   7.251  12.237  1.00 90.09           O  
ATOM   1340  CG  GLU D  15      -1.652   5.540  16.392  1.00 90.09           C  
ATOM   1341  CD  GLU D  15      -0.722   5.032  17.483  1.00 90.09           C  
ATOM   1342  OE1 GLU D  15      -1.095   5.095  18.676  1.00 90.09           O  
ATOM   1343  OE2 GLU D  15       0.389   4.569  17.141  1.00 90.09           O  
ATOM   1344  N   LEU D  16      -0.954   5.003  11.886  1.00 88.35           N  
ATOM   1345  CA  LEU D  16      -0.230   5.115  10.624  1.00 88.35           C  
ATOM   1346  C   LEU D  16      -1.085   5.805   9.567  1.00 88.35           C  
ATOM   1347  CB  LEU D  16       0.198   3.732  10.127  1.00 88.35           C  
ATOM   1348  O   LEU D  16      -0.580   6.616   8.787  1.00 88.35           O  
ATOM   1349  CG  LEU D  16       1.259   3.706   9.026  1.00 88.35           C  
ATOM   1350  CD1 LEU D  16       2.547   4.359   9.515  1.00 88.35           C  
ATOM   1351  CD2 LEU D  16       1.519   2.275   8.568  1.00 88.35           C  
ATOM   1352  N   ILE D  17      -2.402   5.538   9.598  1.00 86.22           N  
ATOM   1353  CA  ILE D  17      -3.322   6.161   8.653  1.00 86.22           C  
ATOM   1354  C   ILE D  17      -3.380   7.666   8.905  1.00 86.22           C  
ATOM   1355  CB  ILE D  17      -4.737   5.546   8.753  1.00 86.22           C  
ATOM   1356  O   ILE D  17      -3.390   8.460   7.962  1.00 86.22           O  
ATOM   1357  CG1 ILE D  17      -4.735   4.113   8.209  1.00 86.22           C  
ATOM   1358  CG2 ILE D  17      -5.756   6.413   8.009  1.00 86.22           C  
ATOM   1359  CD1 ILE D  17      -6.054   3.376   8.402  1.00 86.22           C  
ATOM   1360  N   LYS D  18      -3.361   8.118  10.151  1.00 89.35           N  
ATOM   1361  CA  LYS D  18      -3.344   9.538  10.489  1.00 89.35           C  
ATOM   1362  C   LYS D  18      -2.068  10.207   9.989  1.00 89.35           C  
ATOM   1363  CB  LYS D  18      -3.480   9.731  12.000  1.00 89.35           C  
ATOM   1364  O   LYS D  18      -2.111  11.318   9.456  1.00 89.35           O  
ATOM   1365  CG  LYS D  18      -4.896   9.541  12.524  1.00 89.35           C  
ATOM   1366  CD  LYS D  18      -4.984   9.835  14.016  1.00 89.35           C  
ATOM   1367  CE  LYS D  18      -6.375   9.545  14.563  1.00 89.35           C  
ATOM   1368  NZ  LYS D  18      -6.455   9.793  16.034  1.00 89.35           N  
ATOM   1369  N   GLU D  19      -0.898   9.473  10.159  1.00 89.41           N  
ATOM   1370  CA  GLU D  19       0.380   9.991   9.678  1.00 89.41           C  
ATOM   1371  C   GLU D  19       0.384  10.124   8.158  1.00 89.41           C  
ATOM   1372  CB  GLU D  19       1.530   9.088  10.130  1.00 89.41           C  
ATOM   1373  O   GLU D  19       0.891  11.110   7.618  1.00 89.41           O  
ATOM   1374  CG  GLU D  19       1.865   9.212  11.609  1.00 89.41           C  
ATOM   1375  CD  GLU D  19       3.021   8.323  12.039  1.00 89.41           C  
ATOM   1376  OE1 GLU D  19       3.139   8.023  13.249  1.00 89.41           O  
ATOM   1377  OE2 GLU D  19       3.816   7.923  11.160  1.00 89.41           O  
ATOM   1378  N   ILE D  20      -0.226   9.151   7.477  1.00 86.69           N  
ATOM   1379  CA  ILE D  20      -0.321   9.167   6.021  1.00 86.69           C  
ATOM   1380  C   ILE D  20      -1.165  10.358   5.572  1.00 86.69           C  
ATOM   1381  CB  ILE D  20      -0.922   7.851   5.480  1.00 86.69           C  
ATOM   1382  O   ILE D  20      -0.798  11.069   4.634  1.00 86.69           O  
ATOM   1383  CG1 ILE D  20       0.077   6.700   5.645  1.00 86.69           C  
ATOM   1384  CG2 ILE D  20      -1.337   8.009   4.014  1.00 86.69           C  
ATOM   1385  CD1 ILE D  20      -0.509   5.325   5.356  1.00 86.69           C  
ATOM   1386  N   GLU D  21      -2.205  10.677   6.330  1.00 89.03           N  
ATOM   1387  CA  GLU D  21      -3.082  11.797   6.004  1.00 89.03           C  
ATOM   1388  C   GLU D  21      -2.356  13.130   6.158  1.00 89.03           C  
ATOM   1389  CB  GLU D  21      -4.333  11.774   6.887  1.00 89.03           C  
ATOM   1390  O   GLU D  21      -2.539  14.040   5.346  1.00 89.03           O  
ATOM   1391  CG  GLU D  21      -5.323  10.677   6.523  1.00 89.03           C  
ATOM   1392  CD  GLU D  21      -6.505  10.595   7.475  1.00 89.03           C  
ATOM   1393  OE1 GLU D  21      -7.485   9.880   7.167  1.00 89.03           O  
ATOM   1394  OE2 GLU D  21      -6.451  11.253   8.538  1.00 89.03           O  
ATOM   1395  N   GLU D  22      -1.500  13.196   7.131  1.00 89.36           N  
ATOM   1396  CA  GLU D  22      -0.739  14.418   7.373  1.00 89.36           C  
ATOM   1397  C   GLU D  22       0.271  14.670   6.257  1.00 89.36           C  
ATOM   1398  CB  GLU D  22      -0.023  14.346   8.724  1.00 89.36           C  
ATOM   1399  O   GLU D  22       0.413  15.799   5.784  1.00 89.36           O  
ATOM   1400  CG  GLU D  22      -0.952  14.487   9.921  1.00 89.36           C  
ATOM   1401  CD  GLU D  22      -0.251  14.276  11.254  1.00 89.36           C  
ATOM   1402  OE1 GLU D  22      -0.916  14.366  12.311  1.00 89.36           O  
ATOM   1403  OE2 GLU D  22       0.974  14.019  11.241  1.00 89.36           O  
ATOM   1404  N   VAL D  23       0.944  13.588   5.765  1.00 87.82           N  
ATOM   1405  CA  VAL D  23       1.945  13.715   4.711  1.00 87.82           C  
ATOM   1406  C   VAL D  23       1.262  14.044   3.386  1.00 87.82           C  
ATOM   1407  CB  VAL D  23       2.788  12.428   4.571  1.00 87.82           C  
ATOM   1408  O   VAL D  23       1.787  14.823   2.587  1.00 87.82           O  
ATOM   1409  CG1 VAL D  23       3.753  12.540   3.392  1.00 87.82           C  
ATOM   1410  CG2 VAL D  23       3.550  12.146   5.865  1.00 87.82           C  
ATOM   1411  N   ILE D  24       0.044  13.472   3.218  1.00 85.38           N  
ATOM   1412  CA  ILE D  24      -0.722  13.755   2.009  1.00 85.38           C  
ATOM   1413  C   ILE D  24      -1.121  15.229   1.984  1.00 85.38           C  
ATOM   1414  CB  ILE D  24      -1.976  12.859   1.911  1.00 85.38           C  
ATOM   1415  O   ILE D  24      -1.019  15.889   0.947  1.00 85.38           O  
ATOM   1416  CG1 ILE D  24      -1.575  11.411   1.604  1.00 85.38           C  
ATOM   1417  CG2 ILE D  24      -2.942  13.396   0.851  1.00 85.38           C  
ATOM   1418  CD1 ILE D  24      -2.742  10.433   1.600  1.00 85.38           C  
ATOM   1419  N   LYS D  25      -1.517  15.805   3.168  1.00 88.43           N  
ATOM   1420  CA  LYS D  25      -1.866  17.219   3.265  1.00 88.43           C  
ATOM   1421  C   LYS D  25      -0.655  18.105   2.985  1.00 88.43           C  
ATOM   1422  CB  LYS D  25      -2.439  17.537   4.647  1.00 88.43           C  
ATOM   1423  O   LYS D  25      -0.762  19.103   2.268  1.00 88.43           O  
ATOM   1424  CG  LYS D  25      -3.019  18.938   4.770  1.00 88.43           C  
ATOM   1425  CD  LYS D  25      -3.612  19.178   6.152  1.00 88.43           C  
ATOM   1426  CE  LYS D  25      -4.100  20.612   6.311  1.00 88.43           C  
ATOM   1427  NZ  LYS D  25      -4.552  20.893   7.706  1.00 88.43           N  
ATOM   1428  N   GLU D  26       0.549  17.700   3.536  1.00 86.65           N  
ATOM   1429  CA  GLU D  26       1.791  18.428   3.295  1.00 86.65           C  
ATOM   1430  C   GLU D  26       2.151  18.430   1.812  1.00 86.65           C  
ATOM   1431  CB  GLU D  26       2.936  17.823   4.113  1.00 86.65           C  
ATOM   1432  O   GLU D  26       2.557  19.459   1.268  1.00 86.65           O  
ATOM   1433  CG  GLU D  26       4.254  18.570   3.972  1.00 86.65           C  
ATOM   1434  CD  GLU D  26       5.391  17.933   4.754  1.00 86.65           C  
ATOM   1435  OE1 GLU D  26       6.560  18.338   4.564  1.00 86.65           O  
ATOM   1436  OE2 GLU D  26       5.111  17.021   5.564  1.00 86.65           O  
ATOM   1437  N   TYR D  27       1.942  17.197   1.211  1.00 83.93           N  
ATOM   1438  CA  TYR D  27       2.232  17.047  -0.210  1.00 83.93           C  
ATOM   1439  C   TYR D  27       1.324  17.938  -1.050  1.00 83.93           C  
ATOM   1440  CB  TYR D  27       2.074  15.586  -0.641  1.00 83.93           C  
ATOM   1441  O   TYR D  27       1.788  18.624  -1.963  1.00 83.93           O  
ATOM   1442  CG  TYR D  27       2.526  15.318  -2.056  1.00 83.93           C  
ATOM   1443  CD1 TYR D  27       1.621  15.350  -3.115  1.00 83.93           C  
ATOM   1444  CD2 TYR D  27       3.857  15.031  -2.337  1.00 83.93           C  
ATOM   1445  CE1 TYR D  27       2.033  15.102  -4.421  1.00 83.93           C  
ATOM   1446  CE2 TYR D  27       4.280  14.780  -3.638  1.00 83.93           C  
ATOM   1447  OH  TYR D  27       3.775  14.572  -5.962  1.00 83.93           O  
ATOM   1448  CZ  TYR D  27       3.362  14.819  -4.672  1.00 83.93           C  
ATOM   1449  N   GLN D  28       0.072  18.082  -0.670  1.00 84.98           N  
ATOM   1450  CA  GLN D  28      -0.899  18.892  -1.399  1.00 84.98           C  
ATOM   1451  C   GLN D  28      -0.611  20.381  -1.227  1.00 84.98           C  
ATOM   1452  CB  GLN D  28      -2.321  18.575  -0.934  1.00 84.98           C  
ATOM   1453  O   GLN D  28      -0.715  21.153  -2.182  1.00 84.98           O  
ATOM   1454  CG  GLN D  28      -2.826  17.212  -1.387  1.00 84.98           C  
ATOM   1455  CD  GLN D  28      -4.171  16.854  -0.784  1.00 84.98           C  
ATOM   1456  NE2 GLN D  28      -4.879  15.927  -1.420  1.00 84.98           N  
ATOM   1457  OE1 GLN D  28      -4.571  17.407   0.246  1.00 84.98           O  
ATOM   1458  N   GLU D  29      -0.186  20.808  -0.016  1.00 87.73           N  
ATOM   1459  CA  GLU D  29       0.144  22.205   0.254  1.00 87.73           C  
ATOM   1460  C   GLU D  29       1.374  22.643  -0.535  1.00 87.73           C  
ATOM   1461  CB  GLU D  29       0.373  22.423   1.752  1.00 87.73           C  
ATOM   1462  O   GLU D  29       1.413  23.754  -1.068  1.00 87.73           O  
ATOM   1463  CG  GLU D  29      -0.899  22.363   2.584  1.00 87.73           C  
ATOM   1464  CD  GLU D  29      -0.639  22.403   4.081  1.00 87.73           C  
ATOM   1465  OE1 GLU D  29      -1.614  22.404   4.867  1.00 87.73           O  
ATOM   1466  OE2 GLU D  29       0.549  22.435   4.472  1.00 87.73           O  
ATOM   1467  N   LEU D  30       2.351  21.661  -0.682  1.00 84.30           N  
ATOM   1468  CA  LEU D  30       3.569  21.946  -1.433  1.00 84.30           C  
ATOM   1469  C   LEU D  30       3.265  22.116  -2.917  1.00 84.30           C  
ATOM   1470  CB  LEU D  30       4.595  20.827  -1.235  1.00 84.30           C  
ATOM   1471  O   LEU D  30       3.822  23.000  -3.572  1.00 84.30           O  
ATOM   1472  CG  LEU D  30       5.293  20.780   0.126  1.00 84.30           C  
ATOM   1473  CD1 LEU D  30       6.067  19.475   0.280  1.00 84.30           C  
ATOM   1474  CD2 LEU D  30       6.219  21.980   0.294  1.00 84.30           C  
ATOM   1475  N   LYS D  31       2.274  21.304  -3.357  1.00 81.11           N  
ATOM   1476  CA  LYS D  31       1.881  21.374  -4.762  1.00 81.11           C  
ATOM   1477  C   LYS D  31       1.155  22.682  -5.065  1.00 81.11           C  
ATOM   1478  CB  LYS D  31       0.994  20.184  -5.131  1.00 81.11           C  
ATOM   1479  O   LYS D  31       1.347  23.272  -6.130  1.00 81.11           O  
ATOM   1480  CG  LYS D  31       0.727  20.051  -6.623  1.00 81.11           C  
ATOM   1481  CD  LYS D  31      -0.206  18.884  -6.922  1.00 81.11           C  
ATOM   1482  CE  LYS D  31      -0.681  18.903  -8.369  1.00 81.11           C  
ATOM   1483  NZ  LYS D  31      -1.674  17.822  -8.640  1.00 81.11           N  
ATOM   1484  N   GLU D  32       0.402  23.206  -4.091  1.00 82.80           N  
ATOM   1485  CA  GLU D  32      -0.391  24.418  -4.276  1.00 82.80           C  
ATOM   1486  C   GLU D  32       0.487  25.665  -4.228  1.00 82.80           C  
ATOM   1487  CB  GLU D  32      -1.491  24.508  -3.216  1.00 82.80           C  
ATOM   1488  O   GLU D  32       0.213  26.651  -4.916  1.00 82.80           O  
ATOM   1489  CG  GLU D  32      -2.638  23.532  -3.435  1.00 82.80           C  
ATOM   1490  CD  GLU D  32      -3.657  23.541  -2.307  1.00 82.80           C  
ATOM   1491  OE1 GLU D  32      -4.629  22.753  -2.361  1.00 82.80           O  
ATOM   1492  OE2 GLU D  32      -3.483  24.342  -1.362  1.00 82.80           O  
ATOM   1493  N   ARG D  33       1.543  25.539  -3.422  1.00 77.02           N  
ATOM   1494  CA  ARG D  33       2.446  26.683  -3.337  1.00 77.02           C  
ATOM   1495  C   ARG D  33       3.114  26.954  -4.680  1.00 77.02           C  
ATOM   1496  CB  ARG D  33       3.508  26.451  -2.260  1.00 77.02           C  
ATOM   1497  O   ARG D  33       3.280  28.110  -5.075  1.00 77.02           O  
ATOM   1498  CG  ARG D  33       3.028  26.746  -0.848  1.00 77.02           C  
ATOM   1499  CD  ARG D  33       4.149  26.593   0.172  1.00 77.02           C  
ATOM   1500  NE  ARG D  33       3.644  26.660   1.540  1.00 77.02           N  
ATOM   1501  NH1 ARG D  33       5.716  26.418   2.535  1.00 77.02           N  
ATOM   1502  NH2 ARG D  33       3.838  26.648   3.829  1.00 77.02           N  
ATOM   1503  CZ  ARG D  33       4.400  26.575   2.631  1.00 77.02           C  
ATOM   1504  N   GLY D  34       3.344  25.833  -5.540  1.00 69.00           N  
ATOM   1505  CA  GLY D  34       3.774  25.892  -6.928  1.00 69.00           C  
ATOM   1506  C   GLY D  34       4.913  26.868  -7.159  1.00 69.00           C  
ATOM   1507  O   GLY D  34       4.953  27.553  -8.183  1.00 69.00           O  
ATOM   1508  N   ASP D  35       5.655  26.967  -6.401  1.00 65.32           N  
ATOM   1509  CA  ASP D  35       6.692  27.972  -6.614  1.00 65.32           C  
ATOM   1510  C   ASP D  35       7.731  27.485  -7.621  1.00 65.32           C  
ATOM   1511  CB  ASP D  35       7.370  28.333  -5.291  1.00 65.32           C  
ATOM   1512  O   ASP D  35       8.475  28.287  -8.190  1.00 65.32           O  
ATOM   1513  CG  ASP D  35       6.434  29.020  -4.312  1.00 65.32           C  
ATOM   1514  OD1 ASP D  35       6.771  29.120  -3.113  1.00 65.32           O  
ATOM   1515  OD2 ASP D  35       5.348  29.464  -4.744  1.00 65.32           O  
ATOM   1516  N   GLY D  36       7.756  26.276  -7.860  1.00 69.79           N  
ATOM   1517  CA  GLY D  36       8.607  25.644  -8.855  1.00 69.79           C  
ATOM   1518  C   GLY D  36      10.087  25.833  -8.582  1.00 69.79           C  
ATOM   1519  O   GLY D  36      10.923  25.562  -9.446  1.00 69.79           O  
ATOM   1520  N   GLY D  37      10.361  25.963  -7.890  1.00 74.34           N  
ATOM   1521  CA  GLY D  37      11.773  26.148  -7.599  1.00 74.34           C  
ATOM   1522  C   GLY D  37      12.443  24.893  -7.070  1.00 74.34           C  
ATOM   1523  O   GLY D  37      11.779  23.883  -6.831  1.00 74.34           O  
ATOM   1524  N   GLU D  38      13.673  24.844  -6.967  1.00 83.12           N  
ATOM   1525  CA  GLU D  38      14.513  23.735  -6.525  1.00 83.12           C  
ATOM   1526  C   GLU D  38      14.145  23.293  -5.112  1.00 83.12           C  
ATOM   1527  CB  GLU D  38      15.992  24.123  -6.586  1.00 83.12           C  
ATOM   1528  O   GLU D  38      14.127  22.097  -4.815  1.00 83.12           O  
ATOM   1529  CG  GLU D  38      16.944  22.943  -6.456  1.00 83.12           C  
ATOM   1530  CD  GLU D  38      18.408  23.338  -6.567  1.00 83.12           C  
ATOM   1531  OE1 GLU D  38      19.288  22.478  -6.333  1.00 83.12           O  
ATOM   1532  OE2 GLU D  38      18.678  24.516  -6.891  1.00 83.12           O  
ATOM   1533  N   LYS D  39      13.827  24.310  -4.378  1.00 86.07           N  
ATOM   1534  CA  LYS D  39      13.457  24.003  -2.999  1.00 86.07           C  
ATOM   1535  C   LYS D  39      12.154  23.210  -2.943  1.00 86.07           C  
ATOM   1536  CB  LYS D  39      13.324  25.288  -2.180  1.00 86.07           C  
ATOM   1537  O   LYS D  39      12.047  22.235  -2.197  1.00 86.07           O  
ATOM   1538  CG  LYS D  39      13.123  25.055  -0.690  1.00 86.07           C  
ATOM   1539  CD  LYS D  39      13.050  26.369   0.077  1.00 86.07           C  
ATOM   1540  CE  LYS D  39      12.750  26.140   1.552  1.00 86.07           C  
ATOM   1541  NZ  LYS D  39      12.580  27.428   2.289  1.00 86.07           N  
ATOM   1542  N   GLU D  40      11.285  23.590  -3.749  1.00 84.77           N  
ATOM   1543  CA  GLU D  40      10.004  22.894  -3.818  1.00 84.77           C  
ATOM   1544  C   GLU D  40      10.178  21.464  -4.319  1.00 84.77           C  
ATOM   1545  CB  GLU D  40       9.028  23.653  -4.721  1.00 84.77           C  
ATOM   1546  O   GLU D  40       9.584  20.532  -3.773  1.00 84.77           O  
ATOM   1547  CG  GLU D  40       7.655  23.004  -4.824  1.00 84.77           C  
ATOM   1548  CD  GLU D  40       6.748  23.678  -5.841  1.00 84.77           C  
ATOM   1549  OE1 GLU D  40       5.734  23.067  -6.250  1.00 84.77           O  
ATOM   1550  OE2 GLU D  40       7.054  24.826  -6.234  1.00 84.77           O  
ATOM   1551  N   GLU D  41      10.998  21.332  -5.270  1.00 82.60           N  
ATOM   1552  CA  GLU D  41      11.247  20.011  -5.840  1.00 82.60           C  
ATOM   1553  C   GLU D  41      11.843  19.066  -4.800  1.00 82.60           C  
ATOM   1554  CB  GLU D  41      12.177  20.115  -7.051  1.00 82.60           C  
ATOM   1555  O   GLU D  41      11.426  17.911  -4.693  1.00 82.60           O  
ATOM   1556  CG  GLU D  41      12.303  18.821  -7.842  1.00 82.60           C  
ATOM   1557  CD  GLU D  41      13.145  18.966  -9.100  1.00 82.60           C  
ATOM   1558  OE1 GLU D  41      13.361  17.954  -9.805  1.00 82.60           O  
ATOM   1559  OE2 GLU D  41      13.592  20.100  -9.382  1.00 82.60           O  
ATOM   1560  N   LYS D  42      12.755  19.604  -4.049  1.00 85.29           N  
ATOM   1561  CA  LYS D  42      13.383  18.806  -3.001  1.00 85.29           C  
ATOM   1562  C   LYS D  42      12.374  18.425  -1.921  1.00 85.29           C  
ATOM   1563  CB  LYS D  42      14.556  19.564  -2.378  1.00 85.29           C  
ATOM   1564  O   LYS D  42      12.359  17.284  -1.453  1.00 85.29           O  
ATOM   1565  CG  LYS D  42      15.404  18.725  -1.434  1.00 85.29           C  
ATOM   1566  CD  LYS D  42      16.570  19.526  -0.868  1.00 85.29           C  
ATOM   1567  CE  LYS D  42      17.317  18.746   0.206  1.00 85.29           C  
ATOM   1568  NZ  LYS D  42      18.451  19.534   0.774  1.00 85.29           N  
ATOM   1569  N   GLU D  43      11.550  19.323  -1.550  1.00 86.97           N  
ATOM   1570  CA  GLU D  43      10.537  19.072  -0.529  1.00 86.97           C  
ATOM   1571  C   GLU D  43       9.504  18.058  -1.013  1.00 86.97           C  
ATOM   1572  CB  GLU D  43       9.845  20.376  -0.124  1.00 86.97           C  
ATOM   1573  O   GLU D  43       9.043  17.217  -0.240  1.00 86.97           O  
ATOM   1574  CG  GLU D  43      10.716  21.299   0.716  1.00 86.97           C  
ATOM   1575  CD  GLU D  43      10.025  22.602   1.087  1.00 86.97           C  
ATOM   1576  OE1 GLU D  43      10.535  23.330   1.969  1.00 86.97           O  
ATOM   1577  OE2 GLU D  43       8.964  22.896   0.492  1.00 86.97           O  
ATOM   1578  N   LEU D  44       9.217  18.123  -2.353  1.00 84.03           N  
ATOM   1579  CA  LEU D  44       8.264  17.185  -2.938  1.00 84.03           C  
ATOM   1580  C   LEU D  44       8.840  15.773  -2.966  1.00 84.03           C  
ATOM   1581  CB  LEU D  44       7.882  17.622  -4.354  1.00 84.03           C  
ATOM   1582  O   LEU D  44       8.140  14.806  -2.658  1.00 84.03           O  
ATOM   1583  CG  LEU D  44       6.855  18.750  -4.462  1.00 84.03           C  
ATOM   1584  CD1 LEU D  44       6.776  19.260  -5.897  1.00 84.03           C  
ATOM   1585  CD2 LEU D  44       5.487  18.276  -3.981  1.00 84.03           C  
ATOM   1586  N   ILE D  45      10.127  15.717  -3.296  1.00 83.88           N  
ATOM   1587  CA  ILE D  45      10.806  14.426  -3.330  1.00 83.88           C  
ATOM   1588  C   ILE D  45      10.838  13.823  -1.928  1.00 83.88           C  
ATOM   1589  CB  ILE D  45      12.240  14.556  -3.891  1.00 83.88           C  
ATOM   1590  O   ILE D  45      10.544  12.639  -1.747  1.00 83.88           O  
ATOM   1591  CG1 ILE D  45      12.200  14.847  -5.396  1.00 83.88           C  
ATOM   1592  CG2 ILE D  45      13.050  13.290  -3.600  1.00 83.88           C  
ATOM   1593  CD1 ILE D  45      13.555  15.203  -5.993  1.00 83.88           C  
ATOM   1594  N   GLN D  46      11.070  14.630  -0.912  1.00 87.65           N  
ATOM   1595  CA  GLN D  46      11.126  14.164   0.470  1.00 87.65           C  
ATOM   1596  C   GLN D  46       9.752  13.709   0.953  1.00 87.65           C  
ATOM   1597  CB  GLN D  46      11.668  15.263   1.386  1.00 87.65           C  
ATOM   1598  O   GLN D  46       9.635  12.693   1.642  1.00 87.65           O  
ATOM   1599  CG  GLN D  46      13.166  15.494   1.249  1.00 87.65           C  
ATOM   1600  CD  GLN D  46      13.666  16.634   2.116  1.00 87.65           C  
ATOM   1601  NE2 GLN D  46      14.962  16.634   2.407  1.00 87.65           N  
ATOM   1602  OE1 GLN D  46      12.893  17.509   2.521  1.00 87.65           O  
ATOM   1603  N   ALA D  47       8.765  14.513   0.598  1.00 86.53           N  
ATOM   1604  CA  ALA D  47       7.400  14.144   0.966  1.00 86.53           C  
ATOM   1605  C   ALA D  47       6.992  12.829   0.308  1.00 86.53           C  
ATOM   1606  CB  ALA D  47       6.426  15.254   0.580  1.00 86.53           C  
ATOM   1607  O   ALA D  47       6.357  11.982   0.940  1.00 86.53           O  
ATOM   1608  N   ASN D  48       7.408  12.588  -0.980  1.00 84.43           N  
ATOM   1609  CA  ASN D  48       7.127  11.347  -1.693  1.00 84.43           C  
ATOM   1610  C   ASN D  48       7.816  10.154  -1.037  1.00 84.43           C  
ATOM   1611  CB  ASN D  48       7.550  11.464  -3.159  1.00 84.43           C  
ATOM   1612  O   ASN D  48       7.217   9.088  -0.893  1.00 84.43           O  
ATOM   1613  CG  ASN D  48       6.406  11.875  -4.066  1.00 84.43           C  
ATOM   1614  ND2 ASN D  48       6.436  13.119  -4.530  1.00 84.43           N  
ATOM   1615  OD1 ASN D  48       5.504  11.082  -4.346  1.00 84.43           O  
ATOM   1616  N   LEU D  49       8.996  10.403  -0.704  1.00 87.57           N  
ATOM   1617  CA  LEU D  49       9.745   9.352  -0.023  1.00 87.57           C  
ATOM   1618  C   LEU D  49       9.066   8.961   1.285  1.00 87.57           C  
ATOM   1619  CB  LEU D  49      11.181   9.807   0.249  1.00 87.57           C  
ATOM   1620  O   LEU D  49       8.949   7.774   1.599  1.00 87.57           O  
ATOM   1621  CG  LEU D  49      12.108   8.776   0.894  1.00 87.57           C  
ATOM   1622  CD1 LEU D  49      12.204   7.530   0.020  1.00 87.57           C  
ATOM   1623  CD2 LEU D  49      13.490   9.375   1.134  1.00 87.57           C  
ATOM   1624  N   ARG D  50       8.636   9.919   2.088  1.00 88.90           N  
ATOM   1625  CA  ARG D  50       7.939   9.654   3.343  1.00 88.90           C  
ATOM   1626  C   ARG D  50       6.660   8.859   3.101  1.00 88.90           C  
ATOM   1627  CB  ARG D  50       7.614  10.963   4.065  1.00 88.90           C  
ATOM   1628  O   ARG D  50       6.358   7.920   3.841  1.00 88.90           O  
ATOM   1629  CG  ARG D  50       8.814  11.610   4.738  1.00 88.90           C  
ATOM   1630  CD  ARG D  50       8.441  12.920   5.418  1.00 88.90           C  
ATOM   1631  NE  ARG D  50       9.621  13.630   5.904  1.00 88.90           N  
ATOM   1632  NH1 ARG D  50       8.436  15.363   6.867  1.00 88.90           N  
ATOM   1633  NH2 ARG D  50      10.725  15.334   6.977  1.00 88.90           N  
ATOM   1634  CZ  ARG D  50       9.591  14.774   6.582  1.00 88.90           C  
ATOM   1635  N   LEU D  51       5.875   9.235   1.983  1.00 86.09           N  
ATOM   1636  CA  LEU D  51       4.637   8.541   1.645  1.00 86.09           C  
ATOM   1637  C   LEU D  51       4.909   7.080   1.304  1.00 86.09           C  
ATOM   1638  CB  LEU D  51       3.939   9.230   0.470  1.00 86.09           C  
ATOM   1639  O   LEU D  51       4.179   6.188   1.744  1.00 86.09           O  
ATOM   1640  CG  LEU D  51       3.163  10.507   0.797  1.00 86.09           C  
ATOM   1641  CD1 LEU D  51       2.695  11.186  -0.486  1.00 86.09           C  
ATOM   1642  CD2 LEU D  51       1.978  10.196   1.706  1.00 86.09           C  
ATOM   1643  N   LEU D  52       6.007   6.846   0.531  1.00 86.74           N  
ATOM   1644  CA  LEU D  52       6.360   5.488   0.130  1.00 86.74           C  
ATOM   1645  C   LEU D  52       6.763   4.652   1.340  1.00 86.74           C  
ATOM   1646  CB  LEU D  52       7.499   5.510  -0.893  1.00 86.74           C  
ATOM   1647  O   LEU D  52       6.386   3.482   1.445  1.00 86.74           O  
ATOM   1648  CG  LEU D  52       7.131   5.960  -2.307  1.00 86.74           C  
ATOM   1649  CD1 LEU D  52       8.391   6.216  -3.127  1.00 86.74           C  
ATOM   1650  CD2 LEU D  52       6.247   4.920  -2.987  1.00 86.74           C  
ATOM   1651  N   LYS D  53       7.424   5.237   2.302  1.00 90.10           N  
ATOM   1652  CA  LYS D  53       7.805   4.543   3.528  1.00 90.10           C  
ATOM   1653  C   LYS D  53       6.579   4.195   4.367  1.00 90.10           C  
ATOM   1654  CB  LYS D  53       8.777   5.394   4.347  1.00 90.10           C  
ATOM   1655  O   LYS D  53       6.492   3.099   4.924  1.00 90.10           O  
ATOM   1656  CG  LYS D  53      10.187   5.445   3.778  1.00 90.10           C  
ATOM   1657  CD  LYS D  53      11.106   6.303   4.637  1.00 90.10           C  
ATOM   1658  CE  LYS D  53      12.533   6.300   4.107  1.00 90.10           C  
ATOM   1659  NZ  LYS D  53      13.426   7.185   4.913  1.00 90.10           N  
ATOM   1660  N   LEU D  54       5.703   5.149   4.509  1.00 88.52           N  
ATOM   1661  CA  LEU D  54       4.474   4.915   5.260  1.00 88.52           C  
ATOM   1662  C   LEU D  54       3.645   3.810   4.615  1.00 88.52           C  
ATOM   1663  CB  LEU D  54       3.649   6.202   5.352  1.00 88.52           C  
ATOM   1664  O   LEU D  54       3.065   2.975   5.313  1.00 88.52           O  
ATOM   1665  CG  LEU D  54       4.165   7.271   6.316  1.00 88.52           C  
ATOM   1666  CD1 LEU D  54       3.410   8.580   6.109  1.00 88.52           C  
ATOM   1667  CD2 LEU D  54       4.037   6.797   7.759  1.00 88.52           C  
ATOM   1668  N   HIS D  55       3.631   3.873   3.227  1.00 87.17           N  
ATOM   1669  CA  HIS D  55       2.935   2.818   2.499  1.00 87.17           C  
ATOM   1670  C   HIS D  55       3.498   1.444   2.849  1.00 87.17           C  
ATOM   1671  CB  HIS D  55       3.031   3.055   0.990  1.00 87.17           C  
ATOM   1672  O   HIS D  55       2.741   0.511   3.128  1.00 87.17           O  
ATOM   1673  CG  HIS D  55       2.425   1.960   0.171  1.00 87.17           C  
ATOM   1674  CD2 HIS D  55       1.180   1.817  -0.341  1.00 87.17           C  
ATOM   1675  ND1 HIS D  55       3.129   0.836  -0.205  1.00 87.17           N  
ATOM   1676  CE1 HIS D  55       2.340   0.048  -0.916  1.00 87.17           C  
ATOM   1677  NE2 HIS D  55       1.152   0.620  -1.013  1.00 87.17           N  
ATOM   1678  N   THR D  56       4.733   1.310   2.821  1.00 90.01           N  
ATOM   1679  CA  THR D  56       5.386   0.041   3.123  1.00 90.01           C  
ATOM   1680  C   THR D  56       5.102  -0.384   4.561  1.00 90.01           C  
ATOM   1681  CB  THR D  56       6.907   0.129   2.902  1.00 90.01           C  
ATOM   1682  O   THR D  56       4.832  -1.558   4.825  1.00 90.01           O  
ATOM   1683  CG2 THR D  56       7.591  -1.189   3.249  1.00 90.01           C  
ATOM   1684  OG1 THR D  56       7.167   0.441   1.527  1.00 90.01           O  
ATOM   1685  N   ARG D  57       5.150   0.501   5.457  1.00 90.29           N  
ATOM   1686  CA  ARG D  57       4.844   0.208   6.854  1.00 90.29           C  
ATOM   1687  C   ARG D  57       3.406  -0.274   7.010  1.00 90.29           C  
ATOM   1688  CB  ARG D  57       5.081   1.442   7.727  1.00 90.29           C  
ATOM   1689  O   ARG D  57       3.138  -1.211   7.765  1.00 90.29           O  
ATOM   1690  CG  ARG D  57       6.548   1.724   8.009  1.00 90.29           C  
ATOM   1691  CD  ARG D  57       6.738   3.052   8.730  1.00 90.29           C  
ATOM   1692  NE  ARG D  57       6.303   2.977  10.121  1.00 90.29           N  
ATOM   1693  NH1 ARG D  57       6.677   5.212  10.574  1.00 90.29           N  
ATOM   1694  NH2 ARG D  57       5.868   3.825  12.211  1.00 90.29           N  
ATOM   1695  CZ  ARG D  57       6.283   4.005  10.966  1.00 90.29           C  
ATOM   1696  N   LEU D  58       2.459   0.418   6.336  1.00 88.63           N  
ATOM   1697  CA  LEU D  58       1.057   0.018   6.371  1.00 88.63           C  
ATOM   1698  C   LEU D  58       0.884  -1.403   5.843  1.00 88.63           C  
ATOM   1699  CB  LEU D  58       0.202   0.987   5.551  1.00 88.63           C  
ATOM   1700  O   LEU D  58       0.151  -2.202   6.428  1.00 88.63           O  
ATOM   1701  CG  LEU D  58      -1.306   0.729   5.552  1.00 88.63           C  
ATOM   1702  CD1 LEU D  58      -1.855   0.802   6.973  1.00 88.63           C  
ATOM   1703  CD2 LEU D  58      -2.020   1.726   4.646  1.00 88.63           C  
ATOM   1704  N   LEU D  59       1.591  -1.750   4.728  1.00 88.67           N  
ATOM   1705  CA  LEU D  59       1.514  -3.085   4.145  1.00 88.67           C  
ATOM   1706  C   LEU D  59       2.033  -4.136   5.120  1.00 88.67           C  
ATOM   1707  CB  LEU D  59       2.310  -3.146   2.839  1.00 88.67           C  
ATOM   1708  O   LEU D  59       1.460  -5.222   5.232  1.00 88.67           O  
ATOM   1709  CG  LEU D  59       1.679  -2.460   1.626  1.00 88.67           C  
ATOM   1710  CD1 LEU D  59       2.574  -2.618   0.402  1.00 88.67           C  
ATOM   1711  CD2 LEU D  59       0.289  -3.027   1.355  1.00 88.67           C  
ATOM   1712  N   LYS D  60       3.037  -3.760   5.876  1.00 90.37           N  
ATOM   1713  CA  LYS D  60       3.601  -4.678   6.862  1.00 90.37           C  
ATOM   1714  C   LYS D  60       2.604  -4.962   7.982  1.00 90.37           C  
ATOM   1715  CB  LYS D  60       4.896  -4.111   7.444  1.00 90.37           C  
ATOM   1716  O   LYS D  60       2.462  -6.106   8.419  1.00 90.37           O  
ATOM   1717  CG  LYS D  60       6.099  -4.243   6.522  1.00 90.37           C  
ATOM   1718  CD  LYS D  60       7.361  -3.681   7.164  1.00 90.37           C  
ATOM   1719  CE  LYS D  60       8.579  -3.878   6.272  1.00 90.37           C  
ATOM   1720  NZ  LYS D  60       9.808  -3.276   6.872  1.00 90.37           N  
ATOM   1721  N   LEU D  61       1.943  -3.974   8.450  1.00 87.93           N  
ATOM   1722  CA  LEU D  61       0.938  -4.148   9.492  1.00 87.93           C  
ATOM   1723  C   LEU D  61      -0.232  -4.985   8.985  1.00 87.93           C  
ATOM   1724  CB  LEU D  61       0.433  -2.789   9.983  1.00 87.93           C  
ATOM   1725  O   LEU D  61      -0.741  -5.848   9.704  1.00 87.93           O  
ATOM   1726  CG  LEU D  61       1.387  -1.993  10.874  1.00 87.93           C  
ATOM   1727  CD1 LEU D  61       0.818  -0.606  11.155  1.00 87.93           C  
ATOM   1728  CD2 LEU D  61       1.652  -2.741  12.176  1.00 87.93           C  
ATOM   1729  N   TYR D  62      -0.632  -4.761   7.760  1.00 86.61           N  
ATOM   1730  CA  TYR D  62      -1.695  -5.543   7.139  1.00 86.61           C  
ATOM   1731  C   TYR D  62      -1.309  -7.014   7.048  1.00 86.61           C  
ATOM   1732  CB  TYR D  62      -2.016  -5.001   5.743  1.00 86.61           C  
ATOM   1733  O   TYR D  62      -2.137  -7.896   7.290  1.00 86.61           O  
ATOM   1734  CG  TYR D  62      -3.220  -5.647   5.102  1.00 86.61           C  
ATOM   1735  CD1 TYR D  62      -3.089  -6.423   3.952  1.00 86.61           C  
ATOM   1736  CD2 TYR D  62      -4.490  -5.483   5.644  1.00 86.61           C  
ATOM   1737  CE1 TYR D  62      -4.196  -7.019   3.357  1.00 86.61           C  
ATOM   1738  CE2 TYR D  62      -5.604  -6.075   5.058  1.00 86.61           C  
ATOM   1739  OH  TYR D  62      -6.547  -7.428   3.332  1.00 86.61           O  
ATOM   1740  CZ  TYR D  62      -5.447  -6.840   3.917  1.00 86.61           C  
ATOM   1741  N   LEU D  63      -0.017  -7.171   6.661  1.00 88.32           N  
ATOM   1742  CA  LEU D  63       0.491  -8.536   6.583  1.00 88.32           C  
ATOM   1743  C   LEU D  63       0.410  -9.225   7.941  1.00 88.32           C  
ATOM   1744  CB  LEU D  63       1.937  -8.542   6.080  1.00 88.32           C  
ATOM   1745  O   LEU D  63       0.013 -10.389   8.029  1.00 88.32           O  
ATOM   1746  CG  LEU D  63       2.563  -9.916   5.833  1.00 88.32           C  
ATOM   1747  CD1 LEU D  63       1.793 -10.662   4.749  1.00 88.32           C  
ATOM   1748  CD2 LEU D  63       4.032  -9.773   5.450  1.00 88.32           C  
ATOM   1749  N   GLU D  64       0.741  -8.540   9.006  1.00 87.93           N  
ATOM   1750  CA  GLU D  64       0.663  -9.085  10.358  1.00 87.93           C  
ATOM   1751  C   GLU D  64      -0.777  -9.419  10.736  1.00 87.93           C  
ATOM   1752  CB  GLU D  64       1.257  -8.101  11.369  1.00 87.93           C  
ATOM   1753  O   GLU D  64      -1.037 -10.448  11.364  1.00 87.93           O  
ATOM   1754  CG  GLU D  64       2.774  -7.995  11.306  1.00 87.93           C  
ATOM   1755  CD  GLU D  64       3.352  -7.043  12.341  1.00 87.93           C  
ATOM   1756  OE1 GLU D  64       4.592  -6.873  12.383  1.00 87.93           O  
ATOM   1757  OE2 GLU D  64       2.559  -6.463  13.117  1.00 87.93           O  
ATOM   1758  N   LEU D  65      -1.692  -8.573  10.336  1.00 84.52           N  
ATOM   1759  CA  LEU D  65      -3.109  -8.812  10.587  1.00 84.52           C  
ATOM   1760  C   LEU D  65      -3.581 -10.077   9.878  1.00 84.52           C  
ATOM   1761  CB  LEU D  65      -3.944  -7.614  10.128  1.00 84.52           C  
ATOM   1762  O   LEU D  65      -4.273 -10.906  10.474  1.00 84.52           O  
ATOM   1763  CG  LEU D  65      -5.458  -7.735  10.307  1.00 84.52           C  
ATOM   1764  CD1 LEU D  65      -5.811  -7.839  11.787  1.00 84.52           C  
ATOM   1765  CD2 LEU D  65      -6.170  -6.548   9.665  1.00 84.52           C  
ATOM   1766  N   LEU D  66      -3.161 -10.225   8.619  1.00 84.08           N  
ATOM   1767  CA  LEU D  66      -3.542 -11.394   7.834  1.00 84.08           C  
ATOM   1768  C   LEU D  66      -3.004 -12.673   8.468  1.00 84.08           C  
ATOM   1769  CB  LEU D  66      -3.028 -11.267   6.398  1.00 84.08           C  
ATOM   1770  O   LEU D  66      -3.716 -13.677   8.551  1.00 84.08           O  
ATOM   1771  CG  LEU D  66      -3.730 -10.234   5.516  1.00 84.08           C  
ATOM   1772  CD1 LEU D  66      -3.009 -10.101   4.178  1.00 84.08           C  
ATOM   1773  CD2 LEU D  66      -5.192 -10.615   5.305  1.00 84.08           C  
ATOM   1774  N   LYS D  67      -1.860 -12.585   8.964  1.00 86.62           N  
ATOM   1775  CA  LYS D  67      -1.241 -13.750   9.589  1.00 86.62           C  
ATOM   1776  C   LYS D  67      -1.970 -14.138  10.872  1.00 86.62           C  
ATOM   1777  CB  LYS D  67       0.235 -13.479   9.887  1.00 86.62           C  
ATOM   1778  O   LYS D  67      -2.128 -15.325  11.168  1.00 86.62           O  
ATOM   1779  CG  LYS D  67       1.123 -13.471   8.652  1.00 86.62           C  
ATOM   1780  CD  LYS D  67       2.573 -13.170   9.009  1.00 86.62           C  
ATOM   1781  CE  LYS D  67       3.479 -13.247   7.787  1.00 86.62           C  
ATOM   1782  NZ  LYS D  67       4.886 -12.869   8.115  1.00 86.62           N  
ATOM   1783  N   LEU D  68      -2.361 -13.128  11.613  1.00 82.86           N  
ATOM   1784  CA  LEU D  68      -3.120 -13.381  12.832  1.00 82.86           C  
ATOM   1785  C   LEU D  68      -4.449 -14.060  12.514  1.00 82.86           C  
ATOM   1786  CB  LEU D  68      -3.370 -12.074  13.589  1.00 82.86           C  
ATOM   1787  O   LEU D  68      -4.856 -14.993  13.210  1.00 82.86           O  
ATOM   1788  CG  LEU D  68      -2.254 -11.611  14.528  1.00 82.86           C  
ATOM   1789  CD1 LEU D  68      -2.371 -10.113  14.792  1.00 82.86           C  
ATOM   1790  CD2 LEU D  68      -2.295 -12.394  15.835  1.00 82.86           C  
ATOM   1791  N   ILE D  69      -5.124 -13.604  11.426  1.00 78.41           N  
ATOM   1792  CA  ILE D  69      -6.422 -14.129  11.016  1.00 78.41           C  
ATOM   1793  C   ILE D  69      -6.266 -15.568  10.531  1.00 78.41           C  
ATOM   1794  CB  ILE D  69      -7.060 -13.257   9.911  1.00 78.41           C  
ATOM   1795  O   ILE D  69      -7.092 -16.429  10.845  1.00 78.41           O  
ATOM   1796  CG1 ILE D  69      -7.443 -11.882  10.470  1.00 78.41           C  
ATOM   1797  CG2 ILE D  69      -8.279 -13.961   9.305  1.00 78.41           C  
ATOM   1798  CD1 ILE D  69      -7.892 -10.886   9.410  1.00 78.41           C  
ATOM   1799  N   ILE D  70      -5.160 -15.849   9.801  1.00 80.96           N  
ATOM   1800  CA  ILE D  70      -4.910 -17.174   9.244  1.00 80.96           C  
ATOM   1801  C   ILE D  70      -4.601 -18.157  10.371  1.00 80.96           C  
ATOM   1802  CB  ILE D  70      -3.752 -17.148   8.222  1.00 80.96           C  
ATOM   1803  O   ILE D  70      -5.027 -19.313  10.328  1.00 80.96           O  
ATOM   1804  CG1 ILE D  70      -4.174 -16.395   6.955  1.00 80.96           C  
ATOM   1805  CG2 ILE D  70      -3.297 -18.572   7.886  1.00 80.96           C  
ATOM   1806  CD1 ILE D  70      -3.036 -16.148   5.974  1.00 80.96           C  
ATOM   1807  N   LYS D  71      -3.867 -17.690  11.434  1.00 79.88           N  
ATOM   1808  CA  LYS D  71      -3.491 -18.535  12.563  1.00 79.88           C  
ATOM   1809  C   LYS D  71      -4.717 -18.945  13.375  1.00 79.88           C  
ATOM   1810  CB  LYS D  71      -2.485 -17.814  13.462  1.00 79.88           C  
ATOM   1811  O   LYS D  71      -4.777 -20.060  13.897  1.00 79.88           O  
ATOM   1812  CG  LYS D  71      -1.043 -17.928  12.992  1.00 79.88           C  
ATOM   1813  CD  LYS D  71      -0.082 -17.263  13.969  1.00 79.88           C  
ATOM   1814  CE  LYS D  71       1.352 -17.301  13.458  1.00 79.88           C  
ATOM   1815  NZ  LYS D  71       2.299 -16.654  14.416  1.00 79.88           N  
ATOM   1816  N   GLN D  72      -5.666 -18.133  13.465  1.00 68.85           N  
ATOM   1817  CA  GLN D  72      -6.845 -18.410  14.279  1.00 68.85           C  
ATOM   1818  C   GLN D  72      -7.825 -19.314  13.537  1.00 68.85           C  
ATOM   1819  CB  GLN D  72      -7.536 -17.107  14.685  1.00 68.85           C  
ATOM   1820  O   GLN D  72      -8.647 -19.990  14.160  1.00 68.85           O  
ATOM   1821  CG  GLN D  72      -6.772 -16.305  15.729  1.00 68.85           C  
ATOM   1822  CD  GLN D  72      -7.586 -15.160  16.302  1.00 68.85           C  
ATOM   1823  NE2 GLN D  72      -7.041 -14.492  17.313  1.00 68.85           N  
ATOM   1824  OE1 GLN D  72      -8.696 -14.878  15.839  1.00 68.85           O  
ATOM   1825  N   GLY D  73      -7.717 -19.038  12.144  1.00 51.65           N  
ATOM   1826  CA  GLY D  73      -8.621 -19.968  11.487  1.00 51.65           C  
ATOM   1827  C   GLY D  73      -8.026 -21.351  11.305  1.00 51.65           C  
ATOM   1828  O   GLY D  73      -8.739 -22.354  11.375  1.00 51.65           O  
TER    1829      GLY D  73                                                      
ENDMDL                                                                          
END                                                                             
