# Supplementary material for: De novo design of obligate ABC-type heterotrimeric proteins
Source: Nat Struct Mol Biol. 2022 Dec 15;29(12):1266–76. doi: 10.1038/s41594-022-00879-4 (PMC9758053; doi:10.1038/s41594-022-00879-4)
Supplement: Supplementary file 4 — This compressed file contains all PDB files and scripts used in our design protocols and analyses, as well as the final design model outputs. [file 41594_2022_879_MOESM4_ESM.zip › source_data/pdbs/AF-Multimer for base_pdbs/DHT05/DHT05_AF-Mult_model2.pdb]

MODEL     1                                                                     
ATOM      1  N   PRO B   1     -18.663 -23.961   1.263  1.00 59.93           N  
ATOM      2  CA  PRO B   1     -19.157 -23.339   0.032  1.00 59.93           C  
ATOM      3  C   PRO B   1     -19.581 -21.886   0.234  1.00 59.93           C  
ATOM      4  CB  PRO B   1     -20.358 -24.211  -0.345  1.00 59.93           C  
ATOM      5  O   PRO B   1     -19.345 -21.044  -0.635  1.00 59.93           O  
ATOM      6  CG  PRO B   1     -20.191 -25.460   0.459  1.00 59.93           C  
ATOM      7  CD  PRO B   1     -19.233 -25.180   1.581  1.00 59.93           C  
ATOM      8  N   GLU B   2     -20.243 -21.969   1.166  1.00 74.34           N  
ATOM      9  CA  GLU B   2     -20.732 -20.629   1.475  1.00 74.34           C  
ATOM     10  C   GLU B   2     -19.576 -19.664   1.727  1.00 74.34           C  
ATOM     11  CB  GLU B   2     -21.664 -20.662   2.688  1.00 74.34           C  
ATOM     12  O   GLU B   2     -19.621 -18.508   1.302  1.00 74.34           O  
ATOM     13  CG  GLU B   2     -23.095 -21.057   2.354  1.00 74.34           C  
ATOM     14  CD  GLU B   2     -24.007 -21.095   3.570  1.00 74.34           C  
ATOM     15  OE1 GLU B   2     -25.203 -21.433   3.421  1.00 74.34           O  
ATOM     16  OE2 GLU B   2     -23.521 -20.783   4.680  1.00 74.34           O  
ATOM     17  N   GLU B   3     -18.608 -20.208   2.211  1.00 77.52           N  
ATOM     18  CA  GLU B   3     -17.426 -19.405   2.509  1.00 77.52           C  
ATOM     19  C   GLU B   3     -16.702 -18.993   1.231  1.00 77.52           C  
ATOM     20  CB  GLU B   3     -16.473 -20.171   3.430  1.00 77.52           C  
ATOM     21  O   GLU B   3     -16.238 -17.857   1.112  1.00 77.52           O  
ATOM     22  CG  GLU B   3     -16.865 -20.121   4.900  1.00 77.52           C  
ATOM     23  CD  GLU B   3     -15.932 -20.919   5.797  1.00 77.52           C  
ATOM     24  OE1 GLU B   3     -16.185 -20.996   7.020  1.00 77.52           O  
ATOM     25  OE2 GLU B   3     -14.940 -21.472   5.272  1.00 77.52           O  
ATOM     26  N   LYS B   4     -16.693 -19.878   0.440  1.00 78.59           N  
ATOM     27  CA  LYS B   4     -16.055 -19.597  -0.844  1.00 78.59           C  
ATOM     28  C   LYS B   4     -16.813 -18.516  -1.609  1.00 78.59           C  
ATOM     29  CB  LYS B   4     -15.964 -20.870  -1.687  1.00 78.59           C  
ATOM     30  O   LYS B   4     -16.202 -17.660  -2.252  1.00 78.59           O  
ATOM     31  CG  LYS B   4     -14.815 -21.789  -1.298  1.00 78.59           C  
ATOM     32  CD  LYS B   4     -14.693 -22.967  -2.257  1.00 78.59           C  
ATOM     33  CE  LYS B   4     -13.608 -23.939  -1.813  1.00 78.59           C  
ATOM     34  NZ  LYS B   4     -13.493 -25.102  -2.743  1.00 78.59           N  
ATOM     35  N   LYS B   5     -18.182 -18.694  -1.518  1.00 78.39           N  
ATOM     36  CA  LYS B   5     -19.009 -17.681  -2.168  1.00 78.39           C  
ATOM     37  C   LYS B   5     -18.776 -16.304  -1.553  1.00 78.39           C  
ATOM     38  CB  LYS B   5     -20.489 -18.054  -2.072  1.00 78.39           C  
ATOM     39  O   LYS B   5     -18.709 -15.302  -2.268  1.00 78.39           O  
ATOM     40  CG  LYS B   5     -20.941 -19.066  -3.114  1.00 78.39           C  
ATOM     41  CD  LYS B   5     -22.439 -19.328  -3.027  1.00 78.39           C  
ATOM     42  CE  LYS B   5     -22.862 -20.471  -3.940  1.00 78.39           C  
ATOM     43  NZ  LYS B   5     -24.326 -20.747  -3.840  1.00 78.39           N  
ATOM     44  N   GLU B   6     -18.673 -16.292  -0.293  1.00 78.80           N  
ATOM     45  CA  GLU B   6     -18.431 -15.036   0.410  1.00 78.80           C  
ATOM     46  C   GLU B   6     -17.071 -14.450   0.043  1.00 78.80           C  
ATOM     47  CB  GLU B   6     -18.524 -15.241   1.925  1.00 78.80           C  
ATOM     48  O   GLU B   6     -16.943 -13.241  -0.157  1.00 78.80           O  
ATOM     49  CG  GLU B   6     -18.541 -13.944   2.721  1.00 78.80           C  
ATOM     50  CD  GLU B   6     -18.778 -14.156   4.208  1.00 78.80           C  
ATOM     51  OE1 GLU B   6     -18.809 -13.159   4.965  1.00 78.80           O  
ATOM     52  OE2 GLU B   6     -18.933 -15.327   4.618  1.00 78.80           O  
ATOM     53  N   ILE B   7     -16.158 -15.171  -0.132  1.00 74.48           N  
ATOM     54  CA  ILE B   7     -14.811 -14.734  -0.481  1.00 74.48           C  
ATOM     55  C   ILE B   7     -14.804 -14.163  -1.897  1.00 74.48           C  
ATOM     56  CB  ILE B   7     -13.794 -15.891  -0.364  1.00 74.48           C  
ATOM     57  O   ILE B   7     -14.185 -13.128  -2.153  1.00 74.48           O  
ATOM     58  CG1 ILE B   7     -13.601 -16.287   1.104  1.00 74.48           C  
ATOM     59  CG2 ILE B   7     -12.459 -15.503  -1.006  1.00 74.48           C  
ATOM     60  CD1 ILE B   7     -12.770 -17.547   1.302  1.00 74.48           C  
ATOM     61  N   LYS B   8     -15.451 -14.962  -2.638  1.00 78.62           N  
ATOM     62  CA  LYS B   8     -15.550 -14.475  -4.011  1.00 78.62           C  
ATOM     63  C   LYS B   8     -16.223 -13.106  -4.061  1.00 78.62           C  
ATOM     64  CB  LYS B   8     -16.322 -15.470  -4.879  1.00 78.62           C  
ATOM     65  O   LYS B   8     -15.774 -12.215  -4.785  1.00 78.62           O  
ATOM     66  CG  LYS B   8     -16.207 -15.206  -6.373  1.00 78.62           C  
ATOM     67  CD  LYS B   8     -16.906 -16.288  -7.187  1.00 78.62           C  
ATOM     68  CE  LYS B   8     -16.916 -15.953  -8.672  1.00 78.62           C  
ATOM     69  NZ  LYS B   8     -17.635 -16.991  -9.470  1.00 78.62           N  
ATOM     70  N   ARG B   9     -17.296 -12.932  -3.277  1.00 79.28           N  
ATOM     71  CA  ARG B   9     -18.006 -11.658  -3.239  1.00 79.28           C  
ATOM     72  C   ARG B   9     -17.106 -10.546  -2.710  1.00 79.28           C  
ATOM     73  CB  ARG B   9     -19.265 -11.769  -2.376  1.00 79.28           C  
ATOM     74  O   ARG B   9     -17.045  -9.460  -3.291  1.00 79.28           O  
ATOM     75  CG  ARG B   9     -20.157 -10.539  -2.427  1.00 79.28           C  
ATOM     76  CD  ARG B   9     -21.341 -10.661  -1.478  1.00 79.28           C  
ATOM     77  NE  ARG B   9     -20.921 -10.592  -0.082  1.00 79.28           N  
ATOM     78  NH1 ARG B   9     -22.870  -9.605   0.670  1.00 79.28           N  
ATOM     79  NH2 ARG B   9     -21.178 -10.078   2.142  1.00 79.28           N  
ATOM     80  CZ  ARG B   9     -21.657 -10.092   0.907  1.00 79.28           C  
ATOM     81  N   THR B  10     -16.390 -10.858  -1.692  1.00 80.14           N  
ATOM     82  CA  THR B  10     -15.500  -9.872  -1.090  1.00 80.14           C  
ATOM     83  C   THR B  10     -14.361  -9.518  -2.042  1.00 80.14           C  
ATOM     84  CB  THR B  10     -14.918 -10.385   0.241  1.00 80.14           C  
ATOM     85  O   THR B  10     -13.985  -8.350  -2.160  1.00 80.14           O  
ATOM     86  CG2 THR B  10     -14.050  -9.323   0.907  1.00 80.14           C  
ATOM     87  OG1 THR B  10     -15.993 -10.729   1.124  1.00 80.14           O  
ATOM     88  N   THR B  11     -13.969 -10.431  -2.705  1.00 79.79           N  
ATOM     89  CA  THR B  11     -12.889 -10.215  -3.661  1.00 79.79           C  
ATOM     90  C   THR B  11     -13.350  -9.313  -4.803  1.00 79.79           C  
ATOM     91  CB  THR B  11     -12.374 -11.549  -4.233  1.00 79.79           C  
ATOM     92  O   THR B  11     -12.615  -8.422  -5.232  1.00 79.79           O  
ATOM     93  CG2 THR B  11     -11.230 -11.321  -5.215  1.00 79.79           C  
ATOM     94  OG1 THR B  11     -11.909 -12.375  -3.158  1.00 79.79           O  
ATOM     95  N   GLU B  12     -14.588  -9.574  -5.302  1.00 82.31           N  
ATOM     96  CA  GLU B  12     -15.112  -8.739  -6.378  1.00 82.31           C  
ATOM     97  C   GLU B  12     -15.340  -7.306  -5.905  1.00 82.31           C  
ATOM     98  CB  GLU B  12     -16.416  -9.325  -6.927  1.00 82.31           C  
ATOM     99  O   GLU B  12     -15.066  -6.354  -6.638  1.00 82.31           O  
ATOM    100  CG  GLU B  12     -16.217 -10.548  -7.811  1.00 82.31           C  
ATOM    101  CD  GLU B  12     -17.523 -11.180  -8.263  1.00 82.31           C  
ATOM    102  OE1 GLU B  12     -17.486 -12.153  -9.050  1.00 82.31           O  
ATOM    103  OE2 GLU B  12     -18.593 -10.699  -7.827  1.00 82.31           O  
ATOM    104  N   GLU B  13     -15.851  -7.243  -4.653  1.00 83.37           N  
ATOM    105  CA  GLU B  13     -16.058  -5.915  -4.083  1.00 83.37           C  
ATOM    106  C   GLU B  13     -14.735  -5.172  -3.919  1.00 83.37           C  
ATOM    107  CB  GLU B  13     -16.776  -6.014  -2.735  1.00 83.37           C  
ATOM    108  O   GLU B  13     -14.641  -3.984  -4.234  1.00 83.37           O  
ATOM    109  CG  GLU B  13     -18.250  -6.375  -2.848  1.00 83.37           C  
ATOM    110  CD  GLU B  13     -18.920  -6.593  -1.501  1.00 83.37           C  
ATOM    111  OE1 GLU B  13     -20.127  -6.921  -1.469  1.00 83.37           O  
ATOM    112  OE2 GLU B  13     -18.231  -6.434  -0.468  1.00 83.37           O  
ATOM    113  N   VAL B  14     -13.744  -5.848  -3.517  1.00 80.68           N  
ATOM    114  CA  VAL B  14     -12.425  -5.261  -3.307  1.00 80.68           C  
ATOM    115  C   VAL B  14     -11.816  -4.864  -4.650  1.00 80.68           C  
ATOM    116  CB  VAL B  14     -11.484  -6.233  -2.561  1.00 80.68           C  
ATOM    117  O   VAL B  14     -11.232  -3.785  -4.779  1.00 80.68           O  
ATOM    118  CG1 VAL B  14     -10.041  -5.732  -2.610  1.00 80.68           C  
ATOM    119  CG2 VAL B  14     -11.941  -6.415  -1.115  1.00 80.68           C  
ATOM    120  N   LYS B  15     -12.062  -5.740  -5.557  1.00 84.08           N  
ATOM    121  CA  LYS B  15     -11.569  -5.442  -6.899  1.00 84.08           C  
ATOM    122  C   LYS B  15     -12.170  -4.143  -7.429  1.00 84.08           C  
ATOM    123  CB  LYS B  15     -11.884  -6.594  -7.855  1.00 84.08           C  
ATOM    124  O   LYS B  15     -11.459  -3.310  -7.995  1.00 84.08           O  
ATOM    125  CG  LYS B  15     -11.202  -6.477  -9.210  1.00 84.08           C  
ATOM    126  CD  LYS B  15     -11.538  -7.660 -10.109  1.00 84.08           C  
ATOM    127  CE  LYS B  15     -11.043  -7.440 -11.532  1.00 84.08           C  
ATOM    128  NZ  LYS B  15     -11.435  -8.564 -12.434  1.00 84.08           N  
ATOM    129  N   GLU B  16     -13.463  -4.066  -7.264  1.00 85.93           N  
ATOM    130  CA  GLU B  16     -14.144  -2.870  -7.750  1.00 85.93           C  
ATOM    131  C   GLU B  16     -13.672  -1.625  -7.004  1.00 85.93           C  
ATOM    132  CB  GLU B  16     -15.661  -3.022  -7.612  1.00 85.93           C  
ATOM    133  O   GLU B  16     -13.439  -0.580  -7.615  1.00 85.93           O  
ATOM    134  CG  GLU B  16     -16.452  -1.868  -8.212  1.00 85.93           C  
ATOM    135  CD  GLU B  16     -16.230  -1.702  -9.707  1.00 85.93           C  
ATOM    136  OE1 GLU B  16     -16.473  -0.594 -10.237  1.00 85.93           O  
ATOM    137  OE2 GLU B  16     -15.810  -2.688 -10.353  1.00 85.93           O  
ATOM    138  N   GLU B  17     -13.540  -1.782  -5.767  1.00 84.15           N  
ATOM    139  CA  GLU B  17     -13.072  -0.654  -4.966  1.00 84.15           C  
ATOM    140  C   GLU B  17     -11.647  -0.262  -5.345  1.00 84.15           C  
ATOM    141  CB  GLU B  17     -13.148  -0.985  -3.474  1.00 84.15           C  
ATOM    142  O   GLU B  17     -11.325   0.925  -5.427  1.00 84.15           O  
ATOM    143  CG  GLU B  17     -14.558  -0.938  -2.904  1.00 84.15           C  
ATOM    144  CD  GLU B  17     -14.597  -1.050  -1.388  1.00 84.15           C  
ATOM    145  OE1 GLU B  17     -15.705  -1.021  -0.805  1.00 84.15           O  
ATOM    146  OE2 GLU B  17     -13.510  -1.167  -0.778  1.00 84.15           O  
ATOM    147  N   PHE B  18     -10.785  -1.296  -5.681  1.00 82.19           N  
ATOM    148  CA  PHE B  18      -9.419  -1.016  -6.109  1.00 82.19           C  
ATOM    149  C   PHE B  18      -9.409  -0.297  -7.453  1.00 82.19           C  
ATOM    150  CB  PHE B  18      -8.607  -2.312  -6.200  1.00 82.19           C  
ATOM    151  O   PHE B  18      -8.613   0.619  -7.666  1.00 82.19           O  
ATOM    152  CG  PHE B  18      -7.842  -2.639  -4.946  1.00 82.19           C  
ATOM    153  CD1 PHE B  18      -6.815  -1.812  -4.507  1.00 82.19           C  
ATOM    154  CD2 PHE B  18      -8.150  -3.773  -4.207  1.00 82.19           C  
ATOM    155  CE1 PHE B  18      -6.105  -2.112  -3.347  1.00 82.19           C  
ATOM    156  CE2 PHE B  18      -7.445  -4.080  -3.046  1.00 82.19           C  
ATOM    157  CZ  PHE B  18      -6.422  -3.248  -2.619  1.00 82.19           C  
ATOM    158  N   ARG B  19     -10.349  -0.662  -8.240  1.00 85.84           N  
ATOM    159  CA  ARG B  19     -10.453  -0.015  -9.544  1.00 85.84           C  
ATOM    160  C   ARG B  19     -10.856   1.448  -9.399  1.00 85.84           C  
ATOM    161  CB  ARG B  19     -11.461  -0.750 -10.430  1.00 85.84           C  
ATOM    162  O   ARG B  19     -10.312   2.318 -10.083  1.00 85.84           O  
ATOM    163  CG  ARG B  19     -11.422  -0.326 -11.890  1.00 85.84           C  
ATOM    164  CD  ARG B  19     -12.533  -0.984 -12.698  1.00 85.84           C  
ATOM    165  NE  ARG B  19     -13.184  -0.032 -13.593  1.00 85.84           N  
ATOM    166  NH1 ARG B  19     -13.030  -1.374 -15.467  1.00 85.84           N  
ATOM    167  NH2 ARG B  19     -14.006   0.695 -15.611  1.00 85.84           N  
ATOM    168  CZ  ARG B  19     -13.405  -0.239 -14.888  1.00 85.84           C  
ATOM    169  N   LYS B  20     -11.842   1.639  -8.487  1.00 86.68           N  
ATOM    170  CA  LYS B  20     -12.275   3.012  -8.241  1.00 86.68           C  
ATOM    171  C   LYS B  20     -11.130   3.858  -7.690  1.00 86.68           C  
ATOM    172  CB  LYS B  20     -13.458   3.036  -7.273  1.00 86.68           C  
ATOM    173  O   LYS B  20     -10.957   5.011  -8.088  1.00 86.68           O  
ATOM    174  CG  LYS B  20     -14.762   2.536  -7.876  1.00 86.68           C  
ATOM    175  CD  LYS B  20     -15.903   2.595  -6.869  1.00 86.68           C  
ATOM    176  CE  LYS B  20     -17.186   2.006  -7.440  1.00 86.68           C  
ATOM    177  NZ  LYS B  20     -18.287   1.991  -6.431  1.00 86.68           N  
ATOM    178  N   ILE B  21     -10.384   3.203  -6.842  1.00 82.61           N  
ATOM    179  CA  ILE B  21      -9.243   3.894  -6.249  1.00 82.61           C  
ATOM    180  C   ILE B  21      -8.210   4.204  -7.329  1.00 82.61           C  
ATOM    181  CB  ILE B  21      -8.603   3.059  -5.118  1.00 82.61           C  
ATOM    182  O   ILE B  21      -7.676   5.315  -7.386  1.00 82.61           O  
ATOM    183  CG1 ILE B  21      -9.535   3.002  -3.902  1.00 82.61           C  
ATOM    184  CG2 ILE B  21      -7.235   3.630  -4.733  1.00 82.61           C  
ATOM    185  CD1 ILE B  21      -9.078   2.038  -2.816  1.00 82.61           C  
ATOM    186  N   GLN B  22      -8.076   3.305  -8.204  1.00 84.03           N  
ATOM    187  CA  GLN B  22      -7.115   3.500  -9.284  1.00 84.03           C  
ATOM    188  C   GLN B  22      -7.549   4.634 -10.209  1.00 84.03           C  
ATOM    189  CB  GLN B  22      -6.936   2.209 -10.084  1.00 84.03           C  
ATOM    190  O   GLN B  22      -6.721   5.432 -10.652  1.00 84.03           O  
ATOM    191  CG  GLN B  22      -6.059   1.174  -9.393  1.00 84.03           C  
ATOM    192  CD  GLN B  22      -5.797  -0.045 -10.259  1.00 84.03           C  
ATOM    193  NE2 GLN B  22      -4.641  -0.671 -10.066  1.00 84.03           N  
ATOM    194  OE1 GLN B  22      -6.626  -0.420 -11.093  1.00 84.03           O  
ATOM    195  N   GLU B  23      -8.749   4.658 -10.431  1.00 87.19           N  
ATOM    196  CA  GLU B  23      -9.264   5.721 -11.289  1.00 87.19           C  
ATOM    197  C   GLU B  23      -9.106   7.088 -10.629  1.00 87.19           C  
ATOM    198  CB  GLU B  23     -10.735   5.470 -11.632  1.00 87.19           C  
ATOM    199  O   GLU B  23      -8.724   8.059 -11.284  1.00 87.19           O  
ATOM    200  CG  GLU B  23     -10.948   4.354 -12.645  1.00 87.19           C  
ATOM    201  CD  GLU B  23     -12.415   4.060 -12.913  1.00 87.19           C  
ATOM    202  OE1 GLU B  23     -12.714   3.165 -13.736  1.00 87.19           O  
ATOM    203  OE2 GLU B  23     -13.273   4.730 -12.297  1.00 87.19           O  
ATOM    204  N   GLU B  24      -9.458   7.089  -9.391  1.00 85.10           N  
ATOM    205  CA  GLU B  24      -9.311   8.339  -8.651  1.00 85.10           C  
ATOM    206  C   GLU B  24      -7.850   8.773  -8.585  1.00 85.10           C  
ATOM    207  CB  GLU B  24      -9.884   8.198  -7.239  1.00 85.10           C  
ATOM    208  O   GLU B  24      -7.542   9.960  -8.713  1.00 85.10           O  
ATOM    209  CG  GLU B  24     -11.404   8.241  -7.184  1.00 85.10           C  
ATOM    210  CD  GLU B  24     -11.958   8.089  -5.776  1.00 85.10           C  
ATOM    211  OE1 GLU B  24     -13.193   7.959  -5.620  1.00 85.10           O  
ATOM    212  OE2 GLU B  24     -11.150   8.102  -4.820  1.00 85.10           O  
ATOM    213  N   ILE B  25      -6.945   7.803  -8.413  1.00 83.05           N  
ATOM    214  CA  ILE B  25      -5.517   8.097  -8.368  1.00 83.05           C  
ATOM    215  C   ILE B  25      -5.061   8.656  -9.714  1.00 83.05           C  
ATOM    216  CB  ILE B  25      -4.693   6.842  -8.002  1.00 83.05           C  
ATOM    217  O   ILE B  25      -4.295   9.620  -9.766  1.00 83.05           O  
ATOM    218  CG1 ILE B  25      -4.873   6.499  -6.518  1.00 83.05           C  
ATOM    219  CG2 ILE B  25      -3.213   7.050  -8.340  1.00 83.05           C  
ATOM    220  CD1 ILE B  25      -4.234   5.180  -6.106  1.00 83.05           C  
ATOM    221  N   LYS B  26      -5.547   8.091 -10.768  1.00 85.41           N  
ATOM    222  CA  LYS B  26      -5.203   8.566 -12.106  1.00 85.41           C  
ATOM    223  C   LYS B  26      -5.664  10.006 -12.314  1.00 85.41           C  
ATOM    224  CB  LYS B  26      -5.819   7.659 -13.172  1.00 85.41           C  
ATOM    225  O   LYS B  26      -4.933  10.821 -12.881  1.00 85.41           O  
ATOM    226  CG  LYS B  26      -5.278   7.897 -14.574  1.00 85.41           C  
ATOM    227  CD  LYS B  26      -5.875   6.918 -15.577  1.00 85.41           C  
ATOM    228  CE  LYS B  26      -5.451   7.248 -17.002  1.00 85.41           C  
ATOM    229  NZ  LYS B  26      -6.065   6.315 -17.993  1.00 85.41           N  
ATOM    230  N   LYS B  27      -6.933  10.276 -11.826  1.00 85.93           N  
ATOM    231  CA  LYS B  27      -7.461  11.632 -11.942  1.00 85.93           C  
ATOM    232  C   LYS B  27      -6.609  12.623 -11.155  1.00 85.93           C  
ATOM    233  CB  LYS B  27      -8.911  11.687 -11.457  1.00 85.93           C  
ATOM    234  O   LYS B  27      -6.304  13.713 -11.644  1.00 85.93           O  
ATOM    235  CG  LYS B  27      -9.909  11.059 -12.417  1.00 85.93           C  
ATOM    236  CD  LYS B  27     -11.334  11.161 -11.889  1.00 85.93           C  
ATOM    237  CE  LYS B  27     -12.317  10.409 -12.777  1.00 85.93           C  
ATOM    238  NZ  LYS B  27     -13.701  10.436 -12.218  1.00 85.93           N  
ATOM    239  N   LEU B  28      -6.213  12.212 -10.020  1.00 83.98           N  
ATOM    240  CA  LEU B  28      -5.411  13.077  -9.162  1.00 83.98           C  
ATOM    241  C   LEU B  28      -4.023  13.294  -9.754  1.00 83.98           C  
ATOM    242  CB  LEU B  28      -5.292  12.477  -7.758  1.00 83.98           C  
ATOM    243  O   LEU B  28      -3.462  14.388  -9.648  1.00 83.98           O  
ATOM    244  CG  LEU B  28      -6.542  12.553  -6.880  1.00 83.98           C  
ATOM    245  CD1 LEU B  28      -6.319  11.798  -5.574  1.00 83.98           C  
ATOM    246  CD2 LEU B  28      -6.916  14.006  -6.607  1.00 83.98           C  
ATOM    247  N   GLU B  29      -3.494  12.295 -10.408  1.00 84.48           N  
ATOM    248  CA  GLU B  29      -2.197  12.424 -11.066  1.00 84.48           C  
ATOM    249  C   GLU B  29      -2.253  13.443 -12.200  1.00 84.48           C  
ATOM    250  CB  GLU B  29      -1.727  11.068 -11.600  1.00 84.48           C  
ATOM    251  O   GLU B  29      -1.321  14.230 -12.381  1.00 84.48           O  
ATOM    252  CG  GLU B  29      -1.179  10.141 -10.525  1.00 84.48           C  
ATOM    253  CD  GLU B  29      -0.757   8.783 -11.062  1.00 84.48           C  
ATOM    254  OE1 GLU B  29      -0.042   8.043 -10.349  1.00 84.48           O  
ATOM    255  OE2 GLU B  29      -1.143   8.456 -12.207  1.00 84.48           O  
ATOM    256  N   GLU B  30      -3.370  13.398 -12.899  1.00 85.19           N  
ATOM    257  CA  GLU B  30      -3.547  14.355 -13.987  1.00 85.19           C  
ATOM    258  C   GLU B  30      -3.680  15.779 -13.454  1.00 85.19           C  
ATOM    259  CB  GLU B  30      -4.773  13.992 -14.829  1.00 85.19           C  
ATOM    260  O   GLU B  30      -3.096  16.712 -14.009  1.00 85.19           O  
ATOM    261  CG  GLU B  30      -4.573  12.767 -15.710  1.00 85.19           C  
ATOM    262  CD  GLU B  30      -5.830  12.356 -16.459  1.00 85.19           C  
ATOM    263  OE1 GLU B  30      -5.783  11.369 -17.228  1.00 85.19           O  
ATOM    264  OE2 GLU B  30      -6.871  13.027 -16.277  1.00 85.19           O  
ATOM    265  N   GLU B  31      -4.474  15.894 -12.401  1.00 85.01           N  
ATOM    266  CA  GLU B  31      -4.621  17.198 -11.763  1.00 85.01           C  
ATOM    267  C   GLU B  31      -3.283  17.710 -11.237  1.00 85.01           C  
ATOM    268  CB  GLU B  31      -5.641  17.127 -10.624  1.00 85.01           C  
ATOM    269  O   GLU B  31      -2.996  18.906 -11.316  1.00 85.01           O  
ATOM    270  CG  GLU B  31      -7.081  16.987 -11.096  1.00 85.01           C  
ATOM    271  CD  GLU B  31      -8.081  16.897  -9.954  1.00 85.01           C  
ATOM    272  OE1 GLU B  31      -9.253  16.531 -10.200  1.00 85.01           O  
ATOM    273  OE2 GLU B  31      -7.690  17.197  -8.804  1.00 85.01           O  
ATOM    274  N   ALA B  32      -2.505  16.676 -10.688  1.00 81.71           N  
ATOM    275  CA  ALA B  32      -1.187  17.032 -10.170  1.00 81.71           C  
ATOM    276  C   ALA B  32      -0.282  17.553 -11.283  1.00 81.71           C  
ATOM    277  CB  ALA B  32      -0.542  15.830  -9.484  1.00 81.71           C  
ATOM    278  O   ALA B  32       0.458  18.520 -11.089  1.00 81.71           O  
ATOM    279  N   LYS B  33      -0.317  16.980 -12.472  1.00 82.99           N  
ATOM    280  CA  LYS B  33       0.482  17.416 -13.613  1.00 82.99           C  
ATOM    281  C   LYS B  33       0.103  18.830 -14.043  1.00 82.99           C  
ATOM    282  CB  LYS B  33       0.316  16.449 -14.787  1.00 82.99           C  
ATOM    283  O   LYS B  33       0.973  19.642 -14.363  1.00 82.99           O  
ATOM    284  CG  LYS B  33       1.084  15.145 -14.629  1.00 82.99           C  
ATOM    285  CD  LYS B  33       0.890  14.233 -15.833  1.00 82.99           C  
ATOM    286  CE  LYS B  33       1.537  12.872 -15.614  1.00 82.99           C  
ATOM    287  NZ  LYS B  33       1.293  11.951 -16.765  1.00 82.99           N  
ATOM    288  N   LYS B  34      -1.254  19.145 -13.928  1.00 83.94           N  
ATOM    289  CA  LYS B  34      -1.739  20.471 -14.300  1.00 83.94           C  
ATOM    290  C   LYS B  34      -1.313  21.519 -13.276  1.00 83.94           C  
ATOM    291  CB  LYS B  34      -3.262  20.466 -14.442  1.00 83.94           C  
ATOM    292  O   LYS B  34      -0.950  22.639 -13.641  1.00 83.94           O  
ATOM    293  CG  LYS B  34      -3.766  19.745 -15.683  1.00 83.94           C  
ATOM    294  CD  LYS B  34      -5.285  19.791 -15.779  1.00 83.94           C  
ATOM    295  CE  LYS B  34      -5.799  18.950 -16.940  1.00 83.94           C  
ATOM    296  NZ  LYS B  34      -7.292  18.923 -16.985  1.00 83.94           N  
ATOM    297  N   ALA B  35      -1.425  21.094 -11.953  1.00 80.28           N  
ATOM    298  CA  ALA B  35      -1.081  22.007 -10.866  1.00 80.28           C  
ATOM    299  C   ALA B  35       0.411  22.328 -10.871  1.00 80.28           C  
ATOM    300  CB  ALA B  35      -1.490  21.412  -9.521  1.00 80.28           C  
ATOM    301  O   ALA B  35       0.819  23.423 -10.477  1.00 80.28           O  
ATOM    302  N   GLU B  36       1.241  21.321 -11.283  1.00 78.15           N  
ATOM    303  CA  GLU B  36       2.683  21.542 -11.341  1.00 78.15           C  
ATOM    304  C   GLU B  36       3.033  22.644 -12.336  1.00 78.15           C  
ATOM    305  CB  GLU B  36       3.411  20.247 -11.713  1.00 78.15           C  
ATOM    306  O   GLU B  36       4.015  23.365 -12.152  1.00 78.15           O  
ATOM    307  CG  GLU B  36       3.677  19.329 -10.528  1.00 78.15           C  
ATOM    308  CD  GLU B  36       4.480  18.092 -10.896  1.00 78.15           C  
ATOM    309  OE1 GLU B  36       4.845  17.313  -9.987  1.00 78.15           O  
ATOM    310  OE2 GLU B  36       4.746  17.900 -12.104  1.00 78.15           O  
ATOM    311  N   LYS B  37       2.168  22.882 -13.133  1.00 76.52           N  
ATOM    312  CA  LYS B  37       2.413  23.904 -14.147  1.00 76.52           C  
ATOM    313  C   LYS B  37       1.914  25.269 -13.684  1.00 76.52           C  
ATOM    314  CB  LYS B  37       1.742  23.521 -15.468  1.00 76.52           C  
ATOM    315  O   LYS B  37       2.393  26.303 -14.154  1.00 76.52           O  
ATOM    316  CG  LYS B  37       2.382  22.330 -16.165  1.00 76.52           C  
ATOM    317  CD  LYS B  37       1.715  22.041 -17.503  1.00 76.52           C  
ATOM    318  CE  LYS B  37       2.313  20.811 -18.173  1.00 76.52           C  
ATOM    319  NZ  LYS B  37       1.628  20.494 -19.462  1.00 76.52           N  
ATOM    320  N   GLY B  38       0.810  25.005 -12.708  1.00 63.63           N  
ATOM    321  CA  GLY B  38       0.258  26.263 -12.231  1.00 63.63           C  
ATOM    322  C   GLY B  38       0.908  26.752 -10.950  1.00 63.63           C  
ATOM    323  O   GLY B  38       1.916  26.196 -10.508  1.00 63.63           O  
ATOM    324  N   ASN B  39       0.717  26.900 -10.350  1.00 59.36           N  
ATOM    325  CA  ASN B  39       1.456  27.529  -9.261  1.00 59.36           C  
ATOM    326  C   ASN B  39       0.622  27.601  -7.985  1.00 59.36           C  
ATOM    327  CB  ASN B  39       1.926  28.928  -9.668  1.00 59.36           C  
ATOM    328  O   ASN B  39       0.911  28.401  -7.093  1.00 59.36           O  
ATOM    329  CG  ASN B  39       3.216  28.902 -10.463  1.00 59.36           C  
ATOM    330  ND2 ASN B  39       3.551  30.026 -11.087  1.00 59.36           N  
ATOM    331  OD1 ASN B  39       3.906  27.881 -10.517  1.00 59.36           O  
ATOM    332  N   GLY B  40       0.366  26.612  -7.939  1.00 61.76           N  
ATOM    333  CA  GLY B  40      -0.182  26.991  -6.646  1.00 61.76           C  
ATOM    334  C   GLY B  40       0.105  25.976  -5.556  1.00 61.76           C  
ATOM    335  O   GLY B  40      -0.155  24.783  -5.727  1.00 61.76           O  
ATOM    336  N   LYS B  41       0.792  26.223  -4.746  1.00 77.98           N  
ATOM    337  CA  LYS B  41       1.171  25.513  -3.527  1.00 77.98           C  
ATOM    338  C   LYS B  41      -0.053  24.933  -2.825  1.00 77.98           C  
ATOM    339  CB  LYS B  41       1.927  26.444  -2.577  1.00 77.98           C  
ATOM    340  O   LYS B  41      -0.032  23.785  -2.376  1.00 77.98           O  
ATOM    341  CG  LYS B  41       2.620  25.726  -1.429  1.00 77.98           C  
ATOM    342  CD  LYS B  41       3.397  26.698  -0.550  1.00 77.98           C  
ATOM    343  CE  LYS B  41       3.940  26.013   0.697  1.00 77.98           C  
ATOM    344  NZ  LYS B  41       4.678  26.968   1.577  1.00 77.98           N  
ATOM    345  N   GLU B  42      -1.124  25.796  -2.898  1.00 79.32           N  
ATOM    346  CA  GLU B  42      -2.339  25.364  -2.212  1.00 79.32           C  
ATOM    347  C   GLU B  42      -2.999  24.198  -2.942  1.00 79.32           C  
ATOM    348  CB  GLU B  42      -3.325  26.527  -2.080  1.00 79.32           C  
ATOM    349  O   GLU B  42      -3.502  23.267  -2.309  1.00 79.32           O  
ATOM    350  CG  GLU B  42      -2.984  27.497  -0.958  1.00 79.32           C  
ATOM    351  CD  GLU B  42      -3.905  28.706  -0.909  1.00 79.32           C  
ATOM    352  OE1 GLU B  42      -3.759  29.543   0.010  1.00 79.32           O  
ATOM    353  OE2 GLU B  42      -4.779  28.816  -1.797  1.00 79.32           O  
ATOM    354  N   GLU B  43      -2.857  24.282  -4.285  1.00 81.59           N  
ATOM    355  CA  GLU B  43      -3.438  23.210  -5.089  1.00 81.59           C  
ATOM    356  C   GLU B  43      -2.687  21.898  -4.884  1.00 81.59           C  
ATOM    357  CB  GLU B  43      -3.439  23.590  -6.572  1.00 81.59           C  
ATOM    358  O   GLU B  43      -3.302  20.833  -4.787  1.00 81.59           O  
ATOM    359  CG  GLU B  43      -4.477  24.641  -6.937  1.00 81.59           C  
ATOM    360  CD  GLU B  43      -4.386  25.096  -8.385  1.00 81.59           C  
ATOM    361  OE1 GLU B  43      -5.168  25.985  -8.792  1.00 81.59           O  
ATOM    362  OE2 GLU B  43      -3.526  24.559  -9.118  1.00 81.59           O  
ATOM    363  N   ILE B  44      -1.411  21.945  -4.742  1.00 80.04           N  
ATOM    364  CA  ILE B  44      -0.579  20.763  -4.549  1.00 80.04           C  
ATOM    365  C   ILE B  44      -0.853  20.157  -3.175  1.00 80.04           C  
ATOM    366  CB  ILE B  44       0.923  21.098  -4.697  1.00 80.04           C  
ATOM    367  O   ILE B  44      -0.960  18.936  -3.038  1.00 80.04           O  
ATOM    368  CG1 ILE B  44       1.248  21.462  -6.150  1.00 80.04           C  
ATOM    369  CG2 ILE B  44       1.787  19.928  -4.218  1.00 80.04           C  
ATOM    370  CD1 ILE B  44       2.678  21.941  -6.363  1.00 80.04           C  
ATOM    371  N   LYS B  45      -0.990  20.969  -2.254  1.00 81.24           N  
ATOM    372  CA  LYS B  45      -1.303  20.500  -0.907  1.00 81.24           C  
ATOM    373  C   LYS B  45      -2.631  19.748  -0.882  1.00 81.24           C  
ATOM    374  CB  LYS B  45      -1.347  21.673   0.073  1.00 81.24           C  
ATOM    375  O   LYS B  45      -2.740  18.690  -0.259  1.00 81.24           O  
ATOM    376  CG  LYS B  45      -1.457  21.256   1.533  1.00 81.24           C  
ATOM    377  CD  LYS B  45      -1.475  22.465   2.460  1.00 81.24           C  
ATOM    378  CE  LYS B  45      -1.776  22.063   3.897  1.00 81.24           C  
ATOM    379  NZ  LYS B  45      -1.831  23.249   4.804  1.00 81.24           N  
ATOM    380  N   GLU B  46      -3.674  20.355  -1.554  1.00 82.53           N  
ATOM    381  CA  GLU B  46      -4.979  19.702  -1.611  1.00 82.53           C  
ATOM    382  C   GLU B  46      -4.892  18.358  -2.328  1.00 82.53           C  
ATOM    383  CB  GLU B  46      -6.001  20.604  -2.307  1.00 82.53           C  
ATOM    384  O   GLU B  46      -5.510  17.380  -1.901  1.00 82.53           O  
ATOM    385  CG  GLU B  46      -7.437  20.116  -2.182  1.00 82.53           C  
ATOM    386  CD  GLU B  46      -8.453  21.087  -2.762  1.00 82.53           C  
ATOM    387  OE1 GLU B  46      -9.670  20.796  -2.708  1.00 82.53           O  
ATOM    388  OE2 GLU B  46      -8.030  22.146  -3.276  1.00 82.53           O  
ATOM    389  N   LEU B  47      -4.000  18.332  -3.331  1.00 81.96           N  
ATOM    390  CA  LEU B  47      -3.812  17.095  -4.080  1.00 81.96           C  
ATOM    391  C   LEU B  47      -3.149  16.030  -3.214  1.00 81.96           C  
ATOM    392  CB  LEU B  47      -2.968  17.350  -5.332  1.00 81.96           C  
ATOM    393  O   LEU B  47      -3.570  14.871  -3.217  1.00 81.96           O  
ATOM    394  CG  LEU B  47      -2.753  16.153  -6.260  1.00 81.96           C  
ATOM    395  CD1 LEU B  47      -4.074  15.728  -6.892  1.00 81.96           C  
ATOM    396  CD2 LEU B  47      -1.723  16.486  -7.334  1.00 81.96           C  
ATOM    397  N   LEU B  48      -2.213  16.336  -2.498  1.00 82.46           N  
ATOM    398  CA  LEU B  48      -1.501  15.400  -1.634  1.00 82.46           C  
ATOM    399  C   LEU B  48      -2.426  14.841  -0.559  1.00 82.46           C  
ATOM    400  CB  LEU B  48      -0.295  16.082  -0.982  1.00 82.46           C  
ATOM    401  O   LEU B  48      -2.344  13.659  -0.216  1.00 82.46           O  
ATOM    402  CG  LEU B  48       0.911  16.338  -1.887  1.00 82.46           C  
ATOM    403  CD1 LEU B  48       1.952  17.180  -1.158  1.00 82.46           C  
ATOM    404  CD2 LEU B  48       1.515  15.019  -2.358  1.00 82.46           C  
ATOM    405  N   LEU B  49      -3.253  15.799  -0.041  1.00 82.17           N  
ATOM    406  CA  LEU B  49      -4.215  15.346   0.958  1.00 82.17           C  
ATOM    407  C   LEU B  49      -5.161  14.304   0.369  1.00 82.17           C  
ATOM    408  CB  LEU B  49      -5.018  16.529   1.504  1.00 82.17           C  
ATOM    409  O   LEU B  49      -5.424  13.274   0.994  1.00 82.17           O  
ATOM    410  CG  LEU B  49      -5.907  16.244   2.715  1.00 82.17           C  
ATOM    411  CD1 LEU B  49      -5.063  16.140   3.981  1.00 82.17           C  
ATOM    412  CD2 LEU B  49      -6.972  17.326   2.864  1.00 82.17           C  
ATOM    413  N   ARG B  50      -5.657  14.549  -0.827  1.00 84.57           N  
ATOM    414  CA  ARG B  50      -6.568  13.610  -1.475  1.00 84.57           C  
ATOM    415  C   ARG B  50      -5.871  12.287  -1.771  1.00 84.57           C  
ATOM    416  CB  ARG B  50      -7.126  14.209  -2.768  1.00 84.57           C  
ATOM    417  O   ARG B  50      -6.458  11.217  -1.594  1.00 84.57           O  
ATOM    418  CG  ARG B  50      -8.146  15.315  -2.545  1.00 84.57           C  
ATOM    419  CD  ARG B  50      -8.637  15.903  -3.861  1.00 84.57           C  
ATOM    420  NE  ARG B  50      -9.586  16.991  -3.644  1.00 84.57           N  
ATOM    421  NH1 ARG B  50     -10.047  17.312  -5.884  1.00 84.57           N  
ATOM    422  NH2 ARG B  50     -11.075  18.611  -4.300  1.00 84.57           N  
ATOM    423  CZ  ARG B  50     -10.234  17.635  -4.610  1.00 84.57           C  
ATOM    424  N   LEU B  51      -4.521  12.326  -2.162  1.00 83.78           N  
ATOM    425  CA  LEU B  51      -3.744  11.122  -2.437  1.00 83.78           C  
ATOM    426  C   LEU B  51      -3.531  10.310  -1.164  1.00 83.78           C  
ATOM    427  CB  LEU B  51      -2.392  11.486  -3.057  1.00 83.78           C  
ATOM    428  O   LEU B  51      -3.625   9.081  -1.184  1.00 83.78           O  
ATOM    429  CG  LEU B  51      -2.405  11.860  -4.540  1.00 83.78           C  
ATOM    430  CD1 LEU B  51      -1.064  12.462  -4.946  1.00 83.78           C  
ATOM    431  CD2 LEU B  51      -2.731  10.641  -5.396  1.00 83.78           C  
ATOM    432  N   SER B  52      -3.308  11.017  -0.154  1.00 81.57           N  
ATOM    433  CA  SER B  52      -3.131  10.343   1.128  1.00 81.57           C  
ATOM    434  C   SER B  52      -4.406   9.623   1.555  1.00 81.57           C  
ATOM    435  CB  SER B  52      -2.715  11.344   2.207  1.00 81.57           C  
ATOM    436  O   SER B  52      -4.349   8.513   2.088  1.00 81.57           O  
ATOM    437  OG  SER B  52      -1.425  11.866   1.938  1.00 81.57           O  
ATOM    438  N   GLU B  53      -5.588  10.265   1.389  1.00 84.94           N  
ATOM    439  CA  GLU B  53      -6.865   9.641   1.719  1.00 84.94           C  
ATOM    440  C   GLU B  53      -7.100   8.387   0.881  1.00 84.94           C  
ATOM    441  CB  GLU B  53      -8.016  10.630   1.517  1.00 84.94           C  
ATOM    442  O   GLU B  53      -7.571   7.370   1.395  1.00 84.94           O  
ATOM    443  CG  GLU B  53      -8.093  11.710   2.587  1.00 84.94           C  
ATOM    444  CD  GLU B  53      -9.179  12.741   2.322  1.00 84.94           C  
ATOM    445  OE1 GLU B  53      -9.353  13.665   3.149  1.00 84.94           O  
ATOM    446  OE2 GLU B  53      -9.861  12.623   1.280  1.00 84.94           O  
ATOM    447  N   LEU B  54      -6.725   8.504  -0.337  1.00 83.59           N  
ATOM    448  CA  LEU B  54      -6.877   7.353  -1.220  1.00 83.59           C  
ATOM    449  C   LEU B  54      -5.954   6.216  -0.796  1.00 83.59           C  
ATOM    450  CB  LEU B  54      -6.586   7.749  -2.670  1.00 83.59           C  
ATOM    451  O   LEU B  54      -6.342   5.046  -0.841  1.00 83.59           O  
ATOM    452  CG  LEU B  54      -7.671   8.557  -3.384  1.00 83.59           C  
ATOM    453  CD1 LEU B  54      -7.166   9.041  -4.739  1.00 83.59           C  
ATOM    454  CD2 LEU B  54      -8.938   7.725  -3.546  1.00 83.59           C  
ATOM    455  N   LEU B  55      -4.741   6.582  -0.459  1.00 83.75           N  
ATOM    456  CA  LEU B  55      -3.798   5.583   0.031  1.00 83.75           C  
ATOM    457  C   LEU B  55      -4.350   4.869   1.260  1.00 83.75           C  
ATOM    458  CB  LEU B  55      -2.453   6.234   0.365  1.00 83.75           C  
ATOM    459  O   LEU B  55      -4.254   3.645   1.368  1.00 83.75           O  
ATOM    460  CG  LEU B  55      -1.371   5.307   0.921  1.00 83.75           C  
ATOM    461  CD1 LEU B  55      -1.069   4.190  -0.072  1.00 83.75           C  
ATOM    462  CD2 LEU B  55      -0.107   6.096   1.247  1.00 83.75           C  
ATOM    463  N   ALA B  56      -4.930   5.637   2.146  1.00 84.09           N  
ATOM    464  CA  ALA B  56      -5.530   5.045   3.339  1.00 84.09           C  
ATOM    465  C   ALA B  56      -6.636   4.062   2.968  1.00 84.09           C  
ATOM    466  CB  ALA B  56      -6.078   6.136   4.256  1.00 84.09           C  
ATOM    467  O   ALA B  56      -6.701   2.957   3.511  1.00 84.09           O  
ATOM    468  N   ARG B  57      -7.492   4.495   2.120  1.00 85.09           N  
ATOM    469  CA  ARG B  57      -8.576   3.619   1.687  1.00 85.09           C  
ATOM    470  C   ARG B  57      -8.030   2.353   1.036  1.00 85.09           C  
ATOM    471  CB  ARG B  57      -9.503   4.351   0.714  1.00 85.09           C  
ATOM    472  O   ARG B  57      -8.537   1.256   1.279  1.00 85.09           O  
ATOM    473  CG  ARG B  57     -10.454   5.328   1.387  1.00 85.09           C  
ATOM    474  CD  ARG B  57     -11.304   6.078   0.370  1.00 85.09           C  
ATOM    475  NE  ARG B  57     -12.173   7.059   1.013  1.00 85.09           N  
ATOM    476  NH1 ARG B  57     -13.194   7.743  -0.943  1.00 85.09           N  
ATOM    477  NH2 ARG B  57     -13.792   8.687   1.058  1.00 85.09           N  
ATOM    478  CZ  ARG B  57     -13.051   7.827   0.375  1.00 85.09           C  
ATOM    479  N   SER B  58      -6.990   2.570   0.148  1.00 82.57           N  
ATOM    480  CA  SER B  58      -6.351   1.432  -0.506  1.00 82.57           C  
ATOM    481  C   SER B  58      -5.767   0.463   0.516  1.00 82.57           C  
ATOM    482  CB  SER B  58      -5.252   1.908  -1.456  1.00 82.57           C  
ATOM    483  O   SER B  58      -5.899  -0.754   0.372  1.00 82.57           O  
ATOM    484  OG  SER B  58      -4.550   0.806  -2.005  1.00 82.57           O  
ATOM    485  N   LEU B  59      -5.101   0.948   1.480  1.00 84.95           N  
ATOM    486  CA  LEU B  59      -4.512   0.106   2.516  1.00 84.95           C  
ATOM    487  C   LEU B  59      -5.591  -0.661   3.272  1.00 84.95           C  
ATOM    488  CB  LEU B  59      -3.692   0.953   3.493  1.00 84.95           C  
ATOM    489  O   LEU B  59      -5.411  -1.837   3.597  1.00 84.95           O  
ATOM    490  CG  LEU B  59      -2.346   1.468   2.980  1.00 84.95           C  
ATOM    491  CD1 LEU B  59      -1.737   2.446   3.979  1.00 84.95           C  
ATOM    492  CD2 LEU B  59      -1.395   0.306   2.712  1.00 84.95           C  
ATOM    493  N   GLN B  60      -6.725  -0.020   3.616  1.00 83.37           N  
ATOM    494  CA  GLN B  60      -7.835  -0.689   4.287  1.00 83.37           C  
ATOM    495  C   GLN B  60      -8.387  -1.828   3.434  1.00 83.37           C  
ATOM    496  CB  GLN B  60      -8.946   0.309   4.614  1.00 83.37           C  
ATOM    497  O   GLN B  60      -8.669  -2.913   3.946  1.00 83.37           O  
ATOM    498  CG  GLN B  60      -8.635   1.208   5.803  1.00 83.37           C  
ATOM    499  CD  GLN B  60      -9.722   2.234   6.063  1.00 83.37           C  
ATOM    500  NE2 GLN B  60      -9.871   2.634   7.322  1.00 83.37           N  
ATOM    501  OE1 GLN B  60     -10.422   2.665   5.141  1.00 83.37           O  
ATOM    502  N   LEU B  61      -8.491  -1.475   2.162  1.00 83.66           N  
ATOM    503  CA  LEU B  61      -8.999  -2.492   1.248  1.00 83.66           C  
ATOM    504  C   LEU B  61      -8.033  -3.668   1.152  1.00 83.66           C  
ATOM    505  CB  LEU B  61      -9.234  -1.895  -0.142  1.00 83.66           C  
ATOM    506  O   LEU B  61      -8.458  -4.826   1.131  1.00 83.66           O  
ATOM    507  CG  LEU B  61     -10.463  -0.998  -0.296  1.00 83.66           C  
ATOM    508  CD1 LEU B  61     -10.441  -0.296  -1.650  1.00 83.66           C  
ATOM    509  CD2 LEU B  61     -11.743  -1.810  -0.129  1.00 83.66           C  
ATOM    510  N   LEU B  62      -6.721  -3.314   1.016  1.00 83.03           N  
ATOM    511  CA  LEU B  62      -5.714  -4.369   0.968  1.00 83.03           C  
ATOM    512  C   LEU B  62      -5.772  -5.233   2.224  1.00 83.03           C  
ATOM    513  CB  LEU B  62      -4.315  -3.768   0.811  1.00 83.03           C  
ATOM    514  O   LEU B  62      -5.693  -6.461   2.142  1.00 83.03           O  
ATOM    515  CG  LEU B  62      -3.163  -4.763   0.663  1.00 83.03           C  
ATOM    516  CD1 LEU B  62      -3.394  -5.667  -0.543  1.00 83.03           C  
ATOM    517  CD2 LEU B  62      -1.833  -4.027   0.540  1.00 83.03           C  
ATOM    518  N   ALA B  63      -6.017  -4.615   3.303  1.00 82.23           N  
ATOM    519  CA  ALA B  63      -6.126  -5.353   4.559  1.00 82.23           C  
ATOM    520  C   ALA B  63      -7.332  -6.288   4.542  1.00 82.23           C  
ATOM    521  CB  ALA B  63      -6.221  -4.387   5.737  1.00 82.23           C  
ATOM    522  O   ALA B  63      -7.239  -7.440   4.974  1.00 82.23           O  
ATOM    523  N   GLN B  64      -8.473  -5.863   4.147  1.00 82.04           N  
ATOM    524  CA  GLN B  64      -9.677  -6.682   4.053  1.00 82.04           C  
ATOM    525  C   GLN B  64      -9.461  -7.874   3.126  1.00 82.04           C  
ATOM    526  CB  GLN B  64     -10.860  -5.844   3.565  1.00 82.04           C  
ATOM    527  O   GLN B  64      -9.915  -8.983   3.415  1.00 82.04           O  
ATOM    528  CG  GLN B  64     -11.376  -4.849   4.595  1.00 82.04           C  
ATOM    529  CD  GLN B  64     -12.479  -3.961   4.052  1.00 82.04           C  
ATOM    530  NE2 GLN B  64     -13.139  -3.224   4.940  1.00 82.04           N  
ATOM    531  OE1 GLN B  64     -12.737  -3.936   2.844  1.00 82.04           O  
ATOM    532  N   GLN B  65      -8.699  -7.492   2.013  1.00 79.18           N  
ATOM    533  CA  GLN B  65      -8.410  -8.560   1.062  1.00 79.18           C  
ATOM    534  C   GLN B  65      -7.489  -9.610   1.677  1.00 79.18           C  
ATOM    535  CB  GLN B  65      -7.781  -7.991  -0.210  1.00 79.18           C  
ATOM    536  O   GLN B  65      -7.705 -10.811   1.503  1.00 79.18           O  
ATOM    537  CG  GLN B  65      -8.784  -7.349  -1.158  1.00 79.18           C  
ATOM    538  CD  GLN B  65      -8.139  -6.819  -2.425  1.00 79.18           C  
ATOM    539  NE2 GLN B  65      -8.955  -6.554  -3.440  1.00 79.18           N  
ATOM    540  OE1 GLN B  65      -6.918  -6.649  -2.491  1.00 79.18           O  
ATOM    541  N   ILE B  66      -6.523  -9.149   2.235  1.00 80.04           N  
ATOM    542  CA  ILE B  66      -5.578 -10.060   2.870  1.00 80.04           C  
ATOM    543  C   ILE B  66      -6.306 -10.927   3.895  1.00 80.04           C  
ATOM    544  CB  ILE B  66      -4.419  -9.293   3.545  1.00 80.04           C  
ATOM    545  O   ILE B  66      -6.073 -12.136   3.973  1.00 80.04           O  
ATOM    546  CG1 ILE B  66      -3.506  -8.665   2.485  1.00 80.04           C  
ATOM    547  CG2 ILE B  66      -3.626 -10.218   4.472  1.00 80.04           C  
ATOM    548  CD1 ILE B  66      -2.448  -7.730   3.054  1.00 80.04           C  
ATOM    549  N   GLU B  67      -7.283 -10.471   4.694  1.00 82.17           N  
ATOM    550  CA  GLU B  67      -8.053 -11.231   5.674  1.00 82.17           C  
ATOM    551  C   GLU B  67      -8.945 -12.265   4.993  1.00 82.17           C  
ATOM    552  CB  GLU B  67      -8.899 -10.293   6.538  1.00 82.17           C  
ATOM    553  O   GLU B  67      -9.074 -13.394   5.472  1.00 82.17           O  
ATOM    554  CG  GLU B  67      -9.396 -10.927   7.829  1.00 82.17           C  
ATOM    555  CD  GLU B  67      -9.969  -9.917   8.811  1.00 82.17           C  
ATOM    556  OE1 GLU B  67     -10.339 -10.312   9.940  1.00 82.17           O  
ATOM    557  OE2 GLU B  67     -10.048  -8.722   8.449  1.00 82.17           O  
ATOM    558  N   ALA B  68      -9.567 -11.804   3.922  1.00 81.40           N  
ATOM    559  CA  ALA B  68     -10.418 -12.724   3.171  1.00 81.40           C  
ATOM    560  C   ALA B  68      -9.607 -13.891   2.616  1.00 81.40           C  
ATOM    561  CB  ALA B  68     -11.129 -11.987   2.038  1.00 81.40           C  
ATOM    562  O   ALA B  68     -10.044 -15.043   2.676  1.00 81.40           O  
ATOM    563  N   ILE B  69      -8.410 -13.556   2.012  1.00 79.46           N  
ATOM    564  CA  ILE B  69      -7.534 -14.587   1.466  1.00 79.46           C  
ATOM    565  C   ILE B  69      -7.096 -15.535   2.581  1.00 79.46           C  
ATOM    566  CB  ILE B  69      -6.299 -13.970   0.772  1.00 79.46           C  
ATOM    567  O   ILE B  69      -7.065 -16.753   2.391  1.00 79.46           O  
ATOM    568  CG1 ILE B  69      -6.714 -13.252  -0.517  1.00 79.46           C  
ATOM    569  CG2 ILE B  69      -5.247 -15.045   0.486  1.00 79.46           C  
ATOM    570  CD1 ILE B  69      -5.611 -12.404  -1.136  1.00 79.46           C  
ATOM    571  N   ALA B  70      -6.742 -14.959   3.722  1.00 80.63           N  
ATOM    572  CA  ALA B  70      -6.336 -15.779   4.860  1.00 80.63           C  
ATOM    573  C   ALA B  70      -7.444 -16.749   5.260  1.00 80.63           C  
ATOM    574  CB  ALA B  70      -5.956 -14.894   6.045  1.00 80.63           C  
ATOM    575  O   ALA B  70      -7.177 -17.911   5.574  1.00 80.63           O  
ATOM    576  N   LYS B  71      -8.780 -16.438   5.258  1.00 81.96           N  
ATOM    577  CA  LYS B  71      -9.910 -17.299   5.594  1.00 81.96           C  
ATOM    578  C   LYS B  71     -10.051 -18.438   4.588  1.00 81.96           C  
ATOM    579  CB  LYS B  71     -11.205 -16.488   5.653  1.00 81.96           C  
ATOM    580  O   LYS B  71     -10.376 -19.567   4.962  1.00 81.96           O  
ATOM    581  CG  LYS B  71     -11.339 -15.627   6.900  1.00 81.96           C  
ATOM    582  CD  LYS B  71     -12.645 -14.841   6.899  1.00 81.96           C  
ATOM    583  CE  LYS B  71     -12.746 -13.921   8.108  1.00 81.96           C  
ATOM    584  NZ  LYS B  71     -13.969 -13.067   8.053  1.00 81.96           N  
ATOM    585  N   LEU B  72      -9.751 -17.918   3.280  1.00 78.32           N  
ATOM    586  CA  LEU B  72      -9.838 -18.927   2.230  1.00 78.32           C  
ATOM    587  C   LEU B  72      -8.761 -19.992   2.408  1.00 78.32           C  
ATOM    588  CB  LEU B  72      -9.708 -18.278   0.850  1.00 78.32           C  
ATOM    589  O   LEU B  72      -9.021 -21.182   2.221  1.00 78.32           O  
ATOM    590  CG  LEU B  72     -10.955 -17.578   0.309  1.00 78.32           C  
ATOM    591  CD1 LEU B  72     -10.598 -16.713  -0.895  1.00 78.32           C  
ATOM    592  CD2 LEU B  72     -12.025 -18.601  -0.059  1.00 78.32           C  
ATOM    593  N   ILE B  73      -7.523 -19.599   2.672  1.00 76.46           N  
ATOM    594  CA  ILE B  73      -6.395 -20.510   2.828  1.00 76.46           C  
ATOM    595  C   ILE B  73      -6.631 -21.423   4.029  1.00 76.46           C  
ATOM    596  CB  ILE B  73      -5.065 -19.741   2.992  1.00 76.46           C  
ATOM    597  O   ILE B  73      -6.270 -22.602   4.001  1.00 76.46           O  
ATOM    598  CG1 ILE B  73      -4.739 -18.960   1.714  1.00 76.46           C  
ATOM    599  CG2 ILE B  73      -3.928 -20.700   3.354  1.00 76.46           C  
ATOM    600  CD1 ILE B  73      -3.545 -18.024   1.849  1.00 76.46           C  
ATOM    601  N   ARG B  74      -7.237 -20.988   5.230  1.00 77.62           N  
ATOM    602  CA  ARG B  74      -7.463 -21.773   6.439  1.00 77.62           C  
ATOM    603  C   ARG B  74      -8.618 -22.751   6.249  1.00 77.62           C  
ATOM    604  CB  ARG B  74      -7.743 -20.856   7.631  1.00 77.62           C  
ATOM    605  O   ARG B  74      -8.678 -23.786   6.916  1.00 77.62           O  
ATOM    606  CG  ARG B  74      -6.509 -20.148   8.167  1.00 77.62           C  
ATOM    607  CD  ARG B  74      -6.836 -19.281   9.375  1.00 77.62           C  
ATOM    608  NE  ARG B  74      -5.687 -18.482   9.791  1.00 77.62           N  
ATOM    609  NH1 ARG B  74      -6.822 -17.335  11.444  1.00 77.62           N  
ATOM    610  NH2 ARG B  74      -4.604 -16.904  11.061  1.00 77.62           N  
ATOM    611  CZ  ARG B  74      -5.707 -17.575  10.765  1.00 77.62           C  
ATOM    612  N   GLY B  75      -9.347 -22.388   5.191  1.00 63.63           N  
ATOM    613  CA  GLY B  75     -10.382 -23.376   4.930  1.00 63.63           C  
ATOM    614  C   GLY B  75     -11.513 -23.336   5.940  1.00 63.63           C  
ATOM    615  O   GLY B  75     -12.144 -24.359   6.214  1.00 63.63           O  
TER     616      GLY B  75                                                      
ATOM    617  N   SER C   1       7.663  22.930  -3.597  1.00 73.51           N  
ATOM    618  CA  SER C   1       8.812  22.533  -2.790  1.00 73.51           C  
ATOM    619  C   SER C   1       9.287  21.130  -3.157  1.00 73.51           C  
ATOM    620  CB  SER C   1       8.468  22.590  -1.301  1.00 73.51           C  
ATOM    621  O   SER C   1       8.543  20.356  -3.763  1.00 73.51           O  
ATOM    622  OG  SER C   1       7.627  21.509  -0.937  1.00 73.51           O  
ATOM    623  N   GLU C   2      10.546  20.767  -3.157  1.00 87.68           N  
ATOM    624  CA  GLU C   2      11.162  19.468  -3.411  1.00 87.68           C  
ATOM    625  C   GLU C   2      10.426  18.354  -2.671  1.00 87.68           C  
ATOM    626  CB  GLU C   2      12.638  19.484  -3.006  1.00 87.68           C  
ATOM    627  O   GLU C   2      10.250  17.257  -3.206  1.00 87.68           O  
ATOM    628  CG  GLU C   2      13.386  18.207  -3.359  1.00 87.68           C  
ATOM    629  CD  GLU C   2      13.446  17.941  -4.855  1.00 87.68           C  
ATOM    630  OE1 GLU C   2      13.701  16.783  -5.256  1.00 87.68           O  
ATOM    631  OE2 GLU C   2      13.237  18.899  -5.632  1.00 87.68           O  
ATOM    632  N   VAL C   3       9.881  18.647  -1.515  1.00 87.99           N  
ATOM    633  CA  VAL C   3       9.159  17.663  -0.716  1.00 87.99           C  
ATOM    634  C   VAL C   3       7.870  17.263  -1.429  1.00 87.99           C  
ATOM    635  CB  VAL C   3       8.841  18.203   0.697  1.00 87.99           C  
ATOM    636  O   VAL C   3       7.572  16.074  -1.565  1.00 87.99           O  
ATOM    637  CG1 VAL C   3       7.925  17.239   1.449  1.00 87.99           C  
ATOM    638  CG2 VAL C   3      10.131  18.441   1.480  1.00 87.99           C  
ATOM    639  N   GLU C   4       7.113  18.198  -1.937  1.00 87.19           N  
ATOM    640  CA  GLU C   4       5.842  17.935  -2.605  1.00 87.19           C  
ATOM    641  C   GLU C   4       6.048  17.128  -3.884  1.00 87.19           C  
ATOM    642  CB  GLU C   4       5.119  19.247  -2.921  1.00 87.19           C  
ATOM    643  O   GLU C   4       5.273  16.215  -4.180  1.00 87.19           O  
ATOM    644  CG  GLU C   4       4.585  19.966  -1.691  1.00 87.19           C  
ATOM    645  CD  GLU C   4       4.055  21.359  -1.994  1.00 87.19           C  
ATOM    646  OE1 GLU C   4       3.349  21.939  -1.138  1.00 87.19           O  
ATOM    647  OE2 GLU C   4       4.349  21.874  -3.096  1.00 87.19           O  
ATOM    648  N   LYS C   5       7.167  17.521  -4.656  1.00 87.07           N  
ATOM    649  CA  LYS C   5       7.477  16.800  -5.886  1.00 87.07           C  
ATOM    650  C   LYS C   5       7.778  15.331  -5.602  1.00 87.07           C  
ATOM    651  CB  LYS C   5       8.662  17.448  -6.605  1.00 87.07           C  
ATOM    652  O   LYS C   5       7.300  14.445  -6.313  1.00 87.07           O  
ATOM    653  CG  LYS C   5       8.317  18.746  -7.319  1.00 87.07           C  
ATOM    654  CD  LYS C   5       9.522  19.315  -8.058  1.00 87.07           C  
ATOM    655  CE  LYS C   5       9.238  20.707  -8.605  1.00 87.07           C  
ATOM    656  NZ  LYS C   5      10.451  21.316  -9.228  1.00 87.07           N  
ATOM    657  N   ARG C   6       8.553  15.025  -4.520  1.00 88.37           N  
ATOM    658  CA  ARG C   6       8.915  13.656  -4.168  1.00 88.37           C  
ATOM    659  C   ARG C   6       7.703  12.884  -3.657  1.00 88.37           C  
ATOM    660  CB  ARG C   6      10.024  13.647  -3.114  1.00 88.37           C  
ATOM    661  O   ARG C   6       7.547  11.697  -3.952  1.00 88.37           O  
ATOM    662  CG  ARG C   6      11.365  14.146  -3.627  1.00 88.37           C  
ATOM    663  CD  ARG C   6      11.914  13.252  -4.731  1.00 88.37           C  
ATOM    664  NE  ARG C   6      13.158  13.781  -5.284  1.00 88.37           N  
ATOM    665  NH1 ARG C   6      13.345  12.180  -6.938  1.00 88.37           N  
ATOM    666  NH2 ARG C   6      14.933  13.822  -6.741  1.00 88.37           N  
ATOM    667  CZ  ARG C   6      13.809  13.260  -6.320  1.00 88.37           C  
ATOM    668  N   LEU C   7       6.830  13.538  -2.908  1.00 88.74           N  
ATOM    669  CA  LEU C   7       5.603  12.905  -2.435  1.00 88.74           C  
ATOM    670  C   LEU C   7       4.730  12.469  -3.606  1.00 88.74           C  
ATOM    671  CB  LEU C   7       4.822  13.860  -1.528  1.00 88.74           C  
ATOM    672  O   LEU C   7       4.160  11.376  -3.588  1.00 88.74           O  
ATOM    673  CG  LEU C   7       5.292  13.951  -0.075  1.00 88.74           C  
ATOM    674  CD1 LEU C   7       4.612  15.120   0.629  1.00 88.74           C  
ATOM    675  CD2 LEU C   7       5.015  12.644   0.659  1.00 88.74           C  
ATOM    676  N   LEU C   8       4.661  13.425  -4.643  1.00 87.45           N  
ATOM    677  CA  LEU C   8       3.869  13.098  -5.824  1.00 87.45           C  
ATOM    678  C   LEU C   8       4.442  11.881  -6.543  1.00 87.45           C  
ATOM    679  CB  LEU C   8       3.816  14.292  -6.781  1.00 87.45           C  
ATOM    680  O   LEU C   8       3.692  11.016  -7.002  1.00 87.45           O  
ATOM    681  CG  LEU C   8       2.806  15.389  -6.440  1.00 87.45           C  
ATOM    682  CD1 LEU C   8       3.088  16.643  -7.261  1.00 87.45           C  
ATOM    683  CD2 LEU C   8       1.382  14.898  -6.677  1.00 87.45           C  
ATOM    684  N   GLU C   9       5.788  11.767  -6.685  1.00 88.78           N  
ATOM    685  CA  GLU C   9       6.449  10.637  -7.331  1.00 88.78           C  
ATOM    686  C   GLU C   9       6.146   9.330  -6.604  1.00 88.78           C  
ATOM    687  CB  GLU C   9       7.961  10.865  -7.397  1.00 88.78           C  
ATOM    688  O   GLU C   9       5.879   8.308  -7.239  1.00 88.78           O  
ATOM    689  CG  GLU C   9       8.707   9.812  -8.204  1.00 88.78           C  
ATOM    690  CD  GLU C   9      10.191  10.108  -8.350  1.00 88.78           C  
ATOM    691  OE1 GLU C   9      10.908   9.312  -8.999  1.00 88.78           O  
ATOM    692  OE2 GLU C   9      10.641  11.143  -7.809  1.00 88.78           O  
ATOM    693  N   ILE C  10       6.183   9.349  -5.260  1.00 88.56           N  
ATOM    694  CA  ILE C  10       5.919   8.158  -4.460  1.00 88.56           C  
ATOM    695  C   ILE C  10       4.463   7.733  -4.631  1.00 88.56           C  
ATOM    696  CB  ILE C  10       6.235   8.399  -2.966  1.00 88.56           C  
ATOM    697  O   ILE C  10       4.167   6.542  -4.757  1.00 88.56           O  
ATOM    698  CG1 ILE C  10       7.741   8.607  -2.766  1.00 88.56           C  
ATOM    699  CG2 ILE C  10       5.724   7.236  -2.111  1.00 88.56           C  
ATOM    700  CD1 ILE C  10       8.120   9.075  -1.368  1.00 88.56           C  
ATOM    701  N   HIS C  11       3.538   8.668  -4.661  1.00 87.90           N  
ATOM    702  CA  HIS C  11       2.126   8.348  -4.838  1.00 87.90           C  
ATOM    703  C   HIS C  11       1.874   7.693  -6.192  1.00 87.90           C  
ATOM    704  CB  HIS C  11       1.270   9.608  -4.697  1.00 87.90           C  
ATOM    705  O   HIS C  11       1.029   6.803  -6.308  1.00 87.90           O  
ATOM    706  CG  HIS C  11       0.982   9.983  -3.278  1.00 87.90           C  
ATOM    707  CD2 HIS C  11       1.475  10.978  -2.504  1.00 87.90           C  
ATOM    708  ND1 HIS C  11       0.088   9.289  -2.492  1.00 87.90           N  
ATOM    709  CE1 HIS C  11       0.042   9.844  -1.293  1.00 87.90           C  
ATOM    710  NE2 HIS C  11       0.874  10.871  -1.273  1.00 87.90           N  
ATOM    711  N   ARG C  12       2.652   8.111  -7.220  1.00 88.56           N  
ATOM    712  CA  ARG C  12       2.534   7.479  -8.530  1.00 88.56           C  
ATOM    713  C   ARG C  12       2.950   6.013  -8.471  1.00 88.56           C  
ATOM    714  CB  ARG C  12       3.381   8.223  -9.564  1.00 88.56           C  
ATOM    715  O   ARG C  12       2.310   5.155  -9.082  1.00 88.56           O  
ATOM    716  CG  ARG C  12       2.767   9.530 -10.039  1.00 88.56           C  
ATOM    717  CD  ARG C  12       3.592  10.173 -11.145  1.00 88.56           C  
ATOM    718  NE  ARG C  12       3.117  11.518 -11.459  1.00 88.56           N  
ATOM    719  NH1 ARG C  12       5.108  12.224 -12.396  1.00 88.56           N  
ATOM    720  NH2 ARG C  12       3.317  13.651 -12.286  1.00 88.56           N  
ATOM    721  CZ  ARG C  12       3.848  12.461 -12.047  1.00 88.56           C  
ATOM    722  N   ARG C  13       4.039   5.763  -7.691  1.00 88.03           N  
ATOM    723  CA  ARG C  13       4.500   4.387  -7.546  1.00 88.03           C  
ATOM    724  C   ARG C  13       3.498   3.553  -6.755  1.00 88.03           C  
ATOM    725  CB  ARG C  13       5.869   4.347  -6.863  1.00 88.03           C  
ATOM    726  O   ARG C  13       3.267   2.384  -7.072  1.00 88.03           O  
ATOM    727  CG  ARG C  13       7.004   4.874  -7.727  1.00 88.03           C  
ATOM    728  CD  ARG C  13       7.128   4.097  -9.030  1.00 88.03           C  
ATOM    729  NE  ARG C  13       7.384   4.983 -10.163  1.00 88.03           N  
ATOM    730  NH1 ARG C  13       7.380   3.299 -11.745  1.00 88.03           N  
ATOM    731  NH2 ARG C  13       7.732   5.474 -12.379  1.00 88.03           N  
ATOM    732  CZ  ARG C  13       7.498   4.583 -11.427  1.00 88.03           C  
ATOM    733  N   VAL C  14       2.899   4.124  -5.710  1.00 88.97           N  
ATOM    734  CA  VAL C  14       1.882   3.446  -4.913  1.00 88.97           C  
ATOM    735  C   VAL C  14       0.689   3.086  -5.794  1.00 88.97           C  
ATOM    736  CB  VAL C  14       1.422   4.315  -3.721  1.00 88.97           C  
ATOM    737  O   VAL C  14       0.135   1.990  -5.683  1.00 88.97           O  
ATOM    738  CG1 VAL C  14       0.167   3.729  -3.078  1.00 88.97           C  
ATOM    739  CG2 VAL C  14       2.543   4.445  -2.692  1.00 88.97           C  
ATOM    740  N   ALA C  15       0.319   4.002  -6.677  1.00 88.56           N  
ATOM    741  CA  ALA C  15      -0.775   3.731  -7.607  1.00 88.56           C  
ATOM    742  C   ALA C  15      -0.452   2.537  -8.501  1.00 88.56           C  
ATOM    743  CB  ALA C  15      -1.068   4.965  -8.457  1.00 88.56           C  
ATOM    744  O   ALA C  15      -1.318   1.699  -8.764  1.00 88.56           O  
ATOM    745  N   GLU C  16       0.734   2.519  -9.036  1.00 89.36           N  
ATOM    746  CA  GLU C  16       1.157   1.396  -9.867  1.00 89.36           C  
ATOM    747  C   GLU C  16       1.091   0.082  -9.095  1.00 89.36           C  
ATOM    748  CB  GLU C  16       2.575   1.624 -10.398  1.00 89.36           C  
ATOM    749  O   GLU C  16       0.657  -0.939  -9.633  1.00 89.36           O  
ATOM    750  CG  GLU C  16       3.026   0.585 -11.414  1.00 89.36           C  
ATOM    751  CD  GLU C  16       4.379   0.898 -12.033  1.00 89.36           C  
ATOM    752  OE1 GLU C  16       4.855   0.111 -12.882  1.00 89.36           O  
ATOM    753  OE2 GLU C  16       4.968   1.939 -11.665  1.00 89.36           O  
ATOM    754  N   SER C  17       1.583   0.107  -7.798  1.00 86.56           N  
ATOM    755  CA  SER C  17       1.522  -1.100  -6.980  1.00 86.56           C  
ATOM    756  C   SER C  17       0.082  -1.564  -6.787  1.00 86.56           C  
ATOM    757  CB  SER C  17       2.175  -0.858  -5.619  1.00 86.56           C  
ATOM    758  O   SER C  17      -0.194  -2.765  -6.787  1.00 86.56           O  
ATOM    759  OG  SER C  17       1.418   0.063  -4.853  1.00 86.56           O  
ATOM    760  N   HIS C  18      -0.839  -0.689  -6.690  1.00 87.18           N  
ATOM    761  CA  HIS C  18      -2.244  -1.042  -6.526  1.00 87.18           C  
ATOM    762  C   HIS C  18      -2.795  -1.710  -7.782  1.00 87.18           C  
ATOM    763  CB  HIS C  18      -3.072   0.199  -6.186  1.00 87.18           C  
ATOM    764  O   HIS C  18      -3.582  -2.655  -7.693  1.00 87.18           O  
ATOM    765  CG  HIS C  18      -3.034   0.568  -4.737  1.00 87.18           C  
ATOM    766  CD2 HIS C  18      -3.549  -0.051  -3.649  1.00 87.18           C  
ATOM    767  ND1 HIS C  18      -2.406   1.704  -4.275  1.00 87.18           N  
ATOM    768  CE1 HIS C  18      -2.537   1.768  -2.961  1.00 87.18           C  
ATOM    769  NE2 HIS C  18      -3.227   0.715  -2.556  1.00 87.18           N  
ATOM    770  N   ARG C  19      -2.423  -1.165  -8.950  1.00 88.80           N  
ATOM    771  CA  ARG C  19      -2.839  -1.796 -10.198  1.00 88.80           C  
ATOM    772  C   ARG C  19      -2.367  -3.244 -10.263  1.00 88.80           C  
ATOM    773  CB  ARG C  19      -2.303  -1.015 -11.400  1.00 88.80           C  
ATOM    774  O   ARG C  19      -3.120  -4.130 -10.672  1.00 88.80           O  
ATOM    775  CG  ARG C  19      -3.071   0.263 -11.697  1.00 88.80           C  
ATOM    776  CD  ARG C  19      -2.692   0.847 -13.051  1.00 88.80           C  
ATOM    777  NE  ARG C  19      -1.452   1.614 -12.979  1.00 88.80           N  
ATOM    778  NH1 ARG C  19      -2.423   3.629 -13.558  1.00 88.80           N  
ATOM    779  NH2 ARG C  19      -0.175   3.517 -13.127  1.00 88.80           N  
ATOM    780  CZ  ARG C  19      -1.353   2.918 -13.221  1.00 88.80           C  
ATOM    781  N   ILE C  20      -1.112  -3.483  -9.870  1.00 88.54           N  
ATOM    782  CA  ILE C  20      -0.540  -4.825  -9.886  1.00 88.54           C  
ATOM    783  C   ILE C  20      -1.264  -5.707  -8.872  1.00 88.54           C  
ATOM    784  CB  ILE C  20       0.976  -4.797  -9.587  1.00 88.54           C  
ATOM    785  O   ILE C  20      -1.525  -6.883  -9.137  1.00 88.54           O  
ATOM    786  CG1 ILE C  20       1.727  -4.066 -10.705  1.00 88.54           C  
ATOM    787  CG2 ILE C  20       1.516  -6.218  -9.403  1.00 88.54           C  
ATOM    788  CD1 ILE C  20       3.206  -3.847 -10.416  1.00 88.54           C  
ATOM    789  N   LEU C  21      -1.643  -5.105  -7.670  1.00 87.74           N  
ATOM    790  CA  LEU C  21      -2.328  -5.855  -6.624  1.00 87.74           C  
ATOM    791  C   LEU C  21      -3.670  -6.382  -7.122  1.00 87.74           C  
ATOM    792  CB  LEU C  21      -2.540  -4.979  -5.386  1.00 87.74           C  
ATOM    793  O   LEU C  21      -4.065  -7.502  -6.788  1.00 87.74           O  
ATOM    794  CG  LEU C  21      -1.322  -4.775  -4.484  1.00 87.74           C  
ATOM    795  CD1 LEU C  21      -1.634  -3.753  -3.395  1.00 87.74           C  
ATOM    796  CD2 LEU C  21      -0.882  -6.100  -3.871  1.00 87.74           C  
ATOM    797  N   VAL C  22      -4.421  -5.589  -7.970  1.00 87.69           N  
ATOM    798  CA  VAL C  22      -5.693  -6.025  -8.534  1.00 87.69           C  
ATOM    799  C   VAL C  22      -5.473  -7.251  -9.419  1.00 87.69           C  
ATOM    800  CB  VAL C  22      -6.371  -4.898  -9.345  1.00 87.69           C  
ATOM    801  O   VAL C  22      -6.230  -8.222  -9.344  1.00 87.69           O  
ATOM    802  CG1 VAL C  22      -7.582  -5.434 -10.108  1.00 87.69           C  
ATOM    803  CG2 VAL C  22      -6.782  -3.751  -8.423  1.00 87.69           C  
ATOM    804  N   GLU C  23      -4.387  -7.227 -10.236  1.00 88.82           N  
ATOM    805  CA  GLU C  23      -4.076  -8.356 -11.108  1.00 88.82           C  
ATOM    806  C   GLU C  23      -3.646  -9.577 -10.300  1.00 88.82           C  
ATOM    807  CB  GLU C  23      -2.982  -7.976 -12.110  1.00 88.82           C  
ATOM    808  O   GLU C  23      -3.993 -10.709 -10.644  1.00 88.82           O  
ATOM    809  CG  GLU C  23      -3.420  -6.942 -13.136  1.00 88.82           C  
ATOM    810  CD  GLU C  23      -2.336  -6.602 -14.147  1.00 88.82           C  
ATOM    811  OE1 GLU C  23      -2.113  -5.401 -14.418  1.00 88.82           O  
ATOM    812  OE2 GLU C  23      -1.704  -7.546 -14.672  1.00 88.82           O  
ATOM    813  N   VAL C  24      -2.874  -9.327  -9.219  1.00 88.29           N  
ATOM    814  CA  VAL C  24      -2.438 -10.407  -8.340  1.00 88.29           C  
ATOM    815  C   VAL C  24      -3.654 -11.095  -7.723  1.00 88.29           C  
ATOM    816  CB  VAL C  24      -1.498  -9.890  -7.228  1.00 88.29           C  
ATOM    817  O   VAL C  24      -3.726 -12.326  -7.686  1.00 88.29           O  
ATOM    818  CG1 VAL C  24      -1.360 -10.924  -6.113  1.00 88.29           C  
ATOM    819  CG2 VAL C  24      -0.129  -9.539  -7.808  1.00 88.29           C  
ATOM    820  N   HIS C  25      -4.629 -10.297  -7.281  1.00 86.27           N  
ATOM    821  CA  HIS C  25      -5.835 -10.841  -6.667  1.00 86.27           C  
ATOM    822  C   HIS C  25      -6.606 -11.718  -7.649  1.00 86.27           C  
ATOM    823  CB  HIS C  25      -6.732  -9.712  -6.157  1.00 86.27           C  
ATOM    824  O   HIS C  25      -7.042 -12.816  -7.296  1.00 86.27           O  
ATOM    825  CG  HIS C  25      -7.919 -10.192  -5.382  1.00 86.27           C  
ATOM    826  CD2 HIS C  25      -9.227 -10.272  -5.720  1.00 86.27           C  
ATOM    827  ND1 HIS C  25      -7.824 -10.659  -4.090  1.00 86.27           N  
ATOM    828  CE1 HIS C  25      -9.027 -11.009  -3.665  1.00 86.27           C  
ATOM    829  NE2 HIS C  25      -9.896 -10.784  -4.635  1.00 86.27           N  
ATOM    830  N   GLU C  26      -6.770 -11.285  -8.892  1.00 87.88           N  
ATOM    831  CA  GLU C  26      -7.488 -12.049  -9.908  1.00 87.88           C  
ATOM    832  C   GLU C  26      -6.785 -13.370 -10.204  1.00 87.88           C  
ATOM    833  CB  GLU C  26      -7.633 -11.231 -11.193  1.00 87.88           C  
ATOM    834  O   GLU C  26      -7.432 -14.415 -10.306  1.00 87.88           O  
ATOM    835  CG  GLU C  26      -8.647 -10.101 -11.092  1.00 87.88           C  
ATOM    836  CD  GLU C  26      -8.713  -9.240 -12.343  1.00 87.88           C  
ATOM    837  OE1 GLU C  26      -9.598  -8.358 -12.427  1.00 87.88           O  
ATOM    838  OE2 GLU C  26      -7.874  -9.449 -13.247  1.00 87.88           O  
ATOM    839  N   ALA C  27      -5.457 -13.275 -10.269  1.00 86.74           N  
ATOM    840  CA  ALA C  27      -4.675 -14.476 -10.552  1.00 86.74           C  
ATOM    841  C   ALA C  27      -4.727 -15.453  -9.381  1.00 86.74           C  
ATOM    842  CB  ALA C  27      -3.228 -14.107 -10.870  1.00 86.74           C  
ATOM    843  O   ALA C  27      -4.784 -16.669  -9.581  1.00 86.74           O  
ATOM    844  N   LEU C  28      -4.660 -14.898  -8.183  1.00 87.21           N  
ATOM    845  CA  LEU C  28      -4.720 -15.727  -6.984  1.00 87.21           C  
ATOM    846  C   LEU C  28      -6.044 -16.480  -6.909  1.00 87.21           C  
ATOM    847  CB  LEU C  28      -4.535 -14.870  -5.730  1.00 87.21           C  
ATOM    848  O   LEU C  28      -6.066 -17.680  -6.629  1.00 87.21           O  
ATOM    849  CG  LEU C  28      -4.545 -15.613  -4.393  1.00 87.21           C  
ATOM    850  CD1 LEU C  28      -3.402 -16.621  -4.338  1.00 87.21           C  
ATOM    851  CD2 LEU C  28      -4.452 -14.628  -3.233  1.00 87.21           C  
ATOM    852  N   ILE C  29      -7.216 -15.821  -7.190  1.00 85.15           N  
ATOM    853  CA  ILE C  29      -8.536 -16.441  -7.147  1.00 85.15           C  
ATOM    854  C   ILE C  29      -8.618 -17.552  -8.191  1.00 85.15           C  
ATOM    855  CB  ILE C  29      -9.656 -15.402  -7.380  1.00 85.15           C  
ATOM    856  O   ILE C  29      -9.118 -18.643  -7.907  1.00 85.15           O  
ATOM    857  CG1 ILE C  29      -9.773 -14.463  -6.174  1.00 85.15           C  
ATOM    858  CG2 ILE C  29     -10.990 -16.100  -7.662  1.00 85.15           C  
ATOM    859  CD1 ILE C  29     -10.796 -13.350  -6.353  1.00 85.15           C  
ATOM    860  N   GLU C  30      -8.091 -17.264  -9.431  1.00 85.90           N  
ATOM    861  CA  GLU C  30      -8.097 -18.258 -10.500  1.00 85.90           C  
ATOM    862  C   GLU C  30      -7.258 -19.477 -10.124  1.00 85.90           C  
ATOM    863  CB  GLU C  30      -7.581 -17.647 -11.805  1.00 85.90           C  
ATOM    864  O   GLU C  30      -7.653 -20.614 -10.390  1.00 85.90           O  
ATOM    865  CG  GLU C  30      -8.589 -16.744 -12.501  1.00 85.90           C  
ATOM    866  CD  GLU C  30      -8.062 -16.140 -13.793  1.00 85.90           C  
ATOM    867  OE1 GLU C  30      -8.767 -15.308 -14.407  1.00 85.90           O  
ATOM    868  OE2 GLU C  30      -6.934 -16.504 -14.196  1.00 85.90           O  
ATOM    869  N   ALA C  31      -6.064 -19.219  -9.490  1.00 84.49           N  
ATOM    870  CA  ALA C  31      -5.173 -20.305  -9.090  1.00 84.49           C  
ATOM    871  C   ALA C  31      -5.814 -21.170  -8.009  1.00 84.49           C  
ATOM    872  CB  ALA C  31      -3.840 -19.746  -8.599  1.00 84.49           C  
ATOM    873  O   ALA C  31      -5.669 -22.395  -8.018  1.00 84.49           O  
ATOM    874  N   LEU C  32      -6.584 -20.550  -7.057  1.00 82.14           N  
ATOM    875  CA  LEU C  32      -7.202 -21.273  -5.951  1.00 82.14           C  
ATOM    876  C   LEU C  32      -8.415 -22.064  -6.430  1.00 82.14           C  
ATOM    877  CB  LEU C  32      -7.616 -20.304  -4.841  1.00 82.14           C  
ATOM    878  O   LEU C  32      -8.794 -23.062  -5.812  1.00 82.14           O  
ATOM    879  CG  LEU C  32      -6.480 -19.676  -4.031  1.00 82.14           C  
ATOM    880  CD1 LEU C  32      -7.029 -18.617  -3.081  1.00 82.14           C  
ATOM    881  CD2 LEU C  32      -5.717 -20.749  -3.261  1.00 82.14           C  
ATOM    882  N   ARG C  33      -9.049 -21.580  -7.594  1.00 84.81           N  
ATOM    883  CA  ARG C  33     -10.204 -22.295  -8.127  1.00 84.81           C  
ATOM    884  C   ARG C  33      -9.771 -23.533  -8.904  1.00 84.81           C  
ATOM    885  CB  ARG C  33     -11.037 -21.377  -9.024  1.00 84.81           C  
ATOM    886  O   ARG C  33     -10.604 -24.364  -9.274  1.00 84.81           O  
ATOM    887  CG  ARG C  33     -11.854 -20.346  -8.262  1.00 84.81           C  
ATOM    888  CD  ARG C  33     -12.655 -19.455  -9.201  1.00 84.81           C  
ATOM    889  NE  ARG C  33     -13.471 -18.493  -8.466  1.00 84.81           N  
ATOM    890  NH1 ARG C  33     -14.165 -17.335 -10.341  1.00 84.81           N  
ATOM    891  NH2 ARG C  33     -14.879 -16.690  -8.261  1.00 84.81           N  
ATOM    892  CZ  ARG C  33     -14.169 -17.508  -9.024  1.00 84.81           C  
ATOM    893  N   GLY C  34      -8.562 -23.885  -8.899  1.00 72.48           N  
ATOM    894  CA  GLY C  34      -8.113 -25.134  -9.492  1.00 72.48           C  
ATOM    895  C   GLY C  34      -7.803 -25.015 -10.972  1.00 72.48           C  
ATOM    896  O   GLY C  34      -7.571 -26.021 -11.646  1.00 72.48           O  
ATOM    897  N   ASN C  35      -7.496 -23.994 -11.091  1.00 56.84           N  
ATOM    898  CA  ASN C  35      -7.555 -23.928 -12.548  1.00 56.84           C  
ATOM    899  C   ASN C  35      -6.195 -23.589 -13.150  1.00 56.84           C  
ATOM    900  CB  ASN C  35      -8.604 -22.908 -12.997  1.00 56.84           C  
ATOM    901  O   ASN C  35      -5.940 -23.876 -14.321  1.00 56.84           O  
ATOM    902  CG  ASN C  35     -10.017 -23.453 -12.925  1.00 56.84           C  
ATOM    903  ND2 ASN C  35     -10.997 -22.558 -12.901  1.00 56.84           N  
ATOM    904  OD1 ASN C  35     -10.225 -24.669 -12.892  1.00 56.84           O  
ATOM    905  N   SER C  36      -5.494 -23.474 -12.655  1.00 69.34           N  
ATOM    906  CA  SER C  36      -4.657 -23.407 -13.849  1.00 69.34           C  
ATOM    907  C   SER C  36      -3.201 -23.131 -13.489  1.00 69.34           C  
ATOM    908  CB  SER C  36      -5.169 -22.326 -14.803  1.00 69.34           C  
ATOM    909  O   SER C  36      -2.916 -22.279 -12.644  1.00 69.34           O  
ATOM    910  OG  SER C  36      -4.809 -21.036 -14.341  1.00 69.34           O  
ATOM    911  N   GLU C  37      -2.343 -24.020 -14.063  1.00 85.50           N  
ATOM    912  CA  GLU C  37      -0.899 -23.806 -14.109  1.00 85.50           C  
ATOM    913  C   GLU C  37      -0.563 -22.434 -14.689  1.00 85.50           C  
ATOM    914  CB  GLU C  37      -0.218 -24.904 -14.929  1.00 85.50           C  
ATOM    915  O   GLU C  37       0.372 -21.774 -14.232  1.00 85.50           O  
ATOM    916  CG  GLU C  37      -0.084 -26.228 -14.191  1.00 85.50           C  
ATOM    917  CD  GLU C  37       0.688 -26.112 -12.886  1.00 85.50           C  
ATOM    918  OE1 GLU C  37       0.262 -26.713 -11.873  1.00 85.50           O  
ATOM    919  OE2 GLU C  37       1.726 -25.414 -12.876  1.00 85.50           O  
ATOM    920  N   GLU C  38      -1.480 -22.019 -15.521  1.00 89.47           N  
ATOM    921  CA  GLU C  38      -1.287 -20.708 -16.134  1.00 89.47           C  
ATOM    922  C   GLU C  38      -1.466 -19.589 -15.111  1.00 89.47           C  
ATOM    923  CB  GLU C  38      -2.257 -20.512 -17.302  1.00 89.47           C  
ATOM    924  O   GLU C  38      -0.694 -18.629 -15.092  1.00 89.47           O  
ATOM    925  CG  GLU C  38      -1.967 -19.277 -18.142  1.00 89.47           C  
ATOM    926  CD  GLU C  38      -2.917 -19.114 -19.318  1.00 89.47           C  
ATOM    927  OE1 GLU C  38      -2.821 -18.096 -20.039  1.00 89.47           O  
ATOM    928  OE2 GLU C  38      -3.765 -20.013 -19.519  1.00 89.47           O  
ATOM    929  N   ALA C  39      -2.433 -19.811 -14.229  1.00 87.37           N  
ATOM    930  CA  ALA C  39      -2.709 -18.812 -13.201  1.00 87.37           C  
ATOM    931  C   ALA C  39      -1.563 -18.725 -12.197  1.00 87.37           C  
ATOM    932  CB  ALA C  39      -4.017 -19.135 -12.483  1.00 87.37           C  
ATOM    933  O   ALA C  39      -1.190 -17.633 -11.764  1.00 87.37           O  
ATOM    934  N   LYS C  40      -1.006 -19.859 -11.940  1.00 87.87           N  
ATOM    935  CA  LYS C  40       0.115 -19.887 -11.005  1.00 87.87           C  
ATOM    936  C   LYS C  40       1.338 -19.189 -11.592  1.00 87.87           C  
ATOM    937  CB  LYS C  40       0.464 -21.328 -10.629  1.00 87.87           C  
ATOM    938  O   LYS C  40       2.036 -18.453 -10.890  1.00 87.87           O  
ATOM    939  CG  LYS C  40      -0.507 -21.963  -9.644  1.00 87.87           C  
ATOM    940  CD  LYS C  40      -0.084 -23.380  -9.277  1.00 87.87           C  
ATOM    941  CE  LYS C  40      -1.135 -24.073  -8.420  1.00 87.87           C  
ATOM    942  NZ  LYS C  40      -0.765 -25.491  -8.130  1.00 87.87           N  
ATOM    943  N   GLU C  41       1.581 -19.527 -12.903  1.00 89.94           N  
ATOM    944  CA  GLU C  41       2.706 -18.876 -13.566  1.00 89.94           C  
ATOM    945  C   GLU C  41       2.505 -17.365 -13.639  1.00 89.94           C  
ATOM    946  CB  GLU C  41       2.907 -19.449 -14.971  1.00 89.94           C  
ATOM    947  O   GLU C  41       3.444 -16.597 -13.423  1.00 89.94           O  
ATOM    948  CG  GLU C  41       4.215 -19.027 -15.626  1.00 89.94           C  
ATOM    949  CD  GLU C  41       5.445 -19.562 -14.909  1.00 89.94           C  
ATOM    950  OE1 GLU C  41       6.549 -19.003 -15.099  1.00 89.94           O  
ATOM    951  OE2 GLU C  41       5.303 -20.548 -14.152  1.00 89.94           O  
ATOM    952  N   LYS C  42       1.256 -16.909 -13.884  1.00 90.34           N  
ATOM    953  CA  LYS C  42       0.940 -15.484 -13.904  1.00 90.34           C  
ATOM    954  C   LYS C  42       1.155 -14.853 -12.532  1.00 90.34           C  
ATOM    955  CB  LYS C  42      -0.502 -15.260 -14.364  1.00 90.34           C  
ATOM    956  O   LYS C  42       1.690 -13.747 -12.428  1.00 90.34           O  
ATOM    957  CG  LYS C  42      -0.877 -13.796 -14.533  1.00 90.34           C  
ATOM    958  CD  LYS C  42      -2.262 -13.641 -15.149  1.00 90.34           C  
ATOM    959  CE  LYS C  42      -2.641 -12.176 -15.315  1.00 90.34           C  
ATOM    960  NZ  LYS C  42      -3.996 -12.019 -15.924  1.00 90.34           N  
ATOM    961  N   LEU C  43       0.717 -15.561 -11.565  1.00 89.42           N  
ATOM    962  CA  LEU C  43       0.883 -15.075 -10.200  1.00 89.42           C  
ATOM    963  C   LEU C  43       2.359 -14.876  -9.869  1.00 89.42           C  
ATOM    964  CB  LEU C  43       0.252 -16.051  -9.203  1.00 89.42           C  
ATOM    965  O   LEU C  43       2.734 -13.866  -9.269  1.00 89.42           O  
ATOM    966  CG  LEU C  43       0.275 -15.629  -7.733  1.00 89.42           C  
ATOM    967  CD1 LEU C  43      -0.474 -14.313  -7.548  1.00 89.42           C  
ATOM    968  CD2 LEU C  43      -0.325 -16.720  -6.853  1.00 89.42           C  
ATOM    969  N   LYS C  44       3.192 -15.837 -10.313  1.00 90.50           N  
ATOM    970  CA  LYS C  44       4.628 -15.739 -10.068  1.00 90.50           C  
ATOM    971  C   LYS C  44       5.218 -14.502 -10.740  1.00 90.50           C  
ATOM    972  CB  LYS C  44       5.344 -16.996 -10.563  1.00 90.50           C  
ATOM    973  O   LYS C  44       6.044 -13.803 -10.150  1.00 90.50           O  
ATOM    974  CG  LYS C  44       5.160 -18.209  -9.662  1.00 90.50           C  
ATOM    975  CD  LYS C  44       5.925 -19.417 -10.188  1.00 90.50           C  
ATOM    976  CE  LYS C  44       5.639 -20.663  -9.360  1.00 90.50           C  
ATOM    977  NZ  LYS C  44       6.323 -21.868  -9.920  1.00 90.50           N  
ATOM    978  N   GLU C  45       4.776 -14.260 -11.944  1.00 91.67           N  
ATOM    979  CA  GLU C  45       5.256 -13.088 -12.670  1.00 91.67           C  
ATOM    980  C   GLU C  45       4.822 -11.796 -11.983  1.00 91.67           C  
ATOM    981  CB  GLU C  45       4.754 -13.109 -14.116  1.00 91.67           C  
ATOM    982  O   GLU C  45       5.613 -10.859 -11.856  1.00 91.67           O  
ATOM    983  CG  GLU C  45       5.477 -14.112 -15.004  1.00 91.67           C  
ATOM    984  CD  GLU C  45       4.949 -14.142 -16.429  1.00 91.67           C  
ATOM    985  OE1 GLU C  45       5.494 -14.900 -17.263  1.00 91.67           O  
ATOM    986  OE2 GLU C  45       3.982 -13.400 -16.714  1.00 91.67           O  
ATOM    987  N   LEU C  46       3.609 -11.733 -11.489  1.00 90.76           N  
ATOM    988  CA  LEU C  46       3.065 -10.553 -10.826  1.00 90.76           C  
ATOM    989  C   LEU C  46       3.776 -10.298  -9.501  1.00 90.76           C  
ATOM    990  CB  LEU C  46       1.562 -10.716 -10.588  1.00 90.76           C  
ATOM    991  O   LEU C  46       4.035  -9.147  -9.143  1.00 90.76           O  
ATOM    992  CG  LEU C  46       0.664 -10.603 -11.821  1.00 90.76           C  
ATOM    993  CD1 LEU C  46      -0.748 -11.079 -11.494  1.00 90.76           C  
ATOM    994  CD2 LEU C  46       0.644  -9.169 -12.338  1.00 90.76           C  
ATOM    995  N   VAL C  47       4.084 -11.382  -8.869  1.00 91.02           N  
ATOM    996  CA  VAL C  47       4.793 -11.270  -7.599  1.00 91.02           C  
ATOM    997  C   VAL C  47       6.172 -10.656  -7.829  1.00 91.02           C  
ATOM    998  CB  VAL C  47       4.931 -12.643  -6.903  1.00 91.02           C  
ATOM    999  O   VAL C  47       6.615  -9.801  -7.058  1.00 91.02           O  
ATOM   1000  CG1 VAL C  47       5.955 -12.575  -5.771  1.00 91.02           C  
ATOM   1001  CG2 VAL C  47       3.576 -13.112  -6.375  1.00 91.02           C  
ATOM   1002  N   LYS C  48       6.830 -11.006  -8.910  1.00 92.33           N  
ATOM   1003  CA  LYS C  48       8.131 -10.433  -9.245  1.00 92.33           C  
ATOM   1004  C   LYS C  48       8.011  -8.943  -9.553  1.00 92.33           C  
ATOM   1005  CB  LYS C  48       8.751 -11.166 -10.435  1.00 92.33           C  
ATOM   1006  O   LYS C  48       8.852  -8.147  -9.131  1.00 92.33           O  
ATOM   1007  CG  LYS C  48       9.297 -12.545 -10.096  1.00 92.33           C  
ATOM   1008  CD  LYS C  48       9.971 -13.191 -11.300  1.00 92.33           C  
ATOM   1009  CE  LYS C  48      10.425 -14.612 -10.992  1.00 92.33           C  
ATOM   1010  NZ  LYS C  48      11.010 -15.279 -12.194  1.00 92.33           N  
ATOM   1011  N   LYS C  49       7.004  -8.578 -10.282  1.00 92.27           N  
ATOM   1012  CA  LYS C  49       6.766  -7.173 -10.598  1.00 92.27           C  
ATOM   1013  C   LYS C  49       6.501  -6.362  -9.333  1.00 92.27           C  
ATOM   1014  CB  LYS C  49       5.591  -7.032 -11.567  1.00 92.27           C  
ATOM   1015  O   LYS C  49       7.016  -5.252  -9.182  1.00 92.27           O  
ATOM   1016  CG  LYS C  49       5.913  -7.448 -12.995  1.00 92.27           C  
ATOM   1017  CD  LYS C  49       4.715  -7.256 -13.916  1.00 92.27           C  
ATOM   1018  CE  LYS C  49       5.008  -7.749 -15.327  1.00 92.27           C  
ATOM   1019  NZ  LYS C  49       3.820  -7.611 -16.220  1.00 92.27           N  
ATOM   1020  N   LEU C  50       5.676  -6.909  -8.443  1.00 90.86           N  
ATOM   1021  CA  LEU C  50       5.352  -6.243  -7.186  1.00 90.86           C  
ATOM   1022  C   LEU C  50       6.602  -6.052  -6.334  1.00 90.86           C  
ATOM   1023  CB  LEU C  50       4.307  -7.046  -6.407  1.00 90.86           C  
ATOM   1024  O   LEU C  50       6.784  -5.000  -5.717  1.00 90.86           O  
ATOM   1025  CG  LEU C  50       3.752  -6.390  -5.142  1.00 90.86           C  
ATOM   1026  CD1 LEU C  50       3.141  -5.032  -5.474  1.00 90.86           C  
ATOM   1027  CD2 LEU C  50       2.724  -7.297  -4.476  1.00 90.86           C  
ATOM   1028  N   GLU C  51       7.468  -7.047  -6.398  1.00 93.18           N  
ATOM   1029  CA  GLU C  51       8.715  -6.968  -5.643  1.00 93.18           C  
ATOM   1030  C   GLU C  51       9.580  -5.808  -6.127  1.00 93.18           C  
ATOM   1031  CB  GLU C  51       9.491  -8.283  -5.746  1.00 93.18           C  
ATOM   1032  O   GLU C  51      10.172  -5.089  -5.319  1.00 93.18           O  
ATOM   1033  CG  GLU C  51       8.978  -9.375  -4.819  1.00 93.18           C  
ATOM   1034  CD  GLU C  51       9.703 -10.700  -4.995  1.00 93.18           C  
ATOM   1035  OE1 GLU C  51       9.526 -11.605  -4.147  1.00 93.18           O  
ATOM   1036  OE2 GLU C  51      10.453 -10.834  -5.987  1.00 93.18           O  
ATOM   1037  N   LYS C  52       9.640  -5.628  -7.407  1.00 92.82           N  
ATOM   1038  CA  LYS C  52      10.426  -4.545  -7.993  1.00 92.82           C  
ATOM   1039  C   LYS C  52       9.859  -3.183  -7.606  1.00 92.82           C  
ATOM   1040  CB  LYS C  52      10.473  -4.679  -9.516  1.00 92.82           C  
ATOM   1041  O   LYS C  52      10.606  -2.282  -7.216  1.00 92.82           O  
ATOM   1042  CG  LYS C  52      11.345  -3.638 -10.203  1.00 92.82           C  
ATOM   1043  CD  LYS C  52      11.351  -3.823 -11.715  1.00 92.82           C  
ATOM   1044  CE  LYS C  52      12.140  -2.723 -12.410  1.00 92.82           C  
ATOM   1045  NZ  LYS C  52      12.070  -2.846 -13.897  1.00 92.82           N  
ATOM   1046  N   ILE C  53       8.530  -3.050  -7.658  1.00 90.82           N  
ATOM   1047  CA  ILE C  53       7.867  -1.787  -7.351  1.00 90.82           C  
ATOM   1048  C   ILE C  53       8.056  -1.450  -5.874  1.00 90.82           C  
ATOM   1049  CB  ILE C  53       6.363  -1.838  -7.701  1.00 90.82           C  
ATOM   1050  O   ILE C  53       8.306  -0.295  -5.521  1.00 90.82           O  
ATOM   1051  CG1 ILE C  53       6.169  -1.855  -9.222  1.00 90.82           C  
ATOM   1052  CG2 ILE C  53       5.620  -0.659  -7.067  1.00 90.82           C  
ATOM   1053  CD1 ILE C  53       4.728  -2.084  -9.660  1.00 90.82           C  
ATOM   1054  N   ILE C  54       7.984  -2.393  -5.021  1.00 91.43           N  
ATOM   1055  CA  ILE C  54       8.140  -2.188  -3.585  1.00 91.43           C  
ATOM   1056  C   ILE C  54       9.554  -1.695  -3.285  1.00 91.43           C  
ATOM   1057  CB  ILE C  54       7.844  -3.481  -2.793  1.00 91.43           C  
ATOM   1058  O   ILE C  54       9.742  -0.779  -2.480  1.00 91.43           O  
ATOM   1059  CG1 ILE C  54       6.350  -3.816  -2.857  1.00 91.43           C  
ATOM   1060  CG2 ILE C  54       8.314  -3.345  -1.342  1.00 91.43           C  
ATOM   1061  CD1 ILE C  54       5.997  -5.184  -2.289  1.00 91.43           C  
ATOM   1062  N   LYS C  55      10.514  -2.277  -3.968  1.00 93.08           N  
ATOM   1063  CA  LYS C  55      11.897  -1.850  -3.782  1.00 93.08           C  
ATOM   1064  C   LYS C  55      12.086  -0.396  -4.204  1.00 93.08           C  
ATOM   1065  CB  LYS C  55      12.848  -2.752  -4.571  1.00 93.08           C  
ATOM   1066  O   LYS C  55      12.760   0.373  -3.516  1.00 93.08           O  
ATOM   1067  CG  LYS C  55      14.321  -2.508  -4.275  1.00 93.08           C  
ATOM   1068  CD  LYS C  55      15.213  -3.470  -5.049  1.00 93.08           C  
ATOM   1069  CE  LYS C  55      16.688  -3.156  -4.841  1.00 93.08           C  
ATOM   1070  NZ  LYS C  55      17.566  -4.066  -5.635  1.00 93.08           N  
ATOM   1071  N   GLU C  56      11.570  -0.010  -5.386  1.00 92.86           N  
ATOM   1072  CA  GLU C  56      11.655   1.366  -5.864  1.00 92.86           C  
ATOM   1073  C   GLU C  56      10.986   2.332  -4.890  1.00 92.86           C  
ATOM   1074  CB  GLU C  56      11.019   1.494  -7.251  1.00 92.86           C  
ATOM   1075  O   GLU C  56      11.511   3.414  -4.621  1.00 92.86           O  
ATOM   1076  CG  GLU C  56      11.813   0.815  -8.357  1.00 92.86           C  
ATOM   1077  CD  GLU C  56      11.075   0.770  -9.685  1.00 92.86           C  
ATOM   1078  OE1 GLU C  56      11.641   0.257 -10.677  1.00 92.86           O  
ATOM   1079  OE2 GLU C  56       9.922   1.253  -9.735  1.00 92.86           O  
ATOM   1080  N   GLU C  57       9.731   1.907  -4.336  1.00 91.38           N  
ATOM   1081  CA  GLU C  57       9.019   2.726  -3.360  1.00 91.38           C  
ATOM   1082  C   GLU C  57       9.857   2.939  -2.102  1.00 91.38           C  
ATOM   1083  CB  GLU C  57       7.677   2.086  -2.996  1.00 91.38           C  
ATOM   1084  O   GLU C  57       9.918   4.050  -1.572  1.00 91.38           O  
ATOM   1085  CG  GLU C  57       6.622   2.207  -4.086  1.00 91.38           C  
ATOM   1086  CD  GLU C  57       5.275   1.628  -3.684  1.00 91.38           C  
ATOM   1087  OE1 GLU C  57       4.315   1.713  -4.483  1.00 91.38           O  
ATOM   1088  OE2 GLU C  57       5.178   1.086  -2.560  1.00 91.38           O  
ATOM   1089  N   GLU C  58      10.564   1.924  -1.681  1.00 93.26           N  
ATOM   1090  CA  GLU C  58      11.392   2.009  -0.482  1.00 93.26           C  
ATOM   1091  C   GLU C  58      12.543   2.991  -0.675  1.00 93.26           C  
ATOM   1092  CB  GLU C  58      11.936   0.628  -0.106  1.00 93.26           C  
ATOM   1093  O   GLU C  58      12.863   3.766   0.229  1.00 93.26           O  
ATOM   1094  CG  GLU C  58      10.914  -0.271   0.574  1.00 93.26           C  
ATOM   1095  CD  GLU C  58      11.457  -1.651   0.908  1.00 93.26           C  
ATOM   1096  OE1 GLU C  58      10.939  -2.297   1.848  1.00 93.26           O  
ATOM   1097  OE2 GLU C  58      12.409  -2.091   0.225  1.00 93.26           O  
ATOM   1098  N   GLU C  59      13.152   2.927  -1.903  1.00 93.07           N  
ATOM   1099  CA  GLU C  59      14.257   3.834  -2.199  1.00 93.07           C  
ATOM   1100  C   GLU C  59      13.789   5.286  -2.218  1.00 93.07           C  
ATOM   1101  CB  GLU C  59      14.906   3.472  -3.537  1.00 93.07           C  
ATOM   1102  O   GLU C  59      14.452   6.165  -1.664  1.00 93.07           O  
ATOM   1103  CG  GLU C  59      15.746   2.204  -3.490  1.00 93.07           C  
ATOM   1104  CD  GLU C  59      16.298   1.800  -4.848  1.00 93.07           C  
ATOM   1105  OE1 GLU C  59      17.036   0.791  -4.927  1.00 93.07           O  
ATOM   1106  OE2 GLU C  59      15.991   2.498  -5.840  1.00 93.07           O  
ATOM   1107  N   LEU C  60      12.648   5.525  -2.804  1.00 91.95           N  
ATOM   1108  CA  LEU C  60      12.085   6.869  -2.870  1.00 91.95           C  
ATOM   1109  C   LEU C  60      11.721   7.374  -1.478  1.00 91.95           C  
ATOM   1110  CB  LEU C  60      10.849   6.890  -3.773  1.00 91.95           C  
ATOM   1111  O   LEU C  60      11.933   8.548  -1.163  1.00 91.95           O  
ATOM   1112  CG  LEU C  60      11.107   6.778  -5.277  1.00 91.95           C  
ATOM   1113  CD1 LEU C  60       9.793   6.582  -6.026  1.00 91.95           C  
ATOM   1114  CD2 LEU C  60      11.840   8.014  -5.787  1.00 91.95           C  
ATOM   1115  N   LEU C  61      11.171   6.471  -0.615  1.00 92.43           N  
ATOM   1116  CA  LEU C  61      10.786   6.838   0.744  1.00 92.43           C  
ATOM   1117  C   LEU C  61      12.008   7.223   1.570  1.00 92.43           C  
ATOM   1118  CB  LEU C  61      10.041   5.684   1.420  1.00 92.43           C  
ATOM   1119  O   LEU C  61      11.957   8.168   2.360  1.00 92.43           O  
ATOM   1120  CG  LEU C  61       8.574   5.501   1.026  1.00 92.43           C  
ATOM   1121  CD1 LEU C  61       8.052   4.163   1.537  1.00 92.43           C  
ATOM   1122  CD2 LEU C  61       7.728   6.651   1.562  1.00 92.43           C  
ATOM   1123  N   LYS C  62      13.105   6.522   1.333  1.00 92.27           N  
ATOM   1124  CA  LYS C  62      14.344   6.836   2.039  1.00 92.27           C  
ATOM   1125  C   LYS C  62      14.858   8.221   1.657  1.00 92.27           C  
ATOM   1126  CB  LYS C  62      15.411   5.781   1.745  1.00 92.27           C  
ATOM   1127  O   LYS C  62      15.293   8.988   2.519  1.00 92.27           O  
ATOM   1128  CG  LYS C  62      15.205   4.468   2.486  1.00 92.27           C  
ATOM   1129  CD  LYS C  62      16.307   3.467   2.168  1.00 92.27           C  
ATOM   1130  CE  LYS C  62      16.030   2.109   2.799  1.00 92.27           C  
ATOM   1131  NZ  LYS C  62      17.044   1.091   2.390  1.00 92.27           N  
ATOM   1132  N   LYS C  63      14.855   8.531   0.305  1.00 92.10           N  
ATOM   1133  CA  LYS C  63      15.287   9.840  -0.175  1.00 92.10           C  
ATOM   1134  C   LYS C  63      14.403  10.951   0.384  1.00 92.10           C  
ATOM   1135  CB  LYS C  63      15.277   9.882  -1.704  1.00 92.10           C  
ATOM   1136  O   LYS C  63      14.900  12.003   0.789  1.00 92.10           O  
ATOM   1137  CG  LYS C  63      16.390   9.072  -2.353  1.00 92.10           C  
ATOM   1138  CD  LYS C  63      16.324   9.149  -3.873  1.00 92.10           C  
ATOM   1139  CE  LYS C  63      17.374   8.259  -4.525  1.00 92.10           C  
ATOM   1140  NZ  LYS C  63      17.253   8.259  -6.013  1.00 92.10           N  
ATOM   1141  N   LEU C  64      12.999  10.710   0.450  1.00 90.64           N  
ATOM   1142  CA  LEU C  64      12.054  11.690   0.976  1.00 90.64           C  
ATOM   1143  C   LEU C  64      12.286  11.924   2.465  1.00 90.64           C  
ATOM   1144  CB  LEU C  64      10.614  11.227   0.738  1.00 90.64           C  
ATOM   1145  O   LEU C  64      12.238  13.064   2.933  1.00 90.64           O  
ATOM   1146  CG  LEU C  64       9.511  12.141   1.273  1.00 90.64           C  
ATOM   1147  CD1 LEU C  64       9.620  13.526   0.644  1.00 90.64           C  
ATOM   1148  CD2 LEU C  64       8.138  11.534   1.009  1.00 90.64           C  
ATOM   1149  N   GLU C  65      12.576  10.861   3.192  1.00 92.37           N  
ATOM   1150  CA  GLU C  65      12.829  10.972   4.626  1.00 92.37           C  
ATOM   1151  C   GLU C  65      14.035  11.863   4.907  1.00 92.37           C  
ATOM   1152  CB  GLU C  65      13.043   9.587   5.243  1.00 92.37           C  
ATOM   1153  O   GLU C  65      14.018  12.663   5.845  1.00 92.37           O  
ATOM   1154  CG  GLU C  65      11.751   8.851   5.565  1.00 92.37           C  
ATOM   1155  CD  GLU C  65      11.979   7.462   6.140  1.00 92.37           C  
ATOM   1156  OE1 GLU C  65      10.999   6.817   6.576  1.00 92.37           O  
ATOM   1157  OE2 GLU C  65      13.148   7.016   6.157  1.00 92.37           O  
ATOM   1158  N   LYS C  66      15.040  11.766   4.062  1.00 90.86           N  
ATOM   1159  CA  LYS C  66      16.244  12.579   4.209  1.00 90.86           C  
ATOM   1160  C   LYS C  66      15.947  14.053   3.945  1.00 90.86           C  
ATOM   1161  CB  LYS C  66      17.342  12.089   3.264  1.00 90.86           C  
ATOM   1162  O   LYS C  66      16.396  14.925   4.692  1.00 90.86           O  
ATOM   1163  CG  LYS C  66      18.699  12.734   3.504  1.00 90.86           C  
ATOM   1164  CD  LYS C  66      19.758  12.177   2.561  1.00 90.86           C  
ATOM   1165  CE  LYS C  66      21.082  12.915   2.707  1.00 90.86           C  
ATOM   1166  NZ  LYS C  66      22.107  12.408   1.747  1.00 90.86           N  
ATOM   1167  N   ILE C  67      15.163  14.303   2.926  1.00 88.40           N  
ATOM   1168  CA  ILE C  67      14.811  15.664   2.538  1.00 88.40           C  
ATOM   1169  C   ILE C  67      13.955  16.306   3.628  1.00 88.40           C  
ATOM   1170  CB  ILE C  67      14.066  15.692   1.185  1.00 88.40           C  
ATOM   1171  O   ILE C  67      14.151  17.474   3.973  1.00 88.40           O  
ATOM   1172  CG1 ILE C  67      14.999  15.249   0.052  1.00 88.40           C  
ATOM   1173  CG2 ILE C  67      13.495  17.086   0.911  1.00 88.40           C  
ATOM   1174  CD1 ILE C  67      14.293  15.022  -1.278  1.00 88.40           C  
ATOM   1175  N   VAL C  68      12.966  15.533   4.188  1.00 88.19           N  
ATOM   1176  CA  VAL C  68      12.059  16.042   5.211  1.00 88.19           C  
ATOM   1177  C   VAL C  68      12.837  16.333   6.493  1.00 88.19           C  
ATOM   1178  CB  VAL C  68      10.912  15.048   5.498  1.00 88.19           C  
ATOM   1179  O   VAL C  68      12.580  17.332   7.169  1.00 88.19           O  
ATOM   1180  CG1 VAL C  68      10.138  15.462   6.748  1.00 88.19           C  
ATOM   1181  CG2 VAL C  68       9.976  14.952   4.294  1.00 88.19           C  
ATOM   1182  N   LYS C  69      13.784  15.487   6.835  1.00 88.09           N  
ATOM   1183  CA  LYS C  69      14.606  15.686   8.025  1.00 88.09           C  
ATOM   1184  C   LYS C  69      15.457  16.947   7.901  1.00 88.09           C  
ATOM   1185  CB  LYS C  69      15.502  14.471   8.269  1.00 88.09           C  
ATOM   1186  O   LYS C  69      15.645  17.674   8.878  1.00 88.09           O  
ATOM   1187  CG  LYS C  69      14.804  13.319   8.977  1.00 88.09           C  
ATOM   1188  CD  LYS C  69      15.765  12.171   9.259  1.00 88.09           C  
ATOM   1189  CE  LYS C  69      15.047  10.978   9.876  1.00 88.09           C  
ATOM   1190  NZ  LYS C  69      15.981   9.841  10.130  1.00 88.09           N  
ATOM   1191  N   GLU C  70      15.891  17.293   6.634  1.00 86.29           N  
ATOM   1192  CA  GLU C  70      16.749  18.451   6.402  1.00 86.29           C  
ATOM   1193  C   GLU C  70      15.936  19.742   6.367  1.00 86.29           C  
ATOM   1194  CB  GLU C  70      17.532  18.288   5.098  1.00 86.29           C  
ATOM   1195  O   GLU C  70      16.451  20.815   6.688  1.00 86.29           O  
ATOM   1196  CG  GLU C  70      18.600  17.204   5.153  1.00 86.29           C  
ATOM   1197  CD  GLU C  70      19.278  16.961   3.814  1.00 86.29           C  
ATOM   1198  OE1 GLU C  70      20.224  16.143   3.752  1.00 86.29           O  
ATOM   1199  OE2 GLU C  70      18.861  17.595   2.819  1.00 86.29           O  
ATOM   1200  N   ALA C  71      14.657  19.585   5.860  1.00 80.10           N  
ATOM   1201  CA  ALA C  71      13.782  20.752   5.778  1.00 80.10           C  
ATOM   1202  C   ALA C  71      13.280  21.159   7.161  1.00 80.10           C  
ATOM   1203  CB  ALA C  71      12.604  20.470   4.849  1.00 80.10           C  
ATOM   1204  O   ALA C  71      12.885  22.308   7.371  1.00 80.10           O  
ATOM   1205  N   SER C  72      13.196  20.178   8.120  1.00 71.63           N  
ATOM   1206  CA  SER C  72      12.849  20.578   9.480  1.00 71.63           C  
ATOM   1207  C   SER C  72      14.060  21.141  10.217  1.00 71.63           C  
ATOM   1208  CB  SER C  72      12.275  19.393  10.257  1.00 71.63           C  
ATOM   1209  O   SER C  72      13.929  22.066  11.021  1.00 71.63           O  
ATOM   1210  OG  SER C  72      11.140  18.861   9.596  1.00 71.63           O  
TER    1211      SER C  72                                                      
ATOM   1212  N   PRO D   1       0.465 -24.579   3.230  1.00 60.87           N  
ATOM   1213  CA  PRO D   1       1.426 -23.668   3.857  1.00 60.87           C  
ATOM   1214  C   PRO D   1       1.620 -23.947   5.345  1.00 60.87           C  
ATOM   1215  CB  PRO D   1       0.798 -22.289   3.637  1.00 60.87           C  
ATOM   1216  O   PRO D   1       0.690 -24.398   6.019  1.00 60.87           O  
ATOM   1217  CG  PRO D   1      -0.392 -22.545   2.770  1.00 60.87           C  
ATOM   1218  CD  PRO D   1      -0.643 -24.025   2.729  1.00 60.87           C  
ATOM   1219  N   ASP D   2       2.473 -24.223   5.422  1.00 75.87           N  
ATOM   1220  CA  ASP D   2       2.782 -24.251   6.848  1.00 75.87           C  
ATOM   1221  C   ASP D   2       1.864 -23.313   7.629  1.00 75.87           C  
ATOM   1222  CB  ASP D   2       4.246 -23.875   7.088  1.00 75.87           C  
ATOM   1223  O   ASP D   2       1.939 -22.092   7.473  1.00 75.87           O  
ATOM   1224  CG  ASP D   2       4.675 -24.050   8.534  1.00 75.87           C  
ATOM   1225  OD1 ASP D   2       5.882 -23.924   8.832  1.00 75.87           O  
ATOM   1226  OD2 ASP D   2       3.797 -24.319   9.383  1.00 75.87           O  
ATOM   1227  N   GLU D   3       0.972 -23.920   8.336  1.00 86.33           N  
ATOM   1228  CA  GLU D   3      -0.074 -23.208   9.064  1.00 86.33           C  
ATOM   1229  C   GLU D   3       0.523 -22.241  10.083  1.00 86.33           C  
ATOM   1230  CB  GLU D   3      -1.011 -24.196   9.763  1.00 86.33           C  
ATOM   1231  O   GLU D   3       0.004 -21.141  10.281  1.00 86.33           O  
ATOM   1232  CG  GLU D   3      -2.311 -23.573  10.250  1.00 86.33           C  
ATOM   1233  CD  GLU D   3      -3.305 -24.594  10.779  1.00 86.33           C  
ATOM   1234  OE1 GLU D   3      -4.366 -24.191  11.308  1.00 86.33           O  
ATOM   1235  OE2 GLU D   3      -3.021 -25.807  10.664  1.00 86.33           O  
ATOM   1236  N   GLU D   4       1.611 -22.716  10.754  1.00 91.39           N  
ATOM   1237  CA  GLU D   4       2.250 -21.865  11.753  1.00 91.39           C  
ATOM   1238  C   GLU D   4       2.834 -20.608  11.115  1.00 91.39           C  
ATOM   1239  CB  GLU D   4       3.346 -22.636  12.494  1.00 91.39           C  
ATOM   1240  O   GLU D   4       2.663 -19.504  11.636  1.00 91.39           O  
ATOM   1241  CG  GLU D   4       3.849 -21.936  13.748  1.00 91.39           C  
ATOM   1242  CD  GLU D   4       4.868 -22.755  14.524  1.00 91.39           C  
ATOM   1243  OE1 GLU D   4       5.421 -22.245  15.525  1.00 91.39           O  
ATOM   1244  OE2 GLU D   4       5.117 -23.915  14.127  1.00 91.39           O  
ATOM   1245  N   GLU D   5       3.463 -20.763   9.994  1.00 90.46           N  
ATOM   1246  CA  GLU D   5       4.050 -19.637   9.273  1.00 90.46           C  
ATOM   1247  C   GLU D   5       2.970 -18.695   8.749  1.00 90.46           C  
ATOM   1248  CB  GLU D   5       4.921 -20.134   8.117  1.00 90.46           C  
ATOM   1249  O   GLU D   5       3.128 -17.473   8.799  1.00 90.46           O  
ATOM   1250  CG  GLU D   5       5.798 -19.054   7.500  1.00 90.46           C  
ATOM   1251  CD  GLU D   5       6.783 -19.594   6.475  1.00 90.46           C  
ATOM   1252  OE1 GLU D   5       7.567 -18.798   5.909  1.00 90.46           O  
ATOM   1253  OE2 GLU D   5       6.770 -20.822   6.235  1.00 90.46           O  
ATOM   1254  N   LEU D   6       1.893 -19.306   8.265  1.00 88.40           N  
ATOM   1255  CA  LEU D   6       0.772 -18.509   7.779  1.00 88.40           C  
ATOM   1256  C   LEU D   6       0.176 -17.667   8.902  1.00 88.40           C  
ATOM   1257  CB  LEU D   6      -0.306 -19.413   7.175  1.00 88.40           C  
ATOM   1258  O   LEU D   6      -0.077 -16.474   8.722  1.00 88.40           O  
ATOM   1259  CG  LEU D   6      -1.562 -18.713   6.653  1.00 88.40           C  
ATOM   1260  CD1 LEU D   6      -1.203 -17.750   5.526  1.00 88.40           C  
ATOM   1261  CD2 LEU D   6      -2.588 -19.738   6.180  1.00 88.40           C  
ATOM   1262  N   GLU D   7      -0.071 -18.339  10.134  1.00 90.79           N  
ATOM   1263  CA  GLU D   7      -0.658 -17.635  11.271  1.00 90.79           C  
ATOM   1264  C   GLU D   7       0.253 -16.510  11.753  1.00 90.79           C  
ATOM   1265  CB  GLU D   7      -0.943 -18.609  12.417  1.00 90.79           C  
ATOM   1266  O   GLU D   7      -0.222 -15.432  12.117  1.00 90.79           O  
ATOM   1267  CG  GLU D   7      -1.733 -17.994  13.563  1.00 90.79           C  
ATOM   1268  CD  GLU D   7      -3.123 -17.532  13.155  1.00 90.79           C  
ATOM   1269  OE1 GLU D   7      -3.680 -16.626  13.815  1.00 90.79           O  
ATOM   1270  OE2 GLU D   7      -3.659 -18.082  12.167  1.00 90.79           O  
ATOM   1271  N   LYS D   8       1.547 -16.761  11.716  1.00 91.24           N  
ATOM   1272  CA  LYS D   8       2.506 -15.732  12.107  1.00 91.24           C  
ATOM   1273  C   LYS D   8       2.442 -14.534  11.164  1.00 91.24           C  
ATOM   1274  CB  LYS D   8       3.925 -16.302  12.133  1.00 91.24           C  
ATOM   1275  O   LYS D   8       2.426 -13.385  11.612  1.00 91.24           O  
ATOM   1276  CG  LYS D   8       4.966 -15.348  12.701  1.00 91.24           C  
ATOM   1277  CD  LYS D   8       6.353 -15.977  12.713  1.00 91.24           C  
ATOM   1278  CE  LYS D   8       7.417 -14.979  13.150  1.00 91.24           C  
ATOM   1279  NZ  LYS D   8       8.780 -15.588  13.153  1.00 91.24           N  
ATOM   1280  N   LEU D   9       2.381 -14.734   9.840  1.00 89.58           N  
ATOM   1281  CA  LEU D   9       2.306 -13.678   8.836  1.00 89.58           C  
ATOM   1282  C   LEU D   9       0.999 -12.902   8.959  1.00 89.58           C  
ATOM   1283  CB  LEU D   9       2.433 -14.267   7.428  1.00 89.58           C  
ATOM   1284  O   LEU D   9       0.994 -11.671   8.892  1.00 89.58           O  
ATOM   1285  CG  LEU D   9       2.572 -13.262   6.283  1.00 89.58           C  
ATOM   1286  CD1 LEU D   9       3.813 -12.399   6.484  1.00 89.58           C  
ATOM   1287  CD2 LEU D   9       2.628 -13.985   4.942  1.00 89.58           C  
ATOM   1288  N   LEU D  10      -0.097 -13.620   9.255  1.00 90.22           N  
ATOM   1289  CA  LEU D  10      -1.399 -12.975   9.389  1.00 90.22           C  
ATOM   1290  C   LEU D  10      -1.446 -12.100  10.638  1.00 90.22           C  
ATOM   1291  CB  LEU D  10      -2.514 -14.023   9.444  1.00 90.22           C  
ATOM   1292  O   LEU D  10      -2.058 -11.030  10.628  1.00 90.22           O  
ATOM   1293  CG  LEU D  10      -2.816 -14.760   8.138  1.00 90.22           C  
ATOM   1294  CD1 LEU D  10      -3.850 -15.855   8.374  1.00 90.22           C  
ATOM   1295  CD2 LEU D  10      -3.299 -13.782   7.072  1.00 90.22           C  
ATOM   1296  N   ARG D  11      -0.813 -12.562  11.747  1.00 92.13           N  
ATOM   1297  CA  ARG D  11      -0.734 -11.758  12.962  1.00 92.13           C  
ATOM   1298  C   ARG D  11       0.013 -10.453  12.708  1.00 92.13           C  
ATOM   1299  CB  ARG D  11      -0.050 -12.543  14.084  1.00 92.13           C  
ATOM   1300  O   ARG D  11      -0.423  -9.387  13.146  1.00 92.13           O  
ATOM   1301  CG  ARG D  11      -0.056 -11.830  15.427  1.00 92.13           C  
ATOM   1302  CD  ARG D  11       0.596 -12.672  16.515  1.00 92.13           C  
ATOM   1303  NE  ARG D  11       2.004 -12.928  16.228  1.00 92.13           N  
ATOM   1304  NH1 ARG D  11       2.163 -14.775  17.606  1.00 92.13           N  
ATOM   1305  NH2 ARG D  11       3.992 -14.062  16.422  1.00 92.13           N  
ATOM   1306  CZ  ARG D  11       2.717 -13.921  16.753  1.00 92.13           C  
ATOM   1307  N   LYS D  12       1.164 -10.471  11.930  1.00 91.75           N  
ATOM   1308  CA  LYS D  12       1.938  -9.281  11.590  1.00 91.75           C  
ATOM   1309  C   LYS D  12       1.120  -8.319  10.734  1.00 91.75           C  
ATOM   1310  CB  LYS D  12       3.225  -9.669  10.859  1.00 91.75           C  
ATOM   1311  O   LYS D  12       1.180  -7.103  10.929  1.00 91.75           O  
ATOM   1312  CG  LYS D  12       4.269 -10.327  11.749  1.00 91.75           C  
ATOM   1313  CD  LYS D  12       5.534 -10.665  10.971  1.00 91.75           C  
ATOM   1314  CE  LYS D  12       6.576 -11.331  11.859  1.00 91.75           C  
ATOM   1315  NZ  LYS D  12       7.804 -11.698  11.092  1.00 91.75           N  
ATOM   1316  N   ILE D  13       0.345  -8.855   9.790  1.00 90.09           N  
ATOM   1317  CA  ILE D  13      -0.488  -8.050   8.903  1.00 90.09           C  
ATOM   1318  C   ILE D  13      -1.574  -7.346   9.712  1.00 90.09           C  
ATOM   1319  CB  ILE D  13      -1.123  -8.911   7.788  1.00 90.09           C  
ATOM   1320  O   ILE D  13      -1.819  -6.151   9.527  1.00 90.09           O  
ATOM   1321  CG1 ILE D  13      -0.053  -9.364   6.788  1.00 90.09           C  
ATOM   1322  CG2 ILE D  13      -2.242  -8.140   7.081  1.00 90.09           C  
ATOM   1323  CD1 ILE D  13      -0.557 -10.359   5.751  1.00 90.09           C  
ATOM   1324  N   ARG D  14      -2.230  -8.069  10.731  1.00 91.15           N  
ATOM   1325  CA  ARG D  14      -3.278  -7.482  11.560  1.00 91.15           C  
ATOM   1326  C   ARG D  14      -2.727  -6.351  12.421  1.00 91.15           C  
ATOM   1327  CB  ARG D  14      -3.924  -8.549  12.446  1.00 91.15           C  
ATOM   1328  O   ARG D  14      -3.370  -5.311  12.576  1.00 91.15           O  
ATOM   1329  CG  ARG D  14      -4.855  -9.490  11.699  1.00 91.15           C  
ATOM   1330  CD  ARG D  14      -5.684 -10.339  12.653  1.00 91.15           C  
ATOM   1331  NE  ARG D  14      -4.851 -11.268  13.410  1.00 91.15           N  
ATOM   1332  NH1 ARG D  14      -5.170 -13.049  11.973  1.00 91.15           N  
ATOM   1333  NH2 ARG D  14      -3.851 -13.292  13.832  1.00 91.15           N  
ATOM   1334  CZ  ARG D  14      -4.626 -12.534  13.070  1.00 91.15           C  
ATOM   1335  N   GLU D  15      -1.529  -6.547  12.933  1.00 92.43           N  
ATOM   1336  CA  GLU D  15      -0.895  -5.520  13.754  1.00 92.43           C  
ATOM   1337  C   GLU D  15      -0.583  -4.272  12.932  1.00 92.43           C  
ATOM   1338  CB  GLU D  15       0.385  -6.059  14.398  1.00 92.43           C  
ATOM   1339  O   GLU D  15      -0.796  -3.149  13.393  1.00 92.43           O  
ATOM   1340  CG  GLU D  15       0.135  -7.056  15.520  1.00 92.43           C  
ATOM   1341  CD  GLU D  15       1.411  -7.674  16.068  1.00 92.43           C  
ATOM   1342  OE1 GLU D  15       1.333  -8.493  17.012  1.00 92.43           O  
ATOM   1343  OE2 GLU D  15       2.499  -7.335  15.551  1.00 92.43           O  
ATOM   1344  N   LEU D  16      -0.130  -4.526  11.715  1.00 91.25           N  
ATOM   1345  CA  LEU D  16       0.205  -3.417  10.829  1.00 91.25           C  
ATOM   1346  C   LEU D  16      -1.048  -2.648  10.422  1.00 91.25           C  
ATOM   1347  CB  LEU D  16       0.932  -3.928   9.582  1.00 91.25           C  
ATOM   1348  O   LEU D  16      -1.029  -1.418  10.345  1.00 91.25           O  
ATOM   1349  CG  LEU D  16       1.556  -2.864   8.678  1.00 91.25           C  
ATOM   1350  CD1 LEU D  16       2.539  -2.007   9.468  1.00 91.25           C  
ATOM   1351  CD2 LEU D  16       2.246  -3.514   7.484  1.00 91.25           C  
ATOM   1352  N   ILE D  17      -2.131  -3.314  10.203  1.00 90.11           N  
ATOM   1353  CA  ILE D  17      -3.391  -2.683   9.825  1.00 90.11           C  
ATOM   1354  C   ILE D  17      -3.880  -1.785  10.959  1.00 90.11           C  
ATOM   1355  CB  ILE D  17      -4.467  -3.735   9.473  1.00 90.11           C  
ATOM   1356  O   ILE D  17      -4.371  -0.680  10.716  1.00 90.11           O  
ATOM   1357  CG1 ILE D  17      -4.118  -4.435   8.154  1.00 90.11           C  
ATOM   1358  CG2 ILE D  17      -5.852  -3.087   9.400  1.00 90.11           C  
ATOM   1359  CD1 ILE D  17      -5.034  -5.602   7.812  1.00 90.11           C  
ATOM   1360  N   LYS D  18      -3.745  -2.243  12.229  1.00 91.83           N  
ATOM   1361  CA  LYS D  18      -4.119  -1.423  13.378  1.00 91.83           C  
ATOM   1362  C   LYS D  18      -3.287  -0.145  13.435  1.00 91.83           C  
ATOM   1363  CB  LYS D  18      -3.956  -2.212  14.677  1.00 91.83           C  
ATOM   1364  O   LYS D  18      -3.816   0.935  13.709  1.00 91.83           O  
ATOM   1365  CG  LYS D  18      -5.062  -3.227  14.928  1.00 91.83           C  
ATOM   1366  CD  LYS D  18      -4.893  -3.917  16.276  1.00 91.83           C  
ATOM   1367  CE  LYS D  18      -5.932  -5.011  16.479  1.00 91.83           C  
ATOM   1368  NZ  LYS D  18      -5.738  -5.725  17.776  1.00 91.83           N  
ATOM   1369  N   GLU D  19      -1.933  -0.294  13.163  1.00 91.84           N  
ATOM   1370  CA  GLU D  19      -1.054   0.872  13.139  1.00 91.84           C  
ATOM   1371  C   GLU D  19      -1.457   1.845  12.035  1.00 91.84           C  
ATOM   1372  CB  GLU D  19       0.404   0.442  12.954  1.00 91.84           C  
ATOM   1373  O   GLU D  19      -1.442   3.061  12.237  1.00 91.84           O  
ATOM   1374  CG  GLU D  19       1.406   1.572  13.136  1.00 91.84           C  
ATOM   1375  CD  GLU D  19       2.851   1.100  13.128  1.00 91.84           C  
ATOM   1376  OE1 GLU D  19       3.768   1.951  13.192  1.00 91.84           O  
ATOM   1377  OE2 GLU D  19       3.069  -0.130  13.057  1.00 91.84           O  
ATOM   1378  N   ILE D  20      -1.773   1.350  10.841  1.00 89.80           N  
ATOM   1379  CA  ILE D  20      -2.199   2.163   9.707  1.00 89.80           C  
ATOM   1380  C   ILE D  20      -3.463   2.938  10.073  1.00 89.80           C  
ATOM   1381  CB  ILE D  20      -2.446   1.297   8.451  1.00 89.80           C  
ATOM   1382  O   ILE D  20      -3.572   4.132   9.785  1.00 89.80           O  
ATOM   1383  CG1 ILE D  20      -1.117   0.771   7.896  1.00 89.80           C  
ATOM   1384  CG2 ILE D  20      -3.207   2.094   7.387  1.00 89.80           C  
ATOM   1385  CD1 ILE D  20      -1.275  -0.277   6.803  1.00 89.80           C  
ATOM   1386  N   GLU D  21      -4.420   2.313  10.818  1.00 92.09           N  
ATOM   1387  CA  GLU D  21      -5.669   2.954  11.219  1.00 92.09           C  
ATOM   1388  C   GLU D  21      -5.412   4.106  12.186  1.00 92.09           C  
ATOM   1389  CB  GLU D  21      -6.616   1.934  11.855  1.00 92.09           C  
ATOM   1390  O   GLU D  21      -6.060   5.151  12.101  1.00 92.09           O  
ATOM   1391  CG  GLU D  21      -7.227   0.957  10.860  1.00 92.09           C  
ATOM   1392  CD  GLU D  21      -8.071  -0.122  11.519  1.00 92.09           C  
ATOM   1393  OE1 GLU D  21      -8.784  -0.858  10.800  1.00 92.09           O  
ATOM   1394  OE2 GLU D  21      -8.020  -0.230  12.765  1.00 92.09           O  
ATOM   1395  N   GLU D  22      -4.432   3.893  13.053  1.00 91.78           N  
ATOM   1396  CA  GLU D  22      -4.086   4.935  14.016  1.00 91.78           C  
ATOM   1397  C   GLU D  22      -3.499   6.158  13.318  1.00 91.78           C  
ATOM   1398  CB  GLU D  22      -3.099   4.399  15.057  1.00 91.78           C  
ATOM   1399  O   GLU D  22      -3.848   7.294  13.647  1.00 91.78           O  
ATOM   1400  CG  GLU D  22      -3.723   3.438  16.058  1.00 91.78           C  
ATOM   1401  CD  GLU D  22      -2.707   2.807  16.997  1.00 91.78           C  
ATOM   1402  OE1 GLU D  22      -3.102   1.984  17.854  1.00 91.78           O  
ATOM   1403  OE2 GLU D  22      -1.507   3.138  16.874  1.00 91.78           O  
ATOM   1404  N   VAL D  23      -2.623   5.966  12.290  1.00 90.56           N  
ATOM   1405  CA  VAL D  23      -1.980   7.061  11.572  1.00 90.56           C  
ATOM   1406  C   VAL D  23      -3.007   7.782  10.702  1.00 90.56           C  
ATOM   1407  CB  VAL D  23      -0.805   6.557  10.702  1.00 90.56           C  
ATOM   1408  O   VAL D  23      -2.964   9.007  10.567  1.00 90.56           O  
ATOM   1409  CG1 VAL D  23      -0.211   7.701   9.883  1.00 90.56           C  
ATOM   1410  CG2 VAL D  23       0.266   5.909  11.578  1.00 90.56           C  
ATOM   1411  N   ILE D  24      -3.930   7.007  10.155  1.00 88.95           N  
ATOM   1412  CA  ILE D  24      -4.988   7.604   9.347  1.00 88.95           C  
ATOM   1413  C   ILE D  24      -5.846   8.521  10.216  1.00 88.95           C  
ATOM   1414  CB  ILE D  24      -5.867   6.523   8.679  1.00 88.95           C  
ATOM   1415  O   ILE D  24      -6.200   9.628   9.801  1.00 88.95           O  
ATOM   1416  CG1 ILE D  24      -5.087   5.814   7.566  1.00 88.95           C  
ATOM   1417  CG2 ILE D  24      -7.160   7.139   8.135  1.00 88.95           C  
ATOM   1418  CD1 ILE D  24      -5.814   4.618   6.967  1.00 88.95           C  
ATOM   1419  N   LYS D  25      -6.184   8.044  11.479  1.00 91.01           N  
ATOM   1420  CA  LYS D  25      -6.954   8.865  12.409  1.00 91.01           C  
ATOM   1421  C   LYS D  25      -6.206  10.148  12.759  1.00 91.01           C  
ATOM   1422  CB  LYS D  25      -7.271   8.079  13.683  1.00 91.01           C  
ATOM   1423  O   LYS D  25      -6.801  11.227  12.805  1.00 91.01           O  
ATOM   1424  CG  LYS D  25      -8.237   8.787  14.622  1.00 91.01           C  
ATOM   1425  CD  LYS D  25      -8.543   7.940  15.851  1.00 91.01           C  
ATOM   1426  CE  LYS D  25      -9.440   8.681  16.832  1.00 91.01           C  
ATOM   1427  NZ  LYS D  25      -9.640   7.907  18.094  1.00 91.01           N  
ATOM   1428  N   GLU D  26      -4.813  10.037  13.036  1.00 89.56           N  
ATOM   1429  CA  GLU D  26      -3.979  11.201  13.324  1.00 89.56           C  
ATOM   1430  C   GLU D  26      -3.995  12.192  12.165  1.00 89.56           C  
ATOM   1431  CB  GLU D  26      -2.542  10.770  13.629  1.00 89.56           C  
ATOM   1432  O   GLU D  26      -4.083  13.403  12.378  1.00 89.56           O  
ATOM   1433  CG  GLU D  26      -1.629  11.918  14.036  1.00 89.56           C  
ATOM   1434  CD  GLU D  26      -0.203  11.477  14.325  1.00 89.56           C  
ATOM   1435  OE1 GLU D  26       0.677  12.349  14.506  1.00 89.56           O  
ATOM   1436  OE2 GLU D  26       0.036  10.249  14.370  1.00 89.56           O  
ATOM   1437  N   TYR D  27      -3.868  11.643  10.881  1.00 87.83           N  
ATOM   1438  CA  TYR D  27      -3.880  12.468   9.678  1.00 87.83           C  
ATOM   1439  C   TYR D  27      -5.199  13.221   9.547  1.00 87.83           C  
ATOM   1440  CB  TYR D  27      -3.644  11.608   8.433  1.00 87.83           C  
ATOM   1441  O   TYR D  27      -5.211  14.420   9.260  1.00 87.83           O  
ATOM   1442  CG  TYR D  27      -3.508  12.407   7.160  1.00 87.83           C  
ATOM   1443  CD1 TYR D  27      -4.617  12.671   6.359  1.00 87.83           C  
ATOM   1444  CD2 TYR D  27      -2.272  12.899   6.755  1.00 87.83           C  
ATOM   1445  CE1 TYR D  27      -4.497  13.405   5.183  1.00 87.83           C  
ATOM   1446  CE2 TYR D  27      -2.140  13.635   5.582  1.00 87.83           C  
ATOM   1447  OH  TYR D  27      -3.132  14.610   3.641  1.00 87.83           O  
ATOM   1448  CZ  TYR D  27      -3.257  13.882   4.804  1.00 87.83           C  
ATOM   1449  N   GLN D  28      -6.341  12.593   9.861  1.00 88.84           N  
ATOM   1450  CA  GLN D  28      -7.664  13.201   9.761  1.00 88.84           C  
ATOM   1451  C   GLN D  28      -7.850  14.288  10.815  1.00 88.84           C  
ATOM   1452  CB  GLN D  28      -8.755  12.139   9.903  1.00 88.84           C  
ATOM   1453  O   GLN D  28      -8.414  15.347  10.530  1.00 88.84           O  
ATOM   1454  CG  GLN D  28      -8.875  11.215   8.699  1.00 88.84           C  
ATOM   1455  CD  GLN D  28      -9.863  10.086   8.921  1.00 88.84           C  
ATOM   1456  NE2 GLN D  28     -10.342   9.494   7.832  1.00 88.84           N  
ATOM   1457  OE1 GLN D  28     -10.194   9.748  10.062  1.00 88.84           O  
ATOM   1458  N   GLU D  29      -7.344  14.022  12.075  1.00 90.65           N  
ATOM   1459  CA  GLU D  29      -7.447  15.005  13.150  1.00 90.65           C  
ATOM   1460  C   GLU D  29      -6.650  16.265  12.825  1.00 90.65           C  
ATOM   1461  CB  GLU D  29      -6.967  14.406  14.475  1.00 90.65           C  
ATOM   1462  O   GLU D  29      -7.106  17.379  13.089  1.00 90.65           O  
ATOM   1463  CG  GLU D  29      -7.918  13.374  15.063  1.00 90.65           C  
ATOM   1464  CD  GLU D  29      -7.352  12.664  16.284  1.00 90.65           C  
ATOM   1465  OE1 GLU D  29      -8.060  11.819  16.876  1.00 90.65           O  
ATOM   1466  OE2 GLU D  29      -6.193  12.957  16.650  1.00 90.65           O  
ATOM   1467  N   LEU D  30      -5.484  16.085  12.169  1.00 88.26           N  
ATOM   1468  CA  LEU D  30      -4.641  17.209  11.780  1.00 88.26           C  
ATOM   1469  C   LEU D  30      -5.322  18.054  10.709  1.00 88.26           C  
ATOM   1470  CB  LEU D  30      -3.286  16.712  11.270  1.00 88.26           C  
ATOM   1471  O   LEU D  30      -5.254  19.285  10.747  1.00 88.26           O  
ATOM   1472  CG  LEU D  30      -2.312  16.192  12.328  1.00 88.26           C  
ATOM   1473  CD1 LEU D  30      -1.129  15.495  11.664  1.00 88.26           C  
ATOM   1474  CD2 LEU D  30      -1.834  17.331  13.222  1.00 88.26           C  
ATOM   1475  N   LYS D  31      -6.004  17.332   9.758  1.00 85.97           N  
ATOM   1476  CA  LYS D  31      -6.704  18.026   8.681  1.00 85.97           C  
ATOM   1477  C   LYS D  31      -7.876  18.840   9.222  1.00 85.97           C  
ATOM   1478  CB  LYS D  31      -7.199  17.029   7.633  1.00 85.97           C  
ATOM   1479  O   LYS D  31      -8.141  19.947   8.748  1.00 85.97           O  
ATOM   1480  CG  LYS D  31      -7.720  17.678   6.359  1.00 85.97           C  
ATOM   1481  CD  LYS D  31      -8.239  16.638   5.374  1.00 85.97           C  
ATOM   1482  CE  LYS D  31      -8.980  17.287   4.213  1.00 85.97           C  
ATOM   1483  NZ  LYS D  31      -9.549  16.269   3.280  1.00 85.97           N  
ATOM   1484  N   GLU D  32      -8.578  18.316  10.278  1.00 86.82           N  
ATOM   1485  CA  GLU D  32      -9.753  18.971  10.845  1.00 86.82           C  
ATOM   1486  C   GLU D  32      -9.359  20.196  11.666  1.00 86.82           C  
ATOM   1487  CB  GLU D  32     -10.548  17.991  11.712  1.00 86.82           C  
ATOM   1488  O   GLU D  32     -10.100  21.181  11.715  1.00 86.82           O  
ATOM   1489  CG  GLU D  32     -11.306  16.940  10.914  1.00 86.82           C  
ATOM   1490  CD  GLU D  32     -11.989  15.900  11.788  1.00 86.82           C  
ATOM   1491  OE1 GLU D  32     -12.618  14.966  11.241  1.00 86.82           O  
ATOM   1492  OE2 GLU D  32     -11.895  16.022  13.030  1.00 86.82           O  
ATOM   1493  N   ARG D  33      -8.180  20.123  12.321  1.00 82.31           N  
ATOM   1494  CA  ARG D  33      -7.719  21.273  13.093  1.00 82.31           C  
ATOM   1495  C   ARG D  33      -7.465  22.474  12.188  1.00 82.31           C  
ATOM   1496  CB  ARG D  33      -6.448  20.924  13.870  1.00 82.31           C  
ATOM   1497  O   ARG D  33      -7.770  23.610  12.556  1.00 82.31           O  
ATOM   1498  CG  ARG D  33      -6.700  20.119  15.134  1.00 82.31           C  
ATOM   1499  CD  ARG D  33      -5.413  19.865  15.907  1.00 82.31           C  
ATOM   1500  NE  ARG D  33      -5.606  18.877  16.965  1.00 82.31           N  
ATOM   1501  NH1 ARG D  33      -3.428  18.966  17.729  1.00 82.31           N  
ATOM   1502  NH2 ARG D  33      -4.942  17.567  18.731  1.00 82.31           N  
ATOM   1503  CZ  ARG D  33      -4.658  18.472  17.806  1.00 82.31           C  
ATOM   1504  N   GLY D  34      -6.952  22.292  10.877  1.00 76.43           N  
ATOM   1505  CA  GLY D  34      -6.840  23.217   9.760  1.00 76.43           C  
ATOM   1506  C   GLY D  34      -6.308  24.579  10.165  1.00 76.43           C  
ATOM   1507  O   GLY D  34      -6.875  25.609   9.793  1.00 76.43           O  
ATOM   1508  N   ASP D  35      -5.622  24.671  10.808  1.00 71.04           N  
ATOM   1509  CA  ASP D  35      -5.186  26.023  11.146  1.00 71.04           C  
ATOM   1510  C   ASP D  35      -4.283  26.597  10.056  1.00 71.04           C  
ATOM   1511  CB  ASP D  35      -4.457  26.032  12.491  1.00 71.04           C  
ATOM   1512  O   ASP D  35      -3.982  27.792  10.059  1.00 71.04           O  
ATOM   1513  CG  ASP D  35      -3.280  25.073  12.534  1.00 71.04           C  
ATOM   1514  OD1 ASP D  35      -2.644  24.936  13.601  1.00 71.04           O  
ATOM   1515  OD2 ASP D  35      -2.985  24.451  11.491  1.00 71.04           O  
ATOM   1516  N   GLY D  36      -3.775  25.764   9.179  1.00 74.90           N  
ATOM   1517  CA  GLY D  36      -3.022  26.185   8.009  1.00 74.90           C  
ATOM   1518  C   GLY D  36      -1.656  26.751   8.350  1.00 74.90           C  
ATOM   1519  O   GLY D  36      -0.959  27.273   7.478  1.00 74.90           O  
ATOM   1520  N   GLY D  37      -1.339  26.666   9.164  1.00 79.01           N  
ATOM   1521  CA  GLY D  37      -0.042  27.206   9.538  1.00 79.01           C  
ATOM   1522  C   GLY D  37       1.112  26.288   9.182  1.00 79.01           C  
ATOM   1523  O   GLY D  37       0.898  25.155   8.743  1.00 79.01           O  
ATOM   1524  N   GLU D  38       2.309  26.660   9.272  1.00 86.52           N  
ATOM   1525  CA  GLU D  38       3.545  25.955   8.948  1.00 86.52           C  
ATOM   1526  C   GLU D  38       3.692  24.686   9.783  1.00 86.52           C  
ATOM   1527  CB  GLU D  38       4.756  26.868   9.161  1.00 86.52           C  
ATOM   1528  O   GLU D  38       4.148  23.656   9.281  1.00 86.52           O  
ATOM   1529  CG  GLU D  38       6.032  26.358   8.507  1.00 86.52           C  
ATOM   1530  CD  GLU D  38       7.210  27.306   8.672  1.00 86.52           C  
ATOM   1531  OE1 GLU D  38       8.346  26.932   8.302  1.00 86.52           O  
ATOM   1532  OE2 GLU D  38       6.995  28.431   9.175  1.00 86.52           O  
ATOM   1533  N   LYS D  39       3.268  24.890  10.996  1.00 88.95           N  
ATOM   1534  CA  LYS D  39       3.359  23.732  11.880  1.00 88.95           C  
ATOM   1535  C   LYS D  39       2.448  22.604  11.405  1.00 88.95           C  
ATOM   1536  CB  LYS D  39       3.004  24.123  13.315  1.00 88.95           C  
ATOM   1537  O   LYS D  39       2.850  21.439  11.389  1.00 88.95           O  
ATOM   1538  CG  LYS D  39       3.252  23.022  14.336  1.00 88.95           C  
ATOM   1539  CD  LYS D  39       2.934  23.489  15.751  1.00 88.95           C  
ATOM   1540  CE  LYS D  39       3.095  22.363  16.762  1.00 88.95           C  
ATOM   1541  NZ  LYS D  39       2.710  22.795  18.139  1.00 88.95           N  
ATOM   1542  N   GLU D  40       1.264  22.941  11.023  1.00 88.02           N  
ATOM   1543  CA  GLU D  40       0.312  21.957  10.517  1.00 88.02           C  
ATOM   1544  C   GLU D  40       0.831  21.288   9.247  1.00 88.02           C  
ATOM   1545  CB  GLU D  40      -1.046  22.610  10.250  1.00 88.02           C  
ATOM   1546  O   GLU D  40       0.726  20.070   9.093  1.00 88.02           O  
ATOM   1547  CG  GLU D  40      -2.105  21.642   9.743  1.00 88.02           C  
ATOM   1548  CD  GLU D  40      -3.399  22.328   9.333  1.00 88.02           C  
ATOM   1549  OE1 GLU D  40      -4.288  21.657   8.762  1.00 88.02           O  
ATOM   1550  OE2 GLU D  40      -3.524  23.548   9.583  1.00 88.02           O  
ATOM   1551  N   GLU D  41       1.398  22.081   8.430  1.00 86.86           N  
ATOM   1552  CA  GLU D  41       1.919  21.559   7.170  1.00 86.86           C  
ATOM   1553  C   GLU D  41       3.018  20.528   7.413  1.00 86.86           C  
ATOM   1554  CB  GLU D  41       2.449  22.697   6.294  1.00 86.86           C  
ATOM   1555  O   GLU D  41       3.038  19.472   6.777  1.00 86.86           O  
ATOM   1556  CG  GLU D  41       2.804  22.268   4.878  1.00 86.86           C  
ATOM   1557  CD  GLU D  41       3.222  23.428   3.987  1.00 86.86           C  
ATOM   1558  OE1 GLU D  41       3.584  23.191   2.812  1.00 86.86           O  
ATOM   1559  OE2 GLU D  41       3.187  24.582   4.468  1.00 86.86           O  
ATOM   1560  N   LYS D  42       3.888  20.873   8.357  1.00 88.38           N  
ATOM   1561  CA  LYS D  42       4.973  19.954   8.690  1.00 88.38           C  
ATOM   1562  C   LYS D  42       4.433  18.658   9.286  1.00 88.38           C  
ATOM   1563  CB  LYS D  42       5.952  20.611   9.664  1.00 88.38           C  
ATOM   1564  O   LYS D  42       4.900  17.569   8.945  1.00 88.38           O  
ATOM   1565  CG  LYS D  42       7.221  19.805   9.904  1.00 88.38           C  
ATOM   1566  CD  LYS D  42       8.170  20.527  10.852  1.00 88.38           C  
ATOM   1567  CE  LYS D  42       9.370  19.660  11.210  1.00 88.38           C  
ATOM   1568  NZ  LYS D  42      10.291  20.354  12.159  1.00 88.38           N  
ATOM   1569  N   GLU D  43       3.465  18.722  10.140  1.00 89.99           N  
ATOM   1570  CA  GLU D  43       2.875  17.547  10.776  1.00 89.99           C  
ATOM   1571  C   GLU D  43       2.152  16.673   9.756  1.00 89.99           C  
ATOM   1572  CB  GLU D  43       1.911  17.965  11.889  1.00 89.99           C  
ATOM   1573  O   GLU D  43       2.202  15.444   9.838  1.00 89.99           O  
ATOM   1574  CG  GLU D  43       2.603  18.512  13.129  1.00 89.99           C  
ATOM   1575  CD  GLU D  43       1.632  18.959  14.210  1.00 89.99           C  
ATOM   1576  OE1 GLU D  43       2.061  19.149  15.371  1.00 89.99           O  
ATOM   1577  OE2 GLU D  43       0.432  19.121  13.894  1.00 89.99           O  
ATOM   1578  N   LEU D  44       1.504  17.354   8.752  1.00 88.13           N  
ATOM   1579  CA  LEU D  44       0.804  16.616   7.706  1.00 88.13           C  
ATOM   1580  C   LEU D  44       1.790  15.855   6.825  1.00 88.13           C  
ATOM   1581  CB  LEU D  44      -0.035  17.566   6.849  1.00 88.13           C  
ATOM   1582  O   LEU D  44       1.542  14.703   6.460  1.00 88.13           O  
ATOM   1583  CG  LEU D  44      -1.374  18.010   7.441  1.00 88.13           C  
ATOM   1584  CD1 LEU D  44      -1.961  19.157   6.625  1.00 88.13           C  
ATOM   1585  CD2 LEU D  44      -2.347  16.837   7.500  1.00 88.13           C  
ATOM   1586  N   ILE D  45       2.920  16.532   6.509  1.00 87.57           N  
ATOM   1587  CA  ILE D  45       3.949  15.898   5.693  1.00 87.57           C  
ATOM   1588  C   ILE D  45       4.512  14.682   6.426  1.00 87.57           C  
ATOM   1589  CB  ILE D  45       5.084  16.888   5.347  1.00 87.57           C  
ATOM   1590  O   ILE D  45       4.674  13.613   5.833  1.00 87.57           O  
ATOM   1591  CG1 ILE D  45       4.588  17.942   4.351  1.00 87.57           C  
ATOM   1592  CG2 ILE D  45       6.301  16.141   4.792  1.00 87.57           C  
ATOM   1593  CD1 ILE D  45       5.568  19.084   4.118  1.00 87.57           C  
ATOM   1594  N   GLN D  46       4.741  14.770   7.764  1.00 89.82           N  
ATOM   1595  CA  GLN D  46       5.281  13.673   8.560  1.00 89.82           C  
ATOM   1596  C   GLN D  46       4.291  12.515   8.644  1.00 89.82           C  
ATOM   1597  CB  GLN D  46       5.644  14.156   9.965  1.00 89.82           C  
ATOM   1598  O   GLN D  46       4.681  11.349   8.551  1.00 89.82           O  
ATOM   1599  CG  GLN D  46       6.894  15.023  10.013  1.00 89.82           C  
ATOM   1600  CD  GLN D  46       7.182  15.562  11.402  1.00 89.82           C  
ATOM   1601  NE2 GLN D  46       8.425  15.969  11.635  1.00 89.82           N  
ATOM   1602  OE1 GLN D  46       6.294  15.612  12.259  1.00 89.82           O  
ATOM   1603  N   ALA D  47       2.991  12.896   8.871  1.00 89.12           N  
ATOM   1604  CA  ALA D  47       1.960  11.863   8.925  1.00 89.12           C  
ATOM   1605  C   ALA D  47       1.853  11.125   7.593  1.00 89.12           C  
ATOM   1606  CB  ALA D  47       0.613  12.475   9.301  1.00 89.12           C  
ATOM   1607  O   ALA D  47       1.703   9.901   7.565  1.00 89.12           O  
ATOM   1608  N   ASN D  48       1.969  11.843   6.421  1.00 88.09           N  
ATOM   1609  CA  ASN D  48       1.929  11.237   5.094  1.00 88.09           C  
ATOM   1610  C   ASN D  48       3.109  10.295   4.873  1.00 88.09           C  
ATOM   1611  CB  ASN D  48       1.900  12.317   4.011  1.00 88.09           C  
ATOM   1612  O   ASN D  48       2.945   9.207   4.318  1.00 88.09           O  
ATOM   1613  CG  ASN D  48       1.420  11.790   2.673  1.00 88.09           C  
ATOM   1614  ND2 ASN D  48       0.313  12.336   2.184  1.00 88.09           N  
ATOM   1615  OD1 ASN D  48       2.038  10.900   2.085  1.00 88.09           O  
ATOM   1616  N   LEU D  49       4.251  10.767   5.290  1.00 89.87           N  
ATOM   1617  CA  LEU D  49       5.441   9.931   5.173  1.00 89.87           C  
ATOM   1618  C   LEU D  49       5.272   8.631   5.953  1.00 89.87           C  
ATOM   1619  CB  LEU D  49       6.677  10.683   5.675  1.00 89.87           C  
ATOM   1620  O   LEU D  49       5.628   7.557   5.462  1.00 89.87           O  
ATOM   1621  CG  LEU D  49       8.017   9.961   5.528  1.00 89.87           C  
ATOM   1622  CD1 LEU D  49       8.283   9.632   4.063  1.00 89.87           C  
ATOM   1623  CD2 LEU D  49       9.147  10.807   6.105  1.00 89.87           C  
ATOM   1624  N   ARG D  50       4.755   8.662   7.191  1.00 90.71           N  
ATOM   1625  CA  ARG D  50       4.518   7.474   8.004  1.00 90.71           C  
ATOM   1626  C   ARG D  50       3.547   6.522   7.313  1.00 90.71           C  
ATOM   1627  CB  ARG D  50       3.978   7.864   9.382  1.00 90.71           C  
ATOM   1628  O   ARG D  50       3.760   5.308   7.304  1.00 90.71           O  
ATOM   1629  CG  ARG D  50       5.042   8.387  10.334  1.00 90.71           C  
ATOM   1630  CD  ARG D  50       4.446   8.803  11.672  1.00 90.71           C  
ATOM   1631  NE  ARG D  50       5.422   9.501  12.503  1.00 90.71           N  
ATOM   1632  NH1 ARG D  50       4.075   9.584  14.378  1.00 90.71           N  
ATOM   1633  NH2 ARG D  50       6.180  10.489  14.433  1.00 90.71           N  
ATOM   1634  CZ  ARG D  50       5.223   9.857  13.769  1.00 90.71           C  
ATOM   1635  N   LEU D  51       2.409   7.093   6.654  1.00 89.51           N  
ATOM   1636  CA  LEU D  51       1.418   6.281   5.957  1.00 89.51           C  
ATOM   1637  C   LEU D  51       2.050   5.543   4.782  1.00 89.51           C  
ATOM   1638  CB  LEU D  51       0.260   7.153   5.465  1.00 89.51           C  
ATOM   1639  O   LEU D  51       1.775   4.360   4.566  1.00 89.51           O  
ATOM   1640  CG  LEU D  51      -0.786   7.545   6.509  1.00 89.51           C  
ATOM   1641  CD1 LEU D  51      -1.749   8.578   5.934  1.00 89.51           C  
ATOM   1642  CD2 LEU D  51      -1.543   6.314   6.996  1.00 89.51           C  
ATOM   1643  N   LEU D  52       2.951   6.246   4.033  1.00 90.46           N  
ATOM   1644  CA  LEU D  52       3.603   5.648   2.873  1.00 90.46           C  
ATOM   1645  C   LEU D  52       4.540   4.522   3.297  1.00 90.46           C  
ATOM   1646  CB  LEU D  52       4.382   6.709   2.090  1.00 90.46           C  
ATOM   1647  O   LEU D  52       4.604   3.481   2.638  1.00 90.46           O  
ATOM   1648  CG  LEU D  52       3.548   7.700   1.278  1.00 90.46           C  
ATOM   1649  CD1 LEU D  52       4.420   8.855   0.795  1.00 90.46           C  
ATOM   1650  CD2 LEU D  52       2.882   6.999   0.099  1.00 90.46           C  
ATOM   1651  N   LYS D  53       5.208   4.681   4.416  1.00 91.80           N  
ATOM   1652  CA  LYS D  53       6.082   3.632   4.932  1.00 91.80           C  
ATOM   1653  C   LYS D  53       5.279   2.406   5.358  1.00 91.80           C  
ATOM   1654  CB  LYS D  53       6.907   4.153   6.110  1.00 91.80           C  
ATOM   1655  O   LYS D  53       5.687   1.271   5.103  1.00 91.80           O  
ATOM   1656  CG  LYS D  53       8.028   5.101   5.710  1.00 91.80           C  
ATOM   1657  CD  LYS D  53       8.809   5.587   6.924  1.00 91.80           C  
ATOM   1658  CE  LYS D  53       9.971   6.484   6.519  1.00 91.80           C  
ATOM   1659  NZ  LYS D  53      10.710   7.005   7.709  1.00 91.80           N  
ATOM   1660  N   LEU D  54       4.168   2.644   6.092  1.00 91.60           N  
ATOM   1661  CA  LEU D  54       3.312   1.541   6.516  1.00 91.60           C  
ATOM   1662  C   LEU D  54       2.742   0.801   5.311  1.00 91.60           C  
ATOM   1663  CB  LEU D  54       2.172   2.056   7.399  1.00 91.60           C  
ATOM   1664  O   LEU D  54       2.633  -0.428   5.326  1.00 91.60           O  
ATOM   1665  CG  LEU D  54       2.551   2.475   8.820  1.00 91.60           C  
ATOM   1666  CD1 LEU D  54       1.388   3.204   9.486  1.00 91.60           C  
ATOM   1667  CD2 LEU D  54       2.969   1.261   9.642  1.00 91.60           C  
ATOM   1668  N   HIS D  55       2.366   1.615   4.244  1.00 89.90           N  
ATOM   1669  CA  HIS D  55       1.887   1.005   3.009  1.00 89.90           C  
ATOM   1670  C   HIS D  55       2.929   0.059   2.422  1.00 89.90           C  
ATOM   1671  CB  HIS D  55       1.521   2.082   1.986  1.00 89.90           C  
ATOM   1672  O   HIS D  55       2.603  -1.066   2.033  1.00 89.90           O  
ATOM   1673  CG  HIS D  55       1.151   1.535   0.644  1.00 89.90           C  
ATOM   1674  CD2 HIS D  55      -0.040   1.124   0.149  1.00 89.90           C  
ATOM   1675  ND1 HIS D  55       2.072   1.357  -0.366  1.00 89.90           N  
ATOM   1676  CE1 HIS D  55       1.460   0.860  -1.428  1.00 89.90           C  
ATOM   1677  NE2 HIS D  55       0.178   0.709  -1.142  1.00 89.90           N  
ATOM   1678  N   THR D  56       4.131   0.491   2.313  1.00 92.51           N  
ATOM   1679  CA  THR D  56       5.209  -0.324   1.765  1.00 92.51           C  
ATOM   1680  C   THR D  56       5.428  -1.573   2.614  1.00 92.51           C  
ATOM   1681  CB  THR D  56       6.522   0.475   1.674  1.00 92.51           C  
ATOM   1682  O   THR D  56       5.615  -2.668   2.080  1.00 92.51           O  
ATOM   1683  CG2 THR D  56       7.647  -0.380   1.099  1.00 92.51           C  
ATOM   1684  OG1 THR D  56       6.323   1.615   0.828  1.00 92.51           O  
ATOM   1685  N   ARG D  57       5.415  -1.447   3.909  1.00 92.76           N  
ATOM   1686  CA  ARG D  57       5.572  -2.589   4.804  1.00 92.76           C  
ATOM   1687  C   ARG D  57       4.444  -3.596   4.609  1.00 92.76           C  
ATOM   1688  CB  ARG D  57       5.617  -2.128   6.262  1.00 92.76           C  
ATOM   1689  O   ARG D  57       4.678  -4.807   4.610  1.00 92.76           O  
ATOM   1690  CG  ARG D  57       6.932  -1.479   6.663  1.00 92.76           C  
ATOM   1691  CD  ARG D  57       6.868  -0.894   8.067  1.00 92.76           C  
ATOM   1692  NE  ARG D  57       6.827  -1.940   9.085  1.00 92.76           N  
ATOM   1693  NH1 ARG D  57       6.357  -0.505  10.834  1.00 92.76           N  
ATOM   1694  NH2 ARG D  57       6.571  -2.755  11.217  1.00 92.76           N  
ATOM   1695  CZ  ARG D  57       6.585  -1.731  10.377  1.00 92.76           C  
ATOM   1696  N   LEU D  58       3.172  -3.103   4.517  1.00 91.83           N  
ATOM   1697  CA  LEU D  58       2.027  -3.977   4.289  1.00 91.83           C  
ATOM   1698  C   LEU D  58       2.184  -4.749   2.983  1.00 91.83           C  
ATOM   1699  CB  LEU D  58       0.729  -3.165   4.262  1.00 91.83           C  
ATOM   1700  O   LEU D  58       1.905  -5.949   2.929  1.00 91.83           O  
ATOM   1701  CG  LEU D  58      -0.563  -3.958   4.060  1.00 91.83           C  
ATOM   1702  CD1 LEU D  58      -0.738  -4.979   5.179  1.00 91.83           C  
ATOM   1703  CD2 LEU D  58      -1.762  -3.019   3.993  1.00 91.83           C  
ATOM   1704  N   LEU D  59       2.639  -4.048   1.881  1.00 91.40           N  
ATOM   1705  CA  LEU D  59       2.842  -4.698   0.591  1.00 91.40           C  
ATOM   1706  C   LEU D  59       3.890  -5.801   0.698  1.00 91.40           C  
ATOM   1707  CB  LEU D  59       3.268  -3.674  -0.464  1.00 91.40           C  
ATOM   1708  O   LEU D  59       3.736  -6.869   0.100  1.00 91.40           O  
ATOM   1709  CG  LEU D  59       2.175  -2.737  -0.980  1.00 91.40           C  
ATOM   1710  CD1 LEU D  59       2.745  -1.777  -2.018  1.00 91.40           C  
ATOM   1711  CD2 LEU D  59       1.016  -3.537  -1.564  1.00 91.40           C  
ATOM   1712  N   LYS D  60       4.906  -5.568   1.520  1.00 92.31           N  
ATOM   1713  CA  LYS D  60       5.952  -6.568   1.710  1.00 92.31           C  
ATOM   1714  C   LYS D  60       5.404  -7.813   2.401  1.00 92.31           C  
ATOM   1715  CB  LYS D  60       7.110  -5.986   2.522  1.00 92.31           C  
ATOM   1716  O   LYS D  60       5.735  -8.938   2.020  1.00 92.31           O  
ATOM   1717  CG  LYS D  60       8.016  -5.055   1.730  1.00 92.31           C  
ATOM   1718  CD  LYS D  60       9.149  -4.510   2.590  1.00 92.31           C  
ATOM   1719  CE  LYS D  60      10.100  -3.642   1.778  1.00 92.31           C  
ATOM   1720  NZ  LYS D  60      11.184  -3.064   2.628  1.00 92.31           N  
ATOM   1721  N   LEU D  61       4.594  -7.640   3.409  1.00 91.11           N  
ATOM   1722  CA  LEU D  61       3.987  -8.771   4.103  1.00 91.11           C  
ATOM   1723  C   LEU D  61       3.040  -9.530   3.180  1.00 91.11           C  
ATOM   1724  CB  LEU D  61       3.233  -8.294   5.347  1.00 91.11           C  
ATOM   1725  O   LEU D  61       3.000 -10.763   3.203  1.00 91.11           O  
ATOM   1726  CG  LEU D  61       4.092  -7.845   6.530  1.00 91.11           C  
ATOM   1727  CD1 LEU D  61       3.213  -7.260   7.631  1.00 91.11           C  
ATOM   1728  CD2 LEU D  61       4.920  -9.009   7.062  1.00 91.11           C  
ATOM   1729  N   TYR D  62       2.247  -8.818   2.382  1.00 90.41           N  
ATOM   1730  CA  TYR D  62       1.355  -9.436   1.408  1.00 90.41           C  
ATOM   1731  C   TYR D  62       2.139 -10.273   0.405  1.00 90.41           C  
ATOM   1732  CB  TYR D  62       0.540  -8.368   0.672  1.00 90.41           C  
ATOM   1733  O   TYR D  62       1.714 -11.371   0.036  1.00 90.41           O  
ATOM   1734  CG  TYR D  62      -0.481  -8.935  -0.284  1.00 90.41           C  
ATOM   1735  CD1 TYR D  62      -0.458  -8.603  -1.637  1.00 90.41           C  
ATOM   1736  CD2 TYR D  62      -1.471  -9.804   0.163  1.00 90.41           C  
ATOM   1737  CE1 TYR D  62      -1.398  -9.122  -2.521  1.00 90.41           C  
ATOM   1738  CE2 TYR D  62      -2.416 -10.329  -0.713  1.00 90.41           C  
ATOM   1739  OH  TYR D  62      -3.304 -10.500  -2.922  1.00 90.41           O  
ATOM   1740  CZ  TYR D  62      -2.371  -9.983  -2.051  1.00 90.41           C  
ATOM   1741  N   LEU D  63       3.307  -9.663  -0.023  1.00 91.13           N  
ATOM   1742  CA  LEU D  63       4.173 -10.391  -0.943  1.00 91.13           C  
ATOM   1743  C   LEU D  63       4.642 -11.703  -0.323  1.00 91.13           C  
ATOM   1744  CB  LEU D  63       5.382  -9.536  -1.332  1.00 91.13           C  
ATOM   1745  O   LEU D  63       4.657 -12.740  -0.991  1.00 91.13           O  
ATOM   1746  CG  LEU D  63       6.307 -10.117  -2.402  1.00 91.13           C  
ATOM   1747  CD1 LEU D  63       5.555 -10.283  -3.719  1.00 91.13           C  
ATOM   1748  CD2 LEU D  63       7.533  -9.230  -2.589  1.00 91.13           C  
ATOM   1749  N   GLU D  64       5.056 -11.722   0.927  1.00 90.52           N  
ATOM   1750  CA  GLU D  64       5.478 -12.931   1.628  1.00 90.52           C  
ATOM   1751  C   GLU D  64       4.344 -13.949   1.704  1.00 90.52           C  
ATOM   1752  CB  GLU D  64       5.974 -12.591   3.036  1.00 90.52           C  
ATOM   1753  O   GLU D  64       4.570 -15.150   1.544  1.00 90.52           O  
ATOM   1754  CG  GLU D  64       7.311 -11.864   3.058  1.00 90.52           C  
ATOM   1755  CD  GLU D  64       7.827 -11.598   4.463  1.00 90.52           C  
ATOM   1756  OE1 GLU D  64       8.891 -10.956   4.608  1.00 90.52           O  
ATOM   1757  OE2 GLU D  64       7.161 -12.037   5.427  1.00 90.52           O  
ATOM   1758  N   LEU D  65       3.122 -13.474   1.963  1.00 89.04           N  
ATOM   1759  CA  LEU D  65       1.952 -14.345   1.995  1.00 89.04           C  
ATOM   1760  C   LEU D  65       1.738 -15.017   0.644  1.00 89.04           C  
ATOM   1761  CB  LEU D  65       0.704 -13.551   2.387  1.00 89.04           C  
ATOM   1762  O   LEU D  65       1.500 -16.225   0.577  1.00 89.04           O  
ATOM   1763  CG  LEU D  65      -0.616 -14.323   2.395  1.00 89.04           C  
ATOM   1764  CD1 LEU D  65      -0.559 -15.461   3.409  1.00 89.04           C  
ATOM   1765  CD2 LEU D  65      -1.782 -13.388   2.698  1.00 89.04           C  
ATOM   1766  N   LEU D  66       1.806 -14.183  -0.461  1.00 88.92           N  
ATOM   1767  CA  LEU D  66       1.626 -14.722  -1.805  1.00 88.92           C  
ATOM   1768  C   LEU D  66       2.670 -15.792  -2.106  1.00 88.92           C  
ATOM   1769  CB  LEU D  66       1.710 -13.603  -2.847  1.00 88.92           C  
ATOM   1770  O   LEU D  66       2.350 -16.831  -2.687  1.00 88.92           O  
ATOM   1771  CG  LEU D  66       0.552 -12.604  -2.864  1.00 88.92           C  
ATOM   1772  CD1 LEU D  66       0.833 -11.484  -3.860  1.00 88.92           C  
ATOM   1773  CD2 LEU D  66      -0.758 -13.309  -3.199  1.00 88.92           C  
ATOM   1774  N   LYS D  67       3.876 -15.582  -1.680  1.00 89.99           N  
ATOM   1775  CA  LYS D  67       4.951 -16.542  -1.916  1.00 89.99           C  
ATOM   1776  C   LYS D  67       4.701 -17.843  -1.159  1.00 89.99           C  
ATOM   1777  CB  LYS D  67       6.300 -15.949  -1.506  1.00 89.99           C  
ATOM   1778  O   LYS D  67       4.984 -18.929  -1.671  1.00 89.99           O  
ATOM   1779  CG  LYS D  67       6.819 -14.879  -2.456  1.00 89.99           C  
ATOM   1780  CD  LYS D  67       8.152 -14.311  -1.983  1.00 89.99           C  
ATOM   1781  CE  LYS D  67       8.708 -13.293  -2.969  1.00 89.99           C  
ATOM   1782  NZ  LYS D  67       9.970 -12.670  -2.469  1.00 89.99           N  
ATOM   1783  N   LEU D  68       4.217 -17.700   0.077  1.00 86.81           N  
ATOM   1784  CA  LEU D  68       3.883 -18.880   0.866  1.00 86.81           C  
ATOM   1785  C   LEU D  68       2.791 -19.699   0.185  1.00 86.81           C  
ATOM   1786  CB  LEU D  68       3.432 -18.476   2.272  1.00 86.81           C  
ATOM   1787  O   LEU D  68       2.866 -20.929   0.143  1.00 86.81           O  
ATOM   1788  CG  LEU D  68       3.245 -19.613   3.278  1.00 86.81           C  
ATOM   1789  CD1 LEU D  68       4.589 -20.249   3.615  1.00 86.81           C  
ATOM   1790  CD2 LEU D  68       2.558 -19.103   4.540  1.00 86.81           C  
ATOM   1791  N   ILE D  69       1.719 -18.994  -0.340  1.00 84.00           N  
ATOM   1792  CA  ILE D  69       0.588 -19.638  -0.999  1.00 84.00           C  
ATOM   1793  C   ILE D  69       1.060 -20.330  -2.276  1.00 84.00           C  
ATOM   1794  CB  ILE D  69      -0.532 -18.623  -1.321  1.00 84.00           C  
ATOM   1795  O   ILE D  69       0.639 -21.449  -2.575  1.00 84.00           O  
ATOM   1796  CG1 ILE D  69      -1.159 -18.091  -0.028  1.00 84.00           C  
ATOM   1797  CG2 ILE D  69      -1.594 -19.259  -2.223  1.00 84.00           C  
ATOM   1798  CD1 ILE D  69      -2.128 -16.936  -0.240  1.00 84.00           C  
ATOM   1799  N   ILE D  70       1.961 -19.698  -3.095  1.00 86.08           N  
ATOM   1800  CA  ILE D  70       2.462 -20.240  -4.353  1.00 86.08           C  
ATOM   1801  C   ILE D  70       3.303 -21.485  -4.080  1.00 86.08           C  
ATOM   1802  CB  ILE D  70       3.291 -19.192  -5.130  1.00 86.08           C  
ATOM   1803  O   ILE D  70       3.237 -22.463  -4.828  1.00 86.08           O  
ATOM   1804  CG1 ILE D  70       2.385 -18.063  -5.634  1.00 86.08           C  
ATOM   1805  CG2 ILE D  70       4.042 -19.851  -6.290  1.00 86.08           C  
ATOM   1806  CD1 ILE D  70       3.141 -16.882  -6.227  1.00 86.08           C  
ATOM   1807  N   LYS D  71       4.122 -21.453  -2.967  1.00 84.63           N  
ATOM   1808  CA  LYS D  71       4.988 -22.571  -2.607  1.00 84.63           C  
ATOM   1809  C   LYS D  71       4.169 -23.806  -2.243  1.00 84.63           C  
ATOM   1810  CB  LYS D  71       5.904 -22.188  -1.444  1.00 84.63           C  
ATOM   1811  O   LYS D  71       4.570 -24.933  -2.541  1.00 84.63           O  
ATOM   1812  CG  LYS D  71       7.040 -23.171  -1.201  1.00 84.63           C  
ATOM   1813  CD  LYS D  71       7.940 -22.714  -0.060  1.00 84.63           C  
ATOM   1814  CE  LYS D  71       8.944 -23.792   0.327  1.00 84.63           C  
ATOM   1815  NZ  LYS D  71       9.791 -23.371   1.483  1.00 84.63           N  
ATOM   1816  N   GLN D  72       3.044 -23.609  -1.624  1.00 77.57           N  
ATOM   1817  CA  GLN D  72       2.232 -24.727  -1.156  1.00 77.57           C  
ATOM   1818  C   GLN D  72       1.395 -25.311  -2.290  1.00 77.57           C  
ATOM   1819  CB  GLN D  72       1.324 -24.286  -0.007  1.00 77.57           C  
ATOM   1820  O   GLN D  72       0.995 -26.476  -2.236  1.00 77.57           O  
ATOM   1821  CG  GLN D  72       2.068 -24.002   1.291  1.00 77.57           C  
ATOM   1822  CD  GLN D  72       1.135 -23.755   2.461  1.00 77.57           C  
ATOM   1823  NE2 GLN D  72       1.698 -23.669   3.661  1.00 77.57           N  
ATOM   1824  OE1 GLN D  72      -0.083 -23.642   2.288  1.00 77.57           O  
ATOM   1825  N   GLY D  73       0.927 -24.357  -3.200  1.00 65.55           N  
ATOM   1826  CA  GLY D  73       0.165 -24.977  -4.273  1.00 65.55           C  
ATOM   1827  C   GLY D  73       1.040 -25.593  -5.347  1.00 65.55           C  
ATOM   1828  O   GLY D  73       0.680 -26.614  -5.939  1.00 65.55           O  
TER    1829      GLY D  73                                                      
ENDMDL                                                                          
END                                                                             
