# Supplementary material for: De novo design of obligate ABC-type heterotrimeric proteins
Source: Nat Struct Mol Biol. 2022 Dec 15;29(12):1266–76. doi: 10.1038/s41594-022-00879-4 (PMC9758053; doi:10.1038/s41594-022-00879-4)
Supplement: Supplementary file 4 — This compressed file contains all PDB files and scripts used in our design protocols and analyses, as well as the final design model outputs. [file 41594_2022_879_MOESM4_ESM.zip › source_data/pdbs/AF-Multimer for base_pdbs/DHT05/DHT05_AF-Mult_model1.pdb]

MODEL     1                                                                     
ATOM      1  N   PRO B   1       7.083 -21.127 -19.974  1.00 52.93           N  
ATOM      2  CA  PRO B   1       7.057 -19.954 -20.851  1.00 52.93           C  
ATOM      3  C   PRO B   1       5.732 -19.198 -20.786  1.00 52.93           C  
ATOM      4  CB  PRO B   1       7.277 -20.550 -22.243  1.00 52.93           C  
ATOM      5  O   PRO B   1       5.716 -17.966 -20.844  1.00 52.93           O  
ATOM      6  CG  PRO B   1       7.669 -21.971 -21.993  1.00 52.93           C  
ATOM      7  CD  PRO B   1       7.365 -22.304 -20.561  1.00 52.93           C  
ATOM      8  N   GLU B   2       4.965 -20.007 -20.916  1.00 68.86           N  
ATOM      9  CA  GLU B   2       3.622 -19.437 -20.875  1.00 68.86           C  
ATOM     10  C   GLU B   2       3.370 -18.712 -19.556  1.00 68.86           C  
ATOM     11  CB  GLU B   2       2.568 -20.527 -21.086  1.00 68.86           C  
ATOM     12  O   GLU B   2       2.740 -17.653 -19.534  1.00 68.86           O  
ATOM     13  CG  GLU B   2       2.305 -20.854 -22.549  1.00 68.86           C  
ATOM     14  CD  GLU B   2       1.220 -21.900 -22.744  1.00 68.86           C  
ATOM     15  OE1 GLU B   2       0.896 -22.229 -23.908  1.00 68.86           O  
ATOM     16  OE2 GLU B   2       0.688 -22.395 -21.725  1.00 68.86           O  
ATOM     17  N   GLU B   3       3.992 -19.170 -18.709  1.00 71.84           N  
ATOM     18  CA  GLU B   3       3.857 -18.582 -17.379  1.00 71.84           C  
ATOM     19  C   GLU B   3       4.588 -17.245 -17.290  1.00 71.84           C  
ATOM     20  CB  GLU B   3       4.383 -19.542 -16.310  1.00 71.84           C  
ATOM     21  O   GLU B   3       4.086 -16.296 -16.685  1.00 71.84           O  
ATOM     22  CG  GLU B   3       3.414 -20.662 -15.959  1.00 71.84           C  
ATOM     23  CD  GLU B   3       3.978 -21.649 -14.949  1.00 71.84           C  
ATOM     24  OE1 GLU B   3       3.285 -22.635 -14.612  1.00 71.84           O  
ATOM     25  OE2 GLU B   3       5.121 -21.432 -14.489  1.00 71.84           O  
ATOM     26  N   LYS B   4       5.579 -17.328 -17.862  1.00 71.70           N  
ATOM     27  CA  LYS B   4       6.364 -16.097 -17.884  1.00 71.70           C  
ATOM     28  C   LYS B   4       5.639 -14.997 -18.653  1.00 71.70           C  
ATOM     29  CB  LYS B   4       7.740 -16.349 -18.501  1.00 71.70           C  
ATOM     30  O   LYS B   4       5.683 -13.828 -18.263  1.00 71.70           O  
ATOM     31  CG  LYS B   4       8.733 -17.006 -17.553  1.00 71.70           C  
ATOM     32  CD  LYS B   4      10.117 -17.113 -18.180  1.00 71.70           C  
ATOM     33  CE  LYS B   4      11.083 -17.869 -17.278  1.00 71.70           C  
ATOM     34  NZ  LYS B   4      12.438 -17.989 -17.894  1.00 71.70           N  
ATOM     35  N   LYS B   5       5.050 -15.521 -19.785  1.00 74.39           N  
ATOM     36  CA  LYS B   5       4.281 -14.562 -20.574  1.00 74.39           C  
ATOM     37  C   LYS B   5       3.110 -14.004 -19.771  1.00 74.39           C  
ATOM     38  CB  LYS B   5       3.772 -15.212 -21.861  1.00 74.39           C  
ATOM     39  O   LYS B   5       2.811 -12.811 -19.847  1.00 74.39           O  
ATOM     40  CG  LYS B   5       4.807 -15.271 -22.976  1.00 74.39           C  
ATOM     41  CD  LYS B   5       4.214 -15.838 -24.259  1.00 74.39           C  
ATOM     42  CE  LYS B   5       5.281 -16.050 -25.324  1.00 74.39           C  
ATOM     43  NZ  LYS B   5       4.709 -16.629 -26.576  1.00 74.39           N  
ATOM     44  N   GLU B   6       2.572 -14.847 -19.110  1.00 73.84           N  
ATOM     45  CA  GLU B   6       1.439 -14.439 -18.285  1.00 73.84           C  
ATOM     46  C   GLU B   6       1.877 -13.481 -17.181  1.00 73.84           C  
ATOM     47  CB  GLU B   6       0.749 -15.662 -17.676  1.00 73.84           C  
ATOM     48  O   GLU B   6       1.187 -12.501 -16.893  1.00 73.84           O  
ATOM     49  CG  GLU B   6      -0.597 -15.354 -17.036  1.00 73.84           C  
ATOM     50  CD  GLU B   6      -1.329 -16.595 -16.550  1.00 73.84           C  
ATOM     51  OE1 GLU B   6      -2.435 -16.463 -15.980  1.00 73.84           O  
ATOM     52  OE2 GLU B   6      -0.791 -17.708 -16.740  1.00 73.84           O  
ATOM     53  N   ILE B   7       2.898 -13.651 -16.725  1.00 69.27           N  
ATOM     54  CA  ILE B   7       3.428 -12.809 -15.659  1.00 69.27           C  
ATOM     55  C   ILE B   7       3.759 -11.424 -16.211  1.00 69.27           C  
ATOM     56  CB  ILE B   7       4.680 -13.440 -15.010  1.00 69.27           C  
ATOM     57  O   ILE B   7       3.461 -10.409 -15.578  1.00 69.27           O  
ATOM     58  CG1 ILE B   7       4.300 -14.708 -14.237  1.00 69.27           C  
ATOM     59  CG2 ILE B   7       5.381 -12.431 -14.094  1.00 69.27           C  
ATOM     60  CD1 ILE B   7       5.493 -15.496 -13.714  1.00 69.27           C  
ATOM     61  N   LYS B   8       4.359 -11.597 -17.287  1.00 73.11           N  
ATOM     62  CA  LYS B   8       4.677 -10.328 -17.935  1.00 73.11           C  
ATOM     63  C   LYS B   8       3.412  -9.519 -18.210  1.00 73.11           C  
ATOM     64  CB  LYS B   8       5.439 -10.567 -19.239  1.00 73.11           C  
ATOM     65  O   LYS B   8       3.385  -8.306 -17.991  1.00 73.11           O  
ATOM     66  CG  LYS B   8       6.095  -9.319 -19.811  1.00 73.11           C  
ATOM     67  CD  LYS B   8       6.916  -9.637 -21.053  1.00 73.11           C  
ATOM     68  CE  LYS B   8       7.444  -8.372 -21.716  1.00 73.11           C  
ATOM     69  NZ  LYS B   8       8.211  -8.677 -22.960  1.00 73.11           N  
ATOM     70  N   ARG B   9       2.407 -10.202 -18.624  1.00 75.52           N  
ATOM     71  CA  ARG B   9       1.144  -9.534 -18.919  1.00 75.52           C  
ATOM     72  C   ARG B   9       0.526  -8.950 -17.653  1.00 75.52           C  
ATOM     73  CB  ARG B   9       0.164 -10.503 -19.582  1.00 75.52           C  
ATOM     74  O   ARG B   9       0.098  -7.794 -17.641  1.00 75.52           O  
ATOM     75  CG  ARG B   9      -1.105  -9.842 -20.095  1.00 75.52           C  
ATOM     76  CD  ARG B   9      -2.080 -10.860 -20.669  1.00 75.52           C  
ATOM     77  NE  ARG B   9      -2.651 -11.707 -19.626  1.00 75.52           N  
ATOM     78  NH1 ARG B   9      -4.642 -12.086 -20.735  1.00 75.52           N  
ATOM     79  NH2 ARG B   9      -4.276 -13.023 -18.675  1.00 75.52           N  
ATOM     80  CZ  ARG B   9      -3.855 -12.270 -19.681  1.00 75.52           C  
ATOM     81  N   THR B  10       0.625  -9.709 -16.773  1.00 74.53           N  
ATOM     82  CA  THR B  10       0.047  -9.273 -15.507  1.00 74.53           C  
ATOM     83  C   THR B  10       0.850  -8.118 -14.915  1.00 74.53           C  
ATOM     84  CB  THR B  10      -0.016 -10.430 -14.493  1.00 74.53           C  
ATOM     85  O   THR B  10       0.277  -7.164 -14.386  1.00 74.53           O  
ATOM     86  CG2 THR B  10      -0.717  -9.999 -13.209  1.00 74.53           C  
ATOM     87  OG1 THR B  10      -0.735 -11.526 -15.072  1.00 74.53           O  
ATOM     88  N   THR B  11       1.993  -8.143 -15.134  1.00 75.61           N  
ATOM     89  CA  THR B  11       2.870  -7.094 -14.625  1.00 75.61           C  
ATOM     90  C   THR B  11       2.614  -5.776 -15.349  1.00 75.61           C  
ATOM     91  CB  THR B  11       4.353  -7.485 -14.773  1.00 75.61           C  
ATOM     92  O   THR B  11       2.585  -4.714 -14.724  1.00 75.61           O  
ATOM     93  CG2 THR B  11       5.266  -6.400 -14.214  1.00 75.61           C  
ATOM     94  OG1 THR B  11       4.592  -8.707 -14.065  1.00 75.61           O  
ATOM     95  N   GLU B  12       2.449  -5.903 -16.713  1.00 79.74           N  
ATOM     96  CA  GLU B  12       2.176  -4.689 -17.477  1.00 79.74           C  
ATOM     97  C   GLU B  12       0.819  -4.098 -17.107  1.00 79.74           C  
ATOM     98  CB  GLU B  12       2.234  -4.975 -18.979  1.00 79.74           C  
ATOM     99  O   GLU B  12       0.674  -2.878 -17.006  1.00 79.74           O  
ATOM    100  CG  GLU B  12       3.643  -5.201 -19.509  1.00 79.74           C  
ATOM    101  CD  GLU B  12       4.579  -4.033 -19.241  1.00 79.74           C  
ATOM    102  OE1 GLU B  12       5.769  -4.267 -18.934  1.00 79.74           O  
ATOM    103  OE2 GLU B  12       4.117  -2.874 -19.338  1.00 79.74           O  
ATOM    104  N   GLU B  13      -0.136  -5.035 -16.934  1.00 81.81           N  
ATOM    105  CA  GLU B  13      -1.461  -4.584 -16.520  1.00 81.81           C  
ATOM    106  C   GLU B  13      -1.415  -3.923 -15.145  1.00 81.81           C  
ATOM    107  CB  GLU B  13      -2.448  -5.754 -16.508  1.00 81.81           C  
ATOM    108  O   GLU B  13      -2.035  -2.879 -14.931  1.00 81.81           O  
ATOM    109  CG  GLU B  13      -2.858  -6.226 -17.896  1.00 81.81           C  
ATOM    110  CD  GLU B  13      -3.735  -7.468 -17.872  1.00 81.81           C  
ATOM    111  OE1 GLU B  13      -4.118  -7.962 -18.957  1.00 81.81           O  
ATOM    112  OE2 GLU B  13      -4.043  -7.951 -16.759  1.00 81.81           O  
ATOM    113  N   VAL B  14      -0.654  -4.464 -14.326  1.00 78.28           N  
ATOM    114  CA  VAL B  14      -0.520  -3.944 -12.969  1.00 78.28           C  
ATOM    115  C   VAL B  14       0.202  -2.599 -13.000  1.00 78.28           C  
ATOM    116  CB  VAL B  14       0.237  -4.934 -12.055  1.00 78.28           C  
ATOM    117  O   VAL B  14      -0.196  -1.658 -12.309  1.00 78.28           O  
ATOM    118  CG1 VAL B  14       0.613  -4.268 -10.732  1.00 78.28           C  
ATOM    119  CG2 VAL B  14      -0.607  -6.183 -11.808  1.00 78.28           C  
ATOM    120  N   LYS B  15       1.141  -2.587 -13.811  1.00 82.43           N  
ATOM    121  CA  LYS B  15       1.875  -1.335 -13.970  1.00 82.43           C  
ATOM    122  C   LYS B  15       0.949  -0.209 -14.421  1.00 82.43           C  
ATOM    123  CB  LYS B  15       3.019  -1.505 -14.970  1.00 82.43           C  
ATOM    124  O   LYS B  15       1.018   0.906 -13.899  1.00 82.43           O  
ATOM    125  CG  LYS B  15       3.988  -0.333 -15.009  1.00 82.43           C  
ATOM    126  CD  LYS B  15       5.114  -0.571 -16.007  1.00 82.43           C  
ATOM    127  CE  LYS B  15       5.944   0.687 -16.225  1.00 82.43           C  
ATOM    128  NZ  LYS B  15       6.997   0.483 -17.265  1.00 82.43           N  
ATOM    129  N   GLU B  16       0.146  -0.516 -15.431  1.00 85.87           N  
ATOM    130  CA  GLU B  16      -0.772   0.491 -15.955  1.00 85.87           C  
ATOM    131  C   GLU B  16      -1.793   0.909 -14.900  1.00 85.87           C  
ATOM    132  CB  GLU B  16      -1.489  -0.031 -17.203  1.00 85.87           C  
ATOM    133  O   GLU B  16      -2.094   2.096 -14.756  1.00 85.87           O  
ATOM    134  CG  GLU B  16      -2.396   0.995 -17.866  1.00 85.87           C  
ATOM    135  CD  GLU B  16      -1.656   2.240 -18.328  1.00 85.87           C  
ATOM    136  OE1 GLU B  16      -2.298   3.303 -18.490  1.00 85.87           O  
ATOM    137  OE2 GLU B  16      -0.424   2.152 -18.531  1.00 85.87           O  
ATOM    138  N   GLU B  17      -2.251  -0.029 -14.228  1.00 83.03           N  
ATOM    139  CA  GLU B  17      -3.227   0.264 -13.182  1.00 83.03           C  
ATOM    140  C   GLU B  17      -2.602   1.088 -12.060  1.00 83.03           C  
ATOM    141  CB  GLU B  17      -3.815  -1.032 -12.618  1.00 83.03           C  
ATOM    142  O   GLU B  17      -3.229   2.014 -11.540  1.00 83.03           O  
ATOM    143  CG  GLU B  17      -4.815  -1.708 -13.544  1.00 83.03           C  
ATOM    144  CD  GLU B  17      -5.481  -2.925 -12.922  1.00 83.03           C  
ATOM    145  OE1 GLU B  17      -6.356  -3.538 -13.575  1.00 83.03           O  
ATOM    146  OE2 GLU B  17      -5.125  -3.269 -11.773  1.00 83.03           O  
ATOM    147  N   PHE B  18      -1.289   0.821 -11.749  1.00 80.33           N  
ATOM    148  CA  PHE B  18      -0.589   1.598 -10.733  1.00 80.33           C  
ATOM    149  C   PHE B  18      -0.382   3.034 -11.197  1.00 80.33           C  
ATOM    150  CB  PHE B  18       0.760   0.954 -10.398  1.00 80.33           C  
ATOM    151  O   PHE B  18      -0.519   3.973 -10.409  1.00 80.33           O  
ATOM    152  CG  PHE B  18       0.700  -0.022  -9.254  1.00 80.33           C  
ATOM    153  CD1 PHE B  18       0.378   0.407  -7.972  1.00 80.33           C  
ATOM    154  CD2 PHE B  18       0.965  -1.369  -9.460  1.00 80.33           C  
ATOM    155  CE1 PHE B  18       0.321  -0.494  -6.911  1.00 80.33           C  
ATOM    156  CE2 PHE B  18       0.910  -2.276  -8.405  1.00 80.33           C  
ATOM    157  CZ  PHE B  18       0.589  -1.836  -7.132  1.00 80.33           C  
ATOM    158  N   ARG B  19      -0.192   3.161 -12.417  1.00 85.37           N  
ATOM    159  CA  ARG B  19      -0.008   4.495 -12.980  1.00 85.37           C  
ATOM    160  C   ARG B  19      -1.299   5.303 -12.908  1.00 85.37           C  
ATOM    161  CB  ARG B  19       0.474   4.405 -14.430  1.00 85.37           C  
ATOM    162  O   ARG B  19      -1.277   6.491 -12.579  1.00 85.37           O  
ATOM    163  CG  ARG B  19       0.971   5.725 -14.996  1.00 85.37           C  
ATOM    164  CD  ARG B  19       1.324   5.608 -16.473  1.00 85.37           C  
ATOM    165  NE  ARG B  19       0.223   6.045 -17.326  1.00 85.37           N  
ATOM    166  NH1 ARG B  19       1.406   7.757 -18.329  1.00 85.37           N  
ATOM    167  NH2 ARG B  19      -0.776   7.369 -18.916  1.00 85.37           N  
ATOM    168  CZ  ARG B  19       0.287   7.056 -18.188  1.00 85.37           C  
ATOM    169  N   LYS B  20      -2.401   4.604 -13.256  1.00 86.68           N  
ATOM    170  CA  LYS B  20      -3.698   5.270 -13.185  1.00 86.68           C  
ATOM    171  C   LYS B  20      -4.017   5.703 -11.757  1.00 86.68           C  
ATOM    172  CB  LYS B  20      -4.802   4.354 -13.714  1.00 86.68           C  
ATOM    173  O   LYS B  20      -4.523   6.804 -11.535  1.00 86.68           O  
ATOM    174  CG  LYS B  20      -4.768   4.149 -15.222  1.00 86.68           C  
ATOM    175  CD  LYS B  20      -5.890   3.230 -15.687  1.00 86.68           C  
ATOM    176  CE  LYS B  20      -5.802   2.950 -17.181  1.00 86.68           C  
ATOM    177  NZ  LYS B  20      -6.847   1.980 -17.626  1.00 86.68           N  
ATOM    178  N   ILE B  21      -3.632   4.825 -10.900  1.00 81.95           N  
ATOM    179  CA  ILE B  21      -3.870   5.122  -9.492  1.00 81.95           C  
ATOM    180  C   ILE B  21      -3.006   6.305  -9.061  1.00 81.95           C  
ATOM    181  CB  ILE B  21      -3.582   3.895  -8.599  1.00 81.95           C  
ATOM    182  O   ILE B  21      -3.486   7.220  -8.387  1.00 81.95           O  
ATOM    183  CG1 ILE B  21      -4.647   2.814  -8.817  1.00 81.95           C  
ATOM    184  CG2 ILE B  21      -3.511   4.304  -7.125  1.00 81.95           C  
ATOM    185  CD1 ILE B  21      -4.339   1.493  -8.127  1.00 81.95           C  
ATOM    186  N   GLN B  22      -1.879   6.334  -9.524  1.00 82.05           N  
ATOM    187  CA  GLN B  22      -0.968   7.420  -9.179  1.00 82.05           C  
ATOM    188  C   GLN B  22      -1.463   8.752  -9.737  1.00 82.05           C  
ATOM    189  CB  GLN B  22       0.441   7.125  -9.698  1.00 82.05           C  
ATOM    190  O   GLN B  22      -1.374   9.783  -9.067  1.00 82.05           O  
ATOM    191  CG  GLN B  22       1.213   6.127  -8.846  1.00 82.05           C  
ATOM    192  CD  GLN B  22       2.640   5.928  -9.323  1.00 82.05           C  
ATOM    193  NE2 GLN B  22       3.518   5.522  -8.413  1.00 82.05           N  
ATOM    194  OE1 GLN B  22       2.949   6.136 -10.500  1.00 82.05           O  
ATOM    195  N   GLU B  23      -1.937   8.686 -10.873  1.00 87.18           N  
ATOM    196  CA  GLU B  23      -2.459   9.903 -11.488  1.00 87.18           C  
ATOM    197  C   GLU B  23      -3.678  10.424 -10.733  1.00 87.18           C  
ATOM    198  CB  GLU B  23      -2.816   9.653 -12.956  1.00 87.18           C  
ATOM    199  O   GLU B  23      -3.810  11.629 -10.512  1.00 87.18           O  
ATOM    200  CG  GLU B  23      -1.607   9.541 -13.873  1.00 87.18           C  
ATOM    201  CD  GLU B  23      -1.975   9.239 -15.317  1.00 87.18           C  
ATOM    202  OE1 GLU B  23      -1.063   9.159 -16.171  1.00 87.18           O  
ATOM    203  OE2 GLU B  23      -3.184   9.082 -15.596  1.00 87.18           O  
ATOM    204  N   GLU B  24      -4.532   9.465 -10.407  1.00 84.26           N  
ATOM    205  CA  GLU B  24      -5.724   9.848  -9.656  1.00 84.26           C  
ATOM    206  C   GLU B  24      -5.356  10.402  -8.282  1.00 84.26           C  
ATOM    207  CB  GLU B  24      -6.671   8.655  -9.506  1.00 84.26           C  
ATOM    208  O   GLU B  24      -5.956  11.374  -7.818  1.00 84.26           O  
ATOM    209  CG  GLU B  24      -7.457   8.331 -10.769  1.00 84.26           C  
ATOM    210  CD  GLU B  24      -8.370   7.126 -10.614  1.00 84.26           C  
ATOM    211  OE1 GLU B  24      -8.974   6.688 -11.620  1.00 84.26           O  
ATOM    212  OE2 GLU B  24      -8.485   6.615  -9.477  1.00 84.26           O  
ATOM    213  N   ILE B  25      -4.363   9.834  -7.668  1.00 81.99           N  
ATOM    214  CA  ILE B  25      -3.905  10.305  -6.365  1.00 81.99           C  
ATOM    215  C   ILE B  25      -3.336  11.715  -6.496  1.00 81.99           C  
ATOM    216  CB  ILE B  25      -2.848   9.354  -5.760  1.00 81.99           C  
ATOM    217  O   ILE B  25      -3.598  12.579  -5.656  1.00 81.99           O  
ATOM    218  CG1 ILE B  25      -3.508   8.057  -5.279  1.00 81.99           C  
ATOM    219  CG2 ILE B  25      -2.094  10.041  -4.618  1.00 81.99           C  
ATOM    220  CD1 ILE B  25      -2.522   6.997  -4.809  1.00 81.99           C  
ATOM    221  N   LYS B  26      -2.614  11.960  -7.520  1.00 84.62           N  
ATOM    222  CA  LYS B  26      -2.045  13.281  -7.769  1.00 84.62           C  
ATOM    223  C   LYS B  26      -3.142  14.327  -7.947  1.00 84.62           C  
ATOM    224  CB  LYS B  26      -1.143  13.253  -9.004  1.00 84.62           C  
ATOM    225  O   LYS B  26      -3.038  15.438  -7.423  1.00 84.62           O  
ATOM    226  CG  LYS B  26      -0.300  14.507  -9.182  1.00 84.62           C  
ATOM    227  CD  LYS B  26       0.618  14.396 -10.393  1.00 84.62           C  
ATOM    228  CE  LYS B  26       1.335  15.710 -10.675  1.00 84.62           C  
ATOM    229  NZ  LYS B  26       2.180  15.627 -11.903  1.00 84.62           N  
ATOM    230  N   LYS B  27      -4.167  13.910  -8.712  1.00 85.70           N  
ATOM    231  CA  LYS B  27      -5.290  14.819  -8.925  1.00 85.70           C  
ATOM    232  C   LYS B  27      -5.985  15.152  -7.608  1.00 85.70           C  
ATOM    233  CB  LYS B  27      -6.292  14.214  -9.909  1.00 85.70           C  
ATOM    234  O   LYS B  27      -6.320  16.311  -7.352  1.00 85.70           O  
ATOM    235  CG  LYS B  27      -5.816  14.209 -11.354  1.00 85.70           C  
ATOM    236  CD  LYS B  27      -6.858  13.602 -12.284  1.00 85.70           C  
ATOM    237  CE  LYS B  27      -6.332  13.474 -13.707  1.00 85.70           C  
ATOM    238  NZ  LYS B  27      -7.322  12.810 -14.606  1.00 85.70           N  
ATOM    239  N   LEU B  28      -6.097  14.186  -6.865  1.00 83.55           N  
ATOM    240  CA  LEU B  28      -6.774  14.372  -5.586  1.00 83.55           C  
ATOM    241  C   LEU B  28      -5.930  15.221  -4.642  1.00 83.55           C  
ATOM    242  CB  LEU B  28      -7.080  13.019  -4.940  1.00 83.55           C  
ATOM    243  O   LEU B  28      -6.465  16.029  -3.880  1.00 83.55           O  
ATOM    244  CG  LEU B  28      -8.205  12.202  -5.577  1.00 83.55           C  
ATOM    245  CD1 LEU B  28      -8.297  10.827  -4.924  1.00 83.55           C  
ATOM    246  CD2 LEU B  28      -9.534  12.942  -5.466  1.00 83.55           C  
ATOM    247  N   GLU B  29      -4.703  15.077  -4.748  1.00 82.68           N  
ATOM    248  CA  GLU B  29      -3.804  15.894  -3.939  1.00 82.68           C  
ATOM    249  C   GLU B  29      -3.912  17.369  -4.313  1.00 82.68           C  
ATOM    250  CB  GLU B  29      -2.358  15.417  -4.093  1.00 82.68           C  
ATOM    251  O   GLU B  29      -3.893  18.240  -3.441  1.00 82.68           O  
ATOM    252  CG  GLU B  29      -2.041  14.151  -3.310  1.00 82.68           C  
ATOM    253  CD  GLU B  29      -0.614  13.666  -3.505  1.00 82.68           C  
ATOM    254  OE1 GLU B  29      -0.168  12.771  -2.751  1.00 82.68           O  
ATOM    255  OE2 GLU B  29       0.065  14.185  -4.419  1.00 82.68           O  
ATOM    256  N   GLU B  30      -4.027  17.585  -5.564  1.00 84.26           N  
ATOM    257  CA  GLU B  30      -4.178  18.960  -6.031  1.00 84.26           C  
ATOM    258  C   GLU B  30      -5.503  19.558  -5.569  1.00 84.26           C  
ATOM    259  CB  GLU B  30      -4.077  19.024  -7.558  1.00 84.26           C  
ATOM    260  O   GLU B  30      -5.554  20.714  -5.143  1.00 84.26           O  
ATOM    261  CG  GLU B  30      -2.666  18.818  -8.089  1.00 84.26           C  
ATOM    262  CD  GLU B  30      -2.594  18.797  -9.608  1.00 84.26           C  
ATOM    263  OE1 GLU B  30      -1.479  18.664 -10.161  1.00 84.26           O  
ATOM    264  OE2 GLU B  30      -3.662  18.917 -10.250  1.00 84.26           O  
ATOM    265  N   GLU B  31      -6.491  18.746  -5.716  1.00 83.97           N  
ATOM    266  CA  GLU B  31      -7.800  19.184  -5.239  1.00 83.97           C  
ATOM    267  C   GLU B  31      -7.775  19.467  -3.740  1.00 83.97           C  
ATOM    268  CB  GLU B  31      -8.867  18.134  -5.558  1.00 83.97           C  
ATOM    269  O   GLU B  31      -8.415  20.410  -3.270  1.00 83.97           O  
ATOM    270  CG  GLU B  31      -9.222  18.047  -7.036  1.00 83.97           C  
ATOM    271  CD  GLU B  31     -10.250  16.970  -7.343  1.00 83.97           C  
ATOM    272  OE1 GLU B  31     -10.422  16.617  -8.532  1.00 83.97           O  
ATOM    273  OE2 GLU B  31     -10.888  16.474  -6.388  1.00 83.97           O  
ATOM    274  N   ALA B  32      -6.965  18.591  -3.043  1.00 80.28           N  
ATOM    275  CA  ALA B  32      -6.831  18.771  -1.599  1.00 80.28           C  
ATOM    276  C   ALA B  32      -6.151  20.097  -1.272  1.00 80.28           C  
ATOM    277  CB  ALA B  32      -6.048  17.610  -0.989  1.00 80.28           C  
ATOM    278  O   ALA B  32      -6.548  20.790  -0.333  1.00 80.28           O  
ATOM    279  N   LYS B  33      -5.196  20.468  -1.994  1.00 81.29           N  
ATOM    280  CA  LYS B  33      -4.498  21.734  -1.792  1.00 81.29           C  
ATOM    281  C   LYS B  33      -5.438  22.919  -1.995  1.00 81.29           C  
ATOM    282  CB  LYS B  33      -3.302  21.845  -2.739  1.00 81.29           C  
ATOM    283  O   LYS B  33      -5.390  23.892  -1.240  1.00 81.29           O  
ATOM    284  CG  LYS B  33      -2.101  21.010  -2.322  1.00 81.29           C  
ATOM    285  CD  LYS B  33      -0.939  21.179  -3.291  1.00 81.29           C  
ATOM    286  CE  LYS B  33       0.212  20.240  -2.954  1.00 81.29           C  
ATOM    287  NZ  LYS B  33       1.330  20.360  -3.937  1.00 81.29           N  
ATOM    288  N   LYS B  34      -6.358  22.758  -2.977  1.00 81.94           N  
ATOM    289  CA  LYS B  34      -7.319  23.819  -3.263  1.00 81.94           C  
ATOM    290  C   LYS B  34      -8.376  23.915  -2.166  1.00 81.94           C  
ATOM    291  CB  LYS B  34      -7.990  23.584  -4.617  1.00 81.94           C  
ATOM    292  O   LYS B  34      -8.780  25.014  -1.780  1.00 81.94           O  
ATOM    293  CG  LYS B  34      -7.083  23.845  -5.811  1.00 81.94           C  
ATOM    294  CD  LYS B  34      -7.814  23.619  -7.128  1.00 81.94           C  
ATOM    295  CE  LYS B  34      -6.875  23.750  -8.320  1.00 81.94           C  
ATOM    296  NZ  LYS B  34      -7.568  23.445  -9.607  1.00 81.94           N  
ATOM    297  N   ALA B  35      -8.774  22.738  -1.707  1.00 77.78           N  
ATOM    298  CA  ALA B  35      -9.809  22.677  -0.678  1.00 77.78           C  
ATOM    299  C   ALA B  35      -9.292  23.214   0.653  1.00 77.78           C  
ATOM    300  CB  ALA B  35     -10.309  21.244  -0.512  1.00 77.78           C  
ATOM    301  O   ALA B  35     -10.058  23.765   1.447  1.00 77.78           O  
ATOM    302  N   GLU B  36      -8.009  22.993   0.905  1.00 73.32           N  
ATOM    303  CA  GLU B  36      -7.416  23.494   2.142  1.00 73.32           C  
ATOM    304  C   GLU B  36      -7.503  25.016   2.219  1.00 73.32           C  
ATOM    305  CB  GLU B  36      -5.958  23.044   2.260  1.00 73.32           C  
ATOM    306  O   GLU B  36      -7.611  25.583   3.308  1.00 73.32           O  
ATOM    307  CG  GLU B  36      -5.790  21.653   2.854  1.00 73.32           C  
ATOM    308  CD  GLU B  36      -4.335  21.257   3.051  1.00 73.32           C  
ATOM    309  OE1 GLU B  36      -4.073  20.157   3.590  1.00 73.32           O  
ATOM    310  OE2 GLU B  36      -3.450  22.053   2.665  1.00 73.32           O  
ATOM    311  N   LYS B  37      -7.717  25.486   1.192  1.00 71.40           N  
ATOM    312  CA  LYS B  37      -7.796  26.943   1.161  1.00 71.40           C  
ATOM    313  C   LYS B  37      -9.237  27.420   1.314  1.00 71.40           C  
ATOM    314  CB  LYS B  37      -7.199  27.486  -0.139  1.00 71.40           C  
ATOM    315  O   LYS B  37      -9.482  28.540   1.767  1.00 71.40           O  
ATOM    316  CG  LYS B  37      -5.684  27.372  -0.220  1.00 71.40           C  
ATOM    317  CD  LYS B  37      -5.144  27.999  -1.499  1.00 71.40           C  
ATOM    318  CE  LYS B  37      -3.638  27.813  -1.621  1.00 71.40           C  
ATOM    319  NZ  LYS B  37      -3.110  28.385  -2.895  1.00 71.40           N  
ATOM    320  N   GLY B  38     -10.055  26.298   0.779  1.00 55.35           N  
ATOM    321  CA  GLY B  38     -11.454  26.683   0.886  1.00 55.35           C  
ATOM    322  C   GLY B  38     -12.107  26.208   2.170  1.00 55.35           C  
ATOM    323  O   GLY B  38     -11.433  25.680   3.057  1.00 55.35           O  
ATOM    324  N   ASN B  39     -12.521  25.852   2.242  1.00 58.07           N  
ATOM    325  CA  ASN B  39     -13.088  25.627   3.567  1.00 58.07           C  
ATOM    326  C   ASN B  39     -14.219  24.604   3.527  1.00 58.07           C  
ATOM    327  CB  ASN B  39     -13.584  26.943   4.170  1.00 58.07           C  
ATOM    328  O   ASN B  39     -15.042  24.545   4.442  1.00 58.07           O  
ATOM    329  CG  ASN B  39     -12.481  27.722   4.859  1.00 58.07           C  
ATOM    330  ND2 ASN B  39     -12.751  28.984   5.169  1.00 58.07           N  
ATOM    331  OD1 ASN B  39     -11.395  27.193   5.111  1.00 58.07           O  
ATOM    332  N   GLY B  40     -13.838  23.980   3.051  1.00 58.34           N  
ATOM    333  CA  GLY B  40     -15.055  23.270   3.411  1.00 58.34           C  
ATOM    334  C   GLY B  40     -14.799  21.852   3.887  1.00 58.34           C  
ATOM    335  O   GLY B  40     -14.071  21.096   3.240  1.00 58.34           O  
ATOM    336  N   LYS B  41     -15.088  21.649   4.875  1.00 74.44           N  
ATOM    337  CA  LYS B  41     -15.076  20.381   5.598  1.00 74.44           C  
ATOM    338  C   LYS B  41     -15.671  19.259   4.752  1.00 74.44           C  
ATOM    339  CB  LYS B  41     -15.842  20.506   6.916  1.00 74.44           C  
ATOM    340  O   LYS B  41     -15.127  18.153   4.707  1.00 74.44           O  
ATOM    341  CG  LYS B  41     -15.625  19.343   7.872  1.00 74.44           C  
ATOM    342  CD  LYS B  41     -16.371  19.551   9.184  1.00 74.44           C  
ATOM    343  CE  LYS B  41     -16.314  18.309  10.063  1.00 74.44           C  
ATOM    344  NZ  LYS B  41     -17.079  18.494  11.333  1.00 74.44           N  
ATOM    345  N   GLU B  42     -16.744  19.706   4.009  1.00 77.07           N  
ATOM    346  CA  GLU B  42     -17.426  18.699   3.202  1.00 77.07           C  
ATOM    347  C   GLU B  42     -16.566  18.265   2.018  1.00 77.07           C  
ATOM    348  CB  GLU B  42     -18.774  19.229   2.706  1.00 77.07           C  
ATOM    349  O   GLU B  42     -16.534  17.084   1.666  1.00 77.07           O  
ATOM    350  CG  GLU B  42     -19.855  19.258   3.777  1.00 77.07           C  
ATOM    351  CD  GLU B  42     -20.117  17.897   4.402  1.00 77.07           C  
ATOM    352  OE1 GLU B  42     -20.542  17.841   5.578  1.00 77.07           O  
ATOM    353  OE2 GLU B  42     -19.894  16.879   3.710  1.00 77.07           O  
ATOM    354  N   GLU B  43     -15.831  19.250   1.559  1.00 79.10           N  
ATOM    355  CA  GLU B  43     -14.955  18.953   0.428  1.00 79.10           C  
ATOM    356  C   GLU B  43     -13.797  18.053   0.849  1.00 79.10           C  
ATOM    357  CB  GLU B  43     -14.419  20.246  -0.190  1.00 79.10           C  
ATOM    358  O   GLU B  43     -13.422  17.133   0.118  1.00 79.10           O  
ATOM    359  CG  GLU B  43     -15.462  21.035  -0.968  1.00 79.10           C  
ATOM    360  CD  GLU B  43     -14.973  22.405  -1.409  1.00 79.10           C  
ATOM    361  OE1 GLU B  43     -15.760  23.163  -2.020  1.00 79.10           O  
ATOM    362  OE2 GLU B  43     -13.792  22.723  -1.141  1.00 79.10           O  
ATOM    363  N   ILE B  44     -13.306  18.248   1.963  1.00 77.02           N  
ATOM    364  CA  ILE B  44     -12.188  17.465   2.478  1.00 77.02           C  
ATOM    365  C   ILE B  44     -12.646  16.035   2.757  1.00 77.02           C  
ATOM    366  CB  ILE B  44     -11.596  18.098   3.757  1.00 77.02           C  
ATOM    367  O   ILE B  44     -11.933  15.077   2.448  1.00 77.02           O  
ATOM    368  CG1 ILE B  44     -10.916  19.432   3.427  1.00 77.02           C  
ATOM    369  CG2 ILE B  44     -10.614  17.135   4.431  1.00 77.02           C  
ATOM    370  CD1 ILE B  44     -10.395  20.180   4.646  1.00 77.02           C  
ATOM    371  N   LYS B  45     -13.764  15.916   3.270  1.00 78.35           N  
ATOM    372  CA  LYS B  45     -14.325  14.595   3.538  1.00 78.35           C  
ATOM    373  C   LYS B  45     -14.466  13.786   2.252  1.00 78.35           C  
ATOM    374  CB  LYS B  45     -15.684  14.720   4.230  1.00 78.35           C  
ATOM    375  O   LYS B  45     -14.121  12.603   2.216  1.00 78.35           O  
ATOM    376  CG  LYS B  45     -16.244  13.399   4.737  1.00 78.35           C  
ATOM    377  CD  LYS B  45     -17.581  13.591   5.440  1.00 78.35           C  
ATOM    378  CE  LYS B  45     -18.230  12.258   5.784  1.00 78.35           C  
ATOM    379  NZ  LYS B  45     -19.573  12.440   6.411  1.00 78.35           N  
ATOM    380  N   GLU B  46     -15.041  14.483   1.252  1.00 80.78           N  
ATOM    381  CA  GLU B  46     -15.205  13.805  -0.030  1.00 80.78           C  
ATOM    382  C   GLU B  46     -13.856  13.395  -0.614  1.00 80.78           C  
ATOM    383  CB  GLU B  46     -15.958  14.698  -1.019  1.00 80.78           C  
ATOM    384  O   GLU B  46     -13.720  12.303  -1.169  1.00 80.78           O  
ATOM    385  CG  GLU B  46     -16.382  13.984  -2.294  1.00 80.78           C  
ATOM    386  CD  GLU B  46     -17.212  14.855  -3.222  1.00 80.78           C  
ATOM    387  OE1 GLU B  46     -17.601  14.381  -4.314  1.00 80.78           O  
ATOM    388  OE2 GLU B  46     -17.475  16.022  -2.856  1.00 80.78           O  
ATOM    389  N   LEU B  47     -12.894  14.292  -0.369  1.00 80.88           N  
ATOM    390  CA  LEU B  47     -11.548  14.004  -0.852  1.00 80.88           C  
ATOM    391  C   LEU B  47     -10.955  12.802  -0.125  1.00 80.88           C  
ATOM    392  CB  LEU B  47     -10.641  15.224  -0.672  1.00 80.88           C  
ATOM    393  O   LEU B  47     -10.369  11.918  -0.754  1.00 80.88           O  
ATOM    394  CG  LEU B  47      -9.213  15.091  -1.203  1.00 80.88           C  
ATOM    395  CD1 LEU B  47      -9.222  14.976  -2.723  1.00 80.88           C  
ATOM    396  CD2 LEU B  47      -8.364  16.276  -0.756  1.00 80.88           C  
ATOM    397  N   LEU B  48     -11.078  12.694   1.062  1.00 80.54           N  
ATOM    398  CA  LEU B  48     -10.545  11.598   1.863  1.00 80.54           C  
ATOM    399  C   LEU B  48     -11.197  10.275   1.476  1.00 80.54           C  
ATOM    400  CB  LEU B  48     -10.761  11.870   3.354  1.00 80.54           C  
ATOM    401  O   LEU B  48     -10.532   9.237   1.443  1.00 80.54           O  
ATOM    402  CG  LEU B  48      -9.856  12.927   3.988  1.00 80.54           C  
ATOM    403  CD1 LEU B  48     -10.303  13.219   5.417  1.00 80.54           C  
ATOM    404  CD2 LEU B  48      -8.401  12.474   3.959  1.00 80.54           C  
ATOM    405  N   LEU B  49     -12.521  10.386   1.232  1.00 81.23           N  
ATOM    406  CA  LEU B  49     -13.226   9.183   0.802  1.00 81.23           C  
ATOM    407  C   LEU B  49     -12.663   8.667  -0.518  1.00 81.23           C  
ATOM    408  CB  LEU B  49     -14.724   9.463   0.657  1.00 81.23           C  
ATOM    409  O   LEU B  49     -12.426   7.466  -0.669  1.00 81.23           O  
ATOM    410  CG  LEU B  49     -15.580   9.241   1.905  1.00 81.23           C  
ATOM    411  CD1 LEU B  49     -16.708  10.265   1.964  1.00 81.23           C  
ATOM    412  CD2 LEU B  49     -16.137   7.822   1.925  1.00 81.23           C  
ATOM    413  N   ARG B  50     -12.432   9.594  -1.375  1.00 83.67           N  
ATOM    414  CA  ARG B  50     -11.904   9.201  -2.678  1.00 83.67           C  
ATOM    415  C   ARG B  50     -10.488   8.649  -2.550  1.00 83.67           C  
ATOM    416  CB  ARG B  50     -11.919  10.388  -3.644  1.00 83.67           C  
ATOM    417  O   ARG B  50     -10.135   7.672  -3.215  1.00 83.67           O  
ATOM    418  CG  ARG B  50     -13.309  10.771  -4.127  1.00 83.67           C  
ATOM    419  CD  ARG B  50     -13.281  12.032  -4.980  1.00 83.67           C  
ATOM    420  NE  ARG B  50     -12.697  11.781  -6.294  1.00 83.67           N  
ATOM    421  NH1 ARG B  50     -12.648  14.003  -6.925  1.00 83.67           N  
ATOM    422  NH2 ARG B  50     -11.879  12.384  -8.354  1.00 83.67           N  
ATOM    423  CZ  ARG B  50     -12.409  12.723  -7.188  1.00 83.67           C  
ATOM    424  N   LEU B  51      -9.660   9.258  -1.680  1.00 82.68           N  
ATOM    425  CA  LEU B  51      -8.300   8.786  -1.445  1.00 82.68           C  
ATOM    426  C   LEU B  51      -8.307   7.395  -0.820  1.00 82.68           C  
ATOM    427  CB  LEU B  51      -7.544   9.761  -0.538  1.00 82.68           C  
ATOM    428  O   LEU B  51      -7.494   6.542  -1.184  1.00 82.68           O  
ATOM    429  CG  LEU B  51      -7.048  11.051  -1.194  1.00 82.68           C  
ATOM    430  CD1 LEU B  51      -6.580  12.040  -0.132  1.00 82.68           C  
ATOM    431  CD2 LEU B  51      -5.927  10.751  -2.184  1.00 82.68           C  
ATOM    432  N   SER B  52      -9.211   7.223   0.025  1.00 81.54           N  
ATOM    433  CA  SER B  52      -9.331   5.917   0.664  1.00 81.54           C  
ATOM    434  C   SER B  52      -9.717   4.841  -0.346  1.00 81.54           C  
ATOM    435  CB  SER B  52     -10.363   5.964   1.791  1.00 81.54           C  
ATOM    436  O   SER B  52      -9.224   3.713  -0.278  1.00 81.54           O  
ATOM    437  OG  SER B  52      -9.941   6.838   2.823  1.00 81.54           O  
ATOM    438  N   GLU B  53     -10.646   5.126  -1.259  1.00 84.29           N  
ATOM    439  CA  GLU B  53     -11.037   4.187  -2.306  1.00 84.29           C  
ATOM    440  C   GLU B  53      -9.854   3.836  -3.203  1.00 84.29           C  
ATOM    441  CB  GLU B  53     -12.180   4.763  -3.146  1.00 84.29           C  
ATOM    442  O   GLU B  53      -9.671   2.674  -3.573  1.00 84.29           O  
ATOM    443  CG  GLU B  53     -13.525   4.767  -2.433  1.00 84.29           C  
ATOM    444  CD  GLU B  53     -14.626   5.447  -3.232  1.00 84.29           C  
ATOM    445  OE1 GLU B  53     -15.782   5.493  -2.754  1.00 84.29           O  
ATOM    446  OE2 GLU B  53     -14.329   5.937  -4.344  1.00 84.29           O  
ATOM    447  N   LEU B  54      -9.089   4.872  -3.494  1.00 83.50           N  
ATOM    448  CA  LEU B  54      -7.911   4.641  -4.323  1.00 83.50           C  
ATOM    449  C   LEU B  54      -6.896   3.768  -3.594  1.00 83.50           C  
ATOM    450  CB  LEU B  54      -7.266   5.972  -4.719  1.00 83.50           C  
ATOM    451  O   LEU B  54      -6.262   2.904  -4.205  1.00 83.50           O  
ATOM    452  CG  LEU B  54      -7.989   6.781  -5.797  1.00 83.50           C  
ATOM    453  CD1 LEU B  54      -7.344   8.155  -5.950  1.00 83.50           C  
ATOM    454  CD2 LEU B  54      -7.982   6.031  -7.125  1.00 83.50           C  
ATOM    455  N   LEU B  55      -6.730   4.061  -2.341  1.00 84.08           N  
ATOM    456  CA  LEU B  55      -5.833   3.244  -1.532  1.00 84.08           C  
ATOM    457  C   LEU B  55      -6.270   1.783  -1.541  1.00 84.08           C  
ATOM    458  CB  LEU B  55      -5.784   3.765  -0.093  1.00 84.08           C  
ATOM    459  O   LEU B  55      -5.439   0.883  -1.683  1.00 84.08           O  
ATOM    460  CG  LEU B  55      -4.921   2.969   0.888  1.00 84.08           C  
ATOM    461  CD1 LEU B  55      -3.475   2.923   0.405  1.00 84.08           C  
ATOM    462  CD2 LEU B  55      -5.005   3.572   2.286  1.00 84.08           C  
ATOM    463  N   ALA B  56      -7.552   1.553  -1.419  1.00 83.45           N  
ATOM    464  CA  ALA B  56      -8.082   0.192  -1.453  1.00 83.45           C  
ATOM    465  C   ALA B  56      -7.765  -0.488  -2.782  1.00 83.45           C  
ATOM    466  CB  ALA B  56      -9.589   0.202  -1.210  1.00 83.45           C  
ATOM    467  O   ALA B  56      -7.336  -1.644  -2.808  1.00 83.45           O  
ATOM    468  N   ARG B  57      -7.989   0.192  -3.800  1.00 84.53           N  
ATOM    469  CA  ARG B  57      -7.701  -0.363  -5.119  1.00 84.53           C  
ATOM    470  C   ARG B  57      -6.214  -0.668  -5.272  1.00 84.53           C  
ATOM    471  CB  ARG B  57      -8.154   0.600  -6.219  1.00 84.53           C  
ATOM    472  O   ARG B  57      -5.842  -1.705  -5.825  1.00 84.53           O  
ATOM    473  CG  ARG B  57      -9.657   0.614  -6.444  1.00 84.53           C  
ATOM    474  CD  ARG B  57     -10.062   1.644  -7.490  1.00 84.53           C  
ATOM    475  NE  ARG B  57     -11.512   1.719  -7.640  1.00 84.53           N  
ATOM    476  NH1 ARG B  57     -11.464   3.324  -9.300  1.00 84.53           N  
ATOM    477  NH2 ARG B  57     -13.469   2.504  -8.550  1.00 84.53           N  
ATOM    478  CZ  ARG B  57     -12.145   2.515  -8.496  1.00 84.53           C  
ATOM    479  N   SER B  58      -5.391   0.306  -4.800  1.00 82.79           N  
ATOM    480  CA  SER B  58      -3.945   0.117  -4.852  1.00 82.79           C  
ATOM    481  C   SER B  58      -3.521  -1.118  -4.063  1.00 82.79           C  
ATOM    482  CB  SER B  58      -3.223   1.351  -4.310  1.00 82.79           C  
ATOM    483  O   SER B  58      -2.670  -1.887  -4.514  1.00 82.79           O  
ATOM    484  OG  SER B  58      -1.835   1.101  -4.172  1.00 82.79           O  
ATOM    485  N   LEU B  59      -4.030  -1.280  -2.933  1.00 84.92           N  
ATOM    486  CA  LEU B  59      -3.706  -2.435  -2.104  1.00 84.92           C  
ATOM    487  C   LEU B  59      -4.101  -3.733  -2.801  1.00 84.92           C  
ATOM    488  CB  LEU B  59      -4.409  -2.337  -0.748  1.00 84.92           C  
ATOM    489  O   LEU B  59      -3.361  -4.718  -2.754  1.00 84.92           O  
ATOM    490  CG  LEU B  59      -3.814  -1.346   0.254  1.00 84.92           C  
ATOM    491  CD1 LEU B  59      -4.739  -1.188   1.456  1.00 84.92           C  
ATOM    492  CD2 LEU B  59      -2.427  -1.800   0.696  1.00 84.92           C  
ATOM    493  N   GLN B  60      -5.278  -3.795  -3.456  1.00 82.85           N  
ATOM    494  CA  GLN B  60      -5.721  -4.974  -4.193  1.00 82.85           C  
ATOM    495  C   GLN B  60      -4.763  -5.301  -5.335  1.00 82.85           C  
ATOM    496  CB  GLN B  60      -7.135  -4.767  -4.738  1.00 82.85           C  
ATOM    497  O   GLN B  60      -4.430  -6.467  -5.557  1.00 82.85           O  
ATOM    498  CG  GLN B  60      -8.221  -4.832  -3.672  1.00 82.85           C  
ATOM    499  CD  GLN B  60      -9.600  -4.517  -4.219  1.00 82.85           C  
ATOM    500  NE2 GLN B  60     -10.610  -5.227  -3.727  1.00 82.85           N  
ATOM    501  OE1 GLN B  60      -9.758  -3.641  -5.076  1.00 82.85           O  
ATOM    502  N   LEU B  61      -4.365  -4.246  -5.997  1.00 82.72           N  
ATOM    503  CA  LEU B  61      -3.436  -4.435  -7.107  1.00 82.72           C  
ATOM    504  C   LEU B  61      -2.095  -4.963  -6.609  1.00 82.72           C  
ATOM    505  CB  LEU B  61      -3.232  -3.121  -7.864  1.00 82.72           C  
ATOM    506  O   LEU B  61      -1.502  -5.848  -7.230  1.00 82.72           O  
ATOM    507  CG  LEU B  61      -4.374  -2.682  -8.782  1.00 82.72           C  
ATOM    508  CD1 LEU B  61      -4.144  -1.256  -9.271  1.00 82.72           C  
ATOM    509  CD2 LEU B  61      -4.512  -3.641  -9.960  1.00 82.72           C  
ATOM    510  N   LEU B  62      -1.577  -4.336  -5.492  1.00 83.35           N  
ATOM    511  CA  LEU B  62      -0.319  -4.795  -4.913  1.00 83.35           C  
ATOM    512  C   LEU B  62      -0.405  -6.266  -4.521  1.00 83.35           C  
ATOM    513  CB  LEU B  62       0.048  -3.949  -3.691  1.00 83.35           C  
ATOM    514  O   LEU B  62       0.529  -7.033  -4.764  1.00 83.35           O  
ATOM    515  CG  LEU B  62       1.387  -4.267  -3.024  1.00 83.35           C  
ATOM    516  CD1 LEU B  62       2.524  -4.145  -4.033  1.00 83.35           C  
ATOM    517  CD2 LEU B  62       1.623  -3.346  -1.831  1.00 83.35           C  
ATOM    518  N   ALA B  63      -1.536  -6.640  -4.034  1.00 81.12           N  
ATOM    519  CA  ALA B  63      -1.741  -8.036  -3.654  1.00 81.12           C  
ATOM    520  C   ALA B  63      -1.680  -8.951  -4.873  1.00 81.12           C  
ATOM    521  CB  ALA B  63      -3.078  -8.200  -2.935  1.00 81.12           C  
ATOM    522  O   ALA B  63      -1.064 -10.018  -4.826  1.00 81.12           O  
ATOM    523  N   GLN B  64      -2.313  -8.640  -5.938  1.00 80.83           N  
ATOM    524  CA  GLN B  64      -2.303  -9.423  -7.169  1.00 80.83           C  
ATOM    525  C   GLN B  64      -0.888  -9.556  -7.725  1.00 80.83           C  
ATOM    526  CB  GLN B  64      -3.221  -8.790  -8.216  1.00 80.83           C  
ATOM    527  O   GLN B  64      -0.500 -10.626  -8.198  1.00 80.83           O  
ATOM    528  CG  GLN B  64      -4.704  -8.930  -7.899  1.00 80.83           C  
ATOM    529  CD  GLN B  64      -5.588  -8.197  -8.891  1.00 80.83           C  
ATOM    530  NE2 GLN B  64      -6.895  -8.414  -8.793  1.00 80.83           N  
ATOM    531  OE1 GLN B  64      -5.100  -7.441  -9.737  1.00 80.83           O  
ATOM    532  N   GLN B  65      -0.184  -8.332  -7.575  1.00 77.55           N  
ATOM    533  CA  GLN B  65       1.193  -8.341  -8.054  1.00 77.55           C  
ATOM    534  C   GLN B  65       2.064  -9.266  -7.209  1.00 77.55           C  
ATOM    535  CB  GLN B  65       1.773  -6.925  -8.051  1.00 77.55           C  
ATOM    536  O   GLN B  65       2.878 -10.022  -7.744  1.00 77.55           O  
ATOM    537  CG  GLN B  65       1.276  -6.054  -9.196  1.00 77.55           C  
ATOM    538  CD  GLN B  65       1.867  -4.657  -9.171  1.00 77.55           C  
ATOM    539  NE2 GLN B  65       1.726  -3.933 -10.276  1.00 77.55           N  
ATOM    540  OE1 GLN B  65       2.446  -4.232  -8.166  1.00 77.55           O  
ATOM    541  N   ILE B  66       1.921  -9.129  -6.032  1.00 79.59           N  
ATOM    542  CA  ILE B  66       2.704  -9.960  -5.123  1.00 79.59           C  
ATOM    543  C   ILE B  66       2.406 -11.434  -5.386  1.00 79.59           C  
ATOM    544  CB  ILE B  66       2.415  -9.609  -3.646  1.00 79.59           C  
ATOM    545  O   ILE B  66       3.319 -12.264  -5.408  1.00 79.59           O  
ATOM    546  CG1 ILE B  66       2.975  -8.223  -3.307  1.00 79.59           C  
ATOM    547  CG2 ILE B  66       2.995 -10.677  -2.714  1.00 79.59           C  
ATOM    548  CD1 ILE B  66       2.559  -7.706  -1.937  1.00 79.59           C  
ATOM    549  N   GLU B  67       1.196 -11.893  -5.680  1.00 80.46           N  
ATOM    550  CA  GLU B  67       0.827 -13.272  -5.984  1.00 80.46           C  
ATOM    551  C   GLU B  67       1.456 -13.736  -7.294  1.00 80.46           C  
ATOM    552  CB  GLU B  67      -0.696 -13.420  -6.050  1.00 80.46           C  
ATOM    553  O   GLU B  67       1.923 -14.872  -7.397  1.00 80.46           O  
ATOM    554  CG  GLU B  67      -1.360 -13.555  -4.687  1.00 80.46           C  
ATOM    555  CD  GLU B  67      -2.873 -13.677  -4.767  1.00 80.46           C  
ATOM    556  OE1 GLU B  67      -3.534 -13.745  -3.706  1.00 80.46           O  
ATOM    557  OE2 GLU B  67      -3.403 -13.707  -5.901  1.00 80.46           O  
ATOM    558  N   ALA B  68       1.420 -12.842  -8.274  1.00 80.65           N  
ATOM    559  CA  ALA B  68       2.029 -13.167  -9.561  1.00 80.65           C  
ATOM    560  C   ALA B  68       3.531 -13.393  -9.416  1.00 80.65           C  
ATOM    561  CB  ALA B  68       1.757 -12.057 -10.574  1.00 80.65           C  
ATOM    562  O   ALA B  68       4.084 -14.327 -10.002  1.00 80.65           O  
ATOM    563  N   ILE B  69       4.192 -12.483  -8.661  1.00 78.11           N  
ATOM    564  CA  ILE B  69       5.626 -12.603  -8.424  1.00 78.11           C  
ATOM    565  C   ILE B  69       5.922 -13.917  -7.704  1.00 78.11           C  
ATOM    566  CB  ILE B  69       6.165 -11.410  -7.603  1.00 78.11           C  
ATOM    567  O   ILE B  69       6.883 -14.613  -8.039  1.00 78.11           O  
ATOM    568  CG1 ILE B  69       6.128 -10.126  -8.440  1.00 78.11           C  
ATOM    569  CG2 ILE B  69       7.584 -11.696  -7.102  1.00 78.11           C  
ATOM    570  CD1 ILE B  69       6.410  -8.859  -7.643  1.00 78.11           C  
ATOM    571  N   ALA B  70       5.093 -14.234  -6.732  1.00 78.64           N  
ATOM    572  CA  ALA B  70       5.271 -15.485  -6.000  1.00 78.64           C  
ATOM    573  C   ALA B  70       5.199 -16.686  -6.939  1.00 78.64           C  
ATOM    574  CB  ALA B  70       4.221 -15.612  -4.899  1.00 78.64           C  
ATOM    575  O   ALA B  70       5.978 -17.633  -6.808  1.00 78.64           O  
ATOM    576  N   LYS B  71       4.323 -16.751  -7.921  1.00 80.08           N  
ATOM    577  CA  LYS B  71       4.196 -17.835  -8.890  1.00 80.08           C  
ATOM    578  C   LYS B  71       5.443 -17.941  -9.764  1.00 80.08           C  
ATOM    579  CB  LYS B  71       2.959 -17.632  -9.765  1.00 80.08           C  
ATOM    580  O   LYS B  71       5.883 -19.043 -10.096  1.00 80.08           O  
ATOM    581  CG  LYS B  71       1.645 -17.936  -9.060  1.00 80.08           C  
ATOM    582  CD  LYS B  71       0.452 -17.709  -9.979  1.00 80.08           C  
ATOM    583  CE  LYS B  71      -0.867 -17.936  -9.251  1.00 80.08           C  
ATOM    584  NZ  LYS B  71      -2.040 -17.601 -10.113  1.00 80.08           N  
ATOM    585  N   LEU B  72       5.921 -16.621 -10.046  1.00 76.61           N  
ATOM    586  CA  LEU B  72       7.122 -16.593 -10.874  1.00 76.61           C  
ATOM    587  C   LEU B  72       8.314 -17.176 -10.123  1.00 76.61           C  
ATOM    588  CB  LEU B  72       7.434 -15.161 -11.318  1.00 76.61           C  
ATOM    589  O   LEU B  72       9.120 -17.908 -10.702  1.00 76.61           O  
ATOM    590  CG  LEU B  72       6.623 -14.625 -12.499  1.00 76.61           C  
ATOM    591  CD1 LEU B  72       6.753 -13.108 -12.586  1.00 76.61           C  
ATOM    592  CD2 LEU B  72       7.074 -15.282 -13.799  1.00 76.61           C  
ATOM    593  N   ILE B  73       8.497 -16.863  -8.894  1.00 74.97           N  
ATOM    594  CA  ILE B  73       9.614 -17.325  -8.078  1.00 74.97           C  
ATOM    595  C   ILE B  73       9.532 -18.840  -7.902  1.00 74.97           C  
ATOM    596  CB  ILE B  73       9.635 -16.626  -6.700  1.00 74.97           C  
ATOM    597  O   ILE B  73      10.555 -19.529  -7.918  1.00 74.97           O  
ATOM    598  CG1 ILE B  73       9.891 -15.124  -6.868  1.00 74.97           C  
ATOM    599  CG2 ILE B  73      10.687 -17.263  -5.788  1.00 74.97           C  
ATOM    600  CD1 ILE B  73       9.762 -14.327  -5.577  1.00 74.97           C  
ATOM    601  N   ARG B  74       8.347 -19.493  -7.668  1.00 73.90           N  
ATOM    602  CA  ARG B  74       8.184 -20.926  -7.443  1.00 73.90           C  
ATOM    603  C   ARG B  74       8.404 -21.711  -8.732  1.00 73.90           C  
ATOM    604  CB  ARG B  74       6.795 -21.227  -6.877  1.00 73.90           C  
ATOM    605  O   ARG B  74       8.736 -22.898  -8.693  1.00 73.90           O  
ATOM    606  CG  ARG B  74       6.634 -20.860  -5.410  1.00 73.90           C  
ATOM    607  CD  ARG B  74       5.262 -21.248  -4.879  1.00 73.90           C  
ATOM    608  NE  ARG B  74       5.057 -20.769  -3.515  1.00 73.90           N  
ATOM    609  NH1 ARG B  74       2.857 -21.462  -3.381  1.00 73.90           N  
ATOM    610  NH2 ARG B  74       3.843 -20.411  -1.598  1.00 73.90           N  
ATOM    611  CZ  ARG B  74       3.920 -20.882  -2.834  1.00 73.90           C  
ATOM    612  N   GLY B  75       8.474 -20.907  -9.869  1.00 60.57           N  
ATOM    613  CA  GLY B  75       8.870 -21.640 -11.061  1.00 60.57           C  
ATOM    614  C   GLY B  75       7.778 -22.549 -11.593  1.00 60.57           C  
ATOM    615  O   GLY B  75       8.047 -23.686 -11.986  1.00 60.57           O  
TER     616      GLY B  75                                                      
ATOM    617  N   SER C   1      -9.870  20.373  10.002  1.00 72.50           N  
ATOM    618  CA  SER C   1      -9.495  19.808  11.294  1.00 72.50           C  
ATOM    619  C   SER C   1      -8.119  19.153  11.233  1.00 72.50           C  
ATOM    620  CB  SER C   1     -10.535  18.785  11.754  1.00 72.50           C  
ATOM    621  O   SER C   1      -7.614  18.858  10.148  1.00 72.50           O  
ATOM    622  OG  SER C   1     -10.415  17.580  11.018  1.00 72.50           O  
ATOM    623  N   GLU C   2      -7.227  19.119  12.213  1.00 87.04           N  
ATOM    624  CA  GLU C   2      -5.908  18.507  12.345  1.00 87.04           C  
ATOM    625  C   GLU C   2      -5.916  17.065  11.845  1.00 87.04           C  
ATOM    626  CB  GLU C   2      -5.434  18.557  13.800  1.00 87.04           C  
ATOM    627  O   GLU C   2      -4.955  16.614  11.220  1.00 87.04           O  
ATOM    628  CG  GLU C   2      -4.001  18.086  13.997  1.00 87.04           C  
ATOM    629  CD  GLU C   2      -2.981  18.947  13.268  1.00 87.04           C  
ATOM    630  OE1 GLU C   2      -1.840  18.480  13.046  1.00 87.04           O  
ATOM    631  OE2 GLU C   2      -3.325  20.098  12.917  1.00 87.04           O  
ATOM    632  N   VAL C   3      -7.035  16.361  12.059  1.00 87.74           N  
ATOM    633  CA  VAL C   3      -7.158  14.973  11.624  1.00 87.74           C  
ATOM    634  C   VAL C   3      -7.130  14.905  10.099  1.00 87.74           C  
ATOM    635  CB  VAL C   3      -8.451  14.322  12.163  1.00 87.74           C  
ATOM    636  O   VAL C   3      -6.396  14.101   9.520  1.00 87.74           O  
ATOM    637  CG1 VAL C   3      -8.651  12.935  11.555  1.00 87.74           C  
ATOM    638  CG2 VAL C   3      -8.410  14.239  13.688  1.00 87.74           C  
ATOM    639  N   GLU C   4      -7.846  15.695   9.439  1.00 85.94           N  
ATOM    640  CA  GLU C   4      -7.933  15.700   7.981  1.00 85.94           C  
ATOM    641  C   GLU C   4      -6.590  16.056   7.350  1.00 85.94           C  
ATOM    642  CB  GLU C   4      -9.011  16.680   7.511  1.00 85.94           C  
ATOM    643  O   GLU C   4      -6.192  15.459   6.347  1.00 85.94           O  
ATOM    644  CG  GLU C   4     -10.431  16.226   7.819  1.00 85.94           C  
ATOM    645  CD  GLU C   4     -11.476  17.295   7.541  1.00 85.94           C  
ATOM    646  OE1 GLU C   4     -12.683  16.966   7.499  1.00 85.94           O  
ATOM    647  OE2 GLU C   4     -11.084  18.470   7.364  1.00 85.94           O  
ATOM    648  N   LYS C   5      -5.880  17.096   7.952  1.00 85.79           N  
ATOM    649  CA  LYS C   5      -4.569  17.503   7.455  1.00 85.79           C  
ATOM    650  C   LYS C   5      -3.572  16.350   7.524  1.00 85.79           C  
ATOM    651  CB  LYS C   5      -4.041  18.700   8.248  1.00 85.79           C  
ATOM    652  O   LYS C   5      -2.817  16.118   6.578  1.00 85.79           O  
ATOM    653  CG  LYS C   5      -4.727  20.016   7.912  1.00 85.79           C  
ATOM    654  CD  LYS C   5      -4.139  21.173   8.710  1.00 85.79           C  
ATOM    655  CE  LYS C   5      -4.937  22.454   8.511  1.00 85.79           C  
ATOM    656  NZ  LYS C   5      -4.431  23.562   9.376  1.00 85.79           N  
ATOM    657  N   ARG C   6      -3.605  15.602   8.637  1.00 87.90           N  
ATOM    658  CA  ARG C   6      -2.686  14.483   8.819  1.00 87.90           C  
ATOM    659  C   ARG C   6      -3.028  13.335   7.876  1.00 87.90           C  
ATOM    660  CB  ARG C   6      -2.713  13.996  10.269  1.00 87.90           C  
ATOM    661  O   ARG C   6      -2.134  12.675   7.343  1.00 87.90           O  
ATOM    662  CG  ARG C   6      -2.087  14.967  11.257  1.00 87.90           C  
ATOM    663  CD  ARG C   6      -1.987  14.366  12.652  1.00 87.90           C  
ATOM    664  NE  ARG C   6      -1.328  15.276  13.585  1.00 87.90           N  
ATOM    665  NH1 ARG C   6      -0.723  13.629  15.088  1.00 87.90           N  
ATOM    666  NH2 ARG C   6      -0.174  15.817  15.496  1.00 87.90           N  
ATOM    667  CZ  ARG C   6      -0.743  14.905  14.721  1.00 87.90           C  
ATOM    668  N   LEU C   7      -4.309  13.072   7.644  1.00 87.76           N  
ATOM    669  CA  LEU C   7      -4.736  12.043   6.702  1.00 87.76           C  
ATOM    670  C   LEU C   7      -4.235  12.352   5.295  1.00 87.76           C  
ATOM    671  CB  LEU C   7      -6.261  11.919   6.698  1.00 87.76           C  
ATOM    672  O   LEU C   7      -3.779  11.455   4.582  1.00 87.76           O  
ATOM    673  CG  LEU C   7      -6.878  11.097   7.831  1.00 87.76           C  
ATOM    674  CD1 LEU C   7      -8.389  11.302   7.873  1.00 87.76           C  
ATOM    675  CD2 LEU C   7      -6.538   9.620   7.666  1.00 87.76           C  
ATOM    676  N   LEU C   8      -4.362  13.682   4.966  1.00 86.57           N  
ATOM    677  CA  LEU C   8      -3.892  14.089   3.647  1.00 86.57           C  
ATOM    678  C   LEU C   8      -2.389  13.865   3.512  1.00 86.57           C  
ATOM    679  CB  LEU C   8      -4.226  15.561   3.390  1.00 86.57           C  
ATOM    680  O   LEU C   8      -1.915  13.419   2.465  1.00 86.57           O  
ATOM    681  CG  LEU C   8      -5.665  15.867   2.973  1.00 86.57           C  
ATOM    682  CD1 LEU C   8      -5.926  17.368   3.032  1.00 86.57           C  
ATOM    683  CD2 LEU C   8      -5.945  15.324   1.576  1.00 86.57           C  
ATOM    684  N   GLU C   9      -1.598  14.191   4.519  1.00 87.74           N  
ATOM    685  CA  GLU C   9      -0.151  13.996   4.515  1.00 87.74           C  
ATOM    686  C   GLU C   9       0.206  12.523   4.334  1.00 87.74           C  
ATOM    687  CB  GLU C   9       0.468  14.533   5.808  1.00 87.74           C  
ATOM    688  O   GLU C   9       1.129  12.190   3.588  1.00 87.74           O  
ATOM    689  CG  GLU C   9       1.989  14.529   5.809  1.00 87.74           C  
ATOM    690  CD  GLU C   9       2.590  15.182   7.044  1.00 87.74           C  
ATOM    691  OE1 GLU C   9       3.836  15.234   7.158  1.00 87.74           O  
ATOM    692  OE2 GLU C   9       1.808  15.645   7.904  1.00 87.74           O  
ATOM    693  N   ILE C  10      -0.502  11.633   5.012  1.00 88.32           N  
ATOM    694  CA  ILE C  10      -0.245  10.200   4.921  1.00 88.32           C  
ATOM    695  C   ILE C  10      -0.575   9.705   3.515  1.00 88.32           C  
ATOM    696  CB  ILE C  10      -1.060   9.412   5.971  1.00 88.32           C  
ATOM    697  O   ILE C  10       0.157   8.890   2.949  1.00 88.32           O  
ATOM    698  CG1 ILE C  10      -0.605   9.782   7.388  1.00 88.32           C  
ATOM    699  CG2 ILE C  10      -0.935   7.904   5.732  1.00 88.32           C  
ATOM    700  CD1 ILE C  10      -1.501   9.232   8.489  1.00 88.32           C  
ATOM    701  N   HIS C  11      -1.663  10.145   2.965  1.00 87.70           N  
ATOM    702  CA  HIS C  11      -2.033   9.749   1.610  1.00 87.70           C  
ATOM    703  C   HIS C  11      -0.960  10.156   0.606  1.00 87.70           C  
ATOM    704  CB  HIS C  11      -3.378  10.365   1.220  1.00 87.70           C  
ATOM    705  O   HIS C  11      -0.696   9.430  -0.355  1.00 87.70           O  
ATOM    706  CG  HIS C  11      -4.557   9.620   1.759  1.00 87.70           C  
ATOM    707  CD2 HIS C  11      -5.419   9.924   2.758  1.00 87.70           C  
ATOM    708  ND1 HIS C  11      -4.959   8.401   1.259  1.00 87.70           N  
ATOM    709  CE1 HIS C  11      -6.022   7.986   1.928  1.00 87.70           C  
ATOM    710  NE2 HIS C  11      -6.321   8.891   2.844  1.00 87.70           N  
ATOM    711  N   ARG C  12      -0.317  11.338   0.830  1.00 87.45           N  
ATOM    712  CA  ARG C  12       0.777  11.765  -0.036  1.00 87.45           C  
ATOM    713  C   ARG C  12       1.943  10.783   0.031  1.00 87.45           C  
ATOM    714  CB  ARG C  12       1.252  13.168   0.349  1.00 87.45           C  
ATOM    715  O   ARG C  12       2.556  10.469  -0.991  1.00 87.45           O  
ATOM    716  CG  ARG C  12       0.334  14.281  -0.131  1.00 87.45           C  
ATOM    717  CD  ARG C  12       0.914  15.657   0.164  1.00 87.45           C  
ATOM    718  NE  ARG C  12      -0.104  16.700   0.086  1.00 87.45           N  
ATOM    719  NH1 ARG C  12       1.063  18.225   1.371  1.00 87.45           N  
ATOM    720  NH2 ARG C  12      -0.997  18.770   0.525  1.00 87.45           N  
ATOM    721  CZ  ARG C  12      -0.011  17.896   0.661  1.00 87.45           C  
ATOM    722  N   ARG C  13       2.218  10.286   1.239  1.00 87.15           N  
ATOM    723  CA  ARG C  13       3.290   9.311   1.408  1.00 87.15           C  
ATOM    724  C   ARG C  13       2.930   7.982   0.752  1.00 87.15           C  
ATOM    725  CB  ARG C  13       3.594   9.097   2.892  1.00 87.15           C  
ATOM    726  O   ARG C  13       3.788   7.324   0.159  1.00 87.15           O  
ATOM    727  CG  ARG C  13       4.205  10.310   3.577  1.00 87.15           C  
ATOM    728  CD  ARG C  13       5.508  10.735   2.914  1.00 87.15           C  
ATOM    729  NE  ARG C  13       5.765  12.160   3.095  1.00 87.15           N  
ATOM    730  NH1 ARG C  13       7.681  12.190   1.805  1.00 87.15           N  
ATOM    731  NH2 ARG C  13       6.931  14.116   2.795  1.00 87.15           N  
ATOM    732  CZ  ARG C  13       6.792  12.819   2.564  1.00 87.15           C  
ATOM    733  N   VAL C  14       1.702   7.568   0.880  1.00 88.23           N  
ATOM    734  CA  VAL C  14       1.224   6.336   0.261  1.00 88.23           C  
ATOM    735  C   VAL C  14       1.372   6.429  -1.256  1.00 88.23           C  
ATOM    736  CB  VAL C  14      -0.247   6.046   0.636  1.00 88.23           C  
ATOM    737  O   VAL C  14       1.774   5.461  -1.907  1.00 88.23           O  
ATOM    738  CG1 VAL C  14      -0.811   4.917  -0.225  1.00 88.23           C  
ATOM    739  CG2 VAL C  14      -0.360   5.699   2.119  1.00 88.23           C  
ATOM    740  N   ALA C  15       1.061   7.614  -1.784  1.00 88.43           N  
ATOM    741  CA  ALA C  15       1.221   7.823  -3.221  1.00 88.43           C  
ATOM    742  C   ALA C  15       2.677   7.649  -3.642  1.00 88.43           C  
ATOM    743  CB  ALA C  15       0.718   9.210  -3.616  1.00 88.43           C  
ATOM    744  O   ALA C  15       2.962   7.053  -4.683  1.00 88.43           O  
ATOM    745  N   GLU C  16       3.557   8.252  -2.919  1.00 88.83           N  
ATOM    746  CA  GLU C  16       4.980   8.104  -3.209  1.00 88.83           C  
ATOM    747  C   GLU C  16       5.402   6.638  -3.168  1.00 88.83           C  
ATOM    748  CB  GLU C  16       5.818   8.920  -2.221  1.00 88.83           C  
ATOM    749  O   GLU C  16       6.176   6.186  -4.014  1.00 88.83           O  
ATOM    750  CG  GLU C  16       7.300   8.969  -2.565  1.00 88.83           C  
ATOM    751  CD  GLU C  16       8.095   9.899  -1.663  1.00 88.83           C  
ATOM    752  OE1 GLU C  16       9.331   9.999  -1.833  1.00 88.83           O  
ATOM    753  OE2 GLU C  16       7.477  10.531  -0.777  1.00 88.83           O  
ATOM    754  N   SER C  17       4.873   5.885  -2.147  1.00 87.15           N  
ATOM    755  CA  SER C  17       5.193   4.465  -2.049  1.00 87.15           C  
ATOM    756  C   SER C  17       4.706   3.703  -3.276  1.00 87.15           C  
ATOM    757  CB  SER C  17       4.575   3.863  -0.786  1.00 87.15           C  
ATOM    758  O   SER C  17       5.380   2.787  -3.753  1.00 87.15           O  
ATOM    759  OG  SER C  17       3.162   3.824  -0.887  1.00 87.15           O  
ATOM    760  N   HIS C  18       3.635   4.049  -3.796  1.00 86.39           N  
ATOM    761  CA  HIS C  18       3.101   3.395  -4.985  1.00 86.39           C  
ATOM    762  C   HIS C  18       3.994   3.638  -6.196  1.00 86.39           C  
ATOM    763  CB  HIS C  18       1.680   3.884  -5.273  1.00 86.39           C  
ATOM    764  O   HIS C  18       4.219   2.730  -7.000  1.00 86.39           O  
ATOM    765  CG  HIS C  18       0.634   3.213  -4.442  1.00 86.39           C  
ATOM    766  CD2 HIS C  18       0.008   2.022  -4.593  1.00 86.39           C  
ATOM    767  ND1 HIS C  18       0.116   3.780  -3.298  1.00 86.39           N  
ATOM    768  CE1 HIS C  18      -0.786   2.964  -2.779  1.00 86.39           C  
ATOM    769  NE2 HIS C  18      -0.871   1.890  -3.545  1.00 86.39           N  
ATOM    770  N   ARG C  19       4.463   4.916  -6.333  1.00 87.81           N  
ATOM    771  CA  ARG C  19       5.379   5.223  -7.427  1.00 87.81           C  
ATOM    772  C   ARG C  19       6.626   4.348  -7.358  1.00 87.81           C  
ATOM    773  CB  ARG C  19       5.774   6.701  -7.398  1.00 87.81           C  
ATOM    774  O   ARG C  19       7.089   3.836  -8.379  1.00 87.81           O  
ATOM    775  CG  ARG C  19       4.695   7.637  -7.920  1.00 87.81           C  
ATOM    776  CD  ARG C  19       5.224   9.050  -8.124  1.00 87.81           C  
ATOM    777  NE  ARG C  19       4.987   9.889  -6.954  1.00 87.81           N  
ATOM    778  NH1 ARG C  19       3.921  11.574  -8.121  1.00 87.81           N  
ATOM    779  NH2 ARG C  19       4.211  11.750  -5.854  1.00 87.81           N  
ATOM    780  CZ  ARG C  19       4.373  11.069  -6.979  1.00 87.81           C  
ATOM    781  N   ILE C  20       7.194   4.185  -6.181  1.00 88.26           N  
ATOM    782  CA  ILE C  20       8.395   3.380  -5.980  1.00 88.26           C  
ATOM    783  C   ILE C  20       8.088   1.913  -6.274  1.00 88.26           C  
ATOM    784  CB  ILE C  20       8.945   3.535  -4.545  1.00 88.26           C  
ATOM    785  O   ILE C  20       8.908   1.208  -6.866  1.00 88.26           O  
ATOM    786  CG1 ILE C  20       9.424   4.972  -4.309  1.00 88.26           C  
ATOM    787  CG2 ILE C  20      10.074   2.533  -4.288  1.00 88.26           C  
ATOM    788  CD1 ILE C  20       9.825   5.263  -2.869  1.00 88.26           C  
ATOM    789  N   LEU C  21       6.856   1.433  -5.880  1.00 86.70           N  
ATOM    790  CA  LEU C  21       6.458   0.045  -6.091  1.00 86.70           C  
ATOM    791  C   LEU C  21       6.447  -0.297  -7.578  1.00 86.70           C  
ATOM    792  CB  LEU C  21       5.076  -0.215  -5.486  1.00 86.70           C  
ATOM    793  O   LEU C  21       6.832  -1.402  -7.968  1.00 86.70           O  
ATOM    794  CG  LEU C  21       5.023  -0.387  -3.967  1.00 86.70           C  
ATOM    795  CD1 LEU C  21       3.576  -0.464  -3.493  1.00 86.70           C  
ATOM    796  CD2 LEU C  21       5.797  -1.631  -3.542  1.00 86.70           C  
ATOM    797  N   VAL C  22       6.017   0.672  -8.464  1.00 86.89           N  
ATOM    798  CA  VAL C  22       6.009   0.458  -9.907  1.00 86.89           C  
ATOM    799  C   VAL C  22       7.436   0.234 -10.404  1.00 86.89           C  
ATOM    800  CB  VAL C  22       5.366   1.648 -10.654  1.00 86.89           C  
ATOM    801  O   VAL C  22       7.687  -0.674 -11.201  1.00 86.89           O  
ATOM    802  CG1 VAL C  22       5.577   1.517 -12.161  1.00 86.89           C  
ATOM    803  CG2 VAL C  22       3.877   1.740 -10.326  1.00 86.89           C  
ATOM    804  N   GLU C  23       8.396   1.061  -9.889  1.00 87.63           N  
ATOM    805  CA  GLU C  23       9.794   0.925 -10.287  1.00 87.63           C  
ATOM    806  C   GLU C  23      10.393  -0.377  -9.763  1.00 87.63           C  
ATOM    807  CB  GLU C  23      10.613   2.119  -9.791  1.00 87.63           C  
ATOM    808  O   GLU C  23      11.184  -1.024 -10.452  1.00 87.63           O  
ATOM    809  CG  GLU C  23      10.253   3.435 -10.466  1.00 87.63           C  
ATOM    810  CD  GLU C  23      11.120   4.598 -10.013  1.00 87.63           C  
ATOM    811  OE1 GLU C  23      10.573   5.687  -9.726  1.00 87.63           O  
ATOM    812  OE2 GLU C  23      12.357   4.420  -9.944  1.00 87.63           O  
ATOM    813  N   VAL C  24       9.991  -0.748  -8.536  1.00 88.10           N  
ATOM    814  CA  VAL C  24      10.453  -1.999  -7.944  1.00 88.10           C  
ATOM    815  C   VAL C  24       9.989  -3.177  -8.798  1.00 88.10           C  
ATOM    816  CB  VAL C  24       9.948  -2.161  -6.493  1.00 88.10           C  
ATOM    817  O   VAL C  24      10.767  -4.091  -9.081  1.00 88.10           O  
ATOM    818  CG1 VAL C  24      10.134  -3.600  -6.014  1.00 88.10           C  
ATOM    819  CG2 VAL C  24      10.672  -1.187  -5.565  1.00 88.10           C  
ATOM    820  N   HIS C  25       8.708  -3.154  -9.191  1.00 85.37           N  
ATOM    821  CA  HIS C  25       8.145  -4.222 -10.010  1.00 85.37           C  
ATOM    822  C   HIS C  25       8.913  -4.375 -11.319  1.00 85.37           C  
ATOM    823  CB  HIS C  25       6.666  -3.954 -10.297  1.00 85.37           C  
ATOM    824  O   HIS C  25       9.254  -5.491 -11.716  1.00 85.37           O  
ATOM    825  CG  HIS C  25       5.987  -5.065 -11.032  1.00 85.37           C  
ATOM    826  CD2 HIS C  25       5.526  -5.139 -12.303  1.00 85.37           C  
ATOM    827  ND1 HIS C  25       5.712  -6.284 -10.450  1.00 85.37           N  
ATOM    828  CE1 HIS C  25       5.109  -7.061 -11.334  1.00 85.37           C  
ATOM    829  NE2 HIS C  25       4.985  -6.391 -12.467  1.00 85.37           N  
ATOM    830  N   GLU C  26       9.229  -3.269 -12.008  1.00 86.45           N  
ATOM    831  CA  GLU C  26       9.953  -3.298 -13.275  1.00 86.45           C  
ATOM    832  C   GLU C  26      11.356  -3.870 -13.096  1.00 86.45           C  
ATOM    833  CB  GLU C  26      10.029  -1.896 -13.883  1.00 86.45           C  
ATOM    834  O   GLU C  26      11.803  -4.695 -13.895  1.00 86.45           O  
ATOM    835  CG  GLU C  26       8.711  -1.404 -14.464  1.00 86.45           C  
ATOM    836  CD  GLU C  26       8.777   0.028 -14.972  1.00 86.45           C  
ATOM    837  OE1 GLU C  26       7.780   0.510 -15.556  1.00 86.45           O  
ATOM    838  OE2 GLU C  26       9.833   0.671 -14.786  1.00 86.45           O  
ATOM    839  N   ALA C  27      11.976  -3.436 -12.023  1.00 85.78           N  
ATOM    840  CA  ALA C  27      13.331  -3.908 -11.751  1.00 85.78           C  
ATOM    841  C   ALA C  27      13.334  -5.393 -11.399  1.00 85.78           C  
ATOM    842  CB  ALA C  27      13.961  -3.096 -10.622  1.00 85.78           C  
ATOM    843  O   ALA C  27      14.243  -6.129 -11.790  1.00 85.78           O  
ATOM    844  N   LEU C  28      12.340  -5.796 -10.649  1.00 85.98           N  
ATOM    845  CA  LEU C  28      12.221  -7.196 -10.257  1.00 85.98           C  
ATOM    846  C   LEU C  28      12.044  -8.090 -11.480  1.00 85.98           C  
ATOM    847  CB  LEU C  28      11.043  -7.385  -9.297  1.00 85.98           C  
ATOM    848  O   LEU C  28      12.697  -9.130 -11.594  1.00 85.98           O  
ATOM    849  CG  LEU C  28      10.796  -8.811  -8.800  1.00 85.98           C  
ATOM    850  CD1 LEU C  28      12.012  -9.324  -8.036  1.00 85.98           C  
ATOM    851  CD2 LEU C  28       9.547  -8.863  -7.926  1.00 85.98           C  
ATOM    852  N   ILE C  29      11.183  -7.726 -12.420  1.00 83.06           N  
ATOM    853  CA  ILE C  29      10.933  -8.508 -13.625  1.00 83.06           C  
ATOM    854  C   ILE C  29      12.218  -8.618 -14.444  1.00 83.06           C  
ATOM    855  CB  ILE C  29       9.805  -7.887 -14.479  1.00 83.06           C  
ATOM    856  O   ILE C  29      12.558  -9.698 -14.934  1.00 83.06           O  
ATOM    857  CG1 ILE C  29       8.457  -8.021 -13.761  1.00 83.06           C  
ATOM    858  CG2 ILE C  29       9.755  -8.538 -15.864  1.00 83.06           C  
ATOM    859  CD1 ILE C  29       7.963  -9.455 -13.634  1.00 83.06           C  
ATOM    860  N   GLU C  30      12.952  -7.465 -14.572  1.00 84.41           N  
ATOM    861  CA  GLU C  30      14.209  -7.461 -15.315  1.00 84.41           C  
ATOM    862  C   GLU C  30      15.239  -8.377 -14.661  1.00 84.41           C  
ATOM    863  CB  GLU C  30      14.764  -6.039 -15.424  1.00 84.41           C  
ATOM    864  O   GLU C  30      15.963  -9.098 -15.351  1.00 84.41           O  
ATOM    865  CG  GLU C  30      14.010  -5.159 -16.411  1.00 84.41           C  
ATOM    866  CD  GLU C  30      14.574  -3.750 -16.511  1.00 84.41           C  
ATOM    867  OE1 GLU C  30      14.002  -2.919 -17.252  1.00 84.41           O  
ATOM    868  OE2 GLU C  30      15.597  -3.477 -15.845  1.00 84.41           O  
ATOM    869  N   ALA C  31      15.259  -8.291 -13.320  1.00 82.61           N  
ATOM    870  CA  ALA C  31      16.209  -9.123 -12.585  1.00 82.61           C  
ATOM    871  C   ALA C  31      15.886 -10.605 -12.755  1.00 82.61           C  
ATOM    872  CB  ALA C  31      16.210  -8.748 -11.105  1.00 82.61           C  
ATOM    873  O   ALA C  31      16.791 -11.432 -12.891  1.00 82.61           O  
ATOM    874  N   LEU C  32      14.623 -10.956 -12.802  1.00 80.21           N  
ATOM    875  CA  LEU C  32      14.203 -12.349 -12.910  1.00 80.21           C  
ATOM    876  C   LEU C  32      14.405 -12.870 -14.329  1.00 80.21           C  
ATOM    877  CB  LEU C  32      12.734 -12.498 -12.504  1.00 80.21           C  
ATOM    878  O   LEU C  32      14.560 -14.076 -14.536  1.00 80.21           O  
ATOM    879  CG  LEU C  32      12.422 -12.332 -11.016  1.00 80.21           C  
ATOM    880  CD1 LEU C  32      10.914 -12.346 -10.785  1.00 80.21           C  
ATOM    881  CD2 LEU C  32      13.103 -13.426 -10.201  1.00 80.21           C  
ATOM    882  N   ARG C  33      14.377 -11.934 -15.294  1.00 83.31           N  
ATOM    883  CA  ARG C  33      14.588 -12.351 -16.677  1.00 83.31           C  
ATOM    884  C   ARG C  33      16.069 -12.583 -16.958  1.00 83.31           C  
ATOM    885  CB  ARG C  33      14.028 -11.307 -17.645  1.00 83.31           C  
ATOM    886  O   ARG C  33      16.431 -13.111 -18.011  1.00 83.31           O  
ATOM    887  CG  ARG C  33      12.510 -11.303 -17.736  1.00 83.31           C  
ATOM    888  CD  ARG C  33      12.007 -10.255 -18.719  1.00 83.31           C  
ATOM    889  NE  ARG C  33      10.549 -10.238 -18.789  1.00 83.31           N  
ATOM    890  NH1 ARG C  33      10.430  -8.381 -20.159  1.00 83.31           N  
ATOM    891  NH2 ARG C  33       8.510  -9.426 -19.467  1.00 83.31           N  
ATOM    892  CZ  ARG C  33       9.833  -9.349 -19.472  1.00 83.31           C  
ATOM    893  N   GLY C  34      16.961 -12.481 -16.030  1.00 68.40           N  
ATOM    894  CA  GLY C  34      18.359 -12.843 -16.203  1.00 68.40           C  
ATOM    895  C   GLY C  34      19.224 -11.684 -16.659  1.00 68.40           C  
ATOM    896  O   GLY C  34      20.384 -11.876 -17.029  1.00 68.40           O  
ATOM    897  N   ASN C  35      18.802 -10.843 -16.260  1.00 57.37           N  
ATOM    898  CA  ASN C  35      19.522  -9.747 -16.898  1.00 57.37           C  
ATOM    899  C   ASN C  35      20.247  -8.880 -15.872  1.00 57.37           C  
ATOM    900  CB  ASN C  35      18.568  -8.893 -17.736  1.00 57.37           C  
ATOM    901  O   ASN C  35      21.133  -8.101 -16.226  1.00 57.37           O  
ATOM    902  CG  ASN C  35      18.315  -9.478 -19.111  1.00 57.37           C  
ATOM    903  ND2 ASN C  35      17.203  -9.092 -19.724  1.00 57.37           N  
ATOM    904  OD1 ASN C  35      19.113 -10.271 -19.618  1.00 57.37           O  
ATOM    905  N   SER C  36      20.330  -9.140 -15.163  1.00 66.13           N  
ATOM    906  CA  SER C  36      21.334  -8.087 -15.054  1.00 66.13           C  
ATOM    907  C   SER C  36      21.696  -7.817 -13.597  1.00 66.13           C  
ATOM    908  CB  SER C  36      20.834  -6.799 -15.710  1.00 66.13           C  
ATOM    909  O   SER C  36      20.823  -7.809 -12.726  1.00 66.13           O  
ATOM    910  OG  SER C  36      20.066  -6.035 -14.797  1.00 66.13           O  
ATOM    911  N   GLU C  37      22.891  -7.773 -13.363  1.00 85.26           N  
ATOM    912  CA  GLU C  37      23.513  -7.213 -12.167  1.00 85.26           C  
ATOM    913  C   GLU C  37      23.050  -5.780 -11.923  1.00 85.26           C  
ATOM    914  CB  GLU C  37      25.039  -7.260 -12.283  1.00 85.26           C  
ATOM    915  O   GLU C  37      22.842  -5.376 -10.776  1.00 85.26           O  
ATOM    916  CG  GLU C  37      25.629  -8.649 -12.087  1.00 85.26           C  
ATOM    917  CD  GLU C  37      25.261  -9.273 -10.750  1.00 85.26           C  
ATOM    918  OE1 GLU C  37      24.900 -10.472 -10.719  1.00 85.26           O  
ATOM    919  OE2 GLU C  37      25.334  -8.558  -9.726  1.00 85.26           O  
ATOM    920  N   GLU C  38      22.784  -5.148 -13.038  1.00 89.50           N  
ATOM    921  CA  GLU C  38      22.299  -3.774 -12.938  1.00 89.50           C  
ATOM    922  C   GLU C  38      20.889  -3.728 -12.357  1.00 89.50           C  
ATOM    923  CB  GLU C  38      22.325  -3.094 -14.309  1.00 89.50           C  
ATOM    924  O   GLU C  38      20.586  -2.879 -11.515  1.00 89.50           O  
ATOM    925  CG  GLU C  38      22.045  -1.599 -14.259  1.00 89.50           C  
ATOM    926  CD  GLU C  38      22.099  -0.932 -15.625  1.00 89.50           C  
ATOM    927  OE1 GLU C  38      21.811   0.282 -15.719  1.00 89.50           O  
ATOM    928  OE2 GLU C  38      22.432  -1.631 -16.608  1.00 89.50           O  
ATOM    929  N   ALA C  39      20.114  -4.656 -12.760  1.00 86.53           N  
ATOM    930  CA  ALA C  39      18.736  -4.724 -12.283  1.00 86.53           C  
ATOM    931  C   ALA C  39      18.686  -5.052 -10.794  1.00 86.53           C  
ATOM    932  CB  ALA C  39      17.948  -5.761 -13.080  1.00 86.53           C  
ATOM    933  O   ALA C  39      17.880  -4.483 -10.053  1.00 86.53           O  
ATOM    934  N   LYS C  40      19.550  -5.904 -10.409  1.00 87.11           N  
ATOM    935  CA  LYS C  40      19.607  -6.276  -8.998  1.00 87.11           C  
ATOM    936  C   LYS C  40      20.043  -5.096  -8.135  1.00 87.11           C  
ATOM    937  CB  LYS C  40      20.558  -7.456  -8.793  1.00 87.11           C  
ATOM    938  O   LYS C  40      19.501  -4.882  -7.048  1.00 87.11           O  
ATOM    939  CG  LYS C  40      19.988  -8.796  -9.235  1.00 87.11           C  
ATOM    940  CD  LYS C  40      20.962  -9.935  -8.963  1.00 87.11           C  
ATOM    941  CE  LYS C  40      20.466 -11.249  -9.552  1.00 87.11           C  
ATOM    942  NZ  LYS C  40      21.453 -12.352  -9.355  1.00 87.11           N  
ATOM    943  N   GLU C  41      21.090  -4.398  -8.685  1.00 89.82           N  
ATOM    944  CA  GLU C  41      21.557  -3.226  -7.951  1.00 89.82           C  
ATOM    945  C   GLU C  41      20.465  -2.165  -7.853  1.00 89.82           C  
ATOM    946  CB  GLU C  41      22.804  -2.637  -8.616  1.00 89.82           C  
ATOM    947  O   GLU C  41      20.286  -1.547  -6.801  1.00 89.82           O  
ATOM    948  CG  GLU C  41      23.490  -1.558  -7.791  1.00 89.82           C  
ATOM    949  CD  GLU C  41      24.026  -2.068  -6.463  1.00 89.82           C  
ATOM    950  OE1 GLU C  41      24.240  -1.250  -5.540  1.00 89.82           O  
ATOM    951  OE2 GLU C  41      24.234  -3.296  -6.344  1.00 89.82           O  
ATOM    952  N   LYS C  42      19.691  -2.000  -8.918  1.00 89.72           N  
ATOM    953  CA  LYS C  42      18.573  -1.061  -8.910  1.00 89.72           C  
ATOM    954  C   LYS C  42      17.506  -1.486  -7.906  1.00 89.72           C  
ATOM    955  CB  LYS C  42      17.961  -0.942 -10.307  1.00 89.72           C  
ATOM    956  O   LYS C  42      16.957  -0.650  -7.185  1.00 89.72           O  
ATOM    957  CG  LYS C  42      16.870   0.112 -10.417  1.00 89.72           C  
ATOM    958  CD  LYS C  42      16.417   0.299 -11.859  1.00 89.72           C  
ATOM    959  CE  LYS C  42      15.323   1.353 -11.970  1.00 89.72           C  
ATOM    960  NZ  LYS C  42      14.875   1.540 -13.383  1.00 89.72           N  
ATOM    961  N   LEU C  43      17.273  -2.710  -7.907  1.00 89.24           N  
ATOM    962  CA  LEU C  43      16.286  -3.247  -6.977  1.00 89.24           C  
ATOM    963  C   LEU C  43      16.699  -2.980  -5.533  1.00 89.24           C  
ATOM    964  CB  LEU C  43      16.103  -4.751  -7.198  1.00 89.24           C  
ATOM    965  O   LEU C  43      15.870  -2.590  -4.708  1.00 89.24           O  
ATOM    966  CG  LEU C  43      15.029  -5.435  -6.351  1.00 89.24           C  
ATOM    967  CD1 LEU C  43      13.669  -4.790  -6.597  1.00 89.24           C  
ATOM    968  CD2 LEU C  43      14.981  -6.929  -6.652  1.00 89.24           C  
ATOM    969  N   LYS C  44      17.985  -3.167  -5.294  1.00 90.53           N  
ATOM    970  CA  LYS C  44      18.495  -2.929  -3.947  1.00 90.53           C  
ATOM    971  C   LYS C  44      18.302  -1.473  -3.535  1.00 90.53           C  
ATOM    972  CB  LYS C  44      19.974  -3.307  -3.858  1.00 90.53           C  
ATOM    973  O   LYS C  44      17.915  -1.189  -2.400  1.00 90.53           O  
ATOM    974  CG  LYS C  44      20.228  -4.807  -3.809  1.00 90.53           C  
ATOM    975  CD  LYS C  44      21.714  -5.119  -3.689  1.00 90.53           C  
ATOM    976  CE  LYS C  44      21.980  -6.616  -3.767  1.00 90.53           C  
ATOM    977  NZ  LYS C  44      23.441  -6.922  -3.718  1.00 90.53           N  
ATOM    978  N   GLU C  45      18.540  -0.595  -4.453  1.00 91.66           N  
ATOM    979  CA  GLU C  45      18.365   0.828  -4.175  1.00 91.66           C  
ATOM    980  C   GLU C  45      16.898   1.164  -3.924  1.00 91.66           C  
ATOM    981  CB  GLU C  45      18.908   1.673  -5.330  1.00 91.66           C  
ATOM    982  O   GLU C  45      16.578   1.920  -3.004  1.00 91.66           O  
ATOM    983  CG  GLU C  45      20.427   1.713  -5.402  1.00 91.66           C  
ATOM    984  CD  GLU C  45      20.952   2.539  -6.565  1.00 91.66           C  
ATOM    985  OE1 GLU C  45      22.187   2.703  -6.686  1.00 91.66           O  
ATOM    986  OE2 GLU C  45      20.120   3.028  -7.363  1.00 91.66           O  
ATOM    987  N   LEU C  46      16.047   0.585  -4.672  1.00 90.58           N  
ATOM    988  CA  LEU C  46      14.614   0.832  -4.555  1.00 90.58           C  
ATOM    989  C   LEU C  46      14.073   0.276  -3.242  1.00 90.58           C  
ATOM    990  CB  LEU C  46      13.864   0.207  -5.735  1.00 90.58           C  
ATOM    991  O   LEU C  46      13.212   0.893  -2.610  1.00 90.58           O  
ATOM    992  CG  LEU C  46      14.029   0.902  -7.087  1.00 90.58           C  
ATOM    993  CD1 LEU C  46      13.498   0.014  -8.207  1.00 90.58           C  
ATOM    994  CD2 LEU C  46      13.318   2.252  -7.085  1.00 90.58           C  
ATOM    995  N   VAL C  47      14.640  -0.820  -2.866  1.00 91.39           N  
ATOM    996  CA  VAL C  47      14.229  -1.435  -1.608  1.00 91.39           C  
ATOM    997  C   VAL C  47      14.604  -0.525  -0.440  1.00 91.39           C  
ATOM    998  CB  VAL C  47      14.869  -2.830  -1.423  1.00 91.39           C  
ATOM    999  O   VAL C  47      13.822  -0.356   0.498  1.00 91.39           O  
ATOM   1000  CG1 VAL C  47      14.715  -3.307   0.020  1.00 91.39           C  
ATOM   1001  CG2 VAL C  47      14.247  -3.834  -2.391  1.00 91.39           C  
ATOM   1002  N   LYS C  48      15.693   0.116  -0.523  1.00 92.40           N  
ATOM   1003  CA  LYS C  48      16.113   1.051   0.516  1.00 92.40           C  
ATOM   1004  C   LYS C  48      15.189   2.265   0.570  1.00 92.40           C  
ATOM   1005  CB  LYS C  48      17.556   1.501   0.283  1.00 92.40           C  
ATOM   1006  O   LYS C  48      14.827   2.729   1.653  1.00 92.40           O  
ATOM   1007  CG  LYS C  48      18.595   0.435   0.599  1.00 92.40           C  
ATOM   1008  CD  LYS C  48      20.012   0.963   0.413  1.00 92.40           C  
ATOM   1009  CE  LYS C  48      21.050  -0.129   0.636  1.00 92.40           C  
ATOM   1010  NZ  LYS C  48      22.436   0.363   0.375  1.00 92.40           N  
ATOM   1011  N   LYS C  49      14.830   2.761  -0.553  1.00 92.00           N  
ATOM   1012  CA  LYS C  49      13.912   3.895  -0.623  1.00 92.00           C  
ATOM   1013  C   LYS C  49      12.549   3.536  -0.038  1.00 92.00           C  
ATOM   1014  CB  LYS C  49      13.754   4.369  -2.068  1.00 92.00           C  
ATOM   1015  O   LYS C  49      11.953   4.330   0.693  1.00 92.00           O  
ATOM   1016  CG  LYS C  49      14.967   5.111  -2.612  1.00 92.00           C  
ATOM   1017  CD  LYS C  49      14.740   5.577  -4.045  1.00 92.00           C  
ATOM   1018  CE  LYS C  49      15.977   6.257  -4.614  1.00 92.00           C  
ATOM   1019  NZ  LYS C  49      15.777   6.672  -6.035  1.00 92.00           N  
ATOM   1020  N   LEU C  50      12.089   2.353  -0.396  1.00 91.43           N  
ATOM   1021  CA  LEU C  50      10.801   1.884   0.103  1.00 91.43           C  
ATOM   1022  C   LEU C  50      10.828   1.732   1.620  1.00 91.43           C  
ATOM   1023  CB  LEU C  50      10.427   0.550  -0.549  1.00 91.43           C  
ATOM   1024  O   LEU C  50       9.861   2.082   2.301  1.00 91.43           O  
ATOM   1025  CG  LEU C  50       9.031   0.009  -0.234  1.00 91.43           C  
ATOM   1026  CD1 LEU C  50       7.966   1.022  -0.639  1.00 91.43           C  
ATOM   1027  CD2 LEU C  50       8.803  -1.325  -0.938  1.00 91.43           C  
ATOM   1028  N   GLU C  51      11.961   1.283   2.112  1.00 93.52           N  
ATOM   1029  CA  GLU C  51      12.112   1.121   3.555  1.00 93.52           C  
ATOM   1030  C   GLU C  51      11.997   2.462   4.275  1.00 93.52           C  
ATOM   1031  CB  GLU C  51      13.453   0.460   3.885  1.00 93.52           C  
ATOM   1032  O   GLU C  51      11.364   2.554   5.329  1.00 93.52           O  
ATOM   1033  CG  GLU C  51      13.472  -1.043   3.648  1.00 93.52           C  
ATOM   1034  CD  GLU C  51      14.835  -1.671   3.891  1.00 93.52           C  
ATOM   1035  OE1 GLU C  51      14.926  -2.919   3.953  1.00 93.52           O  
ATOM   1036  OE2 GLU C  51      15.820  -0.910   4.021  1.00 93.52           O  
ATOM   1037  N   LYS C  52      12.547   3.453   3.719  1.00 93.00           N  
ATOM   1038  CA  LYS C  52      12.498   4.789   4.305  1.00 93.00           C  
ATOM   1039  C   LYS C  52      11.074   5.335   4.310  1.00 93.00           C  
ATOM   1040  CB  LYS C  52      13.422   5.743   3.546  1.00 93.00           C  
ATOM   1041  O   LYS C  52      10.615   5.879   5.317  1.00 93.00           O  
ATOM   1042  CG  LYS C  52      13.500   7.139   4.146  1.00 93.00           C  
ATOM   1043  CD  LYS C  52      14.448   8.034   3.359  1.00 93.00           C  
ATOM   1044  CE  LYS C  52      14.455   9.456   3.901  1.00 93.00           C  
ATOM   1045  NZ  LYS C  52      15.312  10.360   3.076  1.00 93.00           N  
ATOM   1046  N   ILE C  53      10.385   5.183   3.204  1.00 90.37           N  
ATOM   1047  CA  ILE C  53       9.026   5.694   3.060  1.00 90.37           C  
ATOM   1048  C   ILE C  53       8.096   4.970   4.032  1.00 90.37           C  
ATOM   1049  CB  ILE C  53       8.514   5.536   1.611  1.00 90.37           C  
ATOM   1050  O   ILE C  53       7.228   5.592   4.649  1.00 90.37           O  
ATOM   1051  CG1 ILE C  53       9.243   6.509   0.678  1.00 90.37           C  
ATOM   1052  CG2 ILE C  53       6.998   5.747   1.547  1.00 90.37           C  
ATOM   1053  CD1 ILE C  53       8.932   6.302  -0.798  1.00 90.37           C  
ATOM   1054  N   ILE C  54       8.281   3.710   4.209  1.00 91.57           N  
ATOM   1055  CA  ILE C  54       7.449   2.913   5.105  1.00 91.57           C  
ATOM   1056  C   ILE C  54       7.639   3.388   6.544  1.00 91.57           C  
ATOM   1057  CB  ILE C  54       7.775   1.407   4.989  1.00 91.57           C  
ATOM   1058  O   ILE C  54       6.668   3.520   7.293  1.00 91.57           O  
ATOM   1059  CG1 ILE C  54       7.316   0.864   3.632  1.00 91.57           C  
ATOM   1060  CG2 ILE C  54       7.132   0.626   6.138  1.00 91.57           C  
ATOM   1061  CD1 ILE C  54       7.787  -0.554   3.341  1.00 91.57           C  
ATOM   1062  N   LYS C  55       8.848   3.670   6.876  1.00 93.28           N  
ATOM   1063  CA  LYS C  55       9.134   4.165   8.220  1.00 93.28           C  
ATOM   1064  C   LYS C  55       8.448   5.505   8.469  1.00 93.28           C  
ATOM   1065  CB  LYS C  55      10.642   4.300   8.433  1.00 93.28           C  
ATOM   1066  O   LYS C  55       7.881   5.729   9.540  1.00 93.28           O  
ATOM   1067  CG  LYS C  55      11.039   4.611   9.869  1.00 93.28           C  
ATOM   1068  CD  LYS C  55      12.553   4.672  10.030  1.00 93.28           C  
ATOM   1069  CE  LYS C  55      12.949   5.096  11.437  1.00 93.28           C  
ATOM   1070  NZ  LYS C  55      14.431   5.219  11.582  1.00 93.28           N  
ATOM   1071  N   GLU C  56       8.532   6.423   7.512  1.00 92.84           N  
ATOM   1072  CA  GLU C  56       7.884   7.726   7.628  1.00 92.84           C  
ATOM   1073  C   GLU C  56       6.370   7.580   7.753  1.00 92.84           C  
ATOM   1074  CB  GLU C  56       8.230   8.608   6.426  1.00 92.84           C  
ATOM   1075  O   GLU C  56       5.738   8.273   8.553  1.00 92.84           O  
ATOM   1076  CG  GLU C  56       9.681   9.066   6.396  1.00 92.84           C  
ATOM   1077  CD  GLU C  56      10.065   9.758   5.098  1.00 92.84           C  
ATOM   1078  OE1 GLU C  56      11.235  10.182   4.960  1.00 92.84           O  
ATOM   1079  OE2 GLU C  56       9.189   9.877   4.213  1.00 92.84           O  
ATOM   1080  N   GLU C  57       5.767   6.645   6.897  1.00 91.75           N  
ATOM   1081  CA  GLU C  57       4.332   6.388   6.954  1.00 91.75           C  
ATOM   1082  C   GLU C  57       3.919   5.865   8.327  1.00 91.75           C  
ATOM   1083  CB  GLU C  57       3.919   5.393   5.866  1.00 91.75           C  
ATOM   1084  O   GLU C  57       2.901   6.289   8.878  1.00 91.75           O  
ATOM   1085  CG  GLU C  57       3.915   5.982   4.463  1.00 91.75           C  
ATOM   1086  CD  GLU C  57       3.455   4.997   3.400  1.00 91.75           C  
ATOM   1087  OE1 GLU C  57       3.418   5.368   2.205  1.00 91.75           O  
ATOM   1088  OE2 GLU C  57       3.129   3.846   3.766  1.00 91.75           O  
ATOM   1089  N   GLU C  58       4.763   4.998   8.921  1.00 93.22           N  
ATOM   1090  CA  GLU C  58       4.466   4.420  10.228  1.00 93.22           C  
ATOM   1091  C   GLU C  58       4.466   5.489  11.318  1.00 93.22           C  
ATOM   1092  CB  GLU C  58       5.472   3.319  10.571  1.00 93.22           C  
ATOM   1093  O   GLU C  58       3.609   5.481  12.203  1.00 93.22           O  
ATOM   1094  CG  GLU C  58       5.225   2.009   9.837  1.00 93.22           C  
ATOM   1095  CD  GLU C  58       6.266   0.944  10.143  1.00 93.22           C  
ATOM   1096  OE1 GLU C  58       5.967  -0.261   9.981  1.00 93.22           O  
ATOM   1097  OE2 GLU C  58       7.389   1.317  10.550  1.00 93.22           O  
ATOM   1098  N   GLU C  59       5.425   6.414  11.202  1.00 93.05           N  
ATOM   1099  CA  GLU C  59       5.506   7.492  12.184  1.00 93.05           C  
ATOM   1100  C   GLU C  59       4.291   8.410  12.098  1.00 93.05           C  
ATOM   1101  CB  GLU C  59       6.791   8.301  11.989  1.00 93.05           C  
ATOM   1102  O   GLU C  59       3.716   8.786  13.122  1.00 93.05           O  
ATOM   1103  CG  GLU C  59       8.051   7.570  12.432  1.00 93.05           C  
ATOM   1104  CD  GLU C  59       9.327   8.341  12.135  1.00 93.05           C  
ATOM   1105  OE1 GLU C  59      10.425   7.857  12.492  1.00 93.05           O  
ATOM   1106  OE2 GLU C  59       9.228   9.438  11.543  1.00 93.05           O  
ATOM   1107  N   LEU C  60       3.891   8.729  10.913  1.00 91.50           N  
ATOM   1108  CA  LEU C  60       2.729   9.585  10.699  1.00 91.50           C  
ATOM   1109  C   LEU C  60       1.454   8.900  11.179  1.00 91.50           C  
ATOM   1110  CB  LEU C  60       2.599   9.953   9.219  1.00 91.50           C  
ATOM   1111  O   LEU C  60       0.584   9.542  11.770  1.00 91.50           O  
ATOM   1112  CG  LEU C  60       3.623  10.952   8.676  1.00 91.50           C  
ATOM   1113  CD1 LEU C  60       3.520  11.044   7.158  1.00 91.50           C  
ATOM   1114  CD2 LEU C  60       3.423  12.322   9.315  1.00 91.50           C  
ATOM   1115  N   LEU C  61       1.360   7.563  10.934  1.00 91.86           N  
ATOM   1116  CA  LEU C  61       0.191   6.797  11.353  1.00 91.86           C  
ATOM   1117  C   LEU C  61       0.081   6.765  12.874  1.00 91.86           C  
ATOM   1118  CB  LEU C  61       0.261   5.370  10.804  1.00 91.86           C  
ATOM   1119  O   LEU C  61      -1.019   6.862  13.423  1.00 91.86           O  
ATOM   1120  CG  LEU C  61      -0.123   5.189   9.335  1.00 91.86           C  
ATOM   1121  CD1 LEU C  61       0.287   3.804   8.846  1.00 91.86           C  
ATOM   1122  CD2 LEU C  61      -1.619   5.409   9.141  1.00 91.86           C  
ATOM   1123  N   LYS C  62       1.231   6.674  13.543  1.00 91.78           N  
ATOM   1124  CA  LYS C  62       1.242   6.673  15.003  1.00 91.78           C  
ATOM   1125  C   LYS C  62       0.743   8.005  15.558  1.00 91.78           C  
ATOM   1126  CB  LYS C  62       2.648   6.380  15.530  1.00 91.78           C  
ATOM   1127  O   LYS C  62      -0.038   8.033  16.511  1.00 91.78           O  
ATOM   1128  CG  LYS C  62       3.060   4.920  15.414  1.00 91.78           C  
ATOM   1129  CD  LYS C  62       4.464   4.690  15.959  1.00 91.78           C  
ATOM   1130  CE  LYS C  62       4.927   3.258  15.728  1.00 91.78           C  
ATOM   1131  NZ  LYS C  62       6.344   3.059  16.155  1.00 91.78           N  
ATOM   1132  N   LYS C  63       1.235   9.113  14.945  1.00 91.37           N  
ATOM   1133  CA  LYS C  63       0.802  10.442  15.367  1.00 91.37           C  
ATOM   1134  C   LYS C  63      -0.695  10.631  15.139  1.00 91.37           C  
ATOM   1135  CB  LYS C  63       1.586  11.524  14.623  1.00 91.37           C  
ATOM   1136  O   LYS C  63      -1.393  11.186  15.990  1.00 91.37           O  
ATOM   1137  CG  LYS C  63       3.041  11.642  15.054  1.00 91.37           C  
ATOM   1138  CD  LYS C  63       3.773  12.719  14.263  1.00 91.37           C  
ATOM   1139  CE  LYS C  63       5.251  12.770  14.624  1.00 91.37           C  
ATOM   1140  NZ  LYS C  63       5.993  13.755  13.782  1.00 91.37           N  
ATOM   1141  N   LEU C  64      -1.228  10.130  13.953  1.00 90.11           N  
ATOM   1142  CA  LEU C  64      -2.645  10.235  13.625  1.00 90.11           C  
ATOM   1143  C   LEU C  64      -3.491   9.421  14.598  1.00 90.11           C  
ATOM   1144  CB  LEU C  64      -2.900   9.764  12.191  1.00 90.11           C  
ATOM   1145  O   LEU C  64      -4.548   9.876  15.040  1.00 90.11           O  
ATOM   1146  CG  LEU C  64      -4.356   9.774  11.723  1.00 90.11           C  
ATOM   1147  CD1 LEU C  64      -4.927  11.186  11.797  1.00 90.11           C  
ATOM   1148  CD2 LEU C  64      -4.467   9.220  10.307  1.00 90.11           C  
ATOM   1149  N   GLU C  65      -3.014   8.275  14.976  1.00 91.64           N  
ATOM   1150  CA  GLU C  65      -3.735   7.414  15.909  1.00 91.64           C  
ATOM   1151  C   GLU C  65      -3.906   8.091  17.265  1.00 91.64           C  
ATOM   1152  CB  GLU C  65      -3.009   6.076  16.077  1.00 91.64           C  
ATOM   1153  O   GLU C  65      -4.964   7.983  17.890  1.00 91.64           O  
ATOM   1154  CG  GLU C  65      -3.285   5.081  14.959  1.00 91.64           C  
ATOM   1155  CD  GLU C  65      -2.522   3.776  15.115  1.00 91.64           C  
ATOM   1156  OE1 GLU C  65      -2.751   2.840  14.317  1.00 91.64           O  
ATOM   1157  OE2 GLU C  65      -1.688   3.689  16.045  1.00 91.64           O  
ATOM   1158  N   LYS C  66      -2.915   8.809  17.655  1.00 90.24           N  
ATOM   1159  CA  LYS C  66      -2.966   9.523  18.928  1.00 90.24           C  
ATOM   1160  C   LYS C  66      -3.992  10.651  18.885  1.00 90.24           C  
ATOM   1161  CB  LYS C  66      -1.588  10.082  19.286  1.00 90.24           C  
ATOM   1162  O   LYS C  66      -4.772  10.824  19.824  1.00 90.24           O  
ATOM   1163  CG  LYS C  66      -1.494  10.637  20.699  1.00 90.24           C  
ATOM   1164  CD  LYS C  66      -0.086  11.126  21.015  1.00 90.24           C  
ATOM   1165  CE  LYS C  66      -0.019  11.799  22.379  1.00 90.24           C  
ATOM   1166  NZ  LYS C  66       1.345  12.332  22.668  1.00 90.24           N  
ATOM   1167  N   ILE C  67      -4.011  11.347  17.813  1.00 87.74           N  
ATOM   1168  CA  ILE C  67      -4.918  12.476  17.637  1.00 87.74           C  
ATOM   1169  C   ILE C  67      -6.360  11.975  17.583  1.00 87.74           C  
ATOM   1170  CB  ILE C  67      -4.581  13.278  16.360  1.00 87.74           C  
ATOM   1171  O   ILE C  67      -7.255  12.576  18.183  1.00 87.74           O  
ATOM   1172  CG1 ILE C  67      -3.209  13.948  16.497  1.00 87.74           C  
ATOM   1173  CG2 ILE C  67      -5.671  14.314  16.070  1.00 87.74           C  
ATOM   1174  CD1 ILE C  67      -2.692  14.570  15.207  1.00 87.74           C  
ATOM   1175  N   VAL C  68      -6.587  10.900  16.839  1.00 86.59           N  
ATOM   1176  CA  VAL C  68      -7.928  10.347  16.676  1.00 86.59           C  
ATOM   1177  C   VAL C  68      -8.435   9.816  18.015  1.00 86.59           C  
ATOM   1178  CB  VAL C  68      -7.954   9.225  15.613  1.00 86.59           C  
ATOM   1179  O   VAL C  68      -9.613   9.972  18.345  1.00 86.59           O  
ATOM   1180  CG1 VAL C  68      -9.298   8.499  15.627  1.00 86.59           C  
ATOM   1181  CG2 VAL C  68      -7.667   9.798  14.226  1.00 86.59           C  
ATOM   1182  N   LYS C  69      -7.578   9.162  18.778  1.00 87.24           N  
ATOM   1183  CA  LYS C  69      -7.951   8.641  20.090  1.00 87.24           C  
ATOM   1184  C   LYS C  69      -8.344   9.770  21.039  1.00 87.24           C  
ATOM   1185  CB  LYS C  69      -6.803   7.827  20.691  1.00 87.24           C  
ATOM   1186  O   LYS C  69      -9.279   9.626  21.830  1.00 87.24           O  
ATOM   1187  CG  LYS C  69      -7.207   6.976  21.885  1.00 87.24           C  
ATOM   1188  CD  LYS C  69      -6.043   6.131  22.389  1.00 87.24           C  
ATOM   1189  CE  LYS C  69      -6.394   5.410  23.683  1.00 87.24           C  
ATOM   1190  NZ  LYS C  69      -5.238   4.624  24.209  1.00 87.24           N  
ATOM   1191  N   GLU C  70      -7.714  10.954  20.881  1.00 85.68           N  
ATOM   1192  CA  GLU C  70      -7.976  12.089  21.760  1.00 85.68           C  
ATOM   1193  C   GLU C  70      -9.256  12.816  21.356  1.00 85.68           C  
ATOM   1194  CB  GLU C  70      -6.794  13.061  21.752  1.00 85.68           C  
ATOM   1195  O   GLU C  70      -9.912  13.440  22.192  1.00 85.68           O  
ATOM   1196  CG  GLU C  70      -5.548  12.520  22.437  1.00 85.68           C  
ATOM   1197  CD  GLU C  70      -4.344  13.439  22.307  1.00 85.68           C  
ATOM   1198  OE1 GLU C  70      -3.275  13.124  22.877  1.00 85.68           O  
ATOM   1199  OE2 GLU C  70      -4.471  14.484  21.630  1.00 85.68           O  
ATOM   1200  N   ALA C  71      -9.471  12.801  20.007  1.00 78.08           N  
ATOM   1201  CA  ALA C  71     -10.671  13.462  19.500  1.00 78.08           C  
ATOM   1202  C   ALA C  71     -11.923  12.654  19.828  1.00 78.08           C  
ATOM   1203  CB  ALA C  71     -10.561  13.679  17.993  1.00 78.08           C  
ATOM   1204  O   ALA C  71     -13.031  13.195  19.849  1.00 78.08           O  
ATOM   1205  N   SER C  72     -11.816  11.383  20.044  1.00 69.59           N  
ATOM   1206  CA  SER C  72     -12.978  10.627  20.502  1.00 69.59           C  
ATOM   1207  C   SER C  72     -13.188  10.792  22.003  1.00 69.59           C  
ATOM   1208  CB  SER C  72     -12.822   9.144  20.160  1.00 69.59           C  
ATOM   1209  O   SER C  72     -14.326  10.839  22.475  1.00 69.59           O  
ATOM   1210  OG  SER C  72     -12.654   8.965  18.764  1.00 69.59           O  
TER    1211      SER C  72                                                      
ATOM   1212  N   PRO D   1      15.347 -19.247  -2.820  1.00 57.23           N  
ATOM   1213  CA  PRO D   1      14.908 -18.799  -1.496  1.00 57.23           C  
ATOM   1214  C   PRO D   1      14.420 -19.949  -0.617  1.00 57.23           C  
ATOM   1215  CB  PRO D   1      13.765 -17.831  -1.813  1.00 57.23           C  
ATOM   1216  O   PRO D   1      13.898 -20.943  -1.128  1.00 57.23           O  
ATOM   1217  CG  PRO D   1      13.728 -17.758  -3.305  1.00 57.23           C  
ATOM   1218  CD  PRO D   1      14.661 -18.798  -3.857  1.00 57.23           C  
ATOM   1219  N   ASP D   2      14.841 -19.850   0.087  1.00 73.23           N  
ATOM   1220  CA  ASP D   2      14.265 -20.776   1.058  1.00 73.23           C  
ATOM   1221  C   ASP D   2      12.748 -20.862   0.902  1.00 73.23           C  
ATOM   1222  CB  ASP D   2      14.624 -20.351   2.483  1.00 73.23           C  
ATOM   1223  O   ASP D   2      12.037 -19.885   1.148  1.00 73.23           O  
ATOM   1224  CG  ASP D   2      14.159 -21.344   3.533  1.00 73.23           C  
ATOM   1225  OD1 ASP D   2      14.173 -21.010   4.738  1.00 73.23           O  
ATOM   1226  OD2 ASP D   2      13.779 -22.473   3.153  1.00 73.23           O  
ATOM   1227  N   GLU D   3      12.392 -21.934   0.395  1.00 84.99           N  
ATOM   1228  CA  GLU D   3      11.000 -22.187   0.034  1.00 84.99           C  
ATOM   1229  C   GLU D   3      10.083 -22.057   1.247  1.00 84.99           C  
ATOM   1230  CB  GLU D   3      10.851 -23.576  -0.592  1.00 84.99           C  
ATOM   1231  O   GLU D   3       8.963 -21.556   1.133  1.00 84.99           O  
ATOM   1232  CG  GLU D   3       9.518 -23.795  -1.291  1.00 84.99           C  
ATOM   1233  CD  GLU D   3       9.454 -25.102  -2.065  1.00 84.99           C  
ATOM   1234  OE1 GLU D   3       8.379 -25.428  -2.619  1.00 84.99           O  
ATOM   1235  OE2 GLU D   3      10.486 -25.808  -2.116  1.00 84.99           O  
ATOM   1236  N   GLU D   4      10.591 -22.568   2.352  1.00 90.56           N  
ATOM   1237  CA  GLU D   4       9.783 -22.504   3.566  1.00 90.56           C  
ATOM   1238  C   GLU D   4       9.540 -21.058   3.992  1.00 90.56           C  
ATOM   1239  CB  GLU D   4      10.455 -23.280   4.701  1.00 90.56           C  
ATOM   1240  O   GLU D   4       8.415 -20.687   4.335  1.00 90.56           O  
ATOM   1241  CG  GLU D   4       9.549 -23.526   5.899  1.00 90.56           C  
ATOM   1242  CD  GLU D   4      10.202 -24.371   6.981  1.00 90.56           C  
ATOM   1243  OE1 GLU D   4       9.587 -24.562   8.055  1.00 90.56           O  
ATOM   1244  OE2 GLU D   4      11.338 -24.844   6.754  1.00 90.56           O  
ATOM   1245  N   GLU D   5      10.530 -20.226   3.907  1.00 89.03           N  
ATOM   1246  CA  GLU D   5      10.422 -18.816   4.266  1.00 89.03           C  
ATOM   1247  C   GLU D   5       9.533 -18.062   3.281  1.00 89.03           C  
ATOM   1248  CB  GLU D   5      11.807 -18.168   4.326  1.00 89.03           C  
ATOM   1249  O   GLU D   5       8.742 -17.205   3.680  1.00 89.03           O  
ATOM   1250  CG  GLU D   5      11.822 -16.810   5.014  1.00 89.03           C  
ATOM   1251  CD  GLU D   5      13.223 -16.255   5.215  1.00 89.03           C  
ATOM   1252  OE1 GLU D   5      13.359 -15.118   5.723  1.00 89.03           O  
ATOM   1253  OE2 GLU D   5      14.193 -16.962   4.862  1.00 89.03           O  
ATOM   1254  N   LEU D   6       9.695 -18.445   2.033  1.00 87.46           N  
ATOM   1255  CA  LEU D   6       8.868 -17.830   1.000  1.00 87.46           C  
ATOM   1256  C   LEU D   6       7.393 -18.146   1.224  1.00 87.46           C  
ATOM   1257  CB  LEU D   6       9.300 -18.310  -0.389  1.00 87.46           C  
ATOM   1258  O   LEU D   6       6.545 -17.254   1.150  1.00 87.46           O  
ATOM   1259  CG  LEU D   6       8.497 -17.770  -1.573  1.00 87.46           C  
ATOM   1260  CD1 LEU D   6       8.598 -16.250  -1.633  1.00 87.46           C  
ATOM   1261  CD2 LEU D   6       8.981 -18.395  -2.877  1.00 87.46           C  
ATOM   1262  N   GLU D   7       7.115 -19.496   1.512  1.00 89.49           N  
ATOM   1263  CA  GLU D   7       5.735 -19.921   1.725  1.00 89.49           C  
ATOM   1264  C   GLU D   7       5.131 -19.244   2.952  1.00 89.49           C  
ATOM   1265  CB  GLU D   7       5.657 -21.443   1.871  1.00 89.49           C  
ATOM   1266  O   GLU D   7       3.961 -18.857   2.941  1.00 89.49           O  
ATOM   1267  CG  GLU D   7       4.236 -21.985   1.910  1.00 89.49           C  
ATOM   1268  CD  GLU D   7       3.467 -21.748   0.620  1.00 89.49           C  
ATOM   1269  OE1 GLU D   7       2.216 -21.749   0.650  1.00 89.49           O  
ATOM   1270  OE2 GLU D   7       4.122 -21.560  -0.429  1.00 89.49           O  
ATOM   1271  N   LYS D   8       5.924 -19.078   3.934  1.00 90.62           N  
ATOM   1272  CA  LYS D   8       5.462 -18.403   5.143  1.00 90.62           C  
ATOM   1273  C   LYS D   8       5.115 -16.944   4.860  1.00 90.62           C  
ATOM   1274  CB  LYS D   8       6.522 -18.485   6.243  1.00 90.62           C  
ATOM   1275  O   LYS D   8       4.071 -16.453   5.296  1.00 90.62           O  
ATOM   1276  CG  LYS D   8       6.049 -17.979   7.597  1.00 90.62           C  
ATOM   1277  CD  LYS D   8       7.143 -18.096   8.651  1.00 90.62           C  
ATOM   1278  CE  LYS D   8       6.728 -17.446   9.964  1.00 90.62           C  
ATOM   1279  NZ  LYS D   8       7.807 -17.537  10.992  1.00 90.62           N  
ATOM   1280  N   LEU D   9       5.928 -16.210   4.128  1.00 88.81           N  
ATOM   1281  CA  LEU D   9       5.712 -14.811   3.778  1.00 88.81           C  
ATOM   1282  C   LEU D   9       4.481 -14.656   2.891  1.00 88.81           C  
ATOM   1283  CB  LEU D   9       6.942 -14.240   3.067  1.00 88.81           C  
ATOM   1284  O   LEU D   9       3.670 -13.751   3.101  1.00 88.81           O  
ATOM   1285  CG  LEU D   9       6.949 -12.729   2.831  1.00 88.81           C  
ATOM   1286  CD1 LEU D   9       6.853 -11.985   4.159  1.00 88.81           C  
ATOM   1287  CD2 LEU D   9       8.201 -12.312   2.067  1.00 88.81           C  
ATOM   1288  N   LEU D  10       4.324 -15.601   1.997  1.00 88.93           N  
ATOM   1289  CA  LEU D  10       3.183 -15.540   1.090  1.00 88.93           C  
ATOM   1290  C   LEU D  10       1.879 -15.796   1.838  1.00 88.93           C  
ATOM   1291  CB  LEU D  10       3.343 -16.559  -0.042  1.00 88.93           C  
ATOM   1292  O   LEU D  10       0.850 -15.194   1.525  1.00 88.93           O  
ATOM   1293  CG  LEU D  10       4.414 -16.246  -1.089  1.00 88.93           C  
ATOM   1294  CD1 LEU D  10       4.552 -17.407  -2.069  1.00 88.93           C  
ATOM   1295  CD2 LEU D  10       4.080 -14.954  -1.826  1.00 88.93           C  
ATOM   1296  N   ARG D  11       1.932 -16.722   2.809  1.00 91.35           N  
ATOM   1297  CA  ARG D  11       0.758 -16.976   3.638  1.00 91.35           C  
ATOM   1298  C   ARG D  11       0.355 -15.727   4.415  1.00 91.35           C  
ATOM   1299  CB  ARG D  11       1.023 -18.131   4.606  1.00 91.35           C  
ATOM   1300  O   ARG D  11      -0.827 -15.384   4.480  1.00 91.35           O  
ATOM   1301  CG  ARG D  11      -0.202 -18.570   5.392  1.00 91.35           C  
ATOM   1302  CD  ARG D  11       0.100 -19.760   6.291  1.00 91.35           C  
ATOM   1303  NE  ARG D  11       1.145 -19.450   7.263  1.00 91.35           N  
ATOM   1304  NH1 ARG D  11       1.813 -21.642   7.555  1.00 91.35           N  
ATOM   1305  NH2 ARG D  11       2.853 -19.958   8.712  1.00 91.35           N  
ATOM   1306  CZ  ARG D  11       1.935 -20.350   7.841  1.00 91.35           C  
ATOM   1307  N   LYS D  12       1.309 -14.979   4.989  1.00 91.15           N  
ATOM   1308  CA  LYS D  12       1.048 -13.745   5.724  1.00 91.15           C  
ATOM   1309  C   LYS D  12       0.451 -12.677   4.811  1.00 91.15           C  
ATOM   1310  CB  LYS D  12       2.332 -13.223   6.371  1.00 91.15           C  
ATOM   1311  O   LYS D  12      -0.463 -11.952   5.210  1.00 91.15           O  
ATOM   1312  CG  LYS D  12       2.804 -14.045   7.561  1.00 91.15           C  
ATOM   1313  CD  LYS D  12       4.076 -13.469   8.170  1.00 91.15           C  
ATOM   1314  CE  LYS D  12       4.561 -14.303   9.348  1.00 91.15           C  
ATOM   1315  NZ  LYS D  12       5.830 -13.765   9.921  1.00 91.15           N  
ATOM   1316  N   ILE D  13       0.964 -12.606   3.624  1.00 89.37           N  
ATOM   1317  CA  ILE D  13       0.490 -11.628   2.651  1.00 89.37           C  
ATOM   1318  C   ILE D  13      -0.956 -11.936   2.271  1.00 89.37           C  
ATOM   1319  CB  ILE D  13       1.383 -11.607   1.390  1.00 89.37           C  
ATOM   1320  O   ILE D  13      -1.796 -11.035   2.215  1.00 89.37           O  
ATOM   1321  CG1 ILE D  13       2.753 -11.002   1.715  1.00 89.37           C  
ATOM   1322  CG2 ILE D  13       0.699 -10.837   0.256  1.00 89.37           C  
ATOM   1323  CD1 ILE D  13       3.765 -11.115   0.582  1.00 89.37           C  
ATOM   1324  N   ARG D  14      -1.279 -13.244   2.097  1.00 90.76           N  
ATOM   1325  CA  ARG D  14      -2.637 -13.638   1.737  1.00 90.76           C  
ATOM   1326  C   ARG D  14      -3.617 -13.316   2.860  1.00 90.76           C  
ATOM   1327  CB  ARG D  14      -2.694 -15.130   1.403  1.00 90.76           C  
ATOM   1328  O   ARG D  14      -4.736 -12.867   2.605  1.00 90.76           O  
ATOM   1329  CG  ARG D  14      -2.105 -15.481   0.046  1.00 90.76           C  
ATOM   1330  CD  ARG D  14      -2.440 -16.908  -0.363  1.00 90.76           C  
ATOM   1331  NE  ARG D  14      -1.788 -17.885   0.505  1.00 90.76           N  
ATOM   1332  NH1 ARG D  14       0.039 -18.198  -0.873  1.00 90.76           N  
ATOM   1333  NH2 ARG D  14      -0.123 -19.349   1.103  1.00 90.76           N  
ATOM   1334  CZ  ARG D  14      -0.625 -18.475   0.243  1.00 90.76           C  
ATOM   1335  N   GLU D  15      -3.200 -13.542   4.063  1.00 91.47           N  
ATOM   1336  CA  GLU D  15      -4.044 -13.232   5.214  1.00 91.47           C  
ATOM   1337  C   GLU D  15      -4.304 -11.732   5.319  1.00 91.47           C  
ATOM   1338  CB  GLU D  15      -3.402 -13.747   6.505  1.00 91.47           C  
ATOM   1339  O   GLU D  15      -5.428 -11.311   5.600  1.00 91.47           O  
ATOM   1340  CG  GLU D  15      -3.452 -15.260   6.656  1.00 91.47           C  
ATOM   1341  CD  GLU D  15      -2.707 -15.766   7.881  1.00 91.47           C  
ATOM   1342  OE1 GLU D  15      -2.696 -16.995   8.120  1.00 91.47           O  
ATOM   1343  OE2 GLU D  15      -2.130 -14.926   8.607  1.00 91.47           O  
ATOM   1344  N   LEU D  16      -3.266 -10.988   5.068  1.00 90.44           N  
ATOM   1345  CA  LEU D  16      -3.386  -9.535   5.126  1.00 90.44           C  
ATOM   1346  C   LEU D  16      -4.309  -9.022   4.026  1.00 90.44           C  
ATOM   1347  CB  LEU D  16      -2.009  -8.878   5.001  1.00 90.44           C  
ATOM   1348  O   LEU D  16      -5.108  -8.111   4.255  1.00 90.44           O  
ATOM   1349  CG  LEU D  16      -1.950  -7.372   5.259  1.00 90.44           C  
ATOM   1350  CD1 LEU D  16      -2.473  -7.053   6.656  1.00 90.44           C  
ATOM   1351  CD2 LEU D  16      -0.527  -6.854   5.084  1.00 90.44           C  
ATOM   1352  N   ILE D  17      -4.216  -9.604   2.861  1.00 89.11           N  
ATOM   1353  CA  ILE D  17      -5.059  -9.207   1.739  1.00 89.11           C  
ATOM   1354  C   ILE D  17      -6.525  -9.468   2.077  1.00 89.11           C  
ATOM   1355  CB  ILE D  17      -4.666  -9.953   0.444  1.00 89.11           C  
ATOM   1356  O   ILE D  17      -7.396  -8.653   1.763  1.00 89.11           O  
ATOM   1357  CG1 ILE D  17      -3.303  -9.465  -0.060  1.00 89.11           C  
ATOM   1358  CG2 ILE D  17      -5.743  -9.775  -0.629  1.00 89.11           C  
ATOM   1359  CD1 ILE D  17      -2.765 -10.253  -1.247  1.00 89.11           C  
ATOM   1360  N   LYS D  18      -6.858 -10.604   2.757  1.00 91.08           N  
ATOM   1361  CA  LYS D  18      -8.222 -10.898   3.187  1.00 91.08           C  
ATOM   1362  C   LYS D  18      -8.727  -9.845   4.169  1.00 91.08           C  
ATOM   1363  CB  LYS D  18      -8.296 -12.287   3.824  1.00 91.08           C  
ATOM   1364  O   LYS D  18      -9.875  -9.404   4.078  1.00 91.08           O  
ATOM   1365  CG  LYS D  18      -8.270 -13.430   2.820  1.00 91.08           C  
ATOM   1366  CD  LYS D  18      -8.425 -14.781   3.507  1.00 91.08           C  
ATOM   1367  CE  LYS D  18      -8.275 -15.931   2.521  1.00 91.08           C  
ATOM   1368  NZ  LYS D  18      -8.389 -17.258   3.196  1.00 91.08           N  
ATOM   1369  N   GLU D  19      -7.828  -9.444   5.125  1.00 90.76           N  
ATOM   1370  CA  GLU D  19      -8.190  -8.407   6.086  1.00 90.76           C  
ATOM   1371  C   GLU D  19      -8.460  -7.077   5.388  1.00 90.76           C  
ATOM   1372  CB  GLU D  19      -7.087  -8.237   7.134  1.00 90.76           C  
ATOM   1373  O   GLU D  19      -9.394  -6.358   5.750  1.00 90.76           O  
ATOM   1374  CG  GLU D  19      -7.473  -7.325   8.290  1.00 90.76           C  
ATOM   1375  CD  GLU D  19      -6.436  -7.293   9.401  1.00 90.76           C  
ATOM   1376  OE1 GLU D  19      -6.592  -6.497  10.355  1.00 90.76           O  
ATOM   1377  OE2 GLU D  19      -5.458  -8.070   9.317  1.00 90.76           O  
ATOM   1378  N   ILE D  20      -7.655  -6.728   4.439  1.00 88.93           N  
ATOM   1379  CA  ILE D  20      -7.811  -5.496   3.674  1.00 88.93           C  
ATOM   1380  C   ILE D  20      -9.159  -5.502   2.955  1.00 88.93           C  
ATOM   1381  CB  ILE D  20      -6.662  -5.314   2.656  1.00 88.93           C  
ATOM   1382  O   ILE D  20      -9.879  -4.501   2.966  1.00 88.93           O  
ATOM   1383  CG1 ILE D  20      -5.350  -4.999   3.383  1.00 88.93           C  
ATOM   1384  CG2 ILE D  20      -7.006  -4.216   1.645  1.00 88.93           C  
ATOM   1385  CD1 ILE D  20      -4.121  -5.038   2.487  1.00 88.93           C  
ATOM   1386  N   GLU D  21      -9.547  -6.668   2.434  1.00 90.79           N  
ATOM   1387  CA  GLU D  21     -10.814  -6.790   1.718  1.00 90.79           C  
ATOM   1388  C   GLU D  21     -12.000  -6.575   2.655  1.00 90.79           C  
ATOM   1389  CB  GLU D  21     -10.920  -8.158   1.041  1.00 90.79           C  
ATOM   1390  O   GLU D  21     -12.990  -5.946   2.277  1.00 90.79           O  
ATOM   1391  CG  GLU D  21     -10.017  -8.314  -0.175  1.00 90.79           C  
ATOM   1392  CD  GLU D  21     -10.027  -9.720  -0.753  1.00 90.79           C  
ATOM   1393  OE1 GLU D  21      -9.471  -9.927  -1.855  1.00 90.79           O  
ATOM   1394  OE2 GLU D  21     -10.595 -10.623  -0.098  1.00 90.79           O  
ATOM   1395  N   GLU D  22     -11.860  -7.067   3.853  1.00 90.02           N  
ATOM   1396  CA  GLU D  22     -12.925  -6.909   4.839  1.00 90.02           C  
ATOM   1397  C   GLU D  22     -13.098  -5.446   5.236  1.00 90.02           C  
ATOM   1398  CB  GLU D  22     -12.639  -7.760   6.079  1.00 90.02           C  
ATOM   1399  O   GLU D  22     -14.223  -4.954   5.337  1.00 90.02           O  
ATOM   1400  CG  GLU D  22     -12.838  -9.253   5.860  1.00 90.02           C  
ATOM   1401  CD  GLU D  22     -12.412 -10.096   7.052  1.00 90.02           C  
ATOM   1402  OE1 GLU D  22     -12.491 -11.343   6.972  1.00 90.02           O  
ATOM   1403  OE2 GLU D  22     -11.997  -9.505   8.073  1.00 90.02           O  
ATOM   1404  N   VAL D  23     -11.992  -4.705   5.414  1.00 88.78           N  
ATOM   1405  CA  VAL D  23     -12.037  -3.307   5.829  1.00 88.78           C  
ATOM   1406  C   VAL D  23     -12.568  -2.446   4.685  1.00 88.78           C  
ATOM   1407  CB  VAL D  23     -10.646  -2.802   6.274  1.00 88.78           C  
ATOM   1408  O   VAL D  23     -13.312  -1.489   4.914  1.00 88.78           O  
ATOM   1409  CG1 VAL D  23     -10.682  -1.302   6.560  1.00 88.78           C  
ATOM   1410  CG2 VAL D  23     -10.168  -3.572   7.504  1.00 88.78           C  
ATOM   1411  N   ILE D  24     -12.158  -2.813   3.491  1.00 87.92           N  
ATOM   1412  CA  ILE D  24     -12.651  -2.087   2.325  1.00 87.92           C  
ATOM   1413  C   ILE D  24     -14.167  -2.240   2.224  1.00 87.92           C  
ATOM   1414  CB  ILE D  24     -11.974  -2.579   1.026  1.00 87.92           C  
ATOM   1415  O   ILE D  24     -14.878  -1.270   1.949  1.00 87.92           O  
ATOM   1416  CG1 ILE D  24     -10.513  -2.118   0.977  1.00 87.92           C  
ATOM   1417  CG2 ILE D  24     -12.745  -2.087  -0.203  1.00 87.92           C  
ATOM   1418  CD1 ILE D  24      -9.725  -2.684  -0.196  1.00 87.92           C  
ATOM   1419  N   LYS D  25     -14.718  -3.494   2.495  1.00 90.03           N  
ATOM   1420  CA  LYS D  25     -16.158  -3.735   2.484  1.00 90.03           C  
ATOM   1421  C   LYS D  25     -16.862  -2.912   3.559  1.00 90.03           C  
ATOM   1422  CB  LYS D  25     -16.456  -5.222   2.683  1.00 90.03           C  
ATOM   1423  O   LYS D  25     -17.916  -2.323   3.308  1.00 90.03           O  
ATOM   1424  CG  LYS D  25     -17.917  -5.594   2.476  1.00 90.03           C  
ATOM   1425  CD  LYS D  25     -18.142  -7.090   2.648  1.00 90.03           C  
ATOM   1426  CE  LYS D  25     -19.618  -7.450   2.546  1.00 90.03           C  
ATOM   1427  NZ  LYS D  25     -19.863  -8.886   2.874  1.00 90.03           N  
ATOM   1428  N   GLU D  26     -16.242  -2.879   4.781  1.00 88.26           N  
ATOM   1429  CA  GLU D  26     -16.791  -2.083   5.874  1.00 88.26           C  
ATOM   1430  C   GLU D  26     -16.848  -0.603   5.504  1.00 88.26           C  
ATOM   1431  CB  GLU D  26     -15.963  -2.275   7.147  1.00 88.26           C  
ATOM   1432  O   GLU D  26     -17.838   0.075   5.787  1.00 88.26           O  
ATOM   1433  CG  GLU D  26     -16.536  -1.565   8.366  1.00 88.26           C  
ATOM   1434  CD  GLU D  26     -15.702  -1.762   9.622  1.00 88.26           C  
ATOM   1435  OE1 GLU D  26     -15.964  -1.079  10.638  1.00 88.26           O  
ATOM   1436  OE2 GLU D  26     -14.779  -2.605   9.589  1.00 88.26           O  
ATOM   1437  N   TYR D  27     -15.712  -0.105   4.881  1.00 85.96           N  
ATOM   1438  CA  TYR D  27     -15.633   1.287   4.453  1.00 85.96           C  
ATOM   1439  C   TYR D  27     -16.719   1.606   3.432  1.00 85.96           C  
ATOM   1440  CB  TYR D  27     -14.254   1.590   3.860  1.00 85.96           C  
ATOM   1441  O   TYR D  27     -17.387   2.638   3.529  1.00 85.96           O  
ATOM   1442  CG  TYR D  27     -14.068   3.035   3.465  1.00 85.96           C  
ATOM   1443  CD1 TYR D  27     -14.272   3.451   2.151  1.00 85.96           C  
ATOM   1444  CD2 TYR D  27     -13.686   3.987   4.405  1.00 85.96           C  
ATOM   1445  CE1 TYR D  27     -14.099   4.781   1.783  1.00 85.96           C  
ATOM   1446  CE2 TYR D  27     -13.511   5.320   4.047  1.00 85.96           C  
ATOM   1447  OH  TYR D  27     -13.548   7.025   2.377  1.00 85.96           O  
ATOM   1448  CZ  TYR D  27     -13.720   5.707   2.736  1.00 85.96           C  
ATOM   1449  N   GLN D  28     -16.989   0.705   2.530  1.00 87.03           N  
ATOM   1450  CA  GLN D  28     -17.993   0.901   1.490  1.00 87.03           C  
ATOM   1451  C   GLN D  28     -19.402   0.893   2.076  1.00 87.03           C  
ATOM   1452  CB  GLN D  28     -17.868  -0.177   0.412  1.00 87.03           C  
ATOM   1453  O   GLN D  28     -20.253   1.687   1.670  1.00 87.03           O  
ATOM   1454  CG  GLN D  28     -16.633  -0.028  -0.466  1.00 87.03           C  
ATOM   1455  CD  GLN D  28     -16.449  -1.190  -1.424  1.00 87.03           C  
ATOM   1456  NE2 GLN D  28     -15.663  -0.975  -2.474  1.00 87.03           N  
ATOM   1457  OE1 GLN D  28     -17.008  -2.272  -1.222  1.00 87.03           O  
ATOM   1458  N   GLU D  29     -19.677  -0.013   3.071  1.00 88.95           N  
ATOM   1459  CA  GLU D  29     -20.980  -0.083   3.724  1.00 88.95           C  
ATOM   1460  C   GLU D  29     -21.281   1.199   4.496  1.00 88.95           C  
ATOM   1461  CB  GLU D  29     -21.047  -1.290   4.664  1.00 88.95           C  
ATOM   1462  O   GLU D  29     -22.410   1.692   4.474  1.00 88.95           O  
ATOM   1463  CG  GLU D  29     -21.123  -2.628   3.942  1.00 88.95           C  
ATOM   1464  CD  GLU D  29     -20.999  -3.821   4.876  1.00 88.95           C  
ATOM   1465  OE1 GLU D  29     -21.072  -4.976   4.399  1.00 88.95           O  
ATOM   1466  OE2 GLU D  29     -20.828  -3.599   6.096  1.00 88.95           O  
ATOM   1467  N   LEU D  30     -20.217   1.758   5.099  1.00 86.31           N  
ATOM   1468  CA  LEU D  30     -20.366   2.999   5.851  1.00 86.31           C  
ATOM   1469  C   LEU D  30     -20.699   4.162   4.922  1.00 86.31           C  
ATOM   1470  CB  LEU D  30     -19.088   3.307   6.635  1.00 86.31           C  
ATOM   1471  O   LEU D  30     -21.536   5.005   5.252  1.00 86.31           O  
ATOM   1472  CG  LEU D  30     -18.829   2.450   7.875  1.00 86.31           C  
ATOM   1473  CD1 LEU D  30     -17.411   2.673   8.388  1.00 86.31           C  
ATOM   1474  CD2 LEU D  30     -19.852   2.760   8.963  1.00 86.31           C  
ATOM   1475  N   LYS D  31     -20.032   4.174   3.783  1.00 83.71           N  
ATOM   1476  CA  LYS D  31     -20.263   5.230   2.801  1.00 83.71           C  
ATOM   1477  C   LYS D  31     -21.686   5.170   2.253  1.00 83.71           C  
ATOM   1478  CB  LYS D  31     -19.255   5.128   1.655  1.00 83.71           C  
ATOM   1479  O   LYS D  31     -22.311   6.206   2.018  1.00 83.71           O  
ATOM   1480  CG  LYS D  31     -19.272   6.318   0.708  1.00 83.71           C  
ATOM   1481  CD  LYS D  31     -18.303   6.124  -0.452  1.00 83.71           C  
ATOM   1482  CE  LYS D  31     -18.506   7.176  -1.533  1.00 83.71           C  
ATOM   1483  NZ  LYS D  31     -17.628   6.931  -2.716  1.00 83.71           N  
ATOM   1484  N   GLU D  32     -22.240   3.945   2.112  1.00 84.77           N  
ATOM   1485  CA  GLU D  32     -23.574   3.756   1.548  1.00 84.77           C  
ATOM   1486  C   GLU D  32     -24.657   4.159   2.544  1.00 84.77           C  
ATOM   1487  CB  GLU D  32     -23.772   2.301   1.115  1.00 84.77           C  
ATOM   1488  O   GLU D  32     -25.712   4.661   2.152  1.00 84.77           O  
ATOM   1489  CG  GLU D  32     -23.014   1.927  -0.150  1.00 84.77           C  
ATOM   1490  CD  GLU D  32     -23.106   0.448  -0.490  1.00 84.77           C  
ATOM   1491  OE1 GLU D  32     -22.469   0.010  -1.475  1.00 84.77           O  
ATOM   1492  OE2 GLU D  32     -23.821  -0.280   0.235  1.00 84.77           O  
ATOM   1493  N   ARG D  33     -24.338   3.958   3.795  1.00 81.79           N  
ATOM   1494  CA  ARG D  33     -25.314   4.338   4.812  1.00 81.79           C  
ATOM   1495  C   ARG D  33     -25.513   5.850   4.841  1.00 81.79           C  
ATOM   1496  CB  ARG D  33     -24.875   3.841   6.191  1.00 81.79           C  
ATOM   1497  O   ARG D  33     -26.638   6.330   4.996  1.00 81.79           O  
ATOM   1498  CG  ARG D  33     -25.167   2.369   6.437  1.00 81.79           C  
ATOM   1499  CD  ARG D  33     -24.798   1.950   7.853  1.00 81.79           C  
ATOM   1500  NE  ARG D  33     -24.822   0.498   8.009  1.00 81.79           N  
ATOM   1501  NH1 ARG D  33     -24.234   0.521  10.243  1.00 81.79           N  
ATOM   1502  NH2 ARG D  33     -24.604  -1.471   9.171  1.00 81.79           N  
ATOM   1503  CZ  ARG D  33     -24.553  -0.147   9.140  1.00 81.79           C  
ATOM   1504  N   GLY D  34     -24.401   6.737   4.524  1.00 71.85           N  
ATOM   1505  CA  GLY D  34     -24.391   8.166   4.257  1.00 71.85           C  
ATOM   1506  C   GLY D  34     -25.271   8.957   5.207  1.00 71.85           C  
ATOM   1507  O   GLY D  34     -26.064   9.796   4.774  1.00 71.85           O  
ATOM   1508  N   ASP D  35     -25.407   8.697   6.186  1.00 66.58           N  
ATOM   1509  CA  ASP D  35     -26.316   9.503   6.994  1.00 66.58           C  
ATOM   1510  C   ASP D  35     -25.689  10.849   7.349  1.00 66.58           C  
ATOM   1511  CB  ASP D  35     -26.709   8.753   8.269  1.00 66.58           C  
ATOM   1512  O   ASP D  35     -26.381  11.761   7.808  1.00 66.58           O  
ATOM   1513  CG  ASP D  35     -25.510   8.307   9.088  1.00 66.58           C  
ATOM   1514  OD1 ASP D  35     -25.697   7.672  10.148  1.00 66.58           O  
ATOM   1515  OD2 ASP D  35     -24.367   8.597   8.671  1.00 66.58           O  
ATOM   1516  N   GLY D  36     -24.369  10.999   7.188  1.00 71.37           N  
ATOM   1517  CA  GLY D  36     -23.671  12.266   7.340  1.00 71.37           C  
ATOM   1518  C   GLY D  36     -23.592  12.734   8.780  1.00 71.37           C  
ATOM   1519  O   GLY D  36     -23.183  13.866   9.049  1.00 71.37           O  
ATOM   1520  N   GLY D  37     -23.811  12.179   9.379  1.00 75.22           N  
ATOM   1521  CA  GLY D  37     -23.757  12.599  10.771  1.00 75.22           C  
ATOM   1522  C   GLY D  37     -22.378  12.455  11.385  1.00 75.22           C  
ATOM   1523  O   GLY D  37     -21.471  11.895  10.764  1.00 75.22           O  
ATOM   1524  N   GLU D  38     -22.183  12.904  12.503  1.00 84.07           N  
ATOM   1525  CA  GLU D  38     -20.929  12.921  13.250  1.00 84.07           C  
ATOM   1526  C   GLU D  38     -20.427  11.505  13.519  1.00 84.07           C  
ATOM   1527  CB  GLU D  38     -21.100  13.678  14.570  1.00 84.07           C  
ATOM   1528  O   GLU D  38     -19.225  11.243  13.444  1.00 84.07           O  
ATOM   1529  CG  GLU D  38     -19.785  14.040  15.246  1.00 84.07           C  
ATOM   1530  CD  GLU D  38     -19.969  14.851  16.519  1.00 84.07           C  
ATOM   1531  OE1 GLU D  38     -18.971  15.086  17.238  1.00 84.07           O  
ATOM   1532  OE2 GLU D  38     -21.120  15.253  16.801  1.00 84.07           O  
ATOM   1533  N   LYS D  39     -21.400  10.725  13.815  1.00 87.69           N  
ATOM   1534  CA  LYS D  39     -21.032   9.338  14.082  1.00 87.69           C  
ATOM   1535  C   LYS D  39     -20.444   8.676  12.838  1.00 87.69           C  
ATOM   1536  CB  LYS D  39     -22.244   8.546  14.573  1.00 87.69           C  
ATOM   1537  O   LYS D  39     -19.441   7.965  12.923  1.00 87.69           O  
ATOM   1538  CG  LYS D  39     -21.912   7.142  15.056  1.00 87.69           C  
ATOM   1539  CD  LYS D  39     -23.148   6.424  15.583  1.00 87.69           C  
ATOM   1540  CE  LYS D  39     -22.838   4.985  15.973  1.00 87.69           C  
ATOM   1541  NZ  LYS D  39     -24.067   4.246  16.388  1.00 87.69           N  
ATOM   1542  N   GLU D  40     -21.025   8.963  11.753  1.00 86.24           N  
ATOM   1543  CA  GLU D  40     -20.545   8.413  10.489  1.00 86.24           C  
ATOM   1544  C   GLU D  40     -19.154   8.940  10.150  1.00 86.24           C  
ATOM   1545  CB  GLU D  40     -21.521   8.737   9.356  1.00 86.24           C  
ATOM   1546  O   GLU D  40     -18.287   8.182   9.709  1.00 86.24           O  
ATOM   1547  CG  GLU D  40     -21.121   8.147   8.012  1.00 86.24           C  
ATOM   1548  CD  GLU D  40     -22.041   8.565   6.875  1.00 86.24           C  
ATOM   1549  OE1 GLU D  40     -21.744   8.240   5.703  1.00 86.24           O  
ATOM   1550  OE2 GLU D  40     -23.067   9.223   7.159  1.00 86.24           O  
ATOM   1551  N   GLU D  41     -18.991  10.138  10.470  1.00 84.31           N  
ATOM   1552  CA  GLU D  41     -17.701  10.757  10.179  1.00 84.31           C  
ATOM   1553  C   GLU D  41     -16.583  10.113  10.994  1.00 84.31           C  
ATOM   1554  CB  GLU D  41     -17.753  12.262  10.455  1.00 84.31           C  
ATOM   1555  O   GLU D  41     -15.505   9.833  10.466  1.00 84.31           O  
ATOM   1556  CG  GLU D  41     -16.531  13.021   9.958  1.00 84.31           C  
ATOM   1557  CD  GLU D  41     -16.642  14.525  10.147  1.00 84.31           C  
ATOM   1558  OE1 GLU D  41     -15.665  15.248   9.845  1.00 84.31           O  
ATOM   1559  OE2 GLU D  41     -17.713  14.985  10.603  1.00 84.31           O  
ATOM   1560  N   LYS D  42     -16.912   9.866  12.200  1.00 87.10           N  
ATOM   1561  CA  LYS D  42     -15.929   9.236  13.075  1.00 87.10           C  
ATOM   1562  C   LYS D  42     -15.621   7.812  12.621  1.00 87.10           C  
ATOM   1563  CB  LYS D  42     -16.424   9.229  14.522  1.00 87.10           C  
ATOM   1564  O   LYS D  42     -14.462   7.393  12.615  1.00 87.10           O  
ATOM   1565  CG  LYS D  42     -15.375   8.789  15.533  1.00 87.10           C  
ATOM   1566  CD  LYS D  42     -15.917   8.837  16.957  1.00 87.10           C  
ATOM   1567  CE  LYS D  42     -14.930   8.241  17.951  1.00 87.10           C  
ATOM   1568  NZ  LYS D  42     -15.473   8.248  19.343  1.00 87.10           N  
ATOM   1569  N   GLU D  43     -16.614   7.076  12.278  1.00 88.24           N  
ATOM   1570  CA  GLU D  43     -16.438   5.698  11.828  1.00 88.24           C  
ATOM   1571  C   GLU D  43     -15.644   5.639  10.527  1.00 88.24           C  
ATOM   1572  CB  GLU D  43     -17.796   5.014  11.648  1.00 88.24           C  
ATOM   1573  O   GLU D  43     -14.822   4.740  10.335  1.00 88.24           O  
ATOM   1574  CG  GLU D  43     -18.500   4.689  12.957  1.00 88.24           C  
ATOM   1575  CD  GLU D  43     -19.872   4.064  12.762  1.00 88.24           C  
ATOM   1576  OE1 GLU D  43     -20.448   3.544  13.745  1.00 88.24           O  
ATOM   1577  OE2 GLU D  43     -20.374   4.092  11.617  1.00 88.24           O  
ATOM   1578  N   LEU D  44     -15.861   6.663   9.646  1.00 85.67           N  
ATOM   1579  CA  LEU D  44     -15.140   6.721   8.380  1.00 85.67           C  
ATOM   1580  C   LEU D  44     -13.662   7.016   8.609  1.00 85.67           C  
ATOM   1581  CB  LEU D  44     -15.749   7.786   7.464  1.00 85.67           C  
ATOM   1582  O   LEU D  44     -12.797   6.418   7.964  1.00 85.67           O  
ATOM   1583  CG  LEU D  44     -17.022   7.389   6.716  1.00 85.67           C  
ATOM   1584  CD1 LEU D  44     -17.675   8.618   6.091  1.00 85.67           C  
ATOM   1585  CD2 LEU D  44     -16.713   6.342   5.651  1.00 85.67           C  
ATOM   1586  N   ILE D  45     -13.413   7.941   9.576  1.00 85.22           N  
ATOM   1587  CA  ILE D  45     -12.034   8.286   9.902  1.00 85.22           C  
ATOM   1588  C   ILE D  45     -11.316   7.063  10.467  1.00 85.22           C  
ATOM   1589  CB  ILE D  45     -11.967   9.458  10.907  1.00 85.22           C  
ATOM   1590  O   ILE D  45     -10.185   6.764  10.077  1.00 85.22           O  
ATOM   1591  CG1 ILE D  45     -12.399  10.765  10.233  1.00 85.22           C  
ATOM   1592  CG2 ILE D  45     -10.559   9.585  11.496  1.00 85.22           C  
ATOM   1593  CD1 ILE D  45     -12.572  11.931  11.196  1.00 85.22           C  
ATOM   1594  N   GLN D  46     -12.006   6.242  11.305  1.00 88.30           N  
ATOM   1595  CA  GLN D  46     -11.417   5.048  11.903  1.00 88.30           C  
ATOM   1596  C   GLN D  46     -11.151   3.978  10.848  1.00 88.30           C  
ATOM   1597  CB  GLN D  46     -12.329   4.491  12.998  1.00 88.30           C  
ATOM   1598  O   GLN D  46     -10.114   3.313  10.879  1.00 88.30           O  
ATOM   1599  CG  GLN D  46     -12.336   5.321  14.274  1.00 88.30           C  
ATOM   1600  CD  GLN D  46     -13.295   4.783  15.319  1.00 88.30           C  
ATOM   1601  NE2 GLN D  46     -13.070   5.150  16.576  1.00 88.30           N  
ATOM   1602  OE1 GLN D  46     -14.233   4.045  14.999  1.00 88.30           O  
ATOM   1603  N   ALA D  47     -12.144   3.855   9.966  1.00 87.36           N  
ATOM   1604  CA  ALA D  47     -11.972   2.882   8.890  1.00 87.36           C  
ATOM   1605  C   ALA D  47     -10.796   3.258   7.993  1.00 87.36           C  
ATOM   1606  CB  ALA D  47     -13.252   2.770   8.065  1.00 87.36           C  
ATOM   1607  O   ALA D  47     -10.018   2.394   7.585  1.00 87.36           O  
ATOM   1608  N   ASN D  48     -10.610   4.548   7.683  1.00 86.39           N  
ATOM   1609  CA  ASN D  48      -9.492   5.029   6.877  1.00 86.39           C  
ATOM   1610  C   ASN D  48      -8.154   4.773   7.564  1.00 86.39           C  
ATOM   1611  CB  ASN D  48      -9.655   6.519   6.569  1.00 86.39           C  
ATOM   1612  O   ASN D  48      -7.187   4.366   6.917  1.00 86.39           O  
ATOM   1613  CG  ASN D  48      -8.777   6.977   5.421  1.00 86.39           C  
ATOM   1614  ND2 ASN D  48      -9.376   7.147   4.248  1.00 86.39           N  
ATOM   1615  OD1 ASN D  48      -7.571   7.176   5.586  1.00 86.39           O  
ATOM   1616  N   LEU D  49      -8.147   5.056   8.783  1.00 88.93           N  
ATOM   1617  CA  LEU D  49      -6.935   4.801   9.554  1.00 88.93           C  
ATOM   1618  C   LEU D  49      -6.552   3.326   9.492  1.00 88.93           C  
ATOM   1619  CB  LEU D  49      -7.125   5.230  11.011  1.00 88.93           C  
ATOM   1620  O   LEU D  49      -5.377   2.991   9.326  1.00 88.93           O  
ATOM   1621  CG  LEU D  49      -5.902   5.102  11.920  1.00 88.93           C  
ATOM   1622  CD1 LEU D  49      -4.752   5.948  11.384  1.00 88.93           C  
ATOM   1623  CD2 LEU D  49      -6.252   5.509  13.348  1.00 88.93           C  
ATOM   1624  N   ARG D  50      -7.511   2.430   9.673  1.00 89.99           N  
ATOM   1625  CA  ARG D  50      -7.261   0.994   9.598  1.00 89.99           C  
ATOM   1626  C   ARG D  50      -6.704   0.605   8.233  1.00 89.99           C  
ATOM   1627  CB  ARG D  50      -8.544   0.209   9.883  1.00 89.99           C  
ATOM   1628  O   ARG D  50      -5.771  -0.195   8.142  1.00 89.99           O  
ATOM   1629  CG  ARG D  50      -8.895   0.118  11.359  1.00 89.99           C  
ATOM   1630  CD  ARG D  50     -10.194  -0.643  11.584  1.00 89.99           C  
ATOM   1631  NE  ARG D  50     -10.642  -0.547  12.971  1.00 89.99           N  
ATOM   1632  NH1 ARG D  50     -12.362  -2.071  12.737  1.00 89.99           N  
ATOM   1633  NH2 ARG D  50     -11.984  -1.063  14.761  1.00 89.99           N  
ATOM   1634  CZ  ARG D  50     -11.662  -1.227  13.487  1.00 89.99           C  
ATOM   1635  N   LEU D  51      -7.274   1.182   7.104  1.00 88.52           N  
ATOM   1636  CA  LEU D  51      -6.815   0.889   5.751  1.00 88.52           C  
ATOM   1637  C   LEU D  51      -5.364   1.320   5.565  1.00 88.52           C  
ATOM   1638  CB  LEU D  51      -7.704   1.588   4.720  1.00 88.52           C  
ATOM   1639  O   LEU D  51      -4.569   0.597   4.960  1.00 88.52           O  
ATOM   1640  CG  LEU D  51      -9.063   0.941   4.446  1.00 88.52           C  
ATOM   1641  CD1 LEU D  51      -9.895   1.826   3.525  1.00 88.52           C  
ATOM   1642  CD2 LEU D  51      -8.882  -0.447   3.843  1.00 88.52           C  
ATOM   1643  N   LEU D  52      -5.028   2.495   6.139  1.00 89.30           N  
ATOM   1644  CA  LEU D  52      -3.670   3.013   6.017  1.00 89.30           C  
ATOM   1645  C   LEU D  52      -2.681   2.125   6.766  1.00 89.30           C  
ATOM   1646  CB  LEU D  52      -3.593   4.446   6.550  1.00 89.30           C  
ATOM   1647  O   LEU D  52      -1.579   1.866   6.276  1.00 89.30           O  
ATOM   1648  CG  LEU D  52      -4.209   5.532   5.666  1.00 89.30           C  
ATOM   1649  CD1 LEU D  52      -4.346   6.835   6.446  1.00 89.30           C  
ATOM   1650  CD2 LEU D  52      -3.370   5.740   4.410  1.00 89.30           C  
ATOM   1651  N   LYS D  53      -3.094   1.624   7.896  1.00 91.20           N  
ATOM   1652  CA  LYS D  53      -2.242   0.715   8.658  1.00 91.20           C  
ATOM   1653  C   LYS D  53      -2.023  -0.594   7.905  1.00 91.20           C  
ATOM   1654  CB  LYS D  53      -2.851   0.433  10.032  1.00 91.20           C  
ATOM   1655  O   LYS D  53      -0.913  -1.129   7.890  1.00 91.20           O  
ATOM   1656  CG  LYS D  53      -2.733   1.592  11.011  1.00 91.20           C  
ATOM   1657  CD  LYS D  53      -3.360   1.252  12.358  1.00 91.20           C  
ATOM   1658  CE  LYS D  53      -3.191   2.389  13.356  1.00 91.20           C  
ATOM   1659  NZ  LYS D  53      -3.846   2.080  14.663  1.00 91.20           N  
ATOM   1660  N   LEU D  54      -3.106  -1.122   7.407  1.00 90.52           N  
ATOM   1661  CA  LEU D  54      -3.003  -2.358   6.640  1.00 90.52           C  
ATOM   1662  C   LEU D  54      -2.100  -2.170   5.425  1.00 90.52           C  
ATOM   1663  CB  LEU D  54      -4.389  -2.829   6.192  1.00 90.52           C  
ATOM   1664  O   LEU D  54      -1.321  -3.062   5.080  1.00 90.52           O  
ATOM   1665  CG  LEU D  54      -5.273  -3.456   7.271  1.00 90.52           C  
ATOM   1666  CD1 LEU D  54      -6.696  -3.637   6.752  1.00 90.52           C  
ATOM   1667  CD2 LEU D  54      -4.693  -4.789   7.731  1.00 90.52           C  
ATOM   1668  N   HIS D  55      -2.275  -0.947   4.762  1.00 89.87           N  
ATOM   1669  CA  HIS D  55      -1.401  -0.627   3.639  1.00 89.87           C  
ATOM   1670  C   HIS D  55       0.067  -0.687   4.049  1.00 89.87           C  
ATOM   1671  CB  HIS D  55      -1.733   0.756   3.078  1.00 89.87           C  
ATOM   1672  O   HIS D  55       0.889  -1.278   3.345  1.00 89.87           O  
ATOM   1673  CG  HIS D  55      -0.776   1.224   2.029  1.00 89.87           C  
ATOM   1674  CD2 HIS D  55      -0.344   2.467   1.709  1.00 89.87           C  
ATOM   1675  ND1 HIS D  55      -0.145   0.361   1.159  1.00 89.87           N  
ATOM   1676  CE1 HIS D  55       0.635   1.055   0.348  1.00 89.87           C  
ATOM   1677  NE2 HIS D  55       0.533   2.335   0.661  1.00 89.87           N  
ATOM   1678  N   THR D  56       0.430  -0.096   5.095  1.00 91.86           N  
ATOM   1679  CA  THR D  56       1.805  -0.071   5.581  1.00 91.86           C  
ATOM   1680  C   THR D  56       2.288  -1.481   5.909  1.00 91.86           C  
ATOM   1681  CB  THR D  56       1.940   0.823   6.827  1.00 91.86           C  
ATOM   1682  O   THR D  56       3.420  -1.847   5.583  1.00 91.86           O  
ATOM   1683  CG2 THR D  56       3.377   0.840   7.339  1.00 91.86           C  
ATOM   1684  OG1 THR D  56       1.548   2.160   6.494  1.00 91.86           O  
ATOM   1685  N   ARG D  57       1.463  -2.242   6.530  1.00 92.05           N  
ATOM   1686  CA  ARG D  57       1.819  -3.618   6.857  1.00 92.05           C  
ATOM   1687  C   ARG D  57       2.076  -4.433   5.594  1.00 92.05           C  
ATOM   1688  CB  ARG D  57       0.716  -4.276   7.689  1.00 92.05           C  
ATOM   1689  O   ARG D  57       3.017  -5.228   5.542  1.00 92.05           O  
ATOM   1690  CG  ARG D  57       0.688  -3.825   9.141  1.00 92.05           C  
ATOM   1691  CD  ARG D  57      -0.523  -4.378   9.880  1.00 92.05           C  
ATOM   1692  NE  ARG D  57      -0.389  -5.808  10.140  1.00 92.05           N  
ATOM   1693  NH1 ARG D  57      -2.536  -6.072  10.953  1.00 92.05           N  
ATOM   1694  NH2 ARG D  57      -1.119  -7.870  10.841  1.00 92.05           N  
ATOM   1695  CZ  ARG D  57      -1.348  -6.580  10.644  1.00 92.05           C  
ATOM   1696  N   LEU D  58       1.192  -4.292   4.610  1.00 91.29           N  
ATOM   1697  CA  LEU D  58       1.367  -4.999   3.346  1.00 91.29           C  
ATOM   1698  C   LEU D  58       2.685  -4.611   2.684  1.00 91.29           C  
ATOM   1699  CB  LEU D  58       0.201  -4.702   2.399  1.00 91.29           C  
ATOM   1700  O   LEU D  58       3.399  -5.471   2.162  1.00 91.29           O  
ATOM   1701  CG  LEU D  58       0.215  -5.433   1.056  1.00 91.29           C  
ATOM   1702  CD1 LEU D  58       0.217  -6.943   1.274  1.00 91.29           C  
ATOM   1703  CD2 LEU D  58      -0.978  -5.012   0.205  1.00 91.29           C  
ATOM   1704  N   LEU D  59       3.020  -3.313   2.682  1.00 90.82           N  
ATOM   1705  CA  LEU D  59       4.268  -2.838   2.095  1.00 90.82           C  
ATOM   1706  C   LEU D  59       5.470  -3.453   2.803  1.00 90.82           C  
ATOM   1707  CB  LEU D  59       4.346  -1.311   2.164  1.00 90.82           C  
ATOM   1708  O   LEU D  59       6.455  -3.821   2.158  1.00 90.82           O  
ATOM   1709  CG  LEU D  59       3.469  -0.541   1.176  1.00 90.82           C  
ATOM   1710  CD1 LEU D  59       3.661   0.961   1.355  1.00 90.82           C  
ATOM   1711  CD2 LEU D  59       3.784  -0.959  -0.256  1.00 90.82           C  
ATOM   1712  N   LYS D  60       5.343  -3.624   4.087  1.00 91.81           N  
ATOM   1713  CA  LYS D  60       6.424  -4.228   4.861  1.00 91.81           C  
ATOM   1714  C   LYS D  60       6.637  -5.686   4.465  1.00 91.81           C  
ATOM   1715  CB  LYS D  60       6.131  -4.130   6.359  1.00 91.81           C  
ATOM   1716  O   LYS D  60       7.776  -6.138   4.329  1.00 91.81           O  
ATOM   1717  CG  LYS D  60       6.382  -2.750   6.950  1.00 91.81           C  
ATOM   1718  CD  LYS D  60       6.078  -2.717   8.442  1.00 91.81           C  
ATOM   1719  CE  LYS D  60       6.362  -1.347   9.042  1.00 91.81           C  
ATOM   1720  NZ  LYS D  60       5.999  -1.289  10.489  1.00 91.81           N  
ATOM   1721  N   LEU D  61       5.583  -6.397   4.334  1.00 90.33           N  
ATOM   1722  CA  LEU D  61       5.685  -7.793   3.921  1.00 90.33           C  
ATOM   1723  C   LEU D  61       6.253  -7.902   2.510  1.00 90.33           C  
ATOM   1724  CB  LEU D  61       4.315  -8.473   3.987  1.00 90.33           C  
ATOM   1725  O   LEU D  61       7.067  -8.786   2.231  1.00 90.33           O  
ATOM   1726  CG  LEU D  61       3.785  -8.796   5.385  1.00 90.33           C  
ATOM   1727  CD1 LEU D  61       2.362  -9.338   5.299  1.00 90.33           C  
ATOM   1728  CD2 LEU D  61       4.701  -9.791   6.088  1.00 90.33           C  
ATOM   1729  N   TYR D  62       5.856  -7.050   1.602  1.00 89.02           N  
ATOM   1730  CA  TYR D  62       6.382  -7.013   0.243  1.00 89.02           C  
ATOM   1731  C   TYR D  62       7.881  -6.740   0.245  1.00 89.02           C  
ATOM   1732  CB  TYR D  62       5.659  -5.946  -0.585  1.00 89.02           C  
ATOM   1733  O   TYR D  62       8.631  -7.349  -0.522  1.00 89.02           O  
ATOM   1734  CG  TYR D  62       6.071  -5.920  -2.036  1.00 89.02           C  
ATOM   1735  CD1 TYR D  62       6.531  -4.747  -2.630  1.00 89.02           C  
ATOM   1736  CD2 TYR D  62       6.000  -7.068  -2.818  1.00 89.02           C  
ATOM   1737  CE1 TYR D  62       6.910  -4.718  -3.968  1.00 89.02           C  
ATOM   1738  CE2 TYR D  62       6.376  -7.051  -4.157  1.00 89.02           C  
ATOM   1739  OH  TYR D  62       7.204  -5.851  -6.047  1.00 89.02           O  
ATOM   1740  CZ  TYR D  62       6.830  -5.874  -4.722  1.00 89.02           C  
ATOM   1741  N   LEU D  63       8.233  -5.784   1.141  1.00 90.39           N  
ATOM   1742  CA  LEU D  63       9.651  -5.473   1.279  1.00 90.39           C  
ATOM   1743  C   LEU D  63      10.439  -6.706   1.708  1.00 90.39           C  
ATOM   1744  CB  LEU D  63       9.856  -4.343   2.292  1.00 90.39           C  
ATOM   1745  O   LEU D  63      11.522  -6.970   1.181  1.00 90.39           O  
ATOM   1746  CG  LEU D  63      11.289  -3.838   2.464  1.00 90.39           C  
ATOM   1747  CD1 LEU D  63      11.802  -3.244   1.156  1.00 90.39           C  
ATOM   1748  CD2 LEU D  63      11.364  -2.811   3.589  1.00 90.39           C  
ATOM   1749  N   GLU D  64       9.940  -7.463   2.629  1.00 89.59           N  
ATOM   1750  CA  GLU D  64      10.590  -8.688   3.085  1.00 89.59           C  
ATOM   1751  C   GLU D  64      10.707  -9.706   1.954  1.00 89.59           C  
ATOM   1752  CB  GLU D  64       9.824  -9.297   4.263  1.00 89.59           C  
ATOM   1753  O   GLU D  64      11.728 -10.385   1.825  1.00 89.59           O  
ATOM   1754  CG  GLU D  64       9.951  -8.504   5.555  1.00 89.59           C  
ATOM   1755  CD  GLU D  64       9.233  -9.150   6.729  1.00 89.59           C  
ATOM   1756  OE1 GLU D  64       9.264  -8.585   7.845  1.00 89.59           O  
ATOM   1757  OE2 GLU D  64       8.634 -10.231   6.530  1.00 89.59           O  
ATOM   1758  N   LEU D  65       9.667  -9.807   1.187  1.00 88.32           N  
ATOM   1759  CA  LEU D  65       9.685 -10.703   0.036  1.00 88.32           C  
ATOM   1760  C   LEU D  65      10.780 -10.304  -0.947  1.00 88.32           C  
ATOM   1761  CB  LEU D  65       8.326 -10.701  -0.667  1.00 88.32           C  
ATOM   1762  O   LEU D  65      11.530 -11.157  -1.429  1.00 88.32           O  
ATOM   1763  CG  LEU D  65       8.213 -11.560  -1.928  1.00 88.32           C  
ATOM   1764  CD1 LEU D  65       8.473 -13.025  -1.595  1.00 88.32           C  
ATOM   1765  CD2 LEU D  65       6.841 -11.388  -2.572  1.00 88.32           C  
ATOM   1766  N   LEU D  66      10.843  -8.992  -1.231  1.00 87.62           N  
ATOM   1767  CA  LEU D  66      11.852  -8.490  -2.157  1.00 87.62           C  
ATOM   1768  C   LEU D  66      13.257  -8.788  -1.643  1.00 87.62           C  
ATOM   1769  CB  LEU D  66      11.683  -6.983  -2.369  1.00 87.62           C  
ATOM   1770  O   LEU D  66      14.132  -9.191  -2.413  1.00 87.62           O  
ATOM   1771  CG  LEU D  66      10.442  -6.543  -3.146  1.00 87.62           C  
ATOM   1772  CD1 LEU D  66      10.342  -5.022  -3.168  1.00 87.62           C  
ATOM   1773  CD2 LEU D  66      10.472  -7.103  -4.564  1.00 87.62           C  
ATOM   1774  N   LYS D  67      13.453  -8.661  -0.418  1.00 88.84           N  
ATOM   1775  CA  LYS D  67      14.759  -8.919   0.183  1.00 88.84           C  
ATOM   1776  C   LYS D  67      15.127 -10.397   0.084  1.00 88.84           C  
ATOM   1777  CB  LYS D  67      14.774  -8.472   1.646  1.00 88.84           C  
ATOM   1778  O   LYS D  67      16.290 -10.739  -0.139  1.00 88.84           O  
ATOM   1779  CG  LYS D  67      14.806  -6.962   1.831  1.00 88.84           C  
ATOM   1780  CD  LYS D  67      14.801  -6.579   3.305  1.00 88.84           C  
ATOM   1781  CE  LYS D  67      14.915  -5.073   3.493  1.00 88.84           C  
ATOM   1782  NZ  LYS D  67      14.831  -4.686   4.934  1.00 88.84           N  
ATOM   1783  N   LEU D  68      14.124 -11.194   0.328  1.00 86.15           N  
ATOM   1784  CA  LEU D  68      14.350 -12.630   0.202  1.00 86.15           C  
ATOM   1785  C   LEU D  68      14.767 -12.991  -1.220  1.00 86.15           C  
ATOM   1786  CB  LEU D  68      13.090 -13.407   0.590  1.00 86.15           C  
ATOM   1787  O   LEU D  68      15.676 -13.801  -1.418  1.00 86.15           O  
ATOM   1788  CG  LEU D  68      13.239 -14.925   0.710  1.00 86.15           C  
ATOM   1789  CD1 LEU D  68      14.121 -15.278   1.903  1.00 86.15           C  
ATOM   1790  CD2 LEU D  68      11.872 -15.589   0.834  1.00 86.15           C  
ATOM   1791  N   ILE D  69      14.079 -12.412  -2.206  1.00 82.31           N  
ATOM   1792  CA  ILE D  69      14.342 -12.681  -3.615  1.00 82.31           C  
ATOM   1793  C   ILE D  69      15.741 -12.188  -3.981  1.00 82.31           C  
ATOM   1794  CB  ILE D  69      13.285 -12.016  -4.525  1.00 82.31           C  
ATOM   1795  O   ILE D  69      16.472 -12.863  -4.710  1.00 82.31           O  
ATOM   1796  CG1 ILE D  69      11.916 -12.675  -4.322  1.00 82.31           C  
ATOM   1797  CG2 ILE D  69      13.714 -12.086  -5.993  1.00 82.31           C  
ATOM   1798  CD1 ILE D  69      10.772 -11.954  -5.022  1.00 82.31           C  
ATOM   1799  N   ILE D  70      16.184 -10.995  -3.494  1.00 84.61           N  
ATOM   1800  CA  ILE D  70      17.482 -10.401  -3.794  1.00 84.61           C  
ATOM   1801  C   ILE D  70      18.593 -11.258  -3.190  1.00 84.61           C  
ATOM   1802  CB  ILE D  70      17.576  -8.952  -3.266  1.00 84.61           C  
ATOM   1803  O   ILE D  70      19.645 -11.445  -3.806  1.00 84.61           O  
ATOM   1804  CG1 ILE D  70      16.642  -8.032  -4.061  1.00 84.61           C  
ATOM   1805  CG2 ILE D  70      19.021  -8.448  -3.326  1.00 84.61           C  
ATOM   1806  CD1 ILE D  70      16.517  -6.629  -3.484  1.00 84.61           C  
ATOM   1807  N   LYS D  71      18.341 -11.791  -1.994  1.00 83.34           N  
ATOM   1808  CA  LYS D  71      19.333 -12.603  -1.296  1.00 83.34           C  
ATOM   1809  C   LYS D  71      19.606 -13.903  -2.046  1.00 83.34           C  
ATOM   1810  CB  LYS D  71      18.869 -12.908   0.130  1.00 83.34           C  
ATOM   1811  O   LYS D  71      20.739 -14.388  -2.065  1.00 83.34           O  
ATOM   1812  CG  LYS D  71      19.968 -13.441   1.037  1.00 83.34           C  
ATOM   1813  CD  LYS D  71      19.461 -13.667   2.456  1.00 83.34           C  
ATOM   1814  CE  LYS D  71      20.492 -14.393   3.310  1.00 83.34           C  
ATOM   1815  NZ  LYS D  71      19.975 -14.674   4.682  1.00 83.34           N  
ATOM   1816  N   GLN D  72      18.637 -14.430  -2.630  1.00 74.40           N  
ATOM   1817  CA  GLN D  72      18.789 -15.720  -3.295  1.00 74.40           C  
ATOM   1818  C   GLN D  72      19.426 -15.557  -4.672  1.00 74.40           C  
ATOM   1819  CB  GLN D  72      17.436 -16.421  -3.422  1.00 74.40           C  
ATOM   1820  O   GLN D  72      20.028 -16.496  -5.198  1.00 74.40           O  
ATOM   1821  CG  GLN D  72      16.893 -16.954  -2.103  1.00 74.40           C  
ATOM   1822  CD  GLN D  72      15.677 -17.843  -2.285  1.00 74.40           C  
ATOM   1823  NE2 GLN D  72      15.248 -18.489  -1.206  1.00 74.40           N  
ATOM   1824  OE1 GLN D  72      15.127 -17.947  -3.386  1.00 74.40           O  
ATOM   1825  N   GLY D  73      19.111 -14.469  -5.235  1.00 64.17           N  
ATOM   1826  CA  GLY D  73      19.790 -14.364  -6.517  1.00 64.17           C  
ATOM   1827  C   GLY D  73      21.227 -13.893  -6.395  1.00 64.17           C  
ATOM   1828  O   GLY D  73      22.089 -14.307  -7.173  1.00 64.17           O  
TER    1829      GLY D  73                                                      
ENDMDL                                                                          
END                                                                             
