# Supplementary material for: De novo design of obligate ABC-type heterotrimeric proteins
Source: Nat Struct Mol Biol. 2022 Dec 15;29(12):1266–76. doi: 10.1038/s41594-022-00879-4 (PMC9758053; doi:10.1038/s41594-022-00879-4)
Supplement: Supplementary file 4 — This compressed file contains all PDB files and scripts used in our design protocols and analyses, as well as the final design model outputs. [file 41594_2022_879_MOESM4_ESM.zip › source_data/pdbs/AF-Multimer for base_pdbs/DHT04/DHT04_AF-Mult_model2.pdb]

ATOM      1  N   PRO B   1       5.168   7.171 -25.542  1.00 77.63           N  
ATOM      2  CA  PRO B   1       4.080   7.019 -24.574  1.00 77.63           C  
ATOM      3  C   PRO B   1       4.228   5.769 -23.710  1.00 77.63           C  
ATOM      4  O   PRO B   1       3.924   5.800 -22.514  1.00 77.63           O  
ATOM      5  CB  PRO B   1       2.832   6.928 -25.456  1.00 77.63           C  
ATOM      6  CG  PRO B   1       3.240   7.538 -26.758  1.00 77.63           C  
ATOM      7  CD  PRO B   1       4.723   7.370 -26.920  1.00 77.63           C  
ATOM      8  N   GLU B   2       4.782   4.863 -24.306  1.00 86.27           N  
ATOM      9  CA  GLU B   2       4.987   3.604 -23.596  1.00 86.27           C  
ATOM     10  C   GLU B   2       6.073   3.741 -22.532  1.00 86.27           C  
ATOM     11  O   GLU B   2       5.933   3.217 -21.425  1.00 86.27           O  
ATOM     12  CB  GLU B   2       5.350   2.486 -24.578  1.00 86.27           C  
ATOM     13  CG  GLU B   2       4.167   1.966 -25.382  1.00 86.27           C  
ATOM     14  CD  GLU B   2       4.541   0.850 -26.345  1.00 86.27           C  
ATOM     15  OE1 GLU B   2       3.649   0.344 -27.063  1.00 86.27           O  
ATOM     16  OE2 GLU B   2       5.735   0.477 -26.380  1.00 86.27           O1-
ATOM     17  N   ARG B   3       7.102   4.539 -22.893  1.00 89.48           N  
ATOM     18  CA  ARG B   3       8.196   4.750 -21.952  1.00 89.48           C  
ATOM     19  C   ARG B   3       7.728   5.541 -20.735  1.00 89.48           C  
ATOM     20  O   ARG B   3       8.108   5.233 -19.604  1.00 89.48           O  
ATOM     21  CB  ARG B   3       9.359   5.476 -22.633  1.00 89.48           C  
ATOM     22  CG  ARG B   3      10.612   5.570 -21.777  1.00 89.48           C  
ATOM     23  CD  ARG B   3      11.772   6.194 -22.542  1.00 89.48           C  
ATOM     24  NE  ARG B   3      12.922   6.434 -21.676  1.00 89.48           N  
ATOM     25  CZ  ARG B   3      14.039   7.049 -22.052  1.00 89.48           C  
ATOM     26  NH1 ARG B   3      14.179   7.502 -23.293  1.00 89.48           N1+
ATOM     27  NH2 ARG B   3      15.024   7.215 -21.182  1.00 89.48           N  
ATOM     28  N   GLU B   4       6.859   6.510 -20.957  1.00 90.24           N  
ATOM     29  CA  GLU B   4       6.336   7.319 -19.859  1.00 90.24           C  
ATOM     30  C   GLU B   4       5.445   6.488 -18.939  1.00 90.24           C  
ATOM     31  O   GLU B   4       5.484   6.649 -17.717  1.00 90.24           O  
ATOM     32  CB  GLU B   4       5.558   8.521 -20.399  1.00 90.24           C  
ATOM     33  CG  GLU B   4       6.445   9.630 -20.950  1.00 90.24           C  
ATOM     34  CD  GLU B   4       5.659  10.790 -21.537  1.00 90.24           C  
ATOM     35  OE1 GLU B   4       6.280  11.721 -22.099  1.00 90.24           O  
ATOM     36  OE2 GLU B   4       4.412  10.770 -21.433  1.00 90.24           O1-
ATOM     37  N   LEU B   5       4.798   5.572 -19.508  1.00 89.58           N  
ATOM     38  CA  LEU B   5       3.926   4.694 -18.737  1.00 89.58           C  
ATOM     39  C   LEU B   5       4.743   3.745 -17.865  1.00 89.58           C  
ATOM     40  O   LEU B   5       4.429   3.552 -16.689  1.00 89.58           O  
ATOM     41  CB  LEU B   5       3.014   3.890 -19.669  1.00 89.58           C  
ATOM     42  CG  LEU B   5       1.994   2.971 -18.993  1.00 89.58           C  
ATOM     43  CD1 LEU B   5       1.043   3.786 -18.123  1.00 89.58           C  
ATOM     44  CD2 LEU B   5       1.221   2.172 -20.036  1.00 89.58           C  
ATOM     45  N   LEU B   6       5.743   3.267 -18.520  1.00 91.22           N  
ATOM     46  CA  LEU B   6       6.608   2.360 -17.772  1.00 91.22           C  
ATOM     47  C   LEU B   6       7.263   3.078 -16.598  1.00 91.22           C  
ATOM     48  O   LEU B   6       7.345   2.530 -15.496  1.00 91.22           O  
ATOM     49  CB  LEU B   6       7.683   1.769 -18.688  1.00 91.22           C  
ATOM     50  CG  LEU B   6       8.682   0.814 -18.033  1.00 91.22           C  
ATOM     51  CD1 LEU B   6       7.953  -0.379 -17.423  1.00 91.22           C  
ATOM     52  CD2 LEU B   6       9.723   0.350 -19.046  1.00 91.22           C  
ATOM     53  N   GLU B   7       7.675   4.311 -16.745  1.00 92.98           N  
ATOM     54  CA  GLU B   7       8.305   5.088 -15.682  1.00 92.98           C  
ATOM     55  C   GLU B   7       7.335   5.338 -14.531  1.00 92.98           C  
ATOM     56  O   GLU B   7       7.716   5.250 -13.362  1.00 92.98           O  
ATOM     57  CB  GLU B   7       8.829   6.420 -16.226  1.00 92.98           C  
ATOM     58  CG  GLU B   7       9.658   7.211 -15.225  1.00 92.98           C  
ATOM     59  CD  GLU B   7      10.215   8.505 -15.797  1.00 92.98           C  
ATOM     60  OE1 GLU B   7      10.819   9.294 -15.036  1.00 92.98           O  
ATOM     61  OE2 GLU B   7      10.048   8.730 -17.016  1.00 92.98           O1-
ATOM     62  N   LEU B   8       6.049   5.567 -14.884  1.00 92.31           N  
ATOM     63  CA  LEU B   8       5.032   5.783 -13.862  1.00 92.31           C  
ATOM     64  C   LEU B   8       4.785   4.508 -13.061  1.00 92.31           C  
ATOM     65  O   LEU B   8       4.656   4.555 -11.836  1.00 92.31           O  
ATOM     66  CB  LEU B   8       3.724   6.260 -14.499  1.00 92.31           C  
ATOM     67  CG  LEU B   8       3.697   7.709 -14.986  1.00 92.31           C  
ATOM     68  CD1 LEU B   8       2.402   7.990 -15.743  1.00 92.31           C  
ATOM     69  CD2 LEU B   8       3.856   8.671 -13.815  1.00 92.31           C  
ATOM     70  N   LEU B   9       4.796   3.398 -13.754  1.00 93.76           N  
ATOM     71  CA  LEU B   9       4.557   2.121 -13.090  1.00 93.76           C  
ATOM     72  C   LEU B   9       5.701   1.779 -12.141  1.00 93.76           C  
ATOM     73  O   LEU B   9       5.470   1.264 -11.045  1.00 93.76           O  
ATOM     74  CB  LEU B   9       4.382   1.004 -14.122  1.00 93.76           C  
ATOM     75  CG  LEU B   9       3.085   1.024 -14.930  1.00 93.76           C  
ATOM     76  CD1 LEU B   9       3.139  -0.014 -16.046  1.00 93.76           C  
ATOM     77  CD2 LEU B   9       1.885   0.777 -14.021  1.00 93.76           C  
ATOM     78  N   ILE B  10       6.922   2.135 -12.534  1.00 93.88           N  
ATOM     79  CA  ILE B  10       8.090   1.863 -11.704  1.00 93.88           C  
ATOM     80  C   ILE B  10       8.058   2.751 -10.462  1.00 93.88           C  
ATOM     81  O   ILE B  10       8.340   2.288  -9.354  1.00 93.88           O  
ATOM     82  CB  ILE B  10       9.403   2.085 -12.487  1.00 93.88           C  
ATOM     83  CG1 ILE B  10       9.562   1.019 -13.578  1.00 93.88           C  
ATOM     84  CG2 ILE B  10      10.606   2.081 -11.538  1.00 93.88           C  
ATOM     85  CD1 ILE B  10      10.727   1.270 -14.525  1.00 93.88           C  
ATOM     86  N   ARG B  11       7.588   3.995 -10.554  1.00 94.11           N  
ATOM     87  CA  ARG B  11       7.499   4.901  -9.414  1.00 94.11           C  
ATOM     88  C   ARG B  11       6.398   4.464  -8.453  1.00 94.11           C  
ATOM     89  O   ARG B  11       6.557   4.561  -7.234  1.00 94.11           O  
ATOM     90  CB  ARG B  11       7.244   6.335  -9.884  1.00 94.11           C  
ATOM     91  CG  ARG B  11       8.450   6.993 -10.534  1.00 94.11           C  
ATOM     92  CD  ARG B  11       8.127   8.395 -11.031  1.00 94.11           C  
ATOM     93  NE  ARG B  11       7.941   9.329  -9.925  1.00 94.11           N  
ATOM     94  CZ  ARG B  11       7.588  10.605 -10.061  1.00 94.11           C  
ATOM     95  NH1 ARG B  11       7.377  11.125 -11.265  1.00 94.11           N1+
ATOM     96  NH2 ARG B  11       7.446  11.366  -8.986  1.00 94.11           N  
ATOM     97  N   LEU B  12       5.342   3.986  -9.003  1.00 93.45           N  
ATOM     98  CA  LEU B  12       4.267   3.462  -8.166  1.00 93.45           C  
ATOM     99  C   LEU B  12       4.738   2.248  -7.374  1.00 93.45           C  
ATOM    100  O   LEU B  12       4.448   2.127  -6.181  1.00 93.45           O  
ATOM    101  CB  LEU B  12       3.054   3.089  -9.022  1.00 93.45           C  
ATOM    102  CG  LEU B  12       1.883   2.433  -8.289  1.00 93.45           C  
ATOM    103  CD1 LEU B  12       1.307   3.388  -7.248  1.00 93.45           C  
ATOM    104  CD2 LEU B  12       0.807   2.000  -9.279  1.00 93.45           C  
ATOM    105  N   PHE B  13       5.459   1.346  -8.091  1.00 94.60           N  
ATOM    106  CA  PHE B  13       6.003   0.167  -7.428  1.00 94.60           C  
ATOM    107  C   PHE B  13       6.891   0.567  -6.255  1.00 94.60           C  
ATOM    108  O   PHE B  13       6.738   0.045  -5.149  1.00 94.60           O  
ATOM    109  CB  PHE B  13       6.797  -0.691  -8.419  1.00 94.60           C  
ATOM    110  CG  PHE B  13       7.622  -1.766  -7.766  1.00 94.60           C  
ATOM    111  CD1 PHE B  13       9.009  -1.747  -7.854  1.00 94.60           C  
ATOM    112  CD2 PHE B  13       7.011  -2.795  -7.063  1.00 94.60           C  
ATOM    113  CE1 PHE B  13       9.775  -2.741  -7.251  1.00 94.60           C  
ATOM    114  CE2 PHE B  13       7.771  -3.793  -6.457  1.00 94.60           C  
ATOM    115  CZ  PHE B  13       9.152  -3.765  -6.552  1.00 94.60           C  
ATOM    116  N   ASN B  14       7.775   1.532  -6.358  1.00 94.34           N  
ATOM    117  CA  ASN B  14       8.691   1.960  -5.305  1.00 94.34           C  
ATOM    118  C   ASN B  14       7.943   2.585  -4.131  1.00 94.34           C  
ATOM    119  O   ASN B  14       8.306   2.371  -2.973  1.00 94.34           O  
ATOM    120  CB  ASN B  14       9.725   2.942  -5.859  1.00 94.34           C  
ATOM    121  CG  ASN B  14      10.751   2.268  -6.748  1.00 94.34           C  
ATOM    122  ND2 ASN B  14      11.329   3.032  -7.668  1.00 94.34           N  
ATOM    123  OD1 ASN B  14      11.022   1.073  -6.611  1.00 94.34           O  
ATOM    124  N   SER B  15       6.875   3.345  -4.452  1.00 93.62           N  
ATOM    125  CA  SER B  15       6.061   3.956  -3.408  1.00 93.62           C  
ATOM    126  C   SER B  15       5.355   2.898  -2.566  1.00 93.62           C  
ATOM    127  O   SER B  15       5.333   2.989  -1.337  1.00 93.62           O  
ATOM    128  CB  SER B  15       5.028   4.906  -4.020  1.00 93.62           C  
ATOM    129  OG  SER B  15       4.191   5.451  -3.015  1.00 93.62           O  
ATOM    130  N   GLN B  16       4.829   1.846  -3.191  1.00 93.66           N  
ATOM    131  CA  GLN B  16       4.114   0.795  -2.473  1.00 93.66           C  
ATOM    132  C   GLN B  16       5.067  -0.026  -1.609  1.00 93.66           C  
ATOM    133  O   GLN B  16       4.720  -0.414  -0.491  1.00 93.66           O  
ATOM    134  CB  GLN B  16       3.374  -0.117  -3.452  1.00 93.66           C  
ATOM    135  CG  GLN B  16       2.155   0.530  -4.096  1.00 93.66           C  
ATOM    136  CD  GLN B  16       1.402  -0.418  -5.009  1.00 93.66           C  
ATOM    137  NE2 GLN B  16       0.076  -0.399  -4.918  1.00 93.66           N  
ATOM    138  OE1 GLN B  16       2.004  -1.159  -5.792  1.00 93.66           O  
ATOM    139  N   VAL B  17       6.279  -0.266  -2.129  1.00 95.75           N  
ATOM    140  CA  VAL B  17       7.280  -1.005  -1.366  1.00 95.75           C  
ATOM    141  C   VAL B  17       7.651  -0.225  -0.108  1.00 95.75           C  
ATOM    142  O   VAL B  17       7.733  -0.796   0.983  1.00 95.75           O  
ATOM    143  CB  VAL B  17       8.543  -1.286  -2.212  1.00 95.75           C  
ATOM    144  CG1 VAL B  17       9.693  -1.758  -1.323  1.00 95.75           C  
ATOM    145  CG2 VAL B  17       8.241  -2.320  -3.294  1.00 95.75           C  
ATOM    146  N   LYS B  18       7.825   1.127  -0.171  1.00 95.12           N  
ATOM    147  CA  LYS B  18       8.167   1.959   0.980  1.00 95.12           C  
ATOM    148  C   LYS B  18       7.047   1.949   2.016  1.00 95.12           C  
ATOM    149  O   LYS B  18       7.307   1.874   3.220  1.00 95.12           O  
ATOM    150  CB  LYS B  18       8.458   3.394   0.537  1.00 95.12           C  
ATOM    151  CG  LYS B  18       9.798   3.564  -0.165  1.00 95.12           C  
ATOM    152  CD  LYS B  18      10.004   5.000  -0.632  1.00 95.12           C  
ATOM    153  CE  LYS B  18      11.283   5.145  -1.446  1.00 95.12           C  
ATOM    154  NZ  LYS B  18      11.425   6.518  -2.014  1.00 95.12           N1+
ATOM    155  N   LEU B  19       5.847   2.062   1.472  1.00 94.04           N  
ATOM    156  CA  LEU B  19       4.698   2.038   2.370  1.00 94.04           C  
ATOM    157  C   LEU B  19       4.622   0.713   3.121  1.00 94.04           C  
ATOM    158  O   LEU B  19       4.374   0.693   4.329  1.00 94.04           O  
ATOM    159  CB  LEU B  19       3.402   2.269   1.587  1.00 94.04           C  
ATOM    160  CG  LEU B  19       2.104   2.217   2.395  1.00 94.04           C  
ATOM    161  CD1 LEU B  19       2.174   3.183   3.572  1.00 94.04           C  
ATOM    162  CD2 LEU B  19       0.907   2.535   1.505  1.00 94.04           C  
ATOM    163  N   PHE B  20       4.909  -0.449   2.476  1.00 95.80           N  
ATOM    164  CA  PHE B  20       4.876  -1.763   3.109  1.00 95.80           C  
ATOM    165  C   PHE B  20       5.952  -1.872   4.183  1.00 95.80           C  
ATOM    166  O   PHE B  20       5.685  -2.344   5.291  1.00 95.80           O  
ATOM    167  CB  PHE B  20       5.060  -2.868   2.066  1.00 95.80           C  
ATOM    168  CG  PHE B  20       4.731  -4.245   2.575  1.00 95.80           C  
ATOM    169  CD1 PHE B  20       5.663  -4.974   3.303  1.00 95.80           C  
ATOM    170  CD2 PHE B  20       3.487  -4.811   2.327  1.00 95.80           C  
ATOM    171  CE1 PHE B  20       5.360  -6.249   3.777  1.00 95.80           C  
ATOM    172  CE2 PHE B  20       3.177  -6.084   2.796  1.00 95.80           C  
ATOM    173  CZ  PHE B  20       4.116  -6.802   3.521  1.00 95.80           C  
ATOM    174  N   GLU B  21       7.118  -1.341   3.941  1.00 94.62           N  
ATOM    175  CA  GLU B  21       8.233  -1.417   4.879  1.00 94.62           C  
ATOM    176  C   GLU B  21       7.969  -0.569   6.120  1.00 94.62           C  
ATOM    177  O   GLU B  21       8.312  -0.967   7.235  1.00 94.62           O  
ATOM    178  CB  GLU B  21       9.535  -0.974   4.205  1.00 94.62           C  
ATOM    179  CG  GLU B  21      10.037  -1.939   3.142  1.00 94.62           C  
ATOM    180  CD  GLU B  21      10.316  -3.334   3.682  1.00 94.62           C  
ATOM    181  OE1 GLU B  21      10.168  -4.318   2.923  1.00 94.62           O  
ATOM    182  OE2 GLU B  21      10.684  -3.441   4.872  1.00 94.62           O1-
ATOM    183  N   LEU B  22       7.258   0.573   5.912  1.00 93.47           N  
ATOM    184  CA  LEU B  22       6.907   1.427   7.042  1.00 93.47           C  
ATOM    185  C   LEU B  22       5.914   0.729   7.964  1.00 93.47           C  
ATOM    186  O   LEU B  22       6.048   0.792   9.189  1.00 93.47           O  
ATOM    187  CB  LEU B  22       6.320   2.752   6.549  1.00 93.47           C  
ATOM    188  CG  LEU B  22       7.317   3.769   5.989  1.00 93.47           C  
ATOM    189  CD1 LEU B  22       6.577   4.937   5.346  1.00 93.47           C  
ATOM    190  CD2 LEU B  22       8.253   4.262   7.088  1.00 93.47           C  
ATOM    191  N   GLN B  23       4.994   0.047   7.349  1.00 92.98           N  
ATOM    192  CA  GLN B  23       4.005  -0.666   8.149  1.00 92.98           C  
ATOM    193  C   GLN B  23       4.647  -1.816   8.921  1.00 92.98           C  
ATOM    194  O   GLN B  23       4.308  -2.058  10.081  1.00 92.98           O  
ATOM    195  CB  GLN B  23       2.876  -1.194   7.263  1.00 92.98           C  
ATOM    196  CG  GLN B  23       1.964  -0.106   6.714  1.00 92.98           C  
ATOM    197  CD  GLN B  23       0.779  -0.663   5.948  1.00 92.98           C  
ATOM    198  NE2 GLN B  23       1.032  -1.163   4.743  1.00 92.98           N  
ATOM    199  OE1 GLN B  23      -0.355  -0.646   6.437  1.00 92.98           O  
ATOM    200  N   LYS B  24       5.592  -2.512   8.267  1.00 93.87           N  
ATOM    201  CA  LYS B  24       6.311  -3.590   8.940  1.00 93.87           C  
ATOM    202  C   LYS B  24       7.098  -3.063  10.137  1.00 93.87           C  
ATOM    203  O   LYS B  24       7.083  -3.666  11.211  1.00 93.87           O  
ATOM    204  CB  LYS B  24       7.251  -4.300   7.965  1.00 93.87           C  
ATOM    205  CG  LYS B  24       6.552  -5.277   7.031  1.00 93.87           C  
ATOM    206  CD  LYS B  24       7.543  -5.972   6.106  1.00 93.87           C  
ATOM    207  CE  LYS B  24       8.472  -6.900   6.877  1.00 93.87           C  
ATOM    208  NZ  LYS B  24       9.502  -7.517   5.988  1.00 93.87           N1+
ATOM    209  N   GLU B  25       7.784  -1.901   9.964  1.00 92.87           N  
ATOM    210  CA  GLU B  25       8.570  -1.292  11.034  1.00 92.87           C  
ATOM    211  C   GLU B  25       7.682  -0.877  12.203  1.00 92.87           C  
ATOM    212  O   GLU B  25       8.056  -1.049  13.365  1.00 92.87           O  
ATOM    213  CB  GLU B  25       9.348  -0.083  10.508  1.00 92.87           C  
ATOM    214  CG  GLU B  25      10.351   0.482  11.503  1.00 92.87           C  
ATOM    215  CD  GLU B  25      11.235   1.568  10.912  1.00 92.87           C  
ATOM    216  OE1 GLU B  25      11.976   2.231  11.674  1.00 92.87           O  
ATOM    217  OE2 GLU B  25      11.188   1.760   9.676  1.00 92.87           O1-
ATOM    218  N   LEU B  26       6.506  -0.354  11.911  1.00 92.15           N  
ATOM    219  CA  LEU B  26       5.572   0.054  12.955  1.00 92.15           C  
ATOM    220  C   LEU B  26       5.072  -1.154  13.740  1.00 92.15           C  
ATOM    221  O   LEU B  26       4.957  -1.100  14.966  1.00 92.15           O  
ATOM    222  CB  LEU B  26       4.387   0.809  12.347  1.00 92.15           C  
ATOM    223  CG  LEU B  26       3.310   1.281  13.326  1.00 92.15           C  
ATOM    224  CD1 LEU B  26       3.925   2.169  14.404  1.00 92.15           C  
ATOM    225  CD2 LEU B  26       2.201   2.020  12.585  1.00 92.15           C  
ATOM    226  N   LEU B  27       4.795  -2.250  13.079  1.00 91.78           N  
ATOM    227  CA  LEU B  27       4.330  -3.461  13.747  1.00 91.78           C  
ATOM    228  C   LEU B  27       5.400  -4.009  14.685  1.00 91.78           C  
ATOM    229  O   LEU B  27       5.097  -4.420  15.807  1.00 91.78           O  
ATOM    230  CB  LEU B  27       3.943  -4.526  12.718  1.00 91.78           C  
ATOM    231  CG  LEU B  27       2.525  -4.435  12.149  1.00 91.78           C  
ATOM    232  CD1 LEU B  27       2.396  -5.309  10.906  1.00 91.78           C  
ATOM    233  CD2 LEU B  27       1.500  -4.840  13.202  1.00 91.78           C  
ATOM    234  N   GLU B  28       6.684  -3.970  14.275  1.00 91.71           N  
ATOM    235  CA  GLU B  28       7.788  -4.441  15.107  1.00 91.71           C  
ATOM    236  C   GLU B  28       7.981  -3.544  16.328  1.00 91.71           C  
ATOM    237  O   GLU B  28       8.205  -4.035  17.436  1.00 91.71           O  
ATOM    238  CB  GLU B  28       9.083  -4.509  14.295  1.00 91.71           C  
ATOM    239  CG  GLU B  28       9.119  -5.650  13.289  1.00 91.71           C  
ATOM    240  CD  GLU B  28      10.317  -5.589  12.354  1.00 91.71           C  
ATOM    241  OE1 GLU B  28      10.445  -6.468  11.472  1.00 91.71           O  
ATOM    242  OE2 GLU B  28      11.135  -4.654  12.506  1.00 91.71           O1-
ATOM    243  N   LEU B  29       7.785  -2.243  16.084  1.00 90.70           N  
ATOM    244  CA  LEU B  29       7.917  -1.287  17.177  1.00 90.70           C  
ATOM    245  C   LEU B  29       6.803  -1.475  18.202  1.00 90.70           C  
ATOM    246  O   LEU B  29       7.043  -1.395  19.408  1.00 90.70           O  
ATOM    247  CB  LEU B  29       7.895   0.147  16.640  1.00 90.70           C  
ATOM    248  CG  LEU B  29       8.055   1.261  17.676  1.00 90.70           C  
ATOM    249  CD1 LEU B  29       9.359   1.084  18.448  1.00 90.70           C  
ATOM    250  CD2 LEU B  29       8.011   2.628  17.002  1.00 90.70           C  
ATOM    251  N   LEU B  30       5.649  -1.702  17.794  1.00 88.56           N  
ATOM    252  CA  LEU B  30       4.520  -1.924  18.692  1.00 88.56           C  
ATOM    253  C   LEU B  30       4.751  -3.157  19.560  1.00 88.56           C  
ATOM    254  O   LEU B  30       4.433  -3.152  20.751  1.00 88.56           O  
ATOM    255  CB  LEU B  30       3.224  -2.081  17.895  1.00 88.56           C  
ATOM    256  CG  LEU B  30       2.620  -0.798  17.322  1.00 88.56           C  
ATOM    257  CD1 LEU B  30       1.440  -1.126  16.413  1.00 88.56           C  
ATOM    258  CD2 LEU B  30       2.192   0.139  18.446  1.00 88.56           C  
ATOM    259  N   ARG B  31       5.354  -4.172  18.941  1.00 88.23           N  
ATOM    260  CA  ARG B  31       5.667  -5.378  19.700  1.00 88.23           C  
ATOM    261  C   ARG B  31       6.691  -5.088  20.791  1.00 88.23           C  
ATOM    262  O   ARG B  31       6.570  -5.586  21.912  1.00 88.23           O  
ATOM    263  CB  ARG B  31       6.186  -6.478  18.772  1.00 88.23           C  
ATOM    264  CG  ARG B  31       6.246  -7.852  19.420  1.00 88.23           C  
ATOM    265  CD  ARG B  31       6.747  -8.913  18.448  1.00 88.23           C  
ATOM    266  NE  ARG B  31       7.085 -10.156  19.135  1.00 88.23           N  
ATOM    267  CZ  ARG B  31       7.620 -11.223  18.549  1.00 88.23           C  
ATOM    268  NH1 ARG B  31       7.891 -11.220  17.249  1.00 88.23           N1+
ATOM    269  NH2 ARG B  31       7.887 -12.304  19.269  1.00 88.23           N  
ATOM    270  N   GLU B  32       7.721  -4.207  20.522  1.00 88.37           N  
ATOM    271  CA  GLU B  32       8.766  -3.841  21.473  1.00 88.37           C  
ATOM    272  C   GLU B  32       8.213  -2.959  22.588  1.00 88.37           C  
ATOM    273  O   GLU B  32       8.589  -3.110  23.752  1.00 88.37           O  
ATOM    274  CB  GLU B  32       9.918  -3.129  20.761  1.00 88.37           C  
ATOM    275  CG  GLU B  32      10.755  -4.044  19.877  1.00 88.37           C  
ATOM    276  CD  GLU B  32      11.844  -3.307  19.112  1.00 88.37           C  
ATOM    277  OE1 GLU B  32      12.513  -3.931  18.258  1.00 88.37           O  
ATOM    278  OE2 GLU B  32      12.030  -2.097  19.372  1.00 88.37           O1-
ATOM    279  N   LEU B  33       7.162  -2.127  22.219  1.00 85.60           N  
ATOM    280  CA  LEU B  33       6.591  -1.188  23.178  1.00 85.60           C  
ATOM    281  C   LEU B  33       5.709  -1.913  24.190  1.00 85.60           C  
ATOM    282  O   LEU B  33       5.610  -1.494  25.345  1.00 85.60           O  
ATOM    283  CB  LEU B  33       5.779  -0.110  22.456  1.00 85.60           C  
ATOM    284  CG  LEU B  33       6.582   0.987  21.755  1.00 85.60           C  
ATOM    285  CD1 LEU B  33       5.669   1.821  20.861  1.00 85.60           C  
ATOM    286  CD2 LEU B  33       7.289   1.869  22.778  1.00 85.60           C  
ATOM    287  N   LEU B  34       5.257  -2.939  23.757  1.00 82.87           N  
ATOM    288  CA  LEU B  34       4.423  -3.716  24.667  1.00 82.87           C  
ATOM    289  C   LEU B  34       5.278  -4.446  25.698  1.00 82.87           C  
ATOM    290  O   LEU B  34       4.818  -4.722  26.809  1.00 82.87           O  
ATOM    291  CB  LEU B  34       3.573  -4.723  23.887  1.00 82.87           C  
ATOM    292  CG  LEU B  34       2.429  -4.143  23.054  1.00 82.87           C  
ATOM    293  CD1 LEU B  34       1.812  -5.226  22.176  1.00 82.87           C  
ATOM    294  CD2 LEU B  34       1.375  -3.513  23.957  1.00 82.87           C  
ATOM    295  N   GLU B  35       6.593  -4.583  25.372  1.00 84.27           N  
ATOM    296  CA  GLU B  35       7.489  -5.313  26.264  1.00 84.27           C  
ATOM    297  C   GLU B  35       8.256  -4.362  27.177  1.00 84.27           C  
ATOM    298  O   GLU B  35       8.429  -4.638  28.366  1.00 84.27           O  
ATOM    299  CB  GLU B  35       8.466  -6.173  25.458  1.00 84.27           C  
ATOM    300  CG  GLU B  35       7.821  -7.379  24.792  1.00 84.27           C  
ATOM    301  CD  GLU B  35       8.792  -8.193  23.954  1.00 84.27           C  
ATOM    302  OE1 GLU B  35       8.375  -9.214  23.360  1.00 84.27           O  
ATOM    303  OE2 GLU B  35       9.982  -7.809  23.891  1.00 84.27           O1-
ATOM    304  N   GLU B  36       8.536  -3.199  26.539  1.00 79.21           N  
ATOM    305  CA  GLU B  36       9.345  -2.248  27.294  1.00 79.21           C  
ATOM    306  C   GLU B  36       9.113  -0.820  26.810  1.00 79.21           C  
ATOM    307  O   GLU B  36       9.169  -0.549  25.608  1.00 79.21           O  
ATOM    308  CB  GLU B  36      10.830  -2.603  27.192  1.00 79.21           C  
ATOM    309  CG  GLU B  36      11.248  -3.766  28.079  1.00 79.21           C  
ATOM    310  CD  GLU B  36      12.730  -4.091  27.986  1.00 79.21           C  
ATOM    311  OE1 GLU B  36      13.176  -5.076  28.618  1.00 79.21           O  
ATOM    312  OE2 GLU B  36      13.450  -3.356  27.274  1.00 79.21           O1-
ATOM    313  N   ASN B  37       8.801  -0.118  27.644  1.00 74.95           N  
ATOM    314  CA  ASN B  37       8.720   1.314  27.375  1.00 74.95           C  
ATOM    315  C   ASN B  37      10.048   2.013  27.652  1.00 74.95           C  
ATOM    316  O   ASN B  37      10.507   2.051  28.794  1.00 74.95           O  
ATOM    317  CB  ASN B  37       7.600   1.952  28.202  1.00 74.95           C  
ATOM    318  CG  ASN B  37       7.045   3.209  27.561  1.00 74.95           C  
ATOM    319  ND2 ASN B  37       5.979   3.748  28.139  1.00 74.95           N  
ATOM    320  OD1 ASN B  37       7.570   3.691  26.554  1.00 74.95           O  
ATOM    321  N   SER B  38      10.453   2.425  26.716  1.00 81.14           N  
ATOM    322  CA  SER B  38      11.754   3.068  26.874  1.00 81.14           C  
ATOM    323  C   SER B  38      11.835   4.359  26.065  1.00 81.14           C  
ATOM    324  O   SER B  38      11.035   4.577  25.153  1.00 81.14           O  
ATOM    325  CB  SER B  38      12.876   2.120  26.449  1.00 81.14           C  
ATOM    326  OG  SER B  38      12.925   1.999  25.038  1.00 81.14           O  
ATOM    327  N   GLU B  39      12.786   5.304  26.419  1.00 86.70           N  
ATOM    328  CA  GLU B  39      13.097   6.521  25.675  1.00 86.70           C  
ATOM    329  C   GLU B  39      13.490   6.203  24.236  1.00 86.70           C  
ATOM    330  O   GLU B  39      13.161   6.955  23.317  1.00 86.70           O  
ATOM    331  CB  GLU B  39      14.219   7.302  26.367  1.00 86.70           C  
ATOM    332  CG  GLU B  39      13.749   8.132  27.552  1.00 86.70           C  
ATOM    333  CD  GLU B  39      14.875   8.889  28.237  1.00 86.70           C  
ATOM    334  OE1 GLU B  39      14.615   9.580  29.249  1.00 86.70           O  
ATOM    335  OE2 GLU B  39      16.027   8.793  27.758  1.00 86.70           O1-
ATOM    336  N   ASP B  40      14.003   5.207  24.144  1.00 88.26           N  
ATOM    337  CA  ASP B  40      14.420   4.770  22.815  1.00 88.26           C  
ATOM    338  C   ASP B  40      13.213   4.544  21.908  1.00 88.26           C  
ATOM    339  O   ASP B  40      13.230   4.931  20.738  1.00 88.26           O  
ATOM    340  CB  ASP B  40      15.255   3.492  22.909  1.00 88.26           C  
ATOM    341  CG  ASP B  40      15.871   3.087  21.580  1.00 88.26           C  
ATOM    342  OD1 ASP B  40      15.628   1.953  21.116  1.00 88.26           O  
ATOM    343  OD2 ASP B  40      16.608   3.911  20.994  1.00 88.26           O1-
ATOM    344  N   ASN B  41      12.167   4.165  22.333  1.00 87.29           N  
ATOM    345  CA  ASN B  41      10.962   3.894  21.558  1.00 87.29           C  
ATOM    346  C   ASN B  41      10.287   5.184  21.100  1.00 87.29           C  
ATOM    347  O   ASN B  41       9.759   5.253  19.989  1.00 87.29           O  
ATOM    348  CB  ASN B  41       9.983   3.040  22.368  1.00 87.29           C  
ATOM    349  CG  ASN B  41      10.410   1.588  22.458  1.00 87.29           C  
ATOM    350  ND2 ASN B  41       9.848   0.864  23.417  1.00 87.29           N  
ATOM    351  OD1 ASN B  41      11.239   1.122  21.671  1.00 87.29           O  
ATOM    352  N   SER B  42      10.427   6.223  22.030  1.00 87.70           N  
ATOM    353  CA  SER B  42       9.876   7.519  21.645  1.00 87.70           C  
ATOM    354  C   SER B  42      10.611   8.095  20.440  1.00 87.70           C  
ATOM    355  O   SER B  42       9.989   8.668  19.543  1.00 87.70           O  
ATOM    356  CB  SER B  42       9.949   8.502  22.815  1.00 87.70           C  
ATOM    357  OG  SER B  42       9.073   8.110  23.857  1.00 87.70           O  
ATOM    358  N   ARG B  43      11.950   7.904  20.335  1.00 91.16           N  
ATOM    359  CA  ARG B  43      12.745   8.392  19.213  1.00 91.16           C  
ATOM    360  C   ARG B  43      12.412   7.634  17.934  1.00 91.16           C  
ATOM    361  O   ARG B  43      12.315   8.230  16.859  1.00 91.16           O  
ATOM    362  CB  ARG B  43      14.240   8.269  19.520  1.00 91.16           C  
ATOM    363  CG  ARG B  43      14.768   9.346  20.455  1.00 91.16           C  
ATOM    364  CD  ARG B  43      16.275   9.247  20.637  1.00 91.16           C  
ATOM    365  NE  ARG B  43      16.712   9.874  21.881  1.00 91.16           N  
ATOM    366  CZ  ARG B  43      17.953   9.834  22.355  1.00 91.16           C  
ATOM    367  NH1 ARG B  43      18.911   9.193  21.695  1.00 91.16           N1+
ATOM    368  NH2 ARG B  43      18.240  10.439  23.499  1.00 91.16           N  
ATOM    369  N   LYS B  44      12.107   6.285  18.072  1.00 92.10           N  
ATOM    370  CA  LYS B  44      11.762   5.467  16.913  1.00 92.10           C  
ATOM    371  C   LYS B  44      10.399   5.858  16.349  1.00 92.10           C  
ATOM    372  O   LYS B  44      10.212   5.894  15.131  1.00 92.10           O  
ATOM    373  CB  LYS B  44      11.769   3.983  17.283  1.00 92.10           C  
ATOM    374  CG  LYS B  44      13.161   3.402  17.487  1.00 92.10           C  
ATOM    375  CD  LYS B  44      13.102   1.927  17.861  1.00 92.10           C  
ATOM    376  CE  LYS B  44      14.492   1.356  18.111  1.00 92.10           C  
ATOM    377  NZ  LYS B  44      14.434  -0.069  18.555  1.00 92.10           N1+
ATOM    378  N   LEU B  45       9.535   6.261  17.286  1.00 90.58           N  
ATOM    379  CA  LEU B  45       8.208   6.683  16.850  1.00 90.58           C  
ATOM    380  C   LEU B  45       8.278   8.003  16.092  1.00 90.58           C  
ATOM    381  O   LEU B  45       7.619   8.169  15.063  1.00 90.58           O  
ATOM    382  CB  LEU B  45       7.268   6.819  18.051  1.00 90.58           C  
ATOM    383  CG  LEU B  45       6.778   5.514  18.681  1.00 90.58           C  
ATOM    384  CD1 LEU B  45       6.036   5.800  19.983  1.00 90.58           C  
ATOM    385  CD2 LEU B  45       5.884   4.754  17.707  1.00 90.58           C  
ATOM    386  N   GLU B  46       9.157   8.989  16.561  1.00 92.66           N  
ATOM    387  CA  GLU B  46       9.325  10.277  15.894  1.00 92.66           C  
ATOM    388  C   GLU B  46       9.959  10.106  14.516  1.00 92.66           C  
ATOM    389  O   GLU B  46       9.571  10.779  13.560  1.00 92.66           O  
ATOM    390  CB  GLU B  46      10.174  11.219  16.750  1.00 92.66           C  
ATOM    391  CG  GLU B  46       9.431  11.806  17.941  1.00 92.66           C  
ATOM    392  CD  GLU B  46      10.305  12.685  18.821  1.00 92.66           C  
ATOM    393  OE1 GLU B  46       9.811  13.193  19.854  1.00 92.66           O  
ATOM    394  OE2 GLU B  46      11.493  12.869  18.474  1.00 92.66           O1-
ATOM    395  N   ASP B  47      10.851   9.094  14.390  1.00 93.12           N  
ATOM    396  CA  ASP B  47      11.497   8.821  13.110  1.00 93.12           C  
ATOM    397  C   ASP B  47      10.501   8.244  12.105  1.00 93.12           C  
ATOM    398  O   ASP B  47      10.485   8.643  10.940  1.00 93.12           O  
ATOM    399  CB  ASP B  47      12.673   7.859  13.295  1.00 93.12           C  
ATOM    400  CG  ASP B  47      13.881   8.519  13.934  1.00 93.12           C  
ATOM    401  OD1 ASP B  47      14.829   7.805  14.329  1.00 93.12           O  
ATOM    402  OD2 ASP B  47      13.887   9.764  14.047  1.00 93.12           O1-
ATOM    403  N   LEU B  48       9.580   7.371  12.509  1.00 93.31           N  
ATOM    404  CA  LEU B  48       8.575   6.773  11.637  1.00 93.31           C  
ATOM    405  C   LEU B  48       7.587   7.827  11.145  1.00 93.31           C  
ATOM    406  O   LEU B  48       7.181   7.807   9.981  1.00 93.31           O  
ATOM    407  CB  LEU B  48       7.826   5.656  12.367  1.00 93.31           C  
ATOM    408  CG  LEU B  48       8.528   4.299  12.433  1.00 93.31           C  
ATOM    409  CD1 LEU B  48       7.807   3.376  13.410  1.00 93.31           C  
ATOM    410  CD2 LEU B  48       8.601   3.667  11.047  1.00 93.31           C  
ATOM    411  N   LEU B  49       7.326   8.795  12.098  1.00 94.00           N  
ATOM    412  CA  LEU B  49       6.420   9.873  11.715  1.00 94.00           C  
ATOM    413  C   LEU B  49       7.033  10.731  10.613  1.00 94.00           C  
ATOM    414  O   LEU B  49       6.347  11.108   9.660  1.00 94.00           O  
ATOM    415  CB  LEU B  49       6.081  10.744  12.927  1.00 94.00           C  
ATOM    416  CG  LEU B  49       5.070  11.868  12.693  1.00 94.00           C  
ATOM    417  CD1 LEU B  49       3.732  11.290  12.243  1.00 94.00           C  
ATOM    418  CD2 LEU B  49       4.899  12.706  13.954  1.00 94.00           C  
ATOM    419  N   ARG B  50       8.320  11.010  10.622  1.00 94.49           N  
ATOM    420  CA  ARG B  50       9.007  11.805   9.610  1.00 94.49           C  
ATOM    421  C   ARG B  50       9.027  11.082   8.267  1.00 94.49           C  
ATOM    422  O   ARG B  50       8.775  11.691   7.224  1.00 94.49           O  
ATOM    423  CB  ARG B  50      10.437  12.123  10.054  1.00 94.49           C  
ATOM    424  CG  ARG B  50      11.167  13.089   9.134  1.00 94.49           C  
ATOM    425  CD  ARG B  50      12.568  13.401   9.643  1.00 94.49           C  
ATOM    426  NE  ARG B  50      13.360  12.188   9.818  1.00 94.49           N  
ATOM    427  CZ  ARG B  50      14.299  12.023  10.746  1.00 94.49           C  
ATOM    428  NH1 ARG B  50      14.582  12.995  11.605  1.00 94.49           N1+
ATOM    429  NH2 ARG B  50      14.961  10.877  10.816  1.00 94.49           N  
ATOM    430  N   LYS B  51       9.217   9.742   8.249  1.00 94.53           N  
ATOM    431  CA  LYS B  51       9.251   8.948   7.024  1.00 94.53           C  
ATOM    432  C   LYS B  51       7.876   8.894   6.364  1.00 94.53           C  
ATOM    433  O   LYS B  51       7.768   8.958   5.138  1.00 94.53           O  
ATOM    434  CB  LYS B  51       9.748   7.531   7.317  1.00 94.53           C  
ATOM    435  CG  LYS B  51      11.234   7.449   7.634  1.00 94.53           C  
ATOM    436  CD  LYS B  51      11.658   6.022   7.960  1.00 94.53           C  
ATOM    437  CE  LYS B  51      13.135   5.946   8.322  1.00 94.53           C  
ATOM    438  NZ  LYS B  51      13.531   4.569   8.744  1.00 94.53           N1+
ATOM    439  N   ILE B  52       6.852   8.848   7.173  1.00 93.65           N  
ATOM    440  CA  ILE B  52       5.487   8.818   6.659  1.00 93.65           C  
ATOM    441  C   ILE B  52       5.158  10.149   5.987  1.00 93.65           C  
ATOM    442  O   ILE B  52       4.580  10.175   4.898  1.00 93.65           O  
ATOM    443  CB  ILE B  52       4.467   8.516   7.780  1.00 93.65           C  
ATOM    444  CG1 ILE B  52       4.574   7.052   8.219  1.00 93.65           C  
ATOM    445  CG2 ILE B  52       3.045   8.848   7.319  1.00 93.65           C  
ATOM    446  CD1 ILE B  52       3.778   6.723   9.475  1.00 93.65           C  
ATOM    447  N   GLN B  53       5.579  11.264   6.528  1.00 94.01           N  
ATOM    448  CA  GLN B  53       5.320  12.583   5.961  1.00 94.01           C  
ATOM    449  C   GLN B  53       6.068  12.773   4.644  1.00 94.01           C  
ATOM    450  O   GLN B  53       5.539  13.369   3.704  1.00 94.01           O  
ATOM    451  CB  GLN B  53       5.712  13.680   6.952  1.00 94.01           C  
ATOM    452  CG  GLN B  53       4.777  13.793   8.147  1.00 94.01           C  
ATOM    453  CD  GLN B  53       5.270  14.780   9.188  1.00 94.01           C  
ATOM    454  NE2 GLN B  53       4.345  15.351   9.951  1.00 94.01           N  
ATOM    455  OE1 GLN B  53       6.475  15.027   9.307  1.00 94.01           O  
ATOM    456  N   GLU B  54       7.274  12.170   4.543  1.00 95.50           N  
ATOM    457  CA  GLU B  54       8.055  12.244   3.312  1.00 95.50           C  
ATOM    458  C   GLU B  54       7.391  11.451   2.189  1.00 95.50           C  
ATOM    459  O   GLU B  54       7.312  11.920   1.052  1.00 95.50           O  
ATOM    460  CB  GLU B  54       9.479  11.732   3.546  1.00 95.50           C  
ATOM    461  CG  GLU B  54      10.353  12.691   4.340  1.00 95.50           C  
ATOM    462  CD  GLU B  54      11.712  12.111   4.694  1.00 95.50           C  
ATOM    463  OE1 GLU B  54      12.520  12.809   5.348  1.00 95.50           O  
ATOM    464  OE2 GLU B  54      11.975  10.948   4.312  1.00 95.50           O1-
ATOM    465  N   LEU B  55       6.911  10.290   2.574  1.00 95.11           N  
ATOM    466  CA  LEU B  55       6.259   9.449   1.576  1.00 95.11           C  
ATOM    467  C   LEU B  55       4.942  10.069   1.120  1.00 95.11           C  
ATOM    468  O   LEU B  55       4.561   9.941  -0.045  1.00 95.11           O  
ATOM    469  CB  LEU B  55       6.008   8.046   2.136  1.00 95.11           C  
ATOM    470  CG  LEU B  55       5.551   6.988   1.133  1.00 95.11           C  
ATOM    471  CD1 LEU B  55       6.535   6.898  -0.029  1.00 95.11           C  
ATOM    472  CD2 LEU B  55       5.399   5.633   1.817  1.00 95.11           C  
ATOM    473  N   LEU B  56       4.276  10.782   1.950  1.00 95.43           N  
ATOM    474  CA  LEU B  56       3.054  11.490   1.581  1.00 95.43           C  
ATOM    475  C   LEU B  56       3.344  12.568   0.544  1.00 95.43           C  
ATOM    476  O   LEU B  56       2.594  12.725  -0.422  1.00 95.43           O  
ATOM    477  CB  LEU B  56       2.405  12.117   2.819  1.00 95.43           C  
ATOM    478  CG  LEU B  56       1.518  11.196   3.658  1.00 95.43           C  
ATOM    479  CD1 LEU B  56       1.227  11.831   5.013  1.00 95.43           C  
ATOM    480  CD2 LEU B  56       0.221  10.881   2.919  1.00 95.43           C  
ATOM    481  N   LYS B  57       4.424  13.263   0.732  1.00 95.38           N  
ATOM    482  CA  LYS B  57       4.813  14.303  -0.215  1.00 95.38           C  
ATOM    483  C   LYS B  57       5.174  13.704  -1.572  1.00 95.38           C  
ATOM    484  O   LYS B  57       4.759  14.217  -2.613  1.00 95.38           O  
ATOM    485  CB  LYS B  57       5.991  15.114   0.330  1.00 95.38           C  
ATOM    486  CG  LYS B  57       6.382  16.298  -0.541  1.00 95.38           C  
ATOM    487  CD  LYS B  57       7.517  17.100   0.084  1.00 95.38           C  
ATOM    488  CE  LYS B  57       7.945  18.255  -0.811  1.00 95.38           C  
ATOM    489  NZ  LYS B  57       9.105  19.000  -0.236  1.00 95.38           N1+
ATOM    490  N   GLU B  58       5.921  12.560  -1.601  1.00 95.43           N  
ATOM    491  CA  GLU B  58       6.290  11.880  -2.838  1.00 95.43           C  
ATOM    492  C   GLU B  58       5.054  11.382  -3.584  1.00 95.43           C  
ATOM    493  O   GLU B  58       4.982  11.477  -4.811  1.00 95.43           O  
ATOM    494  CB  GLU B  58       7.236  10.712  -2.550  1.00 95.43           C  
ATOM    495  CG  GLU B  58       8.639  11.144  -2.147  1.00 95.43           C  
ATOM    496  CD  GLU B  58       9.539   9.978  -1.770  1.00 95.43           C  
ATOM    497  OE1 GLU B  58      10.677  10.215  -1.303  1.00 95.43           O  
ATOM    498  OE2 GLU B  58       9.104   8.817  -1.941  1.00 95.43           O1-
ATOM    499  N   ASN B  59       4.186  10.877  -2.738  1.00 94.46           N  
ATOM    500  CA  ASN B  59       2.944  10.374  -3.313  1.00 94.46           C  
ATOM    501  C   ASN B  59       2.137  11.490  -3.971  1.00 94.46           C  
ATOM    502  O   ASN B  59       1.582  11.305  -5.055  1.00 94.46           O  
ATOM    503  CB  ASN B  59       2.103   9.670  -2.245  1.00 94.46           C  
ATOM    504  CG  ASN B  59       1.033   8.775  -2.839  1.00 94.46           C  
ATOM    505  ND2 ASN B  59       1.195   7.468  -2.672  1.00 94.46           N  
ATOM    506  OD1 ASN B  59       0.071   9.255  -3.443  1.00 94.46           O  
ATOM    507  N   GLN B  60       2.062  12.688  -3.446  1.00 94.23           N  
ATOM    508  CA  GLN B  60       1.354  13.835  -4.007  1.00 94.23           C  
ATOM    509  C   GLN B  60       2.001  14.297  -5.309  1.00 94.23           C  
ATOM    510  O   GLN B  60       1.305  14.623  -6.273  1.00 94.23           O  
ATOM    511  CB  GLN B  60       1.315  14.986  -3.001  1.00 94.23           C  
ATOM    512  CG  GLN B  60       0.335  14.770  -1.856  1.00 94.23           C  
ATOM    513  CD  GLN B  60       0.382  15.883  -0.826  1.00 94.23           C  
ATOM    514  NE2 GLN B  60      -0.659  15.976  -0.005  1.00 94.23           N  
ATOM    515  OE1 GLN B  60       1.347  16.651  -0.765  1.00 94.23           O  
ATOM    516  N   ASP B  61       3.309  14.226  -5.372  1.00 94.51           N  
ATOM    517  CA  ASP B  61       4.025  14.605  -6.586  1.00 94.51           C  
ATOM    518  C   ASP B  61       3.719  13.639  -7.729  1.00 94.51           C  
ATOM    519  O   ASP B  61       3.518  14.064  -8.869  1.00 94.51           O  
ATOM    520  CB  ASP B  61       5.532  14.653  -6.327  1.00 94.51           C  
ATOM    521  CG  ASP B  61       5.947  15.823  -5.452  1.00 94.51           C  
ATOM    522  OD1 ASP B  61       7.068  15.805  -4.901  1.00 94.51           O  
ATOM    523  OD2 ASP B  61       5.143  16.770  -5.310  1.00 94.51           O1-
ATOM    524  N   LEU B  62       3.643  12.346  -7.345  1.00 94.45           N  
ATOM    525  CA  LEU B  62       3.336  11.334  -8.351  1.00 94.45           C  
ATOM    526  C   LEU B  62       1.912  11.498  -8.870  1.00 94.45           C  
ATOM    527  O   LEU B  62       1.658  11.324 -10.064  1.00 94.45           O  
ATOM    528  CB  LEU B  62       3.523   9.929  -7.772  1.00 94.45           C  
ATOM    529  CG  LEU B  62       3.394   8.767  -8.760  1.00 94.45           C  
ATOM    530  CD1 LEU B  62       4.331   8.973  -9.945  1.00 94.45           C  
ATOM    531  CD2 LEU B  62       3.684   7.442  -8.065  1.00 94.45           C  
ATOM    532  N   LEU B  63       1.026  11.871  -8.016  1.00 94.08           N  
ATOM    533  CA  LEU B  63      -0.361  12.092  -8.408  1.00 94.08           C  
ATOM    534  C   LEU B  63      -0.469  13.246  -9.399  1.00 94.08           C  
ATOM    535  O   LEU B  63      -1.217  13.163 -10.376  1.00 94.08           O  
ATOM    536  CB  LEU B  63      -1.227  12.377  -7.178  1.00 94.08           C  
ATOM    537  CG  LEU B  63      -2.737  12.439  -7.411  1.00 94.08           C  
ATOM    538  CD1 LEU B  63      -3.257  11.084  -7.881  1.00 94.08           C  
ATOM    539  CD2 LEU B  63      -3.457  12.883  -6.142  1.00 94.08           C  
ATOM    540  N   TYR B  64       0.342  14.337  -9.298  1.00 94.87           N  
ATOM    541  CA  TYR B  64       0.339  15.473 -10.213  1.00 94.87           C  
ATOM    542  C   TYR B  64       0.874  15.072 -11.583  1.00 94.87           C  
ATOM    543  O   TYR B  64       0.337  15.488 -12.612  1.00 94.87           O  
ATOM    544  CB  TYR B  64       1.174  16.624  -9.644  1.00 94.87           C  
ATOM    545  CG  TYR B  64       0.492  17.374  -8.526  1.00 94.87           C  
ATOM    546  CD1 TYR B  64      -0.727  18.015  -8.734  1.00 94.87           C  
ATOM    547  CD2 TYR B  64       1.065  17.444  -7.260  1.00 94.87           C  
ATOM    548  CE1 TYR B  64      -1.359  18.709  -7.706  1.00 94.87           C  
ATOM    549  CE2 TYR B  64       0.442  18.135  -6.226  1.00 94.87           C  
ATOM    550  CZ  TYR B  64      -0.768  18.763  -6.459  1.00 94.87           C  
ATOM    551  OH  TYR B  64      -1.388  19.449  -5.439  1.00 94.87           O  
ATOM    552  N   THR B  65       1.910  14.187 -11.559  1.00 94.66           N  
ATOM    553  CA  THR B  65       2.482  13.705 -12.812  1.00 94.66           C  
ATOM    554  C   THR B  65       1.473  12.852 -13.575  1.00 94.66           C  
ATOM    555  O   THR B  65       1.337  12.982 -14.793  1.00 94.66           O  
ATOM    556  CB  THR B  65       3.764  12.888 -12.562  1.00 94.66           C  
ATOM    557  CG2 THR B  65       4.382  12.419 -13.875  1.00 94.66           C  
ATOM    558  OG1 THR B  65       4.714  13.702 -11.863  1.00 94.66           O  
ATOM    559  N   VAL B  66       0.735  11.982 -12.848  1.00 93.39           N  
ATOM    560  CA  VAL B  66      -0.270  11.116 -13.453  1.00 93.39           C  
ATOM    561  C   VAL B  66      -1.397  11.963 -14.039  1.00 93.39           C  
ATOM    562  O   VAL B  66      -1.837  11.727 -15.168  1.00 93.39           O  
ATOM    563  CB  VAL B  66      -0.839  10.106 -12.431  1.00 93.39           C  
ATOM    564  CG1 VAL B  66      -2.099   9.437 -12.978  1.00 93.39           C  
ATOM    565  CG2 VAL B  66       0.215   9.058 -12.076  1.00 93.39           C  
ATOM    566  N   GLU B  67      -1.748  13.069 -13.383  1.00 93.37           N  
ATOM    567  CA  GLU B  67      -2.817  13.939 -13.862  1.00 93.37           C  
ATOM    568  C   GLU B  67      -2.390  14.701 -15.114  1.00 93.37           C  
ATOM    569  O   GLU B  67      -3.185  14.882 -16.038  1.00 93.37           O  
ATOM    570  CB  GLU B  67      -3.241  14.923 -12.768  1.00 93.37           C  
ATOM    571  CG  GLU B  67      -4.061  14.286 -11.655  1.00 93.37           C  
ATOM    572  CD  GLU B  67      -4.393  15.252 -10.528  1.00 93.37           C  
ATOM    573  OE1 GLU B  67      -5.213  14.901  -9.650  1.00 93.37           O  
ATOM    574  OE2 GLU B  67      -3.827  16.368 -10.523  1.00 93.37           O1-
ATOM    575  N   ASP B  68      -1.123  15.056 -15.150  1.00 92.63           N  
ATOM    576  CA  ASP B  68      -0.594  15.763 -16.313  1.00 92.63           C  
ATOM    577  C   ASP B  68      -0.577  14.859 -17.544  1.00 92.63           C  
ATOM    578  O   ASP B  68      -0.975  15.279 -18.633  1.00 92.63           O  
ATOM    579  CB  ASP B  68       0.814  16.288 -16.027  1.00 92.63           C  
ATOM    580  CG  ASP B  68       1.333  17.216 -17.112  1.00 92.63           C  
ATOM    581  OD1 ASP B  68       2.380  16.913 -17.723  1.00 92.63           O  
ATOM    582  OD2 ASP B  68       0.690  18.259 -17.355  1.00 92.63           O1-
ATOM    583  N   VAL B  69      -0.213  13.555 -17.343  1.00 91.49           N  
ATOM    584  CA  VAL B  69      -0.153  12.605 -18.448  1.00 91.49           C  
ATOM    585  C   VAL B  69      -1.565  12.285 -18.932  1.00 91.49           C  
ATOM    586  O   VAL B  69      -1.807  12.189 -20.138  1.00 91.49           O  
ATOM    587  CB  VAL B  69       0.579  11.306 -18.041  1.00 91.49           C  
ATOM    588  CG1 VAL B  69       0.476  10.259 -19.148  1.00 91.49           C  
ATOM    589  CG2 VAL B  69       2.042  11.600 -17.712  1.00 91.49           C  
ATOM    590  N   LEU B  70      -2.483  12.241 -17.951  1.00 90.98           N  
ATOM    591  CA  LEU B  70      -3.869  11.958 -18.311  1.00 90.98           C  
ATOM    592  C   LEU B  70      -4.461  13.097 -19.135  1.00 90.98           C  
ATOM    593  O   LEU B  70      -5.183  12.857 -20.105  1.00 90.98           O  
ATOM    594  CB  LEU B  70      -4.713  11.729 -17.055  1.00 90.98           C  
ATOM    595  CG  LEU B  70      -4.668  10.323 -16.453  1.00 90.98           C  
ATOM    596  CD1 LEU B  70      -5.292  10.321 -15.063  1.00 90.98           C  
ATOM    597  CD2 LEU B  70      -5.377   9.329 -17.366  1.00 90.98           C  
ATOM    598  N   ARG B  71      -3.984  14.370 -18.812  1.00 90.60           N  
ATOM    599  CA  ARG B  71      -4.481  15.535 -19.538  1.00 90.60           C  
ATOM    600  C   ARG B  71      -3.935  15.566 -20.963  1.00 90.60           C  
ATOM    601  O   ARG B  71      -4.655  15.912 -21.902  1.00 90.60           O  
ATOM    602  CB  ARG B  71      -4.107  16.825 -18.806  1.00 90.60           C  
ATOM    603  CG  ARG B  71      -4.804  18.065 -19.346  1.00 90.60           C  
ATOM    604  CD  ARG B  71      -4.337  19.328 -18.638  1.00 90.60           C  
ATOM    605  NE  ARG B  71      -4.629  19.284 -17.208  1.00 90.60           N  
ATOM    606  CZ  ARG B  71      -4.067  20.070 -16.294  1.00 90.60           C  
ATOM    607  NH1 ARG B  71      -3.165  20.980 -16.645  1.00 90.60           N1+
ATOM    608  NH2 ARG B  71      -4.406  19.945 -15.019  1.00 90.60           N  
ATOM    609  N   LYS B  72      -2.716  15.044 -21.154  1.00 88.78           N  
ATOM    610  CA  LYS B  72      -2.073  15.037 -22.465  1.00 88.78           C  
ATOM    611  C   LYS B  72      -2.688  13.976 -23.373  1.00 88.78           C  
ATOM    612  O   LYS B  72      -2.767  14.163 -24.589  1.00 88.78           O  
ATOM    613  CB  LYS B  72      -0.569  14.797 -22.323  1.00 88.78           C  
ATOM    614  CG  LYS B  72       0.197  15.986 -21.761  1.00 88.78           C  
ATOM    615  CD  LYS B  72       1.675  15.667 -21.587  1.00 88.78           C  
ATOM    616  CE  LYS B  72       2.424  16.819 -20.932  1.00 88.78           C  
ATOM    617  NZ  LYS B  72       3.841  16.458 -20.628  1.00 88.78           N1+
ATOM    618  N   LEU B  73      -3.218  12.942 -22.803  1.00 85.63           N  
ATOM    619  CA  LEU B  73      -3.772  11.840 -23.581  1.00 85.63           C  
ATOM    620  C   LEU B  73      -5.212  12.132 -23.989  1.00 85.63           C  
ATOM    621  O   LEU B  73      -5.704  11.589 -24.980  1.00 85.63           O  
ATOM    622  CB  LEU B  73      -3.711  10.536 -22.781  1.00 85.63           C  
ATOM    623  CG  LEU B  73      -2.325   9.914 -22.604  1.00 85.63           C  
ATOM    624  CD1 LEU B  73      -2.396   8.719 -21.659  1.00 85.63           C  
ATOM    625  CD2 LEU B  73      -1.747   9.501 -23.953  1.00 85.63           C  
ATOM    626  N   LYS B  74      -5.898  13.110 -23.445  1.00 82.92           N  
ATOM    627  CA  LYS B  74      -7.272  13.451 -23.802  1.00 82.92           C  
ATOM    628  C   LYS B  74      -7.308  14.471 -24.935  1.00 82.92           C  
ATOM    629  O   LYS B  74      -8.172  14.401 -25.813  1.00 82.92           O  
ATOM    630  CB  LYS B  74      -8.023  13.992 -22.585  1.00 82.92           C  
ATOM    631  CG  LYS B  74      -8.386  12.929 -21.558  1.00 82.92           C  
ATOM    632  CD  LYS B  74      -9.206  13.513 -20.414  1.00 82.92           C  
ATOM    633  CE  LYS B  74      -9.548  12.455 -19.375  1.00 82.92           C  
ATOM    634  NZ  LYS B  74     -10.334  13.027 -18.241  1.00 82.92           N1+
ATOM    635  N   ASP C   3      -6.252   1.860 -24.060  1.00 87.48           N  
ATOM    636  CA  ASP C   3      -5.563   1.031 -23.076  1.00 87.48           C  
ATOM    637  C   ASP C   3      -4.654   1.876 -22.186  1.00 87.48           C  
ATOM    638  O   ASP C   3      -4.585   1.657 -20.975  1.00 87.48           O  
ATOM    639  CB  ASP C   3      -4.749  -0.062 -23.772  1.00 87.48           C  
ATOM    640  CG  ASP C   3      -5.610  -1.197 -24.299  1.00 87.48           C  
ATOM    641  OD1 ASP C   3      -5.092  -2.064 -25.035  1.00 87.48           O  
ATOM    642  OD2 ASP C   3      -6.818  -1.221 -23.980  1.00 87.48           O1-
ATOM    643  N   GLU C   4      -4.122   2.939 -22.806  1.00 89.91           N  
ATOM    644  CA  GLU C   4      -3.212   3.804 -22.063  1.00 89.91           C  
ATOM    645  C   GLU C   4      -3.965   4.646 -21.036  1.00 89.91           C  
ATOM    646  O   GLU C   4      -3.505   4.815 -19.905  1.00 89.91           O  
ATOM    647  CB  GLU C   4      -2.433   4.713 -23.017  1.00 89.91           C  
ATOM    648  CG  GLU C   4      -1.378   3.984 -23.837  1.00 89.91           C  
ATOM    649  CD  GLU C   4      -0.724   4.862 -24.892  1.00 89.91           C  
ATOM    650  OE1 GLU C   4       0.128   4.358 -25.659  1.00 89.91           O  
ATOM    651  OE2 GLU C   4      -1.066   6.065 -24.951  1.00 89.91           O1-
ATOM    652  N   GLU C   5      -5.125   5.084 -21.411  1.00 91.26           N  
ATOM    653  CA  GLU C   5      -5.947   5.877 -20.502  1.00 91.26           C  
ATOM    654  C   GLU C   5      -6.387   5.053 -19.295  1.00 91.26           C  
ATOM    655  O   GLU C   5      -6.405   5.553 -18.168  1.00 91.26           O  
ATOM    656  CB  GLU C   5      -7.169   6.436 -21.232  1.00 91.26           C  
ATOM    657  CG  GLU C   5      -6.849   7.587 -22.176  1.00 91.26           C  
ATOM    658  CD  GLU C   5      -8.058   8.074 -22.960  1.00 91.26           C  
ATOM    659  OE1 GLU C   5      -7.960   9.121 -23.637  1.00 91.26           O  
ATOM    660  OE2 GLU C   5      -9.112   7.401 -22.896  1.00 91.26           O1-
ATOM    661  N   LEU C   6      -6.650   3.862 -19.578  1.00 91.36           N  
ATOM    662  CA  LEU C   6      -7.094   2.980 -18.503  1.00 91.36           C  
ATOM    663  C   LEU C   6      -5.956   2.696 -17.529  1.00 91.36           C  
ATOM    664  O   LEU C   6      -6.156   2.716 -16.313  1.00 91.36           O  
ATOM    665  CB  LEU C   6      -7.632   1.666 -19.075  1.00 91.36           C  
ATOM    666  CG  LEU C   6      -8.178   0.659 -18.063  1.00 91.36           C  
ATOM    667  CD1 LEU C   6      -9.339   1.267 -17.283  1.00 91.36           C  
ATOM    668  CD2 LEU C   6      -8.613  -0.623 -18.764  1.00 91.36           C  
ATOM    669  N   ILE C   7      -4.827   2.484 -17.988  1.00 91.41           N  
ATOM    670  CA  ILE C   7      -3.663   2.202 -17.154  1.00 91.41           C  
ATOM    671  C   ILE C   7      -3.357   3.409 -16.271  1.00 91.41           C  
ATOM    672  O   ILE C   7      -3.111   3.261 -15.071  1.00 91.41           O  
ATOM    673  CB  ILE C   7      -2.429   1.839 -18.011  1.00 91.41           C  
ATOM    674  CG1 ILE C   7      -2.634   0.482 -18.693  1.00 91.41           C  
ATOM    675  CG2 ILE C   7      -1.160   1.836 -17.156  1.00 91.41           C  
ATOM    676  CD1 ILE C   7      -1.558   0.133 -19.714  1.00 91.41           C  
ATOM    677  N   ILE C   8      -3.454   4.611 -16.865  1.00 92.29           N  
ATOM    678  CA  ILE C   8      -3.171   5.834 -16.122  1.00 92.29           C  
ATOM    679  C   ILE C   8      -4.228   6.034 -15.038  1.00 92.29           C  
ATOM    680  O   ILE C   8      -3.906   6.430 -13.915  1.00 92.29           O  
ATOM    681  CB  ILE C   8      -3.123   7.064 -17.056  1.00 92.29           C  
ATOM    682  CG1 ILE C   8      -1.902   6.984 -17.981  1.00 92.29           C  
ATOM    683  CG2 ILE C   8      -3.108   8.361 -16.241  1.00 92.29           C  
ATOM    684  CD1 ILE C   8      -1.814   8.121 -18.989  1.00 92.29           C  
ATOM    685  N   TYR C   9      -5.484   5.670 -15.323  1.00 92.79           N  
ATOM    686  CA  TYR C   9      -6.567   5.780 -14.353  1.00 92.79           C  
ATOM    687  C   TYR C   9      -6.349   4.829 -13.182  1.00 92.79           C  
ATOM    688  O   TYR C   9      -6.586   5.191 -12.026  1.00 92.79           O  
ATOM    689  CB  TYR C   9      -7.917   5.489 -15.016  1.00 92.79           C  
ATOM    690  CG  TYR C   9      -9.100   5.695 -14.102  1.00 92.79           C  
ATOM    691  CD1 TYR C   9      -9.940   4.635 -13.767  1.00 92.79           C  
ATOM    692  CD2 TYR C   9      -9.381   6.951 -13.573  1.00 92.79           C  
ATOM    693  CE1 TYR C   9     -11.032   4.822 -12.927  1.00 92.79           C  
ATOM    694  CE2 TYR C   9     -10.472   7.148 -12.732  1.00 92.79           C  
ATOM    695  CZ  TYR C   9     -11.290   6.079 -12.415  1.00 92.79           C  
ATOM    696  OH  TYR C   9     -12.370   6.269 -11.582  1.00 92.79           O  
ATOM    697  N   ILE C  10      -5.826   3.636 -13.464  1.00 92.95           N  
ATOM    698  CA  ILE C  10      -5.547   2.648 -12.426  1.00 92.95           C  
ATOM    699  C   ILE C  10      -4.423   3.152 -11.525  1.00 92.95           C  
ATOM    700  O   ILE C  10      -4.506   3.044 -10.299  1.00 92.95           O  
ATOM    701  CB  ILE C  10      -5.173   1.279 -13.035  1.00 92.95           C  
ATOM    702  CG1 ILE C  10      -6.388   0.654 -13.731  1.00 92.95           C  
ATOM    703  CG2 ILE C  10      -4.616   0.342 -11.959  1.00 92.95           C  
ATOM    704  CD1 ILE C  10      -6.066  -0.601 -14.531  1.00 92.95           C  
ATOM    705  N   ILE C  11      -3.392   3.741 -12.108  1.00 93.57           N  
ATOM    706  CA  ILE C  11      -2.275   4.283 -11.342  1.00 93.57           C  
ATOM    707  C   ILE C  11      -2.775   5.383 -10.408  1.00 93.57           C  
ATOM    708  O   ILE C  11      -2.388   5.437  -9.238  1.00 93.57           O  
ATOM    709  CB  ILE C  11      -1.166   4.829 -12.268  1.00 93.57           C  
ATOM    710  CG1 ILE C  11      -0.515   3.685 -13.054  1.00 93.57           C  
ATOM    711  CG2 ILE C  11      -0.120   5.603 -11.462  1.00 93.57           C  
ATOM    712  CD1 ILE C  11       0.472   4.148 -14.118  1.00 93.57           C  
ATOM    713  N   GLU C  12      -3.737   6.208 -10.911  1.00 94.05           N  
ATOM    714  CA  GLU C  12      -4.298   7.291 -10.109  1.00 94.05           C  
ATOM    715  C   GLU C  12      -5.049   6.747  -8.897  1.00 94.05           C  
ATOM    716  O   GLU C  12      -4.889   7.250  -7.783  1.00 94.05           O  
ATOM    717  CB  GLU C  12      -5.228   8.163 -10.957  1.00 94.05           C  
ATOM    718  CG  GLU C  12      -5.750   9.393 -10.228  1.00 94.05           C  
ATOM    719  CD  GLU C  12      -6.625  10.279 -11.101  1.00 94.05           C  
ATOM    720  OE1 GLU C  12      -6.891  11.439 -10.711  1.00 94.05           O  
ATOM    721  OE2 GLU C  12      -7.047   9.811 -12.180  1.00 94.05           O1-
ATOM    722  N   LEU C  13      -5.798   5.719  -9.125  1.00 94.02           N  
ATOM    723  CA  LEU C  13      -6.574   5.134  -8.037  1.00 94.02           C  
ATOM    724  C   LEU C  13      -5.658   4.489  -7.002  1.00 94.02           C  
ATOM    725  O   LEU C  13      -5.906   4.594  -5.798  1.00 94.02           O  
ATOM    726  CB  LEU C  13      -7.561   4.096  -8.579  1.00 94.02           C  
ATOM    727  CG  LEU C  13      -8.731   4.639  -9.402  1.00 94.02           C  
ATOM    728  CD1 LEU C  13      -9.588   3.491  -9.926  1.00 94.02           C  
ATOM    729  CD2 LEU C  13      -9.570   5.601  -8.569  1.00 94.02           C  
ATOM    730  N   LEU C  14      -4.575   3.853  -7.432  1.00 94.53           N  
ATOM    731  CA  LEU C  14      -3.632   3.214  -6.521  1.00 94.53           C  
ATOM    732  C   LEU C  14      -2.917   4.254  -5.664  1.00 94.53           C  
ATOM    733  O   LEU C  14      -2.691   4.032  -4.471  1.00 94.53           O  
ATOM    734  CB  LEU C  14      -2.607   2.388  -7.303  1.00 94.53           C  
ATOM    735  CG  LEU C  14      -3.113   1.078  -7.909  1.00 94.53           C  
ATOM    736  CD1 LEU C  14      -2.073   0.499  -8.862  1.00 94.53           C  
ATOM    737  CD2 LEU C  14      -3.455   0.078  -6.811  1.00 94.53           C  
ATOM    738  N   LEU C  15      -2.632   5.415  -6.214  1.00 94.80           N  
ATOM    739  CA  LEU C  15      -1.962   6.479  -5.475  1.00 94.80           C  
ATOM    740  C   LEU C  15      -2.895   7.090  -4.436  1.00 94.80           C  
ATOM    741  O   LEU C  15      -2.463   7.437  -3.334  1.00 94.80           O  
ATOM    742  CB  LEU C  15      -1.464   7.565  -6.432  1.00 94.80           C  
ATOM    743  CG  LEU C  15      -0.231   7.219  -7.269  1.00 94.80           C  
ATOM    744  CD1 LEU C  15      -0.007   8.275  -8.345  1.00 94.80           C  
ATOM    745  CD2 LEU C  15       1.000   7.086  -6.378  1.00 94.80           C  
ATOM    746  N   LYS C  16      -4.147   7.208  -4.747  1.00 94.01           N  
ATOM    747  CA  LYS C  16      -5.122   7.715  -3.785  1.00 94.01           C  
ATOM    748  C   LYS C  16      -5.281   6.756  -2.608  1.00 94.01           C  
ATOM    749  O   LYS C  16      -5.405   7.189  -1.461  1.00 94.01           O  
ATOM    750  CB  LYS C  16      -6.474   7.945  -4.461  1.00 94.01           C  
ATOM    751  CG  LYS C  16      -6.508   9.156  -5.381  1.00 94.01           C  
ATOM    752  CD  LYS C  16      -7.870   9.315  -6.045  1.00 94.01           C  
ATOM    753  CE  LYS C  16      -7.912  10.539  -6.948  1.00 94.01           C  
ATOM    754  NZ  LYS C  16      -9.212  10.645  -7.679  1.00 94.01           N1+
ATOM    755  N   ASP C  17      -5.203   5.451  -2.995  1.00 94.53           N  
ATOM    756  CA  ASP C  17      -5.281   4.462  -1.925  1.00 94.53           C  
ATOM    757  C   ASP C  17      -4.052   4.532  -1.021  1.00 94.53           C  
ATOM    758  O   ASP C  17      -4.170   4.455   0.203  1.00 94.53           O  
ATOM    759  CB  ASP C  17      -5.429   3.054  -2.505  1.00 94.53           C  
ATOM    760  CG  ASP C  17      -5.812   2.020  -1.460  1.00 94.53           C  
ATOM    761  OD1 ASP C  17      -5.198   0.931  -1.426  1.00 94.53           O  
ATOM    762  OD2 ASP C  17      -6.737   2.295  -0.666  1.00 94.53           O1-
ATOM    763  N   ASP C  18      -2.830   4.682  -1.577  1.00 93.87           N  
ATOM    764  CA  ASP C  18      -1.611   4.837  -0.789  1.00 93.87           C  
ATOM    765  C   ASP C  18      -1.717   6.032   0.157  1.00 93.87           C  
ATOM    766  O   ASP C  18      -1.300   5.954   1.314  1.00 93.87           O  
ATOM    767  CB  ASP C  18      -0.396   4.998  -1.705  1.00 93.87           C  
ATOM    768  CG  ASP C  18       0.070   3.683  -2.305  1.00 93.87           C  
ATOM    769  OD1 ASP C  18       1.030   3.685  -3.106  1.00 93.87           O  
ATOM    770  OD2 ASP C  18      -0.529   2.636  -1.978  1.00 93.87           O1-
ATOM    771  N   GLU C  19      -2.313   7.127  -0.389  1.00 94.95           N  
ATOM    772  CA  GLU C  19      -2.472   8.326   0.428  1.00 94.95           C  
ATOM    773  C   GLU C  19      -3.357   8.054   1.641  1.00 94.95           C  
ATOM    774  O   GLU C  19      -3.050   8.493   2.751  1.00 94.95           O  
ATOM    775  CB  GLU C  19      -3.057   9.471  -0.404  1.00 94.95           C  
ATOM    776  CG  GLU C  19      -3.189  10.780   0.359  1.00 94.95           C  
ATOM    777  CD  GLU C  19      -3.725  11.920  -0.493  1.00 94.95           C  
ATOM    778  OE1 GLU C  19      -4.123  12.964   0.070  1.00 94.95           O  
ATOM    779  OE2 GLU C  19      -3.746  11.767  -1.736  1.00 94.95           O1-
ATOM    780  N   LEU C  20      -4.419   7.333   1.436  1.00 94.34           N  
ATOM    781  CA  LEU C  20      -5.315   6.996   2.537  1.00 94.34           C  
ATOM    782  C   LEU C  20      -4.593   6.160   3.589  1.00 94.34           C  
ATOM    783  O   LEU C  20      -4.714   6.425   4.788  1.00 94.34           O  
ATOM    784  CB  LEU C  20      -6.540   6.238   2.018  1.00 94.34           C  
ATOM    785  CG  LEU C  20      -7.535   7.047   1.185  1.00 94.34           C  
ATOM    786  CD1 LEU C  20      -8.595   6.128   0.586  1.00 94.34           C  
ATOM    787  CD2 LEU C  20      -8.182   8.136   2.034  1.00 94.34           C  
ATOM    788  N   LEU C  21      -3.821   5.158   3.194  1.00 94.08           N  
ATOM    789  CA  LEU C  21      -3.123   4.272   4.119  1.00 94.08           C  
ATOM    790  C   LEU C  21      -2.042   5.026   4.883  1.00 94.08           C  
ATOM    791  O   LEU C  21      -1.825   4.773   6.071  1.00 94.08           O  
ATOM    792  CB  LEU C  21      -2.503   3.091   3.365  1.00 94.08           C  
ATOM    793  CG  LEU C  21      -3.481   2.082   2.763  1.00 94.08           C  
ATOM    794  CD1 LEU C  21      -2.724   1.002   1.996  1.00 94.08           C  
ATOM    795  CD2 LEU C  21      -4.348   1.461   3.853  1.00 94.08           C  
ATOM    796  N   LEU C  22      -1.452   6.059   4.212  1.00 94.87           N  
ATOM    797  CA  LEU C  22      -0.440   6.874   4.876  1.00 94.87           C  
ATOM    798  C   LEU C  22      -1.072   7.759   5.945  1.00 94.87           C  
ATOM    799  O   LEU C  22      -0.521   7.908   7.039  1.00 94.87           O  
ATOM    800  CB  LEU C  22       0.306   7.738   3.857  1.00 94.87           C  
ATOM    801  CG  LEU C  22       1.343   7.022   2.991  1.00 94.87           C  
ATOM    802  CD1 LEU C  22       1.744   7.898   1.810  1.00 94.87           C  
ATOM    803  CD2 LEU C  22       2.565   6.642   3.821  1.00 94.87           C  
ATOM    804  N   LYS C  23      -2.210   8.299   5.730  1.00 93.63           N  
ATOM    805  CA  LYS C  23      -2.917   9.116   6.713  1.00 93.63           C  
ATOM    806  C   LYS C  23      -3.362   8.277   7.907  1.00 93.63           C  
ATOM    807  O   LYS C  23      -3.290   8.730   9.051  1.00 93.63           O  
ATOM    808  CB  LYS C  23      -4.127   9.799   6.072  1.00 93.63           C  
ATOM    809  CG  LYS C  23      -3.769  10.952   5.146  1.00 93.63           C  
ATOM    810  CD  LYS C  23      -5.014  11.596   4.550  1.00 93.63           C  
ATOM    811  CE  LYS C  23      -4.658  12.776   3.655  1.00 93.63           C  
ATOM    812  NZ  LYS C  23      -5.866  13.351   2.989  1.00 93.63           N1+
ATOM    813  N   SER C  24      -3.778   7.051   7.536  1.00 93.95           N  
ATOM    814  CA  SER C  24      -4.161   6.144   8.613  1.00 93.95           C  
ATOM    815  C   SER C  24      -2.966   5.796   9.494  1.00 93.95           C  
ATOM    816  O   SER C  24      -3.093   5.712  10.717  1.00 93.95           O  
ATOM    817  CB  SER C  24      -4.775   4.865   8.045  1.00 93.95           C  
ATOM    818  OG  SER C  24      -5.149   3.979   9.086  1.00 93.95           O  
ATOM    819  N   LEU C  25      -1.759   5.556   8.953  1.00 93.47           N  
ATOM    820  CA  LEU C  25      -0.552   5.256   9.717  1.00 93.47           C  
ATOM    821  C   LEU C  25      -0.183   6.417  10.632  1.00 93.47           C  
ATOM    822  O   LEU C  25       0.260   6.206  11.764  1.00 93.47           O  
ATOM    823  CB  LEU C  25       0.614   4.942   8.775  1.00 93.47           C  
ATOM    824  CG  LEU C  25       0.630   3.543   8.156  1.00 93.47           C  
ATOM    825  CD1 LEU C  25       1.754   3.429   7.133  1.00 93.47           C  
ATOM    826  CD2 LEU C  25       0.777   2.481   9.241  1.00 93.47           C  
ATOM    827  N   GLU C  26      -0.414   7.665  10.102  1.00 93.26           N  
ATOM    828  CA  GLU C  26      -0.166   8.846  10.924  1.00 93.26           C  
ATOM    829  C   GLU C  26      -1.068   8.861  12.155  1.00 93.26           C  
ATOM    830  O   GLU C  26      -0.619   9.184  13.256  1.00 93.26           O  
ATOM    831  CB  GLU C  26      -0.371  10.124  10.106  1.00 93.26           C  
ATOM    832  CG  GLU C  26       0.057  11.392  10.830  1.00 93.26           C  
ATOM    833  CD  GLU C  26      -0.107  12.648   9.988  1.00 93.26           C  
ATOM    834  OE1 GLU C  26       0.127  13.763  10.508  1.00 93.26           O  
ATOM    835  OE2 GLU C  26      -0.472  12.516   8.799  1.00 93.26           O1-
ATOM    836  N   ILE C  27      -2.335   8.489  12.066  1.00 92.75           N  
ATOM    837  CA  ILE C  27      -3.302   8.457  13.158  1.00 92.75           C  
ATOM    838  C   ILE C  27      -2.901   7.387  14.171  1.00 92.75           C  
ATOM    839  O   ILE C  27      -2.938   7.624  15.381  1.00 92.75           O  
ATOM    840  CB  ILE C  27      -4.733   8.192  12.639  1.00 92.75           C  
ATOM    841  CG1 ILE C  27      -5.244   9.399  11.843  1.00 92.75           C  
ATOM    842  CG2 ILE C  27      -5.677   7.862  13.798  1.00 92.75           C  
ATOM    843  CD1 ILE C  27      -6.577   9.162  11.147  1.00 92.75           C  
ATOM    844  N   ILE C  28      -2.415   6.231  13.681  1.00 91.54           N  
ATOM    845  CA  ILE C  28      -2.002   5.133  14.547  1.00 91.54           C  
ATOM    846  C   ILE C  28      -0.812   5.567  15.399  1.00 91.54           C  
ATOM    847  O   ILE C  28      -0.769   5.295  16.601  1.00 91.54           O  
ATOM    848  CB  ILE C  28      -1.644   3.872  13.729  1.00 91.54           C  
ATOM    849  CG1 ILE C  28      -2.910   3.238  13.141  1.00 91.54           C  
ATOM    850  CG2 ILE C  28      -0.880   2.865  14.594  1.00 91.54           C  
ATOM    851  CD1 ILE C  28      -2.639   2.109  12.157  1.00 91.54           C  
ATOM    852  N   LEU C  29       0.105   6.301  14.823  1.00 92.64           N  
ATOM    853  CA  LEU C  29       1.267   6.788  15.559  1.00 92.64           C  
ATOM    854  C   LEU C  29       0.848   7.774  16.645  1.00 92.64           C  
ATOM    855  O   LEU C  29       1.396   7.758  17.749  1.00 92.64           O  
ATOM    856  CB  LEU C  29       2.264   7.453  14.606  1.00 92.64           C  
ATOM    857  CG  LEU C  29       3.072   6.515  13.709  1.00 92.64           C  
ATOM    858  CD1 LEU C  29       3.926   7.319  12.734  1.00 92.64           C  
ATOM    859  CD2 LEU C  29       3.943   5.588  14.550  1.00 92.64           C  
ATOM    860  N   ARG C  30      -0.172   8.648  16.412  1.00 90.11           N  
ATOM    861  CA  ARG C  30      -0.667   9.615  17.387  1.00 90.11           C  
ATOM    862  C   ARG C  30      -1.349   8.912  18.557  1.00 90.11           C  
ATOM    863  O   ARG C  30      -1.196   9.324  19.709  1.00 90.11           O  
ATOM    864  CB  ARG C  30      -1.638  10.597  16.727  1.00 90.11           C  
ATOM    865  CG  ARG C  30      -0.961  11.630  15.841  1.00 90.11           C  
ATOM    866  CD  ARG C  30      -1.972  12.559  15.185  1.00 90.11           C  
ATOM    867  NE  ARG C  30      -1.328  13.503  14.277  1.00 90.11           N  
ATOM    868  CZ  ARG C  30      -1.958  14.468  13.612  1.00 90.11           C  
ATOM    869  NH1 ARG C  30      -3.269  14.636  13.743  1.00 90.11           N1+
ATOM    870  NH2 ARG C  30      -1.273  15.271  12.811  1.00 90.11           N  
ATOM    871  N   ILE C  31      -2.023   7.811  18.265  1.00 90.70           N  
ATOM    872  CA  ILE C  31      -2.680   7.028  19.306  1.00 90.70           C  
ATOM    873  C   ILE C  31      -1.631   6.428  20.239  1.00 90.70           C  
ATOM    874  O   ILE C  31      -1.770   6.491  21.463  1.00 90.70           O  
ATOM    875  CB  ILE C  31      -3.562   5.913  18.702  1.00 90.70           C  
ATOM    876  CG1 ILE C  31      -4.783   6.519  17.999  1.00 90.70           C  
ATOM    877  CG2 ILE C  31      -3.992   4.919  19.786  1.00 90.70           C  
ATOM    878  CD1 ILE C  31      -5.599   5.513  17.199  1.00 90.70           C  
ATOM    879  N   ILE C  32      -0.561   5.880  19.632  1.00 89.87           N  
ATOM    880  CA  ILE C  32       0.504   5.257  20.410  1.00 89.87           C  
ATOM    881  C   ILE C  32       1.185   6.307  21.285  1.00 89.87           C  
ATOM    882  O   ILE C  32       1.437   6.069  22.469  1.00 89.87           O  
ATOM    883  CB  ILE C  32       1.541   4.566  19.497  1.00 89.87           C  
ATOM    884  CG1 ILE C  32       0.907   3.367  18.782  1.00 89.87           C  
ATOM    885  CG2 ILE C  32       2.769   4.136  20.303  1.00 89.87           C  
ATOM    886  CD1 ILE C  32       1.785   2.758  17.698  1.00 89.87           C  
ATOM    887  N   GLN C  33       1.407   7.485  20.751  1.00 89.21           N  
ATOM    888  CA  GLN C  33       2.052   8.560  21.498  1.00 89.21           C  
ATOM    889  C   GLN C  33       1.190   9.007  22.675  1.00 89.21           C  
ATOM    890  O   GLN C  33       1.700   9.239  23.772  1.00 89.21           O  
ATOM    891  CB  GLN C  33       2.347   9.748  20.582  1.00 89.21           C  
ATOM    892  CG  GLN C  33       3.533   9.528  19.652  1.00 89.21           C  
ATOM    893  CD  GLN C  33       3.748  10.684  18.691  1.00 89.21           C  
ATOM    894  NE2 GLN C  33       4.997  10.901  18.295  1.00 89.21           N  
ATOM    895  OE1 GLN C  33       2.798  11.373  18.307  1.00 89.21           O  
ATOM    896  N   LEU C  34      -0.160   9.067  22.513  1.00 88.36           N  
ATOM    897  CA  LEU C  34      -1.083   9.481  23.564  1.00 88.36           C  
ATOM    898  C   LEU C  34      -1.142   8.440  24.678  1.00 88.36           C  
ATOM    899  O   LEU C  34      -1.217   8.791  25.857  1.00 88.36           O  
ATOM    900  CB  LEU C  34      -2.483   9.709  22.989  1.00 88.36           C  
ATOM    901  CG  LEU C  34      -2.689  11.002  22.199  1.00 88.36           C  
ATOM    902  CD1 LEU C  34      -4.038  10.980  21.489  1.00 88.36           C  
ATOM    903  CD2 LEU C  34      -2.583  12.213  23.118  1.00 88.36           C  
ATOM    904  N   GLN C  35      -1.054   7.119  24.247  1.00 85.93           N  
ATOM    905  CA  GLN C  35      -1.107   6.044  25.233  1.00 85.93           C  
ATOM    906  C   GLN C  35       0.142   6.041  26.110  1.00 85.93           C  
ATOM    907  O   GLN C  35       0.076   5.694  27.292  1.00 85.93           O  
ATOM    908  CB  GLN C  35      -1.266   4.689  24.542  1.00 85.93           C  
ATOM    909  CG  GLN C  35      -2.660   4.445  23.980  1.00 85.93           C  
ATOM    910  CD  GLN C  35      -2.782   3.108  23.272  1.00 85.93           C  
ATOM    911  NE2 GLN C  35      -3.979   2.534  23.292  1.00 85.93           N  
ATOM    912  OE1 GLN C  35      -1.808   2.598  22.709  1.00 85.93           O  
ATOM    913  N   LEU C  36       1.263   6.502  25.541  1.00 85.91           N  
ATOM    914  CA  LEU C  36       2.532   6.462  26.260  1.00 85.91           C  
ATOM    915  C   LEU C  36       2.690   7.689  27.152  1.00 85.91           C  
ATOM    916  O   LEU C  36       3.370   7.632  28.179  1.00 85.91           O  
ATOM    917  CB  LEU C  36       3.703   6.377  25.277  1.00 85.91           C  
ATOM    918  CG  LEU C  36       3.843   5.065  24.503  1.00 85.91           C  
ATOM    919  CD1 LEU C  36       4.945   5.185  23.454  1.00 85.91           C  
ATOM    920  CD2 LEU C  36       4.130   3.910  25.456  1.00 85.91           C  
ATOM    921  N   THR C  37       2.111   8.908  26.799  1.00 84.62           N  
ATOM    922  CA  THR C  37       2.385  10.166  27.483  1.00 84.62           C  
ATOM    923  C   THR C  37       1.239  10.533  28.421  1.00 84.62           C  
ATOM    924  O   THR C  37       1.419  11.322  29.350  1.00 84.62           O  
ATOM    925  CB  THR C  37       2.616  11.309  26.478  1.00 84.62           C  
ATOM    926  CG2 THR C  37       3.870  11.067  25.646  1.00 84.62           C  
ATOM    927  OG1 THR C  37       1.486  11.402  25.601  1.00 84.62           O  
ATOM    928  N   SER C  38      -0.047   9.968  28.219  1.00 79.41           N  
ATOM    929  CA  SER C  38      -1.197  10.441  28.983  1.00 79.41           C  
ATOM    930  C   SER C  38      -1.149   9.937  30.422  1.00 79.41           C  
ATOM    931  O   SER C  38      -0.923   8.750  30.662  1.00 79.41           O  
ATOM    932  CB  SER C  38      -2.500   9.994  28.320  1.00 79.41           C  
ATOM    933  OG  SER C  38      -2.703  10.679  27.097  1.00 79.41           O  
ATOM    934  N   LYS C  39      -1.054  10.638  31.200  1.00 72.26           N  
ATOM    935  CA  LYS C  39      -1.063  10.355  32.632  1.00 72.26           C  
ATOM    936  C   LYS C  39      -2.490  10.215  33.155  1.00 72.26           C  
ATOM    937  O   LYS C  39      -2.745   9.439  34.079  1.00 72.26           O  
ATOM    938  CB  LYS C  39      -0.330  11.455  33.401  1.00 72.26           C  
ATOM    939  CG  LYS C  39       1.180  11.437  33.218  1.00 72.26           C  
ATOM    940  CD  LYS C  39       1.866  12.455  34.120  1.00 72.26           C  
ATOM    941  CE  LYS C  39       3.372  12.478  33.897  1.00 72.26           C  
ATOM    942  NZ  LYS C  39       4.046  13.485  34.768  1.00 72.26           N1+
ATOM    943  N   ASP C  40      -3.131  10.781  32.381  1.00 65.47           N  
ATOM    944  CA  ASP C  40      -4.533  10.750  32.789  1.00 65.47           C  
ATOM    945  C   ASP C  40      -5.326   9.747  31.955  1.00 65.47           C  
ATOM    946  O   ASP C  40      -5.406   9.875  30.732  1.00 65.47           O  
ATOM    947  CB  ASP C  40      -5.157  12.142  32.672  1.00 65.47           C  
ATOM    948  CG  ASP C  40      -4.980  12.979  33.926  1.00 65.47           C  
ATOM    949  OD1 ASP C  40      -4.930  14.224  33.827  1.00 65.47           O  
ATOM    950  OD2 ASP C  40      -4.889  12.388  35.025  1.00 65.47           O1-
ATOM    951  N   LYS C  41      -5.716   9.418  32.746  1.00 68.58           N  
ATOM    952  CA  LYS C  41      -6.390   8.280  32.131  1.00 68.58           C  
ATOM    953  C   LYS C  41      -7.695   8.707  31.467  1.00 68.58           C  
ATOM    954  O   LYS C  41      -8.018   8.252  30.368  1.00 68.58           O  
ATOM    955  CB  LYS C  41      -6.663   7.191  33.170  1.00 68.58           C  
ATOM    956  CG  LYS C  41      -5.454   6.326  33.493  1.00 68.58           C  
ATOM    957  CD  LYS C  41      -5.831   5.146  34.378  1.00 68.58           C  
ATOM    958  CE  LYS C  41      -4.609   4.321  34.760  1.00 68.58           C  
ATOM    959  NZ  LYS C  41      -4.971   3.174  35.647  1.00 68.58           N1+
ATOM    960  N   ASP C  42      -8.159   9.613  31.951  1.00 73.21           N  
ATOM    961  CA  ASP C  42      -9.486   9.935  31.436  1.00 73.21           C  
ATOM    962  C   ASP C  42      -9.394  10.777  30.166  1.00 73.21           C  
ATOM    963  O   ASP C  42     -10.103  10.519  29.192  1.00 73.21           O  
ATOM    964  CB  ASP C  42     -10.309  10.671  32.497  1.00 73.21           C  
ATOM    965  CG  ASP C  42     -10.920   9.738  33.527  1.00 73.21           C  
ATOM    966  OD1 ASP C  42     -11.287  10.202  34.628  1.00 73.21           O  
ATOM    967  OD2 ASP C  42     -11.030   8.528  33.238  1.00 73.21           O1-
ATOM    968  N   ASP C  43      -8.773  11.466  30.120  1.00 77.46           N  
ATOM    969  CA  ASP C  43      -8.632  12.363  28.978  1.00 77.46           C  
ATOM    970  C   ASP C  43      -7.988  11.646  27.792  1.00 77.46           C  
ATOM    971  O   ASP C  43      -8.416  11.818  26.649  1.00 77.46           O  
ATOM    972  CB  ASP C  43      -7.808  13.594  29.358  1.00 77.46           C  
ATOM    973  CG  ASP C  43      -7.751  14.636  28.255  1.00 77.46           C  
ATOM    974  OD1 ASP C  43      -6.909  15.556  28.327  1.00 77.46           O  
ATOM    975  OD2 ASP C  43      -8.559  14.536  27.305  1.00 77.46           O1-
ATOM    976  N   GLY C  44      -7.518  11.146  28.076  1.00 83.82           N  
ATOM    977  CA  GLY C  44      -6.801  10.394  27.059  1.00 83.82           C  
ATOM    978  C   GLY C  44      -7.660   9.349  26.372  1.00 83.82           C  
ATOM    979  O   GLY C  44      -7.583   9.179  25.153  1.00 83.82           O  
ATOM    980  N   THR C  45      -8.496   8.876  26.936  1.00 86.90           N  
ATOM    981  CA  THR C  45      -9.361   7.819  26.423  1.00 86.90           C  
ATOM    982  C   THR C  45     -10.314   8.367  25.364  1.00 86.90           C  
ATOM    983  O   THR C  45     -10.551   7.721  24.341  1.00 86.90           O  
ATOM    984  CB  THR C  45     -10.170   7.161  27.554  1.00 86.90           C  
ATOM    985  CG2 THR C  45     -11.000   5.992  27.030  1.00 86.90           C  
ATOM    986  OG1 THR C  45      -9.269   6.678  28.560  1.00 86.90           O  
ATOM    987  N   ASP C  46     -10.883   9.631  25.551  1.00 88.31           N  
ATOM    988  CA  ASP C  46     -11.800  10.222  24.582  1.00 88.31           C  
ATOM    989  C   ASP C  46     -11.074  10.587  23.289  1.00 88.31           C  
ATOM    990  O   ASP C  46     -11.599  10.375  22.194  1.00 88.31           O  
ATOM    991  CB  ASP C  46     -12.479  11.460  25.172  1.00 88.31           C  
ATOM    992  CG  ASP C  46     -13.534  11.120  26.209  1.00 88.31           C  
ATOM    993  OD1 ASP C  46     -13.909  12.005  27.010  1.00 88.31           O  
ATOM    994  OD2 ASP C  46     -13.991   9.957  26.230  1.00 88.31           O1-
ATOM    995  N   LYS C  47      -9.886  11.102  23.428  1.00 90.20           N  
ATOM    996  CA  LYS C  47      -9.090  11.476  22.263  1.00 90.20           C  
ATOM    997  C   LYS C  47      -8.703  10.250  21.442  1.00 90.20           C  
ATOM    998  O   LYS C  47      -8.760  10.277  20.211  1.00 90.20           O  
ATOM    999  CB  LYS C  47      -7.834  12.236  22.694  1.00 90.20           C  
ATOM   1000  CG  LYS C  47      -8.101  13.657  23.167  1.00 90.20           C  
ATOM   1001  CD  LYS C  47      -6.811  14.371  23.552  1.00 90.20           C  
ATOM   1002  CE  LYS C  47      -7.085  15.761  24.109  1.00 90.20           C  
ATOM   1003  NZ  LYS C  47      -5.827  16.446  24.533  1.00 90.20           N1+
ATOM   1004  N   ILE C  48      -8.413   9.216  22.138  1.00 89.41           N  
ATOM   1005  CA  ILE C  48      -8.015   7.978  21.478  1.00 89.41           C  
ATOM   1006  C   ILE C  48      -9.207   7.382  20.734  1.00 89.41           C  
ATOM   1007  O   ILE C  48      -9.074   6.930  19.595  1.00 89.41           O  
ATOM   1008  CB  ILE C  48      -7.448   6.955  22.488  1.00 89.41           C  
ATOM   1009  CG1 ILE C  48      -6.085   7.423  23.013  1.00 89.41           C  
ATOM   1010  CG2 ILE C  48      -7.343   5.568  21.851  1.00 89.41           C  
ATOM   1011  CD1 ILE C  48      -5.527   6.561  24.138  1.00 89.41           C  
ATOM   1012  N   LYS C  49     -10.331   7.416  21.347  1.00 90.81           N  
ATOM   1013  CA  LYS C  49     -11.535   6.886  20.712  1.00 90.81           C  
ATOM   1014  C   LYS C  49     -11.861   7.646  19.431  1.00 90.81           C  
ATOM   1015  O   LYS C  49     -12.239   7.042  18.424  1.00 90.81           O  
ATOM   1016  CB  LYS C  49     -12.722   6.949  21.676  1.00 90.81           C  
ATOM   1017  CG  LYS C  49     -13.966   6.232  21.173  1.00 90.81           C  
ATOM   1018  CD  LYS C  49     -15.085   6.264  22.206  1.00 90.81           C  
ATOM   1019  CE  LYS C  49     -16.355   5.612  21.675  1.00 90.81           C  
ATOM   1020  NZ  LYS C  49     -17.463   5.662  22.676  1.00 90.81           N1+
ATOM   1021  N   LYS C  50     -11.731   8.992  19.404  1.00 91.52           N  
ATOM   1022  CA  LYS C  50     -11.977   9.808  18.219  1.00 91.52           C  
ATOM   1023  C   LYS C  50     -11.012   9.448  17.093  1.00 91.52           C  
ATOM   1024  O   LYS C  50     -11.415   9.343  15.933  1.00 91.52           O  
ATOM   1025  CB  LYS C  50     -11.857  11.295  18.558  1.00 91.52           C  
ATOM   1026  CG  LYS C  50     -12.294  12.223  17.434  1.00 91.52           C  
ATOM   1027  CD  LYS C  50     -12.166  13.686  17.836  1.00 91.52           C  
ATOM   1028  CE  LYS C  50     -12.452  14.616  16.665  1.00 91.52           C  
ATOM   1029  NZ  LYS C  50     -12.303  16.053  17.048  1.00 91.52           N1+
ATOM   1030  N   LEU C  51      -9.801   9.172  17.420  1.00 91.68           N  
ATOM   1031  CA  LEU C  51      -8.786   8.833  16.429  1.00 91.68           C  
ATOM   1032  C   LEU C  51      -9.037   7.446  15.846  1.00 91.68           C  
ATOM   1033  O   LEU C  51      -8.856   7.230  14.646  1.00 91.68           O  
ATOM   1034  CB  LEU C  51      -7.388   8.891  17.052  1.00 91.68           C  
ATOM   1035  CG  LEU C  51      -6.841  10.286  17.359  1.00 91.68           C  
ATOM   1036  CD1 LEU C  51      -5.555  10.184  18.173  1.00 91.68           C  
ATOM   1037  CD2 LEU C  51      -6.603  11.064  16.069  1.00 91.68           C  
ATOM   1038  N   VAL C  52      -9.438   6.558  16.662  1.00 90.57           N  
ATOM   1039  CA  VAL C  52      -9.754   5.209  16.202  1.00 90.57           C  
ATOM   1040  C   VAL C  52     -10.926   5.257  15.226  1.00 90.57           C  
ATOM   1041  O   VAL C  52     -10.911   4.581  14.195  1.00 90.57           O  
ATOM   1042  CB  VAL C  52     -10.083   4.270  17.385  1.00 90.57           C  
ATOM   1043  CG1 VAL C  52     -10.690   2.961  16.881  1.00 90.57           C  
ATOM   1044  CG2 VAL C  52      -8.830   3.997  18.214  1.00 90.57           C  
ATOM   1045  N   ASP C  53     -11.954   6.078  15.503  1.00 90.89           N  
ATOM   1046  CA  ASP C  53     -13.104   6.221  14.617  1.00 90.89           C  
ATOM   1047  C   ASP C  53     -12.690   6.812  13.271  1.00 90.89           C  
ATOM   1048  O   ASP C  53     -13.160   6.368  12.221  1.00 90.89           O  
ATOM   1049  CB  ASP C  53     -14.179   7.096  15.266  1.00 90.89           C  
ATOM   1050  CG  ASP C  53     -14.904   6.397  16.402  1.00 90.89           C  
ATOM   1051  OD1 ASP C  53     -15.575   7.078  17.207  1.00 90.89           O  
ATOM   1052  OD2 ASP C  53     -14.802   5.155  16.494  1.00 90.89           O1-
ATOM   1053  N   GLU C  54     -11.801   7.801  13.309  1.00 91.52           N  
ATOM   1054  CA  GLU C  54     -11.299   8.410  12.080  1.00 91.52           C  
ATOM   1055  C   GLU C  54     -10.528   7.398  11.239  1.00 91.52           C  
ATOM   1056  O   GLU C  54     -10.675   7.359  10.015  1.00 91.52           O  
ATOM   1057  CB  GLU C  54     -10.410   9.614  12.400  1.00 91.52           C  
ATOM   1058  CG  GLU C  54     -11.178  10.828  12.905  1.00 91.52           C  
ATOM   1059  CD  GLU C  54     -10.279  12.003  13.257  1.00 91.52           C  
ATOM   1060  OE1 GLU C  54     -10.769  12.980  13.867  1.00 91.52           O  
ATOM   1061  OE2 GLU C  54      -9.075  11.944  12.920  1.00 91.52           O1-
ATOM   1062  N   SER C  55      -9.791   6.548  11.861  1.00 89.52           N  
ATOM   1063  CA  SER C  55      -9.014   5.531  11.161  1.00 89.52           C  
ATOM   1064  C   SER C  55      -9.923   4.501  10.497  1.00 89.52           C  
ATOM   1065  O   SER C  55      -9.654   4.058   9.378  1.00 89.52           O  
ATOM   1066  CB  SER C  55      -8.055   4.831  12.123  1.00 89.52           C  
ATOM   1067  OG  SER C  55      -7.282   3.857  11.444  1.00 89.52           O  
ATOM   1068  N   LYS C  56     -10.914   4.166  11.168  1.00 91.62           N  
ATOM   1069  CA  LYS C  56     -11.864   3.205  10.615  1.00 91.62           C  
ATOM   1070  C   LYS C  56     -12.526   3.752   9.353  1.00 91.62           C  
ATOM   1071  O   LYS C  56     -12.732   3.015   8.386  1.00 91.62           O  
ATOM   1072  CB  LYS C  56     -12.929   2.846  11.652  1.00 91.62           C  
ATOM   1073  CG  LYS C  56     -13.817   1.679  11.247  1.00 91.62           C  
ATOM   1074  CD  LYS C  56     -14.773   1.289  12.367  1.00 91.62           C  
ATOM   1075  CE  LYS C  56     -15.712   0.170  11.938  1.00 91.62           C  
ATOM   1076  NZ  LYS C  56     -16.651  -0.217  13.034  1.00 91.62           N1+
ATOM   1077  N   LYS C  57     -12.855   5.091   9.361  1.00 92.87           N  
ATOM   1078  CA  LYS C  57     -13.446   5.718   8.182  1.00 92.87           C  
ATOM   1079  C   LYS C  57     -12.480   5.690   7.001  1.00 92.87           C  
ATOM   1080  O   LYS C  57     -12.883   5.417   5.869  1.00 92.87           O  
ATOM   1081  CB  LYS C  57     -13.855   7.160   8.489  1.00 92.87           C  
ATOM   1082  CG  LYS C  57     -14.636   7.833   7.371  1.00 92.87           C  
ATOM   1083  CD  LYS C  57     -15.045   9.251   7.749  1.00 92.87           C  
ATOM   1084  CE  LYS C  57     -15.720   9.968   6.588  1.00 92.87           C  
ATOM   1085  NZ  LYS C  57     -16.098  11.369   6.947  1.00 92.87           N1+
ATOM   1086  N   ILE C  58     -11.236   5.886   7.211  1.00 92.80           N  
ATOM   1087  CA  ILE C  58     -10.210   5.881   6.174  1.00 92.80           C  
ATOM   1088  C   ILE C  58     -10.085   4.480   5.579  1.00 92.80           C  
ATOM   1089  O   ILE C  58      -9.982   4.321   4.361  1.00 92.80           O  
ATOM   1090  CB  ILE C  58      -8.847   6.354   6.725  1.00 92.80           C  
ATOM   1091  CG1 ILE C  58      -8.898   7.847   7.068  1.00 92.80           C  
ATOM   1092  CG2 ILE C  58      -7.727   6.062   5.720  1.00 92.80           C  
ATOM   1093  CD1 ILE C  58      -7.645   8.366   7.760  1.00 92.80           C  
ATOM   1094  N   LEU C  59     -10.160   3.476   6.416  1.00 91.96           N  
ATOM   1095  CA  LEU C  59     -10.043   2.099   5.950  1.00 91.96           C  
ATOM   1096  C   LEU C  59     -11.239   1.714   5.086  1.00 91.96           C  
ATOM   1097  O   LEU C  59     -11.092   0.982   4.104  1.00 91.96           O  
ATOM   1098  CB  LEU C  59      -9.927   1.140   7.137  1.00 91.96           C  
ATOM   1099  CG  LEU C  59      -8.567   1.087   7.835  1.00 91.96           C  
ATOM   1100  CD1 LEU C  59      -8.656   0.251   9.108  1.00 91.96           C  
ATOM   1101  CD2 LEU C  59      -7.505   0.525   6.895  1.00 91.96           C  
ATOM   1102  N   ASP C  60     -12.400   2.236   5.462  1.00 92.53           N  
ATOM   1103  CA  ASP C  60     -13.584   1.990   4.646  1.00 92.53           C  
ATOM   1104  C   ASP C  60     -13.424   2.588   3.250  1.00 92.53           C  
ATOM   1105  O   ASP C  60     -13.780   1.956   2.253  1.00 92.53           O  
ATOM   1106  CB  ASP C  60     -14.831   2.562   5.323  1.00 92.53           C  
ATOM   1107  CG  ASP C  60     -15.266   1.763   6.538  1.00 92.53           C  
ATOM   1108  OD1 ASP C  60     -16.090   2.262   7.334  1.00 92.53           O  
ATOM   1109  OD2 ASP C  60     -14.777   0.624   6.703  1.00 92.53           O1-
ATOM   1110  N   ASP C  61     -12.891   3.822   3.223  1.00 93.41           N  
ATOM   1111  CA  ASP C  61     -12.652   4.465   1.935  1.00 93.41           C  
ATOM   1112  C   ASP C  61     -11.631   3.684   1.112  1.00 93.41           C  
ATOM   1113  O   ASP C  61     -11.785   3.536  -0.102  1.00 93.41           O  
ATOM   1114  CB  ASP C  61     -12.175   5.905   2.135  1.00 93.41           C  
ATOM   1115  CG  ASP C  61     -13.275   6.832   2.623  1.00 93.41           C  
ATOM   1116  OD1 ASP C  61     -12.967   7.944   3.102  1.00 93.41           O  
ATOM   1117  OD2 ASP C  61     -14.460   6.444   2.530  1.00 93.41           O1-
ATOM   1118  N   SER C  62     -10.602   3.146   1.718  1.00 92.74           N  
ATOM   1119  CA  SER C  62      -9.589   2.343   1.040  1.00 92.74           C  
ATOM   1120  C   SER C  62     -10.185   1.053   0.486  1.00 92.74           C  
ATOM   1121  O   SER C  62      -9.833   0.622  -0.614  1.00 92.74           O  
ATOM   1122  CB  SER C  62      -8.439   2.014   1.993  1.00 92.74           C  
ATOM   1123  OG  SER C  62      -7.438   1.259   1.332  1.00 92.74           O  
ATOM   1124  N   GLU C  63     -11.076   0.478   1.232  1.00 93.74           N  
ATOM   1125  CA  GLU C  63     -11.737  -0.741   0.778  1.00 93.74           C  
ATOM   1126  C   GLU C  63     -12.623  -0.470  -0.436  1.00 93.74           C  
ATOM   1127  O   GLU C  63     -12.685  -1.284  -1.360  1.00 93.74           O  
ATOM   1128  CB  GLU C  63     -12.569  -1.356   1.908  1.00 93.74           C  
ATOM   1129  CG  GLU C  63     -11.749  -2.164   2.904  1.00 93.74           C  
ATOM   1130  CD  GLU C  63     -12.546  -2.596   4.124  1.00 93.74           C  
ATOM   1131  OE1 GLU C  63     -11.975  -3.265   5.016  1.00 93.74           O  
ATOM   1132  OE2 GLU C  63     -13.751  -2.263   4.190  1.00 93.74           O1-
ATOM   1133  N   ARG C  64     -13.255   0.711  -0.437  1.00 93.84           N  
ATOM   1134  CA  ARG C  64     -14.075   1.091  -1.583  1.00 93.84           C  
ATOM   1135  C   ARG C  64     -13.222   1.255  -2.836  1.00 93.84           C  
ATOM   1136  O   ARG C  64     -13.612   0.819  -3.920  1.00 93.84           O  
ATOM   1137  CB  ARG C  64     -14.836   2.386  -1.294  1.00 93.84           C  
ATOM   1138  CG  ARG C  64     -15.999   2.216  -0.329  1.00 93.84           C  
ATOM   1139  CD  ARG C  64     -16.767   3.516  -0.134  1.00 93.84           C  
ATOM   1140  NE  ARG C  64     -17.788   3.390   0.901  1.00 93.84           N  
ATOM   1141  CZ  ARG C  64     -18.556   4.386   1.334  1.00 93.84           C  
ATOM   1142  NH1 ARG C  64     -18.432   5.607   0.828  1.00 93.84           N1+
ATOM   1143  NH2 ARG C  64     -19.454   4.159   2.281  1.00 93.84           N  
ATOM   1144  N   LEU C  65     -12.058   1.808  -2.692  1.00 92.64           N  
ATOM   1145  CA  LEU C  65     -11.146   1.972  -3.819  1.00 92.64           C  
ATOM   1146  C   LEU C  65     -10.649   0.619  -4.317  1.00 92.64           C  
ATOM   1147  O   LEU C  65     -10.527   0.403  -5.524  1.00 92.64           O  
ATOM   1148  CB  LEU C  65      -9.957   2.850  -3.421  1.00 92.64           C  
ATOM   1149  CG  LEU C  65     -10.221   4.354  -3.344  1.00 92.64           C  
ATOM   1150  CD1 LEU C  65      -9.005   5.078  -2.774  1.00 92.64           C  
ATOM   1151  CD2 LEU C  65     -10.581   4.906  -4.719  1.00 92.64           C  
ATOM   1152  N   ALA C  66     -10.357  -0.280  -3.417  1.00 92.42           N  
ATOM   1153  CA  ALA C  66      -9.906  -1.621  -3.781  1.00 92.42           C  
ATOM   1154  C   ALA C  66     -10.966  -2.351  -4.600  1.00 92.42           C  
ATOM   1155  O   ALA C  66     -10.641  -3.064  -5.553  1.00 92.42           O  
ATOM   1156  CB  ALA C  66      -9.559  -2.424  -2.530  1.00 92.42           C  
ATOM   1157  N   GLU C  67     -12.237  -2.128  -4.255  1.00 93.44           N  
ATOM   1158  CA  GLU C  67     -13.331  -2.745  -5.000  1.00 93.44           C  
ATOM   1159  C   GLU C  67     -13.426  -2.176  -6.413  1.00 93.44           C  
ATOM   1160  O   GLU C  67     -13.633  -2.919  -7.374  1.00 93.44           O  
ATOM   1161  CB  GLU C  67     -14.660  -2.549  -4.264  1.00 93.44           C  
ATOM   1162  CG  GLU C  67     -15.817  -3.331  -4.867  1.00 93.44           C  
ATOM   1163  CD  GLU C  67     -17.082  -3.276  -4.025  1.00 93.44           C  
ATOM   1164  OE1 GLU C  67     -18.078  -3.944  -4.382  1.00 93.44           O  
ATOM   1165  OE2 GLU C  67     -17.076  -2.558  -3.000  1.00 93.44           O1-
ATOM   1166  N   GLU C  68     -13.289  -0.881  -6.521  1.00 92.35           N  
ATOM   1167  CA  GLU C  68     -13.291  -0.248  -7.835  1.00 92.35           C  
ATOM   1168  C   GLU C  68     -12.154  -0.776  -8.705  1.00 92.35           C  
ATOM   1169  O   GLU C  68     -12.342  -1.028  -9.897  1.00 92.35           O  
ATOM   1170  CB  GLU C  68     -13.185   1.274  -7.700  1.00 92.35           C  
ATOM   1171  CG  GLU C  68     -14.458   1.936  -7.193  1.00 92.35           C  
ATOM   1172  CD  GLU C  68     -14.377   3.454  -7.169  1.00 92.35           C  
ATOM   1173  OE1 GLU C  68     -15.344   4.107  -6.716  1.00 92.35           O  
ATOM   1174  OE2 GLU C  68     -13.337   3.995  -7.608  1.00 92.35           O1-
ATOM   1175  N   LEU C  69     -11.004  -0.981  -8.159  1.00 92.50           N  
ATOM   1176  CA  LEU C  69      -9.849  -1.495  -8.885  1.00 92.50           C  
ATOM   1177  C   LEU C  69     -10.092  -2.925  -9.351  1.00 92.50           C  
ATOM   1178  O   LEU C  69      -9.707  -3.294 -10.464  1.00 92.50           O  
ATOM   1179  CB  LEU C  69      -8.595  -1.437  -8.006  1.00 92.50           C  
ATOM   1180  CG  LEU C  69      -7.946  -0.063  -7.839  1.00 92.50           C  
ATOM   1181  CD1 LEU C  69      -6.938  -0.089  -6.695  1.00 92.50           C  
ATOM   1182  CD2 LEU C  69      -7.278   0.374  -9.138  1.00 92.50           C  
ATOM   1183  N   ARG C  70     -10.783  -3.722  -8.554  1.00 91.79           N  
ATOM   1184  CA  ARG C  70     -11.103  -5.097  -8.926  1.00 91.79           C  
ATOM   1185  C   ARG C  70     -12.053  -5.135 -10.118  1.00 91.79           C  
ATOM   1186  O   ARG C  70     -11.911  -5.981 -11.004  1.00 91.79           O  
ATOM   1187  CB  ARG C  70     -11.719  -5.843  -7.741  1.00 91.79           C  
ATOM   1188  CG  ARG C  70     -10.708  -6.273  -6.689  1.00 91.79           C  
ATOM   1189  CD  ARG C  70     -11.310  -7.258  -5.697  1.00 91.79           C  
ATOM   1190  NE  ARG C  70     -12.329  -6.628  -4.863  1.00 91.79           N  
ATOM   1191  CZ  ARG C  70     -12.150  -6.256  -3.598  1.00 91.79           C  
ATOM   1192  NH1 ARG C  70     -10.983  -6.445  -2.994  1.00 91.79           N1+
ATOM   1193  NH2 ARG C  70     -13.147  -5.691  -2.932  1.00 91.79           N  
ATOM   1194  N   LYS C  71     -12.969  -4.114 -10.107  1.00 91.73           N  
ATOM   1195  CA  LYS C  71     -13.915  -4.047 -11.219  1.00 91.73           C  
ATOM   1196  C   LYS C  71     -13.209  -3.677 -12.520  1.00 91.73           C  
ATOM   1197  O   LYS C  71     -13.512  -4.236 -13.576  1.00 91.73           O  
ATOM   1198  CB  LYS C  71     -15.023  -3.036 -10.919  1.00 91.73           C  
ATOM   1199  CG  LYS C  71     -16.007  -3.494  -9.852  1.00 91.73           C  
ATOM   1200  CD  LYS C  71     -17.086  -2.449  -9.602  1.00 91.73           C  
ATOM   1201  CE  LYS C  71     -18.028  -2.872  -8.482  1.00 91.73           C  
ATOM   1202  NZ  LYS C  71     -19.031  -1.811  -8.170  1.00 91.73           N1+
ATOM   1203  N   ILE C  72     -12.243  -2.782 -12.429  1.00 89.97           N  
ATOM   1204  CA  ILE C  72     -11.487  -2.355 -13.601  1.00 89.97           C  
ATOM   1205  C   ILE C  72     -10.600  -3.498 -14.087  1.00 89.97           C  
ATOM   1206  O   ILE C  72     -10.468  -3.720 -15.294  1.00 89.97           O  
ATOM   1207  CB  ILE C  72     -10.632  -1.104 -13.296  1.00 89.97           C  
ATOM   1208  CG1 ILE C  72     -11.532   0.103 -13.009  1.00 89.97           C  
ATOM   1209  CG2 ILE C  72      -9.674  -0.811 -14.455  1.00 89.97           C  
ATOM   1210  CD1 ILE C  72     -10.784   1.326 -12.497  1.00 89.97           C  
ATOM   1211  N   GLU C  73     -10.060  -4.212 -13.163  1.00 88.61           N  
ATOM   1212  CA  GLU C  73      -9.206  -5.349 -13.497  1.00 88.61           C  
ATOM   1213  C   GLU C  73      -9.968  -6.392 -14.310  1.00 88.61           C  
ATOM   1214  O   GLU C  73      -9.414  -6.995 -15.231  1.00 88.61           O  
ATOM   1215  CB  GLU C  73      -8.635  -5.986 -12.228  1.00 88.61           C  
ATOM   1216  CG  GLU C  73      -7.622  -7.089 -12.496  1.00 88.61           C  
ATOM   1217  CD  GLU C  73      -7.173  -7.810 -11.235  1.00 88.61           C  
ATOM   1218  OE1 GLU C  73      -6.331  -8.731 -11.330  1.00 88.61           O  
ATOM   1219  OE2 GLU C  73      -7.668  -7.451 -10.143  1.00 88.61           O1-
ATOM   1220  N   GLU C  74     -11.212  -6.620 -14.001  1.00 87.59           N  
ATOM   1221  CA  GLU C  74     -12.040  -7.589 -14.711  1.00 87.59           C  
ATOM   1222  C   GLU C  74     -12.269  -7.163 -16.159  1.00 87.59           C  
ATOM   1223  O   GLU C  74     -12.335  -8.006 -17.057  1.00 87.59           O  
ATOM   1224  CB  GLU C  74     -13.382  -7.775 -13.999  1.00 87.59           C  
ATOM   1225  CG  GLU C  74     -13.291  -8.596 -12.721  1.00 87.59           C  
ATOM   1226  CD  GLU C  74     -14.622  -8.732 -11.999  1.00 87.59           C  
ATOM   1227  OE1 GLU C  74     -14.676  -9.410 -10.947  1.00 87.59           O  
ATOM   1228  OE2 GLU C  74     -15.619  -8.156 -12.488  1.00 87.59           O1-
ATOM   1229  N   LYS C  75     -12.122  -5.832 -16.340  1.00 83.44           N  
ATOM   1230  CA  LYS C  75     -12.320  -5.296 -17.684  1.00 83.44           C  
ATOM   1231  C   LYS C  75     -11.059  -5.450 -18.529  1.00 83.44           C  
ATOM   1232  O   LYS C  75     -11.132  -5.504 -19.758  1.00 83.44           O  
ATOM   1233  CB  LYS C  75     -12.730  -3.824 -17.619  1.00 83.44           C  
ATOM   1234  CG  LYS C  75     -14.136  -3.595 -17.081  1.00 83.44           C  
ATOM   1235  CD  LYS C  75     -14.495  -2.116 -17.068  1.00 83.44           C  
ATOM   1236  CE  LYS C  75     -15.886  -1.883 -16.493  1.00 83.44           C  
ATOM   1237  NZ  LYS C  75     -16.227  -0.430 -16.438  1.00 83.44           N1+
ATOM   1238  N   LEU C  76      -9.957  -5.520 -18.061  1.00 79.44           N  
ATOM   1239  CA  LEU C  76      -8.686  -5.669 -18.761  1.00 79.44           C  
ATOM   1240  C   LEU C  76      -8.499  -7.104 -19.245  1.00 79.44           C  
ATOM   1241  O   LEU C  76      -7.662  -7.366 -20.112  1.00 79.44           O  
ATOM   1242  CB  LEU C  76      -7.521  -5.270 -17.851  1.00 79.44           C  
ATOM   1243  CG  LEU C  76      -7.328  -3.771 -17.617  1.00 79.44           C  
ATOM   1244  CD1 LEU C  76      -6.320  -3.535 -16.496  1.00 79.44           C  
ATOM   1245  CD2 LEU C  76      -6.878  -3.083 -18.900  1.00 79.44           C  
ATOM   1246  N   LYS C  77      -9.182  -7.956 -18.642  1.00 71.68           N  
ATOM   1247  CA  LYS C  77      -9.144  -9.324 -19.151  1.00 71.68           C  
ATOM   1248  C   LYS C  77      -9.761  -9.410 -20.545  1.00 71.68           C  
ATOM   1249  O   LYS C  77      -9.248 -10.117 -21.414  1.00 71.68           O  
ATOM   1250  CB  LYS C  77      -9.872 -10.272 -18.197  1.00 71.68           C  
ATOM   1251  CG  LYS C  77      -9.089 -10.603 -16.936  1.00 71.68           C  
ATOM   1252  CD  LYS C  77      -9.826 -11.616 -16.069  1.00 71.68           C  
ATOM   1253  CE  LYS C  77      -9.076 -11.897 -14.774  1.00 71.68           C  
ATOM   1254  NZ  LYS C  77      -9.811 -12.864 -13.906  1.00 71.68           N1+
ATOM   1255  N   PRO D   1       5.729  -6.115 -25.319  1.00 79.22           N  
ATOM   1256  CA  PRO D   1       5.833  -5.072 -24.296  1.00 79.22           C  
ATOM   1257  C   PRO D   1       4.494  -4.764 -23.629  1.00 79.22           C  
ATOM   1258  O   PRO D   1       4.443  -4.520 -22.421  1.00 79.22           O  
ATOM   1259  CB  PRO D   1       6.345  -3.860 -25.077  1.00 79.22           C  
ATOM   1260  CG  PRO D   1       6.985  -4.435 -26.299  1.00 79.22           C  
ATOM   1261  CD  PRO D   1       6.301  -5.730 -26.631  1.00 79.22           C  
ATOM   1262  N   LYS D   2       3.550  -4.843 -24.381  1.00 87.13           N  
ATOM   1263  CA  LYS D   2       2.213  -4.565 -23.864  1.00 87.13           C  
ATOM   1264  C   LYS D   2       1.769  -5.640 -22.877  1.00 87.13           C  
ATOM   1265  O   LYS D   2       1.174  -5.333 -21.842  1.00 87.13           O  
ATOM   1266  CB  LYS D   2       1.206  -4.457 -25.011  1.00 87.13           C  
ATOM   1267  CG  LYS D   2       1.263  -3.136 -25.763  1.00 87.13           C  
ATOM   1268  CD  LYS D   2       0.156  -3.038 -26.805  1.00 87.13           C  
ATOM   1269  CE  LYS D   2       0.259  -1.751 -27.612  1.00 87.13           C  
ATOM   1270  NZ  LYS D   2      -0.823  -1.651 -28.636  1.00 87.13           N1+
ATOM   1271  N   GLU D   3       2.126  -6.861 -23.200  1.00 91.25           N  
ATOM   1272  CA  GLU D   3       1.759  -7.966 -22.319  1.00 91.25           C  
ATOM   1273  C   GLU D   3       2.498  -7.879 -20.988  1.00 91.25           C  
ATOM   1274  O   GLU D   3       1.925  -8.164 -19.934  1.00 91.25           O  
ATOM   1275  CB  GLU D   3       2.046  -9.310 -22.995  1.00 91.25           C  
ATOM   1276  CG  GLU D   3       1.072  -9.659 -24.110  1.00 91.25           C  
ATOM   1277  CD  GLU D   3      -0.377  -9.704 -23.648  1.00 91.25           C  
ATOM   1278  OE1 GLU D   3      -1.270  -9.271 -24.411  1.00 91.25           O  
ATOM   1279  OE2 GLU D   3      -0.619 -10.174 -22.515  1.00 91.25           O1-
ATOM   1280  N   GLU D   4       3.732  -7.528 -21.091  1.00 91.54           N  
ATOM   1281  CA  GLU D   4       4.522  -7.392 -19.871  1.00 91.54           C  
ATOM   1282  C   GLU D   4       4.002  -6.252 -19.001  1.00 91.54           C  
ATOM   1283  O   GLU D   4       3.984  -6.360 -17.773  1.00 91.54           O  
ATOM   1284  CB  GLU D   4       5.998  -7.167 -20.207  1.00 91.54           C  
ATOM   1285  CG  GLU D   4       6.674  -8.372 -20.844  1.00 91.54           C  
ATOM   1286  CD  GLU D   4       6.656  -9.608 -19.958  1.00 91.54           C  
ATOM   1287  OE1 GLU D   4       6.655 -10.739 -20.494  1.00 91.54           O  
ATOM   1288  OE2 GLU D   4       6.642  -9.443 -18.718  1.00 91.54           O1-
ATOM   1289  N   ILE D   5       3.513  -5.190 -19.571  1.00 90.48           N  
ATOM   1290  CA  ILE D   5       2.967  -4.051 -18.843  1.00 90.48           C  
ATOM   1291  C   ILE D   5       1.676  -4.459 -18.138  1.00 90.48           C  
ATOM   1292  O   ILE D   5       1.440  -4.079 -16.988  1.00 90.48           O  
ATOM   1293  CB  ILE D   5       2.709  -2.852 -19.782  1.00 90.48           C  
ATOM   1294  CG1 ILE D   5       4.036  -2.264 -20.275  1.00 90.48           C  
ATOM   1295  CG2 ILE D   5       1.867  -1.784 -19.075  1.00 90.48           C  
ATOM   1296  CD1 ILE D   5       3.877  -1.131 -21.279  1.00 90.48           C  
ATOM   1297  N   ARG D   6       0.936  -5.282 -18.770  1.00 91.25           N  
ATOM   1298  CA  ARG D   6      -0.301  -5.777 -18.174  1.00 91.25           C  
ATOM   1299  C   ARG D   6      -0.012  -6.665 -16.969  1.00 91.25           C  
ATOM   1300  O   ARG D   6      -0.696  -6.577 -15.948  1.00 91.25           O  
ATOM   1301  CB  ARG D   6      -1.124  -6.549 -19.209  1.00 91.25           C  
ATOM   1302  CG  ARG D   6      -2.558  -6.819 -18.778  1.00 91.25           C  
ATOM   1303  CD  ARG D   6      -3.344  -7.547 -19.859  1.00 91.25           C  
ATOM   1304  NE  ARG D   6      -4.626  -8.031 -19.359  1.00 91.25           N  
ATOM   1305  CZ  ARG D   6      -5.738  -8.119 -20.084  1.00 91.25           C  
ATOM   1306  NH1 ARG D   6      -5.746  -7.756 -21.361  1.00 91.25           N1+
ATOM   1307  NH2 ARG D   6      -6.851  -8.574 -19.528  1.00 91.25           N  
ATOM   1308  N   LYS D   7       0.996  -7.546 -17.163  1.00 92.84           N  
ATOM   1309  CA  LYS D   7       1.395  -8.409 -16.054  1.00 92.84           C  
ATOM   1310  C   LYS D   7       1.880  -7.586 -14.864  1.00 92.84           C  
ATOM   1311  O   LYS D   7       1.558  -7.896 -13.716  1.00 92.84           O  
ATOM   1312  CB  LYS D   7       2.488  -9.382 -16.498  1.00 92.84           C  
ATOM   1313  CG  LYS D   7       1.987 -10.511 -17.389  1.00 92.84           C  
ATOM   1314  CD  LYS D   7       3.117 -11.450 -17.789  1.00 92.84           C  
ATOM   1315  CE  LYS D   7       2.644 -12.503 -18.782  1.00 92.84           C  
ATOM   1316  NZ  LYS D   7       3.768 -13.371 -19.247  1.00 92.84           N1+
ATOM   1317  N   LEU D   8       2.602  -6.479 -15.148  1.00 92.42           N  
ATOM   1318  CA  LEU D   8       3.109  -5.590 -14.110  1.00 92.42           C  
ATOM   1319  C   LEU D   8       1.963  -4.912 -13.367  1.00 92.42           C  
ATOM   1320  O   LEU D   8       1.968  -4.847 -12.136  1.00 92.42           O  
ATOM   1321  CB  LEU D   8       4.037  -4.533 -14.715  1.00 92.42           C  
ATOM   1322  CG  LEU D   8       4.629  -3.512 -13.742  1.00 92.42           C  
ATOM   1323  CD1 LEU D   8       5.381  -4.222 -12.621  1.00 92.42           C  
ATOM   1324  CD2 LEU D   8       5.547  -2.541 -14.477  1.00 92.42           C  
ATOM   1325  N   LEU D   9       0.965  -4.498 -14.099  1.00 93.00           N  
ATOM   1326  CA  LEU D   9      -0.188  -3.834 -13.499  1.00 93.00           C  
ATOM   1327  C   LEU D   9      -0.943  -4.784 -12.576  1.00 93.00           C  
ATOM   1328  O   LEU D   9      -1.349  -4.398 -11.478  1.00 93.00           O  
ATOM   1329  CB  LEU D   9      -1.127  -3.304 -14.585  1.00 93.00           C  
ATOM   1330  CG  LEU D   9      -2.320  -2.477 -14.106  1.00 93.00           C  
ATOM   1331  CD1 LEU D   9      -1.841  -1.222 -13.387  1.00 93.00           C  
ATOM   1332  CD2 LEU D   9      -3.227  -2.116 -15.278  1.00 93.00           C  
ATOM   1333  N   LYS D  10      -1.065  -6.020 -12.989  1.00 93.31           N  
ATOM   1334  CA  LYS D  10      -1.754  -7.018 -12.175  1.00 93.31           C  
ATOM   1335  C   LYS D  10      -1.007  -7.274 -10.869  1.00 93.31           C  
ATOM   1336  O   LYS D  10      -1.622  -7.386  -9.807  1.00 93.31           O  
ATOM   1337  CB  LYS D  10      -1.917  -8.325 -12.951  1.00 93.31           C  
ATOM   1338  CG  LYS D  10      -3.015  -8.288 -14.003  1.00 93.31           C  
ATOM   1339  CD  LYS D  10      -3.168  -9.633 -14.701  1.00 93.31           C  
ATOM   1340  CE  LYS D  10      -4.207  -9.574 -15.812  1.00 93.31           C  
ATOM   1341  NZ  LYS D  10      -4.303 -10.868 -16.551  1.00 93.31           N1+
ATOM   1342  N   LEU D  11       0.271  -7.342 -10.921  1.00 94.55           N  
ATOM   1343  CA  LEU D  11       1.085  -7.580  -9.734  1.00 94.55           C  
ATOM   1344  C   LEU D  11       1.027  -6.386  -8.787  1.00 94.55           C  
ATOM   1345  O   LEU D  11       0.999  -6.558  -7.566  1.00 94.55           O  
ATOM   1346  CB  LEU D  11       2.537  -7.865 -10.128  1.00 94.55           C  
ATOM   1347  CG  LEU D  11       2.812  -9.231 -10.757  1.00 94.55           C  
ATOM   1348  CD1 LEU D  11       4.222  -9.272 -11.338  1.00 94.55           C  
ATOM   1349  CD2 LEU D  11       2.619 -10.342  -9.730  1.00 94.55           C  
ATOM   1350  N   LEU D  12       0.894  -5.147  -9.287  1.00 94.24           N  
ATOM   1351  CA  LEU D  12       0.790  -3.954  -8.455  1.00 94.24           C  
ATOM   1352  C   LEU D  12      -0.545  -3.919  -7.720  1.00 94.24           C  
ATOM   1353  O   LEU D  12      -0.617  -3.472  -6.573  1.00 94.24           O  
ATOM   1354  CB  LEU D  12       0.950  -2.692  -9.307  1.00 94.24           C  
ATOM   1355  CG  LEU D  12       2.366  -2.379  -9.795  1.00 94.24           C  
ATOM   1356  CD1 LEU D  12       2.336  -1.248 -10.817  1.00 94.24           C  
ATOM   1357  CD2 LEU D  12       3.269  -2.021  -8.620  1.00 94.24           C  
ATOM   1358  N   LEU D  13      -1.509  -4.432  -8.397  1.00 93.83           N  
ATOM   1359  CA  LEU D  13      -2.814  -4.524  -7.750  1.00 93.83           C  
ATOM   1360  C   LEU D  13      -2.781  -5.528  -6.601  1.00 93.83           C  
ATOM   1361  O   LEU D  13      -3.377  -5.291  -5.548  1.00 93.83           O  
ATOM   1362  CB  LEU D  13      -3.887  -4.929  -8.764  1.00 93.83           C  
ATOM   1363  CG  LEU D  13      -4.266  -3.877  -9.807  1.00 93.83           C  
ATOM   1364  CD1 LEU D  13      -5.205  -4.476 -10.849  1.00 93.83           C  
ATOM   1365  CD2 LEU D  13      -4.905  -2.665  -9.137  1.00 93.83           C  
ATOM   1366  N   ARG D  14      -2.103  -6.679  -6.759  1.00 94.60           N  
ATOM   1367  CA  ARG D  14      -1.966  -7.679  -5.704  1.00 94.60           C  
ATOM   1368  C   ARG D  14      -1.162  -7.129  -4.531  1.00 94.60           C  
ATOM   1369  O   ARG D  14      -1.480  -7.403  -3.372  1.00 94.60           O  
ATOM   1370  CB  ARG D  14      -1.300  -8.946  -6.247  1.00 94.60           C  
ATOM   1371  CG  ARG D  14      -2.197  -9.770  -7.157  1.00 94.60           C  
ATOM   1372  CD  ARG D  14      -1.471 -10.990  -7.708  1.00 94.60           C  
ATOM   1373  NE  ARG D  14      -2.346 -11.801  -8.551  1.00 94.60           N  
ATOM   1374  CZ  ARG D  14      -1.976 -12.917  -9.174  1.00 94.60           C  
ATOM   1375  NH1 ARG D  14      -0.735 -13.378  -9.060  1.00 94.60           N1+
ATOM   1376  NH2 ARG D  14      -2.852 -13.577  -9.916  1.00 94.60           N  
ATOM   1377  N   LEU D  15      -0.100  -6.309  -4.828  1.00 94.77           N  
ATOM   1378  CA  LEU D  15       0.704  -5.679  -3.786  1.00 94.77           C  
ATOM   1379  C   LEU D  15      -0.143  -4.728  -2.947  1.00 94.77           C  
ATOM   1380  O   LEU D  15      -0.016  -4.695  -1.722  1.00 94.77           O  
ATOM   1381  CB  LEU D  15       1.883  -4.922  -4.402  1.00 94.77           C  
ATOM   1382  CG  LEU D  15       2.821  -4.216  -3.423  1.00 94.77           C  
ATOM   1383  CD1 LEU D  15       3.349  -5.204  -2.387  1.00 94.77           C  
ATOM   1384  CD2 LEU D  15       3.974  -3.551  -4.170  1.00 94.77           C  
ATOM   1385  N   ASN D  16      -1.070  -3.978  -3.608  1.00 93.55           N  
ATOM   1386  CA  ASN D  16      -1.959  -3.067  -2.895  1.00 93.55           C  
ATOM   1387  C   ASN D  16      -2.884  -3.817  -1.942  1.00 93.55           C  
ATOM   1388  O   ASN D  16      -3.164  -3.342  -0.839  1.00 93.55           O  
ATOM   1389  CB  ASN D  16      -2.777  -2.233  -3.884  1.00 93.55           C  
ATOM   1390  CG  ASN D  16      -3.613  -1.169  -3.200  1.00 93.55           C  
ATOM   1391  ND2 ASN D  16      -4.931  -1.286  -3.312  1.00 93.55           N  
ATOM   1392  OD1 ASN D  16      -3.078  -0.248  -2.576  1.00 93.55           O  
ATOM   1393  N   GLU D  17      -3.329  -4.984  -2.360  1.00 94.38           N  
ATOM   1394  CA  GLU D  17      -4.177  -5.803  -1.499  1.00 94.38           C  
ATOM   1395  C   GLU D  17      -3.425  -6.257  -0.252  1.00 94.38           C  
ATOM   1396  O   GLU D  17      -3.976  -6.248   0.850  1.00 94.38           O  
ATOM   1397  CB  GLU D  17      -4.707  -7.018  -2.266  1.00 94.38           C  
ATOM   1398  CG  GLU D  17      -5.785  -6.681  -3.285  1.00 94.38           C  
ATOM   1399  CD  GLU D  17      -6.246  -7.884  -4.093  1.00 94.38           C  
ATOM   1400  OE1 GLU D  17      -7.153  -7.734  -4.941  1.00 94.38           O  
ATOM   1401  OE2 GLU D  17      -5.694  -8.986  -3.875  1.00 94.38           O1-
ATOM   1402  N   LEU D  18      -2.220  -6.608  -0.403  1.00 94.00           N  
ATOM   1403  CA  LEU D  18      -1.405  -7.025   0.732  1.00 94.00           C  
ATOM   1404  C   LEU D  18      -1.179  -5.864   1.694  1.00 94.00           C  
ATOM   1405  O   LEU D  18      -1.191  -6.050   2.913  1.00 94.00           O  
ATOM   1406  CB  LEU D  18      -0.059  -7.576   0.253  1.00 94.00           C  
ATOM   1407  CG  LEU D  18      -0.092  -8.941  -0.435  1.00 94.00           C  
ATOM   1408  CD1 LEU D  18       1.316  -9.364  -0.842  1.00 94.00           C  
ATOM   1409  CD2 LEU D  18      -0.728  -9.986   0.477  1.00 94.00           C  
ATOM   1410  N   LEU D  19      -0.988  -4.616   1.199  1.00 94.13           N  
ATOM   1411  CA  LEU D  19      -0.818  -3.423   2.021  1.00 94.13           C  
ATOM   1412  C   LEU D  19      -2.043  -3.187   2.897  1.00 94.13           C  
ATOM   1413  O   LEU D  19      -1.912  -2.876   4.083  1.00 94.13           O  
ATOM   1414  CB  LEU D  19      -0.562  -2.198   1.139  1.00 94.13           C  
ATOM   1415  CG  LEU D  19       0.865  -2.022   0.618  1.00 94.13           C  
ATOM   1416  CD1 LEU D  19       0.892  -1.021  -0.532  1.00 94.13           C  
ATOM   1417  CD2 LEU D  19       1.795  -1.577   1.743  1.00 94.13           C  
ATOM   1418  N   LEU D  20      -3.183  -3.383   2.262  1.00 93.87           N  
ATOM   1419  CA  LEU D  20      -4.428  -3.189   2.997  1.00 93.87           C  
ATOM   1420  C   LEU D  20      -4.563  -4.214   4.117  1.00 93.87           C  
ATOM   1421  O   LEU D  20      -4.967  -3.873   5.231  1.00 93.87           O  
ATOM   1422  CB  LEU D  20      -5.629  -3.286   2.053  1.00 93.87           C  
ATOM   1423  CG  LEU D  20      -6.999  -2.996   2.667  1.00 93.87           C  
ATOM   1424  CD1 LEU D  20      -7.062  -1.558   3.169  1.00 93.87           C  
ATOM   1425  CD2 LEU D  20      -8.107  -3.262   1.653  1.00 93.87           C  
ATOM   1426  N   LYS D  21      -4.186  -5.492   3.891  1.00 92.99           N  
ATOM   1427  CA  LYS D  21      -4.264  -6.549   4.896  1.00 92.99           C  
ATOM   1428  C   LYS D  21      -3.313  -6.274   6.058  1.00 92.99           C  
ATOM   1429  O   LYS D  21      -3.668  -6.484   7.220  1.00 92.99           O  
ATOM   1430  CB  LYS D  21      -3.949  -7.909   4.271  1.00 92.99           C  
ATOM   1431  CG  LYS D  21      -5.052  -8.446   3.369  1.00 92.99           C  
ATOM   1432  CD  LYS D  21      -4.668  -9.786   2.756  1.00 92.99           C  
ATOM   1433  CE  LYS D  21      -5.754 -10.306   1.824  1.00 92.99           C  
ATOM   1434  NZ  LYS D  21      -5.335 -11.562   1.132  1.00 92.99           N1+
ATOM   1435  N   LEU D  22      -2.112  -5.814   5.697  1.00 93.55           N  
ATOM   1436  CA  LEU D  22      -1.142  -5.485   6.735  1.00 93.55           C  
ATOM   1437  C   LEU D  22      -1.643  -4.334   7.603  1.00 93.55           C  
ATOM   1438  O   LEU D  22      -1.492  -4.362   8.826  1.00 93.55           O  
ATOM   1439  CB  LEU D  22       0.208  -5.118   6.113  1.00 93.55           C  
ATOM   1440  CG  LEU D  22       1.349  -4.828   7.089  1.00 93.55           C  
ATOM   1441  CD1 LEU D  22       1.576  -6.022   8.011  1.00 93.55           C  
ATOM   1442  CD2 LEU D  22       2.627  -4.481   6.331  1.00 93.55           C  
ATOM   1443  N   HIS D  23      -2.288  -3.324   6.950  1.00 93.04           N  
ATOM   1444  CA  HIS D  23      -2.834  -2.179   7.669  1.00 93.04           C  
ATOM   1445  C   HIS D  23      -3.934  -2.608   8.633  1.00 93.04           C  
ATOM   1446  O   HIS D  23      -3.986  -2.136   9.772  1.00 93.04           O  
ATOM   1447  CB  HIS D  23      -3.373  -1.138   6.686  1.00 93.04           C  
ATOM   1448  CG  HIS D  23      -3.619   0.201   7.305  1.00 93.04           C  
ATOM   1449  CD2 HIS D  23      -4.754   0.767   7.781  1.00 93.04           C  
ATOM   1450  ND1 HIS D  23      -2.618   1.131   7.489  1.00 93.04           N  
ATOM   1451  CE1 HIS D  23      -3.128   2.212   8.053  1.00 93.04           C  
ATOM   1452  NE2 HIS D  23      -4.422   2.018   8.240  1.00 93.04           N  
ATOM   1453  N   GLU D  24      -4.724  -3.509   8.235  1.00 92.25           N  
ATOM   1454  CA  GLU D  24      -5.798  -4.020   9.081  1.00 92.25           C  
ATOM   1455  C   GLU D  24      -5.240  -4.750  10.299  1.00 92.25           C  
ATOM   1456  O   GLU D  24      -5.756  -4.601  11.409  1.00 92.25           O  
ATOM   1457  CB  GLU D  24      -6.714  -4.950   8.283  1.00 92.25           C  
ATOM   1458  CG  GLU D  24      -7.621  -4.226   7.299  1.00 92.25           C  
ATOM   1459  CD  GLU D  24      -8.419  -5.169   6.413  1.00 92.25           C  
ATOM   1460  OE1 GLU D  24      -9.220  -4.686   5.580  1.00 92.25           O  
ATOM   1461  OE2 GLU D  24      -8.244  -6.399   6.553  1.00 92.25           O1-
ATOM   1462  N   LEU D  25      -4.249  -5.517  10.040  1.00 91.19           N  
ATOM   1463  CA  LEU D  25      -3.605  -6.228  11.138  1.00 91.19           C  
ATOM   1464  C   LEU D  25      -3.042  -5.250  12.163  1.00 91.19           C  
ATOM   1465  O   LEU D  25      -3.179  -5.460  13.370  1.00 91.19           O  
ATOM   1466  CB  LEU D  25      -2.488  -7.131  10.609  1.00 91.19           C  
ATOM   1467  CG  LEU D  25      -1.817  -8.051  11.631  1.00 91.19           C  
ATOM   1468  CD1 LEU D  25      -2.844  -8.995  12.247  1.00 91.19           C  
ATOM   1469  CD2 LEU D  25      -0.682  -8.836  10.982  1.00 91.19           C  
ATOM   1470  N   LEU D  26      -2.409  -4.156  11.731  1.00 89.78           N  
ATOM   1471  CA  LEU D  26      -1.861  -3.124  12.604  1.00 89.78           C  
ATOM   1472  C   LEU D  26      -2.959  -2.492  13.455  1.00 89.78           C  
ATOM   1473  O   LEU D  26      -2.797  -2.333  14.667  1.00 89.78           O  
ATOM   1474  CB  LEU D  26      -1.153  -2.046  11.781  1.00 89.78           C  
ATOM   1475  CG  LEU D  26       0.296  -2.337  11.386  1.00 89.78           C  
ATOM   1476  CD1 LEU D  26       0.762  -1.353  10.318  1.00 89.78           C  
ATOM   1477  CD2 LEU D  26       1.205  -2.277  12.608  1.00 89.78           C  
ATOM   1478  N   LEU D  27      -4.121  -2.171  12.895  1.00 89.76           N  
ATOM   1479  CA  LEU D  27      -5.229  -1.539  13.604  1.00 89.76           C  
ATOM   1480  C   LEU D  27      -5.819  -2.484  14.646  1.00 89.76           C  
ATOM   1481  O   LEU D  27      -6.155  -2.063  15.753  1.00 89.76           O  
ATOM   1482  CB  LEU D  27      -6.317  -1.103  12.620  1.00 89.76           C  
ATOM   1483  CG  LEU D  27      -6.047   0.183  11.836  1.00 89.76           C  
ATOM   1484  CD1 LEU D  27      -7.110   0.382  10.761  1.00 89.76           C  
ATOM   1485  CD2 LEU D  27      -5.998   1.382  12.776  1.00 89.76           C  
ATOM   1486  N   ARG D  28      -5.811  -3.735  14.214  1.00 87.83           N  
ATOM   1487  CA  ARG D  28      -6.354  -4.728  15.136  1.00 87.83           C  
ATOM   1488  C   ARG D  28      -5.458  -4.888  16.360  1.00 87.83           C  
ATOM   1489  O   ARG D  28      -5.949  -5.034  17.481  1.00 87.83           O  
ATOM   1490  CB  ARG D  28      -6.527  -6.076  14.434  1.00 87.83           C  
ATOM   1491  CG  ARG D  28      -7.726  -6.133  13.500  1.00 87.83           C  
ATOM   1492  CD  ARG D  28      -7.883  -7.511  12.869  1.00 87.83           C  
ATOM   1493  NE  ARG D  28      -8.988  -7.544  11.915  1.00 87.83           N  
ATOM   1494  CZ  ARG D  28      -9.406  -8.633  11.277  1.00 87.83           C  
ATOM   1495  NH1 ARG D  28      -8.817  -9.806  11.479  1.00 87.83           N1+
ATOM   1496  NH2 ARG D  28     -10.421  -8.550  10.430  1.00 87.83           N  
ATOM   1497  N   LEU D  29      -4.170  -4.828  16.247  1.00 86.93           N  
ATOM   1498  CA  LEU D  29      -3.224  -4.961  17.349  1.00 86.93           C  
ATOM   1499  C   LEU D  29      -3.329  -3.774  18.301  1.00 86.93           C  
ATOM   1500  O   LEU D  29      -3.211  -3.937  19.518  1.00 86.93           O  
ATOM   1501  CB  LEU D  29      -1.793  -5.077  16.816  1.00 86.93           C  
ATOM   1502  CG  LEU D  29      -1.389  -6.440  16.252  1.00 86.93           C  
ATOM   1503  CD1 LEU D  29      -0.051  -6.337  15.528  1.00 86.93           C  
ATOM   1504  CD2 LEU D  29      -1.322  -7.481  17.363  1.00 86.93           C  
ATOM   1505  N   LEU D  30      -3.656  -2.584  17.757  1.00 84.08           N  
ATOM   1506  CA  LEU D  30      -3.707  -1.363  18.553  1.00 84.08           C  
ATOM   1507  C   LEU D  30      -5.022  -1.266  19.318  1.00 84.08           C  
ATOM   1508  O   LEU D  30      -5.059  -0.746  20.436  1.00 84.08           O  
ATOM   1509  CB  LEU D  30      -3.531  -0.131  17.659  1.00 84.08           C  
ATOM   1510  CG  LEU D  30      -2.105   0.170  17.195  1.00 84.08           C  
ATOM   1511  CD1 LEU D  30      -2.113   1.274  16.143  1.00 84.08           C  
ATOM   1512  CD2 LEU D  30      -1.227   0.560  18.379  1.00 84.08           C  
ATOM   1513  N   THR D  31      -6.147  -1.756  18.775  1.00 81.78           N  
ATOM   1514  CA  THR D  31      -7.464  -1.549  19.367  1.00 81.78           C  
ATOM   1515  C   THR D  31      -7.891  -2.769  20.178  1.00 81.78           C  
ATOM   1516  O   THR D  31      -8.881  -2.720  20.912  1.00 81.78           O  
ATOM   1517  CB  THR D  31      -8.522  -1.253  18.287  1.00 81.78           C  
ATOM   1518  CG2 THR D  31      -8.194   0.032  17.534  1.00 81.78           C  
ATOM   1519  OG1 THR D  31      -8.563  -2.342  17.356  1.00 81.78           O  
ATOM   1520  N   ASN D  32      -7.176  -3.643  20.306  1.00 69.47           N  
ATOM   1521  CA  ASN D  32      -7.543  -4.856  21.030  1.00 69.47           C  
ATOM   1522  C   ASN D  32      -8.964  -5.299  20.696  1.00 69.47           C  
ATOM   1523  O   ASN D  32      -9.675  -5.818  21.560  1.00 69.47           O  
ATOM   1524  CB  ASN D  32      -7.391  -4.648  22.538  1.00 69.47           C  
ATOM   1525  CG  ASN D  32      -5.948  -4.735  22.997  1.00 69.47           C  
ATOM   1526  ND2 ASN D  32      -5.655  -4.135  24.145  1.00 69.47           N  
ATOM   1527  OD1 ASN D  32      -5.105  -5.335  22.326  1.00 69.47           O  
ATOM   1528  N   GLN D  33      -9.158  -4.923  19.818  1.00 59.69           N  
ATOM   1529  CA  GLN D  33     -10.550  -5.192  19.472  1.00 59.69           C  
ATOM   1530  C   GLN D  33     -10.690  -6.537  18.764  1.00 59.69           C  
ATOM   1531  O   GLN D  33      -9.857  -6.894  17.928  1.00 59.69           O  
ATOM   1532  CB  GLN D  33     -11.112  -4.074  18.594  1.00 59.69           C  
ATOM   1533  CG  GLN D  33     -11.362  -2.771  19.341  1.00 59.69           C  
ATOM   1534  CD  GLN D  33     -12.277  -1.827  18.585  1.00 59.69           C  
ATOM   1535  NE2 GLN D  33     -12.763  -0.797  19.269  1.00 59.69           N  
ATOM   1536  OE1 GLN D  33     -12.545  -2.021  17.395  1.00 59.69           O  
ATOM   1537  N   GLY D  34     -11.234  -6.977  19.180  1.00 56.80           N  
ATOM   1538  CA  GLY D  34     -12.199  -7.897  18.598  1.00 56.80           C  
ATOM   1539  C   GLY D  34     -11.618  -9.270  18.316  1.00 56.80           C  
ATOM   1540  O   GLY D  34     -12.358 -10.219  18.046  1.00 56.80           O  
ATOM   1541  N   ASP D  35     -11.095  -9.215  18.525  1.00 59.48           N  
ATOM   1542  CA  ASP D  35     -11.074 -10.586  18.025  1.00 59.48           C  
ATOM   1543  C   ASP D  35     -10.372 -11.518  19.011  1.00 59.48           C  
ATOM   1544  O   ASP D  35      -9.439 -11.108  19.704  1.00 59.48           O  
ATOM   1545  CB  ASP D  35     -10.386 -10.650  16.660  1.00 59.48           C  
ATOM   1546  CG  ASP D  35     -11.257 -10.124  15.533  1.00 59.48           C  
ATOM   1547  OD1 ASP D  35     -10.730  -9.850  14.433  1.00 59.48           O  
ATOM   1548  OD2 ASP D  35     -12.480  -9.981  15.746  1.00 59.48           O1-
ATOM   1549  N   HIS D  36     -10.562 -11.656  19.239  1.00 64.98           N  
ATOM   1550  CA  HIS D  36     -10.218 -12.841  20.017  1.00 64.98           C  
ATOM   1551  C   HIS D  36      -9.062 -13.604  19.377  1.00 64.98           C  
ATOM   1552  O   HIS D  36      -8.922 -14.812  19.580  1.00 64.98           O  
ATOM   1553  CB  HIS D  36     -11.434 -13.758  20.162  1.00 64.98           C  
ATOM   1554  CG  HIS D  36     -12.555 -13.148  20.943  1.00 64.98           C  
ATOM   1555  CD2 HIS D  36     -13.798 -12.769  20.565  1.00 64.98           C  
ATOM   1556  ND1 HIS D  36     -12.456 -12.860  22.287  1.00 64.98           N  
ATOM   1557  CE1 HIS D  36     -13.594 -12.330  22.703  1.00 64.98           C  
ATOM   1558  NE2 HIS D  36     -14.425 -12.264  21.677  1.00 64.98           N  
ATOM   1559  N   GLU D  37      -8.486 -12.990  18.711  1.00 81.05           N  
ATOM   1560  CA  GLU D  37      -7.358 -13.719  18.141  1.00 81.05           C  
ATOM   1561  C   GLU D  37      -6.191 -13.784  19.121  1.00 81.05           C  
ATOM   1562  O   GLU D  37      -5.898 -12.806  19.812  1.00 81.05           O  
ATOM   1563  CB  GLU D  37      -6.907 -13.073  16.829  1.00 81.05           C  
ATOM   1564  CG  GLU D  37      -7.780 -13.432  15.635  1.00 81.05           C  
ATOM   1565  CD  GLU D  37      -7.293 -12.821  14.330  1.00 81.05           C  
ATOM   1566  OE1 GLU D  37      -7.714 -13.287  13.248  1.00 81.05           O  
ATOM   1567  OE2 GLU D  37      -6.482 -11.870  14.392  1.00 81.05           O1-
ATOM   1568  N   THR D  38      -5.690 -14.902  19.085  1.00 82.79           N  
ATOM   1569  CA  THR D  38      -4.508 -15.108  19.915  1.00 82.79           C  
ATOM   1570  C   THR D  38      -3.282 -14.458  19.281  1.00 82.79           C  
ATOM   1571  O   THR D  38      -3.256 -14.216  18.073  1.00 82.79           O  
ATOM   1572  CB  THR D  38      -4.238 -16.607  20.142  1.00 82.79           C  
ATOM   1573  CG2 THR D  38      -5.448 -17.295  20.768  1.00 82.79           C  
ATOM   1574  OG1 THR D  38      -3.946 -17.229  18.885  1.00 82.79           O  
ATOM   1575  N   THR D  39      -2.383 -14.052  19.996  1.00 86.37           N  
ATOM   1576  CA  THR D  39      -1.111 -13.507  19.535  1.00 86.37           C  
ATOM   1577  C   THR D  39      -0.486 -14.415  18.479  1.00 86.37           C  
ATOM   1578  O   THR D  39       0.078 -13.932  17.494  1.00 86.37           O  
ATOM   1579  CB  THR D  39      -0.127 -13.319  20.703  1.00 86.37           C  
ATOM   1580  CG2 THR D  39       1.160 -12.649  20.236  1.00 86.37           C  
ATOM   1581  OG1 THR D  39      -0.739 -12.505  21.709  1.00 86.37           O  
ATOM   1582  N   ASP D  40      -0.646 -15.818  18.643  1.00 89.09           N  
ATOM   1583  CA  ASP D  40      -0.084 -16.780  17.701  1.00 89.09           C  
ATOM   1584  C   ASP D  40      -0.752 -16.662  16.332  1.00 89.09           C  
ATOM   1585  O   ASP D  40      -0.084 -16.748  15.300  1.00 89.09           O  
ATOM   1586  CB  ASP D  40      -0.231 -18.205  18.236  1.00 89.09           C  
ATOM   1587  CG  ASP D  40       0.738 -18.518  19.363  1.00 89.09           C  
ATOM   1588  OD1 ASP D  40       0.519 -19.503  20.101  1.00 89.09           O  
ATOM   1589  OD2 ASP D  40       1.728 -17.769  19.518  1.00 89.09           O1-
ATOM   1590  N   GLU D  41      -2.005 -16.344  16.287  1.00 91.24           N  
ATOM   1591  CA  GLU D  41      -2.748 -16.211  15.037  1.00 91.24           C  
ATOM   1592  C   GLU D  41      -2.359 -14.935  14.297  1.00 91.24           C  
ATOM   1593  O   GLU D  41      -2.214 -14.940  13.073  1.00 91.24           O  
ATOM   1594  CB  GLU D  41      -4.255 -16.226  15.304  1.00 91.24           C  
ATOM   1595  CG  GLU D  41      -4.798 -17.594  15.691  1.00 91.24           C  
ATOM   1596  CD  GLU D  41      -6.254 -17.561  16.127  1.00 91.24           C  
ATOM   1597  OE1 GLU D  41      -6.893 -18.635  16.191  1.00 91.24           O  
ATOM   1598  OE2 GLU D  41      -6.759 -16.450  16.406  1.00 91.24           O1-
ATOM   1599  N   VAL D  42      -2.164 -13.993  14.982  1.00 89.99           N  
ATOM   1600  CA  VAL D  42      -1.772 -12.714  14.397  1.00 89.99           C  
ATOM   1601  C   VAL D  42      -0.383 -12.835  13.775  1.00 89.99           C  
ATOM   1602  O   VAL D  42      -0.151 -12.357  12.662  1.00 89.99           O  
ATOM   1603  CB  VAL D  42      -1.789 -11.582  15.447  1.00 89.99           C  
ATOM   1604  CG1 VAL D  42      -1.191 -10.300  14.869  1.00 89.99           C  
ATOM   1605  CG2 VAL D  42      -3.213 -11.334  15.942  1.00 89.99           C  
ATOM   1606  N   VAL D  43       0.510 -13.496  14.548  1.00 91.60           N  
ATOM   1607  CA  VAL D  43       1.875 -13.679  14.065  1.00 91.60           C  
ATOM   1608  C   VAL D  43       1.864 -14.525  12.794  1.00 91.60           C  
ATOM   1609  O   VAL D  43       2.597 -14.238  11.843  1.00 91.60           O  
ATOM   1610  CB  VAL D  43       2.773 -14.336  15.137  1.00 91.60           C  
ATOM   1611  CG1 VAL D  43       4.123 -14.733  14.541  1.00 91.60           C  
ATOM   1612  CG2 VAL D  43       2.965 -13.393  16.323  1.00 91.60           C  
ATOM   1613  N   LYS D  44       0.934 -15.597  12.700  1.00 93.20           N  
ATOM   1614  CA  LYS D  44       0.834 -16.451  11.520  1.00 93.20           C  
ATOM   1615  C   LYS D  44       0.330 -15.664  10.314  1.00 93.20           C  
ATOM   1616  O   LYS D  44       0.851 -15.813   9.207  1.00 93.20           O  
ATOM   1617  CB  LYS D  44      -0.090 -17.640  11.793  1.00 93.20           C  
ATOM   1618  CG  LYS D  44       0.558 -18.754  12.602  1.00 93.20           C  
ATOM   1619  CD  LYS D  44      -0.388 -19.934  12.785  1.00 93.20           C  
ATOM   1620  CE  LYS D  44       0.212 -20.996  13.696  1.00 93.20           C  
ATOM   1621  NZ  LYS D  44      -0.752 -22.105  13.965  1.00 93.20           N1+
ATOM   1622  N   ARG D  45      -0.605 -14.780  10.492  1.00 92.80           N  
ATOM   1623  CA  ARG D  45      -1.136 -13.951   9.415  1.00 92.80           C  
ATOM   1624  C   ARG D  45      -0.082 -12.972   8.906  1.00 92.80           C  
ATOM   1625  O   ARG D  45       0.046 -12.764   7.698  1.00 92.80           O  
ATOM   1626  CB  ARG D  45      -2.376 -13.187   9.887  1.00 92.80           C  
ATOM   1627  CG  ARG D  45      -3.616 -14.055  10.032  1.00 92.80           C  
ATOM   1628  CD  ARG D  45      -4.802 -13.261  10.561  1.00 92.80           C  
ATOM   1629  NE  ARG D  45      -5.346 -12.365   9.544  1.00 92.80           N  
ATOM   1630  CZ  ARG D  45      -6.295 -11.458   9.763  1.00 92.80           C  
ATOM   1631  NH1 ARG D  45      -6.825 -11.309  10.972  1.00 92.80           N1+
ATOM   1632  NH2 ARG D  45      -6.717 -10.694   8.766  1.00 92.80           N  
ATOM   1633  N   TYR D  46       0.593 -12.417   9.884  1.00 92.50           N  
ATOM   1634  CA  TYR D  46       1.669 -11.502   9.522  1.00 92.50           C  
ATOM   1635  C   TYR D  46       2.724 -12.209   8.678  1.00 92.50           C  
ATOM   1636  O   TYR D  46       3.156 -11.686   7.647  1.00 92.50           O  
ATOM   1637  CB  TYR D  46       2.317 -10.908  10.776  1.00 92.50           C  
ATOM   1638  CG  TYR D  46       3.563 -10.104  10.494  1.00 92.50           C  
ATOM   1639  CD1 TYR D  46       4.828 -10.641  10.722  1.00 92.50           C  
ATOM   1640  CD2 TYR D  46       3.478  -8.807   9.999  1.00 92.50           C  
ATOM   1641  CE1 TYR D  46       5.979  -9.903  10.467  1.00 92.50           C  
ATOM   1642  CE2 TYR D  46       4.623  -8.060   9.740  1.00 92.50           C  
ATOM   1643  CZ  TYR D  46       5.866  -8.616   9.975  1.00 92.50           C  
ATOM   1644  OH  TYR D  46       7.002  -7.882   9.719  1.00 92.50           O  
ATOM   1645  N   ASP D  47       3.184 -13.440   9.053  1.00 93.69           N  
ATOM   1646  CA  ASP D  47       4.223 -14.180   8.342  1.00 93.69           C  
ATOM   1647  C   ASP D  47       3.777 -14.527   6.923  1.00 93.69           C  
ATOM   1648  O   ASP D  47       4.573 -14.463   5.984  1.00 93.69           O  
ATOM   1649  CB  ASP D  47       4.591 -15.455   9.103  1.00 93.69           C  
ATOM   1650  CG  ASP D  47       5.431 -15.186  10.340  1.00 93.69           C  
ATOM   1651  OD1 ASP D  47       5.525 -16.070  11.218  1.00 93.69           O  
ATOM   1652  OD2 ASP D  47       6.004 -14.078  10.437  1.00 93.69           O1-
ATOM   1653  N   LYS D  48       2.474 -14.858   6.772  1.00 94.64           N  
ATOM   1654  CA  LYS D  48       1.946 -15.182   5.450  1.00 94.64           C  
ATOM   1655  C   LYS D  48       1.955 -13.958   4.540  1.00 94.64           C  
ATOM   1656  O   LYS D  48       2.337 -14.049   3.371  1.00 94.64           O  
ATOM   1657  CB  LYS D  48       0.527 -15.743   5.561  1.00 94.64           C  
ATOM   1658  CG  LYS D  48      -0.071 -16.181   4.231  1.00 94.64           C  
ATOM   1659  CD  LYS D  48      -1.448 -16.805   4.417  1.00 94.64           C  
ATOM   1660  CE  LYS D  48      -2.063 -17.209   3.084  1.00 94.64           C  
ATOM   1661  NZ  LYS D  48      -3.426 -17.794   3.258  1.00 94.64           N1+
ATOM   1662  N   ILE D  49       1.539 -12.783   5.050  1.00 94.60           N  
ATOM   1663  CA  ILE D  49       1.504 -11.538   4.290  1.00 94.60           C  
ATOM   1664  C   ILE D  49       2.912 -11.179   3.822  1.00 94.60           C  
ATOM   1665  O   ILE D  49       3.114 -10.821   2.659  1.00 94.60           O  
ATOM   1666  CB  ILE D  49       0.906 -10.383   5.124  1.00 94.60           C  
ATOM   1667  CG1 ILE D  49      -0.596 -10.605   5.345  1.00 94.60           C  
ATOM   1668  CG2 ILE D  49       1.166  -9.036   4.446  1.00 94.60           C  
ATOM   1669  CD1 ILE D  49      -1.227  -9.633   6.332  1.00 94.60           C  
ATOM   1670  N   VAL D  50       3.919 -11.311   4.684  1.00 95.41           N  
ATOM   1671  CA  VAL D  50       5.298 -10.946   4.375  1.00 95.41           C  
ATOM   1672  C   VAL D  50       5.860 -11.896   3.319  1.00 95.41           C  
ATOM   1673  O   VAL D  50       6.571 -11.468   2.407  1.00 95.41           O  
ATOM   1674  CB  VAL D  50       6.187 -10.967   5.639  1.00 95.41           C  
ATOM   1675  CG1 VAL D  50       7.661 -10.827   5.264  1.00 95.41           C  
ATOM   1676  CG2 VAL D  50       5.770  -9.859   6.603  1.00 95.41           C  
ATOM   1677  N   LYS D  51       5.535 -13.198   3.380  1.00 95.99           N  
ATOM   1678  CA  LYS D  51       5.983 -14.171   2.389  1.00 95.99           C  
ATOM   1679  C   LYS D  51       5.416 -13.853   1.009  1.00 95.99           C  
ATOM   1680  O   LYS D  51       6.141 -13.879   0.012  1.00 95.99           O  
ATOM   1681  CB  LYS D  51       5.582 -15.587   2.806  1.00 95.99           C  
ATOM   1682  CG  LYS D  51       6.124 -16.678   1.895  1.00 95.99           C  
ATOM   1683  CD  LYS D  51       5.669 -18.061   2.348  1.00 95.99           C  
ATOM   1684  CE  LYS D  51       6.092 -19.139   1.360  1.00 95.99           C  
ATOM   1685  NZ  LYS D  51       5.638 -20.496   1.793  1.00 95.99           N1+
ATOM   1686  N   ASP D  52       4.079 -13.562   0.948  1.00 95.31           N  
ATOM   1687  CA  ASP D  52       3.442 -13.214  -0.319  1.00 95.31           C  
ATOM   1688  C   ASP D  52       4.012 -11.914  -0.881  1.00 95.31           C  
ATOM   1689  O   ASP D  52       4.196 -11.783  -2.093  1.00 95.31           O  
ATOM   1690  CB  ASP D  52       1.928 -13.093  -0.142  1.00 95.31           C  
ATOM   1691  CG  ASP D  52       1.247 -14.433   0.075  1.00 95.31           C  
ATOM   1692  OD1 ASP D  52       0.082 -14.459   0.526  1.00 95.31           O  
ATOM   1693  OD2 ASP D  52       1.883 -15.472  -0.205  1.00 95.31           O1-
ATOM   1694  N   TYR D  53       4.293 -10.941  -0.039  1.00 95.47           N  
ATOM   1695  CA  TYR D  53       4.913  -9.681  -0.430  1.00 95.47           C  
ATOM   1696  C   TYR D  53       6.265  -9.920  -1.091  1.00 95.47           C  
ATOM   1697  O   TYR D  53       6.545  -9.372  -2.160  1.00 95.47           O  
ATOM   1698  CB  TYR D  53       5.082  -8.765   0.787  1.00 95.47           C  
ATOM   1699  CG  TYR D  53       6.025  -7.610   0.552  1.00 95.47           C  
ATOM   1700  CD1 TYR D  53       7.351  -7.673   0.973  1.00 95.47           C  
ATOM   1701  CD2 TYR D  53       5.593  -6.456  -0.092  1.00 95.47           C  
ATOM   1702  CE1 TYR D  53       8.225  -6.611   0.760  1.00 95.47           C  
ATOM   1703  CE2 TYR D  53       6.457  -5.388  -0.310  1.00 95.47           C  
ATOM   1704  CZ  TYR D  53       7.769  -5.475   0.118  1.00 95.47           C  
ATOM   1705  OH  TYR D  53       8.629  -4.421  -0.095  1.00 95.47           O  
ATOM   1706  N   ASP D  54       7.160 -10.749  -0.552  1.00 95.35           N  
ATOM   1707  CA  ASP D  54       8.492 -11.018  -1.085  1.00 95.35           C  
ATOM   1708  C   ASP D  54       8.411 -11.651  -2.471  1.00 95.35           C  
ATOM   1709  O   ASP D  54       9.192 -11.309  -3.363  1.00 95.35           O  
ATOM   1710  CB  ASP D  54       9.277 -11.925  -0.136  1.00 95.35           C  
ATOM   1711  CG  ASP D  54       9.748 -11.209   1.117  1.00 95.35           C  
ATOM   1712  OD1 ASP D  54      10.026 -11.879   2.135  1.00 95.35           O  
ATOM   1713  OD2 ASP D  54       9.840  -9.962   1.086  1.00 95.35           O1-
ATOM   1714  N   LYS D  55       7.441 -12.587  -2.626  1.00 96.05           N  
ATOM   1715  CA  LYS D  55       7.268 -13.251  -3.914  1.00 96.05           C  
ATOM   1716  C   LYS D  55       6.842 -12.258  -4.992  1.00 96.05           C  
ATOM   1717  O   LYS D  55       7.391 -12.259  -6.096  1.00 96.05           O  
ATOM   1718  CB  LYS D  55       6.239 -14.378  -3.804  1.00 96.05           C  
ATOM   1719  CG  LYS D  55       6.048 -15.169  -5.089  1.00 96.05           C  
ATOM   1720  CD  LYS D  55       5.032 -16.290  -4.909  1.00 96.05           C  
ATOM   1721  CE  LYS D  55       4.786 -17.037  -6.213  1.00 96.05           C  
ATOM   1722  NZ  LYS D  55       3.758 -18.109  -6.052  1.00 96.05           N1+
ATOM   1723  N   ILE D  56       5.828 -11.347  -4.663  1.00 95.90           N  
ATOM   1724  CA  ILE D  56       5.293 -10.383  -5.618  1.00 95.90           C  
ATOM   1725  C   ILE D  56       6.379  -9.380  -6.001  1.00 95.90           C  
ATOM   1726  O   ILE D  56       6.530  -9.037  -7.176  1.00 95.90           O  
ATOM   1727  CB  ILE D  56       4.060  -9.648  -5.049  1.00 95.90           C  
ATOM   1728  CG1 ILE D  56       2.858 -10.597  -4.979  1.00 95.90           C  
ATOM   1729  CG2 ILE D  56       3.732  -8.411  -5.891  1.00 95.90           C  
ATOM   1730  CD1 ILE D  56       1.648 -10.012  -4.262  1.00 95.90           C  
ATOM   1731  N   VAL D  57       7.181  -8.927  -5.067  1.00 96.48           N  
ATOM   1732  CA  VAL D  57       8.246  -7.962  -5.317  1.00 96.48           C  
ATOM   1733  C   VAL D  57       9.288  -8.573  -6.251  1.00 96.48           C  
ATOM   1734  O   VAL D  57       9.764  -7.915  -7.178  1.00 96.48           O  
ATOM   1735  CB  VAL D  57       8.914  -7.497  -4.004  1.00 96.48           C  
ATOM   1736  CG1 VAL D  57      10.204  -6.733  -4.295  1.00 96.48           C  
ATOM   1737  CG2 VAL D  57       7.949  -6.635  -3.193  1.00 96.48           C  
ATOM   1738  N   LYS D  58       9.620  -9.866  -6.040  1.00 96.05           N  
ATOM   1739  CA  LYS D  58      10.570 -10.562  -6.902  1.00 96.05           C  
ATOM   1740  C   LYS D  58      10.050 -10.653  -8.334  1.00 96.05           C  
ATOM   1741  O   LYS D  58      10.790 -10.399  -9.287  1.00 96.05           O  
ATOM   1742  CB  LYS D  58      10.861 -11.963  -6.361  1.00 96.05           C  
ATOM   1743  CG  LYS D  58      11.896 -12.736  -7.166  1.00 96.05           C  
ATOM   1744  CD  LYS D  58      12.091 -14.144  -6.620  1.00 96.05           C  
ATOM   1745  CE  LYS D  58      13.005 -14.970  -7.516  1.00 96.05           C  
ATOM   1746  NZ  LYS D  58      13.149 -16.371  -7.018  1.00 96.05           N1+
ATOM   1747  N   ASP D  59       8.755 -11.000  -8.502  1.00 95.42           N  
ATOM   1748  CA  ASP D  59       8.146 -11.130  -9.821  1.00 95.42           C  
ATOM   1749  C   ASP D  59       8.112  -9.787 -10.547  1.00 95.42           C  
ATOM   1750  O   ASP D  59       8.372  -9.718 -11.749  1.00 95.42           O  
ATOM   1751  CB  ASP D  59       6.730 -11.700  -9.705  1.00 95.42           C  
ATOM   1752  CG  ASP D  59       6.713 -13.167  -9.314  1.00 95.42           C  
ATOM   1753  OD1 ASP D  59       5.646 -13.677  -8.909  1.00 95.42           O  
ATOM   1754  OD2 ASP D  59       7.775 -13.818  -9.410  1.00 95.42           O1-
ATOM   1755  N   ILE D  60       7.836  -8.677  -9.842  1.00 95.97           N  
ATOM   1756  CA  ILE D  60       7.771  -7.343 -10.430  1.00 95.97           C  
ATOM   1757  C   ILE D  60       9.163  -6.914 -10.890  1.00 95.97           C  
ATOM   1758  O   ILE D  60       9.325  -6.389 -11.994  1.00 95.97           O  
ATOM   1759  CB  ILE D  60       7.195  -6.314  -9.433  1.00 95.97           C  
ATOM   1760  CG1 ILE D  60       5.698  -6.564  -9.212  1.00 95.97           C  
ATOM   1761  CG2 ILE D  60       7.444  -4.885  -9.927  1.00 95.97           C  
ATOM   1762  CD1 ILE D  60       5.070  -5.667  -8.153  1.00 95.97           C  
ATOM   1763  N   LYS D  61      10.141  -7.201 -10.125  1.00 95.58           N  
ATOM   1764  CA  LYS D  61      11.505  -6.808 -10.469  1.00 95.58           C  
ATOM   1765  C   LYS D  61      11.991  -7.541 -11.715  1.00 95.58           C  
ATOM   1766  O   LYS D  61      12.687  -6.962 -12.551  1.00 95.58           O  
ATOM   1767  CB  LYS D  61      12.452  -7.079  -9.300  1.00 95.58           C  
ATOM   1768  CG  LYS D  61      12.334  -6.075  -8.162  1.00 95.58           C  
ATOM   1769  CD  LYS D  61      13.347  -6.357  -7.059  1.00 95.58           C  
ATOM   1770  CE  LYS D  61      13.273  -5.316  -5.952  1.00 95.58           C  
ATOM   1771  NZ  LYS D  61      14.198  -5.640  -4.824  1.00 95.58           N1+
ATOM   1772  N   GLU D  62      11.600  -8.845 -11.856  1.00 95.58           N  
ATOM   1773  CA  GLU D  62      11.979  -9.622 -13.033  1.00 95.58           C  
ATOM   1774  C   GLU D  62      11.370  -9.034 -14.303  1.00 95.58           C  
ATOM   1775  O   GLU D  62      12.040  -8.941 -15.334  1.00 95.58           O  
ATOM   1776  CB  GLU D  62      11.551 -11.083 -12.873  1.00 95.58           C  
ATOM   1777  CG  GLU D  62      12.420 -11.875 -11.906  1.00 95.58           C  
ATOM   1778  CD  GLU D  62      11.933 -13.300 -11.692  1.00 95.58           C  
ATOM   1779  OE1 GLU D  62      12.563 -14.045 -10.908  1.00 95.58           O  
ATOM   1780  OE2 GLU D  62      10.915 -13.675 -12.315  1.00 95.58           O1-
ATOM   1781  N   ILE D  63      10.047  -8.518 -14.218  1.00 94.04           N  
ATOM   1782  CA  ILE D  63       9.361  -7.933 -15.366  1.00 94.04           C  
ATOM   1783  C   ILE D  63      10.002  -6.593 -15.722  1.00 94.04           C  
ATOM   1784  O   ILE D  63      10.218  -6.294 -16.898  1.00 94.04           O  
ATOM   1785  CB  ILE D  63       7.852  -7.748 -15.088  1.00 94.04           C  
ATOM   1786  CG1 ILE D  63       7.161  -9.110 -14.965  1.00 94.04           C  
ATOM   1787  CG2 ILE D  63       7.201  -6.901 -16.186  1.00 94.04           C  
ATOM   1788  CD1 ILE D  63       5.697  -9.028 -14.556  1.00 94.04           C  
ATOM   1789  N   ILE D  64      10.382  -5.805 -14.737  1.00 94.61           N  
ATOM   1790  CA  ILE D  64      10.992  -4.498 -14.962  1.00 94.61           C  
ATOM   1791  C   ILE D  64      12.354  -4.672 -15.631  1.00 94.61           C  
ATOM   1792  O   ILE D  64      12.697  -3.934 -16.557  1.00 94.61           O  
ATOM   1793  CB  ILE D  64      11.140  -3.709 -13.642  1.00 94.61           C  
ATOM   1794  CG1 ILE D  64       9.766  -3.260 -13.132  1.00 94.61           C  
ATOM   1795  CG2 ILE D  64      12.072  -2.509 -13.832  1.00 94.61           C  
ATOM   1796  CD1 ILE D  64       9.801  -2.594 -11.763  1.00 94.61           C  
ATOM   1797  N   ASP D  65      13.142  -5.729 -15.227  1.00 93.77           N  
ATOM   1798  CA  ASP D  65      14.450  -6.001 -15.814  1.00 93.77           C  
ATOM   1799  C   ASP D  65      14.325  -6.361 -17.293  1.00 93.77           C  
ATOM   1800  O   ASP D  65      15.154  -5.954 -18.109  1.00 93.77           O  
ATOM   1801  CB  ASP D  65      15.155  -7.128 -15.057  1.00 93.77           C  
ATOM   1802  CG  ASP D  65      15.699  -6.688 -13.708  1.00 93.77           C  
ATOM   1803  OD1 ASP D  65      16.058  -7.555 -12.883  1.00 93.77           O  
ATOM   1804  OD2 ASP D  65      15.767  -5.463 -13.470  1.00 93.77           O1-
ATOM   1805  N   LYS D  66      13.195  -7.010 -17.634  1.00 92.24           N  
ATOM   1806  CA  LYS D  66      12.949  -7.416 -19.015  1.00 92.24           C  
ATOM   1807  C   LYS D  66      12.571  -6.219 -19.883  1.00 92.24           C  
ATOM   1808  O   LYS D  66      12.942  -6.154 -21.056  1.00 92.24           O  
ATOM   1809  CB  LYS D  66      11.847  -8.476 -19.076  1.00 92.24           C  
ATOM   1810  CG  LYS D  66      12.277  -9.846 -18.569  1.00 92.24           C  
ATOM   1811  CD  LYS D  66      11.138 -10.854 -18.652  1.00 92.24           C  
ATOM   1812  CE  LYS D  66      11.537 -12.198 -18.056  1.00 92.24           C  
ATOM   1813  NZ  LYS D  66      10.392 -13.156 -18.036  1.00 92.24           N1+
ATOM   1814  N   LEU D  67      11.832  -5.236 -19.373  1.00 89.50           N  
ATOM   1815  CA  LEU D  67      11.300  -4.105 -20.125  1.00 89.50           C  
ATOM   1816  C   LEU D  67      12.368  -3.036 -20.331  1.00 89.50           C  
ATOM   1817  O   LEU D  67      12.318  -2.281 -21.303  1.00 89.50           O  
ATOM   1818  CB  LEU D  67      10.092  -3.502 -19.401  1.00 89.50           C  
ATOM   1819  CG  LEU D  67       8.814  -4.341 -19.399  1.00 89.50           C  
ATOM   1820  CD1 LEU D  67       7.794  -3.753 -18.430  1.00 89.50           C  
ATOM   1821  CD2 LEU D  67       8.232  -4.433 -20.806  1.00 89.50           C  
ATOM   1822  N   LEU D  68      13.412  -3.007 -19.487  1.00 88.56           N  
ATOM   1823  CA  LEU D  68      14.457  -1.997 -19.614  1.00 88.56           C  
ATOM   1824  C   LEU D  68      15.616  -2.518 -20.457  1.00 88.56           C  
ATOM   1825  O   LEU D  68      16.253  -1.752 -21.185  1.00 88.56           O  
ATOM   1826  CB  LEU D  68      14.965  -1.575 -18.234  1.00 88.56           C  
ATOM   1827  CG  LEU D  68      13.966  -0.835 -17.342  1.00 88.56           C  
ATOM   1828  CD1 LEU D  68      14.578  -0.565 -15.971  1.00 88.56           C  
ATOM   1829  CD2 LEU D  68      13.524   0.468 -18.001  1.00 88.56           C  
END
