# Supplementary material for: De novo design of obligate ABC-type heterotrimeric proteins
Source: Nat Struct Mol Biol. 2022 Dec 15;29(12):1266–76. doi: 10.1038/s41594-022-00879-4 (PMC9758053; doi:10.1038/s41594-022-00879-4)
Supplement: Supplementary file 4 — This compressed file contains all PDB files and scripts used in our design protocols and analyses, as well as the final design model outputs. [file 41594_2022_879_MOESM4_ESM.zip › source_data/pdbs/AF-Multimer for base_pdbs/DHT04/DHT04_AF-Mult_model3.pdb]

ATOM      1  N   PRO B   1       5.300  11.009 -23.446  1.00 79.30           N  
ATOM      2  CA  PRO B   1       4.462  11.079 -22.247  1.00 79.30           C  
ATOM      3  C   PRO B   1       4.221   9.711 -21.615  1.00 79.30           C  
ATOM      4  O   PRO B   1       4.119   9.602 -20.390  1.00 79.30           O  
ATOM      5  CB  PRO B   1       3.153  11.679 -22.767  1.00 79.30           C  
ATOM      6  CG  PRO B   1       3.522  12.345 -24.053  1.00 79.30           C  
ATOM      7  CD  PRO B   1       4.716  11.640 -24.630  1.00 79.30           C  
ATOM      8  N   GLU B   2       4.123   8.681 -22.425  1.00 84.22           N  
ATOM      9  CA  GLU B   2       3.922   7.319 -21.938  1.00 84.22           C  
ATOM     10  C   GLU B   2       5.140   6.822 -21.166  1.00 84.22           C  
ATOM     11  O   GLU B   2       5.003   6.212 -20.104  1.00 84.22           O  
ATOM     12  CB  GLU B   2       3.615   6.373 -23.102  1.00 84.22           C  
ATOM     13  CG  GLU B   2       2.235   6.573 -23.711  1.00 84.22           C  
ATOM     14  CD  GLU B   2       1.956   5.647 -24.884  1.00 84.22           C  
ATOM     15  OE1 GLU B   2       0.854   5.726 -25.471  1.00 84.22           O  
ATOM     16  OE2 GLU B   2       2.848   4.836 -25.219  1.00 84.22           O1-
ATOM     17  N   ARG B   3       6.375   7.135 -21.760  1.00 88.78           N  
ATOM     18  CA  ARG B   3       7.610   6.742 -21.089  1.00 88.78           C  
ATOM     19  C   ARG B   3       7.759   7.460 -19.752  1.00 88.78           C  
ATOM     20  O   ARG B   3       8.190   6.862 -18.764  1.00 88.78           O  
ATOM     21  CB  ARG B   3       8.821   7.033 -21.979  1.00 88.78           C  
ATOM     22  CG  ARG B   3      10.130   6.484 -21.435  1.00 88.78           C  
ATOM     23  CD  ARG B   3      11.271   6.657 -22.428  1.00 88.78           C  
ATOM     24  NE  ARG B   3      12.552   6.261 -21.852  1.00 88.78           N  
ATOM     25  CZ  ARG B   3      13.726   6.372 -22.467  1.00 88.78           C  
ATOM     26  NH1 ARG B   3      13.804   6.871 -23.695  1.00 88.78           N1+
ATOM     27  NH2 ARG B   3      14.832   5.980 -21.850  1.00 88.78           N  
ATOM     28  N   GLU B   4       7.408   8.743 -19.759  1.00 89.47           N  
ATOM     29  CA  GLU B   4       7.466   9.520 -18.525  1.00 89.47           C  
ATOM     30  C   GLU B   4       6.527   8.946 -17.467  1.00 89.47           C  
ATOM     31  O   GLU B   4       6.884   8.867 -16.289  1.00 89.47           O  
ATOM     32  CB  GLU B   4       7.120  10.987 -18.795  1.00 89.47           C  
ATOM     33  CG  GLU B   4       7.283  11.890 -17.583  1.00 89.47           C  
ATOM     34  CD  GLU B   4       6.993  13.353 -17.881  1.00 89.47           C  
ATOM     35  OE1 GLU B   4       7.044  14.185 -16.947  1.00 89.47           O  
ATOM     36  OE2 GLU B   4       6.712  13.669 -19.059  1.00 89.47           O1-
ATOM     37  N   LEU B   5       5.380   8.513 -17.804  1.00 89.08           N  
ATOM     38  CA  LEU B   5       4.406   7.925 -16.891  1.00 89.08           C  
ATOM     39  C   LEU B   5       4.934   6.623 -16.296  1.00 89.08           C  
ATOM     40  O   LEU B   5       4.833   6.403 -15.087  1.00 89.08           O  
ATOM     41  CB  LEU B   5       3.081   7.669 -17.615  1.00 89.08           C  
ATOM     42  CG  LEU B   5       1.978   7.000 -16.792  1.00 89.08           C  
ATOM     43  CD1 LEU B   5       1.612   7.868 -15.593  1.00 89.08           C  
ATOM     44  CD2 LEU B   5       0.753   6.732 -17.659  1.00 89.08           C  
ATOM     45  N   LEU B   6       5.500   5.812 -17.182  1.00 88.29           N  
ATOM     46  CA  LEU B   6       6.042   4.537 -16.724  1.00 88.29           C  
ATOM     47  C   LEU B   6       7.152   4.755 -15.701  1.00 88.29           C  
ATOM     48  O   LEU B   6       7.188   4.087 -14.665  1.00 88.29           O  
ATOM     49  CB  LEU B   6       6.575   3.726 -17.908  1.00 88.29           C  
ATOM     50  CG  LEU B   6       7.164   2.353 -17.578  1.00 88.29           C  
ATOM     51  CD1 LEU B   6       6.109   1.467 -16.922  1.00 88.29           C  
ATOM     52  CD2 LEU B   6       7.716   1.692 -18.836  1.00 88.29           C  
ATOM     53  N   GLU B   7       8.084   5.684 -15.921  1.00 91.69           N  
ATOM     54  CA  GLU B   7       9.178   5.982 -15.002  1.00 91.69           C  
ATOM     55  C   GLU B   7       8.651   6.476 -13.657  1.00 91.69           C  
ATOM     56  O   GLU B   7       9.166   6.093 -12.605  1.00 91.69           O  
ATOM     57  CB  GLU B   7      10.123   7.023 -15.610  1.00 91.69           C  
ATOM     58  CG  GLU B   7      11.002   6.477 -16.725  1.00 91.69           C  
ATOM     59  CD  GLU B   7      11.863   7.542 -17.387  1.00 91.69           C  
ATOM     60  OE1 GLU B   7      12.655   7.204 -18.295  1.00 91.69           O  
ATOM     61  OE2 GLU B   7      11.744   8.723 -16.993  1.00 91.69           O1-
ATOM     62  N   LEU B   8       7.521   7.298 -13.734  1.00 91.69           N  
ATOM     63  CA  LEU B   8       6.922   7.827 -12.514  1.00 91.69           C  
ATOM     64  C   LEU B   8       6.244   6.717 -11.716  1.00 91.69           C  
ATOM     65  O   LEU B   8       6.343   6.682 -10.488  1.00 91.69           O  
ATOM     66  CB  LEU B   8       5.909   8.925 -12.847  1.00 91.69           C  
ATOM     67  CG  LEU B   8       6.486  10.281 -13.255  1.00 91.69           C  
ATOM     68  CD1 LEU B   8       5.387  11.178 -13.816  1.00 91.69           C  
ATOM     69  CD2 LEU B   8       7.176  10.947 -12.069  1.00 91.69           C  
ATOM     70  N   LEU B   9       5.600   5.755 -12.359  1.00 89.90           N  
ATOM     71  CA  LEU B   9       4.936   4.639 -11.694  1.00 89.90           C  
ATOM     72  C   LEU B   9       5.953   3.732 -11.007  1.00 89.90           C  
ATOM     73  O   LEU B   9       5.700   3.228  -9.910  1.00 89.90           O  
ATOM     74  CB  LEU B   9       4.111   3.831 -12.698  1.00 89.90           C  
ATOM     75  CG  LEU B   9       2.827   4.491 -13.206  1.00 89.90           C  
ATOM     76  CD1 LEU B   9       2.186   3.634 -14.294  1.00 89.90           C  
ATOM     77  CD2 LEU B   9       1.853   4.723 -12.058  1.00 89.90           C  
ATOM     78  N   ILE B  10       7.127   3.566 -11.703  1.00 90.18           N  
ATOM     79  CA  ILE B  10       8.197   2.756 -11.133  1.00 90.18           C  
ATOM     80  C   ILE B  10       8.744   3.431  -9.876  1.00 90.18           C  
ATOM     81  O   ILE B  10       8.967   2.773  -8.858  1.00 90.18           O  
ATOM     82  CB  ILE B  10       9.334   2.523 -12.153  1.00 90.18           C  
ATOM     83  CG1 ILE B  10       8.847   1.632 -13.301  1.00 90.18           C  
ATOM     84  CG2 ILE B  10      10.560   1.911 -11.467  1.00 90.18           C  
ATOM     85  CD1 ILE B  10       9.839   1.502 -14.448  1.00 90.18           C  
ATOM     86  N   ARG B  11       8.923   4.735  -9.886  1.00 91.87           N  
ATOM     87  CA  ARG B  11       9.386   5.478  -8.719  1.00 91.87           C  
ATOM     88  C   ARG B  11       8.376   5.391  -7.578  1.00 91.87           C  
ATOM     89  O   ARG B  11       8.757   5.257  -6.414  1.00 91.87           O  
ATOM     90  CB  ARG B  11       9.644   6.943  -9.079  1.00 91.87           C  
ATOM     91  CG  ARG B  11      10.915   7.164  -9.884  1.00 91.87           C  
ATOM     92  CD  ARG B  11      11.079   8.621 -10.291  1.00 91.87           C  
ATOM     93  NE  ARG B  11      11.392   9.469  -9.144  1.00 91.87           N  
ATOM     94  CZ  ARG B  11      11.503  10.794  -9.189  1.00 91.87           C  
ATOM     95  NH1 ARG B  11      11.326  11.452 -10.329  1.00 91.87           N1+
ATOM     96  NH2 ARG B  11      11.793  11.467  -8.084  1.00 91.87           N  
ATOM     97  N   LEU B  12       7.050   5.548  -7.932  1.00 89.48           N  
ATOM     98  CA  LEU B  12       5.990   5.430  -6.936  1.00 89.48           C  
ATOM     99  C   LEU B  12       6.006   4.051  -6.286  1.00 89.48           C  
ATOM    100  O   LEU B  12       5.884   3.935  -5.064  1.00 89.48           O  
ATOM    101  CB  LEU B  12       4.623   5.689  -7.576  1.00 89.48           C  
ATOM    102  CG  LEU B  12       3.426   5.727  -6.625  1.00 89.48           C  
ATOM    103  CD1 LEU B  12       3.581   6.868  -5.624  1.00 89.48           C  
ATOM    104  CD2 LEU B  12       2.125   5.870  -7.408  1.00 89.48           C  
ATOM    105  N   PHE B  13       6.217   3.033  -7.120  1.00 88.12           N  
ATOM    106  CA  PHE B  13       6.290   1.665  -6.621  1.00 88.12           C  
ATOM    107  C   PHE B  13       7.466   1.498  -5.667  1.00 88.12           C  
ATOM    108  O   PHE B  13       7.320   0.915  -4.591  1.00 88.12           O  
ATOM    109  CB  PHE B  13       6.412   0.673  -7.783  1.00 88.12           C  
ATOM    110  CG  PHE B  13       6.699  -0.738  -7.349  1.00 88.12           C  
ATOM    111  CD1 PHE B  13       7.970  -1.281  -7.498  1.00 88.12           C  
ATOM    112  CD2 PHE B  13       5.698  -1.523  -6.792  1.00 88.12           C  
ATOM    113  CE1 PHE B  13       8.239  -2.588  -7.097  1.00 88.12           C  
ATOM    114  CE2 PHE B  13       5.961  -2.830  -6.388  1.00 88.12           C  
ATOM    115  CZ  PHE B  13       7.231  -3.360  -6.543  1.00 88.12           C  
ATOM    116  N   ASN B  14       8.633   1.986  -6.016  1.00 91.05           N  
ATOM    117  CA  ASN B  14       9.809   1.869  -5.160  1.00 91.05           C  
ATOM    118  C   ASN B  14       9.605   2.582  -3.827  1.00 91.05           C  
ATOM    119  O   ASN B  14      10.050   2.099  -2.785  1.00 91.05           O  
ATOM    120  CB  ASN B  14      11.047   2.419  -5.872  1.00 91.05           C  
ATOM    121  CG  ASN B  14      11.551   1.496  -6.964  1.00 91.05           C  
ATOM    122  ND2 ASN B  14      12.222   2.066  -7.958  1.00 91.05           N  
ATOM    123  OD1 ASN B  14      11.337   0.283  -6.916  1.00 91.05           O  
ATOM    124  N   SER B  15       8.949   3.755  -3.902  1.00 90.48           N  
ATOM    125  CA  SER B  15       8.633   4.487  -2.679  1.00 90.48           C  
ATOM    126  C   SER B  15       7.660   3.704  -1.803  1.00 90.48           C  
ATOM    127  O   SER B  15       7.799   3.684  -0.578  1.00 90.48           O  
ATOM    128  CB  SER B  15       8.041   5.857  -3.012  1.00 90.48           C  
ATOM    129  OG  SER B  15       7.734   6.573  -1.829  1.00 90.48           O  
ATOM    130  N   GLN B  16       6.642   3.024  -2.378  1.00 87.92           N  
ATOM    131  CA  GLN B  16       5.665   2.225  -1.645  1.00 87.92           C  
ATOM    132  C   GLN B  16       6.327   1.025  -0.976  1.00 87.92           C  
ATOM    133  O   GLN B  16       5.963   0.651   0.141  1.00 87.92           O  
ATOM    134  CB  GLN B  16       4.548   1.756  -2.578  1.00 87.92           C  
ATOM    135  CG  GLN B  16       3.578   2.859  -2.980  1.00 87.92           C  
ATOM    136  CD  GLN B  16       2.436   2.351  -3.841  1.00 87.92           C  
ATOM    137  NE2 GLN B  16       1.287   3.014  -3.754  1.00 87.92           N  
ATOM    138  OE1 GLN B  16       2.585   1.373  -4.580  1.00 87.92           O  
ATOM    139  N   VAL B  17       7.355   0.427  -1.708  1.00 92.81           N  
ATOM    140  CA  VAL B  17       8.100  -0.698  -1.153  1.00 92.81           C  
ATOM    141  C   VAL B  17       8.868  -0.248   0.088  1.00 92.81           C  
ATOM    142  O   VAL B  17       8.873  -0.940   1.109  1.00 92.81           O  
ATOM    143  CB  VAL B  17       9.072  -1.303  -2.191  1.00 92.81           C  
ATOM    144  CG1 VAL B  17      10.014  -2.306  -1.528  1.00 92.81           C  
ATOM    145  CG2 VAL B  17       8.293  -1.966  -3.326  1.00 92.81           C  
ATOM    146  N   LYS B  18       9.522   0.938   0.071  1.00 92.30           N  
ATOM    147  CA  LYS B  18      10.248   1.481   1.216  1.00 92.30           C  
ATOM    148  C   LYS B  18       9.306   1.750   2.387  1.00 92.30           C  
ATOM    149  O   LYS B  18       9.636   1.450   3.536  1.00 92.30           O  
ATOM    150  CB  LYS B  18      10.979   2.767   0.826  1.00 92.30           C  
ATOM    151  CG  LYS B  18      12.219   2.540  -0.026  1.00 92.30           C  
ATOM    152  CD  LYS B  18      12.874   3.856  -0.423  1.00 92.30           C  
ATOM    153  CE  LYS B  18      14.027   3.639  -1.393  1.00 92.30           C  
ATOM    154  NZ  LYS B  18      14.640   4.931  -1.825  1.00 92.30           N1+
ATOM    155  N   LEU B  19       8.093   2.335   2.000  1.00 91.07           N  
ATOM    156  CA  LEU B  19       7.096   2.622   3.027  1.00 91.07           C  
ATOM    157  C   LEU B  19       6.617   1.337   3.693  1.00 91.07           C  
ATOM    158  O   LEU B  19       6.426   1.298   4.910  1.00 91.07           O  
ATOM    159  CB  LEU B  19       5.907   3.373   2.424  1.00 91.07           C  
ATOM    160  CG  LEU B  19       4.942   4.024   3.417  1.00 91.07           C  
ATOM    161  CD1 LEU B  19       5.653   5.120   4.205  1.00 91.07           C  
ATOM    162  CD2 LEU B  19       3.725   4.585   2.692  1.00 91.07           C  
ATOM    163  N   PHE B  20       6.464   0.236   2.918  1.00 91.98           N  
ATOM    164  CA  PHE B  20       6.046  -1.053   3.457  1.00 91.98           C  
ATOM    165  C   PHE B  20       7.093  -1.603   4.418  1.00 91.98           C  
ATOM    166  O   PHE B  20       6.754  -2.110   5.489  1.00 91.98           O  
ATOM    167  CB  PHE B  20       5.795  -2.055   2.325  1.00 91.98           C  
ATOM    168  CG  PHE B  20       5.169  -3.345   2.783  1.00 91.98           C  
ATOM    169  CD1 PHE B  20       5.962  -4.421   3.161  1.00 91.98           C  
ATOM    170  CD2 PHE B  20       3.789  -3.479   2.835  1.00 91.98           C  
ATOM    171  CE1 PHE B  20       5.386  -5.617   3.585  1.00 91.98           C  
ATOM    172  CE2 PHE B  20       3.205  -4.670   3.258  1.00 91.98           C  
ATOM    173  CZ  PHE B  20       4.006  -5.739   3.631  1.00 91.98           C  
ATOM    174  N   GLU B  21       8.414  -1.462   4.091  1.00 92.86           N  
ATOM    175  CA  GLU B  21       9.501  -1.938   4.940  1.00 92.86           C  
ATOM    176  C   GLU B  21       9.526  -1.195   6.272  1.00 92.86           C  
ATOM    177  O   GLU B  21       9.737  -1.801   7.325  1.00 92.86           O  
ATOM    178  CB  GLU B  21      10.847  -1.788   4.228  1.00 92.86           C  
ATOM    179  CG  GLU B  21      11.022  -2.722   3.040  1.00 92.86           C  
ATOM    180  CD  GLU B  21      10.941  -4.193   3.417  1.00 92.86           C  
ATOM    181  OE1 GLU B  21      10.494  -5.010   2.580  1.00 92.86           O  
ATOM    182  OE2 GLU B  21      11.327  -4.531   4.558  1.00 92.86           O1-
ATOM    183  N   LEU B  22       9.248   0.089   6.230  1.00 91.99           N  
ATOM    184  CA  LEU B  22       9.224   0.889   7.450  1.00 91.99           C  
ATOM    185  C   LEU B  22       8.031   0.513   8.322  1.00 91.99           C  
ATOM    186  O   LEU B  22       8.135   0.499   9.551  1.00 91.99           O  
ATOM    187  CB  LEU B  22       9.175   2.381   7.112  1.00 91.99           C  
ATOM    188  CG  LEU B  22      10.460   2.993   6.552  1.00 91.99           C  
ATOM    189  CD1 LEU B  22      10.221   4.441   6.138  1.00 91.99           C  
ATOM    190  CD2 LEU B  22      11.586   2.901   7.576  1.00 91.99           C  
ATOM    191  N   GLN B  23       6.896   0.140   7.659  1.00 90.61           N  
ATOM    192  CA  GLN B  23       5.723  -0.287   8.413  1.00 90.61           C  
ATOM    193  C   GLN B  23       5.959  -1.640   9.078  1.00 90.61           C  
ATOM    194  O   GLN B  23       5.474  -1.886  10.185  1.00 90.61           O  
ATOM    195  CB  GLN B  23       4.496  -0.356   7.502  1.00 90.61           C  
ATOM    196  CG  GLN B  23       4.026   1.001   6.998  1.00 90.61           C  
ATOM    197  CD  GLN B  23       2.789   0.906   6.124  1.00 90.61           C  
ATOM    198  NE2 GLN B  23       2.924   1.295   4.860  1.00 90.61           N  
ATOM    199  OE1 GLN B  23       1.721   0.487   6.580  1.00 90.61           O  
ATOM    200  N   LYS B  24       6.757  -2.502   8.339  1.00 90.74           N  
ATOM    201  CA  LYS B  24       7.163  -3.761   8.958  1.00 90.74           C  
ATOM    202  C   LYS B  24       7.989  -3.513  10.217  1.00 90.74           C  
ATOM    203  O   LYS B  24       7.758  -4.144  11.251  1.00 90.74           O  
ATOM    204  CB  LYS B  24       7.957  -4.614   7.969  1.00 90.74           C  
ATOM    205  CG  LYS B  24       7.110  -5.244   6.874  1.00 90.74           C  
ATOM    206  CD  LYS B  24       7.960  -6.058   5.907  1.00 90.74           C  
ATOM    207  CE  LYS B  24       8.546  -7.292   6.580  1.00 90.74           C  
ATOM    208  NZ  LYS B  24       9.386  -8.090   5.637  1.00 90.74           N1+
ATOM    209  N   GLU B  25       8.986  -2.581  10.174  1.00 90.85           N  
ATOM    210  CA  GLU B  25       9.819  -2.221  11.317  1.00 90.85           C  
ATOM    211  C   GLU B  25       8.983  -1.613  12.440  1.00 90.85           C  
ATOM    212  O   GLU B  25       9.231  -1.877  13.618  1.00 90.85           O  
ATOM    213  CB  GLU B  25      10.919  -1.244  10.893  1.00 90.85           C  
ATOM    214  CG  GLU B  25      12.018  -1.882  10.055  1.00 90.85           C  
ATOM    215  CD  GLU B  25      13.097  -0.899   9.631  1.00 90.85           C  
ATOM    216  OE1 GLU B  25      13.854  -1.200   8.681  1.00 90.85           O  
ATOM    217  OE2 GLU B  25      13.186   0.182  10.255  1.00 90.85           O1-
ATOM    218  N   LEU B  26       7.964  -0.817  12.046  1.00 90.20           N  
ATOM    219  CA  LEU B  26       7.058  -0.203  13.009  1.00 90.20           C  
ATOM    220  C   LEU B  26       6.297  -1.266  13.794  1.00 90.20           C  
ATOM    221  O   LEU B  26       6.204  -1.190  15.021  1.00 90.20           O  
ATOM    222  CB  LEU B  26       6.072   0.729  12.300  1.00 90.20           C  
ATOM    223  CG  LEU B  26       4.996   1.372  13.176  1.00 90.20           C  
ATOM    224  CD1 LEU B  26       5.639   2.224  14.265  1.00 90.20           C  
ATOM    225  CD2 LEU B  26       4.044   2.208  12.328  1.00 90.20           C  
ATOM    226  N   LEU B  27       5.742  -2.261  13.078  1.00 88.87           N  
ATOM    227  CA  LEU B  27       4.986  -3.330  13.720  1.00 88.87           C  
ATOM    228  C   LEU B  27       5.864  -4.106  14.696  1.00 88.87           C  
ATOM    229  O   LEU B  27       5.435  -4.421  15.808  1.00 88.87           O  
ATOM    230  CB  LEU B  27       4.403  -4.280  12.670  1.00 88.87           C  
ATOM    231  CG  LEU B  27       3.470  -5.374  13.191  1.00 88.87           C  
ATOM    232  CD1 LEU B  27       2.151  -4.769  13.656  1.00 88.87           C  
ATOM    233  CD2 LEU B  27       3.230  -6.429  12.114  1.00 88.87           C  
ATOM    234  N   GLU B  28       7.214  -4.419  14.328  1.00 89.49           N  
ATOM    235  CA  GLU B  28       8.142  -5.144  15.191  1.00 89.49           C  
ATOM    236  C   GLU B  28       8.486  -4.333  16.437  1.00 89.49           C  
ATOM    237  O   GLU B  28       8.514  -4.870  17.546  1.00 89.49           O  
ATOM    238  CB  GLU B  28       9.420  -5.501  14.426  1.00 89.49           C  
ATOM    239  CG  GLU B  28       9.235  -6.614  13.406  1.00 89.49           C  
ATOM    240  CD  GLU B  28      10.475  -6.867  12.563  1.00 89.49           C  
ATOM    241  OE1 GLU B  28      10.455  -7.789  11.716  1.00 89.49           O  
ATOM    242  OE2 GLU B  28      11.475  -6.138  12.751  1.00 89.49           O1-
ATOM    243  N   LEU B  29       8.653  -2.999  16.226  1.00 89.10           N  
ATOM    244  CA  LEU B  29       8.985  -2.117  17.340  1.00 89.10           C  
ATOM    245  C   LEU B  29       7.804  -1.976  18.293  1.00 89.10           C  
ATOM    246  O   LEU B  29       7.983  -1.962  19.513  1.00 89.10           O  
ATOM    247  CB  LEU B  29       9.408  -0.739  16.824  1.00 89.10           C  
ATOM    248  CG  LEU B  29       9.946   0.241  17.869  1.00 89.10           C  
ATOM    249  CD1 LEU B  29      11.146  -0.363  18.592  1.00 89.10           C  
ATOM    250  CD2 LEU B  29      10.319   1.566  17.216  1.00 89.10           C  
ATOM    251  N   LEU B  30       6.548  -1.904  17.774  1.00 86.72           N  
ATOM    252  CA  LEU B  30       5.353  -1.812  18.606  1.00 86.72           C  
ATOM    253  C   LEU B  30       5.165  -3.081  19.430  1.00 86.72           C  
ATOM    254  O   LEU B  30       4.780  -3.017  20.600  1.00 86.72           O  
ATOM    255  CB  LEU B  30       4.115  -1.562  17.741  1.00 86.72           C  
ATOM    256  CG  LEU B  30       3.980  -0.164  17.136  1.00 86.72           C  
ATOM    257  CD1 LEU B  30       2.801  -0.115  16.171  1.00 86.72           C  
ATOM    258  CD2 LEU B  30       3.822   0.881  18.236  1.00 86.72           C  
ATOM    259  N   ARG B  31       5.532  -4.214  18.762  1.00 86.55           N  
ATOM    260  CA  ARG B  31       5.460  -5.480  19.485  1.00 86.55           C  
ATOM    261  C   ARG B  31       6.454  -5.507  20.641  1.00 86.55           C  
ATOM    262  O   ARG B  31       6.123  -5.950  21.742  1.00 86.55           O  
ATOM    263  CB  ARG B  31       5.721  -6.655  18.541  1.00 86.55           C  
ATOM    264  CG  ARG B  31       5.473  -8.017  19.169  1.00 86.55           C  
ATOM    265  CD  ARG B  31       5.816  -9.150  18.212  1.00 86.55           C  
ATOM    266  NE  ARG B  31       5.903 -10.433  18.905  1.00 86.55           N  
ATOM    267  CZ  ARG B  31       6.292 -11.573  18.342  1.00 86.55           C  
ATOM    268  NH1 ARG B  31       6.640 -11.614  17.061  1.00 86.55           N1+
ATOM    269  NH2 ARG B  31       6.333 -12.683  19.066  1.00 86.55           N  
ATOM    270  N   GLU B  32       7.776  -5.050  20.481  1.00 86.63           N  
ATOM    271  CA  GLU B  32       8.821  -5.014  21.501  1.00 86.63           C  
ATOM    272  C   GLU B  32       8.456  -4.052  22.629  1.00 86.63           C  
ATOM    273  O   GLU B  32       8.702  -4.342  23.803  1.00 86.63           O  
ATOM    274  CB  GLU B  32      10.163  -4.614  20.882  1.00 86.63           C  
ATOM    275  CG  GLU B  32      10.783  -5.695  20.008  1.00 86.63           C  
ATOM    276  CD  GLU B  32      12.075  -5.256  19.337  1.00 86.63           C  
ATOM    277  OE1 GLU B  32      12.622  -6.023  18.513  1.00 86.63           O  
ATOM    278  OE2 GLU B  32      12.544  -4.135  19.638  1.00 86.63           O1-
ATOM    279  N   LEU B  33       7.679  -2.930  22.265  1.00 83.75           N  
ATOM    280  CA  LEU B  33       7.296  -1.921  23.246  1.00 83.75           C  
ATOM    281  C   LEU B  33       6.180  -2.437  24.149  1.00 83.75           C  
ATOM    282  O   LEU B  33       6.111  -2.076  25.325  1.00 83.75           O  
ATOM    283  CB  LEU B  33       6.849  -0.635  22.545  1.00 83.75           C  
ATOM    284  CG  LEU B  33       7.961   0.306  22.082  1.00 83.75           C  
ATOM    285  CD1 LEU B  33       7.407   1.344  21.111  1.00 83.75           C  
ATOM    286  CD2 LEU B  33       8.621   0.984  23.278  1.00 83.75           C  
ATOM    287  N   LEU B  34       5.370  -3.289  23.493  1.00 80.40           N  
ATOM    288  CA  LEU B  34       4.288  -3.868  24.282  1.00 80.40           C  
ATOM    289  C   LEU B  34       4.829  -4.875  25.290  1.00 80.40           C  
ATOM    290  O   LEU B  34       4.247  -5.063  26.361  1.00 80.40           O  
ATOM    291  CB  LEU B  34       3.261  -4.544  23.369  1.00 80.40           C  
ATOM    292  CG  LEU B  34       2.366  -3.613  22.550  1.00 80.40           C  
ATOM    293  CD1 LEU B  34       1.567  -4.412  21.526  1.00 80.40           C  
ATOM    294  CD2 LEU B  34       1.435  -2.825  23.465  1.00 80.40           C  
ATOM    295  N   GLU B  35       6.102  -5.468  24.970  1.00 82.34           N  
ATOM    296  CA  GLU B  35       6.710  -6.465  25.846  1.00 82.34           C  
ATOM    297  C   GLU B  35       7.622  -5.810  26.879  1.00 82.34           C  
ATOM    298  O   GLU B  35       7.601  -6.176  28.055  1.00 82.34           O  
ATOM    299  CB  GLU B  35       7.495  -7.493  25.028  1.00 82.34           C  
ATOM    300  CG  GLU B  35       6.615  -8.445  24.230  1.00 82.34           C  
ATOM    301  CD  GLU B  35       7.409  -9.437  23.394  1.00 82.34           C  
ATOM    302  OE1 GLU B  35       6.792 -10.283  22.708  1.00 82.34           O  
ATOM    303  OE2 GLU B  35       8.658  -9.366  23.425  1.00 82.34           O1-
ATOM    304  N   GLU B  36       8.279  -4.793  26.417  1.00 75.48           N  
ATOM    305  CA  GLU B  36       9.211  -4.068  27.276  1.00 75.48           C  
ATOM    306  C   GLU B  36       9.223  -2.579  26.944  1.00 75.48           C  
ATOM    307  O   GLU B  36       9.611  -2.186  25.842  1.00 75.48           O  
ATOM    308  CB  GLU B  36      10.622  -4.648  27.147  1.00 75.48           C  
ATOM    309  CG  GLU B  36      10.813  -5.971  27.874  1.00 75.48           C  
ATOM    310  CD  GLU B  36      12.223  -6.526  27.750  1.00 75.48           C  
ATOM    311  OE1 GLU B  36      12.471  -7.661  28.218  1.00 75.48           O  
ATOM    312  OE2 GLU B  36      13.085  -5.821  27.181  1.00 75.48           O1-
ATOM    313  N   ASN B  37       8.685  -1.955  27.810  1.00 76.37           N  
ATOM    314  CA  ASN B  37       8.670  -0.504  27.654  1.00 76.37           C  
ATOM    315  C   ASN B  37       9.983   0.122  28.116  1.00 76.37           C  
ATOM    316  O   ASN B  37      10.252   0.196  29.316  1.00 76.37           O  
ATOM    317  CB  ASN B  37       7.494   0.106  28.417  1.00 76.37           C  
ATOM    318  CG  ASN B  37       7.090   1.465  27.878  1.00 76.37           C  
ATOM    319  ND2 ASN B  37       5.998   2.010  28.402  1.00 76.37           N  
ATOM    320  OD1 ASN B  37       7.752   2.019  26.999  1.00 76.37           O  
ATOM    321  N   SER B  38      10.802   0.280  27.241  1.00 79.91           N  
ATOM    322  CA  SER B  38      12.074   0.911  27.579  1.00 79.91           C  
ATOM    323  C   SER B  38      12.225   2.260  26.884  1.00 79.91           C  
ATOM    324  O   SER B  38      11.631   2.490  25.829  1.00 79.91           O  
ATOM    325  CB  SER B  38      13.241  -0.001  27.199  1.00 79.91           C  
ATOM    326  OG  SER B  38      13.472   0.032  25.801  1.00 79.91           O  
ATOM    327  N   GLU B  39      12.989   3.254  27.483  1.00 88.29           N  
ATOM    328  CA  GLU B  39      13.269   4.571  26.920  1.00 88.29           C  
ATOM    329  C   GLU B  39      13.953   4.456  25.560  1.00 88.29           C  
ATOM    330  O   GLU B  39      13.688   5.252  24.658  1.00 88.29           O  
ATOM    331  CB  GLU B  39      14.136   5.392  27.878  1.00 88.29           C  
ATOM    332  CG  GLU B  39      13.356   6.037  29.014  1.00 88.29           C  
ATOM    333  CD  GLU B  39      14.229   6.856  29.952  1.00 88.29           C  
ATOM    334  OE1 GLU B  39      13.702   7.413  30.942  1.00 88.29           O  
ATOM    335  OE2 GLU B  39      15.451   6.942  29.695  1.00 88.29           O1-
ATOM    336  N   ASP B  40      14.763   3.541  25.460  1.00 89.92           N  
ATOM    337  CA  ASP B  40      15.468   3.322  24.201  1.00 89.92           C  
ATOM    338  C   ASP B  40      14.492   2.971  23.080  1.00 89.92           C  
ATOM    339  O   ASP B  40      14.579   3.519  21.980  1.00 89.92           O  
ATOM    340  CB  ASP B  40      16.512   2.214  24.356  1.00 89.92           C  
ATOM    341  CG  ASP B  40      17.402   2.063  23.134  1.00 89.92           C  
ATOM    342  OD1 ASP B  40      17.489   0.949  22.576  1.00 89.92           O  
ATOM    343  OD2 ASP B  40      18.025   3.069  22.729  1.00 89.92           O1-
ATOM    344  N   ASN B  41      13.574   2.165  23.288  1.00 87.36           N  
ATOM    345  CA  ASN B  41      12.585   1.753  22.299  1.00 87.36           C  
ATOM    346  C   ASN B  41      11.658   2.905  21.920  1.00 87.36           C  
ATOM    347  O   ASN B  41      11.256   3.028  20.762  1.00 87.36           O  
ATOM    348  CB  ASN B  41      11.770   0.565  22.818  1.00 87.36           C  
ATOM    349  CG  ASN B  41      12.531  -0.743  22.740  1.00 87.36           C  
ATOM    350  ND2 ASN B  41      12.074  -1.741  23.487  1.00 87.36           N  
ATOM    351  OD1 ASN B  41      13.523  -0.857  22.015  1.00 87.36           O  
ATOM    352  N   SER B  42      11.352   3.719  22.951  1.00 86.38           N  
ATOM    353  CA  SER B  42      10.530   4.892  22.676  1.00 86.38           C  
ATOM    354  C   SER B  42      11.234   5.851  21.723  1.00 86.38           C  
ATOM    355  O   SER B  42      10.604   6.420  20.828  1.00 86.38           O  
ATOM    356  CB  SER B  42      10.177   5.617  23.975  1.00 86.38           C  
ATOM    357  OG  SER B  42       9.313   4.829  24.774  1.00 86.38           O  
ATOM    358  N   ARG B  43      12.650   6.113  21.892  1.00 90.81           N  
ATOM    359  CA  ARG B  43      13.432   6.970  21.006  1.00 90.81           C  
ATOM    360  C   ARG B  43      13.503   6.383  19.600  1.00 90.81           C  
ATOM    361  O   ARG B  43      13.387   7.110  18.611  1.00 90.81           O  
ATOM    362  CB  ARG B  43      14.843   7.173  21.561  1.00 90.81           C  
ATOM    363  CG  ARG B  43      14.921   8.189  22.690  1.00 90.81           C  
ATOM    364  CD  ARG B  43      16.351   8.394  23.166  1.00 90.81           C  
ATOM    365  NE  ARG B  43      16.396   8.981  24.503  1.00 90.81           N  
ATOM    366  CZ  ARG B  43      17.505   9.166  25.213  1.00 90.81           C  
ATOM    367  NH1 ARG B  43      18.689   8.810  24.728  1.00 90.81           N1+
ATOM    368  NH2 ARG B  43      17.430   9.710  26.419  1.00 90.81           N  
ATOM    369  N   LYS B  44      13.599   5.000  19.526  1.00 92.12           N  
ATOM    370  CA  LYS B  44      13.626   4.320  18.234  1.00 92.12           C  
ATOM    371  C   LYS B  44      12.296   4.479  17.502  1.00 92.12           C  
ATOM    372  O   LYS B  44      12.271   4.673  16.285  1.00 92.12           O  
ATOM    373  CB  LYS B  44      13.952   2.837  18.414  1.00 92.12           C  
ATOM    374  CG  LYS B  44      15.408   2.561  18.760  1.00 92.12           C  
ATOM    375  CD  LYS B  44      15.675   1.068  18.902  1.00 92.12           C  
ATOM    376  CE  LYS B  44      17.116   0.793  19.309  1.00 92.12           C  
ATOM    377  NZ  LYS B  44      17.363  -0.664  19.523  1.00 92.12           N1+
ATOM    378  N   LEU B  45      11.234   4.392  18.319  1.00 90.94           N  
ATOM    379  CA  LEU B  45       9.902   4.545  17.743  1.00 90.94           C  
ATOM    380  C   LEU B  45       9.709   5.952  17.187  1.00 90.94           C  
ATOM    381  O   LEU B  45       9.193   6.121  16.080  1.00 90.94           O  
ATOM    382  CB  LEU B  45       8.826   4.246  18.791  1.00 90.94           C  
ATOM    383  CG  LEU B  45       7.375   4.391  18.333  1.00 90.94           C  
ATOM    384  CD1 LEU B  45       7.084   3.434  17.181  1.00 90.94           C  
ATOM    385  CD2 LEU B  45       6.420   4.142  19.496  1.00 90.94           C  
ATOM    386  N   GLU B  46      10.149   7.007  17.933  1.00 92.52           N  
ATOM    387  CA  GLU B  46      10.022   8.391  17.483  1.00 92.52           C  
ATOM    388  C   GLU B  46      10.809   8.626  16.197  1.00 92.52           C  
ATOM    389  O   GLU B  46      10.323   9.290  15.280  1.00 92.52           O  
ATOM    390  CB  GLU B  46      10.494   9.356  18.573  1.00 92.52           C  
ATOM    391  CG  GLU B  46       9.492   9.544  19.704  1.00 92.52           C  
ATOM    392  CD  GLU B  46       9.999  10.459  20.808  1.00 92.52           C  
ATOM    393  OE1 GLU B  46       9.284  10.643  21.819  1.00 92.52           O  
ATOM    394  OE2 GLU B  46      11.118  10.997  20.659  1.00 92.52           O1-
ATOM    395  N   ASP B  47      12.029   8.049  16.135  1.00 92.85           N  
ATOM    396  CA  ASP B  47      12.855   8.186  14.939  1.00 92.85           C  
ATOM    397  C   ASP B  47      12.201   7.504  13.739  1.00 92.85           C  
ATOM    398  O   ASP B  47      12.184   8.058  12.637  1.00 92.85           O  
ATOM    399  CB  ASP B  47      14.249   7.604  15.180  1.00 92.85           C  
ATOM    400  CG  ASP B  47      15.105   8.469  16.088  1.00 92.85           C  
ATOM    401  OD1 ASP B  47      16.137   7.984  16.598  1.00 92.85           O  
ATOM    402  OD2 ASP B  47      14.742   9.647  16.296  1.00 92.85           O1-
ATOM    403  N   LEU B  48      11.577   6.286  13.963  1.00 93.14           N  
ATOM    404  CA  LEU B  48      10.913   5.535  12.903  1.00 93.14           C  
ATOM    405  C   LEU B  48       9.676   6.274  12.405  1.00 93.14           C  
ATOM    406  O   LEU B  48       9.433   6.344  11.199  1.00 93.14           O  
ATOM    407  CB  LEU B  48      10.524   4.139  13.399  1.00 93.14           C  
ATOM    408  CG  LEU B  48       9.863   3.215  12.374  1.00 93.14           C  
ATOM    409  CD1 LEU B  48      10.768   3.040  11.158  1.00 93.14           C  
ATOM    410  CD2 LEU B  48       9.536   1.866  13.003  1.00 93.14           C  
ATOM    411  N   LEU B  49       8.914   6.939  13.298  1.00 92.94           N  
ATOM    412  CA  LEU B  49       7.721   7.689  12.923  1.00 92.94           C  
ATOM    413  C   LEU B  49       8.084   8.898  12.068  1.00 92.94           C  
ATOM    414  O   LEU B  49       7.385   9.216  11.104  1.00 92.94           O  
ATOM    415  CB  LEU B  49       6.958   8.142  14.171  1.00 92.94           C  
ATOM    416  CG  LEU B  49       6.286   7.041  14.993  1.00 92.94           C  
ATOM    417  CD1 LEU B  49       5.619   7.633  16.229  1.00 92.94           C  
ATOM    418  CD2 LEU B  49       5.271   6.284  14.143  1.00 92.94           C  
ATOM    419  N   ARG B  50       9.248   9.584  12.352  1.00 93.62           N  
ATOM    420  CA  ARG B  50       9.715  10.725  11.571  1.00 93.62           C  
ATOM    421  C   ARG B  50      10.095  10.300  10.156  1.00 93.62           C  
ATOM    422  O   ARG B  50       9.739  10.970   9.185  1.00 93.62           O  
ATOM    423  CB  ARG B  50      10.910  11.393  12.256  1.00 93.62           C  
ATOM    424  CG  ARG B  50      11.337  12.702  11.610  1.00 93.62           C  
ATOM    425  CD  ARG B  50      12.485  13.356  12.366  1.00 93.62           C  
ATOM    426  NE  ARG B  50      13.644  12.472  12.456  1.00 93.62           N  
ATOM    427  CZ  ARG B  50      14.621  12.591  13.351  1.00 93.62           C  
ATOM    428  NH1 ARG B  50      14.597  13.565  14.255  1.00 93.62           N1+
ATOM    429  NH2 ARG B  50      15.629  11.731  13.344  1.00 93.62           N  
ATOM    430  N   LYS B  51      10.745   9.113  10.053  1.00 93.48           N  
ATOM    431  CA  LYS B  51      11.146   8.592   8.750  1.00 93.48           C  
ATOM    432  C   LYS B  51       9.928   8.240   7.900  1.00 93.48           C  
ATOM    433  O   LYS B  51       9.895   8.534   6.703  1.00 93.48           O  
ATOM    434  CB  LYS B  51      12.042   7.364   8.916  1.00 93.48           C  
ATOM    435  CG  LYS B  51      13.445   7.683   9.410  1.00 93.48           C  
ATOM    436  CD  LYS B  51      14.280   6.420   9.576  1.00 93.48           C  
ATOM    437  CE  LYS B  51      15.663   6.731  10.131  1.00 93.48           C  
ATOM    438  NZ  LYS B  51      16.458   5.489  10.370  1.00 93.48           N1+
ATOM    439  N   ILE B  52       8.877   7.612   8.525  1.00 93.68           N  
ATOM    440  CA  ILE B  52       7.661   7.220   7.823  1.00 93.68           C  
ATOM    441  C   ILE B  52       6.919   8.466   7.342  1.00 93.68           C  
ATOM    442  O   ILE B  52       6.442   8.511   6.205  1.00 93.68           O  
ATOM    443  CB  ILE B  52       6.740   6.362   8.720  1.00 93.68           C  
ATOM    444  CG1 ILE B  52       7.383   4.998   8.995  1.00 93.68           C  
ATOM    445  CG2 ILE B  52       5.360   6.199   8.078  1.00 93.68           C  
ATOM    446  CD1 ILE B  52       6.626   4.150  10.008  1.00 93.68           C  
ATOM    447  N   GLN B  53       6.897   9.518   8.167  1.00 93.19           N  
ATOM    448  CA  GLN B  53       6.211  10.755   7.809  1.00 93.19           C  
ATOM    449  C   GLN B  53       6.895  11.442   6.630  1.00 93.19           C  
ATOM    450  O   GLN B  53       6.226  11.972   5.741  1.00 93.19           O  
ATOM    451  CB  GLN B  53       6.154  11.704   9.007  1.00 93.19           C  
ATOM    452  CG  GLN B  53       5.100  11.327  10.040  1.00 93.19           C  
ATOM    453  CD  GLN B  53       5.149  12.205  11.276  1.00 93.19           C  
ATOM    454  NE2 GLN B  53       4.022  12.317  11.970  1.00 93.19           N  
ATOM    455  OE1 GLN B  53       6.193  12.778  11.606  1.00 93.19           O  
ATOM    456  N   GLU B  54       8.222  11.415   6.545  1.00 94.97           N  
ATOM    457  CA  GLU B  54       8.974  12.015   5.446  1.00 94.97           C  
ATOM    458  C   GLU B  54       8.711  11.282   4.134  1.00 94.97           C  
ATOM    459  O   GLU B  54       8.498  11.912   3.096  1.00 94.97           O  
ATOM    460  CB  GLU B  54      10.472  12.018   5.756  1.00 94.97           C  
ATOM    461  CG  GLU B  54      10.880  13.041   6.807  1.00 94.97           C  
ATOM    462  CD  GLU B  54      12.345  12.942   7.204  1.00 94.97           C  
ATOM    463  OE1 GLU B  54      12.805  13.758   8.033  1.00 94.97           O  
ATOM    464  OE2 GLU B  54      13.038  12.040   6.679  1.00 94.97           O1-
ATOM    465  N   LEU B  55       8.678   9.995   4.306  1.00 92.94           N  
ATOM    466  CA  LEU B  55       8.433   9.189   3.116  1.00 92.94           C  
ATOM    467  C   LEU B  55       6.991   9.342   2.644  1.00 92.94           C  
ATOM    468  O   LEU B  55       6.723   9.321   1.440  1.00 92.94           O  
ATOM    469  CB  LEU B  55       8.737   7.714   3.395  1.00 92.94           C  
ATOM    470  CG  LEU B  55       8.849   6.802   2.173  1.00 92.94           C  
ATOM    471  CD1 LEU B  55       9.994   7.257   1.275  1.00 92.94           C  
ATOM    472  CD2 LEU B  55       9.044   5.352   2.603  1.00 92.94           C  
ATOM    473  N   LEU B  56       6.045   9.555   3.512  1.00 93.44           N  
ATOM    474  CA  LEU B  56       4.648   9.789   3.162  1.00 93.44           C  
ATOM    475  C   LEU B  56       4.497  11.072   2.352  1.00 93.44           C  
ATOM    476  O   LEU B  56       3.766  11.102   1.359  1.00 93.44           O  
ATOM    477  CB  LEU B  56       3.784   9.863   4.424  1.00 93.44           C  
ATOM    478  CG  LEU B  56       3.334   8.527   5.018  1.00 93.44           C  
ATOM    479  CD1 LEU B  56       2.701   8.742   6.387  1.00 93.44           C  
ATOM    480  CD2 LEU B  56       2.360   7.825   4.077  1.00 93.44           C  
ATOM    481  N   LYS B  57       5.196  12.059   2.765  1.00 93.50           N  
ATOM    482  CA  LYS B  57       5.153  13.330   2.049  1.00 93.50           C  
ATOM    483  C   LYS B  57       5.728  13.188   0.643  1.00 93.50           C  
ATOM    484  O   LYS B  57       5.162  13.707  -0.321  1.00 93.50           O  
ATOM    485  CB  LYS B  57       5.914  14.409   2.821  1.00 93.50           C  
ATOM    486  CG  LYS B  57       5.802  15.799   2.214  1.00 93.50           C  
ATOM    487  CD  LYS B  57       6.512  16.841   3.070  1.00 93.50           C  
ATOM    488  CE  LYS B  57       6.448  18.224   2.437  1.00 93.50           C  
ATOM    489  NZ  LYS B  57       7.207  19.234   3.233  1.00 93.50           N1+
ATOM    490  N   GLU B  58       6.897  12.461   0.536  1.00 94.05           N  
ATOM    491  CA  GLU B  58       7.506  12.215  -0.767  1.00 94.05           C  
ATOM    492  C   GLU B  58       6.555  11.453  -1.686  1.00 94.05           C  
ATOM    493  O   GLU B  58       6.441  11.769  -2.871  1.00 94.05           O  
ATOM    494  CB  GLU B  58       8.818  11.442  -0.612  1.00 94.05           C  
ATOM    495  CG  GLU B  58       9.952  12.269  -0.022  1.00 94.05           C  
ATOM    496  CD  GLU B  58      11.218  11.463   0.224  1.00 94.05           C  
ATOM    497  OE1 GLU B  58      12.186  12.013   0.795  1.00 94.05           O  
ATOM    498  OE2 GLU B  58      11.241  10.273  -0.159  1.00 94.05           O1-
ATOM    499  N   ASN B  59       5.842  10.467  -1.095  1.00 91.79           N  
ATOM    500  CA  ASN B  59       4.895   9.661  -1.858  1.00 91.79           C  
ATOM    501  C   ASN B  59       3.707  10.493  -2.334  1.00 91.79           C  
ATOM    502  O   ASN B  59       3.246  10.333  -3.465  1.00 91.79           O  
ATOM    503  CB  ASN B  59       4.410   8.472  -1.026  1.00 91.79           C  
ATOM    504  CG  ASN B  59       5.284   7.244  -1.199  1.00 91.79           C  
ATOM    505  ND2 ASN B  59       5.975   6.853  -0.135  1.00 91.79           N  
ATOM    506  OD1 ASN B  59       5.338   6.653  -2.282  1.00 91.79           O  
ATOM    507  N   GLN B  60       3.233  11.384  -1.505  1.00 92.40           N  
ATOM    508  CA  GLN B  60       2.134  12.265  -1.887  1.00 92.40           C  
ATOM    509  C   GLN B  60       2.535  13.176  -3.043  1.00 92.40           C  
ATOM    510  O   GLN B  60       1.759  13.380  -3.978  1.00 92.40           O  
ATOM    511  CB  GLN B  60       1.677  13.103  -0.691  1.00 92.40           C  
ATOM    512  CG  GLN B  60       0.785  12.348   0.285  1.00 92.40           C  
ATOM    513  CD  GLN B  60       0.454  13.157   1.525  1.00 92.40           C  
ATOM    514  NE2 GLN B  60      -0.588  12.746   2.240  1.00 92.40           N  
ATOM    515  OE1 GLN B  60       1.129  14.143   1.837  1.00 92.40           O  
ATOM    516  N   ASP B  61       3.752  13.687  -3.036  1.00 93.48           N  
ATOM    517  CA  ASP B  61       4.249  14.547  -4.107  1.00 93.48           C  
ATOM    518  C   ASP B  61       4.362  13.778  -5.421  1.00 93.48           C  
ATOM    519  O   ASP B  61       3.996  14.290  -6.480  1.00 93.48           O  
ATOM    520  CB  ASP B  61       5.604  15.146  -3.730  1.00 93.48           C  
ATOM    521  CG  ASP B  61       5.508  16.183  -2.623  1.00 93.48           C  
ATOM    522  OD1 ASP B  61       6.533  16.477  -1.973  1.00 93.48           O  
ATOM    523  OD2 ASP B  61       4.395  16.707  -2.400  1.00 93.48           O1-
ATOM    524  N   LEU B  62       4.883  12.544  -5.315  1.00 92.57           N  
ATOM    525  CA  LEU B  62       5.014  11.697  -6.496  1.00 92.57           C  
ATOM    526  C   LEU B  62       3.646  11.377  -7.089  1.00 92.57           C  
ATOM    527  O   LEU B  62       3.479  11.380  -8.311  1.00 92.57           O  
ATOM    528  CB  LEU B  62       5.749  10.400  -6.146  1.00 92.57           C  
ATOM    529  CG  LEU B  62       7.275  10.479  -6.091  1.00 92.57           C  
ATOM    530  CD1 LEU B  62       7.846   9.241  -5.409  1.00 92.57           C  
ATOM    531  CD2 LEU B  62       7.853  10.637  -7.494  1.00 92.57           C  
ATOM    532  N   LEU B  63       2.638  11.105  -6.200  1.00 92.11           N  
ATOM    533  CA  LEU B  63       1.281  10.810  -6.646  1.00 92.11           C  
ATOM    534  C   LEU B  63       0.703  11.979  -7.435  1.00 92.11           C  
ATOM    535  O   LEU B  63       0.090  11.782  -8.486  1.00 92.11           O  
ATOM    536  CB  LEU B  63       0.381  10.490  -5.450  1.00 92.11           C  
ATOM    537  CG  LEU B  63       0.447   9.058  -4.916  1.00 92.11           C  
ATOM    538  CD1 LEU B  63      -0.262   8.962  -3.570  1.00 92.11           C  
ATOM    539  CD2 LEU B  63      -0.164   8.084  -5.918  1.00 92.11           C  
ATOM    540  N   TYR B  64       0.948  13.242  -7.025  1.00 93.80           N  
ATOM    541  CA  TYR B  64       0.448  14.432  -7.704  1.00 93.80           C  
ATOM    542  C   TYR B  64       1.101  14.593  -9.072  1.00 93.80           C  
ATOM    543  O   TYR B  64       0.439  14.975 -10.041  1.00 93.80           O  
ATOM    544  CB  TYR B  64       0.701  15.682  -6.855  1.00 93.80           C  
ATOM    545  CG  TYR B  64      -0.236  15.816  -5.679  1.00 93.80           C  
ATOM    546  CD1 TYR B  64      -1.615  15.864  -5.865  1.00 93.80           C  
ATOM    547  CD2 TYR B  64       0.257  15.896  -4.381  1.00 93.80           C  
ATOM    548  CE1 TYR B  64      -2.482  15.991  -4.784  1.00 93.80           C  
ATOM    549  CE2 TYR B  64      -0.601  16.022  -3.293  1.00 93.80           C  
ATOM    550  CZ  TYR B  64      -1.966  16.068  -3.504  1.00 93.80           C  
ATOM    551  OH  TYR B  64      -2.820  16.192  -2.431  1.00 93.80           O  
ATOM    552  N   THR B  65       2.416  14.260  -9.168  1.00 94.02           N  
ATOM    553  CA  THR B  65       3.142  14.355 -10.430  1.00 94.02           C  
ATOM    554  C   THR B  65       2.612  13.338 -11.436  1.00 94.02           C  
ATOM    555  O   THR B  65       2.440  13.655 -12.615  1.00 94.02           O  
ATOM    556  CB  THR B  65       4.653  14.138 -10.223  1.00 94.02           C  
ATOM    557  CG2 THR B  65       5.421  14.349 -11.523  1.00 94.02           C  
ATOM    558  OG1 THR B  65       5.132  15.063  -9.241  1.00 94.02           O  
ATOM    559  N   VAL B  66       2.287  12.049 -10.914  1.00 92.65           N  
ATOM    560  CA  VAL B  66       1.741  11.008 -11.777  1.00 92.65           C  
ATOM    561  C   VAL B  66       0.362  11.426 -12.284  1.00 92.65           C  
ATOM    562  O   VAL B  66       0.050  11.257 -13.465  1.00 92.65           O  
ATOM    563  CB  VAL B  66       1.650   9.651 -11.043  1.00 92.65           C  
ATOM    564  CG1 VAL B  66       0.915   8.621 -11.900  1.00 92.65           C  
ATOM    565  CG2 VAL B  66       3.045   9.149 -10.678  1.00 92.65           C  
ATOM    566  N   GLU B  67      -0.377  12.049 -11.433  1.00 93.70           N  
ATOM    567  CA  GLU B  67      -1.713  12.497 -11.812  1.00 93.70           C  
ATOM    568  C   GLU B  67      -1.647  13.584 -12.882  1.00 93.70           C  
ATOM    569  O   GLU B  67      -2.459  13.600 -13.809  1.00 93.70           O  
ATOM    570  CB  GLU B  67      -2.478  13.008 -10.588  1.00 93.70           C  
ATOM    571  CG  GLU B  67      -3.034  11.901  -9.705  1.00 93.70           C  
ATOM    572  CD  GLU B  67      -3.740  12.422  -8.463  1.00 93.70           C  
ATOM    573  OE1 GLU B  67      -4.332  11.611  -7.716  1.00 93.70           O  
ATOM    574  OE2 GLU B  67      -3.701  13.652  -8.236  1.00 93.70           O1-
ATOM    575  N   ASP B  68      -0.690  14.521 -12.813  1.00 92.01           N  
ATOM    576  CA  ASP B  68      -0.513  15.600 -13.779  1.00 92.01           C  
ATOM    577  C   ASP B  68      -0.170  15.049 -15.161  1.00 92.01           C  
ATOM    578  O   ASP B  68      -0.731  15.488 -16.166  1.00 92.01           O  
ATOM    579  CB  ASP B  68       0.578  16.565 -13.311  1.00 92.01           C  
ATOM    580  CG  ASP B  68       0.589  17.870 -14.088  1.00 92.01           C  
ATOM    581  OD1 ASP B  68       1.648  18.245 -14.635  1.00 92.01           O  
ATOM    582  OD2 ASP B  68      -0.471  18.530 -14.151  1.00 92.01           O1-
ATOM    583  N   VAL B  69       0.754  14.007 -15.178  1.00 90.85           N  
ATOM    584  CA  VAL B  69       1.163  13.401 -16.441  1.00 90.85           C  
ATOM    585  C   VAL B  69      -0.006  12.624 -17.044  1.00 90.85           C  
ATOM    586  O   VAL B  69      -0.219  12.656 -18.258  1.00 90.85           O  
ATOM    587  CB  VAL B  69       2.381  12.469 -16.253  1.00 90.85           C  
ATOM    588  CG1 VAL B  69       2.677  11.701 -17.541  1.00 90.85           C  
ATOM    589  CG2 VAL B  69       3.605  13.272 -15.816  1.00 90.85           C  
ATOM    590  N   LEU B  70      -0.856  11.965 -16.129  1.00 90.50           N  
ATOM    591  CA  LEU B  70      -2.011  11.208 -16.599  1.00 90.50           C  
ATOM    592  C   LEU B  70      -3.044  12.131 -17.237  1.00 90.50           C  
ATOM    593  O   LEU B  70      -3.656  11.782 -18.249  1.00 90.50           O  
ATOM    594  CB  LEU B  70      -2.648  10.429 -15.446  1.00 90.50           C  
ATOM    595  CG  LEU B  70      -2.005   9.086 -15.098  1.00 90.50           C  
ATOM    596  CD1 LEU B  70      -2.580   8.546 -13.792  1.00 90.50           C  
ATOM    597  CD2 LEU B  70      -2.209   8.086 -16.231  1.00 90.50           C  
ATOM    598  N   ARG B  71      -3.172  13.400 -16.648  1.00 89.27           N  
ATOM    599  CA  ARG B  71      -4.118  14.375 -17.182  1.00 89.27           C  
ATOM    600  C   ARG B  71      -3.703  14.833 -18.576  1.00 89.27           C  
ATOM    601  O   ARG B  71      -4.551  15.037 -19.446  1.00 89.27           O  
ATOM    602  CB  ARG B  71      -4.233  15.580 -16.247  1.00 89.27           C  
ATOM    603  CG  ARG B  71      -5.101  15.331 -15.024  1.00 89.27           C  
ATOM    604  CD  ARG B  71      -5.278  16.592 -14.191  1.00 89.27           C  
ATOM    605  NE  ARG B  71      -5.753  16.287 -12.845  1.00 89.27           N  
ATOM    606  CZ  ARG B  71      -5.576  17.068 -11.782  1.00 89.27           C  
ATOM    607  NH1 ARG B  71      -4.925  18.220 -11.890  1.00 89.27           N1+
ATOM    608  NH2 ARG B  71      -6.051  16.693 -10.604  1.00 89.27           N  
ATOM    609  N   LYS B  72      -2.382  14.885 -18.892  1.00 87.75           N  
ATOM    610  CA  LYS B  72      -1.854  15.309 -20.185  1.00 87.75           C  
ATOM    611  C   LYS B  72      -2.063  14.231 -21.244  1.00 87.75           C  
ATOM    612  O   LYS B  72      -2.190  14.536 -22.431  1.00 87.75           O  
ATOM    613  CB  LYS B  72      -0.367  15.650 -20.072  1.00 87.75           C  
ATOM    614  CG  LYS B  72      -0.081  16.913 -19.273  1.00 87.75           C  
ATOM    615  CD  LYS B  72       1.415  17.154 -19.125  1.00 87.75           C  
ATOM    616  CE  LYS B  72       1.704  18.361 -18.244  1.00 87.75           C  
ATOM    617  NZ  LYS B  72       3.167  18.521 -17.984  1.00 87.75           N1+
ATOM    618  N   LEU B  73      -2.152  12.939 -20.788  1.00 81.88           N  
ATOM    619  CA  LEU B  73      -2.315  11.815 -21.704  1.00 81.88           C  
ATOM    620  C   LEU B  73      -3.780  11.633 -22.084  1.00 81.88           C  
ATOM    621  O   LEU B  73      -4.086  11.066 -23.136  1.00 81.88           O  
ATOM    622  CB  LEU B  73      -1.774  10.528 -21.075  1.00 81.88           C  
ATOM    623  CG  LEU B  73      -0.253  10.422 -20.950  1.00 81.88           C  
ATOM    624  CD1 LEU B  73       0.126   9.210 -20.106  1.00 81.88           C  
ATOM    625  CD2 LEU B  73       0.395  10.345 -22.328  1.00 81.88           C  
ATOM    626  N   LYS B  74      -4.714  12.198 -21.265  1.00 81.36           N  
ATOM    627  CA  LYS B  74      -6.136  12.070 -21.573  1.00 81.36           C  
ATOM    628  C   LYS B  74      -6.565  13.093 -22.620  1.00 81.36           C  
ATOM    629  O   LYS B  74      -7.378  12.790 -23.495  1.00 81.36           O  
ATOM    630  CB  LYS B  74      -6.976  12.233 -20.306  1.00 81.36           C  
ATOM    631  CG  LYS B  74      -6.933  11.029 -19.376  1.00 81.36           C  
ATOM    632  CD  LYS B  74      -7.862  11.211 -18.182  1.00 81.36           C  
ATOM    633  CE  LYS B  74      -7.829  10.002 -17.258  1.00 81.36           C  
ATOM    634  NZ  LYS B  74      -8.731  10.181 -16.080  1.00 81.36           N1+
ATOM    635  N   ASP C   3      -8.269  -0.264 -25.204  1.00 81.88           N  
ATOM    636  CA  ASP C   3      -7.375  -0.893 -24.234  1.00 81.88           C  
ATOM    637  C   ASP C   3      -6.555   0.154 -23.484  1.00 81.88           C  
ATOM    638  O   ASP C   3      -6.369   0.052 -22.270  1.00 81.88           O  
ATOM    639  CB  ASP C   3      -6.446  -1.890 -24.929  1.00 81.88           C  
ATOM    640  CG  ASP C   3      -7.141  -3.190 -25.297  1.00 81.88           C  
ATOM    641  OD1 ASP C   3      -6.555  -4.003 -26.044  1.00 81.88           O  
ATOM    642  OD2 ASP C   3      -8.285  -3.400 -24.839  1.00 81.88           O1-
ATOM    643  N   GLU C   4      -6.232   1.167 -24.248  1.00 85.77           N  
ATOM    644  CA  GLU C   4      -5.424   2.233 -23.666  1.00 85.77           C  
ATOM    645  C   GLU C   4      -6.226   3.038 -22.647  1.00 85.77           C  
ATOM    646  O   GLU C   4      -5.715   3.381 -21.578  1.00 85.77           O  
ATOM    647  CB  GLU C   4      -4.884   3.159 -24.759  1.00 85.77           C  
ATOM    648  CG  GLU C   4      -3.710   2.575 -25.533  1.00 85.77           C  
ATOM    649  CD  GLU C   4      -3.230   3.475 -26.662  1.00 85.77           C  
ATOM    650  OE1 GLU C   4      -2.297   3.079 -27.397  1.00 85.77           O  
ATOM    651  OE2 GLU C   4      -3.792   4.583 -26.811  1.00 85.77           O1-
ATOM    652  N   GLU C   5      -7.475   3.280 -22.971  1.00 88.17           N  
ATOM    653  CA  GLU C   5      -8.351   4.023 -22.069  1.00 88.17           C  
ATOM    654  C   GLU C   5      -8.602   3.246 -20.780  1.00 88.17           C  
ATOM    655  O   GLU C   5      -8.649   3.832 -19.696  1.00 88.17           O  
ATOM    656  CB  GLU C   5      -9.681   4.345 -22.756  1.00 88.17           C  
ATOM    657  CG  GLU C   5      -9.583   5.450 -23.798  1.00 88.17           C  
ATOM    658  CD  GLU C   5     -10.888   5.693 -24.540  1.00 88.17           C  
ATOM    659  OE1 GLU C   5     -10.953   6.634 -25.362  1.00 88.17           O  
ATOM    660  OE2 GLU C   5     -11.853   4.935 -24.296  1.00 88.17           O1-
ATOM    661  N   LEU C   6      -8.703   1.969 -20.924  1.00 87.03           N  
ATOM    662  CA  LEU C   6      -8.933   1.112 -19.766  1.00 87.03           C  
ATOM    663  C   LEU C   6      -7.709   1.086 -18.857  1.00 87.03           C  
ATOM    664  O   LEU C   6      -7.837   1.147 -17.632  1.00 87.03           O  
ATOM    665  CB  LEU C   6      -9.283  -0.310 -20.211  1.00 87.03           C  
ATOM    666  CG  LEU C   6      -9.680  -1.289 -19.105  1.00 87.03           C  
ATOM    667  CD1 LEU C   6     -10.918  -0.784 -18.369  1.00 87.03           C  
ATOM    668  CD2 LEU C   6      -9.925  -2.678 -19.682  1.00 87.03           C  
ATOM    669  N   ILE C   7      -6.540   1.047 -19.436  1.00 86.90           N  
ATOM    670  CA  ILE C   7      -5.290   1.038 -18.683  1.00 86.90           C  
ATOM    671  C   ILE C   7      -5.152   2.339 -17.896  1.00 86.90           C  
ATOM    672  O   ILE C   7      -4.796   2.323 -16.715  1.00 86.90           O  
ATOM    673  CB  ILE C   7      -4.071   0.840 -19.612  1.00 86.90           C  
ATOM    674  CG1 ILE C   7      -4.048  -0.589 -20.164  1.00 86.90           C  
ATOM    675  CG2 ILE C   7      -2.771   1.164 -18.872  1.00 86.90           C  
ATOM    676  CD1 ILE C   7      -2.959  -0.834 -21.201  1.00 86.90           C  
ATOM    677  N   ILE C   8      -5.487   3.447 -18.560  1.00 87.61           N  
ATOM    678  CA  ILE C   8      -5.412   4.752 -17.911  1.00 87.61           C  
ATOM    679  C   ILE C   8      -6.401   4.807 -16.748  1.00 87.61           C  
ATOM    680  O   ILE C   8      -6.072   5.309 -15.670  1.00 87.61           O  
ATOM    681  CB  ILE C   8      -5.695   5.896 -18.910  1.00 87.61           C  
ATOM    682  CG1 ILE C   8      -4.547   6.022 -19.917  1.00 87.61           C  
ATOM    683  CG2 ILE C   8      -5.920   7.217 -18.167  1.00 87.61           C  
ATOM    684  CD1 ILE C   8      -4.806   7.030 -21.029  1.00 87.61           C  
ATOM    685  N   TYR C   9      -7.601   4.236 -16.921  1.00 89.95           N  
ATOM    686  CA  TYR C   9      -8.627   4.211 -15.884  1.00 89.95           C  
ATOM    687  C   TYR C   9      -8.174   3.383 -14.688  1.00 89.95           C  
ATOM    688  O   TYR C   9      -8.393   3.773 -13.538  1.00 89.95           O  
ATOM    689  CB  TYR C   9      -9.940   3.651 -16.441  1.00 89.95           C  
ATOM    690  CG  TYR C   9     -11.084   3.696 -15.458  1.00 89.95           C  
ATOM    691  CD1 TYR C   9     -11.664   2.524 -14.980  1.00 89.95           C  
ATOM    692  CD2 TYR C   9     -11.588   4.912 -15.005  1.00 89.95           C  
ATOM    693  CE1 TYR C   9     -12.720   2.560 -14.074  1.00 89.95           C  
ATOM    694  CE2 TYR C   9     -12.644   4.961 -14.101  1.00 89.95           C  
ATOM    695  CZ  TYR C   9     -13.202   3.782 -13.642  1.00 89.95           C  
ATOM    696  OH  TYR C   9     -14.247   3.824 -12.747  1.00 89.95           O  
ATOM    697  N   ILE C  10      -7.524   2.235 -14.936  1.00 89.62           N  
ATOM    698  CA  ILE C  10      -7.012   1.361 -13.886  1.00 89.62           C  
ATOM    699  C   ILE C  10      -5.936   2.093 -13.086  1.00 89.62           C  
ATOM    700  O   ILE C  10      -5.927   2.040 -11.854  1.00 89.62           O  
ATOM    701  CB  ILE C  10      -6.445   0.048 -14.471  1.00 89.62           C  
ATOM    702  CG1 ILE C  10      -7.575  -0.808 -15.053  1.00 89.62           C  
ATOM    703  CG2 ILE C  10      -5.666  -0.725 -13.403  1.00 89.62           C  
ATOM    704  CD1 ILE C  10      -7.092  -2.039 -15.809  1.00 89.62           C  
ATOM    705  N   ILE C  11      -5.052   2.801 -13.807  1.00 90.14           N  
ATOM    706  CA  ILE C  11      -3.988   3.555 -13.151  1.00 90.14           C  
ATOM    707  C   ILE C  11      -4.596   4.636 -12.259  1.00 90.14           C  
ATOM    708  O   ILE C  11      -4.155   4.834 -11.124  1.00 90.14           O  
ATOM    709  CB  ILE C  11      -3.026   4.188 -14.181  1.00 90.14           C  
ATOM    710  CG1 ILE C  11      -2.247   3.097 -14.924  1.00 90.14           C  
ATOM    711  CG2 ILE C  11      -2.073   5.171 -13.496  1.00 90.14           C  
ATOM    712  CD1 ILE C  11      -1.399   3.618 -16.076  1.00 90.14           C  
ATOM    713  N   GLU C  12      -5.636   5.274 -12.737  1.00 91.10           N  
ATOM    714  CA  GLU C  12      -6.307   6.317 -11.966  1.00 91.10           C  
ATOM    715  C   GLU C  12      -6.910   5.753 -10.683  1.00 91.10           C  
ATOM    716  O   GLU C  12      -6.799   6.364  -9.618  1.00 91.10           O  
ATOM    717  CB  GLU C  12      -7.395   6.991 -12.807  1.00 91.10           C  
ATOM    718  CG  GLU C  12      -6.853   7.927 -13.878  1.00 91.10           C  
ATOM    719  CD  GLU C  12      -7.938   8.518 -14.764  1.00 91.10           C  
ATOM    720  OE1 GLU C  12      -7.664   9.505 -15.484  1.00 91.10           O  
ATOM    721  OE2 GLU C  12      -9.072   7.990 -14.737  1.00 91.10           O1-
ATOM    722  N   LEU C  13      -7.552   4.608 -10.792  1.00 91.68           N  
ATOM    723  CA  LEU C  13      -8.159   3.975  -9.627  1.00 91.68           C  
ATOM    724  C   LEU C  13      -7.092   3.530  -8.632  1.00 91.68           C  
ATOM    725  O   LEU C  13      -7.276   3.657  -7.419  1.00 91.68           O  
ATOM    726  CB  LEU C  13      -9.011   2.775 -10.051  1.00 91.68           C  
ATOM    727  CG  LEU C  13     -10.319   3.095 -10.774  1.00 91.68           C  
ATOM    728  CD1 LEU C  13     -11.007   1.808 -11.217  1.00 91.68           C  
ATOM    729  CD2 LEU C  13     -11.239   3.917  -9.877  1.00 91.68           C  
ATOM    730  N   LEU C  14      -5.910   3.012  -9.112  1.00 91.26           N  
ATOM    731  CA  LEU C  14      -4.807   2.587  -8.257  1.00 91.26           C  
ATOM    732  C   LEU C  14      -4.233   3.768  -7.483  1.00 91.26           C  
ATOM    733  O   LEU C  14      -3.911   3.642  -6.299  1.00 91.26           O  
ATOM    734  CB  LEU C  14      -3.706   1.927  -9.093  1.00 91.26           C  
ATOM    735  CG  LEU C  14      -3.947   0.474  -9.506  1.00 91.26           C  
ATOM    736  CD1 LEU C  14      -2.932   0.047 -10.559  1.00 91.26           C  
ATOM    737  CD2 LEU C  14      -3.885  -0.445  -8.291  1.00 91.26           C  
ATOM    738  N   LEU C  15      -4.135   4.920  -8.180  1.00 91.76           N  
ATOM    739  CA  LEU C  15      -3.598   6.117  -7.540  1.00 91.76           C  
ATOM    740  C   LEU C  15      -4.534   6.612  -6.442  1.00 91.76           C  
ATOM    741  O   LEU C  15      -4.078   7.051  -5.383  1.00 91.76           O  
ATOM    742  CB  LEU C  15      -3.374   7.223  -8.574  1.00 91.76           C  
ATOM    743  CG  LEU C  15      -2.242   6.995  -9.577  1.00 91.76           C  
ATOM    744  CD1 LEU C  15      -2.203   8.126 -10.599  1.00 91.76           C  
ATOM    745  CD2 LEU C  15      -0.905   6.873  -8.855  1.00 91.76           C  
ATOM    746  N   LYS C  16      -5.834   6.571  -6.690  1.00 92.80           N  
ATOM    747  CA  LYS C  16      -6.810   6.953  -5.673  1.00 92.80           C  
ATOM    748  C   LYS C  16      -6.713   6.045  -4.450  1.00 92.80           C  
ATOM    749  O   LYS C  16      -6.773   6.518  -3.314  1.00 92.80           O  
ATOM    750  CB  LYS C  16      -8.227   6.909  -6.246  1.00 92.80           C  
ATOM    751  CG  LYS C  16      -8.553   8.068  -7.177  1.00 92.80           C  
ATOM    752  CD  LYS C  16      -9.969   7.959  -7.729  1.00 92.80           C  
ATOM    753  CE  LYS C  16     -10.279   9.088  -8.703  1.00 92.80           C  
ATOM    754  NZ  LYS C  16     -11.649   8.960  -9.283  1.00 92.80           N1+
ATOM    755  N   ASP C  17      -6.540   4.697  -4.764  1.00 94.15           N  
ATOM    756  CA  ASP C  17      -6.395   3.740  -3.672  1.00 94.15           C  
ATOM    757  C   ASP C  17      -5.118   4.003  -2.876  1.00 94.15           C  
ATOM    758  O   ASP C  17      -5.124   3.942  -1.646  1.00 94.15           O  
ATOM    759  CB  ASP C  17      -6.392   2.308  -4.212  1.00 94.15           C  
ATOM    760  CG  ASP C  17      -6.592   1.265  -3.127  1.00 94.15           C  
ATOM    761  OD1 ASP C  17      -6.047   0.145  -3.248  1.00 94.15           O  
ATOM    762  OD2 ASP C  17      -7.303   1.563  -2.143  1.00 94.15           O1-
ATOM    763  N   ASP C  18      -3.987   4.320  -3.510  1.00 92.21           N  
ATOM    764  CA  ASP C  18      -2.729   4.644  -2.843  1.00 92.21           C  
ATOM    765  C   ASP C  18      -2.891   5.849  -1.921  1.00 92.21           C  
ATOM    766  O   ASP C  18      -2.352   5.866  -0.812  1.00 92.21           O  
ATOM    767  CB  ASP C  18      -1.629   4.913  -3.873  1.00 92.21           C  
ATOM    768  CG  ASP C  18      -0.998   3.642  -4.412  1.00 92.21           C  
ATOM    769  OD1 ASP C  18      -0.204   3.717  -5.375  1.00 92.21           O  
ATOM    770  OD2 ASP C  18      -1.300   2.556  -3.872  1.00 92.21           O1-
ATOM    771  N   GLU C  19      -3.671   6.851  -2.454  1.00 94.01           N  
ATOM    772  CA  GLU C  19      -3.922   8.042  -1.648  1.00 94.01           C  
ATOM    773  C   GLU C  19      -4.676   7.695  -0.368  1.00 94.01           C  
ATOM    774  O   GLU C  19      -4.358   8.212   0.705  1.00 94.01           O  
ATOM    775  CB  GLU C  19      -4.705   9.082  -2.455  1.00 94.01           C  
ATOM    776  CG  GLU C  19      -4.882  10.411  -1.736  1.00 94.01           C  
ATOM    777  CD  GLU C  19      -5.628  11.445  -2.564  1.00 94.01           C  
ATOM    778  OE1 GLU C  19      -5.858  12.571  -2.066  1.00 94.01           O  
ATOM    779  OE2 GLU C  19      -5.988  11.128  -3.720  1.00 94.01           O1-
ATOM    780  N   LEU C  20      -5.692   6.874  -0.479  1.00 93.90           N  
ATOM    781  CA  LEU C  20      -6.461   6.450   0.685  1.00 93.90           C  
ATOM    782  C   LEU C  20      -5.577   5.705   1.681  1.00 93.90           C  
ATOM    783  O   LEU C  20      -5.652   5.948   2.887  1.00 93.90           O  
ATOM    784  CB  LEU C  20      -7.632   5.560   0.259  1.00 93.90           C  
ATOM    785  CG  LEU C  20      -8.778   6.254  -0.478  1.00 93.90           C  
ATOM    786  CD1 LEU C  20      -9.774   5.224  -0.999  1.00 93.90           C  
ATOM    787  CD2 LEU C  20      -9.469   7.261   0.435  1.00 93.90           C  
ATOM    788  N   LEU C  21      -4.669   4.810   1.254  1.00 93.03           N  
ATOM    789  CA  LEU C  21      -3.809   4.004   2.114  1.00 93.03           C  
ATOM    790  C   LEU C  21      -2.769   4.873   2.812  1.00 93.03           C  
ATOM    791  O   LEU C  21      -2.410   4.616   3.964  1.00 93.03           O  
ATOM    792  CB  LEU C  21      -3.113   2.909   1.301  1.00 93.03           C  
ATOM    793  CG  LEU C  21      -3.998   1.760   0.815  1.00 93.03           C  
ATOM    794  CD1 LEU C  21      -3.214   0.847  -0.122  1.00 93.03           C  
ATOM    795  CD2 LEU C  21      -4.550   0.972   1.999  1.00 93.03           C  
ATOM    796  N   LEU C  22      -2.311   5.978   2.090  1.00 93.11           N  
ATOM    797  CA  LEU C  22      -1.396   6.926   2.717  1.00 93.11           C  
ATOM    798  C   LEU C  22      -2.090   7.685   3.844  1.00 93.11           C  
ATOM    799  O   LEU C  22      -1.505   7.894   4.908  1.00 93.11           O  
ATOM    800  CB  LEU C  22      -0.853   7.912   1.680  1.00 93.11           C  
ATOM    801  CG  LEU C  22       0.156   7.354   0.676  1.00 93.11           C  
ATOM    802  CD1 LEU C  22       0.531   8.418  -0.348  1.00 93.11           C  
ATOM    803  CD2 LEU C  22       1.397   6.837   1.396  1.00 93.11           C  
ATOM    804  N   LYS C  23      -3.361   8.091   3.645  1.00 93.20           N  
ATOM    805  CA  LYS C  23      -4.139   8.772   4.677  1.00 93.20           C  
ATOM    806  C   LYS C  23      -4.362   7.865   5.885  1.00 93.20           C  
ATOM    807  O   LYS C  23      -4.277   8.315   7.029  1.00 93.20           O  
ATOM    808  CB  LYS C  23      -5.483   9.238   4.117  1.00 93.20           C  
ATOM    809  CG  LYS C  23      -5.386  10.455   3.210  1.00 93.20           C  
ATOM    810  CD  LYS C  23      -6.754  10.868   2.681  1.00 93.20           C  
ATOM    811  CE  LYS C  23      -6.652  12.051   1.726  1.00 93.20           C  
ATOM    812  NZ  LYS C  23      -7.980  12.412   1.148  1.00 93.20           N1+
ATOM    813  N   SER C  24      -4.680   6.575   5.584  1.00 93.07           N  
ATOM    814  CA  SER C  24      -4.855   5.607   6.662  1.00 93.07           C  
ATOM    815  C   SER C  24      -3.588   5.481   7.502  1.00 93.07           C  
ATOM    816  O   SER C  24      -3.657   5.427   8.732  1.00 93.07           O  
ATOM    817  CB  SER C  24      -5.240   4.239   6.097  1.00 93.07           C  
ATOM    818  OG  SER C  24      -5.326   3.274   7.131  1.00 93.07           O  
ATOM    819  N   LEU C  25      -2.390   5.415   6.855  1.00 93.73           N  
ATOM    820  CA  LEU C  25      -1.121   5.316   7.567  1.00 93.73           C  
ATOM    821  C   LEU C  25      -0.876   6.559   8.416  1.00 93.73           C  
ATOM    822  O   LEU C  25      -0.389   6.459   9.545  1.00 93.73           O  
ATOM    823  CB  LEU C  25       0.035   5.122   6.582  1.00 93.73           C  
ATOM    824  CG  LEU C  25       1.430   4.983   7.192  1.00 93.73           C  
ATOM    825  CD1 LEU C  25       1.462   3.826   8.186  1.00 93.73           C  
ATOM    826  CD2 LEU C  25       2.475   4.784   6.099  1.00 93.73           C  
ATOM    827  N   GLU C  26      -1.268   7.726   7.911  1.00 94.12           N  
ATOM    828  CA  GLU C  26      -1.126   8.969   8.664  1.00 94.12           C  
ATOM    829  C   GLU C  26      -1.956   8.936   9.945  1.00 94.12           C  
ATOM    830  O   GLU C  26      -1.497   9.380  11.000  1.00 94.12           O  
ATOM    831  CB  GLU C  26      -1.533  10.169   7.805  1.00 94.12           C  
ATOM    832  CG  GLU C  26      -1.209  11.515   8.436  1.00 94.12           C  
ATOM    833  CD  GLU C  26      -1.513  12.694   7.524  1.00 94.12           C  
ATOM    834  OE1 GLU C  26      -1.311  13.855   7.947  1.00 94.12           O  
ATOM    835  OE2 GLU C  26      -1.956  12.454   6.379  1.00 94.12           O1-
ATOM    836  N   ILE C  27      -3.173   8.444   9.901  1.00 93.04           N  
ATOM    837  CA  ILE C  27      -4.064   8.349  11.053  1.00 93.04           C  
ATOM    838  C   ILE C  27      -3.483   7.375  12.075  1.00 93.04           C  
ATOM    839  O   ILE C  27      -3.477   7.655  13.275  1.00 93.04           O  
ATOM    840  CB  ILE C  27      -5.482   7.903  10.634  1.00 93.04           C  
ATOM    841  CG1 ILE C  27      -6.177   9.013   9.836  1.00 93.04           C  
ATOM    842  CG2 ILE C  27      -6.310   7.511  11.860  1.00 93.04           C  
ATOM    843  CD1 ILE C  27      -7.535   8.615   9.274  1.00 93.04           C  
ATOM    844  N   ILE C  28      -2.912   6.194  11.642  1.00 91.12           N  
ATOM    845  CA  ILE C  28      -2.311   5.191  12.515  1.00 91.12           C  
ATOM    846  C   ILE C  28      -1.130   5.802  13.266  1.00 91.12           C  
ATOM    847  O   ILE C  28      -0.981   5.598  14.473  1.00 91.12           O  
ATOM    848  CB  ILE C  28      -1.855   3.949  11.718  1.00 91.12           C  
ATOM    849  CG1 ILE C  28      -3.070   3.140  11.249  1.00 91.12           C  
ATOM    850  CG2 ILE C  28      -0.913   3.083  12.560  1.00 91.12           C  
ATOM    851  CD1 ILE C  28      -2.736   2.051  10.237  1.00 91.12           C  
ATOM    852  N   LEU C  29      -0.306   6.644  12.542  1.00 92.23           N  
ATOM    853  CA  LEU C  29       0.837   7.301  13.167  1.00 92.23           C  
ATOM    854  C   LEU C  29       0.378   8.297  14.227  1.00 92.23           C  
ATOM    855  O   LEU C  29       1.007   8.421  15.281  1.00 92.23           O  
ATOM    856  CB  LEU C  29       1.687   8.016  12.113  1.00 92.23           C  
ATOM    857  CG  LEU C  29       2.422   7.121  11.113  1.00 92.23           C  
ATOM    858  CD1 LEU C  29       3.196   7.971  10.111  1.00 92.23           C  
ATOM    859  CD2 LEU C  29       3.354   6.160  11.842  1.00 92.23           C  
ATOM    860  N   ARG C  30      -0.755   9.010  13.978  1.00 91.26           N  
ATOM    861  CA  ARG C  30      -1.305   9.962  14.938  1.00 91.26           C  
ATOM    862  C   ARG C  30      -1.802   9.250  16.191  1.00 91.26           C  
ATOM    863  O   ARG C  30      -1.615   9.742  17.307  1.00 91.26           O  
ATOM    864  CB  ARG C  30      -2.445  10.765  14.306  1.00 91.26           C  
ATOM    865  CG  ARG C  30      -2.974  11.883  15.191  1.00 91.26           C  
ATOM    866  CD  ARG C  30      -1.915  12.944  15.454  1.00 91.26           C  
ATOM    867  NE  ARG C  30      -2.451  14.060  16.228  1.00 91.26           N  
ATOM    868  CZ  ARG C  30      -1.732  15.085  16.678  1.00 91.26           C  
ATOM    869  NH1 ARG C  30      -0.427  15.154  16.440  1.00 91.26           N1+
ATOM    870  NH2 ARG C  30      -2.321  16.047  17.373  1.00 91.26           N  
ATOM    871  N   ILE C  31      -2.431   8.068  16.087  1.00 90.99           N  
ATOM    872  CA  ILE C  31      -2.909   7.268  17.209  1.00 90.99           C  
ATOM    873  C   ILE C  31      -1.729   6.843  18.080  1.00 90.99           C  
ATOM    874  O   ILE C  31      -1.787   6.943  19.308  1.00 90.99           O  
ATOM    875  CB  ILE C  31      -3.692   6.027  16.725  1.00 90.99           C  
ATOM    876  CG1 ILE C  31      -5.007   6.451  16.060  1.00 90.99           C  
ATOM    877  CG2 ILE C  31      -3.952   5.064  17.888  1.00 90.99           C  
ATOM    878  CD1 ILE C  31      -5.750   5.311  15.377  1.00 90.99           C  
ATOM    879  N   ILE C  32      -0.597   6.400  17.431  1.00 89.15           N  
ATOM    880  CA  ILE C  32       0.599   5.965  18.142  1.00 89.15           C  
ATOM    881  C   ILE C  32       1.192   7.137  18.921  1.00 89.15           C  
ATOM    882  O   ILE C  32       1.548   6.996  20.093  1.00 89.15           O  
ATOM    883  CB  ILE C  32       1.650   5.378  17.174  1.00 89.15           C  
ATOM    884  CG1 ILE C  32       1.140   4.068  16.562  1.00 89.15           C  
ATOM    885  CG2 ILE C  32       2.986   5.163  17.893  1.00 89.15           C  
ATOM    886  CD1 ILE C  32       2.027   3.515  15.454  1.00 89.15           C  
ATOM    887  N   GLN C  33       1.196   8.313  18.285  1.00 88.93           N  
ATOM    888  CA  GLN C  33       1.748   9.502  18.927  1.00 88.93           C  
ATOM    889  C   GLN C  33       0.916   9.908  20.140  1.00 88.93           C  
ATOM    890  O   GLN C  33       1.466  10.278  21.180  1.00 88.93           O  
ATOM    891  CB  GLN C  33       1.828  10.661  17.932  1.00 88.93           C  
ATOM    892  CG  GLN C  33       2.978  10.544  16.942  1.00 88.93           C  
ATOM    893  CD  GLN C  33       2.962  11.638  15.892  1.00 88.93           C  
ATOM    894  NE2 GLN C  33       4.111  11.880  15.269  1.00 88.93           N  
ATOM    895  OE1 GLN C  33       1.925  12.262  15.641  1.00 88.93           O  
ATOM    896  N   LEU C  34      -0.451   9.853  20.039  1.00 87.96           N  
ATOM    897  CA  LEU C  34      -1.346  10.209  21.135  1.00 87.96           C  
ATOM    898  C   LEU C  34      -1.189   9.238  22.301  1.00 87.96           C  
ATOM    899  O   LEU C  34      -1.233   9.647  23.463  1.00 87.96           O  
ATOM    900  CB  LEU C  34      -2.801  10.219  20.657  1.00 87.96           C  
ATOM    901  CG  LEU C  34      -3.237  11.436  19.840  1.00 87.96           C  
ATOM    902  CD1 LEU C  34      -4.611  11.195  19.223  1.00 87.96           C  
ATOM    903  CD2 LEU C  34      -3.249  12.688  20.711  1.00 87.96           C  
ATOM    904  N   GLN C  35      -0.949   7.879  21.927  1.00 84.37           N  
ATOM    905  CA  GLN C  35      -0.786   6.872  22.970  1.00 84.37           C  
ATOM    906  C   GLN C  35       0.525   7.068  23.725  1.00 84.37           C  
ATOM    907  O   GLN C  35       0.610   6.771  24.919  1.00 84.37           O  
ATOM    908  CB  GLN C  35      -0.841   5.465  22.371  1.00 84.37           C  
ATOM    909  CG  GLN C  35      -2.241   5.021  21.969  1.00 84.37           C  
ATOM    910  CD  GLN C  35      -2.283   3.587  21.476  1.00 84.37           C  
ATOM    911  NE2 GLN C  35      -3.441   2.948  21.610  1.00 84.37           N  
ATOM    912  OE1 GLN C  35      -1.284   3.058  20.979  1.00 84.37           O  
ATOM    913  N   LEU C  36       1.574   7.669  23.039  1.00 82.26           N  
ATOM    914  CA  LEU C  36       2.889   7.853  23.644  1.00 82.26           C  
ATOM    915  C   LEU C  36       2.933   9.135  24.469  1.00 82.26           C  
ATOM    916  O   LEU C  36       3.685   9.227  25.442  1.00 82.26           O  
ATOM    917  CB  LEU C  36       3.975   7.889  22.566  1.00 82.26           C  
ATOM    918  CG  LEU C  36       4.259   6.569  21.845  1.00 82.26           C  
ATOM    919  CD1 LEU C  36       5.231   6.794  20.692  1.00 82.26           C  
ATOM    920  CD2 LEU C  36       4.808   5.534  22.821  1.00 82.26           C  
ATOM    921  N   THR C  37       2.080  10.240  24.156  1.00 81.89           N  
ATOM    922  CA  THR C  37       2.251  11.561  24.751  1.00 81.89           C  
ATOM    923  C   THR C  37       1.110  11.872  25.715  1.00 81.89           C  
ATOM    924  O   THR C  37       1.229  12.760  26.562  1.00 81.89           O  
ATOM    925  CB  THR C  37       2.325  12.655  23.669  1.00 81.89           C  
ATOM    926  CG2 THR C  37       3.556  12.474  22.787  1.00 81.89           C  
ATOM    927  OG1 THR C  37       1.150  12.590  22.851  1.00 81.89           O  
ATOM    928  N   SER C  38      -0.087  11.201  25.579  1.00 73.11           N  
ATOM    929  CA  SER C  38      -1.252  11.612  26.357  1.00 73.11           C  
ATOM    930  C   SER C  38      -1.082  11.265  27.832  1.00 73.11           C  
ATOM    931  O   SER C  38      -0.733  10.133  28.173  1.00 73.11           O  
ATOM    932  CB  SER C  38      -2.520  10.953  25.812  1.00 73.11           C  
ATOM    933  OG  SER C  38      -3.664  11.402  26.519  1.00 73.11           O  
ATOM    934  N   LYS C  39      -0.946  12.031  28.507  1.00 66.71           N  
ATOM    935  CA  LYS C  39      -0.847  11.891  29.957  1.00 66.71           C  
ATOM    936  C   LYS C  39      -2.218  11.652  30.582  1.00 66.71           C  
ATOM    937  O   LYS C  39      -2.335  10.934  31.578  1.00 66.71           O  
ATOM    938  CB  LYS C  39      -0.200  13.133  30.573  1.00 66.71           C  
ATOM    939  CG  LYS C  39       1.283  13.276  30.265  1.00 66.71           C  
ATOM    940  CD  LYS C  39       1.900  14.448  31.019  1.00 66.71           C  
ATOM    941  CE  LYS C  39       3.369  14.633  30.659  1.00 66.71           C  
ATOM    942  NZ  LYS C  39       3.973  15.791  31.382  1.00 66.71           N1+
ATOM    943  N   ASP C  40      -3.029  12.152  29.935  1.00 60.05           N  
ATOM    944  CA  ASP C  40      -4.404  11.998  30.400  1.00 60.05           C  
ATOM    945  C   ASP C  40      -5.098  10.839  29.687  1.00 60.05           C  
ATOM    946  O   ASP C  40      -5.313  10.888  28.474  1.00 60.05           O  
ATOM    947  CB  ASP C  40      -5.191  13.293  30.187  1.00 60.05           C  
ATOM    948  CG  ASP C  40      -6.492  13.332  30.970  1.00 60.05           C  
ATOM    949  OD1 ASP C  40      -6.996  14.438  31.261  1.00 60.05           O  
ATOM    950  OD2 ASP C  40      -7.016  12.246  31.301  1.00 60.05           O1-
ATOM    951  N   LYS C  41      -5.442  10.413  30.497  1.00 69.10           N  
ATOM    952  CA  LYS C  41      -5.964   9.147  29.993  1.00 69.10           C  
ATOM    953  C   LYS C  41      -7.356   9.326  29.393  1.00 69.10           C  
ATOM    954  O   LYS C  41      -7.655   8.778  28.330  1.00 69.10           O  
ATOM    955  CB  LYS C  41      -6.004   8.100  31.107  1.00 69.10           C  
ATOM    956  CG  LYS C  41      -4.662   7.441  31.385  1.00 69.10           C  
ATOM    957  CD  LYS C  41      -4.803   6.272  32.352  1.00 69.10           C  
ATOM    958  CE  LYS C  41      -3.449   5.666  32.699  1.00 69.10           C  
ATOM    959  NZ  LYS C  41      -3.582   4.533  33.664  1.00 69.10           N1+
ATOM    960  N   ASP C  42      -8.002  10.130  29.946  1.00 73.49           N  
ATOM    961  CA  ASP C  42      -9.381  10.246  29.481  1.00 73.49           C  
ATOM    962  C   ASP C  42      -9.454  11.016  28.165  1.00 73.49           C  
ATOM    963  O   ASP C  42     -10.131  10.590  27.228  1.00 73.49           O  
ATOM    964  CB  ASP C  42     -10.247  10.931  30.540  1.00 73.49           C  
ATOM    965  CG  ASP C  42     -10.615  10.011  31.692  1.00 73.49           C  
ATOM    966  OD1 ASP C  42     -10.953  10.509  32.787  1.00 73.49           O  
ATOM    967  OD2 ASP C  42     -10.565   8.777  31.503  1.00 73.49           O1-
ATOM    968  N   ASP C  43      -8.931  11.899  28.040  1.00 77.23           N  
ATOM    969  CA  ASP C  43      -8.941  12.724  26.837  1.00 77.23           C  
ATOM    970  C   ASP C  43      -8.240  12.016  25.678  1.00 77.23           C  
ATOM    971  O   ASP C  43      -8.723  12.041  24.545  1.00 77.23           O  
ATOM    972  CB  ASP C  43      -8.275  14.076  27.107  1.00 77.23           C  
ATOM    973  CG  ASP C  43      -8.409  15.046  25.946  1.00 77.23           C  
ATOM    974  OD1 ASP C  43      -7.573  15.966  25.822  1.00 77.23           O  
ATOM    975  OD2 ASP C  43      -9.361  14.889  25.151  1.00 77.23           O1-
ATOM    976  N   GLY C  44      -7.500  11.522  26.083  1.00 81.79           N  
ATOM    977  CA  GLY C  44      -6.742  10.780  25.089  1.00 81.79           C  
ATOM    978  C   GLY C  44      -7.514   9.617  24.494  1.00 81.79           C  
ATOM    979  O   GLY C  44      -7.488   9.403  23.281  1.00 81.79           O  
ATOM    980  N   THR C  45      -8.271   8.994  25.215  1.00 86.64           N  
ATOM    981  CA  THR C  45      -9.051   7.833  24.801  1.00 86.64           C  
ATOM    982  C   THR C  45     -10.136   8.238  23.806  1.00 86.64           C  
ATOM    983  O   THR C  45     -10.376   7.537  22.822  1.00 86.64           O  
ATOM    984  CB  THR C  45      -9.696   7.133  26.012  1.00 86.64           C  
ATOM    985  CG2 THR C  45     -10.440   5.872  25.585  1.00 86.64           C  
ATOM    986  OG1 THR C  45      -8.674   6.777  26.951  1.00 86.64           O  
ATOM    987  N   ASP C  46     -10.895   9.438  24.004  1.00 87.83           N  
ATOM    988  CA  ASP C  46     -11.939   9.902  23.094  1.00 87.83           C  
ATOM    989  C   ASP C  46     -11.353  10.292  21.739  1.00 87.83           C  
ATOM    990  O   ASP C  46     -11.932   9.983  20.695  1.00 87.83           O  
ATOM    991  CB  ASP C  46     -12.692  11.087  23.703  1.00 87.83           C  
ATOM    992  CG  ASP C  46     -13.624  10.681  24.832  1.00 87.83           C  
ATOM    993  OD1 ASP C  46     -14.027  11.551  25.633  1.00 87.83           O  
ATOM    994  OD2 ASP C  46     -13.957   9.480  24.921  1.00 87.83           O1-
ATOM    995  N   LYS C  47     -10.214  10.937  21.714  1.00 90.42           N  
ATOM    996  CA  LYS C  47      -9.547  11.350  20.483  1.00 90.42           C  
ATOM    997  C   LYS C  47      -9.093  10.139  19.671  1.00 90.42           C  
ATOM    998  O   LYS C  47      -9.243  10.115  18.448  1.00 90.42           O  
ATOM    999  CB  LYS C  47      -8.350  12.248  20.796  1.00 90.42           C  
ATOM   1000  CG  LYS C  47      -8.730  13.652  21.245  1.00 90.42           C  
ATOM   1001  CD  LYS C  47      -7.499  14.509  21.508  1.00 90.42           C  
ATOM   1002  CE  LYS C  47      -7.876  15.887  22.034  1.00 90.42           C  
ATOM   1003  NZ  LYS C  47      -6.671  16.712  22.341  1.00 90.42           N1+
ATOM   1004  N   ILE C  48      -8.613   9.141  20.388  1.00 90.03           N  
ATOM   1005  CA  ILE C  48      -8.133   7.924  19.741  1.00 90.03           C  
ATOM   1006  C   ILE C  48      -9.307   7.180  19.109  1.00 90.03           C  
ATOM   1007  O   ILE C  48      -9.210   6.702  17.976  1.00 90.03           O  
ATOM   1008  CB  ILE C  48      -7.393   7.007  20.740  1.00 90.03           C  
ATOM   1009  CG1 ILE C  48      -6.047   7.627  21.137  1.00 90.03           C  
ATOM   1010  CG2 ILE C  48      -7.198   5.609  20.147  1.00 90.03           C  
ATOM   1011  CD1 ILE C  48      -5.317   6.868  22.236  1.00 90.03           C  
ATOM   1012  N   LYS C  49     -10.425   7.097  19.854  1.00 91.30           N  
ATOM   1013  CA  LYS C  49     -11.611   6.425  19.331  1.00 91.30           C  
ATOM   1014  C   LYS C  49     -12.106   7.099  18.053  1.00 91.30           C  
ATOM   1015  O   LYS C  49     -12.493   6.422  17.098  1.00 91.30           O  
ATOM   1016  CB  LYS C  49     -12.725   6.407  20.377  1.00 91.30           C  
ATOM   1017  CG  LYS C  49     -13.914   5.535  20.002  1.00 91.30           C  
ATOM   1018  CD  LYS C  49     -14.948   5.488  21.120  1.00 91.30           C  
ATOM   1019  CE  LYS C  49     -16.178   4.688  20.712  1.00 91.30           C  
ATOM   1020  NZ  LYS C  49     -17.206   4.663  21.794  1.00 91.30           N1+
ATOM   1021  N   LYS C  50     -12.111   8.435  17.974  1.00 92.33           N  
ATOM   1022  CA  LYS C  50     -12.521   9.179  16.787  1.00 92.33           C  
ATOM   1023  C   LYS C  50     -11.600   8.881  15.607  1.00 92.33           C  
ATOM   1024  O   LYS C  50     -12.065   8.685  14.483  1.00 92.33           O  
ATOM   1025  CB  LYS C  50     -12.538  10.681  17.073  1.00 92.33           C  
ATOM   1026  CG  LYS C  50     -13.157  11.516  15.962  1.00 92.33           C  
ATOM   1027  CD  LYS C  50     -13.170  12.997  16.317  1.00 92.33           C  
ATOM   1028  CE  LYS C  50     -13.643  13.849  15.146  1.00 92.33           C  
ATOM   1029  NZ  LYS C  50     -13.630  15.305  15.480  1.00 92.33           N1+
ATOM   1030  N   LEU C  51     -10.327   8.795  15.836  1.00 92.35           N  
ATOM   1031  CA  LEU C  51      -9.345   8.518  14.794  1.00 92.35           C  
ATOM   1032  C   LEU C  51      -9.487   7.090  14.278  1.00 92.35           C  
ATOM   1033  O   LEU C  51      -9.358   6.843  13.076  1.00 92.35           O  
ATOM   1034  CB  LEU C  51      -7.926   8.744  15.321  1.00 92.35           C  
ATOM   1035  CG  LEU C  51      -7.505  10.199  15.536  1.00 92.35           C  
ATOM   1036  CD1 LEU C  51      -6.174  10.263  16.276  1.00 92.35           C  
ATOM   1037  CD2 LEU C  51      -7.418  10.933  14.202  1.00 92.35           C  
ATOM   1038  N   VAL C  52      -9.756   6.160  15.256  1.00 92.34           N  
ATOM   1039  CA  VAL C  52      -9.951   4.768  14.868  1.00 92.34           C  
ATOM   1040  C   VAL C  52     -11.172   4.652  13.957  1.00 92.34           C  
ATOM   1041  O   VAL C  52     -11.135   3.945  12.946  1.00 92.34           O  
ATOM   1042  CB  VAL C  52     -10.119   3.853  16.102  1.00 92.34           C  
ATOM   1043  CG1 VAL C  52     -10.594   2.463  15.684  1.00 92.34           C  
ATOM   1044  CG2 VAL C  52      -8.807   3.762  16.879  1.00 92.34           C  
ATOM   1045  N   ASP C  53     -12.276   5.344  14.241  1.00 92.07           N  
ATOM   1046  CA  ASP C  53     -13.484   5.328  13.421  1.00 92.07           C  
ATOM   1047  C   ASP C  53     -13.216   5.908  12.035  1.00 92.07           C  
ATOM   1048  O   ASP C  53     -13.681   5.367  11.028  1.00 92.07           O  
ATOM   1049  CB  ASP C  53     -14.609   6.105  14.108  1.00 92.07           C  
ATOM   1050  CG  ASP C  53     -15.184   5.377  15.310  1.00 92.07           C  
ATOM   1051  OD1 ASP C  53     -15.884   6.012  16.130  1.00 92.07           O  
ATOM   1052  OD2 ASP C  53     -14.933   4.160  15.442  1.00 92.07           O1-
ATOM   1053  N   GLU C  54     -12.479   7.008  11.973  1.00 92.83           N  
ATOM   1054  CA  GLU C  54     -12.114   7.622  10.701  1.00 92.83           C  
ATOM   1055  C   GLU C  54     -11.269   6.675   9.853  1.00 92.83           C  
ATOM   1056  O   GLU C  54     -11.477   6.565   8.643  1.00 92.83           O  
ATOM   1057  CB  GLU C  54     -11.360   8.935  10.933  1.00 92.83           C  
ATOM   1058  CG  GLU C  54     -11.075   9.715   9.658  1.00 92.83           C  
ATOM   1059  CD  GLU C  54     -10.406  11.056   9.912  1.00 92.83           C  
ATOM   1060  OE1 GLU C  54      -9.974  11.713   8.938  1.00 92.83           O  
ATOM   1061  OE2 GLU C  54     -10.312  11.453  11.095  1.00 92.83           O1-
ATOM   1062  N   SER C  55     -10.323   5.983  10.496  1.00 91.42           N  
ATOM   1063  CA  SER C  55      -9.456   5.040   9.799  1.00 91.42           C  
ATOM   1064  C   SER C  55     -10.255   3.877   9.219  1.00 91.42           C  
ATOM   1065  O   SER C  55      -9.998   3.439   8.096  1.00 91.42           O  
ATOM   1066  CB  SER C  55      -8.376   4.506  10.741  1.00 91.42           C  
ATOM   1067  OG  SER C  55      -7.501   3.626  10.057  1.00 91.42           O  
ATOM   1068  N   LYS C  56     -11.199   3.385   9.944  1.00 93.06           N  
ATOM   1069  CA  LYS C  56     -12.036   2.282   9.481  1.00 93.06           C  
ATOM   1070  C   LYS C  56     -12.825   2.676   8.235  1.00 93.06           C  
ATOM   1071  O   LYS C  56     -12.966   1.878   7.305  1.00 93.06           O  
ATOM   1072  CB  LYS C  56     -12.994   1.834  10.586  1.00 93.06           C  
ATOM   1073  CG  LYS C  56     -12.338   0.984  11.666  1.00 93.06           C  
ATOM   1074  CD  LYS C  56     -13.345   0.549  12.723  1.00 93.06           C  
ATOM   1075  CE  LYS C  56     -12.692  -0.306  13.800  1.00 93.06           C  
ATOM   1076  NZ  LYS C  56     -13.658  -0.670  14.880  1.00 93.06           N1+
ATOM   1077  N   LYS C  57     -13.322   3.957   8.230  1.00 94.53           N  
ATOM   1078  CA  LYS C  57     -14.051   4.446   7.063  1.00 94.53           C  
ATOM   1079  C   LYS C  57     -13.147   4.505   5.835  1.00 94.53           C  
ATOM   1080  O   LYS C  57     -13.549   4.104   4.742  1.00 94.53           O  
ATOM   1081  CB  LYS C  57     -14.647   5.826   7.343  1.00 94.53           C  
ATOM   1082  CG  LYS C  57     -15.566   6.337   6.243  1.00 94.53           C  
ATOM   1083  CD  LYS C  57     -16.158   7.696   6.595  1.00 94.53           C  
ATOM   1084  CE  LYS C  57     -16.961   8.275   5.437  1.00 94.53           C  
ATOM   1085  NZ  LYS C  57     -17.508   9.625   5.764  1.00 94.53           N1+
ATOM   1086  N   ILE C  58     -11.995   4.981   5.978  1.00 93.75           N  
ATOM   1087  CA  ILE C  58     -11.021   5.096   4.898  1.00 93.75           C  
ATOM   1088  C   ILE C  58     -10.679   3.707   4.363  1.00 93.75           C  
ATOM   1089  O   ILE C  58     -10.620   3.500   3.149  1.00 93.75           O  
ATOM   1090  CB  ILE C  58      -9.740   5.820   5.368  1.00 93.75           C  
ATOM   1091  CG1 ILE C  58     -10.024   7.308   5.605  1.00 93.75           C  
ATOM   1092  CG2 ILE C  58      -8.610   5.634   4.350  1.00 93.75           C  
ATOM   1093  CD1 ILE C  58      -8.868   8.065   6.242  1.00 93.75           C  
ATOM   1094  N   LEU C  59     -10.459   2.693   5.266  1.00 93.75           N  
ATOM   1095  CA  LEU C  59     -10.113   1.335   4.857  1.00 93.75           C  
ATOM   1096  C   LEU C  59     -11.271   0.680   4.112  1.00 93.75           C  
ATOM   1097  O   LEU C  59     -11.054  -0.094   3.178  1.00 93.75           O  
ATOM   1098  CB  LEU C  59      -9.731   0.490   6.075  1.00 93.75           C  
ATOM   1099  CG  LEU C  59      -8.412   0.850   6.764  1.00 93.75           C  
ATOM   1100  CD1 LEU C  59      -8.184  -0.049   7.975  1.00 93.75           C  
ATOM   1101  CD2 LEU C  59      -7.250   0.739   5.782  1.00 93.75           C  
ATOM   1102  N   ASP C  60     -12.530   0.982   4.500  1.00 94.23           N  
ATOM   1103  CA  ASP C  60     -13.704   0.488   3.786  1.00 94.23           C  
ATOM   1104  C   ASP C  60     -13.751   1.039   2.363  1.00 94.23           C  
ATOM   1105  O   ASP C  60     -14.068   0.310   1.420  1.00 94.23           O  
ATOM   1106  CB  ASP C  60     -14.984   0.858   4.537  1.00 94.23           C  
ATOM   1107  CG  ASP C  60     -15.195   0.032   5.794  1.00 94.23           C  
ATOM   1108  OD1 ASP C  60     -16.056   0.393   6.624  1.00 94.23           O  
ATOM   1109  OD2 ASP C  60     -14.490  -0.988   5.957  1.00 94.23           O1-
ATOM   1110  N   ASP C  61     -13.457   2.385   2.236  1.00 94.57           N  
ATOM   1111  CA  ASP C  61     -13.420   2.999   0.913  1.00 94.57           C  
ATOM   1112  C   ASP C  61     -12.340   2.362   0.042  1.00 94.57           C  
ATOM   1113  O   ASP C  61     -12.548   2.141  -1.153  1.00 94.57           O  
ATOM   1114  CB  ASP C  61     -13.182   4.506   1.026  1.00 94.57           C  
ATOM   1115  CG  ASP C  61     -14.391   5.259   1.555  1.00 94.57           C  
ATOM   1116  OD1 ASP C  61     -14.247   6.430   1.969  1.00 94.57           O  
ATOM   1117  OD2 ASP C  61     -15.496   4.676   1.561  1.00 94.57           O1-
ATOM   1118  N   SER C  62     -11.155   2.056   0.622  1.00 93.71           N  
ATOM   1119  CA  SER C  62     -10.072   1.388  -0.094  1.00 93.71           C  
ATOM   1120  C   SER C  62     -10.489  -0.007  -0.549  1.00 93.71           C  
ATOM   1121  O   SER C  62     -10.157  -0.428  -1.659  1.00 93.71           O  
ATOM   1122  CB  SER C  62      -8.825   1.295   0.786  1.00 93.71           C  
ATOM   1123  OG  SER C  62      -7.782   0.615   0.109  1.00 93.71           O  
ATOM   1124  N   GLU C  63     -11.201  -0.700   0.301  1.00 94.72           N  
ATOM   1125  CA  GLU C  63     -11.687  -2.031  -0.051  1.00 94.72           C  
ATOM   1126  C   GLU C  63     -12.681  -1.967  -1.206  1.00 94.72           C  
ATOM   1127  O   GLU C  63     -12.660  -2.819  -2.097  1.00 94.72           O  
ATOM   1128  CB  GLU C  63     -12.332  -2.706   1.162  1.00 94.72           C  
ATOM   1129  CG  GLU C  63     -12.626  -4.185   0.959  1.00 94.72           C  
ATOM   1130  CD  GLU C  63     -13.015  -4.902   2.242  1.00 94.72           C  
ATOM   1131  OE1 GLU C  63     -13.013  -6.154   2.263  1.00 94.72           O  
ATOM   1132  OE2 GLU C  63     -13.326  -4.206   3.234  1.00 94.72           O1-
ATOM   1133  N   ARG C  64     -13.521  -0.954  -1.220  1.00 94.10           N  
ATOM   1134  CA  ARG C  64     -14.481  -0.770  -2.304  1.00 94.10           C  
ATOM   1135  C   ARG C  64     -13.769  -0.501  -3.626  1.00 94.10           C  
ATOM   1136  O   ARG C  64     -14.150  -1.047  -4.664  1.00 94.10           O  
ATOM   1137  CB  ARG C  64     -15.441   0.379  -1.983  1.00 94.10           C  
ATOM   1138  CG  ARG C  64     -16.612   0.490  -2.945  1.00 94.10           C  
ATOM   1139  CD  ARG C  64     -17.527   1.653  -2.588  1.00 94.10           C  
ATOM   1140  NE  ARG C  64     -18.551   1.866  -3.607  1.00 94.10           N  
ATOM   1141  CZ  ARG C  64     -19.509   2.785  -3.539  1.00 94.10           C  
ATOM   1142  NH1 ARG C  64     -19.594   3.600  -2.492  1.00 94.10           N1+
ATOM   1143  NH2 ARG C  64     -20.391   2.893  -4.522  1.00 94.10           N  
ATOM   1144  N   LEU C  65     -12.738   0.313  -3.593  1.00 91.76           N  
ATOM   1145  CA  LEU C  65     -11.951   0.607  -4.786  1.00 91.76           C  
ATOM   1146  C   LEU C  65     -11.250  -0.648  -5.297  1.00 91.76           C  
ATOM   1147  O   LEU C  65     -11.184  -0.878  -6.506  1.00 91.76           O  
ATOM   1148  CB  LEU C  65     -10.919   1.699  -4.494  1.00 91.76           C  
ATOM   1149  CG  LEU C  65     -11.440   3.137  -4.483  1.00 91.76           C  
ATOM   1150  CD1 LEU C  65     -10.379   4.081  -3.927  1.00 91.76           C  
ATOM   1151  CD2 LEU C  65     -11.860   3.564  -5.886  1.00 91.76           C  
ATOM   1152  N   ALA C  66     -10.719  -1.474  -4.372  1.00 91.52           N  
ATOM   1153  CA  ALA C  66     -10.063  -2.726  -4.740  1.00 91.52           C  
ATOM   1154  C   ALA C  66     -11.034  -3.666  -5.449  1.00 91.52           C  
ATOM   1155  O   ALA C  66     -10.663  -4.337  -6.415  1.00 91.52           O  
ATOM   1156  CB  ALA C  66      -9.476  -3.403  -3.504  1.00 91.52           C  
ATOM   1157  N   GLU C  67     -12.275  -3.694  -5.011  1.00 92.75           N  
ATOM   1158  CA  GLU C  67     -13.297  -4.531  -5.632  1.00 92.75           C  
ATOM   1159  C   GLU C  67     -13.632  -4.043  -7.038  1.00 92.75           C  
ATOM   1160  O   GLU C  67     -13.784  -4.846  -7.961  1.00 92.75           O  
ATOM   1161  CB  GLU C  67     -14.563  -4.561  -4.771  1.00 92.75           C  
ATOM   1162  CG  GLU C  67     -15.605  -5.564  -5.243  1.00 92.75           C  
ATOM   1163  CD  GLU C  67     -16.764  -5.727  -4.274  1.00 92.75           C  
ATOM   1164  OE1 GLU C  67     -17.656  -6.568  -4.529  1.00 92.75           O  
ATOM   1165  OE2 GLU C  67     -16.781  -5.007  -3.251  1.00 92.75           O1-
ATOM   1166  N   GLU C  68     -13.768  -2.735  -7.214  1.00 90.49           N  
ATOM   1167  CA  GLU C  68     -14.016  -2.155  -8.530  1.00 90.49           C  
ATOM   1168  C   GLU C  68     -12.880  -2.476  -9.498  1.00 90.49           C  
ATOM   1169  O   GLU C  68     -13.123  -2.809 -10.660  1.00 90.49           O  
ATOM   1170  CB  GLU C  68     -14.203  -0.639  -8.423  1.00 90.49           C  
ATOM   1171  CG  GLU C  68     -15.534  -0.225  -7.814  1.00 90.49           C  
ATOM   1172  CD  GLU C  68     -15.735   1.281  -7.779  1.00 90.49           C  
ATOM   1173  OE1 GLU C  68     -16.806   1.741  -7.320  1.00 90.49           O  
ATOM   1174  OE2 GLU C  68     -14.816   2.009  -8.216  1.00 90.49           O1-
ATOM   1175  N   LEU C  69     -11.662  -2.414  -9.032  1.00 89.54           N  
ATOM   1176  CA  LEU C  69     -10.489  -2.716  -9.847  1.00 89.54           C  
ATOM   1177  C   LEU C  69     -10.478  -4.183 -10.261  1.00 89.54           C  
ATOM   1178  O   LEU C  69     -10.122  -4.511 -11.395  1.00 89.54           O  
ATOM   1179  CB  LEU C  69      -9.206  -2.380  -9.085  1.00 89.54           C  
ATOM   1180  CG  LEU C  69      -8.799  -0.904  -9.058  1.00 89.54           C  
ATOM   1181  CD1 LEU C  69      -7.731  -0.669  -7.996  1.00 89.54           C  
ATOM   1182  CD2 LEU C  69      -8.303  -0.462 -10.431  1.00 89.54           C  
ATOM   1183  N   ARG C  70     -10.927  -5.078  -9.358  1.00 89.06           N  
ATOM   1184  CA  ARG C  70     -10.989  -6.503  -9.669  1.00 89.06           C  
ATOM   1185  C   ARG C  70     -12.022  -6.782 -10.757  1.00 89.06           C  
ATOM   1186  O   ARG C  70     -11.796  -7.619 -11.634  1.00 89.06           O  
ATOM   1187  CB  ARG C  70     -11.320  -7.313  -8.413  1.00 89.06           C  
ATOM   1188  CG  ARG C  70     -10.147  -7.479  -7.460  1.00 89.06           C  
ATOM   1189  CD  ARG C  70     -10.420  -8.544  -6.409  1.00 89.06           C  
ATOM   1190  NE  ARG C  70     -11.462  -8.126  -5.476  1.00 89.06           N  
ATOM   1191  CZ  ARG C  70     -11.237  -7.584  -4.282  1.00 89.06           C  
ATOM   1192  NH1 ARG C  70      -9.997  -7.385  -3.850  1.00 89.06           N1+
ATOM   1193  NH2 ARG C  70     -12.259  -7.240  -3.512  1.00 89.06           N  
ATOM   1194  N   LYS C  71     -13.126  -6.005 -10.697  1.00 88.92           N  
ATOM   1195  CA  LYS C  71     -14.171  -6.170 -11.703  1.00 88.92           C  
ATOM   1196  C   LYS C  71     -13.682  -5.730 -13.081  1.00 88.92           C  
ATOM   1197  O   LYS C  71     -13.964  -6.389 -14.085  1.00 88.92           O  
ATOM   1198  CB  LYS C  71     -15.421  -5.378 -11.315  1.00 88.92           C  
ATOM   1199  CG  LYS C  71     -16.189  -5.971 -10.143  1.00 88.92           C  
ATOM   1200  CD  LYS C  71     -17.426  -5.147  -9.811  1.00 88.92           C  
ATOM   1201  CE  LYS C  71     -18.156  -5.698  -8.594  1.00 88.92           C  
ATOM   1202  NZ  LYS C  71     -19.319  -4.843  -8.211  1.00 88.92           N1+
ATOM   1203  N   ILE C  72     -12.963  -4.666 -13.095  1.00 86.01           N  
ATOM   1204  CA  ILE C  72     -12.417  -4.150 -14.346  1.00 86.01           C  
ATOM   1205  C   ILE C  72     -11.365  -5.116 -14.886  1.00 86.01           C  
ATOM   1206  O   ILE C  72     -11.313  -5.378 -16.090  1.00 86.01           O  
ATOM   1207  CB  ILE C  72     -11.807  -2.743 -14.159  1.00 86.01           C  
ATOM   1208  CG1 ILE C  72     -12.903  -1.728 -13.812  1.00 86.01           C  
ATOM   1209  CG2 ILE C  72     -11.042  -2.315 -15.415  1.00 86.01           C  
ATOM   1210  CD1 ILE C  72     -12.373  -0.360 -13.405  1.00 86.01           C  
ATOM   1211  N   GLU C  73     -10.566  -5.636 -14.017  1.00 83.08           N  
ATOM   1212  CA  GLU C  73      -9.534  -6.594 -14.403  1.00 83.08           C  
ATOM   1213  C   GLU C  73     -10.146  -7.831 -15.054  1.00 83.08           C  
ATOM   1214  O   GLU C  73      -9.576  -8.390 -15.994  1.00 83.08           O  
ATOM   1215  CB  GLU C  73      -8.695  -6.998 -13.188  1.00 83.08           C  
ATOM   1216  CG  GLU C  73      -7.454  -7.806 -13.539  1.00 83.08           C  
ATOM   1217  CD  GLU C  73      -6.750  -8.385 -12.323  1.00 83.08           C  
ATOM   1218  OE1 GLU C  73      -5.761  -9.134 -12.493  1.00 83.08           O  
ATOM   1219  OE2 GLU C  73      -7.192  -8.088 -11.190  1.00 83.08           O1-
ATOM   1220  N   GLU C  74     -11.296  -8.309 -14.534  1.00 82.13           N  
ATOM   1221  CA  GLU C  74     -11.978  -9.478 -15.081  1.00 82.13           C  
ATOM   1222  C   GLU C  74     -12.474  -9.214 -16.500  1.00 82.13           C  
ATOM   1223  O   GLU C  74     -12.480 -10.116 -17.339  1.00 82.13           O  
ATOM   1224  CB  GLU C  74     -13.148  -9.888 -14.183  1.00 82.13           C  
ATOM   1225  CG  GLU C  74     -12.723 -10.615 -12.914  1.00 82.13           C  
ATOM   1226  CD  GLU C  74     -13.892 -10.971 -12.008  1.00 82.13           C  
ATOM   1227  OE1 GLU C  74     -13.667 -11.604 -10.951  1.00 82.13           O  
ATOM   1228  OE2 GLU C  74     -15.039 -10.617 -12.359  1.00 82.13           O1-
ATOM   1229  N   LYS C  75     -12.643  -7.919 -16.750  1.00 78.16           N  
ATOM   1230  CA  LYS C  75     -13.123  -7.533 -18.074  1.00 78.16           C  
ATOM   1231  C   LYS C  75     -11.978  -7.486 -19.082  1.00 78.16           C  
ATOM   1232  O   LYS C  75     -12.196  -7.647 -20.284  1.00 78.16           O  
ATOM   1233  CB  LYS C  75     -13.827  -6.176 -18.016  1.00 78.16           C  
ATOM   1234  CG  LYS C  75     -15.179  -6.210 -17.320  1.00 78.16           C  
ATOM   1235  CD  LYS C  75     -15.844  -4.839 -17.326  1.00 78.16           C  
ATOM   1236  CE  LYS C  75     -17.178  -4.861 -16.592  1.00 78.16           C  
ATOM   1237  NZ  LYS C  75     -17.813  -3.510 -16.556  1.00 78.16           N1+
ATOM   1238  N   LEU C  76     -10.818  -7.238 -18.705  1.00 72.33           N  
ATOM   1239  CA  LEU C  76      -9.650  -7.159 -19.574  1.00 72.33           C  
ATOM   1240  C   LEU C  76      -9.183  -8.553 -19.986  1.00 72.33           C  
ATOM   1241  O   LEU C  76      -8.439  -8.700 -20.958  1.00 72.33           O  
ATOM   1242  CB  LEU C  76      -8.510  -6.415 -18.875  1.00 72.33           C  
ATOM   1243  CG  LEU C  76      -8.676  -4.901 -18.734  1.00 72.33           C  
ATOM   1244  CD1 LEU C  76      -7.611  -4.334 -17.800  1.00 72.33           C  
ATOM   1245  CD2 LEU C  76      -8.610  -4.226 -20.100  1.00 72.33           C  
ATOM   1246  N   LYS C  77      -9.602  -9.463 -19.324  1.00 61.80           N  
ATOM   1247  CA  LYS C  77      -9.312 -10.828 -19.756  1.00 61.80           C  
ATOM   1248  C   LYS C  77     -10.151 -11.211 -20.972  1.00 61.80           C  
ATOM   1249  O   LYS C  77      -9.659 -11.870 -21.889  1.00 61.80           O  
ATOM   1250  CB  LYS C  77      -9.560 -11.816 -18.615  1.00 61.80           C  
ATOM   1251  CG  LYS C  77      -8.476 -11.813 -17.547  1.00 61.80           C  
ATOM   1252  CD  LYS C  77      -8.735 -12.875 -16.485  1.00 61.80           C  
ATOM   1253  CE  LYS C  77      -7.680 -12.838 -15.388  1.00 61.80           C  
ATOM   1254  NZ  LYS C  77      -7.943 -13.862 -14.333  1.00 61.80           N1+
ATOM   1255  N   PRO D   1       4.667  -5.503 -24.741  1.00 71.72           N  
ATOM   1256  CA  PRO D   1       4.763  -4.422 -23.757  1.00 71.72           C  
ATOM   1257  C   PRO D   1       3.443  -4.163 -23.034  1.00 71.72           C  
ATOM   1258  O   PRO D   1       3.436  -3.915 -21.826  1.00 71.72           O  
ATOM   1259  CB  PRO D   1       5.169  -3.211 -24.603  1.00 71.72           C  
ATOM   1260  CG  PRO D   1       5.737  -3.794 -25.856  1.00 71.72           C  
ATOM   1261  CD  PRO D   1       5.142  -5.158 -26.061  1.00 71.72           C  
ATOM   1262  N   LYS D   2       2.414  -4.209 -23.728  1.00 81.64           N  
ATOM   1263  CA  LYS D   2       1.083  -3.986 -23.170  1.00 81.64           C  
ATOM   1264  C   LYS D   2       0.719  -5.075 -22.164  1.00 81.64           C  
ATOM   1265  O   LYS D   2       0.129  -4.792 -21.120  1.00 81.64           O  
ATOM   1266  CB  LYS D   2       0.037  -3.928 -24.283  1.00 81.64           C  
ATOM   1267  CG  LYS D   2       0.025  -2.619 -25.055  1.00 81.64           C  
ATOM   1268  CD  LYS D   2      -1.113  -2.575 -26.066  1.00 81.64           C  
ATOM   1269  CE  LYS D   2      -1.078  -1.298 -26.895  1.00 81.64           C  
ATOM   1270  NZ  LYS D   2      -2.194  -1.250 -27.887  1.00 81.64           N1+
ATOM   1271  N   GLU D   3       1.132  -6.330 -22.552  1.00 88.23           N  
ATOM   1272  CA  GLU D   3       0.851  -7.447 -21.654  1.00 88.23           C  
ATOM   1273  C   GLU D   3       1.619  -7.307 -20.344  1.00 88.23           C  
ATOM   1274  O   GLU D   3       1.090  -7.614 -19.273  1.00 88.23           O  
ATOM   1275  CB  GLU D   3       1.197  -8.777 -22.328  1.00 88.23           C  
ATOM   1276  CG  GLU D   3       0.212  -9.193 -23.411  1.00 88.23           C  
ATOM   1277  CD  GLU D   3      -1.219  -9.304 -22.909  1.00 88.23           C  
ATOM   1278  OE1 GLU D   3      -2.151  -8.892 -23.637  1.00 88.23           O  
ATOM   1279  OE2 GLU D   3      -1.410  -9.804 -21.778  1.00 88.23           O1-
ATOM   1280  N   GLU D   4       2.826  -6.884 -20.474  1.00 88.30           N  
ATOM   1281  CA  GLU D   4       3.644  -6.689 -19.281  1.00 88.30           C  
ATOM   1282  C   GLU D   4       3.083  -5.574 -18.403  1.00 88.30           C  
ATOM   1283  O   GLU D   4       3.109  -5.670 -17.175  1.00 88.30           O  
ATOM   1284  CB  GLU D   4       5.093  -6.379 -19.666  1.00 88.30           C  
ATOM   1285  CG  GLU D   4       5.818  -7.544 -20.322  1.00 88.30           C  
ATOM   1286  CD  GLU D   4       5.891  -8.779 -19.439  1.00 88.30           C  
ATOM   1287  OE1 GLU D   4       5.950  -9.909 -19.977  1.00 88.30           O  
ATOM   1288  OE2 GLU D   4       5.888  -8.617 -18.198  1.00 88.30           O1-
ATOM   1289  N   ILE D   5       2.548  -4.556 -18.969  1.00 86.46           N  
ATOM   1290  CA  ILE D   5       1.956  -3.442 -18.237  1.00 86.46           C  
ATOM   1291  C   ILE D   5       0.709  -3.917 -17.493  1.00 86.46           C  
ATOM   1292  O   ILE D   5       0.494  -3.554 -16.335  1.00 86.46           O  
ATOM   1293  CB  ILE D   5       1.604  -2.270 -19.180  1.00 86.46           C  
ATOM   1294  CG1 ILE D   5       2.881  -1.628 -19.735  1.00 86.46           C  
ATOM   1295  CG2 ILE D   5       0.741  -1.233 -18.453  1.00 86.46           C  
ATOM   1296  CD1 ILE D   5       2.628  -0.535 -20.764  1.00 86.46           C  
ATOM   1297  N   ARG D   6      -0.011  -4.762 -18.147  1.00 88.95           N  
ATOM   1298  CA  ARG D   6      -1.205  -5.313 -17.517  1.00 88.95           C  
ATOM   1299  C   ARG D   6      -0.842  -6.162 -16.302  1.00 88.95           C  
ATOM   1300  O   ARG D   6      -1.498  -6.080 -15.263  1.00 88.95           O  
ATOM   1301  CB  ARG D   6      -2.006  -6.148 -18.519  1.00 88.95           C  
ATOM   1302  CG  ARG D   6      -2.820  -5.320 -19.499  1.00 88.95           C  
ATOM   1303  CD  ARG D   6      -3.698  -6.195 -20.383  1.00 88.95           C  
ATOM   1304  NE  ARG D   6      -4.448  -5.401 -21.352  1.00 88.95           N  
ATOM   1305  CZ  ARG D   6      -4.355  -5.530 -22.673  1.00 88.95           C  
ATOM   1306  NH1 ARG D   6      -3.539  -6.429 -23.210  1.00 88.95           N1+
ATOM   1307  NH2 ARG D   6      -5.085  -4.756 -23.463  1.00 88.95           N  
ATOM   1308  N   LYS D   7       0.172  -6.993 -16.470  1.00 90.00           N  
ATOM   1309  CA  LYS D   7       0.646  -7.826 -15.368  1.00 90.00           C  
ATOM   1310  C   LYS D   7       1.138  -6.970 -14.204  1.00 90.00           C  
ATOM   1311  O   LYS D   7       0.878  -7.285 -13.041  1.00 90.00           O  
ATOM   1312  CB  LYS D   7       1.761  -8.759 -15.841  1.00 90.00           C  
ATOM   1313  CG  LYS D   7       1.276  -9.916 -16.702  1.00 90.00           C  
ATOM   1314  CD  LYS D   7       2.427 -10.821 -17.122  1.00 90.00           C  
ATOM   1315  CE  LYS D   7       1.961 -11.917 -18.070  1.00 90.00           C  
ATOM   1316  NZ  LYS D   7       3.101 -12.750 -18.558  1.00 90.00           N1+
ATOM   1317  N   LEU D   8       1.811  -5.844 -14.551  1.00 88.96           N  
ATOM   1318  CA  LEU D   8       2.320  -4.922 -13.540  1.00 88.96           C  
ATOM   1319  C   LEU D   8       1.176  -4.286 -12.758  1.00 88.96           C  
ATOM   1320  O   LEU D   8       1.216  -4.230 -11.528  1.00 88.96           O  
ATOM   1321  CB  LEU D   8       3.176  -3.833 -14.192  1.00 88.96           C  
ATOM   1322  CG  LEU D   8       3.706  -2.741 -13.262  1.00 88.96           C  
ATOM   1323  CD1 LEU D   8       4.586  -3.350 -12.175  1.00 88.96           C  
ATOM   1324  CD2 LEU D   8       4.477  -1.691 -14.055  1.00 88.96           C  
ATOM   1325  N   LEU D   9       0.131  -3.875 -13.471  1.00 89.49           N  
ATOM   1326  CA  LEU D   9      -1.007  -3.226 -12.829  1.00 89.49           C  
ATOM   1327  C   LEU D   9      -1.736  -4.195 -11.906  1.00 89.49           C  
ATOM   1328  O   LEU D   9      -2.178  -3.812 -10.820  1.00 89.49           O  
ATOM   1329  CB  LEU D   9      -1.976  -2.681 -13.883  1.00 89.49           C  
ATOM   1330  CG  LEU D   9      -1.479  -1.494 -14.710  1.00 89.49           C  
ATOM   1331  CD1 LEU D   9      -2.497  -1.137 -15.787  1.00 89.49           C  
ATOM   1332  CD2 LEU D   9      -1.201  -0.294 -13.811  1.00 89.49           C  
ATOM   1333  N   LYS D  10      -1.813  -5.443 -12.324  1.00 90.44           N  
ATOM   1334  CA  LYS D  10      -2.432  -6.472 -11.491  1.00 90.44           C  
ATOM   1335  C   LYS D  10      -1.646  -6.681 -10.200  1.00 90.44           C  
ATOM   1336  O   LYS D  10      -2.233  -6.813  -9.125  1.00 90.44           O  
ATOM   1337  CB  LYS D  10      -2.539  -7.790 -12.259  1.00 90.44           C  
ATOM   1338  CG  LYS D  10      -3.366  -8.853 -11.551  1.00 90.44           C  
ATOM   1339  CD  LYS D  10      -3.500 -10.114 -12.396  1.00 90.44           C  
ATOM   1340  CE  LYS D  10      -4.208 -11.225 -11.635  1.00 90.44           C  
ATOM   1341  NZ  LYS D  10      -4.323 -12.470 -12.454  1.00 90.44           N1+
ATOM   1342  N   LEU D  11      -0.357  -6.710 -10.330  1.00 91.70           N  
ATOM   1343  CA  LEU D  11       0.502  -6.910  -9.168  1.00 91.70           C  
ATOM   1344  C   LEU D  11       0.436  -5.708  -8.231  1.00 91.70           C  
ATOM   1345  O   LEU D  11       0.438  -5.868  -7.009  1.00 91.70           O  
ATOM   1346  CB  LEU D  11       1.949  -7.151  -9.607  1.00 91.70           C  
ATOM   1347  CG  LEU D  11       2.251  -8.517 -10.225  1.00 91.70           C  
ATOM   1348  CD1 LEU D  11       3.638  -8.516 -10.858  1.00 91.70           C  
ATOM   1349  CD2 LEU D  11       2.138  -9.616  -9.174  1.00 91.70           C  
ATOM   1350  N   LEU D  12       0.297  -4.492  -8.714  1.00 90.54           N  
ATOM   1351  CA  LEU D  12       0.182  -3.287  -7.900  1.00 90.54           C  
ATOM   1352  C   LEU D  12      -1.128  -3.284  -7.119  1.00 90.54           C  
ATOM   1353  O   LEU D  12      -1.172  -2.826  -5.974  1.00 90.54           O  
ATOM   1354  CB  LEU D  12       0.270  -2.036  -8.777  1.00 90.54           C  
ATOM   1355  CG  LEU D  12       1.651  -1.702  -9.346  1.00 90.54           C  
ATOM   1356  CD1 LEU D  12       1.552  -0.539 -10.327  1.00 90.54           C  
ATOM   1357  CD2 LEU D  12       2.628  -1.380  -8.221  1.00 90.54           C  
ATOM   1358  N   LEU D  13      -2.157  -3.807  -7.860  1.00 90.19           N  
ATOM   1359  CA  LEU D  13      -3.436  -3.948  -7.173  1.00 90.19           C  
ATOM   1360  C   LEU D  13      -3.315  -4.895  -5.985  1.00 90.19           C  
ATOM   1361  O   LEU D  13      -3.837  -4.614  -4.904  1.00 90.19           O  
ATOM   1362  CB  LEU D  13      -4.510  -4.456  -8.139  1.00 90.19           C  
ATOM   1363  CG  LEU D  13      -5.914  -4.633  -7.560  1.00 90.19           C  
ATOM   1364  CD1 LEU D  13      -6.510  -3.279  -7.192  1.00 90.19           C  
ATOM   1365  CD2 LEU D  13      -6.813  -5.367  -8.551  1.00 90.19           C  
ATOM   1366  N   ARG D  14      -2.620  -6.023  -6.127  1.00 92.28           N  
ATOM   1367  CA  ARG D  14      -2.422  -6.998  -5.058  1.00 92.28           C  
ATOM   1368  C   ARG D  14      -1.587  -6.408  -3.927  1.00 92.28           C  
ATOM   1369  O   ARG D  14      -1.843  -6.681  -2.752  1.00 92.28           O  
ATOM   1370  CB  ARG D  14      -1.750  -8.261  -5.601  1.00 92.28           C  
ATOM   1371  CG  ARG D  14      -2.664  -9.126  -6.456  1.00 92.28           C  
ATOM   1372  CD  ARG D  14      -1.941 -10.352  -6.992  1.00 92.28           C  
ATOM   1373  NE  ARG D  14      -2.823 -11.191  -7.798  1.00 92.28           N  
ATOM   1374  CZ  ARG D  14      -2.450 -12.301  -8.427  1.00 92.28           C  
ATOM   1375  NH1 ARG D  14      -1.195 -12.730  -8.356  1.00 92.28           N1+
ATOM   1376  NH2 ARG D  14      -3.336 -12.987  -9.133  1.00 92.28           N  
ATOM   1377  N   LEU D  15      -0.586  -5.566  -4.301  1.00 92.12           N  
ATOM   1378  CA  LEU D  15       0.247  -4.901  -3.306  1.00 92.12           C  
ATOM   1379  C   LEU D  15      -0.589  -3.974  -2.429  1.00 92.12           C  
ATOM   1380  O   LEU D  15      -0.441  -3.971  -1.205  1.00 92.12           O  
ATOM   1381  CB  LEU D  15       1.365  -4.107  -3.986  1.00 92.12           C  
ATOM   1382  CG  LEU D  15       2.396  -3.458  -3.060  1.00 92.12           C  
ATOM   1383  CD1 LEU D  15       3.141  -4.525  -2.267  1.00 92.12           C  
ATOM   1384  CD2 LEU D  15       3.371  -2.602  -3.862  1.00 92.12           C  
ATOM   1385  N   ASN D  16      -1.529  -3.165  -3.010  1.00 90.55           N  
ATOM   1386  CA  ASN D  16      -2.404  -2.274  -2.257  1.00 90.55           C  
ATOM   1387  C   ASN D  16      -3.314  -3.050  -1.310  1.00 90.55           C  
ATOM   1388  O   ASN D  16      -3.571  -2.609  -0.188  1.00 90.55           O  
ATOM   1389  CB  ASN D  16      -3.238  -1.411  -3.207  1.00 90.55           C  
ATOM   1390  CG  ASN D  16      -2.468  -0.220  -3.741  1.00 90.55           C  
ATOM   1391  ND2 ASN D  16      -3.106   0.560  -4.606  1.00 90.55           N  
ATOM   1392  OD1 ASN D  16      -1.308  -0.001  -3.380  1.00 90.55           O  
ATOM   1393  N   GLU D  17      -3.748  -4.241  -1.818  1.00 92.34           N  
ATOM   1394  CA  GLU D  17      -4.594  -5.081  -0.976  1.00 92.34           C  
ATOM   1395  C   GLU D  17      -3.837  -5.565   0.258  1.00 92.34           C  
ATOM   1396  O   GLU D  17      -4.394  -5.610   1.356  1.00 92.34           O  
ATOM   1397  CB  GLU D  17      -5.126  -6.277  -1.770  1.00 92.34           C  
ATOM   1398  CG  GLU D  17      -6.209  -5.915  -2.775  1.00 92.34           C  
ATOM   1399  CD  GLU D  17      -6.643  -7.089  -3.638  1.00 92.34           C  
ATOM   1400  OE1 GLU D  17      -7.594  -6.936  -4.437  1.00 92.34           O  
ATOM   1401  OE2 GLU D  17      -6.027  -8.170  -3.514  1.00 92.34           O1-
ATOM   1402  N   LEU D  18      -2.580  -5.909   0.090  1.00 91.56           N  
ATOM   1403  CA  LEU D  18      -1.755  -6.351   1.209  1.00 91.56           C  
ATOM   1404  C   LEU D  18      -1.527  -5.214   2.199  1.00 91.56           C  
ATOM   1405  O   LEU D  18      -1.558  -5.426   3.413  1.00 91.56           O  
ATOM   1406  CB  LEU D  18      -0.410  -6.883   0.706  1.00 91.56           C  
ATOM   1407  CG  LEU D  18      -0.433  -8.258   0.037  1.00 91.56           C  
ATOM   1408  CD1 LEU D  18       0.940  -8.588  -0.540  1.00 91.56           C  
ATOM   1409  CD2 LEU D  18      -0.873  -9.329   1.029  1.00 91.56           C  
ATOM   1410  N   LEU D  19      -1.345  -3.975   1.675  1.00 92.29           N  
ATOM   1411  CA  LEU D  19      -1.163  -2.808   2.531  1.00 92.29           C  
ATOM   1412  C   LEU D  19      -2.418  -2.533   3.351  1.00 92.29           C  
ATOM   1413  O   LEU D  19      -2.331  -2.155   4.522  1.00 92.29           O  
ATOM   1414  CB  LEU D  19      -0.807  -1.579   1.692  1.00 92.29           C  
ATOM   1415  CG  LEU D  19       0.639  -1.486   1.202  1.00 92.29           C  
ATOM   1416  CD1 LEU D  19       0.786  -0.350   0.195  1.00 92.29           C  
ATOM   1417  CD2 LEU D  19       1.590  -1.292   2.378  1.00 92.29           C  
ATOM   1418  N   LEU D  20      -3.532  -2.725   2.659  1.00 92.80           N  
ATOM   1419  CA  LEU D  20      -4.802  -2.584   3.362  1.00 92.80           C  
ATOM   1420  C   LEU D  20      -4.880  -3.543   4.545  1.00 92.80           C  
ATOM   1421  O   LEU D  20      -5.244  -3.143   5.652  1.00 92.80           O  
ATOM   1422  CB  LEU D  20      -5.975  -2.835   2.409  1.00 92.80           C  
ATOM   1423  CG  LEU D  20      -7.372  -2.802   3.030  1.00 92.80           C  
ATOM   1424  CD1 LEU D  20      -7.677  -1.411   3.576  1.00 92.80           C  
ATOM   1425  CD2 LEU D  20      -8.422  -3.221   2.007  1.00 92.80           C  
ATOM   1426  N   LYS D  21      -4.517  -4.850   4.394  1.00 90.93           N  
ATOM   1427  CA  LYS D  21      -4.549  -5.861   5.447  1.00 90.93           C  
ATOM   1428  C   LYS D  21      -3.560  -5.528   6.560  1.00 90.93           C  
ATOM   1429  O   LYS D  21      -3.852  -5.736   7.740  1.00 90.93           O  
ATOM   1430  CB  LYS D  21      -4.244  -7.244   4.872  1.00 90.93           C  
ATOM   1431  CG  LYS D  21      -5.348  -7.804   3.987  1.00 90.93           C  
ATOM   1432  CD  LYS D  21      -4.974  -9.168   3.422  1.00 90.93           C  
ATOM   1433  CE  LYS D  21      -6.052  -9.701   2.486  1.00 90.93           C  
ATOM   1434  NZ  LYS D  21      -5.644 -10.990   1.849  1.00 90.93           N1+
ATOM   1435  N   LEU D  22      -2.377  -5.008   6.129  1.00 91.17           N  
ATOM   1436  CA  LEU D  22      -1.374  -4.605   7.108  1.00 91.17           C  
ATOM   1437  C   LEU D  22      -1.898  -3.478   7.992  1.00 91.17           C  
ATOM   1438  O   LEU D  22      -1.738  -3.515   9.214  1.00 91.17           O  
ATOM   1439  CB  LEU D  22      -0.087  -4.162   6.407  1.00 91.17           C  
ATOM   1440  CG  LEU D  22       1.038  -3.657   7.311  1.00 91.17           C  
ATOM   1441  CD1 LEU D  22       1.475  -4.753   8.277  1.00 91.17           C  
ATOM   1442  CD2 LEU D  22       2.219  -3.173   6.476  1.00 91.17           C  
ATOM   1443  N   HIS D  23      -2.587  -2.492   7.410  1.00 91.49           N  
ATOM   1444  CA  HIS D  23      -3.136  -1.373   8.167  1.00 91.49           C  
ATOM   1445  C   HIS D  23      -4.241  -1.835   9.112  1.00 91.49           C  
ATOM   1446  O   HIS D  23      -4.344  -1.347  10.240  1.00 91.49           O  
ATOM   1447  CB  HIS D  23      -3.671  -0.297   7.221  1.00 91.49           C  
ATOM   1448  CG  HIS D  23      -2.598   0.476   6.523  1.00 91.49           C  
ATOM   1449  CD2 HIS D  23      -1.250   0.434   6.645  1.00 91.49           C  
ATOM   1450  ND1 HIS D  23      -2.869   1.432   5.569  1.00 91.49           N  
ATOM   1451  CE1 HIS D  23      -1.732   1.946   5.132  1.00 91.49           C  
ATOM   1452  NE2 HIS D  23      -0.733   1.358   5.769  1.00 91.49           N  
ATOM   1453  N   GLU D  24      -5.031  -2.812   8.700  1.00 90.85           N  
ATOM   1454  CA  GLU D  24      -6.063  -3.368   9.569  1.00 90.85           C  
ATOM   1455  C   GLU D  24      -5.449  -4.049  10.789  1.00 90.85           C  
ATOM   1456  O   GLU D  24      -5.944  -3.894  11.908  1.00 90.85           O  
ATOM   1457  CB  GLU D  24      -6.940  -4.360   8.799  1.00 90.85           C  
ATOM   1458  CG  GLU D  24      -7.909  -3.699   7.829  1.00 90.85           C  
ATOM   1459  CD  GLU D  24      -8.671  -4.695   6.970  1.00 90.85           C  
ATOM   1460  OE1 GLU D  24      -9.645  -4.295   6.293  1.00 90.85           O  
ATOM   1461  OE2 GLU D  24      -8.290  -5.888   6.973  1.00 90.85           O1-
ATOM   1462  N   LEU D  25      -4.353  -4.758  10.500  1.00 89.17           N  
ATOM   1463  CA  LEU D  25      -3.657  -5.451  11.579  1.00 89.17           C  
ATOM   1464  C   LEU D  25      -3.053  -4.455  12.564  1.00 89.17           C  
ATOM   1465  O   LEU D  25      -3.162  -4.633  13.779  1.00 89.17           O  
ATOM   1466  CB  LEU D  25      -2.560  -6.357  11.015  1.00 89.17           C  
ATOM   1467  CG  LEU D  25      -1.883  -7.301  12.010  1.00 89.17           C  
ATOM   1468  CD1 LEU D  25      -2.901  -8.275  12.594  1.00 89.17           C  
ATOM   1469  CD2 LEU D  25      -0.739  -8.053  11.340  1.00 89.17           C  
ATOM   1470  N   LEU D  26      -2.454  -3.333  12.080  1.00 88.03           N  
ATOM   1471  CA  LEU D  26      -1.857  -2.304  12.925  1.00 88.03           C  
ATOM   1472  C   LEU D  26      -2.915  -1.628  13.791  1.00 88.03           C  
ATOM   1473  O   LEU D  26      -2.702  -1.415  14.986  1.00 88.03           O  
ATOM   1474  CB  LEU D  26      -1.138  -1.258  12.068  1.00 88.03           C  
ATOM   1475  CG  LEU D  26       0.223  -1.667  11.500  1.00 88.03           C  
ATOM   1476  CD1 LEU D  26       0.696  -0.643  10.473  1.00 88.03           C  
ATOM   1477  CD2 LEU D  26       1.245  -1.821  12.620  1.00 88.03           C  
ATOM   1478  N   LEU D  27      -4.104  -1.366  13.233  1.00 87.79           N  
ATOM   1479  CA  LEU D  27      -5.186  -0.724  13.973  1.00 87.79           C  
ATOM   1480  C   LEU D  27      -5.702  -1.635  15.081  1.00 87.79           C  
ATOM   1481  O   LEU D  27      -5.989  -1.173  16.188  1.00 87.79           O  
ATOM   1482  CB  LEU D  27      -6.332  -0.349  13.029  1.00 87.79           C  
ATOM   1483  CG  LEU D  27      -6.134   0.916  12.192  1.00 87.79           C  
ATOM   1484  CD1 LEU D  27      -7.245   1.044  11.155  1.00 87.79           C  
ATOM   1485  CD2 LEU D  27      -6.088   2.149  13.087  1.00 87.79           C  
ATOM   1486  N   ARG D  28      -5.736  -2.915  14.717  1.00 85.10           N  
ATOM   1487  CA  ARG D  28      -6.188  -3.883  15.711  1.00 85.10           C  
ATOM   1488  C   ARG D  28      -5.210  -3.967  16.878  1.00 85.10           C  
ATOM   1489  O   ARG D  28      -5.624  -4.047  18.037  1.00 85.10           O  
ATOM   1490  CB  ARG D  28      -6.364  -5.263  15.075  1.00 85.10           C  
ATOM   1491  CG  ARG D  28      -7.643  -5.410  14.265  1.00 85.10           C  
ATOM   1492  CD  ARG D  28      -7.786  -6.810  13.685  1.00 85.10           C  
ATOM   1493  NE  ARG D  28      -8.973  -6.925  12.842  1.00 85.10           N  
ATOM   1494  CZ  ARG D  28      -9.364  -8.041  12.233  1.00 85.10           C  
ATOM   1495  NH1 ARG D  28      -8.667  -9.163  12.361  1.00 85.10           N1+
ATOM   1496  NH2 ARG D  28     -10.460  -8.034  11.488  1.00 85.10           N  
ATOM   1497  N   LEU D  29      -3.850  -3.949  16.595  1.00 83.44           N  
ATOM   1498  CA  LEU D  29      -2.821  -4.020  17.628  1.00 83.44           C  
ATOM   1499  C   LEU D  29      -2.865  -2.788  18.525  1.00 83.44           C  
ATOM   1500  O   LEU D  29      -2.682  -2.891  19.739  1.00 83.44           O  
ATOM   1501  CB  LEU D  29      -1.434  -4.156  16.994  1.00 83.44           C  
ATOM   1502  CG  LEU D  29      -1.033  -5.559  16.535  1.00 83.44           C  
ATOM   1503  CD1 LEU D  29       0.170  -5.487  15.601  1.00 83.44           C  
ATOM   1504  CD2 LEU D  29      -0.733  -6.450  17.735  1.00 83.44           C  
ATOM   1505  N   LEU D  30      -3.249  -1.578  17.984  1.00 82.35           N  
ATOM   1506  CA  LEU D  30      -3.219  -0.308  18.702  1.00 82.35           C  
ATOM   1507  C   LEU D  30      -4.485  -0.125  19.533  1.00 82.35           C  
ATOM   1508  O   LEU D  30      -4.474   0.587  20.539  1.00 82.35           O  
ATOM   1509  CB  LEU D  30      -3.064   0.858  17.722  1.00 82.35           C  
ATOM   1510  CG  LEU D  30      -1.699   0.998  17.046  1.00 82.35           C  
ATOM   1511  CD1 LEU D  30      -1.755   2.062  15.955  1.00 82.35           C  
ATOM   1512  CD2 LEU D  30      -0.624   1.335  18.073  1.00 82.35           C  
ATOM   1513  N   THR D  31      -5.613  -0.794  19.164  1.00 79.53           N  
ATOM   1514  CA  THR D  31      -6.886  -0.548  19.835  1.00 79.53           C  
ATOM   1515  C   THR D  31      -7.278  -1.740  20.703  1.00 79.53           C  
ATOM   1516  O   THR D  31      -8.237  -1.663  21.474  1.00 79.53           O  
ATOM   1517  CB  THR D  31      -8.005  -0.258  18.819  1.00 79.53           C  
ATOM   1518  CG2 THR D  31      -7.711   1.008  18.021  1.00 79.53           C  
ATOM   1519  OG1 THR D  31      -8.119  -1.364  17.914  1.00 79.53           O  
ATOM   1520  N   ASN D  32      -6.539  -2.547  20.828  1.00 65.13           N  
ATOM   1521  CA  ASN D  32      -6.843  -3.741  21.608  1.00 65.13           C  
ATOM   1522  C   ASN D  32      -8.269  -4.225  21.360  1.00 65.13           C  
ATOM   1523  O   ASN D  32      -8.918  -4.748  22.267  1.00 65.13           O  
ATOM   1524  CB  ASN D  32      -6.623  -3.481  23.100  1.00 65.13           C  
ATOM   1525  CG  ASN D  32      -5.169  -3.612  23.508  1.00 65.13           C  
ATOM   1526  ND2 ASN D  32      -4.808  -2.992  24.624  1.00 65.13           N  
ATOM   1527  OD1 ASN D  32      -4.376  -4.264  22.823  1.00 65.13           O  
ATOM   1528  N   GLN D  33      -8.428  -4.014  20.433  1.00 49.41           N  
ATOM   1529  CA  GLN D  33      -9.824  -4.325  20.147  1.00 49.41           C  
ATOM   1530  C   GLN D  33      -9.954  -5.663  19.425  1.00 49.41           C  
ATOM   1531  O   GLN D  33      -9.192  -5.951  18.500  1.00 49.41           O  
ATOM   1532  CB  GLN D  33     -10.462  -3.213  19.311  1.00 49.41           C  
ATOM   1533  CG  GLN D  33     -10.762  -1.946  20.100  1.00 49.41           C  
ATOM   1534  CD  GLN D  33     -11.770  -1.048  19.407  1.00 49.41           C  
ATOM   1535  NE2 GLN D  33     -12.287  -0.064  20.135  1.00 49.41           N  
ATOM   1536  OE1 GLN D  33     -12.080  -1.235  18.226  1.00 49.41           O  
ATOM   1537  N   GLY D  34     -10.284  -5.927  19.618  1.00 48.39           N  
ATOM   1538  CA  GLY D  34     -10.971  -6.945  18.839  1.00 48.39           C  
ATOM   1539  C   GLY D  34     -10.672  -8.357  19.305  1.00 48.39           C  
ATOM   1540  O   GLY D  34      -9.956  -8.553  20.290  1.00 48.39           O  
ATOM   1541  N   ASP D  35     -10.583  -8.259  19.208  1.00 52.85           N  
ATOM   1542  CA  ASP D  35     -10.880  -9.673  18.998  1.00 52.85           C  
ATOM   1543  C   ASP D  35      -9.984 -10.556  19.861  1.00 52.85           C  
ATOM   1544  O   ASP D  35      -8.887 -10.147  20.249  1.00 52.85           O  
ATOM   1545  CB  ASP D  35     -10.718 -10.042  17.522  1.00 52.85           C  
ATOM   1546  CG  ASP D  35     -11.903  -9.618  16.672  1.00 52.85           C  
ATOM   1547  OD1 ASP D  35     -11.779  -9.580  15.429  1.00 52.85           O  
ATOM   1548  OD2 ASP D  35     -12.970  -9.319  17.250  1.00 52.85           O1-
ATOM   1549  N   HIS D  36     -10.168 -10.549  19.941  1.00 55.93           N  
ATOM   1550  CA  HIS D  36      -9.725 -11.691  20.733  1.00 55.93           C  
ATOM   1551  C   HIS D  36      -8.580 -12.427  20.046  1.00 55.93           C  
ATOM   1552  O   HIS D  36      -8.414 -13.636  20.230  1.00 55.93           O  
ATOM   1553  CB  HIS D  36     -10.889 -12.651  20.987  1.00 55.93           C  
ATOM   1554  CG  HIS D  36     -11.974 -12.067  21.835  1.00 55.93           C  
ATOM   1555  CD2 HIS D  36     -13.257 -11.751  21.543  1.00 55.93           C  
ATOM   1556  ND1 HIS D  36     -11.787 -11.739  23.161  1.00 55.93           N  
ATOM   1557  CE1 HIS D  36     -12.913 -11.245  23.648  1.00 55.93           C  
ATOM   1558  NE2 HIS D  36     -13.821 -11.242  22.687  1.00 55.93           N  
ATOM   1559  N   GLU D  37      -8.155 -11.818  19.495  1.00 68.48           N  
ATOM   1560  CA  GLU D  37      -7.019 -12.509  18.891  1.00 68.48           C  
ATOM   1561  C   GLU D  37      -5.793 -12.451  19.798  1.00 68.48           C  
ATOM   1562  O   GLU D  37      -5.517 -11.419  20.413  1.00 68.48           O  
ATOM   1563  CB  GLU D  37      -6.690 -11.907  17.522  1.00 68.48           C  
ATOM   1564  CG  GLU D  37      -7.538 -12.463  16.387  1.00 68.48           C  
ATOM   1565  CD  GLU D  37      -7.154 -11.906  15.024  1.00 68.48           C  
ATOM   1566  OE1 GLU D  37      -7.524 -12.514  13.994  1.00 68.48           O  
ATOM   1567  OE2 GLU D  37      -6.479 -10.854  14.987  1.00 68.48           O1-
ATOM   1568  N   THR D  38      -5.310 -13.519  19.763  1.00 72.38           N  
ATOM   1569  CA  THR D  38      -4.090 -13.624  20.555  1.00 72.38           C  
ATOM   1570  C   THR D  38      -2.914 -12.980  19.826  1.00 72.38           C  
ATOM   1571  O   THR D  38      -2.948 -12.821  18.604  1.00 72.38           O  
ATOM   1572  CB  THR D  38      -3.756 -15.094  20.875  1.00 72.38           C  
ATOM   1573  CG2 THR D  38      -4.908 -15.771  21.610  1.00 72.38           C  
ATOM   1574  OG1 THR D  38      -3.504 -15.797  19.653  1.00 72.38           O  
ATOM   1575  N   THR D  39      -2.003 -12.513  20.461  1.00 77.81           N  
ATOM   1576  CA  THR D  39      -0.772 -11.955  19.912  1.00 77.81           C  
ATOM   1577  C   THR D  39      -0.153 -12.908  18.894  1.00 77.81           C  
ATOM   1578  O   THR D  39       0.359 -12.472  17.860  1.00 77.81           O  
ATOM   1579  CB  THR D  39       0.250 -11.654  21.024  1.00 77.81           C  
ATOM   1580  CG2 THR D  39       1.492 -10.973  20.461  1.00 77.81           C  
ATOM   1581  OG1 THR D  39      -0.353 -10.793  21.999  1.00 77.81           O  
ATOM   1582  N   ASP D  40      -0.243 -14.301  19.205  1.00 83.15           N  
ATOM   1583  CA  ASP D  40       0.312 -15.308  18.305  1.00 83.15           C  
ATOM   1584  C   ASP D  40      -0.409 -15.298  16.959  1.00 83.15           C  
ATOM   1585  O   ASP D  40       0.225 -15.425  15.910  1.00 83.15           O  
ATOM   1586  CB  ASP D  40       0.227 -16.698  18.939  1.00 83.15           C  
ATOM   1587  CG  ASP D  40       1.266 -16.920  20.025  1.00 83.15           C  
ATOM   1588  OD1 ASP D  40       1.124 -17.876  20.817  1.00 83.15           O  
ATOM   1589  OD2 ASP D  40       2.232 -16.130  20.090  1.00 83.15           O1-
ATOM   1590  N   GLU D  41      -1.728 -15.070  17.006  1.00 87.00           N  
ATOM   1591  CA  GLU D  41      -2.521 -15.036  15.781  1.00 87.00           C  
ATOM   1592  C   GLU D  41      -2.213 -13.789  14.957  1.00 87.00           C  
ATOM   1593  O   GLU D  41      -2.111 -13.858  13.731  1.00 87.00           O  
ATOM   1594  CB  GLU D  41      -4.016 -15.095  16.107  1.00 87.00           C  
ATOM   1595  CG  GLU D  41      -4.490 -16.463  16.575  1.00 87.00           C  
ATOM   1596  CD  GLU D  41      -5.928 -16.463  17.069  1.00 87.00           C  
ATOM   1597  OE1 GLU D  41      -6.506 -17.558  17.254  1.00 87.00           O  
ATOM   1598  OE2 GLU D  41      -6.480 -15.359  17.274  1.00 87.00           O1-
ATOM   1599  N   VAL D  42      -2.046 -12.768  15.565  1.00 84.10           N  
ATOM   1600  CA  VAL D  42      -1.717 -11.510  14.900  1.00 84.10           C  
ATOM   1601  C   VAL D  42      -0.347 -11.621  14.236  1.00 84.10           C  
ATOM   1602  O   VAL D  42      -0.170 -11.201  13.090  1.00 84.10           O  
ATOM   1603  CB  VAL D  42      -1.736 -10.324  15.889  1.00 84.10           C  
ATOM   1604  CG1 VAL D  42      -1.193  -9.060  15.226  1.00 84.10           C  
ATOM   1605  CG2 VAL D  42      -3.151 -10.090  16.414  1.00 84.10           C  
ATOM   1606  N   VAL D  43       0.620 -12.212  15.018  1.00 86.27           N  
ATOM   1607  CA  VAL D  43       1.975 -12.385  14.502  1.00 86.27           C  
ATOM   1608  C   VAL D  43       1.947 -13.294  13.275  1.00 86.27           C  
ATOM   1609  O   VAL D  43       2.644 -13.038  12.289  1.00 86.27           O  
ATOM   1610  CB  VAL D  43       2.922 -12.968  15.575  1.00 86.27           C  
ATOM   1611  CG1 VAL D  43       4.262 -13.359  14.957  1.00 86.27           C  
ATOM   1612  CG2 VAL D  43       3.125 -11.963  16.708  1.00 86.27           C  
ATOM   1613  N   LYS D  44       1.079 -14.408  13.320  1.00 90.27           N  
ATOM   1614  CA  LYS D  44       0.957 -15.316  12.184  1.00 90.27           C  
ATOM   1615  C   LYS D  44       0.392 -14.597  10.962  1.00 90.27           C  
ATOM   1616  O   LYS D  44       0.883 -14.779   9.846  1.00 90.27           O  
ATOM   1617  CB  LYS D  44       0.073 -16.511  12.543  1.00 90.27           C  
ATOM   1618  CG  LYS D  44       0.787 -17.590  13.345  1.00 90.27           C  
ATOM   1619  CD  LYS D  44      -0.123 -18.782  13.612  1.00 90.27           C  
ATOM   1620  CE  LYS D  44       0.546 -19.805  14.521  1.00 90.27           C  
ATOM   1621  NZ  LYS D  44      -0.378 -20.926  14.867  1.00 90.27           N1+
ATOM   1622  N   ARG D  45      -0.612 -13.736  11.117  1.00 90.03           N  
ATOM   1623  CA  ARG D  45      -1.201 -12.963  10.029  1.00 90.03           C  
ATOM   1624  C   ARG D  45      -0.190 -11.981   9.446  1.00 90.03           C  
ATOM   1625  O   ARG D  45      -0.111 -11.813   8.227  1.00 90.03           O  
ATOM   1626  CB  ARG D  45      -2.442 -12.210  10.514  1.00 90.03           C  
ATOM   1627  CG  ARG D  45      -3.657 -13.099  10.729  1.00 90.03           C  
ATOM   1628  CD  ARG D  45      -4.855 -12.305  11.229  1.00 90.03           C  
ATOM   1629  NE  ARG D  45      -5.502 -11.567  10.149  1.00 90.03           N  
ATOM   1630  CZ  ARG D  45      -6.497 -10.698  10.313  1.00 90.03           C  
ATOM   1631  NH1 ARG D  45      -6.979 -10.441  11.523  1.00 90.03           N1+
ATOM   1632  NH2 ARG D  45      -7.013 -10.082   9.260  1.00 90.03           N  
ATOM   1633  N   TYR D  46       0.523 -11.365  10.348  1.00 87.97           N  
ATOM   1634  CA  TYR D  46       1.568 -10.442   9.922  1.00 87.97           C  
ATOM   1635  C   TYR D  46       2.617 -11.158   9.078  1.00 87.97           C  
ATOM   1636  O   TYR D  46       3.023 -10.658   8.026  1.00 87.97           O  
ATOM   1637  CB  TYR D  46       2.234  -9.785  11.134  1.00 87.97           C  
ATOM   1638  CG  TYR D  46       3.437  -8.941  10.784  1.00 87.97           C  
ATOM   1639  CD1 TYR D  46       4.729  -9.423  10.976  1.00 87.97           C  
ATOM   1640  CD2 TYR D  46       3.283  -7.662  10.263  1.00 87.97           C  
ATOM   1641  CE1 TYR D  46       5.840  -8.651  10.658  1.00 87.97           C  
ATOM   1642  CE2 TYR D  46       4.387  -6.879   9.940  1.00 87.97           C  
ATOM   1643  CZ  TYR D  46       5.658  -7.381  10.140  1.00 87.97           C  
ATOM   1644  OH  TYR D  46       6.756  -6.611   9.823  1.00 87.97           O  
ATOM   1645  N   ASP D  47       3.110 -12.395   9.544  1.00 91.24           N  
ATOM   1646  CA  ASP D  47       4.135 -13.146   8.828  1.00 91.24           C  
ATOM   1647  C   ASP D  47       3.656 -13.538   7.433  1.00 91.24           C  
ATOM   1648  O   ASP D  47       4.427 -13.497   6.472  1.00 91.24           O  
ATOM   1649  CB  ASP D  47       4.535 -14.395   9.617  1.00 91.24           C  
ATOM   1650  CG  ASP D  47       5.416 -14.085  10.814  1.00 91.24           C  
ATOM   1651  OD1 ASP D  47       5.548 -14.942  11.714  1.00 91.24           O  
ATOM   1652  OD2 ASP D  47       5.981 -12.971  10.859  1.00 91.24           O1-
ATOM   1653  N   LYS D  48       2.366 -13.900   7.352  1.00 92.87           N  
ATOM   1654  CA  LYS D  48       1.797 -14.258   6.056  1.00 92.87           C  
ATOM   1655  C   LYS D  48       1.761 -13.053   5.121  1.00 92.87           C  
ATOM   1656  O   LYS D  48       2.100 -13.166   3.940  1.00 92.87           O  
ATOM   1657  CB  LYS D  48       0.389 -14.831   6.227  1.00 92.87           C  
ATOM   1658  CG  LYS D  48      -0.237 -15.329   4.933  1.00 92.87           C  
ATOM   1659  CD  LYS D  48      -1.592 -15.980   5.183  1.00 92.87           C  
ATOM   1660  CE  LYS D  48      -2.241 -16.439   3.883  1.00 92.87           C  
ATOM   1661  NZ  LYS D  48      -3.577 -17.060   4.121  1.00 92.87           N1+
ATOM   1662  N   ILE D  49       1.362 -11.860   5.599  1.00 91.16           N  
ATOM   1663  CA  ILE D  49       1.301 -10.630   4.817  1.00 91.16           C  
ATOM   1664  C   ILE D  49       2.695 -10.277   4.301  1.00 91.16           C  
ATOM   1665  O   ILE D  49       2.863  -9.949   3.124  1.00 91.16           O  
ATOM   1666  CB  ILE D  49       0.726  -9.460   5.647  1.00 91.16           C  
ATOM   1667  CG1 ILE D  49      -0.771  -9.672   5.902  1.00 91.16           C  
ATOM   1668  CG2 ILE D  49       0.977  -8.123   4.942  1.00 91.16           C  
ATOM   1669  CD1 ILE D  49      -1.377  -8.683   6.888  1.00 91.16           C  
ATOM   1670  N   VAL D  50       3.701 -10.385   5.163  1.00 92.82           N  
ATOM   1671  CA  VAL D  50       5.073 -10.032   4.815  1.00 92.82           C  
ATOM   1672  C   VAL D  50       5.595 -10.983   3.740  1.00 92.82           C  
ATOM   1673  O   VAL D  50       6.248 -10.553   2.786  1.00 92.82           O  
ATOM   1674  CB  VAL D  50       5.999 -10.068   6.052  1.00 92.82           C  
ATOM   1675  CG1 VAL D  50       7.464  -9.958   5.633  1.00 92.82           C  
ATOM   1676  CG2 VAL D  50       5.632  -8.947   7.024  1.00 92.82           C  
ATOM   1677  N   LYS D  51       5.330 -12.269   3.872  1.00 94.51           N  
ATOM   1678  CA  LYS D  51       5.755 -13.255   2.883  1.00 94.51           C  
ATOM   1679  C   LYS D  51       5.138 -12.966   1.518  1.00 94.51           C  
ATOM   1680  O   LYS D  51       5.833 -12.984   0.500  1.00 94.51           O  
ATOM   1681  CB  LYS D  51       5.382 -14.667   3.338  1.00 94.51           C  
ATOM   1682  CG  LYS D  51       5.964 -15.771   2.467  1.00 94.51           C  
ATOM   1683  CD  LYS D  51       5.558 -17.151   2.969  1.00 94.51           C  
ATOM   1684  CE  LYS D  51       5.997 -18.249   2.010  1.00 94.51           C  
ATOM   1685  NZ  LYS D  51       5.604 -19.603   2.500  1.00 94.51           N1+
ATOM   1686  N   ASP D  52       3.787 -12.717   1.484  1.00 93.59           N  
ATOM   1687  CA  ASP D  52       3.096 -12.413   0.235  1.00 93.59           C  
ATOM   1688  C   ASP D  52       3.609 -11.112  -0.375  1.00 93.59           C  
ATOM   1689  O   ASP D  52       3.749 -11.005  -1.596  1.00 93.59           O  
ATOM   1690  CB  ASP D  52       1.586 -12.325   0.466  1.00 93.59           C  
ATOM   1691  CG  ASP D  52       0.944 -13.680   0.713  1.00 93.59           C  
ATOM   1692  OD1 ASP D  52      -0.211 -13.730   1.189  1.00 93.59           O  
ATOM   1693  OD2 ASP D  52       1.599 -14.706   0.431  1.00 93.59           O1-
ATOM   1694  N   TYR D  53       3.874 -10.082   0.514  1.00 93.39           N  
ATOM   1695  CA  TYR D  53       4.422  -8.805   0.071  1.00 93.39           C  
ATOM   1696  C   TYR D  53       5.773  -8.999  -0.608  1.00 93.39           C  
ATOM   1697  O   TYR D  53       6.018  -8.451  -1.685  1.00 93.39           O  
ATOM   1698  CB  TYR D  53       4.564  -7.841   1.251  1.00 93.39           C  
ATOM   1699  CG  TYR D  53       5.190  -6.518   0.883  1.00 93.39           C  
ATOM   1700  CD1 TYR D  53       6.562  -6.314   1.014  1.00 93.39           C  
ATOM   1701  CD2 TYR D  53       4.412  -5.469   0.405  1.00 93.39           C  
ATOM   1702  CE1 TYR D  53       7.143  -5.095   0.678  1.00 93.39           C  
ATOM   1703  CE2 TYR D  53       4.982  -4.247   0.065  1.00 93.39           C  
ATOM   1704  CZ  TYR D  53       6.346  -4.069   0.205  1.00 93.39           C  
ATOM   1705  OH  TYR D  53       6.916  -2.862  -0.130  1.00 93.39           O  
ATOM   1706  N   ASP D  54       6.682  -9.843  -0.071  1.00 93.55           N  
ATOM   1707  CA  ASP D  54       8.012 -10.079  -0.625  1.00 93.55           C  
ATOM   1708  C   ASP D  54       7.926 -10.751  -1.994  1.00 93.55           C  
ATOM   1709  O   ASP D  54       8.681 -10.412  -2.907  1.00 93.55           O  
ATOM   1710  CB  ASP D  54       8.849 -10.934   0.329  1.00 93.55           C  
ATOM   1711  CG  ASP D  54       9.341 -10.161   1.540  1.00 93.55           C  
ATOM   1712  OD1 ASP D  54       9.711 -10.790   2.555  1.00 93.55           O  
ATOM   1713  OD2 ASP D  54       9.356  -8.912   1.480  1.00 93.55           O1-
ATOM   1714  N   LYS D  55       7.002 -11.688  -2.084  1.00 94.74           N  
ATOM   1715  CA  LYS D  55       6.814 -12.381  -3.355  1.00 94.74           C  
ATOM   1716  C   LYS D  55       6.332 -11.422  -4.440  1.00 94.74           C  
ATOM   1717  O   LYS D  55       6.850 -11.432  -5.558  1.00 94.74           O  
ATOM   1718  CB  LYS D  55       5.820 -13.533  -3.195  1.00 94.74           C  
ATOM   1719  CG  LYS D  55       5.634 -14.370  -4.453  1.00 94.74           C  
ATOM   1720  CD  LYS D  55       4.651 -15.511  -4.225  1.00 94.74           C  
ATOM   1721  CE  LYS D  55       4.378 -16.280  -5.511  1.00 94.74           C  
ATOM   1722  NZ  LYS D  55       3.380 -17.371  -5.303  1.00 94.74           N1+
ATOM   1723  N   ILE D  56       5.336 -10.574  -4.149  1.00 93.48           N  
ATOM   1724  CA  ILE D  56       4.753  -9.639  -5.105  1.00 93.48           C  
ATOM   1725  C   ILE D  56       5.801  -8.612  -5.527  1.00 93.48           C  
ATOM   1726  O   ILE D  56       5.904  -8.271  -6.708  1.00 93.48           O  
ATOM   1727  CB  ILE D  56       3.513  -8.929  -4.516  1.00 93.48           C  
ATOM   1728  CG1 ILE D  56       2.341  -9.911  -4.397  1.00 93.48           C  
ATOM   1729  CG2 ILE D  56       3.127  -7.718  -5.370  1.00 93.48           C  
ATOM   1730  CD1 ILE D  56       1.125  -9.340  -3.681  1.00 93.48           C  
ATOM   1731  N   VAL D  57       6.615  -8.107  -4.559  1.00 94.31           N  
ATOM   1732  CA  VAL D  57       7.652  -7.122  -4.845  1.00 94.31           C  
ATOM   1733  C   VAL D  57       8.680  -7.716  -5.805  1.00 94.31           C  
ATOM   1734  O   VAL D  57       9.122  -7.048  -6.743  1.00 94.31           O  
ATOM   1735  CB  VAL D  57       8.348  -6.638  -3.553  1.00 94.31           C  
ATOM   1736  CG1 VAL D  57       9.609  -5.842  -3.882  1.00 94.31           C  
ATOM   1737  CG2 VAL D  57       7.387  -5.798  -2.713  1.00 94.31           C  
ATOM   1738  N   LYS D  58       9.045  -9.022  -5.609  1.00 94.66           N  
ATOM   1739  CA  LYS D  58       9.975  -9.708  -6.502  1.00 94.66           C  
ATOM   1740  C   LYS D  58       9.407  -9.812  -7.914  1.00 94.66           C  
ATOM   1741  O   LYS D  58      10.110  -9.559  -8.893  1.00 94.66           O  
ATOM   1742  CB  LYS D  58      10.305 -11.102  -5.966  1.00 94.66           C  
ATOM   1743  CG  LYS D  58      11.355 -11.845  -6.778  1.00 94.66           C  
ATOM   1744  CD  LYS D  58      11.607 -13.241  -6.223  1.00 94.66           C  
ATOM   1745  CE  LYS D  58      12.545 -14.039  -7.119  1.00 94.66           C  
ATOM   1746  NZ  LYS D  58      12.763 -15.422  -6.599  1.00 94.66           N1+
ATOM   1747  N   ASP D  59       8.104 -10.174  -8.018  1.00 93.28           N  
ATOM   1748  CA  ASP D  59       7.444 -10.308  -9.312  1.00 93.28           C  
ATOM   1749  C   ASP D  59       7.357  -8.962 -10.026  1.00 93.28           C  
ATOM   1750  O   ASP D  59       7.553  -8.883 -11.241  1.00 93.28           O  
ATOM   1751  CB  ASP D  59       6.046 -10.906  -9.144  1.00 93.28           C  
ATOM   1752  CG  ASP D  59       6.072 -12.377  -8.768  1.00 93.28           C  
ATOM   1753  OD1 ASP D  59       5.032 -12.911  -8.324  1.00 93.28           O  
ATOM   1754  OD2 ASP D  59       7.142 -13.007  -8.913  1.00 93.28           O1-
ATOM   1755  N   ILE D  60       7.103  -7.847  -9.268  1.00 93.10           N  
ATOM   1756  CA  ILE D  60       7.008  -6.506  -9.835  1.00 93.10           C  
ATOM   1757  C   ILE D  60       8.373  -6.071 -10.363  1.00 93.10           C  
ATOM   1758  O   ILE D  60       8.477  -5.539 -11.471  1.00 93.10           O  
ATOM   1759  CB  ILE D  60       6.485  -5.488  -8.797  1.00 93.10           C  
ATOM   1760  CG1 ILE D  60       4.990  -5.708  -8.539  1.00 93.10           C  
ATOM   1761  CG2 ILE D  60       6.758  -4.055  -9.262  1.00 93.10           C  
ATOM   1762  CD1 ILE D  60       4.420  -4.838  -7.428  1.00 93.10           C  
ATOM   1763  N   LYS D  61       9.378  -6.406  -9.675  1.00 94.00           N  
ATOM   1764  CA  LYS D  61      10.729  -6.028 -10.081  1.00 94.00           C  
ATOM   1765  C   LYS D  61      11.138  -6.742 -11.366  1.00 94.00           C  
ATOM   1766  O   LYS D  61      11.788  -6.151 -12.231  1.00 94.00           O  
ATOM   1767  CB  LYS D  61      11.731  -6.337  -8.968  1.00 94.00           C  
ATOM   1768  CG  LYS D  61      11.713  -5.338  -7.821  1.00 94.00           C  
ATOM   1769  CD  LYS D  61      12.780  -5.657  -6.783  1.00 94.00           C  
ATOM   1770  CE  LYS D  61      12.788  -4.635  -5.655  1.00 94.00           C  
ATOM   1771  NZ  LYS D  61      13.782  -4.984  -4.597  1.00 94.00           N1+
ATOM   1772  N   GLU D  62      10.775  -8.012 -11.502  1.00 93.94           N  
ATOM   1773  CA  GLU D  62      11.082  -8.780 -12.706  1.00 93.94           C  
ATOM   1774  C   GLU D  62      10.396  -8.181 -13.932  1.00 93.94           C  
ATOM   1775  O   GLU D  62      11.005  -8.073 -14.998  1.00 93.94           O  
ATOM   1776  CB  GLU D  62      10.666 -10.242 -12.531  1.00 93.94           C  
ATOM   1777  CG  GLU D  62      11.590 -11.040 -11.623  1.00 93.94           C  
ATOM   1778  CD  GLU D  62      11.123 -12.470 -11.399  1.00 93.94           C  
ATOM   1779  OE1 GLU D  62      11.799 -13.220 -10.659  1.00 93.94           O  
ATOM   1780  OE2 GLU D  62      10.073 -12.843 -11.968  1.00 93.94           O1-
ATOM   1781  N   ILE D  63       9.093  -7.701 -13.730  1.00 90.58           N  
ATOM   1782  CA  ILE D  63       8.333  -7.114 -14.828  1.00 90.58           C  
ATOM   1783  C   ILE D  63       8.930  -5.759 -15.203  1.00 90.58           C  
ATOM   1784  O   ILE D  63       9.058  -5.437 -16.386  1.00 90.58           O  
ATOM   1785  CB  ILE D  63       6.840  -6.957 -14.461  1.00 90.58           C  
ATOM   1786  CG1 ILE D  63       6.173  -8.333 -14.340  1.00 90.58           C  
ATOM   1787  CG2 ILE D  63       6.118  -6.088 -15.495  1.00 90.58           C  
ATOM   1788  CD1 ILE D  63       4.735  -8.281 -13.845  1.00 90.58           C  
ATOM   1789  N   ILE D  64       9.382  -4.998 -14.154  1.00 90.71           N  
ATOM   1790  CA  ILE D  64       9.967  -3.683 -14.392  1.00 90.71           C  
ATOM   1791  C   ILE D  64      11.276  -3.831 -15.163  1.00 90.71           C  
ATOM   1792  O   ILE D  64      11.551  -3.062 -16.087  1.00 90.71           O  
ATOM   1793  CB  ILE D  64      10.207  -2.924 -13.068  1.00 90.71           C  
ATOM   1794  CG1 ILE D  64       8.873  -2.476 -12.459  1.00 90.71           C  
ATOM   1795  CG2 ILE D  64      11.134  -1.726 -13.293  1.00 90.71           C  
ATOM   1796  CD1 ILE D  64       9.007  -1.804 -11.100  1.00 90.71           C  
ATOM   1797  N   ASP D  65      12.089  -4.907 -14.903  1.00 91.21           N  
ATOM   1798  CA  ASP D  65      13.348  -5.160 -15.596  1.00 91.21           C  
ATOM   1799  C   ASP D  65      13.109  -5.470 -17.072  1.00 91.21           C  
ATOM   1800  O   ASP D  65      13.882  -5.047 -17.934  1.00 91.21           O  
ATOM   1801  CB  ASP D  65      14.103  -6.314 -14.933  1.00 91.21           C  
ATOM   1802  CG  ASP D  65      14.759  -5.918 -13.622  1.00 91.21           C  
ATOM   1803  OD1 ASP D  65      15.180  -6.811 -12.855  1.00 91.21           O  
ATOM   1804  OD2 ASP D  65      14.852  -4.701 -13.351  1.00 91.21           O1-
ATOM   1805  N   LYS D  66      11.937  -6.094 -17.303  1.00 88.67           N  
ATOM   1806  CA  LYS D  66      11.585  -6.447 -18.675  1.00 88.67           C  
ATOM   1807  C   LYS D  66      11.115  -5.223 -19.454  1.00 88.67           C  
ATOM   1808  O   LYS D  66      11.342  -5.124 -20.663  1.00 88.67           O  
ATOM   1809  CB  LYS D  66      10.500  -7.526 -18.689  1.00 88.67           C  
ATOM   1810  CG  LYS D  66      10.988  -8.902 -18.258  1.00 88.67           C  
ATOM   1811  CD  LYS D  66       9.864  -9.929 -18.290  1.00 88.67           C  
ATOM   1812  CE  LYS D  66      10.328 -11.282 -17.767  1.00 88.67           C  
ATOM   1813  NZ  LYS D  66       9.203 -12.263 -17.694  1.00 88.67           N1+
ATOM   1814  N   LEU D  67      10.454  -4.251 -18.805  1.00 83.10           N  
ATOM   1815  CA  LEU D  67       9.881  -3.075 -19.451  1.00 83.10           C  
ATOM   1816  C   LEU D  67      10.960  -2.038 -19.748  1.00 83.10           C  
ATOM   1817  O   LEU D  67      10.843  -1.272 -20.707  1.00 83.10           O  
ATOM   1818  CB  LEU D  67       8.792  -2.458 -18.571  1.00 83.10           C  
ATOM   1819  CG  LEU D  67       7.478  -3.234 -18.473  1.00 83.10           C  
ATOM   1820  CD1 LEU D  67       6.596  -2.648 -17.375  1.00 83.10           C  
ATOM   1821  CD2 LEU D  67       6.750  -3.224 -19.813  1.00 83.10           C  
ATOM   1822  N   LEU D  68      12.089  -2.066 -19.012  1.00 80.59           N  
ATOM   1823  CA  LEU D  68      13.145  -1.082 -19.224  1.00 80.59           C  
ATOM   1824  C   LEU D  68      14.233  -1.639 -20.135  1.00 80.59           C  
ATOM   1825  O   LEU D  68      14.833  -0.899 -20.918  1.00 80.59           O  
ATOM   1826  CB  LEU D  68      13.753  -0.653 -17.886  1.00 80.59           C  
ATOM   1827  CG  LEU D  68      12.838   0.132 -16.945  1.00 80.59           C  
ATOM   1828  CD1 LEU D  68      13.521   0.350 -15.600  1.00 80.59           C  
ATOM   1829  CD2 LEU D  68      12.443   1.466 -17.572  1.00 80.59           C  
END
