# Supplementary material for: De novo design of obligate ABC-type heterotrimeric proteins
Source: Nat Struct Mol Biol. 2022 Dec 15;29(12):1266–76. doi: 10.1038/s41594-022-00879-4 (PMC9758053; doi:10.1038/s41594-022-00879-4)
Supplement: Supplementary file 4 — This compressed file contains all PDB files and scripts used in our design protocols and analyses, as well as the final design model outputs. [file 41594_2022_879_MOESM4_ESM.zip › source_data/pdbs/AF-Multimer for base_pdbs/DHT04/DHT04_AF-Mult_model1.pdb]

ATOM      1  N   PRO B   1       5.214   7.129 -25.311  1.00 72.98           N  
ATOM      2  CA  PRO B   1       4.074   6.960 -24.408  1.00 72.98           C  
ATOM      3  C   PRO B   1       4.188   5.711 -23.537  1.00 72.98           C  
ATOM      4  O   PRO B   1       3.805   5.733 -22.364  1.00 72.98           O  
ATOM      5  CB  PRO B   1       2.881   6.852 -25.362  1.00 72.98           C  
ATOM      6  CG  PRO B   1       3.387   7.377 -26.666  1.00 72.98           C  
ATOM      7  CD  PRO B   1       4.884   7.257 -26.680  1.00 72.98           C  
ATOM      8  N   GLU B   2       4.796   4.811 -24.073  1.00 84.94           N  
ATOM      9  CA  GLU B   2       4.989   3.556 -23.352  1.00 84.94           C  
ATOM     10  C   GLU B   2       6.076   3.693 -22.289  1.00 84.94           C  
ATOM     11  O   GLU B   2       5.943   3.159 -21.186  1.00 84.94           O  
ATOM     12  CB  GLU B   2       5.342   2.426 -24.322  1.00 84.94           C  
ATOM     13  CG  GLU B   2       4.152   1.897 -25.109  1.00 84.94           C  
ATOM     14  CD  GLU B   2       4.510   0.749 -26.039  1.00 84.94           C  
ATOM     15  OE1 GLU B   2       3.605   0.216 -26.721  1.00 84.94           O  
ATOM     16  OE2 GLU B   2       5.704   0.378 -26.085  1.00 84.94           O1-
ATOM     17  N   ARG B   3       7.108   4.454 -22.646  1.00 90.52           N  
ATOM     18  CA  ARG B   3       8.202   4.670 -21.705  1.00 90.52           C  
ATOM     19  C   ARG B   3       7.732   5.461 -20.489  1.00 90.52           C  
ATOM     20  O   ARG B   3       8.116   5.157 -19.358  1.00 90.52           O  
ATOM     21  CB  ARG B   3       9.362   5.398 -22.387  1.00 90.52           C  
ATOM     22  CG  ARG B   3      10.623   5.478 -21.541  1.00 90.52           C  
ATOM     23  CD  ARG B   3      11.786   6.082 -22.316  1.00 90.52           C  
ATOM     24  NE  ARG B   3      12.952   6.291 -21.461  1.00 90.52           N  
ATOM     25  CZ  ARG B   3      14.068   6.906 -21.842  1.00 90.52           C  
ATOM     26  NH1 ARG B   3      14.193   7.386 -23.073  1.00 90.52           N1+
ATOM     27  NH2 ARG B   3      15.068   7.042 -20.983  1.00 90.52           N  
ATOM     28  N   GLU B   4       6.890   6.465 -20.748  1.00 90.30           N  
ATOM     29  CA  GLU B   4       6.360   7.279 -19.659  1.00 90.30           C  
ATOM     30  C   GLU B   4       5.465   6.455 -18.738  1.00 90.30           C  
ATOM     31  O   GLU B   4       5.502   6.622 -17.517  1.00 90.30           O  
ATOM     32  CB  GLU B   4       5.583   8.477 -20.213  1.00 90.30           C  
ATOM     33  CG  GLU B   4       6.472   9.595 -20.739  1.00 90.30           C  
ATOM     34  CD  GLU B   4       5.687  10.748 -21.346  1.00 90.30           C  
ATOM     35  OE1 GLU B   4       6.311  11.677 -21.907  1.00 90.30           O  
ATOM     36  OE2 GLU B   4       4.439  10.722 -21.258  1.00 90.30           O1-
ATOM     37  N   LEU B   5       4.783   5.539 -19.292  1.00 90.44           N  
ATOM     38  CA  LEU B   5       3.908   4.662 -18.522  1.00 90.44           C  
ATOM     39  C   LEU B   5       4.720   3.725 -17.633  1.00 90.44           C  
ATOM     40  O   LEU B   5       4.398   3.545 -16.457  1.00 90.44           O  
ATOM     41  CB  LEU B   5       3.010   3.846 -19.457  1.00 90.44           C  
ATOM     42  CG  LEU B   5       1.989   2.926 -18.785  1.00 90.44           C  
ATOM     43  CD1 LEU B   5       0.996   3.745 -17.967  1.00 90.44           C  
ATOM     44  CD2 LEU B   5       1.264   2.082 -19.827  1.00 90.44           C  
ATOM     45  N   LEU B   6       5.751   3.175 -18.281  1.00 92.29           N  
ATOM     46  CA  LEU B   6       6.611   2.271 -17.526  1.00 92.29           C  
ATOM     47  C   LEU B   6       7.268   2.997 -16.355  1.00 92.29           C  
ATOM     48  O   LEU B   6       7.351   2.453 -15.251  1.00 92.29           O  
ATOM     49  CB  LEU B   6       7.686   1.668 -18.434  1.00 92.29           C  
ATOM     50  CG  LEU B   6       8.672   0.704 -17.772  1.00 92.29           C  
ATOM     51  CD1 LEU B   6       7.925  -0.472 -17.150  1.00 92.29           C  
ATOM     52  CD2 LEU B   6       9.704   0.215 -18.782  1.00 92.29           C  
ATOM     53  N   GLU B   7       7.677   4.202 -16.561  1.00 94.03           N  
ATOM     54  CA  GLU B   7       8.309   4.986 -15.503  1.00 94.03           C  
ATOM     55  C   GLU B   7       7.339   5.248 -14.355  1.00 94.03           C  
ATOM     56  O   GLU B   7       7.718   5.168 -13.185  1.00 94.03           O  
ATOM     57  CB  GLU B   7       8.837   6.311 -16.060  1.00 94.03           C  
ATOM     58  CG  GLU B   7      10.105   6.170 -16.889  1.00 94.03           C  
ATOM     59  CD  GLU B   7      10.561   7.477 -17.515  1.00 94.03           C  
ATOM     60  OE1 GLU B   7      11.604   7.486 -18.208  1.00 94.03           O  
ATOM     61  OE2 GLU B   7       9.873   8.501 -17.309  1.00 94.03           O1-
ATOM     62  N   LEU B   8       6.070   5.533 -14.679  1.00 94.08           N  
ATOM     63  CA  LEU B   8       5.052   5.771 -13.662  1.00 94.08           C  
ATOM     64  C   LEU B   8       4.785   4.507 -12.851  1.00 94.08           C  
ATOM     65  O   LEU B   8       4.646   4.567 -11.627  1.00 94.08           O  
ATOM     66  CB  LEU B   8       3.752   6.259 -14.308  1.00 94.08           C  
ATOM     67  CG  LEU B   8       3.762   7.689 -14.854  1.00 94.08           C  
ATOM     68  CD1 LEU B   8       2.481   7.967 -15.632  1.00 94.08           C  
ATOM     69  CD2 LEU B   8       3.936   8.693 -13.720  1.00 94.08           C  
ATOM     70  N   LEU B   9       4.772   3.354 -13.498  1.00 94.89           N  
ATOM     71  CA  LEU B   9       4.524   2.081 -12.829  1.00 94.89           C  
ATOM     72  C   LEU B   9       5.661   1.738 -11.873  1.00 94.89           C  
ATOM     73  O   LEU B   9       5.422   1.241 -10.770  1.00 94.89           O  
ATOM     74  CB  LEU B   9       4.350   0.960 -13.858  1.00 94.89           C  
ATOM     75  CG  LEU B   9       3.046   0.968 -14.657  1.00 94.89           C  
ATOM     76  CD1 LEU B   9       3.117  -0.038 -15.800  1.00 94.89           C  
ATOM     77  CD2 LEU B   9       1.860   0.667 -13.747  1.00 94.89           C  
ATOM     78  N   ILE B  10       6.914   2.036 -12.332  1.00 95.28           N  
ATOM     79  CA  ILE B  10       8.080   1.756 -11.502  1.00 95.28           C  
ATOM     80  C   ILE B  10       8.062   2.653 -10.267  1.00 95.28           C  
ATOM     81  O   ILE B  10       8.344   2.198  -9.156  1.00 95.28           O  
ATOM     82  CB  ILE B  10       9.395   1.953 -12.289  1.00 95.28           C  
ATOM     83  CG1 ILE B  10       9.535   0.878 -13.373  1.00 95.28           C  
ATOM     84  CG2 ILE B  10      10.599   1.936 -11.342  1.00 95.28           C  
ATOM     85  CD1 ILE B  10      10.701   1.108 -14.324  1.00 95.28           C  
ATOM     86  N   ARG B  11       7.641   3.925 -10.438  1.00 95.71           N  
ATOM     87  CA  ARG B  11       7.568   4.845  -9.309  1.00 95.71           C  
ATOM     88  C   ARG B  11       6.459   4.439  -8.343  1.00 95.71           C  
ATOM     89  O   ARG B  11       6.615   4.556  -7.125  1.00 95.71           O  
ATOM     90  CB  ARG B  11       7.340   6.278  -9.795  1.00 95.71           C  
ATOM     91  CG  ARG B  11       8.554   6.901 -10.466  1.00 95.71           C  
ATOM     92  CD  ARG B  11       8.259   8.305 -10.973  1.00 95.71           C  
ATOM     93  NE  ARG B  11       8.086   9.251  -9.874  1.00 95.71           N  
ATOM     94  CZ  ARG B  11       7.736  10.526 -10.019  1.00 95.71           C  
ATOM     95  NH1 ARG B  11       7.515  11.035 -11.225  1.00 95.71           N1+
ATOM     96  NH2 ARG B  11       7.606  11.298  -8.950  1.00 95.71           N  
ATOM     97  N   LEU B  12       5.337   3.999  -8.872  1.00 95.62           N  
ATOM     98  CA  LEU B  12       4.262   3.486  -8.029  1.00 95.62           C  
ATOM     99  C   LEU B  12       4.731   2.274  -7.230  1.00 95.62           C  
ATOM    100  O   LEU B  12       4.452   2.168  -6.034  1.00 95.62           O  
ATOM    101  CB  LEU B  12       3.046   3.111  -8.879  1.00 95.62           C  
ATOM    102  CG  LEU B  12       1.888   2.432  -8.144  1.00 95.62           C  
ATOM    103  CD1 LEU B  12       1.326   3.359  -7.071  1.00 95.62           C  
ATOM    104  CD2 LEU B  12       0.797   2.023  -9.127  1.00 95.62           C  
ATOM    105  N   PHE B  13       5.470   1.327  -7.921  1.00 96.33           N  
ATOM    106  CA  PHE B  13       6.004   0.142  -7.261  1.00 96.33           C  
ATOM    107  C   PHE B  13       6.915   0.532  -6.103  1.00 96.33           C  
ATOM    108  O   PHE B  13       6.773   0.012  -4.993  1.00 96.33           O  
ATOM    109  CB  PHE B  13       6.769  -0.732  -8.260  1.00 96.33           C  
ATOM    110  CG  PHE B  13       7.583  -1.822  -7.614  1.00 96.33           C  
ATOM    111  CD1 PHE B  13       8.966  -1.848  -7.749  1.00 96.33           C  
ATOM    112  CD2 PHE B  13       6.964  -2.820  -6.872  1.00 96.33           C  
ATOM    113  CE1 PHE B  13       9.721  -2.855  -7.152  1.00 96.33           C  
ATOM    114  CE2 PHE B  13       7.712  -3.829  -6.274  1.00 96.33           C  
ATOM    115  CZ  PHE B  13       9.090  -3.846  -6.415  1.00 96.33           C  
ATOM    116  N   ASN B  14       7.801   1.466  -6.306  1.00 95.87           N  
ATOM    117  CA  ASN B  14       8.732   1.886  -5.263  1.00 95.87           C  
ATOM    118  C   ASN B  14       8.001   2.516  -4.081  1.00 95.87           C  
ATOM    119  O   ASN B  14       8.376   2.299  -2.927  1.00 95.87           O  
ATOM    120  CB  ASN B  14       9.766   2.861  -5.829  1.00 95.87           C  
ATOM    121  CG  ASN B  14      10.769   2.184  -6.742  1.00 95.87           C  
ATOM    122  ND2 ASN B  14      11.328   2.944  -7.677  1.00 95.87           N  
ATOM    123  OD1 ASN B  14      11.039   0.987  -6.609  1.00 95.87           O  
ATOM    124  N   SER B  15       6.937   3.332  -4.373  1.00 95.89           N  
ATOM    125  CA  SER B  15       6.135   3.947  -3.321  1.00 95.89           C  
ATOM    126  C   SER B  15       5.435   2.892  -2.470  1.00 95.89           C  
ATOM    127  O   SER B  15       5.411   2.993  -1.242  1.00 95.89           O  
ATOM    128  CB  SER B  15       5.100   4.898  -3.922  1.00 95.89           C  
ATOM    129  OG  SER B  15       4.285   5.461  -2.907  1.00 95.89           O  
ATOM    130  N   GLN B  16       4.890   1.849  -3.087  1.00 95.56           N  
ATOM    131  CA  GLN B  16       4.169   0.804  -2.367  1.00 95.56           C  
ATOM    132  C   GLN B  16       5.121  -0.036  -1.520  1.00 95.56           C  
ATOM    133  O   GLN B  16       4.773  -0.449  -0.411  1.00 95.56           O  
ATOM    134  CB  GLN B  16       3.407  -0.093  -3.344  1.00 95.56           C  
ATOM    135  CG  GLN B  16       2.198   0.581  -3.981  1.00 95.56           C  
ATOM    136  CD  GLN B  16       1.406  -0.358  -4.872  1.00 95.56           C  
ATOM    137  NE2 GLN B  16       0.083  -0.248  -4.820  1.00 95.56           N  
ATOM    138  OE1 GLN B  16       1.977  -1.174  -5.601  1.00 95.56           O  
ATOM    139  N   VAL B  17       6.372  -0.294  -2.062  1.00 97.29           N  
ATOM    140  CA  VAL B  17       7.376  -1.031  -1.301  1.00 97.29           C  
ATOM    141  C   VAL B  17       7.744  -0.252  -0.040  1.00 97.29           C  
ATOM    142  O   VAL B  17       7.840  -0.827   1.046  1.00 97.29           O  
ATOM    143  CB  VAL B  17       8.640  -1.307  -2.146  1.00 97.29           C  
ATOM    144  CG1 VAL B  17       9.784  -1.800  -1.261  1.00 97.29           C  
ATOM    145  CG2 VAL B  17       8.335  -2.323  -3.245  1.00 97.29           C  
ATOM    146  N   LYS B  18       7.927   1.079  -0.126  1.00 96.81           N  
ATOM    147  CA  LYS B  18       8.255   1.914   1.025  1.00 96.81           C  
ATOM    148  C   LYS B  18       7.124   1.907   2.049  1.00 96.81           C  
ATOM    149  O   LYS B  18       7.372   1.855   3.256  1.00 96.81           O  
ATOM    150  CB  LYS B  18       8.551   3.348   0.581  1.00 96.81           C  
ATOM    151  CG  LYS B  18       9.884   3.512  -0.133  1.00 96.81           C  
ATOM    152  CD  LYS B  18      10.099   4.948  -0.593  1.00 96.81           C  
ATOM    153  CE  LYS B  18      11.362   5.084  -1.433  1.00 96.81           C  
ATOM    154  NZ  LYS B  18      11.507   6.459  -1.998  1.00 96.81           N1+
ATOM    155  N   LEU B  19       5.881   2.024   1.519  1.00 96.40           N  
ATOM    156  CA  LEU B  19       4.718   1.993   2.400  1.00 96.40           C  
ATOM    157  C   LEU B  19       4.653   0.675   3.167  1.00 96.40           C  
ATOM    158  O   LEU B  19       4.377   0.665   4.368  1.00 96.40           O  
ATOM    159  CB  LEU B  19       3.430   2.193   1.597  1.00 96.40           C  
ATOM    160  CG  LEU B  19       2.121   2.123   2.385  1.00 96.40           C  
ATOM    161  CD1 LEU B  19       2.164   3.084   3.569  1.00 96.40           C  
ATOM    162  CD2 LEU B  19       0.935   2.435   1.480  1.00 96.40           C  
ATOM    163  N   PHE B  20       4.968  -0.490   2.500  1.00 97.26           N  
ATOM    164  CA  PHE B  20       4.952  -1.798   3.145  1.00 97.26           C  
ATOM    165  C   PHE B  20       6.016  -1.877   4.234  1.00 97.26           C  
ATOM    166  O   PHE B  20       5.748  -2.359   5.336  1.00 97.26           O  
ATOM    167  CB  PHE B  20       5.173  -2.910   2.114  1.00 97.26           C  
ATOM    168  CG  PHE B  20       4.916  -4.293   2.649  1.00 97.26           C  
ATOM    169  CD1 PHE B  20       5.935  -5.017   3.255  1.00 97.26           C  
ATOM    170  CD2 PHE B  20       3.657  -4.867   2.545  1.00 97.26           C  
ATOM    171  CE1 PHE B  20       5.701  -6.298   3.751  1.00 97.26           C  
ATOM    172  CE2 PHE B  20       3.415  -6.146   3.038  1.00 97.26           C  
ATOM    173  CZ  PHE B  20       4.439  -6.860   3.639  1.00 97.26           C  
ATOM    174  N   GLU B  21       7.185  -1.363   3.986  1.00 96.23           N  
ATOM    175  CA  GLU B  21       8.288  -1.398   4.942  1.00 96.23           C  
ATOM    176  C   GLU B  21       7.983  -0.544   6.169  1.00 96.23           C  
ATOM    177  O   GLU B  21       8.316  -0.922   7.294  1.00 96.23           O  
ATOM    178  CB  GLU B  21       9.586  -0.925   4.283  1.00 96.23           C  
ATOM    179  CG  GLU B  21      10.132  -1.888   3.238  1.00 96.23           C  
ATOM    180  CD  GLU B  21      10.419  -3.275   3.792  1.00 96.23           C  
ATOM    181  OE1 GLU B  21      10.203  -4.274   3.070  1.00 96.23           O  
ATOM    182  OE2 GLU B  21      10.865  -3.362   4.958  1.00 96.23           O1-
ATOM    183  N   LEU B  22       7.301   0.627   5.926  1.00 96.01           N  
ATOM    184  CA  LEU B  22       6.914   1.495   7.034  1.00 96.01           C  
ATOM    185  C   LEU B  22       5.919   0.794   7.951  1.00 96.01           C  
ATOM    186  O   LEU B  22       6.028   0.884   9.177  1.00 96.01           O  
ATOM    187  CB  LEU B  22       6.311   2.800   6.507  1.00 96.01           C  
ATOM    188  CG  LEU B  22       7.298   3.828   5.953  1.00 96.01           C  
ATOM    189  CD1 LEU B  22       6.548   4.967   5.270  1.00 96.01           C  
ATOM    190  CD2 LEU B  22       8.194   4.362   7.065  1.00 96.01           C  
ATOM    191  N   GLN B  23       4.960   0.074   7.336  1.00 95.22           N  
ATOM    192  CA  GLN B  23       3.977  -0.654   8.132  1.00 95.22           C  
ATOM    193  C   GLN B  23       4.638  -1.765   8.942  1.00 95.22           C  
ATOM    194  O   GLN B  23       4.285  -1.989  10.102  1.00 95.22           O  
ATOM    195  CB  GLN B  23       2.885  -1.238   7.233  1.00 95.22           C  
ATOM    196  CG  GLN B  23       1.994  -0.188   6.585  1.00 95.22           C  
ATOM    197  CD  GLN B  23       0.845  -0.794   5.804  1.00 95.22           C  
ATOM    198  NE2 GLN B  23       0.987  -0.845   4.484  1.00 95.22           N  
ATOM    199  OE1 GLN B  23      -0.164  -1.213   6.381  1.00 95.22           O  
ATOM    200  N   LYS B  24       5.650  -2.483   8.290  1.00 95.63           N  
ATOM    201  CA  LYS B  24       6.381  -3.533   8.993  1.00 95.63           C  
ATOM    202  C   LYS B  24       7.143  -2.967  10.188  1.00 95.63           C  
ATOM    203  O   LYS B  24       7.135  -3.557  11.271  1.00 95.63           O  
ATOM    204  CB  LYS B  24       7.349  -4.241   8.043  1.00 95.63           C  
ATOM    205  CG  LYS B  24       6.682  -5.251   7.121  1.00 95.63           C  
ATOM    206  CD  LYS B  24       7.703  -5.974   6.252  1.00 95.63           C  
ATOM    207  CE  LYS B  24       8.603  -6.880   7.080  1.00 95.63           C  
ATOM    208  NZ  LYS B  24       9.636  -7.556   6.238  1.00 95.63           N1+
ATOM    209  N   GLU B  25       7.797  -1.794   9.997  1.00 94.58           N  
ATOM    210  CA  GLU B  25       8.555  -1.152  11.067  1.00 94.58           C  
ATOM    211  C   GLU B  25       7.642  -0.728  12.213  1.00 94.58           C  
ATOM    212  O   GLU B  25       8.004  -0.859  13.384  1.00 94.58           O  
ATOM    213  CB  GLU B  25       9.323   0.059  10.531  1.00 94.58           C  
ATOM    214  CG  GLU B  25      10.520  -0.305   9.666  1.00 94.58           C  
ATOM    215  CD  GLU B  25      11.291   0.907   9.167  1.00 94.58           C  
ATOM    216  OE1 GLU B  25      11.951   0.812   8.107  1.00 94.58           O  
ATOM    217  OE2 GLU B  25      11.236   1.959   9.843  1.00 94.58           O1-
ATOM    218  N   LEU B  26       6.445  -0.213  11.905  1.00 94.17           N  
ATOM    219  CA  LEU B  26       5.481   0.192  12.923  1.00 94.17           C  
ATOM    220  C   LEU B  26       4.984  -1.015  13.711  1.00 94.17           C  
ATOM    221  O   LEU B  26       4.820  -0.939  14.931  1.00 94.17           O  
ATOM    222  CB  LEU B  26       4.298   0.920  12.280  1.00 94.17           C  
ATOM    223  CG  LEU B  26       3.228   1.451  13.236  1.00 94.17           C  
ATOM    224  CD1 LEU B  26       3.855   2.385  14.266  1.00 94.17           C  
ATOM    225  CD2 LEU B  26       2.124   2.163  12.463  1.00 94.17           C  
ATOM    226  N   LEU B  27       4.743  -2.159  13.034  1.00 93.32           N  
ATOM    227  CA  LEU B  27       4.304  -3.378  13.705  1.00 93.32           C  
ATOM    228  C   LEU B  27       5.364  -3.870  14.685  1.00 93.32           C  
ATOM    229  O   LEU B  27       5.040  -4.282  15.801  1.00 93.32           O  
ATOM    230  CB  LEU B  27       3.992  -4.473  12.682  1.00 93.32           C  
ATOM    231  CG  LEU B  27       3.189  -5.670  13.193  1.00 93.32           C  
ATOM    232  CD1 LEU B  27       2.074  -6.019  12.213  1.00 93.32           C  
ATOM    233  CD2 LEU B  27       4.104  -6.870  13.419  1.00 93.32           C  
ATOM    234  N   GLU B  28       6.653  -3.818  14.285  1.00 92.36           N  
ATOM    235  CA  GLU B  28       7.751  -4.232  15.155  1.00 92.36           C  
ATOM    236  C   GLU B  28       7.867  -3.315  16.370  1.00 92.36           C  
ATOM    237  O   GLU B  28       8.081  -3.785  17.489  1.00 92.36           O  
ATOM    238  CB  GLU B  28       9.071  -4.249  14.382  1.00 92.36           C  
ATOM    239  CG  GLU B  28       9.192  -5.403  13.396  1.00 92.36           C  
ATOM    240  CD  GLU B  28      10.427  -5.313  12.516  1.00 92.36           C  
ATOM    241  OE1 GLU B  28      10.629  -6.205  11.660  1.00 92.36           O  
ATOM    242  OE2 GLU B  28      11.201  -4.344  12.683  1.00 92.36           O1-
ATOM    243  N   LEU B  29       7.649  -1.995  16.112  1.00 91.58           N  
ATOM    244  CA  LEU B  29       7.699  -1.025  17.201  1.00 91.58           C  
ATOM    245  C   LEU B  29       6.567  -1.264  18.194  1.00 91.58           C  
ATOM    246  O   LEU B  29       6.772  -1.186  19.407  1.00 91.58           O  
ATOM    247  CB  LEU B  29       7.620   0.402  16.652  1.00 91.58           C  
ATOM    248  CG  LEU B  29       7.632   1.528  17.687  1.00 91.58           C  
ATOM    249  CD1 LEU B  29       8.910   1.472  18.516  1.00 91.58           C  
ATOM    250  CD2 LEU B  29       7.489   2.883  17.004  1.00 91.58           C  
ATOM    251  N   LEU B  30       5.394  -1.535  17.712  1.00 89.83           N  
ATOM    252  CA  LEU B  30       4.247  -1.804  18.571  1.00 89.83           C  
ATOM    253  C   LEU B  30       4.501  -3.023  19.451  1.00 89.83           C  
ATOM    254  O   LEU B  30       4.158  -3.021  20.637  1.00 89.83           O  
ATOM    255  CB  LEU B  30       2.986  -2.020  17.731  1.00 89.83           C  
ATOM    256  CG  LEU B  30       2.343  -0.766  17.138  1.00 89.83           C  
ATOM    257  CD1 LEU B  30       1.234  -1.148  16.163  1.00 89.83           C  
ATOM    258  CD2 LEU B  30       1.801   0.132  18.246  1.00 89.83           C  
ATOM    259  N   ARG B  31       5.123  -4.060  18.874  1.00 89.29           N  
ATOM    260  CA  ARG B  31       5.453  -5.255  19.645  1.00 89.29           C  
ATOM    261  C   ARG B  31       6.440  -4.930  20.761  1.00 89.29           C  
ATOM    262  O   ARG B  31       6.303  -5.425  21.882  1.00 89.29           O  
ATOM    263  CB  ARG B  31       6.032  -6.340  18.733  1.00 89.29           C  
ATOM    264  CG  ARG B  31       4.986  -7.074  17.910  1.00 89.29           C  
ATOM    265  CD  ARG B  31       5.601  -8.202  17.093  1.00 89.29           C  
ATOM    266  NE  ARG B  31       4.596  -8.906  16.303  1.00 89.29           N  
ATOM    267  CZ  ARG B  31       4.822 -10.010  15.598  1.00 89.29           C  
ATOM    268  NH1 ARG B  31       6.030 -10.561  15.570  1.00 89.29           N1+
ATOM    269  NH2 ARG B  31       3.834 -10.569  14.913  1.00 89.29           N  
ATOM    270  N   GLU B  32       7.465  -4.066  20.482  1.00 89.35           N  
ATOM    271  CA  GLU B  32       8.470  -3.666  21.461  1.00 89.35           C  
ATOM    272  C   GLU B  32       7.853  -2.821  22.573  1.00 89.35           C  
ATOM    273  O   GLU B  32       8.211  -2.967  23.742  1.00 89.35           O  
ATOM    274  CB  GLU B  32       9.605  -2.895  20.783  1.00 89.35           C  
ATOM    275  CG  GLU B  32      10.493  -3.759  19.899  1.00 89.35           C  
ATOM    276  CD  GLU B  32      11.546  -2.963  19.145  1.00 89.35           C  
ATOM    277  OE1 GLU B  32      12.237  -3.541  18.276  1.00 89.35           O  
ATOM    278  OE2 GLU B  32      11.682  -1.752  19.427  1.00 89.35           O1-
ATOM    279  N   LEU B  33       6.815  -1.978  22.225  1.00 86.38           N  
ATOM    280  CA  LEU B  33       6.180  -1.081  23.185  1.00 86.38           C  
ATOM    281  C   LEU B  33       5.304  -1.861  24.161  1.00 86.38           C  
ATOM    282  O   LEU B  33       5.154  -1.466  25.319  1.00 86.38           O  
ATOM    283  CB  LEU B  33       5.341  -0.026  22.459  1.00 86.38           C  
ATOM    284  CG  LEU B  33       6.115   1.102  21.774  1.00 86.38           C  
ATOM    285  CD1 LEU B  33       5.192   1.896  20.857  1.00 86.38           C  
ATOM    286  CD2 LEU B  33       6.762   2.013  22.810  1.00 86.38           C  
ATOM    287  N   LEU B  34       4.813  -2.882  23.635  1.00 83.53           N  
ATOM    288  CA  LEU B  34       3.984  -3.718  24.497  1.00 83.53           C  
ATOM    289  C   LEU B  34       4.839  -4.461  25.518  1.00 83.53           C  
ATOM    290  O   LEU B  34       4.370  -4.780  26.612  1.00 83.53           O  
ATOM    291  CB  LEU B  34       3.179  -4.717  23.663  1.00 83.53           C  
ATOM    292  CG  LEU B  34       2.051  -4.135  22.809  1.00 83.53           C  
ATOM    293  CD1 LEU B  34       1.498  -5.198  21.865  1.00 83.53           C  
ATOM    294  CD2 LEU B  34       0.945  -3.574  23.697  1.00 83.53           C  
ATOM    295  N   GLU B  35       6.138  -4.644  25.184  1.00 84.69           N  
ATOM    296  CA  GLU B  35       7.034  -5.384  26.067  1.00 84.69           C  
ATOM    297  C   GLU B  35       7.760  -4.446  27.028  1.00 84.69           C  
ATOM    298  O   GLU B  35       7.872  -4.736  28.221  1.00 84.69           O  
ATOM    299  CB  GLU B  35       8.049  -6.189  25.252  1.00 84.69           C  
ATOM    300  CG  GLU B  35       7.448  -7.390  24.535  1.00 84.69           C  
ATOM    301  CD  GLU B  35       8.461  -8.161  23.704  1.00 84.69           C  
ATOM    302  OE1 GLU B  35       8.083  -9.173  23.073  1.00 84.69           O  
ATOM    303  OE2 GLU B  35       9.642  -7.750  23.685  1.00 84.69           O1-
ATOM    304  N   GLU B  36       8.160  -3.291  26.510  1.00 76.93           N  
ATOM    305  CA  GLU B  36       8.909  -2.341  27.325  1.00 76.93           C  
ATOM    306  C   GLU B  36       8.808  -0.927  26.759  1.00 76.93           C  
ATOM    307  O   GLU B  36       8.929  -0.727  25.550  1.00 76.93           O  
ATOM    308  CB  GLU B  36      10.377  -2.761  27.430  1.00 76.93           C  
ATOM    309  CG  GLU B  36      10.619  -3.914  28.394  1.00 76.93           C  
ATOM    310  CD  GLU B  36      12.086  -4.295  28.518  1.00 76.93           C  
ATOM    311  OE1 GLU B  36      12.403  -5.260  29.250  1.00 76.93           O  
ATOM    312  OE2 GLU B  36      12.925  -3.622  27.879  1.00 76.93           O1-
ATOM    313  N   ASN B  37       8.603  -0.150  27.602  1.00 73.75           N  
ATOM    314  CA  ASN B  37       8.606   1.265  27.251  1.00 73.75           C  
ATOM    315  C   ASN B  37       9.950   1.918  27.563  1.00 73.75           C  
ATOM    316  O   ASN B  37      10.391   1.920  28.713  1.00 73.75           O  
ATOM    317  CB  ASN B  37       7.478   2.001  27.977  1.00 73.75           C  
ATOM    318  CG  ASN B  37       7.033   3.253  27.248  1.00 73.75           C  
ATOM    319  ND2 ASN B  37       5.942   3.853  27.712  1.00 73.75           N  
ATOM    320  OD1 ASN B  37       7.663   3.678  26.276  1.00 73.75           O  
ATOM    321  N   SER B  38      10.399   2.162  26.654  1.00 77.54           N  
ATOM    322  CA  SER B  38      11.685   2.821  26.860  1.00 77.54           C  
ATOM    323  C   SER B  38      11.765   4.131  26.084  1.00 77.54           C  
ATOM    324  O   SER B  38      10.977   4.365  25.166  1.00 77.54           O  
ATOM    325  CB  SER B  38      12.832   1.901  26.442  1.00 77.54           C  
ATOM    326  OG  SER B  38      12.945   1.846  25.031  1.00 77.54           O  
ATOM    327  N   GLU B  39      12.713   5.146  26.402  1.00 83.21           N  
ATOM    328  CA  GLU B  39      13.015   6.392  25.703  1.00 83.21           C  
ATOM    329  C   GLU B  39      13.389   6.131  24.247  1.00 83.21           C  
ATOM    330  O   GLU B  39      13.061   6.927  23.364  1.00 83.21           O  
ATOM    331  CB  GLU B  39      14.144   7.146  26.410  1.00 83.21           C  
ATOM    332  CG  GLU B  39      13.692   7.922  27.638  1.00 83.21           C  
ATOM    333  CD  GLU B  39      14.824   8.666  28.328  1.00 83.21           C  
ATOM    334  OE1 GLU B  39      14.578   9.315  29.369  1.00 83.21           O  
ATOM    335  OE2 GLU B  39      15.966   8.600  27.822  1.00 83.21           O1-
ATOM    336  N   ASP B  40      13.820   5.347  24.153  1.00 86.41           N  
ATOM    337  CA  ASP B  40      14.231   4.952  22.809  1.00 86.41           C  
ATOM    338  C   ASP B  40      13.021   4.777  21.895  1.00 86.41           C  
ATOM    339  O   ASP B  40      13.060   5.158  20.723  1.00 86.41           O  
ATOM    340  CB  ASP B  40      15.047   3.659  22.854  1.00 86.41           C  
ATOM    341  CG  ASP B  40      15.690   3.318  21.522  1.00 86.41           C  
ATOM    342  OD1 ASP B  40      15.679   2.133  21.124  1.00 86.41           O  
ATOM    343  OD2 ASP B  40      16.218   4.241  20.864  1.00 86.41           O1-
ATOM    344  N   ASN B  41      12.073   4.437  22.360  1.00 86.76           N  
ATOM    345  CA  ASN B  41      10.859   4.189  21.592  1.00 86.76           C  
ATOM    346  C   ASN B  41      10.227   5.490  21.104  1.00 86.76           C  
ATOM    347  O   ASN B  41       9.696   5.550  19.994  1.00 86.76           O  
ATOM    348  CB  ASN B  41       9.853   3.388  22.420  1.00 86.76           C  
ATOM    349  CG  ASN B  41      10.248   1.932  22.571  1.00 86.76           C  
ATOM    350  ND2 ASN B  41       9.684   1.265  23.572  1.00 86.76           N  
ATOM    351  OD1 ASN B  41      11.056   1.412  21.797  1.00 86.76           O  
ATOM    352  N   SER B  42      10.383   6.544  21.916  1.00 88.10           N  
ATOM    353  CA  SER B  42       9.868   7.849  21.511  1.00 88.10           C  
ATOM    354  C   SER B  42      10.599   8.373  20.279  1.00 88.10           C  
ATOM    355  O   SER B  42       9.979   8.945  19.381  1.00 88.10           O  
ATOM    356  CB  SER B  42       9.994   8.854  22.655  1.00 88.10           C  
ATOM    357  OG  SER B  42       9.126   8.514  23.723  1.00 88.10           O  
ATOM    358  N   ARG B  43      11.931   8.164  20.212  1.00 92.00           N  
ATOM    359  CA  ARG B  43      12.727   8.591  19.065  1.00 92.00           C  
ATOM    360  C   ARG B  43      12.350   7.802  17.815  1.00 92.00           C  
ATOM    361  O   ARG B  43      12.251   8.367  16.724  1.00 92.00           O  
ATOM    362  CB  ARG B  43      14.220   8.431  19.356  1.00 92.00           C  
ATOM    363  CG  ARG B  43      14.796   9.525  20.240  1.00 92.00           C  
ATOM    364  CD  ARG B  43      16.297   9.362  20.434  1.00 92.00           C  
ATOM    365  NE  ARG B  43      16.778  10.128  21.581  1.00 92.00           N  
ATOM    366  CZ  ARG B  43      18.016  10.074  22.061  1.00 92.00           C  
ATOM    367  NH1 ARG B  43      18.927   9.286  21.502  1.00 92.00           N1+
ATOM    368  NH2 ARG B  43      18.348  10.814  23.110  1.00 92.00           N  
ATOM    369  N   LYS B  44      12.114   6.478  18.013  1.00 92.44           N  
ATOM    370  CA  LYS B  44      11.727   5.629  16.891  1.00 92.44           C  
ATOM    371  C   LYS B  44      10.373   6.047  16.325  1.00 92.44           C  
ATOM    372  O   LYS B  44      10.178   6.051  15.108  1.00 92.44           O  
ATOM    373  CB  LYS B  44      11.686   4.160  17.319  1.00 92.44           C  
ATOM    374  CG  LYS B  44      13.057   3.541  17.538  1.00 92.44           C  
ATOM    375  CD  LYS B  44      12.950   2.075  17.944  1.00 92.44           C  
ATOM    376  CE  LYS B  44      14.320   1.468  18.213  1.00 92.44           C  
ATOM    377  NZ  LYS B  44      14.215   0.052  18.676  1.00 92.44           N1+
ATOM    378  N   LEU B  45       9.522   6.419  17.255  1.00 91.94           N  
ATOM    379  CA  LEU B  45       8.200   6.865  16.829  1.00 91.94           C  
ATOM    380  C   LEU B  45       8.296   8.150  16.013  1.00 91.94           C  
ATOM    381  O   LEU B  45       7.646   8.281  14.975  1.00 91.94           O  
ATOM    382  CB  LEU B  45       7.291   7.083  18.042  1.00 91.94           C  
ATOM    383  CG  LEU B  45       6.652   5.830  18.643  1.00 91.94           C  
ATOM    384  CD1 LEU B  45       6.073   6.140  20.020  1.00 91.94           C  
ATOM    385  CD2 LEU B  45       5.574   5.280  17.716  1.00 91.94           C  
ATOM    386  N   GLU B  46       9.111   9.144  16.442  1.00 94.11           N  
ATOM    387  CA  GLU B  46       9.293  10.409  15.735  1.00 94.11           C  
ATOM    388  C   GLU B  46       9.927  10.189  14.364  1.00 94.11           C  
ATOM    389  O   GLU B  46       9.547  10.839  13.388  1.00 94.11           O  
ATOM    390  CB  GLU B  46      10.151  11.369  16.564  1.00 94.11           C  
ATOM    391  CG  GLU B  46       9.408  12.006  17.730  1.00 94.11           C  
ATOM    392  CD  GLU B  46      10.289  12.910  18.579  1.00 94.11           C  
ATOM    393  OE1 GLU B  46       9.795  13.465  19.586  1.00 94.11           O  
ATOM    394  OE2 GLU B  46      11.482  13.063  18.234  1.00 94.11           O1-
ATOM    395  N   ASP B  47      10.838   9.249  14.344  1.00 94.67           N  
ATOM    396  CA  ASP B  47      11.485   8.930  13.075  1.00 94.67           C  
ATOM    397  C   ASP B  47      10.487   8.332  12.084  1.00 94.67           C  
ATOM    398  O   ASP B  47      10.486   8.690  10.905  1.00 94.67           O  
ATOM    399  CB  ASP B  47      12.650   7.962  13.295  1.00 94.67           C  
ATOM    400  CG  ASP B  47      13.866   8.630  13.912  1.00 94.67           C  
ATOM    401  OD1 ASP B  47      14.794   7.919  14.354  1.00 94.67           O  
ATOM    402  OD2 ASP B  47      13.896   9.880  13.959  1.00 94.67           O1-
ATOM    403  N   LEU B  48       9.606   7.413  12.518  1.00 95.38           N  
ATOM    404  CA  LEU B  48       8.600   6.794  11.661  1.00 95.38           C  
ATOM    405  C   LEU B  48       7.612   7.834  11.144  1.00 95.38           C  
ATOM    406  O   LEU B  48       7.213   7.791   9.978  1.00 95.38           O  
ATOM    407  CB  LEU B  48       7.851   5.697  12.422  1.00 95.38           C  
ATOM    408  CG  LEU B  48       8.543   4.336  12.507  1.00 95.38           C  
ATOM    409  CD1 LEU B  48       7.862   3.458  13.550  1.00 95.38           C  
ATOM    410  CD2 LEU B  48       8.545   3.652  11.144  1.00 95.38           C  
ATOM    411  N   LEU B  49       7.273   8.821  12.075  1.00 95.58           N  
ATOM    412  CA  LEU B  49       6.368   9.888  11.665  1.00 95.58           C  
ATOM    413  C   LEU B  49       6.988  10.731  10.556  1.00 95.58           C  
ATOM    414  O   LEU B  49       6.310  11.089   9.590  1.00 95.58           O  
ATOM    415  CB  LEU B  49       6.013  10.777  12.859  1.00 95.58           C  
ATOM    416  CG  LEU B  49       5.023  11.913  12.589  1.00 95.58           C  
ATOM    417  CD1 LEU B  49       3.690  11.351  12.107  1.00 95.58           C  
ATOM    418  CD2 LEU B  49       4.831  12.764  13.840  1.00 95.58           C  
ATOM    419  N   ARG B  50       8.253  11.046  10.599  1.00 96.25           N  
ATOM    420  CA  ARG B  50       8.949  11.821   9.577  1.00 96.25           C  
ATOM    421  C   ARG B  50       8.979  11.074   8.247  1.00 96.25           C  
ATOM    422  O   ARG B  50       8.725  11.660   7.194  1.00 96.25           O  
ATOM    423  CB  ARG B  50      10.375  12.147  10.027  1.00 96.25           C  
ATOM    424  CG  ARG B  50      11.121  13.078   9.084  1.00 96.25           C  
ATOM    425  CD  ARG B  50      12.527  13.378   9.583  1.00 96.25           C  
ATOM    426  NE  ARG B  50      13.299  12.156   9.790  1.00 96.25           N  
ATOM    427  CZ  ARG B  50      14.340  12.046  10.610  1.00 96.25           C  
ATOM    428  NH1 ARG B  50      14.756  13.088  11.321  1.00 96.25           N1+
ATOM    429  NH2 ARG B  50      14.970  10.885  10.722  1.00 96.25           N  
ATOM    430  N   LYS B  51       9.261   9.765   8.263  1.00 96.25           N  
ATOM    431  CA  LYS B  51       9.308   8.942   7.058  1.00 96.25           C  
ATOM    432  C   LYS B  51       7.939   8.869   6.389  1.00 96.25           C  
ATOM    433  O   LYS B  51       7.839   8.910   5.161  1.00 96.25           O  
ATOM    434  CB  LYS B  51       9.806   7.534   7.388  1.00 96.25           C  
ATOM    435  CG  LYS B  51      11.291   7.464   7.715  1.00 96.25           C  
ATOM    436  CD  LYS B  51      11.718   6.046   8.071  1.00 96.25           C  
ATOM    437  CE  LYS B  51      13.192   5.983   8.451  1.00 96.25           C  
ATOM    438  NZ  LYS B  51      13.591   4.616   8.900  1.00 96.25           N1+
ATOM    439  N   ILE B  52       6.911   8.779   7.171  1.00 95.87           N  
ATOM    440  CA  ILE B  52       5.551   8.717   6.650  1.00 95.87           C  
ATOM    441  C   ILE B  52       5.206  10.030   5.948  1.00 95.87           C  
ATOM    442  O   ILE B  52       4.649  10.026   4.849  1.00 95.87           O  
ATOM    443  CB  ILE B  52       4.529   8.424   7.771  1.00 95.87           C  
ATOM    444  CG1 ILE B  52       4.669   6.976   8.256  1.00 95.87           C  
ATOM    445  CG2 ILE B  52       3.103   8.705   7.290  1.00 95.87           C  
ATOM    446  CD1 ILE B  52       3.869   6.665   9.514  1.00 95.87           C  
ATOM    447  N   GLN B  53       5.532  11.163   6.522  1.00 95.84           N  
ATOM    448  CA  GLN B  53       5.242  12.470   5.942  1.00 95.84           C  
ATOM    449  C   GLN B  53       6.014  12.679   4.642  1.00 95.84           C  
ATOM    450  O   GLN B  53       5.489  13.257   3.689  1.00 95.84           O  
ATOM    451  CB  GLN B  53       5.575  13.585   6.935  1.00 95.84           C  
ATOM    452  CG  GLN B  53       4.613  13.669   8.111  1.00 95.84           C  
ATOM    453  CD  GLN B  53       5.038  14.693   9.146  1.00 95.84           C  
ATOM    454  NE2 GLN B  53       4.069  15.235   9.876  1.00 95.84           N  
ATOM    455  OE1 GLN B  53       6.227  14.993   9.290  1.00 95.84           O  
ATOM    456  N   GLU B  54       7.239  12.149   4.591  1.00 97.13           N  
ATOM    457  CA  GLU B  54       8.041  12.242   3.375  1.00 97.13           C  
ATOM    458  C   GLU B  54       7.422  11.427   2.243  1.00 97.13           C  
ATOM    459  O   GLU B  54       7.357  11.890   1.101  1.00 97.13           O  
ATOM    460  CB  GLU B  54       9.474  11.772   3.638  1.00 97.13           C  
ATOM    461  CG  GLU B  54      10.305  12.757   4.448  1.00 97.13           C  
ATOM    462  CD  GLU B  54      11.673  12.216   4.830  1.00 97.13           C  
ATOM    463  OE1 GLU B  54      12.451  12.943   5.489  1.00 97.13           O  
ATOM    464  OE2 GLU B  54      11.971  11.056   4.467  1.00 97.13           O1-
ATOM    465  N   LEU B  55       7.017  10.244   2.596  1.00 96.97           N  
ATOM    466  CA  LEU B  55       6.408   9.386   1.586  1.00 96.97           C  
ATOM    467  C   LEU B  55       5.081   9.968   1.107  1.00 96.97           C  
ATOM    468  O   LEU B  55       4.720   9.820  -0.063  1.00 96.97           O  
ATOM    469  CB  LEU B  55       6.188   7.976   2.142  1.00 96.97           C  
ATOM    470  CG  LEU B  55       5.718   6.919   1.141  1.00 96.97           C  
ATOM    471  CD1 LEU B  55       6.670   6.853  -0.048  1.00 96.97           C  
ATOM    472  CD2 LEU B  55       5.605   5.557   1.818  1.00 96.97           C  
ATOM    473  N   LEU B  56       4.351  10.605   1.977  1.00 96.93           N  
ATOM    474  CA  LEU B  56       3.110  11.271   1.597  1.00 96.93           C  
ATOM    475  C   LEU B  56       3.375  12.368   0.570  1.00 96.93           C  
ATOM    476  O   LEU B  56       2.632  12.504  -0.404  1.00 96.93           O  
ATOM    477  CB  LEU B  56       2.420  11.864   2.828  1.00 96.93           C  
ATOM    478  CG  LEU B  56       0.972  12.321   2.640  1.00 96.93           C  
ATOM    479  CD1 LEU B  56       0.080  11.129   2.307  1.00 96.93           C  
ATOM    480  CD2 LEU B  56       0.472  13.040   3.888  1.00 96.93           C  
ATOM    481  N   LYS B  57       4.384  13.103   0.786  1.00 96.98           N  
ATOM    482  CA  LYS B  57       4.748  14.160  -0.153  1.00 96.98           C  
ATOM    483  C   LYS B  57       5.142  13.579  -1.508  1.00 96.98           C  
ATOM    484  O   LYS B  57       4.718  14.082  -2.551  1.00 96.98           O  
ATOM    485  CB  LYS B  57       5.893  15.005   0.407  1.00 96.98           C  
ATOM    486  CG  LYS B  57       6.253  16.208  -0.453  1.00 96.98           C  
ATOM    487  CD  LYS B  57       7.347  17.049   0.192  1.00 96.98           C  
ATOM    488  CE  LYS B  57       7.740  18.227  -0.689  1.00 96.98           C  
ATOM    489  NZ  LYS B  57       8.866  19.010  -0.098  1.00 96.98           N1+
ATOM    490  N   GLU B  58       5.984  12.514  -1.529  1.00 96.94           N  
ATOM    491  CA  GLU B  58       6.379  11.846  -2.766  1.00 96.94           C  
ATOM    492  C   GLU B  58       5.162  11.319  -3.520  1.00 96.94           C  
ATOM    493  O   GLU B  58       5.100  11.406  -4.748  1.00 96.94           O  
ATOM    494  CB  GLU B  58       7.353  10.703  -2.473  1.00 96.94           C  
ATOM    495  CG  GLU B  58       8.734  11.169  -2.033  1.00 96.94           C  
ATOM    496  CD  GLU B  58       9.658  10.025  -1.646  1.00 96.94           C  
ATOM    497  OE1 GLU B  58      10.752  10.288  -1.095  1.00 96.94           O  
ATOM    498  OE2 GLU B  58       9.286   8.857  -1.896  1.00 96.94           O1-
ATOM    499  N   ASN B  59       4.278  10.747  -2.761  1.00 96.25           N  
ATOM    500  CA  ASN B  59       3.047  10.223  -3.342  1.00 96.25           C  
ATOM    501  C   ASN B  59       2.228  11.325  -4.007  1.00 96.25           C  
ATOM    502  O   ASN B  59       1.712  11.141  -5.111  1.00 96.25           O  
ATOM    503  CB  ASN B  59       2.212   9.509  -2.277  1.00 96.25           C  
ATOM    504  CG  ASN B  59       0.987   8.828  -2.855  1.00 96.25           C  
ATOM    505  ND2 ASN B  59       1.085   7.523  -3.081  1.00 96.25           N  
ATOM    506  OD1 ASN B  59      -0.038   9.469  -3.097  1.00 96.25           O  
ATOM    507  N   GLN B  60       2.064  12.489  -3.393  1.00 95.51           N  
ATOM    508  CA  GLN B  60       1.313  13.615  -3.940  1.00 95.51           C  
ATOM    509  C   GLN B  60       1.960  14.138  -5.219  1.00 95.51           C  
ATOM    510  O   GLN B  60       1.264  14.480  -6.177  1.00 95.51           O  
ATOM    511  CB  GLN B  60       1.206  14.739  -2.909  1.00 95.51           C  
ATOM    512  CG  GLN B  60       0.258  14.429  -1.757  1.00 95.51           C  
ATOM    513  CD  GLN B  60       0.278  15.495  -0.678  1.00 95.51           C  
ATOM    514  NE2 GLN B  60      -0.765  15.525   0.145  1.00 95.51           N  
ATOM    515  OE1 GLN B  60       1.223  16.285  -0.583  1.00 95.51           O  
ATOM    516  N   ASP B  61       3.278  14.162  -5.214  1.00 96.08           N  
ATOM    517  CA  ASP B  61       3.996  14.585  -6.413  1.00 96.08           C  
ATOM    518  C   ASP B  61       3.720  13.640  -7.580  1.00 96.08           C  
ATOM    519  O   ASP B  61       3.510  14.087  -8.711  1.00 96.08           O  
ATOM    520  CB  ASP B  61       5.500  14.659  -6.140  1.00 96.08           C  
ATOM    521  CG  ASP B  61       5.882  15.816  -5.233  1.00 96.08           C  
ATOM    522  OD1 ASP B  61       6.999  15.808  -4.671  1.00 96.08           O  
ATOM    523  OD2 ASP B  61       5.058  16.743  -5.078  1.00 96.08           O1-
ATOM    524  N   LEU B  62       3.743  12.329  -7.266  1.00 95.95           N  
ATOM    525  CA  LEU B  62       3.472  11.335  -8.298  1.00 95.95           C  
ATOM    526  C   LEU B  62       2.040  11.457  -8.808  1.00 95.95           C  
ATOM    527  O   LEU B  62       1.786  11.298 -10.004  1.00 95.95           O  
ATOM    528  CB  LEU B  62       3.716   9.923  -7.760  1.00 95.95           C  
ATOM    529  CG  LEU B  62       3.575   8.780  -8.766  1.00 95.95           C  
ATOM    530  CD1 LEU B  62       4.463   9.031  -9.980  1.00 95.95           C  
ATOM    531  CD2 LEU B  62       3.921   7.445  -8.112  1.00 95.95           C  
ATOM    532  N   LEU B  63       1.120  11.734  -7.938  1.00 95.37           N  
ATOM    533  CA  LEU B  63      -0.276  11.916  -8.318  1.00 95.37           C  
ATOM    534  C   LEU B  63      -0.429  13.090  -9.280  1.00 95.37           C  
ATOM    535  O   LEU B  63      -1.186  13.009 -10.251  1.00 95.37           O  
ATOM    536  CB  LEU B  63      -1.145  12.142  -7.078  1.00 95.37           C  
ATOM    537  CG  LEU B  63      -2.659  12.080  -7.289  1.00 95.37           C  
ATOM    538  CD1 LEU B  63      -3.076  10.680  -7.725  1.00 95.37           C  
ATOM    539  CD2 LEU B  63      -3.393  12.491  -6.018  1.00 95.37           C  
ATOM    540  N   TYR B  64       0.306  14.204  -9.107  1.00 96.14           N  
ATOM    541  CA  TYR B  64       0.267  15.360  -9.996  1.00 96.14           C  
ATOM    542  C   TYR B  64       0.789  14.999 -11.382  1.00 96.14           C  
ATOM    543  O   TYR B  64       0.229  15.426 -12.394  1.00 96.14           O  
ATOM    544  CB  TYR B  64       1.087  16.515  -9.413  1.00 96.14           C  
ATOM    545  CG  TYR B  64       0.387  17.253  -8.298  1.00 96.14           C  
ATOM    546  CD1 TYR B  64      -0.800  17.943  -8.531  1.00 96.14           C  
ATOM    547  CD2 TYR B  64       0.913  17.263  -7.010  1.00 96.14           C  
ATOM    548  CE1 TYR B  64      -1.447  18.627  -7.506  1.00 96.14           C  
ATOM    549  CE2 TYR B  64       0.275  17.944  -5.979  1.00 96.14           C  
ATOM    550  CZ  TYR B  64      -0.904  18.621  -6.236  1.00 96.14           C  
ATOM    551  OH  TYR B  64      -1.540  19.296  -5.218  1.00 96.14           O  
ATOM    552  N   THR B  65       1.889  14.163 -11.397  1.00 95.64           N  
ATOM    553  CA  THR B  65       2.459  13.722 -12.664  1.00 95.64           C  
ATOM    554  C   THR B  65       1.461  12.864 -13.437  1.00 95.64           C  
ATOM    555  O   THR B  65       1.298  13.030 -14.647  1.00 95.64           O  
ATOM    556  CB  THR B  65       3.761  12.928 -12.446  1.00 95.64           C  
ATOM    557  CG2 THR B  65       4.373  12.500 -13.776  1.00 95.64           C  
ATOM    558  OG1 THR B  65       4.701  13.749 -11.742  1.00 95.64           O  
ATOM    559  N   VAL B  66       0.766  11.982 -12.754  1.00 94.11           N  
ATOM    560  CA  VAL B  66      -0.209  11.087 -13.369  1.00 94.11           C  
ATOM    561  C   VAL B  66      -1.390  11.896 -13.900  1.00 94.11           C  
ATOM    562  O   VAL B  66      -1.861  11.659 -15.015  1.00 94.11           O  
ATOM    563  CB  VAL B  66      -0.702  10.015 -12.372  1.00 94.11           C  
ATOM    564  CG1 VAL B  66      -1.932   9.293 -12.919  1.00 94.11           C  
ATOM    565  CG2 VAL B  66       0.414   9.017 -12.066  1.00 94.11           C  
ATOM    566  N   GLU B  67      -1.806  12.928 -13.183  1.00 93.89           N  
ATOM    567  CA  GLU B  67      -2.921  13.768 -13.613  1.00 93.89           C  
ATOM    568  C   GLU B  67      -2.555  14.577 -14.854  1.00 93.89           C  
ATOM    569  O   GLU B  67      -3.382  14.755 -15.751  1.00 93.89           O  
ATOM    570  CB  GLU B  67      -3.355  14.705 -12.483  1.00 93.89           C  
ATOM    571  CG  GLU B  67      -4.112  14.008 -11.362  1.00 93.89           C  
ATOM    572  CD  GLU B  67      -4.411  14.919 -10.183  1.00 93.89           C  
ATOM    573  OE1 GLU B  67      -5.118  14.486  -9.245  1.00 93.89           O  
ATOM    574  OE2 GLU B  67      -3.936  16.077 -10.197  1.00 93.89           O1-
ATOM    575  N   ASP B  68      -1.282  15.038 -14.858  1.00 92.85           N  
ATOM    576  CA  ASP B  68      -0.803  15.790 -16.012  1.00 92.85           C  
ATOM    577  C   ASP B  68      -0.768  14.915 -17.264  1.00 92.85           C  
ATOM    578  O   ASP B  68      -1.190  15.344 -18.339  1.00 92.85           O  
ATOM    579  CB  ASP B  68       0.588  16.368 -15.736  1.00 92.85           C  
ATOM    580  CG  ASP B  68       1.040  17.357 -16.796  1.00 92.85           C  
ATOM    581  OD1 ASP B  68       2.107  17.146 -17.411  1.00 92.85           O  
ATOM    582  OD2 ASP B  68       0.324  18.359 -17.016  1.00 92.85           O1-
ATOM    583  N   VAL B  69      -0.288  13.617 -17.109  1.00 92.08           N  
ATOM    584  CA  VAL B  69      -0.209  12.686 -18.230  1.00 92.08           C  
ATOM    585  C   VAL B  69      -1.615  12.349 -18.721  1.00 92.08           C  
ATOM    586  O   VAL B  69      -1.855  12.265 -19.928  1.00 92.08           O  
ATOM    587  CB  VAL B  69       0.545  11.393 -17.843  1.00 92.08           C  
ATOM    588  CG1 VAL B  69       0.427  10.348 -18.951  1.00 92.08           C  
ATOM    589  CG2 VAL B  69       2.011  11.700 -17.546  1.00 92.08           C  
ATOM    590  N   LEU B  70      -2.544  12.206 -17.812  1.00 90.50           N  
ATOM    591  CA  LEU B  70      -3.922  11.893 -18.174  1.00 90.50           C  
ATOM    592  C   LEU B  70      -4.553  13.040 -18.955  1.00 90.50           C  
ATOM    593  O   LEU B  70      -5.295  12.811 -19.914  1.00 90.50           O  
ATOM    594  CB  LEU B  70      -4.750  11.595 -16.921  1.00 90.50           C  
ATOM    595  CG  LEU B  70      -4.647  10.176 -16.361  1.00 90.50           C  
ATOM    596  CD1 LEU B  70      -5.303  10.099 -14.987  1.00 90.50           C  
ATOM    597  CD2 LEU B  70      -5.283   9.175 -17.320  1.00 90.50           C  
ATOM    598  N   ARG B  71      -4.232  14.306 -18.525  1.00 90.79           N  
ATOM    599  CA  ARG B  71      -4.770  15.480 -19.206  1.00 90.79           C  
ATOM    600  C   ARG B  71      -4.241  15.575 -20.634  1.00 90.79           C  
ATOM    601  O   ARG B  71      -4.979  15.941 -21.551  1.00 90.79           O  
ATOM    602  CB  ARG B  71      -4.423  16.755 -18.434  1.00 90.79           C  
ATOM    603  CG  ARG B  71      -5.291  16.987 -17.207  1.00 90.79           C  
ATOM    604  CD  ARG B  71      -4.973  18.314 -16.534  1.00 90.79           C  
ATOM    605  NE  ARG B  71      -5.557  18.395 -15.198  1.00 90.79           N  
ATOM    606  CZ  ARG B  71      -5.164  19.239 -14.248  1.00 90.79           C  
ATOM    607  NH1 ARG B  71      -4.172  20.096 -14.470  1.00 90.79           N1+
ATOM    608  NH2 ARG B  71      -5.764  19.227 -13.068  1.00 90.79           N  
ATOM    609  N   LYS B  72      -3.022  15.137 -20.808  1.00 88.64           N  
ATOM    610  CA  LYS B  72      -2.393  15.204 -22.125  1.00 88.64           C  
ATOM    611  C   LYS B  72      -2.966  14.144 -23.062  1.00 88.64           C  
ATOM    612  O   LYS B  72      -3.001  14.337 -24.279  1.00 88.64           O  
ATOM    613  CB  LYS B  72      -0.878  15.033 -22.005  1.00 88.64           C  
ATOM    614  CG  LYS B  72      -0.167  16.230 -21.388  1.00 88.64           C  
ATOM    615  CD  LYS B  72       1.325  15.972 -21.227  1.00 88.64           C  
ATOM    616  CE  LYS B  72       2.022  17.133 -20.533  1.00 88.64           C  
ATOM    617  NZ  LYS B  72       3.453  16.824 -20.238  1.00 88.64           N1+
ATOM    618  N   LEU B  73      -3.295  13.056 -22.596  1.00 84.67           N  
ATOM    619  CA  LEU B  73      -3.823  11.958 -23.400  1.00 84.67           C  
ATOM    620  C   LEU B  73      -5.263  12.234 -23.818  1.00 84.67           C  
ATOM    621  O   LEU B  73      -5.705  11.774 -24.874  1.00 84.67           O  
ATOM    622  CB  LEU B  73      -3.749  10.642 -22.622  1.00 84.67           C  
ATOM    623  CG  LEU B  73      -2.353  10.047 -22.427  1.00 84.67           C  
ATOM    624  CD1 LEU B  73      -2.410   8.866 -21.463  1.00 84.67           C  
ATOM    625  CD2 LEU B  73      -1.761   9.622 -23.766  1.00 84.67           C  
ATOM    626  N   LYS B  74      -6.053  13.101 -23.137  1.00 82.48           N  
ATOM    627  CA  LYS B  74      -7.428  13.419 -23.513  1.00 82.48           C  
ATOM    628  C   LYS B  74      -7.467  14.513 -24.576  1.00 82.48           C  
ATOM    629  O   LYS B  74      -8.287  14.465 -25.494  1.00 82.48           O  
ATOM    630  CB  LYS B  74      -8.234  13.849 -22.287  1.00 82.48           C  
ATOM    631  CG  LYS B  74      -8.595  12.705 -21.351  1.00 82.48           C  
ATOM    632  CD  LYS B  74      -9.472  13.180 -20.201  1.00 82.48           C  
ATOM    633  CE  LYS B  74      -9.805  12.043 -19.244  1.00 82.48           C  
ATOM    634  NZ  LYS B  74     -10.648  12.509 -18.101  1.00 82.48           N1+
ATOM    635  N   ASP C   3      -6.366   1.804 -23.872  1.00 87.25           N  
ATOM    636  CA  ASP C   3      -5.707   0.965 -22.875  1.00 87.25           C  
ATOM    637  C   ASP C   3      -4.759   1.788 -22.005  1.00 87.25           C  
ATOM    638  O   ASP C   3      -4.687   1.585 -20.792  1.00 87.25           O  
ATOM    639  CB  ASP C   3      -4.943  -0.175 -23.553  1.00 87.25           C  
ATOM    640  CG  ASP C   3      -5.854  -1.277 -24.064  1.00 87.25           C  
ATOM    641  OD1 ASP C   3      -5.372  -2.186 -24.774  1.00 87.25           O  
ATOM    642  OD2 ASP C   3      -7.065  -1.234 -23.757  1.00 87.25           O1-
ATOM    643  N   GLU C   4      -4.165   2.742 -22.658  1.00 88.91           N  
ATOM    644  CA  GLU C   4      -3.216   3.589 -21.943  1.00 88.91           C  
ATOM    645  C   GLU C   4      -3.925   4.470 -20.919  1.00 88.91           C  
ATOM    646  O   GLU C   4      -3.441   4.642 -19.799  1.00 88.91           O  
ATOM    647  CB  GLU C   4      -2.424   4.457 -22.924  1.00 88.91           C  
ATOM    648  CG  GLU C   4      -1.387   3.686 -23.728  1.00 88.91           C  
ATOM    649  CD  GLU C   4      -0.669   4.542 -24.760  1.00 88.91           C  
ATOM    650  OE1 GLU C   4       0.187   4.009 -25.503  1.00 88.91           O  
ATOM    651  OE2 GLU C   4      -0.964   5.757 -24.824  1.00 88.91           O1-
ATOM    652  N   GLU C   5      -5.094   4.997 -21.283  1.00 90.64           N  
ATOM    653  CA  GLU C   5      -5.879   5.839 -20.384  1.00 90.64           C  
ATOM    654  C   GLU C   5      -6.350   5.053 -19.164  1.00 90.64           C  
ATOM    655  O   GLU C   5      -6.337   5.569 -18.044  1.00 90.64           O  
ATOM    656  CB  GLU C   5      -7.080   6.438 -21.120  1.00 90.64           C  
ATOM    657  CG  GLU C   5      -6.711   7.537 -22.107  1.00 90.64           C  
ATOM    658  CD  GLU C   5      -7.901   8.059 -22.897  1.00 90.64           C  
ATOM    659  OE1 GLU C   5      -7.726   8.993 -23.710  1.00 90.64           O  
ATOM    660  OE2 GLU C   5      -9.017   7.527 -22.701  1.00 90.64           O1-
ATOM    661  N   LEU C   6      -6.712   3.862 -19.455  1.00 91.38           N  
ATOM    662  CA  LEU C   6      -7.196   3.011 -18.373  1.00 91.38           C  
ATOM    663  C   LEU C   6      -6.073   2.684 -17.395  1.00 91.38           C  
ATOM    664  O   LEU C   6      -6.277   2.702 -16.179  1.00 91.38           O  
ATOM    665  CB  LEU C   6      -7.793   1.718 -18.934  1.00 91.38           C  
ATOM    666  CG  LEU C   6      -8.454   0.781 -17.922  1.00 91.38           C  
ATOM    667  CD1 LEU C   6      -9.598   1.494 -17.208  1.00 91.38           C  
ATOM    668  CD2 LEU C   6      -8.953  -0.485 -18.610  1.00 91.38           C  
ATOM    669  N   ILE C   7      -4.944   2.443 -17.884  1.00 91.90           N  
ATOM    670  CA  ILE C   7      -3.792   2.112 -17.054  1.00 91.90           C  
ATOM    671  C   ILE C   7      -3.429   3.306 -16.174  1.00 91.90           C  
ATOM    672  O   ILE C   7      -3.182   3.150 -14.976  1.00 91.90           O  
ATOM    673  CB  ILE C   7      -2.578   1.693 -17.914  1.00 91.90           C  
ATOM    674  CG1 ILE C   7      -2.852   0.353 -18.607  1.00 91.90           C  
ATOM    675  CG2 ILE C   7      -1.310   1.617 -17.058  1.00 91.90           C  
ATOM    676  CD1 ILE C   7      -1.786  -0.052 -19.616  1.00 91.90           C  
ATOM    677  N   ILE C   8      -3.447   4.484 -16.788  1.00 92.98           N  
ATOM    678  CA  ILE C   8      -3.103   5.692 -16.047  1.00 92.98           C  
ATOM    679  C   ILE C   8      -4.149   5.951 -14.965  1.00 92.98           C  
ATOM    680  O   ILE C   8      -3.814   6.363 -13.853  1.00 92.98           O  
ATOM    681  CB  ILE C   8      -2.987   6.916 -16.984  1.00 92.98           C  
ATOM    682  CG1 ILE C   8      -1.799   6.747 -17.937  1.00 92.98           C  
ATOM    683  CG2 ILE C   8      -2.857   8.208 -16.171  1.00 92.98           C  
ATOM    684  CD1 ILE C   8      -1.663   7.866 -18.961  1.00 92.98           C  
ATOM    685  N   TYR C   9      -5.449   5.671 -15.282  1.00 93.78           N  
ATOM    686  CA  TYR C   9      -6.526   5.826 -14.310  1.00 93.78           C  
ATOM    687  C   TYR C   9      -6.338   4.877 -13.133  1.00 93.78           C  
ATOM    688  O   TYR C   9      -6.569   5.253 -11.981  1.00 93.78           O  
ATOM    689  CB  TYR C   9      -7.885   5.574 -14.970  1.00 93.78           C  
ATOM    690  CG  TYR C   9      -9.060   5.829 -14.056  1.00 93.78           C  
ATOM    691  CD1 TYR C   9      -9.928   4.798 -13.702  1.00 93.78           C  
ATOM    692  CD2 TYR C   9      -9.305   7.098 -13.545  1.00 93.78           C  
ATOM    693  CE1 TYR C   9     -11.013   5.027 -12.862  1.00 93.78           C  
ATOM    694  CE2 TYR C   9     -10.386   7.339 -12.704  1.00 93.78           C  
ATOM    695  CZ  TYR C   9     -11.233   6.299 -12.368  1.00 93.78           C  
ATOM    696  OH  TYR C   9     -12.305   6.531 -11.537  1.00 93.78           O  
ATOM    697  N   ILE C  10      -5.873   3.623 -13.391  1.00 94.28           N  
ATOM    698  CA  ILE C  10      -5.620   2.633 -12.350  1.00 94.28           C  
ATOM    699  C   ILE C  10      -4.473   3.104 -11.458  1.00 94.28           C  
ATOM    700  O   ILE C  10      -4.549   3.000 -10.231  1.00 94.28           O  
ATOM    701  CB  ILE C  10      -5.295   1.248 -12.953  1.00 94.28           C  
ATOM    702  CG1 ILE C  10      -6.539   0.653 -13.624  1.00 94.28           C  
ATOM    703  CG2 ILE C  10      -4.749   0.305 -11.878  1.00 94.28           C  
ATOM    704  CD1 ILE C  10      -6.268  -0.622 -14.410  1.00 94.28           C  
ATOM    705  N   ILE C  11      -3.426   3.646 -12.057  1.00 95.01           N  
ATOM    706  CA  ILE C  11      -2.289   4.157 -11.301  1.00 95.01           C  
ATOM    707  C   ILE C  11      -2.749   5.273 -10.366  1.00 95.01           C  
ATOM    708  O   ILE C  11      -2.351   5.319  -9.201  1.00 95.01           O  
ATOM    709  CB  ILE C  11      -1.172   4.670 -12.238  1.00 95.01           C  
ATOM    710  CG1 ILE C  11      -0.574   3.509 -13.041  1.00 95.01           C  
ATOM    711  CG2 ILE C  11      -0.088   5.398 -11.438  1.00 95.01           C  
ATOM    712  CD1 ILE C  11       0.413   3.944 -14.117  1.00 95.01           C  
ATOM    713  N   GLU C  12      -3.669   6.136 -10.907  1.00 95.73           N  
ATOM    714  CA  GLU C  12      -4.191   7.235 -10.100  1.00 95.73           C  
ATOM    715  C   GLU C  12      -4.943   6.714  -8.879  1.00 95.73           C  
ATOM    716  O   GLU C  12      -4.753   7.213  -7.767  1.00 95.73           O  
ATOM    717  CB  GLU C  12      -5.107   8.130 -10.939  1.00 95.73           C  
ATOM    718  CG  GLU C  12      -5.628   9.349 -10.191  1.00 95.73           C  
ATOM    719  CD  GLU C  12      -6.611  10.176 -11.003  1.00 95.73           C  
ATOM    720  OE1 GLU C  12      -6.681  11.410 -10.799  1.00 95.73           O  
ATOM    721  OE2 GLU C  12      -7.318   9.586 -11.851  1.00 95.73           O1-
ATOM    722  N   LEU C  13      -5.762   5.740  -9.104  1.00 95.39           N  
ATOM    723  CA  LEU C  13      -6.552   5.186  -8.009  1.00 95.39           C  
ATOM    724  C   LEU C  13      -5.654   4.508  -6.980  1.00 95.39           C  
ATOM    725  O   LEU C  13      -5.901   4.606  -5.775  1.00 95.39           O  
ATOM    726  CB  LEU C  13      -7.580   4.185  -8.544  1.00 95.39           C  
ATOM    727  CG  LEU C  13      -8.724   4.767  -9.375  1.00 95.39           C  
ATOM    728  CD1 LEU C  13      -9.629   3.651  -9.886  1.00 95.39           C  
ATOM    729  CD2 LEU C  13      -9.521   5.776  -8.556  1.00 95.39           C  
ATOM    730  N   LEU C  14      -4.567   3.804  -7.406  1.00 96.21           N  
ATOM    731  CA  LEU C  14      -3.638   3.142  -6.496  1.00 96.21           C  
ATOM    732  C   LEU C  14      -2.884   4.163  -5.650  1.00 96.21           C  
ATOM    733  O   LEU C  14      -2.651   3.941  -4.461  1.00 96.21           O  
ATOM    734  CB  LEU C  14      -2.645   2.277  -7.277  1.00 96.21           C  
ATOM    735  CG  LEU C  14      -3.191   0.968  -7.849  1.00 96.21           C  
ATOM    736  CD1 LEU C  14      -2.188   0.355  -8.820  1.00 96.21           C  
ATOM    737  CD2 LEU C  14      -3.520  -0.010  -6.725  1.00 96.21           C  
ATOM    738  N   LEU C  15      -2.571   5.301  -6.243  1.00 96.38           N  
ATOM    739  CA  LEU C  15      -1.877   6.356  -5.514  1.00 96.38           C  
ATOM    740  C   LEU C  15      -2.795   6.996  -4.478  1.00 96.38           C  
ATOM    741  O   LEU C  15      -2.351   7.351  -3.384  1.00 96.38           O  
ATOM    742  CB  LEU C  15      -1.355   7.423  -6.481  1.00 96.38           C  
ATOM    743  CG  LEU C  15      -0.121   7.048  -7.302  1.00 96.38           C  
ATOM    744  CD1 LEU C  15       0.109   8.071  -8.410  1.00 96.38           C  
ATOM    745  CD2 LEU C  15       1.106   6.938  -6.404  1.00 96.38           C  
ATOM    746  N   LYS C  16      -4.045   7.171  -4.838  1.00 95.70           N  
ATOM    747  CA  LYS C  16      -5.012   7.704  -3.882  1.00 95.70           C  
ATOM    748  C   LYS C  16      -5.190   6.759  -2.697  1.00 95.70           C  
ATOM    749  O   LYS C  16      -5.322   7.205  -1.555  1.00 95.70           O  
ATOM    750  CB  LYS C  16      -6.359   7.953  -4.562  1.00 95.70           C  
ATOM    751  CG  LYS C  16      -6.369   9.156  -5.493  1.00 95.70           C  
ATOM    752  CD  LYS C  16      -7.735   9.351  -6.140  1.00 95.70           C  
ATOM    753  CE  LYS C  16      -7.764  10.589  -7.024  1.00 95.70           C  
ATOM    754  NZ  LYS C  16      -9.075  10.740  -7.725  1.00 95.70           N1+
ATOM    755  N   ASP C  17      -5.149   5.431  -3.039  1.00 96.43           N  
ATOM    756  CA  ASP C  17      -5.248   4.454  -1.960  1.00 96.43           C  
ATOM    757  C   ASP C  17      -4.015   4.502  -1.059  1.00 96.43           C  
ATOM    758  O   ASP C  17      -4.131   4.425   0.165  1.00 96.43           O  
ATOM    759  CB  ASP C  17      -5.431   3.045  -2.527  1.00 96.43           C  
ATOM    760  CG  ASP C  17      -5.834   2.029  -1.473  1.00 96.43           C  
ATOM    761  OD1 ASP C  17      -5.267   0.914  -1.452  1.00 96.43           O  
ATOM    762  OD2 ASP C  17      -6.727   2.343  -0.657  1.00 96.43           O1-
ATOM    763  N   ASP C  18      -2.811   4.626  -1.647  1.00 95.95           N  
ATOM    764  CA  ASP C  18      -1.587   4.760  -0.864  1.00 95.95           C  
ATOM    765  C   ASP C  18      -1.663   5.962   0.074  1.00 95.95           C  
ATOM    766  O   ASP C  18      -1.220   5.889   1.222  1.00 95.95           O  
ATOM    767  CB  ASP C  18      -0.371   4.888  -1.786  1.00 95.95           C  
ATOM    768  CG  ASP C  18       0.038   3.568  -2.414  1.00 95.95           C  
ATOM    769  OD1 ASP C  18       0.969   3.552  -3.249  1.00 95.95           O  
ATOM    770  OD2 ASP C  18      -0.577   2.534  -2.073  1.00 95.95           O1-
ATOM    771  N   GLU C  19      -2.254   7.053  -0.443  1.00 96.91           N  
ATOM    772  CA  GLU C  19      -2.392   8.256   0.372  1.00 96.91           C  
ATOM    773  C   GLU C  19      -3.276   8.001   1.589  1.00 96.91           C  
ATOM    774  O   GLU C  19      -2.963   8.446   2.695  1.00 96.91           O  
ATOM    775  CB  GLU C  19      -2.964   9.407  -0.461  1.00 96.91           C  
ATOM    776  CG  GLU C  19      -3.058  10.726   0.293  1.00 96.91           C  
ATOM    777  CD  GLU C  19      -3.591  11.867  -0.557  1.00 96.91           C  
ATOM    778  OE1 GLU C  19      -3.522  13.036  -0.117  1.00 96.91           O  
ATOM    779  OE2 GLU C  19      -4.083  11.589  -1.675  1.00 96.91           O1-
ATOM    780  N   LEU C  20      -4.355   7.320   1.362  1.00 96.20           N  
ATOM    781  CA  LEU C  20      -5.251   6.988   2.465  1.00 96.20           C  
ATOM    782  C   LEU C  20      -4.529   6.159   3.522  1.00 96.20           C  
ATOM    783  O   LEU C  20      -4.638   6.439   4.717  1.00 96.20           O  
ATOM    784  CB  LEU C  20      -6.475   6.227   1.950  1.00 96.20           C  
ATOM    785  CG  LEU C  20      -7.473   7.031   1.115  1.00 96.20           C  
ATOM    786  CD1 LEU C  20      -8.544   6.111   0.539  1.00 96.20           C  
ATOM    787  CD2 LEU C  20      -8.104   8.136   1.954  1.00 96.20           C  
ATOM    788  N   LEU C  21      -3.785   5.131   3.115  1.00 95.88           N  
ATOM    789  CA  LEU C  21      -3.097   4.236   4.039  1.00 95.88           C  
ATOM    790  C   LEU C  21      -2.004   4.977   4.802  1.00 95.88           C  
ATOM    791  O   LEU C  21      -1.785   4.722   5.988  1.00 95.88           O  
ATOM    792  CB  LEU C  21      -2.494   3.047   3.287  1.00 95.88           C  
ATOM    793  CG  LEU C  21      -3.487   2.073   2.649  1.00 95.88           C  
ATOM    794  CD1 LEU C  21      -2.744   0.943   1.947  1.00 95.88           C  
ATOM    795  CD2 LEU C  21      -4.444   1.521   3.700  1.00 95.88           C  
ATOM    796  N   LEU C  22      -1.348   5.968   4.113  1.00 96.69           N  
ATOM    797  CA  LEU C  22      -0.321   6.768   4.769  1.00 96.69           C  
ATOM    798  C   LEU C  22      -0.933   7.672   5.835  1.00 96.69           C  
ATOM    799  O   LEU C  22      -0.377   7.815   6.927  1.00 96.69           O  
ATOM    800  CB  LEU C  22       0.438   7.613   3.742  1.00 96.69           C  
ATOM    801  CG  LEU C  22       1.472   6.876   2.889  1.00 96.69           C  
ATOM    802  CD1 LEU C  22       1.872   7.726   1.689  1.00 96.69           C  
ATOM    803  CD2 LEU C  22       2.696   6.513   3.725  1.00 96.69           C  
ATOM    804  N   LYS C  23      -2.086   8.240   5.583  1.00 95.50           N  
ATOM    805  CA  LYS C  23      -2.782   9.072   6.560  1.00 95.50           C  
ATOM    806  C   LYS C  23      -3.231   8.249   7.763  1.00 95.50           C  
ATOM    807  O   LYS C  23      -3.159   8.713   8.903  1.00 95.50           O  
ATOM    808  CB  LYS C  23      -3.985   9.763   5.918  1.00 95.50           C  
ATOM    809  CG  LYS C  23      -3.617  10.886   4.960  1.00 95.50           C  
ATOM    810  CD  LYS C  23      -4.856  11.530   4.351  1.00 95.50           C  
ATOM    811  CE  LYS C  23      -4.489  12.672   3.413  1.00 95.50           C  
ATOM    812  NZ  LYS C  23      -5.693  13.244   2.738  1.00 95.50           N1+
ATOM    813  N   SER C  24      -3.689   7.041   7.427  1.00 95.60           N  
ATOM    814  CA  SER C  24      -4.080   6.146   8.511  1.00 95.60           C  
ATOM    815  C   SER C  24      -2.886   5.784   9.387  1.00 95.60           C  
ATOM    816  O   SER C  24      -3.014   5.680  10.609  1.00 95.60           O  
ATOM    817  CB  SER C  24      -4.719   4.874   7.953  1.00 95.60           C  
ATOM    818  OG  SER C  24      -5.089   3.996   9.002  1.00 95.60           O  
ATOM    819  N   LEU C  25      -1.668   5.534   8.839  1.00 95.76           N  
ATOM    820  CA  LEU C  25      -0.464   5.223   9.602  1.00 95.76           C  
ATOM    821  C   LEU C  25      -0.090   6.381  10.522  1.00 95.76           C  
ATOM    822  O   LEU C  25       0.357   6.162  11.650  1.00 95.76           O  
ATOM    823  CB  LEU C  25       0.701   4.909   8.659  1.00 95.76           C  
ATOM    824  CG  LEU C  25       0.679   3.533   7.991  1.00 95.76           C  
ATOM    825  CD1 LEU C  25       1.887   3.370   7.074  1.00 95.76           C  
ATOM    826  CD2 LEU C  25       0.648   2.429   9.042  1.00 95.76           C  
ATOM    827  N   GLU C  26      -0.309   7.627  10.002  1.00 95.36           N  
ATOM    828  CA  GLU C  26      -0.054   8.802  10.828  1.00 95.36           C  
ATOM    829  C   GLU C  26      -0.962   8.821  12.056  1.00 95.36           C  
ATOM    830  O   GLU C  26      -0.519   9.156  13.156  1.00 95.36           O  
ATOM    831  CB  GLU C  26      -0.246  10.084  10.014  1.00 95.36           C  
ATOM    832  CG  GLU C  26       0.329  11.327  10.679  1.00 95.36           C  
ATOM    833  CD  GLU C  26       0.216  12.575   9.818  1.00 95.36           C  
ATOM    834  OE1 GLU C  26       0.504  13.685  10.318  1.00 95.36           O  
ATOM    835  OE2 GLU C  26      -0.165  12.441   8.634  1.00 95.36           O1-
ATOM    836  N   ILE C  27      -2.235   8.479  11.931  1.00 94.48           N  
ATOM    837  CA  ILE C  27      -3.209   8.446  13.016  1.00 94.48           C  
ATOM    838  C   ILE C  27      -2.815   7.372  14.029  1.00 94.48           C  
ATOM    839  O   ILE C  27      -2.864   7.604  15.239  1.00 94.48           O  
ATOM    840  CB  ILE C  27      -4.637   8.187  12.487  1.00 94.48           C  
ATOM    841  CG1 ILE C  27      -5.133   9.389  11.676  1.00 94.48           C  
ATOM    842  CG2 ILE C  27      -5.592   7.872  13.642  1.00 94.48           C  
ATOM    843  CD1 ILE C  27      -6.459   9.153  10.966  1.00 94.48           C  
ATOM    844  N   ILE C  28      -2.354   6.170  13.548  1.00 93.39           N  
ATOM    845  CA  ILE C  28      -1.950   5.068  14.414  1.00 93.39           C  
ATOM    846  C   ILE C  28      -0.764   5.497  15.275  1.00 93.39           C  
ATOM    847  O   ILE C  28      -0.727   5.215  16.475  1.00 93.39           O  
ATOM    848  CB  ILE C  28      -1.589   3.809  13.594  1.00 93.39           C  
ATOM    849  CG1 ILE C  28      -2.851   3.188  12.984  1.00 93.39           C  
ATOM    850  CG2 ILE C  28      -0.844   2.793  14.465  1.00 93.39           C  
ATOM    851  CD1 ILE C  28      -2.573   2.060  12.000  1.00 93.39           C  
ATOM    852  N   LEU C  29       0.169   6.217  14.663  1.00 94.12           N  
ATOM    853  CA  LEU C  29       1.327   6.704  15.406  1.00 94.12           C  
ATOM    854  C   LEU C  29       0.902   7.694  16.486  1.00 94.12           C  
ATOM    855  O   LEU C  29       1.442   7.679  17.594  1.00 94.12           O  
ATOM    856  CB  LEU C  29       2.333   7.363  14.459  1.00 94.12           C  
ATOM    857  CG  LEU C  29       3.206   6.419  13.634  1.00 94.12           C  
ATOM    858  CD1 LEU C  29       4.008   7.204  12.600  1.00 94.12           C  
ATOM    859  CD2 LEU C  29       4.135   5.617  14.540  1.00 94.12           C  
ATOM    860  N   ARG C  30      -0.095   8.558  16.200  1.00 91.66           N  
ATOM    861  CA  ARG C  30      -0.594   9.527  17.170  1.00 91.66           C  
ATOM    862  C   ARG C  30      -1.289   8.829  18.335  1.00 91.66           C  
ATOM    863  O   ARG C  30      -1.156   9.249  19.486  1.00 91.66           O  
ATOM    864  CB  ARG C  30      -1.554  10.512  16.500  1.00 91.66           C  
ATOM    865  CG  ARG C  30      -0.864  11.555  15.636  1.00 91.66           C  
ATOM    866  CD  ARG C  30      -1.869  12.439  14.909  1.00 91.66           C  
ATOM    867  NE  ARG C  30      -1.205  13.395  14.027  1.00 91.66           N  
ATOM    868  CZ  ARG C  30      -1.829  14.327  13.313  1.00 91.66           C  
ATOM    869  NH1 ARG C  30      -3.152  14.448  13.364  1.00 91.66           N1+
ATOM    870  NH2 ARG C  30      -1.129  15.146  12.542  1.00 91.66           N  
ATOM    871  N   ILE C  31      -2.002   7.758  18.050  1.00 92.39           N  
ATOM    872  CA  ILE C  31      -2.661   6.973  19.087  1.00 92.39           C  
ATOM    873  C   ILE C  31      -1.617   6.381  20.031  1.00 92.39           C  
ATOM    874  O   ILE C  31      -1.769   6.443  21.252  1.00 92.39           O  
ATOM    875  CB  ILE C  31      -3.531   5.850  18.477  1.00 92.39           C  
ATOM    876  CG1 ILE C  31      -4.727   6.447  17.728  1.00 92.39           C  
ATOM    877  CG2 ILE C  31      -3.996   4.876  19.564  1.00 92.39           C  
ATOM    878  CD1 ILE C  31      -5.521   5.431  16.918  1.00 92.39           C  
ATOM    879  N   ILE C  32      -0.523   5.827  19.441  1.00 90.98           N  
ATOM    880  CA  ILE C  32       0.543   5.215  20.227  1.00 90.98           C  
ATOM    881  C   ILE C  32       1.204   6.271  21.110  1.00 90.98           C  
ATOM    882  O   ILE C  32       1.457   6.031  22.292  1.00 90.98           O  
ATOM    883  CB  ILE C  32       1.595   4.538  19.321  1.00 90.98           C  
ATOM    884  CG1 ILE C  32       0.975   3.354  18.571  1.00 90.98           C  
ATOM    885  CG2 ILE C  32       2.808   4.090  20.143  1.00 90.98           C  
ATOM    886  CD1 ILE C  32       1.881   2.749  17.509  1.00 90.98           C  
ATOM    887  N   GLN C  33       1.430   7.434  20.525  1.00 89.83           N  
ATOM    888  CA  GLN C  33       2.051   8.520  21.275  1.00 89.83           C  
ATOM    889  C   GLN C  33       1.181   8.942  22.455  1.00 89.83           C  
ATOM    890  O   GLN C  33       1.688   9.184  23.552  1.00 89.83           O  
ATOM    891  CB  GLN C  33       2.316   9.719  20.363  1.00 89.83           C  
ATOM    892  CG  GLN C  33       3.520   9.542  19.447  1.00 89.83           C  
ATOM    893  CD  GLN C  33       3.732  10.724  18.520  1.00 89.83           C  
ATOM    894  NE2 GLN C  33       4.983  10.962  18.139  1.00 89.83           N  
ATOM    895  OE1 GLN C  33       2.780  11.416  18.148  1.00 89.83           O  
ATOM    896  N   LEU C  34      -0.137   9.013  22.262  1.00 89.39           N  
ATOM    897  CA  LEU C  34      -1.071   9.411  23.309  1.00 89.39           C  
ATOM    898  C   LEU C  34      -1.124   8.363  24.416  1.00 89.39           C  
ATOM    899  O   LEU C  34      -1.223   8.706  25.597  1.00 89.39           O  
ATOM    900  CB  LEU C  34      -2.470   9.625  22.727  1.00 89.39           C  
ATOM    901  CG  LEU C  34      -2.690  10.926  21.951  1.00 89.39           C  
ATOM    902  CD1 LEU C  34      -4.031  10.890  21.226  1.00 89.39           C  
ATOM    903  CD2 LEU C  34      -2.616  12.126  22.889  1.00 89.39           C  
ATOM    904  N   GLN C  35      -1.082   7.055  23.972  1.00 86.02           N  
ATOM    905  CA  GLN C  35      -1.120   5.975  24.954  1.00 86.02           C  
ATOM    906  C   GLN C  35       0.116   6.004  25.850  1.00 86.02           C  
ATOM    907  O   GLN C  35       0.044   5.647  27.027  1.00 86.02           O  
ATOM    908  CB  GLN C  35      -1.232   4.619  24.257  1.00 86.02           C  
ATOM    909  CG  GLN C  35      -2.609   4.340  23.672  1.00 86.02           C  
ATOM    910  CD  GLN C  35      -2.694   2.989  22.987  1.00 86.02           C  
ATOM    911  NE2 GLN C  35      -3.898   2.432  22.922  1.00 86.02           N  
ATOM    912  OE1 GLN C  35      -1.686   2.451  22.520  1.00 86.02           O  
ATOM    913  N   LEU C  36       1.253   6.495  25.302  1.00 85.45           N  
ATOM    914  CA  LEU C  36       2.512   6.490  26.037  1.00 85.45           C  
ATOM    915  C   LEU C  36       2.629   7.725  26.925  1.00 85.45           C  
ATOM    916  O   LEU C  36       3.307   7.693  27.953  1.00 85.45           O  
ATOM    917  CB  LEU C  36       3.697   6.428  25.070  1.00 85.45           C  
ATOM    918  CG  LEU C  36       3.869   5.123  24.290  1.00 85.45           C  
ATOM    919  CD1 LEU C  36       4.990   5.262  23.266  1.00 85.45           C  
ATOM    920  CD2 LEU C  36       4.147   3.964  25.242  1.00 85.45           C  
ATOM    921  N   THR C  37       2.001   8.900  26.540  1.00 85.21           N  
ATOM    922  CA  THR C  37       2.259  10.169  27.213  1.00 85.21           C  
ATOM    923  C   THR C  37       1.074  10.569  28.087  1.00 85.21           C  
ATOM    924  O   THR C  37       1.211  11.405  28.983  1.00 85.21           O  
ATOM    925  CB  THR C  37       2.553  11.289  26.198  1.00 85.21           C  
ATOM    926  CG2 THR C  37       3.838  11.009  25.426  1.00 85.21           C  
ATOM    927  OG1 THR C  37       1.463  11.385  25.272  1.00 85.21           O  
ATOM    928  N   SER C  38      -0.187  10.047  27.858  1.00 77.74           N  
ATOM    929  CA  SER C  38      -1.368  10.552  28.550  1.00 77.74           C  
ATOM    930  C   SER C  38      -1.331  10.200  30.034  1.00 77.74           C  
ATOM    931  O   SER C  38      -1.076   9.051  30.399  1.00 77.74           O  
ATOM    932  CB  SER C  38      -2.641   9.990  27.917  1.00 77.74           C  
ATOM    933  OG  SER C  38      -2.877   8.662  28.353  1.00 77.74           O  
ATOM    934  N   LYS C  39      -1.241  10.891  30.672  1.00 72.45           N  
ATOM    935  CA  LYS C  39      -1.269  10.751  32.125  1.00 72.45           C  
ATOM    936  C   LYS C  39      -2.699  10.600  32.636  1.00 72.45           C  
ATOM    937  O   LYS C  39      -2.943   9.888  33.613  1.00 72.45           O  
ATOM    938  CB  LYS C  39      -0.597  11.952  32.794  1.00 72.45           C  
ATOM    939  CG  LYS C  39       0.912  12.001  32.605  1.00 72.45           C  
ATOM    940  CD  LYS C  39       1.540  13.126  33.417  1.00 72.45           C  
ATOM    941  CE  LYS C  39       3.041  13.217  33.181  1.00 72.45           C  
ATOM    942  NZ  LYS C  39       3.658  14.336  33.954  1.00 72.45           N1+
ATOM    943  N   ASP C  40      -3.394  11.273  31.896  1.00 64.78           N  
ATOM    944  CA  ASP C  40      -4.807  11.213  32.255  1.00 64.78           C  
ATOM    945  C   ASP C  40      -5.532  10.131  31.459  1.00 64.78           C  
ATOM    946  O   ASP C  40      -5.649  10.227  30.236  1.00 64.78           O  
ATOM    947  CB  ASP C  40      -5.476  12.570  32.029  1.00 64.78           C  
ATOM    948  CG  ASP C  40      -6.774  12.727  32.800  1.00 64.78           C  
ATOM    949  OD1 ASP C  40      -7.199  13.876  33.052  1.00 64.78           O  
ATOM    950  OD2 ASP C  40      -7.377  11.694  33.161  1.00 64.78           O1-
ATOM    951  N   LYS C  41      -5.972   9.714  32.253  1.00 72.42           N  
ATOM    952  CA  LYS C  41      -6.537   8.504  31.664  1.00 72.42           C  
ATOM    953  C   LYS C  41      -7.853   8.804  30.951  1.00 72.42           C  
ATOM    954  O   LYS C  41      -8.099   8.298  29.854  1.00 72.42           O  
ATOM    955  CB  LYS C  41      -6.754   7.435  32.736  1.00 72.42           C  
ATOM    956  CG  LYS C  41      -5.488   6.686  33.128  1.00 72.42           C  
ATOM    957  CD  LYS C  41      -5.798   5.499  34.030  1.00 72.42           C  
ATOM    958  CE  LYS C  41      -4.527   4.797  34.489  1.00 72.42           C  
ATOM    959  NZ  LYS C  41      -4.825   3.641  35.385  1.00 72.42           N1+
ATOM    960  N   ASP C  42      -8.415   9.714  31.487  1.00 78.36           N  
ATOM    961  CA  ASP C  42      -9.739   9.935  30.913  1.00 78.36           C  
ATOM    962  C   ASP C  42      -9.649  10.730  29.613  1.00 78.36           C  
ATOM    963  O   ASP C  42     -10.281  10.375  28.617  1.00 78.36           O  
ATOM    964  CB  ASP C  42     -10.642  10.661  31.912  1.00 78.36           C  
ATOM    965  CG  ASP C  42     -11.198   9.741  32.986  1.00 78.36           C  
ATOM    966  OD1 ASP C  42     -11.585  10.232  34.069  1.00 78.36           O  
ATOM    967  OD2 ASP C  42     -11.248   8.515  32.747  1.00 78.36           O1-
ATOM    968  N   ASP C  43      -9.073  11.530  29.647  1.00 82.98           N  
ATOM    969  CA  ASP C  43      -8.929  12.376  28.466  1.00 82.98           C  
ATOM    970  C   ASP C  43      -8.191  11.641  27.350  1.00 82.98           C  
ATOM    971  O   ASP C  43      -8.581  11.720  26.183  1.00 82.98           O  
ATOM    972  CB  ASP C  43      -8.192  13.670  28.819  1.00 82.98           C  
ATOM    973  CG  ASP C  43      -8.138  14.656  27.665  1.00 82.98           C  
ATOM    974  OD1 ASP C  43      -7.257  15.543  27.662  1.00 82.98           O  
ATOM    975  OD2 ASP C  43      -8.985  14.546  26.753  1.00 82.98           O1-
ATOM    976  N   GLY C  44      -7.512  11.125  27.799  1.00 85.45           N  
ATOM    977  CA  GLY C  44      -6.732  10.351  26.847  1.00 85.45           C  
ATOM    978  C   GLY C  44      -7.540   9.273  26.149  1.00 85.45           C  
ATOM    979  O   GLY C  44      -7.423   9.090  24.936  1.00 85.45           O  
ATOM    980  N   THR C  45      -8.343   8.684  26.694  1.00 89.29           N  
ATOM    981  CA  THR C  45      -9.167   7.599  26.175  1.00 89.29           C  
ATOM    982  C   THR C  45     -10.140   8.116  25.118  1.00 89.29           C  
ATOM    983  O   THR C  45     -10.353   7.465  24.093  1.00 89.29           O  
ATOM    984  CB  THR C  45      -9.954   6.907  27.304  1.00 89.29           C  
ATOM    985  CG2 THR C  45     -10.751   5.720  26.771  1.00 89.29           C  
ATOM    986  OG1 THR C  45      -9.036   6.442  28.302  1.00 89.29           O  
ATOM    987  N   ASP C  46     -10.813   9.360  25.304  1.00 90.25           N  
ATOM    988  CA  ASP C  46     -11.748   9.930  24.340  1.00 90.25           C  
ATOM    989  C   ASP C  46     -11.035  10.315  23.046  1.00 90.25           C  
ATOM    990  O   ASP C  46     -11.555  10.085  21.952  1.00 90.25           O  
ATOM    991  CB  ASP C  46     -12.457  11.149  24.934  1.00 90.25           C  
ATOM    992  CG  ASP C  46     -13.498  10.781  25.975  1.00 90.25           C  
ATOM    993  OD1 ASP C  46     -13.887  11.652  26.784  1.00 90.25           O  
ATOM    994  OD2 ASP C  46     -13.933   9.609  25.988  1.00 90.25           O1-
ATOM    995  N   LYS C  47      -9.911  10.865  23.240  1.00 91.51           N  
ATOM    996  CA  LYS C  47      -9.125  11.265  22.076  1.00 91.51           C  
ATOM    997  C   LYS C  47      -8.702  10.049  21.256  1.00 91.51           C  
ATOM    998  O   LYS C  47      -8.751  10.078  20.024  1.00 91.51           O  
ATOM    999  CB  LYS C  47      -7.893  12.060  22.508  1.00 91.51           C  
ATOM   1000  CG  LYS C  47      -8.202  13.473  22.979  1.00 91.51           C  
ATOM   1001  CD  LYS C  47      -6.934  14.225  23.362  1.00 91.51           C  
ATOM   1002  CE  LYS C  47      -7.248  15.609  23.914  1.00 91.51           C  
ATOM   1003  NZ  LYS C  47      -6.011  16.333  24.334  1.00 91.51           N1+
ATOM   1004  N   ILE C  48      -8.291   9.029  21.966  1.00 90.87           N  
ATOM   1005  CA  ILE C  48      -7.857   7.803  21.306  1.00 90.87           C  
ATOM   1006  C   ILE C  48      -9.031   7.177  20.557  1.00 90.87           C  
ATOM   1007  O   ILE C  48      -8.882   6.734  19.416  1.00 90.87           O  
ATOM   1008  CB  ILE C  48      -7.268   6.795  22.319  1.00 90.87           C  
ATOM   1009  CG1 ILE C  48      -5.920   7.296  22.850  1.00 90.87           C  
ATOM   1010  CG2 ILE C  48      -7.126   5.409  21.681  1.00 90.87           C  
ATOM   1011  CD1 ILE C  48      -5.348   6.451  23.981  1.00 90.87           C  
ATOM   1012  N   LYS C  49     -10.163   7.155  21.184  1.00 91.98           N  
ATOM   1013  CA  LYS C  49     -11.351   6.593  20.547  1.00 91.98           C  
ATOM   1014  C   LYS C  49     -11.700   7.349  19.269  1.00 91.98           C  
ATOM   1015  O   LYS C  49     -12.061   6.739  18.260  1.00 91.98           O  
ATOM   1016  CB  LYS C  49     -12.538   6.617  21.510  1.00 91.98           C  
ATOM   1017  CG  LYS C  49     -13.759   5.859  21.009  1.00 91.98           C  
ATOM   1018  CD  LYS C  49     -14.879   5.857  22.041  1.00 91.98           C  
ATOM   1019  CE  LYS C  49     -16.128   5.168  21.509  1.00 91.98           C  
ATOM   1020  NZ  LYS C  49     -17.241   5.191  22.506  1.00 91.98           N1+
ATOM   1021  N   LYS C  50     -11.669   8.648  19.263  1.00 93.02           N  
ATOM   1022  CA  LYS C  50     -11.938   9.462  18.081  1.00 93.02           C  
ATOM   1023  C   LYS C  50     -10.962   9.136  16.956  1.00 93.02           C  
ATOM   1024  O   LYS C  50     -11.360   9.030  15.793  1.00 93.02           O  
ATOM   1025  CB  LYS C  50     -11.863  10.950  18.426  1.00 93.02           C  
ATOM   1026  CG  LYS C  50     -12.336  11.869  17.309  1.00 93.02           C  
ATOM   1027  CD  LYS C  50     -12.264  13.333  17.721  1.00 93.02           C  
ATOM   1028  CE  LYS C  50     -12.594  14.259  16.559  1.00 93.02           C  
ATOM   1029  NZ  LYS C  50     -12.490  15.697  16.949  1.00 93.02           N1+
ATOM   1030  N   LEU C  51      -9.751   8.950  17.324  1.00 93.36           N  
ATOM   1031  CA  LEU C  51      -8.722   8.647  16.337  1.00 93.36           C  
ATOM   1032  C   LEU C  51      -8.924   7.254  15.751  1.00 93.36           C  
ATOM   1033  O   LEU C  51      -8.728   7.045  14.551  1.00 93.36           O  
ATOM   1034  CB  LEU C  51      -7.329   8.754  16.963  1.00 93.36           C  
ATOM   1035  CG  LEU C  51      -6.835  10.166  17.280  1.00 93.36           C  
ATOM   1036  CD1 LEU C  51      -5.552  10.105  18.103  1.00 93.36           C  
ATOM   1037  CD2 LEU C  51      -6.617  10.959  15.996  1.00 93.36           C  
ATOM   1038  N   VAL C  52      -9.223   6.340  16.568  1.00 92.49           N  
ATOM   1039  CA  VAL C  52      -9.496   4.985  16.102  1.00 92.49           C  
ATOM   1040  C   VAL C  52     -10.665   5.000  15.120  1.00 92.49           C  
ATOM   1041  O   VAL C  52     -10.627   4.326  14.088  1.00 92.49           O  
ATOM   1042  CB  VAL C  52      -9.800   4.030  17.278  1.00 92.49           C  
ATOM   1043  CG1 VAL C  52     -10.344   2.698  16.766  1.00 92.49           C  
ATOM   1044  CG2 VAL C  52      -8.546   3.809  18.123  1.00 92.49           C  
ATOM   1045  N   ASP C  53     -11.742   5.756  15.398  1.00 92.90           N  
ATOM   1046  CA  ASP C  53     -12.898   5.864  14.513  1.00 92.90           C  
ATOM   1047  C   ASP C  53     -12.505   6.471  13.168  1.00 92.90           C  
ATOM   1048  O   ASP C  53     -12.965   6.017  12.118  1.00 92.90           O  
ATOM   1049  CB  ASP C  53     -13.998   6.704  15.167  1.00 92.90           C  
ATOM   1050  CG  ASP C  53     -14.700   5.980  16.303  1.00 92.90           C  
ATOM   1051  OD1 ASP C  53     -15.397   6.637  17.106  1.00 92.90           O  
ATOM   1052  OD2 ASP C  53     -14.552   4.742  16.397  1.00 92.90           O1-
ATOM   1053  N   GLU C  54     -11.705   7.497  13.237  1.00 93.59           N  
ATOM   1054  CA  GLU C  54     -11.224   8.123  12.009  1.00 93.59           C  
ATOM   1055  C   GLU C  54     -10.429   7.135  11.161  1.00 93.59           C  
ATOM   1056  O   GLU C  54     -10.571   7.104   9.937  1.00 93.59           O  
ATOM   1057  CB  GLU C  54     -10.367   9.349  12.331  1.00 93.59           C  
ATOM   1058  CG  GLU C  54     -11.166  10.543  12.834  1.00 93.59           C  
ATOM   1059  CD  GLU C  54     -10.296  11.733  13.207  1.00 93.59           C  
ATOM   1060  OE1 GLU C  54     -10.812  12.693  13.824  1.00 93.59           O  
ATOM   1061  OE2 GLU C  54      -9.089  11.707  12.877  1.00 93.59           O1-
ATOM   1062  N   SER C  55      -9.624   6.356  11.795  1.00 92.03           N  
ATOM   1063  CA  SER C  55      -8.825   5.360  11.089  1.00 92.03           C  
ATOM   1064  C   SER C  55      -9.710   4.306  10.432  1.00 92.03           C  
ATOM   1065  O   SER C  55      -9.436   3.868   9.312  1.00 92.03           O  
ATOM   1066  CB  SER C  55      -7.841   4.686  12.045  1.00 92.03           C  
ATOM   1067  OG  SER C  55      -7.035   3.745  11.356  1.00 92.03           O  
ATOM   1068  N   LYS C  56     -10.644   3.905  11.076  1.00 93.01           N  
ATOM   1069  CA  LYS C  56     -11.575   2.922  10.529  1.00 93.01           C  
ATOM   1070  C   LYS C  56     -12.274   3.463   9.284  1.00 93.01           C  
ATOM   1071  O   LYS C  56     -12.484   2.728   8.316  1.00 93.01           O  
ATOM   1072  CB  LYS C  56     -12.611   2.520  11.579  1.00 93.01           C  
ATOM   1073  CG  LYS C  56     -12.080   1.565  12.638  1.00 93.01           C  
ATOM   1074  CD  LYS C  56     -13.159   1.198  13.650  1.00 93.01           C  
ATOM   1075  CE  LYS C  56     -12.622   0.263  14.725  1.00 93.01           C  
ATOM   1076  NZ  LYS C  56     -13.658  -0.050  15.755  1.00 93.01           N1+
ATOM   1077  N   LYS C  57     -12.696   4.779   9.333  1.00 94.53           N  
ATOM   1078  CA  LYS C  57     -13.316   5.405   8.169  1.00 94.53           C  
ATOM   1079  C   LYS C  57     -12.367   5.405   6.973  1.00 94.53           C  
ATOM   1080  O   LYS C  57     -12.784   5.146   5.844  1.00 94.53           O  
ATOM   1081  CB  LYS C  57     -13.747   6.836   8.495  1.00 94.53           C  
ATOM   1082  CG  LYS C  57     -14.561   7.503   7.395  1.00 94.53           C  
ATOM   1083  CD  LYS C  57     -14.998   8.905   7.796  1.00 94.53           C  
ATOM   1084  CE  LYS C  57     -15.718   9.615   6.657  1.00 94.53           C  
ATOM   1085  NZ  LYS C  57     -16.112  11.006   7.032  1.00 94.53           N1+
ATOM   1086  N   ILE C  58     -11.139   5.669   7.200  1.00 94.39           N  
ATOM   1087  CA  ILE C  58     -10.129   5.688   6.148  1.00 94.39           C  
ATOM   1088  C   ILE C  58      -9.992   4.295   5.539  1.00 94.39           C  
ATOM   1089  O   ILE C  58      -9.902   4.150   4.317  1.00 94.39           O  
ATOM   1090  CB  ILE C  58      -8.764   6.175   6.684  1.00 94.39           C  
ATOM   1091  CG1 ILE C  58      -8.826   7.667   7.027  1.00 94.39           C  
ATOM   1092  CG2 ILE C  58      -7.652   5.892   5.668  1.00 94.39           C  
ATOM   1093  CD1 ILE C  58      -7.575   8.199   7.710  1.00 94.39           C  
ATOM   1094  N   LEU C  59      -9.980   3.254   6.377  1.00 93.75           N  
ATOM   1095  CA  LEU C  59      -9.858   1.883   5.893  1.00 93.75           C  
ATOM   1096  C   LEU C  59     -11.065   1.497   5.043  1.00 93.75           C  
ATOM   1097  O   LEU C  59     -10.928   0.771   4.057  1.00 93.75           O  
ATOM   1098  CB  LEU C  59      -9.714   0.911   7.067  1.00 93.75           C  
ATOM   1099  CG  LEU C  59      -8.346   0.869   7.748  1.00 93.75           C  
ATOM   1100  CD1 LEU C  59      -8.395  -0.025   8.982  1.00 93.75           C  
ATOM   1101  CD2 LEU C  59      -7.277   0.385   6.773  1.00 93.75           C  
ATOM   1102  N   ASP C  60     -12.234   1.991   5.427  1.00 94.39           N  
ATOM   1103  CA  ASP C  60     -13.430   1.753   4.623  1.00 94.39           C  
ATOM   1104  C   ASP C  60     -13.292   2.378   3.237  1.00 94.39           C  
ATOM   1105  O   ASP C  60     -13.661   1.762   2.234  1.00 94.39           O  
ATOM   1106  CB  ASP C  60     -14.670   2.306   5.329  1.00 94.39           C  
ATOM   1107  CG  ASP C  60     -15.080   1.483   6.537  1.00 94.39           C  
ATOM   1108  OD1 ASP C  60     -15.897   1.963   7.353  1.00 94.39           O  
ATOM   1109  OD2 ASP C  60     -14.579   0.346   6.678  1.00 94.39           O1-
ATOM   1110  N   ASP C  61     -12.827   3.637   3.221  1.00 94.88           N  
ATOM   1111  CA  ASP C  61     -12.608   4.306   1.942  1.00 94.88           C  
ATOM   1112  C   ASP C  61     -11.595   3.545   1.091  1.00 94.88           C  
ATOM   1113  O   ASP C  61     -11.758   3.434  -0.126  1.00 94.88           O  
ATOM   1114  CB  ASP C  61     -12.134   5.744   2.163  1.00 94.88           C  
ATOM   1115  CG  ASP C  61     -13.227   6.653   2.695  1.00 94.88           C  
ATOM   1116  OD1 ASP C  61     -12.914   7.753   3.201  1.00 94.88           O  
ATOM   1117  OD2 ASP C  61     -14.413   6.266   2.611  1.00 94.88           O1-
ATOM   1118  N   SER C  62     -10.539   3.005   1.693  1.00 94.53           N  
ATOM   1119  CA  SER C  62      -9.534   2.214   0.990  1.00 94.53           C  
ATOM   1120  C   SER C  62     -10.141   0.940   0.411  1.00 94.53           C  
ATOM   1121  O   SER C  62      -9.799   0.534  -0.702  1.00 94.53           O  
ATOM   1122  CB  SER C  62      -8.379   1.859   1.925  1.00 94.53           C  
ATOM   1123  OG  SER C  62      -7.394   1.102   1.244  1.00 94.53           O  
ATOM   1124  N   GLU C  63     -10.983   0.314   1.163  1.00 95.11           N  
ATOM   1125  CA  GLU C  63     -11.653  -0.893   0.690  1.00 95.11           C  
ATOM   1126  C   GLU C  63     -12.550  -0.592  -0.508  1.00 95.11           C  
ATOM   1127  O   GLU C  63     -12.627  -1.386  -1.448  1.00 95.11           O  
ATOM   1128  CB  GLU C  63     -12.474  -1.529   1.815  1.00 95.11           C  
ATOM   1129  CG  GLU C  63     -11.642  -2.338   2.800  1.00 95.11           C  
ATOM   1130  CD  GLU C  63     -12.430  -2.793   4.018  1.00 95.11           C  
ATOM   1131  OE1 GLU C  63     -11.847  -3.455   4.906  1.00 95.11           O  
ATOM   1132  OE2 GLU C  63     -13.641  -2.484   4.086  1.00 95.11           O1-
ATOM   1133  N   ARG C  64     -13.224   0.615  -0.505  1.00 94.91           N  
ATOM   1134  CA  ARG C  64     -14.055   1.026  -1.633  1.00 94.91           C  
ATOM   1135  C   ARG C  64     -13.215   1.223  -2.889  1.00 94.91           C  
ATOM   1136  O   ARG C  64     -13.618   0.821  -3.982  1.00 94.91           O  
ATOM   1137  CB  ARG C  64     -14.812   2.313  -1.301  1.00 94.91           C  
ATOM   1138  CG  ARG C  64     -15.958   2.120  -0.320  1.00 94.91           C  
ATOM   1139  CD  ARG C  64     -16.715   3.418  -0.072  1.00 94.91           C  
ATOM   1140  NE  ARG C  64     -17.637   3.298   1.053  1.00 94.91           N  
ATOM   1141  CZ  ARG C  64     -18.363   4.296   1.547  1.00 94.91           C  
ATOM   1142  NH1 ARG C  64     -18.286   5.514   1.025  1.00 94.91           N1+
ATOM   1143  NH2 ARG C  64     -19.172   4.075   2.574  1.00 94.91           N  
ATOM   1144  N   LEU C  65     -12.090   1.807  -2.711  1.00 94.12           N  
ATOM   1145  CA  LEU C  65     -11.187   2.003  -3.839  1.00 94.12           C  
ATOM   1146  C   LEU C  65     -10.699   0.664  -4.383  1.00 94.12           C  
ATOM   1147  O   LEU C  65     -10.592   0.486  -5.599  1.00 94.12           O  
ATOM   1148  CB  LEU C  65      -9.991   2.866  -3.426  1.00 94.12           C  
ATOM   1149  CG  LEU C  65     -10.242   4.372  -3.333  1.00 94.12           C  
ATOM   1150  CD1 LEU C  65      -9.038   5.072  -2.712  1.00 94.12           C  
ATOM   1151  CD2 LEU C  65     -10.550   4.948  -4.711  1.00 94.12           C  
ATOM   1152  N   ALA C  66     -10.345  -0.275  -3.522  1.00 93.42           N  
ATOM   1153  CA  ALA C  66      -9.900  -1.603  -3.934  1.00 93.42           C  
ATOM   1154  C   ALA C  66     -10.967  -2.306  -4.768  1.00 93.42           C  
ATOM   1155  O   ALA C  66     -10.650  -2.990  -5.745  1.00 93.42           O  
ATOM   1156  CB  ALA C  66      -9.542  -2.447  -2.713  1.00 93.42           C  
ATOM   1157  N   GLU C  67     -12.246  -2.114  -4.401  1.00 93.97           N  
ATOM   1158  CA  GLU C  67     -13.346  -2.701  -5.159  1.00 93.97           C  
ATOM   1159  C   GLU C  67     -13.453  -2.080  -6.548  1.00 93.97           C  
ATOM   1160  O   GLU C  67     -13.669  -2.785  -7.535  1.00 93.97           O  
ATOM   1161  CB  GLU C  67     -14.668  -2.534  -4.405  1.00 93.97           C  
ATOM   1162  CG  GLU C  67     -15.837  -3.269  -5.043  1.00 93.97           C  
ATOM   1163  CD  GLU C  67     -17.093  -3.259  -4.186  1.00 93.97           C  
ATOM   1164  OE1 GLU C  67     -18.086  -3.927  -4.555  1.00 93.97           O  
ATOM   1165  OE2 GLU C  67     -17.084  -2.578  -3.136  1.00 93.97           O1-
ATOM   1166  N   GLU C  68     -13.372  -0.745  -6.586  1.00 92.98           N  
ATOM   1167  CA  GLU C  68     -13.386  -0.058  -7.874  1.00 92.98           C  
ATOM   1168  C   GLU C  68     -12.252  -0.544  -8.772  1.00 92.98           C  
ATOM   1169  O   GLU C  68     -12.445  -0.737  -9.974  1.00 92.98           O  
ATOM   1170  CB  GLU C  68     -13.289   1.457  -7.677  1.00 92.98           C  
ATOM   1171  CG  GLU C  68     -14.564   2.091  -7.140  1.00 92.98           C  
ATOM   1172  CD  GLU C  68     -14.477   3.604  -7.019  1.00 92.98           C  
ATOM   1173  OE1 GLU C  68     -15.456   4.233  -6.558  1.00 92.98           O  
ATOM   1174  OE2 GLU C  68     -13.421   4.165  -7.389  1.00 92.98           O1-
ATOM   1175  N   LEU C  69     -11.082  -0.786  -8.231  1.00 93.25           N  
ATOM   1176  CA  LEU C  69      -9.925  -1.268  -8.977  1.00 93.25           C  
ATOM   1177  C   LEU C  69     -10.176  -2.669  -9.524  1.00 93.25           C  
ATOM   1178  O   LEU C  69      -9.807  -2.973 -10.660  1.00 93.25           O  
ATOM   1179  CB  LEU C  69      -8.677  -1.271  -8.090  1.00 93.25           C  
ATOM   1180  CG  LEU C  69      -8.006   0.084  -7.859  1.00 93.25           C  
ATOM   1181  CD1 LEU C  69      -7.041   0.005  -6.681  1.00 93.25           C  
ATOM   1182  CD2 LEU C  69      -7.283   0.546  -9.119  1.00 93.25           C  
ATOM   1183  N   ARG C  70     -10.808  -3.507  -8.762  1.00 91.92           N  
ATOM   1184  CA  ARG C  70     -11.126  -4.863  -9.197  1.00 91.92           C  
ATOM   1185  C   ARG C  70     -12.083  -4.847 -10.385  1.00 91.92           C  
ATOM   1186  O   ARG C  70     -11.941  -5.644 -11.315  1.00 91.92           O  
ATOM   1187  CB  ARG C  70     -11.733  -5.670  -8.047  1.00 91.92           C  
ATOM   1188  CG  ARG C  70     -10.716  -6.130  -7.015  1.00 91.92           C  
ATOM   1189  CD  ARG C  70     -11.299  -7.177  -6.076  1.00 91.92           C  
ATOM   1190  NE  ARG C  70     -12.340  -6.614  -5.220  1.00 91.92           N  
ATOM   1191  CZ  ARG C  70     -12.155  -6.216  -3.964  1.00 91.92           C  
ATOM   1192  NH1 ARG C  70     -10.960  -6.315  -3.391  1.00 91.92           N1+
ATOM   1193  NH2 ARG C  70     -13.170  -5.719  -3.275  1.00 91.92           N  
ATOM   1194  N   LYS C  71     -13.026  -3.828 -10.347  1.00 91.51           N  
ATOM   1195  CA  LYS C  71     -13.980  -3.708 -11.445  1.00 91.51           C  
ATOM   1196  C   LYS C  71     -13.286  -3.268 -12.732  1.00 91.51           C  
ATOM   1197  O   LYS C  71     -13.580  -3.785 -13.810  1.00 91.51           O  
ATOM   1198  CB  LYS C  71     -15.092  -2.722 -11.086  1.00 91.51           C  
ATOM   1199  CG  LYS C  71     -16.056  -3.236 -10.027  1.00 91.51           C  
ATOM   1200  CD  LYS C  71     -17.136  -2.210  -9.708  1.00 91.51           C  
ATOM   1201  CE  LYS C  71     -18.054  -2.691  -8.593  1.00 91.51           C  
ATOM   1202  NZ  LYS C  71     -19.057  -1.651  -8.214  1.00 91.51           N1+
ATOM   1203  N   ILE C  72     -12.376  -2.339 -12.588  1.00 90.45           N  
ATOM   1204  CA  ILE C  72     -11.650  -1.824 -13.745  1.00 90.45           C  
ATOM   1205  C   ILE C  72     -10.726  -2.908 -14.296  1.00 90.45           C  
ATOM   1206  O   ILE C  72     -10.596  -3.061 -15.514  1.00 90.45           O  
ATOM   1207  CB  ILE C  72     -10.839  -0.560 -13.385  1.00 90.45           C  
ATOM   1208  CG1 ILE C  72     -11.780   0.587 -12.999  1.00 90.45           C  
ATOM   1209  CG2 ILE C  72      -9.930  -0.153 -14.549  1.00 90.45           C  
ATOM   1210  CD1 ILE C  72     -11.069   1.807 -12.429  1.00 90.45           C  
ATOM   1211  N   GLU C  73     -10.105  -3.679 -13.404  1.00 88.46           N  
ATOM   1212  CA  GLU C  73      -9.212  -4.760 -13.813  1.00 88.46           C  
ATOM   1213  C   GLU C  73      -9.947  -5.789 -14.667  1.00 88.46           C  
ATOM   1214  O   GLU C  73      -9.380  -6.331 -15.619  1.00 88.46           O  
ATOM   1215  CB  GLU C  73      -8.592  -5.438 -12.588  1.00 88.46           C  
ATOM   1216  CG  GLU C  73      -7.558  -6.500 -12.932  1.00 88.46           C  
ATOM   1217  CD  GLU C  73      -7.072  -7.278 -11.719  1.00 88.46           C  
ATOM   1218  OE1 GLU C  73      -6.186  -8.149 -11.872  1.00 88.46           O  
ATOM   1219  OE2 GLU C  73      -7.580  -7.014 -10.607  1.00 88.46           O1-
ATOM   1220  N   GLU C  74     -11.179  -6.059 -14.347  1.00 87.71           N  
ATOM   1221  CA  GLU C  74     -11.983  -7.017 -15.100  1.00 87.71           C  
ATOM   1222  C   GLU C  74     -12.217  -6.536 -16.529  1.00 87.71           C  
ATOM   1223  O   GLU C  74     -12.277  -7.343 -17.459  1.00 87.71           O  
ATOM   1224  CB  GLU C  74     -13.322  -7.263 -14.401  1.00 87.71           C  
ATOM   1225  CG  GLU C  74     -13.218  -8.145 -13.166  1.00 87.71           C  
ATOM   1226  CD  GLU C  74     -14.553  -8.364 -12.471  1.00 87.71           C  
ATOM   1227  OE1 GLU C  74     -14.603  -9.126 -11.479  1.00 87.71           O  
ATOM   1228  OE2 GLU C  74     -15.557  -7.769 -12.923  1.00 87.71           O1-
ATOM   1229  N   LYS C  75     -12.135  -5.185 -16.674  1.00 84.24           N  
ATOM   1230  CA  LYS C  75     -12.345  -4.597 -17.994  1.00 84.24           C  
ATOM   1231  C   LYS C  75     -11.091  -4.720 -18.856  1.00 84.24           C  
ATOM   1232  O   LYS C  75     -11.173  -4.710 -20.085  1.00 84.24           O  
ATOM   1233  CB  LYS C  75     -12.753  -3.129 -17.868  1.00 84.24           C  
ATOM   1234  CG  LYS C  75     -14.147  -2.921 -17.295  1.00 84.24           C  
ATOM   1235  CD  LYS C  75     -14.510  -1.442 -17.228  1.00 84.24           C  
ATOM   1236  CE  LYS C  75     -15.888  -1.231 -16.617  1.00 84.24           C  
ATOM   1237  NZ  LYS C  75     -16.226   0.219 -16.502  1.00 84.24           N1+
ATOM   1238  N   LEU C  76      -9.972  -4.837 -18.387  1.00 79.26           N  
ATOM   1239  CA  LEU C  76      -8.708  -4.950 -19.107  1.00 79.26           C  
ATOM   1240  C   LEU C  76      -8.506  -6.368 -19.630  1.00 79.26           C  
ATOM   1241  O   LEU C  76      -7.712  -6.588 -20.548  1.00 79.26           O  
ATOM   1242  CB  LEU C  76      -7.538  -4.556 -18.201  1.00 79.26           C  
ATOM   1243  CG  LEU C  76      -7.343  -3.058 -17.959  1.00 79.26           C  
ATOM   1244  CD1 LEU C  76      -6.359  -2.829 -16.818  1.00 79.26           C  
ATOM   1245  CD2 LEU C  76      -6.864  -2.368 -19.232  1.00 79.26           C  
ATOM   1246  N   LYS C  77      -9.132  -7.253 -19.070  1.00 74.05           N  
ATOM   1247  CA  LYS C  77      -9.077  -8.615 -19.594  1.00 74.05           C  
ATOM   1248  C   LYS C  77      -9.760  -8.708 -20.955  1.00 74.05           C  
ATOM   1249  O   LYS C  77      -9.275  -9.399 -21.854  1.00 74.05           O  
ATOM   1250  CB  LYS C  77      -9.725  -9.594 -18.614  1.00 74.05           C  
ATOM   1251  CG  LYS C  77      -8.868  -9.912 -17.397  1.00 74.05           C  
ATOM   1252  CD  LYS C  77      -9.535 -10.945 -16.499  1.00 74.05           C  
ATOM   1253  CE  LYS C  77      -8.707 -11.216 -15.250  1.00 74.05           C  
ATOM   1254  NZ  LYS C  77      -9.375 -12.201 -14.346  1.00 74.05           N1+
ATOM   1255  N   PRO D   1       5.453  -6.044 -25.078  1.00 75.03           N  
ATOM   1256  CA  PRO D   1       5.580  -4.988 -24.070  1.00 75.03           C  
ATOM   1257  C   PRO D   1       4.251  -4.651 -23.397  1.00 75.03           C  
ATOM   1258  O   PRO D   1       4.214  -4.388 -22.193  1.00 75.03           O  
ATOM   1259  CB  PRO D   1       6.102  -3.795 -24.876  1.00 75.03           C  
ATOM   1260  CG  PRO D   1       6.601  -4.386 -26.154  1.00 75.03           C  
ATOM   1261  CD  PRO D   1       5.941  -5.721 -26.353  1.00 75.03           C  
ATOM   1262  N   LYS D   2       3.362  -4.788 -24.127  1.00 85.37           N  
ATOM   1263  CA  LYS D   2       2.028  -4.501 -23.609  1.00 85.37           C  
ATOM   1264  C   LYS D   2       1.582  -5.570 -22.615  1.00 85.37           C  
ATOM   1265  O   LYS D   2       0.989  -5.254 -21.580  1.00 85.37           O  
ATOM   1266  CB  LYS D   2       1.018  -4.396 -24.753  1.00 85.37           C  
ATOM   1267  CG  LYS D   2       1.076  -3.077 -25.509  1.00 85.37           C  
ATOM   1268  CD  LYS D   2      -0.041  -2.975 -26.540  1.00 85.37           C  
ATOM   1269  CE  LYS D   2       0.061  -1.690 -27.351  1.00 85.37           C  
ATOM   1270  NZ  LYS D   2      -1.034  -1.584 -28.361  1.00 85.37           N1+
ATOM   1271  N   GLU D   3       1.930  -6.793 -22.950  1.00 91.18           N  
ATOM   1272  CA  GLU D   3       1.561  -7.898 -22.070  1.00 91.18           C  
ATOM   1273  C   GLU D   3       2.301  -7.814 -20.738  1.00 91.18           C  
ATOM   1274  O   GLU D   3       1.731  -8.106 -19.686  1.00 91.18           O  
ATOM   1275  CB  GLU D   3       1.846  -9.242 -22.746  1.00 91.18           C  
ATOM   1276  CG  GLU D   3       0.853  -9.603 -23.841  1.00 91.18           C  
ATOM   1277  CD  GLU D   3       1.114 -10.965 -24.463  1.00 91.18           C  
ATOM   1278  OE1 GLU D   3       0.291 -11.424 -25.288  1.00 91.18           O  
ATOM   1279  OE2 GLU D   3       2.150 -11.579 -24.122  1.00 91.18           O1-
ATOM   1280  N   GLU D   4       3.550  -7.482 -20.876  1.00 91.20           N  
ATOM   1281  CA  GLU D   4       4.350  -7.359 -19.661  1.00 91.20           C  
ATOM   1282  C   GLU D   4       3.849  -6.215 -18.782  1.00 91.20           C  
ATOM   1283  O   GLU D   4       3.842  -6.326 -17.555  1.00 91.20           O  
ATOM   1284  CB  GLU D   4       5.826  -7.148 -20.007  1.00 91.20           C  
ATOM   1285  CG  GLU D   4       6.480  -8.352 -20.669  1.00 91.20           C  
ATOM   1286  CD  GLU D   4       6.490  -9.589 -19.786  1.00 91.20           C  
ATOM   1287  OE1 GLU D   4       6.523 -10.719 -20.324  1.00 91.20           O  
ATOM   1288  OE2 GLU D   4       6.464  -9.429 -18.545  1.00 91.20           O1-
ATOM   1289  N   ILE D   5       3.379  -5.135 -19.345  1.00 90.80           N  
ATOM   1290  CA  ILE D   5       2.848  -3.990 -18.612  1.00 90.80           C  
ATOM   1291  C   ILE D   5       1.563  -4.392 -17.889  1.00 90.80           C  
ATOM   1292  O   ILE D   5       1.351  -4.018 -16.734  1.00 90.80           O  
ATOM   1293  CB  ILE D   5       2.582  -2.791 -19.550  1.00 90.80           C  
ATOM   1294  CG1 ILE D   5       3.907  -2.199 -20.045  1.00 90.80           C  
ATOM   1295  CG2 ILE D   5       1.737  -1.729 -18.842  1.00 90.80           C  
ATOM   1296  CD1 ILE D   5       3.741  -1.035 -21.014  1.00 90.80           C  
ATOM   1297  N   ARG D   6       0.764  -5.169 -18.515  1.00 91.62           N  
ATOM   1298  CA  ARG D   6      -0.473  -5.651 -17.909  1.00 91.62           C  
ATOM   1299  C   ARG D   6      -0.181  -6.557 -16.718  1.00 91.62           C  
ATOM   1300  O   ARG D   6      -0.863  -6.484 -15.693  1.00 91.62           O  
ATOM   1301  CB  ARG D   6      -1.322  -6.397 -18.940  1.00 91.62           C  
ATOM   1302  CG  ARG D   6      -2.048  -5.484 -19.916  1.00 91.62           C  
ATOM   1303  CD  ARG D   6      -2.982  -6.265 -20.830  1.00 91.62           C  
ATOM   1304  NE  ARG D   6      -3.615  -5.399 -21.821  1.00 91.62           N  
ATOM   1305  CZ  ARG D   6      -3.644  -5.639 -23.129  1.00 91.62           C  
ATOM   1306  NH1 ARG D   6      -3.072  -6.728 -23.632  1.00 91.62           N1+
ATOM   1307  NH2 ARG D   6      -4.246  -4.784 -23.941  1.00 91.62           N  
ATOM   1308  N   LYS D   7       0.833  -7.492 -16.953  1.00 93.31           N  
ATOM   1309  CA  LYS D   7       1.232  -8.374 -15.860  1.00 93.31           C  
ATOM   1310  C   LYS D   7       1.737  -7.571 -14.664  1.00 93.31           C  
ATOM   1311  O   LYS D   7       1.428  -7.898 -13.516  1.00 93.31           O  
ATOM   1312  CB  LYS D   7       2.310  -9.353 -16.327  1.00 93.31           C  
ATOM   1313  CG  LYS D   7       1.789 -10.466 -17.222  1.00 93.31           C  
ATOM   1314  CD  LYS D   7       2.903 -11.418 -17.638  1.00 93.31           C  
ATOM   1315  CE  LYS D   7       2.408 -12.461 -18.630  1.00 93.31           C  
ATOM   1316  NZ  LYS D   7       3.519 -13.331 -19.121  1.00 93.31           N1+
ATOM   1317  N   LEU D   8       2.511  -6.479 -14.975  1.00 93.58           N  
ATOM   1318  CA  LEU D   8       3.036  -5.603 -13.932  1.00 93.58           C  
ATOM   1319  C   LEU D   8       1.902  -4.920 -13.175  1.00 93.58           C  
ATOM   1320  O   LEU D   8       1.921  -4.858 -11.943  1.00 93.58           O  
ATOM   1321  CB  LEU D   8       3.969  -4.551 -14.536  1.00 93.58           C  
ATOM   1322  CG  LEU D   8       4.614  -3.573 -13.553  1.00 93.58           C  
ATOM   1323  CD1 LEU D   8       5.389  -4.333 -12.480  1.00 93.58           C  
ATOM   1324  CD2 LEU D   8       5.527  -2.597 -14.289  1.00 93.58           C  
ATOM   1325  N   LEU D   9       0.883  -4.441 -13.892  1.00 93.65           N  
ATOM   1326  CA  LEU D   9      -0.261  -3.777 -13.277  1.00 93.65           C  
ATOM   1327  C   LEU D   9      -1.014  -4.731 -12.356  1.00 93.65           C  
ATOM   1328  O   LEU D   9      -1.409  -4.352 -11.251  1.00 93.65           O  
ATOM   1329  CB  LEU D   9      -1.207  -3.233 -14.351  1.00 93.65           C  
ATOM   1330  CG  LEU D   9      -2.412  -2.434 -13.852  1.00 93.65           C  
ATOM   1331  CD1 LEU D   9      -1.950  -1.188 -13.105  1.00 93.65           C  
ATOM   1332  CD2 LEU D   9      -3.325  -2.061 -15.015  1.00 93.65           C  
ATOM   1333  N   LYS D  10      -1.180  -5.961 -12.790  1.00 93.89           N  
ATOM   1334  CA  LYS D  10      -1.868  -6.962 -11.980  1.00 93.89           C  
ATOM   1335  C   LYS D  10      -1.115  -7.230 -10.680  1.00 93.89           C  
ATOM   1336  O   LYS D  10      -1.727  -7.365  -9.619  1.00 93.89           O  
ATOM   1337  CB  LYS D  10      -2.038  -8.264 -12.766  1.00 93.89           C  
ATOM   1338  CG  LYS D  10      -2.937  -9.285 -12.085  1.00 93.89           C  
ATOM   1339  CD  LYS D  10      -3.130 -10.524 -12.949  1.00 93.89           C  
ATOM   1340  CE  LYS D  10      -3.939 -11.592 -12.225  1.00 93.89           C  
ATOM   1341  NZ  LYS D  10      -4.128 -12.811 -13.067  1.00 93.89           N1+
ATOM   1342  N   LEU D  11       0.184  -7.350 -10.770  1.00 95.46           N  
ATOM   1343  CA  LEU D  11       1.007  -7.596  -9.590  1.00 95.46           C  
ATOM   1344  C   LEU D  11       0.954  -6.409  -8.634  1.00 95.46           C  
ATOM   1345  O   LEU D  11       0.932  -6.591  -7.414  1.00 95.46           O  
ATOM   1346  CB  LEU D  11       2.456  -7.875  -9.997  1.00 95.46           C  
ATOM   1347  CG  LEU D  11       2.730  -9.235 -10.641  1.00 95.46           C  
ATOM   1348  CD1 LEU D  11       4.138  -9.269 -11.227  1.00 95.46           C  
ATOM   1349  CD2 LEU D  11       2.541 -10.356  -9.624  1.00 95.46           C  
ATOM   1350  N   LEU D  12       0.847  -5.153  -9.144  1.00 95.52           N  
ATOM   1351  CA  LEU D  12       0.755  -3.958  -8.311  1.00 95.52           C  
ATOM   1352  C   LEU D  12      -0.583  -3.907  -7.581  1.00 95.52           C  
ATOM   1353  O   LEU D  12      -0.656  -3.442  -6.441  1.00 95.52           O  
ATOM   1354  CB  LEU D  12       0.934  -2.698  -9.160  1.00 95.52           C  
ATOM   1355  CG  LEU D  12       2.359  -2.393  -9.629  1.00 95.52           C  
ATOM   1356  CD1 LEU D  12       2.349  -1.269 -10.659  1.00 95.52           C  
ATOM   1357  CD2 LEU D  12       3.245  -2.030  -8.442  1.00 95.52           C  
ATOM   1358  N   LEU D  13      -1.580  -4.409  -8.238  1.00 95.24           N  
ATOM   1359  CA  LEU D  13      -2.882  -4.506  -7.590  1.00 95.24           C  
ATOM   1360  C   LEU D  13      -2.841  -5.497  -6.431  1.00 95.24           C  
ATOM   1361  O   LEU D  13      -3.431  -5.250  -5.376  1.00 95.24           O  
ATOM   1362  CB  LEU D  13      -3.953  -4.927  -8.598  1.00 95.24           C  
ATOM   1363  CG  LEU D  13      -4.408  -3.856  -9.592  1.00 95.24           C  
ATOM   1364  CD1 LEU D  13      -5.226  -4.486 -10.714  1.00 95.24           C  
ATOM   1365  CD2 LEU D  13      -5.212  -2.773  -8.881  1.00 95.24           C  
ATOM   1366  N   ARG D  14      -2.178  -6.650  -6.628  1.00 95.75           N  
ATOM   1367  CA  ARG D  14      -2.036  -7.646  -5.570  1.00 95.75           C  
ATOM   1368  C   ARG D  14      -1.219  -7.095  -4.406  1.00 95.75           C  
ATOM   1369  O   ARG D  14      -1.521  -7.370  -3.243  1.00 95.75           O  
ATOM   1370  CB  ARG D  14      -1.383  -8.919  -6.112  1.00 95.75           C  
ATOM   1371  CG  ARG D  14      -2.299  -9.754  -6.993  1.00 95.75           C  
ATOM   1372  CD  ARG D  14      -1.584 -10.975  -7.552  1.00 95.75           C  
ATOM   1373  NE  ARG D  14      -2.478 -11.801  -8.359  1.00 95.75           N  
ATOM   1374  CZ  ARG D  14      -2.122 -12.926  -8.973  1.00 95.75           C  
ATOM   1375  NH1 ARG D  14      -0.879 -13.383  -8.884  1.00 95.75           N1+
ATOM   1376  NH2 ARG D  14      -3.017 -13.599  -9.682  1.00 95.75           N  
ATOM   1377  N   LEU D  15      -0.159  -6.344  -4.762  1.00 96.38           N  
ATOM   1378  CA  LEU D  15       0.655  -5.710  -3.731  1.00 96.38           C  
ATOM   1379  C   LEU D  15      -0.183  -4.753  -2.890  1.00 96.38           C  
ATOM   1380  O   LEU D  15      -0.031  -4.698  -1.668  1.00 96.38           O  
ATOM   1381  CB  LEU D  15       1.830  -4.958  -4.363  1.00 96.38           C  
ATOM   1382  CG  LEU D  15       2.799  -4.278  -3.393  1.00 96.38           C  
ATOM   1383  CD1 LEU D  15       3.330  -5.288  -2.380  1.00 96.38           C  
ATOM   1384  CD2 LEU D  15       3.946  -3.624  -4.155  1.00 96.38           C  
ATOM   1385  N   ASN D  16      -1.133  -3.965  -3.521  1.00 95.54           N  
ATOM   1386  CA  ASN D  16      -2.015  -3.048  -2.808  1.00 95.54           C  
ATOM   1387  C   ASN D  16      -2.932  -3.791  -1.840  1.00 95.54           C  
ATOM   1388  O   ASN D  16      -3.205  -3.306  -0.740  1.00 95.54           O  
ATOM   1389  CB  ASN D  16      -2.841  -2.220  -3.793  1.00 95.54           C  
ATOM   1390  CG  ASN D  16      -3.656  -1.140  -3.108  1.00 95.54           C  
ATOM   1391  ND2 ASN D  16      -4.975  -1.213  -3.249  1.00 95.54           N  
ATOM   1392  OD1 ASN D  16      -3.106  -0.246  -2.460  1.00 95.54           O  
ATOM   1393  N   GLU D  17      -3.380  -4.966  -2.269  1.00 95.40           N  
ATOM   1394  CA  GLU D  17      -4.214  -5.782  -1.391  1.00 95.40           C  
ATOM   1395  C   GLU D  17      -3.446  -6.217  -0.147  1.00 95.40           C  
ATOM   1396  O   GLU D  17      -3.994  -6.221   0.957  1.00 95.40           O  
ATOM   1397  CB  GLU D  17      -4.742  -7.008  -2.140  1.00 95.40           C  
ATOM   1398  CG  GLU D  17      -5.799  -6.684  -3.186  1.00 95.40           C  
ATOM   1399  CD  GLU D  17      -6.228  -7.893  -4.001  1.00 95.40           C  
ATOM   1400  OE1 GLU D  17      -7.099  -7.749  -4.888  1.00 95.40           O  
ATOM   1401  OE2 GLU D  17      -5.688  -8.994  -3.750  1.00 95.40           O1-
ATOM   1402  N   LEU D  18      -2.213  -6.581  -0.301  1.00 95.63           N  
ATOM   1403  CA  LEU D  18      -1.380  -6.984   0.827  1.00 95.63           C  
ATOM   1404  C   LEU D  18      -1.154  -5.815   1.780  1.00 95.63           C  
ATOM   1405  O   LEU D  18      -1.142  -5.996   2.999  1.00 95.63           O  
ATOM   1406  CB  LEU D  18      -0.036  -7.525   0.335  1.00 95.63           C  
ATOM   1407  CG  LEU D  18      -0.063  -8.898  -0.338  1.00 95.63           C  
ATOM   1408  CD1 LEU D  18       1.346  -9.321  -0.738  1.00 95.63           C  
ATOM   1409  CD2 LEU D  18      -0.696  -9.935   0.584  1.00 95.63           C  
ATOM   1410  N   LEU D  19      -0.971  -4.581   1.213  1.00 95.97           N  
ATOM   1411  CA  LEU D  19      -0.805  -3.382   2.027  1.00 95.97           C  
ATOM   1412  C   LEU D  19      -2.022  -3.159   2.920  1.00 95.97           C  
ATOM   1413  O   LEU D  19      -1.878  -2.829   4.099  1.00 95.97           O  
ATOM   1414  CB  LEU D  19      -0.580  -2.157   1.137  1.00 95.97           C  
ATOM   1415  CG  LEU D  19       0.816  -2.010   0.528  1.00 95.97           C  
ATOM   1416  CD1 LEU D  19       0.803  -0.958  -0.577  1.00 95.97           C  
ATOM   1417  CD2 LEU D  19       1.834  -1.650   1.604  1.00 95.97           C  
ATOM   1418  N   LEU D  20      -3.201  -3.360   2.302  1.00 95.56           N  
ATOM   1419  CA  LEU D  20      -4.439  -3.178   3.053  1.00 95.56           C  
ATOM   1420  C   LEU D  20      -4.547  -4.200   4.180  1.00 95.56           C  
ATOM   1421  O   LEU D  20      -4.930  -3.857   5.300  1.00 95.56           O  
ATOM   1422  CB  LEU D  20      -5.651  -3.296   2.124  1.00 95.56           C  
ATOM   1423  CG  LEU D  20      -7.018  -3.027   2.756  1.00 95.56           C  
ATOM   1424  CD1 LEU D  20      -7.074  -1.610   3.316  1.00 95.56           C  
ATOM   1425  CD2 LEU D  20      -8.131  -3.250   1.737  1.00 95.56           C  
ATOM   1426  N   LYS D  21      -4.172  -5.492   3.960  1.00 94.31           N  
ATOM   1427  CA  LYS D  21      -4.234  -6.551   4.964  1.00 94.31           C  
ATOM   1428  C   LYS D  21      -3.277  -6.270   6.118  1.00 94.31           C  
ATOM   1429  O   LYS D  21      -3.625  -6.472   7.284  1.00 94.31           O  
ATOM   1430  CB  LYS D  21      -3.912  -7.908   4.335  1.00 94.31           C  
ATOM   1431  CG  LYS D  21      -5.016  -8.453   3.441  1.00 94.31           C  
ATOM   1432  CD  LYS D  21      -4.626  -9.791   2.826  1.00 94.31           C  
ATOM   1433  CE  LYS D  21      -5.710 -10.316   1.894  1.00 94.31           C  
ATOM   1434  NZ  LYS D  21      -5.285 -11.568   1.199  1.00 94.31           N1+
ATOM   1435  N   LEU D  22      -2.049  -5.870   5.743  1.00 95.48           N  
ATOM   1436  CA  LEU D  22      -1.071  -5.546   6.775  1.00 95.48           C  
ATOM   1437  C   LEU D  22      -1.546  -4.374   7.627  1.00 95.48           C  
ATOM   1438  O   LEU D  22      -1.370  -4.377   8.847  1.00 95.48           O  
ATOM   1439  CB  LEU D  22       0.284  -5.216   6.143  1.00 95.48           C  
ATOM   1440  CG  LEU D  22       1.435  -4.941   7.113  1.00 95.48           C  
ATOM   1441  CD1 LEU D  22       1.608  -6.111   8.075  1.00 95.48           C  
ATOM   1442  CD2 LEU D  22       2.728  -4.677   6.348  1.00 95.48           C  
ATOM   1443  N   HIS D  23      -2.222  -3.337   6.942  1.00 94.99           N  
ATOM   1444  CA  HIS D  23      -2.751  -2.174   7.646  1.00 94.99           C  
ATOM   1445  C   HIS D  23      -3.840  -2.578   8.635  1.00 94.99           C  
ATOM   1446  O   HIS D  23      -3.871  -2.086   9.765  1.00 94.99           O  
ATOM   1447  CB  HIS D  23      -3.297  -1.148   6.652  1.00 94.99           C  
ATOM   1448  CG  HIS D  23      -3.360   0.242   7.198  1.00 94.99           C  
ATOM   1449  CD2 HIS D  23      -4.377   0.926   7.774  1.00 94.99           C  
ATOM   1450  ND1 HIS D  23      -2.280   1.098   7.182  1.00 94.99           N  
ATOM   1451  CE1 HIS D  23      -2.630   2.251   7.726  1.00 94.99           C  
ATOM   1452  NE2 HIS D  23      -3.898   2.172   8.094  1.00 94.99           N  
ATOM   1453  N   GLU D  24      -4.683  -3.485   8.272  1.00 93.11           N  
ATOM   1454  CA  GLU D  24      -5.749  -3.981   9.138  1.00 93.11           C  
ATOM   1455  C   GLU D  24      -5.181  -4.701  10.357  1.00 93.11           C  
ATOM   1456  O   GLU D  24      -5.688  -4.546  11.469  1.00 93.11           O  
ATOM   1457  CB  GLU D  24      -6.681  -4.916   8.362  1.00 93.11           C  
ATOM   1458  CG  GLU D  24      -7.588  -4.198   7.372  1.00 93.11           C  
ATOM   1459  CD  GLU D  24      -8.390  -5.147   6.496  1.00 93.11           C  
ATOM   1460  OE1 GLU D  24      -9.204  -4.671   5.672  1.00 93.11           O  
ATOM   1461  OE2 GLU D  24      -8.203  -6.376   6.635  1.00 93.11           O1-
ATOM   1462  N   LEU D  25      -4.156  -5.522  10.091  1.00 92.40           N  
ATOM   1463  CA  LEU D  25      -3.501  -6.229  11.186  1.00 92.40           C  
ATOM   1464  C   LEU D  25      -2.921  -5.245  12.196  1.00 92.40           C  
ATOM   1465  O   LEU D  25      -3.040  -5.449  13.407  1.00 92.40           O  
ATOM   1466  CB  LEU D  25      -2.394  -7.141  10.651  1.00 92.40           C  
ATOM   1467  CG  LEU D  25      -1.711  -8.049  11.673  1.00 92.40           C  
ATOM   1468  CD1 LEU D  25      -2.729  -8.985  12.316  1.00 92.40           C  
ATOM   1469  CD2 LEU D  25      -0.588  -8.845  11.016  1.00 92.40           C  
ATOM   1470  N   LEU D  26      -2.299  -4.149  11.711  1.00 91.53           N  
ATOM   1471  CA  LEU D  26      -1.740  -3.108  12.567  1.00 91.53           C  
ATOM   1472  C   LEU D  26      -2.823  -2.485  13.442  1.00 91.53           C  
ATOM   1473  O   LEU D  26      -2.636  -2.327  14.650  1.00 91.53           O  
ATOM   1474  CB  LEU D  26      -1.065  -2.024  11.722  1.00 91.53           C  
ATOM   1475  CG  LEU D  26       0.356  -2.326  11.244  1.00 91.53           C  
ATOM   1476  CD1 LEU D  26       0.770  -1.339  10.157  1.00 91.53           C  
ATOM   1477  CD2 LEU D  26       1.335  -2.284  12.412  1.00 91.53           C  
ATOM   1478  N   LEU D  27      -3.984  -2.122  12.880  1.00 90.77           N  
ATOM   1479  CA  LEU D  27      -5.078  -1.490  13.609  1.00 90.77           C  
ATOM   1480  C   LEU D  27      -5.650  -2.436  14.661  1.00 90.77           C  
ATOM   1481  O   LEU D  27      -5.977  -2.012  15.771  1.00 90.77           O  
ATOM   1482  CB  LEU D  27      -6.183  -1.052  12.645  1.00 90.77           C  
ATOM   1483  CG  LEU D  27      -5.952   0.263  11.899  1.00 90.77           C  
ATOM   1484  CD1 LEU D  27      -6.983   0.432  10.789  1.00 90.77           C  
ATOM   1485  CD2 LEU D  27      -6.002   1.442  12.867  1.00 90.77           C  
ATOM   1486  N   ARG D  28      -5.669  -3.695  14.258  1.00 89.11           N  
ATOM   1487  CA  ARG D  28      -6.193  -4.690  15.187  1.00 89.11           C  
ATOM   1488  C   ARG D  28      -5.277  -4.848  16.395  1.00 89.11           C  
ATOM   1489  O   ARG D  28      -5.750  -4.974  17.527  1.00 89.11           O  
ATOM   1490  CB  ARG D  28      -6.374  -6.038  14.485  1.00 89.11           C  
ATOM   1491  CG  ARG D  28      -7.598  -6.107  13.585  1.00 89.11           C  
ATOM   1492  CD  ARG D  28      -7.760  -7.484  12.958  1.00 89.11           C  
ATOM   1493  NE  ARG D  28      -8.899  -7.530  12.046  1.00 89.11           N  
ATOM   1494  CZ  ARG D  28      -9.354  -8.632  11.456  1.00 89.11           C  
ATOM   1495  NH1 ARG D  28      -8.774  -9.806  11.674  1.00 89.11           N1+
ATOM   1496  NH2 ARG D  28     -10.399  -8.559  10.644  1.00 89.11           N  
ATOM   1497  N   LEU D  29      -3.979  -4.879  16.225  1.00 88.11           N  
ATOM   1498  CA  LEU D  29      -3.014  -5.017  17.311  1.00 88.11           C  
ATOM   1499  C   LEU D  29      -3.061  -3.805  18.237  1.00 88.11           C  
ATOM   1500  O   LEU D  29      -2.925  -3.944  19.455  1.00 88.11           O  
ATOM   1501  CB  LEU D  29      -1.599  -5.192  16.753  1.00 88.11           C  
ATOM   1502  CG  LEU D  29      -1.254  -6.577  16.203  1.00 88.11           C  
ATOM   1503  CD1 LEU D  29       0.074  -6.534  15.456  1.00 88.11           C  
ATOM   1504  CD2 LEU D  29      -1.207  -7.603  17.329  1.00 88.11           C  
ATOM   1505  N   LEU D  30      -3.307  -2.602  17.665  1.00 85.74           N  
ATOM   1506  CA  LEU D  30      -3.331  -1.360  18.429  1.00 85.74           C  
ATOM   1507  C   LEU D  30      -4.591  -1.270  19.282  1.00 85.74           C  
ATOM   1508  O   LEU D  30      -4.545  -0.789  20.417  1.00 85.74           O  
ATOM   1509  CB  LEU D  30      -3.249  -0.152  17.491  1.00 85.74           C  
ATOM   1510  CG  LEU D  30      -3.097   1.215  18.159  1.00 85.74           C  
ATOM   1511  CD1 LEU D  30      -1.712   1.348  18.785  1.00 85.74           C  
ATOM   1512  CD2 LEU D  30      -3.342   2.333  17.151  1.00 85.74           C  
ATOM   1513  N   THR D  31      -5.776  -1.725  18.801  1.00 81.61           N  
ATOM   1514  CA  THR D  31      -7.061  -1.527  19.465  1.00 81.61           C  
ATOM   1515  C   THR D  31      -7.437  -2.753  20.289  1.00 81.61           C  
ATOM   1516  O   THR D  31      -8.402  -2.720  21.056  1.00 81.61           O  
ATOM   1517  CB  THR D  31      -8.175  -1.227  18.446  1.00 81.61           C  
ATOM   1518  CG2 THR D  31      -7.896   0.069  17.690  1.00 81.61           C  
ATOM   1519  OG1 THR D  31      -8.259  -2.306  17.507  1.00 81.61           O  
ATOM   1520  N   ASN D  32      -6.616  -3.599  20.386  1.00 67.96           N  
ATOM   1521  CA  ASN D  32      -6.939  -4.824  21.112  1.00 67.96           C  
ATOM   1522  C   ASN D  32      -8.358  -5.297  20.809  1.00 67.96           C  
ATOM   1523  O   ASN D  32      -9.030  -5.853  21.679  1.00 67.96           O  
ATOM   1524  CB  ASN D  32      -6.757  -4.621  22.617  1.00 67.96           C  
ATOM   1525  CG  ASN D  32      -5.312  -4.758  23.054  1.00 67.96           C  
ATOM   1526  ND2 ASN D  32      -4.983  -4.186  24.206  1.00 67.96           N  
ATOM   1527  OD1 ASN D  32      -4.497  -5.373  22.361  1.00 67.96           O  
ATOM   1528  N   GLN D  33      -8.512  -4.821  20.015  1.00 54.59           N  
ATOM   1529  CA  GLN D  33      -9.897  -5.118  19.664  1.00 54.59           C  
ATOM   1530  C   GLN D  33     -10.009  -6.461  18.949  1.00 54.59           C  
ATOM   1531  O   GLN D  33      -9.220  -6.758  18.048  1.00 54.59           O  
ATOM   1532  CB  GLN D  33     -10.480  -4.007  18.789  1.00 54.59           C  
ATOM   1533  CG  GLN D  33     -10.811  -2.731  19.552  1.00 54.59           C  
ATOM   1534  CD  GLN D  33     -11.755  -1.820  18.792  1.00 54.59           C  
ATOM   1535  NE2 GLN D  33     -12.295  -0.819  19.478  1.00 54.59           N  
ATOM   1536  OE1 GLN D  33     -11.997  -2.014  17.596  1.00 54.59           O  
ATOM   1537  N   GLY D  34     -10.353  -6.795  19.322  1.00 55.08           N  
ATOM   1538  CA  GLY D  34     -11.358  -7.651  18.712  1.00 55.08           C  
ATOM   1539  C   GLY D  34     -10.855  -9.052  18.425  1.00 55.08           C  
ATOM   1540  O   GLY D  34     -11.648  -9.969  18.204  1.00 55.08           O  
ATOM   1541  N   ASP D  35     -10.457  -8.969  18.881  1.00 58.27           N  
ATOM   1542  CA  ASP D  35     -10.595 -10.334  18.383  1.00 58.27           C  
ATOM   1543  C   ASP D  35      -9.797 -11.315  19.241  1.00 58.27           C  
ATOM   1544  O   ASP D  35      -8.746 -10.963  19.779  1.00 58.27           O  
ATOM   1545  CB  ASP D  35     -10.142 -10.422  16.925  1.00 58.27           C  
ATOM   1546  CG  ASP D  35     -11.231 -10.030  15.941  1.00 58.27           C  
ATOM   1547  OD1 ASP D  35     -10.921  -9.780  14.756  1.00 58.27           O  
ATOM   1548  OD2 ASP D  35     -12.409  -9.966  16.356  1.00 58.27           O1-
ATOM   1549  N   HIS D  36     -10.057 -11.423  19.351  1.00 60.19           N  
ATOM   1550  CA  HIS D  36      -9.741 -12.662  20.054  1.00 60.19           C  
ATOM   1551  C   HIS D  36      -8.625 -13.426  19.349  1.00 60.19           C  
ATOM   1552  O   HIS D  36      -8.508 -14.643  19.503  1.00 60.19           O  
ATOM   1553  CB  HIS D  36     -10.985 -13.542  20.174  1.00 60.19           C  
ATOM   1554  CG  HIS D  36     -12.061 -12.949  21.028  1.00 60.19           C  
ATOM   1555  CD2 HIS D  36     -13.303 -12.510  20.715  1.00 60.19           C  
ATOM   1556  ND1 HIS D  36     -11.910 -12.749  22.382  1.00 60.19           N  
ATOM   1557  CE1 HIS D  36     -13.017 -12.212  22.868  1.00 60.19           C  
ATOM   1558  NE2 HIS D  36     -13.877 -12.056  21.876  1.00 60.19           N  
ATOM   1559  N   GLU D  37      -8.244 -12.862  18.687  1.00 75.78           N  
ATOM   1560  CA  GLU D  37      -7.162 -13.626  18.074  1.00 75.78           C  
ATOM   1561  C   GLU D  37      -5.967 -13.744  19.016  1.00 75.78           C  
ATOM   1562  O   GLU D  37      -5.610 -12.780  19.696  1.00 75.78           O  
ATOM   1563  CB  GLU D  37      -6.731 -12.983  16.753  1.00 75.78           C  
ATOM   1564  CG  GLU D  37      -7.679 -13.262  15.596  1.00 75.78           C  
ATOM   1565  CD  GLU D  37      -7.186 -12.704  14.269  1.00 75.78           C  
ATOM   1566  OE1 GLU D  37      -7.709 -13.112  13.208  1.00 75.78           O  
ATOM   1567  OE2 GLU D  37      -6.267 -11.854  14.292  1.00 75.78           O1-
ATOM   1568  N   THR D  38      -5.526 -14.866  18.946  1.00 79.92           N  
ATOM   1569  CA  THR D  38      -4.344 -15.131  19.759  1.00 79.92           C  
ATOM   1570  C   THR D  38      -3.103 -14.509  19.127  1.00 79.92           C  
ATOM   1571  O   THR D  38      -3.074 -14.256  17.921  1.00 79.92           O  
ATOM   1572  CB  THR D  38      -4.124 -16.644  19.948  1.00 79.92           C  
ATOM   1573  CG2 THR D  38      -5.337 -17.299  20.601  1.00 79.92           C  
ATOM   1574  OG1 THR D  38      -3.897 -17.251  18.670  1.00 79.92           O  
ATOM   1575  N   THR D  39      -2.225 -14.192  19.864  1.00 84.79           N  
ATOM   1576  CA  THR D  39      -0.933 -13.687  19.411  1.00 84.79           C  
ATOM   1577  C   THR D  39      -0.350 -14.591  18.328  1.00 84.79           C  
ATOM   1578  O   THR D  39       0.230 -14.106  17.354  1.00 84.79           O  
ATOM   1579  CB  THR D  39       0.063 -13.573  20.579  1.00 84.79           C  
ATOM   1580  CG2 THR D  39       1.375 -12.943  20.123  1.00 84.79           C  
ATOM   1581  OG1 THR D  39      -0.511 -12.760  21.611  1.00 84.79           O  
ATOM   1582  N   ASP D  40      -0.568 -15.935  18.476  1.00 88.78           N  
ATOM   1583  CA  ASP D  40      -0.047 -16.895  17.508  1.00 88.78           C  
ATOM   1584  C   ASP D  40      -0.719 -16.722  16.148  1.00 88.78           C  
ATOM   1585  O   ASP D  40      -0.061 -16.804  15.109  1.00 88.78           O  
ATOM   1586  CB  ASP D  40      -0.242 -18.326  18.013  1.00 88.78           C  
ATOM   1587  CG  ASP D  40       0.730 -18.704  19.116  1.00 88.78           C  
ATOM   1588  OD1 ASP D  40       0.494 -19.708  19.821  1.00 88.78           O  
ATOM   1589  OD2 ASP D  40       1.742 -17.988  19.284  1.00 88.78           O1-
ATOM   1590  N   GLU D  41      -1.986 -16.442  16.113  1.00 91.18           N  
ATOM   1591  CA  GLU D  41      -2.733 -16.257  14.872  1.00 91.18           C  
ATOM   1592  C   GLU D  41      -2.311 -14.974  14.161  1.00 91.18           C  
ATOM   1593  O   GLU D  41      -2.180 -14.952  12.936  1.00 91.18           O  
ATOM   1594  CB  GLU D  41      -4.238 -16.235  15.148  1.00 91.18           C  
ATOM   1595  CG  GLU D  41      -4.820 -17.599  15.492  1.00 91.18           C  
ATOM   1596  CD  GLU D  41      -6.280 -17.538  15.914  1.00 91.18           C  
ATOM   1597  OE1 GLU D  41      -6.925 -18.606  16.018  1.00 91.18           O  
ATOM   1598  OE2 GLU D  41      -6.780 -16.415  16.144  1.00 91.18           O1-
ATOM   1599  N   VAL D  42      -2.143 -14.057  14.862  1.00 89.92           N  
ATOM   1600  CA  VAL D  42      -1.717 -12.776  14.307  1.00 89.92           C  
ATOM   1601  C   VAL D  42      -0.339 -12.922  13.668  1.00 89.92           C  
ATOM   1602  O   VAL D  42      -0.106 -12.429  12.561  1.00 89.92           O  
ATOM   1603  CB  VAL D  42      -1.690 -11.671  15.387  1.00 89.92           C  
ATOM   1604  CG1 VAL D  42      -1.055 -10.395  14.837  1.00 89.92           C  
ATOM   1605  CG2 VAL D  42      -3.100 -11.392  15.901  1.00 89.92           C  
ATOM   1606  N   VAL D  43       0.587 -13.577  14.457  1.00 91.59           N  
ATOM   1607  CA  VAL D  43       1.943 -13.790  13.958  1.00 91.59           C  
ATOM   1608  C   VAL D  43       1.896 -14.612  12.672  1.00 91.59           C  
ATOM   1609  O   VAL D  43       2.628 -14.328  11.720  1.00 91.59           O  
ATOM   1610  CB  VAL D  43       2.831 -14.493  15.009  1.00 91.59           C  
ATOM   1611  CG1 VAL D  43       4.165 -14.913  14.395  1.00 91.59           C  
ATOM   1612  CG2 VAL D  43       3.056 -13.581  16.213  1.00 91.59           C  
ATOM   1613  N   LYS D  44       0.960 -15.669  12.605  1.00 93.69           N  
ATOM   1614  CA  LYS D  44       0.819 -16.496  11.411  1.00 93.69           C  
ATOM   1615  C   LYS D  44       0.329 -15.672  10.224  1.00 93.69           C  
ATOM   1616  O   LYS D  44       0.838 -15.813   9.111  1.00 93.69           O  
ATOM   1617  CB  LYS D  44      -0.141 -17.659  11.673  1.00 93.69           C  
ATOM   1618  CG  LYS D  44       0.485 -18.819  12.434  1.00 93.69           C  
ATOM   1619  CD  LYS D  44      -0.496 -19.972  12.600  1.00 93.69           C  
ATOM   1620  CE  LYS D  44       0.079 -21.076  13.477  1.00 93.69           C  
ATOM   1621  NZ  LYS D  44      -0.910 -22.168  13.715  1.00 93.69           N1+
ATOM   1622  N   ARG D  45      -0.622 -14.811  10.435  1.00 93.42           N  
ATOM   1623  CA  ARG D  45      -1.141 -13.945   9.381  1.00 93.42           C  
ATOM   1624  C   ARG D  45      -0.065 -12.988   8.879  1.00 93.42           C  
ATOM   1625  O   ARG D  45       0.058 -12.761   7.673  1.00 93.42           O  
ATOM   1626  CB  ARG D  45      -2.352 -13.156   9.882  1.00 93.42           C  
ATOM   1627  CG  ARG D  45      -3.619 -13.986  10.007  1.00 93.42           C  
ATOM   1628  CD  ARG D  45      -4.774 -13.171  10.572  1.00 93.42           C  
ATOM   1629  NE  ARG D  45      -5.246 -12.170   9.619  1.00 93.42           N  
ATOM   1630  CZ  ARG D  45      -6.130 -11.216   9.897  1.00 93.42           C  
ATOM   1631  NH1 ARG D  45      -6.659 -11.114  11.111  1.00 93.42           N1+
ATOM   1632  NH2 ARG D  45      -6.488 -10.357   8.954  1.00 93.42           N  
ATOM   1633  N   TYR D  46       0.648 -12.429   9.863  1.00 94.21           N  
ATOM   1634  CA  TYR D  46       1.742 -11.533   9.507  1.00 94.21           C  
ATOM   1635  C   TYR D  46       2.775 -12.250   8.646  1.00 94.21           C  
ATOM   1636  O   TYR D  46       3.219 -11.717   7.626  1.00 94.21           O  
ATOM   1637  CB  TYR D  46       2.411 -10.973  10.766  1.00 94.21           C  
ATOM   1638  CG  TYR D  46       3.658 -10.171  10.486  1.00 94.21           C  
ATOM   1639  CD1 TYR D  46       4.923 -10.722  10.681  1.00 94.21           C  
ATOM   1640  CD2 TYR D  46       3.576  -8.862  10.025  1.00 94.21           C  
ATOM   1641  CE1 TYR D  46       6.076  -9.987  10.426  1.00 94.21           C  
ATOM   1642  CE2 TYR D  46       4.722  -8.117   9.767  1.00 94.21           C  
ATOM   1643  CZ  TYR D  46       5.965  -8.686   9.969  1.00 94.21           C  
ATOM   1644  OH  TYR D  46       7.102  -7.954   9.715  1.00 94.21           O  
ATOM   1645  N   ASP D  47       3.208 -13.490   9.036  1.00 94.40           N  
ATOM   1646  CA  ASP D  47       4.225 -14.243   8.306  1.00 94.40           C  
ATOM   1647  C   ASP D  47       3.757 -14.568   6.890  1.00 94.40           C  
ATOM   1648  O   ASP D  47       4.544 -14.519   5.943  1.00 94.40           O  
ATOM   1649  CB  ASP D  47       4.577 -15.532   9.053  1.00 94.40           C  
ATOM   1650  CG  ASP D  47       5.441 -15.290  10.278  1.00 94.40           C  
ATOM   1651  OD1 ASP D  47       5.529 -16.183  11.149  1.00 94.40           O  
ATOM   1652  OD2 ASP D  47       6.038 -14.196  10.376  1.00 94.40           O1-
ATOM   1653  N   LYS D  48       2.458 -14.885   6.762  1.00 95.80           N  
ATOM   1654  CA  LYS D  48       1.906 -15.177   5.442  1.00 95.80           C  
ATOM   1655  C   LYS D  48       1.934 -13.942   4.548  1.00 95.80           C  
ATOM   1656  O   LYS D  48       2.293 -14.028   3.371  1.00 95.80           O  
ATOM   1657  CB  LYS D  48       0.475 -15.703   5.564  1.00 95.80           C  
ATOM   1658  CG  LYS D  48      -0.148 -16.117   4.238  1.00 95.80           C  
ATOM   1659  CD  LYS D  48      -1.539 -16.705   4.434  1.00 95.80           C  
ATOM   1660  CE  LYS D  48      -2.178 -17.083   3.104  1.00 95.80           C  
ATOM   1661  NZ  LYS D  48      -3.554 -17.635   3.288  1.00 95.80           N1+
ATOM   1662  N   ILE D  49       1.523 -12.801   5.059  1.00 95.74           N  
ATOM   1663  CA  ILE D  49       1.511 -11.547   4.314  1.00 95.74           C  
ATOM   1664  C   ILE D  49       2.922 -11.220   3.832  1.00 95.74           C  
ATOM   1665  O   ILE D  49       3.118 -10.853   2.671  1.00 95.74           O  
ATOM   1666  CB  ILE D  49       0.953 -10.387   5.169  1.00 95.74           C  
ATOM   1667  CG1 ILE D  49      -0.550 -10.573   5.407  1.00 95.74           C  
ATOM   1668  CG2 ILE D  49       1.240  -9.039   4.502  1.00 95.74           C  
ATOM   1669  CD1 ILE D  49      -1.140  -9.606   6.425  1.00 95.74           C  
ATOM   1670  N   VAL D  50       3.949 -11.356   4.735  1.00 96.24           N  
ATOM   1671  CA  VAL D  50       5.334 -11.029   4.413  1.00 96.24           C  
ATOM   1672  C   VAL D  50       5.852 -11.978   3.333  1.00 96.24           C  
ATOM   1673  O   VAL D  50       6.561 -11.555   2.416  1.00 96.24           O  
ATOM   1674  CB  VAL D  50       6.239 -11.100   5.662  1.00 96.24           C  
ATOM   1675  CG1 VAL D  50       7.713 -10.999   5.270  1.00 96.24           C  
ATOM   1676  CG2 VAL D  50       5.871  -9.996   6.651  1.00 96.24           C  
ATOM   1677  N   LYS D  51       5.503 -13.267   3.416  1.00 96.82           N  
ATOM   1678  CA  LYS D  51       5.909 -14.242   2.408  1.00 96.82           C  
ATOM   1679  C   LYS D  51       5.328 -13.892   1.040  1.00 96.82           C  
ATOM   1680  O   LYS D  51       6.036 -13.927   0.032  1.00 96.82           O  
ATOM   1681  CB  LYS D  51       5.475 -15.650   2.817  1.00 96.82           C  
ATOM   1682  CG  LYS D  51       6.002 -16.749   1.906  1.00 96.82           C  
ATOM   1683  CD  LYS D  51       5.523 -18.124   2.354  1.00 96.82           C  
ATOM   1684  CE  LYS D  51       5.919 -19.207   1.359  1.00 96.82           C  
ATOM   1685  NZ  LYS D  51       5.433 -20.554   1.784  1.00 96.82           N1+
ATOM   1686  N   ASP D  52       3.995 -13.616   0.980  1.00 96.45           N  
ATOM   1687  CA  ASP D  52       3.346 -13.241  -0.273  1.00 96.45           C  
ATOM   1688  C   ASP D  52       3.938 -11.950  -0.833  1.00 96.45           C  
ATOM   1689  O   ASP D  52       4.102 -11.810  -2.047  1.00 96.45           O  
ATOM   1690  CB  ASP D  52       1.837 -13.083  -0.070  1.00 96.45           C  
ATOM   1691  CG  ASP D  52       1.123 -14.410   0.124  1.00 96.45           C  
ATOM   1692  OD1 ASP D  52      -0.043 -14.415   0.572  1.00 96.45           O  
ATOM   1693  OD2 ASP D  52       1.734 -15.460  -0.172  1.00 96.45           O1-
ATOM   1694  N   TYR D  53       4.248 -10.958   0.009  1.00 96.94           N  
ATOM   1695  CA  TYR D  53       4.888  -9.708  -0.386  1.00 96.94           C  
ATOM   1696  C   TYR D  53       6.225  -9.972  -1.067  1.00 96.94           C  
ATOM   1697  O   TYR D  53       6.506  -9.416  -2.132  1.00 96.94           O  
ATOM   1698  CB  TYR D  53       5.091  -8.800   0.830  1.00 96.94           C  
ATOM   1699  CG  TYR D  53       6.026  -7.642   0.574  1.00 96.94           C  
ATOM   1700  CD1 TYR D  53       7.363  -7.702   0.961  1.00 96.94           C  
ATOM   1701  CD2 TYR D  53       5.573  -6.487  -0.054  1.00 96.94           C  
ATOM   1702  CE1 TYR D  53       8.226  -6.636   0.728  1.00 96.94           C  
ATOM   1703  CE2 TYR D  53       6.428  -5.416  -0.291  1.00 96.94           C  
ATOM   1704  CZ  TYR D  53       7.750  -5.500   0.103  1.00 96.94           C  
ATOM   1705  OH  TYR D  53       8.602  -4.442  -0.130  1.00 96.94           O  
ATOM   1706  N   ASP D  54       7.099 -10.820  -0.493  1.00 96.43           N  
ATOM   1707  CA  ASP D  54       8.419 -11.111  -1.043  1.00 96.43           C  
ATOM   1708  C   ASP D  54       8.310 -11.736  -2.431  1.00 96.43           C  
ATOM   1709  O   ASP D  54       9.090 -11.408  -3.329  1.00 96.43           O  
ATOM   1710  CB  ASP D  54       9.197 -12.039  -0.107  1.00 96.43           C  
ATOM   1711  CG  ASP D  54       9.696 -11.338   1.143  1.00 96.43           C  
ATOM   1712  OD1 ASP D  54       9.968 -12.018   2.157  1.00 96.43           O  
ATOM   1713  OD2 ASP D  54       9.814 -10.094   1.117  1.00 96.43           O1-
ATOM   1714  N   LYS D  55       7.317 -12.638  -2.560  1.00 96.98           N  
ATOM   1715  CA  LYS D  55       7.117 -13.288  -3.853  1.00 96.98           C  
ATOM   1716  C   LYS D  55       6.692 -12.278  -4.915  1.00 96.98           C  
ATOM   1717  O   LYS D  55       7.225 -12.277  -6.026  1.00 96.98           O  
ATOM   1718  CB  LYS D  55       6.072 -14.399  -3.738  1.00 96.98           C  
ATOM   1719  CG  LYS D  55       5.855 -15.179  -5.026  1.00 96.98           C  
ATOM   1720  CD  LYS D  55       4.817 -16.279  -4.845  1.00 96.98           C  
ATOM   1721  CE  LYS D  55       4.535 -17.005  -6.155  1.00 96.98           C  
ATOM   1722  NZ  LYS D  55       3.480 -18.049  -5.993  1.00 96.98           N1+
ATOM   1723  N   ILE D  56       5.698 -11.423  -4.603  1.00 96.87           N  
ATOM   1724  CA  ILE D  56       5.167 -10.442  -5.543  1.00 96.87           C  
ATOM   1725  C   ILE D  56       6.263  -9.453  -5.932  1.00 96.87           C  
ATOM   1726  O   ILE D  56       6.412  -9.112  -7.108  1.00 96.87           O  
ATOM   1727  CB  ILE D  56       3.953  -9.691  -4.949  1.00 96.87           C  
ATOM   1728  CG1 ILE D  56       2.739 -10.622  -4.861  1.00 96.87           C  
ATOM   1729  CG2 ILE D  56       3.630  -8.446  -5.780  1.00 96.87           C  
ATOM   1730  CD1 ILE D  56       1.555 -10.026  -4.115  1.00 96.87           C  
ATOM   1731  N   VAL D  57       7.079  -8.984  -4.981  1.00 97.32           N  
ATOM   1732  CA  VAL D  57       8.150  -8.026  -5.233  1.00 97.32           C  
ATOM   1733  C   VAL D  57       9.185  -8.642  -6.170  1.00 97.32           C  
ATOM   1734  O   VAL D  57       9.671  -7.981  -7.091  1.00 97.32           O  
ATOM   1735  CB  VAL D  57       8.824  -7.570  -3.919  1.00 97.32           C  
ATOM   1736  CG1 VAL D  57      10.125  -6.824  -4.211  1.00 97.32           C  
ATOM   1737  CG2 VAL D  57       7.872  -6.693  -3.108  1.00 97.32           C  
ATOM   1738  N   LYS D  58       9.497  -9.938  -5.916  1.00 97.05           N  
ATOM   1739  CA  LYS D  58      10.436 -10.639  -6.788  1.00 97.05           C  
ATOM   1740  C   LYS D  58       9.911 -10.706  -8.220  1.00 97.05           C  
ATOM   1741  O   LYS D  58      10.654 -10.454  -9.171  1.00 97.05           O  
ATOM   1742  CB  LYS D  58      10.706 -12.050  -6.262  1.00 97.05           C  
ATOM   1743  CG  LYS D  58      11.732 -12.828  -7.073  1.00 97.05           C  
ATOM   1744  CD  LYS D  58      11.907 -14.245  -6.543  1.00 97.05           C  
ATOM   1745  CE  LYS D  58      12.815 -15.072  -7.443  1.00 97.05           C  
ATOM   1746  NZ  LYS D  58      12.951 -16.475  -6.953  1.00 97.05           N1+
ATOM   1747  N   ASP D  59       8.608 -11.061  -8.385  1.00 96.32           N  
ATOM   1748  CA  ASP D  59       7.995 -11.171  -9.705  1.00 96.32           C  
ATOM   1749  C   ASP D  59       7.973  -9.819 -10.415  1.00 96.32           C  
ATOM   1750  O   ASP D  59       8.220  -9.741 -11.620  1.00 96.32           O  
ATOM   1751  CB  ASP D  59       6.575 -11.729  -9.593  1.00 96.32           C  
ATOM   1752  CG  ASP D  59       6.544 -13.202  -9.224  1.00 96.32           C  
ATOM   1753  OD1 ASP D  59       5.474 -13.709  -8.824  1.00 96.32           O  
ATOM   1754  OD2 ASP D  59       7.600 -13.862  -9.332  1.00 96.32           O1-
ATOM   1755  N   ILE D  60       7.726  -8.724  -9.709  1.00 96.95           N  
ATOM   1756  CA  ILE D  60       7.679  -7.384 -10.284  1.00 96.95           C  
ATOM   1757  C   ILE D  60       9.075  -6.974 -10.748  1.00 96.95           C  
ATOM   1758  O   ILE D  60       9.240  -6.452 -11.854  1.00 96.95           O  
ATOM   1759  CB  ILE D  60       7.127  -6.355  -9.274  1.00 96.95           C  
ATOM   1760  CG1 ILE D  60       5.627  -6.583  -9.045  1.00 96.95           C  
ATOM   1761  CG2 ILE D  60       7.396  -4.926  -9.757  1.00 96.95           C  
ATOM   1762  CD1 ILE D  60       5.025  -5.696  -7.964  1.00 96.95           C  
ATOM   1763  N   LYS D  61      10.064  -7.258  -9.976  1.00 96.51           N  
ATOM   1764  CA  LYS D  61      11.431  -6.880 -10.320  1.00 96.51           C  
ATOM   1765  C   LYS D  61      11.907  -7.618 -11.569  1.00 96.51           C  
ATOM   1766  O   LYS D  61      12.623  -7.051 -12.396  1.00 96.51           O  
ATOM   1767  CB  LYS D  61      12.377  -7.162  -9.152  1.00 96.51           C  
ATOM   1768  CG  LYS D  61      12.270  -6.158  -8.014  1.00 96.51           C  
ATOM   1769  CD  LYS D  61      13.277  -6.455  -6.911  1.00 96.51           C  
ATOM   1770  CE  LYS D  61      13.224  -5.407  -5.806  1.00 96.51           C  
ATOM   1771  NZ  LYS D  61      14.141  -5.745  -4.677  1.00 96.51           N1+
ATOM   1772  N   GLU D  62      11.487  -8.900 -11.681  1.00 96.19           N  
ATOM   1773  CA  GLU D  62      11.853  -9.678 -12.861  1.00 96.19           C  
ATOM   1774  C   GLU D  62      11.253  -9.075 -14.128  1.00 96.19           C  
ATOM   1775  O   GLU D  62      11.924  -8.990 -15.158  1.00 96.19           O  
ATOM   1776  CB  GLU D  62      11.401 -11.133 -12.707  1.00 96.19           C  
ATOM   1777  CG  GLU D  62      12.261 -11.946 -11.749  1.00 96.19           C  
ATOM   1778  CD  GLU D  62      11.748 -13.360 -11.535  1.00 96.19           C  
ATOM   1779  OE1 GLU D  62      12.367 -14.119 -10.754  1.00 96.19           O  
ATOM   1780  OE2 GLU D  62      10.717 -13.714 -12.152  1.00 96.19           O1-
ATOM   1781  N   ILE D  63       9.927  -8.601 -14.061  1.00 94.93           N  
ATOM   1782  CA  ILE D  63       9.248  -8.004 -15.208  1.00 94.93           C  
ATOM   1783  C   ILE D  63       9.903  -6.670 -15.558  1.00 94.93           C  
ATOM   1784  O   ILE D  63      10.127  -6.372 -16.734  1.00 94.93           O  
ATOM   1785  CB  ILE D  63       7.741  -7.806 -14.931  1.00 94.93           C  
ATOM   1786  CG1 ILE D  63       7.037  -9.162 -14.809  1.00 94.93           C  
ATOM   1787  CG2 ILE D  63       7.100  -6.951 -16.028  1.00 94.93           C  
ATOM   1788  CD1 ILE D  63       5.572  -9.064 -14.406  1.00 94.93           C  
ATOM   1789  N   ILE D  64      10.320  -5.857 -14.577  1.00 95.15           N  
ATOM   1790  CA  ILE D  64      10.939  -4.555 -14.799  1.00 95.15           C  
ATOM   1791  C   ILE D  64      12.301  -4.740 -15.466  1.00 95.15           C  
ATOM   1792  O   ILE D  64      12.653  -3.999 -16.388  1.00 95.15           O  
ATOM   1793  CB  ILE D  64      11.092  -3.769 -13.478  1.00 95.15           C  
ATOM   1794  CG1 ILE D  64       9.721  -3.313 -12.967  1.00 95.15           C  
ATOM   1795  CG2 ILE D  64      12.032  -2.575 -13.666  1.00 95.15           C  
ATOM   1796  CD1 ILE D  64       9.763  -2.632 -11.606  1.00 95.15           C  
ATOM   1797  N   ASP D  65      13.066  -5.798 -15.026  1.00 94.13           N  
ATOM   1798  CA  ASP D  65      14.372  -6.079 -15.615  1.00 94.13           C  
ATOM   1799  C   ASP D  65      14.241  -6.435 -17.094  1.00 94.13           C  
ATOM   1800  O   ASP D  65      15.074  -6.035 -17.910  1.00 94.13           O  
ATOM   1801  CB  ASP D  65      15.069  -7.213 -14.861  1.00 94.13           C  
ATOM   1802  CG  ASP D  65      15.626  -6.777 -13.517  1.00 94.13           C  
ATOM   1803  OD1 ASP D  65      15.977  -7.646 -12.691  1.00 94.13           O  
ATOM   1804  OD2 ASP D  65      15.711  -5.552 -13.281  1.00 94.13           O1-
ATOM   1805  N   LYS D  66      13.098  -7.075 -17.379  1.00 92.03           N  
ATOM   1806  CA  LYS D  66      12.849  -7.477 -18.760  1.00 92.03           C  
ATOM   1807  C   LYS D  66      12.485  -6.274 -19.626  1.00 92.03           C  
ATOM   1808  O   LYS D  66      12.862  -6.209 -20.798  1.00 92.03           O  
ATOM   1809  CB  LYS D  66      11.737  -8.525 -18.824  1.00 92.03           C  
ATOM   1810  CG  LYS D  66      12.157  -9.904 -18.339  1.00 92.03           C  
ATOM   1811  CD  LYS D  66      11.007 -10.900 -18.421  1.00 92.03           C  
ATOM   1812  CE  LYS D  66      11.392 -12.250 -17.831  1.00 92.03           C  
ATOM   1813  NZ  LYS D  66      10.235 -13.194 -17.806  1.00 92.03           N1+
ATOM   1814  N   LEU D  67      11.782  -5.290 -19.184  1.00 89.40           N  
ATOM   1815  CA  LEU D  67      11.270  -4.149 -19.934  1.00 89.40           C  
ATOM   1816  C   LEU D  67      12.356  -3.098 -20.135  1.00 89.40           C  
ATOM   1817  O   LEU D  67      12.331  -2.353 -21.118  1.00 89.40           O  
ATOM   1818  CB  LEU D  67      10.070  -3.529 -19.213  1.00 89.40           C  
ATOM   1819  CG  LEU D  67       8.775  -4.343 -19.226  1.00 89.40           C  
ATOM   1820  CD1 LEU D  67       7.758  -3.737 -18.266  1.00 89.40           C  
ATOM   1821  CD2 LEU D  67       8.205  -4.418 -20.639  1.00 89.40           C  
ATOM   1822  N   LEU D  68      13.387  -3.071 -19.192  1.00 89.10           N  
ATOM   1823  CA  LEU D  68      14.452  -2.083 -19.326  1.00 89.10           C  
ATOM   1824  C   LEU D  68      15.612  -2.642 -20.143  1.00 89.10           C  
ATOM   1825  O   LEU D  68      16.267  -1.904 -20.884  1.00 89.10           O  
ATOM   1826  CB  LEU D  68      14.949  -1.640 -17.947  1.00 89.10           C  
ATOM   1827  CG  LEU D  68      13.963  -0.837 -17.097  1.00 89.10           C  
ATOM   1828  CD1 LEU D  68      14.544  -0.584 -15.710  1.00 89.10           C  
ATOM   1829  CD2 LEU D  68      13.613   0.479 -17.784  1.00 89.10           C  
END
