# Supplementary material for: De novo design of obligate ABC-type heterotrimeric proteins
Source: Nat Struct Mol Biol. 2022 Dec 15;29(12):1266–76. doi: 10.1038/s41594-022-00879-4 (PMC9758053; doi:10.1038/s41594-022-00879-4)
Supplement: Supplementary file 4 — This compressed file contains all PDB files and scripts used in our design protocols and analyses, as well as the final design model outputs. [file 41594_2022_879_MOESM4_ESM.zip › source_data/pdbs/AF-Multimer for base_pdbs/DHT04/DHT04_AF-Mult_model4.pdb]

ATOM      1  N   PRO B   1       5.320  10.968 -23.261  1.00 84.23           N  
ATOM      2  CA  PRO B   1       4.468  11.023 -22.071  1.00 84.23           C  
ATOM      3  C   PRO B   1       4.238   9.649 -21.445  1.00 84.23           C  
ATOM      4  O   PRO B   1       4.115   9.536 -20.223  1.00 84.23           O  
ATOM      5  CB  PRO B   1       3.157  11.607 -22.603  1.00 84.23           C  
ATOM      6  CG  PRO B   1       3.304  11.584 -24.091  1.00 84.23           C  
ATOM      7  CD  PRO B   1       4.741  11.305 -24.423  1.00 84.23           C  
ATOM      8  N   GLU B   2       4.215   8.631 -22.197  1.00 88.28           N  
ATOM      9  CA  GLU B   2       4.031   7.268 -21.711  1.00 88.28           C  
ATOM     10  C   GLU B   2       5.251   6.792 -20.928  1.00 88.28           C  
ATOM     11  O   GLU B   2       5.114   6.167 -19.874  1.00 88.28           O  
ATOM     12  CB  GLU B   2       3.747   6.316 -22.875  1.00 88.28           C  
ATOM     13  CG  GLU B   2       2.363   6.485 -23.485  1.00 88.28           C  
ATOM     14  CD  GLU B   2       2.110   5.559 -24.664  1.00 88.28           C  
ATOM     15  OE1 GLU B   2       1.006   5.613 -25.252  1.00 88.28           O  
ATOM     16  OE2 GLU B   2       3.023   4.773 -25.003  1.00 88.28           O1-
ATOM     17  N   ARG B   3       6.474   7.112 -21.534  1.00 89.67           N  
ATOM     18  CA  ARG B   3       7.704   6.738 -20.843  1.00 89.67           C  
ATOM     19  C   ARG B   3       7.820   7.457 -19.503  1.00 89.67           C  
ATOM     20  O   ARG B   3       8.243   6.864 -18.509  1.00 89.67           O  
ATOM     21  CB  ARG B   3       8.925   7.050 -21.712  1.00 89.67           C  
ATOM     22  CG  ARG B   3      10.230   6.498 -21.161  1.00 89.67           C  
ATOM     23  CD  ARG B   3      11.381   6.686 -22.140  1.00 89.67           C  
ATOM     24  NE  ARG B   3      12.656   6.279 -21.558  1.00 89.67           N  
ATOM     25  CZ  ARG B   3      13.838   6.411 -22.153  1.00 89.67           C  
ATOM     26  NH1 ARG B   3      13.930   6.944 -23.367  1.00 89.67           N1+
ATOM     27  NH2 ARG B   3      14.937   6.008 -21.533  1.00 89.67           N  
ATOM     28  N   GLU B   4       7.501   8.760 -19.542  1.00 90.42           N  
ATOM     29  CA  GLU B   4       7.523   9.531 -18.302  1.00 90.42           C  
ATOM     30  C   GLU B   4       6.578   8.934 -17.264  1.00 90.42           C  
ATOM     31  O   GLU B   4       6.915   8.856 -16.081  1.00 90.42           O  
ATOM     32  CB  GLU B   4       7.153  10.992 -18.571  1.00 90.42           C  
ATOM     33  CG  GLU B   4       7.269  11.891 -17.348  1.00 90.42           C  
ATOM     34  CD  GLU B   4       6.932  13.344 -17.639  1.00 90.42           C  
ATOM     35  OE1 GLU B   4       6.934  14.168 -16.696  1.00 90.42           O  
ATOM     36  OE2 GLU B   4       6.661  13.663 -18.819  1.00 90.42           O1-
ATOM     37  N   LEU B   5       5.386   8.496 -17.628  1.00 90.47           N  
ATOM     38  CA  LEU B   5       4.411   7.890 -16.728  1.00 90.47           C  
ATOM     39  C   LEU B   5       4.959   6.602 -16.122  1.00 90.47           C  
ATOM     40  O   LEU B   5       4.841   6.379 -14.915  1.00 90.47           O  
ATOM     41  CB  LEU B   5       3.103   7.602 -17.469  1.00 90.47           C  
ATOM     42  CG  LEU B   5       1.996   6.931 -16.655  1.00 90.47           C  
ATOM     43  CD1 LEU B   5       1.595   7.815 -15.479  1.00 90.47           C  
ATOM     44  CD2 LEU B   5       0.791   6.628 -17.539  1.00 90.47           C  
ATOM     45  N   LEU B   6       5.553   5.794 -16.992  1.00 89.88           N  
ATOM     46  CA  LEU B   6       6.114   4.536 -16.513  1.00 89.88           C  
ATOM     47  C   LEU B   6       7.203   4.785 -15.475  1.00 89.88           C  
ATOM     48  O   LEU B   6       7.241   4.120 -14.437  1.00 89.88           O  
ATOM     49  CB  LEU B   6       6.681   3.723 -17.680  1.00 89.88           C  
ATOM     50  CG  LEU B   6       7.289   2.364 -17.327  1.00 89.88           C  
ATOM     51  CD1 LEU B   6       6.245   1.472 -16.665  1.00 89.88           C  
ATOM     52  CD2 LEU B   6       7.860   1.695 -18.573  1.00 89.88           C  
ATOM     53  N   GLU B   7       8.129   5.760 -15.739  1.00 91.65           N  
ATOM     54  CA  GLU B   7       9.198   6.084 -14.799  1.00 91.65           C  
ATOM     55  C   GLU B   7       8.634   6.565 -13.465  1.00 91.65           C  
ATOM     56  O   GLU B   7       9.134   6.192 -12.402  1.00 91.65           O  
ATOM     57  CB  GLU B   7      10.130   7.146 -15.390  1.00 91.65           C  
ATOM     58  CG  GLU B   7      11.044   6.619 -16.486  1.00 91.65           C  
ATOM     59  CD  GLU B   7      11.885   7.705 -17.139  1.00 91.65           C  
ATOM     60  OE1 GLU B   7      12.689   7.388 -18.045  1.00 91.65           O  
ATOM     61  OE2 GLU B   7      11.738   8.882 -16.741  1.00 91.65           O1-
ATOM     62  N   LEU B   8       7.526   7.358 -13.565  1.00 91.57           N  
ATOM     63  CA  LEU B   8       6.897   7.876 -12.355  1.00 91.57           C  
ATOM     64  C   LEU B   8       6.238   6.752 -11.561  1.00 91.57           C  
ATOM     65  O   LEU B   8       6.333   6.717 -10.332  1.00 91.57           O  
ATOM     66  CB  LEU B   8       5.858   8.944 -12.707  1.00 91.57           C  
ATOM     67  CG  LEU B   8       6.405  10.316 -13.105  1.00 91.57           C  
ATOM     68  CD1 LEU B   8       5.292  11.182 -13.687  1.00 91.57           C  
ATOM     69  CD2 LEU B   8       7.052  11.002 -11.906  1.00 91.57           C  
ATOM     70  N   LEU B   9       5.612   5.834 -12.184  1.00 90.70           N  
ATOM     71  CA  LEU B   9       4.968   4.707 -11.516  1.00 90.70           C  
ATOM     72  C   LEU B   9       6.000   3.823 -10.825  1.00 90.70           C  
ATOM     73  O   LEU B   9       5.757   3.322  -9.724  1.00 90.70           O  
ATOM     74  CB  LEU B   9       4.161   3.879 -12.520  1.00 90.70           C  
ATOM     75  CG  LEU B   9       2.871   4.514 -13.041  1.00 90.70           C  
ATOM     76  CD1 LEU B   9       2.247   3.638 -14.122  1.00 90.70           C  
ATOM     77  CD2 LEU B   9       1.888   4.743 -11.897  1.00 90.70           C  
ATOM     78  N   ILE B  10       7.166   3.675 -11.537  1.00 91.02           N  
ATOM     79  CA  ILE B  10       8.249   2.895 -10.946  1.00 91.02           C  
ATOM     80  C   ILE B  10       8.756   3.588  -9.684  1.00 91.02           C  
ATOM     81  O   ILE B  10       8.983   2.939  -8.660  1.00 91.02           O  
ATOM     82  CB  ILE B  10       9.408   2.688 -11.947  1.00 91.02           C  
ATOM     83  CG1 ILE B  10       8.970   1.764 -13.088  1.00 91.02           C  
ATOM     84  CG2 ILE B  10      10.645   2.133 -11.235  1.00 91.02           C  
ATOM     85  CD1 ILE B  10       9.980   1.660 -14.224  1.00 91.02           C  
ATOM     86  N   ARG B  11       8.945   4.904  -9.723  1.00 91.95           N  
ATOM     87  CA  ARG B  11       9.380   5.653  -8.548  1.00 91.95           C  
ATOM     88  C   ARG B  11       8.359   5.541  -7.420  1.00 91.95           C  
ATOM     89  O   ARG B  11       8.730   5.412  -6.252  1.00 91.95           O  
ATOM     90  CB  ARG B  11       9.611   7.123  -8.902  1.00 91.95           C  
ATOM     91  CG  ARG B  11      10.883   7.373  -9.696  1.00 91.95           C  
ATOM     92  CD  ARG B  11      11.019   8.836 -10.098  1.00 91.95           C  
ATOM     93  NE  ARG B  11      11.307   9.686  -8.947  1.00 91.95           N  
ATOM     94  CZ  ARG B  11      11.386  11.014  -8.987  1.00 91.95           C  
ATOM     95  NH1 ARG B  11      11.199  11.670 -10.126  1.00 91.95           N1+
ATOM     96  NH2 ARG B  11      11.653  11.690  -7.879  1.00 91.95           N  
ATOM     97  N   LEU B  12       7.048   5.632  -7.770  1.00 90.61           N  
ATOM     98  CA  LEU B  12       5.987   5.484  -6.781  1.00 90.61           C  
ATOM     99  C   LEU B  12       6.029   4.100  -6.141  1.00 90.61           C  
ATOM    100  O   LEU B  12       5.903   3.971  -4.921  1.00 90.61           O  
ATOM    101  CB  LEU B  12       4.617   5.720  -7.423  1.00 90.61           C  
ATOM    102  CG  LEU B  12       3.415   5.720  -6.477  1.00 90.61           C  
ATOM    103  CD1 LEU B  12       3.535   6.857  -5.468  1.00 90.61           C  
ATOM    104  CD2 LEU B  12       2.115   5.832  -7.265  1.00 90.61           C  
ATOM    105  N   PHE B  13       6.218   3.127  -6.967  1.00 89.60           N  
ATOM    106  CA  PHE B  13       6.311   1.758  -6.472  1.00 89.60           C  
ATOM    107  C   PHE B  13       7.482   1.609  -5.508  1.00 89.60           C  
ATOM    108  O   PHE B  13       7.340   1.015  -4.437  1.00 89.60           O  
ATOM    109  CB  PHE B  13       6.460   0.773  -7.635  1.00 89.60           C  
ATOM    110  CG  PHE B  13       6.770  -0.635  -7.203  1.00 89.60           C  
ATOM    111  CD1 PHE B  13       8.054  -1.150  -7.333  1.00 89.60           C  
ATOM    112  CD2 PHE B  13       5.775  -1.444  -6.667  1.00 89.60           C  
ATOM    113  CE1 PHE B  13       8.343  -2.452  -6.933  1.00 89.60           C  
ATOM    114  CE2 PHE B  13       6.058  -2.747  -6.266  1.00 89.60           C  
ATOM    115  CZ  PHE B  13       7.341  -3.250  -6.400  1.00 89.60           C  
ATOM    116  N   ASN B  14       8.673   2.135  -5.904  1.00 91.76           N  
ATOM    117  CA  ASN B  14       9.838   2.038  -5.032  1.00 91.76           C  
ATOM    118  C   ASN B  14       9.604   2.747  -3.702  1.00 91.76           C  
ATOM    119  O   ASN B  14      10.033   2.266  -2.652  1.00 91.76           O  
ATOM    120  CB  ASN B  14      11.078   2.605  -5.727  1.00 91.76           C  
ATOM    121  CG  ASN B  14      11.619   1.682  -6.801  1.00 91.76           C  
ATOM    122  ND2 ASN B  14      12.292   2.256  -7.792  1.00 91.76           N  
ATOM    123  OD1 ASN B  14      11.433   0.464  -6.742  1.00 91.76           O  
ATOM    124  N   SER B  15       8.961   3.936  -3.798  1.00 90.81           N  
ATOM    125  CA  SER B  15       8.615   4.657  -2.577  1.00 90.81           C  
ATOM    126  C   SER B  15       7.657   3.846  -1.710  1.00 90.81           C  
ATOM    127  O   SER B  15       7.793   3.817  -0.485  1.00 90.81           O  
ATOM    128  CB  SER B  15       7.990   6.012  -2.912  1.00 90.81           C  
ATOM    129  OG  SER B  15       7.641   6.711  -1.731  1.00 90.81           O  
ATOM    130  N   GLN B  16       6.645   3.147  -2.295  1.00 89.55           N  
ATOM    131  CA  GLN B  16       5.691   2.320  -1.564  1.00 89.55           C  
ATOM    132  C   GLN B  16       6.387   1.135  -0.899  1.00 89.55           C  
ATOM    133  O   GLN B  16       6.048   0.762   0.226  1.00 89.55           O  
ATOM    134  CB  GLN B  16       4.585   1.823  -2.497  1.00 89.55           C  
ATOM    135  CG  GLN B  16       3.585   2.900  -2.893  1.00 89.55           C  
ATOM    136  CD  GLN B  16       2.484   2.376  -3.796  1.00 89.55           C  
ATOM    137  NE2 GLN B  16       1.317   3.008  -3.737  1.00 89.55           N  
ATOM    138  OE1 GLN B  16       2.682   1.411  -4.542  1.00 89.55           O  
ATOM    139  N   VAL B  17       7.354   0.537  -1.637  1.00 92.84           N  
ATOM    140  CA  VAL B  17       8.124  -0.572  -1.082  1.00 92.84           C  
ATOM    141  C   VAL B  17       8.889  -0.103   0.152  1.00 92.84           C  
ATOM    142  O   VAL B  17       8.923  -0.797   1.171  1.00 92.84           O  
ATOM    143  CB  VAL B  17       9.102  -1.162  -2.124  1.00 92.84           C  
ATOM    144  CG1 VAL B  17      10.066  -2.144  -1.463  1.00 92.84           C  
ATOM    145  CG2 VAL B  17       8.332  -1.843  -3.253  1.00 92.84           C  
ATOM    146  N   LYS B  18       9.564   1.095   0.056  1.00 92.60           N  
ATOM    147  CA  LYS B  18      10.277   1.650   1.203  1.00 92.60           C  
ATOM    148  C   LYS B  18       9.331   1.891   2.376  1.00 92.60           C  
ATOM    149  O   LYS B  18       9.676   1.609   3.526  1.00 92.60           O  
ATOM    150  CB  LYS B  18      10.979   2.955   0.819  1.00 92.60           C  
ATOM    151  CG  LYS B  18      12.221   2.761  -0.036  1.00 92.60           C  
ATOM    152  CD  LYS B  18      12.855   4.094  -0.412  1.00 92.60           C  
ATOM    153  CE  LYS B  18      14.002   3.912  -1.397  1.00 92.60           C  
ATOM    154  NZ  LYS B  18      14.589   5.221  -1.812  1.00 92.60           N1+
ATOM    155  N   LEU B  19       8.103   2.405   1.999  1.00 91.58           N  
ATOM    156  CA  LEU B  19       7.104   2.646   3.035  1.00 91.58           C  
ATOM    157  C   LEU B  19       6.690   1.340   3.704  1.00 91.58           C  
ATOM    158  O   LEU B  19       6.539   1.284   4.926  1.00 91.58           O  
ATOM    159  CB  LEU B  19       5.877   3.344   2.443  1.00 91.58           C  
ATOM    160  CG  LEU B  19       4.891   3.946   3.446  1.00 91.58           C  
ATOM    161  CD1 LEU B  19       5.551   5.083   4.218  1.00 91.58           C  
ATOM    162  CD2 LEU B  19       3.635   4.435   2.733  1.00 91.58           C  
ATOM    163  N   PHE B  20       6.531   0.293   2.925  1.00 91.96           N  
ATOM    164  CA  PHE B  20       6.166  -1.010   3.467  1.00 91.96           C  
ATOM    165  C   PHE B  20       7.256  -1.534   4.394  1.00 91.96           C  
ATOM    166  O   PHE B  20       6.962  -2.080   5.460  1.00 91.96           O  
ATOM    167  CB  PHE B  20       5.911  -2.013   2.337  1.00 91.96           C  
ATOM    168  CG  PHE B  20       5.450  -3.363   2.816  1.00 91.96           C  
ATOM    169  CD1 PHE B  20       6.341  -4.426   2.903  1.00 91.96           C  
ATOM    170  CD2 PHE B  20       4.125  -3.570   3.179  1.00 91.96           C  
ATOM    171  CE1 PHE B  20       5.917  -5.677   3.347  1.00 91.96           C  
ATOM    172  CE2 PHE B  20       3.695  -4.816   3.623  1.00 91.96           C  
ATOM    173  CZ  PHE B  20       4.592  -5.869   3.705  1.00 91.96           C  
ATOM    174  N   GLU B  21       8.562  -1.370   4.029  1.00 92.94           N  
ATOM    175  CA  GLU B  21       9.676  -1.802   4.868  1.00 92.94           C  
ATOM    176  C   GLU B  21       9.679  -1.063   6.203  1.00 92.94           C  
ATOM    177  O   GLU B  21       9.923  -1.665   7.252  1.00 92.94           O  
ATOM    178  CB  GLU B  21      11.008  -1.589   4.146  1.00 92.94           C  
ATOM    179  CG  GLU B  21      11.221  -2.518   2.960  1.00 92.94           C  
ATOM    180  CD  GLU B  21      11.209  -3.990   3.342  1.00 92.94           C  
ATOM    181  OE1 GLU B  21      10.823  -4.833   2.500  1.00 92.94           O  
ATOM    182  OE2 GLU B  21      11.587  -4.304   4.493  1.00 92.94           O1-
ATOM    183  N   LEU B  22       9.399   0.230   6.109  1.00 91.97           N  
ATOM    184  CA  LEU B  22       9.347   1.022   7.333  1.00 91.97           C  
ATOM    185  C   LEU B  22       8.171   0.598   8.206  1.00 91.97           C  
ATOM    186  O   LEU B  22       8.285   0.563   9.433  1.00 91.97           O  
ATOM    187  CB  LEU B  22       9.240   2.513   7.002  1.00 91.97           C  
ATOM    188  CG  LEU B  22      10.496   3.174   6.431  1.00 91.97           C  
ATOM    189  CD1 LEU B  22      10.200   4.612   6.021  1.00 91.97           C  
ATOM    190  CD2 LEU B  22      11.634   3.124   7.444  1.00 91.97           C  
ATOM    191  N   GLN B  23       7.012   0.218   7.563  1.00 91.09           N  
ATOM    192  CA  GLN B  23       5.859  -0.265   8.317  1.00 91.09           C  
ATOM    193  C   GLN B  23       6.169  -1.592   9.005  1.00 91.09           C  
ATOM    194  O   GLN B  23       5.737  -1.826  10.137  1.00 91.09           O  
ATOM    195  CB  GLN B  23       4.644  -0.420   7.402  1.00 91.09           C  
ATOM    196  CG  GLN B  23       4.075   0.903   6.907  1.00 91.09           C  
ATOM    197  CD  GLN B  23       2.856   0.722   6.021  1.00 91.09           C  
ATOM    198  NE2 GLN B  23       2.997   1.060   4.744  1.00 91.09           N  
ATOM    199  OE1 GLN B  23       1.798   0.282   6.480  1.00 91.09           O  
ATOM    200  N   LYS B  24       6.937  -2.444   8.308  1.00 91.79           N  
ATOM    201  CA  LYS B  24       7.390  -3.685   8.931  1.00 91.79           C  
ATOM    202  C   LYS B  24       8.224  -3.401  10.178  1.00 91.79           C  
ATOM    203  O   LYS B  24       8.037  -4.038  11.215  1.00 91.79           O  
ATOM    204  CB  LYS B  24       8.198  -4.521   7.939  1.00 91.79           C  
ATOM    205  CG  LYS B  24       7.354  -5.194   6.866  1.00 91.79           C  
ATOM    206  CD  LYS B  24       8.177  -6.176   6.041  1.00 91.79           C  
ATOM    207  CE  LYS B  24       9.284  -5.469   5.271  1.00 91.79           C  
ATOM    208  NZ  LYS B  24      10.109  -6.430   4.479  1.00 91.79           N1+
ATOM    209  N   GLU B  25       9.235  -2.440  10.046  1.00 91.31           N  
ATOM    210  CA  GLU B  25      10.072  -2.054  11.178  1.00 91.31           C  
ATOM    211  C   GLU B  25       9.234  -1.473  12.313  1.00 91.31           C  
ATOM    212  O   GLU B  25       9.498  -1.740  13.487  1.00 91.31           O  
ATOM    213  CB  GLU B  25      11.138  -1.046  10.741  1.00 91.31           C  
ATOM    214  CG  GLU B  25      12.246  -1.652   9.891  1.00 91.31           C  
ATOM    215  CD  GLU B  25      13.295  -0.638   9.463  1.00 91.31           C  
ATOM    216  OE1 GLU B  25      13.993  -0.877   8.451  1.00 91.31           O  
ATOM    217  OE2 GLU B  25      13.422   0.402  10.147  1.00 91.31           O1-
ATOM    218  N   LEU B  26       8.204  -0.706  11.908  1.00 90.96           N  
ATOM    219  CA  LEU B  26       7.299  -0.115  12.889  1.00 90.96           C  
ATOM    220  C   LEU B  26       6.578  -1.197  13.685  1.00 90.96           C  
ATOM    221  O   LEU B  26       6.501  -1.122  14.914  1.00 90.96           O  
ATOM    222  CB  LEU B  26       6.277   0.792  12.198  1.00 90.96           C  
ATOM    223  CG  LEU B  26       5.208   1.417  13.096  1.00 90.96           C  
ATOM    224  CD1 LEU B  26       5.857   2.297  14.158  1.00 90.96           C  
ATOM    225  CD2 LEU B  26       4.213   2.219  12.265  1.00 90.96           C  
ATOM    226  N   LEU B  27       6.063  -2.180  13.047  1.00 90.23           N  
ATOM    227  CA  LEU B  27       5.342  -3.260  13.710  1.00 90.23           C  
ATOM    228  C   LEU B  27       6.259  -4.021  14.663  1.00 90.23           C  
ATOM    229  O   LEU B  27       5.856  -4.366  15.776  1.00 90.23           O  
ATOM    230  CB  LEU B  27       4.747  -4.222  12.678  1.00 90.23           C  
ATOM    231  CG  LEU B  27       3.417  -3.802  12.049  1.00 90.23           C  
ATOM    232  CD1 LEU B  27       3.279  -4.402  10.654  1.00 90.23           C  
ATOM    233  CD2 LEU B  27       2.250  -4.223  12.935  1.00 90.23           C  
ATOM    234  N   GLU B  28       7.548  -4.321  14.247  1.00 91.08           N  
ATOM    235  CA  GLU B  28       8.510  -5.018  15.096  1.00 91.08           C  
ATOM    236  C   GLU B  28       8.840  -4.203  16.342  1.00 91.08           C  
ATOM    237  O   GLU B  28       8.909  -4.746  17.446  1.00 91.08           O  
ATOM    238  CB  GLU B  28       9.790  -5.327  14.316  1.00 91.08           C  
ATOM    239  CG  GLU B  28       9.639  -6.459  13.310  1.00 91.08           C  
ATOM    240  CD  GLU B  28      10.871  -6.660  12.443  1.00 91.08           C  
ATOM    241  OE1 GLU B  28      10.866  -7.568  11.580  1.00 91.08           O  
ATOM    242  OE2 GLU B  28      11.850  -5.903  12.627  1.00 91.08           O1-
ATOM    243  N   LEU B  29       8.997  -2.881  16.142  1.00 90.37           N  
ATOM    244  CA  LEU B  29       9.310  -1.994  17.258  1.00 90.37           C  
ATOM    245  C   LEU B  29       8.137  -1.906  18.228  1.00 90.37           C  
ATOM    246  O   LEU B  29       8.332  -1.902  19.445  1.00 90.37           O  
ATOM    247  CB  LEU B  29       9.672  -0.597  16.746  1.00 90.37           C  
ATOM    248  CG  LEU B  29      10.174   0.398  17.794  1.00 90.37           C  
ATOM    249  CD1 LEU B  29      11.401  -0.157  18.509  1.00 90.37           C  
ATOM    250  CD2 LEU B  29      10.490   1.743  17.147  1.00 90.37           C  
ATOM    251  N   LEU B  30       6.884  -1.839  17.685  1.00 89.34           N  
ATOM    252  CA  LEU B  30       5.698  -1.796  18.534  1.00 89.34           C  
ATOM    253  C   LEU B  30       5.574  -3.075  19.357  1.00 89.34           C  
ATOM    254  O   LEU B  30       5.206  -3.028  20.533  1.00 89.34           O  
ATOM    255  CB  LEU B  30       4.438  -1.595  17.688  1.00 89.34           C  
ATOM    256  CG  LEU B  30       4.235  -0.199  17.098  1.00 89.34           C  
ATOM    257  CD1 LEU B  30       3.044  -0.196  16.145  1.00 89.34           C  
ATOM    258  CD2 LEU B  30       4.040   0.829  18.208  1.00 89.34           C  
ATOM    259  N   ARG B  31       5.915  -4.213  18.684  1.00 89.34           N  
ATOM    260  CA  ARG B  31       5.913  -5.481  19.404  1.00 89.34           C  
ATOM    261  C   ARG B  31       6.922  -5.462  20.549  1.00 89.34           C  
ATOM    262  O   ARG B  31       6.626  -5.929  21.651  1.00 89.34           O  
ATOM    263  CB  ARG B  31       6.221  -6.640  18.454  1.00 89.34           C  
ATOM    264  CG  ARG B  31       6.065  -8.014  19.088  1.00 89.34           C  
ATOM    265  CD  ARG B  31       6.425  -9.128  18.115  1.00 89.34           C  
ATOM    266  NE  ARG B  31       6.534 -10.419  18.789  1.00 89.34           N  
ATOM    267  CZ  ARG B  31       7.040 -11.520  18.241  1.00 89.34           C  
ATOM    268  NH1 ARG B  31       7.496 -11.508  16.993  1.00 89.34           N1+
ATOM    269  NH2 ARG B  31       7.092 -12.641  18.945  1.00 89.34           N  
ATOM    270  N   GLU B  32       8.233  -4.977  20.350  1.00 89.24           N  
ATOM    271  CA  GLU B  32       9.285  -4.896  21.360  1.00 89.24           C  
ATOM    272  C   GLU B  32       8.896  -3.946  22.488  1.00 89.24           C  
ATOM    273  O   GLU B  32       9.169  -4.219  23.660  1.00 89.24           O  
ATOM    274  CB  GLU B  32      10.604  -4.447  20.725  1.00 89.24           C  
ATOM    275  CG  GLU B  32      11.257  -5.507  19.849  1.00 89.24           C  
ATOM    276  CD  GLU B  32      12.516  -5.016  19.153  1.00 89.24           C  
ATOM    277  OE1 GLU B  32      13.081  -5.764  18.322  1.00 89.24           O  
ATOM    278  OE2 GLU B  32      12.943  -3.876  19.441  1.00 89.24           O1-
ATOM    279  N   LEU B  33       8.125  -2.842  22.130  1.00 87.58           N  
ATOM    280  CA  LEU B  33       7.716  -1.844  23.112  1.00 87.58           C  
ATOM    281  C   LEU B  33       6.638  -2.402  24.037  1.00 87.58           C  
ATOM    282  O   LEU B  33       6.571  -2.035  25.211  1.00 87.58           O  
ATOM    283  CB  LEU B  33       7.201  -0.583  22.413  1.00 87.58           C  
ATOM    284  CG  LEU B  33       8.266   0.393  21.908  1.00 87.58           C  
ATOM    285  CD1 LEU B  33       7.647   1.396  20.940  1.00 87.58           C  
ATOM    286  CD2 LEU B  33       8.932   1.110  23.076  1.00 87.58           C  
ATOM    287  N   LEU B  34       5.802  -3.279  23.368  1.00 86.23           N  
ATOM    288  CA  LEU B  34       4.768  -3.909  24.181  1.00 86.23           C  
ATOM    289  C   LEU B  34       5.384  -4.863  25.199  1.00 86.23           C  
ATOM    290  O   LEU B  34       4.840  -5.049  26.290  1.00 86.23           O  
ATOM    291  CB  LEU B  34       3.774  -4.664  23.295  1.00 86.23           C  
ATOM    292  CG  LEU B  34       2.808  -3.805  22.476  1.00 86.23           C  
ATOM    293  CD1 LEU B  34       2.056  -4.666  21.468  1.00 86.23           C  
ATOM    294  CD2 LEU B  34       1.835  -3.073  23.394  1.00 86.23           C  
ATOM    295  N   GLU B  35       6.717  -5.409  24.868  1.00 87.79           N  
ATOM    296  CA  GLU B  35       7.390  -6.364  25.742  1.00 87.79           C  
ATOM    297  C   GLU B  35       8.298  -5.653  26.742  1.00 87.79           C  
ATOM    298  O   GLU B  35       8.350  -6.026  27.916  1.00 87.79           O  
ATOM    299  CB  GLU B  35       8.199  -7.369  24.919  1.00 87.79           C  
ATOM    300  CG  GLU B  35       7.343  -8.368  24.153  1.00 87.79           C  
ATOM    301  CD  GLU B  35       8.159  -9.322  23.294  1.00 87.79           C  
ATOM    302  OE1 GLU B  35       7.562 -10.205  22.636  1.00 87.79           O  
ATOM    303  OE2 GLU B  35       9.402  -9.185  23.279  1.00 87.79           O1-
ATOM    304  N   GLU B  36       8.950  -4.564  26.277  1.00 82.33           N  
ATOM    305  CA  GLU B  36       9.889  -3.815  27.106  1.00 82.33           C  
ATOM    306  C   GLU B  36       9.829  -2.322  26.795  1.00 82.33           C  
ATOM    307  O   GLU B  36      10.047  -1.910  25.654  1.00 82.33           O  
ATOM    308  CB  GLU B  36      11.314  -4.336  26.908  1.00 82.33           C  
ATOM    309  CG  GLU B  36      11.639  -5.569  27.739  1.00 82.33           C  
ATOM    310  CD  GLU B  36      13.062  -6.064  27.546  1.00 82.33           C  
ATOM    311  OE1 GLU B  36      13.414  -7.132  28.098  1.00 82.33           O  
ATOM    312  OE2 GLU B  36      13.835  -5.378  26.840  1.00 82.33           O1-
ATOM    313  N   ASN B  37       9.172  -1.565  27.650  1.00 83.71           N  
ATOM    314  CA  ASN B  37       9.152  -0.111  27.524  1.00 83.71           C  
ATOM    315  C   ASN B  37      10.497   0.504  27.896  1.00 83.71           C  
ATOM    316  O   ASN B  37      10.879   0.511  29.068  1.00 83.71           O  
ATOM    317  CB  ASN B  37       8.038   0.487  28.387  1.00 83.71           C  
ATOM    318  CG  ASN B  37       7.546   1.821  27.862  1.00 83.71           C  
ATOM    319  ND2 ASN B  37       6.507   2.359  28.491  1.00 83.71           N  
ATOM    320  OD1 ASN B  37       8.093   2.364  26.899  1.00 83.71           O  
ATOM    321  N   SER B  38      11.416   0.561  26.999  1.00 85.53           N  
ATOM    322  CA  SER B  38      12.707   1.198  27.234  1.00 85.53           C  
ATOM    323  C   SER B  38      12.800   2.541  26.518  1.00 85.53           C  
ATOM    324  O   SER B  38      12.150   2.749  25.492  1.00 85.53           O  
ATOM    325  CB  SER B  38      13.846   0.286  26.773  1.00 85.53           C  
ATOM    326  OG  SER B  38      13.996   0.341  25.365  1.00 85.53           O  
ATOM    327  N   GLU B  39      13.397   3.587  27.192  1.00 90.17           N  
ATOM    328  CA  GLU B  39      13.642   4.899  26.601  1.00 90.17           C  
ATOM    329  C   GLU B  39      14.289   4.772  25.224  1.00 90.17           C  
ATOM    330  O   GLU B  39      13.972   5.536  24.311  1.00 90.17           O  
ATOM    331  CB  GLU B  39      14.525   5.746  27.521  1.00 90.17           C  
ATOM    332  CG  GLU B  39      13.768   6.410  28.661  1.00 90.17           C  
ATOM    333  CD  GLU B  39      14.657   7.250  29.565  1.00 90.17           C  
ATOM    334  OE1 GLU B  39      14.149   7.815  30.560  1.00 90.17           O  
ATOM    335  OE2 GLU B  39      15.870   7.345  29.274  1.00 90.17           O1-
ATOM    336  N   ASP B  40      15.157   3.748  25.092  1.00 90.30           N  
ATOM    337  CA  ASP B  40      15.826   3.530  23.813  1.00 90.30           C  
ATOM    338  C   ASP B  40      14.822   3.165  22.722  1.00 90.30           C  
ATOM    339  O   ASP B  40      14.883   3.696  21.612  1.00 90.30           O  
ATOM    340  CB  ASP B  40      16.886   2.435  23.941  1.00 90.30           C  
ATOM    341  CG  ASP B  40      17.754   2.301  22.702  1.00 90.30           C  
ATOM    342  OD1 ASP B  40      17.866   1.184  22.153  1.00 90.30           O  
ATOM    343  OD2 ASP B  40      18.334   3.322  22.272  1.00 90.30           O1-
ATOM    344  N   ASN B  41      13.848   2.357  22.973  1.00 89.97           N  
ATOM    345  CA  ASN B  41      12.839   1.935  22.008  1.00 89.97           C  
ATOM    346  C   ASN B  41      11.902   3.082  21.638  1.00 89.97           C  
ATOM    347  O   ASN B  41      11.494   3.206  20.483  1.00 89.97           O  
ATOM    348  CB  ASN B  41      12.037   0.750  22.553  1.00 89.97           C  
ATOM    349  CG  ASN B  41      12.801  -0.557  22.474  1.00 89.97           C  
ATOM    350  ND2 ASN B  41      12.352  -1.553  23.229  1.00 89.97           N  
ATOM    351  OD1 ASN B  41      13.787  -0.671  21.740  1.00 89.97           O  
ATOM    352  N   SER B  42      11.632   3.894  22.652  1.00 89.40           N  
ATOM    353  CA  SER B  42      10.804   5.063  22.375  1.00 89.40           C  
ATOM    354  C   SER B  42      11.492   6.008  21.395  1.00 89.40           C  
ATOM    355  O   SER B  42      10.847   6.562  20.503  1.00 89.40           O  
ATOM    356  CB  SER B  42      10.478   5.808  23.670  1.00 89.40           C  
ATOM    357  OG  SER B  42       9.629   5.030  24.497  1.00 89.40           O  
ATOM    358  N   ARG B  43      12.903   6.256  21.602  1.00 91.03           N  
ATOM    359  CA  ARG B  43      13.660   7.101  20.684  1.00 91.03           C  
ATOM    360  C   ARG B  43      13.683   6.502  19.281  1.00 91.03           C  
ATOM    361  O   ARG B  43      13.535   7.222  18.292  1.00 91.03           O  
ATOM    362  CB  ARG B  43      15.090   7.300  21.192  1.00 91.03           C  
ATOM    363  CG  ARG B  43      15.210   8.328  22.305  1.00 91.03           C  
ATOM    364  CD  ARG B  43      16.663   8.573  22.692  1.00 91.03           C  
ATOM    365  NE  ARG B  43      16.881   8.369  24.122  1.00 91.03           N  
ATOM    366  CZ  ARG B  43      18.059   8.475  24.730  1.00 91.03           C  
ATOM    367  NH1 ARG B  43      19.152   8.786  24.044  1.00 91.03           N1+
ATOM    368  NH2 ARG B  43      18.144   8.269  26.038  1.00 91.03           N  
ATOM    369  N   LYS B  44      13.828   5.156  19.201  1.00 92.37           N  
ATOM    370  CA  LYS B  44      13.820   4.474  17.909  1.00 92.37           C  
ATOM    371  C   LYS B  44      12.470   4.629  17.215  1.00 92.37           C  
ATOM    372  O   LYS B  44      12.411   4.824  15.999  1.00 92.37           O  
ATOM    373  CB  LYS B  44      14.154   2.992  18.083  1.00 92.37           C  
ATOM    374  CG  LYS B  44      15.621   2.718  18.381  1.00 92.37           C  
ATOM    375  CD  LYS B  44      15.894   1.225  18.516  1.00 92.37           C  
ATOM    376  CE  LYS B  44      17.344   0.955  18.895  1.00 92.37           C  
ATOM    377  NZ  LYS B  44      17.597  -0.502  19.110  1.00 92.37           N1+
ATOM    378  N   LEU B  45      11.398   4.530  18.012  1.00 91.57           N  
ATOM    379  CA  LEU B  45      10.051   4.678  17.470  1.00 91.57           C  
ATOM    380  C   LEU B  45       9.841   6.080  16.909  1.00 91.57           C  
ATOM    381  O   LEU B  45       9.295   6.241  15.816  1.00 91.57           O  
ATOM    382  CB  LEU B  45       9.004   4.383  18.547  1.00 91.57           C  
ATOM    383  CG  LEU B  45       7.541   4.513  18.124  1.00 91.57           C  
ATOM    384  CD1 LEU B  45       7.224   3.526  17.003  1.00 91.57           C  
ATOM    385  CD2 LEU B  45       6.617   4.290  19.316  1.00 91.57           C  
ATOM    386  N   GLU B  46      10.271   7.124  17.667  1.00 92.50           N  
ATOM    387  CA  GLU B  46      10.134   8.501  17.204  1.00 92.50           C  
ATOM    388  C   GLU B  46      10.889   8.723  15.897  1.00 92.50           C  
ATOM    389  O   GLU B  46      10.383   9.380  14.985  1.00 92.50           O  
ATOM    390  CB  GLU B  46      10.632   9.479  18.271  1.00 92.50           C  
ATOM    391  CG  GLU B  46       9.655   9.687  19.419  1.00 92.50           C  
ATOM    392  CD  GLU B  46      10.184  10.620  20.496  1.00 92.50           C  
ATOM    393  OE1 GLU B  46       9.491  10.823  21.518  1.00 92.50           O  
ATOM    394  OE2 GLU B  46      11.301  11.154  20.315  1.00 92.50           O1-
ATOM    395  N   ASP B  47      12.138   8.207  15.854  1.00 92.25           N  
ATOM    396  CA  ASP B  47      12.931   8.332  14.636  1.00 92.25           C  
ATOM    397  C   ASP B  47      12.244   7.641  13.460  1.00 92.25           C  
ATOM    398  O   ASP B  47      12.197   8.184  12.355  1.00 92.25           O  
ATOM    399  CB  ASP B  47      14.330   7.749  14.844  1.00 92.25           C  
ATOM    400  CG  ASP B  47      15.216   8.627  15.710  1.00 92.25           C  
ATOM    401  OD1 ASP B  47      16.273   8.153  16.179  1.00 92.25           O  
ATOM    402  OD2 ASP B  47      14.852   9.803  15.928  1.00 92.25           O1-
ATOM    403  N   LEU B  48      11.635   6.409  13.671  1.00 92.40           N  
ATOM    404  CA  LEU B  48      10.946   5.647  12.635  1.00 92.40           C  
ATOM    405  C   LEU B  48       9.700   6.384  12.158  1.00 92.40           C  
ATOM    406  O   LEU B  48       9.435   6.450  10.955  1.00 92.40           O  
ATOM    407  CB  LEU B  48      10.565   4.258  13.155  1.00 92.40           C  
ATOM    408  CG  LEU B  48       9.899   3.319  12.149  1.00 92.40           C  
ATOM    409  CD1 LEU B  48      10.793   3.130  10.928  1.00 92.40           C  
ATOM    410  CD2 LEU B  48       9.584   1.976  12.800  1.00 92.40           C  
ATOM    411  N   LEU B  49       9.008   7.000  13.085  1.00 92.50           N  
ATOM    412  CA  LEU B  49       7.805   7.742  12.727  1.00 92.50           C  
ATOM    413  C   LEU B  49       8.149   8.956  11.871  1.00 92.50           C  
ATOM    414  O   LEU B  49       7.429   9.276  10.922  1.00 92.50           O  
ATOM    415  CB  LEU B  49       7.056   8.186  13.986  1.00 92.50           C  
ATOM    416  CG  LEU B  49       6.378   7.082  14.798  1.00 92.50           C  
ATOM    417  CD1 LEU B  49       5.744   7.661  16.058  1.00 92.50           C  
ATOM    418  CD2 LEU B  49       5.335   6.360  13.952  1.00 92.50           C  
ATOM    419  N   ARG B  50       9.257   9.667  12.207  1.00 93.00           N  
ATOM    420  CA  ARG B  50       9.708  10.806  11.414  1.00 93.00           C  
ATOM    421  C   ARG B  50      10.054  10.379   9.991  1.00 93.00           C  
ATOM    422  O   ARG B  50       9.675  11.047   9.027  1.00 93.00           O  
ATOM    423  CB  ARG B  50      10.920  11.472  12.070  1.00 93.00           C  
ATOM    424  CG  ARG B  50      11.349  12.767  11.400  1.00 93.00           C  
ATOM    425  CD  ARG B  50      12.505  13.427  12.138  1.00 93.00           C  
ATOM    426  NE  ARG B  50      13.676  12.557  12.195  1.00 93.00           N  
ATOM    427  CZ  ARG B  50      14.508  12.473  13.229  1.00 93.00           C  
ATOM    428  NH1 ARG B  50      14.315  13.208  14.317  1.00 93.00           N1+
ATOM    429  NH2 ARG B  50      15.543  11.646  13.175  1.00 93.00           N  
ATOM    430  N   LYS B  51      10.763   9.218   9.835  1.00 93.18           N  
ATOM    431  CA  LYS B  51      11.135   8.699   8.522  1.00 93.18           C  
ATOM    432  C   LYS B  51       9.898   8.346   7.700  1.00 93.18           C  
ATOM    433  O   LYS B  51       9.840   8.629   6.502  1.00 93.18           O  
ATOM    434  CB  LYS B  51      12.036   7.472   8.665  1.00 93.18           C  
ATOM    435  CG  LYS B  51      13.455   7.794   9.109  1.00 93.18           C  
ATOM    436  CD  LYS B  51      14.293   6.532   9.265  1.00 93.18           C  
ATOM    437  CE  LYS B  51      15.687   6.847   9.791  1.00 93.18           C  
ATOM    438  NZ  LYS B  51      16.480   5.605  10.035  1.00 93.18           N1+
ATOM    439  N   ILE B  52       8.876   7.686   8.322  1.00 92.46           N  
ATOM    440  CA  ILE B  52       7.647   7.294   7.641  1.00 92.46           C  
ATOM    441  C   ILE B  52       6.900   8.539   7.167  1.00 92.46           C  
ATOM    442  O   ILE B  52       6.409   8.583   6.037  1.00 92.46           O  
ATOM    443  CB  ILE B  52       6.741   6.441   8.557  1.00 92.46           C  
ATOM    444  CG1 ILE B  52       7.367   5.062   8.794  1.00 92.46           C  
ATOM    445  CG2 ILE B  52       5.337   6.310   7.957  1.00 92.46           C  
ATOM    446  CD1 ILE B  52       6.624   4.213   9.818  1.00 92.46           C  
ATOM    447  N   GLN B  53       6.881   9.555   8.027  1.00 92.80           N  
ATOM    448  CA  GLN B  53       6.198  10.794   7.669  1.00 92.80           C  
ATOM    449  C   GLN B  53       6.867  11.466   6.474  1.00 92.80           C  
ATOM    450  O   GLN B  53       6.188  11.990   5.589  1.00 92.80           O  
ATOM    451  CB  GLN B  53       6.165  11.753   8.860  1.00 92.80           C  
ATOM    452  CG  GLN B  53       5.139  11.382   9.921  1.00 92.80           C  
ATOM    453  CD  GLN B  53       5.207  12.277  11.144  1.00 92.80           C  
ATOM    454  NE2 GLN B  53       4.101  12.371  11.873  1.00 92.80           N  
ATOM    455  OE1 GLN B  53       6.247  12.880  11.432  1.00 92.80           O  
ATOM    456  N   GLU B  54       8.199  11.491   6.434  1.00 94.11           N  
ATOM    457  CA  GLU B  54       8.930  12.075   5.314  1.00 94.11           C  
ATOM    458  C   GLU B  54       8.639  11.330   4.015  1.00 94.11           C  
ATOM    459  O   GLU B  54       8.427  11.950   2.971  1.00 94.11           O  
ATOM    460  CB  GLU B  54      10.435  12.074   5.596  1.00 94.11           C  
ATOM    461  CG  GLU B  54      10.870  13.111   6.620  1.00 94.11           C  
ATOM    462  CD  GLU B  54      12.340  13.003   6.996  1.00 94.11           C  
ATOM    463  OE1 GLU B  54      12.815  13.812   7.826  1.00 94.11           O  
ATOM    464  OE2 GLU B  54      13.021  12.104   6.456  1.00 94.11           O1-
ATOM    465  N   LEU B  55       8.619  10.005   4.124  1.00 92.25           N  
ATOM    466  CA  LEU B  55       8.354   9.189   2.943  1.00 92.25           C  
ATOM    467  C   LEU B  55       6.909   9.354   2.483  1.00 92.25           C  
ATOM    468  O   LEU B  55       6.632   9.347   1.282  1.00 92.25           O  
ATOM    469  CB  LEU B  55       8.645   7.715   3.233  1.00 92.25           C  
ATOM    470  CG  LEU B  55      10.098   7.267   3.067  1.00 92.25           C  
ATOM    471  CD1 LEU B  55      10.319   5.923   3.755  1.00 92.25           C  
ATOM    472  CD2 LEU B  55      10.467   7.183   1.590  1.00 92.25           C  
ATOM    473  N   LEU B  56       6.029   9.530   3.378  1.00 92.96           N  
ATOM    474  CA  LEU B  56       4.634   9.774   3.029  1.00 92.96           C  
ATOM    475  C   LEU B  56       4.490  11.064   2.231  1.00 92.96           C  
ATOM    476  O   LEU B  56       3.742  11.114   1.252  1.00 92.96           O  
ATOM    477  CB  LEU B  56       3.770   9.842   4.292  1.00 92.96           C  
ATOM    478  CG  LEU B  56       3.390   8.503   4.926  1.00 92.96           C  
ATOM    479  CD1 LEU B  56       2.738   8.728   6.287  1.00 92.96           C  
ATOM    480  CD2 LEU B  56       2.461   7.719   4.006  1.00 92.96           C  
ATOM    481  N   LYS B  57       5.151  12.096   2.715  1.00 93.41           N  
ATOM    482  CA  LYS B  57       5.122  13.367   1.998  1.00 93.41           C  
ATOM    483  C   LYS B  57       5.685  13.215   0.587  1.00 93.41           C  
ATOM    484  O   LYS B  57       5.124  13.747  -0.373  1.00 93.41           O  
ATOM    485  CB  LYS B  57       5.907  14.433   2.763  1.00 93.41           C  
ATOM    486  CG  LYS B  57       5.790  15.831   2.174  1.00 93.41           C  
ATOM    487  CD  LYS B  57       6.516  16.861   3.029  1.00 93.41           C  
ATOM    488  CE  LYS B  57       6.451  18.250   2.408  1.00 93.41           C  
ATOM    489  NZ  LYS B  57       7.221  19.250   3.207  1.00 93.41           N1+
ATOM    490  N   GLU B  58       6.848  12.467   0.492  1.00 93.50           N  
ATOM    491  CA  GLU B  58       7.437  12.210  -0.819  1.00 93.50           C  
ATOM    492  C   GLU B  58       6.460  11.464  -1.725  1.00 93.50           C  
ATOM    493  O   GLU B  58       6.335  11.786  -2.908  1.00 93.50           O  
ATOM    494  CB  GLU B  58       8.736  11.413  -0.679  1.00 93.50           C  
ATOM    495  CG  GLU B  58       9.895  12.222  -0.113  1.00 93.50           C  
ATOM    496  CD  GLU B  58      11.149  11.393   0.116  1.00 93.50           C  
ATOM    497  OE1 GLU B  58      12.123  11.917   0.704  1.00 93.50           O  
ATOM    498  OE2 GLU B  58      11.158  10.212  -0.294  1.00 93.50           O1-
ATOM    499  N   ASN B  59       5.829  10.438  -1.193  1.00 92.11           N  
ATOM    500  CA  ASN B  59       4.859   9.652  -1.948  1.00 92.11           C  
ATOM    501  C   ASN B  59       3.684  10.509  -2.412  1.00 92.11           C  
ATOM    502  O   ASN B  59       3.210  10.361  -3.540  1.00 92.11           O  
ATOM    503  CB  ASN B  59       4.359   8.471  -1.114  1.00 92.11           C  
ATOM    504  CG  ASN B  59       5.172   7.212  -1.338  1.00 92.11           C  
ATOM    505  ND2 ASN B  59       5.881   6.771  -0.305  1.00 92.11           N  
ATOM    506  OD1 ASN B  59       5.166   6.641  -2.432  1.00 92.11           O  
ATOM    507  N   GLN B  60       3.219  11.385  -1.541  1.00 92.19           N  
ATOM    508  CA  GLN B  60       2.137  12.289  -1.913  1.00 92.19           C  
ATOM    509  C   GLN B  60       2.547  13.189  -3.075  1.00 92.19           C  
ATOM    510  O   GLN B  60       1.763  13.416  -3.998  1.00 92.19           O  
ATOM    511  CB  GLN B  60       1.711  13.140  -0.715  1.00 92.19           C  
ATOM    512  CG  GLN B  60       0.412  13.904  -0.934  1.00 92.19           C  
ATOM    513  CD  GLN B  60      -0.105  14.558   0.334  1.00 92.19           C  
ATOM    514  NE2 GLN B  60      -1.288  15.157   0.252  1.00 92.19           N  
ATOM    515  OE1 GLN B  60       0.553  14.523   1.379  1.00 92.19           O  
ATOM    516  N   ASP B  61       3.768  13.740  -3.033  1.00 92.81           N  
ATOM    517  CA  ASP B  61       4.267  14.580  -4.117  1.00 92.81           C  
ATOM    518  C   ASP B  61       4.345  13.801  -5.427  1.00 92.81           C  
ATOM    519  O   ASP B  61       3.982  14.317  -6.486  1.00 92.81           O  
ATOM    520  CB  ASP B  61       5.642  15.151  -3.762  1.00 92.81           C  
ATOM    521  CG  ASP B  61       5.583  16.209  -2.674  1.00 92.81           C  
ATOM    522  OD1 ASP B  61       6.627  16.505  -2.055  1.00 92.81           O  
ATOM    523  OD2 ASP B  61       4.482  16.749  -2.434  1.00 92.81           O1-
ATOM    524  N   LEU B  62       4.857  12.551  -5.347  1.00 92.75           N  
ATOM    525  CA  LEU B  62       4.948  11.701  -6.529  1.00 92.75           C  
ATOM    526  C   LEU B  62       3.563  11.416  -7.102  1.00 92.75           C  
ATOM    527  O   LEU B  62       3.379  11.420  -8.321  1.00 92.75           O  
ATOM    528  CB  LEU B  62       5.653  10.385  -6.191  1.00 92.75           C  
ATOM    529  CG  LEU B  62       7.179  10.438  -6.100  1.00 92.75           C  
ATOM    530  CD1 LEU B  62       7.716   9.160  -5.463  1.00 92.75           C  
ATOM    531  CD2 LEU B  62       7.790  10.651  -7.480  1.00 92.75           C  
ATOM    532  N   LEU B  63       2.597  11.136  -6.214  1.00 91.88           N  
ATOM    533  CA  LEU B  63       1.229  10.880  -6.649  1.00 91.88           C  
ATOM    534  C   LEU B  63       0.676  12.065  -7.432  1.00 91.88           C  
ATOM    535  O   LEU B  63       0.034  11.885  -8.469  1.00 91.88           O  
ATOM    536  CB  LEU B  63       0.330  10.584  -5.445  1.00 91.88           C  
ATOM    537  CG  LEU B  63       0.367   9.154  -4.906  1.00 91.88           C  
ATOM    538  CD1 LEU B  63      -0.306   9.084  -3.540  1.00 91.88           C  
ATOM    539  CD2 LEU B  63      -0.302   8.195  -5.887  1.00 91.88           C  
ATOM    540  N   TYR B  64       0.932  13.315  -6.969  1.00 93.04           N  
ATOM    541  CA  TYR B  64       0.464  14.516  -7.650  1.00 93.04           C  
ATOM    542  C   TYR B  64       1.110  14.649  -9.025  1.00 93.04           C  
ATOM    543  O   TYR B  64       0.448  15.024  -9.995  1.00 93.04           O  
ATOM    544  CB  TYR B  64       0.762  15.762  -6.810  1.00 93.04           C  
ATOM    545  CG  TYR B  64      -0.166  15.936  -5.633  1.00 93.04           C  
ATOM    546  CD1 TYR B  64      -1.537  16.093  -5.819  1.00 93.04           C  
ATOM    547  CD2 TYR B  64       0.326  15.944  -4.332  1.00 93.04           C  
ATOM    548  CE1 TYR B  64      -2.396  16.256  -4.737  1.00 93.04           C  
ATOM    549  CE2 TYR B  64      -0.523  16.105  -3.243  1.00 93.04           C  
ATOM    550  CZ  TYR B  64      -1.881  16.260  -3.454  1.00 93.04           C  
ATOM    551  OH  TYR B  64      -2.726  16.420  -2.380  1.00 93.04           O  
ATOM    552  N   THR B  65       2.429  14.344  -9.111  1.00 93.62           N  
ATOM    553  CA  THR B  65       3.144  14.414 -10.382  1.00 93.62           C  
ATOM    554  C   THR B  65       2.584  13.398 -11.374  1.00 93.62           C  
ATOM    555  O   THR B  65       2.412  13.706 -12.555  1.00 93.62           O  
ATOM    556  CB  THR B  65       4.651  14.169 -10.188  1.00 93.62           C  
ATOM    557  CG2 THR B  65       5.411  14.355 -11.497  1.00 93.62           C  
ATOM    558  OG1 THR B  65       5.159  15.094  -9.218  1.00 93.62           O  
ATOM    559  N   VAL B  66       2.329  12.093 -10.873  1.00 91.76           N  
ATOM    560  CA  VAL B  66       1.750  11.058 -11.722  1.00 91.76           C  
ATOM    561  C   VAL B  66       0.384  11.511 -12.232  1.00 91.76           C  
ATOM    562  O   VAL B  66       0.066  11.342 -13.412  1.00 91.76           O  
ATOM    563  CB  VAL B  66       1.620   9.714 -10.971  1.00 91.76           C  
ATOM    564  CG1 VAL B  66       0.801   8.716 -11.788  1.00 91.76           C  
ATOM    565  CG2 VAL B  66       3.001   9.144 -10.654  1.00 91.76           C  
ATOM    566  N   GLU B  67      -0.400  12.114 -11.356  1.00 92.71           N  
ATOM    567  CA  GLU B  67      -1.721  12.596 -11.746  1.00 92.71           C  
ATOM    568  C   GLU B  67      -1.620  13.674 -12.821  1.00 92.71           C  
ATOM    569  O   GLU B  67      -2.424  13.703 -13.755  1.00 92.71           O  
ATOM    570  CB  GLU B  67      -2.477  13.136 -10.529  1.00 92.71           C  
ATOM    571  CG  GLU B  67      -3.091  12.053  -9.654  1.00 92.71           C  
ATOM    572  CD  GLU B  67      -3.797  12.602  -8.425  1.00 92.71           C  
ATOM    573  OE1 GLU B  67      -4.417  11.811  -7.678  1.00 92.71           O  
ATOM    574  OE2 GLU B  67      -3.732  13.832  -8.209  1.00 92.71           O1-
ATOM    575  N   ASP B  68      -0.663  14.605 -12.677  1.00 91.56           N  
ATOM    576  CA  ASP B  68      -0.456  15.667 -13.656  1.00 91.56           C  
ATOM    577  C   ASP B  68      -0.115  15.091 -15.029  1.00 91.56           C  
ATOM    578  O   ASP B  68      -0.653  15.536 -16.046  1.00 91.56           O  
ATOM    579  CB  ASP B  68       0.653  16.614 -13.193  1.00 91.56           C  
ATOM    580  CG  ASP B  68       0.747  17.874 -14.035  1.00 91.56           C  
ATOM    581  OD1 ASP B  68       1.821  18.144 -14.612  1.00 91.56           O  
ATOM    582  OD2 ASP B  68      -0.263  18.606 -14.119  1.00 91.56           O1-
ATOM    583  N   VAL B  69       0.828  14.073 -15.050  1.00 90.72           N  
ATOM    584  CA  VAL B  69       1.231  13.446 -16.304  1.00 90.72           C  
ATOM    585  C   VAL B  69       0.046  12.699 -16.912  1.00 90.72           C  
ATOM    586  O   VAL B  69      -0.163  12.739 -18.127  1.00 90.72           O  
ATOM    587  CB  VAL B  69       2.421  12.481 -16.099  1.00 90.72           C  
ATOM    588  CG1 VAL B  69       2.702  11.693 -17.377  1.00 90.72           C  
ATOM    589  CG2 VAL B  69       3.663  13.252 -15.658  1.00 90.72           C  
ATOM    590  N   LEU B  70      -0.770  11.996 -16.110  1.00 90.75           N  
ATOM    591  CA  LEU B  70      -1.941  11.269 -16.590  1.00 90.75           C  
ATOM    592  C   LEU B  70      -2.942  12.219 -17.239  1.00 90.75           C  
ATOM    593  O   LEU B  70      -3.551  11.883 -18.257  1.00 90.75           O  
ATOM    594  CB  LEU B  70      -2.610  10.510 -15.441  1.00 90.75           C  
ATOM    595  CG  LEU B  70      -1.986   9.166 -15.060  1.00 90.75           C  
ATOM    596  CD1 LEU B  70      -2.597   8.646 -13.764  1.00 90.75           C  
ATOM    597  CD2 LEU B  70      -2.169   8.154 -16.187  1.00 90.75           C  
ATOM    598  N   ARG B  71      -3.142  13.465 -16.590  1.00 90.41           N  
ATOM    599  CA  ARG B  71      -4.057  14.458 -17.142  1.00 90.41           C  
ATOM    600  C   ARG B  71      -3.607  14.905 -18.528  1.00 90.41           C  
ATOM    601  O   ARG B  71      -4.436  15.118 -19.417  1.00 90.41           O  
ATOM    602  CB  ARG B  71      -4.163  15.667 -16.210  1.00 90.41           C  
ATOM    603  CG  ARG B  71      -5.066  15.441 -15.008  1.00 90.41           C  
ATOM    604  CD  ARG B  71      -5.213  16.702 -14.168  1.00 90.41           C  
ATOM    605  NE  ARG B  71      -5.860  16.425 -12.888  1.00 90.41           N  
ATOM    606  CZ  ARG B  71      -5.812  17.224 -11.826  1.00 90.41           C  
ATOM    607  NH1 ARG B  71      -5.143  18.370 -11.870  1.00 90.41           N1+
ATOM    608  NH2 ARG B  71      -6.437  16.875 -10.711  1.00 90.41           N  
ATOM    609  N   LYS B  72      -2.252  14.934 -18.739  1.00 89.51           N  
ATOM    610  CA  LYS B  72      -1.696  15.343 -20.026  1.00 89.51           C  
ATOM    611  C   LYS B  72      -1.913  14.266 -21.085  1.00 89.51           C  
ATOM    612  O   LYS B  72      -2.045  14.572 -22.272  1.00 89.51           O  
ATOM    613  CB  LYS B  72      -0.205  15.654 -19.892  1.00 89.51           C  
ATOM    614  CG  LYS B  72       0.095  16.927 -19.115  1.00 89.51           C  
ATOM    615  CD  LYS B  72       1.594  17.141 -18.949  1.00 89.51           C  
ATOM    616  CE  LYS B  72       1.894  18.355 -18.080  1.00 89.51           C  
ATOM    617  NZ  LYS B  72       3.353  18.479 -17.787  1.00 89.51           N1+
ATOM    618  N   LEU B  73      -1.964  12.934 -20.697  1.00 86.00           N  
ATOM    619  CA  LEU B  73      -2.129  11.812 -21.615  1.00 86.00           C  
ATOM    620  C   LEU B  73      -3.589  11.655 -22.025  1.00 86.00           C  
ATOM    621  O   LEU B  73      -3.885  11.095 -23.083  1.00 86.00           O  
ATOM    622  CB  LEU B  73      -1.624  10.517 -20.975  1.00 86.00           C  
ATOM    623  CG  LEU B  73      -0.107  10.375 -20.835  1.00 86.00           C  
ATOM    624  CD1 LEU B  73       0.235   9.157 -19.985  1.00 86.00           C  
ATOM    625  CD2 LEU B  73       0.549  10.277 -22.208  1.00 86.00           C  
ATOM    626  N   LYS B  74      -4.541  12.245 -21.218  1.00 85.63           N  
ATOM    627  CA  LYS B  74      -5.954  12.166 -21.576  1.00 85.63           C  
ATOM    628  C   LYS B  74      -6.307  13.188 -22.651  1.00 85.63           C  
ATOM    629  O   LYS B  74      -7.119  12.911 -23.537  1.00 85.63           O  
ATOM    630  CB  LYS B  74      -6.833  12.380 -20.342  1.00 85.63           C  
ATOM    631  CG  LYS B  74      -6.910  11.172 -19.419  1.00 85.63           C  
ATOM    632  CD  LYS B  74      -7.863  11.417 -18.257  1.00 85.63           C  
ATOM    633  CE  LYS B  74      -7.915  10.222 -17.313  1.00 85.63           C  
ATOM    634  NZ  LYS B  74      -8.838  10.463 -16.164  1.00 85.63           N1+
ATOM    635  N   ASP C   3      -8.010  -0.290 -25.191  1.00 88.03           N  
ATOM    636  CA  ASP C   3      -7.134  -0.926 -24.212  1.00 88.03           C  
ATOM    637  C   ASP C   3      -6.315   0.113 -23.451  1.00 88.03           C  
ATOM    638  O   ASP C   3      -6.135   0.003 -22.236  1.00 88.03           O  
ATOM    639  CB  ASP C   3      -6.204  -1.930 -24.897  1.00 88.03           C  
ATOM    640  CG  ASP C   3      -6.900  -3.228 -25.267  1.00 88.03           C  
ATOM    641  OD1 ASP C   3      -6.297  -4.065 -25.970  1.00 88.03           O  
ATOM    642  OD2 ASP C   3      -8.064  -3.413 -24.850  1.00 88.03           O1-
ATOM    643  N   GLU C   4      -5.987   1.166 -24.167  1.00 89.72           N  
ATOM    644  CA  GLU C   4      -5.181   2.224 -23.564  1.00 89.72           C  
ATOM    645  C   GLU C   4      -5.988   3.019 -22.544  1.00 89.72           C  
ATOM    646  O   GLU C   4      -5.485   3.347 -21.467  1.00 89.72           O  
ATOM    647  CB  GLU C   4      -4.629   3.160 -24.643  1.00 89.72           C  
ATOM    648  CG  GLU C   4      -3.467   2.573 -25.431  1.00 89.72           C  
ATOM    649  CD  GLU C   4      -2.989   3.476 -26.558  1.00 89.72           C  
ATOM    650  OE1 GLU C   4      -2.077   3.072 -27.314  1.00 89.72           O  
ATOM    651  OE2 GLU C   4      -3.530   4.597 -26.684  1.00 89.72           O1-
ATOM    652  N   GLU C   5      -7.274   3.312 -22.873  1.00 91.44           N  
ATOM    653  CA  GLU C   5      -8.145   4.046 -21.960  1.00 91.44           C  
ATOM    654  C   GLU C   5      -8.403   3.251 -20.684  1.00 91.44           C  
ATOM    655  O   GLU C   5      -8.447   3.817 -19.590  1.00 91.44           O  
ATOM    656  CB  GLU C   5      -9.471   4.391 -22.643  1.00 91.44           C  
ATOM    657  CG  GLU C   5      -9.357   5.496 -23.684  1.00 91.44           C  
ATOM    658  CD  GLU C   5     -10.663   5.768 -24.414  1.00 91.44           C  
ATOM    659  OE1 GLU C   5     -10.713   6.712 -25.236  1.00 91.44           O  
ATOM    660  OE2 GLU C   5     -11.643   5.032 -24.162  1.00 91.44           O1-
ATOM    661  N   LEU C   6      -8.568   1.987 -20.866  1.00 90.43           N  
ATOM    662  CA  LEU C   6      -8.806   1.121 -19.716  1.00 90.43           C  
ATOM    663  C   LEU C   6      -7.585   1.086 -18.802  1.00 90.43           C  
ATOM    664  O   LEU C   6      -7.721   1.148 -17.577  1.00 90.43           O  
ATOM    665  CB  LEU C   6      -9.155  -0.296 -20.175  1.00 90.43           C  
ATOM    666  CG  LEU C   6      -9.528  -1.292 -19.077  1.00 90.43           C  
ATOM    667  CD1 LEU C   6     -10.752  -0.803 -18.311  1.00 90.43           C  
ATOM    668  CD2 LEU C   6      -9.779  -2.675 -19.670  1.00 90.43           C  
ATOM    669  N   ILE C   7      -6.393   0.979 -19.348  1.00 90.54           N  
ATOM    670  CA  ILE C   7      -5.156   0.959 -18.575  1.00 90.54           C  
ATOM    671  C   ILE C   7      -5.022   2.257 -17.780  1.00 90.54           C  
ATOM    672  O   ILE C   7      -4.674   2.234 -16.598  1.00 90.54           O  
ATOM    673  CB  ILE C   7      -3.924   0.760 -19.487  1.00 90.54           C  
ATOM    674  CG1 ILE C   7      -3.900  -0.667 -20.048  1.00 90.54           C  
ATOM    675  CG2 ILE C   7      -2.633   1.071 -18.724  1.00 90.54           C  
ATOM    676  CD1 ILE C   7      -2.793  -0.914 -21.063  1.00 90.54           C  
ATOM    677  N   ILE C   8      -5.344   3.409 -18.425  1.00 90.94           N  
ATOM    678  CA  ILE C   8      -5.269   4.707 -17.764  1.00 90.94           C  
ATOM    679  C   ILE C   8      -6.265   4.756 -16.607  1.00 90.94           C  
ATOM    680  O   ILE C   8      -5.942   5.244 -15.523  1.00 90.94           O  
ATOM    681  CB  ILE C   8      -5.538   5.862 -18.754  1.00 90.94           C  
ATOM    682  CG1 ILE C   8      -4.386   5.987 -19.757  1.00 90.94           C  
ATOM    683  CG2 ILE C   8      -5.757   7.178 -18.002  1.00 90.94           C  
ATOM    684  CD1 ILE C   8      -4.633   7.005 -20.861  1.00 90.94           C  
ATOM    685  N   TYR C   9      -7.494   4.226 -16.791  1.00 92.40           N  
ATOM    686  CA  TYR C   9      -8.523   4.199 -15.758  1.00 92.40           C  
ATOM    687  C   TYR C   9      -8.075   3.363 -14.564  1.00 92.40           C  
ATOM    688  O   TYR C   9      -8.277   3.755 -13.413  1.00 92.40           O  
ATOM    689  CB  TYR C   9      -9.836   3.645 -16.320  1.00 92.40           C  
ATOM    690  CG  TYR C   9     -10.982   3.687 -15.338  1.00 92.40           C  
ATOM    691  CD1 TYR C   9     -11.593   2.514 -14.903  1.00 92.40           C  
ATOM    692  CD2 TYR C   9     -11.454   4.898 -14.845  1.00 92.40           C  
ATOM    693  CE1 TYR C   9     -12.651   2.547 -13.999  1.00 92.40           C  
ATOM    694  CE2 TYR C   9     -12.511   4.943 -13.943  1.00 92.40           C  
ATOM    695  CZ  TYR C   9     -13.102   3.765 -13.526  1.00 92.40           C  
ATOM    696  OH  TYR C   9     -14.149   3.803 -12.631  1.00 92.40           O  
ATOM    697  N   ILE C  10      -7.432   2.190 -14.849  1.00 91.50           N  
ATOM    698  CA  ILE C  10      -6.936   1.310 -13.797  1.00 91.50           C  
ATOM    699  C   ILE C  10      -5.860   2.029 -12.987  1.00 91.50           C  
ATOM    700  O   ILE C  10      -5.861   1.973 -11.755  1.00 91.50           O  
ATOM    701  CB  ILE C  10      -6.377  -0.008 -14.381  1.00 91.50           C  
ATOM    702  CG1 ILE C  10      -7.511  -0.853 -14.973  1.00 91.50           C  
ATOM    703  CG2 ILE C  10      -5.613  -0.791 -13.309  1.00 91.50           C  
ATOM    704  CD1 ILE C  10      -7.035  -2.090 -15.721  1.00 91.50           C  
ATOM    705  N   ILE C  11      -4.946   2.718 -13.674  1.00 92.07           N  
ATOM    706  CA  ILE C  11      -3.879   3.451 -13.000  1.00 92.07           C  
ATOM    707  C   ILE C  11      -4.481   4.535 -12.110  1.00 92.07           C  
ATOM    708  O   ILE C  11      -4.047   4.724 -10.971  1.00 92.07           O  
ATOM    709  CB  ILE C  11      -2.894   4.075 -14.013  1.00 92.07           C  
ATOM    710  CG1 ILE C  11      -2.112   2.976 -14.744  1.00 92.07           C  
ATOM    711  CG2 ILE C  11      -1.943   5.049 -13.312  1.00 92.07           C  
ATOM    712  CD1 ILE C  11      -1.236   3.490 -15.879  1.00 92.07           C  
ATOM    713  N   GLU C  12      -5.524   5.228 -12.578  1.00 92.78           N  
ATOM    714  CA  GLU C  12      -6.186   6.270 -11.798  1.00 92.78           C  
ATOM    715  C   GLU C  12      -6.794   5.700 -10.519  1.00 92.78           C  
ATOM    716  O   GLU C  12      -6.686   6.306  -9.452  1.00 92.78           O  
ATOM    717  CB  GLU C  12      -7.269   6.961 -12.632  1.00 92.78           C  
ATOM    718  CG  GLU C  12      -6.719   7.909 -13.688  1.00 92.78           C  
ATOM    719  CD  GLU C  12      -7.798   8.516 -14.569  1.00 92.78           C  
ATOM    720  OE1 GLU C  12      -7.514   9.503 -15.286  1.00 92.78           O  
ATOM    721  OE2 GLU C  12      -8.940   8.003 -14.541  1.00 92.78           O1-
ATOM    722  N   LEU C  13      -7.439   4.555 -10.684  1.00 92.84           N  
ATOM    723  CA  LEU C  13      -8.048   3.923  -9.519  1.00 92.84           C  
ATOM    724  C   LEU C  13      -6.982   3.474  -8.525  1.00 92.84           C  
ATOM    725  O   LEU C  13      -7.164   3.603  -7.312  1.00 92.84           O  
ATOM    726  CB  LEU C  13      -8.902   2.726  -9.944  1.00 92.84           C  
ATOM    727  CG  LEU C  13     -10.209   3.050 -10.671  1.00 92.84           C  
ATOM    728  CD1 LEU C  13     -10.903   1.765 -11.110  1.00 92.84           C  
ATOM    729  CD2 LEU C  13     -11.125   3.882  -9.780  1.00 92.84           C  
ATOM    730  N   LEU C  14      -5.826   2.924  -9.006  1.00 92.59           N  
ATOM    731  CA  LEU C  14      -4.731   2.491  -8.144  1.00 92.59           C  
ATOM    732  C   LEU C  14      -4.153   3.669  -7.365  1.00 92.59           C  
ATOM    733  O   LEU C  14      -3.836   3.539  -6.180  1.00 92.59           O  
ATOM    734  CB  LEU C  14      -3.630   1.822  -8.971  1.00 92.59           C  
ATOM    735  CG  LEU C  14      -3.893   0.382  -9.413  1.00 92.59           C  
ATOM    736  CD1 LEU C  14      -2.873  -0.046 -10.462  1.00 92.59           C  
ATOM    737  CD2 LEU C  14      -3.862  -0.560  -8.213  1.00 92.59           C  
ATOM    738  N   LEU C  15      -4.047   4.815  -8.033  1.00 92.48           N  
ATOM    739  CA  LEU C  15      -3.507   6.006  -7.388  1.00 92.48           C  
ATOM    740  C   LEU C  15      -4.447   6.507  -6.295  1.00 92.48           C  
ATOM    741  O   LEU C  15      -3.995   6.936  -5.231  1.00 92.48           O  
ATOM    742  CB  LEU C  15      -3.271   7.113  -8.420  1.00 92.48           C  
ATOM    743  CG  LEU C  15      -2.139   6.877  -9.420  1.00 92.48           C  
ATOM    744  CD1 LEU C  15      -2.092   8.005 -10.444  1.00 92.48           C  
ATOM    745  CD2 LEU C  15      -0.803   6.748  -8.696  1.00 92.48           C  
ATOM    746  N   LYS C  16      -5.747   6.501  -6.542  1.00 93.65           N  
ATOM    747  CA  LYS C  16      -6.720   6.883  -5.524  1.00 93.65           C  
ATOM    748  C   LYS C  16      -6.632   5.965  -4.308  1.00 93.65           C  
ATOM    749  O   LYS C  16      -6.702   6.429  -3.167  1.00 93.65           O  
ATOM    750  CB  LYS C  16      -8.137   6.856  -6.098  1.00 93.65           C  
ATOM    751  CG  LYS C  16      -8.448   8.018  -7.031  1.00 93.65           C  
ATOM    752  CD  LYS C  16      -9.864   7.926  -7.584  1.00 93.65           C  
ATOM    753  CE  LYS C  16     -10.153   9.048  -8.573  1.00 93.65           C  
ATOM    754  NZ  LYS C  16     -11.522   8.930  -9.161  1.00 93.65           N1+
ATOM    755  N   ASP C  17      -6.482   4.634  -4.679  1.00 93.58           N  
ATOM    756  CA  ASP C  17      -6.348   3.671  -3.589  1.00 93.58           C  
ATOM    757  C   ASP C  17      -5.074   3.924  -2.786  1.00 93.58           C  
ATOM    758  O   ASP C  17      -5.088   3.863  -1.555  1.00 93.58           O  
ATOM    759  CB  ASP C  17      -6.352   2.241  -4.135  1.00 93.58           C  
ATOM    760  CG  ASP C  17      -6.519   1.194  -3.049  1.00 93.58           C  
ATOM    761  OD1 ASP C  17      -5.895   0.114  -3.140  1.00 93.58           O  
ATOM    762  OD2 ASP C  17      -7.286   1.448  -2.093  1.00 93.58           O1-
ATOM    763  N   ASP C  18      -3.924   4.244  -3.415  1.00 92.55           N  
ATOM    764  CA  ASP C  18      -2.672   4.558  -2.734  1.00 92.55           C  
ATOM    765  C   ASP C  18      -2.839   5.761  -1.808  1.00 92.55           C  
ATOM    766  O   ASP C  18      -2.312   5.770  -0.693  1.00 92.55           O  
ATOM    767  CB  ASP C  18      -1.561   4.827  -3.750  1.00 92.55           C  
ATOM    768  CG  ASP C  18      -0.944   3.554  -4.304  1.00 92.55           C  
ATOM    769  OD1 ASP C  18      -0.124   3.633  -5.244  1.00 92.55           O  
ATOM    770  OD2 ASP C  18      -1.284   2.462  -3.798  1.00 92.55           O1-
ATOM    771  N   GLU C  19      -3.588   6.776  -2.322  1.00 94.10           N  
ATOM    772  CA  GLU C  19      -3.849   7.958  -1.505  1.00 94.10           C  
ATOM    773  C   GLU C  19      -4.609   7.593  -0.233  1.00 94.10           C  
ATOM    774  O   GLU C  19      -4.302   8.099   0.848  1.00 94.10           O  
ATOM    775  CB  GLU C  19      -4.632   9.003  -2.304  1.00 94.10           C  
ATOM    776  CG  GLU C  19      -4.821  10.322  -1.570  1.00 94.10           C  
ATOM    777  CD  GLU C  19      -5.561  11.365  -2.394  1.00 94.10           C  
ATOM    778  OE1 GLU C  19      -5.798  12.484  -1.884  1.00 94.10           O  
ATOM    779  OE2 GLU C  19      -5.908  11.060  -3.556  1.00 94.10           O1-
ATOM    780  N   LEU C  20      -5.640   6.772  -0.408  1.00 93.70           N  
ATOM    781  CA  LEU C  20      -6.411   6.332   0.750  1.00 93.70           C  
ATOM    782  C   LEU C  20      -5.524   5.584   1.741  1.00 93.70           C  
ATOM    783  O   LEU C  20      -5.611   5.810   2.950  1.00 93.70           O  
ATOM    784  CB  LEU C  20      -7.573   5.437   0.312  1.00 93.70           C  
ATOM    785  CG  LEU C  20      -8.716   6.127  -0.435  1.00 93.70           C  
ATOM    786  CD1 LEU C  20      -9.704   5.093  -0.965  1.00 93.70           C  
ATOM    787  CD2 LEU C  20      -9.419   7.130   0.472  1.00 93.70           C  
ATOM    788  N   LEU C  21      -4.662   4.670   1.254  1.00 93.15           N  
ATOM    789  CA  LEU C  21      -3.798   3.869   2.115  1.00 93.15           C  
ATOM    790  C   LEU C  21      -2.775   4.747   2.828  1.00 93.15           C  
ATOM    791  O   LEU C  21      -2.445   4.503   3.990  1.00 93.15           O  
ATOM    792  CB  LEU C  21      -3.082   2.789   1.300  1.00 93.15           C  
ATOM    793  CG  LEU C  21      -3.948   1.634   0.795  1.00 93.15           C  
ATOM    794  CD1 LEU C  21      -3.148   0.747  -0.153  1.00 93.15           C  
ATOM    795  CD2 LEU C  21      -4.491   0.822   1.966  1.00 93.15           C  
ATOM    796  N   LEU C  22      -2.299   5.831   2.150  1.00 93.24           N  
ATOM    797  CA  LEU C  22      -1.392   6.780   2.787  1.00 93.24           C  
ATOM    798  C   LEU C  22      -2.094   7.530   3.913  1.00 93.24           C  
ATOM    799  O   LEU C  22      -1.519   7.731   4.985  1.00 93.24           O  
ATOM    800  CB  LEU C  22      -0.846   7.773   1.759  1.00 93.24           C  
ATOM    801  CG  LEU C  22       0.174   7.223   0.760  1.00 93.24           C  
ATOM    802  CD1 LEU C  22       0.541   8.292  -0.265  1.00 93.24           C  
ATOM    803  CD2 LEU C  22       1.418   6.723   1.487  1.00 93.24           C  
ATOM    804  N   LYS C  23      -3.344   7.980   3.704  1.00 93.87           N  
ATOM    805  CA  LYS C  23      -4.122   8.651   4.740  1.00 93.87           C  
ATOM    806  C   LYS C  23      -4.348   7.735   5.938  1.00 93.87           C  
ATOM    807  O   LYS C  23      -4.267   8.174   7.087  1.00 93.87           O  
ATOM    808  CB  LYS C  23      -5.465   9.124   4.181  1.00 93.87           C  
ATOM    809  CG  LYS C  23      -5.368  10.356   3.293  1.00 93.87           C  
ATOM    810  CD  LYS C  23      -6.733  10.773   2.763  1.00 93.87           C  
ATOM    811  CE  LYS C  23      -6.628  11.957   1.812  1.00 93.87           C  
ATOM    812  NZ  LYS C  23      -7.952  12.311   1.218  1.00 93.87           N1+
ATOM    813  N   SER C  24      -4.684   6.464   5.574  1.00 92.88           N  
ATOM    814  CA  SER C  24      -4.861   5.491   6.646  1.00 92.88           C  
ATOM    815  C   SER C  24      -3.594   5.353   7.483  1.00 92.88           C  
ATOM    816  O   SER C  24      -3.658   5.291   8.712  1.00 92.88           O  
ATOM    817  CB  SER C  24      -5.255   4.129   6.075  1.00 92.88           C  
ATOM    818  OG  SER C  24      -5.354   3.160   7.105  1.00 92.88           O  
ATOM    819  N   LEU C  25      -2.421   5.263   6.836  1.00 93.21           N  
ATOM    820  CA  LEU C  25      -1.152   5.149   7.546  1.00 93.21           C  
ATOM    821  C   LEU C  25      -0.902   6.380   8.412  1.00 93.21           C  
ATOM    822  O   LEU C  25      -0.422   6.262   9.542  1.00 93.21           O  
ATOM    823  CB  LEU C  25       0.001   4.962   6.558  1.00 93.21           C  
ATOM    824  CG  LEU C  25       1.397   4.811   7.165  1.00 93.21           C  
ATOM    825  CD1 LEU C  25       1.430   3.629   8.129  1.00 93.21           C  
ATOM    826  CD2 LEU C  25       2.443   4.640   6.068  1.00 93.21           C  
ATOM    827  N   GLU C  26      -1.235   7.572   7.941  1.00 93.80           N  
ATOM    828  CA  GLU C  26      -1.089   8.801   8.715  1.00 93.80           C  
ATOM    829  C   GLU C  26      -1.927   8.754   9.990  1.00 93.80           C  
ATOM    830  O   GLU C  26      -1.474   9.180  11.054  1.00 93.80           O  
ATOM    831  CB  GLU C  26      -1.481  10.018   7.873  1.00 93.80           C  
ATOM    832  CG  GLU C  26      -1.160  11.351   8.532  1.00 93.80           C  
ATOM    833  CD  GLU C  26      -1.462  12.547   7.644  1.00 93.80           C  
ATOM    834  OE1 GLU C  26      -1.292  13.702   8.100  1.00 93.80           O  
ATOM    835  OE2 GLU C  26      -1.871  12.330   6.482  1.00 93.80           O1-
ATOM    836  N   ILE C  27      -3.168   8.305   9.936  1.00 93.24           N  
ATOM    837  CA  ILE C  27      -4.061   8.198  11.084  1.00 93.24           C  
ATOM    838  C   ILE C  27      -3.484   7.209  12.095  1.00 93.24           C  
ATOM    839  O   ILE C  27      -3.478   7.475  13.299  1.00 93.24           O  
ATOM    840  CB  ILE C  27      -5.480   7.763  10.658  1.00 93.24           C  
ATOM    841  CG1 ILE C  27      -6.173   8.890   9.882  1.00 93.24           C  
ATOM    842  CG2 ILE C  27      -6.308   7.349  11.878  1.00 93.24           C  
ATOM    843  CD1 ILE C  27      -7.529   8.503   9.308  1.00 93.24           C  
ATOM    844  N   ILE C  28      -2.989   6.038  11.592  1.00 91.88           N  
ATOM    845  CA  ILE C  28      -2.397   5.025  12.459  1.00 91.88           C  
ATOM    846  C   ILE C  28      -1.210   5.620  13.214  1.00 91.88           C  
ATOM    847  O   ILE C  28      -1.062   5.403  14.419  1.00 91.88           O  
ATOM    848  CB  ILE C  28      -1.952   3.782  11.655  1.00 91.88           C  
ATOM    849  CG1 ILE C  28      -3.175   3.002  11.157  1.00 91.88           C  
ATOM    850  CG2 ILE C  28      -1.041   2.889  12.502  1.00 91.88           C  
ATOM    851  CD1 ILE C  28      -2.843   1.907  10.152  1.00 91.88           C  
ATOM    852  N   LEU C  29      -0.368   6.442  12.550  1.00 92.66           N  
ATOM    853  CA  LEU C  29       0.780   7.082  13.183  1.00 92.66           C  
ATOM    854  C   LEU C  29       0.329   8.068  14.256  1.00 92.66           C  
ATOM    855  O   LEU C  29       0.956   8.172  15.313  1.00 92.66           O  
ATOM    856  CB  LEU C  29       1.636   7.803  12.138  1.00 92.66           C  
ATOM    857  CG  LEU C  29       2.398   6.913  11.156  1.00 92.66           C  
ATOM    858  CD1 LEU C  29       3.140   7.766  10.133  1.00 92.66           C  
ATOM    859  CD2 LEU C  29       3.367   6.001  11.901  1.00 92.66           C  
ATOM    860  N   ARG C  30      -0.760   8.857  14.011  1.00 92.14           N  
ATOM    861  CA  ARG C  30      -1.295   9.800  14.987  1.00 92.14           C  
ATOM    862  C   ARG C  30      -1.801   9.074  16.230  1.00 92.14           C  
ATOM    863  O   ARG C  30      -1.605   9.544  17.353  1.00 92.14           O  
ATOM    864  CB  ARG C  30      -2.422  10.631  14.371  1.00 92.14           C  
ATOM    865  CG  ARG C  30      -2.925  11.750  15.270  1.00 92.14           C  
ATOM    866  CD  ARG C  30      -1.859  12.814  15.497  1.00 92.14           C  
ATOM    867  NE  ARG C  30      -2.373  13.932  16.281  1.00 92.14           N  
ATOM    868  CZ  ARG C  30      -1.653  14.982  16.667  1.00 92.14           C  
ATOM    869  NH1 ARG C  30      -0.367  15.077  16.345  1.00 92.14           N1+
ATOM    870  NH2 ARG C  30      -2.221  15.944  17.379  1.00 92.14           N  
ATOM    871  N   ILE C  31      -2.482   7.915  16.090  1.00 92.02           N  
ATOM    872  CA  ILE C  31      -2.966   7.108  17.204  1.00 92.02           C  
ATOM    873  C   ILE C  31      -1.788   6.657  18.065  1.00 92.02           C  
ATOM    874  O   ILE C  31      -1.843   6.736  19.294  1.00 92.02           O  
ATOM    875  CB  ILE C  31      -3.768   5.883  16.709  1.00 92.02           C  
ATOM    876  CG1 ILE C  31      -5.083   6.332  16.062  1.00 92.02           C  
ATOM    877  CG2 ILE C  31      -4.029   4.907  17.860  1.00 92.02           C  
ATOM    878  CD1 ILE C  31      -5.850   5.210  15.376  1.00 92.02           C  
ATOM    879  N   ILE C  32      -0.687   6.185  17.401  1.00 90.97           N  
ATOM    880  CA  ILE C  32       0.505   5.726  18.105  1.00 90.97           C  
ATOM    881  C   ILE C  32       1.109   6.879  18.904  1.00 90.97           C  
ATOM    882  O   ILE C  32       1.470   6.713  20.070  1.00 90.97           O  
ATOM    883  CB  ILE C  32       1.551   5.143  17.129  1.00 90.97           C  
ATOM    884  CG1 ILE C  32       1.033   3.844  16.502  1.00 90.97           C  
ATOM    885  CG2 ILE C  32       2.887   4.913  17.842  1.00 90.97           C  
ATOM    886  CD1 ILE C  32       1.916   3.298  15.388  1.00 90.97           C  
ATOM    887  N   GLN C  33       1.204   8.047  18.279  1.00 90.91           N  
ATOM    888  CA  GLN C  33       1.763   9.219  18.943  1.00 90.91           C  
ATOM    889  C   GLN C  33       0.939   9.604  20.168  1.00 90.91           C  
ATOM    890  O   GLN C  33       1.494   9.935  21.217  1.00 90.91           O  
ATOM    891  CB  GLN C  33       1.845  10.399  17.973  1.00 90.91           C  
ATOM    892  CG  GLN C  33       2.980  10.288  16.963  1.00 90.91           C  
ATOM    893  CD  GLN C  33       2.973  11.413  15.947  1.00 90.91           C  
ATOM    894  NE2 GLN C  33       4.129  11.678  15.347  1.00 90.91           N  
ATOM    895  OE1 GLN C  33       1.938  12.040  15.701  1.00 90.91           O  
ATOM    896  N   LEU C  34      -0.430   9.608  20.058  1.00 90.53           N  
ATOM    897  CA  LEU C  34      -1.319   9.957  21.162  1.00 90.53           C  
ATOM    898  C   LEU C  34      -1.173   8.964  22.310  1.00 90.53           C  
ATOM    899  O   LEU C  34      -1.204   9.354  23.480  1.00 90.53           O  
ATOM    900  CB  LEU C  34      -2.773   9.997  20.687  1.00 90.53           C  
ATOM    901  CG  LEU C  34      -3.187  11.223  19.870  1.00 90.53           C  
ATOM    902  CD1 LEU C  34      -4.573  11.015  19.267  1.00 90.53           C  
ATOM    903  CD2 LEU C  34      -3.157  12.478  20.736  1.00 90.53           C  
ATOM    904  N   GLN C  35      -1.045   7.619  21.909  1.00 88.20           N  
ATOM    905  CA  GLN C  35      -0.902   6.591  22.933  1.00 88.20           C  
ATOM    906  C   GLN C  35       0.411   6.754  23.697  1.00 88.20           C  
ATOM    907  O   GLN C  35       0.482   6.451  24.889  1.00 88.20           O  
ATOM    908  CB  GLN C  35      -0.976   5.197  22.310  1.00 88.20           C  
ATOM    909  CG  GLN C  35      -2.381   4.784  21.889  1.00 88.20           C  
ATOM    910  CD  GLN C  35      -2.441   3.365  21.359  1.00 88.20           C  
ATOM    911  NE2 GLN C  35      -3.595   2.723  21.514  1.00 88.20           N  
ATOM    912  OE1 GLN C  35      -1.461   2.849  20.813  1.00 88.20           O  
ATOM    913  N   LEU C  36       1.479   7.328  23.029  1.00 86.58           N  
ATOM    914  CA  LEU C  36       2.797   7.462  23.638  1.00 86.58           C  
ATOM    915  C   LEU C  36       2.880   8.732  24.478  1.00 86.58           C  
ATOM    916  O   LEU C  36       3.634   8.789  25.453  1.00 86.58           O  
ATOM    917  CB  LEU C  36       3.886   7.476  22.562  1.00 86.58           C  
ATOM    918  CG  LEU C  36       4.120   6.161  21.818  1.00 86.58           C  
ATOM    919  CD1 LEU C  36       5.107   6.368  20.674  1.00 86.58           C  
ATOM    920  CD2 LEU C  36       4.622   5.086  22.776  1.00 86.58           C  
ATOM    921  N   THR C  37       2.114   9.880  24.118  1.00 86.37           N  
ATOM    922  CA  THR C  37       2.305  11.189  24.731  1.00 86.37           C  
ATOM    923  C   THR C  37       1.195  11.482  25.737  1.00 86.37           C  
ATOM    924  O   THR C  37       1.359  12.325  26.622  1.00 86.37           O  
ATOM    925  CB  THR C  37       2.345  12.304  23.668  1.00 86.37           C  
ATOM    926  CG2 THR C  37       3.566  12.160  22.767  1.00 86.37           C  
ATOM    927  OG1 THR C  37       1.160  12.231  22.865  1.00 86.37           O  
ATOM    928  N   SER C  38      -0.128  10.818  25.587  1.00 81.07           N  
ATOM    929  CA  SER C  38      -1.267  11.231  26.398  1.00 81.07           C  
ATOM    930  C   SER C  38      -1.100  10.798  27.850  1.00 81.07           C  
ATOM    931  O   SER C  38      -0.786   9.637  28.125  1.00 81.07           O  
ATOM    932  CB  SER C  38      -2.566  10.656  25.833  1.00 81.07           C  
ATOM    933  OG  SER C  38      -3.682  11.090  26.592  1.00 81.07           O  
ATOM    934  N   LYS C  39      -0.687  11.615  28.746  1.00 75.71           N  
ATOM    935  CA  LYS C  39      -0.586  11.413  30.189  1.00 75.71           C  
ATOM    936  C   LYS C  39      -1.963  11.213  30.813  1.00 75.71           C  
ATOM    937  O   LYS C  39      -2.104  10.488  31.801  1.00 75.71           O  
ATOM    938  CB  LYS C  39       0.123  12.596  30.850  1.00 75.71           C  
ATOM    939  CG  LYS C  39       1.617  12.658  30.570  1.00 75.71           C  
ATOM    940  CD  LYS C  39       2.290  13.763  31.374  1.00 75.71           C  
ATOM    941  CE  LYS C  39       3.778  13.857  31.059  1.00 75.71           C  
ATOM    942  NZ  LYS C  39       4.440  14.947  31.837  1.00 75.71           N1+
ATOM    943  N   ASP C  40      -2.936  11.680  30.135  1.00 73.30           N  
ATOM    944  CA  ASP C  40      -4.300  11.572  30.645  1.00 73.30           C  
ATOM    945  C   ASP C  40      -5.091  10.513  29.879  1.00 73.30           C  
ATOM    946  O   ASP C  40      -5.252  10.613  28.661  1.00 73.30           O  
ATOM    947  CB  ASP C  40      -5.013  12.923  30.563  1.00 73.30           C  
ATOM    948  CG  ASP C  40      -4.773  13.795  31.783  1.00 73.30           C  
ATOM    949  OD1 ASP C  40      -4.763  15.038  31.652  1.00 73.30           O  
ATOM    950  OD2 ASP C  40      -4.591  13.234  32.885  1.00 73.30           O1-
ATOM    951  N   LYS C  41      -5.213   9.625  30.558  1.00 72.54           N  
ATOM    952  CA  LYS C  41      -5.859   8.436  30.008  1.00 72.54           C  
ATOM    953  C   LYS C  41      -7.242   8.769  29.455  1.00 72.54           C  
ATOM    954  O   LYS C  41      -7.628   8.272  28.395  1.00 72.54           O  
ATOM    955  CB  LYS C  41      -5.969   7.343  31.073  1.00 72.54           C  
ATOM    956  CG  LYS C  41      -4.690   6.544  31.273  1.00 72.54           C  
ATOM    957  CD  LYS C  41      -4.916   5.345  32.186  1.00 72.54           C  
ATOM    958  CE  LYS C  41      -3.621   4.590  32.451  1.00 72.54           C  
ATOM    959  NZ  LYS C  41      -3.837   3.420  33.353  1.00 72.54           N1+
ATOM    960  N   ASP C  42      -7.871   9.779  29.991  1.00 77.29           N  
ATOM    961  CA  ASP C  42      -9.258   9.991  29.591  1.00 77.29           C  
ATOM    962  C   ASP C  42      -9.341  10.812  28.307  1.00 77.29           C  
ATOM    963  O   ASP C  42     -10.136  10.504  27.418  1.00 77.29           O  
ATOM    964  CB  ASP C  42     -10.039  10.684  30.711  1.00 77.29           C  
ATOM    965  CG  ASP C  42     -10.523   9.722  31.781  1.00 77.29           C  
ATOM    966  OD1 ASP C  42     -10.807  10.163  32.915  1.00 77.29           O  
ATOM    967  OD2 ASP C  42     -10.618   8.510  31.488  1.00 77.29           O1-
ATOM    968  N   ASP C  43      -8.647  11.813  28.178  1.00 80.57           N  
ATOM    969  CA  ASP C  43      -8.686  12.676  27.001  1.00 80.57           C  
ATOM    970  C   ASP C  43      -8.076  11.979  25.787  1.00 80.57           C  
ATOM    971  O   ASP C  43      -8.573  12.122  24.668  1.00 80.57           O  
ATOM    972  CB  ASP C  43      -7.952  13.991  27.276  1.00 80.57           C  
ATOM    973  CG  ASP C  43      -8.109  15.003  26.154  1.00 80.57           C  
ATOM    974  OD1 ASP C  43      -7.338  15.985  26.107  1.00 80.57           O  
ATOM    975  OD2 ASP C  43      -9.014  14.818  25.312  1.00 80.57           O1-
ATOM    976  N   GLY C  44      -7.277  11.239  26.030  1.00 85.21           N  
ATOM    977  CA  GLY C  44      -6.598  10.518  24.966  1.00 85.21           C  
ATOM    978  C   GLY C  44      -7.438   9.406  24.367  1.00 85.21           C  
ATOM    979  O   GLY C  44      -7.447   9.214  23.148  1.00 85.21           O  
ATOM    980  N   THR C  45      -8.332   8.817  25.084  1.00 88.69           N  
ATOM    981  CA  THR C  45      -9.153   7.689  24.658  1.00 88.69           C  
ATOM    982  C   THR C  45     -10.205   8.136  23.646  1.00 88.69           C  
ATOM    983  O   THR C  45     -10.450   7.449  22.653  1.00 88.69           O  
ATOM    984  CB  THR C  45      -9.846   7.017  25.859  1.00 88.69           C  
ATOM    985  CG2 THR C  45     -10.622   5.780  25.424  1.00 88.69           C  
ATOM    986  OG1 THR C  45      -8.856   6.634  26.820  1.00 88.69           O  
ATOM    987  N   ASP C  46     -10.912   9.390  23.868  1.00 90.10           N  
ATOM    988  CA  ASP C  46     -11.929   9.879  22.942  1.00 90.10           C  
ATOM    989  C   ASP C  46     -11.312  10.243  21.592  1.00 90.10           C  
ATOM    990  O   ASP C  46     -11.888   9.952  20.542  1.00 90.10           O  
ATOM    991  CB  ASP C  46     -12.655  11.091  23.532  1.00 90.10           C  
ATOM    992  CG  ASP C  46     -13.612  10.720  24.651  1.00 90.10           C  
ATOM    993  OD1 ASP C  46     -13.986  11.604  25.451  1.00 90.10           O  
ATOM    994  OD2 ASP C  46     -13.994   9.533  24.734  1.00 90.10           O1-
ATOM    995  N   LYS C  47     -10.134  10.895  21.612  1.00 91.94           N  
ATOM    996  CA  LYS C  47      -9.448  11.280  20.383  1.00 91.94           C  
ATOM    997  C   LYS C  47      -9.034  10.053  19.576  1.00 91.94           C  
ATOM    998  O   LYS C  47      -9.172  10.032  18.351  1.00 91.94           O  
ATOM    999  CB  LYS C  47      -8.220  12.137  20.698  1.00 91.94           C  
ATOM   1000  CG  LYS C  47      -8.552  13.556  21.135  1.00 91.94           C  
ATOM   1001  CD  LYS C  47      -7.292  14.368  21.401  1.00 91.94           C  
ATOM   1002  CE  LYS C  47      -7.622  15.758  21.928  1.00 91.94           C  
ATOM   1003  NZ  LYS C  47      -6.389  16.541  22.237  1.00 91.94           N1+
ATOM   1004  N   ILE C  48      -8.554   9.032  20.303  1.00 91.74           N  
ATOM   1005  CA  ILE C  48      -8.115   7.805  19.649  1.00 91.74           C  
ATOM   1006  C   ILE C  48      -9.311   7.106  19.006  1.00 91.74           C  
ATOM   1007  O   ILE C  48      -9.224   6.630  17.872  1.00 91.74           O  
ATOM   1008  CB  ILE C  48      -7.411   6.854  20.644  1.00 91.74           C  
ATOM   1009  CG1 ILE C  48      -6.046   7.422  21.051  1.00 91.74           C  
ATOM   1010  CG2 ILE C  48      -7.264   5.455  20.042  1.00 91.74           C  
ATOM   1011  CD1 ILE C  48      -5.350   6.633  22.151  1.00 91.74           C  
ATOM   1012  N   LYS C  49     -10.476   7.070  19.732  1.00 91.93           N  
ATOM   1013  CA  LYS C  49     -11.679   6.444  19.192  1.00 91.93           C  
ATOM   1014  C   LYS C  49     -12.131   7.137  17.909  1.00 91.93           C  
ATOM   1015  O   LYS C  49     -12.525   6.476  16.946  1.00 91.93           O  
ATOM   1016  CB  LYS C  49     -12.807   6.467  20.224  1.00 91.93           C  
ATOM   1017  CG  LYS C  49     -14.026   5.646  19.828  1.00 91.93           C  
ATOM   1018  CD  LYS C  49     -15.075   5.635  20.932  1.00 91.93           C  
ATOM   1019  CE  LYS C  49     -16.326   4.877  20.508  1.00 91.93           C  
ATOM   1020  NZ  LYS C  49     -17.370   4.889  21.575  1.00 91.93           N1+
ATOM   1021  N   LYS C  50     -12.102   8.489  17.852  1.00 93.14           N  
ATOM   1022  CA  LYS C  50     -12.472   9.245  16.659  1.00 93.14           C  
ATOM   1023  C   LYS C  50     -11.551   8.907  15.488  1.00 93.14           C  
ATOM   1024  O   LYS C  50     -12.014   8.736  14.358  1.00 93.14           O  
ATOM   1025  CB  LYS C  50     -12.432  10.747  16.941  1.00 93.14           C  
ATOM   1026  CG  LYS C  50     -13.019  11.601  15.827  1.00 93.14           C  
ATOM   1027  CD  LYS C  50     -12.987  13.082  16.183  1.00 93.14           C  
ATOM   1028  CE  LYS C  50     -13.429  13.949  15.011  1.00 93.14           C  
ATOM   1029  NZ  LYS C  50     -13.369  15.404  15.345  1.00 93.14           N1+
ATOM   1030  N   LEU C  51     -10.258   8.762  15.738  1.00 93.29           N  
ATOM   1031  CA  LEU C  51      -9.283   8.450  14.699  1.00 93.29           C  
ATOM   1032  C   LEU C  51      -9.483   7.033  14.173  1.00 93.29           C  
ATOM   1033  O   LEU C  51      -9.368   6.791  12.970  1.00 93.29           O  
ATOM   1034  CB  LEU C  51      -7.858   8.611  15.235  1.00 93.29           C  
ATOM   1035  CG  LEU C  51      -7.379  10.047  15.466  1.00 93.29           C  
ATOM   1036  CD1 LEU C  51      -6.043  10.047  16.201  1.00 93.29           C  
ATOM   1037  CD2 LEU C  51      -7.265  10.792  14.140  1.00 93.29           C  
ATOM   1038  N   VAL C  52      -9.772   6.123  15.098  1.00 92.50           N  
ATOM   1039  CA  VAL C  52     -10.018   4.742  14.697  1.00 92.50           C  
ATOM   1040  C   VAL C  52     -11.235   4.677  13.778  1.00 92.50           C  
ATOM   1041  O   VAL C  52     -11.220   3.975  12.764  1.00 92.50           O  
ATOM   1042  CB  VAL C  52     -10.227   3.824  15.923  1.00 92.50           C  
ATOM   1043  CG1 VAL C  52     -10.768   2.462  15.492  1.00 92.50           C  
ATOM   1044  CG2 VAL C  52      -8.921   3.663  16.698  1.00 92.50           C  
ATOM   1045  N   ASP C  53     -12.336   5.405  14.096  1.00 92.32           N  
ATOM   1046  CA  ASP C  53     -13.536   5.434  13.266  1.00 92.32           C  
ATOM   1047  C   ASP C  53     -13.232   6.010  11.884  1.00 92.32           C  
ATOM   1048  O   ASP C  53     -13.710   5.492  10.872  1.00 92.32           O  
ATOM   1049  CB  ASP C  53     -14.639   6.248  13.944  1.00 92.32           C  
ATOM   1050  CG  ASP C  53     -15.255   5.536  15.136  1.00 92.32           C  
ATOM   1051  OD1 ASP C  53     -15.931   6.192  15.957  1.00 92.32           O  
ATOM   1052  OD2 ASP C  53     -15.059   4.307  15.256  1.00 92.32           O1-
ATOM   1053  N   GLU C  54     -12.462   7.075  11.855  1.00 93.27           N  
ATOM   1054  CA  GLU C  54     -12.068   7.677  10.585  1.00 93.27           C  
ATOM   1055  C   GLU C  54     -11.254   6.700   9.741  1.00 93.27           C  
ATOM   1056  O   GLU C  54     -11.456   6.601   8.529  1.00 93.27           O  
ATOM   1057  CB  GLU C  54     -11.267   8.960  10.822  1.00 93.27           C  
ATOM   1058  CG  GLU C  54     -10.975   9.747   9.554  1.00 93.27           C  
ATOM   1059  CD  GLU C  54     -10.280  11.074   9.816  1.00 93.27           C  
ATOM   1060  OE1 GLU C  54      -9.843  11.732   8.846  1.00 93.27           O  
ATOM   1061  OE2 GLU C  54     -10.174  11.458  11.002  1.00 93.27           O1-
ATOM   1062  N   SER C  55     -10.287   5.986  10.372  1.00 91.68           N  
ATOM   1063  CA  SER C  55      -9.451   5.017   9.670  1.00 91.68           C  
ATOM   1064  C   SER C  55     -10.290   3.890   9.077  1.00 91.68           C  
ATOM   1065  O   SER C  55     -10.041   3.449   7.953  1.00 91.68           O  
ATOM   1066  CB  SER C  55      -8.396   4.437  10.613  1.00 91.68           C  
ATOM   1067  OG  SER C  55      -7.535   3.549   9.919  1.00 91.68           O  
ATOM   1068  N   LYS C  56     -11.272   3.411   9.810  1.00 93.15           N  
ATOM   1069  CA  LYS C  56     -12.142   2.343   9.328  1.00 93.15           C  
ATOM   1070  C   LYS C  56     -12.898   2.772   8.073  1.00 93.15           C  
ATOM   1071  O   LYS C  56     -13.047   1.990   7.134  1.00 93.15           O  
ATOM   1072  CB  LYS C  56     -13.130   1.922  10.417  1.00 93.15           C  
ATOM   1073  CG  LYS C  56     -12.526   1.026  11.488  1.00 93.15           C  
ATOM   1074  CD  LYS C  56     -13.567   0.607  12.518  1.00 93.15           C  
ATOM   1075  CE  LYS C  56     -12.964  -0.292  13.589  1.00 93.15           C  
ATOM   1076  NZ  LYS C  56     -13.968  -0.664  14.631  1.00 93.15           N1+
ATOM   1077  N   LYS C  57     -13.380   4.055   8.058  1.00 94.65           N  
ATOM   1078  CA  LYS C  57     -14.069   4.570   6.879  1.00 94.65           C  
ATOM   1079  C   LYS C  57     -13.141   4.595   5.668  1.00 94.65           C  
ATOM   1080  O   LYS C  57     -13.541   4.219   4.564  1.00 94.65           O  
ATOM   1081  CB  LYS C  57     -14.619   5.971   7.147  1.00 94.65           C  
ATOM   1082  CG  LYS C  57     -15.512   6.509   6.040  1.00 94.65           C  
ATOM   1083  CD  LYS C  57     -16.067   7.885   6.387  1.00 94.65           C  
ATOM   1084  CE  LYS C  57     -16.854   8.480   5.227  1.00 94.65           C  
ATOM   1085  NZ  LYS C  57     -17.363   9.848   5.548  1.00 94.65           N1+
ATOM   1086  N   ILE C  58     -11.934   5.043   5.876  1.00 93.89           N  
ATOM   1087  CA  ILE C  58     -10.939   5.117   4.811  1.00 93.89           C  
ATOM   1088  C   ILE C  58     -10.653   3.717   4.274  1.00 93.89           C  
ATOM   1089  O   ILE C  58     -10.585   3.512   3.060  1.00 93.89           O  
ATOM   1090  CB  ILE C  58      -9.633   5.780   5.301  1.00 93.89           C  
ATOM   1091  CG1 ILE C  58      -9.851   7.280   5.536  1.00 93.89           C  
ATOM   1092  CG2 ILE C  58      -8.498   5.543   4.302  1.00 93.89           C  
ATOM   1093  CD1 ILE C  58      -8.673   7.981   6.197  1.00 93.89           C  
ATOM   1094  N   LEU C  59     -10.489   2.719   5.147  1.00 93.61           N  
ATOM   1095  CA  LEU C  59     -10.195   1.350   4.736  1.00 93.61           C  
ATOM   1096  C   LEU C  59     -11.371   0.747   3.975  1.00 93.61           C  
ATOM   1097  O   LEU C  59     -11.178  -0.018   3.028  1.00 93.61           O  
ATOM   1098  CB  LEU C  59      -9.860   0.485   5.953  1.00 93.61           C  
ATOM   1099  CG  LEU C  59      -8.542   0.795   6.664  1.00 93.61           C  
ATOM   1100  CD1 LEU C  59      -8.362  -0.124   7.869  1.00 93.61           C  
ATOM   1101  CD2 LEU C  59      -7.370   0.657   5.699  1.00 93.61           C  
ATOM   1102  N   ASP C  60     -12.615   1.095   4.358  1.00 93.78           N  
ATOM   1103  CA  ASP C  60     -13.794   0.653   3.619  1.00 93.78           C  
ATOM   1104  C   ASP C  60     -13.790   1.208   2.197  1.00 93.78           C  
ATOM   1105  O   ASP C  60     -14.125   0.497   1.247  1.00 93.78           O  
ATOM   1106  CB  ASP C  60     -15.072   1.076   4.346  1.00 93.78           C  
ATOM   1107  CG  ASP C  60     -15.339   0.262   5.600  1.00 93.78           C  
ATOM   1108  OD1 ASP C  60     -16.190   0.667   6.420  1.00 93.78           O  
ATOM   1109  OD2 ASP C  60     -14.690  -0.794   5.770  1.00 93.78           O1-
ATOM   1110  N   ASP C  61     -13.464   2.524   2.139  1.00 94.59           N  
ATOM   1111  CA  ASP C  61     -13.376   3.134   0.815  1.00 94.59           C  
ATOM   1112  C   ASP C  61     -12.311   2.446  -0.037  1.00 94.59           C  
ATOM   1113  O   ASP C  61     -12.509   2.232  -1.234  1.00 94.59           O  
ATOM   1114  CB  ASP C  61     -13.072   4.629   0.932  1.00 94.59           C  
ATOM   1115  CG  ASP C  61     -14.255   5.437   1.437  1.00 94.59           C  
ATOM   1116  OD1 ASP C  61     -14.066   6.601   1.851  1.00 94.59           O  
ATOM   1117  OD2 ASP C  61     -15.385   4.903   1.423  1.00 94.59           O1-
ATOM   1118  N   SER C  62     -11.100   2.150   0.532  1.00 93.50           N  
ATOM   1119  CA  SER C  62     -10.039   1.435  -0.171  1.00 93.50           C  
ATOM   1120  C   SER C  62     -10.510   0.060  -0.633  1.00 93.50           C  
ATOM   1121  O   SER C  62     -10.187  -0.372  -1.741  1.00 93.50           O  
ATOM   1122  CB  SER C  62      -8.808   1.287   0.725  1.00 93.50           C  
ATOM   1123  OG  SER C  62      -7.777   0.587   0.050  1.00 93.50           O  
ATOM   1124  N   GLU C  63     -11.292  -0.616   0.205  1.00 94.69           N  
ATOM   1125  CA  GLU C  63     -11.829  -1.925  -0.156  1.00 94.69           C  
ATOM   1126  C   GLU C  63     -12.798  -1.820  -1.330  1.00 94.69           C  
ATOM   1127  O   GLU C  63     -12.798  -2.672  -2.221  1.00 94.69           O  
ATOM   1128  CB  GLU C  63     -12.526  -2.571   1.044  1.00 94.69           C  
ATOM   1129  CG  GLU C  63     -12.908  -4.027   0.824  1.00 94.69           C  
ATOM   1130  CD  GLU C  63     -13.342  -4.732   2.099  1.00 94.69           C  
ATOM   1131  OE1 GLU C  63     -13.419  -5.982   2.105  1.00 94.69           O  
ATOM   1132  OE2 GLU C  63     -13.608  -4.031   3.100  1.00 94.69           O1-
ATOM   1133  N   ARG C  64     -13.623  -0.776  -1.357  1.00 94.49           N  
ATOM   1134  CA  ARG C  64     -14.549  -0.559  -2.463  1.00 94.49           C  
ATOM   1135  C   ARG C  64     -13.798  -0.337  -3.772  1.00 94.49           C  
ATOM   1136  O   ARG C  64     -14.190  -0.864  -4.815  1.00 94.49           O  
ATOM   1137  CB  ARG C  64     -15.462   0.635  -2.174  1.00 94.49           C  
ATOM   1138  CG  ARG C  64     -16.544   0.349  -1.145  1.00 94.49           C  
ATOM   1139  CD  ARG C  64     -17.470   1.542  -0.953  1.00 94.49           C  
ATOM   1140  NE  ARG C  64     -18.343   1.366   0.204  1.00 94.49           N  
ATOM   1141  CZ  ARG C  64     -19.191   2.284   0.661  1.00 94.49           C  
ATOM   1142  NH1 ARG C  64     -19.297   3.466   0.062  1.00 94.49           N1+
ATOM   1143  NH2 ARG C  64     -19.937   2.020   1.722  1.00 94.49           N  
ATOM   1144  N   LEU C  65     -12.722   0.434  -3.688  1.00 92.95           N  
ATOM   1145  CA  LEU C  65     -11.902   0.675  -4.870  1.00 92.95           C  
ATOM   1146  C   LEU C  65     -11.259  -0.620  -5.359  1.00 92.95           C  
ATOM   1147  O   LEU C  65     -11.190  -0.867  -6.565  1.00 92.95           O  
ATOM   1148  CB  LEU C  65     -10.818   1.713  -4.569  1.00 92.95           C  
ATOM   1149  CG  LEU C  65     -11.251   3.179  -4.622  1.00 92.95           C  
ATOM   1150  CD1 LEU C  65     -10.174   4.072  -4.016  1.00 92.95           C  
ATOM   1151  CD2 LEU C  65     -11.552   3.597  -6.058  1.00 92.95           C  
ATOM   1152  N   ALA C  66     -10.743  -1.440  -4.440  1.00 92.32           N  
ATOM   1153  CA  ALA C  66     -10.142  -2.723  -4.792  1.00 92.32           C  
ATOM   1154  C   ALA C  66     -11.144  -3.622  -5.511  1.00 92.32           C  
ATOM   1155  O   ALA C  66     -10.794  -4.308  -6.473  1.00 92.32           O  
ATOM   1156  CB  ALA C  66      -9.607  -3.421  -3.543  1.00 92.32           C  
ATOM   1157  N   GLU C  67     -12.431  -3.613  -5.069  1.00 93.24           N  
ATOM   1158  CA  GLU C  67     -13.478  -4.406  -5.706  1.00 93.24           C  
ATOM   1159  C   GLU C  67     -13.758  -3.913  -7.123  1.00 93.24           C  
ATOM   1160  O   GLU C  67     -13.937  -4.715  -8.042  1.00 93.24           O  
ATOM   1161  CB  GLU C  67     -14.761  -4.371  -4.873  1.00 93.24           C  
ATOM   1162  CG  GLU C  67     -15.820  -5.364  -5.329  1.00 93.24           C  
ATOM   1163  CD  GLU C  67     -16.986  -5.486  -4.362  1.00 93.24           C  
ATOM   1164  OE1 GLU C  67     -17.878  -6.335  -4.590  1.00 93.24           O  
ATOM   1165  OE2 GLU C  67     -17.010  -4.724  -3.370  1.00 93.24           O1-
ATOM   1166  N   GLU C  68     -13.882  -2.593  -7.290  1.00 92.49           N  
ATOM   1167  CA  GLU C  68     -14.073  -2.019  -8.618  1.00 92.49           C  
ATOM   1168  C   GLU C  68     -12.937  -2.414  -9.559  1.00 92.49           C  
ATOM   1169  O   GLU C  68     -13.173  -2.738 -10.724  1.00 92.49           O  
ATOM   1170  CB  GLU C  68     -14.181  -0.494  -8.535  1.00 92.49           C  
ATOM   1171  CG  GLU C  68     -15.507  -0.002  -7.972  1.00 92.49           C  
ATOM   1172  CD  GLU C  68     -15.644   1.512  -7.998  1.00 92.49           C  
ATOM   1173  OE1 GLU C  68     -16.689   2.035  -7.547  1.00 92.49           O  
ATOM   1174  OE2 GLU C  68     -14.700   2.181  -8.475  1.00 92.49           O1-
ATOM   1175  N   LEU C  69     -11.674  -2.378  -9.089  1.00 91.92           N  
ATOM   1176  CA  LEU C  69     -10.506  -2.744  -9.882  1.00 91.92           C  
ATOM   1177  C   LEU C  69     -10.563  -4.213 -10.287  1.00 91.92           C  
ATOM   1178  O   LEU C  69     -10.207  -4.565 -11.414  1.00 91.92           O  
ATOM   1179  CB  LEU C  69      -9.219  -2.469  -9.100  1.00 91.92           C  
ATOM   1180  CG  LEU C  69      -8.749  -1.014  -9.060  1.00 91.92           C  
ATOM   1181  CD1 LEU C  69      -7.691  -0.828  -7.977  1.00 91.92           C  
ATOM   1182  CD2 LEU C  69      -8.209  -0.589 -10.421  1.00 91.92           C  
ATOM   1183  N   ARG C  70     -11.042  -5.120  -9.411  1.00 91.01           N  
ATOM   1184  CA  ARG C  70     -11.173  -6.541  -9.716  1.00 91.01           C  
ATOM   1185  C   ARG C  70     -12.194  -6.770 -10.826  1.00 91.01           C  
ATOM   1186  O   ARG C  70     -11.993  -7.619 -11.696  1.00 91.01           O  
ATOM   1187  CB  ARG C  70     -11.576  -7.325  -8.466  1.00 91.01           C  
ATOM   1188  CG  ARG C  70     -10.436  -7.540  -7.482  1.00 91.01           C  
ATOM   1189  CD  ARG C  70     -10.792  -8.577  -6.425  1.00 91.01           C  
ATOM   1190  NE  ARG C  70     -11.831  -8.090  -5.522  1.00 91.01           N  
ATOM   1191  CZ  ARG C  70     -11.613  -7.629  -4.293  1.00 91.01           C  
ATOM   1192  NH1 ARG C  70     -10.383  -7.583  -3.796  1.00 91.01           N1+
ATOM   1193  NH2 ARG C  70     -12.632  -7.211  -3.557  1.00 91.01           N  
ATOM   1194  N   LYS C  71     -13.296  -5.932 -10.783  1.00 91.76           N  
ATOM   1195  CA  LYS C  71     -14.318  -6.050 -11.818  1.00 91.76           C  
ATOM   1196  C   LYS C  71     -13.764  -5.657 -13.185  1.00 91.76           C  
ATOM   1197  O   LYS C  71     -14.060  -6.306 -14.190  1.00 91.76           O  
ATOM   1198  CB  LYS C  71     -15.533  -5.187 -11.476  1.00 91.76           C  
ATOM   1199  CG  LYS C  71     -16.376  -5.729 -10.332  1.00 91.76           C  
ATOM   1200  CD  LYS C  71     -17.574  -4.833 -10.046  1.00 91.76           C  
ATOM   1201  CE  LYS C  71     -18.377  -5.334  -8.854  1.00 91.76           C  
ATOM   1202  NZ  LYS C  71     -19.499  -4.409  -8.512  1.00 91.76           N1+
ATOM   1203  N   ILE C  72     -13.001  -4.606 -13.198  1.00 89.96           N  
ATOM   1204  CA  ILE C  72     -12.395  -4.138 -14.440  1.00 89.96           C  
ATOM   1205  C   ILE C  72     -11.403  -5.178 -14.954  1.00 89.96           C  
ATOM   1206  O   ILE C  72     -11.351  -5.456 -16.155  1.00 89.96           O  
ATOM   1207  CB  ILE C  72     -11.691  -2.776 -14.247  1.00 89.96           C  
ATOM   1208  CG1 ILE C  72     -12.719  -1.685 -13.925  1.00 89.96           C  
ATOM   1209  CG2 ILE C  72     -10.874  -2.409 -15.490  1.00 89.96           C  
ATOM   1210  CD1 ILE C  72     -12.102  -0.351 -13.526  1.00 89.96           C  
ATOM   1211  N   GLU C  73     -10.576  -5.709 -14.079  1.00 87.43           N  
ATOM   1212  CA  GLU C  73      -9.602  -6.735 -14.439  1.00 87.43           C  
ATOM   1213  C   GLU C  73     -10.279  -7.932 -15.100  1.00 87.43           C  
ATOM   1214  O   GLU C  73      -9.742  -8.512 -16.045  1.00 87.43           O  
ATOM   1215  CB  GLU C  73      -8.817  -7.189 -13.205  1.00 87.43           C  
ATOM   1216  CG  GLU C  73      -7.627  -8.080 -13.526  1.00 87.43           C  
ATOM   1217  CD  GLU C  73      -6.941  -8.635 -12.288  1.00 87.43           C  
ATOM   1218  OE1 GLU C  73      -5.934  -9.366 -12.428  1.00 87.43           O  
ATOM   1219  OE2 GLU C  73      -7.416  -8.338 -11.170  1.00 87.43           O1-
ATOM   1220  N   GLU C  74     -11.485  -8.387 -14.514  1.00 87.34           N  
ATOM   1221  CA  GLU C  74     -12.224  -9.514 -15.075  1.00 87.34           C  
ATOM   1222  C   GLU C  74     -12.681  -9.220 -16.501  1.00 87.34           C  
ATOM   1223  O   GLU C  74     -12.696 -10.113 -17.351  1.00 87.34           O  
ATOM   1224  CB  GLU C  74     -13.430  -9.857 -14.198  1.00 87.34           C  
ATOM   1225  CG  GLU C  74     -13.074 -10.650 -12.947  1.00 87.34           C  
ATOM   1226  CD  GLU C  74     -14.275 -10.944 -12.062  1.00 87.34           C  
ATOM   1227  OE1 GLU C  74     -14.107 -11.600 -11.009  1.00 87.34           O  
ATOM   1228  OE2 GLU C  74     -15.394 -10.517 -12.426  1.00 87.34           O1-
ATOM   1229  N   LYS C  75     -12.882  -7.904 -16.805  1.00 85.39           N  
ATOM   1230  CA  LYS C  75     -13.317  -7.494 -18.137  1.00 85.39           C  
ATOM   1231  C   LYS C  75     -12.157  -7.522 -19.128  1.00 85.39           C  
ATOM   1232  O   LYS C  75     -12.364  -7.705 -20.329  1.00 85.39           O  
ATOM   1233  CB  LYS C  75     -13.935  -6.096 -18.093  1.00 85.39           C  
ATOM   1234  CG  LYS C  75     -15.309  -6.047 -17.442  1.00 85.39           C  
ATOM   1235  CD  LYS C  75     -15.890  -4.639 -17.466  1.00 85.39           C  
ATOM   1236  CE  LYS C  75     -17.236  -4.575 -16.759  1.00 85.39           C  
ATOM   1237  NZ  LYS C  75     -17.789  -3.188 -16.742  1.00 85.39           N1+
ATOM   1238  N   LEU C  76     -10.897  -7.331 -18.744  1.00 82.39           N  
ATOM   1239  CA  LEU C  76      -9.712  -7.319 -19.594  1.00 82.39           C  
ATOM   1240  C   LEU C  76      -9.303  -8.737 -19.975  1.00 82.39           C  
ATOM   1241  O   LEU C  76      -8.574  -8.937 -20.950  1.00 82.39           O  
ATOM   1242  CB  LEU C  76      -8.551  -6.612 -18.889  1.00 82.39           C  
ATOM   1243  CG  LEU C  76      -8.649  -5.090 -18.779  1.00 82.39           C  
ATOM   1244  CD1 LEU C  76      -7.579  -4.556 -17.835  1.00 82.39           C  
ATOM   1245  CD2 LEU C  76      -8.525  -4.446 -20.156  1.00 82.39           C  
ATOM   1246  N   LYS C  77      -9.751  -9.750 -19.161  1.00 78.30           N  
ATOM   1247  CA  LYS C  77      -9.491 -11.132 -19.553  1.00 78.30           C  
ATOM   1248  C   LYS C  77     -10.265 -11.500 -20.816  1.00 78.30           C  
ATOM   1249  O   LYS C  77      -9.752 -12.215 -21.678  1.00 78.30           O  
ATOM   1250  CB  LYS C  77      -9.855 -12.089 -18.417  1.00 78.30           C  
ATOM   1251  CG  LYS C  77      -8.827 -12.140 -17.297  1.00 78.30           C  
ATOM   1252  CD  LYS C  77      -9.203 -13.168 -16.238  1.00 78.30           C  
ATOM   1253  CE  LYS C  77      -8.210 -13.173 -15.084  1.00 78.30           C  
ATOM   1254  NZ  LYS C  77      -8.591 -14.160 -14.030  1.00 78.30           N1+
ATOM   1255  N   PRO D   1       4.955  -5.493 -24.727  1.00 79.76           N  
ATOM   1256  CA  PRO D   1       5.005  -4.427 -23.724  1.00 79.76           C  
ATOM   1257  C   PRO D   1       3.662  -4.207 -23.032  1.00 79.76           C  
ATOM   1258  O   PRO D   1       3.620  -3.923 -21.832  1.00 79.76           O  
ATOM   1259  CB  PRO D   1       5.409  -3.195 -24.538  1.00 79.76           C  
ATOM   1260  CG  PRO D   1       5.948  -3.744 -25.819  1.00 79.76           C  
ATOM   1261  CD  PRO D   1       5.390  -5.124 -26.020  1.00 79.76           C  
ATOM   1262  N   LYS D   2       2.581  -4.365 -23.701  1.00 87.83           N  
ATOM   1263  CA  LYS D   2       1.239  -4.164 -23.161  1.00 87.83           C  
ATOM   1264  C   LYS D   2       0.883  -5.255 -22.155  1.00 87.83           C  
ATOM   1265  O   LYS D   2       0.285  -4.976 -21.115  1.00 87.83           O  
ATOM   1266  CB  LYS D   2       0.206  -4.130 -24.287  1.00 87.83           C  
ATOM   1267  CG  LYS D   2       0.198  -2.833 -25.082  1.00 87.83           C  
ATOM   1268  CD  LYS D   2      -0.918  -2.820 -26.119  1.00 87.83           C  
ATOM   1269  CE  LYS D   2      -0.875  -1.559 -26.971  1.00 87.83           C  
ATOM   1270  NZ  LYS D   2      -1.966  -1.543 -27.992  1.00 87.83           N1+
ATOM   1271  N   GLU D   3       1.277  -6.470 -22.474  1.00 90.93           N  
ATOM   1272  CA  GLU D   3       1.000  -7.582 -21.570  1.00 90.93           C  
ATOM   1273  C   GLU D   3       1.756  -7.423 -20.253  1.00 90.93           C  
ATOM   1274  O   GLU D   3       1.221  -7.725 -19.184  1.00 90.93           O  
ATOM   1275  CB  GLU D   3       1.366  -8.914 -22.228  1.00 90.93           C  
ATOM   1276  CG  GLU D   3       0.384  -9.359 -23.304  1.00 90.93           C  
ATOM   1277  CD  GLU D   3      -1.038  -9.513 -22.790  1.00 90.93           C  
ATOM   1278  OE1 GLU D   3      -1.989  -9.142 -23.515  1.00 90.93           O  
ATOM   1279  OE2 GLU D   3      -1.203 -10.009 -21.653  1.00 90.93           O1-
ATOM   1280  N   GLU D   4       3.007  -7.031 -20.418  1.00 91.31           N  
ATOM   1281  CA  GLU D   4       3.803  -6.819 -19.213  1.00 91.31           C  
ATOM   1282  C   GLU D   4       3.210  -5.709 -18.349  1.00 91.31           C  
ATOM   1283  O   GLU D   4       3.207  -5.806 -17.120  1.00 91.31           O  
ATOM   1284  CB  GLU D   4       5.252  -6.485 -19.575  1.00 91.31           C  
ATOM   1285  CG  GLU D   4       6.008  -7.642 -20.212  1.00 91.31           C  
ATOM   1286  CD  GLU D   4       6.070  -8.877 -19.328  1.00 91.31           C  
ATOM   1287  OE1 GLU D   4       6.097 -10.008 -19.864  1.00 91.31           O  
ATOM   1288  OE2 GLU D   4       6.092  -8.712 -18.087  1.00 91.31           O1-
ATOM   1289  N   ILE D   5       2.692  -4.690 -18.945  1.00 90.13           N  
ATOM   1290  CA  ILE D   5       2.072  -3.585 -18.222  1.00 90.13           C  
ATOM   1291  C   ILE D   5       0.822  -4.079 -17.495  1.00 90.13           C  
ATOM   1292  O   ILE D   5       0.584  -3.717 -16.341  1.00 90.13           O  
ATOM   1293  CB  ILE D   5       1.715  -2.419 -19.170  1.00 90.13           C  
ATOM   1294  CG1 ILE D   5       2.989  -1.766 -19.717  1.00 90.13           C  
ATOM   1295  CG2 ILE D   5       0.835  -1.390 -18.453  1.00 90.13           C  
ATOM   1296  CD1 ILE D   5       2.731  -0.674 -20.746  1.00 90.13           C  
ATOM   1297  N   ARG D   6       0.051  -4.956 -18.187  1.00 90.93           N  
ATOM   1298  CA  ARG D   6      -1.140  -5.525 -17.567  1.00 90.93           C  
ATOM   1299  C   ARG D   6      -0.776  -6.361 -16.345  1.00 90.93           C  
ATOM   1300  O   ARG D   6      -1.445  -6.286 -15.312  1.00 90.93           O  
ATOM   1301  CB  ARG D   6      -1.915  -6.379 -18.574  1.00 90.93           C  
ATOM   1302  CG  ARG D   6      -2.709  -5.569 -19.586  1.00 90.93           C  
ATOM   1303  CD  ARG D   6      -3.571  -6.459 -20.470  1.00 90.93           C  
ATOM   1304  NE  ARG D   6      -4.278  -5.687 -21.488  1.00 90.93           N  
ATOM   1305  CZ  ARG D   6      -4.095  -5.814 -22.799  1.00 90.93           C  
ATOM   1306  NH1 ARG D   6      -3.220  -6.689 -23.280  1.00 90.93           N1+
ATOM   1307  NH2 ARG D   6      -4.793  -5.059 -23.636  1.00 90.93           N  
ATOM   1308  N   LYS D   7       0.245  -7.186 -16.533  1.00 92.14           N  
ATOM   1309  CA  LYS D   7       0.713  -8.002 -15.416  1.00 92.14           C  
ATOM   1310  C   LYS D   7       1.170  -7.131 -14.251  1.00 92.14           C  
ATOM   1311  O   LYS D   7       0.887  -7.437 -13.091  1.00 92.14           O  
ATOM   1312  CB  LYS D   7       1.854  -8.919 -15.863  1.00 92.14           C  
ATOM   1313  CG  LYS D   7       1.405 -10.096 -16.716  1.00 92.14           C  
ATOM   1314  CD  LYS D   7       2.581 -10.978 -17.115  1.00 92.14           C  
ATOM   1315  CE  LYS D   7       2.155 -12.077 -18.079  1.00 92.14           C  
ATOM   1316  NZ  LYS D   7       3.321 -12.884 -18.550  1.00 92.14           N1+
ATOM   1317  N   LEU D   8       1.851  -6.021 -14.563  1.00 91.59           N  
ATOM   1318  CA  LEU D   8       2.332  -5.089 -13.549  1.00 91.59           C  
ATOM   1319  C   LEU D   8       1.167  -4.466 -12.788  1.00 91.59           C  
ATOM   1320  O   LEU D   8       1.189  -4.399 -11.557  1.00 91.59           O  
ATOM   1321  CB  LEU D   8       3.184  -3.991 -14.192  1.00 91.59           C  
ATOM   1322  CG  LEU D   8       3.682  -2.887 -13.259  1.00 91.59           C  
ATOM   1323  CD1 LEU D   8       4.550  -3.478 -12.153  1.00 91.59           C  
ATOM   1324  CD2 LEU D   8       4.453  -1.831 -14.044  1.00 91.59           C  
ATOM   1325  N   LEU D   9       0.132  -4.046 -13.484  1.00 92.12           N  
ATOM   1326  CA  LEU D   9      -1.023  -3.411 -12.859  1.00 92.12           C  
ATOM   1327  C   LEU D   9      -1.753  -4.390 -11.945  1.00 92.12           C  
ATOM   1328  O   LEU D   9      -2.208  -4.014 -10.863  1.00 92.12           O  
ATOM   1329  CB  LEU D   9      -1.984  -2.876 -13.924  1.00 92.12           C  
ATOM   1330  CG  LEU D   9      -1.494  -1.677 -14.737  1.00 92.12           C  
ATOM   1331  CD1 LEU D   9      -2.498  -1.332 -15.831  1.00 92.12           C  
ATOM   1332  CD2 LEU D   9      -1.252  -0.477 -13.829  1.00 92.12           C  
ATOM   1333  N   LYS D  10      -1.837  -5.623 -12.374  1.00 92.40           N  
ATOM   1334  CA  LYS D  10      -2.456  -6.655 -11.548  1.00 92.40           C  
ATOM   1335  C   LYS D  10      -1.688  -6.848 -10.243  1.00 92.40           C  
ATOM   1336  O   LYS D  10      -2.290  -6.976  -9.175  1.00 92.40           O  
ATOM   1337  CB  LYS D  10      -2.535  -7.979 -12.310  1.00 92.40           C  
ATOM   1338  CG  LYS D  10      -3.343  -9.055 -11.600  1.00 92.40           C  
ATOM   1339  CD  LYS D  10      -3.445 -10.322 -12.438  1.00 92.40           C  
ATOM   1340  CE  LYS D  10      -4.162 -11.436 -11.687  1.00 92.40           C  
ATOM   1341  NZ  LYS D  10      -4.261 -12.681 -12.505  1.00 92.40           N1+
ATOM   1342  N   LEU D  11      -0.388  -6.899 -10.352  1.00 93.01           N  
ATOM   1343  CA  LEU D  11       0.452  -7.088  -9.174  1.00 93.01           C  
ATOM   1344  C   LEU D  11       0.361  -5.885  -8.242  1.00 93.01           C  
ATOM   1345  O   LEU D  11       0.334  -6.043  -7.019  1.00 93.01           O  
ATOM   1346  CB  LEU D  11       1.907  -7.323  -9.585  1.00 93.01           C  
ATOM   1347  CG  LEU D  11       2.229  -8.688 -10.197  1.00 93.01           C  
ATOM   1348  CD1 LEU D  11       3.636  -8.687 -10.783  1.00 93.01           C  
ATOM   1349  CD2 LEU D  11       2.077  -9.790  -9.154  1.00 93.01           C  
ATOM   1350  N   LEU D  12       0.223  -4.683  -8.699  1.00 92.36           N  
ATOM   1351  CA  LEU D  12       0.089  -3.480  -7.886  1.00 92.36           C  
ATOM   1352  C   LEU D  12      -1.233  -3.483  -7.123  1.00 92.36           C  
ATOM   1353  O   LEU D  12      -1.290  -3.048  -5.971  1.00 92.36           O  
ATOM   1354  CB  LEU D  12       0.183  -2.227  -8.761  1.00 92.36           C  
ATOM   1355  CG  LEU D  12       1.572  -1.878  -9.299  1.00 92.36           C  
ATOM   1356  CD1 LEU D  12       1.478  -0.753 -10.323  1.00 92.36           C  
ATOM   1357  CD2 LEU D  12       2.506  -1.493  -8.157  1.00 92.36           C  
ATOM   1358  N   LEU D  13      -2.267  -3.955  -7.842  1.00 92.44           N  
ATOM   1359  CA  LEU D  13      -3.555  -4.096  -7.172  1.00 92.44           C  
ATOM   1360  C   LEU D  13      -3.451  -5.052  -5.988  1.00 92.44           C  
ATOM   1361  O   LEU D  13      -3.990  -4.777  -4.914  1.00 92.44           O  
ATOM   1362  CB  LEU D  13      -4.618  -4.596  -8.154  1.00 92.44           C  
ATOM   1363  CG  LEU D  13      -6.052  -4.655  -7.628  1.00 92.44           C  
ATOM   1364  CD1 LEU D  13      -6.691  -3.271  -7.674  1.00 92.44           C  
ATOM   1365  CD2 LEU D  13      -6.876  -5.657  -8.430  1.00 92.44           C  
ATOM   1366  N   ARG D  14      -2.788  -6.229  -6.171  1.00 93.50           N  
ATOM   1367  CA  ARG D  14      -2.613  -7.209  -5.105  1.00 93.50           C  
ATOM   1368  C   ARG D  14      -1.790  -6.631  -3.958  1.00 93.50           C  
ATOM   1369  O   ARG D  14      -2.080  -6.889  -2.788  1.00 93.50           O  
ATOM   1370  CB  ARG D  14      -1.943  -8.476  -5.642  1.00 93.50           C  
ATOM   1371  CG  ARG D  14      -2.867  -9.356  -6.470  1.00 93.50           C  
ATOM   1372  CD  ARG D  14      -2.133 -10.562  -7.041  1.00 93.50           C  
ATOM   1373  NE  ARG D  14      -3.022 -11.409  -7.832  1.00 93.50           N  
ATOM   1374  CZ  ARG D  14      -2.651 -12.527  -8.451  1.00 93.50           C  
ATOM   1375  NH1 ARG D  14      -1.397 -12.956  -8.382  1.00 93.50           N1+
ATOM   1376  NH2 ARG D  14      -3.542 -13.220  -9.143  1.00 93.50           N  
ATOM   1377  N   LEU D  15      -0.761  -5.762  -4.330  1.00 92.76           N  
ATOM   1378  CA  LEU D  15       0.068  -5.117  -3.317  1.00 92.76           C  
ATOM   1379  C   LEU D  15      -0.765  -4.185  -2.444  1.00 92.76           C  
ATOM   1380  O   LEU D  15      -0.636  -4.196  -1.219  1.00 92.76           O  
ATOM   1381  CB  LEU D  15       1.208  -4.335  -3.977  1.00 92.76           C  
ATOM   1382  CG  LEU D  15       2.303  -3.816  -3.043  1.00 92.76           C  
ATOM   1383  CD1 LEU D  15       3.058  -4.980  -2.412  1.00 92.76           C  
ATOM   1384  CD2 LEU D  15       3.258  -2.898  -3.798  1.00 92.76           C  
ATOM   1385  N   ASN D  16      -1.665  -3.347  -3.007  1.00 92.09           N  
ATOM   1386  CA  ASN D  16      -2.527  -2.442  -2.254  1.00 92.09           C  
ATOM   1387  C   ASN D  16      -3.471  -3.206  -1.329  1.00 92.09           C  
ATOM   1388  O   ASN D  16      -3.725  -2.775  -0.202  1.00 92.09           O  
ATOM   1389  CB  ASN D  16      -3.324  -1.546  -3.204  1.00 92.09           C  
ATOM   1390  CG  ASN D  16      -2.524  -0.355  -3.694  1.00 92.09           C  
ATOM   1391  ND2 ASN D  16      -3.153   0.490  -4.502  1.00 92.09           N  
ATOM   1392  OD1 ASN D  16      -1.349  -0.197  -3.350  1.00 92.09           O  
ATOM   1393  N   GLU D  17      -3.971  -4.365  -1.843  1.00 93.30           N  
ATOM   1394  CA  GLU D  17      -4.844  -5.191  -1.014  1.00 93.30           C  
ATOM   1395  C   GLU D  17      -4.113  -5.694   0.227  1.00 93.30           C  
ATOM   1396  O   GLU D  17      -4.682  -5.718   1.321  1.00 93.30           O  
ATOM   1397  CB  GLU D  17      -5.388  -6.375  -1.819  1.00 93.30           C  
ATOM   1398  CG  GLU D  17      -6.453  -5.989  -2.836  1.00 93.30           C  
ATOM   1399  CD  GLU D  17      -6.916  -7.158  -3.692  1.00 93.30           C  
ATOM   1400  OE1 GLU D  17      -7.813  -6.967  -4.544  1.00 93.30           O  
ATOM   1401  OE2 GLU D  17      -6.378  -8.272  -3.508  1.00 93.30           O1-
ATOM   1402  N   LEU D  18      -2.873  -6.093   0.025  1.00 92.45           N  
ATOM   1403  CA  LEU D  18      -2.079  -6.556   1.157  1.00 92.45           C  
ATOM   1404  C   LEU D  18      -1.834  -5.425   2.149  1.00 92.45           C  
ATOM   1405  O   LEU D  18      -1.898  -5.632   3.363  1.00 92.45           O  
ATOM   1406  CB  LEU D  18      -0.742  -7.128   0.676  1.00 92.45           C  
ATOM   1407  CG  LEU D  18      -0.795  -8.496  -0.003  1.00 92.45           C  
ATOM   1408  CD1 LEU D  18       0.579  -8.872  -0.547  1.00 92.45           C  
ATOM   1409  CD2 LEU D  18      -1.300  -9.558   0.969  1.00 92.45           C  
ATOM   1410  N   LEU D  19      -1.576  -4.180   1.678  1.00 92.44           N  
ATOM   1411  CA  LEU D  19      -1.363  -3.026   2.545  1.00 92.44           C  
ATOM   1412  C   LEU D  19      -2.625  -2.701   3.337  1.00 92.44           C  
ATOM   1413  O   LEU D  19      -2.548  -2.331   4.511  1.00 92.44           O  
ATOM   1414  CB  LEU D  19      -0.936  -1.809   1.722  1.00 92.44           C  
ATOM   1415  CG  LEU D  19       0.495  -1.825   1.179  1.00 92.44           C  
ATOM   1416  CD1 LEU D  19       0.721  -0.642   0.244  1.00 92.44           C  
ATOM   1417  CD2 LEU D  19       1.501  -1.807   2.325  1.00 92.44           C  
ATOM   1418  N   LEU D  20      -3.766  -2.824   2.620  1.00 93.73           N  
ATOM   1419  CA  LEU D  20      -5.041  -2.638   3.305  1.00 93.73           C  
ATOM   1420  C   LEU D  20      -5.170  -3.597   4.483  1.00 93.73           C  
ATOM   1421  O   LEU D  20      -5.552  -3.189   5.583  1.00 93.73           O  
ATOM   1422  CB  LEU D  20      -6.206  -2.845   2.333  1.00 93.73           C  
ATOM   1423  CG  LEU D  20      -7.611  -2.743   2.929  1.00 93.73           C  
ATOM   1424  CD1 LEU D  20      -7.866  -1.332   3.450  1.00 93.73           C  
ATOM   1425  CD2 LEU D  20      -8.660  -3.133   1.893  1.00 93.73           C  
ATOM   1426  N   LYS D  21      -4.908  -4.930   4.323  1.00 92.68           N  
ATOM   1427  CA  LYS D  21      -4.992  -5.937   5.377  1.00 92.68           C  
ATOM   1428  C   LYS D  21      -4.008  -5.637   6.503  1.00 92.68           C  
ATOM   1429  O   LYS D  21      -4.327  -5.822   7.679  1.00 92.68           O  
ATOM   1430  CB  LYS D  21      -4.729  -7.332   4.809  1.00 92.68           C  
ATOM   1431  CG  LYS D  21      -5.843  -7.856   3.914  1.00 92.68           C  
ATOM   1432  CD  LYS D  21      -5.508  -9.231   3.351  1.00 92.68           C  
ATOM   1433  CE  LYS D  21      -6.587  -9.723   2.396  1.00 92.68           C  
ATOM   1434  NZ  LYS D  21      -6.216 -11.025   1.763  1.00 92.68           N1+
ATOM   1435  N   LEU D  22      -2.782  -5.163   6.061  1.00 91.88           N  
ATOM   1436  CA  LEU D  22      -1.779  -4.801   7.055  1.00 91.88           C  
ATOM   1437  C   LEU D  22      -2.271  -3.655   7.932  1.00 91.88           C  
ATOM   1438  O   LEU D  22      -2.122  -3.697   9.155  1.00 91.88           O  
ATOM   1439  CB  LEU D  22      -0.464  -4.409   6.373  1.00 91.88           C  
ATOM   1440  CG  LEU D  22       0.677  -3.979   7.295  1.00 91.88           C  
ATOM   1441  CD1 LEU D  22       1.065  -5.124   8.225  1.00 91.88           C  
ATOM   1442  CD2 LEU D  22       1.878  -3.515   6.479  1.00 91.88           C  
ATOM   1443  N   HIS D  23      -2.860  -2.614   7.348  1.00 92.64           N  
ATOM   1444  CA  HIS D  23      -3.380  -1.479   8.102  1.00 92.64           C  
ATOM   1445  C   HIS D  23      -4.508  -1.908   9.036  1.00 92.64           C  
ATOM   1446  O   HIS D  23      -4.595  -1.433  10.170  1.00 92.64           O  
ATOM   1447  CB  HIS D  23      -3.871  -0.385   7.154  1.00 92.64           C  
ATOM   1448  CG  HIS D  23      -2.767   0.353   6.467  1.00 92.64           C  
ATOM   1449  CD2 HIS D  23      -1.422   0.238   6.568  1.00 92.64           C  
ATOM   1450  ND1 HIS D  23      -3.000   1.355   5.548  1.00 92.64           N  
ATOM   1451  CE1 HIS D  23      -1.842   1.822   5.112  1.00 92.64           C  
ATOM   1452  NE2 HIS D  23      -0.868   1.161   5.716  1.00 92.64           N  
ATOM   1453  N   GLU D  24      -5.381  -2.813   8.608  1.00 92.56           N  
ATOM   1454  CA  GLU D  24      -6.443  -3.336   9.461  1.00 92.56           C  
ATOM   1455  C   GLU D  24      -5.868  -4.051  10.681  1.00 92.56           C  
ATOM   1456  O   GLU D  24      -6.365  -3.884  11.797  1.00 92.56           O  
ATOM   1457  CB  GLU D  24      -7.349  -4.286   8.674  1.00 92.56           C  
ATOM   1458  CG  GLU D  24      -8.284  -3.580   7.703  1.00 92.56           C  
ATOM   1459  CD  GLU D  24      -9.079  -4.539   6.831  1.00 92.56           C  
ATOM   1460  OE1 GLU D  24      -9.982  -4.083   6.095  1.00 92.56           O  
ATOM   1461  OE2 GLU D  24      -8.795  -5.756   6.885  1.00 92.56           O1-
ATOM   1462  N   LEU D  25      -4.836  -4.828  10.419  1.00 91.37           N  
ATOM   1463  CA  LEU D  25      -4.184  -5.560  11.500  1.00 91.37           C  
ATOM   1464  C   LEU D  25      -3.552  -4.600  12.502  1.00 91.37           C  
ATOM   1465  O   LEU D  25      -3.673  -4.793  13.714  1.00 91.37           O  
ATOM   1466  CB  LEU D  25      -3.118  -6.506  10.940  1.00 91.37           C  
ATOM   1467  CG  LEU D  25      -2.518  -7.509  11.926  1.00 91.37           C  
ATOM   1468  CD1 LEU D  25      -3.582  -8.499  12.388  1.00 91.37           C  
ATOM   1469  CD2 LEU D  25      -1.338  -8.241  11.294  1.00 91.37           C  
ATOM   1470  N   LEU D  26      -2.857  -3.525  12.052  1.00 90.07           N  
ATOM   1471  CA  LEU D  26      -2.228  -2.535  12.918  1.00 90.07           C  
ATOM   1472  C   LEU D  26      -3.269  -1.821  13.773  1.00 90.07           C  
ATOM   1473  O   LEU D  26      -3.057  -1.612  14.970  1.00 90.07           O  
ATOM   1474  CB  LEU D  26      -1.446  -1.513  12.086  1.00 90.07           C  
ATOM   1475  CG  LEU D  26      -0.104  -1.983  11.522  1.00 90.07           C  
ATOM   1476  CD1 LEU D  26       0.443  -0.958  10.535  1.00 90.07           C  
ATOM   1477  CD2 LEU D  26       0.891  -2.233  12.648  1.00 90.07           C  
ATOM   1478  N   LEU D  27      -4.426  -1.455  13.181  1.00 90.41           N  
ATOM   1479  CA  LEU D  27      -5.490  -0.778  13.913  1.00 90.41           C  
ATOM   1480  C   LEU D  27      -6.049  -1.675  15.013  1.00 90.41           C  
ATOM   1481  O   LEU D  27      -6.321  -1.210  16.122  1.00 90.41           O  
ATOM   1482  CB  LEU D  27      -6.614  -0.357  12.962  1.00 90.41           C  
ATOM   1483  CG  LEU D  27      -6.359   0.898  12.125  1.00 90.41           C  
ATOM   1484  CD1 LEU D  27      -7.453   1.067  11.077  1.00 90.41           C  
ATOM   1485  CD2 LEU D  27      -6.273   2.129  13.021  1.00 90.41           C  
ATOM   1486  N   ARG D  28      -6.189  -2.944  14.672  1.00 89.40           N  
ATOM   1487  CA  ARG D  28      -6.694  -3.900  15.654  1.00 89.40           C  
ATOM   1488  C   ARG D  28      -5.729  -4.043  16.826  1.00 89.40           C  
ATOM   1489  O   ARG D  28      -6.153  -4.124  17.980  1.00 89.40           O  
ATOM   1490  CB  ARG D  28      -6.933  -5.263  15.002  1.00 89.40           C  
ATOM   1491  CG  ARG D  28      -8.190  -5.327  14.149  1.00 89.40           C  
ATOM   1492  CD  ARG D  28      -8.385  -6.705  13.533  1.00 89.40           C  
ATOM   1493  NE  ARG D  28      -9.531  -6.734  12.630  1.00 89.40           N  
ATOM   1494  CZ  ARG D  28      -9.962  -7.815  11.986  1.00 89.40           C  
ATOM   1495  NH1 ARG D  28      -9.347  -8.983  12.136  1.00 89.40           N1+
ATOM   1496  NH2 ARG D  28     -11.016  -7.730  11.187  1.00 89.40           N  
ATOM   1497  N   LEU D  29      -4.372  -4.098  16.524  1.00 88.45           N  
ATOM   1498  CA  LEU D  29      -3.356  -4.225  17.563  1.00 88.45           C  
ATOM   1499  C   LEU D  29      -3.348  -2.998  18.468  1.00 88.45           C  
ATOM   1500  O   LEU D  29      -3.196  -3.120  19.686  1.00 88.45           O  
ATOM   1501  CB  LEU D  29      -1.972  -4.421  16.938  1.00 88.45           C  
ATOM   1502  CG  LEU D  29      -1.650  -5.827  16.433  1.00 88.45           C  
ATOM   1503  CD1 LEU D  29      -0.412  -5.800  15.542  1.00 88.45           C  
ATOM   1504  CD2 LEU D  29      -1.451  -6.784  17.604  1.00 88.45           C  
ATOM   1505  N   LEU D  30      -3.596  -1.781  17.928  1.00 87.22           N  
ATOM   1506  CA  LEU D  30      -3.504  -0.520  18.656  1.00 87.22           C  
ATOM   1507  C   LEU D  30      -4.759  -0.283  19.490  1.00 87.22           C  
ATOM   1508  O   LEU D  30      -4.708   0.406  20.512  1.00 87.22           O  
ATOM   1509  CB  LEU D  30      -3.293   0.645  17.686  1.00 87.22           C  
ATOM   1510  CG  LEU D  30      -1.925   0.722  17.006  1.00 87.22           C  
ATOM   1511  CD1 LEU D  30      -1.937   1.782  15.910  1.00 87.22           C  
ATOM   1512  CD2 LEU D  30      -0.835   1.017  18.031  1.00 87.22           C  
ATOM   1513  N   THR D  31      -5.940  -0.822  19.048  1.00 85.24           N  
ATOM   1514  CA  THR D  31      -7.197  -0.508  19.719  1.00 85.24           C  
ATOM   1515  C   THR D  31      -7.670  -1.689  20.562  1.00 85.24           C  
ATOM   1516  O   THR D  31      -8.649  -1.577  21.302  1.00 85.24           O  
ATOM   1517  CB  THR D  31      -8.292  -0.126  18.706  1.00 85.24           C  
ATOM   1518  CG2 THR D  31      -7.912   1.133  17.934  1.00 85.24           C  
ATOM   1519  OG1 THR D  31      -8.474  -1.205  17.779  1.00 85.24           O  
ATOM   1520  N   ASN D  32      -6.920  -2.740  20.670  1.00 79.02           N  
ATOM   1521  CA  ASN D  32      -7.302  -3.939  21.409  1.00 79.02           C  
ATOM   1522  C   ASN D  32      -8.731  -4.364  21.087  1.00 79.02           C  
ATOM   1523  O   ASN D  32      -9.417  -4.942  21.931  1.00 79.02           O  
ATOM   1524  CB  ASN D  32      -7.141  -3.716  22.914  1.00 79.02           C  
ATOM   1525  CG  ASN D  32      -5.694  -3.783  23.363  1.00 79.02           C  
ATOM   1526  ND2 ASN D  32      -5.391  -3.137  24.483  1.00 79.02           N  
ATOM   1527  OD1 ASN D  32      -4.857  -4.408  22.708  1.00 79.02           O  
ATOM   1528  N   GLN D  33      -9.282  -3.801  20.164  1.00 70.54           N  
ATOM   1529  CA  GLN D  33     -10.672  -4.029  19.784  1.00 70.54           C  
ATOM   1530  C   GLN D  33     -10.827  -5.345  19.027  1.00 70.54           C  
ATOM   1531  O   GLN D  33     -11.925  -5.684  18.579  1.00 70.54           O  
ATOM   1532  CB  GLN D  33     -11.192  -2.869  18.934  1.00 70.54           C  
ATOM   1533  CG  GLN D  33     -11.440  -1.591  19.722  1.00 70.54           C  
ATOM   1534  CD  GLN D  33     -12.335  -0.611  18.985  1.00 70.54           C  
ATOM   1535  NE2 GLN D  33     -12.812   0.406  19.696  1.00 70.54           N  
ATOM   1536  OE1 GLN D  33     -12.595  -0.766  17.788  1.00 70.54           O  
ATOM   1537  N   GLY D  34     -10.364  -6.139  19.305  1.00 62.01           N  
ATOM   1538  CA  GLY D  34     -10.712  -7.428  18.730  1.00 62.01           C  
ATOM   1539  C   GLY D  34     -10.924  -8.509  19.775  1.00 62.01           C  
ATOM   1540  O   GLY D  34     -10.333  -8.460  20.855  1.00 62.01           O  
ATOM   1541  N   ASP D  35     -12.008  -8.724  19.675  1.00 62.79           N  
ATOM   1542  CA  ASP D  35     -12.800  -9.587  20.545  1.00 62.79           C  
ATOM   1543  C   ASP D  35     -12.286 -11.025  20.508  1.00 62.79           C  
ATOM   1544  O   ASP D  35     -12.610 -11.828  21.385  1.00 62.79           O  
ATOM   1545  CB  ASP D  35     -14.275  -9.546  20.140  1.00 62.79           C  
ATOM   1546  CG  ASP D  35     -14.972  -8.266  20.568  1.00 62.79           C  
ATOM   1547  OD1 ASP D  35     -16.067  -7.964  20.047  1.00 62.79           O  
ATOM   1548  OD2 ASP D  35     -14.419  -7.552  21.432  1.00 62.79           O1-
ATOM   1549  N   HIS D  36     -10.997 -11.207  20.387  1.00 67.52           N  
ATOM   1550  CA  HIS D  36     -10.735 -12.593  20.762  1.00 67.52           C  
ATOM   1551  C   HIS D  36      -9.445 -13.101  20.125  1.00 67.52           C  
ATOM   1552  O   HIS D  36      -9.159 -14.300  20.165  1.00 67.52           O  
ATOM   1553  CB  HIS D  36     -11.908 -13.488  20.359  1.00 67.52           C  
ATOM   1554  CG  HIS D  36     -13.179 -13.173  21.081  1.00 67.52           C  
ATOM   1555  CD2 HIS D  36     -14.356 -12.675  20.633  1.00 67.52           C  
ATOM   1556  ND1 HIS D  36     -13.332 -13.366  22.436  1.00 67.52           N  
ATOM   1557  CE1 HIS D  36     -14.552 -13.001  22.793  1.00 67.52           C  
ATOM   1558  NE2 HIS D  36     -15.194 -12.577  21.717  1.00 67.52           N  
ATOM   1559  N   GLU D  37      -8.555 -12.221  19.431  1.00 80.50           N  
ATOM   1560  CA  GLU D  37      -7.325 -12.774  18.871  1.00 80.50           C  
ATOM   1561  C   GLU D  37      -6.139 -12.536  19.802  1.00 80.50           C  
ATOM   1562  O   GLU D  37      -6.025 -11.470  20.410  1.00 80.50           O  
ATOM   1563  CB  GLU D  37      -7.043 -12.168  17.493  1.00 80.50           C  
ATOM   1564  CG  GLU D  37      -7.900 -12.750  16.378  1.00 80.50           C  
ATOM   1565  CD  GLU D  37      -7.570 -12.179  15.008  1.00 80.50           C  
ATOM   1566  OE1 GLU D  37      -7.876 -12.836  13.987  1.00 80.50           O  
ATOM   1567  OE2 GLU D  37      -7.000 -11.066  14.955  1.00 80.50           O1-
ATOM   1568  N   THR D  38      -5.503 -13.568  19.968  1.00 85.53           N  
ATOM   1569  CA  THR D  38      -4.279 -13.480  20.759  1.00 85.53           C  
ATOM   1570  C   THR D  38      -3.187 -12.749  19.984  1.00 85.53           C  
ATOM   1571  O   THR D  38      -3.228 -12.683  18.754  1.00 85.53           O  
ATOM   1572  CB  THR D  38      -3.777 -14.877  21.168  1.00 85.53           C  
ATOM   1573  CG2 THR D  38      -4.853 -15.649  21.923  1.00 85.53           C  
ATOM   1574  OG1 THR D  38      -3.415 -15.611  19.990  1.00 85.53           O  
ATOM   1575  N   THR D  39      -2.297 -11.986  20.571  1.00 87.74           N  
ATOM   1576  CA  THR D  39      -1.138 -11.328  19.978  1.00 87.74           C  
ATOM   1577  C   THR D  39      -0.404 -12.275  19.033  1.00 87.74           C  
ATOM   1578  O   THR D  39       0.058 -11.863  17.967  1.00 87.74           O  
ATOM   1579  CB  THR D  39      -0.167 -10.825  21.062  1.00 87.74           C  
ATOM   1580  CG2 THR D  39       0.986 -10.040  20.445  1.00 87.74           C  
ATOM   1581  OG1 THR D  39      -0.875  -9.976  21.973  1.00 87.74           O  
ATOM   1582  N   ASP D  40      -0.328 -13.663  19.427  1.00 88.54           N  
ATOM   1583  CA  ASP D  40       0.344 -14.659  18.597  1.00 88.54           C  
ATOM   1584  C   ASP D  40      -0.354 -14.811  17.247  1.00 88.54           C  
ATOM   1585  O   ASP D  40       0.305 -14.933  16.213  1.00 88.54           O  
ATOM   1586  CB  ASP D  40       0.397 -16.008  19.317  1.00 88.54           C  
ATOM   1587  CG  ASP D  40       1.422 -16.042  20.438  1.00 88.54           C  
ATOM   1588  OD1 ASP D  40       1.348 -16.940  21.304  1.00 88.54           O  
ATOM   1589  OD2 ASP D  40       2.309 -15.162  20.457  1.00 88.54           O1-
ATOM   1590  N   GLU D  41      -1.717 -14.819  17.237  1.00 90.59           N  
ATOM   1591  CA  GLU D  41      -2.482 -14.943  16.001  1.00 90.59           C  
ATOM   1592  C   GLU D  41      -2.280 -13.726  15.103  1.00 90.59           C  
ATOM   1593  O   GLU D  41      -2.145 -13.862  13.885  1.00 90.59           O  
ATOM   1594  CB  GLU D  41      -3.970 -15.131  16.305  1.00 90.59           C  
ATOM   1595  CG  GLU D  41      -4.315 -16.504  16.864  1.00 90.59           C  
ATOM   1596  CD  GLU D  41      -5.758 -16.618  17.329  1.00 90.59           C  
ATOM   1597  OE1 GLU D  41      -6.247 -17.754  17.520  1.00 90.59           O  
ATOM   1598  OE2 GLU D  41      -6.406 -15.561  17.502  1.00 90.59           O1-
ATOM   1599  N   VAL D  42      -2.255 -12.589  15.653  1.00 89.16           N  
ATOM   1600  CA  VAL D  42      -2.055 -11.351  14.907  1.00 89.16           C  
ATOM   1601  C   VAL D  42      -0.667 -11.351  14.270  1.00 89.16           C  
ATOM   1602  O   VAL D  42      -0.512 -10.986  13.102  1.00 89.16           O  
ATOM   1603  CB  VAL D  42      -2.227 -10.110  15.810  1.00 89.16           C  
ATOM   1604  CG1 VAL D  42      -1.840  -8.837  15.059  1.00 89.16           C  
ATOM   1605  CG2 VAL D  42      -3.664 -10.016  16.318  1.00 89.16           C  
ATOM   1606  N   VAL D  43       0.368 -11.784  15.061  1.00 89.32           N  
ATOM   1607  CA  VAL D  43       1.743 -11.830  14.573  1.00 89.32           C  
ATOM   1608  C   VAL D  43       1.846 -12.812  13.409  1.00 89.32           C  
ATOM   1609  O   VAL D  43       2.532 -12.543  12.420  1.00 89.32           O  
ATOM   1610  CB  VAL D  43       2.730 -12.227  15.694  1.00 89.32           C  
ATOM   1611  CG1 VAL D  43       4.118 -12.501  15.118  1.00 89.32           C  
ATOM   1612  CG2 VAL D  43       2.796 -11.135  16.758  1.00 89.32           C  
ATOM   1613  N   LYS D  44       1.108 -14.039  13.520  1.00 91.81           N  
ATOM   1614  CA  LYS D  44       1.113 -15.013  12.432  1.00 91.81           C  
ATOM   1615  C   LYS D  44       0.514 -14.419  11.160  1.00 91.81           C  
ATOM   1616  O   LYS D  44       1.050 -14.612  10.067  1.00 91.81           O  
ATOM   1617  CB  LYS D  44       0.345 -16.272  12.837  1.00 91.81           C  
ATOM   1618  CG  LYS D  44       1.134 -17.219  13.728  1.00 91.81           C  
ATOM   1619  CD  LYS D  44       0.342 -18.483  14.039  1.00 91.81           C  
ATOM   1620  CE  LYS D  44       1.075 -19.372  15.035  1.00 91.81           C  
ATOM   1621  NZ  LYS D  44       0.260 -20.563  15.418  1.00 91.81           N1+
ATOM   1622  N   ARG D  45      -0.593 -13.724  11.246  1.00 91.71           N  
ATOM   1623  CA  ARG D  45      -1.217 -13.077  10.097  1.00 91.71           C  
ATOM   1624  C   ARG D  45      -0.298 -12.018   9.498  1.00 91.71           C  
ATOM   1625  O   ARG D  45      -0.201 -11.892   8.276  1.00 91.71           O  
ATOM   1626  CB  ARG D  45      -2.554 -12.447  10.495  1.00 91.71           C  
ATOM   1627  CG  ARG D  45      -3.660 -13.458  10.750  1.00 91.71           C  
ATOM   1628  CD  ARG D  45      -4.954 -12.782  11.182  1.00 91.71           C  
ATOM   1629  NE  ARG D  45      -5.831 -12.521  10.044  1.00 91.71           N  
ATOM   1630  CZ  ARG D  45      -6.973 -11.842  10.107  1.00 91.71           C  
ATOM   1631  NH1 ARG D  45      -7.399 -11.338  11.260  1.00 91.71           N1+
ATOM   1632  NH2 ARG D  45      -7.693 -11.663   9.009  1.00 91.71           N  
ATOM   1633  N   TYR D  46       0.315 -11.247  10.377  1.00 90.09           N  
ATOM   1634  CA  TYR D  46       1.278 -10.247   9.933  1.00 90.09           C  
ATOM   1635  C   TYR D  46       2.399 -10.890   9.126  1.00 90.09           C  
ATOM   1636  O   TYR D  46       2.765 -10.396   8.056  1.00 90.09           O  
ATOM   1637  CB  TYR D  46       1.863  -9.494  11.132  1.00 90.09           C  
ATOM   1638  CG  TYR D  46       2.985  -8.552  10.768  1.00 90.09           C  
ATOM   1639  CD1 TYR D  46       4.316  -8.929  10.925  1.00 90.09           C  
ATOM   1640  CD2 TYR D  46       2.716  -7.282  10.267  1.00 90.09           C  
ATOM   1641  CE1 TYR D  46       5.354  -8.064  10.594  1.00 90.09           C  
ATOM   1642  CE2 TYR D  46       3.745  -6.408   9.932  1.00 90.09           C  
ATOM   1643  CZ  TYR D  46       5.058  -6.807  10.098  1.00 90.09           C  
ATOM   1644  OH  TYR D  46       6.081  -5.946   9.768  1.00 90.09           O  
ATOM   1645  N   ASP D  47       3.017 -12.027   9.691  1.00 92.07           N  
ATOM   1646  CA  ASP D  47       4.123 -12.697   9.013  1.00 92.07           C  
ATOM   1647  C   ASP D  47       3.701 -13.196   7.633  1.00 92.07           C  
ATOM   1648  O   ASP D  47       4.476 -13.123   6.678  1.00 92.07           O  
ATOM   1649  CB  ASP D  47       4.641 -13.863   9.858  1.00 92.07           C  
ATOM   1650  CG  ASP D  47       5.464 -13.412  11.052  1.00 92.07           C  
ATOM   1651  OD1 ASP D  47       5.647 -14.203  12.001  1.00 92.07           O  
ATOM   1652  OD2 ASP D  47       5.931 -12.252  11.044  1.00 92.07           O1-
ATOM   1653  N   LYS D  48       2.447 -13.700   7.532  1.00 93.43           N  
ATOM   1654  CA  LYS D  48       1.938 -14.163   6.244  1.00 93.43           C  
ATOM   1655  C   LYS D  48       1.818 -13.009   5.253  1.00 93.43           C  
ATOM   1656  O   LYS D  48       2.192 -13.143   4.086  1.00 93.43           O  
ATOM   1657  CB  LYS D  48       0.581 -14.847   6.416  1.00 93.43           C  
ATOM   1658  CG  LYS D  48       0.024 -15.449   5.134  1.00 93.43           C  
ATOM   1659  CD  LYS D  48      -1.279 -16.196   5.388  1.00 93.43           C  
ATOM   1660  CE  LYS D  48      -1.861 -16.761   4.099  1.00 93.43           C  
ATOM   1661  NZ  LYS D  48      -3.153 -17.472   4.339  1.00 93.43           N1+
ATOM   1662  N   ILE D  49       1.254 -11.841   5.687  1.00 92.70           N  
ATOM   1663  CA  ILE D  49       1.095 -10.662   4.843  1.00 92.70           C  
ATOM   1664  C   ILE D  49       2.461 -10.196   4.344  1.00 92.70           C  
ATOM   1665  O   ILE D  49       2.624  -9.880   3.164  1.00 92.70           O  
ATOM   1666  CB  ILE D  49       0.379  -9.519   5.596  1.00 92.70           C  
ATOM   1667  CG1 ILE D  49      -1.090  -9.878   5.843  1.00 92.70           C  
ATOM   1668  CG2 ILE D  49       0.499  -8.203   4.820  1.00 92.70           C  
ATOM   1669  CD1 ILE D  49      -1.821  -8.902   6.753  1.00 92.70           C  
ATOM   1670  N   VAL D  50       3.488 -10.165   5.220  1.00 93.11           N  
ATOM   1671  CA  VAL D  50       4.832  -9.703   4.885  1.00 93.11           C  
ATOM   1672  C   VAL D  50       5.451 -10.630   3.842  1.00 93.11           C  
ATOM   1673  O   VAL D  50       6.073 -10.168   2.883  1.00 93.11           O  
ATOM   1674  CB  VAL D  50       5.736  -9.629   6.136  1.00 93.11           C  
ATOM   1675  CG1 VAL D  50       7.192  -9.403   5.737  1.00 93.11           C  
ATOM   1676  CG2 VAL D  50       5.257  -8.522   7.074  1.00 93.11           C  
ATOM   1677  N   LYS D  51       5.280 -11.940   4.026  1.00 94.75           N  
ATOM   1678  CA  LYS D  51       5.805 -12.907   3.067  1.00 94.75           C  
ATOM   1679  C   LYS D  51       5.186 -12.704   1.687  1.00 94.75           C  
ATOM   1680  O   LYS D  51       5.891 -12.707   0.677  1.00 94.75           O  
ATOM   1681  CB  LYS D  51       5.550 -14.336   3.550  1.00 94.75           C  
ATOM   1682  CG  LYS D  51       6.226 -15.406   2.705  1.00 94.75           C  
ATOM   1683  CD  LYS D  51       5.930 -16.804   3.231  1.00 94.75           C  
ATOM   1684  CE  LYS D  51       6.471 -17.879   2.298  1.00 94.75           C  
ATOM   1685  NZ  LYS D  51       6.163 -19.252   2.798  1.00 94.75           N1+
ATOM   1686  N   ASP D  52       3.810 -12.624   1.610  1.00 94.04           N  
ATOM   1687  CA  ASP D  52       3.113 -12.412   0.344  1.00 94.04           C  
ATOM   1688  C   ASP D  52       3.531 -11.092  -0.299  1.00 94.04           C  
ATOM   1689  O   ASP D  52       3.689 -11.012  -1.519  1.00 94.04           O  
ATOM   1690  CB  ASP D  52       1.598 -12.440   0.553  1.00 94.04           C  
ATOM   1691  CG  ASP D  52       1.065 -13.831   0.848  1.00 94.04           C  
ATOM   1692  OD1 ASP D  52      -0.083 -13.956   1.325  1.00 94.04           O  
ATOM   1693  OD2 ASP D  52       1.801 -14.811   0.602  1.00 94.04           O1-
ATOM   1694  N   TYR D  53       3.700 -10.024   0.576  1.00 93.79           N  
ATOM   1695  CA  TYR D  53       4.152  -8.725   0.095  1.00 93.79           C  
ATOM   1696  C   TYR D  53       5.521  -8.834  -0.568  1.00 93.79           C  
ATOM   1697  O   TYR D  53       5.729  -8.315  -1.667  1.00 93.79           O  
ATOM   1698  CB  TYR D  53       4.209  -7.714   1.245  1.00 93.79           C  
ATOM   1699  CG  TYR D  53       4.578  -6.317   0.809  1.00 93.79           C  
ATOM   1700  CD1 TYR D  53       5.912  -5.930   0.701  1.00 93.79           C  
ATOM   1701  CD2 TYR D  53       3.595  -5.382   0.506  1.00 93.79           C  
ATOM   1702  CE1 TYR D  53       6.257  -4.643   0.301  1.00 93.79           C  
ATOM   1703  CE2 TYR D  53       3.929  -4.092   0.105  1.00 93.79           C  
ATOM   1704  CZ  TYR D  53       5.260  -3.733   0.005  1.00 93.79           C  
ATOM   1705  OH  TYR D  53       5.596  -2.457  -0.391  1.00 93.79           O  
ATOM   1706  N   ASP D  54       6.534  -9.530   0.051  1.00 93.72           N  
ATOM   1707  CA  ASP D  54       7.885  -9.674  -0.481  1.00 93.72           C  
ATOM   1708  C   ASP D  54       7.873 -10.408  -1.820  1.00 93.72           C  
ATOM   1709  O   ASP D  54       8.621 -10.054  -2.735  1.00 93.72           O  
ATOM   1710  CB  ASP D  54       8.778 -10.415   0.517  1.00 93.72           C  
ATOM   1711  CG  ASP D  54       9.194  -9.553   1.695  1.00 93.72           C  
ATOM   1712  OD1 ASP D  54       9.594 -10.104   2.743  1.00 93.72           O  
ATOM   1713  OD2 ASP D  54       9.118  -8.311   1.575  1.00 93.72           O1-
ATOM   1714  N   LYS D  55       7.004 -11.434  -1.939  1.00 94.63           N  
ATOM   1715  CA  LYS D  55       6.891 -12.184  -3.187  1.00 94.63           C  
ATOM   1716  C   LYS D  55       6.392 -11.292  -4.321  1.00 94.63           C  
ATOM   1717  O   LYS D  55       6.930 -11.329  -5.430  1.00 94.63           O  
ATOM   1718  CB  LYS D  55       5.954 -13.380  -3.012  1.00 94.63           C  
ATOM   1719  CG  LYS D  55       5.848 -14.268  -4.243  1.00 94.63           C  
ATOM   1720  CD  LYS D  55       4.925 -15.455  -3.997  1.00 94.63           C  
ATOM   1721  CE  LYS D  55       4.745 -16.294  -5.256  1.00 94.63           C  
ATOM   1722  NZ  LYS D  55       3.801 -17.430  -5.034  1.00 94.63           N1+
ATOM   1723  N   ILE D  56       5.322 -10.506  -4.057  1.00 94.11           N  
ATOM   1724  CA  ILE D  56       4.733  -9.634  -5.068  1.00 94.11           C  
ATOM   1725  C   ILE D  56       5.743  -8.565  -5.478  1.00 94.11           C  
ATOM   1726  O   ILE D  56       5.867  -8.241  -6.663  1.00 94.11           O  
ATOM   1727  CB  ILE D  56       3.432  -8.974  -4.557  1.00 94.11           C  
ATOM   1728  CG1 ILE D  56       2.328 -10.025  -4.394  1.00 94.11           C  
ATOM   1729  CG2 ILE D  56       2.987  -7.855  -5.503  1.00 94.11           C  
ATOM   1730  CD1 ILE D  56       1.051  -9.489  -3.762  1.00 94.11           C  
ATOM   1731  N   VAL D  57       6.513  -7.971  -4.501  1.00 94.28           N  
ATOM   1732  CA  VAL D  57       7.522  -6.955  -4.783  1.00 94.28           C  
ATOM   1733  C   VAL D  57       8.582  -7.527  -5.721  1.00 94.28           C  
ATOM   1734  O   VAL D  57       9.009  -6.859  -6.666  1.00 94.28           O  
ATOM   1735  CB  VAL D  57       8.182  -6.435  -3.487  1.00 94.28           C  
ATOM   1736  CG1 VAL D  57       9.419  -5.598  -3.809  1.00 94.28           C  
ATOM   1737  CG2 VAL D  57       7.181  -5.621  -2.669  1.00 94.28           C  
ATOM   1738  N   LYS D  58       9.020  -8.779  -5.473  1.00 94.67           N  
ATOM   1739  CA  LYS D  58       9.993  -9.440  -6.339  1.00 94.67           C  
ATOM   1740  C   LYS D  58       9.454  -9.590  -7.758  1.00 94.67           C  
ATOM   1741  O   LYS D  58      10.169  -9.338  -8.730  1.00 94.67           O  
ATOM   1742  CB  LYS D  58      10.370 -10.810  -5.774  1.00 94.67           C  
ATOM   1743  CG  LYS D  58      11.469 -11.520  -6.551  1.00 94.67           C  
ATOM   1744  CD  LYS D  58      11.774 -12.891  -5.963  1.00 94.67           C  
ATOM   1745  CE  LYS D  58      12.764 -13.662  -6.825  1.00 94.67           C  
ATOM   1746  NZ  LYS D  58      13.032 -15.025  -6.276  1.00 94.67           N1+
ATOM   1747  N   ASP D  59       8.171 -10.072  -7.921  1.00 93.90           N  
ATOM   1748  CA  ASP D  59       7.544 -10.246  -9.227  1.00 93.90           C  
ATOM   1749  C   ASP D  59       7.426  -8.913  -9.962  1.00 93.90           C  
ATOM   1750  O   ASP D  59       7.643  -8.845 -11.174  1.00 93.90           O  
ATOM   1751  CB  ASP D  59       6.162 -10.887  -9.077  1.00 93.90           C  
ATOM   1752  CG  ASP D  59       6.227 -12.346  -8.663  1.00 93.90           C  
ATOM   1753  OD1 ASP D  59       5.199 -12.901  -8.219  1.00 93.90           O  
ATOM   1754  OD2 ASP D  59       7.317 -12.947  -8.780  1.00 93.90           O1-
ATOM   1755  N   ILE D  60       7.080  -7.821  -9.217  1.00 93.75           N  
ATOM   1756  CA  ILE D  60       6.953  -6.492  -9.805  1.00 93.75           C  
ATOM   1757  C   ILE D  60       8.314  -6.021 -10.315  1.00 93.75           C  
ATOM   1758  O   ILE D  60       8.418  -5.485 -11.421  1.00 93.75           O  
ATOM   1759  CB  ILE D  60       6.381  -5.477  -8.790  1.00 93.75           C  
ATOM   1760  CG1 ILE D  60       4.895  -5.755  -8.536  1.00 93.75           C  
ATOM   1761  CG2 ILE D  60       6.593  -4.042  -9.284  1.00 93.75           C  
ATOM   1762  CD1 ILE D  60       4.282  -4.891  -7.443  1.00 93.75           C  
ATOM   1763  N   LYS D  61       9.365  -6.216  -9.581  1.00 94.17           N  
ATOM   1764  CA  LYS D  61      10.708  -5.797  -9.974  1.00 94.17           C  
ATOM   1765  C   LYS D  61      11.152  -6.507 -11.250  1.00 94.17           C  
ATOM   1766  O   LYS D  61      11.784  -5.900 -12.116  1.00 94.17           O  
ATOM   1767  CB  LYS D  61      11.707  -6.068  -8.848  1.00 94.17           C  
ATOM   1768  CG  LYS D  61      11.644  -5.060  -7.710  1.00 94.17           C  
ATOM   1769  CD  LYS D  61      12.707  -5.340  -6.656  1.00 94.17           C  
ATOM   1770  CE  LYS D  61      12.665  -4.314  -5.532  1.00 94.17           C  
ATOM   1771  NZ  LYS D  61      13.659  -4.624  -4.461  1.00 94.17           N1+
ATOM   1772  N   GLU D  62      10.825  -7.815 -11.361  1.00 94.12           N  
ATOM   1773  CA  GLU D  62      11.175  -8.579 -12.555  1.00 94.12           C  
ATOM   1774  C   GLU D  62      10.487  -8.013 -13.794  1.00 94.12           C  
ATOM   1775  O   GLU D  62      11.104  -7.902 -14.856  1.00 94.12           O  
ATOM   1776  CB  GLU D  62      10.807 -10.054 -12.377  1.00 94.12           C  
ATOM   1777  CG  GLU D  62      11.739 -10.813 -11.443  1.00 94.12           C  
ATOM   1778  CD  GLU D  62      11.315 -12.254 -11.213  1.00 94.12           C  
ATOM   1779  OE1 GLU D  62      11.983 -12.965 -10.427  1.00 94.12           O  
ATOM   1780  OE2 GLU D  62      10.308 -12.676 -11.822  1.00 94.12           O1-
ATOM   1781  N   ILE D  63       9.176  -7.663 -13.683  1.00 91.99           N  
ATOM   1782  CA  ILE D  63       8.416  -7.105 -14.795  1.00 91.99           C  
ATOM   1783  C   ILE D  63       8.983  -5.740 -15.176  1.00 91.99           C  
ATOM   1784  O   ILE D  63       9.121  -5.427 -16.361  1.00 91.99           O  
ATOM   1785  CB  ILE D  63       6.915  -6.983 -14.448  1.00 91.99           C  
ATOM   1786  CG1 ILE D  63       6.281  -8.374 -14.320  1.00 91.99           C  
ATOM   1787  CG2 ILE D  63       6.184  -6.144 -15.501  1.00 91.99           C  
ATOM   1788  CD1 ILE D  63       4.832  -8.353 -13.855  1.00 91.99           C  
ATOM   1789  N   ILE D  64       9.356  -4.894 -14.145  1.00 91.93           N  
ATOM   1790  CA  ILE D  64       9.906  -3.565 -14.388  1.00 91.93           C  
ATOM   1791  C   ILE D  64      11.231  -3.685 -15.138  1.00 91.93           C  
ATOM   1792  O   ILE D  64      11.497  -2.916 -16.065  1.00 91.93           O  
ATOM   1793  CB  ILE D  64      10.103  -2.785 -13.070  1.00 91.93           C  
ATOM   1794  CG1 ILE D  64       8.748  -2.379 -12.481  1.00 91.93           C  
ATOM   1795  CG2 ILE D  64      10.993  -1.558 -13.296  1.00 91.93           C  
ATOM   1796  CD1 ILE D  64       8.843  -1.692 -11.126  1.00 91.93           C  
ATOM   1797  N   ASP D  65      12.111  -4.661 -14.757  1.00 92.15           N  
ATOM   1798  CA  ASP D  65      13.387  -4.884 -15.432  1.00 92.15           C  
ATOM   1799  C   ASP D  65      13.177  -5.213 -16.908  1.00 92.15           C  
ATOM   1800  O   ASP D  65      13.947  -4.771 -17.763  1.00 92.15           O  
ATOM   1801  CB  ASP D  65      14.165  -6.010 -14.748  1.00 92.15           C  
ATOM   1802  CG  ASP D  65      14.776  -5.588 -13.423  1.00 92.15           C  
ATOM   1803  OD1 ASP D  65      15.193  -6.466 -12.636  1.00 92.15           O  
ATOM   1804  OD2 ASP D  65      14.838  -4.367 -13.161  1.00 92.15           O1-
ATOM   1805  N   LYS D  66      12.025  -5.953 -17.144  1.00 90.90           N  
ATOM   1806  CA  LYS D  66      11.700  -6.328 -18.517  1.00 90.90           C  
ATOM   1807  C   LYS D  66      11.208  -5.124 -19.314  1.00 90.90           C  
ATOM   1808  O   LYS D  66      11.469  -5.018 -20.514  1.00 90.90           O  
ATOM   1809  CB  LYS D  66      10.647  -7.436 -18.537  1.00 90.90           C  
ATOM   1810  CG  LYS D  66      11.168  -8.793 -18.086  1.00 90.90           C  
ATOM   1811  CD  LYS D  66      10.069  -9.848 -18.108  1.00 90.90           C  
ATOM   1812  CE  LYS D  66      10.557 -11.177 -17.548  1.00 90.90           C  
ATOM   1813  NZ  LYS D  66       9.453 -12.178 -17.454  1.00 90.90           N1+
ATOM   1814  N   LEU D  67      10.502  -4.189 -18.761  1.00 87.82           N  
ATOM   1815  CA  LEU D  67       9.901  -3.037 -19.423  1.00 87.82           C  
ATOM   1816  C   LEU D  67      10.955  -1.977 -19.730  1.00 87.82           C  
ATOM   1817  O   LEU D  67      10.822  -1.227 -20.699  1.00 87.82           O  
ATOM   1818  CB  LEU D  67       8.793  -2.436 -18.554  1.00 87.82           C  
ATOM   1819  CG  LEU D  67       7.504  -3.251 -18.440  1.00 87.82           C  
ATOM   1820  CD1 LEU D  67       6.606  -2.672 -17.352  1.00 87.82           C  
ATOM   1821  CD2 LEU D  67       6.775  -3.290 -19.778  1.00 87.82           C  
ATOM   1822  N   LEU D  68      12.094  -1.974 -18.951  1.00 86.41           N  
ATOM   1823  CA  LEU D  68      13.129  -0.968 -19.163  1.00 86.41           C  
ATOM   1824  C   LEU D  68      14.206  -1.487 -20.110  1.00 86.41           C  
ATOM   1825  O   LEU D  68      14.825  -0.709 -20.839  1.00 86.41           O  
ATOM   1826  CB  LEU D  68      13.761  -0.560 -17.829  1.00 86.41           C  
ATOM   1827  CG  LEU D  68      12.859   0.205 -16.858  1.00 86.41           C  
ATOM   1828  CD1 LEU D  68      13.564   0.398 -15.521  1.00 86.41           C  
ATOM   1829  CD2 LEU D  68      12.450   1.548 -17.452  1.00 86.41           C  
END
