# Supplementary material for: De novo design of obligate ABC-type heterotrimeric proteins
Source: Nat Struct Mol Biol. 2022 Dec 15;29(12):1266–76. doi: 10.1038/s41594-022-00879-4 (PMC9758053; doi:10.1038/s41594-022-00879-4)
Supplement: Supplementary file 4 — This compressed file contains all PDB files and scripts used in our design protocols and analyses, as well as the final design model outputs. [file 41594_2022_879_MOESM4_ESM.zip › source_data/pdbs/AF-Multimer for base_pdbs/DHT04/DHT04_AF-Mult_model5.pdb]

ATOM      1  N   PRO B   1       5.104   6.888 -25.599  1.00 81.30           N  
ATOM      2  CA  PRO B   1       3.986   6.733 -24.665  1.00 81.30           C  
ATOM      3  C   PRO B   1       4.128   5.500 -23.775  1.00 81.30           C  
ATOM      4  O   PRO B   1       3.755   5.536 -22.599  1.00 81.30           O  
ATOM      5  CB  PRO B   1       2.771   6.602 -25.587  1.00 81.30           C  
ATOM      6  CG  PRO B   1       3.240   7.118 -26.910  1.00 81.30           C  
ATOM      7  CD  PRO B   1       4.734   6.989 -26.970  1.00 81.30           C  
ATOM      8  N   GLU B   2       4.761   4.494 -24.263  1.00 89.22           N  
ATOM      9  CA  GLU B   2       4.948   3.251 -23.522  1.00 89.22           C  
ATOM     10  C   GLU B   2       6.030   3.399 -22.457  1.00 89.22           C  
ATOM     11  O   GLU B   2       5.883   2.897 -21.340  1.00 89.22           O  
ATOM     12  CB  GLU B   2       5.300   2.105 -24.475  1.00 89.22           C  
ATOM     13  CG  GLU B   2       4.108   1.559 -25.248  1.00 89.22           C  
ATOM     14  CD  GLU B   2       4.464   0.385 -26.147  1.00 89.22           C  
ATOM     15  OE1 GLU B   2       3.554  -0.181 -26.793  1.00 89.22           O  
ATOM     16  OE2 GLU B   2       5.662   0.030 -26.206  1.00 89.22           O1-
ATOM     17  N   ARG B   3       7.063   4.176 -22.816  1.00 91.50           N  
ATOM     18  CA  ARG B   3       8.160   4.399 -21.879  1.00 91.50           C  
ATOM     19  C   ARG B   3       7.695   5.210 -20.676  1.00 91.50           C  
ATOM     20  O   ARG B   3       8.073   4.918 -19.539  1.00 91.50           O  
ATOM     21  CB  ARG B   3       9.324   5.108 -22.573  1.00 91.50           C  
ATOM     22  CG  ARG B   3      10.586   5.193 -21.729  1.00 91.50           C  
ATOM     23  CD  ARG B   3      11.753   5.773 -22.514  1.00 91.50           C  
ATOM     24  NE  ARG B   3      12.912   6.013 -21.659  1.00 91.50           N  
ATOM     25  CZ  ARG B   3      14.043   6.586 -22.060  1.00 91.50           C  
ATOM     26  NH1 ARG B   3      14.191   6.992 -23.317  1.00 91.50           N1+
ATOM     27  NH2 ARG B   3      15.036   6.757 -21.199  1.00 91.50           N  
ATOM     28  N   GLU B   4       6.919   6.241 -20.931  1.00 92.23           N  
ATOM     29  CA  GLU B   4       6.393   7.073 -19.851  1.00 92.23           C  
ATOM     30  C   GLU B   4       5.500   6.265 -18.916  1.00 92.23           C  
ATOM     31  O   GLU B   4       5.543   6.446 -17.698  1.00 92.23           O  
ATOM     32  CB  GLU B   4       5.618   8.264 -20.421  1.00 92.23           C  
ATOM     33  CG  GLU B   4       6.506   9.385 -20.939  1.00 92.23           C  
ATOM     34  CD  GLU B   4       5.726  10.530 -21.565  1.00 92.23           C  
ATOM     35  OE1 GLU B   4       6.350  11.440 -22.155  1.00 92.23           O  
ATOM     36  OE2 GLU B   4       4.479  10.516 -21.464  1.00 92.23           O1-
ATOM     37  N   LEU B   5       4.732   5.373 -19.460  1.00 91.94           N  
ATOM     38  CA  LEU B   5       3.860   4.505 -18.676  1.00 91.94           C  
ATOM     39  C   LEU B   5       4.676   3.583 -17.776  1.00 91.94           C  
ATOM     40  O   LEU B   5       4.360   3.423 -16.595  1.00 91.94           O  
ATOM     41  CB  LEU B   5       2.961   3.675 -19.596  1.00 91.94           C  
ATOM     42  CG  LEU B   5       1.941   2.766 -18.907  1.00 91.94           C  
ATOM     43  CD1 LEU B   5       0.977   3.595 -18.065  1.00 91.94           C  
ATOM     44  CD2 LEU B   5       1.181   1.938 -19.939  1.00 91.94           C  
ATOM     45  N   LEU B   6       5.692   2.987 -18.384  1.00 93.56           N  
ATOM     46  CA  LEU B   6       6.557   2.097 -17.617  1.00 93.56           C  
ATOM     47  C   LEU B   6       7.217   2.841 -16.461  1.00 93.56           C  
ATOM     48  O   LEU B   6       7.301   2.318 -15.348  1.00 93.56           O  
ATOM     49  CB  LEU B   6       7.629   1.482 -18.521  1.00 93.56           C  
ATOM     50  CG  LEU B   6       8.619   0.528 -17.848  1.00 93.56           C  
ATOM     51  CD1 LEU B   6       7.876  -0.644 -17.213  1.00 93.56           C  
ATOM     52  CD2 LEU B   6       9.652   0.031 -18.853  1.00 93.56           C  
ATOM     53  N   GLU B   7       7.676   4.064 -16.708  1.00 94.51           N  
ATOM     54  CA  GLU B   7       8.312   4.867 -15.668  1.00 94.51           C  
ATOM     55  C   GLU B   7       7.347   5.148 -14.520  1.00 94.51           C  
ATOM     56  O   GLU B   7       7.730   5.086 -13.350  1.00 94.51           O  
ATOM     57  CB  GLU B   7       8.836   6.182 -16.248  1.00 94.51           C  
ATOM     58  CG  GLU B   7       9.642   7.013 -15.261  1.00 94.51           C  
ATOM     59  CD  GLU B   7      10.173   8.307 -15.856  1.00 94.51           C  
ATOM     60  OE1 GLU B   7      10.743   9.132 -15.107  1.00 94.51           O  
ATOM     61  OE2 GLU B   7      10.016   8.498 -17.083  1.00 94.51           O1-
ATOM     62  N   LEU B   8       6.075   5.432 -14.834  1.00 94.84           N  
ATOM     63  CA  LEU B   8       5.064   5.688 -13.814  1.00 94.84           C  
ATOM     64  C   LEU B   8       4.793   4.432 -12.991  1.00 94.84           C  
ATOM     65  O   LEU B   8       4.651   4.506 -11.768  1.00 94.84           O  
ATOM     66  CB  LEU B   8       3.765   6.179 -14.457  1.00 94.84           C  
ATOM     67  CG  LEU B   8       3.783   7.603 -15.016  1.00 94.84           C  
ATOM     68  CD1 LEU B   8       2.500   7.884 -15.792  1.00 94.84           C  
ATOM     69  CD2 LEU B   8       3.965   8.617 -13.891  1.00 94.84           C  
ATOM     70  N   LEU B   9       4.758   3.278 -13.633  1.00 95.12           N  
ATOM     71  CA  LEU B   9       4.508   2.013 -12.950  1.00 95.12           C  
ATOM     72  C   LEU B   9       5.652   1.672 -12.001  1.00 95.12           C  
ATOM     73  O   LEU B   9       5.419   1.188 -10.891  1.00 95.12           O  
ATOM     74  CB  LEU B   9       4.319   0.884 -13.967  1.00 95.12           C  
ATOM     75  CG  LEU B   9       3.008   0.892 -14.753  1.00 95.12           C  
ATOM     76  CD1 LEU B   9       3.068  -0.118 -15.895  1.00 95.12           C  
ATOM     77  CD2 LEU B   9       1.829   0.595 -13.832  1.00 95.12           C  
ATOM     78  N   ILE B  10       6.897   1.940 -12.455  1.00 95.30           N  
ATOM     79  CA  ILE B  10       8.067   1.668 -11.628  1.00 95.30           C  
ATOM     80  C   ILE B  10       8.060   2.580 -10.405  1.00 95.30           C  
ATOM     81  O   ILE B  10       8.342   2.135  -9.290  1.00 95.30           O  
ATOM     82  CB  ILE B  10       9.378   1.853 -12.426  1.00 95.30           C  
ATOM     83  CG1 ILE B  10       9.511   0.763 -13.495  1.00 95.30           C  
ATOM     84  CG2 ILE B  10      10.587   1.850 -11.487  1.00 95.30           C  
ATOM     85  CD1 ILE B  10      10.687   0.964 -14.443  1.00 95.30           C  
ATOM     86  N   ARG B  11       7.677   3.849 -10.574  1.00 95.42           N  
ATOM     87  CA  ARG B  11       7.608   4.780  -9.451  1.00 95.42           C  
ATOM     88  C   ARG B  11       6.505   4.383  -8.477  1.00 95.42           C  
ATOM     89  O   ARG B  11       6.669   4.505  -7.262  1.00 95.42           O  
ATOM     90  CB  ARG B  11       7.378   6.207  -9.951  1.00 95.42           C  
ATOM     91  CG  ARG B  11       8.593   6.828 -10.624  1.00 95.42           C  
ATOM     92  CD  ARG B  11       8.295   8.228 -11.144  1.00 95.42           C  
ATOM     93  NE  ARG B  11       8.127   9.183 -10.052  1.00 95.42           N  
ATOM     94  CZ  ARG B  11       7.775  10.456 -10.205  1.00 95.42           C  
ATOM     95  NH1 ARG B  11       7.545  10.955 -11.415  1.00 95.42           N1+
ATOM     96  NH2 ARG B  11       7.651  11.237  -9.143  1.00 95.42           N  
ATOM     97  N   LEU B  12       5.374   3.930  -8.990  1.00 95.65           N  
ATOM     98  CA  LEU B  12       4.305   3.422  -8.136  1.00 95.65           C  
ATOM     99  C   LEU B  12       4.780   2.222  -7.326  1.00 95.65           C  
ATOM    100  O   LEU B  12       4.506   2.129  -6.126  1.00 95.65           O  
ATOM    101  CB  LEU B  12       3.085   3.035  -8.976  1.00 95.65           C  
ATOM    102  CG  LEU B  12       1.934   2.360  -8.230  1.00 95.65           C  
ATOM    103  CD1 LEU B  12       1.368   3.297  -7.167  1.00 95.65           C  
ATOM    104  CD2 LEU B  12       0.844   1.928  -9.205  1.00 95.65           C  
ATOM    105  N   PHE B  13       5.484   1.271  -8.018  1.00 95.99           N  
ATOM    106  CA  PHE B  13       6.023   0.094  -7.347  1.00 95.99           C  
ATOM    107  C   PHE B  13       6.934   0.498  -6.193  1.00 95.99           C  
ATOM    108  O   PHE B  13       6.800  -0.017  -5.081  1.00 95.99           O  
ATOM    109  CB  PHE B  13       6.789  -0.787  -8.338  1.00 95.99           C  
ATOM    110  CG  PHE B  13       7.608  -1.866  -7.683  1.00 95.99           C  
ATOM    111  CD1 PHE B  13       8.992  -1.884  -7.812  1.00 95.99           C  
ATOM    112  CD2 PHE B  13       6.994  -2.865  -6.937  1.00 95.99           C  
ATOM    113  CE1 PHE B  13       9.752  -2.882  -7.206  1.00 95.99           C  
ATOM    114  CE2 PHE B  13       7.747  -3.866  -6.329  1.00 95.99           C  
ATOM    115  CZ  PHE B  13       9.125  -3.872  -6.466  1.00 95.99           C  
ATOM    116  N   ASN B  14       7.850   1.450  -6.398  1.00 95.58           N  
ATOM    117  CA  ASN B  14       8.783   1.884  -5.363  1.00 95.58           C  
ATOM    118  C   ASN B  14       8.055   2.529  -4.187  1.00 95.58           C  
ATOM    119  O   ASN B  14       8.433   2.328  -3.032  1.00 95.58           O  
ATOM    120  CB  ASN B  14       9.817   2.851  -5.944  1.00 95.58           C  
ATOM    121  CG  ASN B  14      10.815   2.162  -6.852  1.00 95.58           C  
ATOM    122  ND2 ASN B  14      11.363   2.909  -7.804  1.00 95.58           N  
ATOM    123  OD1 ASN B  14      11.091   0.970  -6.702  1.00 95.58           O  
ATOM    124  N   SER B  15       6.990   3.318  -4.477  1.00 95.50           N  
ATOM    125  CA  SER B  15       6.188   3.943  -3.430  1.00 95.50           C  
ATOM    126  C   SER B  15       5.491   2.896  -2.568  1.00 95.50           C  
ATOM    127  O   SER B  15       5.473   3.006  -1.341  1.00 95.50           O  
ATOM    128  CB  SER B  15       5.151   4.887  -4.040  1.00 95.50           C  
ATOM    129  OG  SER B  15       4.323   5.442  -3.033  1.00 95.50           O  
ATOM    130  N   GLN B  16       4.924   1.836  -3.184  1.00 95.44           N  
ATOM    131  CA  GLN B  16       4.213   0.793  -2.453  1.00 95.44           C  
ATOM    132  C   GLN B  16       5.169  -0.023  -1.587  1.00 95.44           C  
ATOM    133  O   GLN B  16       4.829  -0.403  -0.465  1.00 95.44           O  
ATOM    134  CB  GLN B  16       3.467  -0.127  -3.421  1.00 95.44           C  
ATOM    135  CG  GLN B  16       2.262   0.527  -4.086  1.00 95.44           C  
ATOM    136  CD  GLN B  16       1.505  -0.425  -4.992  1.00 95.44           C  
ATOM    137  NE2 GLN B  16       0.178  -0.377  -4.927  1.00 95.44           N  
ATOM    138  OE1 GLN B  16       2.106  -1.196  -5.747  1.00 95.44           O  
ATOM    139  N   VAL B  17       6.405  -0.293  -2.119  1.00 96.69           N  
ATOM    140  CA  VAL B  17       7.411  -1.023  -1.356  1.00 96.69           C  
ATOM    141  C   VAL B  17       7.786  -0.232  -0.105  1.00 96.69           C  
ATOM    142  O   VAL B  17       7.892  -0.796   0.986  1.00 96.69           O  
ATOM    143  CB  VAL B  17       8.671  -1.308  -2.205  1.00 96.69           C  
ATOM    144  CG1 VAL B  17       9.816  -1.801  -1.322  1.00 96.69           C  
ATOM    145  CG2 VAL B  17       8.357  -2.328  -3.298  1.00 96.69           C  
ATOM    146  N   LYS B  18       7.998   1.107  -0.207  1.00 96.30           N  
ATOM    147  CA  LYS B  18       8.330   1.954   0.936  1.00 96.30           C  
ATOM    148  C   LYS B  18       7.204   1.955   1.964  1.00 96.30           C  
ATOM    149  O   LYS B  18       7.456   1.916   3.170  1.00 96.30           O  
ATOM    150  CB  LYS B  18       8.623   3.383   0.477  1.00 96.30           C  
ATOM    151  CG  LYS B  18       9.954   3.542  -0.243  1.00 96.30           C  
ATOM    152  CD  LYS B  18      10.169   4.975  -0.711  1.00 96.30           C  
ATOM    153  CE  LYS B  18      11.434   5.107  -1.547  1.00 96.30           C  
ATOM    154  NZ  LYS B  18      11.579   6.480  -2.120  1.00 96.30           N1+
ATOM    155  N   LEU B  19       5.948   2.067   1.431  1.00 96.11           N  
ATOM    156  CA  LEU B  19       4.789   2.036   2.316  1.00 96.11           C  
ATOM    157  C   LEU B  19       4.732   0.723   3.089  1.00 96.11           C  
ATOM    158  O   LEU B  19       4.463   0.718   4.293  1.00 96.11           O  
ATOM    159  CB  LEU B  19       3.498   2.228   1.517  1.00 96.11           C  
ATOM    160  CG  LEU B  19       2.193   2.163   2.312  1.00 96.11           C  
ATOM    161  CD1 LEU B  19       2.230   3.149   3.474  1.00 96.11           C  
ATOM    162  CD2 LEU B  19       1.000   2.443   1.404  1.00 96.11           C  
ATOM    163  N   PHE B  20       5.022  -0.440   2.416  1.00 96.61           N  
ATOM    164  CA  PHE B  20       5.009  -1.747   3.063  1.00 96.61           C  
ATOM    165  C   PHE B  20       6.078  -1.824   4.147  1.00 96.61           C  
ATOM    166  O   PHE B  20       5.816  -2.308   5.251  1.00 96.61           O  
ATOM    167  CB  PHE B  20       5.224  -2.859   2.033  1.00 96.61           C  
ATOM    168  CG  PHE B  20       4.930  -4.238   2.559  1.00 96.61           C  
ATOM    169  CD1 PHE B  20       5.911  -4.971   3.214  1.00 96.61           C  
ATOM    170  CD2 PHE B  20       3.671  -4.802   2.398  1.00 96.61           C  
ATOM    171  CE1 PHE B  20       5.641  -6.248   3.703  1.00 96.61           C  
ATOM    172  CE2 PHE B  20       3.393  -6.077   2.882  1.00 96.61           C  
ATOM    173  CZ  PHE B  20       4.381  -6.799   3.533  1.00 96.61           C  
ATOM    174  N   GLU B  21       7.290  -1.311   3.893  1.00 95.84           N  
ATOM    175  CA  GLU B  21       8.396  -1.340   4.844  1.00 95.84           C  
ATOM    176  C   GLU B  21       8.091  -0.486   6.071  1.00 95.84           C  
ATOM    177  O   GLU B  21       8.422  -0.865   7.196  1.00 95.84           O  
ATOM    178  CB  GLU B  21       9.690  -0.862   4.180  1.00 95.84           C  
ATOM    179  CG  GLU B  21      10.235  -1.822   3.133  1.00 95.84           C  
ATOM    180  CD  GLU B  21      10.553  -3.201   3.690  1.00 95.84           C  
ATOM    181  OE1 GLU B  21      10.419  -4.201   2.949  1.00 95.84           O  
ATOM    182  OE2 GLU B  21      10.938  -3.281   4.878  1.00 95.84           O1-
ATOM    183  N   LEU B  22       7.393   0.659   5.847  1.00 95.44           N  
ATOM    184  CA  LEU B  22       7.007   1.527   6.955  1.00 95.44           C  
ATOM    185  C   LEU B  22       6.006   0.829   7.869  1.00 95.44           C  
ATOM    186  O   LEU B  22       6.110   0.920   9.095  1.00 95.44           O  
ATOM    187  CB  LEU B  22       6.409   2.834   6.427  1.00 95.44           C  
ATOM    188  CG  LEU B  22       7.401   3.865   5.888  1.00 95.44           C  
ATOM    189  CD1 LEU B  22       6.659   5.004   5.196  1.00 95.44           C  
ATOM    190  CD2 LEU B  22       8.281   4.400   7.013  1.00 95.44           C  
ATOM    191  N   GLN B  23       5.063   0.126   7.270  1.00 95.22           N  
ATOM    192  CA  GLN B  23       4.078  -0.604   8.064  1.00 95.22           C  
ATOM    193  C   GLN B  23       4.741  -1.713   8.876  1.00 95.22           C  
ATOM    194  O   GLN B  23       4.389  -1.934  10.037  1.00 95.22           O  
ATOM    195  CB  GLN B  23       2.991  -1.190   7.162  1.00 95.22           C  
ATOM    196  CG  GLN B  23       2.094  -0.142   6.518  1.00 95.22           C  
ATOM    197  CD  GLN B  23       0.958  -0.752   5.720  1.00 95.22           C  
ATOM    198  NE2 GLN B  23       0.437   0.003   4.758  1.00 95.22           N  
ATOM    199  OE1 GLN B  23       0.551  -1.893   5.964  1.00 95.22           O  
ATOM    200  N   LYS B  24       5.720  -2.418   8.211  1.00 95.29           N  
ATOM    201  CA  LYS B  24       6.456  -3.465   8.914  1.00 95.29           C  
ATOM    202  C   LYS B  24       7.213  -2.896  10.111  1.00 95.29           C  
ATOM    203  O   LYS B  24       7.208  -3.487  11.193  1.00 95.29           O  
ATOM    204  CB  LYS B  24       7.428  -4.168   7.966  1.00 95.29           C  
ATOM    205  CG  LYS B  24       6.774  -5.211   7.071  1.00 95.29           C  
ATOM    206  CD  LYS B  24       7.800  -5.915   6.192  1.00 95.29           C  
ATOM    207  CE  LYS B  24       8.679  -6.858   7.003  1.00 95.29           C  
ATOM    208  NZ  LYS B  24       9.712  -7.521   6.153  1.00 95.29           N1+
ATOM    209  N   GLU B  25       7.895  -1.738   9.923  1.00 94.28           N  
ATOM    210  CA  GLU B  25       8.646  -1.090  10.994  1.00 94.28           C  
ATOM    211  C   GLU B  25       7.727  -0.674  12.139  1.00 94.28           C  
ATOM    212  O   GLU B  25       8.082  -0.819  13.311  1.00 94.28           O  
ATOM    213  CB  GLU B  25       9.404   0.128  10.459  1.00 94.28           C  
ATOM    214  CG  GLU B  25      10.618  -0.225   9.612  1.00 94.28           C  
ATOM    215  CD  GLU B  25      11.369   0.994   9.103  1.00 94.28           C  
ATOM    216  OE1 GLU B  25      12.088   0.882   8.083  1.00 94.28           O  
ATOM    217  OE2 GLU B  25      11.241   2.070   9.729  1.00 94.28           O1-
ATOM    218  N   LEU B  26       6.534  -0.158  11.819  1.00 93.99           N  
ATOM    219  CA  LEU B  26       5.566   0.244  12.833  1.00 93.99           C  
ATOM    220  C   LEU B  26       5.062  -0.965  13.614  1.00 93.99           C  
ATOM    221  O   LEU B  26       4.906  -0.898  14.836  1.00 93.99           O  
ATOM    222  CB  LEU B  26       4.386   0.977  12.188  1.00 93.99           C  
ATOM    223  CG  LEU B  26       3.319   1.517  13.142  1.00 93.99           C  
ATOM    224  CD1 LEU B  26       3.947   2.465  14.158  1.00 93.99           C  
ATOM    225  CD2 LEU B  26       2.210   2.217  12.363  1.00 93.99           C  
ATOM    226  N   LEU B  27       4.798  -2.064  12.945  1.00 93.23           N  
ATOM    227  CA  LEU B  27       4.347  -3.283  13.608  1.00 93.23           C  
ATOM    228  C   LEU B  27       5.402  -3.791  14.586  1.00 93.23           C  
ATOM    229  O   LEU B  27       5.072  -4.206  15.699  1.00 93.23           O  
ATOM    230  CB  LEU B  27       4.027  -4.368  12.576  1.00 93.23           C  
ATOM    231  CG  LEU B  27       3.181  -5.543  13.068  1.00 93.23           C  
ATOM    232  CD1 LEU B  27       2.126  -5.908  12.028  1.00 93.23           C  
ATOM    233  CD2 LEU B  27       4.066  -6.744  13.383  1.00 93.23           C  
ATOM    234  N   GLU B  28       6.712  -3.778  14.178  1.00 92.69           N  
ATOM    235  CA  GLU B  28       7.803  -4.208  15.046  1.00 92.69           C  
ATOM    236  C   GLU B  28       7.929  -3.299  16.266  1.00 92.69           C  
ATOM    237  O   GLU B  28       8.136  -3.777  17.384  1.00 92.69           O  
ATOM    238  CB  GLU B  28       9.125  -4.237  14.274  1.00 92.69           C  
ATOM    239  CG  GLU B  28       9.239  -5.396  13.294  1.00 92.69           C  
ATOM    240  CD  GLU B  28      10.481  -5.323  12.421  1.00 92.69           C  
ATOM    241  OE1 GLU B  28      10.683  -6.224  11.576  1.00 92.69           O  
ATOM    242  OE2 GLU B  28      11.259  -4.356  12.583  1.00 92.69           O1-
ATOM    243  N   LEU B  29       7.741  -1.969  16.015  1.00 92.10           N  
ATOM    244  CA  LEU B  29       7.797  -1.005  17.109  1.00 92.10           C  
ATOM    245  C   LEU B  29       6.657  -1.233  18.095  1.00 92.10           C  
ATOM    246  O   LEU B  29       6.859  -1.169  19.310  1.00 92.10           O  
ATOM    247  CB  LEU B  29       7.741   0.425  16.566  1.00 92.10           C  
ATOM    248  CG  LEU B  29       7.798   1.547  17.605  1.00 92.10           C  
ATOM    249  CD1 LEU B  29       9.093   1.462  18.405  1.00 92.10           C  
ATOM    250  CD2 LEU B  29       7.670   2.908  16.929  1.00 92.10           C  
ATOM    251  N   LEU B  30       5.476  -1.476  17.602  1.00 90.27           N  
ATOM    252  CA  LEU B  30       4.320  -1.736  18.452  1.00 90.27           C  
ATOM    253  C   LEU B  30       4.549  -2.968  19.321  1.00 90.27           C  
ATOM    254  O   LEU B  30       4.205  -2.971  20.505  1.00 90.27           O  
ATOM    255  CB  LEU B  30       3.061  -1.924  17.602  1.00 90.27           C  
ATOM    256  CG  LEU B  30       2.414  -0.650  17.057  1.00 90.27           C  
ATOM    257  CD1 LEU B  30       1.319  -0.998  16.053  1.00 90.27           C  
ATOM    258  CD2 LEU B  30       1.853   0.195  18.196  1.00 90.27           C  
ATOM    259  N   ARG B  31       5.152  -4.008  18.710  1.00 90.09           N  
ATOM    260  CA  ARG B  31       5.459  -5.218  19.467  1.00 90.09           C  
ATOM    261  C   ARG B  31       6.439  -4.922  20.597  1.00 90.09           C  
ATOM    262  O   ARG B  31       6.284  -5.431  21.709  1.00 90.09           O  
ATOM    263  CB  ARG B  31       6.031  -6.298  18.546  1.00 90.09           C  
ATOM    264  CG  ARG B  31       4.977  -7.054  17.755  1.00 90.09           C  
ATOM    265  CD  ARG B  31       5.588  -8.184  16.937  1.00 90.09           C  
ATOM    266  NE  ARG B  31       4.570  -8.925  16.198  1.00 90.09           N  
ATOM    267  CZ  ARG B  31       4.793 -10.048  15.520  1.00 90.09           C  
ATOM    268  NH1 ARG B  31       6.008 -10.582  15.474  1.00 90.09           N1+
ATOM    269  NH2 ARG B  31       3.794 -10.641  14.882  1.00 90.09           N  
ATOM    270  N   GLU B  32       7.508  -4.076  20.333  1.00 90.14           N  
ATOM    271  CA  GLU B  32       8.510  -3.698  21.325  1.00 90.14           C  
ATOM    272  C   GLU B  32       7.895  -2.852  22.435  1.00 90.14           C  
ATOM    273  O   GLU B  32       8.229  -3.024  23.610  1.00 90.14           O  
ATOM    274  CB  GLU B  32       9.663  -2.940  20.661  1.00 90.14           C  
ATOM    275  CG  GLU B  32      10.556  -3.815  19.794  1.00 90.14           C  
ATOM    276  CD  GLU B  32      11.625  -3.029  19.050  1.00 90.14           C  
ATOM    277  OE1 GLU B  32      12.327  -3.619  18.197  1.00 90.14           O  
ATOM    278  OE2 GLU B  32      11.759  -1.816  19.321  1.00 90.14           O1-
ATOM    279  N   LEU B  33       6.941  -1.924  22.092  1.00 87.28           N  
ATOM    280  CA  LEU B  33       6.306  -1.023  23.048  1.00 87.28           C  
ATOM    281  C   LEU B  33       5.407  -1.796  24.008  1.00 87.28           C  
ATOM    282  O   LEU B  33       5.291  -1.435  25.181  1.00 87.28           O  
ATOM    283  CB  LEU B  33       5.492   0.048  22.318  1.00 87.28           C  
ATOM    284  CG  LEU B  33       6.291   1.163  21.642  1.00 87.28           C  
ATOM    285  CD1 LEU B  33       5.383   1.997  20.744  1.00 87.28           C  
ATOM    286  CD2 LEU B  33       6.972   2.041  22.686  1.00 87.28           C  
ATOM    287  N   LEU B  34       4.821  -2.836  23.462  1.00 85.24           N  
ATOM    288  CA  LEU B  34       3.961  -3.661  24.303  1.00 85.24           C  
ATOM    289  C   LEU B  34       4.785  -4.447  25.318  1.00 85.24           C  
ATOM    290  O   LEU B  34       4.302  -4.759  26.408  1.00 85.24           O  
ATOM    291  CB  LEU B  34       3.134  -4.622  23.445  1.00 85.24           C  
ATOM    292  CG  LEU B  34       2.040  -3.992  22.584  1.00 85.24           C  
ATOM    293  CD1 LEU B  34       1.447  -5.028  21.635  1.00 85.24           C  
ATOM    294  CD2 LEU B  34       0.953  -3.380  23.462  1.00 85.24           C  
ATOM    295  N   GLU B  35       6.120  -4.723  24.984  1.00 86.60           N  
ATOM    296  CA  GLU B  35       6.980  -5.528  25.848  1.00 86.60           C  
ATOM    297  C   GLU B  35       7.784  -4.647  26.799  1.00 86.60           C  
ATOM    298  O   GLU B  35       7.953  -4.985  27.973  1.00 86.60           O  
ATOM    299  CB  GLU B  35       7.922  -6.396  25.011  1.00 86.60           C  
ATOM    300  CG  GLU B  35       7.229  -7.549  24.300  1.00 86.60           C  
ATOM    301  CD  GLU B  35       8.169  -8.377  23.440  1.00 86.60           C  
ATOM    302  OE1 GLU B  35       7.713  -9.362  22.816  1.00 86.60           O  
ATOM    303  OE2 GLU B  35       9.372  -8.038  23.389  1.00 86.60           O1-
ATOM    304  N   GLU B  36       8.238  -3.435  26.373  1.00 79.83           N  
ATOM    305  CA  GLU B  36       9.087  -2.569  27.185  1.00 79.83           C  
ATOM    306  C   GLU B  36       8.870  -1.099  26.837  1.00 79.83           C  
ATOM    307  O   GLU B  36       8.813  -0.737  25.661  1.00 79.83           O  
ATOM    308  CB  GLU B  36      10.562  -2.940  27.006  1.00 79.83           C  
ATOM    309  CG  GLU B  36      10.964  -4.223  27.717  1.00 79.83           C  
ATOM    310  CD  GLU B  36      12.437  -4.565  27.553  1.00 79.83           C  
ATOM    311  OE1 GLU B  36      12.874  -5.623  28.058  1.00 79.83           O  
ATOM    312  OE2 GLU B  36      13.159  -3.767  26.915  1.00 79.83           O1-
ATOM    313  N   ASN B  37       8.372  -0.304  27.881  1.00 76.51           N  
ATOM    314  CA  ASN B  37       8.272   1.143  27.732  1.00 76.51           C  
ATOM    315  C   ASN B  37       9.620   1.824  27.951  1.00 76.51           C  
ATOM    316  O   ASN B  37      10.178   1.768  29.048  1.00 76.51           O  
ATOM    317  CB  ASN B  37       7.228   1.712  28.696  1.00 76.51           C  
ATOM    318  CG  ASN B  37       5.975   2.185  27.987  1.00 76.51           C  
ATOM    319  ND2 ASN B  37       4.921   2.442  28.753  1.00 76.51           N  
ATOM    320  OD1 ASN B  37       5.954   2.318  26.760  1.00 76.51           O  
ATOM    321  N   SER B  38      10.305   1.985  26.903  1.00 79.10           N  
ATOM    322  CA  SER B  38      11.594   2.654  27.038  1.00 79.10           C  
ATOM    323  C   SER B  38      11.589   4.010  26.337  1.00 79.10           C  
ATOM    324  O   SER B  38      10.785   4.243  25.432  1.00 79.10           O  
ATOM    325  CB  SER B  38      12.714   1.782  26.470  1.00 79.10           C  
ATOM    326  OG  SER B  38      12.771   1.894  25.058  1.00 79.10           O  
ATOM    327  N   GLU B  39      12.299   5.148  26.874  1.00 82.51           N  
ATOM    328  CA  GLU B  39      12.539   6.450  26.259  1.00 82.51           C  
ATOM    329  C   GLU B  39      12.991   6.301  24.809  1.00 82.51           C  
ATOM    330  O   GLU B  39      12.655   7.130  23.960  1.00 82.51           O  
ATOM    331  CB  GLU B  39      13.581   7.238  27.056  1.00 82.51           C  
ATOM    332  CG  GLU B  39      13.014   7.946  28.278  1.00 82.51           C  
ATOM    333  CD  GLU B  39      14.058   8.735  29.053  1.00 82.51           C  
ATOM    334  OE1 GLU B  39      13.713   9.339  30.094  1.00 82.51           O  
ATOM    335  OE2 GLU B  39      15.230   8.750  28.615  1.00 82.51           O1-
ATOM    336  N   ASP B  40      13.589   5.337  24.527  1.00 85.56           N  
ATOM    337  CA  ASP B  40      14.068   5.054  23.178  1.00 85.56           C  
ATOM    338  C   ASP B  40      12.903   4.898  22.203  1.00 85.56           C  
ATOM    339  O   ASP B  40      13.002   5.297  21.041  1.00 85.56           O  
ATOM    340  CB  ASP B  40      14.932   3.791  23.171  1.00 85.56           C  
ATOM    341  CG  ASP B  40      15.706   3.611  21.875  1.00 85.56           C  
ATOM    342  OD1 ASP B  40      15.995   2.456  21.494  1.00 85.56           O  
ATOM    343  OD2 ASP B  40      16.032   4.632  21.233  1.00 85.56           O1-
ATOM    344  N   ASN B  41      11.810   4.624  22.648  1.00 88.04           N  
ATOM    345  CA  ASN B  41      10.637   4.372  21.817  1.00 88.04           C  
ATOM    346  C   ASN B  41      10.047   5.669  21.269  1.00 88.04           C  
ATOM    347  O   ASN B  41       9.597   5.716  20.123  1.00 88.04           O  
ATOM    348  CB  ASN B  41       9.578   3.598  22.605  1.00 88.04           C  
ATOM    349  CG  ASN B  41       9.944   2.140  22.797  1.00 88.04           C  
ATOM    350  ND2 ASN B  41       9.322   1.497  23.779  1.00 88.04           N  
ATOM    351  OD1 ASN B  41      10.777   1.594  22.069  1.00 88.04           O  
ATOM    352  N   SER B  42      10.214   6.822  21.998  1.00 89.18           N  
ATOM    353  CA  SER B  42       9.711   8.114  21.542  1.00 89.18           C  
ATOM    354  C   SER B  42      10.473   8.602  20.315  1.00 89.18           C  
ATOM    355  O   SER B  42       9.875   9.130  19.376  1.00 89.18           O  
ATOM    356  CB  SER B  42       9.810   9.152  22.661  1.00 89.18           C  
ATOM    357  OG  SER B  42       8.922   8.837  23.719  1.00 89.18           O  
ATOM    358  N   ARG B  43      11.823   8.436  20.318  1.00 92.53           N  
ATOM    359  CA  ARG B  43      12.643   8.840  19.180  1.00 92.53           C  
ATOM    360  C   ARG B  43      12.305   8.017  17.942  1.00 92.53           C  
ATOM    361  O   ARG B  43      12.230   8.554  16.835  1.00 92.53           O  
ATOM    362  CB  ARG B  43      14.130   8.701  19.513  1.00 92.53           C  
ATOM    363  CG  ARG B  43      14.682   9.840  20.355  1.00 92.53           C  
ATOM    364  CD  ARG B  43      16.171   9.673  20.623  1.00 92.53           C  
ATOM    365  NE  ARG B  43      16.623  10.536  21.710  1.00 92.53           N  
ATOM    366  CZ  ARG B  43      17.833  10.490  22.261  1.00 92.53           C  
ATOM    367  NH1 ARG B  43      18.740   9.618  21.835  1.00 92.53           N1+
ATOM    368  NH2 ARG B  43      18.140  11.322  23.246  1.00 92.53           N  
ATOM    369  N   LYS B  44      12.067   6.698  18.166  1.00 93.10           N  
ATOM    370  CA  LYS B  44      11.721   5.818  17.054  1.00 93.10           C  
ATOM    371  C   LYS B  44      10.375   6.203  16.446  1.00 93.10           C  
ATOM    372  O   LYS B  44      10.211   6.181  15.225  1.00 93.10           O  
ATOM    373  CB  LYS B  44      11.691   4.359  17.512  1.00 93.10           C  
ATOM    374  CG  LYS B  44      13.067   3.766  17.777  1.00 93.10           C  
ATOM    375  CD  LYS B  44      12.974   2.306  18.205  1.00 93.10           C  
ATOM    376  CE  LYS B  44      14.347   1.723  18.509  1.00 93.10           C  
ATOM    377  NZ  LYS B  44      14.256   0.307  18.977  1.00 93.10           N1+
ATOM    378  N   LEU B  45       9.484   6.606  17.319  1.00 92.29           N  
ATOM    379  CA  LEU B  45       8.166   7.018  16.847  1.00 92.29           C  
ATOM    380  C   LEU B  45       8.262   8.296  16.019  1.00 92.29           C  
ATOM    381  O   LEU B  45       7.626   8.410  14.969  1.00 92.29           O  
ATOM    382  CB  LEU B  45       7.215   7.230  18.026  1.00 92.29           C  
ATOM    383  CG  LEU B  45       6.629   5.967  18.659  1.00 92.29           C  
ATOM    384  CD1 LEU B  45       5.960   6.302  19.989  1.00 92.29           C  
ATOM    385  CD2 LEU B  45       5.638   5.303  17.709  1.00 92.29           C  
ATOM    386  N   GLU B  46       9.051   9.313  16.490  1.00 94.01           N  
ATOM    387  CA  GLU B  46       9.235  10.569  15.768  1.00 94.01           C  
ATOM    388  C   GLU B  46       9.899  10.335  14.414  1.00 94.01           C  
ATOM    389  O   GLU B  46       9.527  10.961  13.419  1.00 94.01           O  
ATOM    390  CB  GLU B  46      10.067  11.550  16.598  1.00 94.01           C  
ATOM    391  CG  GLU B  46       9.293  12.205  17.734  1.00 94.01           C  
ATOM    392  CD  GLU B  46      10.141  13.148  18.572  1.00 94.01           C  
ATOM    393  OE1 GLU B  46       9.619  13.724  19.553  1.00 94.01           O  
ATOM    394  OE2 GLU B  46      11.337  13.315  18.244  1.00 94.01           O1-
ATOM    395  N   ASP B  47      10.828   9.389  14.416  1.00 94.56           N  
ATOM    396  CA  ASP B  47      11.499   9.059  13.162  1.00 94.56           C  
ATOM    397  C   ASP B  47      10.522   8.444  12.163  1.00 94.56           C  
ATOM    398  O   ASP B  47      10.539   8.787  10.979  1.00 94.56           O  
ATOM    399  CB  ASP B  47      12.667   8.104  13.413  1.00 94.56           C  
ATOM    400  CG  ASP B  47      13.863   8.785  14.055  1.00 94.56           C  
ATOM    401  OD1 ASP B  47      14.774   8.083  14.545  1.00 94.56           O  
ATOM    402  OD2 ASP B  47      13.893  10.035  14.073  1.00 94.56           O1-
ATOM    403  N   LEU B  48       9.648   7.539  12.600  1.00 94.79           N  
ATOM    404  CA  LEU B  48       8.661   6.907  11.731  1.00 94.79           C  
ATOM    405  C   LEU B  48       7.672   7.936  11.192  1.00 94.79           C  
ATOM    406  O   LEU B  48       7.291   7.883  10.020  1.00 94.79           O  
ATOM    407  CB  LEU B  48       7.911   5.805  12.484  1.00 94.79           C  
ATOM    408  CG  LEU B  48       8.604   4.443  12.562  1.00 94.79           C  
ATOM    409  CD1 LEU B  48       7.930   3.565  13.610  1.00 94.79           C  
ATOM    410  CD2 LEU B  48       8.595   3.761  11.198  1.00 94.79           C  
ATOM    411  N   LEU B  49       7.309   8.906  12.088  1.00 95.28           N  
ATOM    412  CA  LEU B  49       6.400   9.963  11.658  1.00 95.28           C  
ATOM    413  C   LEU B  49       7.029  10.803  10.552  1.00 95.28           C  
ATOM    414  O   LEU B  49       6.362  11.153   9.575  1.00 95.28           O  
ATOM    415  CB  LEU B  49       6.021  10.859  12.841  1.00 95.28           C  
ATOM    416  CG  LEU B  49       5.019  11.978  12.550  1.00 95.28           C  
ATOM    417  CD1 LEU B  49       3.695  11.393  12.070  1.00 95.28           C  
ATOM    418  CD2 LEU B  49       4.810  12.843  13.789  1.00 95.28           C  
ATOM    419  N   ARG B  50       8.298  11.152  10.629  1.00 95.83           N  
ATOM    420  CA  ARG B  50       9.001  11.922   9.608  1.00 95.83           C  
ATOM    421  C   ARG B  50       9.050  11.163   8.286  1.00 95.83           C  
ATOM    422  O   ARG B  50       8.811  11.741   7.224  1.00 95.83           O  
ATOM    423  CB  ARG B  50      10.419  12.260  10.071  1.00 95.83           C  
ATOM    424  CG  ARG B  50      11.165  13.202   9.139  1.00 95.83           C  
ATOM    425  CD  ARG B  50      12.557  13.528   9.660  1.00 95.83           C  
ATOM    426  NE  ARG B  50      13.345  12.320   9.885  1.00 95.83           N  
ATOM    427  CZ  ARG B  50      14.491  12.277  10.560  1.00 95.83           C  
ATOM    428  NH1 ARG B  50      15.007  13.380  11.090  1.00 95.83           N1+
ATOM    429  NH2 ARG B  50      15.126  11.124  10.705  1.00 95.83           N  
ATOM    430  N   LYS B  51       9.314   9.849   8.330  1.00 95.88           N  
ATOM    431  CA  LYS B  51       9.375   9.017   7.131  1.00 95.88           C  
ATOM    432  C   LYS B  51       8.013   8.939   6.447  1.00 95.88           C  
ATOM    433  O   LYS B  51       7.928   8.967   5.217  1.00 95.88           O  
ATOM    434  CB  LYS B  51       9.870   7.612   7.477  1.00 95.88           C  
ATOM    435  CG  LYS B  51      11.350   7.545   7.825  1.00 95.88           C  
ATOM    436  CD  LYS B  51      11.777   6.127   8.181  1.00 95.88           C  
ATOM    437  CE  LYS B  51      13.245   6.067   8.580  1.00 95.88           C  
ATOM    438  NZ  LYS B  51      13.647   4.696   9.013  1.00 95.88           N1+
ATOM    439  N   ILE B  52       6.982   8.863   7.224  1.00 95.48           N  
ATOM    440  CA  ILE B  52       5.627   8.801   6.686  1.00 95.48           C  
ATOM    441  C   ILE B  52       5.297  10.108   5.968  1.00 95.48           C  
ATOM    442  O   ILE B  52       4.752  10.095   4.861  1.00 95.48           O  
ATOM    443  CB  ILE B  52       4.589   8.523   7.796  1.00 95.48           C  
ATOM    444  CG1 ILE B  52       4.722   7.082   8.303  1.00 95.48           C  
ATOM    445  CG2 ILE B  52       3.170   8.797   7.291  1.00 95.48           C  
ATOM    446  CD1 ILE B  52       3.897   6.784   9.547  1.00 95.48           C  
ATOM    447  N   GLN B  53       5.615  11.235   6.559  1.00 95.63           N  
ATOM    448  CA  GLN B  53       5.334  12.539   5.968  1.00 95.63           C  
ATOM    449  C   GLN B  53       6.122  12.739   4.676  1.00 95.63           C  
ATOM    450  O   GLN B  53       5.610  13.310   3.711  1.00 95.63           O  
ATOM    451  CB  GLN B  53       5.654  13.659   6.958  1.00 95.63           C  
ATOM    452  CG  GLN B  53       4.672  13.755   8.117  1.00 95.63           C  
ATOM    453  CD  GLN B  53       5.087  14.781   9.154  1.00 95.63           C  
ATOM    454  NE2 GLN B  53       4.111  15.326   9.873  1.00 95.63           N  
ATOM    455  OE1 GLN B  53       6.275  15.083   9.309  1.00 95.63           O  
ATOM    456  N   GLU B  54       7.353  12.231   4.624  1.00 96.70           N  
ATOM    457  CA  GLU B  54       8.167  12.317   3.415  1.00 96.70           C  
ATOM    458  C   GLU B  54       7.558  11.498   2.281  1.00 96.70           C  
ATOM    459  O   GLU B  54       7.503  11.955   1.137  1.00 96.70           O  
ATOM    460  CB  GLU B  54       9.597  11.846   3.694  1.00 96.70           C  
ATOM    461  CG  GLU B  54      10.424  12.836   4.501  1.00 96.70           C  
ATOM    462  CD  GLU B  54      11.791  12.298   4.892  1.00 96.70           C  
ATOM    463  OE1 GLU B  54      12.569  13.033   5.541  1.00 96.70           O  
ATOM    464  OE2 GLU B  54      12.087  11.133   4.546  1.00 96.70           O1-
ATOM    465  N   LEU B  55       7.115  10.300   2.652  1.00 96.42           N  
ATOM    466  CA  LEU B  55       6.509   9.443   1.641  1.00 96.42           C  
ATOM    467  C   LEU B  55       5.191  10.032   1.147  1.00 96.42           C  
ATOM    468  O   LEU B  55       4.846   9.894  -0.028  1.00 96.42           O  
ATOM    469  CB  LEU B  55       6.275   8.036   2.199  1.00 96.42           C  
ATOM    470  CG  LEU B  55       5.828   6.973   1.194  1.00 96.42           C  
ATOM    471  CD1 LEU B  55       6.814   6.893   0.034  1.00 96.42           C  
ATOM    472  CD2 LEU B  55       5.688   5.617   1.878  1.00 96.42           C  
ATOM    473  N   LEU B  56       4.462  10.676   1.995  1.00 96.48           N  
ATOM    474  CA  LEU B  56       3.224  11.340   1.601  1.00 96.48           C  
ATOM    475  C   LEU B  56       3.496  12.431   0.571  1.00 96.48           C  
ATOM    476  O   LEU B  56       2.753  12.569  -0.404  1.00 96.48           O  
ATOM    477  CB  LEU B  56       2.524  11.938   2.824  1.00 96.48           C  
ATOM    478  CG  LEU B  56       1.434  11.081   3.469  1.00 96.48           C  
ATOM    479  CD1 LEU B  56       1.167  11.548   4.896  1.00 96.48           C  
ATOM    480  CD2 LEU B  56       0.156  11.126   2.638  1.00 96.48           C  
ATOM    481  N   LYS B  57       4.521  13.188   0.811  1.00 96.59           N  
ATOM    482  CA  LYS B  57       4.892  14.238  -0.133  1.00 96.59           C  
ATOM    483  C   LYS B  57       5.286  13.649  -1.485  1.00 96.59           C  
ATOM    484  O   LYS B  57       4.867  14.148  -2.531  1.00 96.59           O  
ATOM    485  CB  LYS B  57       6.041  15.081   0.424  1.00 96.59           C  
ATOM    486  CG  LYS B  57       6.399  16.285  -0.435  1.00 96.59           C  
ATOM    487  CD  LYS B  57       7.492  17.126   0.210  1.00 96.59           C  
ATOM    488  CE  LYS B  57       7.894  18.297  -0.675  1.00 96.59           C  
ATOM    489  NZ  LYS B  57       9.020  19.079  -0.084  1.00 96.59           N1+
ATOM    490  N   GLU B  58       6.131  12.563  -1.524  1.00 96.80           N  
ATOM    491  CA  GLU B  58       6.524  11.888  -2.757  1.00 96.80           C  
ATOM    492  C   GLU B  58       5.306  11.361  -3.511  1.00 96.80           C  
ATOM    493  O   GLU B  58       5.244  11.447  -4.739  1.00 96.80           O  
ATOM    494  CB  GLU B  58       7.494  10.742  -2.457  1.00 96.80           C  
ATOM    495  CG  GLU B  58       8.875  11.205  -2.016  1.00 96.80           C  
ATOM    496  CD  GLU B  58       9.798  10.058  -1.636  1.00 96.80           C  
ATOM    497  OE1 GLU B  58      10.893  10.317  -1.085  1.00 96.80           O  
ATOM    498  OE2 GLU B  58       9.426   8.892  -1.893  1.00 96.80           O1-
ATOM    499  N   ASN B  59       4.384  10.773  -2.730  1.00 95.85           N  
ATOM    500  CA  ASN B  59       3.151  10.249  -3.308  1.00 95.85           C  
ATOM    501  C   ASN B  59       2.336  11.349  -3.984  1.00 95.85           C  
ATOM    502  O   ASN B  59       1.825  11.159  -5.089  1.00 95.85           O  
ATOM    503  CB  ASN B  59       2.311   9.548  -2.237  1.00 95.85           C  
ATOM    504  CG  ASN B  59       1.058   8.910  -2.803  1.00 95.85           C  
ATOM    505  ND2 ASN B  59       1.138   7.623  -3.116  1.00 95.85           N  
ATOM    506  OD1 ASN B  59       0.027   9.569  -2.957  1.00 95.85           O  
ATOM    507  N   GLN B  60       2.173  12.514  -3.374  1.00 95.51           N  
ATOM    508  CA  GLN B  60       1.423  13.636  -3.926  1.00 95.51           C  
ATOM    509  C   GLN B  60       2.069  14.151  -5.209  1.00 95.51           C  
ATOM    510  O   GLN B  60       1.373  14.481  -6.172  1.00 95.51           O  
ATOM    511  CB  GLN B  60       1.316  14.767  -2.902  1.00 95.51           C  
ATOM    512  CG  GLN B  60       0.361  14.469  -1.753  1.00 95.51           C  
ATOM    513  CD  GLN B  60       0.361  15.554  -0.693  1.00 95.51           C  
ATOM    514  NE2 GLN B  60      -0.702  15.606   0.102  1.00 95.51           N  
ATOM    515  OE1 GLN B  60       1.310  16.337  -0.588  1.00 95.51           O  
ATOM    516  N   ASP B  61       3.408  14.200  -5.217  1.00 95.98           N  
ATOM    517  CA  ASP B  61       4.122  14.622  -6.418  1.00 95.98           C  
ATOM    518  C   ASP B  61       3.844  13.677  -7.584  1.00 95.98           C  
ATOM    519  O   ASP B  61       3.623  14.122  -8.712  1.00 95.98           O  
ATOM    520  CB  ASP B  61       5.626  14.698  -6.148  1.00 95.98           C  
ATOM    521  CG  ASP B  61       6.011  15.858  -5.248  1.00 95.98           C  
ATOM    522  OD1 ASP B  61       7.129  15.854  -4.689  1.00 95.98           O  
ATOM    523  OD2 ASP B  61       5.186  16.786  -5.093  1.00 95.98           O1-
ATOM    524  N   LEU B  62       3.873  12.346  -7.270  1.00 95.93           N  
ATOM    525  CA  LEU B  62       3.598  11.352  -8.302  1.00 95.93           C  
ATOM    526  C   LEU B  62       2.161  11.469  -8.798  1.00 95.93           C  
ATOM    527  O   LEU B  62       1.900  11.323  -9.996  1.00 95.93           O  
ATOM    528  CB  LEU B  62       3.852   9.940  -7.766  1.00 95.93           C  
ATOM    529  CG  LEU B  62       3.696   8.796  -8.770  1.00 95.93           C  
ATOM    530  CD1 LEU B  62       4.560   9.049 -10.000  1.00 95.93           C  
ATOM    531  CD2 LEU B  62       4.054   7.463  -8.121  1.00 95.93           C  
ATOM    532  N   LEU B  63       1.240  11.717  -7.921  1.00 95.40           N  
ATOM    533  CA  LEU B  63      -0.161  11.890  -8.289  1.00 95.40           C  
ATOM    534  C   LEU B  63      -0.330  13.061  -9.250  1.00 95.40           C  
ATOM    535  O   LEU B  63      -1.084  12.969 -10.221  1.00 95.40           O  
ATOM    536  CB  LEU B  63      -1.019  12.110  -7.041  1.00 95.40           C  
ATOM    537  CG  LEU B  63      -2.534  12.058  -7.242  1.00 95.40           C  
ATOM    538  CD1 LEU B  63      -2.960  10.667  -7.700  1.00 95.40           C  
ATOM    539  CD2 LEU B  63      -3.258  12.449  -5.958  1.00 95.40           C  
ATOM    540  N   TYR B  64       0.370  14.205  -9.047  1.00 95.74           N  
ATOM    541  CA  TYR B  64       0.310  15.362  -9.934  1.00 95.74           C  
ATOM    542  C   TYR B  64       0.825  15.011 -11.325  1.00 95.74           C  
ATOM    543  O   TYR B  64       0.244  15.424 -12.331  1.00 95.74           O  
ATOM    544  CB  TYR B  64       1.121  16.525  -9.355  1.00 95.74           C  
ATOM    545  CG  TYR B  64       1.044  17.788 -10.177  1.00 95.74           C  
ATOM    546  CD1 TYR B  64       2.050  18.117 -11.083  1.00 95.74           C  
ATOM    547  CD2 TYR B  64      -0.036  18.657 -10.050  1.00 95.74           C  
ATOM    548  CE1 TYR B  64       1.983  19.280 -11.842  1.00 95.74           C  
ATOM    549  CE2 TYR B  64      -0.112  19.824 -10.803  1.00 95.74           C  
ATOM    550  CZ  TYR B  64       0.900  20.126 -11.696  1.00 95.74           C  
ATOM    551  OH  TYR B  64       0.829  21.280 -12.444  1.00 95.74           O  
ATOM    552  N   THR B  65       1.961  14.202 -11.407  1.00 96.10           N  
ATOM    553  CA  THR B  65       2.526  13.770 -12.681  1.00 96.10           C  
ATOM    554  C   THR B  65       1.530  12.903 -13.447  1.00 96.10           C  
ATOM    555  O   THR B  65       1.344  13.080 -14.653  1.00 96.10           O  
ATOM    556  CB  THR B  65       3.837  12.990 -12.475  1.00 96.10           C  
ATOM    557  CG2 THR B  65       4.436  12.558 -13.810  1.00 96.10           C  
ATOM    558  OG1 THR B  65       4.780  13.826 -11.790  1.00 96.10           O  
ATOM    559  N   VAL B  66       0.862  11.963 -12.740  1.00 94.66           N  
ATOM    560  CA  VAL B  66      -0.096  11.049 -13.350  1.00 94.66           C  
ATOM    561  C   VAL B  66      -1.301  11.831 -13.867  1.00 94.66           C  
ATOM    562  O   VAL B  66      -1.780  11.587 -14.977  1.00 94.66           O  
ATOM    563  CB  VAL B  66      -0.556   9.959 -12.355  1.00 94.66           C  
ATOM    564  CG1 VAL B  66      -1.769   9.208 -12.899  1.00 94.66           C  
ATOM    565  CG2 VAL B  66       0.589   8.991 -12.060  1.00 94.66           C  
ATOM    566  N   GLU B  67      -1.747  12.841 -13.118  1.00 94.59           N  
ATOM    567  CA  GLU B  67      -2.882  13.658 -13.537  1.00 94.59           C  
ATOM    568  C   GLU B  67      -2.544  14.473 -14.782  1.00 94.59           C  
ATOM    569  O   GLU B  67      -3.380  14.627 -15.676  1.00 94.59           O  
ATOM    570  CB  GLU B  67      -3.324  14.587 -12.404  1.00 94.59           C  
ATOM    571  CG  GLU B  67      -4.054  13.875 -11.275  1.00 94.59           C  
ATOM    572  CD  GLU B  67      -4.367  14.783 -10.096  1.00 94.59           C  
ATOM    573  OE1 GLU B  67      -5.078  14.344  -9.164  1.00 94.59           O  
ATOM    574  OE2 GLU B  67      -3.899  15.943 -10.106  1.00 94.59           O1-
ATOM    575  N   ASP B  68      -1.291  14.969 -14.804  1.00 94.06           N  
ATOM    576  CA  ASP B  68      -0.841  15.731 -15.964  1.00 94.06           C  
ATOM    577  C   ASP B  68      -0.803  14.856 -17.216  1.00 94.06           C  
ATOM    578  O   ASP B  68      -1.248  15.274 -18.286  1.00 94.06           O  
ATOM    579  CB  ASP B  68       0.540  16.338 -15.705  1.00 94.06           C  
ATOM    580  CG  ASP B  68       0.953  17.343 -16.765  1.00 94.06           C  
ATOM    581  OD1 ASP B  68       2.016  17.159 -17.398  1.00 94.06           O  
ATOM    582  OD2 ASP B  68       0.213  18.329 -16.967  1.00 94.06           O1-
ATOM    583  N   VAL B  69      -0.272  13.592 -17.086  1.00 93.60           N  
ATOM    584  CA  VAL B  69      -0.188  12.662 -18.207  1.00 93.60           C  
ATOM    585  C   VAL B  69      -1.593  12.296 -18.681  1.00 93.60           C  
ATOM    586  O   VAL B  69      -1.851  12.228 -19.885  1.00 93.60           O  
ATOM    587  CB  VAL B  69       0.594  11.383 -17.826  1.00 93.60           C  
ATOM    588  CG1 VAL B  69       0.495  10.339 -18.936  1.00 93.60           C  
ATOM    589  CG2 VAL B  69       2.054  11.721 -17.535  1.00 93.60           C  
ATOM    590  N   LEU B  70      -2.506  12.075 -17.766  1.00 92.34           N  
ATOM    591  CA  LEU B  70      -3.880  11.728 -18.112  1.00 92.34           C  
ATOM    592  C   LEU B  70      -4.550  12.861 -18.881  1.00 92.34           C  
ATOM    593  O   LEU B  70      -5.293  12.616 -19.834  1.00 92.34           O  
ATOM    594  CB  LEU B  70      -4.684  11.407 -16.849  1.00 92.34           C  
ATOM    595  CG  LEU B  70      -4.544   9.987 -16.298  1.00 92.34           C  
ATOM    596  CD1 LEU B  70      -5.200   9.883 -14.926  1.00 92.34           C  
ATOM    597  CD2 LEU B  70      -5.151   8.975 -17.265  1.00 92.34           C  
ATOM    598  N   ARG B  71      -4.304  14.198 -18.413  1.00 92.47           N  
ATOM    599  CA  ARG B  71      -4.878  15.359 -19.086  1.00 92.47           C  
ATOM    600  C   ARG B  71      -4.376  15.462 -20.522  1.00 92.47           C  
ATOM    601  O   ARG B  71      -5.142  15.794 -21.430  1.00 92.47           O  
ATOM    602  CB  ARG B  71      -4.546  16.642 -18.321  1.00 92.47           C  
ATOM    603  CG  ARG B  71      -5.370  17.845 -18.752  1.00 92.47           C  
ATOM    604  CD  ARG B  71      -4.948  19.109 -18.015  1.00 92.47           C  
ATOM    605  NE  ARG B  71      -4.771  18.867 -16.586  1.00 92.47           N  
ATOM    606  CZ  ARG B  71      -3.940  19.546 -15.800  1.00 92.47           C  
ATOM    607  NH1 ARG B  71      -3.194  20.529 -16.291  1.00 92.47           N1+
ATOM    608  NH2 ARG B  71      -3.856  19.242 -14.513  1.00 92.47           N  
ATOM    609  N   LYS B  72      -3.098  15.088 -20.730  1.00 91.23           N  
ATOM    610  CA  LYS B  72      -2.490  15.169 -22.056  1.00 91.23           C  
ATOM    611  C   LYS B  72      -3.043  14.089 -22.981  1.00 91.23           C  
ATOM    612  O   LYS B  72      -3.127  14.288 -24.195  1.00 91.23           O  
ATOM    613  CB  LYS B  72      -0.969  15.044 -21.957  1.00 91.23           C  
ATOM    614  CG  LYS B  72      -0.286  16.264 -21.357  1.00 91.23           C  
ATOM    615  CD  LYS B  72       1.217  16.054 -21.221  1.00 91.23           C  
ATOM    616  CE  LYS B  72       1.890  17.239 -20.542  1.00 91.23           C  
ATOM    617  NZ  LYS B  72       3.333  16.973 -20.267  1.00 91.23           N1+
ATOM    618  N   LEU B  73      -3.324  12.914 -22.524  1.00 87.64           N  
ATOM    619  CA  LEU B  73      -3.832  11.799 -23.315  1.00 87.64           C  
ATOM    620  C   LEU B  73      -5.281  12.041 -23.725  1.00 87.64           C  
ATOM    621  O   LEU B  73      -5.715  11.582 -24.784  1.00 87.64           O  
ATOM    622  CB  LEU B  73      -3.725  10.490 -22.528  1.00 87.64           C  
ATOM    623  CG  LEU B  73      -2.315   9.927 -22.342  1.00 87.64           C  
ATOM    624  CD1 LEU B  73      -2.338   8.755 -21.365  1.00 87.64           C  
ATOM    625  CD2 LEU B  73      -1.727   9.500 -23.682  1.00 87.64           C  
ATOM    626  N   LYS B  74      -6.114  12.860 -22.976  1.00 85.91           N  
ATOM    627  CA  LYS B  74      -7.504  13.139 -23.326  1.00 85.91           C  
ATOM    628  C   LYS B  74      -7.593  14.212 -24.408  1.00 85.91           C  
ATOM    629  O   LYS B  74      -8.444  14.136 -25.296  1.00 85.91           O  
ATOM    630  CB  LYS B  74      -8.292  13.575 -22.090  1.00 85.91           C  
ATOM    631  CG  LYS B  74      -8.600  12.443 -21.121  1.00 85.91           C  
ATOM    632  CD  LYS B  74      -9.451  12.922 -19.954  1.00 85.91           C  
ATOM    633  CE  LYS B  74      -9.730  11.798 -18.965  1.00 85.91           C  
ATOM    634  NZ  LYS B  74     -10.544  12.269 -17.805  1.00 85.91           N1+
ATOM    635  N   ASP C   3      -6.336   1.628 -23.975  1.00 90.00           N  
ATOM    636  CA  ASP C   3      -5.705   0.802 -22.951  1.00 90.00           C  
ATOM    637  C   ASP C   3      -4.741   1.625 -22.098  1.00 90.00           C  
ATOM    638  O   ASP C   3      -4.688   1.459 -20.878  1.00 90.00           O  
ATOM    639  CB  ASP C   3      -4.965  -0.375 -23.591  1.00 90.00           C  
ATOM    640  CG  ASP C   3      -5.899  -1.479 -24.054  1.00 90.00           C  
ATOM    641  OD1 ASP C   3      -5.433  -2.436 -24.710  1.00 90.00           O  
ATOM    642  OD2 ASP C   3      -7.111  -1.391 -23.764  1.00 90.00           O1-
ATOM    643  N   GLU C   4      -4.141   2.613 -22.711  1.00 91.47           N  
ATOM    644  CA  GLU C   4      -3.173   3.457 -22.018  1.00 91.47           C  
ATOM    645  C   GLU C   4      -3.860   4.369 -21.005  1.00 91.47           C  
ATOM    646  O   GLU C   4      -3.371   4.542 -19.887  1.00 91.47           O  
ATOM    647  CB  GLU C   4      -2.373   4.293 -23.021  1.00 91.47           C  
ATOM    648  CG  GLU C   4      -1.332   3.496 -23.794  1.00 91.47           C  
ATOM    649  CD  GLU C   4      -0.587   4.326 -24.826  1.00 91.47           C  
ATOM    650  OE1 GLU C   4       0.261   3.766 -25.559  1.00 91.47           O  
ATOM    651  OE2 GLU C   4      -0.851   5.546 -24.904  1.00 91.47           O1-
ATOM    652  N   GLU C   5      -5.001   4.947 -21.362  1.00 92.67           N  
ATOM    653  CA  GLU C   5      -5.765   5.817 -20.473  1.00 92.67           C  
ATOM    654  C   GLU C   5      -6.254   5.058 -19.243  1.00 92.67           C  
ATOM    655  O   GLU C   5      -6.219   5.584 -18.129  1.00 92.67           O  
ATOM    656  CB  GLU C   5      -6.951   6.436 -21.216  1.00 92.67           C  
ATOM    657  CG  GLU C   5      -6.556   7.502 -22.227  1.00 92.67           C  
ATOM    658  CD  GLU C   5      -7.730   8.021 -23.042  1.00 92.67           C  
ATOM    659  OE1 GLU C   5      -7.538   8.949 -23.861  1.00 92.67           O  
ATOM    660  OE2 GLU C   5      -8.851   7.497 -22.859  1.00 92.67           O1-
ATOM    661  N   LEU C   6      -6.702   3.860 -19.542  1.00 92.84           N  
ATOM    662  CA  LEU C   6      -7.207   3.038 -18.448  1.00 92.84           C  
ATOM    663  C   LEU C   6      -6.091   2.689 -17.470  1.00 92.84           C  
ATOM    664  O   LEU C   6      -6.289   2.732 -16.254  1.00 92.84           O  
ATOM    665  CB  LEU C   6      -7.846   1.756 -18.991  1.00 92.84           C  
ATOM    666  CG  LEU C   6      -8.548   0.863 -17.967  1.00 92.84           C  
ATOM    667  CD1 LEU C   6      -9.664   1.633 -17.268  1.00 92.84           C  
ATOM    668  CD2 LEU C   6      -9.098  -0.391 -18.639  1.00 92.84           C  
ATOM    669  N   ILE C   7      -4.953   2.383 -17.936  1.00 93.47           N  
ATOM    670  CA  ILE C   7      -3.806   2.036 -17.104  1.00 93.47           C  
ATOM    671  C   ILE C   7      -3.416   3.232 -16.238  1.00 93.47           C  
ATOM    672  O   ILE C   7      -3.172   3.085 -15.038  1.00 93.47           O  
ATOM    673  CB  ILE C   7      -2.603   1.579 -17.959  1.00 93.47           C  
ATOM    674  CG1 ILE C   7      -2.906   0.234 -18.630  1.00 93.47           C  
ATOM    675  CG2 ILE C   7      -1.335   1.494 -17.106  1.00 93.47           C  
ATOM    676  CD1 ILE C   7      -1.851  -0.207 -19.635  1.00 93.47           C  
ATOM    677  N   ILE C   8      -3.379   4.410 -16.855  1.00 93.94           N  
ATOM    678  CA  ILE C   8      -3.003   5.617 -16.128  1.00 93.94           C  
ATOM    679  C   ILE C   8      -4.045   5.918 -15.054  1.00 93.94           C  
ATOM    680  O   ILE C   8      -3.701   6.322 -13.941  1.00 93.94           O  
ATOM    681  CB  ILE C   8      -2.848   6.825 -17.079  1.00 93.94           C  
ATOM    682  CG1 ILE C   8      -1.657   6.614 -18.021  1.00 93.94           C  
ATOM    683  CG2 ILE C   8      -2.694   8.123 -16.282  1.00 93.94           C  
ATOM    684  CD1 ILE C   8      -1.502   7.701 -19.076  1.00 93.94           C  
ATOM    685  N   TYR C   9      -5.348   5.667 -15.349  1.00 94.58           N  
ATOM    686  CA  TYR C   9      -6.421   5.862 -14.380  1.00 94.58           C  
ATOM    687  C   TYR C   9      -6.262   4.918 -13.194  1.00 94.58           C  
ATOM    688  O   TYR C   9      -6.471   5.315 -12.045  1.00 94.58           O  
ATOM    689  CB  TYR C   9      -7.785   5.646 -15.040  1.00 94.58           C  
ATOM    690  CG  TYR C   9      -8.953   5.929 -14.125  1.00 94.58           C  
ATOM    691  CD1 TYR C   9      -9.833   4.914 -13.754  1.00 94.58           C  
ATOM    692  CD2 TYR C   9      -9.179   7.209 -13.632  1.00 94.58           C  
ATOM    693  CE1 TYR C   9     -10.912   5.171 -12.914  1.00 94.58           C  
ATOM    694  CE2 TYR C   9     -10.254   7.476 -12.791  1.00 94.58           C  
ATOM    695  CZ  TYR C   9     -11.113   6.452 -12.437  1.00 94.58           C  
ATOM    696  OH  TYR C   9     -12.179   6.711 -11.605  1.00 94.58           O  
ATOM    697  N   ILE C  10      -5.859   3.662 -13.467  1.00 94.85           N  
ATOM    698  CA  ILE C  10      -5.628   2.678 -12.416  1.00 94.85           C  
ATOM    699  C   ILE C  10      -4.469   3.131 -11.531  1.00 94.85           C  
ATOM    700  O   ILE C  10      -4.544   3.039 -10.303  1.00 94.85           O  
ATOM    701  CB  ILE C  10      -5.338   1.278 -13.004  1.00 94.85           C  
ATOM    702  CG1 ILE C  10      -6.601   0.700 -13.652  1.00 94.85           C  
ATOM    703  CG2 ILE C  10      -4.798   0.339 -11.922  1.00 94.85           C  
ATOM    704  CD1 ILE C  10      -6.368  -0.600 -14.410  1.00 94.85           C  
ATOM    705  N   ILE C  11      -3.419   3.651 -12.128  1.00 95.44           N  
ATOM    706  CA  ILE C  11      -2.271   4.150 -11.379  1.00 95.44           C  
ATOM    707  C   ILE C  11      -2.711   5.282 -10.453  1.00 95.44           C  
ATOM    708  O   ILE C  11      -2.310   5.329  -9.287  1.00 95.44           O  
ATOM    709  CB  ILE C  11      -1.148   4.636 -12.322  1.00 95.44           C  
ATOM    710  CG1 ILE C  11      -0.566   3.458 -13.111  1.00 95.44           C  
ATOM    711  CG2 ILE C  11      -0.054   5.360 -11.531  1.00 95.44           C  
ATOM    712  CD1 ILE C  11       0.425   3.866 -14.193  1.00 95.44           C  
ATOM    713  N   GLU C  12      -3.590   6.159 -10.997  1.00 95.73           N  
ATOM    714  CA  GLU C  12      -4.096   7.271 -10.199  1.00 95.73           C  
ATOM    715  C   GLU C  12      -4.853   6.771  -8.973  1.00 95.73           C  
ATOM    716  O   GLU C  12      -4.654   7.275  -7.865  1.00 95.73           O  
ATOM    717  CB  GLU C  12      -5.000   8.171 -11.044  1.00 95.73           C  
ATOM    718  CG  GLU C  12      -5.523   9.392 -10.299  1.00 95.73           C  
ATOM    719  CD  GLU C  12      -6.515  10.211 -11.110  1.00 95.73           C  
ATOM    720  OE1 GLU C  12      -6.686  11.417 -10.821  1.00 95.73           O  
ATOM    721  OE2 GLU C  12      -7.127   9.641 -12.041  1.00 95.73           O1-
ATOM    722  N   LEU C  13      -5.694   5.795  -9.171  1.00 95.38           N  
ATOM    723  CA  LEU C  13      -6.492   5.264  -8.072  1.00 95.38           C  
ATOM    724  C   LEU C  13      -5.606   4.568  -7.043  1.00 95.38           C  
ATOM    725  O   LEU C  13      -5.848   4.671  -5.839  1.00 95.38           O  
ATOM    726  CB  LEU C  13      -7.546   4.287  -8.598  1.00 95.38           C  
ATOM    727  CG  LEU C  13      -8.690   4.897  -9.411  1.00 95.38           C  
ATOM    728  CD1 LEU C  13      -9.623   3.801  -9.917  1.00 95.38           C  
ATOM    729  CD2 LEU C  13      -9.457   5.915  -8.574  1.00 95.38           C  
ATOM    730  N   LEU C  14      -4.550   3.873  -7.461  1.00 96.08           N  
ATOM    731  CA  LEU C  14      -3.629   3.201  -6.550  1.00 96.08           C  
ATOM    732  C   LEU C  14      -2.865   4.215  -5.706  1.00 96.08           C  
ATOM    733  O   LEU C  14      -2.635   3.990  -4.515  1.00 96.08           O  
ATOM    734  CB  LEU C  14      -2.646   2.325  -7.331  1.00 96.08           C  
ATOM    735  CG  LEU C  14      -3.201   1.012  -7.886  1.00 96.08           C  
ATOM    736  CD1 LEU C  14      -2.207   0.386  -8.860  1.00 96.08           C  
ATOM    737  CD2 LEU C  14      -3.526   0.047  -6.752  1.00 96.08           C  
ATOM    738  N   LEU C  15      -2.519   5.349  -6.260  1.00 96.14           N  
ATOM    739  CA  LEU C  15      -1.812   6.396  -5.532  1.00 96.14           C  
ATOM    740  C   LEU C  15      -2.725   7.055  -4.504  1.00 96.14           C  
ATOM    741  O   LEU C  15      -2.277   7.423  -3.416  1.00 96.14           O  
ATOM    742  CB  LEU C  15      -1.271   7.451  -6.501  1.00 96.14           C  
ATOM    743  CG  LEU C  15      -0.053   7.044  -7.334  1.00 96.14           C  
ATOM    744  CD1 LEU C  15       0.207   8.075  -8.428  1.00 96.14           C  
ATOM    745  CD2 LEU C  15       1.174   6.880  -6.444  1.00 96.14           C  
ATOM    746  N   LYS C  16      -3.975   7.231  -4.878  1.00 95.78           N  
ATOM    747  CA  LYS C  16      -4.939   7.773  -3.924  1.00 95.78           C  
ATOM    748  C   LYS C  16      -5.127   6.831  -2.738  1.00 95.78           C  
ATOM    749  O   LYS C  16      -5.252   7.279  -1.596  1.00 95.78           O  
ATOM    750  CB  LYS C  16      -6.283   8.031  -4.606  1.00 95.78           C  
ATOM    751  CG  LYS C  16      -6.284   9.232  -5.538  1.00 95.78           C  
ATOM    752  CD  LYS C  16      -7.649   9.439  -6.183  1.00 95.78           C  
ATOM    753  CE  LYS C  16      -7.664  10.670  -7.079  1.00 95.78           C  
ATOM    754  NZ  LYS C  16      -8.975  10.832  -7.777  1.00 95.78           N1+
ATOM    755  N   ASP C  17      -5.103   5.511  -3.108  1.00 96.28           N  
ATOM    756  CA  ASP C  17      -5.208   4.532  -2.030  1.00 96.28           C  
ATOM    757  C   ASP C  17      -3.979   4.578  -1.125  1.00 96.28           C  
ATOM    758  O   ASP C  17      -4.101   4.510   0.100  1.00 96.28           O  
ATOM    759  CB  ASP C  17      -5.389   3.123  -2.599  1.00 96.28           C  
ATOM    760  CG  ASP C  17      -5.803   2.108  -1.549  1.00 96.28           C  
ATOM    761  OD1 ASP C  17      -5.215   1.006  -1.501  1.00 96.28           O  
ATOM    762  OD2 ASP C  17      -6.727   2.411  -0.764  1.00 96.28           O1-
ATOM    763  N   ASP C  18      -2.745   4.691  -1.692  1.00 95.52           N  
ATOM    764  CA  ASP C  18      -1.524   4.830  -0.904  1.00 95.52           C  
ATOM    765  C   ASP C  18      -1.608   6.034   0.031  1.00 95.52           C  
ATOM    766  O   ASP C  18      -1.175   5.963   1.184  1.00 95.52           O  
ATOM    767  CB  ASP C  18      -0.305   4.958  -1.819  1.00 95.52           C  
ATOM    768  CG  ASP C  18       0.115   3.635  -2.436  1.00 95.52           C  
ATOM    769  OD1 ASP C  18       1.058   3.616  -3.255  1.00 95.52           O  
ATOM    770  OD2 ASP C  18      -0.504   2.602  -2.101  1.00 95.52           O1-
ATOM    771  N   GLU C  19      -2.189   7.132  -0.485  1.00 96.59           N  
ATOM    772  CA  GLU C  19      -2.339   8.338   0.324  1.00 96.59           C  
ATOM    773  C   GLU C  19      -3.221   8.080   1.541  1.00 96.59           C  
ATOM    774  O   GLU C  19      -2.907   8.526   2.647  1.00 96.59           O  
ATOM    775  CB  GLU C  19      -2.921   9.478  -0.515  1.00 96.59           C  
ATOM    776  CG  GLU C  19      -3.041  10.796   0.236  1.00 96.59           C  
ATOM    777  CD  GLU C  19      -3.607  11.922  -0.613  1.00 96.59           C  
ATOM    778  OE1 GLU C  19      -3.610  13.087  -0.153  1.00 96.59           O  
ATOM    779  OE2 GLU C  19      -4.049  11.639  -1.748  1.00 96.59           O1-
ATOM    780  N   LEU C  20      -4.323   7.393   1.317  1.00 96.07           N  
ATOM    781  CA  LEU C  20      -5.220   7.063   2.420  1.00 96.07           C  
ATOM    782  C   LEU C  20      -4.498   6.234   3.478  1.00 96.07           C  
ATOM    783  O   LEU C  20      -4.613   6.512   4.674  1.00 96.07           O  
ATOM    784  CB  LEU C  20      -6.443   6.299   1.905  1.00 96.07           C  
ATOM    785  CG  LEU C  20      -7.445   7.104   1.076  1.00 96.07           C  
ATOM    786  CD1 LEU C  20      -8.512   6.184   0.493  1.00 96.07           C  
ATOM    787  CD2 LEU C  20      -8.082   8.200   1.924  1.00 96.07           C  
ATOM    788  N   LEU C  21      -3.759   5.203   3.095  1.00 95.75           N  
ATOM    789  CA  LEU C  21      -3.074   4.310   4.023  1.00 95.75           C  
ATOM    790  C   LEU C  21      -1.980   5.053   4.784  1.00 95.75           C  
ATOM    791  O   LEU C  21      -1.766   4.803   5.972  1.00 95.75           O  
ATOM    792  CB  LEU C  21      -2.472   3.118   3.275  1.00 95.75           C  
ATOM    793  CG  LEU C  21      -3.467   2.132   2.659  1.00 95.75           C  
ATOM    794  CD1 LEU C  21      -2.725   1.016   1.931  1.00 95.75           C  
ATOM    795  CD2 LEU C  21      -4.386   1.559   3.732  1.00 95.75           C  
ATOM    796  N   LEU C  22      -1.311   6.024   4.116  1.00 96.15           N  
ATOM    797  CA  LEU C  22      -0.284   6.825   4.774  1.00 96.15           C  
ATOM    798  C   LEU C  22      -0.900   7.731   5.836  1.00 96.15           C  
ATOM    799  O   LEU C  22      -0.344   7.881   6.928  1.00 96.15           O  
ATOM    800  CB  LEU C  22       0.478   7.668   3.748  1.00 96.15           C  
ATOM    801  CG  LEU C  22       1.503   6.926   2.889  1.00 96.15           C  
ATOM    802  CD1 LEU C  22       1.922   7.787   1.702  1.00 96.15           C  
ATOM    803  CD2 LEU C  22       2.716   6.531   3.725  1.00 96.15           C  
ATOM    804  N   LYS C  23      -2.057   8.336   5.563  1.00 95.47           N  
ATOM    805  CA  LYS C  23      -2.757   9.166   6.539  1.00 95.47           C  
ATOM    806  C   LYS C  23      -3.204   8.340   7.742  1.00 95.47           C  
ATOM    807  O   LYS C  23      -3.131   8.804   8.882  1.00 95.47           O  
ATOM    808  CB  LYS C  23      -3.964   9.850   5.896  1.00 95.47           C  
ATOM    809  CG  LYS C  23      -3.600  10.981   4.946  1.00 95.47           C  
ATOM    810  CD  LYS C  23      -4.841  11.622   4.339  1.00 95.47           C  
ATOM    811  CE  LYS C  23      -4.478  12.764   3.397  1.00 95.47           C  
ATOM    812  NZ  LYS C  23      -5.685  13.333   2.726  1.00 95.47           N1+
ATOM    813  N   SER C  24      -3.656   7.122   7.402  1.00 95.51           N  
ATOM    814  CA  SER C  24      -4.044   6.227   8.487  1.00 95.51           C  
ATOM    815  C   SER C  24      -2.850   5.871   9.365  1.00 95.51           C  
ATOM    816  O   SER C  24      -2.976   5.782  10.588  1.00 95.51           O  
ATOM    817  CB  SER C  24      -4.677   4.950   7.930  1.00 95.51           C  
ATOM    818  OG  SER C  24      -5.048   4.074   8.979  1.00 95.51           O  
ATOM    819  N   LEU C  25      -1.650   5.613   8.822  1.00 95.34           N  
ATOM    820  CA  LEU C  25      -0.447   5.307   9.587  1.00 95.34           C  
ATOM    821  C   LEU C  25      -0.079   6.465  10.507  1.00 95.34           C  
ATOM    822  O   LEU C  25       0.362   6.250  11.638  1.00 95.34           O  
ATOM    823  CB  LEU C  25       0.721   4.994   8.648  1.00 95.34           C  
ATOM    824  CG  LEU C  25       0.700   3.621   7.975  1.00 95.34           C  
ATOM    825  CD1 LEU C  25       1.902   3.465   7.051  1.00 95.34           C  
ATOM    826  CD2 LEU C  25       0.676   2.512   9.022  1.00 95.34           C  
ATOM    827  N   GLU C  26      -0.283   7.718   9.998  1.00 95.35           N  
ATOM    828  CA  GLU C  26      -0.040   8.893  10.829  1.00 95.35           C  
ATOM    829  C   GLU C  26      -0.947   8.898  12.057  1.00 95.35           C  
ATOM    830  O   GLU C  26      -0.502   9.221  13.161  1.00 95.35           O  
ATOM    831  CB  GLU C  26      -0.246  10.176  10.019  1.00 95.35           C  
ATOM    832  CG  GLU C  26       0.934  10.535   9.127  1.00 95.35           C  
ATOM    833  CD  GLU C  26       0.706  11.799   8.312  1.00 95.35           C  
ATOM    834  OE1 GLU C  26       1.675  12.314   7.709  1.00 95.35           O  
ATOM    835  OE2 GLU C  26      -0.449  12.275   8.276  1.00 95.35           O1-
ATOM    836  N   ILE C  27      -2.218   8.547  11.901  1.00 94.65           N  
ATOM    837  CA  ILE C  27      -3.193   8.503  12.985  1.00 94.65           C  
ATOM    838  C   ILE C  27      -2.803   7.419  13.987  1.00 94.65           C  
ATOM    839  O   ILE C  27      -2.853   7.638  15.199  1.00 94.65           O  
ATOM    840  CB  ILE C  27      -4.621   8.251  12.451  1.00 94.65           C  
ATOM    841  CG1 ILE C  27      -5.111   9.460  11.646  1.00 94.65           C  
ATOM    842  CG2 ILE C  27      -5.579   7.934  13.602  1.00 94.65           C  
ATOM    843  CD1 ILE C  27      -6.437   9.233  10.933  1.00 94.65           C  
ATOM    844  N   ILE C  28      -2.370   6.254  13.534  1.00 94.02           N  
ATOM    845  CA  ILE C  28      -1.965   5.142  14.388  1.00 94.02           C  
ATOM    846  C   ILE C  28      -0.780   5.562  15.254  1.00 94.02           C  
ATOM    847  O   ILE C  28      -0.741   5.264  16.450  1.00 94.02           O  
ATOM    848  CB  ILE C  28      -1.604   3.892  13.554  1.00 94.02           C  
ATOM    849  CG1 ILE C  28      -2.867   3.275  12.943  1.00 94.02           C  
ATOM    850  CG2 ILE C  28      -0.855   2.869  14.414  1.00 94.02           C  
ATOM    851  CD1 ILE C  28      -2.590   2.155  11.949  1.00 94.02           C  
ATOM    852  N   LEU C  29       0.160   6.263  14.674  1.00 93.97           N  
ATOM    853  CA  LEU C  29       1.315   6.743  15.424  1.00 93.97           C  
ATOM    854  C   LEU C  29       0.888   7.721  16.513  1.00 93.97           C  
ATOM    855  O   LEU C  29       1.419   7.689  17.626  1.00 93.97           O  
ATOM    856  CB  LEU C  29       2.322   7.414  14.486  1.00 93.97           C  
ATOM    857  CG  LEU C  29       3.202   6.478  13.655  1.00 93.97           C  
ATOM    858  CD1 LEU C  29       4.015   7.275  12.641  1.00 93.97           C  
ATOM    859  CD2 LEU C  29       4.120   5.663  14.561  1.00 93.97           C  
ATOM    860  N   ARG C  30      -0.101   8.604  16.217  1.00 92.56           N  
ATOM    861  CA  ARG C  30      -0.605   9.559  17.198  1.00 92.56           C  
ATOM    862  C   ARG C  30      -1.293   8.845  18.357  1.00 92.56           C  
ATOM    863  O   ARG C  30      -1.154   9.249  19.513  1.00 92.56           O  
ATOM    864  CB  ARG C  30      -1.574  10.544  16.540  1.00 92.56           C  
ATOM    865  CG  ARG C  30      -0.892  11.606  15.692  1.00 92.56           C  
ATOM    866  CD  ARG C  30      -1.903  12.498  14.986  1.00 92.56           C  
ATOM    867  NE  ARG C  30      -1.249  13.475  14.121  1.00 92.56           N  
ATOM    868  CZ  ARG C  30      -1.881  14.409  13.416  1.00 92.56           C  
ATOM    869  NH1 ARG C  30      -3.205  14.511  13.460  1.00 92.56           N1+
ATOM    870  NH2 ARG C  30      -1.187  15.248  12.661  1.00 92.56           N  
ATOM    871  N   ILE C  31      -2.018   7.771  18.034  1.00 93.10           N  
ATOM    872  CA  ILE C  31      -2.672   6.966  19.061  1.00 93.10           C  
ATOM    873  C   ILE C  31      -1.623   6.376  20.001  1.00 93.10           C  
ATOM    874  O   ILE C  31      -1.779   6.424  21.223  1.00 93.10           O  
ATOM    875  CB  ILE C  31      -3.527   5.839  18.437  1.00 93.10           C  
ATOM    876  CG1 ILE C  31      -4.721   6.431  17.681  1.00 93.10           C  
ATOM    877  CG2 ILE C  31      -3.992   4.855  19.514  1.00 93.10           C  
ATOM    878  CD1 ILE C  31      -5.497   5.415  16.856  1.00 93.10           C  
ATOM    879  N   ILE C  32      -0.524   5.829  19.438  1.00 91.91           N  
ATOM    880  CA  ILE C  32       0.546   5.217  20.218  1.00 91.91           C  
ATOM    881  C   ILE C  32       1.202   6.269  21.109  1.00 91.91           C  
ATOM    882  O   ILE C  32       1.456   6.020  22.290  1.00 91.91           O  
ATOM    883  CB  ILE C  32       1.602   4.554  19.306  1.00 91.91           C  
ATOM    884  CG1 ILE C  32       0.982   3.380  18.537  1.00 91.91           C  
ATOM    885  CG2 ILE C  32       2.812   4.094  20.126  1.00 91.91           C  
ATOM    886  CD1 ILE C  32       1.895   2.788  17.472  1.00 91.91           C  
ATOM    887  N   GLN C  33       1.408   7.443  20.569  1.00 91.04           N  
ATOM    888  CA  GLN C  33       2.024   8.524  21.330  1.00 91.04           C  
ATOM    889  C   GLN C  33       1.149   8.934  22.511  1.00 91.04           C  
ATOM    890  O   GLN C  33       1.652   9.162  23.614  1.00 91.04           O  
ATOM    891  CB  GLN C  33       2.289   9.732  20.430  1.00 91.04           C  
ATOM    892  CG  GLN C  33       3.495   9.565  19.516  1.00 91.04           C  
ATOM    893  CD  GLN C  33       3.701  10.752  18.592  1.00 91.04           C  
ATOM    894  NE2 GLN C  33       4.946  10.980  18.189  1.00 91.04           N  
ATOM    895  OE1 GLN C  33       2.748  11.457  18.245  1.00 91.04           O  
ATOM    896  N   LEU C  34      -0.183   9.040  22.270  1.00 90.31           N  
ATOM    897  CA  LEU C  34      -1.120   9.424  23.320  1.00 90.31           C  
ATOM    898  C   LEU C  34      -1.173   8.365  24.416  1.00 90.31           C  
ATOM    899  O   LEU C  34      -1.259   8.696  25.601  1.00 90.31           O  
ATOM    900  CB  LEU C  34      -2.520   9.640  22.737  1.00 90.31           C  
ATOM    901  CG  LEU C  34      -2.741  10.947  21.973  1.00 90.31           C  
ATOM    902  CD1 LEU C  34      -4.080  10.916  21.245  1.00 90.31           C  
ATOM    903  CD2 LEU C  34      -2.668  12.140  22.921  1.00 90.31           C  
ATOM    904  N   GLN C  35      -1.158   7.048  23.962  1.00 88.52           N  
ATOM    905  CA  GLN C  35      -1.196   5.957  24.930  1.00 88.52           C  
ATOM    906  C   GLN C  35       0.034   5.980  25.832  1.00 88.52           C  
ATOM    907  O   GLN C  35      -0.047   5.629  27.012  1.00 88.52           O  
ATOM    908  CB  GLN C  35      -1.299   4.609  24.216  1.00 88.52           C  
ATOM    909  CG  GLN C  35      -2.676   4.324  23.633  1.00 88.52           C  
ATOM    910  CD  GLN C  35      -2.746   2.990  22.915  1.00 88.52           C  
ATOM    911  NE2 GLN C  35      -3.937   2.400  22.874  1.00 88.52           N  
ATOM    912  OE1 GLN C  35      -1.739   2.493  22.401  1.00 88.52           O  
ATOM    913  N   LEU C  36       1.201   6.497  25.273  1.00 87.55           N  
ATOM    914  CA  LEU C  36       2.459   6.485  26.011  1.00 87.55           C  
ATOM    915  C   LEU C  36       2.564   7.700  26.926  1.00 87.55           C  
ATOM    916  O   LEU C  36       3.232   7.647  27.961  1.00 87.55           O  
ATOM    917  CB  LEU C  36       3.647   6.453  25.047  1.00 87.55           C  
ATOM    918  CG  LEU C  36       3.831   5.167  24.239  1.00 87.55           C  
ATOM    919  CD1 LEU C  36       4.956   5.335  23.224  1.00 87.55           C  
ATOM    920  CD2 LEU C  36       4.111   3.989  25.166  1.00 87.55           C  
ATOM    921  N   THR C  37       1.905   8.902  26.565  1.00 87.93           N  
ATOM    922  CA  THR C  37       2.133  10.159  27.268  1.00 87.93           C  
ATOM    923  C   THR C  37       0.953  10.492  28.176  1.00 87.93           C  
ATOM    924  O   THR C  37       1.086  11.286  29.110  1.00 87.93           O  
ATOM    925  CB  THR C  37       2.369  11.318  26.282  1.00 87.93           C  
ATOM    926  CG2 THR C  37       3.653  11.109  25.486  1.00 87.93           C  
ATOM    927  OG1 THR C  37       1.264  11.395  25.374  1.00 87.93           O  
ATOM    928  N   SER C  38      -0.386   9.922  27.943  1.00 82.12           N  
ATOM    929  CA  SER C  38      -1.575  10.368  28.660  1.00 82.12           C  
ATOM    930  C   SER C  38      -1.575   9.864  30.100  1.00 82.12           C  
ATOM    931  O   SER C  38      -1.362   8.674  30.346  1.00 82.12           O  
ATOM    932  CB  SER C  38      -2.841   9.894  27.946  1.00 82.12           C  
ATOM    933  OG  SER C  38      -3.998  10.434  28.562  1.00 82.12           O  
ATOM    934  N   LYS C  39      -1.238  10.669  31.019  1.00 76.04           N  
ATOM    935  CA  LYS C  39      -1.297  10.391  32.452  1.00 76.04           C  
ATOM    936  C   LYS C  39      -2.742  10.286  32.932  1.00 76.04           C  
ATOM    937  O   LYS C  39      -3.035   9.545  33.873  1.00 76.04           O  
ATOM    938  CB  LYS C  39      -0.560  11.476  33.239  1.00 76.04           C  
ATOM    939  CG  LYS C  39       0.953  11.427  33.094  1.00 76.04           C  
ATOM    940  CD  LYS C  39       1.637  12.422  34.022  1.00 76.04           C  
ATOM    941  CE  LYS C  39       3.149  12.406  33.846  1.00 76.04           C  
ATOM    942  NZ  LYS C  39       3.822  13.393  34.741  1.00 76.04           N1+
ATOM    943  N   ASP C  40      -3.602  10.903  32.225  1.00 70.72           N  
ATOM    944  CA  ASP C  40      -5.015  10.878  32.589  1.00 70.72           C  
ATOM    945  C   ASP C  40      -5.776   9.842  31.765  1.00 70.72           C  
ATOM    946  O   ASP C  40      -5.844   9.945  30.538  1.00 70.72           O  
ATOM    947  CB  ASP C  40      -5.641  12.261  32.404  1.00 70.72           C  
ATOM    948  CG  ASP C  40      -6.765  12.539  33.386  1.00 70.72           C  
ATOM    949  OD1 ASP C  40      -6.998  13.718  33.729  1.00 70.72           O  
ATOM    950  OD2 ASP C  40      -7.423  11.570  33.823  1.00 70.72           O1-
ATOM    951  N   LYS C  41      -6.038   8.915  32.484  1.00 73.31           N  
ATOM    952  CA  LYS C  41      -6.669   7.743  31.887  1.00 73.31           C  
ATOM    953  C   LYS C  41      -7.987   8.112  31.210  1.00 73.31           C  
ATOM    954  O   LYS C  41      -8.295   7.614  30.126  1.00 73.31           O  
ATOM    955  CB  LYS C  41      -6.908   6.664  32.944  1.00 73.31           C  
ATOM    956  CG  LYS C  41      -5.669   5.851  33.289  1.00 73.31           C  
ATOM    957  CD  LYS C  41      -6.010   4.664  34.181  1.00 73.31           C  
ATOM    958  CE  LYS C  41      -4.762   3.891  34.587  1.00 73.31           C  
ATOM    959  NZ  LYS C  41      -5.091   2.730  35.468  1.00 73.31           N1+
ATOM    960  N   ASP C  42      -8.612   9.213  31.694  1.00 78.34           N  
ATOM    961  CA  ASP C  42      -9.949   9.469  31.166  1.00 78.34           C  
ATOM    962  C   ASP C  42      -9.886  10.327  29.905  1.00 78.34           C  
ATOM    963  O   ASP C  42     -10.566  10.039  28.918  1.00 78.34           O  
ATOM    964  CB  ASP C  42     -10.820  10.152  32.223  1.00 78.34           C  
ATOM    965  CG  ASP C  42     -11.439   9.171  33.204  1.00 78.34           C  
ATOM    966  OD1 ASP C  42     -11.810   9.582  34.324  1.00 78.34           O  
ATOM    967  OD2 ASP C  42     -11.555   7.977  32.853  1.00 78.34           O1-
ATOM    968  N   ASP C  43      -9.161  11.397  29.913  1.00 80.08           N  
ATOM    969  CA  ASP C  43      -9.067  12.294  28.766  1.00 80.08           C  
ATOM    970  C   ASP C  43      -8.351  11.620  27.598  1.00 80.08           C  
ATOM    971  O   ASP C  43      -8.743  11.788  26.441  1.00 80.08           O  
ATOM    972  CB  ASP C  43      -8.343  13.586  29.152  1.00 80.08           C  
ATOM    973  CG  ASP C  43      -8.390  14.641  28.061  1.00 80.08           C  
ATOM    974  OD1 ASP C  43      -7.610  15.616  28.121  1.00 80.08           O  
ATOM    975  OD2 ASP C  43      -9.216  14.498  27.133  1.00 80.08           O1-
ATOM    976  N   GLY C  44      -7.552  10.878  27.936  1.00 86.09           N  
ATOM    977  CA  GLY C  44      -6.787  10.174  26.919  1.00 86.09           C  
ATOM    978  C   GLY C  44      -7.589   9.104  26.204  1.00 86.09           C  
ATOM    979  O   GLY C  44      -7.493   8.961  24.983  1.00 86.09           O  
ATOM    980  N   THR C  45      -8.489   8.522  26.780  1.00 90.44           N  
ATOM    981  CA  THR C  45      -9.291   7.429  26.240  1.00 90.44           C  
ATOM    982  C   THR C  45     -10.253   7.940  25.171  1.00 90.44           C  
ATOM    983  O   THR C  45     -10.427   7.303  24.130  1.00 90.44           O  
ATOM    984  CB  THR C  45     -10.085   6.717  27.351  1.00 90.44           C  
ATOM    985  CG2 THR C  45     -10.831   5.506  26.804  1.00 90.44           C  
ATOM    986  OG1 THR C  45      -9.180   6.286  28.376  1.00 90.44           O  
ATOM    987  N   ASP C  46     -10.917   9.201  25.396  1.00 91.53           N  
ATOM    988  CA  ASP C  46     -11.848   9.752  24.416  1.00 91.53           C  
ATOM    989  C   ASP C  46     -11.121  10.159  23.136  1.00 91.53           C  
ATOM    990  O   ASP C  46     -11.615   9.921  22.032  1.00 91.53           O  
ATOM    991  CB  ASP C  46     -12.597  10.951  25.000  1.00 91.53           C  
ATOM    992  CG  ASP C  46     -13.654  10.554  26.014  1.00 91.53           C  
ATOM    993  OD1 ASP C  46     -14.068  11.406  26.829  1.00 91.53           O  
ATOM    994  OD2 ASP C  46     -14.075   9.377  26.000  1.00 91.53           O1-
ATOM    995  N   LYS C  47      -9.979  10.780  23.299  1.00 92.98           N  
ATOM    996  CA  LYS C  47      -9.184  11.200  22.148  1.00 92.98           C  
ATOM    997  C   LYS C  47      -8.725   9.998  21.328  1.00 92.98           C  
ATOM    998  O   LYS C  47      -8.761  10.031  20.097  1.00 92.98           O  
ATOM    999  CB  LYS C  47      -7.974  12.018  22.602  1.00 92.98           C  
ATOM   1000  CG  LYS C  47      -8.315  13.432  23.051  1.00 92.98           C  
ATOM   1001  CD  LYS C  47      -7.067  14.206  23.454  1.00 92.98           C  
ATOM   1002  CE  LYS C  47      -7.416  15.581  24.008  1.00 92.98           C  
ATOM   1003  NZ  LYS C  47      -6.199  16.328  24.444  1.00 92.98           N1+
ATOM   1004  N   ILE C  48      -8.331   8.949  22.036  1.00 92.56           N  
ATOM   1005  CA  ILE C  48      -7.865   7.736  21.373  1.00 92.56           C  
ATOM   1006  C   ILE C  48      -9.019   7.088  20.610  1.00 92.56           C  
ATOM   1007  O   ILE C  48      -8.853   6.665  19.464  1.00 92.56           O  
ATOM   1008  CB  ILE C  48      -7.261   6.735  22.384  1.00 92.56           C  
ATOM   1009  CG1 ILE C  48      -5.934   7.269  22.937  1.00 92.56           C  
ATOM   1010  CG2 ILE C  48      -7.072   5.361  21.737  1.00 92.56           C  
ATOM   1011  CD1 ILE C  48      -5.351   6.427  24.064  1.00 92.56           C  
ATOM   1012  N   LYS C  49     -10.169   7.029  21.239  1.00 92.91           N  
ATOM   1013  CA  LYS C  49     -11.338   6.444  20.589  1.00 92.91           C  
ATOM   1014  C   LYS C  49     -11.696   7.203  19.314  1.00 92.91           C  
ATOM   1015  O   LYS C  49     -12.036   6.595  18.298  1.00 92.91           O  
ATOM   1016  CB  LYS C  49     -12.533   6.430  21.544  1.00 92.91           C  
ATOM   1017  CG  LYS C  49     -13.725   5.635  21.034  1.00 92.91           C  
ATOM   1018  CD  LYS C  49     -14.847   5.585  22.064  1.00 92.91           C  
ATOM   1019  CE  LYS C  49     -16.070   4.857  21.524  1.00 92.91           C  
ATOM   1020  NZ  LYS C  49     -17.181   4.825  22.523  1.00 92.91           N1+
ATOM   1021  N   LYS C  50     -11.660   8.544  19.348  1.00 94.04           N  
ATOM   1022  CA  LYS C  50     -11.942   9.362  18.172  1.00 94.04           C  
ATOM   1023  C   LYS C  50     -10.956   9.066  17.046  1.00 94.04           C  
ATOM   1024  O   LYS C  50     -11.349   8.954  15.883  1.00 94.04           O  
ATOM   1025  CB  LYS C  50     -11.899  10.849  18.529  1.00 94.04           C  
ATOM   1026  CG  LYS C  50     -12.384  11.767  17.417  1.00 94.04           C  
ATOM   1027  CD  LYS C  50     -12.340  13.229  17.840  1.00 94.04           C  
ATOM   1028  CE  LYS C  50     -12.685  14.158  16.684  1.00 94.04           C  
ATOM   1029  NZ  LYS C  50     -12.612  15.594  17.085  1.00 94.04           N1+
ATOM   1030  N   LEU C  51      -9.717   8.899  17.380  1.00 94.12           N  
ATOM   1031  CA  LEU C  51      -8.681   8.627  16.389  1.00 94.12           C  
ATOM   1032  C   LEU C  51      -8.847   7.231  15.798  1.00 94.12           C  
ATOM   1033  O   LEU C  51      -8.654   7.033  14.596  1.00 94.12           O  
ATOM   1034  CB  LEU C  51      -7.291   8.767  17.014  1.00 94.12           C  
ATOM   1035  CG  LEU C  51      -6.831  10.190  17.332  1.00 94.12           C  
ATOM   1036  CD1 LEU C  51      -5.542  10.162  18.147  1.00 94.12           C  
ATOM   1037  CD2 LEU C  51      -6.639  10.990  16.047  1.00 94.12           C  
ATOM   1038  N   VAL C  52      -9.203   6.305  16.625  1.00 93.64           N  
ATOM   1039  CA  VAL C  52      -9.439   4.948  16.145  1.00 93.64           C  
ATOM   1040  C   VAL C  52     -10.602   4.943  15.156  1.00 93.64           C  
ATOM   1041  O   VAL C  52     -10.535   4.292  14.111  1.00 93.64           O  
ATOM   1042  CB  VAL C  52      -9.728   3.976  17.311  1.00 93.64           C  
ATOM   1043  CG1 VAL C  52     -10.238   2.636  16.784  1.00 93.64           C  
ATOM   1044  CG2 VAL C  52      -8.475   3.776  18.162  1.00 93.64           C  
ATOM   1045  N   ASP C  53     -11.659   5.648  15.465  1.00 93.81           N  
ATOM   1046  CA  ASP C  53     -12.813   5.730  14.575  1.00 93.81           C  
ATOM   1047  C   ASP C  53     -12.432   6.363  13.238  1.00 93.81           C  
ATOM   1048  O   ASP C  53     -12.874   5.908  12.181  1.00 93.81           O  
ATOM   1049  CB  ASP C  53     -13.942   6.527  15.231  1.00 93.81           C  
ATOM   1050  CG  ASP C  53     -14.628   5.770  16.355  1.00 93.81           C  
ATOM   1051  OD1 ASP C  53     -15.342   6.398  17.165  1.00 93.81           O  
ATOM   1052  OD2 ASP C  53     -14.449   4.535  16.432  1.00 93.81           O1-
ATOM   1053  N   GLU C  54     -11.648   7.435  13.296  1.00 94.48           N  
ATOM   1054  CA  GLU C  54     -11.176   8.085  12.076  1.00 94.48           C  
ATOM   1055  C   GLU C  54     -10.360   7.123  11.218  1.00 94.48           C  
ATOM   1056  O   GLU C  54     -10.512   7.091   9.996  1.00 94.48           O  
ATOM   1057  CB  GLU C  54     -10.344   9.324  12.415  1.00 94.48           C  
ATOM   1058  CG  GLU C  54     -11.167  10.496  12.931  1.00 94.48           C  
ATOM   1059  CD  GLU C  54     -10.321  11.700  13.316  1.00 94.48           C  
ATOM   1060  OE1 GLU C  54     -10.857  12.643  13.939  1.00 94.48           O  
ATOM   1061  OE2 GLU C  54      -9.114  11.699  12.989  1.00 94.48           O1-
ATOM   1062  N   SER C  55      -9.536   6.349  11.869  1.00 93.30           N  
ATOM   1063  CA  SER C  55      -8.715   5.383  11.146  1.00 93.30           C  
ATOM   1064  C   SER C  55      -9.575   4.308  10.489  1.00 93.30           C  
ATOM   1065  O   SER C  55      -9.306   3.895   9.360  1.00 93.30           O  
ATOM   1066  CB  SER C  55      -7.700   4.730  12.087  1.00 93.30           C  
ATOM   1067  OG  SER C  55      -6.858   3.838  11.377  1.00 93.30           O  
ATOM   1068  N   LYS C  56     -10.532   3.850  11.147  1.00 93.97           N  
ATOM   1069  CA  LYS C  56     -11.437   2.845  10.597  1.00 93.97           C  
ATOM   1070  C   LYS C  56     -12.162   3.375   9.363  1.00 93.97           C  
ATOM   1071  O   LYS C  56     -12.357   2.644   8.390  1.00 93.97           O  
ATOM   1072  CB  LYS C  56     -12.453   2.403  11.651  1.00 93.97           C  
ATOM   1073  CG  LYS C  56     -11.886   1.455  12.698  1.00 93.97           C  
ATOM   1074  CD  LYS C  56     -12.950   1.027  13.701  1.00 93.97           C  
ATOM   1075  CE  LYS C  56     -12.384   0.076  14.746  1.00 93.97           C  
ATOM   1076  NZ  LYS C  56     -13.407  -0.294  15.770  1.00 93.97           N1+
ATOM   1077  N   LYS C  57     -12.580   4.688   9.423  1.00 95.54           N  
ATOM   1078  CA  LYS C  57     -13.231   5.305   8.270  1.00 95.54           C  
ATOM   1079  C   LYS C  57     -12.296   5.338   7.064  1.00 95.54           C  
ATOM   1080  O   LYS C  57     -12.717   5.067   5.938  1.00 95.54           O  
ATOM   1081  CB  LYS C  57     -13.697   6.722   8.611  1.00 95.54           C  
ATOM   1082  CG  LYS C  57     -14.554   7.368   7.532  1.00 95.54           C  
ATOM   1083  CD  LYS C  57     -15.028   8.753   7.950  1.00 95.54           C  
ATOM   1084  CE  LYS C  57     -15.783   9.450   6.827  1.00 95.54           C  
ATOM   1085  NZ  LYS C  57     -16.220  10.822   7.219  1.00 95.54           N1+
ATOM   1086  N   ILE C  58     -11.063   5.636   7.268  1.00 95.20           N  
ATOM   1087  CA  ILE C  58     -10.068   5.683   6.203  1.00 95.20           C  
ATOM   1088  C   ILE C  58      -9.904   4.295   5.588  1.00 95.20           C  
ATOM   1089  O   ILE C  58      -9.826   4.156   4.365  1.00 95.20           O  
ATOM   1090  CB  ILE C  58      -8.708   6.202   6.722  1.00 95.20           C  
ATOM   1091  CG1 ILE C  58      -8.805   7.691   7.075  1.00 95.20           C  
ATOM   1092  CG2 ILE C  58      -7.605   5.956   5.689  1.00 95.20           C  
ATOM   1093  CD1 ILE C  58      -7.555   8.254   7.736  1.00 95.20           C  
ATOM   1094  N   LEU C  59      -9.893   3.262   6.450  1.00 94.46           N  
ATOM   1095  CA  LEU C  59      -9.745   1.895   5.961  1.00 94.46           C  
ATOM   1096  C   LEU C  59     -10.949   1.485   5.120  1.00 94.46           C  
ATOM   1097  O   LEU C  59     -10.800   0.783   4.117  1.00 94.46           O  
ATOM   1098  CB  LEU C  59      -9.570   0.923   7.131  1.00 94.46           C  
ATOM   1099  CG  LEU C  59      -8.172   0.849   7.749  1.00 94.46           C  
ATOM   1100  CD1 LEU C  59      -8.194  -0.016   9.005  1.00 94.46           C  
ATOM   1101  CD2 LEU C  59      -7.169   0.308   6.737  1.00 94.46           C  
ATOM   1102  N   ASP C  60     -12.115   1.917   5.526  1.00 94.97           N  
ATOM   1103  CA  ASP C  60     -13.310   1.647   4.734  1.00 94.97           C  
ATOM   1104  C   ASP C  60     -13.207   2.279   3.349  1.00 94.97           C  
ATOM   1105  O   ASP C  60     -13.572   1.659   2.349  1.00 94.97           O  
ATOM   1106  CB  ASP C  60     -14.559   2.160   5.455  1.00 94.97           C  
ATOM   1107  CG  ASP C  60     -14.928   1.326   6.669  1.00 94.97           C  
ATOM   1108  OD1 ASP C  60     -15.742   1.784   7.500  1.00 94.97           O  
ATOM   1109  OD2 ASP C  60     -14.399   0.201   6.797  1.00 94.97           O1-
ATOM   1110  N   ASP C  61     -12.758   3.561   3.309  1.00 95.52           N  
ATOM   1111  CA  ASP C  61     -12.569   4.237   2.031  1.00 95.52           C  
ATOM   1112  C   ASP C  61     -11.553   3.497   1.162  1.00 95.52           C  
ATOM   1113  O   ASP C  61     -11.736   3.376  -0.050  1.00 95.52           O  
ATOM   1114  CB  ASP C  61     -12.119   5.683   2.250  1.00 95.52           C  
ATOM   1115  CG  ASP C  61     -13.222   6.570   2.801  1.00 95.52           C  
ATOM   1116  OD1 ASP C  61     -12.921   7.671   3.309  1.00 95.52           O  
ATOM   1117  OD2 ASP C  61     -14.401   6.162   2.729  1.00 95.52           O1-
ATOM   1118  N   SER C  62     -10.476   2.986   1.757  1.00 95.22           N  
ATOM   1119  CA  SER C  62      -9.461   2.225   1.036  1.00 95.22           C  
ATOM   1120  C   SER C  62     -10.038   0.933   0.469  1.00 95.22           C  
ATOM   1121  O   SER C  62      -9.711   0.541  -0.653  1.00 95.22           O  
ATOM   1122  CB  SER C  62      -8.278   1.907   1.951  1.00 95.22           C  
ATOM   1123  OG  SER C  62      -7.264   1.217   1.242  1.00 95.22           O  
ATOM   1124  N   GLU C  63     -10.859   0.254   1.231  1.00 95.64           N  
ATOM   1125  CA  GLU C  63     -11.499  -0.973   0.763  1.00 95.64           C  
ATOM   1126  C   GLU C  63     -12.427  -0.696  -0.416  1.00 95.64           C  
ATOM   1127  O   GLU C  63     -12.486  -1.481  -1.364  1.00 95.64           O  
ATOM   1128  CB  GLU C  63     -12.277  -1.640   1.900  1.00 95.64           C  
ATOM   1129  CG  GLU C  63     -11.401  -2.420   2.869  1.00 95.64           C  
ATOM   1130  CD  GLU C  63     -12.157  -2.921   4.090  1.00 95.64           C  
ATOM   1131  OE1 GLU C  63     -11.537  -3.572   4.963  1.00 95.64           O  
ATOM   1132  OE2 GLU C  63     -13.378  -2.663   4.175  1.00 95.64           O1-
ATOM   1133  N   ARG C  64     -13.135   0.446  -0.374  1.00 95.51           N  
ATOM   1134  CA  ARG C  64     -14.000   0.837  -1.483  1.00 95.51           C  
ATOM   1135  C   ARG C  64     -13.189   1.075  -2.753  1.00 95.51           C  
ATOM   1136  O   ARG C  64     -13.594   0.660  -3.841  1.00 95.51           O  
ATOM   1137  CB  ARG C  64     -14.797   2.093  -1.126  1.00 95.51           C  
ATOM   1138  CG  ARG C  64     -15.923   1.849  -0.135  1.00 95.51           C  
ATOM   1139  CD  ARG C  64     -16.745   3.107   0.105  1.00 95.51           C  
ATOM   1140  NE  ARG C  64     -17.701   2.926   1.195  1.00 95.51           N  
ATOM   1141  CZ  ARG C  64     -18.452   3.893   1.713  1.00 95.51           C  
ATOM   1142  NH1 ARG C  64     -18.372   5.136   1.250  1.00 95.51           N1+
ATOM   1143  NH2 ARG C  64     -19.289   3.619   2.703  1.00 95.51           N  
ATOM   1144  N   LEU C  65     -12.076   1.747  -2.614  1.00 94.58           N  
ATOM   1145  CA  LEU C  65     -11.201   1.993  -3.756  1.00 94.58           C  
ATOM   1146  C   LEU C  65     -10.669   0.682  -4.326  1.00 94.58           C  
ATOM   1147  O   LEU C  65     -10.574   0.523  -5.545  1.00 94.58           O  
ATOM   1148  CB  LEU C  65     -10.036   2.899  -3.353  1.00 94.58           C  
ATOM   1149  CG  LEU C  65     -10.313   4.403  -3.355  1.00 94.58           C  
ATOM   1150  CD1 LEU C  65      -9.196   5.149  -2.632  1.00 94.58           C  
ATOM   1151  CD2 LEU C  65     -10.470   4.916  -4.782  1.00 94.58           C  
ATOM   1152  N   ALA C  66     -10.287  -0.290  -3.472  1.00 94.11           N  
ATOM   1153  CA  ALA C  66      -9.799  -1.594  -3.913  1.00 94.11           C  
ATOM   1154  C   ALA C  66     -10.853  -2.323  -4.742  1.00 94.11           C  
ATOM   1155  O   ALA C  66     -10.529  -2.967  -5.741  1.00 94.11           O  
ATOM   1156  CB  ALA C  66      -9.391  -2.444  -2.712  1.00 94.11           C  
ATOM   1157  N   GLU C  67     -12.123  -2.210  -4.349  1.00 94.52           N  
ATOM   1158  CA  GLU C  67     -13.211  -2.829  -5.099  1.00 94.52           C  
ATOM   1159  C   GLU C  67     -13.373  -2.182  -6.472  1.00 94.52           C  
ATOM   1160  O   GLU C  67     -13.578  -2.876  -7.470  1.00 94.52           O  
ATOM   1161  CB  GLU C  67     -14.524  -2.736  -4.315  1.00 94.52           C  
ATOM   1162  CG  GLU C  67     -15.666  -3.530  -4.934  1.00 94.52           C  
ATOM   1163  CD  GLU C  67     -16.898  -3.597  -4.046  1.00 94.52           C  
ATOM   1164  OE1 GLU C  67     -17.874  -4.292  -4.414  1.00 94.52           O  
ATOM   1165  OE2 GLU C  67     -16.890  -2.949  -2.975  1.00 94.52           O1-
ATOM   1166  N   GLU C  68     -13.358  -0.837  -6.531  1.00 94.04           N  
ATOM   1167  CA  GLU C  68     -13.423  -0.125  -7.804  1.00 94.04           C  
ATOM   1168  C   GLU C  68     -12.292  -0.553  -8.734  1.00 94.04           C  
ATOM   1169  O   GLU C  68     -12.503  -0.733  -9.934  1.00 94.04           O  
ATOM   1170  CB  GLU C  68     -13.375   1.388  -7.576  1.00 94.04           C  
ATOM   1171  CG  GLU C  68     -14.652   1.961  -6.979  1.00 94.04           C  
ATOM   1172  CD  GLU C  68     -14.609   3.472  -6.809  1.00 94.04           C  
ATOM   1173  OE1 GLU C  68     -15.585   4.051  -6.281  1.00 94.04           O  
ATOM   1174  OE2 GLU C  68     -13.591   4.081  -7.208  1.00 94.04           O1-
ATOM   1175  N   LEU C  69     -11.092  -0.738  -8.198  1.00 94.50           N  
ATOM   1176  CA  LEU C  69      -9.932  -1.156  -8.978  1.00 94.50           C  
ATOM   1177  C   LEU C  69     -10.142  -2.550  -9.559  1.00 94.50           C  
ATOM   1178  O   LEU C  69      -9.777  -2.810 -10.708  1.00 94.50           O  
ATOM   1179  CB  LEU C  69      -8.669  -1.136  -8.112  1.00 94.50           C  
ATOM   1180  CG  LEU C  69      -8.041   0.236  -7.861  1.00 94.50           C  
ATOM   1181  CD1 LEU C  69      -7.045   0.161  -6.709  1.00 94.50           C  
ATOM   1182  CD2 LEU C  69      -7.366   0.755  -9.126  1.00 94.50           C  
ATOM   1183  N   ARG C  70     -10.753  -3.455  -8.827  1.00 93.09           N  
ATOM   1184  CA  ARG C  70     -11.026  -4.808  -9.302  1.00 93.09           C  
ATOM   1185  C   ARG C  70     -12.000  -4.791 -10.475  1.00 93.09           C  
ATOM   1186  O   ARG C  70     -11.839  -5.549 -11.433  1.00 93.09           O  
ATOM   1187  CB  ARG C  70     -11.585  -5.673  -8.168  1.00 93.09           C  
ATOM   1188  CG  ARG C  70     -10.538  -6.120  -7.161  1.00 93.09           C  
ATOM   1189  CD  ARG C  70     -11.076  -7.198  -6.230  1.00 93.09           C  
ATOM   1190  NE  ARG C  70     -12.071  -6.663  -5.306  1.00 93.09           N  
ATOM   1191  CZ  ARG C  70     -11.905  -6.559  -3.990  1.00 93.09           C  
ATOM   1192  NH1 ARG C  70     -10.774  -6.955  -3.416  1.00 93.09           N1+
ATOM   1193  NH2 ARG C  70     -12.877  -6.057  -3.241  1.00 93.09           N  
ATOM   1194  N   LYS C  71     -12.976  -3.835 -10.410  1.00 93.18           N  
ATOM   1195  CA  LYS C  71     -13.957  -3.723 -11.486  1.00 93.18           C  
ATOM   1196  C   LYS C  71     -13.309  -3.210 -12.770  1.00 93.18           C  
ATOM   1197  O   LYS C  71     -13.607  -3.702 -13.861  1.00 93.18           O  
ATOM   1198  CB  LYS C  71     -15.103  -2.799 -11.073  1.00 93.18           C  
ATOM   1199  CG  LYS C  71     -16.022  -3.389 -10.014  1.00 93.18           C  
ATOM   1200  CD  LYS C  71     -17.150  -2.429  -9.655  1.00 93.18           C  
ATOM   1201  CE  LYS C  71     -18.019  -2.981  -8.533  1.00 93.18           C  
ATOM   1202  NZ  LYS C  71     -19.070  -2.005  -8.115  1.00 93.18           N1+
ATOM   1203  N   ILE C  72     -12.443  -2.209 -12.619  1.00 92.49           N  
ATOM   1204  CA  ILE C  72     -11.766  -1.629 -13.775  1.00 92.49           C  
ATOM   1205  C   ILE C  72     -10.810  -2.654 -14.380  1.00 92.49           C  
ATOM   1206  O   ILE C  72     -10.701  -2.764 -15.604  1.00 92.49           O  
ATOM   1207  CB  ILE C  72     -11.002  -0.341 -13.395  1.00 92.49           C  
ATOM   1208  CG1 ILE C  72     -11.981   0.743 -12.929  1.00 92.49           C  
ATOM   1209  CG2 ILE C  72     -10.157   0.153 -14.573  1.00 92.49           C  
ATOM   1210  CD1 ILE C  72     -11.307   1.976 -12.344  1.00 92.49           C  
ATOM   1211  N   GLU C  73     -10.113  -3.430 -13.506  1.00 91.31           N  
ATOM   1212  CA  GLU C  73      -9.180  -4.454 -13.963  1.00 91.31           C  
ATOM   1213  C   GLU C  73      -9.877  -5.476 -14.857  1.00 91.31           C  
ATOM   1214  O   GLU C  73      -9.296  -5.951 -15.836  1.00 91.31           O  
ATOM   1215  CB  GLU C  73      -8.526  -5.157 -12.771  1.00 91.31           C  
ATOM   1216  CG  GLU C  73      -7.490  -6.200 -13.164  1.00 91.31           C  
ATOM   1217  CD  GLU C  73      -7.027  -7.055 -11.997  1.00 91.31           C  
ATOM   1218  OE1 GLU C  73      -6.149  -7.926 -12.192  1.00 91.31           O  
ATOM   1219  OE2 GLU C  73      -7.546  -6.854 -10.876  1.00 91.31           O1-
ATOM   1220  N   GLU C  74     -11.142  -5.823 -14.500  1.00 90.12           N  
ATOM   1221  CA  GLU C  74     -11.903  -6.794 -15.280  1.00 90.12           C  
ATOM   1222  C   GLU C  74     -12.148  -6.292 -16.699  1.00 90.12           C  
ATOM   1223  O   GLU C  74     -12.223  -7.085 -17.639  1.00 90.12           O  
ATOM   1224  CB  GLU C  74     -13.235  -7.108 -14.595  1.00 90.12           C  
ATOM   1225  CG  GLU C  74     -13.101  -7.990 -13.362  1.00 90.12           C  
ATOM   1226  CD  GLU C  74     -14.426  -8.246 -12.660  1.00 90.12           C  
ATOM   1227  OE1 GLU C  74     -14.448  -8.999 -11.661  1.00 90.12           O  
ATOM   1228  OE2 GLU C  74     -15.451  -7.689 -13.114  1.00 90.12           O1-
ATOM   1229  N   LYS C  75     -12.103  -4.945 -16.843  1.00 87.99           N  
ATOM   1230  CA  LYS C  75     -12.331  -4.335 -18.150  1.00 87.99           C  
ATOM   1231  C   LYS C  75     -11.067  -4.380 -19.005  1.00 87.99           C  
ATOM   1232  O   LYS C  75     -11.137  -4.272 -20.231  1.00 87.99           O  
ATOM   1233  CB  LYS C  75     -12.806  -2.890 -17.993  1.00 87.99           C  
ATOM   1234  CG  LYS C  75     -14.199  -2.759 -17.395  1.00 87.99           C  
ATOM   1235  CD  LYS C  75     -14.626  -1.300 -17.285  1.00 87.99           C  
ATOM   1236  CE  LYS C  75     -15.999  -1.165 -16.641  1.00 87.99           C  
ATOM   1237  NZ  LYS C  75     -16.397   0.265 -16.482  1.00 87.99           N1+
ATOM   1238  N   LEU C  76      -9.894  -4.486 -18.473  1.00 82.72           N  
ATOM   1239  CA  LEU C  76      -8.627  -4.525 -19.195  1.00 82.72           C  
ATOM   1240  C   LEU C  76      -8.422  -5.881 -19.861  1.00 82.72           C  
ATOM   1241  O   LEU C  76      -7.547  -6.031 -20.717  1.00 82.72           O  
ATOM   1242  CB  LEU C  76      -7.462  -4.226 -18.248  1.00 82.72           C  
ATOM   1243  CG  LEU C  76      -7.210  -2.752 -17.926  1.00 82.72           C  
ATOM   1244  CD1 LEU C  76      -6.326  -2.624 -16.690  1.00 82.72           C  
ATOM   1245  CD2 LEU C  76      -6.576  -2.044 -19.120  1.00 82.72           C  
ATOM   1246  N   LYS C  77      -9.393  -6.709 -19.915  1.00 64.42           N  
ATOM   1247  CA  LYS C  77      -9.412  -8.004 -20.591  1.00 64.42           C  
ATOM   1248  C   LYS C  77      -8.625  -7.955 -21.896  1.00 64.42           C  
ATOM   1249  O   LYS C  77      -7.955  -8.925 -22.260  1.00 64.42           O  
ATOM   1250  CB  LYS C  77     -10.850  -8.446 -20.862  1.00 64.42           C  
ATOM   1251  CG  LYS C  77     -11.580  -8.970 -19.634  1.00 64.42           C  
ATOM   1252  CD  LYS C  77     -12.967  -9.492 -19.988  1.00 64.42           C  
ATOM   1253  CE  LYS C  77     -13.715  -9.974 -18.752  1.00 64.42           C  
ATOM   1254  NZ  LYS C  77     -15.081 -10.475 -19.092  1.00 64.42           N1+
ATOM   1255  N   PRO D   1       5.524  -6.103 -25.163  1.00 81.90           N  
ATOM   1256  CA  PRO D   1       5.647  -5.036 -24.167  1.00 81.90           C  
ATOM   1257  C   PRO D   1       4.316  -4.696 -23.499  1.00 81.90           C  
ATOM   1258  O   PRO D   1       4.279  -4.404 -22.301  1.00 81.90           O  
ATOM   1259  CB  PRO D   1       6.169  -3.850 -24.982  1.00 81.90           C  
ATOM   1260  CG  PRO D   1       6.714  -4.457 -26.234  1.00 81.90           C  
ATOM   1261  CD  PRO D   1       6.028  -5.774 -26.464  1.00 81.90           C  
ATOM   1262  N   LYS D   2       3.255  -4.888 -24.188  1.00 89.00           N  
ATOM   1263  CA  LYS D   2       1.928  -4.573 -23.666  1.00 89.00           C  
ATOM   1264  C   LYS D   2       1.471  -5.619 -22.653  1.00 89.00           C  
ATOM   1265  O   LYS D   2       0.903  -5.278 -21.614  1.00 89.00           O  
ATOM   1266  CB  LYS D   2       0.914  -4.472 -24.807  1.00 89.00           C  
ATOM   1267  CG  LYS D   2       0.980  -3.164 -25.581  1.00 89.00           C  
ATOM   1268  CD  LYS D   2      -0.148  -3.058 -26.599  1.00 89.00           C  
ATOM   1269  CE  LYS D   2      -0.036  -1.785 -27.428  1.00 89.00           C  
ATOM   1270  NZ  LYS D   2      -1.143  -1.674 -28.424  1.00 89.00           N1+
ATOM   1271  N   GLU D   3       1.753  -6.861 -22.989  1.00 92.22           N  
ATOM   1272  CA  GLU D   3       1.368  -7.946 -22.092  1.00 92.22           C  
ATOM   1273  C   GLU D   3       2.127  -7.867 -20.771  1.00 92.22           C  
ATOM   1274  O   GLU D   3       1.559  -8.121 -19.706  1.00 92.22           O  
ATOM   1275  CB  GLU D   3       1.607  -9.304 -22.757  1.00 92.22           C  
ATOM   1276  CG  GLU D   3       0.605  -9.640 -23.852  1.00 92.22           C  
ATOM   1277  CD  GLU D   3      -0.833  -9.669 -23.360  1.00 92.22           C  
ATOM   1278  OE1 GLU D   3      -1.740  -9.242 -24.110  1.00 92.22           O  
ATOM   1279  OE2 GLU D   3      -1.055 -10.120 -22.213  1.00 92.22           O1-
ATOM   1280  N   GLU D   4       3.403  -7.570 -20.913  1.00 93.12           N  
ATOM   1281  CA  GLU D   4       4.220  -7.453 -19.708  1.00 93.12           C  
ATOM   1282  C   GLU D   4       3.749  -6.294 -18.834  1.00 93.12           C  
ATOM   1283  O   GLU D   4       3.746  -6.398 -17.606  1.00 93.12           O  
ATOM   1284  CB  GLU D   4       5.695  -7.272 -20.074  1.00 93.12           C  
ATOM   1285  CG  GLU D   4       6.327  -8.504 -20.706  1.00 93.12           C  
ATOM   1286  CD  GLU D   4       6.408  -9.690 -19.758  1.00 93.12           C  
ATOM   1287  OE1 GLU D   4       6.474 -10.845 -20.237  1.00 93.12           O  
ATOM   1288  OE2 GLU D   4       6.404  -9.462 -18.528  1.00 93.12           O1-
ATOM   1289  N   ILE D   5       3.307  -5.180 -19.429  1.00 92.71           N  
ATOM   1290  CA  ILE D   5       2.797  -4.025 -18.699  1.00 92.71           C  
ATOM   1291  C   ILE D   5       1.518  -4.406 -17.958  1.00 92.71           C  
ATOM   1292  O   ILE D   5       1.330  -4.032 -16.798  1.00 92.71           O  
ATOM   1293  CB  ILE D   5       2.534  -2.830 -19.644  1.00 92.71           C  
ATOM   1294  CG1 ILE D   5       3.858  -2.242 -20.141  1.00 92.71           C  
ATOM   1295  CG2 ILE D   5       1.690  -1.763 -18.941  1.00 92.71           C  
ATOM   1296  CD1 ILE D   5       3.695  -1.067 -21.096  1.00 92.71           C  
ATOM   1297  N   ARG D   6       0.719  -5.210 -18.564  1.00 92.73           N  
ATOM   1298  CA  ARG D   6      -0.519  -5.672 -17.944  1.00 92.73           C  
ATOM   1299  C   ARG D   6      -0.228  -6.579 -16.752  1.00 92.73           C  
ATOM   1300  O   ARG D   6      -0.899  -6.490 -15.721  1.00 92.73           O  
ATOM   1301  CB  ARG D   6      -1.389  -6.410 -18.963  1.00 92.73           C  
ATOM   1302  CG  ARG D   6      -2.097  -5.492 -19.948  1.00 92.73           C  
ATOM   1303  CD  ARG D   6      -3.072  -6.257 -20.831  1.00 92.73           C  
ATOM   1304  NE  ARG D   6      -3.702  -5.385 -21.820  1.00 92.73           N  
ATOM   1305  CZ  ARG D   6      -3.526  -5.480 -23.134  1.00 92.73           C  
ATOM   1306  NH1 ARG D   6      -2.732  -6.413 -23.648  1.00 92.73           N1+
ATOM   1307  NH2 ARG D   6      -4.148  -4.635 -23.944  1.00 92.73           N  
ATOM   1308  N   LYS D   7       0.694  -7.518 -16.984  1.00 94.07           N  
ATOM   1309  CA  LYS D   7       1.093  -8.402 -15.892  1.00 94.07           C  
ATOM   1310  C   LYS D   7       1.627  -7.605 -14.706  1.00 94.07           C  
ATOM   1311  O   LYS D   7       1.328  -7.921 -13.552  1.00 94.07           O  
ATOM   1312  CB  LYS D   7       2.146  -9.403 -16.368  1.00 94.07           C  
ATOM   1313  CG  LYS D   7       1.591 -10.516 -17.245  1.00 94.07           C  
ATOM   1314  CD  LYS D   7       2.683 -11.490 -17.671  1.00 94.07           C  
ATOM   1315  CE  LYS D   7       2.157 -12.524 -18.656  1.00 94.07           C  
ATOM   1316  NZ  LYS D   7       3.246 -13.413 -19.160  1.00 94.07           N1+
ATOM   1317  N   LEU D   8       2.410  -6.523 -15.036  1.00 94.52           N  
ATOM   1318  CA  LEU D   8       2.960  -5.652 -14.003  1.00 94.52           C  
ATOM   1319  C   LEU D   8       1.846  -4.952 -13.232  1.00 94.52           C  
ATOM   1320  O   LEU D   8       1.879  -4.896 -12.000  1.00 94.52           O  
ATOM   1321  CB  LEU D   8       3.899  -4.613 -14.623  1.00 94.52           C  
ATOM   1322  CG  LEU D   8       4.542  -3.618 -13.655  1.00 94.52           C  
ATOM   1323  CD1 LEU D   8       5.307  -4.359 -12.564  1.00 94.52           C  
ATOM   1324  CD2 LEU D   8       5.464  -2.662 -14.405  1.00 94.52           C  
ATOM   1325  N   LEU D   9       0.859  -4.476 -13.905  1.00 94.30           N  
ATOM   1326  CA  LEU D   9      -0.265  -3.790 -13.278  1.00 94.30           C  
ATOM   1327  C   LEU D   9      -1.026  -4.731 -12.350  1.00 94.30           C  
ATOM   1328  O   LEU D   9      -1.405  -4.345 -11.240  1.00 94.30           O  
ATOM   1329  CB  LEU D   9      -1.212  -3.227 -14.341  1.00 94.30           C  
ATOM   1330  CG  LEU D   9      -2.406  -2.420 -13.828  1.00 94.30           C  
ATOM   1331  CD1 LEU D   9      -1.926  -1.186 -13.074  1.00 94.30           C  
ATOM   1332  CD2 LEU D   9      -3.321  -2.026 -14.982  1.00 94.30           C  
ATOM   1333  N   LYS D  10      -1.219  -5.964 -12.792  1.00 94.33           N  
ATOM   1334  CA  LYS D  10      -1.920  -6.953 -11.978  1.00 94.33           C  
ATOM   1335  C   LYS D  10      -1.165  -7.232 -10.680  1.00 94.33           C  
ATOM   1336  O   LYS D  10      -1.775  -7.360  -9.617  1.00 94.33           O  
ATOM   1337  CB  LYS D  10      -2.113  -8.253 -12.760  1.00 94.33           C  
ATOM   1338  CG  LYS D  10      -3.046  -9.248 -12.085  1.00 94.33           C  
ATOM   1339  CD  LYS D  10      -3.275 -10.478 -12.955  1.00 94.33           C  
ATOM   1340  CE  LYS D  10      -4.099 -11.532 -12.228  1.00 94.33           C  
ATOM   1341  NZ  LYS D  10      -4.324 -12.741 -13.077  1.00 94.33           N1+
ATOM   1342  N   LEU D  11       0.096  -7.338 -10.787  1.00 95.45           N  
ATOM   1343  CA  LEU D  11       0.917  -7.595  -9.608  1.00 95.45           C  
ATOM   1344  C   LEU D  11       0.891  -6.402  -8.658  1.00 95.45           C  
ATOM   1345  O   LEU D  11       0.862  -6.575  -7.438  1.00 95.45           O  
ATOM   1346  CB  LEU D  11       2.360  -7.906 -10.017  1.00 95.45           C  
ATOM   1347  CG  LEU D  11       2.604  -9.274 -10.655  1.00 95.45           C  
ATOM   1348  CD1 LEU D  11       4.010  -9.343 -11.241  1.00 95.45           C  
ATOM   1349  CD2 LEU D  11       2.389 -10.386  -9.633  1.00 95.45           C  
ATOM   1350  N   LEU D  12       0.821  -5.148  -9.168  1.00 95.64           N  
ATOM   1351  CA  LEU D  12       0.750  -3.951  -8.339  1.00 95.64           C  
ATOM   1352  C   LEU D  12      -0.583  -3.879  -7.600  1.00 95.64           C  
ATOM   1353  O   LEU D  12      -0.640  -3.420  -6.457  1.00 95.64           O  
ATOM   1354  CB  LEU D  12       0.941  -2.694  -9.193  1.00 95.64           C  
ATOM   1355  CG  LEU D  12       2.360  -2.426  -9.696  1.00 95.64           C  
ATOM   1356  CD1 LEU D  12       2.354  -1.298 -10.722  1.00 95.64           C  
ATOM   1357  CD2 LEU D  12       3.286  -2.092  -8.532  1.00 95.64           C  
ATOM   1358  N   LEU D  13      -1.578  -4.386  -8.253  1.00 95.50           N  
ATOM   1359  CA  LEU D  13      -2.881  -4.462  -7.598  1.00 95.50           C  
ATOM   1360  C   LEU D  13      -2.848  -5.454  -6.439  1.00 95.50           C  
ATOM   1361  O   LEU D  13      -3.430  -5.198  -5.382  1.00 95.50           O  
ATOM   1362  CB  LEU D  13      -3.963  -4.868  -8.602  1.00 95.50           C  
ATOM   1363  CG  LEU D  13      -4.407  -3.790  -9.591  1.00 95.50           C  
ATOM   1364  CD1 LEU D  13      -5.243  -4.408 -10.708  1.00 95.50           C  
ATOM   1365  CD2 LEU D  13      -5.190  -2.696  -8.875  1.00 95.50           C  
ATOM   1366  N   ARG D  14      -2.220  -6.606  -6.649  1.00 95.84           N  
ATOM   1367  CA  ARG D  14      -2.086  -7.600  -5.588  1.00 95.84           C  
ATOM   1368  C   ARG D  14      -1.262  -7.053  -4.428  1.00 95.84           C  
ATOM   1369  O   ARG D  14      -1.571  -7.316  -3.263  1.00 95.84           O  
ATOM   1370  CB  ARG D  14      -1.445  -8.880  -6.129  1.00 95.84           C  
ATOM   1371  CG  ARG D  14      -2.362  -9.697  -7.024  1.00 95.84           C  
ATOM   1372  CD  ARG D  14      -1.654 -10.921  -7.590  1.00 95.84           C  
ATOM   1373  NE  ARG D  14      -2.544 -11.719  -8.429  1.00 95.84           N  
ATOM   1374  CZ  ARG D  14      -2.184 -12.820  -9.083  1.00 95.84           C  
ATOM   1375  NH1 ARG D  14      -0.940 -13.277  -9.006  1.00 95.84           N1+
ATOM   1376  NH2 ARG D  14      -3.075 -13.469  -9.817  1.00 95.84           N  
ATOM   1377  N   LEU D  15      -0.200  -6.300  -4.777  1.00 96.01           N  
ATOM   1378  CA  LEU D  15       0.623  -5.672  -3.748  1.00 96.01           C  
ATOM   1379  C   LEU D  15      -0.205  -4.711  -2.902  1.00 96.01           C  
ATOM   1380  O   LEU D  15      -0.056  -4.668  -1.679  1.00 96.01           O  
ATOM   1381  CB  LEU D  15       1.800  -4.927  -4.384  1.00 96.01           C  
ATOM   1382  CG  LEU D  15       2.789  -4.272  -3.418  1.00 96.01           C  
ATOM   1383  CD1 LEU D  15       3.323  -5.303  -2.428  1.00 96.01           C  
ATOM   1384  CD2 LEU D  15       3.933  -3.618  -4.185  1.00 96.01           C  
ATOM   1385  N   ASN D  16      -1.136  -3.919  -3.535  1.00 95.39           N  
ATOM   1386  CA  ASN D  16      -2.008  -2.997  -2.815  1.00 95.39           C  
ATOM   1387  C   ASN D  16      -2.924  -3.733  -1.842  1.00 95.39           C  
ATOM   1388  O   ASN D  16      -3.181  -3.249  -0.738  1.00 95.39           O  
ATOM   1389  CB  ASN D  16      -2.836  -2.164  -3.797  1.00 95.39           C  
ATOM   1390  CG  ASN D  16      -3.626  -1.067  -3.111  1.00 95.39           C  
ATOM   1391  ND2 ASN D  16      -4.949  -1.138  -3.212  1.00 95.39           N  
ATOM   1392  OD1 ASN D  16      -3.054  -0.164  -2.497  1.00 95.39           O  
ATOM   1393  N   GLU D  17      -3.392  -4.913  -2.269  1.00 95.56           N  
ATOM   1394  CA  GLU D  17      -4.228  -5.725  -1.389  1.00 95.56           C  
ATOM   1395  C   GLU D  17      -3.455  -6.167  -0.150  1.00 95.56           C  
ATOM   1396  O   GLU D  17      -3.997  -6.168   0.958  1.00 95.56           O  
ATOM   1397  CB  GLU D  17      -4.767  -6.947  -2.136  1.00 95.56           C  
ATOM   1398  CG  GLU D  17      -5.825  -6.613  -3.178  1.00 95.56           C  
ATOM   1399  CD  GLU D  17      -6.273  -7.820  -3.986  1.00 95.56           C  
ATOM   1400  OE1 GLU D  17      -7.163  -7.673  -4.855  1.00 95.56           O  
ATOM   1401  OE2 GLU D  17      -5.732  -8.923  -3.747  1.00 95.56           O1-
ATOM   1402  N   LEU D  18      -2.213  -6.532  -0.299  1.00 95.40           N  
ATOM   1403  CA  LEU D  18      -1.380  -6.938   0.828  1.00 95.40           C  
ATOM   1404  C   LEU D  18      -1.138  -5.768   1.775  1.00 95.40           C  
ATOM   1405  O   LEU D  18      -1.126  -5.943   2.996  1.00 95.40           O  
ATOM   1406  CB  LEU D  18      -0.043  -7.494   0.333  1.00 95.40           C  
ATOM   1407  CG  LEU D  18      -0.089  -8.866  -0.344  1.00 95.40           C  
ATOM   1408  CD1 LEU D  18       1.312  -9.293  -0.771  1.00 95.40           C  
ATOM   1409  CD2 LEU D  18      -0.710  -9.902   0.586  1.00 95.40           C  
ATOM   1410  N   LEU D  19      -0.958  -4.525   1.212  1.00 95.69           N  
ATOM   1411  CA  LEU D  19      -0.787  -3.326   2.025  1.00 95.69           C  
ATOM   1412  C   LEU D  19      -2.000  -3.098   2.920  1.00 95.69           C  
ATOM   1413  O   LEU D  19      -1.855  -2.764   4.098  1.00 95.69           O  
ATOM   1414  CB  LEU D  19      -0.559  -2.102   1.134  1.00 95.69           C  
ATOM   1415  CG  LEU D  19       0.840  -1.954   0.532  1.00 95.69           C  
ATOM   1416  CD1 LEU D  19       0.831  -0.907  -0.577  1.00 95.69           C  
ATOM   1417  CD2 LEU D  19       1.851  -1.587   1.613  1.00 95.69           C  
ATOM   1418  N   LEU D  20      -3.190  -3.307   2.309  1.00 95.40           N  
ATOM   1419  CA  LEU D  20      -4.426  -3.125   3.059  1.00 95.40           C  
ATOM   1420  C   LEU D  20      -4.532  -4.147   4.187  1.00 95.40           C  
ATOM   1421  O   LEU D  20      -4.911  -3.801   5.309  1.00 95.40           O  
ATOM   1422  CB  LEU D  20      -5.640  -3.243   2.133  1.00 95.40           C  
ATOM   1423  CG  LEU D  20      -7.006  -2.975   2.768  1.00 95.40           C  
ATOM   1424  CD1 LEU D  20      -7.066  -1.553   3.315  1.00 95.40           C  
ATOM   1425  CD2 LEU D  20      -8.121  -3.211   1.754  1.00 95.40           C  
ATOM   1426  N   LYS D  21      -4.172  -5.434   3.962  1.00 94.79           N  
ATOM   1427  CA  LYS D  21      -4.233  -6.492   4.967  1.00 94.79           C  
ATOM   1428  C   LYS D  21      -3.269  -6.215   6.116  1.00 94.79           C  
ATOM   1429  O   LYS D  21      -3.608  -6.426   7.282  1.00 94.79           O  
ATOM   1430  CB  LYS D  21      -3.921  -7.850   4.337  1.00 94.79           C  
ATOM   1431  CG  LYS D  21      -5.033  -8.391   3.449  1.00 94.79           C  
ATOM   1432  CD  LYS D  21      -4.657  -9.736   2.841  1.00 94.79           C  
ATOM   1433  CE  LYS D  21      -5.747 -10.253   1.911  1.00 94.79           C  
ATOM   1434  NZ  LYS D  21      -5.334 -11.511   1.220  1.00 94.79           N1+
ATOM   1435  N   LEU D  22      -2.043  -5.795   5.732  1.00 95.39           N  
ATOM   1436  CA  LEU D  22      -1.060  -5.471   6.759  1.00 95.39           C  
ATOM   1437  C   LEU D  22      -1.534  -4.303   7.616  1.00 95.39           C  
ATOM   1438  O   LEU D  22      -1.369  -4.316   8.839  1.00 95.39           O  
ATOM   1439  CB  LEU D  22       0.292  -5.136   6.121  1.00 95.39           C  
ATOM   1440  CG  LEU D  22       1.453  -4.885   7.085  1.00 95.39           C  
ATOM   1441  CD1 LEU D  22       1.636  -6.080   8.015  1.00 95.39           C  
ATOM   1442  CD2 LEU D  22       2.736  -4.601   6.312  1.00 95.39           C  
ATOM   1443  N   HIS D  23      -2.182  -3.278   6.945  1.00 95.05           N  
ATOM   1444  CA  HIS D  23      -2.714  -2.119   7.654  1.00 95.05           C  
ATOM   1445  C   HIS D  23      -3.805  -2.528   8.638  1.00 95.05           C  
ATOM   1446  O   HIS D  23      -3.839  -2.042   9.771  1.00 95.05           O  
ATOM   1447  CB  HIS D  23      -3.259  -1.089   6.663  1.00 95.05           C  
ATOM   1448  CG  HIS D  23      -3.322   0.300   7.217  1.00 95.05           C  
ATOM   1449  CD2 HIS D  23      -4.323   0.961   7.844  1.00 95.05           C  
ATOM   1450  ND1 HIS D  23      -2.262   1.178   7.148  1.00 95.05           N  
ATOM   1451  CE1 HIS D  23      -2.609   2.322   7.714  1.00 95.05           C  
ATOM   1452  NE2 HIS D  23      -3.855   2.217   8.144  1.00 95.05           N  
ATOM   1453  N   GLU D  24      -4.673  -3.430   8.250  1.00 93.53           N  
ATOM   1454  CA  GLU D  24      -5.733  -3.938   9.117  1.00 93.53           C  
ATOM   1455  C   GLU D  24      -5.155  -4.657  10.332  1.00 93.53           C  
ATOM   1456  O   GLU D  24      -5.657  -4.503  11.447  1.00 93.53           O  
ATOM   1457  CB  GLU D  24      -6.657  -4.879   8.340  1.00 93.53           C  
ATOM   1458  CG  GLU D  24      -7.578  -4.166   7.361  1.00 93.53           C  
ATOM   1459  CD  GLU D  24      -8.382  -5.119   6.490  1.00 93.53           C  
ATOM   1460  OE1 GLU D  24      -9.209  -4.646   5.678  1.00 93.53           O  
ATOM   1461  OE2 GLU D  24      -8.183  -6.347   6.621  1.00 93.53           O1-
ATOM   1462  N   LEU D  25      -4.127  -5.457  10.081  1.00 93.12           N  
ATOM   1463  CA  LEU D  25      -3.464  -6.162  11.174  1.00 93.12           C  
ATOM   1464  C   LEU D  25      -2.885  -5.178  12.184  1.00 93.12           C  
ATOM   1465  O   LEU D  25      -3.000  -5.384  13.395  1.00 93.12           O  
ATOM   1466  CB  LEU D  25      -2.356  -7.068  10.632  1.00 93.12           C  
ATOM   1467  CG  LEU D  25      -1.682  -7.996  11.644  1.00 93.12           C  
ATOM   1468  CD1 LEU D  25      -2.709  -8.937  12.264  1.00 93.12           C  
ATOM   1469  CD2 LEU D  25      -0.558  -8.785  10.982  1.00 93.12           C  
ATOM   1470  N   LEU D  26      -2.268  -4.064  11.703  1.00 92.30           N  
ATOM   1471  CA  LEU D  26      -1.711  -3.023  12.559  1.00 92.30           C  
ATOM   1472  C   LEU D  26      -2.790  -2.410  13.443  1.00 92.30           C  
ATOM   1473  O   LEU D  26      -2.594  -2.249  14.649  1.00 92.30           O  
ATOM   1474  CB  LEU D  26      -1.046  -1.933  11.714  1.00 92.30           C  
ATOM   1475  CG  LEU D  26       0.388  -2.208  11.259  1.00 92.30           C  
ATOM   1476  CD1 LEU D  26       0.790  -1.235  10.155  1.00 92.30           C  
ATOM   1477  CD2 LEU D  26       1.351  -2.115  12.437  1.00 92.30           C  
ATOM   1478  N   LEU D  27      -3.959  -2.045  12.878  1.00 90.75           N  
ATOM   1479  CA  LEU D  27      -5.053  -1.423  13.616  1.00 90.75           C  
ATOM   1480  C   LEU D  27      -5.616  -2.380  14.661  1.00 90.75           C  
ATOM   1481  O   LEU D  27      -5.929  -1.969  15.782  1.00 90.75           O  
ATOM   1482  CB  LEU D  27      -6.164  -0.982  12.660  1.00 90.75           C  
ATOM   1483  CG  LEU D  27      -5.963   0.364  11.961  1.00 90.75           C  
ATOM   1484  CD1 LEU D  27      -6.947   0.514  10.806  1.00 90.75           C  
ATOM   1485  CD2 LEU D  27      -6.119   1.511  12.955  1.00 90.75           C  
ATOM   1486  N   ARG D  28      -5.659  -3.623  14.280  1.00 89.63           N  
ATOM   1487  CA  ARG D  28      -6.185  -4.625  15.201  1.00 89.63           C  
ATOM   1488  C   ARG D  28      -5.265  -4.798  16.405  1.00 89.63           C  
ATOM   1489  O   ARG D  28      -5.734  -4.939  17.537  1.00 89.63           O  
ATOM   1490  CB  ARG D  28      -6.370  -5.966  14.488  1.00 89.63           C  
ATOM   1491  CG  ARG D  28      -7.604  -6.026  13.601  1.00 89.63           C  
ATOM   1492  CD  ARG D  28      -7.766  -7.394  12.953  1.00 89.63           C  
ATOM   1493  NE  ARG D  28      -8.888  -7.418  12.019  1.00 89.63           N  
ATOM   1494  CZ  ARG D  28      -9.311  -8.500  11.370  1.00 89.63           C  
ATOM   1495  NH1 ARG D  28      -8.710  -9.672  11.542  1.00 89.63           N1+
ATOM   1496  NH2 ARG D  28     -10.342  -8.409  10.542  1.00 89.63           N  
ATOM   1497  N   LEU D  29      -3.945  -4.853  16.194  1.00 89.08           N  
ATOM   1498  CA  LEU D  29      -2.975  -4.991  17.275  1.00 89.08           C  
ATOM   1499  C   LEU D  29      -3.035  -3.792  18.215  1.00 89.08           C  
ATOM   1500  O   LEU D  29      -2.911  -3.946  19.432  1.00 89.08           O  
ATOM   1501  CB  LEU D  29      -1.561  -5.142  16.710  1.00 89.08           C  
ATOM   1502  CG  LEU D  29      -1.181  -6.529  16.192  1.00 89.08           C  
ATOM   1503  CD1 LEU D  29       0.130  -6.465  15.414  1.00 89.08           C  
ATOM   1504  CD2 LEU D  29      -1.075  -7.521  17.346  1.00 89.08           C  
ATOM   1505  N   LEU D  30      -3.304  -2.576  17.685  1.00 86.47           N  
ATOM   1506  CA  LEU D  30      -3.331  -1.338  18.458  1.00 86.47           C  
ATOM   1507  C   LEU D  30      -4.583  -1.266  19.325  1.00 86.47           C  
ATOM   1508  O   LEU D  30      -4.530  -0.784  20.460  1.00 86.47           O  
ATOM   1509  CB  LEU D  30      -3.269  -0.124  17.528  1.00 86.47           C  
ATOM   1510  CG  LEU D  30      -3.113   1.239  18.202  1.00 86.47           C  
ATOM   1511  CD1 LEU D  30      -1.716   1.380  18.798  1.00 86.47           C  
ATOM   1512  CD2 LEU D  30      -3.392   2.363  17.209  1.00 86.47           C  
ATOM   1513  N   THR D  31      -5.791  -1.694  18.831  1.00 83.36           N  
ATOM   1514  CA  THR D  31      -7.072  -1.498  19.501  1.00 83.36           C  
ATOM   1515  C   THR D  31      -7.448  -2.730  20.320  1.00 83.36           C  
ATOM   1516  O   THR D  31      -8.393  -2.691  21.111  1.00 83.36           O  
ATOM   1517  CB  THR D  31      -8.191  -1.191  18.488  1.00 83.36           C  
ATOM   1518  CG2 THR D  31      -7.924   0.120  17.755  1.00 83.36           C  
ATOM   1519  OG1 THR D  31      -8.266  -2.254  17.531  1.00 83.36           O  
ATOM   1520  N   ASN D  32      -6.649  -3.632  20.555  1.00 73.94           N  
ATOM   1521  CA  ASN D  32      -6.988  -4.865  21.254  1.00 73.94           C  
ATOM   1522  C   ASN D  32      -8.442  -5.265  21.014  1.00 73.94           C  
ATOM   1523  O   ASN D  32      -9.070  -5.884  21.874  1.00 73.94           O  
ATOM   1524  CB  ASN D  32      -6.717  -4.725  22.754  1.00 73.94           C  
ATOM   1525  CG  ASN D  32      -5.251  -4.894  23.101  1.00 73.94           C  
ATOM   1526  ND2 ASN D  32      -4.846  -4.359  24.246  1.00 73.94           N  
ATOM   1527  OD1 ASN D  32      -4.487  -5.500  22.344  1.00 73.94           O  
ATOM   1528  N   GLN D  33      -8.975  -4.622  20.181  1.00 65.72           N  
ATOM   1529  CA  GLN D  33     -10.415  -4.733  19.970  1.00 65.72           C  
ATOM   1530  C   GLN D  33     -10.743  -5.857  18.990  1.00 65.72           C  
ATOM   1531  O   GLN D  33     -10.130  -5.957  17.925  1.00 65.72           O  
ATOM   1532  CB  GLN D  33     -10.988  -3.409  19.462  1.00 65.72           C  
ATOM   1533  CG  GLN D  33     -11.065  -2.324  20.527  1.00 65.72           C  
ATOM   1534  CD  GLN D  33     -12.009  -1.198  20.149  1.00 65.72           C  
ATOM   1535  NE2 GLN D  33     -12.371  -0.375  21.126  1.00 65.72           N  
ATOM   1536  OE1 GLN D  33     -12.409  -1.068  18.988  1.00 65.72           O  
ATOM   1537  N   GLY D  34     -10.866  -6.858  19.504  1.00 61.15           N  
ATOM   1538  CA  GLY D  34     -12.007  -7.576  18.961  1.00 61.15           C  
ATOM   1539  C   GLY D  34     -11.619  -8.840  18.217  1.00 61.15           C  
ATOM   1540  O   GLY D  34     -12.484  -9.577  17.740  1.00 61.15           O  
ATOM   1541  N   ASP D  35     -10.678  -9.195  18.588  1.00 61.18           N  
ATOM   1542  CA  ASP D  35     -10.650 -10.539  18.022  1.00 61.18           C  
ATOM   1543  C   ASP D  35      -9.736 -11.457  18.829  1.00 61.18           C  
ATOM   1544  O   ASP D  35      -8.646 -11.050  19.240  1.00 61.18           O  
ATOM   1545  CB  ASP D  35     -10.196 -10.498  16.560  1.00 61.18           C  
ATOM   1546  CG  ASP D  35     -11.316 -10.131  15.602  1.00 61.18           C  
ATOM   1547  OD1 ASP D  35     -11.031  -9.772  14.440  1.00 61.18           O  
ATOM   1548  OD2 ASP D  35     -12.494 -10.198  16.014  1.00 61.18           O1-
ATOM   1549  N   HIS D  36     -10.276 -11.886  19.752  1.00 66.38           N  
ATOM   1550  CA  HIS D  36      -9.766 -13.037  20.487  1.00 66.38           C  
ATOM   1551  C   HIS D  36      -8.617 -13.703  19.737  1.00 66.38           C  
ATOM   1552  O   HIS D  36      -8.307 -14.872  19.979  1.00 66.38           O  
ATOM   1553  CB  HIS D  36     -10.884 -14.050  20.739  1.00 66.38           C  
ATOM   1554  CG  HIS D  36     -11.963 -13.541  21.641  1.00 66.38           C  
ATOM   1555  CD2 HIS D  36     -13.268 -13.270  21.400  1.00 66.38           C  
ATOM   1556  ND1 HIS D  36     -11.746 -13.247  22.969  1.00 66.38           N  
ATOM   1557  CE1 HIS D  36     -12.875 -12.818  23.509  1.00 66.38           C  
ATOM   1558  NE2 HIS D  36     -13.813 -12.821  22.578  1.00 66.38           N  
ATOM   1559  N   GLU D  37      -8.020 -12.944  18.801  1.00 78.19           N  
ATOM   1560  CA  GLU D  37      -6.901 -13.637  18.170  1.00 78.19           C  
ATOM   1561  C   GLU D  37      -5.677 -13.651  19.080  1.00 78.19           C  
ATOM   1562  O   GLU D  37      -5.372 -12.652  19.735  1.00 78.19           O  
ATOM   1563  CB  GLU D  37      -6.553 -12.987  16.829  1.00 78.19           C  
ATOM   1564  CG  GLU D  37      -7.423 -13.456  15.673  1.00 78.19           C  
ATOM   1565  CD  GLU D  37      -7.021 -12.854  14.335  1.00 78.19           C  
ATOM   1566  OE1 GLU D  37      -7.537 -13.305  13.287  1.00 78.19           O  
ATOM   1567  OE2 GLU D  37      -6.182 -11.925  14.336  1.00 78.19           O1-
ATOM   1568  N   THR D  38      -5.282 -14.764  19.246  1.00 82.76           N  
ATOM   1569  CA  THR D  38      -4.069 -14.965  20.032  1.00 82.76           C  
ATOM   1570  C   THR D  38      -2.867 -14.323  19.344  1.00 82.76           C  
ATOM   1571  O   THR D  38      -2.888 -14.095  18.132  1.00 82.76           O  
ATOM   1572  CB  THR D  38      -3.794 -16.462  20.261  1.00 82.76           C  
ATOM   1573  CG2 THR D  38      -4.962 -17.133  20.978  1.00 82.76           C  
ATOM   1574  OG1 THR D  38      -3.591 -17.104  18.997  1.00 82.76           O  
ATOM   1575  N   THR D  39      -1.976 -13.758  20.016  1.00 86.89           N  
ATOM   1576  CA  THR D  39      -0.711 -13.234  19.513  1.00 86.89           C  
ATOM   1577  C   THR D  39      -0.124 -14.163  18.454  1.00 86.89           C  
ATOM   1578  O   THR D  39       0.413 -13.703  17.444  1.00 86.89           O  
ATOM   1579  CB  THR D  39       0.307 -13.041  20.652  1.00 86.89           C  
ATOM   1580  CG2 THR D  39       1.571 -12.352  20.149  1.00 86.89           C  
ATOM   1581  OG1 THR D  39      -0.285 -12.237  21.681  1.00 86.89           O  
ATOM   1582  N   ASP D  40      -0.341 -15.539  18.626  1.00 89.26           N  
ATOM   1583  CA  ASP D  40       0.185 -16.519  17.680  1.00 89.26           C  
ATOM   1584  C   ASP D  40      -0.511 -16.402  16.325  1.00 89.26           C  
ATOM   1585  O   ASP D  40       0.135 -16.501  15.280  1.00 89.26           O  
ATOM   1586  CB  ASP D  40       0.027 -17.937  18.233  1.00 89.26           C  
ATOM   1587  CG  ASP D  40       1.032 -18.264  19.323  1.00 89.26           C  
ATOM   1588  OD1 ASP D  40       0.809 -19.224  20.091  1.00 89.26           O  
ATOM   1589  OD2 ASP D  40       2.057 -17.553  19.417  1.00 89.26           O1-
ATOM   1590  N   GLU D  41      -1.811 -16.153  16.299  1.00 91.72           N  
ATOM   1591  CA  GLU D  41      -2.577 -16.020  15.063  1.00 91.72           C  
ATOM   1592  C   GLU D  41      -2.185 -14.755  14.306  1.00 91.72           C  
ATOM   1593  O   GLU D  41      -2.070 -14.770  13.078  1.00 91.72           O  
ATOM   1594  CB  GLU D  41      -4.079 -16.012  15.358  1.00 91.72           C  
ATOM   1595  CG  GLU D  41      -4.635 -17.373  15.752  1.00 91.72           C  
ATOM   1596  CD  GLU D  41      -6.091 -17.323  16.187  1.00 91.72           C  
ATOM   1597  OE1 GLU D  41      -6.722 -18.398  16.319  1.00 91.72           O  
ATOM   1598  OE2 GLU D  41      -6.606 -16.202  16.394  1.00 91.72           O1-
ATOM   1599  N   VAL D  42      -1.996 -13.763  14.980  1.00 91.17           N  
ATOM   1600  CA  VAL D  42      -1.595 -12.500  14.373  1.00 91.17           C  
ATOM   1601  C   VAL D  42      -0.221 -12.653  13.721  1.00 91.17           C  
ATOM   1602  O   VAL D  42      -0.007 -12.198  12.596  1.00 91.17           O  
ATOM   1603  CB  VAL D  42      -1.567 -11.354  15.409  1.00 91.17           C  
ATOM   1604  CG1 VAL D  42      -0.953 -10.093  14.804  1.00 91.17           C  
ATOM   1605  CG2 VAL D  42      -2.976 -11.071  15.927  1.00 91.17           C  
ATOM   1606  N   VAL D  43       0.700 -13.305  14.499  1.00 91.70           N  
ATOM   1607  CA  VAL D  43       2.050 -13.522  13.991  1.00 91.70           C  
ATOM   1608  C   VAL D  43       1.997 -14.381  12.730  1.00 91.70           C  
ATOM   1609  O   VAL D  43       2.710 -14.115  11.761  1.00 91.70           O  
ATOM   1610  CB  VAL D  43       2.956 -14.187  15.053  1.00 91.70           C  
ATOM   1611  CG1 VAL D  43       4.287 -14.612  14.436  1.00 91.70           C  
ATOM   1612  CG2 VAL D  43       3.186 -13.238  16.227  1.00 91.70           C  
ATOM   1613  N   LYS D  44       1.070 -15.453  12.722  1.00 93.99           N  
ATOM   1614  CA  LYS D  44       0.926 -16.313  11.551  1.00 93.99           C  
ATOM   1615  C   LYS D  44       0.416 -15.523  10.348  1.00 93.99           C  
ATOM   1616  O   LYS D  44       0.915 -15.688   9.233  1.00 93.99           O  
ATOM   1617  CB  LYS D  44      -0.020 -17.476  11.852  1.00 93.99           C  
ATOM   1618  CG  LYS D  44       0.625 -18.612  12.631  1.00 93.99           C  
ATOM   1619  CD  LYS D  44      -0.342 -19.774  12.829  1.00 93.99           C  
ATOM   1620  CE  LYS D  44       0.250 -20.847  13.732  1.00 93.99           C  
ATOM   1621  NZ  LYS D  44      -0.722 -21.950  13.995  1.00 93.99           N1+
ATOM   1622  N   ARG D  45      -0.549 -14.684  10.538  1.00 93.66           N  
ATOM   1623  CA  ARG D  45      -1.084 -13.852   9.465  1.00 93.66           C  
ATOM   1624  C   ARG D  45      -0.023 -12.895   8.934  1.00 93.66           C  
ATOM   1625  O   ARG D  45       0.086 -12.689   7.723  1.00 93.66           O  
ATOM   1626  CB  ARG D  45      -2.303 -13.066   9.950  1.00 93.66           C  
ATOM   1627  CG  ARG D  45      -3.562 -13.908  10.095  1.00 93.66           C  
ATOM   1628  CD  ARG D  45      -4.750 -13.072  10.549  1.00 93.66           C  
ATOM   1629  NE  ARG D  45      -5.925 -13.900  10.806  1.00 93.66           N  
ATOM   1630  CZ  ARG D  45      -7.142 -13.431  11.064  1.00 93.66           C  
ATOM   1631  NH1 ARG D  45      -7.370 -12.122  11.104  1.00 93.66           N1+
ATOM   1632  NH2 ARG D  45      -8.140 -14.274  11.283  1.00 93.66           N  
ATOM   1633  N   TYR D  46       0.705 -12.286   9.891  1.00 94.27           N  
ATOM   1634  CA  TYR D  46       1.789 -11.389   9.505  1.00 94.27           C  
ATOM   1635  C   TYR D  46       2.814 -12.113   8.640  1.00 94.27           C  
ATOM   1636  O   TYR D  46       3.236 -11.596   7.603  1.00 94.27           O  
ATOM   1637  CB  TYR D  46       2.472 -10.806  10.746  1.00 94.27           C  
ATOM   1638  CG  TYR D  46       3.716 -10.011  10.436  1.00 94.27           C  
ATOM   1639  CD1 TYR D  46       4.983 -10.561  10.624  1.00 94.27           C  
ATOM   1640  CD2 TYR D  46       3.630  -8.709   9.957  1.00 94.27           C  
ATOM   1641  CE1 TYR D  46       6.133  -9.831  10.343  1.00 94.27           C  
ATOM   1642  CE2 TYR D  46       4.773  -7.969   9.672  1.00 94.27           C  
ATOM   1643  CZ  TYR D  46       6.018  -8.538   9.867  1.00 94.27           C  
ATOM   1644  OH  TYR D  46       7.153  -7.811   9.587  1.00 94.27           O  
ATOM   1645  N   ASP D  47       3.273 -13.327   9.075  1.00 94.54           N  
ATOM   1646  CA  ASP D  47       4.284 -14.087   8.344  1.00 94.54           C  
ATOM   1647  C   ASP D  47       3.799 -14.438   6.940  1.00 94.54           C  
ATOM   1648  O   ASP D  47       4.572 -14.392   5.980  1.00 94.54           O  
ATOM   1649  CB  ASP D  47       4.653 -15.360   9.108  1.00 94.54           C  
ATOM   1650  CG  ASP D  47       5.527 -15.093  10.320  1.00 94.54           C  
ATOM   1651  OD1 ASP D  47       5.625 -15.969  11.206  1.00 94.54           O  
ATOM   1652  OD2 ASP D  47       6.121 -13.996  10.390  1.00 94.54           O1-
ATOM   1653  N   LYS D  48       2.502 -14.784   6.833  1.00 95.67           N  
ATOM   1654  CA  LYS D  48       1.937 -15.105   5.525  1.00 95.67           C  
ATOM   1655  C   LYS D  48       1.943 -13.886   4.608  1.00 95.67           C  
ATOM   1656  O   LYS D  48       2.285 -13.990   3.429  1.00 95.67           O  
ATOM   1657  CB  LYS D  48       0.513 -15.644   5.674  1.00 95.67           C  
ATOM   1658  CG  LYS D  48      -0.116 -16.099   4.365  1.00 95.67           C  
ATOM   1659  CD  LYS D  48      -1.495 -16.707   4.591  1.00 95.67           C  
ATOM   1660  CE  LYS D  48      -2.142 -17.128   3.277  1.00 95.67           C  
ATOM   1661  NZ  LYS D  48      -3.502 -17.707   3.491  1.00 95.67           N1+
ATOM   1662  N   ILE D  49       1.542 -12.754   5.108  1.00 95.68           N  
ATOM   1663  CA  ILE D  49       1.509 -11.516   4.339  1.00 95.68           C  
ATOM   1664  C   ILE D  49       2.913 -11.181   3.838  1.00 95.68           C  
ATOM   1665  O   ILE D  49       3.095 -10.829   2.671  1.00 95.68           O  
ATOM   1666  CB  ILE D  49       0.945 -10.345   5.175  1.00 95.68           C  
ATOM   1667  CG1 ILE D  49      -0.554 -10.544   5.429  1.00 95.68           C  
ATOM   1668  CG2 ILE D  49       1.210  -9.007   4.479  1.00 95.68           C  
ATOM   1669  CD1 ILE D  49      -1.149  -9.557   6.424  1.00 95.68           C  
ATOM   1670  N   VAL D  50       3.950 -11.288   4.730  1.00 96.04           N  
ATOM   1671  CA  VAL D  50       5.328 -10.956   4.386  1.00 96.04           C  
ATOM   1672  C   VAL D  50       5.841 -11.919   3.318  1.00 96.04           C  
ATOM   1673  O   VAL D  50       6.531 -11.507   2.382  1.00 96.04           O  
ATOM   1674  CB  VAL D  50       6.248 -10.997   5.628  1.00 96.04           C  
ATOM   1675  CG1 VAL D  50       7.716 -10.892   5.216  1.00 96.04           C  
ATOM   1676  CG2 VAL D  50       5.881  -9.878   6.600  1.00 96.04           C  
ATOM   1677  N   LYS D  51       5.494 -13.184   3.427  1.00 96.72           N  
ATOM   1678  CA  LYS D  51       5.896 -14.171   2.429  1.00 96.72           C  
ATOM   1679  C   LYS D  51       5.299 -13.843   1.062  1.00 96.72           C  
ATOM   1680  O   LYS D  51       5.996 -13.895   0.047  1.00 96.72           O  
ATOM   1681  CB  LYS D  51       5.472 -15.576   2.860  1.00 96.72           C  
ATOM   1682  CG  LYS D  51       5.992 -16.684   1.957  1.00 96.72           C  
ATOM   1683  CD  LYS D  51       5.528 -18.055   2.432  1.00 96.72           C  
ATOM   1684  CE  LYS D  51       5.937 -19.153   1.458  1.00 96.72           C  
ATOM   1685  NZ  LYS D  51       5.471 -20.497   1.912  1.00 96.72           N1+
ATOM   1686  N   ASP D  52       3.977 -13.604   1.006  1.00 96.16           N  
ATOM   1687  CA  ASP D  52       3.314 -13.244  -0.244  1.00 96.16           C  
ATOM   1688  C   ASP D  52       3.900 -11.959  -0.826  1.00 96.16           C  
ATOM   1689  O   ASP D  52       4.064 -11.841  -2.042  1.00 96.16           O  
ATOM   1690  CB  ASP D  52       1.807 -13.083  -0.027  1.00 96.16           C  
ATOM   1691  CG  ASP D  52       1.096 -14.407   0.190  1.00 96.16           C  
ATOM   1692  OD1 ASP D  52      -0.068 -14.406   0.646  1.00 96.16           O  
ATOM   1693  OD2 ASP D  52       1.704 -15.460  -0.096  1.00 96.16           O1-
ATOM   1694  N   TYR D  53       4.222 -10.949   0.028  1.00 96.53           N  
ATOM   1695  CA  TYR D  53       4.854  -9.702  -0.389  1.00 96.53           C  
ATOM   1696  C   TYR D  53       6.188  -9.971  -1.077  1.00 96.53           C  
ATOM   1697  O   TYR D  53       6.459  -9.429  -2.151  1.00 96.53           O  
ATOM   1698  CB  TYR D  53       5.065  -8.779   0.814  1.00 96.53           C  
ATOM   1699  CG  TYR D  53       5.986  -7.616   0.532  1.00 96.53           C  
ATOM   1700  CD1 TYR D  53       7.329  -7.660   0.898  1.00 96.53           C  
ATOM   1701  CD2 TYR D  53       5.514  -6.470  -0.099  1.00 96.53           C  
ATOM   1702  CE1 TYR D  53       8.180  -6.591   0.642  1.00 96.53           C  
ATOM   1703  CE2 TYR D  53       6.356  -5.394  -0.360  1.00 96.53           C  
ATOM   1704  CZ  TYR D  53       7.686  -5.464   0.013  1.00 96.53           C  
ATOM   1705  OH  TYR D  53       8.524  -4.402  -0.242  1.00 96.53           O  
ATOM   1706  N   ASP D  54       7.066 -10.799  -0.486  1.00 96.23           N  
ATOM   1707  CA  ASP D  54       8.383 -11.095  -1.040  1.00 96.23           C  
ATOM   1708  C   ASP D  54       8.266 -11.738  -2.420  1.00 96.23           C  
ATOM   1709  O   ASP D  54       9.039 -11.421  -3.327  1.00 96.23           O  
ATOM   1710  CB  ASP D  54       9.170 -12.010  -0.099  1.00 96.23           C  
ATOM   1711  CG  ASP D  54       9.687 -11.288   1.133  1.00 96.23           C  
ATOM   1712  OD1 ASP D  54       9.982 -11.952   2.150  1.00 96.23           O  
ATOM   1713  OD2 ASP D  54       9.798 -10.044   1.087  1.00 96.23           O1-
ATOM   1714  N   LYS D  55       7.277 -12.655  -2.555  1.00 96.89           N  
ATOM   1715  CA  LYS D  55       7.067 -13.320  -3.838  1.00 96.89           C  
ATOM   1716  C   LYS D  55       6.639 -12.323  -4.910  1.00 96.89           C  
ATOM   1717  O   LYS D  55       7.161 -12.343  -6.027  1.00 96.89           O  
ATOM   1718  CB  LYS D  55       6.019 -14.426  -3.703  1.00 96.89           C  
ATOM   1719  CG  LYS D  55       5.797 -15.227  -4.978  1.00 96.89           C  
ATOM   1720  CD  LYS D  55       4.773 -16.335  -4.771  1.00 96.89           C  
ATOM   1721  CE  LYS D  55       4.498 -17.092  -6.063  1.00 96.89           C  
ATOM   1722  NZ  LYS D  55       3.462 -18.151  -5.875  1.00 96.89           N1+
ATOM   1723  N   ILE D  56       5.664 -11.458  -4.601  1.00 96.54           N  
ATOM   1724  CA  ILE D  56       5.133 -10.484  -5.549  1.00 96.54           C  
ATOM   1725  C   ILE D  56       6.232  -9.503  -5.952  1.00 96.54           C  
ATOM   1726  O   ILE D  56       6.372  -9.169  -7.130  1.00 96.54           O  
ATOM   1727  CB  ILE D  56       3.925  -9.722  -4.959  1.00 96.54           C  
ATOM   1728  CG1 ILE D  56       2.702 -10.644  -4.875  1.00 96.54           C  
ATOM   1729  CG2 ILE D  56       3.614  -8.475  -5.792  1.00 96.54           C  
ATOM   1730  CD1 ILE D  56       1.514 -10.032  -4.146  1.00 96.54           C  
ATOM   1731  N   VAL D  57       7.068  -9.020  -4.980  1.00 96.89           N  
ATOM   1732  CA  VAL D  57       8.147  -8.075  -5.250  1.00 96.89           C  
ATOM   1733  C   VAL D  57       9.165  -8.710  -6.194  1.00 96.89           C  
ATOM   1734  O   VAL D  57       9.645  -8.062  -7.128  1.00 96.89           O  
ATOM   1735  CB  VAL D  57       8.841  -7.619  -3.947  1.00 96.89           C  
ATOM   1736  CG1 VAL D  57      10.144  -6.884  -4.257  1.00 96.89           C  
ATOM   1737  CG2 VAL D  57       7.906  -6.732  -3.128  1.00 96.89           C  
ATOM   1738  N   LYS D  58       9.455  -9.987  -5.951  1.00 96.95           N  
ATOM   1739  CA  LYS D  58      10.375 -10.707  -6.828  1.00 96.95           C  
ATOM   1740  C   LYS D  58       9.832 -10.781  -8.252  1.00 96.95           C  
ATOM   1741  O   LYS D  58      10.566 -10.552  -9.214  1.00 96.95           O  
ATOM   1742  CB  LYS D  58      10.636 -12.116  -6.292  1.00 96.95           C  
ATOM   1743  CG  LYS D  58      11.646 -12.910  -7.105  1.00 96.95           C  
ATOM   1744  CD  LYS D  58      11.824 -14.319  -6.555  1.00 96.95           C  
ATOM   1745  CE  LYS D  58      12.722 -15.162  -7.451  1.00 96.95           C  
ATOM   1746  NZ  LYS D  58      12.856 -16.560  -6.942  1.00 96.95           N1+
ATOM   1747  N   ASP D  59       8.549 -11.149  -8.419  1.00 96.35           N  
ATOM   1748  CA  ASP D  59       7.916 -11.259  -9.730  1.00 96.35           C  
ATOM   1749  C   ASP D  59       7.905  -9.912 -10.449  1.00 96.35           C  
ATOM   1750  O   ASP D  59       8.146  -9.846 -11.656  1.00 96.35           O  
ATOM   1751  CB  ASP D  59       6.489 -11.794  -9.593  1.00 96.35           C  
ATOM   1752  CG  ASP D  59       6.440 -13.266  -9.221  1.00 96.35           C  
ATOM   1753  OD1 ASP D  59       5.365 -13.756  -8.813  1.00 96.35           O  
ATOM   1754  OD2 ASP D  59       7.487 -13.940  -9.334  1.00 96.35           O1-
ATOM   1755  N   ILE D  60       7.652  -8.812  -9.740  1.00 96.55           N  
ATOM   1756  CA  ILE D  60       7.614  -7.474 -10.322  1.00 96.55           C  
ATOM   1757  C   ILE D  60       9.007  -7.083 -10.808  1.00 96.55           C  
ATOM   1758  O   ILE D  60       9.163  -6.570 -11.919  1.00 96.55           O  
ATOM   1759  CB  ILE D  60       7.088  -6.432  -9.309  1.00 96.55           C  
ATOM   1760  CG1 ILE D  60       5.586  -6.627  -9.074  1.00 96.55           C  
ATOM   1761  CG2 ILE D  60       7.388  -5.010  -9.792  1.00 96.55           C  
ATOM   1762  CD1 ILE D  60       5.006  -5.722  -7.996  1.00 96.55           C  
ATOM   1763  N   LYS D  61      10.012  -7.352 -10.023  1.00 96.30           N  
ATOM   1764  CA  LYS D  61      11.377  -6.995 -10.396  1.00 96.30           C  
ATOM   1765  C   LYS D  61      11.820  -7.746 -11.647  1.00 96.30           C  
ATOM   1766  O   LYS D  61      12.519  -7.191 -12.497  1.00 96.30           O  
ATOM   1767  CB  LYS D  61      12.340  -7.284  -9.243  1.00 96.30           C  
ATOM   1768  CG  LYS D  61      12.269  -6.272  -8.109  1.00 96.30           C  
ATOM   1769  CD  LYS D  61      13.303  -6.568  -7.030  1.00 96.30           C  
ATOM   1770  CE  LYS D  61      13.287  -5.511  -5.933  1.00 96.30           C  
ATOM   1771  NZ  LYS D  61      14.235  -5.844  -4.828  1.00 96.30           N1+
ATOM   1772  N   GLU D  62      11.378  -9.032 -11.768  1.00 96.28           N  
ATOM   1773  CA  GLU D  62      11.713  -9.821 -12.949  1.00 96.28           C  
ATOM   1774  C   GLU D  62      11.097  -9.218 -14.209  1.00 96.28           C  
ATOM   1775  O   GLU D  62      11.750  -9.146 -15.252  1.00 96.28           O  
ATOM   1776  CB  GLU D  62      11.250 -11.269 -12.778  1.00 96.28           C  
ATOM   1777  CG  GLU D  62      12.123 -12.088 -11.838  1.00 96.28           C  
ATOM   1778  CD  GLU D  62      11.604 -13.499 -11.612  1.00 96.28           C  
ATOM   1779  OE1 GLU D  62      12.249 -14.271 -10.867  1.00 96.28           O  
ATOM   1780  OE2 GLU D  62      10.545 -13.836 -12.187  1.00 96.28           O1-
ATOM   1781  N   ILE D  63       9.810  -8.757 -14.141  1.00 95.24           N  
ATOM   1782  CA  ILE D  63       9.119  -8.158 -15.277  1.00 95.24           C  
ATOM   1783  C   ILE D  63       9.780  -6.831 -15.643  1.00 95.24           C  
ATOM   1784  O   ILE D  63       9.984  -6.536 -16.822  1.00 95.24           O  
ATOM   1785  CB  ILE D  63       7.618  -7.944 -14.978  1.00 95.24           C  
ATOM   1786  CG1 ILE D  63       6.901  -9.293 -14.851  1.00 95.24           C  
ATOM   1787  CG2 ILE D  63       6.969  -7.077 -16.061  1.00 95.24           C  
ATOM   1788  CD1 ILE D  63       5.447  -9.183 -14.417  1.00 95.24           C  
ATOM   1789  N   ILE D  64      10.195  -6.003 -14.642  1.00 95.54           N  
ATOM   1790  CA  ILE D  64      10.825  -4.709 -14.880  1.00 95.54           C  
ATOM   1791  C   ILE D  64      12.170  -4.908 -15.573  1.00 95.54           C  
ATOM   1792  O   ILE D  64      12.509  -4.178 -16.508  1.00 95.54           O  
ATOM   1793  CB  ILE D  64      11.011  -3.921 -13.564  1.00 95.54           C  
ATOM   1794  CG1 ILE D  64       9.656  -3.441 -13.032  1.00 95.54           C  
ATOM   1795  CG2 ILE D  64      11.967  -2.743 -13.771  1.00 95.54           C  
ATOM   1796  CD1 ILE D  64       9.732  -2.751 -11.677  1.00 95.54           C  
ATOM   1797  N   ASP D  65      12.959  -5.970 -15.138  1.00 94.76           N  
ATOM   1798  CA  ASP D  65      14.250  -6.264 -15.751  1.00 94.76           C  
ATOM   1799  C   ASP D  65      14.089  -6.614 -17.229  1.00 94.76           C  
ATOM   1800  O   ASP D  65      14.903  -6.208 -18.061  1.00 94.76           O  
ATOM   1801  CB  ASP D  65      14.948  -7.407 -15.012  1.00 94.76           C  
ATOM   1802  CG  ASP D  65      15.544  -6.978 -13.683  1.00 94.76           C  
ATOM   1803  OD1 ASP D  65      15.902  -7.852 -12.864  1.00 94.76           O  
ATOM   1804  OD2 ASP D  65      15.653  -5.755 -13.451  1.00 94.76           O1-
ATOM   1805  N   LYS D  66      12.928  -7.285 -17.497  1.00 93.39           N  
ATOM   1806  CA  LYS D  66      12.650  -7.684 -18.873  1.00 93.39           C  
ATOM   1807  C   LYS D  66      12.278  -6.478 -19.731  1.00 93.39           C  
ATOM   1808  O   LYS D  66      12.639  -6.411 -20.908  1.00 93.39           O  
ATOM   1809  CB  LYS D  66      11.529  -8.724 -18.916  1.00 93.39           C  
ATOM   1810  CG  LYS D  66      11.953 -10.109 -18.450  1.00 93.39           C  
ATOM   1811  CD  LYS D  66      10.797 -11.099 -18.519  1.00 93.39           C  
ATOM   1812  CE  LYS D  66      11.181 -12.450 -17.932  1.00 93.39           C  
ATOM   1813  NZ  LYS D  66      10.022 -13.392 -17.904  1.00 93.39           N1+
ATOM   1814  N   LEU D  67      11.577  -5.466 -19.260  1.00 91.08           N  
ATOM   1815  CA  LEU D  67      11.056  -4.324 -20.004  1.00 91.08           C  
ATOM   1816  C   LEU D  67      12.143  -3.278 -20.228  1.00 91.08           C  
ATOM   1817  O   LEU D  67      12.099  -2.533 -21.209  1.00 91.08           O  
ATOM   1818  CB  LEU D  67       9.873  -3.696 -19.262  1.00 91.08           C  
ATOM   1819  CG  LEU D  67       8.572  -4.501 -19.254  1.00 91.08           C  
ATOM   1820  CD1 LEU D  67       7.577  -3.890 -18.273  1.00 91.08           C  
ATOM   1821  CD2 LEU D  67       7.976  -4.568 -20.655  1.00 91.08           C  
ATOM   1822  N   LEU D  68      13.174  -3.251 -19.327  1.00 90.43           N  
ATOM   1823  CA  LEU D  68      14.241  -2.270 -19.486  1.00 90.43           C  
ATOM   1824  C   LEU D  68      15.343  -2.808 -20.393  1.00 90.43           C  
ATOM   1825  O   LEU D  68      15.967  -2.047 -21.137  1.00 90.43           O  
ATOM   1826  CB  LEU D  68      14.826  -1.887 -18.124  1.00 90.43           C  
ATOM   1827  CG  LEU D  68      13.911  -1.088 -17.195  1.00 90.43           C  
ATOM   1828  CD1 LEU D  68      14.575  -0.894 -15.835  1.00 90.43           C  
ATOM   1829  CD2 LEU D  68      13.558   0.258 -17.820  1.00 90.43           C  
END
