# Supplementary material for: De novo design of obligate ABC-type heterotrimeric proteins
Source: Nat Struct Mol Biol. 2022 Dec 15;29(12):1266–76. doi: 10.1038/s41594-022-00879-4 (PMC9758053; doi:10.1038/s41594-022-00879-4)
Supplement: Supplementary file 4 — This compressed file contains all PDB files and scripts used in our design protocols and analyses, as well as the final design model outputs. [file 41594_2022_879_MOESM4_ESM.zip › source_data/pdbs/AF-Multimer for base_pdbs/DHT03/DHT03_AF-Mult_model1.pdb]

MODEL     1                                                                     
ATOM      1  N   PRO B   1     -14.199  17.922  20.155  1.00 80.19           N  
ATOM      2  CA  PRO B   1     -13.045  17.074  20.462  1.00 80.19           C  
ATOM      3  C   PRO B   1     -12.681  16.135  19.314  1.00 80.19           C  
ATOM      4  CB  PRO B   1     -13.506  16.283  21.689  1.00 80.19           C  
ATOM      5  O   PRO B   1     -11.497  15.909  19.048  1.00 80.19           O  
ATOM      6  CG  PRO B   1     -14.691  17.034  22.205  1.00 80.19           C  
ATOM      7  CD  PRO B   1     -15.275  17.836  21.077  1.00 80.19           C  
ATOM      8  N   GLU B   2     -13.609  15.559  18.557  1.00 85.60           N  
ATOM      9  CA  GLU B   2     -13.408  14.651  17.431  1.00 85.60           C  
ATOM     10  C   GLU B   2     -12.810  15.382  16.233  1.00 85.60           C  
ATOM     11  CB  GLU B   2     -14.728  13.984  17.035  1.00 85.60           C  
ATOM     12  O   GLU B   2     -11.934  14.849  15.548  1.00 85.60           O  
ATOM     13  CG  GLU B   2     -15.243  12.984  18.060  1.00 85.60           C  
ATOM     14  CD  GLU B   2     -16.605  12.410  17.705  1.00 85.60           C  
ATOM     15  OE1 GLU B   2     -17.072  11.479  18.401  1.00 85.60           O  
ATOM     16  OE2 GLU B   2     -17.211  12.894  16.723  1.00 85.60           O  
ATOM     17  N   GLU B   3     -13.249  16.510  16.090  1.00 87.61           N  
ATOM     18  CA  GLU B   3     -12.729  17.312  14.986  1.00 87.61           C  
ATOM     19  C   GLU B   3     -11.254  17.644  15.193  1.00 87.61           C  
ATOM     20  CB  GLU B   3     -13.541  18.600  14.828  1.00 87.61           C  
ATOM     21  O   GLU B   3     -10.470  17.630  14.242  1.00 87.61           O  
ATOM     22  CG  GLU B   3     -13.259  19.349  13.534  1.00 87.61           C  
ATOM     23  CD  GLU B   3     -14.162  20.556  13.330  1.00 87.61           C  
ATOM     24  OE1 GLU B   3     -13.892  21.368  12.416  1.00 87.61           O  
ATOM     25  OE2 GLU B   3     -15.146  20.690  14.091  1.00 87.61           O  
ATOM     26  N   GLU B   4     -10.938  18.045  16.475  1.00 90.84           N  
ATOM     27  CA  GLU B   4      -9.542  18.341  16.781  1.00 90.84           C  
ATOM     28  C   GLU B   4      -8.657  17.118  16.561  1.00 90.84           C  
ATOM     29  CB  GLU B   4      -9.401  18.841  18.221  1.00 90.84           C  
ATOM     30  O   GLU B   4      -7.547  17.233  16.037  1.00 90.84           O  
ATOM     31  CG  GLU B   4      -9.833  20.287  18.415  1.00 90.84           C  
ATOM     32  CD  GLU B   4      -9.758  20.746  19.863  1.00 90.84           C  
ATOM     33  OE1 GLU B   4     -10.071  21.926  20.142  1.00 90.84           O  
ATOM     34  OE2 GLU B   4      -9.381  19.920  20.724  1.00 90.84           O  
ATOM     35  N   LYS B   5      -9.121  16.060  16.903  1.00 90.00           N  
ATOM     36  CA  LYS B   5      -8.391  14.812  16.696  1.00 90.00           C  
ATOM     37  C   LYS B   5      -8.227  14.510  15.209  1.00 90.00           C  
ATOM     38  CB  LYS B   5      -9.104  13.651  17.391  1.00 90.00           C  
ATOM     39  O   LYS B   5      -7.168  14.053  14.776  1.00 90.00           O  
ATOM     40  CG  LYS B   5      -8.320  12.347  17.380  1.00 90.00           C  
ATOM     41  CD  LYS B   5      -8.955  11.305  18.292  1.00 90.00           C  
ATOM     42  CE  LYS B   5      -8.173   9.999  18.279  1.00 90.00           C  
ATOM     43  NZ  LYS B   5      -8.796   8.972  19.167  1.00 90.00           N  
ATOM     44  N   LEU B   6      -9.182  14.745  14.466  1.00 88.54           N  
ATOM     45  CA  LEU B   6      -9.136  14.542  13.022  1.00 88.54           C  
ATOM     46  C   LEU B   6      -8.058  15.413  12.385  1.00 88.54           C  
ATOM     47  CB  LEU B   6     -10.497  14.853  12.393  1.00 88.54           C  
ATOM     48  O   LEU B   6      -7.295  14.943  11.538  1.00 88.54           O  
ATOM     49  CG  LEU B   6     -10.706  14.372  10.957  1.00 88.54           C  
ATOM     50  CD1 LEU B   6     -11.330  12.980  10.950  1.00 88.54           C  
ATOM     51  CD2 LEU B   6     -11.576  15.357  10.184  1.00 88.54           C  
ATOM     52  N   LYS B   7      -8.074  16.663  12.827  1.00 90.24           N  
ATOM     53  CA  LYS B   7      -7.079  17.585  12.287  1.00 90.24           C  
ATOM     54  C   LYS B   7      -5.664  17.126  12.624  1.00 90.24           C  
ATOM     55  CB  LYS B   7      -7.313  19.000  12.819  1.00 90.24           C  
ATOM     56  O   LYS B   7      -4.760  17.219  11.791  1.00 90.24           O  
ATOM     57  CG  LYS B   7      -8.495  19.714  12.182  1.00 90.24           C  
ATOM     58  CD  LYS B   7      -8.644  21.134  12.714  1.00 90.24           C  
ATOM     59  CE  LYS B   7      -9.876  21.821  12.140  1.00 90.24           C  
ATOM     60  NZ  LYS B   7     -10.069  23.184  12.718  1.00 90.24           N  
ATOM     61  N   GLU B   8      -5.491  16.621  13.795  1.00 91.84           N  
ATOM     62  CA  GLU B   8      -4.187  16.119  14.216  1.00 91.84           C  
ATOM     63  C   GLU B   8      -3.773  14.901  13.395  1.00 91.84           C  
ATOM     64  CB  GLU B   8      -4.200  15.769  15.706  1.00 91.84           C  
ATOM     65  O   GLU B   8      -2.621  14.793  12.972  1.00 91.84           O  
ATOM     66  CG  GLU B   8      -4.185  16.983  16.623  1.00 91.84           C  
ATOM     67  CD  GLU B   8      -4.247  16.621  18.099  1.00 91.84           C  
ATOM     68  OE1 GLU B   8      -4.231  17.539  18.950  1.00 91.84           O  
ATOM     69  OE2 GLU B   8      -4.312  15.410  18.406  1.00 91.84           O  
ATOM     70  N   LEU B   9      -4.672  14.048  13.158  1.00 90.60           N  
ATOM     71  CA  LEU B   9      -4.402  12.840  12.385  1.00 90.60           C  
ATOM     72  C   LEU B   9      -4.081  13.184  10.935  1.00 90.60           C  
ATOM     73  CB  LEU B   9      -5.600  11.888  12.443  1.00 90.60           C  
ATOM     74  O   LEU B   9      -3.201  12.570  10.327  1.00 90.60           O  
ATOM     75  CG  LEU B   9      -5.807  11.138  13.760  1.00 90.60           C  
ATOM     76  CD1 LEU B   9      -7.157  10.428  13.760  1.00 90.60           C  
ATOM     77  CD2 LEU B   9      -4.674  10.144  13.994  1.00 90.60           C  
ATOM     78  N   LEU B  10      -4.724  14.167  10.443  1.00 90.57           N  
ATOM     79  CA  LEU B  10      -4.469  14.602   9.074  1.00 90.57           C  
ATOM     80  C   LEU B  10      -3.060  15.171   8.938  1.00 90.57           C  
ATOM     81  CB  LEU B  10      -5.499  15.650   8.644  1.00 90.57           C  
ATOM     82  O   LEU B  10      -2.384  14.932   7.936  1.00 90.57           O  
ATOM     83  CG  LEU B  10      -6.871  15.119   8.225  1.00 90.57           C  
ATOM     84  CD1 LEU B  10      -7.850  16.273   8.037  1.00 90.57           C  
ATOM     85  CD2 LEU B  10      -6.758  14.293   6.948  1.00 90.57           C  
ATOM     86  N   LYS B  11      -2.701  15.910   9.927  1.00 92.18           N  
ATOM     87  CA  LYS B  11      -1.343  16.446   9.930  1.00 92.18           C  
ATOM     88  C   LYS B  11      -0.309  15.324   9.946  1.00 92.18           C  
ATOM     89  CB  LYS B  11      -1.133  17.370  11.130  1.00 92.18           C  
ATOM     90  O   LYS B  11       0.675  15.368   9.205  1.00 92.18           O  
ATOM     91  CG  LYS B  11       0.191  18.120  11.110  1.00 92.18           C  
ATOM     92  CD  LYS B  11       0.334  19.034  12.320  1.00 92.18           C  
ATOM     93  CE  LYS B  11       1.710  19.684  12.371  1.00 92.18           C  
ATOM     94  NZ  LYS B  11       1.870  20.548  13.579  1.00 92.18           N  
ATOM     95  N   GLU B  12      -0.508  14.379  10.780  1.00 91.32           N  
ATOM     96  CA  GLU B  12       0.397  13.237  10.867  1.00 91.32           C  
ATOM     97  C   GLU B  12       0.424  12.452   9.559  1.00 91.32           C  
ATOM     98  CB  GLU B  12      -0.006  12.318  12.024  1.00 91.32           C  
ATOM     99  O   GLU B  12       1.484  11.996   9.124  1.00 91.32           O  
ATOM    100  CG  GLU B  12       0.336  12.874  13.398  1.00 91.32           C  
ATOM    101  CD  GLU B  12       0.016  11.912  14.531  1.00 91.32           C  
ATOM    102  OE1 GLU B  12       0.305  12.238  15.705  1.00 91.32           O  
ATOM    103  OE2 GLU B  12      -0.527  10.822  14.242  1.00 91.32           O  
ATOM    104  N   LEU B  13      -0.684  12.289   8.981  1.00 90.94           N  
ATOM    105  CA  LEU B  13      -0.797  11.588   7.707  1.00 90.94           C  
ATOM    106  C   LEU B  13       0.026  12.286   6.628  1.00 90.94           C  
ATOM    107  CB  LEU B  13      -2.261  11.500   7.270  1.00 90.94           C  
ATOM    108  O   LEU B  13       0.734  11.631   5.860  1.00 90.94           O  
ATOM    109  CG  LEU B  13      -2.555  10.617   6.056  1.00 90.94           C  
ATOM    110  CD1 LEU B  13      -2.310   9.151   6.396  1.00 90.94           C  
ATOM    111  CD2 LEU B  13      -3.987  10.828   5.576  1.00 90.94           C  
ATOM    112  N   LYS B  14      -0.027  13.552   6.612  1.00 91.49           N  
ATOM    113  CA  LYS B  14       0.713  14.325   5.620  1.00 91.49           C  
ATOM    114  C   LYS B  14       2.219  14.189   5.828  1.00 91.49           C  
ATOM    115  CB  LYS B  14       0.308  15.799   5.677  1.00 91.49           C  
ATOM    116  O   LYS B  14       2.982  14.129   4.861  1.00 91.49           O  
ATOM    117  CG  LYS B  14      -1.042  16.095   5.041  1.00 91.49           C  
ATOM    118  CD  LYS B  14      -1.376  17.580   5.103  1.00 91.49           C  
ATOM    119  CE  LYS B  14      -2.739  17.873   4.490  1.00 91.49           C  
ATOM    120  NZ  LYS B  14      -3.100  19.317   4.609  1.00 91.49           N  
ATOM    121  N   LYS B  15       2.597  14.097   7.037  1.00 92.51           N  
ATOM    122  CA  LYS B  15       4.012  13.910   7.342  1.00 92.51           C  
ATOM    123  C   LYS B  15       4.509  12.559   6.836  1.00 92.51           C  
ATOM    124  CB  LYS B  15       4.257  14.028   8.847  1.00 92.51           C  
ATOM    125  O   LYS B  15       5.590  12.469   6.250  1.00 92.51           O  
ATOM    126  CG  LYS B  15       4.147  15.448   9.383  1.00 92.51           C  
ATOM    127  CD  LYS B  15       4.454  15.509  10.873  1.00 92.51           C  
ATOM    128  CE  LYS B  15       4.277  16.917  11.425  1.00 92.51           C  
ATOM    129  NZ  LYS B  15       4.494  16.965  12.901  1.00 92.51           N  
ATOM    130  N   VAL B  16       3.724  11.518   7.081  1.00 90.66           N  
ATOM    131  CA  VAL B  16       4.088  10.173   6.647  1.00 90.66           C  
ATOM    132  C   VAL B  16       4.129  10.116   5.122  1.00 90.66           C  
ATOM    133  CB  VAL B  16       3.104   9.114   7.193  1.00 90.66           C  
ATOM    134  O   VAL B  16       5.037   9.516   4.541  1.00 90.66           O  
ATOM    135  CG1 VAL B  16       3.438   7.730   6.640  1.00 90.66           C  
ATOM    136  CG2 VAL B  16       3.126   9.103   8.720  1.00 90.66           C  
ATOM    137  N   LEU B  17       3.237  10.811   4.492  1.00 91.16           N  
ATOM    138  CA  LEU B  17       3.205  10.856   3.034  1.00 91.16           C  
ATOM    139  C   LEU B  17       4.465  11.516   2.483  1.00 91.16           C  
ATOM    140  CB  LEU B  17       1.965  11.611   2.548  1.00 91.16           C  
ATOM    141  O   LEU B  17       5.037  11.045   1.497  1.00 91.16           O  
ATOM    142  CG  LEU B  17       0.641  10.847   2.603  1.00 91.16           C  
ATOM    143  CD1 LEU B  17      -0.522  11.778   2.277  1.00 91.16           C  
ATOM    144  CD2 LEU B  17       0.668   9.661   1.646  1.00 91.16           C  
ATOM    145  N   ASP B  18       4.897  12.570   3.111  1.00 91.14           N  
ATOM    146  CA  ASP B  18       6.101  13.277   2.682  1.00 91.14           C  
ATOM    147  C   ASP B  18       7.334  12.384   2.803  1.00 91.14           C  
ATOM    148  CB  ASP B  18       6.294  14.554   3.502  1.00 91.14           C  
ATOM    149  O   ASP B  18       8.189  12.374   1.915  1.00 91.14           O  
ATOM    150  CG  ASP B  18       5.337  15.664   3.105  1.00 91.14           C  
ATOM    151  OD1 ASP B  18       5.175  16.635   3.875  1.00 91.14           O  
ATOM    152  OD2 ASP B  18       4.736  15.565   2.013  1.00 91.14           O  
ATOM    153  N   ARG B  19       7.416  11.615   3.890  1.00 91.20           N  
ATOM    154  CA  ARG B  19       8.545  10.710   4.085  1.00 91.20           C  
ATOM    155  C   ARG B  19       8.557   9.614   3.025  1.00 91.20           C  
ATOM    156  CB  ARG B  19       8.499  10.087   5.483  1.00 91.20           C  
ATOM    157  O   ARG B  19       9.616   9.264   2.499  1.00 91.20           O  
ATOM    158  CG  ARG B  19       8.824  11.063   6.603  1.00 91.20           C  
ATOM    159  CD  ARG B  19       9.054  10.346   7.926  1.00 91.20           C  
ATOM    160  NE  ARG B  19       7.835   9.708   8.413  1.00 91.20           N  
ATOM    161  NH1 ARG B  19       7.151  11.513   9.682  1.00 91.20           N  
ATOM    162  NH2 ARG B  19       5.881   9.606   9.616  1.00 91.20           N  
ATOM    163  CZ  ARG B  19       6.959  10.277   9.236  1.00 91.20           C  
ATOM    164  N   LEU B  20       7.402   9.091   2.698  1.00 89.69           N  
ATOM    165  CA  LEU B  20       7.284   8.058   1.675  1.00 89.69           C  
ATOM    166  C   LEU B  20       7.735   8.584   0.317  1.00 89.69           C  
ATOM    167  CB  LEU B  20       5.842   7.553   1.587  1.00 89.69           C  
ATOM    168  O   LEU B  20       8.471   7.906  -0.403  1.00 89.69           O  
ATOM    169  CG  LEU B  20       5.400   6.571   2.674  1.00 89.69           C  
ATOM    170  CD1 LEU B  20       3.885   6.400   2.649  1.00 89.69           C  
ATOM    171  CD2 LEU B  20       6.098   5.227   2.496  1.00 89.69           C  
ATOM    172  N   LYS B  21       7.382   9.797   0.054  1.00 91.15           N  
ATOM    173  CA  LYS B  21       7.756  10.405  -1.219  1.00 91.15           C  
ATOM    174  C   LYS B  21       9.265  10.614  -1.307  1.00 91.15           C  
ATOM    175  CB  LYS B  21       7.030  11.737  -1.413  1.00 91.15           C  
ATOM    176  O   LYS B  21       9.865  10.412  -2.364  1.00 91.15           O  
ATOM    177  CG  LYS B  21       5.556  11.594  -1.763  1.00 91.15           C  
ATOM    178  CD  LYS B  21       4.883  12.952  -1.914  1.00 91.15           C  
ATOM    179  CE  LYS B  21       3.398  12.810  -2.217  1.00 91.15           C  
ATOM    180  NZ  LYS B  21       2.713  14.136  -2.266  1.00 91.15           N  
ATOM    181  N   LYS B  22       9.818  10.957  -0.219  1.00 90.71           N  
ATOM    182  CA  LYS B  22      11.261  11.173  -0.184  1.00 90.71           C  
ATOM    183  C   LYS B  22      12.018   9.868  -0.411  1.00 90.71           C  
ATOM    184  CB  LYS B  22      11.678  11.795   1.150  1.00 90.71           C  
ATOM    185  O   LYS B  22      13.008   9.838  -1.146  1.00 90.71           O  
ATOM    186  CG  LYS B  22      11.353  13.277   1.270  1.00 90.71           C  
ATOM    187  CD  LYS B  22      11.841  13.850   2.594  1.00 90.71           C  
ATOM    188  CE  LYS B  22      11.432  15.308   2.758  1.00 90.71           C  
ATOM    189  NZ  LYS B  22      11.792  15.836   4.108  1.00 90.71           N  
ATOM    190  N   ILE B  23      11.541   8.793   0.228  1.00 87.60           N  
ATOM    191  CA  ILE B  23      12.166   7.484   0.072  1.00 87.60           C  
ATOM    192  C   ILE B  23      12.074   7.039  -1.385  1.00 87.60           C  
ATOM    193  CB  ILE B  23      11.514   6.432   0.997  1.00 87.60           C  
ATOM    194  O   ILE B  23      13.046   6.531  -1.948  1.00 87.60           O  
ATOM    195  CG1 ILE B  23      11.774   6.779   2.468  1.00 87.60           C  
ATOM    196  CG2 ILE B  23      12.029   5.029   0.666  1.00 87.60           C  
ATOM    197  CD1 ILE B  23      10.986   5.927   3.453  1.00 87.60           C  
ATOM    198  N   LEU B  24      10.937   7.284  -1.954  1.00 88.60           N  
ATOM    199  CA  LEU B  24      10.726   6.889  -3.342  1.00 88.60           C  
ATOM    200  C   LEU B  24      11.627   7.688  -4.278  1.00 88.60           C  
ATOM    201  CB  LEU B  24       9.260   7.082  -3.738  1.00 88.60           C  
ATOM    202  O   LEU B  24      12.170   7.142  -5.241  1.00 88.60           O  
ATOM    203  CG  LEU B  24       8.265   6.067  -3.172  1.00 88.60           C  
ATOM    204  CD1 LEU B  24       6.835   6.496  -3.484  1.00 88.60           C  
ATOM    205  CD2 LEU B  24       8.545   4.676  -3.730  1.00 88.60           C  
ATOM    206  N   GLU B  25      11.781   8.930  -4.002  1.00 89.79           N  
ATOM    207  CA  GLU B  25      12.639   9.786  -4.816  1.00 89.79           C  
ATOM    208  C   GLU B  25      14.099   9.352  -4.723  1.00 89.79           C  
ATOM    209  CB  GLU B  25      12.497  11.250  -4.391  1.00 89.79           C  
ATOM    210  O   GLU B  25      14.805   9.310  -5.733  1.00 89.79           O  
ATOM    211  CG  GLU B  25      11.202  11.902  -4.853  1.00 89.79           C  
ATOM    212  CD  GLU B  25      11.009  13.306  -4.306  1.00 89.79           C  
ATOM    213  OE1 GLU B  25       9.949  13.920  -4.568  1.00 89.79           O  
ATOM    214  OE2 GLU B  25      11.924  13.798  -3.609  1.00 89.79           O  
ATOM    215  N   ARG B  26      14.401   9.045  -3.529  1.00 87.87           N  
ATOM    216  CA  ARG B  26      15.764   8.566  -3.326  1.00 87.87           C  
ATOM    217  C   ARG B  26      16.007   7.266  -4.086  1.00 87.87           C  
ATOM    218  CB  ARG B  26      16.046   8.361  -1.835  1.00 87.87           C  
ATOM    219  O   ARG B  26      17.055   7.094  -4.712  1.00 87.87           O  
ATOM    220  CG  ARG B  26      17.473   7.935  -1.531  1.00 87.87           C  
ATOM    221  CD  ARG B  26      17.653   7.575  -0.063  1.00 87.87           C  
ATOM    222  NE  ARG B  26      16.881   6.389   0.300  1.00 87.87           N  
ATOM    223  NH1 ARG B  26      17.416   6.475   2.546  1.00 87.87           N  
ATOM    224  NH2 ARG B  26      16.057   4.810   1.749  1.00 87.87           N  
ATOM    225  CZ  ARG B  26      16.786   5.894   1.531  1.00 87.87           C  
ATOM    226  N   ASN B  27      15.067   6.350  -4.021  1.00 84.78           N  
ATOM    227  CA  ASN B  27      15.167   5.066  -4.707  1.00 84.78           C  
ATOM    228  C   ASN B  27      15.259   5.243  -6.220  1.00 84.78           C  
ATOM    229  CB  ASN B  27      13.979   4.171  -4.348  1.00 84.78           C  
ATOM    230  O   ASN B  27      16.046   4.565  -6.882  1.00 84.78           O  
ATOM    231  CG  ASN B  27      14.104   3.559  -2.967  1.00 84.78           C  
ATOM    232  ND2 ASN B  27      13.011   2.997  -2.466  1.00 84.78           N  
ATOM    233  OD1 ASN B  27      15.175   3.593  -2.354  1.00 84.78           O  
ATOM    234  N   ASP B  28      14.530   6.121  -6.706  1.00 84.88           N  
ATOM    235  CA  ASP B  28      14.547   6.392  -8.140  1.00 84.88           C  
ATOM    236  C   ASP B  28      15.908   6.925  -8.582  1.00 84.88           C  
ATOM    237  CB  ASP B  28      13.447   7.389  -8.511  1.00 84.88           C  
ATOM    238  O   ASP B  28      16.413   6.550  -9.643  1.00 84.88           O  
ATOM    239  CG  ASP B  28      12.068   6.756  -8.572  1.00 84.88           C  
ATOM    240  OD1 ASP B  28      11.059   7.492  -8.591  1.00 84.88           O  
ATOM    241  OD2 ASP B  28      11.991   5.508  -8.599  1.00 84.88           O  
ATOM    242  N   GLU B  29      16.490   7.702  -7.770  1.00 86.86           N  
ATOM    243  CA  GLU B  29      17.790   8.280  -8.095  1.00 86.86           C  
ATOM    244  C   GLU B  29      18.891   7.223  -8.051  1.00 86.86           C  
ATOM    245  CB  GLU B  29      18.124   9.427  -7.138  1.00 86.86           C  
ATOM    246  O   GLU B  29      19.771   7.200  -8.914  1.00 86.86           O  
ATOM    247  CG  GLU B  29      17.308  10.688  -7.381  1.00 86.86           C  
ATOM    248  CD  GLU B  29      17.599  11.794  -6.379  1.00 86.86           C  
ATOM    249  OE1 GLU B  29      16.990  12.883  -6.482  1.00 86.86           O  
ATOM    250  OE2 GLU B  29      18.444  11.570  -5.484  1.00 86.86           O  
ATOM    251  N   GLU B  30      18.751   6.380  -7.060  1.00 85.35           N  
ATOM    252  CA  GLU B  30      19.749   5.326  -6.905  1.00 85.35           C  
ATOM    253  C   GLU B  30      19.692   4.337  -8.065  1.00 85.35           C  
ATOM    254  CB  GLU B  30      19.554   4.591  -5.576  1.00 85.35           C  
ATOM    255  O   GLU B  30      20.728   3.857  -8.531  1.00 85.35           O  
ATOM    256  CG  GLU B  30      19.994   5.392  -4.360  1.00 85.35           C  
ATOM    257  CD  GLU B  30      19.814   4.642  -3.050  1.00 85.35           C  
ATOM    258  OE1 GLU B  30      20.197   5.178  -1.985  1.00 85.35           O  
ATOM    259  OE2 GLU B  30      19.285   3.509  -3.088  1.00 85.35           O  
ATOM    260  N   ILE B  31      18.564   4.016  -8.401  1.00 79.19           N  
ATOM    261  CA  ILE B  31      18.373   3.070  -9.495  1.00 79.19           C  
ATOM    262  C   ILE B  31      18.906   3.669 -10.795  1.00 79.19           C  
ATOM    263  CB  ILE B  31      16.885   2.683  -9.654  1.00 79.19           C  
ATOM    264  O   ILE B  31      19.453   2.954 -11.637  1.00 79.19           O  
ATOM    265  CG1 ILE B  31      16.426   1.828  -8.468  1.00 79.19           C  
ATOM    266  CG2 ILE B  31      16.657   1.950 -10.979  1.00 79.19           C  
ATOM    267  CD1 ILE B  31      14.933   1.533  -8.458  1.00 79.19           C  
ATOM    268  N   LYS B  32      18.823   4.882 -10.937  1.00 79.80           N  
ATOM    269  CA  LYS B  32      19.313   5.563 -12.132  1.00 79.80           C  
ATOM    270  C   LYS B  32      20.839   5.586 -12.165  1.00 79.80           C  
ATOM    271  CB  LYS B  32      18.766   6.990 -12.200  1.00 79.80           C  
ATOM    272  O   LYS B  32      21.444   5.485 -13.234  1.00 79.80           O  
ATOM    273  CG  LYS B  32      17.305   7.073 -12.615  1.00 79.80           C  
ATOM    274  CD  LYS B  32      16.830   8.518 -12.702  1.00 79.80           C  
ATOM    275  CE  LYS B  32      15.339   8.601 -13.000  1.00 79.80           C  
ATOM    276  NZ  LYS B  32      14.853  10.013 -13.005  1.00 79.80           N  
ATOM    277  N   LYS B  33      21.332   5.576 -11.087  1.00 78.61           N  
ATOM    278  CA  LYS B  33      22.781   5.728 -11.000  1.00 78.61           C  
ATOM    279  C   LYS B  33      23.484   4.379 -11.120  1.00 78.61           C  
ATOM    280  CB  LYS B  33      23.172   6.408  -9.687  1.00 78.61           C  
ATOM    281  O   LYS B  33      24.613   4.302 -11.609  1.00 78.61           O  
ATOM    282  CG  LYS B  33      22.856   7.896  -9.643  1.00 78.61           C  
ATOM    283  CD  LYS B  33      23.313   8.525  -8.333  1.00 78.61           C  
ATOM    284  CE  LYS B  33      22.923   9.995  -8.252  1.00 78.61           C  
ATOM    285  NZ  LYS B  33      23.310  10.600  -6.942  1.00 78.61           N  
ATOM    286  N   SER B  34      22.819   3.409 -10.510  1.00 60.47           N  
ATOM    287  CA  SER B  34      23.582   2.166 -10.459  1.00 60.47           C  
ATOM    288  C   SER B  34      22.789   1.006 -11.051  1.00 60.47           C  
ATOM    289  CB  SER B  34      23.980   1.840  -9.019  1.00 60.47           C  
ATOM    290  O   SER B  34      21.569   0.937 -10.892  1.00 60.47           O  
ATOM    291  OG  SER B  34      24.316   0.470  -8.888  1.00 60.47           O  
ATOM    292  N   ASP B  35      23.594   0.720 -11.591  1.00 55.57           N  
ATOM    293  CA  ASP B  35      23.066  -0.471 -12.249  1.00 55.57           C  
ATOM    294  C   ASP B  35      23.122  -1.682 -11.320  1.00 55.57           C  
ATOM    295  CB  ASP B  35      23.841  -0.760 -13.537  1.00 55.57           C  
ATOM    296  O   ASP B  35      22.398  -2.659 -11.522  1.00 55.57           O  
ATOM    297  CG  ASP B  35      23.436   0.144 -14.688  1.00 55.57           C  
ATOM    298  OD1 ASP B  35      24.234   0.323 -15.633  1.00 55.57           O  
ATOM    299  OD2 ASP B  35      22.309   0.684 -14.649  1.00 55.57           O  
ATOM    300  N   GLU B  36      23.691  -1.256 -10.360  1.00 59.79           N  
ATOM    301  CA  GLU B  36      23.883  -2.473  -9.577  1.00 59.79           C  
ATOM    302  C   GLU B  36      23.383  -2.295  -8.147  1.00 59.79           C  
ATOM    303  CB  GLU B  36      25.358  -2.883  -9.572  1.00 59.79           C  
ATOM    304  O   GLU B  36      24.118  -1.814  -7.282  1.00 59.79           O  
ATOM    305  CG  GLU B  36      25.822  -3.530 -10.869  1.00 59.79           C  
ATOM    306  CD  GLU B  36      27.257  -4.027 -10.812  1.00 59.79           C  
ATOM    307  OE1 GLU B  36      27.732  -4.627 -11.803  1.00 59.79           O  
ATOM    308  OE2 GLU B  36      27.913  -3.814  -9.768  1.00 59.79           O  
ATOM    309  N   LEU B  37      22.542  -2.183  -8.116  1.00 59.87           N  
ATOM    310  CA  LEU B  37      22.147  -2.224  -6.712  1.00 59.87           C  
ATOM    311  C   LEU B  37      22.276  -3.636  -6.152  1.00 59.87           C  
ATOM    312  CB  LEU B  37      20.709  -1.725  -6.545  1.00 59.87           C  
ATOM    313  O   LEU B  37      21.906  -4.608  -6.815  1.00 59.87           O  
ATOM    314  CG  LEU B  37      20.490  -0.220  -6.707  1.00 59.87           C  
ATOM    315  CD1 LEU B  37      19.023   0.073  -7.001  1.00 59.87           C  
ATOM    316  CD2 LEU B  37      20.950   0.525  -5.459  1.00 59.87           C  
ATOM    317  N   ASP B  38      22.931  -3.531  -5.381  1.00 69.13           N  
ATOM    318  CA  ASP B  38      23.079  -4.833  -4.739  1.00 69.13           C  
ATOM    319  C   ASP B  38      21.779  -5.264  -4.063  1.00 69.13           C  
ATOM    320  CB  ASP B  38      24.218  -4.801  -3.717  1.00 69.13           C  
ATOM    321  O   ASP B  38      20.984  -4.422  -3.641  1.00 69.13           O  
ATOM    322  CG  ASP B  38      23.900  -3.949  -2.501  1.00 69.13           C  
ATOM    323  OD1 ASP B  38      24.828  -3.350  -1.916  1.00 69.13           O  
ATOM    324  OD2 ASP B  38      22.711  -3.877  -2.123  1.00 69.13           O  
ATOM    325  N   ASP B  39      21.523  -6.064  -4.014  1.00 77.77           N  
ATOM    326  CA  ASP B  39      20.321  -6.737  -3.532  1.00 77.77           C  
ATOM    327  C   ASP B  39      19.996  -6.322  -2.099  1.00 77.77           C  
ATOM    328  CB  ASP B  39      20.488  -8.256  -3.614  1.00 77.77           C  
ATOM    329  O   ASP B  39      18.830  -6.109  -1.758  1.00 77.77           O  
ATOM    330  CG  ASP B  39      20.495  -8.776  -5.041  1.00 77.77           C  
ATOM    331  OD1 ASP B  39      20.804  -9.968  -5.254  1.00 77.77           O  
ATOM    332  OD2 ASP B  39      20.191  -7.985  -5.960  1.00 77.77           O  
ATOM    333  N   GLU B  40      20.996  -6.138  -1.341  1.00 79.96           N  
ATOM    334  CA  GLU B  40      20.812  -5.789   0.064  1.00 79.96           C  
ATOM    335  C   GLU B  40      20.220  -4.390   0.213  1.00 79.96           C  
ATOM    336  CB  GLU B  40      22.140  -5.882   0.820  1.00 79.96           C  
ATOM    337  O   GLU B  40      19.323  -4.174   1.030  1.00 79.96           O  
ATOM    338  CG  GLU B  40      21.994  -5.797   2.333  1.00 79.96           C  
ATOM    339  CD  GLU B  40      23.304  -6.008   3.075  1.00 79.96           C  
ATOM    340  OE1 GLU B  40      23.323  -5.880   4.320  1.00 79.96           O  
ATOM    341  OE2 GLU B  40      24.319  -6.302   2.405  1.00 79.96           O  
ATOM    342  N   SER B  41      20.738  -3.521  -0.469  1.00 82.60           N  
ATOM    343  CA  SER B  41      20.242  -2.150  -0.418  1.00 82.60           C  
ATOM    344  C   SER B  41      18.797  -2.067  -0.897  1.00 82.60           C  
ATOM    345  CB  SER B  41      21.122  -1.230  -1.266  1.00 82.60           C  
ATOM    346  O   SER B  41      17.995  -1.315  -0.339  1.00 82.60           O  
ATOM    347  OG  SER B  41      22.435  -1.161  -0.736  1.00 82.60           O  
ATOM    348  N   LEU B  42      18.470  -2.848  -1.863  1.00 80.28           N  
ATOM    349  CA  LEU B  42      17.109  -2.875  -2.385  1.00 80.28           C  
ATOM    350  C   LEU B  42      16.133  -3.395  -1.334  1.00 80.28           C  
ATOM    351  CB  LEU B  42      17.034  -3.744  -3.643  1.00 80.28           C  
ATOM    352  O   LEU B  42      15.046  -2.841  -1.162  1.00 80.28           O  
ATOM    353  CG  LEU B  42      17.656  -3.158  -4.911  1.00 80.28           C  
ATOM    354  CD1 LEU B  42      17.745  -4.222  -5.999  1.00 80.28           C  
ATOM    355  CD2 LEU B  42      16.852  -1.956  -5.395  1.00 80.28           C  
ATOM    356  N   LEU B  43      16.595  -4.364  -0.700  1.00 77.63           N  
ATOM    357  CA  LEU B  43      15.756  -4.955   0.337  1.00 77.63           C  
ATOM    358  C   LEU B  43      15.543  -3.976   1.487  1.00 77.63           C  
ATOM    359  CB  LEU B  43      16.384  -6.249   0.862  1.00 77.63           C  
ATOM    360  O   LEU B  43      14.431  -3.857   2.008  1.00 77.63           O  
ATOM    361  CG  LEU B  43      16.168  -7.501   0.012  1.00 77.63           C  
ATOM    362  CD1 LEU B  43      17.359  -8.445   0.146  1.00 77.63           C  
ATOM    363  CD2 LEU B  43      14.875  -8.203   0.412  1.00 77.63           C  
ATOM    364  N   GLU B  44      16.593  -3.295   1.861  1.00 83.27           N  
ATOM    365  CA  GLU B  44      16.487  -2.321   2.944  1.00 83.27           C  
ATOM    366  C   GLU B  44      15.530  -1.190   2.577  1.00 83.27           C  
ATOM    367  CB  GLU B  44      17.865  -1.751   3.291  1.00 83.27           C  
ATOM    368  O   GLU B  44      14.751  -0.733   3.416  1.00 83.27           O  
ATOM    369  CG  GLU B  44      18.741  -2.705   4.090  1.00 83.27           C  
ATOM    370  CD  GLU B  44      20.143  -2.169   4.336  1.00 83.27           C  
ATOM    371  OE1 GLU B  44      20.962  -2.878   4.964  1.00 83.27           O  
ATOM    372  OE2 GLU B  44      20.423  -1.031   3.900  1.00 83.27           O  
ATOM    373  N   ASP B  45      15.666  -0.873   1.422  1.00 81.92           N  
ATOM    374  CA  ASP B  45      14.790   0.192   0.942  1.00 81.92           C  
ATOM    375  C   ASP B  45      13.327  -0.243   0.976  1.00 81.92           C  
ATOM    376  CB  ASP B  45      15.182   0.610  -0.477  1.00 81.92           C  
ATOM    377  O   ASP B  45      12.454   0.525   1.386  1.00 81.92           O  
ATOM    378  CG  ASP B  45      16.447   1.448  -0.520  1.00 81.92           C  
ATOM    379  OD1 ASP B  45      17.015   1.639  -1.617  1.00 81.92           O  
ATOM    380  OD2 ASP B  45      16.882   1.919   0.553  1.00 81.92           O  
ATOM    381  N   ILE B  46      13.041  -1.369   0.567  1.00 80.74           N  
ATOM    382  CA  ILE B  46      11.685  -1.906   0.543  1.00 80.74           C  
ATOM    383  C   ILE B  46      11.133  -1.977   1.965  1.00 80.74           C  
ATOM    384  CB  ILE B  46      11.641  -3.301  -0.120  1.00 80.74           C  
ATOM    385  O   ILE B  46       9.985  -1.600   2.211  1.00 80.74           O  
ATOM    386  CG1 ILE B  46      11.927  -3.188  -1.622  1.00 80.74           C  
ATOM    387  CG2 ILE B  46      10.289  -3.975   0.130  1.00 80.74           C  
ATOM    388  CD1 ILE B  46      12.079  -4.529  -2.326  1.00 80.74           C  
ATOM    389  N   VAL B  47      11.934  -2.421   2.803  1.00 83.45           N  
ATOM    390  CA  VAL B  47      11.508  -2.562   4.191  1.00 83.45           C  
ATOM    391  C   VAL B  47      11.177  -1.189   4.772  1.00 83.45           C  
ATOM    392  CB  VAL B  47      12.590  -3.256   5.049  1.00 83.45           C  
ATOM    393  O   VAL B  47      10.165  -1.026   5.458  1.00 83.45           O  
ATOM    394  CG1 VAL B  47      12.239  -3.171   6.533  1.00 83.45           C  
ATOM    395  CG2 VAL B  47      12.758  -4.712   4.619  1.00 83.45           C  
ATOM    396  N   GLU B  48      12.065  -0.271   4.543  1.00 85.99           N  
ATOM    397  CA  GLU B  48      11.819   1.083   5.030  1.00 85.99           C  
ATOM    398  C   GLU B  48      10.506   1.636   4.482  1.00 85.99           C  
ATOM    399  CB  GLU B  48      12.978   2.009   4.653  1.00 85.99           C  
ATOM    400  O   GLU B  48       9.738   2.265   5.213  1.00 85.99           O  
ATOM    401  CG  GLU B  48      12.936   3.361   5.351  1.00 85.99           C  
ATOM    402  CD  GLU B  48      14.146   4.230   5.048  1.00 85.99           C  
ATOM    403  OE1 GLU B  48      14.197   5.387   5.524  1.00 85.99           O  
ATOM    404  OE2 GLU B  48      15.050   3.751   4.328  1.00 85.99           O  
ATOM    405  N   LEU B  49      10.195   1.358   3.210  1.00 85.07           N  
ATOM    406  CA  LEU B  49       8.958   1.801   2.577  1.00 85.07           C  
ATOM    407  C   LEU B  49       7.748   1.133   3.222  1.00 85.07           C  
ATOM    408  CB  LEU B  49       8.984   1.496   1.077  1.00 85.07           C  
ATOM    409  O   LEU B  49       6.765   1.802   3.548  1.00 85.07           O  
ATOM    410  CG  LEU B  49       9.856   2.410   0.214  1.00 85.07           C  
ATOM    411  CD1 LEU B  49      10.057   1.800  -1.169  1.00 85.07           C  
ATOM    412  CD2 LEU B  49       9.233   3.798   0.107  1.00 85.07           C  
ATOM    413  N   LEU B  50       7.847   0.001   3.466  1.00 83.59           N  
ATOM    414  CA  LEU B  50       6.738  -0.769   4.019  1.00 83.59           C  
ATOM    415  C   LEU B  50       6.430  -0.333   5.447  1.00 83.59           C  
ATOM    416  CB  LEU B  50       7.056  -2.266   3.988  1.00 83.59           C  
ATOM    417  O   LEU B  50       5.265  -0.267   5.844  1.00 83.59           O  
ATOM    418  CG  LEU B  50       7.059  -2.931   2.610  1.00 83.59           C  
ATOM    419  CD1 LEU B  50       7.535  -4.376   2.719  1.00 83.59           C  
ATOM    420  CD2 LEU B  50       5.671  -2.866   1.982  1.00 83.59           C  
ATOM    421  N   LYS B  51       7.439  -0.065   6.155  1.00 86.41           N  
ATOM    422  CA  LYS B  51       7.239   0.412   7.520  1.00 86.41           C  
ATOM    423  C   LYS B  51       6.459   1.723   7.536  1.00 86.41           C  
ATOM    424  CB  LYS B  51       8.583   0.593   8.228  1.00 86.41           C  
ATOM    425  O   LYS B  51       5.580   1.919   8.379  1.00 86.41           O  
ATOM    426  CG  LYS B  51       9.246  -0.713   8.641  1.00 86.41           C  
ATOM    427  CD  LYS B  51      10.565  -0.467   9.362  1.00 86.41           C  
ATOM    428  CE  LYS B  51      11.211  -1.772   9.807  1.00 86.41           C  
ATOM    429  NZ  LYS B  51      12.546  -1.542  10.436  1.00 86.41           N  
ATOM    430  N   GLU B  52       6.867   2.564   6.630  1.00 86.43           N  
ATOM    431  CA  GLU B  52       6.150   3.833   6.544  1.00 86.43           C  
ATOM    432  C   GLU B  52       4.700   3.620   6.120  1.00 86.43           C  
ATOM    433  CB  GLU B  52       6.850   4.781   5.567  1.00 86.43           C  
ATOM    434  O   GLU B  52       3.796   4.291   6.623  1.00 86.43           O  
ATOM    435  CG  GLU B  52       8.195   5.291   6.062  1.00 86.43           C  
ATOM    436  CD  GLU B  52       8.094   6.102   7.345  1.00 86.43           C  
ATOM    437  OE1 GLU B  52       9.087   6.163   8.104  1.00 86.43           O  
ATOM    438  OE2 GLU B  52       7.012   6.679   7.592  1.00 86.43           O  
ATOM    439  N   ILE B  53       4.408   2.738   5.290  1.00 85.12           N  
ATOM    440  CA  ILE B  53       3.073   2.447   4.779  1.00 85.12           C  
ATOM    441  C   ILE B  53       2.195   1.907   5.906  1.00 85.12           C  
ATOM    442  CB  ILE B  53       3.123   1.440   3.608  1.00 85.12           C  
ATOM    443  O   ILE B  53       1.015   2.252   6.001  1.00 85.12           O  
ATOM    444  CG1 ILE B  53       3.634   2.125   2.336  1.00 85.12           C  
ATOM    445  CG2 ILE B  53       1.745   0.813   3.377  1.00 85.12           C  
ATOM    446  CD1 ILE B  53       3.796   1.185   1.149  1.00 85.12           C  
ATOM    447  N   ILE B  54       2.733   1.103   6.720  1.00 86.08           N  
ATOM    448  CA  ILE B  54       1.982   0.551   7.842  1.00 86.08           C  
ATOM    449  C   ILE B  54       1.534   1.680   8.768  1.00 86.08           C  
ATOM    450  CB  ILE B  54       2.817  -0.486   8.626  1.00 86.08           C  
ATOM    451  O   ILE B  54       0.403   1.677   9.259  1.00 86.08           O  
ATOM    452  CG1 ILE B  54       2.998  -1.763   7.797  1.00 86.08           C  
ATOM    453  CG2 ILE B  54       2.163  -0.797   9.976  1.00 86.08           C  
ATOM    454  CD1 ILE B  54       3.927  -2.787   8.433  1.00 86.08           C  
ATOM    455  N   LYS B  55       2.433   2.629   9.066  1.00 87.54           N  
ATOM    456  CA  LYS B  55       2.059   3.788   9.871  1.00 87.54           C  
ATOM    457  C   LYS B  55       0.896   4.546   9.236  1.00 87.54           C  
ATOM    458  CB  LYS B  55       3.255   4.723  10.055  1.00 87.54           C  
ATOM    459  O   LYS B  55      -0.016   4.992   9.935  1.00 87.54           O  
ATOM    460  CG  LYS B  55       4.348   4.161  10.952  1.00 87.54           C  
ATOM    461  CD  LYS B  55       5.508   5.137  11.099  1.00 87.54           C  
ATOM    462  CE  LYS B  55       6.666   4.518  11.871  1.00 87.54           C  
ATOM    463  NZ  LYS B  55       7.834   5.445  11.955  1.00 87.54           N  
ATOM    464  N   LEU B  56       0.992   4.590   7.933  1.00 86.63           N  
ATOM    465  CA  LEU B  56      -0.058   5.274   7.186  1.00 86.63           C  
ATOM    466  C   LEU B  56      -1.394   4.557   7.347  1.00 86.63           C  
ATOM    467  CB  LEU B  56       0.310   5.364   5.703  1.00 86.63           C  
ATOM    468  O   LEU B  56      -2.419   5.193   7.604  1.00 86.63           O  
ATOM    469  CG  LEU B  56      -0.589   6.244   4.833  1.00 86.63           C  
ATOM    470  CD1 LEU B  56       0.234   7.332   4.151  1.00 86.63           C  
ATOM    471  CD2 LEU B  56      -1.327   5.399   3.800  1.00 86.63           C  
ATOM    472  N   TRP B  57      -1.386   3.326   7.300  1.00 85.25           N  
ATOM    473  CA  TRP B  57      -2.614   2.544   7.405  1.00 85.25           C  
ATOM    474  C   TRP B  57      -3.244   2.704   8.785  1.00 85.25           C  
ATOM    475  CB  TRP B  57      -2.336   1.065   7.125  1.00 85.25           C  
ATOM    476  O   TRP B  57      -4.466   2.818   8.907  1.00 85.25           O  
ATOM    477  CG  TRP B  57      -1.950   0.776   5.706  1.00 85.25           C  
ATOM    478  CD1 TRP B  57      -0.869   0.058   5.275  1.00 85.25           C  
ATOM    479  CD2 TRP B  57      -2.642   1.203   4.529  1.00 85.25           C  
ATOM    480  CE2 TRP B  57      -1.924   0.708   3.418  1.00 85.25           C  
ATOM    481  CE3 TRP B  57      -3.801   1.958   4.305  1.00 85.25           C  
ATOM    482  NE1 TRP B  57      -0.847   0.013   3.901  1.00 85.25           N  
ATOM    483  CH2 TRP B  57      -3.466   1.684   1.911  1.00 85.25           C  
ATOM    484  CZ2 TRP B  57      -2.328   0.943   2.102  1.00 85.25           C  
ATOM    485  CZ3 TRP B  57      -4.202   2.191   2.994  1.00 85.25           C  
ATOM    486  N   LYS B  58      -2.472   2.749   9.756  1.00 87.20           N  
ATOM    487  CA  LYS B  58      -2.971   2.889  11.121  1.00 87.20           C  
ATOM    488  C   LYS B  58      -3.668   4.233  11.316  1.00 87.20           C  
ATOM    489  CB  LYS B  58      -1.830   2.739  12.128  1.00 87.20           C  
ATOM    490  O   LYS B  58      -4.712   4.308  11.967  1.00 87.20           O  
ATOM    491  CG  LYS B  58      -1.314   1.315  12.271  1.00 87.20           C  
ATOM    492  CD  LYS B  58      -0.196   1.226  13.302  1.00 87.20           C  
ATOM    493  CE  LYS B  58       0.298  -0.204  13.470  1.00 87.20           C  
ATOM    494  NZ  LYS B  58       1.437  -0.287  14.433  1.00 87.20           N  
ATOM    495  N   ILE B  59      -3.041   5.150  10.807  1.00 88.41           N  
ATOM    496  CA  ILE B  59      -3.625   6.483  10.903  1.00 88.41           C  
ATOM    497  C   ILE B  59      -4.952   6.521  10.149  1.00 88.41           C  
ATOM    498  CB  ILE B  59      -2.666   7.562  10.353  1.00 88.41           C  
ATOM    499  O   ILE B  59      -5.935   7.086  10.635  1.00 88.41           O  
ATOM    500  CG1 ILE B  59      -1.405   7.648  11.221  1.00 88.41           C  
ATOM    501  CG2 ILE B  59      -3.369   8.920  10.273  1.00 88.41           C  
ATOM    502  CD1 ILE B  59      -0.307   8.523  10.633  1.00 88.41           C  
ATOM    503  N   LEU B  60      -5.042   5.882   8.977  1.00 85.95           N  
ATOM    504  CA  LEU B  60      -6.235   5.877   8.138  1.00 85.95           C  
ATOM    505  C   LEU B  60      -7.391   5.173   8.840  1.00 85.95           C  
ATOM    506  CB  LEU B  60      -5.945   5.196   6.798  1.00 85.95           C  
ATOM    507  O   LEU B  60      -8.539   5.615   8.753  1.00 85.95           O  
ATOM    508  CG  LEU B  60      -5.188   6.030   5.763  1.00 85.95           C  
ATOM    509  CD1 LEU B  60      -4.823   5.173   4.556  1.00 85.95           C  
ATOM    510  CD2 LEU B  60      -6.018   7.236   5.337  1.00 85.95           C  
ATOM    511  N   VAL B  61      -7.075   4.145   9.521  1.00 86.69           N  
ATOM    512  CA  VAL B  61      -8.102   3.402  10.245  1.00 86.69           C  
ATOM    513  C   VAL B  61      -8.703   4.283  11.338  1.00 86.69           C  
ATOM    514  CB  VAL B  61      -7.536   2.102  10.858  1.00 86.69           C  
ATOM    515  O   VAL B  61      -9.923   4.319  11.515  1.00 86.69           O  
ATOM    516  CG1 VAL B  61      -8.529   1.496  11.848  1.00 86.69           C  
ATOM    517  CG2 VAL B  61      -7.194   1.099   9.758  1.00 86.69           C  
ATOM    518  N   GLU B  62      -7.889   5.007  12.079  1.00 87.55           N  
ATOM    519  CA  GLU B  62      -8.376   5.901  13.125  1.00 87.55           C  
ATOM    520  C   GLU B  62      -9.197   7.044  12.535  1.00 87.55           C  
ATOM    521  CB  GLU B  62      -7.208   6.460  13.942  1.00 87.55           C  
ATOM    522  O   GLU B  62     -10.234   7.420  13.087  1.00 87.55           O  
ATOM    523  CG  GLU B  62      -6.566   5.442  14.873  1.00 87.55           C  
ATOM    524  CD  GLU B  62      -5.465   6.032  15.739  1.00 87.55           C  
ATOM    525  OE1 GLU B  62      -4.631   5.263  16.269  1.00 87.55           O  
ATOM    526  OE2 GLU B  62      -5.435   7.274  15.890  1.00 87.55           O  
ATOM    527  N   LEU B  63      -8.749   7.451  11.391  1.00 87.26           N  
ATOM    528  CA  LEU B  63      -9.471   8.517  10.706  1.00 87.26           C  
ATOM    529  C   LEU B  63     -10.852   8.042  10.265  1.00 87.26           C  
ATOM    530  CB  LEU B  63      -8.677   9.011   9.494  1.00 87.26           C  
ATOM    531  O   LEU B  63     -11.842   8.757  10.432  1.00 87.26           O  
ATOM    532  CG  LEU B  63      -7.545   9.998   9.781  1.00 87.26           C  
ATOM    533  CD1 LEU B  63      -6.672  10.178   8.544  1.00 87.26           C  
ATOM    534  CD2 LEU B  63      -8.107  11.337  10.244  1.00 87.26           C  
ATOM    535  N   SER B  64     -10.811   6.918   9.745  1.00 85.98           N  
ATOM    536  CA  SER B  64     -12.075   6.352   9.285  1.00 85.98           C  
ATOM    537  C   SER B  64     -13.073   6.224  10.431  1.00 85.98           C  
ATOM    538  CB  SER B  64     -11.847   4.983   8.642  1.00 85.98           C  
ATOM    539  O   SER B  64     -14.256   6.532  10.269  1.00 85.98           O  
ATOM    540  OG  SER B  64     -13.081   4.379   8.295  1.00 85.98           O  
ATOM    541  N   ASP B  65     -12.648   5.807  11.586  1.00 85.94           N  
ATOM    542  CA  ASP B  65     -13.516   5.649  12.749  1.00 85.94           C  
ATOM    543  C   ASP B  65     -14.101   6.990  13.184  1.00 85.94           C  
ATOM    544  CB  ASP B  65     -12.749   5.009  13.908  1.00 85.94           C  
ATOM    545  O   ASP B  65     -15.291   7.083  13.494  1.00 85.94           O  
ATOM    546  CG  ASP B  65     -12.498   3.525  13.706  1.00 85.94           C  
ATOM    547  OD1 ASP B  65     -11.591   2.965  14.359  1.00 85.94           O  
ATOM    548  OD2 ASP B  65     -13.212   2.910  12.884  1.00 85.94           O  
ATOM    549  N   ILE B  66     -13.304   7.960  13.208  1.00 86.29           N  
ATOM    550  CA  ILE B  66     -13.734   9.288  13.634  1.00 86.29           C  
ATOM    551  C   ILE B  66     -14.698   9.873  12.605  1.00 86.29           C  
ATOM    552  CB  ILE B  66     -12.530  10.234  13.839  1.00 86.29           C  
ATOM    553  O   ILE B  66     -15.716  10.469  12.966  1.00 86.29           O  
ATOM    554  CG1 ILE B  66     -11.647   9.733  14.988  1.00 86.29           C  
ATOM    555  CG2 ILE B  66     -13.006  11.666  14.098  1.00 86.29           C  
ATOM    556  CD1 ILE B  66     -10.344  10.505  15.149  1.00 86.29           C  
ATOM    557  N   LEU B  67     -14.355   9.655  11.304  1.00 84.41           N  
ATOM    558  CA  LEU B  67     -15.199  10.174  10.234  1.00 84.41           C  
ATOM    559  C   LEU B  67     -16.585   9.538  10.277  1.00 84.41           C  
ATOM    560  CB  LEU B  67     -14.552   9.922   8.869  1.00 84.41           C  
ATOM    561  O   LEU B  67     -17.592  10.219  10.074  1.00 84.41           O  
ATOM    562  CG  LEU B  67     -13.461  10.906   8.444  1.00 84.41           C  
ATOM    563  CD1 LEU B  67     -12.627  10.316   7.312  1.00 84.41           C  
ATOM    564  CD2 LEU B  67     -14.076  12.237   8.024  1.00 84.41           C  
ATOM    565  N   LEU B  68     -16.558   8.304  10.496  1.00 84.62           N  
ATOM    566  CA  LEU B  68     -17.836   7.608  10.598  1.00 84.62           C  
ATOM    567  C   LEU B  68     -18.681   8.184  11.730  1.00 84.62           C  
ATOM    568  CB  LEU B  68     -17.614   6.110  10.823  1.00 84.62           C  
ATOM    569  O   LEU B  68     -19.899   8.316  11.596  1.00 84.62           O  
ATOM    570  CG  LEU B  68     -17.288   5.279   9.581  1.00 84.62           C  
ATOM    571  CD1 LEU B  68     -16.739   3.914   9.985  1.00 84.62           C  
ATOM    572  CD2 LEU B  68     -18.524   5.125   8.701  1.00 84.62           C  
ATOM    573  N   LYS B  69     -18.116   8.522  12.833  1.00 83.89           N  
ATOM    574  CA  LYS B  69     -18.819   9.102  13.973  1.00 83.89           C  
ATOM    575  C   LYS B  69     -19.359  10.489  13.638  1.00 83.89           C  
ATOM    576  CB  LYS B  69     -17.897   9.179  15.191  1.00 83.89           C  
ATOM    577  O   LYS B  69     -20.461  10.851  14.058  1.00 83.89           O  
ATOM    578  CG  LYS B  69     -17.621   7.833  15.844  1.00 83.89           C  
ATOM    579  CD  LYS B  69     -16.696   7.975  17.047  1.00 83.89           C  
ATOM    580  CE  LYS B  69     -16.329   6.619  17.633  1.00 83.89           C  
ATOM    581  NZ  LYS B  69     -15.315   6.743  18.724  1.00 83.89           N  
ATOM    582  N   LEU B  70     -18.629  11.152  12.864  1.00 79.96           N  
ATOM    583  CA  LEU B  70     -18.994  12.524  12.528  1.00 79.96           C  
ATOM    584  C   LEU B  70     -20.137  12.550  11.519  1.00 79.96           C  
ATOM    585  CB  LEU B  70     -17.785  13.278  11.968  1.00 79.96           C  
ATOM    586  O   LEU B  70     -21.007  13.422  11.583  1.00 79.96           O  
ATOM    587  CG  LEU B  70     -16.722  13.703  12.982  1.00 79.96           C  
ATOM    588  CD1 LEU B  70     -15.478  14.214  12.263  1.00 79.96           C  
ATOM    589  CD2 LEU B  70     -17.276  14.767  13.923  1.00 79.96           C  
ATOM    590  N   ILE B  71     -20.101  11.715  10.571  1.00 75.57           N  
ATOM    591  CA  ILE B  71     -21.112  11.709   9.519  1.00 75.57           C  
ATOM    592  C   ILE B  71     -22.389  11.049  10.034  1.00 75.57           C  
ATOM    593  CB  ILE B  71     -20.606  10.983   8.253  1.00 75.57           C  
ATOM    594  O   ILE B  71     -23.492  11.401   9.610  1.00 75.57           O  
ATOM    595  CG1 ILE B  71     -19.358  11.681   7.700  1.00 75.57           C  
ATOM    596  CG2 ILE B  71     -21.710  10.913   7.193  1.00 75.57           C  
ATOM    597  CD1 ILE B  71     -18.656  10.908   6.592  1.00 75.57           C  
ATOM    598  N   SER B  72     -22.382  10.197  11.066  1.00 71.15           N  
ATOM    599  CA  SER B  72     -23.594   9.582  11.598  1.00 71.15           C  
ATOM    600  C   SER B  72     -24.209  10.437  12.701  1.00 71.15           C  
ATOM    601  CB  SER B  72     -23.295   8.182  12.134  1.00 71.15           C  
ATOM    602  O   SER B  72     -25.433  10.518  12.821  1.00 71.15           O  
ATOM    603  OG  SER B  72     -22.788   7.348  11.106  1.00 71.15           O  
TER     604      SER B  72                                                      
ATOM    605  N   PRO C   1     -17.043  18.985  -6.184  1.00 74.75           N  
ATOM    606  CA  PRO C   1     -15.745  18.582  -5.638  1.00 74.75           C  
ATOM    607  C   PRO C   1     -15.664  17.083  -5.354  1.00 74.75           C  
ATOM    608  CB  PRO C   1     -15.641  19.389  -4.341  1.00 74.75           C  
ATOM    609  O   PRO C   1     -14.624  16.462  -5.588  1.00 74.75           O  
ATOM    610  CG  PRO C   1     -16.658  20.475  -4.485  1.00 74.75           C  
ATOM    611  CD  PRO C   1     -17.690  20.033  -5.483  1.00 74.75           C  
ATOM    612  N   VAL C   2     -16.789  16.470  -4.863  1.00 87.26           N  
ATOM    613  CA  VAL C   2     -16.869  15.041  -4.578  1.00 87.26           C  
ATOM    614  C   VAL C   2     -16.867  14.253  -5.885  1.00 87.26           C  
ATOM    615  CB  VAL C   2     -18.127  14.697  -3.750  1.00 87.26           C  
ATOM    616  O   VAL C   2     -16.286  13.167  -5.962  1.00 87.26           O  
ATOM    617  CG1 VAL C   2     -18.261  13.185  -3.574  1.00 87.26           C  
ATOM    618  CG2 VAL C   2     -18.078  15.394  -2.391  1.00 87.26           C  
ATOM    619  N   ASP C   3     -17.370  14.837  -6.884  1.00 90.58           N  
ATOM    620  CA  ASP C   3     -17.398  14.182  -8.188  1.00 90.58           C  
ATOM    621  C   ASP C   3     -15.993  14.062  -8.773  1.00 90.58           C  
ATOM    622  CB  ASP C   3     -18.306  14.947  -9.154  1.00 90.58           C  
ATOM    623  O   ASP C   3     -15.667  13.064  -9.421  1.00 90.58           O  
ATOM    624  CG  ASP C   3     -19.779  14.823  -8.806  1.00 90.58           C  
ATOM    625  OD1 ASP C   3     -20.556  15.756  -9.104  1.00 90.58           O  
ATOM    626  OD2 ASP C   3     -20.166  13.785  -8.227  1.00 90.58           O  
ATOM    627  N   GLU C   4     -15.211  15.121  -8.591  1.00 91.69           N  
ATOM    628  CA  GLU C   4     -13.827  15.078  -9.054  1.00 91.69           C  
ATOM    629  C   GLU C   4     -13.040  13.984  -8.338  1.00 91.69           C  
ATOM    630  CB  GLU C   4     -13.148  16.434  -8.849  1.00 91.69           C  
ATOM    631  O   GLU C   4     -12.236  13.284  -8.957  1.00 91.69           O  
ATOM    632  CG  GLU C   4     -13.622  17.511  -9.815  1.00 91.69           C  
ATOM    633  CD  GLU C   4     -12.940  18.853  -9.598  1.00 91.69           C  
ATOM    634  OE1 GLU C   4     -13.275  19.826 -10.311  1.00 91.69           O  
ATOM    635  OE2 GLU C   4     -12.064  18.932  -8.708  1.00 91.69           O  
ATOM    636  N   ILE C   5     -13.308  13.807  -7.106  1.00 90.60           N  
ATOM    637  CA  ILE C   5     -12.658  12.777  -6.303  1.00 90.60           C  
ATOM    638  C   ILE C   5     -13.088  11.395  -6.790  1.00 90.60           C  
ATOM    639  CB  ILE C   5     -12.984  12.942  -4.802  1.00 90.60           C  
ATOM    640  O   ILE C   5     -12.265  10.484  -6.898  1.00 90.60           O  
ATOM    641  CG1 ILE C   5     -12.306  14.198  -4.243  1.00 90.60           C  
ATOM    642  CG2 ILE C   5     -12.561  11.696  -4.017  1.00 90.60           C  
ATOM    643  CD1 ILE C   5     -12.648  14.491  -2.788  1.00 90.60           C  
ATOM    644  N   ASP C   6     -14.367  11.331  -7.069  1.00 91.77           N  
ATOM    645  CA  ASP C   6     -14.898  10.067  -7.569  1.00 91.77           C  
ATOM    646  C   ASP C   6     -14.196   9.647  -8.859  1.00 91.77           C  
ATOM    647  CB  ASP C   6     -16.406  10.173  -7.803  1.00 91.77           C  
ATOM    648  O   ASP C   6     -13.855   8.475  -9.033  1.00 91.77           O  
ATOM    649  CG  ASP C   6     -17.076   8.822  -7.981  1.00 91.77           C  
ATOM    650  OD1 ASP C   6     -18.059   8.724  -8.747  1.00 91.77           O  
ATOM    651  OD2 ASP C   6     -16.618   7.846  -7.348  1.00 91.77           O  
ATOM    652  N   LYS C   7     -13.933  10.590  -9.794  1.00 92.71           N  
ATOM    653  CA  LYS C   7     -13.249  10.304 -11.052  1.00 92.71           C  
ATOM    654  C   LYS C   7     -11.812   9.855 -10.807  1.00 92.71           C  
ATOM    655  CB  LYS C   7     -13.267  11.532 -11.964  1.00 92.71           C  
ATOM    656  O   LYS C   7     -11.334   8.911 -11.440  1.00 92.71           O  
ATOM    657  CG  LYS C   7     -14.614  11.797 -12.620  1.00 92.71           C  
ATOM    658  CD  LYS C   7     -14.559  13.010 -13.539  1.00 92.71           C  
ATOM    659  CE  LYS C   7     -15.939  13.373 -14.071  1.00 92.71           C  
ATOM    660  NZ  LYS C   7     -15.912  14.637 -14.865  1.00 92.71           N  
ATOM    661  N   GLU C   8     -11.156  10.460  -9.920  1.00 91.79           N  
ATOM    662  CA  GLU C   8      -9.775  10.115  -9.594  1.00 91.79           C  
ATOM    663  C   GLU C   8      -9.684   8.719  -8.985  1.00 91.79           C  
ATOM    664  CB  GLU C   8      -9.174  11.147  -8.637  1.00 91.79           C  
ATOM    665  O   GLU C   8      -8.759   7.962  -9.289  1.00 91.79           O  
ATOM    666  CG  GLU C   8      -7.671  11.006  -8.444  1.00 91.79           C  
ATOM    667  CD  GLU C   8      -7.049  12.179  -7.703  1.00 91.79           C  
ATOM    668  OE1 GLU C   8      -5.838  12.123  -7.387  1.00 91.79           O  
ATOM    669  OE2 GLU C   8      -7.777  13.160  -7.435  1.00 91.79           O  
ATOM    670  N   VAL C   9     -10.672   8.377  -8.154  1.00 92.78           N  
ATOM    671  CA  VAL C   9     -10.683   7.073  -7.501  1.00 92.78           C  
ATOM    672  C   VAL C   9     -10.881   5.974  -8.543  1.00 92.78           C  
ATOM    673  CB  VAL C   9     -11.785   6.988  -6.421  1.00 92.78           C  
ATOM    674  O   VAL C   9     -10.274   4.904  -8.449  1.00 92.78           O  
ATOM    675  CG1 VAL C   9     -11.936   5.555  -5.914  1.00 92.78           C  
ATOM    676  CG2 VAL C   9     -11.473   7.937  -5.265  1.00 92.78           C  
ATOM    677  N   LYS C  10     -11.673   6.223  -9.513  1.00 93.02           N  
ATOM    678  CA  LYS C  10     -11.890   5.246 -10.576  1.00 93.02           C  
ATOM    679  C   LYS C  10     -10.604   4.990 -11.357  1.00 93.02           C  
ATOM    680  CB  LYS C  10     -12.993   5.719 -11.524  1.00 93.02           C  
ATOM    681  O   LYS C  10     -10.311   3.850 -11.724  1.00 93.02           O  
ATOM    682  CG  LYS C  10     -14.399   5.572 -10.960  1.00 93.02           C  
ATOM    683  CD  LYS C  10     -15.451   6.061 -11.947  1.00 93.02           C  
ATOM    684  CE  LYS C  10     -16.851   5.995 -11.352  1.00 93.02           C  
ATOM    685  NZ  LYS C  10     -17.864   6.628 -12.248  1.00 93.02           N  
ATOM    686  N   LYS C  11      -9.846   6.046 -11.571  1.00 92.82           N  
ATOM    687  CA  LYS C  11      -8.557   5.900 -12.242  1.00 92.82           C  
ATOM    688  C   LYS C  11      -7.584   5.087 -11.393  1.00 92.82           C  
ATOM    689  CB  LYS C  11      -7.958   7.271 -12.557  1.00 92.82           C  
ATOM    690  O   LYS C  11      -6.876   4.220 -11.910  1.00 92.82           O  
ATOM    691  CG  LYS C  11      -6.707   7.216 -13.423  1.00 92.82           C  
ATOM    692  CD  LYS C  11      -6.165   8.610 -13.711  1.00 92.82           C  
ATOM    693  CE  LYS C  11      -4.814   8.552 -14.411  1.00 92.82           C  
ATOM    694  NZ  LYS C  11      -4.241   9.915 -14.623  1.00 92.82           N  
ATOM    695  N   LEU C  12      -7.589   5.323 -10.143  1.00 92.27           N  
ATOM    696  CA  LEU C  12      -6.695   4.628  -9.223  1.00 92.27           C  
ATOM    697  C   LEU C  12      -7.089   3.161  -9.087  1.00 92.27           C  
ATOM    698  CB  LEU C  12      -6.710   5.302  -7.848  1.00 92.27           C  
ATOM    699  O   LEU C  12      -6.229   2.299  -8.893  1.00 92.27           O  
ATOM    700  CG  LEU C  12      -5.984   6.644  -7.743  1.00 92.27           C  
ATOM    701  CD1 LEU C  12      -6.295   7.312  -6.408  1.00 92.27           C  
ATOM    702  CD2 LEU C  12      -4.481   6.454  -7.915  1.00 92.27           C  
ATOM    703  N   GLU C  13      -8.375   2.954  -9.238  1.00 94.04           N  
ATOM    704  CA  GLU C  13      -8.845   1.572  -9.215  1.00 94.04           C  
ATOM    705  C   GLU C  13      -8.270   0.773 -10.381  1.00 94.04           C  
ATOM    706  CB  GLU C  13     -10.374   1.524  -9.247  1.00 94.04           C  
ATOM    707  O   GLU C  13      -7.890  -0.388 -10.218  1.00 94.04           O  
ATOM    708  CG  GLU C  13     -10.950   0.129  -9.046  1.00 94.04           C  
ATOM    709  CD  GLU C  13     -12.466   0.117  -8.932  1.00 94.04           C  
ATOM    710  OE1 GLU C  13     -13.036  -0.923  -8.529  1.00 94.04           O  
ATOM    711  OE2 GLU C  13     -13.089   1.154  -9.249  1.00 94.04           O  
ATOM    712  N   GLU C  14      -8.153   1.377 -11.463  1.00 93.57           N  
ATOM    713  CA  GLU C  14      -7.572   0.716 -12.628  1.00 93.57           C  
ATOM    714  C   GLU C  14      -6.080   0.463 -12.432  1.00 93.57           C  
ATOM    715  CB  GLU C  14      -7.804   1.551 -13.890  1.00 93.57           C  
ATOM    716  O   GLU C  14      -5.578  -0.611 -12.770  1.00 93.57           O  
ATOM    717  CG  GLU C  14      -9.248   1.555 -14.369  1.00 93.57           C  
ATOM    718  CD  GLU C  14      -9.484   2.473 -15.557  1.00 93.57           C  
ATOM    719  OE1 GLU C  14     -10.621   2.510 -16.080  1.00 93.57           O  
ATOM    720  OE2 GLU C  14      -8.523   3.161 -15.970  1.00 93.57           O  
ATOM    721  N   GLU C  15      -5.388   1.412 -11.933  1.00 92.64           N  
ATOM    722  CA  GLU C  15      -3.962   1.263 -11.661  1.00 92.64           C  
ATOM    723  C   GLU C  15      -3.708   0.165 -10.631  1.00 92.64           C  
ATOM    724  CB  GLU C  15      -3.364   2.586 -11.176  1.00 92.64           C  
ATOM    725  O   GLU C  15      -2.729  -0.576 -10.734  1.00 92.64           O  
ATOM    726  CG  GLU C  15      -3.279   3.654 -12.257  1.00 92.64           C  
ATOM    727  CD  GLU C  15      -2.628   4.942 -11.778  1.00 92.64           C  
ATOM    728  OE1 GLU C  15      -2.777   5.985 -12.454  1.00 92.64           O  
ATOM    729  OE2 GLU C  15      -1.963   4.907 -10.719  1.00 92.64           O  
ATOM    730  N   ALA C  16      -4.596   0.070  -9.661  1.00 92.22           N  
ATOM    731  CA  ALA C  16      -4.482  -0.975  -8.648  1.00 92.22           C  
ATOM    732  C   ALA C  16      -4.666  -2.359  -9.264  1.00 92.22           C  
ATOM    733  CB  ALA C  16      -5.503  -0.752  -7.535  1.00 92.22           C  
ATOM    734  O   ALA C  16      -3.967  -3.307  -8.897  1.00 92.22           O  
ATOM    735  N   LYS C  17      -5.567  -2.463 -10.161  1.00 93.24           N  
ATOM    736  CA  LYS C  17      -5.794  -3.728 -10.854  1.00 93.24           C  
ATOM    737  C   LYS C  17      -4.572  -4.133 -11.674  1.00 93.24           C  
ATOM    738  CB  LYS C  17      -7.024  -3.633 -11.758  1.00 93.24           C  
ATOM    739  O   LYS C  17      -4.178  -5.300 -11.675  1.00 93.24           O  
ATOM    740  CG  LYS C  17      -7.453  -4.962 -12.361  1.00 93.24           C  
ATOM    741  CD  LYS C  17      -8.704  -4.809 -13.217  1.00 93.24           C  
ATOM    742  CE  LYS C  17      -9.052  -6.105 -13.937  1.00 93.24           C  
ATOM    743  NZ  LYS C  17     -10.235  -5.941 -14.833  1.00 93.24           N  
ATOM    744  N   LYS C  18      -3.956  -3.161 -12.331  1.00 92.76           N  
ATOM    745  CA  LYS C  18      -2.752  -3.428 -13.113  1.00 92.76           C  
ATOM    746  C   LYS C  18      -1.605  -3.887 -12.217  1.00 92.76           C  
ATOM    747  CB  LYS C  18      -2.337  -2.184 -13.900  1.00 92.76           C  
ATOM    748  O   LYS C  18      -0.854  -4.795 -12.578  1.00 92.76           O  
ATOM    749  CG  LYS C  18      -3.235  -1.874 -15.088  1.00 92.76           C  
ATOM    750  CD  LYS C  18      -2.752  -0.646 -15.849  1.00 92.76           C  
ATOM    751  CE  LYS C  18      -3.709  -0.271 -16.972  1.00 92.76           C  
ATOM    752  NZ  LYS C  18      -3.288   0.984 -17.663  1.00 92.76           N  
ATOM    753  N   SER C  19      -1.472  -3.263 -11.125  1.00 90.43           N  
ATOM    754  CA  SER C  19      -0.446  -3.646 -10.162  1.00 90.43           C  
ATOM    755  C   SER C  19      -0.650  -5.077  -9.676  1.00 90.43           C  
ATOM    756  CB  SER C  19      -0.445  -2.689  -8.969  1.00 90.43           C  
ATOM    757  O   SER C  19       0.314  -5.830  -9.521  1.00 90.43           O  
ATOM    758  OG  SER C  19       0.516  -3.086  -8.006  1.00 90.43           O  
ATOM    759  N   GLN C  20      -1.856  -5.420  -9.409  1.00 91.72           N  
ATOM    760  CA  GLN C  20      -2.167  -6.778  -8.974  1.00 91.72           C  
ATOM    761  C   GLN C  20      -1.787  -7.798 -10.043  1.00 91.72           C  
ATOM    762  CB  GLN C  20      -3.653  -6.905  -8.632  1.00 91.72           C  
ATOM    763  O   GLN C  20      -1.291  -8.881  -9.726  1.00 91.72           O  
ATOM    764  CG  GLN C  20      -4.033  -8.252  -8.033  1.00 91.72           C  
ATOM    765  CD  GLN C  20      -5.473  -8.299  -7.561  1.00 91.72           C  
ATOM    766  NE2 GLN C  20      -5.862  -9.414  -6.952  1.00 91.72           N  
ATOM    767  OE1 GLN C  20      -6.231  -7.341  -7.740  1.00 91.72           O  
ATOM    768  N   GLU C  21      -2.015  -7.479 -11.306  1.00 92.75           N  
ATOM    769  CA  GLU C  21      -1.652  -8.366 -12.407  1.00 92.75           C  
ATOM    770  C   GLU C  21      -0.139  -8.550 -12.492  1.00 92.75           C  
ATOM    771  CB  GLU C  21      -2.190  -7.824 -13.734  1.00 92.75           C  
ATOM    772  O   GLU C  21       0.343  -9.654 -12.753  1.00 92.75           O  
ATOM    773  CG  GLU C  21      -3.704  -7.915 -13.866  1.00 92.75           C  
ATOM    774  CD  GLU C  21      -4.243  -7.199 -15.095  1.00 92.75           C  
ATOM    775  OE1 GLU C  21      -5.476  -7.206 -15.308  1.00 92.75           O  
ATOM    776  OE2 GLU C  21      -3.425  -6.628 -15.850  1.00 92.75           O  
ATOM    777  N   GLU C  22       0.588  -7.481 -12.293  1.00 91.59           N  
ATOM    778  CA  GLU C  22       2.046  -7.543 -12.304  1.00 91.59           C  
ATOM    779  C   GLU C  22       2.569  -8.439 -11.184  1.00 91.59           C  
ATOM    780  CB  GLU C  22       2.646  -6.141 -12.179  1.00 91.59           C  
ATOM    781  O   GLU C  22       3.533  -9.183 -11.377  1.00 91.59           O  
ATOM    782  CG  GLU C  22       4.139  -6.082 -12.468  1.00 91.59           C  
ATOM    783  CD  GLU C  22       4.669  -4.663 -12.601  1.00 91.59           C  
ATOM    784  OE1 GLU C  22       5.889  -4.489 -12.821  1.00 91.59           O  
ATOM    785  OE2 GLU C  22       3.857  -3.718 -12.484  1.00 91.59           O  
ATOM    786  N   VAL C  23       1.891  -8.379 -10.018  1.00 91.28           N  
ATOM    787  CA  VAL C  23       2.272  -9.212  -8.883  1.00 91.28           C  
ATOM    788  C   VAL C  23       2.045 -10.684  -9.223  1.00 91.28           C  
ATOM    789  CB  VAL C  23       1.485  -8.832  -7.609  1.00 91.28           C  
ATOM    790  O   VAL C  23       2.882 -11.535  -8.914  1.00 91.28           O  
ATOM    791  CG1 VAL C  23       1.716  -9.861  -6.504  1.00 91.28           C  
ATOM    792  CG2 VAL C  23       1.882  -7.435  -7.135  1.00 91.28           C  
ATOM    793  N   GLU C  24       0.963 -10.972  -9.883  1.00 92.10           N  
ATOM    794  CA  GLU C  24       0.656 -12.348 -10.263  1.00 92.10           C  
ATOM    795  C   GLU C  24       1.668 -12.882 -11.272  1.00 92.10           C  
ATOM    796  CB  GLU C  24      -0.760 -12.443 -10.838  1.00 92.10           C  
ATOM    797  O   GLU C  24       2.105 -14.030 -11.173  1.00 92.10           O  
ATOM    798  CG  GLU C  24      -1.213 -13.868 -11.124  1.00 92.10           C  
ATOM    799  CD  GLU C  24      -1.228 -14.752  -9.888  1.00 92.10           C  
ATOM    800  OE1 GLU C  24      -1.072 -15.987 -10.023  1.00 92.10           O  
ATOM    801  OE2 GLU C  24      -1.400 -14.206  -8.775  1.00 92.10           O  
ATOM    802  N   ARG C  25       2.121 -11.952 -12.193  1.00 91.78           N  
ATOM    803  CA  ARG C  25       3.125 -12.343 -13.177  1.00 91.78           C  
ATOM    804  C   ARG C  25       4.466 -12.625 -12.509  1.00 91.78           C  
ATOM    805  CB  ARG C  25       3.288 -11.254 -14.241  1.00 91.78           C  
ATOM    806  O   ARG C  25       5.148 -13.591 -12.857  1.00 91.78           O  
ATOM    807  CG  ARG C  25       2.144 -11.193 -15.240  1.00 91.78           C  
ATOM    808  CD  ARG C  25       2.500 -10.347 -16.454  1.00 91.78           C  
ATOM    809  NE  ARG C  25       2.385  -8.920 -16.170  1.00 91.78           N  
ATOM    810  NH1 ARG C  25       1.662  -8.346 -18.288  1.00 91.78           N  
ATOM    811  NH2 ARG C  25       1.921  -6.730 -16.683  1.00 91.78           N  
ATOM    812  CZ  ARG C  25       1.990  -8.002 -17.048  1.00 91.78           C  
ATOM    813  N   LEU C  26       4.820 -11.776 -11.580  1.00 90.08           N  
ATOM    814  CA  LEU C  26       6.072 -11.942 -10.850  1.00 90.08           C  
ATOM    815  C   LEU C  26       6.064 -13.238 -10.046  1.00 90.08           C  
ATOM    816  CB  LEU C  26       6.310 -10.752  -9.918  1.00 90.08           C  
ATOM    817  O   LEU C  26       7.073 -13.945  -9.991  1.00 90.08           O  
ATOM    818  CG  LEU C  26       7.650 -10.727  -9.179  1.00 90.08           C  
ATOM    819  CD1 LEU C  26       8.804 -10.697 -10.175  1.00 90.08           C  
ATOM    820  CD2 LEU C  26       7.719  -9.530  -8.237  1.00 90.08           C  
ATOM    821  N   LYS C  27       4.932 -13.553  -9.468  1.00 90.90           N  
ATOM    822  CA  LYS C  27       4.799 -14.795  -8.712  1.00 90.90           C  
ATOM    823  C   LYS C  27       5.047 -16.009  -9.602  1.00 90.90           C  
ATOM    824  CB  LYS C  27       3.414 -14.888  -8.071  1.00 90.90           C  
ATOM    825  O   LYS C  27       5.729 -16.953  -9.198  1.00 90.90           O  
ATOM    826  CG  LYS C  27       3.271 -14.087  -6.785  1.00 90.90           C  
ATOM    827  CD  LYS C  27       1.888 -14.259  -6.170  1.00 90.90           C  
ATOM    828  CE  LYS C  27       1.762 -13.502  -4.855  1.00 90.90           C  
ATOM    829  NZ  LYS C  27       0.408 -13.670  -4.247  1.00 90.90           N  
ATOM    830  N   GLN C  28       4.520 -15.961 -10.782  1.00 90.14           N  
ATOM    831  CA  GLN C  28       4.694 -17.058 -11.728  1.00 90.14           C  
ATOM    832  C   GLN C  28       6.150 -17.182 -12.166  1.00 90.14           C  
ATOM    833  CB  GLN C  28       3.793 -16.862 -12.949  1.00 90.14           C  
ATOM    834  O   GLN C  28       6.679 -18.290 -12.276  1.00 90.14           O  
ATOM    835  CG  GLN C  28       2.311 -17.046 -12.655  1.00 90.14           C  
ATOM    836  CD  GLN C  28       1.431 -16.718 -13.847  1.00 90.14           C  
ATOM    837  NE2 GLN C  28       0.121 -16.858 -13.674  1.00 90.14           N  
ATOM    838  OE1 GLN C  28       1.925 -16.340 -14.914  1.00 90.14           O  
ATOM    839  N   GLU C  29       6.772 -16.038 -12.424  1.00 89.07           N  
ATOM    840  CA  GLU C  29       8.174 -16.026 -12.830  1.00 89.07           C  
ATOM    841  C   GLU C  29       9.070 -16.600 -11.737  1.00 89.07           C  
ATOM    842  CB  GLU C  29       8.620 -14.604 -13.182  1.00 89.07           C  
ATOM    843  O   GLU C  29      10.005 -17.351 -12.024  1.00 89.07           O  
ATOM    844  CG  GLU C  29       8.082 -14.104 -14.515  1.00 89.07           C  
ATOM    845  CD  GLU C  29       8.577 -12.713 -14.878  1.00 89.07           C  
ATOM    846  OE1 GLU C  29       8.036 -12.104 -15.829  1.00 89.07           O  
ATOM    847  OE2 GLU C  29       9.515 -12.227 -14.206  1.00 89.07           O  
ATOM    848  N   VAL C  30       8.770 -16.254 -10.508  1.00 88.16           N  
ATOM    849  CA  VAL C  30       9.567 -16.724  -9.379  1.00 88.16           C  
ATOM    850  C   VAL C  30       9.368 -18.227  -9.198  1.00 88.16           C  
ATOM    851  CB  VAL C  30       9.202 -15.977  -8.076  1.00 88.16           C  
ATOM    852  O   VAL C  30      10.322 -18.955  -8.911  1.00 88.16           O  
ATOM    853  CG1 VAL C  30       9.843 -16.656  -6.867  1.00 88.16           C  
ATOM    854  CG2 VAL C  30       9.632 -14.514  -8.163  1.00 88.16           C  
ATOM    855  N   GLU C  31       8.207 -18.658  -9.377  1.00 88.84           N  
ATOM    856  CA  GLU C  31       7.923 -20.085  -9.269  1.00 88.84           C  
ATOM    857  C   GLU C  31       8.670 -20.879 -10.337  1.00 88.84           C  
ATOM    858  CB  GLU C  31       6.418 -20.344  -9.378  1.00 88.84           C  
ATOM    859  O   GLU C  31       9.230 -21.939 -10.052  1.00 88.84           O  
ATOM    860  CG  GLU C  31       6.003 -21.747  -8.961  1.00 88.84           C  
ATOM    861  CD  GLU C  31       4.496 -21.945  -8.933  1.00 88.84           C  
ATOM    862  OE1 GLU C  31       4.035 -23.047  -8.561  1.00 88.84           O  
ATOM    863  OE2 GLU C  31       3.770 -20.989  -9.287  1.00 88.84           O  
ATOM    864  N   LYS C  32       8.686 -20.359 -11.527  1.00 88.74           N  
ATOM    865  CA  LYS C  32       9.392 -21.011 -12.626  1.00 88.74           C  
ATOM    866  C   LYS C  32      10.897 -21.032 -12.378  1.00 88.74           C  
ATOM    867  CB  LYS C  32       9.089 -20.310 -13.951  1.00 88.74           C  
ATOM    868  O   LYS C  32      11.556 -22.047 -12.611  1.00 88.74           O  
ATOM    869  CG  LYS C  32       7.707 -20.614 -14.511  1.00 88.74           C  
ATOM    870  CD  LYS C  32       7.479 -19.917 -15.846  1.00 88.74           C  
ATOM    871  CE  LYS C  32       6.044 -20.082 -16.326  1.00 88.74           C  
ATOM    872  NZ  LYS C  32       5.794 -19.331 -17.593  1.00 88.74           N  
ATOM    873  N   ALA C  33      11.391 -19.952 -11.915  1.00 86.82           N  
ATOM    874  CA  ALA C  33      12.821 -19.829 -11.646  1.00 86.82           C  
ATOM    875  C   ALA C  33      13.250 -20.761 -10.517  1.00 86.82           C  
ATOM    876  CB  ALA C  33      13.175 -18.384 -11.303  1.00 86.82           C  
ATOM    877  O   ALA C  33      14.352 -21.314 -10.544  1.00 86.82           O  
ATOM    878  N   SER C  34      12.404 -20.846  -9.508  1.00 83.53           N  
ATOM    879  CA  SER C  34      12.703 -21.716  -8.375  1.00 83.53           C  
ATOM    880  C   SER C  34      12.791 -23.175  -8.807  1.00 83.53           C  
ATOM    881  CB  SER C  34      11.642 -21.561  -7.285  1.00 83.53           C  
ATOM    882  O   SER C  34      13.622 -23.930  -8.298  1.00 83.53           O  
ATOM    883  OG  SER C  34      11.929 -22.401  -6.181  1.00 83.53           O  
ATOM    884  N   LYS C  35      12.040 -23.526  -9.714  1.00 84.74           N  
ATOM    885  CA  LYS C  35      12.069 -24.898 -10.214  1.00 84.74           C  
ATOM    886  C   LYS C  35      13.323 -25.154 -11.046  1.00 84.74           C  
ATOM    887  CB  LYS C  35      10.819 -25.194 -11.044  1.00 84.74           C  
ATOM    888  O   LYS C  35      13.872 -26.257 -11.027  1.00 84.74           O  
ATOM    889  CG  LYS C  35       9.548 -25.335 -10.221  1.00 84.74           C  
ATOM    890  CD  LYS C  35       8.343 -25.643 -11.101  1.00 84.74           C  
ATOM    891  CE  LYS C  35       7.055 -25.688 -10.291  1.00 84.74           C  
ATOM    892  NZ  LYS C  35       5.860 -25.898 -11.162  1.00 84.74           N  
ATOM    893  N   ALA C  36      13.839 -24.090 -11.620  1.00 80.99           N  
ATOM    894  CA  ALA C  36      15.004 -24.215 -12.493  1.00 80.99           C  
ATOM    895  C   ALA C  36      16.299 -24.010 -11.712  1.00 80.99           C  
ATOM    896  CB  ALA C  36      14.916 -23.216 -13.644  1.00 80.99           C  
ATOM    897  O   ALA C  36      17.378 -24.381 -12.179  1.00 80.99           O  
ATOM    898  N   GLY C  37      16.216 -23.567 -10.590  1.00 66.39           N  
ATOM    899  CA  GLY C  37      17.374 -23.215  -9.785  1.00 66.39           C  
ATOM    900  C   GLY C  37      17.845 -21.790 -10.007  1.00 66.39           C  
ATOM    901  O   GLY C  37      18.221 -21.422 -11.122  1.00 66.39           O  
ATOM    902  N   LEU C  38      17.641 -21.052  -9.227  1.00 65.07           N  
ATOM    903  CA  LEU C  38      18.068 -19.663  -9.358  1.00 65.07           C  
ATOM    904  C   LEU C  38      19.562 -19.526  -9.083  1.00 65.07           C  
ATOM    905  CB  LEU C  38      17.278 -18.767  -8.402  1.00 65.07           C  
ATOM    906  O   LEU C  38      20.051 -19.980  -8.046  1.00 65.07           O  
ATOM    907  CG  LEU C  38      15.810 -18.524  -8.758  1.00 65.07           C  
ATOM    908  CD1 LEU C  38      15.046 -18.018  -7.539  1.00 65.07           C  
ATOM    909  CD2 LEU C  38      15.696 -17.538  -9.915  1.00 65.07           C  
ATOM    910  N   ASP C  39      20.197 -19.304  -9.818  1.00 69.27           N  
ATOM    911  CA  ASP C  39      21.578 -18.907  -9.558  1.00 69.27           C  
ATOM    912  C   ASP C  39      21.652 -17.457  -9.085  1.00 69.27           C  
ATOM    913  CB  ASP C  39      22.436 -19.096 -10.811  1.00 69.27           C  
ATOM    914  O   ASP C  39      20.629 -16.777  -8.989  1.00 69.27           O  
ATOM    915  CG  ASP C  39      21.975 -18.244 -11.980  1.00 69.27           C  
ATOM    916  OD1 ASP C  39      22.482 -18.428 -13.107  1.00 69.27           O  
ATOM    917  OD2 ASP C  39      21.098 -17.377 -11.771  1.00 69.27           O  
ATOM    918  N   HIS C  40      22.524 -17.055  -8.924  1.00 73.69           N  
ATOM    919  CA  HIS C  40      22.760 -15.740  -8.339  1.00 73.69           C  
ATOM    920  C   HIS C  40      22.256 -14.631  -9.256  1.00 73.69           C  
ATOM    921  CB  HIS C  40      24.248 -15.544  -8.045  1.00 73.69           C  
ATOM    922  O   HIS C  40      21.637 -13.670  -8.793  1.00 73.69           O  
ATOM    923  CG  HIS C  40      24.539 -14.349  -7.194  1.00 73.69           C  
ATOM    924  CD2 HIS C  40      24.822 -14.246  -5.874  1.00 73.69           C  
ATOM    925  ND1 HIS C  40      24.556 -13.065  -7.694  1.00 73.69           N  
ATOM    926  CE1 HIS C  40      24.838 -12.222  -6.715  1.00 73.69           C  
ATOM    927  NE2 HIS C  40      25.004 -12.913  -5.600  1.00 73.69           N  
ATOM    928  N   GLU C  41      22.584 -14.750 -10.389  1.00 78.52           N  
ATOM    929  CA  GLU C  41      22.161 -13.745 -11.360  1.00 78.52           C  
ATOM    930  C   GLU C  41      20.640 -13.697 -11.477  1.00 78.52           C  
ATOM    931  CB  GLU C  41      22.786 -14.024 -12.729  1.00 78.52           C  
ATOM    932  O   GLU C  41      20.053 -12.616 -11.561  1.00 78.52           O  
ATOM    933  CG  GLU C  41      22.789 -12.820 -13.661  1.00 78.52           C  
ATOM    934  CD  GLU C  41      23.489 -13.087 -14.984  1.00 78.52           C  
ATOM    935  OE1 GLU C  41      23.456 -12.209 -15.876  1.00 78.52           O  
ATOM    936  OE2 GLU C  41      24.074 -14.183 -15.130  1.00 78.52           O  
ATOM    937  N   GLY C  42      20.169 -14.699 -11.493  1.00 80.01           N  
ATOM    938  CA  GLY C  42      18.720 -14.808 -11.539  1.00 80.01           C  
ATOM    939  C   GLY C  42      18.039 -14.221 -10.317  1.00 80.01           C  
ATOM    940  O   GLY C  42      17.038 -13.511 -10.438  1.00 80.01           O  
ATOM    941  N   ASP C  43      18.579 -14.429  -9.420  1.00 81.18           N  
ATOM    942  CA  ASP C  43      18.046 -13.916  -8.162  1.00 81.18           C  
ATOM    943  C   ASP C  43      18.063 -12.389  -8.141  1.00 81.18           C  
ATOM    944  CB  ASP C  43      18.842 -14.467  -6.977  1.00 81.18           C  
ATOM    945  O   ASP C  43      17.101 -11.758  -7.698  1.00 81.18           O  
ATOM    946  CG  ASP C  43      18.525 -15.921  -6.675  1.00 81.18           C  
ATOM    947  OD1 ASP C  43      19.253 -16.551  -5.877  1.00 81.18           O  
ATOM    948  OD2 ASP C  43      17.541 -16.443  -7.242  1.00 81.18           O  
ATOM    949  N   SER C  44      19.119 -11.891  -8.640  1.00 80.36           N  
ATOM    950  CA  SER C  44      19.251 -10.437  -8.663  1.00 80.36           C  
ATOM    951  C   SER C  44      18.214  -9.802  -9.583  1.00 80.36           C  
ATOM    952  CB  SER C  44      20.657 -10.033  -9.110  1.00 80.36           C  
ATOM    953  O   SER C  44      17.663  -8.745  -9.270  1.00 80.36           O  
ATOM    954  OG  SER C  44      20.847  -8.636  -8.971  1.00 80.36           O  
ATOM    955  N   ARG C  45      17.926 -10.342 -10.617  1.00 83.61           N  
ATOM    956  CA  ARG C  45      16.931  -9.842 -11.561  1.00 83.61           C  
ATOM    957  C   ARG C  45      15.535  -9.863 -10.947  1.00 83.61           C  
ATOM    958  CB  ARG C  45      16.950 -10.667 -12.849  1.00 83.61           C  
ATOM    959  O   ARG C  45      14.765  -8.914 -11.111  1.00 83.61           O  
ATOM    960  CG  ARG C  45      18.087 -10.310 -13.793  1.00 83.61           C  
ATOM    961  CD  ARG C  45      18.003 -11.090 -15.098  1.00 83.61           C  
ATOM    962  NE  ARG C  45      19.236 -10.978 -15.873  1.00 83.61           N  
ATOM    963  NH1 ARG C  45      18.560 -12.422 -17.544  1.00 83.61           N  
ATOM    964  NH2 ARG C  45      20.629 -11.440 -17.639  1.00 83.61           N  
ATOM    965  CZ  ARG C  45      19.472 -11.614 -17.017  1.00 83.61           C  
ATOM    966  N   ILE C  46      15.306 -10.904 -10.340  1.00 84.56           N  
ATOM    967  CA  ILE C  46      14.003 -11.066  -9.704  1.00 84.56           C  
ATOM    968  C   ILE C  46      13.832 -10.021  -8.604  1.00 84.56           C  
ATOM    969  CB  ILE C  46      13.829 -12.488  -9.125  1.00 84.56           C  
ATOM    970  O   ILE C  46      12.766  -9.415  -8.475  1.00 84.56           O  
ATOM    971  CG1 ILE C  46      13.687 -13.512 -10.256  1.00 84.56           C  
ATOM    972  CG2 ILE C  46      12.624 -12.543  -8.181  1.00 84.56           C  
ATOM    973  CD1 ILE C  46      13.608 -14.956  -9.779  1.00 84.56           C  
ATOM    974  N   PHE C  47      14.839  -9.752  -7.888  1.00 83.67           N  
ATOM    975  CA  PHE C  47      14.785  -8.767  -6.814  1.00 83.67           C  
ATOM    976  C   PHE C  47      14.513  -7.374  -7.370  1.00 83.67           C  
ATOM    977  CB  PHE C  47      16.093  -8.767  -6.017  1.00 83.67           C  
ATOM    978  O   PHE C  47      13.733  -6.612  -6.796  1.00 83.67           O  
ATOM    979  CG  PHE C  47      16.005  -8.033  -4.706  1.00 83.67           C  
ATOM    980  CD1 PHE C  47      16.423  -6.711  -4.605  1.00 83.67           C  
ATOM    981  CD2 PHE C  47      15.504  -8.664  -3.575  1.00 83.67           C  
ATOM    982  CE1 PHE C  47      16.343  -6.029  -3.393  1.00 83.67           C  
ATOM    983  CE2 PHE C  47      15.421  -7.988  -2.361  1.00 83.67           C  
ATOM    984  CZ  PHE C  47      15.842  -6.671  -2.272  1.00 83.67           C  
ATOM    985  N   LYS C  48      15.201  -7.156  -8.390  1.00 84.83           N  
ATOM    986  CA  LYS C  48      14.985  -5.859  -9.025  1.00 84.83           C  
ATOM    987  C   LYS C  48      13.538  -5.707  -9.485  1.00 84.83           C  
ATOM    988  CB  LYS C  48      15.934  -5.678 -10.211  1.00 84.83           C  
ATOM    989  O   LYS C  48      12.947  -4.633  -9.347  1.00 84.83           O  
ATOM    990  CG  LYS C  48      15.943  -4.269 -10.786  1.00 84.83           C  
ATOM    991  CD  LYS C  48      16.994  -4.119 -11.879  1.00 84.83           C  
ATOM    992  CE  LYS C  48      16.959  -2.729 -12.501  1.00 84.83           C  
ATOM    993  NZ  LYS C  48      17.967  -2.587 -13.594  1.00 84.83           N  
ATOM    994  N   LYS C  49      12.976  -6.757 -10.041  1.00 86.63           N  
ATOM    995  CA  LYS C  49      11.584  -6.725 -10.480  1.00 86.63           C  
ATOM    996  C   LYS C  49      10.638  -6.550  -9.296  1.00 86.63           C  
ATOM    997  CB  LYS C  49      11.234  -8.002 -11.247  1.00 86.63           C  
ATOM    998  O   LYS C  49       9.656  -5.809  -9.383  1.00 86.63           O  
ATOM    999  CG  LYS C  49      11.799  -8.051 -12.658  1.00 86.63           C  
ATOM   1000  CD  LYS C  49      11.376  -9.321 -13.386  1.00 86.63           C  
ATOM   1001  CE  LYS C  49      11.983  -9.396 -14.780  1.00 86.63           C  
ATOM   1002  NZ  LYS C  49      11.586 -10.648 -15.491  1.00 86.63           N  
ATOM   1003  N   ILE C  50      10.938  -7.230  -8.270  1.00 85.79           N  
ATOM   1004  CA  ILE C  50      10.139  -7.106  -7.056  1.00 85.79           C  
ATOM   1005  C   ILE C  50      10.179  -5.663  -6.556  1.00 85.79           C  
ATOM   1006  CB  ILE C  50      10.632  -8.069  -5.953  1.00 85.79           C  
ATOM   1007  O   ILE C  50       9.145  -5.093  -6.203  1.00 85.79           O  
ATOM   1008  CG1 ILE C  50      10.319  -9.521  -6.333  1.00 85.79           C  
ATOM   1009  CG2 ILE C  50      10.008  -7.709  -4.602  1.00 85.79           C  
ATOM   1010  CD1 ILE C  50      10.903 -10.551  -5.376  1.00 85.79           C  
ATOM   1011  N   HIS C  51      11.373  -5.184  -6.508  1.00 86.86           N  
ATOM   1012  CA  HIS C  51      11.536  -3.798  -6.081  1.00 86.86           C  
ATOM   1013  C   HIS C  51      10.703  -2.855  -6.942  1.00 86.86           C  
ATOM   1014  CB  HIS C  51      13.010  -3.392  -6.132  1.00 86.86           C  
ATOM   1015  O   HIS C  51      10.053  -1.944  -6.423  1.00 86.86           O  
ATOM   1016  CG  HIS C  51      13.264  -1.995  -5.662  1.00 86.86           C  
ATOM   1017  CD2 HIS C  51      13.607  -1.515  -4.444  1.00 86.86           C  
ATOM   1018  ND1 HIS C  51      13.168  -0.901  -6.495  1.00 86.86           N  
ATOM   1019  CE1 HIS C  51      13.444   0.194  -5.807  1.00 86.86           C  
ATOM   1020  NE2 HIS C  51      13.713  -0.151  -4.559  1.00 86.86           N  
ATOM   1021  N   ASP C  52      10.719  -3.071  -8.200  1.00 86.91           N  
ATOM   1022  CA  ASP C  52       9.980  -2.222  -9.129  1.00 86.91           C  
ATOM   1023  C   ASP C  52       8.478  -2.293  -8.862  1.00 86.91           C  
ATOM   1024  CB  ASP C  52      10.277  -2.624 -10.575  1.00 86.91           C  
ATOM   1025  O   ASP C  52       7.795  -1.267  -8.851  1.00 86.91           O  
ATOM   1026  CG  ASP C  52      11.666  -2.214 -11.031  1.00 86.91           C  
ATOM   1027  OD1 ASP C  52      12.119  -2.679 -12.099  1.00 86.91           O  
ATOM   1028  OD2 ASP C  52      12.315  -1.422 -10.314  1.00 86.91           O  
ATOM   1029  N   VAL C  53       8.019  -3.481  -8.683  1.00 89.01           N  
ATOM   1030  CA  VAL C  53       6.591  -3.674  -8.456  1.00 89.01           C  
ATOM   1031  C   VAL C  53       6.189  -3.040  -7.126  1.00 89.01           C  
ATOM   1032  CB  VAL C  53       6.211  -5.171  -8.469  1.00 89.01           C  
ATOM   1033  O   VAL C  53       5.140  -2.398  -7.029  1.00 89.01           O  
ATOM   1034  CG1 VAL C  53       4.750  -5.361  -8.066  1.00 89.01           C  
ATOM   1035  CG2 VAL C  53       6.472  -5.775  -9.847  1.00 89.01           C  
ATOM   1036  N   VAL C  54       6.950  -3.167  -6.106  1.00 86.35           N  
ATOM   1037  CA  VAL C  54       6.671  -2.592  -4.794  1.00 86.35           C  
ATOM   1038  C   VAL C  54       6.615  -1.069  -4.898  1.00 86.35           C  
ATOM   1039  CB  VAL C  54       7.729  -3.016  -3.751  1.00 86.35           C  
ATOM   1040  O   VAL C  54       5.709  -0.436  -4.350  1.00 86.35           O  
ATOM   1041  CG1 VAL C  54       7.592  -2.188  -2.475  1.00 86.35           C  
ATOM   1042  CG2 VAL C  54       7.603  -4.507  -3.441  1.00 86.35           C  
ATOM   1043  N   THR C  55       7.557  -0.532  -5.565  1.00 88.27           N  
ATOM   1044  CA  THR C  55       7.625   0.917  -5.717  1.00 88.27           C  
ATOM   1045  C   THR C  55       6.384   1.445  -6.430  1.00 88.27           C  
ATOM   1046  CB  THR C  55       8.886   1.338  -6.496  1.00 88.27           C  
ATOM   1047  O   THR C  55       5.827   2.473  -6.039  1.00 88.27           O  
ATOM   1048  CG2 THR C  55       8.955   2.853  -6.651  1.00 88.27           C  
ATOM   1049  OG1 THR C  55      10.049   0.887  -5.790  1.00 88.27           O  
ATOM   1050  N   LYS C  56       5.944   0.755  -7.452  1.00 88.42           N  
ATOM   1051  CA  LYS C  56       4.745   1.154  -8.183  1.00 88.42           C  
ATOM   1052  C   LYS C  56       3.509   1.088  -7.290  1.00 88.42           C  
ATOM   1053  CB  LYS C  56       4.548   0.269  -9.416  1.00 88.42           C  
ATOM   1054  O   LYS C  56       2.661   1.982  -7.330  1.00 88.42           O  
ATOM   1055  CG  LYS C  56       5.476   0.605 -10.574  1.00 88.42           C  
ATOM   1056  CD  LYS C  56       5.224  -0.300 -11.773  1.00 88.42           C  
ATOM   1057  CE  LYS C  56       6.244  -0.061 -12.878  1.00 88.42           C  
ATOM   1058  NZ  LYS C  56       6.098  -1.049 -13.989  1.00 88.42           N  
ATOM   1059  N   GLN C  57       3.413   0.051  -6.521  1.00 87.16           N  
ATOM   1060  CA  GLN C  57       2.281  -0.103  -5.614  1.00 87.16           C  
ATOM   1061  C   GLN C  57       2.247   1.020  -4.581  1.00 87.16           C  
ATOM   1062  CB  GLN C  57       2.335  -1.460  -4.912  1.00 87.16           C  
ATOM   1063  O   GLN C  57       1.180   1.556  -4.274  1.00 87.16           O  
ATOM   1064  CG  GLN C  57       1.850  -2.618  -5.775  1.00 87.16           C  
ATOM   1065  CD  GLN C  57       1.793  -3.931  -5.016  1.00 87.16           C  
ATOM   1066  NE2 GLN C  57       0.928  -4.836  -5.462  1.00 87.16           N  
ATOM   1067  OE1 GLN C  57       2.520  -4.131  -4.038  1.00 87.16           O  
ATOM   1068  N   ILE C  58       3.334   1.374  -4.089  1.00 87.79           N  
ATOM   1069  CA  ILE C  58       3.426   2.406  -3.062  1.00 87.79           C  
ATOM   1070  C   ILE C  58       3.005   3.753  -3.645  1.00 87.79           C  
ATOM   1071  CB  ILE C  58       4.854   2.498  -2.479  1.00 87.79           C  
ATOM   1072  O   ILE C  58       2.346   4.549  -2.972  1.00 87.79           O  
ATOM   1073  CG1 ILE C  58       5.160   1.266  -1.619  1.00 87.79           C  
ATOM   1074  CG2 ILE C  58       5.026   3.787  -1.671  1.00 87.79           C  
ATOM   1075  CD1 ILE C  58       6.584   1.225  -1.082  1.00 87.79           C  
ATOM   1076  N   LYS C  59       3.330   3.973  -4.877  1.00 89.87           N  
ATOM   1077  CA  LYS C  59       2.919   5.213  -5.528  1.00 89.87           C  
ATOM   1078  C   LYS C  59       1.399   5.308  -5.621  1.00 89.87           C  
ATOM   1079  CB  LYS C  59       3.537   5.317  -6.924  1.00 89.87           C  
ATOM   1080  O   LYS C  59       0.826   6.383  -5.434  1.00 89.87           O  
ATOM   1081  CG  LYS C  59       5.024   5.640  -6.920  1.00 89.87           C  
ATOM   1082  CD  LYS C  59       5.580   5.730  -8.336  1.00 89.87           C  
ATOM   1083  CE  LYS C  59       7.080   5.991  -8.332  1.00 89.87           C  
ATOM   1084  NZ  LYS C  59       7.649   5.970  -9.713  1.00 89.87           N  
ATOM   1085  N   VAL C  60       0.795   4.218  -5.945  1.00 90.90           N  
ATOM   1086  CA  VAL C  60      -0.662   4.185  -6.002  1.00 90.90           C  
ATOM   1087  C   VAL C  60      -1.239   4.430  -4.609  1.00 90.90           C  
ATOM   1088  CB  VAL C  60      -1.179   2.842  -6.564  1.00 90.90           C  
ATOM   1089  O   VAL C  60      -2.219   5.163  -4.456  1.00 90.90           O  
ATOM   1090  CG1 VAL C  60      -2.705   2.788  -6.515  1.00 90.90           C  
ATOM   1091  CG2 VAL C  60      -0.680   2.635  -7.993  1.00 90.90           C  
ATOM   1092  N   ILE C  61      -0.667   3.894  -3.606  1.00 88.18           N  
ATOM   1093  CA  ILE C  61      -1.110   4.048  -2.224  1.00 88.18           C  
ATOM   1094  C   ILE C  61      -1.029   5.518  -1.817  1.00 88.18           C  
ATOM   1095  CB  ILE C  61      -0.272   3.178  -1.261  1.00 88.18           C  
ATOM   1096  O   ILE C  61      -1.961   6.054  -1.214  1.00 88.18           O  
ATOM   1097  CG1 ILE C  61      -0.592   1.693  -1.467  1.00 88.18           C  
ATOM   1098  CG2 ILE C  61      -0.514   3.594   0.192  1.00 88.18           C  
ATOM   1099  CD1 ILE C  61       0.351   0.749  -0.734  1.00 88.18           C  
ATOM   1100  N   ILE C  62       0.038   6.127  -2.188  1.00 90.72           N  
ATOM   1101  CA  ILE C  62       0.240   7.531  -1.848  1.00 90.72           C  
ATOM   1102  C   ILE C  62      -0.868   8.378  -2.470  1.00 90.72           C  
ATOM   1103  CB  ILE C  62       1.624   8.033  -2.317  1.00 90.72           C  
ATOM   1104  O   ILE C  62      -1.453   9.234  -1.802  1.00 90.72           O  
ATOM   1105  CG1 ILE C  62       2.736   7.402  -1.471  1.00 90.72           C  
ATOM   1106  CG2 ILE C  62       1.693   9.562  -2.259  1.00 90.72           C  
ATOM   1107  CD1 ILE C  62       4.142   7.722  -1.958  1.00 90.72           C  
ATOM   1108  N   ARG C  63      -1.164   8.075  -3.709  1.00 91.54           N  
ATOM   1109  CA  ARG C  63      -2.204   8.836  -4.393  1.00 91.54           C  
ATOM   1110  C   ARG C  63      -3.571   8.580  -3.768  1.00 91.54           C  
ATOM   1111  CB  ARG C  63      -2.236   8.486  -5.883  1.00 91.54           C  
ATOM   1112  O   ARG C  63      -4.384   9.498  -3.641  1.00 91.54           O  
ATOM   1113  CG  ARG C  63      -1.057   9.036  -6.670  1.00 91.54           C  
ATOM   1114  CD  ARG C  63      -1.122   8.635  -8.137  1.00 91.54           C  
ATOM   1115  NE  ARG C  63      -0.008   9.192  -8.898  1.00 91.54           N  
ATOM   1116  NH1 ARG C  63      -0.662   8.282 -10.918  1.00 91.54           N  
ATOM   1117  NH2 ARG C  63       1.233   9.566 -10.794  1.00 91.54           N  
ATOM   1118  CZ  ARG C  63       0.185   9.012 -10.201  1.00 91.54           C  
ATOM   1119  N   LEU C  64      -3.858   7.395  -3.360  1.00 90.27           N  
ATOM   1120  CA  LEU C  64      -5.117   7.055  -2.707  1.00 90.27           C  
ATOM   1121  C   LEU C  64      -5.253   7.786  -1.375  1.00 90.27           C  
ATOM   1122  CB  LEU C  64      -5.214   5.543  -2.484  1.00 90.27           C  
ATOM   1123  O   LEU C  64      -6.333   8.280  -1.041  1.00 90.27           O  
ATOM   1124  CG  LEU C  64      -5.648   4.707  -3.688  1.00 90.27           C  
ATOM   1125  CD1 LEU C  64      -5.438   3.223  -3.407  1.00 90.27           C  
ATOM   1126  CD2 LEU C  64      -7.105   4.989  -4.039  1.00 90.27           C  
ATOM   1127  N   ILE C  65      -4.177   7.828  -0.703  1.00 89.58           N  
ATOM   1128  CA  ILE C  65      -4.186   8.505   0.589  1.00 89.58           C  
ATOM   1129  C   ILE C  65      -4.425  10.000   0.387  1.00 89.58           C  
ATOM   1130  CB  ILE C  65      -2.866   8.273   1.358  1.00 89.58           C  
ATOM   1131  O   ILE C  65      -5.150  10.629   1.162  1.00 89.58           O  
ATOM   1132  CG1 ILE C  65      -2.732   6.798   1.755  1.00 89.58           C  
ATOM   1133  CG2 ILE C  65      -2.792   9.180   2.590  1.00 89.58           C  
ATOM   1134  CD1 ILE C  65      -1.418   6.460   2.446  1.00 89.58           C  
ATOM   1135  N   GLU C  66      -3.854  10.519  -0.656  1.00 90.91           N  
ATOM   1136  CA  GLU C  66      -4.080  11.928  -0.963  1.00 90.91           C  
ATOM   1137  C   GLU C  66      -5.553  12.200  -1.254  1.00 90.91           C  
ATOM   1138  CB  GLU C  66      -3.220  12.363  -2.152  1.00 90.91           C  
ATOM   1139  O   GLU C  66      -6.096  13.223  -0.831  1.00 90.91           O  
ATOM   1140  CG  GLU C  66      -1.737  12.477  -1.830  1.00 90.91           C  
ATOM   1141  CD  GLU C  66      -0.878  12.771  -3.049  1.00 90.91           C  
ATOM   1142  OE1 GLU C  66       0.299  13.161  -2.883  1.00 90.91           O  
ATOM   1143  OE2 GLU C  66      -1.388  12.610  -4.181  1.00 90.91           O  
ATOM   1144  N   VAL C  67      -6.162  11.304  -1.984  1.00 89.94           N  
ATOM   1145  CA  VAL C  67      -7.588  11.417  -2.269  1.00 89.94           C  
ATOM   1146  C   VAL C  67      -8.385  11.324  -0.970  1.00 89.94           C  
ATOM   1147  CB  VAL C  67      -8.057  10.329  -3.261  1.00 89.94           C  
ATOM   1148  O   VAL C  67      -9.342  12.074  -0.766  1.00 89.94           O  
ATOM   1149  CG1 VAL C  67      -9.582  10.238  -3.281  1.00 89.94           C  
ATOM   1150  CG2 VAL C  67      -7.518  10.616  -4.661  1.00 89.94           C  
ATOM   1151  N   TYR C  68      -8.015  10.447  -0.103  1.00 88.39           N  
ATOM   1152  CA  TYR C  68      -8.672  10.277   1.188  1.00 88.39           C  
ATOM   1153  C   TYR C  68      -8.598  11.558   2.011  1.00 88.39           C  
ATOM   1154  CB  TYR C  68      -8.039   9.119   1.966  1.00 88.39           C  
ATOM   1155  O   TYR C  68      -9.590  11.976   2.612  1.00 88.39           O  
ATOM   1156  CG  TYR C  68      -8.846   8.678   3.162  1.00 88.39           C  
ATOM   1157  CD1 TYR C  68      -8.566   9.169   4.436  1.00 88.39           C  
ATOM   1158  CD2 TYR C  68      -9.889   7.769   3.022  1.00 88.39           C  
ATOM   1159  CE1 TYR C  68      -9.306   8.763   5.541  1.00 88.39           C  
ATOM   1160  CE2 TYR C  68     -10.635   7.356   4.121  1.00 88.39           C  
ATOM   1161  OH  TYR C  68     -11.073   7.454   6.466  1.00 88.39           O  
ATOM   1162  CZ  TYR C  68     -10.337   7.859   5.375  1.00 88.39           C  
ATOM   1163  N   VAL C  69      -7.424  12.177   2.008  1.00 89.17           N  
ATOM   1164  CA  VAL C  69      -7.215  13.412   2.757  1.00 89.17           C  
ATOM   1165  C   VAL C  69      -8.136  14.505   2.219  1.00 89.17           C  
ATOM   1166  CB  VAL C  69      -5.742  13.875   2.688  1.00 89.17           C  
ATOM   1167  O   VAL C  69      -8.747  15.247   2.992  1.00 89.17           O  
ATOM   1168  CG1 VAL C  69      -5.597  15.296   3.229  1.00 89.17           C  
ATOM   1169  CG2 VAL C  69      -4.844  12.911   3.462  1.00 89.17           C  
ATOM   1170  N   ARG C  70      -8.252  14.548   0.957  1.00 89.08           N  
ATOM   1171  CA  ARG C  70      -9.132  15.542   0.352  1.00 89.08           C  
ATOM   1172  C   ARG C  70     -10.588  15.286   0.728  1.00 89.08           C  
ATOM   1173  CB  ARG C  70      -8.977  15.543  -1.170  1.00 89.08           C  
ATOM   1174  O   ARG C  70     -11.349  16.227   0.963  1.00 89.08           O  
ATOM   1175  CG  ARG C  70      -7.674  16.158  -1.656  1.00 89.08           C  
ATOM   1176  CD  ARG C  70      -7.569  16.130  -3.175  1.00 89.08           C  
ATOM   1177  NE  ARG C  70      -6.301  16.687  -3.637  1.00 89.08           N  
ATOM   1178  NH1 ARG C  70      -6.890  16.713  -5.871  1.00 89.08           N  
ATOM   1179  NH2 ARG C  70      -4.823  17.457  -5.218  1.00 89.08           N  
ATOM   1180  CZ  ARG C  70      -6.007  16.951  -4.908  1.00 89.08           C  
ATOM   1181  N   LEU C  71     -10.980  14.057   0.768  1.00 86.29           N  
ATOM   1182  CA  LEU C  71     -12.337  13.696   1.165  1.00 86.29           C  
ATOM   1183  C   LEU C  71     -12.617  14.133   2.599  1.00 86.29           C  
ATOM   1184  CB  LEU C  71     -12.553  12.187   1.028  1.00 86.29           C  
ATOM   1185  O   LEU C  71     -13.678  14.692   2.886  1.00 86.29           O  
ATOM   1186  CG  LEU C  71     -13.987  11.688   1.208  1.00 86.29           C  
ATOM   1187  CD1 LEU C  71     -14.864  12.166   0.056  1.00 86.29           C  
ATOM   1188  CD2 LEU C  71     -14.015  10.167   1.313  1.00 86.29           C  
ATOM   1189  N   VAL C  72     -11.692  13.857   3.446  1.00 86.25           N  
ATOM   1190  CA  VAL C  72     -11.838  14.231   4.849  1.00 86.25           C  
ATOM   1191  C   VAL C  72     -11.942  15.750   4.971  1.00 86.25           C  
ATOM   1192  CB  VAL C  72     -10.661  13.707   5.701  1.00 86.25           C  
ATOM   1193  O   VAL C  72     -12.735  16.263   5.763  1.00 86.25           O  
ATOM   1194  CG1 VAL C  72     -10.715  14.289   7.113  1.00 86.25           C  
ATOM   1195  CG2 VAL C  72     -10.675  12.180   5.748  1.00 86.25           C  
ATOM   1196  N   GLU C  73     -11.235  16.471   4.245  1.00 88.19           N  
ATOM   1197  CA  GLU C  73     -11.260  17.930   4.281  1.00 88.19           C  
ATOM   1198  C   GLU C  73     -12.615  18.470   3.830  1.00 88.19           C  
ATOM   1199  CB  GLU C  73     -10.146  18.509   3.405  1.00 88.19           C  
ATOM   1200  O   GLU C  73     -13.097  19.473   4.361  1.00 88.19           O  
ATOM   1201  CG  GLU C  73      -8.753  18.354   4.000  1.00 88.19           C  
ATOM   1202  CD  GLU C  73      -7.649  18.841   3.075  1.00 88.19           C  
ATOM   1203  OE1 GLU C  73      -6.502  19.025   3.544  1.00 88.19           O  
ATOM   1204  OE2 GLU C  73      -7.932  19.042   1.873  1.00 88.19           O  
ATOM   1205  N   ILE C  74     -13.168  17.755   2.872  1.00 85.08           N  
ATOM   1206  CA  ILE C  74     -14.485  18.148   2.383  1.00 85.08           C  
ATOM   1207  C   ILE C  74     -15.523  17.955   3.486  1.00 85.08           C  
ATOM   1208  CB  ILE C  74     -14.884  17.344   1.125  1.00 85.08           C  
ATOM   1209  O   ILE C  74     -16.415  18.789   3.662  1.00 85.08           O  
ATOM   1210  CG1 ILE C  74     -14.013  17.752  -0.068  1.00 85.08           C  
ATOM   1211  CG2 ILE C  74     -16.370  17.538   0.809  1.00 85.08           C  
ATOM   1212  CD1 ILE C  74     -14.220  16.894  -1.308  1.00 85.08           C  
ATOM   1213  N   ILE C  75     -15.442  16.934   4.271  1.00 80.32           N  
ATOM   1214  CA  ILE C  75     -16.383  16.610   5.337  1.00 80.32           C  
ATOM   1215  C   ILE C  75     -16.229  17.609   6.482  1.00 80.32           C  
ATOM   1216  CB  ILE C  75     -16.180  15.168   5.853  1.00 80.32           C  
ATOM   1217  O   ILE C  75     -17.220  18.050   7.068  1.00 80.32           O  
ATOM   1218  CG1 ILE C  75     -16.505  14.156   4.748  1.00 80.32           C  
ATOM   1219  CG2 ILE C  75     -17.035  14.914   7.098  1.00 80.32           C  
ATOM   1220  CD1 ILE C  75     -16.133  12.721   5.095  1.00 80.32           C  
ATOM   1221  N   LEU C  76     -15.072  17.962   6.800  1.00 82.14           N  
ATOM   1222  CA  LEU C  76     -14.829  18.890   7.899  1.00 82.14           C  
ATOM   1223  C   LEU C  76     -15.251  20.305   7.519  1.00 82.14           C  
ATOM   1224  CB  LEU C  76     -13.351  18.875   8.298  1.00 82.14           C  
ATOM   1225  O   LEU C  76     -15.775  21.047   8.353  1.00 82.14           O  
ATOM   1226  CG  LEU C  76     -12.858  17.622   9.024  1.00 82.14           C  
ATOM   1227  CD1 LEU C  76     -11.344  17.674   9.202  1.00 82.14           C  
ATOM   1228  CD2 LEU C  76     -13.555  17.476  10.372  1.00 82.14           C  
TER    1229      LEU C  76                                                      
ATOM   1230  N   LYS D   1      18.905 -18.375   1.260  1.00 69.62           N  
ATOM   1231  CA  LYS D   1      18.561 -17.161   1.996  1.00 69.62           C  
ATOM   1232  C   LYS D   1      17.838 -16.161   1.099  1.00 69.62           C  
ATOM   1233  CB  LYS D   1      19.816 -16.520   2.590  1.00 69.62           C  
ATOM   1234  O   LYS D   1      16.862 -15.535   1.519  1.00 69.62           O  
ATOM   1235  CG  LYS D   1      20.358 -17.241   3.816  1.00 69.62           C  
ATOM   1236  CD  LYS D   1      21.534 -16.492   4.430  1.00 69.62           C  
ATOM   1237  CE  LYS D   1      22.145 -17.265   5.591  1.00 69.62           C  
ATOM   1238  NZ  LYS D   1      23.311 -16.544   6.184  1.00 69.62           N  
ATOM   1239  N   GLN D   2      18.367 -16.099   0.023  1.00 73.39           N  
ATOM   1240  CA  GLN D   2      17.791 -15.214  -0.984  1.00 73.39           C  
ATOM   1241  C   GLN D   2      16.420 -15.711  -1.434  1.00 73.39           C  
ATOM   1242  CB  GLN D   2      18.726 -15.091  -2.189  1.00 73.39           C  
ATOM   1243  O   GLN D   2      15.502 -14.914  -1.639  1.00 73.39           O  
ATOM   1244  CG  GLN D   2      19.894 -14.140  -1.966  1.00 73.39           C  
ATOM   1245  CD  GLN D   2      20.804 -14.035  -3.176  1.00 73.39           C  
ATOM   1246  NE2 GLN D   2      21.777 -13.133  -3.109  1.00 73.39           N  
ATOM   1247  OE1 GLN D   2      20.635 -14.760  -4.161  1.00 73.39           O  
ATOM   1248  N   LYS D   3      16.364 -17.019  -1.438  1.00 78.68           N  
ATOM   1249  CA  LYS D   3      15.099 -17.622  -1.846  1.00 78.68           C  
ATOM   1250  C   LYS D   3      13.998 -17.329  -0.831  1.00 78.68           C  
ATOM   1251  CB  LYS D   3      15.257 -19.133  -2.025  1.00 78.68           C  
ATOM   1252  O   LYS D   3      12.859 -17.044  -1.207  1.00 78.68           O  
ATOM   1253  CG  LYS D   3      15.920 -19.535  -3.335  1.00 78.68           C  
ATOM   1254  CD  LYS D   3      15.968 -21.049  -3.495  1.00 78.68           C  
ATOM   1255  CE  LYS D   3      16.752 -21.455  -4.736  1.00 78.68           C  
ATOM   1256  NZ  LYS D   3      16.820 -22.940  -4.887  1.00 78.68           N  
ATOM   1257  N   GLU D   4      14.299 -17.529   0.333  1.00 82.15           N  
ATOM   1258  CA  GLU D   4      13.336 -17.238   1.392  1.00 82.15           C  
ATOM   1259  C   GLU D   4      12.910 -15.773   1.362  1.00 82.15           C  
ATOM   1260  CB  GLU D   4      13.921 -17.587   2.762  1.00 82.15           C  
ATOM   1261  O   GLU D   4      11.735 -15.458   1.567  1.00 82.15           O  
ATOM   1262  CG  GLU D   4      12.896 -17.591   3.886  1.00 82.15           C  
ATOM   1263  CD  GLU D   4      13.461 -18.074   5.213  1.00 82.15           C  
ATOM   1264  OE1 GLU D   4      12.716 -18.093   6.219  1.00 82.15           O  
ATOM   1265  OE2 GLU D   4      14.658 -18.434   5.246  1.00 82.15           O  
ATOM   1266  N   ALA D   5      13.774 -14.953   1.104  1.00 82.23           N  
ATOM   1267  CA  ALA D   5      13.490 -13.522   1.021  1.00 82.23           C  
ATOM   1268  C   ALA D   5      12.530 -13.219  -0.126  1.00 82.23           C  
ATOM   1269  CB  ALA D   5      14.785 -12.732   0.851  1.00 82.23           C  
ATOM   1270  O   ALA D   5      11.604 -12.419   0.027  1.00 82.23           O  
ATOM   1271  N   ILE D   6      12.775 -13.837  -1.127  1.00 84.53           N  
ATOM   1272  CA  ILE D   6      11.938 -13.631  -2.304  1.00 84.53           C  
ATOM   1273  C   ILE D   6      10.502 -14.049  -1.997  1.00 84.53           C  
ATOM   1274  CB  ILE D   6      12.475 -14.414  -3.523  1.00 84.53           C  
ATOM   1275  O   ILE D   6       9.555 -13.339  -2.342  1.00 84.53           O  
ATOM   1276  CG1 ILE D   6      13.786 -13.793  -4.022  1.00 84.53           C  
ATOM   1277  CG2 ILE D   6      11.429 -14.456  -4.641  1.00 84.53           C  
ATOM   1278  CD1 ILE D   6      14.472 -14.595  -5.119  1.00 84.53           C  
ATOM   1279  N   LYS D   7      10.396 -15.166  -1.370  1.00 85.67           N  
ATOM   1280  CA  LYS D   7       9.073 -15.672  -1.016  1.00 85.67           C  
ATOM   1281  C   LYS D   7       8.338 -14.697  -0.101  1.00 85.67           C  
ATOM   1282  CB  LYS D   7       9.183 -17.041  -0.343  1.00 85.67           C  
ATOM   1283  O   LYS D   7       7.151 -14.429  -0.295  1.00 85.67           O  
ATOM   1284  CG  LYS D   7       7.846 -17.733  -0.124  1.00 85.67           C  
ATOM   1285  CD  LYS D   7       8.025 -19.106   0.511  1.00 85.67           C  
ATOM   1286  CE  LYS D   7       6.685 -19.749   0.842  1.00 85.67           C  
ATOM   1287  NZ  LYS D   7       6.855 -21.070   1.517  1.00 85.67           N  
ATOM   1288  N   VAL D   8       9.016 -14.162   0.829  1.00 86.36           N  
ATOM   1289  CA  VAL D   8       8.414 -13.254   1.799  1.00 86.36           C  
ATOM   1290  C   VAL D   8       8.033 -11.943   1.114  1.00 86.36           C  
ATOM   1291  CB  VAL D   8       9.365 -12.979   2.985  1.00 86.36           C  
ATOM   1292  O   VAL D   8       6.964 -11.387   1.376  1.00 86.36           O  
ATOM   1293  CG1 VAL D   8       8.795 -11.890   3.893  1.00 86.36           C  
ATOM   1294  CG2 VAL D   8       9.616 -14.261   3.776  1.00 86.36           C  
ATOM   1295  N   TYR D   9       8.821 -11.510   0.211  1.00 85.26           N  
ATOM   1296  CA  TYR D   9       8.540 -10.271  -0.505  1.00 85.26           C  
ATOM   1297  C   TYR D   9       7.321 -10.426  -1.406  1.00 85.26           C  
ATOM   1298  CB  TYR D   9       9.753  -9.844  -1.337  1.00 85.26           C  
ATOM   1299  O   TYR D   9       6.506  -9.507  -1.521  1.00 85.26           O  
ATOM   1300  CG  TYR D   9      10.836  -9.169  -0.530  1.00 85.26           C  
ATOM   1301  CD1 TYR D   9      10.626  -7.917   0.043  1.00 85.26           C  
ATOM   1302  CD2 TYR D   9      12.070  -9.781  -0.339  1.00 85.26           C  
ATOM   1303  CE1 TYR D   9      11.621  -7.290   0.786  1.00 85.26           C  
ATOM   1304  CE2 TYR D   9      13.072  -9.164   0.402  1.00 85.26           C  
ATOM   1305  OH  TYR D   9      13.827  -7.305   1.695  1.00 85.26           O  
ATOM   1306  CZ  TYR D   9      12.839  -7.921   0.960  1.00 85.26           C  
ATOM   1307  N   LEU D  10       7.221 -11.623  -1.973  1.00 87.63           N  
ATOM   1308  CA  LEU D  10       6.059 -11.885  -2.814  1.00 87.63           C  
ATOM   1309  C   LEU D  10       4.780 -11.901  -1.983  1.00 87.63           C  
ATOM   1310  CB  LEU D  10       6.219 -13.217  -3.551  1.00 87.63           C  
ATOM   1311  O   LEU D  10       3.739 -11.413  -2.430  1.00 87.63           O  
ATOM   1312  CG  LEU D  10       7.189 -13.225  -4.733  1.00 87.63           C  
ATOM   1313  CD1 LEU D  10       7.356 -14.642  -5.272  1.00 87.63           C  
ATOM   1314  CD2 LEU D  10       6.702 -12.284  -5.830  1.00 87.63           C  
ATOM   1315  N   GLU D  11       4.845 -12.488  -0.854  1.00 88.29           N  
ATOM   1316  CA  GLU D  11       3.699 -12.487   0.049  1.00 88.29           C  
ATOM   1317  C   GLU D  11       3.308 -11.065   0.443  1.00 88.29           C  
ATOM   1318  CB  GLU D  11       3.999 -13.315   1.301  1.00 88.29           C  
ATOM   1319  O   GLU D  11       2.121 -10.743   0.529  1.00 88.29           O  
ATOM   1320  CG  GLU D  11       3.973 -14.818   1.064  1.00 88.29           C  
ATOM   1321  CD  GLU D  11       4.300 -15.628   2.309  1.00 88.29           C  
ATOM   1322  OE1 GLU D  11       4.421 -16.870   2.211  1.00 88.29           O  
ATOM   1323  OE2 GLU D  11       4.436 -15.014   3.391  1.00 88.29           O  
ATOM   1324  N   LEU D  12       4.299 -10.229   0.681  1.00 86.42           N  
ATOM   1325  CA  LEU D  12       4.063  -8.834   1.035  1.00 86.42           C  
ATOM   1326  C   LEU D  12       3.355  -8.098  -0.098  1.00 86.42           C  
ATOM   1327  CB  LEU D  12       5.383  -8.134   1.368  1.00 86.42           C  
ATOM   1328  O   LEU D  12       2.421  -7.330   0.143  1.00 86.42           O  
ATOM   1329  CG  LEU D  12       5.279  -6.691   1.863  1.00 86.42           C  
ATOM   1330  CD1 LEU D  12       4.622  -6.648   3.239  1.00 86.42           C  
ATOM   1331  CD2 LEU D  12       6.657  -6.038   1.903  1.00 86.42           C  
ATOM   1332  N   LEU D  13       3.829  -8.354  -1.259  1.00 88.55           N  
ATOM   1333  CA  LEU D  13       3.216  -7.708  -2.415  1.00 88.55           C  
ATOM   1334  C   LEU D  13       1.750  -8.106  -2.546  1.00 88.55           C  
ATOM   1335  CB  LEU D  13       3.972  -8.072  -3.695  1.00 88.55           C  
ATOM   1336  O   LEU D  13       0.904  -7.273  -2.882  1.00 88.55           O  
ATOM   1337  CG  LEU D  13       5.340  -7.415  -3.885  1.00 88.55           C  
ATOM   1338  CD1 LEU D  13       6.048  -8.005  -5.100  1.00 88.55           C  
ATOM   1339  CD2 LEU D  13       5.193  -5.904  -4.027  1.00 88.55           C  
ATOM   1340  N   GLU D  14       1.418  -9.371  -2.318  1.00 90.68           N  
ATOM   1341  CA  GLU D  14       0.042  -9.854  -2.396  1.00 90.68           C  
ATOM   1342  C   GLU D  14      -0.841  -9.176  -1.353  1.00 90.68           C  
ATOM   1343  CB  GLU D  14      -0.006 -11.374  -2.218  1.00 90.68           C  
ATOM   1344  O   GLU D  14      -1.963  -8.763  -1.656  1.00 90.68           O  
ATOM   1345  CG  GLU D  14       0.447 -12.151  -3.446  1.00 90.68           C  
ATOM   1346  CD  GLU D  14       0.464 -13.656  -3.230  1.00 90.68           C  
ATOM   1347  OE1 GLU D  14       0.791 -14.402  -4.181  1.00 90.68           O  
ATOM   1348  OE2 GLU D  14       0.147 -14.093  -2.101  1.00 90.68           O  
ATOM   1349  N   VAL D  15      -0.366  -9.059  -0.160  1.00 89.98           N  
ATOM   1350  CA  VAL D  15      -1.134  -8.446   0.918  1.00 89.98           C  
ATOM   1351  C   VAL D  15      -1.326  -6.958   0.635  1.00 89.98           C  
ATOM   1352  CB  VAL D  15      -0.447  -8.643   2.288  1.00 89.98           C  
ATOM   1353  O   VAL D  15      -2.403  -6.407   0.877  1.00 89.98           O  
ATOM   1354  CG1 VAL D  15      -1.168  -7.845   3.373  1.00 89.98           C  
ATOM   1355  CG2 VAL D  15      -0.401 -10.126   2.653  1.00 89.98           C  
ATOM   1356  N   HIS D  16      -0.261  -6.304   0.093  1.00 88.44           N  
ATOM   1357  CA  HIS D  16      -0.371  -4.895  -0.269  1.00 88.44           C  
ATOM   1358  C   HIS D  16      -1.461  -4.678  -1.313  1.00 88.44           C  
ATOM   1359  CB  HIS D  16       0.968  -4.369  -0.789  1.00 88.44           C  
ATOM   1360  O   HIS D  16      -2.193  -3.687  -1.255  1.00 88.44           O  
ATOM   1361  CG  HIS D  16       1.898  -3.921   0.293  1.00 88.44           C  
ATOM   1362  CD2 HIS D  16       1.711  -3.785   1.627  1.00 88.44           C  
ATOM   1363  ND1 HIS D  16       3.202  -3.548   0.046  1.00 88.44           N  
ATOM   1364  CE1 HIS D  16       3.777  -3.201   1.185  1.00 88.44           C  
ATOM   1365  NE2 HIS D  16       2.894  -3.336   2.160  1.00 88.44           N  
ATOM   1366  N   SER D  17      -1.592  -5.646  -2.230  1.00 89.53           N  
ATOM   1367  CA  SER D  17      -2.647  -5.560  -3.234  1.00 89.53           C  
ATOM   1368  C   SER D  17      -4.028  -5.626  -2.592  1.00 89.53           C  
ATOM   1369  CB  SER D  17      -2.500  -6.681  -4.264  1.00 89.53           C  
ATOM   1370  O   SER D  17      -4.948  -4.920  -3.011  1.00 89.53           O  
ATOM   1371  OG  SER D  17      -1.333  -6.496  -5.046  1.00 89.53           O  
ATOM   1372  N   ARG D  18      -4.198  -6.448  -1.670  1.00 90.91           N  
ATOM   1373  CA  ARG D  18      -5.470  -6.571  -0.965  1.00 90.91           C  
ATOM   1374  C   ARG D  18      -5.796  -5.296  -0.196  1.00 90.91           C  
ATOM   1375  CB  ARG D  18      -5.442  -7.767  -0.010  1.00 90.91           C  
ATOM   1376  O   ARG D  18      -6.957  -4.888  -0.123  1.00 90.91           O  
ATOM   1377  CG  ARG D  18      -5.444  -9.116  -0.711  1.00 90.91           C  
ATOM   1378  CD  ARG D  18      -5.265 -10.263   0.273  1.00 90.91           C  
ATOM   1379  NE  ARG D  18      -6.318 -10.274   1.285  1.00 90.91           N  
ATOM   1380  NH1 ARG D  18      -5.171 -11.634   2.760  1.00 90.91           N  
ATOM   1381  NH2 ARG D  18      -7.265 -10.867   3.292  1.00 90.91           N  
ATOM   1382  CZ  ARG D  18      -6.249 -10.925   2.443  1.00 90.91           C  
ATOM   1383  N   VAL D  19      -4.777  -4.644   0.420  1.00 89.67           N  
ATOM   1384  CA  VAL D  19      -4.965  -3.389   1.140  1.00 89.67           C  
ATOM   1385  C   VAL D  19      -5.443  -2.306   0.175  1.00 89.67           C  
ATOM   1386  CB  VAL D  19      -3.666  -2.939   1.845  1.00 89.67           C  
ATOM   1387  O   VAL D  19      -6.368  -1.553   0.487  1.00 89.67           O  
ATOM   1388  CG1 VAL D  19      -3.815  -1.523   2.399  1.00 89.67           C  
ATOM   1389  CG2 VAL D  19      -3.298  -3.917   2.959  1.00 89.67           C  
ATOM   1390  N   LEU D  20      -4.809  -2.263  -0.977  1.00 89.80           N  
ATOM   1391  CA  LEU D  20      -5.186  -1.273  -1.980  1.00 89.80           C  
ATOM   1392  C   LEU D  20      -6.652  -1.426  -2.370  1.00 89.80           C  
ATOM   1393  CB  LEU D  20      -4.300  -1.402  -3.221  1.00 89.80           C  
ATOM   1394  O   LEU D  20      -7.396  -0.443  -2.407  1.00 89.80           O  
ATOM   1395  CG  LEU D  20      -2.873  -0.864  -3.094  1.00 89.80           C  
ATOM   1396  CD1 LEU D  20      -2.050  -1.252  -4.318  1.00 89.80           C  
ATOM   1397  CD2 LEU D  20      -2.887   0.650  -2.911  1.00 89.80           C  
ATOM   1398  N   LYS D  21      -7.066  -2.643  -2.604  1.00 91.22           N  
ATOM   1399  CA  LYS D  21      -8.449  -2.918  -2.984  1.00 91.22           C  
ATOM   1400  C   LYS D  21      -9.416  -2.502  -1.879  1.00 91.22           C  
ATOM   1401  CB  LYS D  21      -8.632  -4.401  -3.309  1.00 91.22           C  
ATOM   1402  O   LYS D  21     -10.447  -1.883  -2.149  1.00 91.22           O  
ATOM   1403  CG  LYS D  21     -10.001  -4.747  -3.875  1.00 91.22           C  
ATOM   1404  CD  LYS D  21     -10.113  -6.230  -4.202  1.00 91.22           C  
ATOM   1405  CE  LYS D  21     -11.527  -6.606  -4.625  1.00 91.22           C  
ATOM   1406  NZ  LYS D  21     -11.652  -8.067  -4.907  1.00 91.22           N  
ATOM   1407  N   ALA D  22      -9.096  -2.827  -0.659  1.00 90.04           N  
ATOM   1408  CA  ALA D  22      -9.953  -2.506   0.480  1.00 90.04           C  
ATOM   1409  C   ALA D  22     -10.051  -0.997   0.684  1.00 90.04           C  
ATOM   1410  CB  ALA D  22      -9.429  -3.179   1.746  1.00 90.04           C  
ATOM   1411  O   ALA D  22     -11.125  -0.475   0.993  1.00 90.04           O  
ATOM   1412  N   LEU D  23      -8.927  -0.312   0.540  1.00 89.62           N  
ATOM   1413  CA  LEU D  23      -8.907   1.137   0.707  1.00 89.62           C  
ATOM   1414  C   LEU D  23      -9.743   1.820  -0.369  1.00 89.62           C  
ATOM   1415  CB  LEU D  23      -7.469   1.661   0.662  1.00 89.62           C  
ATOM   1416  O   LEU D  23     -10.493   2.756  -0.078  1.00 89.62           O  
ATOM   1417  CG  LEU D  23      -7.277   3.143   0.988  1.00 89.62           C  
ATOM   1418  CD1 LEU D  23      -7.738   3.436   2.412  1.00 89.62           C  
ATOM   1419  CD2 LEU D  23      -5.819   3.548   0.798  1.00 89.62           C  
ATOM   1420  N   ILE D  24      -9.703   1.317  -1.548  1.00 91.73           N  
ATOM   1421  CA  ILE D  24     -10.478   1.877  -2.650  1.00 91.73           C  
ATOM   1422  C   ILE D  24     -11.969   1.695  -2.377  1.00 91.73           C  
ATOM   1423  CB  ILE D  24     -10.097   1.224  -3.998  1.00 91.73           C  
ATOM   1424  O   ILE D  24     -12.755   2.631  -2.543  1.00 91.73           O  
ATOM   1425  CG1 ILE D  24      -8.711   1.701  -4.449  1.00 91.73           C  
ATOM   1426  CG2 ILE D  24     -11.154   1.528  -5.063  1.00 91.73           C  
ATOM   1427  CD1 ILE D  24      -8.136   0.913  -5.618  1.00 91.73           C  
ATOM   1428  N   GLU D  25     -12.317   0.539  -1.909  1.00 90.80           N  
ATOM   1429  CA  GLU D  25     -13.716   0.268  -1.594  1.00 90.80           C  
ATOM   1430  C   GLU D  25     -14.223   1.192  -0.490  1.00 90.80           C  
ATOM   1431  CB  GLU D  25     -13.901  -1.195  -1.181  1.00 90.80           C  
ATOM   1432  O   GLU D  25     -15.340   1.707  -0.568  1.00 90.80           O  
ATOM   1433  CG  GLU D  25     -13.828  -2.175  -2.343  1.00 90.80           C  
ATOM   1434  CD  GLU D  25     -13.963  -3.627  -1.912  1.00 90.80           C  
ATOM   1435  OE1 GLU D  25     -13.992  -4.520  -2.789  1.00 90.80           O  
ATOM   1436  OE2 GLU D  25     -14.042  -3.873  -0.687  1.00 90.80           O  
ATOM   1437  N   GLN D  26     -13.375   1.392   0.445  1.00 88.87           N  
ATOM   1438  CA  GLN D  26     -13.766   2.254   1.555  1.00 88.87           C  
ATOM   1439  C   GLN D  26     -13.964   3.694   1.090  1.00 88.87           C  
ATOM   1440  CB  GLN D  26     -12.720   2.202   2.670  1.00 88.87           C  
ATOM   1441  O   GLN D  26     -14.926   4.354   1.488  1.00 88.87           O  
ATOM   1442  CG  GLN D  26     -13.141   2.927   3.942  1.00 88.87           C  
ATOM   1443  CD  GLN D  26     -12.120   2.797   5.057  1.00 88.87           C  
ATOM   1444  NE2 GLN D  26     -12.598   2.548   6.271  1.00 88.87           N  
ATOM   1445  OE1 GLN D  26     -10.912   2.918   4.828  1.00 88.87           O  
ATOM   1446  N   ILE D  27     -13.114   4.179   0.323  1.00 89.97           N  
ATOM   1447  CA  ILE D  27     -13.206   5.546  -0.179  1.00 89.97           C  
ATOM   1448  C   ILE D  27     -14.480   5.707  -1.007  1.00 89.97           C  
ATOM   1449  CB  ILE D  27     -11.968   5.923  -1.023  1.00 89.97           C  
ATOM   1450  O   ILE D  27     -15.194   6.703  -0.871  1.00 89.97           O  
ATOM   1451  CG1 ILE D  27     -10.724   6.021  -0.131  1.00 89.97           C  
ATOM   1452  CG2 ILE D  27     -12.207   7.235  -1.776  1.00 89.97           C  
ATOM   1453  CD1 ILE D  27      -9.423   6.194  -0.902  1.00 89.97           C  
ATOM   1454  N   LYS D  28     -14.792   4.658  -1.802  1.00 91.57           N  
ATOM   1455  CA  LYS D  28     -16.012   4.702  -2.603  1.00 91.57           C  
ATOM   1456  C   LYS D  28     -17.251   4.753  -1.715  1.00 91.57           C  
ATOM   1457  CB  LYS D  28     -16.085   3.493  -3.537  1.00 91.57           C  
ATOM   1458  O   LYS D  28     -18.202   5.481  -2.008  1.00 91.57           O  
ATOM   1459  CG  LYS D  28     -15.122   3.559  -4.712  1.00 91.57           C  
ATOM   1460  CD  LYS D  28     -15.238   2.327  -5.600  1.00 91.57           C  
ATOM   1461  CE  LYS D  28     -14.407   2.470  -6.868  1.00 91.57           C  
ATOM   1462  NZ  LYS D  28     -14.506   1.257  -7.735  1.00 91.57           N  
ATOM   1463  N   LEU D  29     -17.261   4.002  -0.655  1.00 90.83           N  
ATOM   1464  CA  LEU D  29     -18.381   3.984   0.279  1.00 90.83           C  
ATOM   1465  C   LEU D  29     -18.521   5.328   0.986  1.00 90.83           C  
ATOM   1466  CB  LEU D  29     -18.200   2.867   1.311  1.00 90.83           C  
ATOM   1467  O   LEU D  29     -19.635   5.823   1.172  1.00 90.83           O  
ATOM   1468  CG  LEU D  29     -18.451   1.441   0.819  1.00 90.83           C  
ATOM   1469  CD1 LEU D  29     -17.966   0.431   1.853  1.00 90.83           C  
ATOM   1470  CD2 LEU D  29     -19.930   1.233   0.514  1.00 90.83           C  
ATOM   1471  N   PHE D  30     -17.362   5.942   1.302  1.00 88.79           N  
ATOM   1472  CA  PHE D  30     -17.396   7.253   1.940  1.00 88.79           C  
ATOM   1473  C   PHE D  30     -17.982   8.298   0.999  1.00 88.79           C  
ATOM   1474  CB  PHE D  30     -15.990   7.673   2.382  1.00 88.79           C  
ATOM   1475  O   PHE D  30     -18.776   9.143   1.418  1.00 88.79           O  
ATOM   1476  CG  PHE D  30     -15.631   7.222   3.772  1.00 88.79           C  
ATOM   1477  CD1 PHE D  30     -16.390   7.619   4.865  1.00 88.79           C  
ATOM   1478  CD2 PHE D  30     -14.531   6.400   3.985  1.00 88.79           C  
ATOM   1479  CE1 PHE D  30     -16.060   7.203   6.152  1.00 88.79           C  
ATOM   1480  CE2 PHE D  30     -14.195   5.980   5.268  1.00 88.79           C  
ATOM   1481  CZ  PHE D  30     -14.960   6.384   6.351  1.00 88.79           C  
ATOM   1482  N   ILE D  31     -17.595   8.182  -0.238  1.00 89.83           N  
ATOM   1483  CA  ILE D  31     -18.099   9.124  -1.232  1.00 89.83           C  
ATOM   1484  C   ILE D  31     -19.617   9.002  -1.335  1.00 89.83           C  
ATOM   1485  CB  ILE D  31     -17.447   8.892  -2.613  1.00 89.83           C  
ATOM   1486  O   ILE D  31     -20.329  10.009  -1.333  1.00 89.83           O  
ATOM   1487  CG1 ILE D  31     -15.966   9.287  -2.578  1.00 89.83           C  
ATOM   1488  CG2 ILE D  31     -18.195   9.667  -3.701  1.00 89.83           C  
ATOM   1489  CD1 ILE D  31     -15.196   8.917  -3.838  1.00 89.83           C  
ATOM   1490  N   GLU D  32     -20.136   7.801  -1.355  1.00 90.21           N  
ATOM   1491  CA  GLU D  32     -21.575   7.566  -1.444  1.00 90.21           C  
ATOM   1492  C   GLU D  32     -22.291   8.051  -0.187  1.00 90.21           C  
ATOM   1493  CB  GLU D  32     -21.864   6.080  -1.673  1.00 90.21           C  
ATOM   1494  O   GLU D  32     -23.383   8.618  -0.268  1.00 90.21           O  
ATOM   1495  CG  GLU D  32     -21.543   5.602  -3.082  1.00 90.21           C  
ATOM   1496  CD  GLU D  32     -21.963   4.163  -3.337  1.00 90.21           C  
ATOM   1497  OE1 GLU D  32     -21.739   3.656  -4.460  1.00 90.21           O  
ATOM   1498  OE2 GLU D  32     -22.521   3.539  -2.408  1.00 90.21           O  
ATOM   1499  N   LEU D  33     -21.639   7.803   0.937  1.00 88.67           N  
ATOM   1500  CA  LEU D  33     -22.224   8.197   2.214  1.00 88.67           C  
ATOM   1501  C   LEU D  33     -22.334   9.714   2.316  1.00 88.67           C  
ATOM   1502  CB  LEU D  33     -21.389   7.655   3.376  1.00 88.67           C  
ATOM   1503  O   LEU D  33     -23.303  10.235   2.875  1.00 88.67           O  
ATOM   1504  CG  LEU D  33     -21.975   7.839   4.777  1.00 88.67           C  
ATOM   1505  CD1 LEU D  33     -23.310   7.111   4.892  1.00 88.67           C  
ATOM   1506  CD2 LEU D  33     -20.997   7.344   5.836  1.00 88.67           C  
ATOM   1507  N   ILE D  34     -21.331  10.401   1.785  1.00 86.56           N  
ATOM   1508  CA  ILE D  34     -21.343  11.859   1.802  1.00 86.56           C  
ATOM   1509  C   ILE D  34     -22.461  12.377   0.900  1.00 86.56           C  
ATOM   1510  CB  ILE D  34     -19.982  12.441   1.356  1.00 86.56           C  
ATOM   1511  O   ILE D  34     -23.132  13.357   1.233  1.00 86.56           O  
ATOM   1512  CG1 ILE D  34     -18.902  12.132   2.400  1.00 86.56           C  
ATOM   1513  CG2 ILE D  34     -20.093  13.948   1.112  1.00 86.56           C  
ATOM   1514  CD1 ILE D  34     -17.490  12.483   1.951  1.00 86.56           C  
ATOM   1515  N   LYS D  35     -22.717  11.665  -0.231  1.00 88.76           N  
ATOM   1516  CA  LYS D  35     -23.739  12.080  -1.189  1.00 88.76           C  
ATOM   1517  C   LYS D  35     -25.138  11.741  -0.681  1.00 88.76           C  
ATOM   1518  CB  LYS D  35     -23.501  11.421  -2.548  1.00 88.76           C  
ATOM   1519  O   LYS D  35     -26.080  12.511  -0.880  1.00 88.76           O  
ATOM   1520  CG  LYS D  35     -22.274  11.942  -3.282  1.00 88.76           C  
ATOM   1521  CD  LYS D  35     -22.084  11.241  -4.621  1.00 88.76           C  
ATOM   1522  CE  LYS D  35     -20.864  11.771  -5.362  1.00 88.76           C  
ATOM   1523  NZ  LYS D  35     -20.644  11.050  -6.652  1.00 88.76           N  
ATOM   1524  N   ARG D  36     -25.194  10.636  -0.020  1.00 87.53           N  
ATOM   1525  CA  ARG D  36     -26.477  10.172   0.498  1.00 87.53           C  
ATOM   1526  C   ARG D  36     -26.308   9.497   1.855  1.00 87.53           C  
ATOM   1527  CB  ARG D  36     -27.138   9.207  -0.489  1.00 87.53           C  
ATOM   1528  O   ARG D  36     -26.040   8.296   1.927  1.00 87.53           O  
ATOM   1529  CG  ARG D  36     -28.520   8.738  -0.061  1.00 87.53           C  
ATOM   1530  CD  ARG D  36     -29.078   7.687  -1.009  1.00 87.53           C  
ATOM   1531  NE  ARG D  36     -30.208   6.974  -0.420  1.00 87.53           N  
ATOM   1532  NH1 ARG D  36     -30.762   5.833  -2.351  1.00 87.53           N  
ATOM   1533  NH2 ARG D  36     -31.984   5.518  -0.437  1.00 87.53           N  
ATOM   1534  CZ  ARG D  36     -30.982   6.110  -1.070  1.00 87.53           C  
ATOM   1535  N   PRO D  37     -26.330  10.224   2.882  1.00 84.64           N  
ATOM   1536  CA  PRO D  37     -26.220   9.603   4.204  1.00 84.64           C  
ATOM   1537  C   PRO D  37     -27.269   8.517   4.435  1.00 84.64           C  
ATOM   1538  CB  PRO D  37     -26.428  10.776   5.164  1.00 84.64           C  
ATOM   1539  O   PRO D  37     -28.468   8.771   4.290  1.00 84.64           O  
ATOM   1540  CG  PRO D  37     -26.182  11.996   4.336  1.00 84.64           C  
ATOM   1541  CD  PRO D  37     -26.526  11.681   2.908  1.00 84.64           C  
ATOM   1542  N   ASP D  38     -26.942   7.593   4.522  1.00 86.70           N  
ATOM   1543  CA  ASP D  38     -27.775   6.405   4.684  1.00 86.70           C  
ATOM   1544  C   ASP D  38     -27.178   5.453   5.718  1.00 86.70           C  
ATOM   1545  CB  ASP D  38     -27.949   5.685   3.346  1.00 86.70           C  
ATOM   1546  O   ASP D  38     -25.971   5.199   5.713  1.00 86.70           O  
ATOM   1547  CG  ASP D  38     -28.799   4.431   3.453  1.00 86.70           C  
ATOM   1548  OD1 ASP D  38     -30.044   4.532   3.412  1.00 86.70           O  
ATOM   1549  OD2 ASP D  38     -28.218   3.331   3.583  1.00 86.70           O  
ATOM   1550  N   GLU D  39     -28.094   4.910   6.575  1.00 91.08           N  
ATOM   1551  CA  GLU D  39     -27.621   4.037   7.646  1.00 91.08           C  
ATOM   1552  C   GLU D  39     -27.039   2.743   7.086  1.00 91.08           C  
ATOM   1553  CB  GLU D  39     -28.755   3.724   8.625  1.00 91.08           C  
ATOM   1554  O   GLU D  39     -26.077   2.201   7.633  1.00 91.08           O  
ATOM   1555  CG  GLU D  39     -28.282   3.138   9.947  1.00 91.08           C  
ATOM   1556  CD  GLU D  39     -29.396   2.986  10.970  1.00 91.08           C  
ATOM   1557  OE1 GLU D  39     -29.132   2.484  12.086  1.00 91.08           O  
ATOM   1558  OE2 GLU D  39     -30.544   3.372  10.652  1.00 91.08           O  
ATOM   1559  N   ASP D  40     -27.606   2.215   6.127  1.00 92.20           N  
ATOM   1560  CA  ASP D  40     -27.089   1.000   5.504  1.00 92.20           C  
ATOM   1561  C   ASP D  40     -25.683   1.222   4.951  1.00 92.20           C  
ATOM   1562  CB  ASP D  40     -28.025   0.530   4.388  1.00 92.20           C  
ATOM   1563  O   ASP D  40     -24.805   0.372   5.113  1.00 92.20           O  
ATOM   1564  CG  ASP D  40     -29.320  -0.065   4.911  1.00 92.20           C  
ATOM   1565  OD1 ASP D  40     -30.316  -0.115   4.158  1.00 92.20           O  
ATOM   1566  OD2 ASP D  40     -29.346  -0.484   6.089  1.00 92.20           O  
ATOM   1567  N   LEU D  41     -25.412   2.389   4.396  1.00 91.66           N  
ATOM   1568  CA  LEU D  41     -24.101   2.731   3.856  1.00 91.66           C  
ATOM   1569  C   LEU D  41     -23.082   2.913   4.975  1.00 91.66           C  
ATOM   1570  CB  LEU D  41     -24.184   4.006   3.012  1.00 91.66           C  
ATOM   1571  O   LEU D  41     -21.930   2.492   4.847  1.00 91.66           O  
ATOM   1572  CG  LEU D  41     -24.781   3.855   1.613  1.00 91.66           C  
ATOM   1573  CD1 LEU D  41     -25.070   5.226   1.009  1.00 91.66           C  
ATOM   1574  CD2 LEU D  41     -23.844   3.055   0.714  1.00 91.66           C  
ATOM   1575  N   ALA D  42     -23.543   3.543   5.998  1.00 90.79           N  
ATOM   1576  CA  ALA D  42     -22.663   3.724   7.150  1.00 90.79           C  
ATOM   1577  C   ALA D  42     -22.187   2.379   7.693  1.00 90.79           C  
ATOM   1578  CB  ALA D  42     -23.377   4.514   8.245  1.00 90.79           C  
ATOM   1579  O   ALA D  42     -21.020   2.231   8.064  1.00 90.79           O  
ATOM   1580  N   ASP D  43     -23.174   1.373   7.801  1.00 91.59           N  
ATOM   1581  CA  ASP D  43     -22.828   0.033   8.264  1.00 91.59           C  
ATOM   1582  C   ASP D  43     -21.811  -0.624   7.333  1.00 91.59           C  
ATOM   1583  CB  ASP D  43     -24.081  -0.838   8.373  1.00 91.59           C  
ATOM   1584  O   ASP D  43     -20.895  -1.310   7.791  1.00 91.59           O  
ATOM   1585  CG  ASP D  43     -24.927  -0.510   9.591  1.00 91.59           C  
ATOM   1586  OD1 ASP D  43     -26.114  -0.899   9.632  1.00 91.59           O  
ATOM   1587  OD2 ASP D  43     -24.402   0.145  10.517  1.00 91.59           O  
ATOM   1588  N   LYS D  44     -21.928  -0.317   6.068  1.00 91.88           N  
ATOM   1589  CA  LYS D  44     -20.988  -0.865   5.095  1.00 91.88           C  
ATOM   1590  C   LYS D  44     -19.597  -0.261   5.273  1.00 91.88           C  
ATOM   1591  CB  LYS D  44     -21.486  -0.622   3.670  1.00 91.88           C  
ATOM   1592  O   LYS D  44     -18.590  -0.957   5.129  1.00 91.88           O  
ATOM   1593  CG  LYS D  44     -22.663  -1.498   3.267  1.00 91.88           C  
ATOM   1594  CD  LYS D  44     -23.077  -1.250   1.822  1.00 91.88           C  
ATOM   1595  CE  LYS D  44     -24.284  -2.092   1.433  1.00 91.88           C  
ATOM   1596  NZ  LYS D  44     -24.738  -1.800   0.040  1.00 91.88           N  
ATOM   1597  N   VAL D  45     -19.545   0.969   5.554  1.00 91.20           N  
ATOM   1598  CA  VAL D  45     -18.267   1.631   5.797  1.00 91.20           C  
ATOM   1599  C   VAL D  45     -17.612   1.047   7.047  1.00 91.20           C  
ATOM   1600  CB  VAL D  45     -18.440   3.159   5.950  1.00 91.20           C  
ATOM   1601  O   VAL D  45     -16.402   0.810   7.068  1.00 91.20           O  
ATOM   1602  CG1 VAL D  45     -17.134   3.807   6.408  1.00 91.20           C  
ATOM   1603  CG2 VAL D  45     -18.914   3.776   4.636  1.00 91.20           C  
ATOM   1604  N   ARG D  46     -18.405   0.817   8.036  1.00 90.94           N  
ATOM   1605  CA  ARG D  46     -17.886   0.228   9.267  1.00 90.94           C  
ATOM   1606  C   ARG D  46     -17.293  -1.153   9.006  1.00 90.94           C  
ATOM   1607  CB  ARG D  46     -18.987   0.135  10.324  1.00 90.94           C  
ATOM   1608  O   ARG D  46     -16.212  -1.474   9.502  1.00 90.94           O  
ATOM   1609  CG  ARG D  46     -18.474  -0.169  11.723  1.00 90.94           C  
ATOM   1610  CD  ARG D  46     -19.613  -0.328  12.720  1.00 90.94           C  
ATOM   1611  NE  ARG D  46     -20.327   0.929  12.928  1.00 90.94           N  
ATOM   1612  NH1 ARG D  46     -22.430   0.027  12.613  1.00 90.94           N  
ATOM   1613  NH2 ARG D  46     -22.193   2.259  13.078  1.00 90.94           N  
ATOM   1614  CZ  ARG D  46     -21.648   1.069  12.873  1.00 90.94           C  
ATOM   1615  N   LYS D  47     -17.968  -1.933   8.264  1.00 91.54           N  
ATOM   1616  CA  LYS D  47     -17.491  -3.273   7.936  1.00 91.54           C  
ATOM   1617  C   LYS D  47     -16.204  -3.213   7.119  1.00 91.54           C  
ATOM   1618  CB  LYS D  47     -18.562  -4.052   7.171  1.00 91.54           C  
ATOM   1619  O   LYS D  47     -15.281  -4.000   7.345  1.00 91.54           O  
ATOM   1620  CG  LYS D  47     -19.716  -4.532   8.038  1.00 91.54           C  
ATOM   1621  CD  LYS D  47     -20.742  -5.309   7.224  1.00 91.54           C  
ATOM   1622  CE  LYS D  47     -21.960  -5.676   8.060  1.00 91.54           C  
ATOM   1623  NZ  LYS D  47     -23.010  -6.354   7.243  1.00 91.54           N  
ATOM   1624  N   SER D  48     -16.164  -2.275   6.201  1.00 89.14           N  
ATOM   1625  CA  SER D  48     -14.967  -2.100   5.385  1.00 89.14           C  
ATOM   1626  C   SER D  48     -13.771  -1.691   6.238  1.00 89.14           C  
ATOM   1627  CB  SER D  48     -15.209  -1.054   4.296  1.00 89.14           C  
ATOM   1628  O   SER D  48     -12.648  -2.139   5.996  1.00 89.14           O  
ATOM   1629  OG  SER D  48     -13.999  -0.727   3.635  1.00 89.14           O  
ATOM   1630  N   SER D  49     -13.988  -0.845   7.185  1.00 90.16           N  
ATOM   1631  CA  SER D  49     -12.928  -0.419   8.093  1.00 90.16           C  
ATOM   1632  C   SER D  49     -12.386  -1.594   8.899  1.00 90.16           C  
ATOM   1633  CB  SER D  49     -13.439   0.667   9.041  1.00 90.16           C  
ATOM   1634  O   SER D  49     -11.177  -1.696   9.121  1.00 90.16           O  
ATOM   1635  OG  SER D  49     -12.395   1.137   9.876  1.00 90.16           O  
ATOM   1636  N   GLU D  50     -13.288  -2.484   9.354  1.00 91.58           N  
ATOM   1637  CA  GLU D  50     -12.867  -3.669  10.095  1.00 91.58           C  
ATOM   1638  C   GLU D  50     -12.021  -4.593   9.223  1.00 91.58           C  
ATOM   1639  CB  GLU D  50     -14.082  -4.424  10.638  1.00 91.58           C  
ATOM   1640  O   GLU D  50     -11.023  -5.150   9.686  1.00 91.58           O  
ATOM   1641  CG  GLU D  50     -14.798  -3.705  11.772  1.00 91.58           C  
ATOM   1642  CD  GLU D  50     -13.909  -3.458  12.980  1.00 91.58           C  
ATOM   1643  OE1 GLU D  50     -13.969  -2.350  13.562  1.00 91.58           O  
ATOM   1644  OE2 GLU D  50     -13.145  -4.378  13.348  1.00 91.58           O  
ATOM   1645  N   GLU D  51     -12.397  -4.723   7.974  1.00 90.99           N  
ATOM   1646  CA  GLU D  51     -11.632  -5.545   7.041  1.00 90.99           C  
ATOM   1647  C   GLU D  51     -10.238  -4.967   6.812  1.00 90.99           C  
ATOM   1648  CB  GLU D  51     -12.372  -5.675   5.708  1.00 90.99           C  
ATOM   1649  O   GLU D  51      -9.255  -5.709   6.752  1.00 90.99           O  
ATOM   1650  CG  GLU D  51     -11.735  -6.666   4.744  1.00 90.99           C  
ATOM   1651  CD  GLU D  51     -12.572  -6.917   3.500  1.00 90.99           C  
ATOM   1652  OE1 GLU D  51     -12.172  -7.752   2.658  1.00 90.99           O  
ATOM   1653  OE2 GLU D  51     -13.636  -6.271   3.366  1.00 90.99           O  
ATOM   1654  N   LEU D  52     -10.186  -3.660   6.657  1.00 89.56           N  
ATOM   1655  CA  LEU D  52      -8.905  -2.989   6.469  1.00 89.56           C  
ATOM   1656  C   LEU D  52      -7.991  -3.215   7.670  1.00 89.56           C  
ATOM   1657  CB  LEU D  52      -9.113  -1.488   6.247  1.00 89.56           C  
ATOM   1658  O   LEU D  52      -6.795  -3.466   7.506  1.00 89.56           O  
ATOM   1659  CG  LEU D  52      -7.869  -0.678   5.879  1.00 89.56           C  
ATOM   1660  CD1 LEU D  52      -7.282  -1.178   4.563  1.00 89.56           C  
ATOM   1661  CD2 LEU D  52      -8.204   0.807   5.790  1.00 89.56           C  
ATOM   1662  N   LYS D  53      -8.549  -3.218   8.848  1.00 90.64           N  
ATOM   1663  CA  LYS D  53      -7.777  -3.446  10.066  1.00 90.64           C  
ATOM   1664  C   LYS D  53      -7.193  -4.855  10.091  1.00 90.64           C  
ATOM   1665  CB  LYS D  53      -8.647  -3.217  11.303  1.00 90.64           C  
ATOM   1666  O   LYS D  53      -6.044  -5.049  10.493  1.00 90.64           O  
ATOM   1667  CG  LYS D  53      -8.913  -1.751  11.611  1.00 90.64           C  
ATOM   1668  CD  LYS D  53      -9.789  -1.589  12.847  1.00 90.64           C  
ATOM   1669  CE  LYS D  53     -10.234  -0.144  13.032  1.00 90.64           C  
ATOM   1670  NZ  LYS D  53     -11.191  -0.001  14.170  1.00 90.64           N  
ATOM   1671  N   LYS D  54      -7.943  -5.776   9.618  1.00 91.04           N  
ATOM   1672  CA  LYS D  54      -7.487  -7.163   9.581  1.00 91.04           C  
ATOM   1673  C   LYS D  54      -6.324  -7.334   8.609  1.00 91.04           C  
ATOM   1674  CB  LYS D  54      -8.636  -8.096   9.194  1.00 91.04           C  
ATOM   1675  O   LYS D  54      -5.338  -8.005   8.923  1.00 91.04           O  
ATOM   1676  CG  LYS D  54      -9.677  -8.283  10.287  1.00 91.04           C  
ATOM   1677  CD  LYS D  54     -10.780  -9.239   9.851  1.00 91.04           C  
ATOM   1678  CE  LYS D  54     -11.882  -9.336  10.897  1.00 91.04           C  
ATOM   1679  NZ  LYS D  54     -13.010 -10.200  10.435  1.00 91.04           N  
ATOM   1680  N   ILE D  55      -6.420  -6.734   7.492  1.00 90.47           N  
ATOM   1681  CA  ILE D  55      -5.393  -6.847   6.462  1.00 90.47           C  
ATOM   1682  C   ILE D  55      -4.107  -6.178   6.939  1.00 90.47           C  
ATOM   1683  CB  ILE D  55      -5.860  -6.222   5.128  1.00 90.47           C  
ATOM   1684  O   ILE D  55      -3.011  -6.706   6.731  1.00 90.47           O  
ATOM   1685  CG1 ILE D  55      -7.073  -6.981   4.578  1.00 90.47           C  
ATOM   1686  CG2 ILE D  55      -4.716  -6.206   4.110  1.00 90.47           C  
ATOM   1687  CD1 ILE D  55      -7.735  -6.308   3.384  1.00 90.47           C  
ATOM   1688  N   ILE D  56      -4.227  -5.061   7.574  1.00 88.26           N  
ATOM   1689  CA  ILE D  56      -3.073  -4.314   8.061  1.00 88.26           C  
ATOM   1690  C   ILE D  56      -2.324  -5.142   9.102  1.00 88.26           C  
ATOM   1691  CB  ILE D  56      -3.493  -2.953   8.660  1.00 88.26           C  
ATOM   1692  O   ILE D  56      -1.091  -5.142   9.135  1.00 88.26           O  
ATOM   1693  CG1 ILE D  56      -3.972  -2.007   7.553  1.00 88.26           C  
ATOM   1694  CG2 ILE D  56      -2.337  -2.331   9.449  1.00 88.26           C  
ATOM   1695  CD1 ILE D  56      -4.572  -0.706   8.067  1.00 88.26           C  
ATOM   1696  N   LYS D  57      -3.070  -5.907   9.919  1.00 91.43           N  
ATOM   1697  CA  LYS D  57      -2.435  -6.796  10.888  1.00 91.43           C  
ATOM   1698  C   LYS D  57      -1.628  -7.886  10.188  1.00 91.43           C  
ATOM   1699  CB  LYS D  57      -3.484  -7.428  11.805  1.00 91.43           C  
ATOM   1700  O   LYS D  57      -0.551  -8.264  10.654  1.00 91.43           O  
ATOM   1701  CG  LYS D  57      -3.996  -6.497  12.894  1.00 91.43           C  
ATOM   1702  CD  LYS D  57      -4.921  -7.224  13.861  1.00 91.43           C  
ATOM   1703  CE  LYS D  57      -5.477  -6.280  14.919  1.00 91.43           C  
ATOM   1704  NZ  LYS D  57      -6.426  -6.977  15.838  1.00 91.43           N  
ATOM   1705  N   GLU D  58      -2.154  -8.367   9.135  1.00 90.02           N  
ATOM   1706  CA  GLU D  58      -1.434  -9.365   8.349  1.00 90.02           C  
ATOM   1707  C   GLU D  58      -0.150  -8.786   7.764  1.00 90.02           C  
ATOM   1708  CB  GLU D  58      -2.323  -9.911   7.229  1.00 90.02           C  
ATOM   1709  O   GLU D  58       0.884  -9.457   7.737  1.00 90.02           O  
ATOM   1710  CG  GLU D  58      -3.448 -10.812   7.719  1.00 90.02           C  
ATOM   1711  CD  GLU D  58      -4.331 -11.334   6.597  1.00 90.02           C  
ATOM   1712  OE1 GLU D  58      -5.441 -11.836   6.883  1.00 90.02           O  
ATOM   1713  OE2 GLU D  58      -3.908 -11.241   5.423  1.00 90.02           O  
ATOM   1714  N   VAL D  59      -0.191  -7.540   7.264  1.00 88.99           N  
ATOM   1715  CA  VAL D  59       0.977  -6.860   6.715  1.00 88.99           C  
ATOM   1716  C   VAL D  59       2.047  -6.716   7.794  1.00 88.99           C  
ATOM   1717  CB  VAL D  59       0.608  -5.473   6.142  1.00 88.99           C  
ATOM   1718  O   VAL D  59       3.234  -6.928   7.533  1.00 88.99           O  
ATOM   1719  CG1 VAL D  59       1.866  -4.698   5.754  1.00 88.99           C  
ATOM   1720  CG2 VAL D  59      -0.323  -5.623   4.940  1.00 88.99           C  
ATOM   1721  N   GLU D  60       1.617  -6.438   8.977  1.00 90.93           N  
ATOM   1722  CA  GLU D  60       2.550  -6.276  10.088  1.00 90.93           C  
ATOM   1723  C   GLU D  60       3.278  -7.582  10.392  1.00 90.93           C  
ATOM   1724  CB  GLU D  60       1.817  -5.779  11.337  1.00 90.93           C  
ATOM   1725  O   GLU D  60       4.476  -7.577  10.682  1.00 90.93           O  
ATOM   1726  CG  GLU D  60       1.426  -4.310  11.278  1.00 90.93           C  
ATOM   1727  CD  GLU D  60       0.676  -3.838  12.513  1.00 90.93           C  
ATOM   1728  OE1 GLU D  60       0.522  -2.609  12.697  1.00 90.93           O  
ATOM   1729  OE2 GLU D  60       0.240  -4.704  13.304  1.00 90.93           O  
ATOM   1730  N   LYS D  61       2.497  -8.635  10.302  1.00 89.68           N  
ATOM   1731  CA  LYS D  61       3.083  -9.950  10.551  1.00 89.68           C  
ATOM   1732  C   LYS D  61       4.145 -10.284   9.508  1.00 89.68           C  
ATOM   1733  CB  LYS D  61       1.998 -11.028  10.559  1.00 89.68           C  
ATOM   1734  O   LYS D  61       5.222 -10.778   9.848  1.00 89.68           O  
ATOM   1735  CG  LYS D  61       2.490 -12.397  11.005  1.00 89.68           C  
ATOM   1736  CD  LYS D  61       1.364 -13.423  11.004  1.00 89.68           C  
ATOM   1737  CE  LYS D  61       1.885 -14.826  11.284  1.00 89.68           C  
ATOM   1738  NZ  LYS D  61       0.792 -15.843  11.233  1.00 89.68           N  
ATOM   1739  N   ILE D  62       3.927 -10.003   8.322  1.00 87.16           N  
ATOM   1740  CA  ILE D  62       4.844 -10.302   7.227  1.00 87.16           C  
ATOM   1741  C   ILE D  62       6.080  -9.411   7.332  1.00 87.16           C  
ATOM   1742  CB  ILE D  62       4.163 -10.115   5.853  1.00 87.16           C  
ATOM   1743  O   ILE D  62       7.200  -9.862   7.082  1.00 87.16           O  
ATOM   1744  CG1 ILE D  62       3.034 -11.137   5.672  1.00 87.16           C  
ATOM   1745  CG2 ILE D  62       5.190 -10.228   4.722  1.00 87.16           C  
ATOM   1746  CD1 ILE D  62       2.189 -10.911   4.426  1.00 87.16           C  
ATOM   1747  N   LEU D  63       5.884  -8.181   7.669  1.00 86.66           N  
ATOM   1748  CA  LEU D  63       6.999  -7.252   7.819  1.00 86.66           C  
ATOM   1749  C   LEU D  63       7.966  -7.733   8.895  1.00 86.66           C  
ATOM   1750  CB  LEU D  63       6.487  -5.852   8.164  1.00 86.66           C  
ATOM   1751  O   LEU D  63       9.181  -7.566   8.764  1.00 86.66           O  
ATOM   1752  CG  LEU D  63       5.920  -5.032   7.004  1.00 86.66           C  
ATOM   1753  CD1 LEU D  63       5.311  -3.732   7.521  1.00 86.66           C  
ATOM   1754  CD2 LEU D  63       7.004  -4.746   5.970  1.00 86.66           C  
ATOM   1755  N   ARG D  64       7.381  -8.336   9.896  1.00 88.08           N  
ATOM   1756  CA  ARG D  64       8.232  -8.883  10.947  1.00 88.08           C  
ATOM   1757  C   ARG D  64       9.104 -10.015  10.413  1.00 88.08           C  
ATOM   1758  CB  ARG D  64       7.384  -9.384  12.119  1.00 88.08           C  
ATOM   1759  O   ARG D  64      10.273 -10.134  10.786  1.00 88.08           O  
ATOM   1760  CG  ARG D  64       6.827  -8.273  12.995  1.00 88.08           C  
ATOM   1761  CD  ARG D  64       6.091  -8.827  14.207  1.00 88.08           C  
ATOM   1762  NE  ARG D  64       5.257  -7.810  14.842  1.00 88.08           N  
ATOM   1763  NH1 ARG D  64       4.347  -9.240  16.411  1.00 88.08           N  
ATOM   1764  NH2 ARG D  64       3.734  -7.031  16.374  1.00 88.08           N  
ATOM   1765  CZ  ARG D  64       4.448  -8.029  15.874  1.00 88.08           C  
ATOM   1766  N   LYS D  65       8.539 -10.813   9.591  1.00 86.97           N  
ATOM   1767  CA  LYS D  65       9.298 -11.891   8.964  1.00 86.97           C  
ATOM   1768  C   LYS D  65      10.420 -11.337   8.090  1.00 86.97           C  
ATOM   1769  CB  LYS D  65       8.377 -12.783   8.130  1.00 86.97           C  
ATOM   1770  O   LYS D  65      11.531 -11.873   8.083  1.00 86.97           O  
ATOM   1771  CG  LYS D  65       7.424 -13.633   8.958  1.00 86.97           C  
ATOM   1772  CD  LYS D  65       6.535 -14.498   8.073  1.00 86.97           C  
ATOM   1773  CE  LYS D  65       5.507 -15.266   8.893  1.00 86.97           C  
ATOM   1774  NZ  LYS D  65       4.585 -16.058   8.024  1.00 86.97           N  
ATOM   1775  N   VAL D  66      10.122 -10.283   7.318  1.00 84.36           N  
ATOM   1776  CA  VAL D  66      11.108  -9.651   6.448  1.00 84.36           C  
ATOM   1777  C   VAL D  66      12.253  -9.090   7.289  1.00 84.36           C  
ATOM   1778  CB  VAL D  66      10.476  -8.531   5.593  1.00 84.36           C  
ATOM   1779  O   VAL D  66      13.424  -9.238   6.931  1.00 84.36           O  
ATOM   1780  CG1 VAL D  66      11.556  -7.739   4.856  1.00 84.36           C  
ATOM   1781  CG2 VAL D  66       9.472  -9.118   4.603  1.00 84.36           C  
ATOM   1782  N   ASP D  67      11.925  -8.489   8.393  1.00 86.00           N  
ATOM   1783  CA  ASP D  67      12.941  -7.947   9.290  1.00 86.00           C  
ATOM   1784  C   ASP D  67      13.869  -9.048   9.797  1.00 86.00           C  
ATOM   1785  CB  ASP D  67      12.285  -7.226  10.470  1.00 86.00           C  
ATOM   1786  O   ASP D  67      15.084  -8.853   9.880  1.00 86.00           O  
ATOM   1787  CG  ASP D  67      11.997  -5.763  10.186  1.00 86.00           C  
ATOM   1788  OD1 ASP D  67      11.234  -5.132  10.949  1.00 86.00           O  
ATOM   1789  OD2 ASP D  67      12.535  -5.237   9.188  1.00 86.00           O  
ATOM   1790  N   ASP D  68      13.218 -10.193  10.082  1.00 85.64           N  
ATOM   1791  CA  ASP D  68      13.998 -11.323  10.578  1.00 85.64           C  
ATOM   1792  C   ASP D  68      14.966 -11.832   9.513  1.00 85.64           C  
ATOM   1793  CB  ASP D  68      13.074 -12.454  11.033  1.00 85.64           C  
ATOM   1794  O   ASP D  68      16.123 -12.135   9.811  1.00 85.64           O  
ATOM   1795  CG  ASP D  68      12.354 -12.146  12.335  1.00 85.64           C  
ATOM   1796  OD1 ASP D  68      11.367 -12.837  12.665  1.00 85.64           O  
ATOM   1797  OD2 ASP D  68      12.777 -11.200  13.035  1.00 85.64           O  
ATOM   1798  N   ILE D  69      14.503 -11.889   8.344  1.00 81.55           N  
ATOM   1799  CA  ILE D  69      15.322 -12.365   7.235  1.00 81.55           C  
ATOM   1800  C   ILE D  69      16.465 -11.385   6.979  1.00 81.55           C  
ATOM   1801  CB  ILE D  69      14.482 -12.554   5.952  1.00 81.55           C  
ATOM   1802  O   ILE D  69      17.608 -11.797   6.763  1.00 81.55           O  
ATOM   1803  CG1 ILE D  69      13.502 -13.721   6.123  1.00 81.55           C  
ATOM   1804  CG2 ILE D  69      15.390 -12.775   4.739  1.00 81.55           C  
ATOM   1805  CD1 ILE D  69      12.503 -13.862   4.983  1.00 81.55           C  
ATOM   1806  N   LEU D  70      16.145 -10.072   6.940  1.00 80.72           N  
ATOM   1807  CA  LEU D  70      17.164  -9.053   6.715  1.00 80.72           C  
ATOM   1808  C   LEU D  70      18.245  -9.120   7.789  1.00 80.72           C  
ATOM   1809  CB  LEU D  70      16.533  -7.659   6.697  1.00 80.72           C  
ATOM   1810  O   LEU D  70      19.429  -8.938   7.496  1.00 80.72           O  
ATOM   1811  CG  LEU D  70      15.807  -7.260   5.411  1.00 80.72           C  
ATOM   1812  CD1 LEU D  70      15.041  -5.958   5.616  1.00 80.72           C  
ATOM   1813  CD2 LEU D  70      16.796  -7.128   4.257  1.00 80.72           C  
ATOM   1814  N   TYR D  71      17.789  -9.325   8.945  1.00 83.81           N  
ATOM   1815  CA  TYR D  71      18.741  -9.464  10.042  1.00 83.81           C  
ATOM   1816  C   TYR D  71      19.666 -10.654   9.813  1.00 83.81           C  
ATOM   1817  CB  TYR D  71      18.006  -9.624  11.376  1.00 83.81           C  
ATOM   1818  O   TYR D  71      20.867 -10.575  10.081  1.00 83.81           O  
ATOM   1819  CG  TYR D  71      18.925  -9.709  12.570  1.00 83.81           C  
ATOM   1820  CD1 TYR D  71      19.269 -10.940  13.123  1.00 83.81           C  
ATOM   1821  CD2 TYR D  71      19.451  -8.559  13.148  1.00 83.81           C  
ATOM   1822  CE1 TYR D  71      20.114 -11.024  14.224  1.00 83.81           C  
ATOM   1823  CE2 TYR D  71      20.298  -8.630  14.249  1.00 83.81           C  
ATOM   1824  OH  TYR D  71      21.461  -9.941  15.870  1.00 83.81           O  
ATOM   1825  CZ  TYR D  71      20.623  -9.865  14.779  1.00 83.81           C  
ATOM   1826  N   LYS D  72      19.155 -11.746   9.335  1.00 82.31           N  
ATOM   1827  CA  LYS D  72      19.935 -12.953   9.078  1.00 82.31           C  
ATOM   1828  C   LYS D  72      20.902 -12.746   7.916  1.00 82.31           C  
ATOM   1829  CB  LYS D  72      19.012 -14.137   8.786  1.00 82.31           C  
ATOM   1830  O   LYS D  72      22.030 -13.242   7.944  1.00 82.31           O  
ATOM   1831  CG  LYS D  72      18.271 -14.660  10.008  1.00 82.31           C  
ATOM   1832  CD  LYS D  72      17.383 -15.847   9.658  1.00 82.31           C  
ATOM   1833  CE  LYS D  72      16.584 -16.323  10.863  1.00 82.31           C  
ATOM   1834  NZ  LYS D  72      15.646 -17.429  10.504  1.00 82.31           N  
ATOM   1835  N   VAL D  73      20.475 -12.055   6.895  1.00 76.09           N  
ATOM   1836  CA  VAL D  73      21.294 -11.817   5.711  1.00 76.09           C  
ATOM   1837  C   VAL D  73      22.444 -10.875   6.059  1.00 76.09           C  
ATOM   1838  CB  VAL D  73      20.458 -11.231   4.551  1.00 76.09           C  
ATOM   1839  O   VAL D  73      23.553 -11.020   5.539  1.00 76.09           O  
ATOM   1840  CG1 VAL D  73      21.356 -10.856   3.373  1.00 76.09           C  
ATOM   1841  CG2 VAL D  73      19.384 -12.225   4.113  1.00 76.09           C  
ATOM   1842  N   LYS D  74      22.288  -9.873   6.844  1.00 74.93           N  
ATOM   1843  CA  LYS D  74      23.323  -8.913   7.220  1.00 74.93           C  
ATOM   1844  C   LYS D  74      24.294  -9.519   8.229  1.00 74.93           C  
ATOM   1845  CB  LYS D  74      22.694  -7.643   7.795  1.00 74.93           C  
ATOM   1846  O   LYS D  74      25.466  -9.141   8.275  1.00 74.93           O  
ATOM   1847  CG  LYS D  74      22.114  -6.709   6.743  1.00 74.93           C  
ATOM   1848  CD  LYS D  74      21.664  -5.389   7.356  1.00 74.93           C  
ATOM   1849  CE  LYS D  74      21.091  -4.450   6.303  1.00 74.93           C  
ATOM   1850  NZ  LYS D  74      20.680  -3.141   6.893  1.00 74.93           N  
ATOM   1851  N   SER D  75      23.756 -10.396   8.963  1.00 70.05           N  
ATOM   1852  CA  SER D  75      24.661 -11.015   9.927  1.00 70.05           C  
ATOM   1853  C   SER D  75      25.490 -12.118   9.277  1.00 70.05           C  
ATOM   1854  CB  SER D  75      23.877 -11.585  11.110  1.00 70.05           C  
ATOM   1855  O   SER D  75      26.669 -12.285   9.597  1.00 70.05           O  
ATOM   1856  OG  SER D  75      23.078 -10.582  11.714  1.00 70.05           O  
TER    1857      SER D  75                                                      
ENDMDL                                                                          
END                                                                             
