# Supplementary material for: De novo design of obligate ABC-type heterotrimeric proteins
Source: Nat Struct Mol Biol. 2022 Dec 15;29(12):1266–76. doi: 10.1038/s41594-022-00879-4 (PMC9758053; doi:10.1038/s41594-022-00879-4)
Supplement: Supplementary file 4 — This compressed file contains all PDB files and scripts used in our design protocols and analyses, as well as the final design model outputs. [file 41594_2022_879_MOESM4_ESM.zip › source_data/pdbs/AF-Multimer for base_pdbs/DHT03/DHT03_AF-Mult_model3.pdb]

MODEL     1                                                                     
ATOM      1  N   PRO B   1       5.082 -26.678  11.656  1.00 79.58           N  
ATOM      2  CA  PRO B   1       5.724 -26.212  10.425  1.00 79.58           C  
ATOM      3  C   PRO B   1       5.147 -24.891   9.922  1.00 79.58           C  
ATOM      4  CB  PRO B   1       5.445 -27.343   9.432  1.00 79.58           C  
ATOM      5  O   PRO B   1       5.891 -24.032   9.441  1.00 79.58           O  
ATOM      6  CG  PRO B   1       5.078 -28.516  10.282  1.00 79.58           C  
ATOM      7  CD  PRO B   1       4.560 -28.009  11.597  1.00 79.58           C  
ATOM      8  N   GLU B   2       3.867 -24.567   9.928  1.00 84.66           N  
ATOM      9  CA  GLU B   2       3.182 -23.348   9.505  1.00 84.66           C  
ATOM     10  C   GLU B   2       3.550 -22.170  10.402  1.00 84.66           C  
ATOM     11  CB  GLU B   2       1.666 -23.556   9.504  1.00 84.66           C  
ATOM     12  O   GLU B   2       3.761 -21.056   9.917  1.00 84.66           O  
ATOM     13  CG  GLU B   2       1.171 -24.473   8.395  1.00 84.66           C  
ATOM     14  CD  GLU B   2      -0.321 -24.756   8.471  1.00 84.66           C  
ATOM     15  OE1 GLU B   2      -0.854 -25.444   7.571  1.00 84.66           O  
ATOM     16  OE2 GLU B   2      -0.961 -24.285   9.437  1.00 84.66           O  
ATOM     17  N   GLU B   3       3.622 -22.529  11.642  1.00 86.65           N  
ATOM     18  CA  GLU B   3       3.996 -21.482  12.587  1.00 86.65           C  
ATOM     19  C   GLU B   3       5.410 -20.974  12.317  1.00 86.65           C  
ATOM     20  CB  GLU B   3       3.887 -21.992  14.026  1.00 86.65           C  
ATOM     21  O   GLU B   3       5.671 -19.773  12.405  1.00 86.65           O  
ATOM     22  CG  GLU B   3       3.997 -20.898  15.077  1.00 86.65           C  
ATOM     23  CD  GLU B   3       3.755 -21.398  16.493  1.00 86.65           C  
ATOM     24  OE1 GLU B   3       4.060 -20.661  17.458  1.00 86.65           O  
ATOM     25  OE2 GLU B   3       3.257 -22.536  16.638  1.00 86.65           O  
ATOM     26  N   GLU B   4       6.334 -21.968  12.073  1.00 89.91           N  
ATOM     27  CA  GLU B   4       7.706 -21.576  11.762  1.00 89.91           C  
ATOM     28  C   GLU B   4       7.764 -20.730  10.494  1.00 89.91           C  
ATOM     29  CB  GLU B   4       8.597 -22.812  11.610  1.00 89.91           C  
ATOM     30  O   GLU B   4       8.501 -19.744  10.432  1.00 89.91           O  
ATOM     31  CG  GLU B   4       8.988 -23.454  12.933  1.00 89.91           C  
ATOM     32  CD  GLU B   4       9.797 -24.730  12.765  1.00 89.91           C  
ATOM     33  OE1 GLU B   4      10.195 -25.336  13.786  1.00 89.91           O  
ATOM     34  OE2 GLU B   4      10.034 -25.128  11.603  1.00 89.91           O  
ATOM     35  N   LYS B   5       7.029 -20.999   9.591  1.00 88.11           N  
ATOM     36  CA  LYS B   5       6.955 -20.239   8.347  1.00 88.11           C  
ATOM     37  C   LYS B   5       6.377 -18.847   8.587  1.00 88.11           C  
ATOM     38  CB  LYS B   5       6.111 -20.984   7.311  1.00 88.11           C  
ATOM     39  O   LYS B   5       6.853 -17.864   8.013  1.00 88.11           O  
ATOM     40  CG  LYS B   5       6.109 -20.337   5.933  1.00 88.11           C  
ATOM     41  CD  LYS B   5       5.451 -21.237   4.895  1.00 88.11           C  
ATOM     42  CE  LYS B   5       5.427 -20.581   3.521  1.00 88.11           C  
ATOM     43  NZ  LYS B   5       4.779 -21.457   2.500  1.00 88.11           N  
ATOM     44  N   LEU B   6       5.449 -18.758   9.365  1.00 86.65           N  
ATOM     45  CA  LEU B   6       4.839 -17.480   9.715  1.00 86.65           C  
ATOM     46  C   LEU B   6       5.858 -16.552  10.369  1.00 86.65           C  
ATOM     47  CB  LEU B   6       3.650 -17.694  10.656  1.00 86.65           C  
ATOM     48  O   LEU B   6       5.931 -15.368  10.032  1.00 86.65           O  
ATOM     49  CG  LEU B   6       2.662 -16.532  10.774  1.00 86.65           C  
ATOM     50  CD1 LEU B   6       1.420 -16.805   9.932  1.00 86.65           C  
ATOM     51  CD2 LEU B   6       2.284 -16.297  12.232  1.00 86.65           C  
ATOM     52  N   LYS B   7       6.613 -17.182  11.300  1.00 88.94           N  
ATOM     53  CA  LYS B   7       7.632 -16.391  11.984  1.00 88.94           C  
ATOM     54  C   LYS B   7       8.682 -15.880  11.002  1.00 88.94           C  
ATOM     55  CB  LYS B   7       8.301 -17.215  13.085  1.00 88.94           C  
ATOM     56  O   LYS B   7       9.126 -14.734  11.100  1.00 88.94           O  
ATOM     57  CG  LYS B   7       7.439 -17.410  14.323  1.00 88.94           C  
ATOM     58  CD  LYS B   7       8.178 -18.190  15.402  1.00 88.94           C  
ATOM     59  CE  LYS B   7       7.290 -18.452  16.612  1.00 88.94           C  
ATOM     60  NZ  LYS B   7       7.985 -19.285  17.639  1.00 88.94           N  
ATOM     61  N   GLU B   8       9.035 -16.697  10.082  1.00 90.92           N  
ATOM     62  CA  GLU B   8      10.007 -16.307   9.064  1.00 90.92           C  
ATOM     63  C   GLU B   8       9.458 -15.196   8.174  1.00 90.92           C  
ATOM     64  CB  GLU B   8      10.407 -17.514   8.212  1.00 90.92           C  
ATOM     65  O   GLU B   8      10.162 -14.231   7.871  1.00 90.92           O  
ATOM     66  CG  GLU B   8      11.330 -18.492   8.926  1.00 90.92           C  
ATOM     67  CD  GLU B   8      11.665 -19.718   8.092  1.00 90.92           C  
ATOM     68  OE1 GLU B   8      12.426 -20.589   8.572  1.00 90.92           O  
ATOM     69  OE2 GLU B   8      11.165 -19.807   6.948  1.00 90.92           O  
ATOM     70  N   LEU B   9       8.225 -15.256   7.830  1.00 88.68           N  
ATOM     71  CA  LEU B   9       7.582 -14.257   6.983  1.00 88.68           C  
ATOM     72  C   LEU B   9       7.437 -12.930   7.722  1.00 88.68           C  
ATOM     73  CB  LEU B   9       6.208 -14.749   6.521  1.00 88.68           C  
ATOM     74  O   LEU B   9       7.621 -11.863   7.132  1.00 88.68           O  
ATOM     75  CG  LEU B   9       6.204 -15.831   5.440  1.00 88.68           C  
ATOM     76  CD1 LEU B   9       4.798 -16.393   5.257  1.00 88.68           C  
ATOM     77  CD2 LEU B   9       6.739 -15.275   4.125  1.00 88.68           C  
ATOM     78  N   LEU B  10       7.197 -13.035   8.959  1.00 88.99           N  
ATOM     79  CA  LEU B  10       7.076 -11.828   9.770  1.00 88.99           C  
ATOM     80  C   LEU B  10       8.413 -11.101   9.865  1.00 88.99           C  
ATOM     81  CB  LEU B  10       6.567 -12.173  11.172  1.00 88.99           C  
ATOM     82  O   LEU B  10       8.460  -9.870   9.809  1.00 88.99           O  
ATOM     83  CG  LEU B  10       5.062 -12.405  11.309  1.00 88.99           C  
ATOM     84  CD1 LEU B  10       4.731 -12.929  12.703  1.00 88.99           C  
ATOM     85  CD2 LEU B  10       4.294 -11.120  11.020  1.00 88.99           C  
ATOM     86  N   LYS B  11       9.451 -11.935  10.021  1.00 91.19           N  
ATOM     87  CA  LYS B  11      10.787 -11.347  10.049  1.00 91.19           C  
ATOM     88  C   LYS B  11      11.105 -10.641   8.734  1.00 91.19           C  
ATOM     89  CB  LYS B  11      11.840 -12.419  10.336  1.00 91.19           C  
ATOM     90  O   LYS B  11      11.617  -9.519   8.734  1.00 91.19           O  
ATOM     91  CG  LYS B  11      13.235 -11.866  10.583  1.00 91.19           C  
ATOM     92  CD  LYS B  11      14.231 -12.977  10.891  1.00 91.19           C  
ATOM     93  CE  LYS B  11      15.651 -12.441  11.005  1.00 91.19           C  
ATOM     94  NZ  LYS B  11      16.637 -13.533  11.264  1.00 91.19           N  
ATOM     95  N   GLU B  12      10.804 -11.250   7.688  1.00 90.38           N  
ATOM     96  CA  GLU B  12      11.028 -10.666   6.369  1.00 90.38           C  
ATOM     97  C   GLU B  12      10.176  -9.416   6.166  1.00 90.38           C  
ATOM     98  CB  GLU B  12      10.732 -11.689   5.270  1.00 90.38           C  
ATOM     99  O   GLU B  12      10.643  -8.425   5.601  1.00 90.38           O  
ATOM    100  CG  GLU B  12      11.794 -12.770   5.133  1.00 90.38           C  
ATOM    101  CD  GLU B  12      11.530 -13.729   3.984  1.00 90.38           C  
ATOM    102  OE1 GLU B  12      12.374 -14.618   3.728  1.00 90.38           O  
ATOM    103  OE2 GLU B  12      10.470 -13.591   3.333  1.00 90.38           O  
ATOM    104  N   LEU B  13       8.993  -9.438   6.603  1.00 89.04           N  
ATOM    105  CA  LEU B  13       8.080  -8.305   6.507  1.00 89.04           C  
ATOM    106  C   LEU B  13       8.633  -7.096   7.254  1.00 89.04           C  
ATOM    107  CB  LEU B  13       6.703  -8.678   7.063  1.00 89.04           C  
ATOM    108  O   LEU B  13       8.598  -5.975   6.742  1.00 89.04           O  
ATOM    109  CG  LEU B  13       5.592  -7.644   6.873  1.00 89.04           C  
ATOM    110  CD1 LEU B  13       5.250  -7.499   5.394  1.00 89.04           C  
ATOM    111  CD2 LEU B  13       4.356  -8.032   7.677  1.00 89.04           C  
ATOM    112  N   LYS B  14       9.176  -7.389   8.383  1.00 90.69           N  
ATOM    113  CA  LYS B  14       9.739  -6.310   9.189  1.00 90.69           C  
ATOM    114  C   LYS B  14      10.957  -5.693   8.509  1.00 90.69           C  
ATOM    115  CB  LYS B  14      10.118  -6.820  10.580  1.00 90.69           C  
ATOM    116  O   LYS B  14      11.163  -4.479   8.573  1.00 90.69           O  
ATOM    117  CG  LYS B  14       8.927  -7.056  11.499  1.00 90.69           C  
ATOM    118  CD  LYS B  14       9.369  -7.551  12.870  1.00 90.69           C  
ATOM    119  CE  LYS B  14       8.177  -7.812  13.781  1.00 90.69           C  
ATOM    120  NZ  LYS B  14       8.600  -8.369  15.101  1.00 90.69           N  
ATOM    121  N   LYS B  15      11.712  -6.500   7.834  1.00 91.44           N  
ATOM    122  CA  LYS B  15      12.871  -6.007   7.096  1.00 91.44           C  
ATOM    123  C   LYS B  15      12.445  -5.101   5.945  1.00 91.44           C  
ATOM    124  CB  LYS B  15      13.704  -7.174   6.562  1.00 91.44           C  
ATOM    125  O   LYS B  15      13.028  -4.034   5.739  1.00 91.44           O  
ATOM    126  CG  LYS B  15      14.500  -7.907   7.633  1.00 91.44           C  
ATOM    127  CD  LYS B  15      15.355  -9.016   7.033  1.00 91.44           C  
ATOM    128  CE  LYS B  15      16.094  -9.798   8.110  1.00 91.44           C  
ATOM    129  NZ  LYS B  15      16.859 -10.944   7.535  1.00 91.44           N  
ATOM    130  N   VAL B  16      11.386  -5.490   5.237  1.00 89.35           N  
ATOM    131  CA  VAL B  16      10.880  -4.717   4.108  1.00 89.35           C  
ATOM    132  C   VAL B  16      10.281  -3.404   4.607  1.00 89.35           C  
ATOM    133  CB  VAL B  16       9.827  -5.512   3.303  1.00 89.35           C  
ATOM    134  O   VAL B  16      10.489  -2.350   4.002  1.00 89.35           O  
ATOM    135  CG1 VAL B  16       9.238  -4.650   2.187  1.00 89.35           C  
ATOM    136  CG2 VAL B  16      10.445  -6.786   2.730  1.00 89.35           C  
ATOM    137  N   LEU B  17       9.674  -3.468   5.764  1.00 89.79           N  
ATOM    138  CA  LEU B  17       9.095  -2.266   6.353  1.00 89.79           C  
ATOM    139  C   LEU B  17      10.182  -1.265   6.727  1.00 89.79           C  
ATOM    140  CB  LEU B  17       8.265  -2.622   7.590  1.00 89.79           C  
ATOM    141  O   LEU B  17      10.031  -0.063   6.497  1.00 89.79           O  
ATOM    142  CG  LEU B  17       6.887  -3.232   7.330  1.00 89.79           C  
ATOM    143  CD1 LEU B  17       6.256  -3.693   8.639  1.00 89.79           C  
ATOM    144  CD2 LEU B  17       5.984  -2.231   6.618  1.00 89.79           C  
ATOM    145  N   ASP B  18      11.302  -1.770   7.242  1.00 90.04           N  
ATOM    146  CA  ASP B  18      12.418  -0.911   7.629  1.00 90.04           C  
ATOM    147  C   ASP B  18      13.031  -0.225   6.411  1.00 90.04           C  
ATOM    148  CB  ASP B  18      13.485  -1.720   8.370  1.00 90.04           C  
ATOM    149  O   ASP B  18      13.347   0.966   6.457  1.00 90.04           O  
ATOM    150  CG  ASP B  18      13.085  -2.066   9.793  1.00 90.04           C  
ATOM    151  OD1 ASP B  18      13.715  -2.957  10.404  1.00 90.04           O  
ATOM    152  OD2 ASP B  18      12.130  -1.446  10.308  1.00 90.04           O  
ATOM    153  N   ARG B  19      13.129  -0.958   5.308  1.00 89.47           N  
ATOM    154  CA  ARG B  19      13.676  -0.391   4.080  1.00 89.47           C  
ATOM    155  C   ARG B  19      12.757   0.688   3.518  1.00 89.47           C  
ATOM    156  CB  ARG B  19      13.899  -1.486   3.035  1.00 89.47           C  
ATOM    157  O   ARG B  19      13.225   1.735   3.065  1.00 89.47           O  
ATOM    158  CG  ARG B  19      15.057  -2.418   3.356  1.00 89.47           C  
ATOM    159  CD  ARG B  19      15.429  -3.287   2.164  1.00 89.47           C  
ATOM    160  NE  ARG B  19      14.356  -4.214   1.816  1.00 89.47           N  
ATOM    161  NH1 ARG B  19      15.217  -5.987   3.021  1.00 89.47           N  
ATOM    162  NH2 ARG B  19      13.258  -6.231   1.854  1.00 89.47           N  
ATOM    163  CZ  ARG B  19      14.279  -5.475   2.231  1.00 89.47           C  
ATOM    164  N   LEU B  20      11.448   0.480   3.593  1.00 87.37           N  
ATOM    165  CA  LEU B  20      10.464   1.445   3.117  1.00 87.37           C  
ATOM    166  C   LEU B  20      10.527   2.733   3.933  1.00 87.37           C  
ATOM    167  CB  LEU B  20       9.054   0.853   3.186  1.00 87.37           C  
ATOM    168  O   LEU B  20      10.499   3.830   3.371  1.00 87.37           O  
ATOM    169  CG  LEU B  20       8.671  -0.116   2.066  1.00 87.37           C  
ATOM    170  CD1 LEU B  20       7.373  -0.839   2.411  1.00 87.37           C  
ATOM    171  CD2 LEU B  20       8.539   0.625   0.739  1.00 87.37           C  
ATOM    172  N   LYS B  21      10.746   2.545   5.190  1.00 90.00           N  
ATOM    173  CA  LYS B  21      10.828   3.706   6.071  1.00 90.00           C  
ATOM    174  C   LYS B  21      12.079   4.530   5.782  1.00 90.00           C  
ATOM    175  CB  LYS B  21      10.815   3.270   7.537  1.00 90.00           C  
ATOM    176  O   LYS B  21      12.036   5.762   5.797  1.00 90.00           O  
ATOM    177  CG  LYS B  21       9.452   2.811   8.035  1.00 90.00           C  
ATOM    178  CD  LYS B  21       9.511   2.360   9.489  1.00 90.00           C  
ATOM    179  CE  LYS B  21       8.156   1.866   9.977  1.00 90.00           C  
ATOM    180  NZ  LYS B  21       8.231   1.329  11.369  1.00 90.00           N  
ATOM    181  N   LYS B  22      13.115   3.838   5.463  1.00 89.10           N  
ATOM    182  CA  LYS B  22      14.369   4.517   5.152  1.00 89.10           C  
ATOM    183  C   LYS B  22      14.259   5.306   3.851  1.00 89.10           C  
ATOM    184  CB  LYS B  22      15.517   3.510   5.059  1.00 89.10           C  
ATOM    185  O   LYS B  22      14.727   6.444   3.767  1.00 89.10           O  
ATOM    186  CG  LYS B  22      15.993   2.988   6.407  1.00 89.10           C  
ATOM    187  CD  LYS B  22      17.169   2.032   6.252  1.00 89.10           C  
ATOM    188  CE  LYS B  22      17.585   1.435   7.590  1.00 89.10           C  
ATOM    189  NZ  LYS B  22      18.649   0.399   7.427  1.00 89.10           N  
ATOM    190  N   ILE B  23      13.621   4.724   2.848  1.00 83.72           N  
ATOM    191  CA  ILE B  23      13.435   5.378   1.557  1.00 83.72           C  
ATOM    192  C   ILE B  23      12.560   6.618   1.727  1.00 83.72           C  
ATOM    193  CB  ILE B  23      12.806   4.417   0.523  1.00 83.72           C  
ATOM    194  O   ILE B  23      12.853   7.674   1.162  1.00 83.72           O  
ATOM    195  CG1 ILE B  23      13.769   3.266   0.208  1.00 83.72           C  
ATOM    196  CG2 ILE B  23      12.421   5.173  -0.752  1.00 83.72           C  
ATOM    197  CD1 ILE B  23      13.149   2.149  -0.620  1.00 83.72           C  
ATOM    198  N   LEU B  24      11.550   6.469   2.589  1.00 85.65           N  
ATOM    199  CA  LEU B  24      10.635   7.581   2.822  1.00 85.65           C  
ATOM    200  C   LEU B  24      11.339   8.721   3.549  1.00 85.65           C  
ATOM    201  CB  LEU B  24       9.421   7.116   3.631  1.00 85.65           C  
ATOM    202  O   LEU B  24      11.110   9.894   3.243  1.00 85.65           O  
ATOM    203  CG  LEU B  24       8.358   6.327   2.866  1.00 85.65           C  
ATOM    204  CD1 LEU B  24       7.339   5.734   3.834  1.00 85.65           C  
ATOM    205  CD2 LEU B  24       7.670   7.216   1.836  1.00 85.65           C  
ATOM    206  N   GLU B  25      12.207   8.364   4.461  1.00 87.61           N  
ATOM    207  CA  GLU B  25      12.959   9.371   5.205  1.00 87.61           C  
ATOM    208  C   GLU B  25      13.922  10.126   4.293  1.00 87.61           C  
ATOM    209  CB  GLU B  25      13.726   8.725   6.361  1.00 87.61           C  
ATOM    210  O   GLU B  25      14.034  11.350   4.378  1.00 87.61           O  
ATOM    211  CG  GLU B  25      12.849   8.349   7.547  1.00 87.61           C  
ATOM    212  CD  GLU B  25      13.598   7.590   8.631  1.00 87.61           C  
ATOM    213  OE1 GLU B  25      12.968   7.183   9.633  1.00 87.61           O  
ATOM    214  OE2 GLU B  25      14.826   7.402   8.477  1.00 87.61           O  
ATOM    215  N   ARG B  26      14.513   9.359   3.448  1.00 82.39           N  
ATOM    216  CA  ARG B  26      15.422   9.974   2.486  1.00 82.39           C  
ATOM    217  C   ARG B  26      14.672  10.912   1.547  1.00 82.39           C  
ATOM    218  CB  ARG B  26      16.157   8.902   1.679  1.00 82.39           C  
ATOM    219  O   ARG B  26      15.136  12.019   1.266  1.00 82.39           O  
ATOM    220  CG  ARG B  26      17.191   9.458   0.713  1.00 82.39           C  
ATOM    221  CD  ARG B  26      17.788   8.367  -0.165  1.00 82.39           C  
ATOM    222  NE  ARG B  26      16.790   7.789  -1.060  1.00 82.39           N  
ATOM    223  NH1 ARG B  26      18.210   6.200  -1.952  1.00 82.39           N  
ATOM    224  NH2 ARG B  26      16.033   6.325  -2.660  1.00 82.39           N  
ATOM    225  CZ  ARG B  26      17.013   6.772  -1.889  1.00 82.39           C  
ATOM    226  N   ASN B  27      13.442  10.485   1.083  1.00 79.95           N  
ATOM    227  CA  ASN B  27      12.616  11.279   0.179  1.00 79.95           C  
ATOM    228  C   ASN B  27      12.139  12.568   0.842  1.00 79.95           C  
ATOM    229  CB  ASN B  27      11.421  10.461  -0.314  1.00 79.95           C  
ATOM    230  O   ASN B  27      12.144  13.631   0.218  1.00 79.95           O  
ATOM    231  CG  ASN B  27      11.782   9.525  -1.450  1.00 79.95           C  
ATOM    232  ND2 ASN B  27      10.913   8.559  -1.721  1.00 79.95           N  
ATOM    233  OD1 ASN B  27      12.835   9.667  -2.077  1.00 79.95           O  
ATOM    234  N   ASP B  28      11.869  12.467   2.058  1.00 81.78           N  
ATOM    235  CA  ASP B  28      11.418  13.640   2.800  1.00 81.78           C  
ATOM    236  C   ASP B  28      12.542  14.664   2.945  1.00 81.78           C  
ATOM    237  CB  ASP B  28      10.896  13.234   4.180  1.00 81.78           C  
ATOM    238  O   ASP B  28      12.313  15.868   2.810  1.00 81.78           O  
ATOM    239  CG  ASP B  28       9.495  12.648   4.135  1.00 81.78           C  
ATOM    240  OD1 ASP B  28       9.071  12.005   5.119  1.00 81.78           O  
ATOM    241  OD2 ASP B  28       8.811  12.829   3.104  1.00 81.78           O  
ATOM    242  N   GLU B  29      13.730  14.200   3.108  1.00 83.70           N  
ATOM    243  CA  GLU B  29      14.880  15.085   3.271  1.00 83.70           C  
ATOM    244  C   GLU B  29      15.236  15.775   1.957  1.00 83.70           C  
ATOM    245  CB  GLU B  29      16.087  14.306   3.800  1.00 83.70           C  
ATOM    246  O   GLU B  29      15.536  16.971   1.940  1.00 83.70           O  
ATOM    247  CG  GLU B  29      15.967  13.904   5.263  1.00 83.70           C  
ATOM    248  CD  GLU B  29      17.148  13.084   5.759  1.00 83.70           C  
ATOM    249  OE1 GLU B  29      17.163  12.701   6.951  1.00 83.70           O  
ATOM    250  OE2 GLU B  29      18.065  12.823   4.949  1.00 83.70           O  
ATOM    251  N   GLU B  30      15.098  14.985   0.918  1.00 79.57           N  
ATOM    252  CA  GLU B  30      15.423  15.523  -0.399  1.00 79.57           C  
ATOM    253  C   GLU B  30      14.416  16.587  -0.825  1.00 79.57           C  
ATOM    254  CB  GLU B  30      15.476  14.402  -1.440  1.00 79.57           C  
ATOM    255  O   GLU B  30      14.789  17.598  -1.426  1.00 79.57           O  
ATOM    256  CG  GLU B  30      16.716  13.526  -1.338  1.00 79.57           C  
ATOM    257  CD  GLU B  30      16.775  12.443  -2.404  1.00 79.57           C  
ATOM    258  OE1 GLU B  30      17.781  11.699  -2.458  1.00 79.57           O  
ATOM    259  OE2 GLU B  30      15.808  12.338  -3.191  1.00 79.57           O  
ATOM    260  N   ILE B  31      13.237  16.349  -0.491  1.00 73.66           N  
ATOM    261  CA  ILE B  31      12.181  17.285  -0.860  1.00 73.66           C  
ATOM    262  C   ILE B  31      12.333  18.577  -0.060  1.00 73.66           C  
ATOM    263  CB  ILE B  31      10.780  16.675  -0.630  1.00 73.66           C  
ATOM    264  O   ILE B  31      12.079  19.668  -0.576  1.00 73.66           O  
ATOM    265  CG1 ILE B  31      10.515  15.550  -1.638  1.00 73.66           C  
ATOM    266  CG2 ILE B  31       9.699  17.756  -0.720  1.00 73.66           C  
ATOM    267  CD1 ILE B  31       9.218  14.791  -1.393  1.00 73.66           C  
ATOM    268  N   LYS B  32      12.848  18.459   1.055  1.00 76.30           N  
ATOM    269  CA  LYS B  32      13.036  19.626   1.913  1.00 76.30           C  
ATOM    270  C   LYS B  32      14.227  20.461   1.451  1.00 76.30           C  
ATOM    271  CB  LYS B  32      13.229  19.197   3.368  1.00 76.30           C  
ATOM    272  O   LYS B  32      14.201  21.690   1.537  1.00 76.30           O  
ATOM    273  CG  LYS B  32      11.947  18.759   4.059  1.00 76.30           C  
ATOM    274  CD  LYS B  32      12.197  18.380   5.514  1.00 76.30           C  
ATOM    275  CE  LYS B  32      10.938  17.835   6.175  1.00 76.30           C  
ATOM    276  NZ  LYS B  32      11.197  17.390   7.577  1.00 76.30           N  
ATOM    277  N   LYS B  33      15.054  19.817   0.801  1.00 74.46           N  
ATOM    278  CA  LYS B  33      16.303  20.490   0.455  1.00 74.46           C  
ATOM    279  C   LYS B  33      16.217  21.133  -0.926  1.00 74.46           C  
ATOM    280  CB  LYS B  33      17.473  19.507   0.504  1.00 74.46           C  
ATOM    281  O   LYS B  33      16.940  22.089  -1.217  1.00 74.46           O  
ATOM    282  CG  LYS B  33      17.881  19.098   1.912  1.00 74.46           C  
ATOM    283  CD  LYS B  33      19.062  18.137   1.895  1.00 74.46           C  
ATOM    284  CE  LYS B  33      19.418  17.663   3.298  1.00 74.46           C  
ATOM    285  NZ  LYS B  33      20.530  16.666   3.280  1.00 74.46           N  
ATOM    286  N   SER B  34      15.399  20.462  -1.688  1.00 55.44           N  
ATOM    287  CA  SER B  34      15.591  20.933  -3.056  1.00 55.44           C  
ATOM    288  C   SER B  34      14.337  21.622  -3.584  1.00 55.44           C  
ATOM    289  CB  SER B  34      15.969  19.770  -3.974  1.00 55.44           C  
ATOM    290  O   SER B  34      13.218  21.195  -3.292  1.00 55.44           O  
ATOM    291  OG  SER B  34      14.817  19.218  -4.587  1.00 55.44           O  
ATOM    292  N   ASP B  35      14.839  22.520  -3.885  1.00 51.31           N  
ATOM    293  CA  ASP B  35      13.811  23.305  -4.561  1.00 51.31           C  
ATOM    294  C   ASP B  35      13.533  22.757  -5.959  1.00 51.31           C  
ATOM    295  CB  ASP B  35      14.227  24.775  -4.646  1.00 51.31           C  
ATOM    296  O   ASP B  35      12.420  22.889  -6.474  1.00 51.31           O  
ATOM    297  CG  ASP B  35      14.102  25.504  -3.320  1.00 51.31           C  
ATOM    298  OD1 ASP B  35      14.796  26.524  -3.117  1.00 51.31           O  
ATOM    299  OD2 ASP B  35      13.306  25.053  -2.469  1.00 51.31           O  
ATOM    300  N   GLU B  36      14.515  22.133  -6.130  1.00 55.93           N  
ATOM    301  CA  GLU B  36      14.325  21.624  -7.484  1.00 55.93           C  
ATOM    302  C   GLU B  36      14.367  20.099  -7.511  1.00 55.93           C  
ATOM    303  CB  GLU B  36      15.386  22.196  -8.428  1.00 55.93           C  
ATOM    304  O   GLU B  36      15.438  19.500  -7.388  1.00 55.93           O  
ATOM    305  CG  GLU B  36      15.108  23.626  -8.870  1.00 55.93           C  
ATOM    306  CD  GLU B  36      16.143  24.163  -9.846  1.00 55.93           C  
ATOM    307  OE1 GLU B  36      15.994  25.314 -10.316  1.00 55.93           O  
ATOM    308  OE2 GLU B  36      17.110  23.427 -10.144  1.00 55.93           O  
ATOM    309  N   LEU B  37      13.751  19.799  -7.396  1.00 52.21           N  
ATOM    310  CA  LEU B  37      13.752  18.343  -7.492  1.00 52.21           C  
ATOM    311  C   LEU B  37      13.846  17.894  -8.946  1.00 52.21           C  
ATOM    312  CB  LEU B  37      12.491  17.762  -6.847  1.00 52.21           C  
ATOM    313  O   LEU B  37      13.198  18.472  -9.822  1.00 52.21           O  
ATOM    314  CG  LEU B  37      12.473  17.713  -5.318  1.00 52.21           C  
ATOM    315  CD1 LEU B  37      11.037  17.716  -4.805  1.00 52.21           C  
ATOM    316  CD2 LEU B  37      13.225  16.486  -4.813  1.00 52.21           C  
ATOM    317  N   ASP B  38      14.653  17.497  -8.874  1.00 62.76           N  
ATOM    318  CA  ASP B  38      14.810  16.872 -10.184  1.00 62.76           C  
ATOM    319  C   ASP B  38      13.790  15.754 -10.386  1.00 62.76           C  
ATOM    320  CB  ASP B  38      16.230  16.325 -10.351  1.00 62.76           C  
ATOM    321  O   ASP B  38      13.661  14.865  -9.541  1.00 62.76           O  
ATOM    322  CG  ASP B  38      16.473  15.716 -11.721  1.00 62.76           C  
ATOM    323  OD1 ASP B  38      17.296  14.782 -11.835  1.00 62.76           O  
ATOM    324  OD2 ASP B  38      15.838  16.175 -12.694  1.00 62.76           O  
ATOM    325  N   ASP B  39      13.083  15.890 -11.078  1.00 69.25           N  
ATOM    326  CA  ASP B  39      11.975  15.009 -11.435  1.00 69.25           C  
ATOM    327  C   ASP B  39      12.446  13.563 -11.573  1.00 69.25           C  
ATOM    328  CB  ASP B  39      11.318  15.474 -12.736  1.00 69.25           C  
ATOM    329  O   ASP B  39      11.753  12.636 -11.149  1.00 69.25           O  
ATOM    330  CG  ASP B  39      10.532  16.763 -12.575  1.00 69.25           C  
ATOM    331  OD1 ASP B  39      10.131  17.365 -13.595  1.00 69.25           O  
ATOM    332  OD2 ASP B  39      10.313  17.183 -11.418  1.00 69.25           O  
ATOM    333  N   GLU B  40      13.650  13.440 -12.022  1.00 73.79           N  
ATOM    334  CA  GLU B  40      14.186  12.100 -12.243  1.00 73.79           C  
ATOM    335  C   GLU B  40      14.454  11.388 -10.920  1.00 73.79           C  
ATOM    336  CB  GLU B  40      15.470  12.165 -13.074  1.00 73.79           C  
ATOM    337  O   GLU B  40      14.130  10.208 -10.768  1.00 73.79           O  
ATOM    338  CG  GLU B  40      15.953  10.809 -13.567  1.00 73.79           C  
ATOM    339  CD  GLU B  40      17.169  10.898 -14.475  1.00 73.79           C  
ATOM    340  OE1 GLU B  40      17.712   9.841 -14.869  1.00 73.79           O  
ATOM    341  OE2 GLU B  40      17.582  12.035 -14.796  1.00 73.79           O  
ATOM    342  N   SER B  41      15.028  12.064 -10.114  1.00 77.27           N  
ATOM    343  CA  SER B  41      15.320  11.490  -8.805  1.00 77.27           C  
ATOM    344  C   SER B  41      14.039  11.132  -8.059  1.00 77.27           C  
ATOM    345  CB  SER B  41      16.154  12.460  -7.967  1.00 77.27           C  
ATOM    346  O   SER B  41      13.971  10.098  -7.392  1.00 77.27           O  
ATOM    347  OG  SER B  41      17.432  12.655  -8.547  1.00 77.27           O  
ATOM    348  N   LEU B  42      13.028  11.966  -8.181  1.00 73.16           N  
ATOM    349  CA  LEU B  42      11.743  11.721  -7.535  1.00 73.16           C  
ATOM    350  C   LEU B  42      11.077  10.474  -8.107  1.00 73.16           C  
ATOM    351  CB  LEU B  42      10.819  12.930  -7.703  1.00 73.16           C  
ATOM    352  O   LEU B  42      10.526   9.661  -7.361  1.00 73.16           O  
ATOM    353  CG  LEU B  42      11.154  14.161  -6.861  1.00 73.16           C  
ATOM    354  CD1 LEU B  42      10.299  15.348  -7.293  1.00 73.16           C  
ATOM    355  CD2 LEU B  42      10.956  13.865  -5.378  1.00 73.16           C  
ATOM    356  N   LEU B  43      11.242  10.361  -9.384  1.00 72.62           N  
ATOM    357  CA  LEU B  43      10.658   9.202 -10.051  1.00 72.62           C  
ATOM    358  C   LEU B  43      11.373   7.920  -9.638  1.00 72.62           C  
ATOM    359  CB  LEU B  43      10.722   9.369 -11.571  1.00 72.62           C  
ATOM    360  O   LEU B  43      10.731   6.894  -9.402  1.00 72.62           O  
ATOM    361  CG  LEU B  43       9.598  10.186 -12.211  1.00 72.62           C  
ATOM    362  CD1 LEU B  43      10.078  10.817 -13.514  1.00 72.62           C  
ATOM    363  CD2 LEU B  43       8.373   9.311 -12.454  1.00 72.62           C  
ATOM    364  N   GLU B  44      12.656   8.013  -9.520  1.00 79.06           N  
ATOM    365  CA  GLU B  44      13.436   6.850  -9.109  1.00 79.06           C  
ATOM    366  C   GLU B  44      13.072   6.415  -7.692  1.00 79.06           C  
ATOM    367  CB  GLU B  44      14.935   7.147  -9.199  1.00 79.06           C  
ATOM    368  O   GLU B  44      12.961   5.219  -7.413  1.00 79.06           O  
ATOM    369  CG  GLU B  44      15.479   7.139 -10.620  1.00 79.06           C  
ATOM    370  CD  GLU B  44      16.938   7.557 -10.706  1.00 79.06           C  
ATOM    371  OE1 GLU B  44      17.487   7.618 -11.830  1.00 79.06           O  
ATOM    372  OE2 GLU B  44      17.538   7.824  -9.641  1.00 79.06           O  
ATOM    373  N   ASP B  45      12.870   7.377  -6.910  1.00 77.84           N  
ATOM    374  CA  ASP B  45      12.505   7.092  -5.526  1.00 77.84           C  
ATOM    375  C   ASP B  45      11.134   6.424  -5.446  1.00 77.84           C  
ATOM    376  CB  ASP B  45      12.515   8.375  -4.693  1.00 77.84           C  
ATOM    377  O   ASP B  45      10.945   5.473  -4.685  1.00 77.84           O  
ATOM    378  CG  ASP B  45      13.917   8.862  -4.369  1.00 77.84           C  
ATOM    379  OD1 ASP B  45      14.073  10.019  -3.923  1.00 77.84           O  
ATOM    380  OD2 ASP B  45      14.874   8.082  -4.564  1.00 77.84           O  
ATOM    381  N   ILE B  46      10.257   6.901  -6.251  1.00 74.82           N  
ATOM    382  CA  ILE B  46       8.905   6.354  -6.269  1.00 74.82           C  
ATOM    383  C   ILE B  46       8.941   4.906  -6.751  1.00 74.82           C  
ATOM    384  CB  ILE B  46       7.967   7.195  -7.164  1.00 74.82           C  
ATOM    385  O   ILE B  46       8.278   4.038  -6.178  1.00 74.82           O  
ATOM    386  CG1 ILE B  46       7.680   8.551  -6.511  1.00 74.82           C  
ATOM    387  CG2 ILE B  46       6.667   6.436  -7.446  1.00 74.82           C  
ATOM    388  CD1 ILE B  46       6.880   9.504  -7.389  1.00 74.82           C  
ATOM    389  N   VAL B  47       9.704   4.697  -7.737  1.00 79.37           N  
ATOM    390  CA  VAL B  47       9.811   3.352  -8.294  1.00 79.37           C  
ATOM    391  C   VAL B  47      10.409   2.408  -7.254  1.00 79.37           C  
ATOM    392  CB  VAL B  47      10.665   3.337  -9.582  1.00 79.37           C  
ATOM    393  O   VAL B  47       9.925   1.288  -7.072  1.00 79.37           O  
ATOM    394  CG1 VAL B  47      10.980   1.903 -10.004  1.00 79.37           C  
ATOM    395  CG2 VAL B  47       9.949   4.084 -10.705  1.00 79.37           C  
ATOM    396  N   GLU B  48      11.450   2.840  -6.611  1.00 82.11           N  
ATOM    397  CA  GLU B  48      12.067   2.029  -5.567  1.00 82.11           C  
ATOM    398  C   GLU B  48      11.079   1.730  -4.442  1.00 82.11           C  
ATOM    399  CB  GLU B  48      13.308   2.728  -5.005  1.00 82.11           C  
ATOM    400  O   GLU B  48      11.019   0.604  -3.945  1.00 82.11           O  
ATOM    401  CG  GLU B  48      14.174   1.834  -4.128  1.00 82.11           C  
ATOM    402  CD  GLU B  48      15.473   2.495  -3.696  1.00 82.11           C  
ATOM    403  OE1 GLU B  48      16.240   1.878  -2.923  1.00 82.11           O  
ATOM    404  OE2 GLU B  48      15.726   3.640  -4.134  1.00 82.11           O  
ATOM    405  N   LEU B  49      10.228   2.731  -4.079  1.00 80.05           N  
ATOM    406  CA  LEU B  49       9.209   2.567  -3.048  1.00 80.05           C  
ATOM    407  C   LEU B  49       8.157   1.551  -3.480  1.00 80.05           C  
ATOM    408  CB  LEU B  49       8.540   3.909  -2.737  1.00 80.05           C  
ATOM    409  O   LEU B  49       7.803   0.653  -2.713  1.00 80.05           O  
ATOM    410  CG  LEU B  49       9.344   4.883  -1.874  1.00 80.05           C  
ATOM    411  CD1 LEU B  49       8.708   6.269  -1.906  1.00 80.05           C  
ATOM    412  CD2 LEU B  49       9.448   4.369  -0.443  1.00 80.05           C  
ATOM    413  N   LEU B  50       7.826   1.618  -4.642  1.00 79.05           N  
ATOM    414  CA  LEU B  50       6.781   0.744  -5.165  1.00 79.05           C  
ATOM    415  C   LEU B  50       7.270  -0.698  -5.246  1.00 79.05           C  
ATOM    416  CB  LEU B  50       6.327   1.220  -6.547  1.00 79.05           C  
ATOM    417  O   LEU B  50       6.516  -1.631  -4.961  1.00 79.05           O  
ATOM    418  CG  LEU B  50       5.503   2.508  -6.584  1.00 79.05           C  
ATOM    419  CD1 LEU B  50       5.253   2.937  -8.026  1.00 79.05           C  
ATOM    420  CD2 LEU B  50       4.186   2.322  -5.839  1.00 79.05           C  
ATOM    421  N   LYS B  51       8.475  -0.819  -5.615  1.00 82.55           N  
ATOM    422  CA  LYS B  51       9.047  -2.161  -5.670  1.00 82.55           C  
ATOM    423  C   LYS B  51       9.052  -2.814  -4.291  1.00 82.55           C  
ATOM    424  CB  LYS B  51      10.468  -2.116  -6.234  1.00 82.55           C  
ATOM    425  O   LYS B  51       8.744  -4.000  -4.159  1.00 82.55           O  
ATOM    426  CG  LYS B  51      10.531  -1.879  -7.736  1.00 82.55           C  
ATOM    427  CD  LYS B  51      11.969  -1.863  -8.239  1.00 82.55           C  
ATOM    428  CE  LYS B  51      12.032  -1.660  -9.747  1.00 82.55           C  
ATOM    429  NZ  LYS B  51      13.440  -1.553 -10.233  1.00 82.55           N  
ATOM    430  N   GLU B  52       9.414  -1.992  -3.319  1.00 84.06           N  
ATOM    431  CA  GLU B  52       9.414  -2.512  -1.955  1.00 84.06           C  
ATOM    432  C   GLU B  52       7.998  -2.831  -1.487  1.00 84.06           C  
ATOM    433  CB  GLU B  52      10.073  -1.514  -0.999  1.00 84.06           C  
ATOM    434  O   GLU B  52       7.776  -3.830  -0.799  1.00 84.06           O  
ATOM    435  CG  GLU B  52      11.572  -1.358  -1.210  1.00 84.06           C  
ATOM    436  CD  GLU B  52      12.350  -2.640  -0.960  1.00 84.06           C  
ATOM    437  OE1 GLU B  52      13.478  -2.777  -1.485  1.00 84.06           O  
ATOM    438  OE2 GLU B  52      11.826  -3.515  -0.235  1.00 84.06           O  
ATOM    439  N   ILE B  53       7.047  -2.080  -1.873  1.00 80.96           N  
ATOM    440  CA  ILE B  53       5.651  -2.260  -1.487  1.00 80.96           C  
ATOM    441  C   ILE B  53       5.109  -3.550  -2.099  1.00 80.96           C  
ATOM    442  CB  ILE B  53       4.785  -1.056  -1.919  1.00 80.96           C  
ATOM    443  O   ILE B  53       4.360  -4.285  -1.452  1.00 80.96           O  
ATOM    444  CG1 ILE B  53       5.046   0.145  -1.003  1.00 80.96           C  
ATOM    445  CG2 ILE B  53       3.301  -1.432  -1.921  1.00 80.96           C  
ATOM    446  CD1 ILE B  53       4.315   1.413  -1.423  1.00 80.96           C  
ATOM    447  N   ILE B  54       5.482  -3.819  -3.316  1.00 81.59           N  
ATOM    448  CA  ILE B  54       5.046  -5.043  -3.979  1.00 81.59           C  
ATOM    449  C   ILE B  54       5.587  -6.258  -3.227  1.00 81.59           C  
ATOM    450  CB  ILE B  54       5.501  -5.080  -5.455  1.00 81.59           C  
ATOM    451  O   ILE B  54       4.876  -7.248  -3.043  1.00 81.59           O  
ATOM    452  CG1 ILE B  54       4.717  -4.053  -6.281  1.00 81.59           C  
ATOM    453  CG2 ILE B  54       5.340  -6.488  -6.035  1.00 81.59           C  
ATOM    454  CD1 ILE B  54       5.196  -3.921  -7.720  1.00 81.59           C  
ATOM    455  N   LYS B  55       6.840  -6.222  -2.816  1.00 84.13           N  
ATOM    456  CA  LYS B  55       7.407  -7.299  -2.009  1.00 84.13           C  
ATOM    457  C   LYS B  55       6.612  -7.499  -0.722  1.00 84.13           C  
ATOM    458  CB  LYS B  55       8.872  -7.009  -1.680  1.00 84.13           C  
ATOM    459  O   LYS B  55       6.349  -8.634  -0.319  1.00 84.13           O  
ATOM    460  CG  LYS B  55       9.810  -7.129  -2.872  1.00 84.13           C  
ATOM    461  CD  LYS B  55      11.254  -6.843  -2.478  1.00 84.13           C  
ATOM    462  CE  LYS B  55      12.173  -6.832  -3.692  1.00 84.13           C  
ATOM    463  NZ  LYS B  55      13.579  -6.490  -3.319  1.00 84.13           N  
ATOM    464  N   LEU B  56       6.250  -6.332  -0.188  1.00 83.15           N  
ATOM    465  CA  LEU B  56       5.462  -6.364   1.039  1.00 83.15           C  
ATOM    466  C   LEU B  56       4.118  -7.046   0.805  1.00 83.15           C  
ATOM    467  CB  LEU B  56       5.242  -4.946   1.572  1.00 83.15           C  
ATOM    468  O   LEU B  56       3.702  -7.895   1.597  1.00 83.15           O  
ATOM    469  CG  LEU B  56       6.353  -4.372   2.452  1.00 83.15           C  
ATOM    470  CD1 LEU B  56       6.125  -2.883   2.690  1.00 83.15           C  
ATOM    471  CD2 LEU B  56       6.429  -5.125   3.776  1.00 83.15           C  
ATOM    472  N   TRP B  57       3.532  -6.825  -0.284  1.00 82.86           N  
ATOM    473  CA  TRP B  57       2.224  -7.392  -0.596  1.00 82.86           C  
ATOM    474  C   TRP B  57       2.317  -8.902  -0.785  1.00 82.86           C  
ATOM    475  CB  TRP B  57       1.642  -6.742  -1.854  1.00 82.86           C  
ATOM    476  O   TRP B  57       1.446  -9.646  -0.326  1.00 82.86           O  
ATOM    477  CG  TRP B  57       1.222  -5.315  -1.664  1.00 82.86           C  
ATOM    478  CD1 TRP B  57       1.575  -4.243  -2.435  1.00 82.86           C  
ATOM    479  CD2 TRP B  57       0.374  -4.805  -0.631  1.00 82.86           C  
ATOM    480  CE2 TRP B  57       0.254  -3.413  -0.839  1.00 82.86           C  
ATOM    481  CE3 TRP B  57      -0.298  -5.390   0.450  1.00 82.86           C  
ATOM    482  NE1 TRP B  57       0.995  -3.096  -1.944  1.00 82.86           N  
ATOM    483  CH2 TRP B  57      -1.159  -3.195   1.048  1.00 82.86           C  
ATOM    484  CZ2 TRP B  57      -0.512  -2.597  -0.003  1.00 82.86           C  
ATOM    485  CZ3 TRP B  57      -1.060  -4.576   1.281  1.00 82.86           C  
ATOM    486  N   LYS B  58       3.331  -9.329  -1.357  1.00 84.10           N  
ATOM    487  CA  LYS B  58       3.516 -10.758  -1.593  1.00 84.10           C  
ATOM    488  C   LYS B  58       3.680 -11.516  -0.279  1.00 84.10           C  
ATOM    489  CB  LYS B  58       4.729 -11.001  -2.492  1.00 84.10           C  
ATOM    490  O   LYS B  58       3.127 -12.605  -0.111  1.00 84.10           O  
ATOM    491  CG  LYS B  58       4.510 -10.610  -3.946  1.00 84.10           C  
ATOM    492  CD  LYS B  58       5.742 -10.898  -4.795  1.00 84.10           C  
ATOM    493  CE  LYS B  58       5.511 -10.542  -6.257  1.00 84.10           C  
ATOM    494  NZ  LYS B  58       6.738 -10.757  -7.080  1.00 84.10           N  
ATOM    495  N   ILE B  59       4.407 -10.870   0.555  1.00 85.87           N  
ATOM    496  CA  ILE B  59       4.613 -11.479   1.865  1.00 85.87           C  
ATOM    497  C   ILE B  59       3.294 -11.514   2.632  1.00 85.87           C  
ATOM    498  CB  ILE B  59       5.686 -10.721   2.678  1.00 85.87           C  
ATOM    499  O   ILE B  59       2.961 -12.519   3.263  1.00 85.87           O  
ATOM    500  CG1 ILE B  59       7.053 -10.831   1.992  1.00 85.87           C  
ATOM    501  CG2 ILE B  59       5.750 -11.250   4.113  1.00 85.87           C  
ATOM    502  CD1 ILE B  59       8.125  -9.938   2.600  1.00 85.87           C  
ATOM    503  N   LEU B  60       2.493 -10.450   2.511  1.00 83.36           N  
ATOM    504  CA  LEU B  60       1.224 -10.337   3.222  1.00 83.36           C  
ATOM    505  C   LEU B  60       0.233 -11.389   2.736  1.00 83.36           C  
ATOM    506  CB  LEU B  60       0.630  -8.937   3.040  1.00 83.36           C  
ATOM    507  O   LEU B  60      -0.498 -11.977   3.536  1.00 83.36           O  
ATOM    508  CG  LEU B  60       1.233  -7.828   3.903  1.00 83.36           C  
ATOM    509  CD1 LEU B  60       0.645  -6.475   3.514  1.00 83.36           C  
ATOM    510  CD2 LEU B  60       0.998  -8.113   5.382  1.00 83.36           C  
ATOM    511  N   VAL B  61       0.259 -11.632   1.469  1.00 83.15           N  
ATOM    512  CA  VAL B  61      -0.640 -12.629   0.897  1.00 83.15           C  
ATOM    513  C   VAL B  61      -0.277 -14.015   1.424  1.00 83.15           C  
ATOM    514  CB  VAL B  61      -0.593 -12.616  -0.647  1.00 83.15           C  
ATOM    515  O   VAL B  61      -1.157 -14.791   1.804  1.00 83.15           O  
ATOM    516  CG1 VAL B  61      -1.307 -13.839  -1.220  1.00 83.15           C  
ATOM    517  CG2 VAL B  61      -1.213 -11.330  -1.189  1.00 83.15           C  
ATOM    518  N   GLU B  62       0.997 -14.358   1.510  1.00 85.70           N  
ATOM    519  CA  GLU B  62       1.438 -15.644   2.041  1.00 85.70           C  
ATOM    520  C   GLU B  62       1.115 -15.768   3.527  1.00 85.70           C  
ATOM    521  CB  GLU B  62       2.940 -15.834   1.812  1.00 85.70           C  
ATOM    522  O   GLU B  62       0.680 -16.825   3.987  1.00 85.70           O  
ATOM    523  CG  GLU B  62       3.306 -16.156   0.370  1.00 85.70           C  
ATOM    524  CD  GLU B  62       4.790 -16.420   0.173  1.00 85.70           C  
ATOM    525  OE1 GLU B  62       5.253 -16.447  -0.990  1.00 85.70           O  
ATOM    526  OE2 GLU B  62       5.497 -16.602   1.189  1.00 85.70           O  
ATOM    527  N   LEU B  63       1.216 -14.635   4.181  1.00 84.32           N  
ATOM    528  CA  LEU B  63       0.897 -14.611   5.604  1.00 84.32           C  
ATOM    529  C   LEU B  63      -0.590 -14.856   5.833  1.00 84.32           C  
ATOM    530  CB  LEU B  63       1.307 -13.272   6.223  1.00 84.32           C  
ATOM    531  O   LEU B  63      -0.968 -15.633   6.713  1.00 84.32           O  
ATOM    532  CG  LEU B  63       2.785 -13.115   6.582  1.00 84.32           C  
ATOM    533  CD1 LEU B  63       3.092 -11.666   6.945  1.00 84.32           C  
ATOM    534  CD2 LEU B  63       3.160 -14.049   7.728  1.00 84.32           C  
ATOM    535  N   SER B  64      -1.322 -14.201   4.999  1.00 82.12           N  
ATOM    536  CA  SER B  64      -2.769 -14.353   5.117  1.00 82.12           C  
ATOM    537  C   SER B  64      -3.195 -15.798   4.878  1.00 82.12           C  
ATOM    538  CB  SER B  64      -3.487 -13.431   4.132  1.00 82.12           C  
ATOM    539  O   SER B  64      -4.042 -16.328   5.598  1.00 82.12           O  
ATOM    540  OG  SER B  64      -4.892 -13.589   4.227  1.00 82.12           O  
ATOM    541  N   ASP B  65      -2.592 -16.488   3.971  1.00 83.24           N  
ATOM    542  CA  ASP B  65      -2.917 -17.876   3.656  1.00 83.24           C  
ATOM    543  C   ASP B  65      -2.577 -18.799   4.824  1.00 83.24           C  
ATOM    544  CB  ASP B  65      -2.176 -18.328   2.396  1.00 83.24           C  
ATOM    545  O   ASP B  65      -3.364 -19.681   5.174  1.00 83.24           O  
ATOM    546  CG  ASP B  65      -2.759 -17.741   1.122  1.00 83.24           C  
ATOM    547  OD1 ASP B  65      -2.070 -17.741   0.079  1.00 83.24           O  
ATOM    548  OD2 ASP B  65      -3.917 -17.271   1.163  1.00 83.24           O  
ATOM    549  N   ILE B  66      -1.480 -18.575   5.390  1.00 83.78           N  
ATOM    550  CA  ILE B  66      -1.026 -19.404   6.502  1.00 83.78           C  
ATOM    551  C   ILE B  66      -1.895 -19.141   7.730  1.00 83.78           C  
ATOM    552  CB  ILE B  66       0.461 -19.144   6.831  1.00 83.78           C  
ATOM    553  O   ILE B  66      -2.282 -20.076   8.436  1.00 83.78           O  
ATOM    554  CG1 ILE B  66       1.349 -19.548   5.649  1.00 83.78           C  
ATOM    555  CG2 ILE B  66       0.870 -19.890   8.104  1.00 83.78           C  
ATOM    556  CD1 ILE B  66       2.814 -19.174   5.819  1.00 83.78           C  
ATOM    557  N   LEU B  67      -2.236 -17.813   7.906  1.00 80.38           N  
ATOM    558  CA  LEU B  67      -3.064 -17.440   9.048  1.00 80.38           C  
ATOM    559  C   LEU B  67      -4.451 -18.064   8.940  1.00 80.38           C  
ATOM    560  CB  LEU B  67      -3.184 -15.917   9.149  1.00 80.38           C  
ATOM    561  O   LEU B  67      -4.997 -18.550   9.934  1.00 80.38           O  
ATOM    562  CG  LEU B  67      -2.013 -15.188   9.810  1.00 80.38           C  
ATOM    563  CD1 LEU B  67      -2.068 -13.698   9.489  1.00 80.38           C  
ATOM    564  CD2 LEU B  67      -2.024 -15.416  11.318  1.00 80.38           C  
ATOM    565  N   LEU B  68      -4.937 -18.040   7.785  1.00 80.73           N  
ATOM    566  CA  LEU B  68      -6.247 -18.642   7.565  1.00 80.73           C  
ATOM    567  C   LEU B  68      -6.217 -20.136   7.866  1.00 80.73           C  
ATOM    568  CB  LEU B  68      -6.710 -18.408   6.125  1.00 80.73           C  
ATOM    569  O   LEU B  68      -7.172 -20.681   8.424  1.00 80.73           O  
ATOM    570  CG  LEU B  68      -7.281 -17.024   5.812  1.00 80.73           C  
ATOM    571  CD1 LEU B  68      -7.413 -16.833   4.305  1.00 80.73           C  
ATOM    572  CD2 LEU B  68      -8.628 -16.833   6.501  1.00 80.73           C  
ATOM    573  N   LYS B  69      -5.164 -20.853   7.508  1.00 80.60           N  
ATOM    574  CA  LYS B  69      -5.010 -22.281   7.772  1.00 80.60           C  
ATOM    575  C   LYS B  69      -4.905 -22.554   9.270  1.00 80.60           C  
ATOM    576  CB  LYS B  69      -3.778 -22.831   7.051  1.00 80.60           C  
ATOM    577  O   LYS B  69      -5.456 -23.539   9.766  1.00 80.60           O  
ATOM    578  CG  LYS B  69      -3.955 -22.977   5.547  1.00 80.60           C  
ATOM    579  CD  LYS B  69      -2.696 -23.526   4.887  1.00 80.60           C  
ATOM    580  CE  LYS B  69      -2.838 -23.583   3.372  1.00 80.60           C  
ATOM    581  NZ  LYS B  69      -1.565 -24.000   2.712  1.00 80.60           N  
ATOM    582  N   LEU B  70      -4.310 -21.619   9.962  1.00 76.50           N  
ATOM    583  CA  LEU B  70      -4.079 -21.798  11.391  1.00 76.50           C  
ATOM    584  C   LEU B  70      -5.353 -21.531  12.185  1.00 76.50           C  
ATOM    585  CB  LEU B  70      -2.959 -20.872  11.874  1.00 76.50           C  
ATOM    586  O   LEU B  70      -5.609 -22.190  13.196  1.00 76.50           O  
ATOM    587  CG  LEU B  70      -1.533 -21.280  11.500  1.00 76.50           C  
ATOM    588  CD1 LEU B  70      -0.557 -20.154  11.826  1.00 76.50           C  
ATOM    589  CD2 LEU B  70      -1.138 -22.563  12.222  1.00 76.50           C  
ATOM    590  N   ILE B  71      -6.077 -20.539  11.745  1.00 71.90           N  
ATOM    591  CA  ILE B  71      -7.293 -20.174  12.464  1.00 71.90           C  
ATOM    592  C   ILE B  71      -8.408 -21.161  12.126  1.00 71.90           C  
ATOM    593  CB  ILE B  71      -7.735 -18.731  12.129  1.00 71.90           C  
ATOM    594  O   ILE B  71      -9.267 -21.447  12.964  1.00 71.90           O  
ATOM    595  CG1 ILE B  71      -6.657 -17.729  12.558  1.00 71.90           C  
ATOM    596  CG2 ILE B  71      -9.077 -18.410  12.795  1.00 71.90           C  
ATOM    597  CD1 ILE B  71      -6.902 -16.309  12.067  1.00 71.90           C  
ATOM    598  N   SER B  72      -8.379 -21.868  10.967  1.00 66.55           N  
ATOM    599  CA  SER B  72      -9.416 -22.835  10.622  1.00 66.55           C  
ATOM    600  C   SER B  72      -9.082 -24.221  11.164  1.00 66.55           C  
ATOM    601  CB  SER B  72      -9.602 -22.903   9.106  1.00 66.55           C  
ATOM    602  O   SER B  72      -9.973 -24.959  11.589  1.00 66.55           O  
ATOM    603  OG  SER B  72      -9.981 -21.639   8.588  1.00 66.55           O  
TER     604      SER B  72                                                      
ATOM    605  N   PRO C   1      -6.526  -6.148  23.715  1.00 77.65           N  
ATOM    606  CA  PRO C   1      -5.494  -5.855  22.718  1.00 77.65           C  
ATOM    607  C   PRO C   1      -6.050  -5.777  21.298  1.00 77.65           C  
ATOM    608  CB  PRO C   1      -4.523  -7.030  22.860  1.00 77.65           C  
ATOM    609  O   PRO C   1      -5.641  -4.914  20.517  1.00 77.65           O  
ATOM    610  CG  PRO C   1      -4.813  -7.604  24.209  1.00 77.65           C  
ATOM    611  CD  PRO C   1      -6.233  -7.277  24.571  1.00 77.65           C  
ATOM    612  N   VAL C   2      -7.042  -6.688  20.964  1.00 86.59           N  
ATOM    613  CA  VAL C   2      -7.668  -6.705  19.646  1.00 86.59           C  
ATOM    614  C   VAL C   2      -8.550  -5.471  19.476  1.00 86.59           C  
ATOM    615  CB  VAL C   2      -8.500  -7.989  19.429  1.00 86.59           C  
ATOM    616  O   VAL C   2      -8.646  -4.915  18.380  1.00 86.59           O  
ATOM    617  CG1 VAL C   2      -9.331  -7.884  18.152  1.00 86.59           C  
ATOM    618  CG2 VAL C   2      -7.588  -9.213  19.378  1.00 86.59           C  
ATOM    619  N   ASP C   3      -9.093  -5.011  20.530  1.00 89.75           N  
ATOM    620  CA  ASP C   3      -9.928  -3.814  20.482  1.00 89.75           C  
ATOM    621  C   ASP C   3      -9.095  -2.575  20.163  1.00 89.75           C  
ATOM    622  CB  ASP C   3     -10.668  -3.623  21.808  1.00 89.75           C  
ATOM    623  O   ASP C   3      -9.551  -1.681  19.447  1.00 89.75           O  
ATOM    624  CG  ASP C   3     -11.776  -4.640  22.021  1.00 89.75           C  
ATOM    625  OD1 ASP C   3     -12.108  -4.944  23.186  1.00 89.75           O  
ATOM    626  OD2 ASP C   3     -12.319  -5.143  21.013  1.00 89.75           O  
ATOM    627  N   GLU C   4      -7.884  -2.540  20.714  1.00 91.64           N  
ATOM    628  CA  GLU C   4      -6.979  -1.434  20.415  1.00 91.64           C  
ATOM    629  C   GLU C   4      -6.586  -1.427  18.940  1.00 91.64           C  
ATOM    630  CB  GLU C   4      -5.727  -1.511  21.292  1.00 91.64           C  
ATOM    631  O   GLU C   4      -6.517  -0.366  18.316  1.00 91.64           O  
ATOM    632  CG  GLU C   4      -5.969  -1.127  22.745  1.00 91.64           C  
ATOM    633  CD  GLU C   4      -4.714  -1.193  23.600  1.00 91.64           C  
ATOM    634  OE1 GLU C   4      -4.794  -0.914  24.818  1.00 91.64           O  
ATOM    635  OE2 GLU C   4      -3.642  -1.527  23.048  1.00 91.64           O  
ATOM    636  N   ILE C   5      -6.414  -2.519  18.374  1.00 90.31           N  
ATOM    637  CA  ILE C   5      -6.073  -2.674  16.964  1.00 90.31           C  
ATOM    638  C   ILE C   5      -7.251  -2.236  16.098  1.00 90.31           C  
ATOM    639  CB  ILE C   5      -5.678  -4.131  16.635  1.00 90.31           C  
ATOM    640  O   ILE C   5      -7.067  -1.554  15.087  1.00 90.31           O  
ATOM    641  CG1 ILE C   5      -4.331  -4.478  17.279  1.00 90.31           C  
ATOM    642  CG2 ILE C   5      -5.634  -4.349  15.120  1.00 90.31           C  
ATOM    643  CD1 ILE C   5      -3.908  -5.928  17.087  1.00 90.31           C  
ATOM    644  N   ASP C   6      -8.389  -2.640  16.588  1.00 91.81           N  
ATOM    645  CA  ASP C   6      -9.598  -2.261  15.864  1.00 91.81           C  
ATOM    646  C   ASP C   6      -9.734  -0.742  15.778  1.00 91.81           C  
ATOM    647  CB  ASP C   6     -10.835  -2.863  16.533  1.00 91.81           C  
ATOM    648  O   ASP C   6     -10.084  -0.204  14.726  1.00 91.81           O  
ATOM    649  CG  ASP C   6     -12.071  -2.810  15.652  1.00 91.81           C  
ATOM    650  OD1 ASP C   6     -13.193  -2.663  16.183  1.00 91.81           O  
ATOM    651  OD2 ASP C   6     -11.922  -2.920  14.416  1.00 91.81           O  
ATOM    652  N   LYS C   7      -9.440   0.016  16.866  1.00 92.85           N  
ATOM    653  CA  LYS C   7      -9.505   1.475  16.890  1.00 92.85           C  
ATOM    654  C   LYS C   7      -8.477   2.087  15.944  1.00 92.85           C  
ATOM    655  CB  LYS C   7      -9.288   1.998  18.311  1.00 92.85           C  
ATOM    656  O   LYS C   7      -8.779   3.041  15.223  1.00 92.85           O  
ATOM    657  CG  LYS C   7     -10.485   1.808  19.231  1.00 92.85           C  
ATOM    658  CD  LYS C   7     -10.218   2.374  20.619  1.00 92.85           C  
ATOM    659  CE  LYS C   7     -11.346   2.041  21.586  1.00 92.85           C  
ATOM    660  NZ  LYS C   7     -11.028   2.475  22.980  1.00 92.85           N  
ATOM    661  N   GLU C   8      -7.344   1.540  15.871  1.00 91.82           N  
ATOM    662  CA  GLU C   8      -6.280   2.024  14.997  1.00 91.82           C  
ATOM    663  C   GLU C   8      -6.635   1.817  13.528  1.00 91.82           C  
ATOM    664  CB  GLU C   8      -4.958   1.324  15.322  1.00 91.82           C  
ATOM    665  O   GLU C   8      -6.384   2.690  12.694  1.00 91.82           O  
ATOM    666  CG  GLU C   8      -3.758   1.907  14.590  1.00 91.82           C  
ATOM    667  CD  GLU C   8      -2.429   1.348  15.074  1.00 91.82           C  
ATOM    668  OE1 GLU C   8      -1.377   1.690  14.489  1.00 91.82           O  
ATOM    669  OE2 GLU C   8      -2.442   0.560  16.046  1.00 91.82           O  
ATOM    670  N   VAL C   9      -7.292   0.709  13.250  1.00 93.16           N  
ATOM    671  CA  VAL C   9      -7.672   0.397  11.876  1.00 93.16           C  
ATOM    672  C   VAL C   9      -8.746   1.374  11.402  1.00 93.16           C  
ATOM    673  CB  VAL C   9      -8.179  -1.057  11.744  1.00 93.16           C  
ATOM    674  O   VAL C   9      -8.738   1.802  10.246  1.00 93.16           O  
ATOM    675  CG1 VAL C   9      -8.791  -1.292  10.364  1.00 93.16           C  
ATOM    676  CG2 VAL C   9      -7.041  -2.043  12.003  1.00 93.16           C  
ATOM    677  N   LYS C  10      -9.624   1.752  12.278  1.00 93.21           N  
ATOM    678  CA  LYS C  10     -10.662   2.718  11.929  1.00 93.21           C  
ATOM    679  C   LYS C  10     -10.056   4.078  11.594  1.00 93.21           C  
ATOM    680  CB  LYS C  10     -11.669   2.860  13.071  1.00 93.21           C  
ATOM    681  O   LYS C  10     -10.505   4.751  10.663  1.00 93.21           O  
ATOM    682  CG  LYS C  10     -12.643   1.697  13.185  1.00 93.21           C  
ATOM    683  CD  LYS C  10     -13.623   1.899  14.333  1.00 93.21           C  
ATOM    684  CE  LYS C  10     -14.542   0.696  14.504  1.00 93.21           C  
ATOM    685  NZ  LYS C  10     -15.389   0.816  15.728  1.00 93.21           N  
ATOM    686  N   LYS C  11      -9.007   4.407  12.314  1.00 93.17           N  
ATOM    687  CA  LYS C  11      -8.302   5.653  12.030  1.00 93.17           C  
ATOM    688  C   LYS C  11      -7.590   5.588  10.682  1.00 93.17           C  
ATOM    689  CB  LYS C  11      -7.296   5.965  13.139  1.00 93.17           C  
ATOM    690  O   LYS C  11      -7.641   6.540   9.900  1.00 93.17           O  
ATOM    691  CG  LYS C  11      -7.933   6.439  14.437  1.00 93.17           C  
ATOM    692  CD  LYS C  11      -6.881   6.770  15.488  1.00 93.17           C  
ATOM    693  CE  LYS C  11      -7.516   7.094  16.834  1.00 93.17           C  
ATOM    694  NZ  LYS C  11      -6.486   7.344  17.886  1.00 93.17           N  
ATOM    695  N   LEU C  12      -7.004   4.514  10.383  1.00 92.29           N  
ATOM    696  CA  LEU C  12      -6.277   4.323   9.133  1.00 92.29           C  
ATOM    697  C   LEU C  12      -7.236   4.263   7.949  1.00 92.29           C  
ATOM    698  CB  LEU C  12      -5.437   3.044   9.190  1.00 92.29           C  
ATOM    699  O   LEU C  12      -6.894   4.692   6.845  1.00 92.29           O  
ATOM    700  CG  LEU C  12      -4.191   3.091  10.075  1.00 92.29           C  
ATOM    701  CD1 LEU C  12      -3.598   1.694  10.229  1.00 92.29           C  
ATOM    702  CD2 LEU C  12      -3.160   4.054   9.497  1.00 92.29           C  
ATOM    703  N   GLU C  13      -8.448   3.789   8.297  1.00 94.23           N  
ATOM    704  CA  GLU C  13      -9.473   3.774   7.258  1.00 94.23           C  
ATOM    705  C   GLU C  13      -9.861   5.190   6.844  1.00 94.23           C  
ATOM    706  CB  GLU C  13     -10.710   3.008   7.735  1.00 94.23           C  
ATOM    707  O   GLU C  13     -10.061   5.463   5.659  1.00 94.23           O  
ATOM    708  CG  GLU C  13     -11.761   2.803   6.653  1.00 94.23           C  
ATOM    709  CD  GLU C  13     -12.908   1.907   7.094  1.00 94.23           C  
ATOM    710  OE1 GLU C  13     -13.702   1.469   6.230  1.00 94.23           O  
ATOM    711  OE2 GLU C  13     -13.015   1.643   8.312  1.00 94.23           O  
ATOM    712  N   GLU C  14      -9.881   6.017   7.757  1.00 93.77           N  
ATOM    713  CA  GLU C  14     -10.185   7.413   7.460  1.00 93.77           C  
ATOM    714  C   GLU C  14      -9.058   8.067   6.666  1.00 93.77           C  
ATOM    715  CB  GLU C  14     -10.441   8.194   8.752  1.00 93.77           C  
ATOM    716  O   GLU C  14      -9.311   8.801   5.709  1.00 93.77           O  
ATOM    717  CG  GLU C  14     -11.774   7.872   9.412  1.00 93.77           C  
ATOM    718  CD  GLU C  14     -11.968   8.574  10.746  1.00 93.77           C  
ATOM    719  OE1 GLU C  14     -13.053   8.435  11.354  1.00 93.77           O  
ATOM    720  OE2 GLU C  14     -11.026   9.271  11.187  1.00 93.77           O  
ATOM    721  N   GLU C  15      -7.854   7.782   6.998  1.00 92.59           N  
ATOM    722  CA  GLU C  15      -6.697   8.309   6.279  1.00 92.59           C  
ATOM    723  C   GLU C  15      -6.640   7.768   4.854  1.00 92.59           C  
ATOM    724  CB  GLU C  15      -5.403   7.971   7.023  1.00 92.59           C  
ATOM    725  O   GLU C  15      -6.275   8.491   3.924  1.00 92.59           O  
ATOM    726  CG  GLU C  15      -5.217   8.746   8.319  1.00 92.59           C  
ATOM    727  CD  GLU C  15      -3.879   8.482   8.990  1.00 92.59           C  
ATOM    728  OE1 GLU C  15      -3.758   8.711  10.215  1.00 92.59           O  
ATOM    729  OE2 GLU C  15      -2.943   8.043   8.285  1.00 92.59           O  
ATOM    730  N   ALA C  16      -7.036   6.560   4.702  1.00 92.09           N  
ATOM    731  CA  ALA C  16      -7.072   5.950   3.375  1.00 92.09           C  
ATOM    732  C   ALA C  16      -8.123   6.616   2.493  1.00 92.09           C  
ATOM    733  CB  ALA C  16      -7.346   4.452   3.485  1.00 92.09           C  
ATOM    734  O   ALA C  16      -7.893   6.839   1.302  1.00 92.09           O  
ATOM    735  N   LYS C  17      -9.240   6.963   3.096  1.00 93.00           N  
ATOM    736  CA  LYS C  17     -10.303   7.648   2.367  1.00 93.00           C  
ATOM    737  C   LYS C  17      -9.862   9.045   1.937  1.00 93.00           C  
ATOM    738  CB  LYS C  17     -11.568   7.738   3.222  1.00 93.00           C  
ATOM    739  O   LYS C  17     -10.123   9.463   0.807  1.00 93.00           O  
ATOM    740  CG  LYS C  17     -12.788   8.248   2.469  1.00 93.00           C  
ATOM    741  CD  LYS C  17     -14.028   8.257   3.354  1.00 93.00           C  
ATOM    742  CE  LYS C  17     -15.219   8.885   2.643  1.00 93.00           C  
ATOM    743  NZ  LYS C  17     -16.419   8.956   3.530  1.00 93.00           N  
ATOM    744  N   LYS C  18      -9.127   9.697   2.786  1.00 92.16           N  
ATOM    745  CA  LYS C  18      -8.613  11.026   2.464  1.00 92.16           C  
ATOM    746  C   LYS C  18      -7.595  10.961   1.329  1.00 92.16           C  
ATOM    747  CB  LYS C  18      -7.981  11.670   3.699  1.00 92.16           C  
ATOM    748  O   LYS C  18      -7.593  11.816   0.441  1.00 92.16           O  
ATOM    749  CG  LYS C  18      -8.990  12.150   4.732  1.00 92.16           C  
ATOM    750  CD  LYS C  18      -8.303  12.818   5.916  1.00 92.16           C  
ATOM    751  CE  LYS C  18      -9.303  13.210   6.995  1.00 92.16           C  
ATOM    752  NZ  LYS C  18      -8.626  13.790   8.193  1.00 92.16           N  
ATOM    753  N   SER C  19      -6.747   9.995   1.372  1.00 89.51           N  
ATOM    754  CA  SER C  19      -5.763   9.790   0.315  1.00 89.51           C  
ATOM    755  C   SER C  19      -6.439   9.535  -1.028  1.00 89.51           C  
ATOM    756  CB  SER C  19      -4.841   8.620   0.661  1.00 89.51           C  
ATOM    757  O   SER C  19      -5.991  10.038  -2.060  1.00 89.51           O  
ATOM    758  OG  SER C  19      -3.916   8.382  -0.387  1.00 89.51           O  
ATOM    759  N   GLN C  20      -7.521   8.802  -0.978  1.00 90.59           N  
ATOM    760  CA  GLN C  20      -8.269   8.525  -2.200  1.00 90.59           C  
ATOM    761  C   GLN C  20      -8.878   9.801  -2.773  1.00 90.59           C  
ATOM    762  CB  GLN C  20      -9.366   7.492  -1.936  1.00 90.59           C  
ATOM    763  O   GLN C  20      -8.900   9.992  -3.991  1.00 90.59           O  
ATOM    764  CG  GLN C  20     -10.104   7.045  -3.190  1.00 90.59           C  
ATOM    765  CD  GLN C  20     -11.066   5.901  -2.929  1.00 90.59           C  
ATOM    766  NE2 GLN C  20     -11.699   5.405  -3.987  1.00 90.59           N  
ATOM    767  OE1 GLN C  20     -11.238   5.466  -1.786  1.00 90.59           O  
ATOM    768  N   GLU C  21      -9.369  10.676  -1.931  1.00 92.28           N  
ATOM    769  CA  GLU C  21      -9.931  11.951  -2.369  1.00 92.28           C  
ATOM    770  C   GLU C  21      -8.862  12.837  -3.001  1.00 92.28           C  
ATOM    771  CB  GLU C  21     -10.591  12.679  -1.195  1.00 92.28           C  
ATOM    772  O   GLU C  21      -9.115  13.501  -4.008  1.00 92.28           O  
ATOM    773  CG  GLU C  21     -11.876  12.024  -0.709  1.00 92.28           C  
ATOM    774  CD  GLU C  21     -12.409  12.633   0.578  1.00 92.28           C  
ATOM    775  OE1 GLU C  21     -13.476  12.190   1.062  1.00 92.28           O  
ATOM    776  OE2 GLU C  21     -11.756  13.560   1.107  1.00 92.28           O  
ATOM    777  N   GLU C  22      -7.691  12.794  -2.415  1.00 90.76           N  
ATOM    778  CA  GLU C  22      -6.571  13.563  -2.949  1.00 90.76           C  
ATOM    779  C   GLU C  22      -6.165  13.059  -4.331  1.00 90.76           C  
ATOM    780  CB  GLU C  22      -5.375  13.504  -1.996  1.00 90.76           C  
ATOM    781  O   GLU C  22      -5.846  13.854  -5.218  1.00 90.76           O  
ATOM    782  CG  GLU C  22      -4.263  14.484  -2.343  1.00 90.76           C  
ATOM    783  CD  GLU C  22      -3.193  14.583  -1.267  1.00 90.76           C  
ATOM    784  OE1 GLU C  22      -2.223  15.354  -1.446  1.00 90.76           O  
ATOM    785  OE2 GLU C  22      -3.325  13.883  -0.239  1.00 90.76           O  
ATOM    786  N   VAL C  23      -6.247  11.723  -4.525  1.00 90.29           N  
ATOM    787  CA  VAL C  23      -5.916  11.116  -5.810  1.00 90.29           C  
ATOM    788  C   VAL C  23      -6.931  11.551  -6.864  1.00 90.29           C  
ATOM    789  CB  VAL C  23      -5.872   9.575  -5.716  1.00 90.29           C  
ATOM    790  O   VAL C  23      -6.561  11.881  -7.993  1.00 90.29           O  
ATOM    791  CG1 VAL C  23      -5.782   8.951  -7.107  1.00 90.29           C  
ATOM    792  CG2 VAL C  23      -4.697   9.127  -4.849  1.00 90.29           C  
ATOM    793  N   GLU C  24      -8.198  11.677  -6.491  1.00 91.41           N  
ATOM    794  CA  GLU C  24      -9.247  12.092  -7.417  1.00 91.41           C  
ATOM    795  C   GLU C  24      -9.080  13.555  -7.819  1.00 91.41           C  
ATOM    796  CB  GLU C  24     -10.630  11.871  -6.799  1.00 91.41           C  
ATOM    797  O   GLU C  24      -9.246  13.905  -8.990  1.00 91.41           O  
ATOM    798  CG  GLU C  24     -11.782  12.136  -7.758  1.00 91.41           C  
ATOM    799  CD  GLU C  24     -11.760  11.238  -8.985  1.00 91.41           C  
ATOM    800  OE1 GLU C  24     -12.285  11.646 -10.045  1.00 91.41           O  
ATOM    801  OE2 GLU C  24     -11.214  10.116  -8.884  1.00 91.41           O  
ATOM    802  N   ARG C  25      -8.575  14.350  -6.831  1.00 90.90           N  
ATOM    803  CA  ARG C  25      -8.333  15.761  -7.116  1.00 90.90           C  
ATOM    804  C   ARG C  25      -7.149  15.933  -8.061  1.00 90.90           C  
ATOM    805  CB  ARG C  25      -8.087  16.537  -5.821  1.00 90.90           C  
ATOM    806  O   ARG C  25      -7.201  16.742  -8.990  1.00 90.90           O  
ATOM    807  CG  ARG C  25      -9.350  16.820  -5.023  1.00 90.90           C  
ATOM    808  CD  ARG C  25      -9.105  17.845  -3.924  1.00 90.90           C  
ATOM    809  NE  ARG C  25      -8.570  17.222  -2.716  1.00 90.90           N  
ATOM    810  NH1 ARG C  25      -9.863  18.462  -1.256  1.00 90.90           N  
ATOM    811  NH2 ARG C  25      -8.392  16.901  -0.449  1.00 90.90           N  
ATOM    812  CZ  ARG C  25      -8.943  17.530  -1.476  1.00 90.90           C  
ATOM    813  N   LEU C  26      -6.095  15.124  -7.831  1.00 88.13           N  
ATOM    814  CA  LEU C  26      -4.899  15.176  -8.664  1.00 88.13           C  
ATOM    815  C   LEU C  26      -5.207  14.720 -10.086  1.00 88.13           C  
ATOM    816  CB  LEU C  26      -3.790  14.306  -8.066  1.00 88.13           C  
ATOM    817  O   LEU C  26      -4.708  15.303 -11.052  1.00 88.13           O  
ATOM    818  CG  LEU C  26      -2.400  14.461  -8.684  1.00 88.13           C  
ATOM    819  CD1 LEU C  26      -1.874  15.875  -8.461  1.00 88.13           C  
ATOM    820  CD2 LEU C  26      -1.438  13.430  -8.102  1.00 88.13           C  
ATOM    821  N   LYS C  27      -6.114  13.757 -10.203  1.00 89.79           N  
ATOM    822  CA  LYS C  27      -6.520  13.273 -11.519  1.00 89.79           C  
ATOM    823  C   LYS C  27      -7.240  14.362 -12.308  1.00 89.79           C  
ATOM    824  CB  LYS C  27      -7.418  12.042 -11.384  1.00 89.79           C  
ATOM    825  O   LYS C  27      -6.996  14.534 -13.504  1.00 89.79           O  
ATOM    826  CG  LYS C  27      -6.661  10.747 -11.132  1.00 89.79           C  
ATOM    827  CD  LYS C  27      -7.604   9.553 -11.059  1.00 89.79           C  
ATOM    828  CE  LYS C  27      -6.842   8.249 -10.864  1.00 89.79           C  
ATOM    829  NZ  LYS C  27      -7.764   7.077 -10.774  1.00 89.79           N  
ATOM    830  N   GLN C  28      -8.065  15.140 -11.642  1.00 88.90           N  
ATOM    831  CA  GLN C  28      -8.805  16.225 -12.278  1.00 88.90           C  
ATOM    832  C   GLN C  28      -7.871  17.359 -12.692  1.00 88.90           C  
ATOM    833  CB  GLN C  28      -9.892  16.755 -11.342  1.00 88.90           C  
ATOM    834  O   GLN C  28      -8.014  17.923 -13.779  1.00 88.90           O  
ATOM    835  CG  GLN C  28     -11.054  15.792 -11.141  1.00 88.90           C  
ATOM    836  CD  GLN C  28     -12.056  16.287 -10.115  1.00 88.90           C  
ATOM    837  NE2 GLN C  28     -13.102  15.502  -9.881  1.00 88.90           N  
ATOM    838  OE1 GLN C  28     -11.891  17.366  -9.537  1.00 88.90           O  
ATOM    839  N   GLU C  29      -6.904  17.627 -11.802  1.00 87.32           N  
ATOM    840  CA  GLU C  29      -5.932  18.678 -12.088  1.00 87.32           C  
ATOM    841  C   GLU C  29      -5.076  18.323 -13.300  1.00 87.32           C  
ATOM    842  CB  GLU C  29      -5.039  18.931 -10.870  1.00 87.32           C  
ATOM    843  O   GLU C  29      -4.804  19.178 -14.146  1.00 87.32           O  
ATOM    844  CG  GLU C  29      -5.729  19.696  -9.750  1.00 87.32           C  
ATOM    845  CD  GLU C  29      -4.815  19.990  -8.572  1.00 87.32           C  
ATOM    846  OE1 GLU C  29      -5.295  20.534  -7.552  1.00 87.32           O  
ATOM    847  OE2 GLU C  29      -3.608  19.673  -8.669  1.00 87.32           O  
ATOM    848  N   VAL C  30      -4.703  17.044 -13.391  1.00 86.36           N  
ATOM    849  CA  VAL C  30      -3.865  16.585 -14.494  1.00 86.36           C  
ATOM    850  C   VAL C  30      -4.666  16.600 -15.793  1.00 86.36           C  
ATOM    851  CB  VAL C  30      -3.303  15.171 -14.229  1.00 86.36           C  
ATOM    852  O   VAL C  30      -4.148  16.980 -16.846  1.00 86.36           O  
ATOM    853  CG1 VAL C  30      -2.676  14.593 -15.497  1.00 86.36           C  
ATOM    854  CG2 VAL C  30      -2.282  15.206 -13.093  1.00 86.36           C  
ATOM    855  N   GLU C  31      -5.917  16.340 -15.712  1.00 87.24           N  
ATOM    856  CA  GLU C  31      -6.781  16.363 -16.889  1.00 87.24           C  
ATOM    857  C   GLU C  31      -6.973  17.787 -17.404  1.00 87.24           C  
ATOM    858  CB  GLU C  31      -8.138  15.730 -16.572  1.00 87.24           C  
ATOM    859  O   GLU C  31      -6.917  18.028 -18.612  1.00 87.24           O  
ATOM    860  CG  GLU C  31      -8.968  15.406 -17.806  1.00 87.24           C  
ATOM    861  CD  GLU C  31     -10.241  14.638 -17.487  1.00 87.24           C  
ATOM    862  OE1 GLU C  31     -10.984  14.278 -18.429  1.00 87.24           O  
ATOM    863  OE2 GLU C  31     -10.498  14.396 -16.287  1.00 87.24           O  
ATOM    864  N   LYS C  32      -7.125  18.681 -16.475  1.00 86.89           N  
ATOM    865  CA  LYS C  32      -7.295  20.085 -16.841  1.00 86.89           C  
ATOM    866  C   LYS C  32      -6.014  20.655 -17.444  1.00 86.89           C  
ATOM    867  CB  LYS C  32      -7.713  20.910 -15.623  1.00 86.89           C  
ATOM    868  O   LYS C  32      -6.060  21.375 -18.443  1.00 86.89           O  
ATOM    869  CG  LYS C  32      -9.172  20.733 -15.227  1.00 86.89           C  
ATOM    870  CD  LYS C  32      -9.540  21.616 -14.042  1.00 86.89           C  
ATOM    871  CE  LYS C  32     -10.951  21.328 -13.545  1.00 86.89           C  
ATOM    872  NZ  LYS C  32     -11.286  22.131 -12.331  1.00 86.89           N  
ATOM    873  N   ALA C  33      -4.906  20.255 -16.861  1.00 84.56           N  
ATOM    874  CA  ALA C  33      -3.607  20.736 -17.323  1.00 84.56           C  
ATOM    875  C   ALA C  33      -3.273  20.176 -18.703  1.00 84.56           C  
ATOM    876  CB  ALA C  33      -2.515  20.364 -16.322  1.00 84.56           C  
ATOM    877  O   ALA C  33      -2.661  20.860 -19.526  1.00 84.56           O  
ATOM    878  N   SER C  34      -3.632  18.929 -18.918  1.00 79.53           N  
ATOM    879  CA  SER C  34      -3.373  18.287 -20.203  1.00 79.53           C  
ATOM    880  C   SER C  34      -4.154  18.963 -21.325  1.00 79.53           C  
ATOM    881  CB  SER C  34      -3.732  16.802 -20.142  1.00 79.53           C  
ATOM    882  O   SER C  34      -3.649  19.105 -22.441  1.00 79.53           O  
ATOM    883  OG  SER C  34      -3.474  16.171 -21.385  1.00 79.53           O  
ATOM    884  N   LYS C  35      -5.281  19.473 -21.015  1.00 82.23           N  
ATOM    885  CA  LYS C  35      -6.097  20.162 -22.011  1.00 82.23           C  
ATOM    886  C   LYS C  35      -5.547  21.555 -22.303  1.00 82.23           C  
ATOM    887  CB  LYS C  35      -7.549  20.258 -21.542  1.00 82.23           C  
ATOM    888  O   LYS C  35      -5.614  22.029 -23.439  1.00 82.23           O  
ATOM    889  CG  LYS C  35      -8.303  18.937 -21.585  1.00 82.23           C  
ATOM    890  CD  LYS C  35      -9.745  19.101 -21.123  1.00 82.23           C  
ATOM    891  CE  LYS C  35     -10.475  17.765 -21.083  1.00 82.23           C  
ATOM    892  NZ  LYS C  35     -11.863  17.909 -20.550  1.00 82.23           N  
ATOM    893  N   ALA C  36      -4.863  22.070 -21.327  1.00 77.64           N  
ATOM    894  CA  ALA C  36      -4.338  23.427 -21.458  1.00 77.64           C  
ATOM    895  C   ALA C  36      -2.911  23.413 -21.998  1.00 77.64           C  
ATOM    896  CB  ALA C  36      -4.388  24.149 -20.114  1.00 77.64           C  
ATOM    897  O   ALA C  36      -2.411  24.435 -22.475  1.00 77.64           O  
ATOM    898  N   GLY C  37      -2.330  22.287 -22.067  1.00 62.69           N  
ATOM    899  CA  GLY C  37      -0.936  22.146 -22.454  1.00 62.69           C  
ATOM    900  C   GLY C  37       0.026  22.314 -21.293  1.00 62.69           C  
ATOM    901  O   GLY C  37       0.124  23.397 -20.713  1.00 62.69           O  
ATOM    902  N   LEU C  38       0.492  21.396 -20.860  1.00 59.96           N  
ATOM    903  CA  LEU C  38       1.431  21.479 -19.747  1.00 59.96           C  
ATOM    904  C   LEU C  38       2.802  21.943 -20.226  1.00 59.96           C  
ATOM    905  CB  LEU C  38       1.555  20.122 -19.048  1.00 59.96           C  
ATOM    906  O   LEU C  38       3.339  21.407 -21.198  1.00 59.96           O  
ATOM    907  CG  LEU C  38       0.361  19.687 -18.197  1.00 59.96           C  
ATOM    908  CD1 LEU C  38       0.402  18.182 -17.956  1.00 59.96           C  
ATOM    909  CD2 LEU C  38       0.343  20.445 -16.874  1.00 59.96           C  
ATOM    910  N   ASP C  39       3.085  22.880 -19.974  1.00 64.01           N  
ATOM    911  CA  ASP C  39       4.471  23.273 -20.208  1.00 64.01           C  
ATOM    912  C   ASP C  39       5.403  22.638 -19.178  1.00 64.01           C  
ATOM    913  CB  ASP C  39       4.610  24.797 -20.174  1.00 64.01           C  
ATOM    914  O   ASP C  39       4.951  21.921 -18.283  1.00 64.01           O  
ATOM    915  CG  ASP C  39       4.208  25.399 -18.839  1.00 64.01           C  
ATOM    916  OD1 ASP C  39       4.103  26.640 -18.737  1.00 64.01           O  
ATOM    917  OD2 ASP C  39       3.997  24.626 -17.880  1.00 64.01           O  
ATOM    918  N   HIS C  40       6.342  22.896 -19.181  1.00 66.55           N  
ATOM    919  CA  HIS C  40       7.382  22.260 -18.381  1.00 66.55           C  
ATOM    920  C   HIS C  40       7.200  22.565 -16.898  1.00 66.55           C  
ATOM    921  CB  HIS C  40       8.767  22.715 -18.844  1.00 66.55           C  
ATOM    922  O   HIS C  40       7.336  21.674 -16.056  1.00 66.55           O  
ATOM    923  CG  HIS C  40       9.275  21.970 -20.038  1.00 66.55           C  
ATOM    924  CD2 HIS C  40       9.519  22.382 -21.305  1.00 66.55           C  
ATOM    925  ND1 HIS C  40       9.591  20.630 -20.000  1.00 66.55           N  
ATOM    926  CE1 HIS C  40      10.009  20.247 -21.195  1.00 66.55           C  
ATOM    927  NE2 HIS C  40       9.975  21.292 -22.005  1.00 66.55           N  
ATOM    928  N   GLU C  41       6.958  23.670 -16.665  1.00 71.93           N  
ATOM    929  CA  GLU C  41       6.777  24.086 -15.278  1.00 71.93           C  
ATOM    930  C   GLU C  41       5.545  23.431 -14.661  1.00 71.93           C  
ATOM    931  CB  GLU C  41       6.667  25.610 -15.183  1.00 71.93           C  
ATOM    932  O   GLU C  41       5.583  22.979 -13.515  1.00 71.93           O  
ATOM    933  CG  GLU C  41       7.047  26.171 -13.821  1.00 71.93           C  
ATOM    934  CD  GLU C  41       7.014  27.690 -13.767  1.00 71.93           C  
ATOM    935  OE1 GLU C  41       7.164  28.261 -12.663  1.00 71.93           O  
ATOM    936  OE2 GLU C  41       6.835  28.313 -14.837  1.00 71.93           O  
ATOM    937  N   GLY C  42       4.740  23.399 -15.372  1.00 73.88           N  
ATOM    938  CA  GLY C  42       3.511  22.750 -14.945  1.00 73.88           C  
ATOM    939  C   GLY C  42       3.676  21.261 -14.704  1.00 73.88           C  
ATOM    940  O   GLY C  42       3.188  20.731 -13.704  1.00 73.88           O  
ATOM    941  N   ASP C  43       4.350  20.834 -15.354  1.00 76.92           N  
ATOM    942  CA  ASP C  43       4.602  19.400 -15.253  1.00 76.92           C  
ATOM    943  C   ASP C  43       5.371  19.065 -13.977  1.00 76.92           C  
ATOM    944  CB  ASP C  43       5.374  18.903 -16.478  1.00 76.92           C  
ATOM    945  O   ASP C  43       5.058  18.086 -13.297  1.00 76.92           O  
ATOM    946  CG  ASP C  43       4.501  18.761 -17.712  1.00 76.92           C  
ATOM    947  OD1 ASP C  43       5.042  18.582 -18.824  1.00 76.92           O  
ATOM    948  OD2 ASP C  43       3.261  18.832 -17.571  1.00 76.92           O  
ATOM    949  N   SER C  44       6.263  19.951 -13.670  1.00 75.92           N  
ATOM    950  CA  SER C  44       7.072  19.725 -12.477  1.00 75.92           C  
ATOM    951  C   SER C  44       6.235  19.857 -11.209  1.00 75.92           C  
ATOM    952  CB  SER C  44       8.243  20.707 -12.429  1.00 75.92           C  
ATOM    953  O   SER C  44       6.416  19.094 -10.257  1.00 75.92           O  
ATOM    954  OG  SER C  44       9.120  20.391 -11.361  1.00 75.92           O  
ATOM    955  N   ARG C  45       5.336  20.700 -11.168  1.00 80.29           N  
ATOM    956  CA  ARG C  45       4.454  20.903 -10.023  1.00 80.29           C  
ATOM    957  C   ARG C  45       3.542  19.698  -9.814  1.00 80.29           C  
ATOM    958  CB  ARG C  45       3.615  22.169 -10.209  1.00 80.29           C  
ATOM    959  O   ARG C  45       3.347  19.250  -8.683  1.00 80.29           O  
ATOM    960  CG  ARG C  45       4.355  23.453  -9.871  1.00 80.29           C  
ATOM    961  CD  ARG C  45       3.456  24.674 -10.005  1.00 80.29           C  
ATOM    962  NE  ARG C  45       4.226  25.915  -9.988  1.00 80.29           N  
ATOM    963  NH1 ARG C  45       2.400  27.295 -10.302  1.00 80.29           N  
ATOM    964  NH2 ARG C  45       4.499  28.193 -10.100  1.00 80.29           N  
ATOM    965  CZ  ARG C  45       3.707  27.131 -10.130  1.00 80.29           C  
ATOM    966  N   ILE C  46       3.065  19.271 -10.857  1.00 81.33           N  
ATOM    967  CA  ILE C  46       2.169  18.120 -10.817  1.00 81.33           C  
ATOM    968  C   ILE C  46       2.931  16.890 -10.328  1.00 81.33           C  
ATOM    969  CB  ILE C  46       1.540  17.846 -12.202  1.00 81.33           C  
ATOM    970  O   ILE C  46       2.423  16.124  -9.506  1.00 81.33           O  
ATOM    971  CG1 ILE C  46       0.525  18.940 -12.553  1.00 81.33           C  
ATOM    972  CG2 ILE C  46       0.886  16.461 -12.232  1.00 81.33           C  
ATOM    973  CD1 ILE C  46      -0.075  18.803 -13.946  1.00 81.33           C  
ATOM    974  N   PHE C  47       4.096  16.770 -10.749  1.00 79.26           N  
ATOM    975  CA  PHE C  47       4.921  15.638 -10.345  1.00 79.26           C  
ATOM    976  C   PHE C  47       5.197  15.675  -8.847  1.00 79.26           C  
ATOM    977  CB  PHE C  47       6.242  15.630 -11.122  1.00 79.26           C  
ATOM    978  O   PHE C  47       5.150  14.643  -8.176  1.00 79.26           O  
ATOM    979  CG  PHE C  47       7.035  14.361 -10.958  1.00 79.26           C  
ATOM    980  CD1 PHE C  47       8.073  14.288 -10.037  1.00 79.26           C  
ATOM    981  CD2 PHE C  47       6.741  13.241 -11.724  1.00 79.26           C  
ATOM    982  CE1 PHE C  47       8.808  13.115  -9.883  1.00 79.26           C  
ATOM    983  CE2 PHE C  47       7.471  12.065 -11.576  1.00 79.26           C  
ATOM    984  CZ  PHE C  47       8.505  12.005 -10.656  1.00 79.26           C  
ATOM    985  N   LYS C  48       5.494  16.835  -8.425  1.00 80.95           N  
ATOM    986  CA  LYS C  48       5.739  16.991  -6.995  1.00 80.95           C  
ATOM    987  C   LYS C  48       4.499  16.627  -6.182  1.00 80.95           C  
ATOM    988  CB  LYS C  48       6.172  18.423  -6.677  1.00 80.95           C  
ATOM    989  O   LYS C  48       4.604  15.987  -5.133  1.00 80.95           O  
ATOM    990  CG  LYS C  48       6.699  18.611  -5.262  1.00 80.95           C  
ATOM    991  CD  LYS C  48       7.232  20.021  -5.047  1.00 80.95           C  
ATOM    992  CE  LYS C  48       7.681  20.237  -3.608  1.00 80.95           C  
ATOM    993  NZ  LYS C  48       8.169  21.630  -3.383  1.00 80.95           N  
ATOM    994  N   LYS C  49       3.345  16.984  -6.660  1.00 83.27           N  
ATOM    995  CA  LYS C  49       2.094  16.650  -5.986  1.00 83.27           C  
ATOM    996  C   LYS C  49       1.850  15.143  -5.995  1.00 83.27           C  
ATOM    997  CB  LYS C  49       0.919  17.375  -6.645  1.00 83.27           C  
ATOM    998  O   LYS C  49       1.415  14.573  -4.993  1.00 83.27           O  
ATOM    999  CG  LYS C  49       0.839  18.856  -6.308  1.00 83.27           C  
ATOM   1000  CD  LYS C  49      -0.378  19.510  -6.949  1.00 83.27           C  
ATOM   1001  CE  LYS C  49      -0.434  21.003  -6.652  1.00 83.27           C  
ATOM   1002  NZ  LYS C  49      -1.616  21.652  -7.294  1.00 83.27           N  
ATOM   1003  N   ILE C  50       2.151  14.581  -7.117  1.00 82.05           N  
ATOM   1004  CA  ILE C  50       2.008  13.134  -7.244  1.00 82.05           C  
ATOM   1005  C   ILE C  50       2.935  12.435  -6.254  1.00 82.05           C  
ATOM   1006  CB  ILE C  50       2.306  12.662  -8.684  1.00 82.05           C  
ATOM   1007  O   ILE C  50       2.524  11.500  -5.562  1.00 82.05           O  
ATOM   1008  CG1 ILE C  50       1.200  13.125  -9.639  1.00 82.05           C  
ATOM   1009  CG2 ILE C  50       2.467  11.139  -8.731  1.00 82.05           C  
ATOM   1010  CD1 ILE C  50       1.486  12.833 -11.106  1.00 82.05           C  
ATOM   1011  N   HIS C  51       4.132  12.950  -6.246  1.00 82.44           N  
ATOM   1012  CA  HIS C  51       5.109  12.390  -5.320  1.00 82.44           C  
ATOM   1013  C   HIS C  51       4.621  12.486  -3.878  1.00 82.44           C  
ATOM   1014  CB  HIS C  51       6.456  13.101  -5.467  1.00 82.44           C  
ATOM   1015  O   HIS C  51       4.751  11.531  -3.109  1.00 82.44           O  
ATOM   1016  CG  HIS C  51       7.535  12.528  -4.605  1.00 82.44           C  
ATOM   1017  CD2 HIS C  51       8.478  11.593  -4.866  1.00 82.44           C  
ATOM   1018  ND1 HIS C  51       7.727  12.915  -3.296  1.00 82.44           N  
ATOM   1019  CE1 HIS C  51       8.745  12.241  -2.789  1.00 82.44           C  
ATOM   1020  NE2 HIS C  51       9.219  11.432  -3.721  1.00 82.44           N  
ATOM   1021  N   ASP C  52       4.029  13.567  -3.558  1.00 84.18           N  
ATOM   1022  CA  ASP C  52       3.535  13.793  -2.204  1.00 84.18           C  
ATOM   1023  C   ASP C  52       2.409  12.820  -1.861  1.00 84.18           C  
ATOM   1024  CB  ASP C  52       3.050  15.236  -2.043  1.00 84.18           C  
ATOM   1025  O   ASP C  52       2.388  12.247  -0.770  1.00 84.18           O  
ATOM   1026  CG  ASP C  52       4.189  16.235  -1.931  1.00 84.18           C  
ATOM   1027  OD1 ASP C  52       3.940  17.456  -2.023  1.00 84.18           O  
ATOM   1028  OD2 ASP C  52       5.346  15.796  -1.753  1.00 84.18           O  
ATOM   1029  N   VAL C  53       1.565  12.643  -2.808  1.00 87.17           N  
ATOM   1030  CA  VAL C  53       0.420  11.768  -2.576  1.00 87.17           C  
ATOM   1031  C   VAL C  53       0.889  10.319  -2.468  1.00 87.17           C  
ATOM   1032  CB  VAL C  53      -0.635  11.905  -3.697  1.00 87.17           C  
ATOM   1033  O   VAL C  53       0.409   9.566  -1.618  1.00 87.17           O  
ATOM   1034  CG1 VAL C  53      -1.750  10.877  -3.517  1.00 87.17           C  
ATOM   1035  CG2 VAL C  53      -1.208  13.321  -3.719  1.00 87.17           C  
ATOM   1036  N   VAL C  54       1.824   9.915  -3.236  1.00 83.16           N  
ATOM   1037  CA  VAL C  54       2.360   8.559  -3.203  1.00 83.16           C  
ATOM   1038  C   VAL C  54       3.026   8.298  -1.854  1.00 83.16           C  
ATOM   1039  CB  VAL C  54       3.368   8.319  -4.350  1.00 83.16           C  
ATOM   1040  O   VAL C  54       2.815   7.248  -1.242  1.00 83.16           O  
ATOM   1041  CG1 VAL C  54       4.143   7.022  -4.125  1.00 83.16           C  
ATOM   1042  CG2 VAL C  54       2.646   8.287  -5.696  1.00 83.16           C  
ATOM   1043  N   THR C  55       3.747   9.275  -1.404  1.00 85.12           N  
ATOM   1044  CA  THR C  55       4.453   9.135  -0.135  1.00 85.12           C  
ATOM   1045  C   THR C  55       3.466   9.002   1.021  1.00 85.12           C  
ATOM   1046  CB  THR C  55       5.387  10.333   0.119  1.00 85.12           C  
ATOM   1047  O   THR C  55       3.676   8.199   1.933  1.00 85.12           O  
ATOM   1048  CG2 THR C  55       6.146  10.169   1.431  1.00 85.12           C  
ATOM   1049  OG1 THR C  55       6.329  10.433  -0.956  1.00 85.12           O  
ATOM   1050  N   LYS C  56       2.377   9.734   0.968  1.00 86.40           N  
ATOM   1051  CA  LYS C  56       1.343   9.653   1.996  1.00 86.40           C  
ATOM   1052  C   LYS C  56       0.672   8.282   1.994  1.00 86.40           C  
ATOM   1053  CB  LYS C  56       0.297  10.749   1.793  1.00 86.40           C  
ATOM   1054  O   LYS C  56       0.425   7.705   3.055  1.00 86.40           O  
ATOM   1055  CG  LYS C  56       0.752  12.131   2.239  1.00 86.40           C  
ATOM   1056  CD  LYS C  56      -0.335  13.175   2.023  1.00 86.40           C  
ATOM   1057  CE  LYS C  56       0.156  14.575   2.366  1.00 86.40           C  
ATOM   1058  NZ  LYS C  56      -0.849  15.619   2.006  1.00 86.40           N  
ATOM   1059  N   GLN C  57       0.418   7.725   0.818  1.00 85.92           N  
ATOM   1060  CA  GLN C  57      -0.203   6.410   0.700  1.00 85.92           C  
ATOM   1061  C   GLN C  57       0.707   5.320   1.257  1.00 85.92           C  
ATOM   1062  CB  GLN C  57      -0.551   6.110  -0.759  1.00 85.92           C  
ATOM   1063  O   GLN C  57       0.245   4.415   1.955  1.00 85.92           O  
ATOM   1064  CG  GLN C  57      -1.788   6.842  -1.260  1.00 85.92           C  
ATOM   1065  CD  GLN C  57      -2.182   6.434  -2.667  1.00 85.92           C  
ATOM   1066  NE2 GLN C  57      -3.469   6.542  -2.978  1.00 85.92           N  
ATOM   1067  OE1 GLN C  57      -1.335   6.027  -3.469  1.00 85.92           O  
ATOM   1068  N   ILE C  58       1.931   5.507   0.980  1.00 85.60           N  
ATOM   1069  CA  ILE C  58       2.897   4.506   1.418  1.00 85.60           C  
ATOM   1070  C   ILE C  58       2.997   4.518   2.942  1.00 85.60           C  
ATOM   1071  CB  ILE C  58       4.287   4.748   0.788  1.00 85.60           C  
ATOM   1072  O   ILE C  58       3.114   3.464   3.571  1.00 85.60           O  
ATOM   1073  CG1 ILE C  58       4.254   4.437  -0.713  1.00 85.60           C  
ATOM   1074  CG2 ILE C  58       5.355   3.910   1.498  1.00 85.60           C  
ATOM   1075  CD1 ILE C  58       5.549   4.768  -1.442  1.00 85.60           C  
ATOM   1076  N   LYS C  59       2.865   5.676   3.533  1.00 88.71           N  
ATOM   1077  CA  LYS C  59       2.900   5.782   4.988  1.00 88.71           C  
ATOM   1078  C   LYS C  59       1.713   5.062   5.621  1.00 88.71           C  
ATOM   1079  CB  LYS C  59       2.915   7.249   5.420  1.00 88.71           C  
ATOM   1080  O   LYS C  59       1.857   4.405   6.654  1.00 88.71           O  
ATOM   1081  CG  LYS C  59       4.247   7.948   5.192  1.00 88.71           C  
ATOM   1082  CD  LYS C  59       4.199   9.402   5.644  1.00 88.71           C  
ATOM   1083  CE  LYS C  59       5.514  10.118   5.366  1.00 88.71           C  
ATOM   1084  NZ  LYS C  59       5.440  11.568   5.714  1.00 88.71           N  
ATOM   1085  N   VAL C  60       0.585   5.182   5.011  1.00 90.56           N  
ATOM   1086  CA  VAL C  60      -0.606   4.494   5.499  1.00 90.56           C  
ATOM   1087  C   VAL C  60      -0.433   2.985   5.338  1.00 90.56           C  
ATOM   1088  CB  VAL C  60      -1.878   4.967   4.761  1.00 90.56           C  
ATOM   1089  O   VAL C  60      -0.798   2.214   6.228  1.00 90.56           O  
ATOM   1090  CG1 VAL C  60      -3.096   4.166   5.217  1.00 90.56           C  
ATOM   1091  CG2 VAL C  60      -2.101   6.461   4.987  1.00 90.56           C  
ATOM   1092  N   ILE C  61       0.177   2.572   4.278  1.00 86.14           N  
ATOM   1093  CA  ILE C  61       0.420   1.159   4.009  1.00 86.14           C  
ATOM   1094  C   ILE C  61       1.344   0.581   5.079  1.00 86.14           C  
ATOM   1095  CB  ILE C  61       1.028   0.947   2.605  1.00 86.14           C  
ATOM   1096  O   ILE C  61       1.082  -0.496   5.618  1.00 86.14           O  
ATOM   1097  CG1 ILE C  61      -0.024   1.212   1.522  1.00 86.14           C  
ATOM   1098  CG2 ILE C  61       1.606  -0.465   2.474  1.00 86.14           C  
ATOM   1099  CD1 ILE C  61       0.539   1.245   0.107  1.00 86.14           C  
ATOM   1100  N   ILE C  62       2.304   1.335   5.411  1.00 89.25           N  
ATOM   1101  CA  ILE C  62       3.273   0.892   6.408  1.00 89.25           C  
ATOM   1102  C   ILE C  62       2.577   0.694   7.752  1.00 89.25           C  
ATOM   1103  CB  ILE C  62       4.437   1.899   6.550  1.00 89.25           C  
ATOM   1104  O   ILE C  62       2.774  -0.326   8.416  1.00 89.25           O  
ATOM   1105  CG1 ILE C  62       5.331   1.861   5.306  1.00 89.25           C  
ATOM   1106  CG2 ILE C  62       5.249   1.610   7.817  1.00 89.25           C  
ATOM   1107  CD1 ILE C  62       6.426   2.919   5.297  1.00 89.25           C  
ATOM   1108  N   ARG C  63       1.719   1.615   8.072  1.00 90.90           N  
ATOM   1109  CA  ARG C  63       1.009   1.527   9.344  1.00 90.90           C  
ATOM   1110  C   ARG C  63       0.026   0.361   9.342  1.00 90.90           C  
ATOM   1111  CB  ARG C  63       0.271   2.834   9.640  1.00 90.90           C  
ATOM   1112  O   ARG C  63      -0.133  -0.326  10.353  1.00 90.90           O  
ATOM   1113  CG  ARG C  63       1.187   3.983  10.031  1.00 90.90           C  
ATOM   1114  CD  ARG C  63       0.407   5.269  10.271  1.00 90.90           C  
ATOM   1115  NE  ARG C  63      -0.352   5.214  11.517  1.00 90.90           N  
ATOM   1116  NH1 ARG C  63      -1.374   7.265  11.226  1.00 90.90           N  
ATOM   1117  NH2 ARG C  63      -1.821   6.010  13.092  1.00 90.90           N  
ATOM   1118  CZ  ARG C  63      -1.181   6.163  11.942  1.00 90.90           C  
ATOM   1119  N   LEU C  64      -0.592   0.038   8.212  1.00 89.61           N  
ATOM   1120  CA  LEU C  64      -1.511  -1.089   8.087  1.00 89.61           C  
ATOM   1121  C   LEU C  64      -0.769  -2.414   8.230  1.00 89.61           C  
ATOM   1122  CB  LEU C  64      -2.239  -1.040   6.741  1.00 89.61           C  
ATOM   1123  O   LEU C  64      -1.263  -3.340   8.876  1.00 89.61           O  
ATOM   1124  CG  LEU C  64      -3.403  -0.053   6.636  1.00 89.61           C  
ATOM   1125  CD1 LEU C  64      -3.843   0.094   5.183  1.00 89.61           C  
ATOM   1126  CD2 LEU C  64      -4.568  -0.504   7.509  1.00 89.61           C  
ATOM   1127  N   ILE C  65       0.369  -2.390   7.676  1.00 88.39           N  
ATOM   1128  CA  ILE C  65       1.173  -3.604   7.755  1.00 88.39           C  
ATOM   1129  C   ILE C  65       1.629  -3.828   9.194  1.00 88.39           C  
ATOM   1130  CB  ILE C  65       2.394  -3.535   6.810  1.00 88.39           C  
ATOM   1131  O   ILE C  65       1.656  -4.964   9.674  1.00 88.39           O  
ATOM   1132  CG1 ILE C  65       1.937  -3.527   5.347  1.00 88.39           C  
ATOM   1133  CG2 ILE C  65       3.351  -4.700   7.079  1.00 88.39           C  
ATOM   1134  CD1 ILE C  65       3.074  -3.386   4.344  1.00 88.39           C  
ATOM   1135  N   GLU C  66       1.893  -2.744   9.896  1.00 90.16           N  
ATOM   1136  CA  GLU C  66       2.271  -2.854  11.302  1.00 90.16           C  
ATOM   1137  C   GLU C  66       1.123  -3.406  12.141  1.00 90.16           C  
ATOM   1138  CB  GLU C  66       2.716  -1.494  11.847  1.00 90.16           C  
ATOM   1139  O   GLU C  66       1.341  -4.218  13.042  1.00 90.16           O  
ATOM   1140  CG  GLU C  66       4.063  -1.028  11.315  1.00 90.16           C  
ATOM   1141  CD  GLU C  66       4.429   0.380  11.756  1.00 90.16           C  
ATOM   1142  OE1 GLU C  66       5.623   0.748  11.684  1.00 90.16           O  
ATOM   1143  OE2 GLU C  66       3.513   1.121  12.179  1.00 90.16           O  
ATOM   1144  N   VAL C  67      -0.060  -2.985  11.795  1.00 89.19           N  
ATOM   1145  CA  VAL C  67      -1.249  -3.490  12.473  1.00 89.19           C  
ATOM   1146  C   VAL C  67      -1.430  -4.974  12.162  1.00 89.19           C  
ATOM   1147  CB  VAL C  67      -2.513  -2.701  12.065  1.00 89.19           C  
ATOM   1148  O   VAL C  67      -1.748  -5.767  13.052  1.00 89.19           O  
ATOM   1149  CG1 VAL C  67      -3.776  -3.444  12.497  1.00 89.19           C  
ATOM   1150  CG2 VAL C  67      -2.483  -1.297  12.667  1.00 89.19           C  
ATOM   1151  N   TYR C  68      -1.180  -5.338  10.940  1.00 87.41           N  
ATOM   1152  CA  TYR C  68      -1.280  -6.730  10.518  1.00 87.41           C  
ATOM   1153  C   TYR C  68      -0.304  -7.607  11.293  1.00 87.41           C  
ATOM   1154  CB  TYR C  68      -1.015  -6.857   9.015  1.00 87.41           C  
ATOM   1155  O   TYR C  68      -0.666  -8.690  11.758  1.00 87.41           O  
ATOM   1156  CG  TYR C  68      -1.445  -8.182   8.432  1.00 87.41           C  
ATOM   1157  CD1 TYR C  68      -0.554  -9.250   8.348  1.00 87.41           C  
ATOM   1158  CD2 TYR C  68      -2.741  -8.368   7.964  1.00 87.41           C  
ATOM   1159  CE1 TYR C  68      -0.945 -10.472   7.810  1.00 87.41           C  
ATOM   1160  CE2 TYR C  68      -3.143  -9.586   7.424  1.00 87.41           C  
ATOM   1161  OH  TYR C  68      -2.631 -11.837   6.819  1.00 87.41           O  
ATOM   1162  CZ  TYR C  68      -2.239 -10.630   7.352  1.00 87.41           C  
ATOM   1163  N   VAL C  69       0.903  -7.065  11.478  1.00 87.40           N  
ATOM   1164  CA  VAL C  69       1.939  -7.795  12.202  1.00 87.40           C  
ATOM   1165  C   VAL C  69       1.509  -8.001  13.652  1.00 87.40           C  
ATOM   1166  CB  VAL C  69       3.295  -7.057  12.148  1.00 87.40           C  
ATOM   1167  O   VAL C  69       1.658  -9.096  14.201  1.00 87.40           O  
ATOM   1168  CG1 VAL C  69       4.287  -7.677  13.131  1.00 87.40           C  
ATOM   1169  CG2 VAL C  69       3.859  -7.082  10.728  1.00 87.40           C  
ATOM   1170  N   ARG C  70       0.931  -7.039  14.203  1.00 87.58           N  
ATOM   1171  CA  ARG C  70       0.462  -7.145  15.581  1.00 87.58           C  
ATOM   1172  C   ARG C  70      -0.675  -8.154  15.698  1.00 87.58           C  
ATOM   1173  CB  ARG C  70       0.006  -5.779  16.100  1.00 87.58           C  
ATOM   1174  O   ARG C  70      -0.751  -8.901  16.676  1.00 87.58           O  
ATOM   1175  CG  ARG C  70       1.146  -4.814  16.380  1.00 87.58           C  
ATOM   1176  CD  ARG C  70       0.641  -3.487  16.929  1.00 87.58           C  
ATOM   1177  NE  ARG C  70       1.697  -2.479  16.962  1.00 87.58           N  
ATOM   1178  NH1 ARG C  70       0.420  -0.877  18.030  1.00 87.58           N  
ATOM   1179  NH2 ARG C  70       2.594  -0.425  17.461  1.00 87.58           N  
ATOM   1180  CZ  ARG C  70       1.568  -1.263  17.484  1.00 87.58           C  
ATOM   1181  N   LEU C  71      -1.536  -8.230  14.691  1.00 84.87           N  
ATOM   1182  CA  LEU C  71      -2.634  -9.191  14.681  1.00 84.87           C  
ATOM   1183  C   LEU C  71      -2.105 -10.619  14.610  1.00 84.87           C  
ATOM   1184  CB  LEU C  71      -3.571  -8.921  13.501  1.00 84.87           C  
ATOM   1185  O   LEU C  71      -2.577 -11.497  15.336  1.00 84.87           O  
ATOM   1186  CG  LEU C  71      -4.581  -7.787  13.682  1.00 84.87           C  
ATOM   1187  CD1 LEU C  71      -5.265  -7.470  12.356  1.00 84.87           C  
ATOM   1188  CD2 LEU C  71      -5.610  -8.152  14.747  1.00 84.87           C  
ATOM   1189  N   VAL C  72      -1.145 -10.750  13.755  1.00 84.73           N  
ATOM   1190  CA  VAL C  72      -0.548 -12.073  13.602  1.00 84.73           C  
ATOM   1191  C   VAL C  72       0.137 -12.485  14.903  1.00 84.73           C  
ATOM   1192  CB  VAL C  72       0.462 -12.107  12.433  1.00 84.73           C  
ATOM   1193  O   VAL C  72       0.052 -13.643  15.316  1.00 84.73           O  
ATOM   1194  CG1 VAL C  72       1.219 -13.434  12.412  1.00 84.73           C  
ATOM   1195  CG2 VAL C  72      -0.252 -11.875  11.103  1.00 84.73           C  
ATOM   1196  N   GLU C  73       0.755 -11.613  15.608  1.00 86.28           N  
ATOM   1197  CA  GLU C  73       1.434 -11.899  16.869  1.00 86.28           C  
ATOM   1198  C   GLU C  73       0.439 -12.302  17.953  1.00 86.28           C  
ATOM   1199  CB  GLU C  73       2.250 -10.687  17.327  1.00 86.28           C  
ATOM   1200  O   GLU C  73       0.735 -13.158  18.788  1.00 86.28           O  
ATOM   1201  CG  GLU C  73       3.510 -10.448  16.508  1.00 86.28           C  
ATOM   1202  CD  GLU C  73       4.257  -9.187  16.911  1.00 86.28           C  
ATOM   1203  OE1 GLU C  73       5.443  -9.039  16.538  1.00 86.28           O  
ATOM   1204  OE2 GLU C  73       3.653  -8.341  17.607  1.00 86.28           O  
ATOM   1205  N   ILE C  74      -0.721 -11.730  17.866  1.00 82.00           N  
ATOM   1206  CA  ILE C  74      -1.776 -12.050  18.820  1.00 82.00           C  
ATOM   1207  C   ILE C  74      -2.267 -13.477  18.588  1.00 82.00           C  
ATOM   1208  CB  ILE C  74      -2.954 -11.055  18.716  1.00 82.00           C  
ATOM   1209  O   ILE C  74      -2.525 -14.215  19.542  1.00 82.00           O  
ATOM   1210  CG1 ILE C  74      -2.533  -9.674  19.230  1.00 82.00           C  
ATOM   1211  CG2 ILE C  74      -4.172 -11.577  19.483  1.00 82.00           C  
ATOM   1212  CD1 ILE C  74      -3.569  -8.583  18.995  1.00 82.00           C  
ATOM   1213  N   ILE C  75      -2.336 -13.900  17.335  1.00 76.43           N  
ATOM   1214  CA  ILE C  75      -2.815 -15.228  16.967  1.00 76.43           C  
ATOM   1215  C   ILE C  75      -1.775 -16.277  17.354  1.00 76.43           C  
ATOM   1216  CB  ILE C  75      -3.129 -15.317  15.456  1.00 76.43           C  
ATOM   1217  O   ILE C  75      -2.123 -17.353  17.847  1.00 76.43           O  
ATOM   1218  CG1 ILE C  75      -4.295 -14.389  15.098  1.00 76.43           C  
ATOM   1219  CG2 ILE C  75      -3.434 -16.762  15.052  1.00 76.43           C  
ATOM   1220  CD1 ILE C  75      -4.546 -14.259  13.602  1.00 76.43           C  
ATOM   1221  N   LEU C  76      -0.545 -15.984  17.163  1.00 76.91           N  
ATOM   1222  CA  LEU C  76       0.518 -16.937  17.467  1.00 76.91           C  
ATOM   1223  C   LEU C  76       0.723 -17.059  18.973  1.00 76.91           C  
ATOM   1224  CB  LEU C  76       1.826 -16.513  16.794  1.00 76.91           C  
ATOM   1225  O   LEU C  76       0.985 -18.151  19.482  1.00 76.91           O  
ATOM   1226  CG  LEU C  76       1.890 -16.675  15.275  1.00 76.91           C  
ATOM   1227  CD1 LEU C  76       3.178 -16.066  14.731  1.00 76.91           C  
ATOM   1228  CD2 LEU C  76       1.784 -18.146  14.888  1.00 76.91           C  
TER    1229      LEU C  76                                                      
ATOM   1230  N   LYS D   1       6.839  12.787 -23.027  1.00 62.22           N  
ATOM   1231  CA  LYS D   1       7.397  11.734 -22.182  1.00 62.22           C  
ATOM   1232  C   LYS D   1       6.962  11.908 -20.729  1.00 62.22           C  
ATOM   1233  CB  LYS D   1       8.923  11.724 -22.274  1.00 62.22           C  
ATOM   1234  O   LYS D   1       6.617  10.933 -20.058  1.00 62.22           O  
ATOM   1235  CG  LYS D   1       9.462  11.094 -23.550  1.00 62.22           C  
ATOM   1236  CD  LYS D   1      10.983  11.009 -23.533  1.00 62.22           C  
ATOM   1237  CE  LYS D   1      11.530  10.494 -24.857  1.00 62.22           C  
ATOM   1238  NZ  LYS D   1      13.022  10.433 -24.854  1.00 62.22           N  
ATOM   1239  N   GLN D   2       7.054  13.080 -20.410  1.00 66.67           N  
ATOM   1240  CA  GLN D   2       6.633  13.447 -19.062  1.00 66.67           C  
ATOM   1241  C   GLN D   2       5.135  13.226 -18.875  1.00 66.67           C  
ATOM   1242  CB  GLN D   2       6.989  14.905 -18.766  1.00 66.67           C  
ATOM   1243  O   GLN D   2       4.699  12.745 -17.827  1.00 66.67           O  
ATOM   1244  CG  GLN D   2       8.444  15.114 -18.370  1.00 66.67           C  
ATOM   1245  CD  GLN D   2       8.775  16.569 -18.098  1.00 66.67           C  
ATOM   1246  NE2 GLN D   2       9.994  16.824 -17.634  1.00 66.67           N  
ATOM   1247  OE1 GLN D   2       7.943  17.458 -18.304  1.00 66.67           O  
ATOM   1248  N   LYS D   3       4.495  13.487 -19.987  1.00 72.75           N  
ATOM   1249  CA  LYS D   3       3.045  13.320 -19.944  1.00 72.75           C  
ATOM   1250  C   LYS D   3       2.665  11.854 -19.758  1.00 72.75           C  
ATOM   1251  CB  LYS D   3       2.403  13.869 -21.220  1.00 72.75           C  
ATOM   1252  O   LYS D   3       1.755  11.535 -18.991  1.00 72.75           O  
ATOM   1253  CG  LYS D   3       2.267  15.385 -21.241  1.00 72.75           C  
ATOM   1254  CD  LYS D   3       1.517  15.861 -22.478  1.00 72.75           C  
ATOM   1255  CE  LYS D   3       1.480  17.381 -22.559  1.00 72.75           C  
ATOM   1256  NZ  LYS D   3       0.757  17.853 -23.778  1.00 72.75           N  
ATOM   1257  N   GLU D   4       3.289  11.078 -20.464  1.00 77.79           N  
ATOM   1258  CA  GLU D   4       3.038   9.645 -20.340  1.00 77.79           C  
ATOM   1259  C   GLU D   4       3.371   9.146 -18.937  1.00 77.79           C  
ATOM   1260  CB  GLU D   4       3.846   8.865 -21.381  1.00 77.79           C  
ATOM   1261  O   GLU D   4       2.645   8.322 -18.377  1.00 77.79           O  
ATOM   1262  CG  GLU D   4       3.415   7.414 -21.532  1.00 77.79           C  
ATOM   1263  CD  GLU D   4       4.126   6.692 -22.666  1.00 77.79           C  
ATOM   1264  OE1 GLU D   4       3.890   5.477 -22.855  1.00 77.79           O  
ATOM   1265  OE2 GLU D   4       4.926   7.347 -23.371  1.00 77.79           O  
ATOM   1266  N   ALA D   5       4.345   9.664 -18.392  1.00 77.09           N  
ATOM   1267  CA  ALA D   5       4.762   9.293 -17.042  1.00 77.09           C  
ATOM   1268  C   ALA D   5       3.714   9.704 -16.012  1.00 77.09           C  
ATOM   1269  CB  ALA D   5       6.110   9.928 -16.708  1.00 77.09           C  
ATOM   1270  O   ALA D   5       3.403   8.940 -15.095  1.00 77.09           O  
ATOM   1271  N   ILE D   6       3.218  10.819 -16.243  1.00 80.59           N  
ATOM   1272  CA  ILE D   6       2.210  11.339 -15.326  1.00 80.59           C  
ATOM   1273  C   ILE D   6       0.974  10.443 -15.356  1.00 80.59           C  
ATOM   1274  CB  ILE D   6       1.825  12.795 -15.675  1.00 80.59           C  
ATOM   1275  O   ILE D   6       0.416  10.109 -14.308  1.00 80.59           O  
ATOM   1276  CG1 ILE D   6       2.981  13.746 -15.344  1.00 80.59           C  
ATOM   1277  CG2 ILE D   6       0.548  13.207 -14.937  1.00 80.59           C  
ATOM   1278  CD1 ILE D   6       2.746  15.183 -15.789  1.00 80.59           C  
ATOM   1279  N   LYS D   7       0.626  10.059 -16.525  1.00 82.70           N  
ATOM   1280  CA  LYS D   7      -0.540   9.194 -16.684  1.00 82.70           C  
ATOM   1281  C   LYS D   7      -0.333   7.858 -15.977  1.00 82.70           C  
ATOM   1282  CB  LYS D   7      -0.838   8.962 -18.166  1.00 82.70           C  
ATOM   1283  O   LYS D   7      -1.228   7.372 -15.283  1.00 82.70           O  
ATOM   1284  CG  LYS D   7      -2.160   8.256 -18.428  1.00 82.70           C  
ATOM   1285  CD  LYS D   7      -2.424   8.099 -19.920  1.00 82.70           C  
ATOM   1286  CE  LYS D   7      -3.677   7.275 -20.184  1.00 82.70           C  
ATOM   1287  NZ  LYS D   7      -3.910   7.073 -21.645  1.00 82.70           N  
ATOM   1288  N   VAL D   8       0.828   7.318 -16.082  1.00 82.31           N  
ATOM   1289  CA  VAL D   8       1.136   6.021 -15.487  1.00 82.31           C  
ATOM   1290  C   VAL D   8       1.191   6.150 -13.967  1.00 82.31           C  
ATOM   1291  CB  VAL D   8       2.469   5.453 -16.023  1.00 82.31           C  
ATOM   1292  O   VAL D   8       0.683   5.288 -13.246  1.00 82.31           O  
ATOM   1293  CG1 VAL D   8       2.861   4.188 -15.262  1.00 82.31           C  
ATOM   1294  CG2 VAL D   8       2.365   5.169 -17.520  1.00 82.31           C  
ATOM   1295  N   TYR D   9       1.673   7.247 -13.493  1.00 82.02           N  
ATOM   1296  CA  TYR D   9       1.764   7.476 -12.056  1.00 82.02           C  
ATOM   1297  C   TYR D   9       0.380   7.644 -11.441  1.00 82.02           C  
ATOM   1298  CB  TYR D   9       2.620   8.712 -11.762  1.00 82.02           C  
ATOM   1299  O   TYR D   9       0.122   7.163 -10.335  1.00 82.02           O  
ATOM   1300  CG  TYR D   9       4.104   8.436 -11.756  1.00 82.02           C  
ATOM   1301  CD1 TYR D   9       4.688   7.680 -10.742  1.00 82.02           C  
ATOM   1302  CD2 TYR D   9       4.925   8.931 -12.764  1.00 82.02           C  
ATOM   1303  CE1 TYR D   9       6.055   7.425 -10.732  1.00 82.02           C  
ATOM   1304  CE2 TYR D   9       6.293   8.682 -12.764  1.00 82.02           C  
ATOM   1305  OH  TYR D   9       8.202   7.679 -11.741  1.00 82.02           O  
ATOM   1306  CZ  TYR D   9       6.848   7.929 -11.746  1.00 82.02           C  
ATOM   1307  N   LEU D  10      -0.469   8.278 -12.223  1.00 85.15           N  
ATOM   1308  CA  LEU D  10      -1.838   8.442 -11.748  1.00 85.15           C  
ATOM   1309  C   LEU D  10      -2.553   7.097 -11.674  1.00 85.15           C  
ATOM   1310  CB  LEU D  10      -2.612   9.395 -12.663  1.00 85.15           C  
ATOM   1311  O   LEU D  10      -3.329   6.852 -10.747  1.00 85.15           O  
ATOM   1312  CG  LEU D  10      -2.276  10.882 -12.533  1.00 85.15           C  
ATOM   1313  CD1 LEU D  10      -3.021  11.688 -13.591  1.00 85.15           C  
ATOM   1314  CD2 LEU D  10      -2.613  11.386 -11.134  1.00 85.15           C  
ATOM   1315  N   GLU D  11      -2.318   6.255 -12.653  1.00 85.74           N  
ATOM   1316  CA  GLU D  11      -2.881   4.909 -12.630  1.00 85.74           C  
ATOM   1317  C   GLU D  11      -2.373   4.118 -11.428  1.00 85.74           C  
ATOM   1318  CB  GLU D  11      -2.550   4.166 -13.927  1.00 85.74           C  
ATOM   1319  O   GLU D  11      -3.134   3.383 -10.795  1.00 85.74           O  
ATOM   1320  CG  GLU D  11      -3.354   4.640 -15.130  1.00 85.74           C  
ATOM   1321  CD  GLU D  11      -2.997   3.910 -16.415  1.00 85.74           C  
ATOM   1322  OE1 GLU D  11      -3.532   4.271 -17.487  1.00 85.74           O  
ATOM   1323  OE2 GLU D  11      -2.176   2.967 -16.349  1.00 85.74           O  
ATOM   1324  N   LEU D  12      -1.125   4.309 -11.096  1.00 82.55           N  
ATOM   1325  CA  LEU D  12      -0.520   3.645  -9.947  1.00 82.55           C  
ATOM   1326  C   LEU D  12      -1.176   4.100  -8.648  1.00 82.55           C  
ATOM   1327  CB  LEU D  12       0.985   3.924  -9.898  1.00 82.55           C  
ATOM   1328  O   LEU D  12      -1.481   3.279  -7.781  1.00 82.55           O  
ATOM   1329  CG  LEU D  12       1.763   3.248  -8.769  1.00 82.55           C  
ATOM   1330  CD1 LEU D  12       1.803   1.738  -8.982  1.00 82.55           C  
ATOM   1331  CD2 LEU D  12       3.175   3.817  -8.676  1.00 82.55           C  
ATOM   1332  N   LEU D  13      -1.364   5.383  -8.565  1.00 86.06           N  
ATOM   1333  CA  LEU D  13      -1.998   5.927  -7.369  1.00 86.06           C  
ATOM   1334  C   LEU D  13      -3.396   5.346  -7.183  1.00 86.06           C  
ATOM   1335  CB  LEU D  13      -2.074   7.454  -7.449  1.00 86.06           C  
ATOM   1336  O   LEU D  13      -3.795   5.025  -6.061  1.00 86.06           O  
ATOM   1337  CG  LEU D  13      -0.758   8.209  -7.258  1.00 86.06           C  
ATOM   1338  CD1 LEU D  13      -0.959   9.699  -7.513  1.00 86.06           C  
ATOM   1339  CD2 LEU D  13      -0.203   7.971  -5.858  1.00 86.06           C  
ATOM   1340  N   GLU D  14      -4.140   5.150  -8.243  1.00 89.52           N  
ATOM   1341  CA  GLU D  14      -5.491   4.602  -8.184  1.00 89.52           C  
ATOM   1342  C   GLU D  14      -5.478   3.149  -7.719  1.00 89.52           C  
ATOM   1343  CB  GLU D  14      -6.176   4.712  -9.549  1.00 89.52           C  
ATOM   1344  O   GLU D  14      -6.285   2.755  -6.874  1.00 89.52           O  
ATOM   1345  CG  GLU D  14      -6.645   6.118  -9.891  1.00 89.52           C  
ATOM   1346  CD  GLU D  14      -7.265   6.224 -11.275  1.00 89.52           C  
ATOM   1347  OE1 GLU D  14      -7.732   7.324 -11.649  1.00 89.52           O  
ATOM   1348  OE2 GLU D  14      -7.283   5.199 -11.992  1.00 89.52           O  
ATOM   1349  N   VAL D  15      -4.579   2.389  -8.234  1.00 88.31           N  
ATOM   1350  CA  VAL D  15      -4.493   0.979  -7.870  1.00 88.31           C  
ATOM   1351  C   VAL D  15      -4.040   0.847  -6.418  1.00 88.31           C  
ATOM   1352  CB  VAL D  15      -3.528   0.210  -8.801  1.00 88.31           C  
ATOM   1353  O   VAL D  15      -4.544  -0.002  -5.679  1.00 88.31           O  
ATOM   1354  CG1 VAL D  15      -3.301  -1.211  -8.289  1.00 88.31           C  
ATOM   1355  CG2 VAL D  15      -4.070   0.187 -10.229  1.00 88.31           C  
ATOM   1356  N   HIS D  16      -3.118   1.737  -5.976  1.00 86.82           N  
ATOM   1357  CA  HIS D  16      -2.675   1.734  -4.586  1.00 86.82           C  
ATOM   1358  C   HIS D  16      -3.832   2.029  -3.638  1.00 86.82           C  
ATOM   1359  CB  HIS D  16      -1.553   2.753  -4.379  1.00 86.82           C  
ATOM   1360  O   HIS D  16      -3.924   1.438  -2.560  1.00 86.82           O  
ATOM   1361  CG  HIS D  16      -0.198   2.238  -4.749  1.00 86.82           C  
ATOM   1362  CD2 HIS D  16       0.200   1.023  -5.194  1.00 86.82           C  
ATOM   1363  ND1 HIS D  16       0.938   3.013  -4.674  1.00 86.82           N  
ATOM   1364  CE1 HIS D  16       1.980   2.295  -5.059  1.00 86.82           C  
ATOM   1365  NE2 HIS D  16       1.559   1.084  -5.380  1.00 86.82           N  
ATOM   1366  N   SER D  17      -4.741   2.897  -4.111  1.00 87.79           N  
ATOM   1367  CA  SER D  17      -5.921   3.196  -3.306  1.00 87.79           C  
ATOM   1368  C   SER D  17      -6.806   1.964  -3.144  1.00 87.79           C  
ATOM   1369  CB  SER D  17      -6.727   4.332  -3.936  1.00 87.79           C  
ATOM   1370  O   SER D  17      -7.343   1.717  -2.062  1.00 87.79           O  
ATOM   1371  OG  SER D  17      -6.007   5.552  -3.879  1.00 87.79           O  
ATOM   1372  N   ARG D  18      -6.973   1.261  -4.144  1.00 88.65           N  
ATOM   1373  CA  ARG D  18      -7.773   0.042  -4.096  1.00 88.65           C  
ATOM   1374  C   ARG D  18      -7.128  -1.000  -3.188  1.00 88.65           C  
ATOM   1375  CB  ARG D  18      -7.961  -0.534  -5.502  1.00 88.65           C  
ATOM   1376  O   ARG D  18      -7.824  -1.717  -2.465  1.00 88.65           O  
ATOM   1377  CG  ARG D  18      -8.884   0.290  -6.386  1.00 88.65           C  
ATOM   1378  CD  ARG D  18      -8.935  -0.252  -7.807  1.00 88.65           C  
ATOM   1379  NE  ARG D  18      -9.354  -1.651  -7.836  1.00 88.65           N  
ATOM   1380  NH1 ARG D  18      -8.606  -2.046  -9.986  1.00 88.65           N  
ATOM   1381  NH2 ARG D  18      -9.607  -3.725  -8.789  1.00 88.65           N  
ATOM   1382  CZ  ARG D  18      -9.188  -2.471  -8.870  1.00 88.65           C  
ATOM   1383  N   VAL D  19      -5.753  -1.120  -3.205  1.00 88.17           N  
ATOM   1384  CA  VAL D  19      -5.023  -2.048  -2.348  1.00 88.17           C  
ATOM   1385  C   VAL D  19      -5.231  -1.671  -0.883  1.00 88.17           C  
ATOM   1386  CB  VAL D  19      -3.516  -2.066  -2.685  1.00 88.17           C  
ATOM   1387  O   VAL D  19      -5.483  -2.537  -0.042  1.00 88.17           O  
ATOM   1388  CG1 VAL D  19      -2.729  -2.799  -1.600  1.00 88.17           C  
ATOM   1389  CG2 VAL D  19      -3.282  -2.714  -4.049  1.00 88.17           C  
ATOM   1390  N   LEU D  20      -5.194  -0.367  -0.599  1.00 88.40           N  
ATOM   1391  CA  LEU D  20      -5.392   0.106   0.767  1.00 88.40           C  
ATOM   1392  C   LEU D  20      -6.774  -0.284   1.281  1.00 88.40           C  
ATOM   1393  CB  LEU D  20      -5.217   1.625   0.840  1.00 88.40           C  
ATOM   1394  O   LEU D  20      -6.903  -0.814   2.387  1.00 88.40           O  
ATOM   1395  CG  LEU D  20      -3.784   2.148   0.740  1.00 88.40           C  
ATOM   1396  CD1 LEU D  20      -3.779   3.670   0.657  1.00 88.40           C  
ATOM   1397  CD2 LEU D  20      -2.956   1.669   1.928  1.00 88.40           C  
ATOM   1398  N   LYS D  21      -7.777  -0.132   0.445  1.00 90.33           N  
ATOM   1399  CA  LYS D  21      -9.147  -0.469   0.821  1.00 90.33           C  
ATOM   1400  C   LYS D  21      -9.296  -1.967   1.073  1.00 90.33           C  
ATOM   1401  CB  LYS D  21     -10.128  -0.020  -0.263  1.00 90.33           C  
ATOM   1402  O   LYS D  21      -9.902  -2.378   2.065  1.00 90.33           O  
ATOM   1403  CG  LYS D  21     -11.591  -0.175   0.124  1.00 90.33           C  
ATOM   1404  CD  LYS D  21     -12.517   0.320  -0.980  1.00 90.33           C  
ATOM   1405  CE  LYS D  21     -13.977   0.027  -0.661  1.00 90.33           C  
ATOM   1406  NZ  LYS D  21     -14.885   0.479  -1.757  1.00 90.33           N  
ATOM   1407  N   ALA D  22      -8.743  -2.787   0.232  1.00 89.66           N  
ATOM   1408  CA  ALA D  22      -8.835  -4.240   0.350  1.00 89.66           C  
ATOM   1409  C   ALA D  22      -8.091  -4.739   1.585  1.00 89.66           C  
ATOM   1410  CB  ALA D  22      -8.284  -4.912  -0.906  1.00 89.66           C  
ATOM   1411  O   ALA D  22      -8.568  -5.635   2.285  1.00 89.66           O  
ATOM   1412  N   LEU D  23      -6.918  -4.098   1.845  1.00 89.08           N  
ATOM   1413  CA  LEU D  23      -6.122  -4.485   3.005  1.00 89.08           C  
ATOM   1414  C   LEU D  23      -6.846  -4.137   4.301  1.00 89.08           C  
ATOM   1415  CB  LEU D  23      -4.754  -3.799   2.970  1.00 89.08           C  
ATOM   1416  O   LEU D  23      -6.874  -4.940   5.237  1.00 89.08           O  
ATOM   1417  CG  LEU D  23      -3.750  -4.235   4.038  1.00 89.08           C  
ATOM   1418  CD1 LEU D  23      -3.468  -5.729   3.922  1.00 89.08           C  
ATOM   1419  CD2 LEU D  23      -2.459  -3.431   3.918  1.00 89.08           C  
ATOM   1420  N   ILE D  24      -7.510  -3.057   4.317  1.00 91.42           N  
ATOM   1421  CA  ILE D  24      -8.263  -2.630   5.492  1.00 91.42           C  
ATOM   1422  C   ILE D  24      -9.427  -3.587   5.735  1.00 91.42           C  
ATOM   1423  CB  ILE D  24      -8.782  -1.183   5.336  1.00 91.42           C  
ATOM   1424  O   ILE D  24      -9.653  -4.026   6.865  1.00 91.42           O  
ATOM   1425  CG1 ILE D  24      -7.625  -0.184   5.455  1.00 91.42           C  
ATOM   1426  CG2 ILE D  24      -9.871  -0.885   6.371  1.00 91.42           C  
ATOM   1427  CD1 ILE D  24      -7.981   1.231   5.020  1.00 91.42           C  
ATOM   1428  N   GLU D  25     -10.081  -3.992   4.673  1.00 90.30           N  
ATOM   1429  CA  GLU D  25     -11.201  -4.921   4.787  1.00 90.30           C  
ATOM   1430  C   GLU D  25     -10.742  -6.278   5.313  1.00 90.30           C  
ATOM   1431  CB  GLU D  25     -11.899  -5.089   3.435  1.00 90.30           C  
ATOM   1432  O   GLU D  25     -11.399  -6.871   6.171  1.00 90.30           O  
ATOM   1433  CG  GLU D  25     -12.753  -3.896   3.030  1.00 90.30           C  
ATOM   1434  CD  GLU D  25     -13.387  -4.050   1.657  1.00 90.30           C  
ATOM   1435  OE1 GLU D  25     -14.200  -3.183   1.263  1.00 90.30           O  
ATOM   1436  OE2 GLU D  25     -13.069  -5.046   0.970  1.00 90.30           O  
ATOM   1437  N   GLN D  26      -9.607  -6.654   4.846  1.00 88.16           N  
ATOM   1438  CA  GLN D  26      -9.082  -7.946   5.276  1.00 88.16           C  
ATOM   1439  C   GLN D  26      -8.705  -7.921   6.754  1.00 88.16           C  
ATOM   1440  CB  GLN D  26      -7.870  -8.342   4.431  1.00 88.16           C  
ATOM   1441  O   GLN D  26      -9.003  -8.862   7.493  1.00 88.16           O  
ATOM   1442  CG  GLN D  26      -7.406  -9.774   4.656  1.00 88.16           C  
ATOM   1443  CD  GLN D  26      -6.320 -10.198   3.685  1.00 88.16           C  
ATOM   1444  NE2 GLN D  26      -6.248 -11.495   3.405  1.00 88.16           N  
ATOM   1445  OE1 GLN D  26      -5.552  -9.367   3.190  1.00 88.16           O  
ATOM   1446  N   ILE D  27      -8.116  -6.884   7.197  1.00 89.43           N  
ATOM   1447  CA  ILE D  27      -7.709  -6.755   8.592  1.00 89.43           C  
ATOM   1448  C   ILE D  27      -8.944  -6.732   9.490  1.00 89.43           C  
ATOM   1449  CB  ILE D  27      -6.860  -5.483   8.817  1.00 89.43           C  
ATOM   1450  O   ILE D  27      -8.974  -7.392  10.531  1.00 89.43           O  
ATOM   1451  CG1 ILE D  27      -5.493  -5.628   8.139  1.00 89.43           C  
ATOM   1452  CG2 ILE D  27      -6.702  -5.198  10.314  1.00 89.43           C  
ATOM   1453  CD1 ILE D  27      -4.664  -4.350   8.139  1.00 89.43           C  
ATOM   1454  N   LYS D  28      -9.971  -6.078   8.961  1.00 91.39           N  
ATOM   1455  CA  LYS D  28     -11.210  -6.023   9.730  1.00 91.39           C  
ATOM   1456  C   LYS D  28     -11.843  -7.406   9.852  1.00 91.39           C  
ATOM   1457  CB  LYS D  28     -12.199  -5.049   9.087  1.00 91.39           C  
ATOM   1458  O   LYS D  28     -12.351  -7.771  10.915  1.00 91.39           O  
ATOM   1459  CG  LYS D  28     -11.835  -3.584   9.275  1.00 91.39           C  
ATOM   1460  CD  LYS D  28     -12.865  -2.665   8.630  1.00 91.39           C  
ATOM   1461  CE  LYS D  28     -12.605  -1.205   8.974  1.00 91.39           C  
ATOM   1462  NZ  LYS D  28     -13.617  -0.300   8.350  1.00 91.39           N  
ATOM   1463  N   LEU D  29     -11.833  -8.200   8.827  1.00 90.19           N  
ATOM   1464  CA  LEU D  29     -12.379  -9.553   8.831  1.00 90.19           C  
ATOM   1465  C   LEU D  29     -11.570 -10.463   9.750  1.00 90.19           C  
ATOM   1466  CB  LEU D  29     -12.399 -10.128   7.413  1.00 90.19           C  
ATOM   1467  O   LEU D  29     -12.138 -11.272  10.487  1.00 90.19           O  
ATOM   1468  CG  LEU D  29     -13.471  -9.574   6.472  1.00 90.19           C  
ATOM   1469  CD1 LEU D  29     -13.203 -10.025   5.040  1.00 90.19           C  
ATOM   1470  CD2 LEU D  29     -14.859 -10.014   6.925  1.00 90.19           C  
ATOM   1471  N   PHE D  30     -10.247 -10.188   9.776  1.00 87.71           N  
ATOM   1472  CA  PHE D  30      -9.392 -10.977  10.656  1.00 87.71           C  
ATOM   1473  C   PHE D  30      -9.691 -10.671  12.119  1.00 87.71           C  
ATOM   1474  CB  PHE D  30      -7.915 -10.709  10.354  1.00 87.71           C  
ATOM   1475  O   PHE D  30      -9.742 -11.579  12.950  1.00 87.71           O  
ATOM   1476  CG  PHE D  30      -7.334 -11.620   9.306  1.00 87.71           C  
ATOM   1477  CD1 PHE D  30      -7.370 -13.000   9.468  1.00 87.71           C  
ATOM   1478  CD2 PHE D  30      -6.752 -11.096   8.160  1.00 87.71           C  
ATOM   1479  CE1 PHE D  30      -6.833 -13.845   8.499  1.00 87.71           C  
ATOM   1480  CE2 PHE D  30      -6.213 -11.935   7.188  1.00 87.71           C  
ATOM   1481  CZ  PHE D  30      -6.254 -13.309   7.360  1.00 87.71           C  
ATOM   1482  N   ILE D  31      -9.907  -9.445  12.354  1.00 89.45           N  
ATOM   1483  CA  ILE D  31     -10.219  -9.030  13.717  1.00 89.45           C  
ATOM   1484  C   ILE D  31     -11.513  -9.698  14.177  1.00 89.45           C  
ATOM   1485  CB  ILE D  31     -10.340  -7.494  13.826  1.00 89.45           C  
ATOM   1486  O   ILE D  31     -11.577 -10.250  15.277  1.00 89.45           O  
ATOM   1487  CG1 ILE D  31      -8.969  -6.835  13.637  1.00 89.45           C  
ATOM   1488  CG2 ILE D  31     -10.959  -7.095  15.169  1.00 89.45           C  
ATOM   1489  CD1 ILE D  31      -9.020  -5.316  13.543  1.00 89.45           C  
ATOM   1490  N   GLU D  32     -12.520  -9.769  13.302  1.00 90.12           N  
ATOM   1491  CA  GLU D  32     -13.800 -10.391  13.626  1.00 90.12           C  
ATOM   1492  C   GLU D  32     -13.653 -11.899  13.803  1.00 90.12           C  
ATOM   1493  CB  GLU D  32     -14.836 -10.086  12.541  1.00 90.12           C  
ATOM   1494  O   GLU D  32     -14.260 -12.487  14.701  1.00 90.12           O  
ATOM   1495  CG  GLU D  32     -15.352  -8.655  12.567  1.00 90.12           C  
ATOM   1496  CD  GLU D  32     -16.457  -8.397  11.555  1.00 90.12           C  
ATOM   1497  OE1 GLU D  32     -16.964  -7.254  11.487  1.00 90.12           O  
ATOM   1498  OE2 GLU D  32     -16.819  -9.346  10.823  1.00 90.12           O  
ATOM   1499  N   LEU D  33     -12.842 -12.454  12.946  1.00 87.94           N  
ATOM   1500  CA  LEU D  33     -12.621 -13.895  12.993  1.00 87.94           C  
ATOM   1501  C   LEU D  33     -11.921 -14.295  14.288  1.00 87.94           C  
ATOM   1502  CB  LEU D  33     -11.792 -14.350  11.789  1.00 87.94           C  
ATOM   1503  O   LEU D  33     -12.219 -15.345  14.861  1.00 87.94           O  
ATOM   1504  CG  LEU D  33     -11.611 -15.860  11.622  1.00 87.94           C  
ATOM   1505  CD1 LEU D  33     -12.965 -16.539  11.442  1.00 87.94           C  
ATOM   1506  CD2 LEU D  33     -10.694 -16.161  10.441  1.00 87.94           C  
ATOM   1507  N   ILE D  34     -11.022 -13.427  14.768  1.00 85.41           N  
ATOM   1508  CA  ILE D  34     -10.306 -13.692  16.011  1.00 85.41           C  
ATOM   1509  C   ILE D  34     -11.266 -13.581  17.193  1.00 85.41           C  
ATOM   1510  CB  ILE D  34      -9.116 -12.724  16.195  1.00 85.41           C  
ATOM   1511  O   ILE D  34     -11.185 -14.364  18.142  1.00 85.41           O  
ATOM   1512  CG1 ILE D  34      -8.021 -13.022  15.164  1.00 85.41           C  
ATOM   1513  CG2 ILE D  34      -8.564 -12.811  17.621  1.00 85.41           C  
ATOM   1514  CD1 ILE D  34      -6.903 -11.989  15.131  1.00 85.41           C  
ATOM   1515  N   LYS D  35     -12.220 -12.633  17.082  1.00 88.33           N  
ATOM   1516  CA  LYS D  35     -13.175 -12.404  18.163  1.00 88.33           C  
ATOM   1517  C   LYS D  35     -14.248 -13.489  18.187  1.00 88.33           C  
ATOM   1518  CB  LYS D  35     -13.825 -11.027  18.022  1.00 88.33           C  
ATOM   1519  O   LYS D  35     -14.673 -13.925  19.259  1.00 88.33           O  
ATOM   1520  CG  LYS D  35     -12.888  -9.867  18.322  1.00 88.33           C  
ATOM   1521  CD  LYS D  35     -13.593  -8.525  18.170  1.00 88.33           C  
ATOM   1522  CE  LYS D  35     -12.665  -7.364  18.502  1.00 88.33           C  
ATOM   1523  NZ  LYS D  35     -13.340  -6.045  18.314  1.00 88.33           N  
ATOM   1524  N   ARG D  36     -14.620 -13.914  17.049  1.00 86.23           N  
ATOM   1525  CA  ARG D  36     -15.644 -14.947  16.928  1.00 86.23           C  
ATOM   1526  C   ARG D  36     -15.345 -15.880  15.759  1.00 86.23           C  
ATOM   1527  CB  ARG D  36     -17.027 -14.316  16.754  1.00 86.23           C  
ATOM   1528  O   ARG D  36     -15.721 -15.597  14.620  1.00 86.23           O  
ATOM   1529  CG  ARG D  36     -18.161 -15.326  16.685  1.00 86.23           C  
ATOM   1530  CD  ARG D  36     -19.497 -14.656  16.395  1.00 86.23           C  
ATOM   1531  NE  ARG D  36     -20.532 -15.634  16.074  1.00 86.23           N  
ATOM   1532  NH1 ARG D  36     -22.128 -14.064  15.503  1.00 86.23           N  
ATOM   1533  NH2 ARG D  36     -22.622 -16.300  15.394  1.00 86.23           N  
ATOM   1534  CZ  ARG D  36     -21.759 -15.330  15.658  1.00 86.23           C  
ATOM   1535  N   PRO D  37     -14.607 -16.879  15.934  1.00 85.53           N  
ATOM   1536  CA  PRO D  37     -14.306 -17.831  14.862  1.00 85.53           C  
ATOM   1537  C   PRO D  37     -15.564 -18.412  14.219  1.00 85.53           C  
ATOM   1538  CB  PRO D  37     -13.504 -18.923  15.574  1.00 85.53           C  
ATOM   1539  O   PRO D  37     -16.434 -18.935  14.919  1.00 85.53           O  
ATOM   1540  CG  PRO D  37     -13.006 -18.275  16.826  1.00 85.53           C  
ATOM   1541  CD  PRO D  37     -14.003 -17.237  17.255  1.00 85.53           C  
ATOM   1542  N   ASP D  38     -15.719 -18.121  13.245  1.00 84.25           N  
ATOM   1543  CA  ASP D  38     -16.890 -18.520  12.471  1.00 84.25           C  
ATOM   1544  C   ASP D  38     -16.499 -18.926  11.051  1.00 84.25           C  
ATOM   1545  CB  ASP D  38     -17.918 -17.388  12.429  1.00 84.25           C  
ATOM   1546  O   ASP D  38     -15.666 -18.271  10.420  1.00 84.25           O  
ATOM   1547  CG  ASP D  38     -19.163 -17.745  11.637  1.00 84.25           C  
ATOM   1548  OD1 ASP D  38     -20.086 -18.371  12.202  1.00 84.25           O  
ATOM   1549  OD2 ASP D  38     -19.221 -17.401  10.437  1.00 84.25           O  
ATOM   1550  N   GLU D  39     -17.156 -20.051  10.579  1.00 90.21           N  
ATOM   1551  CA  GLU D  39     -16.810 -20.570   9.259  1.00 90.21           C  
ATOM   1552  C   GLU D  39     -17.205 -19.588   8.160  1.00 90.21           C  
ATOM   1553  CB  GLU D  39     -17.482 -21.924   9.020  1.00 90.21           C  
ATOM   1554  O   GLU D  39     -16.508 -19.465   7.150  1.00 90.21           O  
ATOM   1555  CG  GLU D  39     -16.893 -22.706   7.855  1.00 90.21           C  
ATOM   1556  CD  GLU D  39     -17.450 -24.115   7.735  1.00 90.21           C  
ATOM   1557  OE1 GLU D  39     -17.059 -24.845   6.796  1.00 90.21           O  
ATOM   1558  OE2 GLU D  39     -18.286 -24.493   8.587  1.00 90.21           O  
ATOM   1559  N   ASP D  40     -18.242 -18.961   8.296  1.00 91.41           N  
ATOM   1560  CA  ASP D  40     -18.679 -17.974   7.313  1.00 91.41           C  
ATOM   1561  C   ASP D  40     -17.692 -16.812   7.227  1.00 91.41           C  
ATOM   1562  CB  ASP D  40     -20.076 -17.454   7.658  1.00 91.41           C  
ATOM   1563  O   ASP D  40     -17.358 -16.354   6.132  1.00 91.41           O  
ATOM   1564  CG  ASP D  40     -21.167 -18.482   7.417  1.00 91.41           C  
ATOM   1565  OD1 ASP D  40     -22.241 -18.392   8.051  1.00 91.41           O  
ATOM   1566  OD2 ASP D  40     -20.951 -19.391   6.587  1.00 91.41           O  
ATOM   1567  N   LEU D  41     -17.142 -16.374   8.309  1.00 91.00           N  
ATOM   1568  CA  LEU D  41     -16.161 -15.295   8.352  1.00 91.00           C  
ATOM   1569  C   LEU D  41     -14.841 -15.735   7.728  1.00 91.00           C  
ATOM   1570  CB  LEU D  41     -15.930 -14.839   9.796  1.00 91.00           C  
ATOM   1571  O   LEU D  41     -14.192 -14.956   7.026  1.00 91.00           O  
ATOM   1572  CG  LEU D  41     -17.022 -13.965  10.414  1.00 91.00           C  
ATOM   1573  CD1 LEU D  41     -16.792 -13.811  11.913  1.00 91.00           C  
ATOM   1574  CD2 LEU D  41     -17.066 -12.602   9.732  1.00 91.00           C  
ATOM   1575  N   ALA D  42     -14.497 -16.965   8.050  1.00 90.17           N  
ATOM   1576  CA  ALA D  42     -13.276 -17.506   7.459  1.00 90.17           C  
ATOM   1577  C   ALA D  42     -13.354 -17.498   5.935  1.00 90.17           C  
ATOM   1578  CB  ALA D  42     -13.022 -18.923   7.968  1.00 90.17           C  
ATOM   1579  O   ALA D  42     -12.375 -17.171   5.259  1.00 90.17           O  
ATOM   1580  N   ASP D  43     -14.568 -17.898   5.383  1.00 90.85           N  
ATOM   1581  CA  ASP D  43     -14.776 -17.885   3.938  1.00 90.85           C  
ATOM   1582  C   ASP D  43     -14.678 -16.466   3.382  1.00 90.85           C  
ATOM   1583  CB  ASP D  43     -16.134 -18.495   3.586  1.00 90.85           C  
ATOM   1584  O   ASP D  43     -14.123 -16.255   2.301  1.00 90.85           O  
ATOM   1585  CG  ASP D  43     -16.152 -20.009   3.702  1.00 90.85           C  
ATOM   1586  OD1 ASP D  43     -17.250 -20.601   3.784  1.00 90.85           O  
ATOM   1587  OD2 ASP D  43     -15.059 -20.615   3.714  1.00 90.85           O  
ATOM   1588  N   LYS D  44     -15.091 -15.509   4.140  1.00 91.01           N  
ATOM   1589  CA  LYS D  44     -15.009 -14.110   3.728  1.00 91.01           C  
ATOM   1590  C   LYS D  44     -13.562 -13.629   3.701  1.00 91.01           C  
ATOM   1591  CB  LYS D  44     -15.838 -13.227   4.662  1.00 91.01           C  
ATOM   1592  O   LYS D  44     -13.172 -12.867   2.813  1.00 91.01           O  
ATOM   1593  CG  LYS D  44     -17.341 -13.365   4.473  1.00 91.01           C  
ATOM   1594  CD  LYS D  44     -18.110 -12.431   5.398  1.00 91.01           C  
ATOM   1595  CE  LYS D  44     -19.615 -12.609   5.251  1.00 91.01           C  
ATOM   1596  NZ  LYS D  44     -20.371 -11.745   6.205  1.00 91.01           N  
ATOM   1597  N   VAL D  45     -12.806 -14.069   4.607  1.00 90.70           N  
ATOM   1598  CA  VAL D  45     -11.391 -13.716   4.645  1.00 90.70           C  
ATOM   1599  C   VAL D  45     -10.673 -14.325   3.444  1.00 90.70           C  
ATOM   1600  CB  VAL D  45     -10.725 -14.184   5.958  1.00 90.70           C  
ATOM   1601  O   VAL D  45      -9.836 -13.672   2.816  1.00 90.70           O  
ATOM   1602  CG1 VAL D  45      -9.211 -13.992   5.894  1.00 90.70           C  
ATOM   1603  CG2 VAL D  45     -11.311 -13.432   7.152  1.00 90.70           C  
ATOM   1604  N   ARG D  46     -11.050 -15.532   3.149  1.00 89.54           N  
ATOM   1605  CA  ARG D  46     -10.450 -16.195   1.996  1.00 89.54           C  
ATOM   1606  C   ARG D  46     -10.765 -15.444   0.707  1.00 89.54           C  
ATOM   1607  CB  ARG D  46     -10.939 -17.641   1.893  1.00 89.54           C  
ATOM   1608  O   ARG D  46      -9.882 -15.230  -0.125  1.00 89.54           O  
ATOM   1609  CG  ARG D  46     -10.142 -18.493   0.918  1.00 89.54           C  
ATOM   1610  CD  ARG D  46     -10.719 -19.896   0.792  1.00 89.54           C  
ATOM   1611  NE  ARG D  46     -10.488 -20.684   2.000  1.00 89.54           N  
ATOM   1612  NH1 ARG D  46     -12.715 -21.196   2.341  1.00 89.54           N  
ATOM   1613  NH2 ARG D  46     -11.119 -21.976   3.791  1.00 89.54           N  
ATOM   1614  CZ  ARG D  46     -11.441 -21.283   2.708  1.00 89.54           C  
ATOM   1615  N   LYS D  47     -11.962 -15.014   0.553  1.00 90.87           N  
ATOM   1616  CA  LYS D  47     -12.375 -14.269  -0.633  1.00 90.87           C  
ATOM   1617  C   LYS D  47     -11.670 -12.917  -0.705  1.00 90.87           C  
ATOM   1618  CB  LYS D  47     -13.892 -14.070  -0.641  1.00 90.87           C  
ATOM   1619  O   LYS D  47     -11.240 -12.492  -1.780  1.00 90.87           O  
ATOM   1620  CG  LYS D  47     -14.679 -15.327  -0.982  1.00 90.87           C  
ATOM   1621  CD  LYS D  47     -16.179 -15.062  -0.990  1.00 90.87           C  
ATOM   1622  CE  LYS D  47     -16.973 -16.342  -1.210  1.00 90.87           C  
ATOM   1623  NZ  LYS D  47     -18.444 -16.105  -1.117  1.00 90.87           N  
ATOM   1624  N   SER D  48     -11.517 -12.301   0.406  1.00 88.08           N  
ATOM   1625  CA  SER D  48     -10.819 -11.021   0.472  1.00 88.08           C  
ATOM   1626  C   SER D  48      -9.349 -11.173   0.096  1.00 88.08           C  
ATOM   1627  CB  SER D  48     -10.935 -10.418   1.873  1.00 88.08           C  
ATOM   1628  O   SER D  48      -8.780 -10.305  -0.570  1.00 88.08           O  
ATOM   1629  OG  SER D  48     -10.119  -9.266   1.994  1.00 88.08           O  
ATOM   1630  N   SER D  49      -8.748 -12.271   0.537  1.00 88.01           N  
ATOM   1631  CA  SER D  49      -7.354 -12.546   0.201  1.00 88.01           C  
ATOM   1632  C   SER D  49      -7.175 -12.740  -1.301  1.00 88.01           C  
ATOM   1633  CB  SER D  49      -6.857 -13.786   0.946  1.00 88.01           C  
ATOM   1634  O   SER D  49      -6.188 -12.280  -1.878  1.00 88.01           O  
ATOM   1635  OG  SER D  49      -5.481 -14.009   0.690  1.00 88.01           O  
ATOM   1636  N   GLU D  50      -8.171 -13.381  -1.924  1.00 90.55           N  
ATOM   1637  CA  GLU D  50      -8.120 -13.578  -3.369  1.00 90.55           C  
ATOM   1638  C   GLU D  50      -8.251 -12.251  -4.112  1.00 90.55           C  
ATOM   1639  CB  GLU D  50      -9.219 -14.544  -3.820  1.00 90.55           C  
ATOM   1640  O   GLU D  50      -7.557 -12.017  -5.103  1.00 90.55           O  
ATOM   1641  CG  GLU D  50      -8.980 -15.986  -3.399  1.00 90.55           C  
ATOM   1642  CD  GLU D  50      -7.681 -16.562  -3.940  1.00 90.55           C  
ATOM   1643  OE1 GLU D  50      -6.979 -17.281  -3.194  1.00 90.55           O  
ATOM   1644  OE2 GLU D  50      -7.363 -16.292  -5.120  1.00 90.55           O  
ATOM   1645  N   GLU D  51      -9.070 -11.385  -3.599  1.00 90.19           N  
ATOM   1646  CA  GLU D  51      -9.234 -10.063  -4.195  1.00 90.19           C  
ATOM   1647  C   GLU D  51      -7.959  -9.236  -4.064  1.00 90.19           C  
ATOM   1648  CB  GLU D  51     -10.409  -9.324  -3.550  1.00 90.19           C  
ATOM   1649  O   GLU D  51      -7.556  -8.552  -5.008  1.00 90.19           O  
ATOM   1650  CG  GLU D  51     -10.760  -8.011  -4.233  1.00 90.19           C  
ATOM   1651  CD  GLU D  51     -12.031  -7.374  -3.693  1.00 90.19           C  
ATOM   1652  OE1 GLU D  51     -12.445  -6.312  -4.211  1.00 90.19           O  
ATOM   1653  OE2 GLU D  51     -12.616  -7.941  -2.744  1.00 90.19           O  
ATOM   1654  N   LEU D  52      -7.335  -9.341  -2.921  1.00 88.04           N  
ATOM   1655  CA  LEU D  52      -6.082  -8.631  -2.690  1.00 88.04           C  
ATOM   1656  C   LEU D  52      -4.997  -9.118  -3.645  1.00 88.04           C  
ATOM   1657  CB  LEU D  52      -5.622  -8.813  -1.241  1.00 88.04           C  
ATOM   1658  O   LEU D  52      -4.245  -8.313  -4.199  1.00 88.04           O  
ATOM   1659  CG  LEU D  52      -4.393  -8.008  -0.814  1.00 88.04           C  
ATOM   1660  CD1 LEU D  52      -4.661  -6.514  -0.962  1.00 88.04           C  
ATOM   1661  CD2 LEU D  52      -4.004  -8.348   0.621  1.00 88.04           C  
ATOM   1662  N   LYS D  53      -5.010 -10.411  -3.916  1.00 89.37           N  
ATOM   1663  CA  LYS D  53      -4.033 -10.988  -4.835  1.00 89.37           C  
ATOM   1664  C   LYS D  53      -4.242 -10.471  -6.256  1.00 89.37           C  
ATOM   1665  CB  LYS D  53      -4.114 -12.515  -4.816  1.00 89.37           C  
ATOM   1666  O   LYS D  53      -3.277 -10.172  -6.962  1.00 89.37           O  
ATOM   1667  CG  LYS D  53      -3.500 -13.152  -3.577  1.00 89.37           C  
ATOM   1668  CD  LYS D  53      -3.619 -14.670  -3.613  1.00 89.37           C  
ATOM   1669  CE  LYS D  53      -3.186 -15.297  -2.294  1.00 89.37           C  
ATOM   1670  NZ  LYS D  53      -3.410 -16.773  -2.282  1.00 89.37           N  
ATOM   1671  N   LYS D  54      -5.462 -10.271  -6.578  1.00 89.83           N  
ATOM   1672  CA  LYS D  54      -5.786  -9.769  -7.911  1.00 89.83           C  
ATOM   1673  C   LYS D  54      -5.339  -8.319  -8.076  1.00 89.83           C  
ATOM   1674  CB  LYS D  54      -7.287  -9.889  -8.179  1.00 89.83           C  
ATOM   1675  O   LYS D  54      -4.762  -7.955  -9.103  1.00 89.83           O  
ATOM   1676  CG  LYS D  54      -7.762 -11.316  -8.412  1.00 89.83           C  
ATOM   1677  CD  LYS D  54      -9.258 -11.368  -8.692  1.00 89.83           C  
ATOM   1678  CE  LYS D  54      -9.757 -12.802  -8.806  1.00 89.83           C  
ATOM   1679  NZ  LYS D  54     -11.239 -12.861  -8.985  1.00 89.83           N  
ATOM   1680  N   ILE D  55      -5.535  -7.587  -7.099  1.00 88.34           N  
ATOM   1681  CA  ILE D  55      -5.179  -6.173  -7.141  1.00 88.34           C  
ATOM   1682  C   ILE D  55      -3.660  -6.024  -7.177  1.00 88.34           C  
ATOM   1683  CB  ILE D  55      -5.765  -5.407  -5.933  1.00 88.34           C  
ATOM   1684  O   ILE D  55      -3.129  -5.195  -7.919  1.00 88.34           O  
ATOM   1685  CG1 ILE D  55      -7.297  -5.446  -5.968  1.00 88.34           C  
ATOM   1686  CG2 ILE D  55      -5.254  -3.963  -5.911  1.00 88.34           C  
ATOM   1687  CD1 ILE D  55      -7.958  -4.909  -4.706  1.00 88.34           C  
ATOM   1688  N   ILE D  56      -2.973  -6.818  -6.441  1.00 85.93           N  
ATOM   1689  CA  ILE D  56      -1.518  -6.761  -6.364  1.00 85.93           C  
ATOM   1690  C   ILE D  56      -0.915  -7.107  -7.724  1.00 85.93           C  
ATOM   1691  CB  ILE D  56      -0.972  -7.715  -5.278  1.00 85.93           C  
ATOM   1692  O   ILE D  56       0.078  -6.506  -8.140  1.00 85.93           O  
ATOM   1693  CG1 ILE D  56      -1.322  -7.190  -3.881  1.00 85.93           C  
ATOM   1694  CG2 ILE D  56       0.541  -7.898  -5.431  1.00 85.93           C  
ATOM   1695  CD1 ILE D  56      -0.968  -8.149  -2.752  1.00 85.93           C  
ATOM   1696  N   LYS D  57      -1.573  -7.978  -8.448  1.00 89.95           N  
ATOM   1697  CA  LYS D  57      -1.117  -8.315  -9.794  1.00 89.95           C  
ATOM   1698  C   LYS D  57      -1.263  -7.125 -10.738  1.00 89.95           C  
ATOM   1699  CB  LYS D  57      -1.894  -9.514 -10.339  1.00 89.95           C  
ATOM   1700  O   LYS D  57      -0.411  -6.903 -11.601  1.00 89.95           O  
ATOM   1701  CG  LYS D  57      -1.442 -10.853  -9.774  1.00 89.95           C  
ATOM   1702  CD  LYS D  57      -2.144 -12.016 -10.464  1.00 89.95           C  
ATOM   1703  CE  LYS D  57      -1.711 -13.355  -9.882  1.00 89.95           C  
ATOM   1704  NZ  LYS D  57      -2.434 -14.496 -10.520  1.00 89.95           N  
ATOM   1705  N   GLU D  58      -2.283  -6.420 -10.563  1.00 88.19           N  
ATOM   1706  CA  GLU D  58      -2.481  -5.212 -11.359  1.00 88.19           C  
ATOM   1707  C   GLU D  58      -1.410  -4.169 -11.056  1.00 88.19           C  
ATOM   1708  CB  GLU D  58      -3.873  -4.625 -11.110  1.00 88.19           C  
ATOM   1709  O   GLU D  58      -0.918  -3.494 -11.963  1.00 88.19           O  
ATOM   1710  CG  GLU D  58      -5.005  -5.458 -11.693  1.00 88.19           C  
ATOM   1711  CD  GLU D  58      -6.380  -4.860 -11.441  1.00 88.19           C  
ATOM   1712  OE1 GLU D  58      -7.396  -5.551 -11.684  1.00 88.19           O  
ATOM   1713  OE2 GLU D  58      -6.443  -3.691 -10.999  1.00 88.19           O  
ATOM   1714  N   VAL D  59      -1.011  -4.078  -9.759  1.00 86.91           N  
ATOM   1715  CA  VAL D  59       0.033  -3.148  -9.341  1.00 86.91           C  
ATOM   1716  C   VAL D  59       1.363  -3.543  -9.980  1.00 86.91           C  
ATOM   1717  CB  VAL D  59       0.173  -3.106  -7.803  1.00 86.91           C  
ATOM   1718  O   VAL D  59       2.116  -2.684 -10.443  1.00 86.91           O  
ATOM   1719  CG1 VAL D  59       1.383  -2.268  -7.394  1.00 86.91           C  
ATOM   1720  CG2 VAL D  59      -1.102  -2.555  -7.167  1.00 86.91           C  
ATOM   1721  N   GLU D  60       1.557  -4.789 -10.114  1.00 89.20           N  
ATOM   1722  CA  GLU D  60       2.792  -5.284 -10.715  1.00 89.20           C  
ATOM   1723  C   GLU D  60       2.867  -4.927 -12.197  1.00 89.20           C  
ATOM   1724  CB  GLU D  60       2.908  -6.800 -10.532  1.00 89.20           C  
ATOM   1725  O   GLU D  60       3.934  -4.569 -12.701  1.00 89.20           O  
ATOM   1726  CG  GLU D  60       3.286  -7.222  -9.120  1.00 89.20           C  
ATOM   1727  CD  GLU D  60       3.374  -8.730  -8.948  1.00 89.20           C  
ATOM   1728  OE1 GLU D  60       3.934  -9.193  -7.928  1.00 89.20           O  
ATOM   1729  OE2 GLU D  60       2.880  -9.455  -9.840  1.00 89.20           O  
ATOM   1730  N   LYS D  61       1.693  -5.021 -12.794  1.00 87.63           N  
ATOM   1731  CA  LYS D  61       1.630  -4.682 -14.213  1.00 87.63           C  
ATOM   1732  C   LYS D  61       1.924  -3.201 -14.437  1.00 87.63           C  
ATOM   1733  CB  LYS D  61       0.260  -5.038 -14.790  1.00 87.63           C  
ATOM   1734  O   LYS D  61       2.676  -2.843 -15.346  1.00 87.63           O  
ATOM   1735  CG  LYS D  61       0.167  -4.888 -16.302  1.00 87.63           C  
ATOM   1736  CD  LYS D  61      -1.212  -5.280 -16.818  1.00 87.63           C  
ATOM   1737  CE  LYS D  61      -1.361  -4.974 -18.303  1.00 87.63           C  
ATOM   1738  NZ  LYS D  61      -2.725  -5.319 -18.805  1.00 87.63           N  
ATOM   1739  N   ILE D  62       1.472  -2.368 -13.625  1.00 83.48           N  
ATOM   1740  CA  ILE D  62       1.663  -0.926 -13.739  1.00 83.48           C  
ATOM   1741  C   ILE D  62       3.113  -0.571 -13.421  1.00 83.48           C  
ATOM   1742  CB  ILE D  62       0.705  -0.154 -12.804  1.00 83.48           C  
ATOM   1743  O   ILE D  62       3.705   0.292 -14.074  1.00 83.48           O  
ATOM   1744  CG1 ILE D  62      -0.748  -0.341 -13.257  1.00 83.48           C  
ATOM   1745  CG2 ILE D  62       1.077   1.331 -12.756  1.00 83.48           C  
ATOM   1746  CD1 ILE D  62      -1.775   0.242 -12.296  1.00 83.48           C  
ATOM   1747  N   LEU D  63       3.672  -1.258 -12.454  1.00 83.26           N  
ATOM   1748  CA  LEU D  63       5.064  -1.022 -12.086  1.00 83.26           C  
ATOM   1749  C   LEU D  63       5.995  -1.331 -13.254  1.00 83.26           C  
ATOM   1750  CB  LEU D  63       5.449  -1.871 -10.872  1.00 83.26           C  
ATOM   1751  O   LEU D  63       6.993  -0.636 -13.458  1.00 83.26           O  
ATOM   1752  CG  LEU D  63       4.981  -1.358  -9.510  1.00 83.26           C  
ATOM   1753  CD1 LEU D  63       5.283  -2.386  -8.424  1.00 83.26           C  
ATOM   1754  CD2 LEU D  63       5.641  -0.022  -9.186  1.00 83.26           C  
ATOM   1755  N   ARG D  64       5.618  -2.308 -13.997  1.00 85.59           N  
ATOM   1756  CA  ARG D  64       6.418  -2.652 -15.168  1.00 85.59           C  
ATOM   1757  C   ARG D  64       6.361  -1.544 -16.215  1.00 85.59           C  
ATOM   1758  CB  ARG D  64       5.942  -3.973 -15.776  1.00 85.59           C  
ATOM   1759  O   ARG D  64       7.370  -1.228 -16.847  1.00 85.59           O  
ATOM   1760  CG  ARG D  64       6.337  -5.200 -14.971  1.00 85.59           C  
ATOM   1761  CD  ARG D  64       5.912  -6.489 -15.661  1.00 85.59           C  
ATOM   1762  NE  ARG D  64       6.025  -7.640 -14.769  1.00 85.59           N  
ATOM   1763  NH1 ARG D  64       5.277  -9.178 -16.323  1.00 85.59           N  
ATOM   1764  NH2 ARG D  64       5.860  -9.862 -14.215  1.00 85.59           N  
ATOM   1765  CZ  ARG D  64       5.721  -8.891 -15.105  1.00 85.59           C  
ATOM   1766  N   LYS D  65       5.210  -0.953 -16.365  1.00 83.65           N  
ATOM   1767  CA  LYS D  65       5.055   0.165 -17.291  1.00 83.65           C  
ATOM   1768  C   LYS D  65       5.882   1.367 -16.845  1.00 83.65           C  
ATOM   1769  CB  LYS D  65       3.583   0.559 -17.416  1.00 83.65           C  
ATOM   1770  O   LYS D  65       6.520   2.029 -17.667  1.00 83.65           O  
ATOM   1771  CG  LYS D  65       2.730  -0.462 -18.156  1.00 83.65           C  
ATOM   1772  CD  LYS D  65       1.276  -0.017 -18.242  1.00 83.65           C  
ATOM   1773  CE  LYS D  65       0.401  -1.085 -18.886  1.00 83.65           C  
ATOM   1774  NZ  LYS D  65      -1.038  -0.685 -18.903  1.00 83.65           N  
ATOM   1775  N   VAL D  66       5.860   1.626 -15.505  1.00 80.67           N  
ATOM   1776  CA  VAL D  66       6.616   2.745 -14.950  1.00 80.67           C  
ATOM   1777  C   VAL D  66       8.111   2.507 -15.148  1.00 80.67           C  
ATOM   1778  CB  VAL D  66       6.302   2.954 -13.452  1.00 80.67           C  
ATOM   1779  O   VAL D  66       8.849   3.424 -15.516  1.00 80.67           O  
ATOM   1780  CG1 VAL D  66       7.243   3.991 -12.843  1.00 80.67           C  
ATOM   1781  CG2 VAL D  66       4.846   3.374 -13.266  1.00 80.67           C  
ATOM   1782  N   ASP D  67       8.546   1.299 -14.994  1.00 82.83           N  
ATOM   1783  CA  ASP D  67       9.947   0.942 -15.194  1.00 82.83           C  
ATOM   1784  C   ASP D  67      10.371   1.169 -16.643  1.00 82.83           C  
ATOM   1785  CB  ASP D  67      10.192  -0.515 -14.796  1.00 82.83           C  
ATOM   1786  O   ASP D  67      11.466   1.671 -16.904  1.00 82.83           O  
ATOM   1787  CG  ASP D  67      10.940  -0.654 -13.482  1.00 82.83           C  
ATOM   1788  OD1 ASP D  67      11.226  -1.795 -13.060  1.00 82.83           O  
ATOM   1789  OD2 ASP D  67      11.242   0.388 -12.860  1.00 82.83           O  
ATOM   1790  N   ASP D  68       9.432   0.856 -17.561  1.00 82.82           N  
ATOM   1791  CA  ASP D  68       9.717   1.027 -18.982  1.00 82.82           C  
ATOM   1792  C   ASP D  68       9.856   2.505 -19.340  1.00 82.82           C  
ATOM   1793  CB  ASP D  68       8.621   0.380 -19.831  1.00 82.82           C  
ATOM   1794  O   ASP D  68      10.755   2.885 -20.093  1.00 82.82           O  
ATOM   1795  CG  ASP D  68       8.669  -1.137 -19.807  1.00 82.82           C  
ATOM   1796  OD1 ASP D  68       7.674  -1.786 -20.197  1.00 82.82           O  
ATOM   1797  OD2 ASP D  68       9.711  -1.690 -19.392  1.00 82.82           O  
ATOM   1798  N   ILE D  69       9.055   3.268 -18.754  1.00 77.18           N  
ATOM   1799  CA  ILE D  69       9.085   4.704 -19.009  1.00 77.18           C  
ATOM   1800  C   ILE D  69      10.369   5.303 -18.437  1.00 77.18           C  
ATOM   1801  CB  ILE D  69       7.850   5.412 -18.409  1.00 77.18           C  
ATOM   1802  O   ILE D  69      11.024   6.119 -19.088  1.00 77.18           O  
ATOM   1803  CG1 ILE D  69       6.579   4.994 -19.157  1.00 77.18           C  
ATOM   1804  CG2 ILE D  69       8.030   6.932 -18.441  1.00 77.18           C  
ATOM   1805  CD1 ILE D  69       5.291   5.484 -18.510  1.00 77.18           C  
ATOM   1806  N   LEU D  70      10.701   4.865 -17.179  1.00 75.59           N  
ATOM   1807  CA  LEU D  70      11.918   5.360 -16.545  1.00 75.59           C  
ATOM   1808  C   LEU D  70      13.149   4.985 -17.363  1.00 75.59           C  
ATOM   1809  CB  LEU D  70      12.046   4.803 -15.124  1.00 75.59           C  
ATOM   1810  O   LEU D  70      14.081   5.782 -17.491  1.00 75.59           O  
ATOM   1811  CG  LEU D  70      11.210   5.495 -14.047  1.00 75.59           C  
ATOM   1812  CD1 LEU D  70      11.225   4.679 -12.759  1.00 75.59           C  
ATOM   1813  CD2 LEU D  70      11.723   6.909 -13.797  1.00 75.59           C  
ATOM   1814  N   TYR D  71      13.116   3.823 -17.874  1.00 80.50           N  
ATOM   1815  CA  TYR D  71      14.220   3.372 -18.714  1.00 80.50           C  
ATOM   1816  C   TYR D  71      14.342   4.235 -19.965  1.00 80.50           C  
ATOM   1817  CB  TYR D  71      14.031   1.904 -19.108  1.00 80.50           C  
ATOM   1818  O   TYR D  71      15.449   4.590 -20.376  1.00 80.50           O  
ATOM   1819  CG  TYR D  71      15.174   1.342 -19.919  1.00 80.50           C  
ATOM   1820  CD1 TYR D  71      15.091   1.253 -21.307  1.00 80.50           C  
ATOM   1821  CD2 TYR D  71      16.337   0.897 -19.299  1.00 80.50           C  
ATOM   1822  CE1 TYR D  71      16.140   0.734 -22.058  1.00 80.50           C  
ATOM   1823  CE2 TYR D  71      17.392   0.376 -20.041  1.00 80.50           C  
ATOM   1824  OH  TYR D  71      18.327  -0.217 -22.156  1.00 80.50           O  
ATOM   1825  CZ  TYR D  71      17.285   0.299 -21.417  1.00 80.50           C  
ATOM   1826  N   LYS D  72      13.256   4.661 -20.560  1.00 79.61           N  
ATOM   1827  CA  LYS D  72      13.241   5.484 -21.766  1.00 79.61           C  
ATOM   1828  C   LYS D  72      13.698   6.909 -21.466  1.00 79.61           C  
ATOM   1829  CB  LYS D  72      11.842   5.503 -22.385  1.00 79.61           C  
ATOM   1830  O   LYS D  72      14.401   7.523 -22.271  1.00 79.61           O  
ATOM   1831  CG  LYS D  72      11.448   4.198 -23.062  1.00 79.61           C  
ATOM   1832  CD  LYS D  72      10.052   4.282 -23.666  1.00 79.61           C  
ATOM   1833  CE  LYS D  72       9.623   2.952 -24.271  1.00 79.61           C  
ATOM   1834  NZ  LYS D  72       8.221   3.004 -24.785  1.00 79.61           N  
ATOM   1835  N   VAL D  73      13.329   7.413 -20.262  1.00 72.01           N  
ATOM   1836  CA  VAL D  73      13.676   8.776 -19.872  1.00 72.01           C  
ATOM   1837  C   VAL D  73      15.167   8.859 -19.552  1.00 72.01           C  
ATOM   1838  CB  VAL D  73      12.843   9.248 -18.659  1.00 72.01           C  
ATOM   1839  O   VAL D  73      15.820   9.859 -19.861  1.00 72.01           O  
ATOM   1840  CG1 VAL D  73      13.302  10.629 -18.195  1.00 72.01           C  
ATOM   1841  CG2 VAL D  73      11.356   9.265 -19.008  1.00 72.01           C  
ATOM   1842  N   LYS D  74      15.783   7.826 -19.017  1.00 69.61           N  
ATOM   1843  CA  LYS D  74      17.196   7.827 -18.649  1.00 69.61           C  
ATOM   1844  C   LYS D  74      18.079   7.524 -19.857  1.00 69.61           C  
ATOM   1845  CB  LYS D  74      17.462   6.810 -17.538  1.00 69.61           C  
ATOM   1846  O   LYS D  74      19.245   7.923 -19.895  1.00 69.61           O  
ATOM   1847  CG  LYS D  74      17.011   7.269 -16.159  1.00 69.61           C  
ATOM   1848  CD  LYS D  74      17.451   6.295 -15.074  1.00 69.61           C  
ATOM   1849  CE  LYS D  74      17.041   6.776 -13.689  1.00 69.61           C  
ATOM   1850  NZ  LYS D  74      17.498   5.839 -12.619  1.00 69.61           N  
ATOM   1851  N   SER D  75      17.531   6.908 -20.755  1.00 64.70           N  
ATOM   1852  CA  SER D  75      18.336   6.600 -21.932  1.00 64.70           C  
ATOM   1853  C   SER D  75      18.350   7.767 -22.913  1.00 64.70           C  
ATOM   1854  CB  SER D  75      17.810   5.344 -22.628  1.00 64.70           C  
ATOM   1855  O   SER D  75      19.374   8.043 -23.543  1.00 64.70           O  
ATOM   1856  OG  SER D  75      17.676   4.276 -21.706  1.00 64.70           O  
TER    1857      SER D  75                                                      
ENDMDL                                                                          
END                                                                             
