# Supplementary material for: De novo design of obligate ABC-type heterotrimeric proteins
Source: Nat Struct Mol Biol. 2022 Dec 15;29(12):1266–76. doi: 10.1038/s41594-022-00879-4 (PMC9758053; doi:10.1038/s41594-022-00879-4)
Supplement: Supplementary file 4 — This compressed file contains all PDB files and scripts used in our design protocols and analyses, as well as the final design model outputs. [file 41594_2022_879_MOESM4_ESM.zip › source_data/pdbs/AF-Multimer for base_pdbs/DHT03/DHT03_AF-Mult_model2.pdb]

MODEL     1                                                                     
ATOM      1  N   PRO B   1       3.958 -26.363  14.572  1.00 81.04           N  
ATOM      2  CA  PRO B   1       3.769 -25.056  15.207  1.00 81.04           C  
ATOM      3  C   PRO B   1       3.777 -23.906  14.203  1.00 81.04           C  
ATOM      4  CB  PRO B   1       4.958 -24.954  16.165  1.00 81.04           C  
ATOM      5  O   PRO B   1       3.001 -22.956  14.339  1.00 81.04           O  
ATOM      6  CG  PRO B   1       5.436 -26.360  16.332  1.00 81.04           C  
ATOM      7  CD  PRO B   1       5.037 -27.147  15.117  1.00 81.04           C  
ATOM      8  N   GLU B   2       4.608 -23.888  13.196  1.00 86.58           N  
ATOM      9  CA  GLU B   2       4.720 -22.869  12.157  1.00 86.58           C  
ATOM     10  C   GLU B   2       3.479 -22.847  11.269  1.00 86.58           C  
ATOM     11  CB  GLU B   2       5.971 -23.104  11.306  1.00 86.58           C  
ATOM     12  O   GLU B   2       2.996 -21.777  10.894  1.00 86.58           O  
ATOM     13  CG  GLU B   2       7.273 -22.786  12.027  1.00 86.58           C  
ATOM     14  CD  GLU B   2       8.509 -23.133  11.213  1.00 86.58           C  
ATOM     15  OE1 GLU B   2       9.639 -22.876  11.687  1.00 86.58           O  
ATOM     16  OE2 GLU B   2       8.346 -23.664  10.092  1.00 86.58           O  
ATOM     17  N   GLU B   3       2.976 -23.995  11.025  1.00 86.59           N  
ATOM     18  CA  GLU B   3       1.771 -24.078  10.206  1.00 86.59           C  
ATOM     19  C   GLU B   3       0.578 -23.438  10.911  1.00 86.59           C  
ATOM     20  CB  GLU B   3       1.456 -25.535   9.859  1.00 86.59           C  
ATOM     21  O   GLU B   3      -0.237 -22.766  10.277  1.00 86.59           O  
ATOM     22  CG  GLU B   3       0.359 -25.696   8.816  1.00 86.59           C  
ATOM     23  CD  GLU B   3       0.145 -27.140   8.389  1.00 86.59           C  
ATOM     24  OE1 GLU B   3      -0.909 -27.444   7.785  1.00 86.59           O  
ATOM     25  OE2 GLU B   3       1.037 -27.974   8.662  1.00 86.59           O  
ATOM     26  N   GLU B   4       0.475 -23.759  12.246  1.00 89.89           N  
ATOM     27  CA  GLU B   4      -0.610 -23.154  13.013  1.00 89.89           C  
ATOM     28  C   GLU B   4      -0.500 -21.632  13.020  1.00 89.89           C  
ATOM     29  CB  GLU B   4      -0.616 -23.688  14.448  1.00 89.89           C  
ATOM     30  O   GLU B   4      -1.508 -20.932  12.909  1.00 89.89           O  
ATOM     31  CG  GLU B   4      -1.206 -25.084  14.583  1.00 89.89           C  
ATOM     32  CD  GLU B   4      -1.139 -25.629  16.001  1.00 89.89           C  
ATOM     33  OE1 GLU B   4      -1.614 -26.763  16.239  1.00 89.89           O  
ATOM     34  OE2 GLU B   4      -0.609 -24.916  16.882  1.00 89.89           O  
ATOM     35  N   LYS B   5       0.625 -21.113  13.095  1.00 89.64           N  
ATOM     36  CA  LYS B   5       0.856 -19.672  13.061  1.00 89.64           C  
ATOM     37  C   LYS B   5       0.498 -19.090  11.696  1.00 89.64           C  
ATOM     38  CB  LYS B   5       2.313 -19.354  13.401  1.00 89.64           C  
ATOM     39  O   LYS B   5      -0.072 -18.001  11.610  1.00 89.64           O  
ATOM     40  CG  LYS B   5       2.592 -17.871  13.600  1.00 89.64           C  
ATOM     41  CD  LYS B   5       3.977 -17.638  14.189  1.00 89.64           C  
ATOM     42  CE  LYS B   5       4.264 -16.154  14.375  1.00 89.64           C  
ATOM     43  NZ  LYS B   5       5.613 -15.921  14.973  1.00 89.64           N  
ATOM     44  N   LEU B   6       0.809 -19.809  10.638  1.00 87.91           N  
ATOM     45  CA  LEU B   6       0.475 -19.373   9.287  1.00 87.91           C  
ATOM     46  C   LEU B   6      -1.035 -19.247   9.114  1.00 87.91           C  
ATOM     47  CB  LEU B   6       1.039 -20.351   8.253  1.00 87.91           C  
ATOM     48  O   LEU B   6      -1.519 -18.275   8.530  1.00 87.91           O  
ATOM     49  CG  LEU B   6       2.492 -20.127   7.830  1.00 87.91           C  
ATOM     50  CD1 LEU B   6       3.071 -21.402   7.228  1.00 87.91           C  
ATOM     51  CD2 LEU B   6       2.589 -18.970   6.841  1.00 87.91           C  
ATOM     52  N   LYS B   7      -1.772 -20.265   9.676  1.00 89.61           N  
ATOM     53  CA  LYS B   7      -3.228 -20.240   9.576  1.00 89.61           C  
ATOM     54  C   LYS B   7      -3.811 -19.051  10.335  1.00 89.61           C  
ATOM     55  CB  LYS B   7      -3.825 -21.544  10.107  1.00 89.61           C  
ATOM     56  O   LYS B   7      -4.754 -18.410   9.866  1.00 89.61           O  
ATOM     57  CG  LYS B   7      -3.674 -22.725   9.160  1.00 89.61           C  
ATOM     58  CD  LYS B   7      -4.327 -23.981   9.724  1.00 89.61           C  
ATOM     59  CE  LYS B   7      -4.095 -25.185   8.822  1.00 89.61           C  
ATOM     60  NZ  LYS B   7      -4.657 -26.436   9.413  1.00 89.61           N  
ATOM     61  N   GLU B   8      -3.184 -18.748  11.457  1.00 91.31           N  
ATOM     62  CA  GLU B   8      -3.640 -17.610  12.249  1.00 91.31           C  
ATOM     63  C   GLU B   8      -3.379 -16.293  11.525  1.00 91.31           C  
ATOM     64  CB  GLU B   8      -2.958 -17.601  13.620  1.00 91.31           C  
ATOM     65  O   GLU B   8      -4.237 -15.408  11.506  1.00 91.31           O  
ATOM     66  CG  GLU B   8      -3.519 -18.628  14.593  1.00 91.31           C  
ATOM     67  CD  GLU B   8      -2.795 -18.646  15.930  1.00 91.31           C  
ATOM     68  OE1 GLU B   8      -3.158 -19.464  16.806  1.00 91.31           O  
ATOM     69  OE2 GLU B   8      -1.858 -17.835  16.103  1.00 91.31           O  
ATOM     70  N   LEU B   9      -2.273 -16.180  10.917  1.00 89.98           N  
ATOM     71  CA  LEU B   9      -1.910 -14.970  10.188  1.00 89.98           C  
ATOM     72  C   LEU B   9      -2.799 -14.787   8.962  1.00 89.98           C  
ATOM     73  CB  LEU B   9      -0.440 -15.021   9.763  1.00 89.98           C  
ATOM     74  O   LEU B   9      -3.183 -13.663   8.631  1.00 89.98           O  
ATOM     75  CG  LEU B   9       0.593 -14.797  10.869  1.00 89.98           C  
ATOM     76  CD1 LEU B   9       1.995 -15.111  10.356  1.00 89.98           C  
ATOM     77  CD2 LEU B   9       0.517 -13.366  11.390  1.00 89.98           C  
ATOM     78  N   LEU B  10      -3.094 -15.902   8.388  1.00 89.88           N  
ATOM     79  CA  LEU B  10      -3.982 -15.849   7.232  1.00 89.88           C  
ATOM     80  C   LEU B  10      -5.362 -15.334   7.629  1.00 89.88           C  
ATOM     81  CB  LEU B  10      -4.108 -17.233   6.589  1.00 89.88           C  
ATOM     82  O   LEU B  10      -5.968 -14.546   6.899  1.00 89.88           O  
ATOM     83  CG  LEU B  10      -4.776 -17.284   5.214  1.00 89.88           C  
ATOM     84  CD1 LEU B  10      -3.898 -16.598   4.173  1.00 89.88           C  
ATOM     85  CD2 LEU B  10      -5.063 -18.726   4.812  1.00 89.88           C  
ATOM     86  N   LYS B  11      -5.870 -15.802   8.741  1.00 91.47           N  
ATOM     87  CA  LYS B  11      -7.156 -15.327   9.243  1.00 91.47           C  
ATOM     88  C   LYS B  11      -7.117 -13.827   9.522  1.00 91.47           C  
ATOM     89  CB  LYS B  11      -7.551 -16.086  10.511  1.00 91.47           C  
ATOM     90  O   LYS B  11      -8.052 -13.102   9.175  1.00 91.47           O  
ATOM     91  CG  LYS B  11      -8.971 -15.807  10.982  1.00 91.47           C  
ATOM     92  CD  LYS B  11      -9.310 -16.601  12.237  1.00 91.47           C  
ATOM     93  CE  LYS B  11     -10.673 -16.214  12.794  1.00 91.47           C  
ATOM     94  NZ  LYS B  11     -10.990 -16.956  14.051  1.00 91.47           N  
ATOM     95  N   GLU B  12      -6.076 -13.379  10.146  1.00 91.12           N  
ATOM     96  CA  GLU B  12      -5.913 -11.959  10.443  1.00 91.12           C  
ATOM     97  C   GLU B  12      -5.814 -11.135   9.162  1.00 91.12           C  
ATOM     98  CB  GLU B  12      -4.674 -11.730  11.313  1.00 91.12           C  
ATOM     99  O   GLU B  12      -6.372 -10.039   9.078  1.00 91.12           O  
ATOM    100  CG  GLU B  12      -4.871 -12.105  12.774  1.00 91.12           C  
ATOM    101  CD  GLU B  12      -3.664 -11.789  13.643  1.00 91.12           C  
ATOM    102  OE1 GLU B  12      -3.710 -12.054  14.866  1.00 91.12           O  
ATOM    103  OE2 GLU B  12      -2.664 -11.272  13.096  1.00 91.12           O  
ATOM    104  N   LEU B  13      -5.067 -11.641   8.196  1.00 89.27           N  
ATOM    105  CA  LEU B  13      -4.918 -10.975   6.907  1.00 89.27           C  
ATOM    106  C   LEU B  13      -6.274 -10.772   6.240  1.00 89.27           C  
ATOM    107  CB  LEU B  13      -4.000 -11.784   5.988  1.00 89.27           C  
ATOM    108  O   LEU B  13      -6.559  -9.692   5.718  1.00 89.27           O  
ATOM    109  CG  LEU B  13      -3.566 -11.101   4.690  1.00 89.27           C  
ATOM    110  CD1 LEU B  13      -2.617  -9.945   4.992  1.00 89.27           C  
ATOM    111  CD2 LEU B  13      -2.910 -12.106   3.749  1.00 89.27           C  
ATOM    112  N   LYS B  14      -7.153 -11.774   6.329  1.00 91.04           N  
ATOM    113  CA  LYS B  14      -8.477 -11.697   5.720  1.00 91.04           C  
ATOM    114  C   LYS B  14      -9.353 -10.672   6.435  1.00 91.04           C  
ATOM    115  CB  LYS B  14      -9.156 -13.067   5.734  1.00 91.04           C  
ATOM    116  O   LYS B  14     -10.134  -9.962   5.798  1.00 91.04           O  
ATOM    117  CG  LYS B  14      -8.601 -14.043   4.707  1.00 91.04           C  
ATOM    118  CD  LYS B  14      -9.318 -15.386   4.768  1.00 91.04           C  
ATOM    119  CE  LYS B  14      -8.775 -16.358   3.730  1.00 91.04           C  
ATOM    120  NZ  LYS B  14      -9.430 -17.697   3.828  1.00 91.04           N  
ATOM    121  N   LYS B  15      -9.153 -10.561   7.715  1.00 91.69           N  
ATOM    122  CA  LYS B  15      -9.912  -9.583   8.488  1.00 91.69           C  
ATOM    123  C   LYS B  15      -9.531  -8.158   8.097  1.00 91.69           C  
ATOM    124  CB  LYS B  15      -9.689  -9.792   9.987  1.00 91.69           C  
ATOM    125  O   LYS B  15     -10.402  -7.307   7.906  1.00 91.69           O  
ATOM    126  CG  LYS B  15     -10.423 -10.996  10.559  1.00 91.69           C  
ATOM    127  CD  LYS B  15     -10.227 -11.105  12.066  1.00 91.69           C  
ATOM    128  CE  LYS B  15     -10.883 -12.359  12.627  1.00 91.69           C  
ATOM    129  NZ  LYS B  15     -10.613 -12.521  14.087  1.00 91.69           N  
ATOM    130  N   VAL B  16      -8.231  -7.919   7.977  1.00 90.63           N  
ATOM    131  CA  VAL B  16      -7.744  -6.591   7.619  1.00 90.63           C  
ATOM    132  C   VAL B  16      -8.176  -6.248   6.195  1.00 90.63           C  
ATOM    133  CB  VAL B  16      -6.207  -6.496   7.746  1.00 90.63           C  
ATOM    134  O   VAL B  16      -8.572  -5.114   5.916  1.00 90.63           O  
ATOM    135  CG1 VAL B  16      -5.711  -5.124   7.292  1.00 90.63           C  
ATOM    136  CG2 VAL B  16      -5.773  -6.776   9.184  1.00 90.63           C  
ATOM    137  N   LEU B  17      -8.159  -7.233   5.332  1.00 89.88           N  
ATOM    138  CA  LEU B  17      -8.592  -7.041   3.953  1.00 89.88           C  
ATOM    139  C   LEU B  17     -10.059  -6.628   3.895  1.00 89.88           C  
ATOM    140  CB  LEU B  17      -8.378  -8.321   3.140  1.00 89.88           C  
ATOM    141  O   LEU B  17     -10.426  -5.732   3.132  1.00 89.88           O  
ATOM    142  CG  LEU B  17      -8.625  -8.217   1.634  1.00 89.88           C  
ATOM    143  CD1 LEU B  17      -7.604  -7.285   0.992  1.00 89.88           C  
ATOM    144  CD2 LEU B  17      -8.577  -9.598   0.988  1.00 89.88           C  
ATOM    145  N   ASP B  18     -10.875  -7.261   4.706  1.00 90.24           N  
ATOM    146  CA  ASP B  18     -12.301  -6.950   4.740  1.00 90.24           C  
ATOM    147  C   ASP B  18     -12.540  -5.523   5.227  1.00 90.24           C  
ATOM    148  CB  ASP B  18     -13.045  -7.943   5.636  1.00 90.24           C  
ATOM    149  O   ASP B  18     -13.378  -4.806   4.676  1.00 90.24           O  
ATOM    150  CG  ASP B  18     -13.250  -9.297   4.979  1.00 90.24           C  
ATOM    151  OD1 ASP B  18     -13.570 -10.276   5.686  1.00 90.24           O  
ATOM    152  OD2 ASP B  18     -13.086  -9.385   3.742  1.00 90.24           O  
ATOM    153  N   ARG B  19     -11.823  -5.091   6.238  1.00 90.07           N  
ATOM    154  CA  ARG B  19     -11.958  -3.732   6.753  1.00 90.07           C  
ATOM    155  C   ARG B  19     -11.558  -2.705   5.699  1.00 90.07           C  
ATOM    156  CB  ARG B  19     -11.109  -3.547   8.012  1.00 90.07           C  
ATOM    157  O   ARG B  19     -12.221  -1.676   5.544  1.00 90.07           O  
ATOM    158  CG  ARG B  19     -11.661  -4.258   9.238  1.00 90.07           C  
ATOM    159  CD  ARG B  19     -10.980  -3.790  10.516  1.00 90.07           C  
ATOM    160  NE  ARG B  19      -9.557  -4.117  10.519  1.00 90.07           N  
ATOM    161  NH1 ARG B  19      -9.798  -6.077  11.718  1.00 90.07           N  
ATOM    162  NH2 ARG B  19      -7.719  -5.395  11.033  1.00 90.07           N  
ATOM    163  CZ  ARG B  19      -9.028  -5.195  11.090  1.00 90.07           C  
ATOM    164  N   LEU B  20     -10.442  -3.002   4.944  1.00 87.87           N  
ATOM    165  CA  LEU B  20      -9.972  -2.117   3.884  1.00 87.87           C  
ATOM    166  C   LEU B  20     -11.022  -1.975   2.787  1.00 87.87           C  
ATOM    167  CB  LEU B  20      -8.663  -2.641   3.288  1.00 87.87           C  
ATOM    168  O   LEU B  20     -11.287  -0.868   2.314  1.00 87.87           O  
ATOM    169  CG  LEU B  20      -7.372  -2.091   3.896  1.00 87.87           C  
ATOM    170  CD1 LEU B  20      -6.226  -3.075   3.689  1.00 87.87           C  
ATOM    171  CD2 LEU B  20      -7.033  -0.732   3.292  1.00 87.87           C  
ATOM    172  N   LYS B  21     -11.685  -3.029   2.477  1.00 90.18           N  
ATOM    173  CA  LYS B  21     -12.709  -3.010   1.436  1.00 90.18           C  
ATOM    174  C   LYS B  21     -13.920  -2.190   1.872  1.00 90.18           C  
ATOM    175  CB  LYS B  21     -13.140  -4.434   1.081  1.00 90.18           C  
ATOM    176  O   LYS B  21     -14.507  -1.465   1.067  1.00 90.18           O  
ATOM    177  CG  LYS B  21     -12.127  -5.194   0.237  1.00 90.18           C  
ATOM    178  CD  LYS B  21     -12.609  -6.605  -0.077  1.00 90.18           C  
ATOM    179  CE  LYS B  21     -11.619  -7.351  -0.961  1.00 90.18           C  
ATOM    180  NZ  LYS B  21     -12.052  -8.758  -1.214  1.00 90.18           N  
ATOM    181  N   LYS B  22     -14.193  -2.308   3.131  1.00 89.88           N  
ATOM    182  CA  LYS B  22     -15.329  -1.557   3.661  1.00 89.88           C  
ATOM    183  C   LYS B  22     -15.059  -0.056   3.627  1.00 89.88           C  
ATOM    184  CB  LYS B  22     -15.646  -2.001   5.090  1.00 89.88           C  
ATOM    185  O   LYS B  22     -15.938   0.730   3.269  1.00 89.88           O  
ATOM    186  CG  LYS B  22     -16.379  -3.332   5.176  1.00 89.88           C  
ATOM    187  CD  LYS B  22     -16.726  -3.686   6.616  1.00 89.88           C  
ATOM    188  CE  LYS B  22     -17.364  -5.065   6.716  1.00 89.88           C  
ATOM    189  NZ  LYS B  22     -17.585  -5.472   8.136  1.00 89.88           N  
ATOM    190  N   ILE B  23     -13.815   0.325   3.989  1.00 87.10           N  
ATOM    191  CA  ILE B  23     -13.437   1.734   3.980  1.00 87.10           C  
ATOM    192  C   ILE B  23     -13.485   2.272   2.552  1.00 87.10           C  
ATOM    193  CB  ILE B  23     -12.031   1.945   4.585  1.00 87.10           C  
ATOM    194  O   ILE B  23     -13.983   3.375   2.314  1.00 87.10           O  
ATOM    195  CG1 ILE B  23     -12.028   1.571   6.072  1.00 87.10           C  
ATOM    196  CG2 ILE B  23     -11.568   3.391   4.383  1.00 87.10           C  
ATOM    197  CD1 ILE B  23     -10.641   1.543   6.700  1.00 87.10           C  
ATOM    198  N   LEU B  24     -13.001   1.454   1.596  1.00 86.77           N  
ATOM    199  CA  LEU B  24     -12.986   1.868   0.198  1.00 86.77           C  
ATOM    200  C   LEU B  24     -14.405   2.026  -0.338  1.00 86.77           C  
ATOM    201  CB  LEU B  24     -12.217   0.853  -0.653  1.00 86.77           C  
ATOM    202  O   LEU B  24     -14.689   2.964  -1.086  1.00 86.77           O  
ATOM    203  CG  LEU B  24     -10.691   0.941  -0.598  1.00 86.77           C  
ATOM    204  CD1 LEU B  24     -10.065  -0.275  -1.274  1.00 86.77           C  
ATOM    205  CD2 LEU B  24     -10.205   2.231  -1.250  1.00 86.77           C  
ATOM    206  N   GLU B  25     -15.266   1.156   0.084  1.00 88.99           N  
ATOM    207  CA  GLU B  25     -16.658   1.217  -0.352  1.00 88.99           C  
ATOM    208  C   GLU B  25     -17.356   2.457   0.201  1.00 88.99           C  
ATOM    209  CB  GLU B  25     -17.412  -0.045   0.075  1.00 88.99           C  
ATOM    210  O   GLU B  25     -18.101   3.128  -0.516  1.00 88.99           O  
ATOM    211  CG  GLU B  25     -17.120  -1.260  -0.793  1.00 88.99           C  
ATOM    212  CD  GLU B  25     -17.769  -2.535  -0.280  1.00 88.99           C  
ATOM    213  OE1 GLU B  25     -17.545  -3.613  -0.876  1.00 88.99           O  
ATOM    214  OE2 GLU B  25     -18.509  -2.455   0.726  1.00 88.99           O  
ATOM    215  N   ARG B  26     -17.071   2.687   1.416  1.00 87.08           N  
ATOM    216  CA  ARG B  26     -17.640   3.881   2.033  1.00 87.08           C  
ATOM    217  C   ARG B  26     -17.161   5.144   1.327  1.00 87.08           C  
ATOM    218  CB  ARG B  26     -17.279   3.942   3.519  1.00 87.08           C  
ATOM    219  O   ARG B  26     -17.950   6.056   1.069  1.00 87.08           O  
ATOM    220  CG  ARG B  26     -17.920   5.104   4.261  1.00 87.08           C  
ATOM    221  CD  ARG B  26     -17.393   5.224   5.684  1.00 87.08           C  
ATOM    222  NE  ARG B  26     -15.978   5.585   5.706  1.00 87.08           N  
ATOM    223  NH1 ARG B  26     -15.759   5.424   8.000  1.00 87.08           N  
ATOM    224  NH2 ARG B  26     -13.957   6.009   6.710  1.00 87.08           N  
ATOM    225  CZ  ARG B  26     -15.235   5.672   6.805  1.00 87.08           C  
ATOM    226  N   ASN B  27     -15.847   5.206   1.016  1.00 84.18           N  
ATOM    227  CA  ASN B  27     -15.262   6.355   0.334  1.00 84.18           C  
ATOM    228  C   ASN B  27     -15.867   6.552  -1.053  1.00 84.18           C  
ATOM    229  CB  ASN B  27     -13.742   6.202   0.233  1.00 84.18           C  
ATOM    230  O   ASN B  27     -16.153   7.681  -1.456  1.00 84.18           O  
ATOM    231  CG  ASN B  27     -13.034   6.548   1.529  1.00 84.18           C  
ATOM    232  ND2 ASN B  27     -11.754   6.205   1.614  1.00 84.18           N  
ATOM    233  OD1 ASN B  27     -13.633   7.117   2.445  1.00 84.18           O  
ATOM    234  N   ASP B  28     -16.088   5.516  -1.728  1.00 84.56           N  
ATOM    235  CA  ASP B  28     -16.684   5.585  -3.058  1.00 84.56           C  
ATOM    236  C   ASP B  28     -18.110   6.127  -2.994  1.00 84.56           C  
ATOM    237  CB  ASP B  28     -16.675   4.206  -3.722  1.00 84.56           C  
ATOM    238  O   ASP B  28     -18.514   6.929  -3.839  1.00 84.56           O  
ATOM    239  CG  ASP B  28     -15.318   3.831  -4.291  1.00 84.56           C  
ATOM    240  OD1 ASP B  28     -15.091   2.639  -4.592  1.00 84.56           O  
ATOM    241  OD2 ASP B  28     -14.467   4.735  -4.438  1.00 84.56           O  
ATOM    242  N   GLU B  29     -18.838   5.784  -1.933  1.00 86.64           N  
ATOM    243  CA  GLU B  29     -20.218   6.234  -1.776  1.00 86.64           C  
ATOM    244  C   GLU B  29     -20.278   7.717  -1.423  1.00 86.64           C  
ATOM    245  CB  GLU B  29     -20.935   5.409  -0.704  1.00 86.64           C  
ATOM    246  O   GLU B  29     -21.118   8.452  -1.946  1.00 86.64           O  
ATOM    247  CG  GLU B  29     -21.277   3.993  -1.145  1.00 86.64           C  
ATOM    248  CD  GLU B  29     -21.938   3.167  -0.053  1.00 86.64           C  
ATOM    249  OE1 GLU B  29     -22.261   1.983  -0.298  1.00 86.64           O  
ATOM    250  OE2 GLU B  29     -22.135   3.710   1.057  1.00 86.64           O  
ATOM    251  N   GLU B  30     -19.355   8.105  -0.596  1.00 85.66           N  
ATOM    252  CA  GLU B  30     -19.315   9.504  -0.179  1.00 85.66           C  
ATOM    253  C   GLU B  30     -18.951  10.417  -1.346  1.00 85.66           C  
ATOM    254  CB  GLU B  30     -18.321   9.695   0.969  1.00 85.66           C  
ATOM    255  O   GLU B  30     -19.497  11.515  -1.475  1.00 85.66           O  
ATOM    256  CG  GLU B  30     -18.820   9.171   2.308  1.00 85.66           C  
ATOM    257  CD  GLU B  30     -17.833   9.390   3.444  1.00 85.66           C  
ATOM    258  OE1 GLU B  30     -18.159   9.055   4.605  1.00 85.66           O  
ATOM    259  OE2 GLU B  30     -16.724   9.901   3.170  1.00 85.66           O  
ATOM    260  N   ILE B  31     -18.002   9.960  -2.124  1.00 81.03           N  
ATOM    261  CA  ILE B  31     -17.555  10.744  -3.270  1.00 81.03           C  
ATOM    262  C   ILE B  31     -18.685  10.854  -4.292  1.00 81.03           C  
ATOM    263  CB  ILE B  31     -16.299  10.126  -3.924  1.00 81.03           C  
ATOM    264  O   ILE B  31     -18.841  11.889  -4.944  1.00 81.03           O  
ATOM    265  CG1 ILE B  31     -15.086  10.280  -3.000  1.00 81.03           C  
ATOM    266  CG2 ILE B  31     -16.032  10.764  -5.290  1.00 81.03           C  
ATOM    267  CD1 ILE B  31     -13.844   9.543  -3.482  1.00 81.03           C  
ATOM    268  N   LYS B  32     -19.471   9.905  -4.354  1.00 81.19           N  
ATOM    269  CA  LYS B  32     -20.596   9.908  -5.285  1.00 81.19           C  
ATOM    270  C   LYS B  32     -21.694  10.858  -4.817  1.00 81.19           C  
ATOM    271  CB  LYS B  32     -21.160   8.496  -5.450  1.00 81.19           C  
ATOM    272  O   LYS B  32     -22.351  11.506  -5.634  1.00 81.19           O  
ATOM    273  CG  LYS B  32     -20.329   7.599  -6.356  1.00 81.19           C  
ATOM    274  CD  LYS B  32     -20.964   6.224  -6.516  1.00 81.19           C  
ATOM    275  CE  LYS B  32     -20.070   5.284  -7.313  1.00 81.19           C  
ATOM    276  NZ  LYS B  32     -20.657   3.914  -7.414  1.00 81.19           N  
ATOM    277  N   LYS B  33     -21.730  11.021  -3.579  1.00 81.59           N  
ATOM    278  CA  LYS B  33     -22.814  11.815  -3.010  1.00 81.59           C  
ATOM    279  C   LYS B  33     -22.449  13.297  -2.972  1.00 81.59           C  
ATOM    280  CB  LYS B  33     -23.159  11.324  -1.603  1.00 81.59           C  
ATOM    281  O   LYS B  33     -23.328  14.160  -3.027  1.00 81.59           O  
ATOM    282  CG  LYS B  33     -23.935  10.016  -1.578  1.00 81.59           C  
ATOM    283  CD  LYS B  33     -24.288   9.603  -0.154  1.00 81.59           C  
ATOM    284  CE  LYS B  33     -24.983   8.249  -0.120  1.00 81.59           C  
ATOM    285  NZ  LYS B  33     -25.269   7.808   1.278  1.00 81.59           N  
ATOM    286  N   SER B  34     -21.042  13.402  -2.712  1.00 65.35           N  
ATOM    287  CA  SER B  34     -20.701  14.808  -2.515  1.00 65.35           C  
ATOM    288  C   SER B  34     -19.602  15.250  -3.475  1.00 65.35           C  
ATOM    289  CB  SER B  34     -20.259  15.055  -1.072  1.00 65.35           C  
ATOM    290  O   SER B  34     -18.655  14.503  -3.729  1.00 65.35           O  
ATOM    291  OG  SER B  34     -19.544  16.275  -0.967  1.00 65.35           O  
ATOM    292  N   ASP B  35     -20.132  16.039  -3.933  1.00 57.16           N  
ATOM    293  CA  ASP B  35     -19.204  16.664  -4.871  1.00 57.16           C  
ATOM    294  C   ASP B  35     -18.175  17.521  -4.137  1.00 57.16           C  
ATOM    295  CB  ASP B  35     -19.964  17.512  -5.893  1.00 57.16           C  
ATOM    296  O   ASP B  35     -17.098  17.799  -4.669  1.00 57.16           O  
ATOM    297  CG  ASP B  35     -20.624  16.682  -6.979  1.00 57.16           C  
ATOM    298  OD1 ASP B  35     -21.602  17.154  -7.598  1.00 57.16           O  
ATOM    299  OD2 ASP B  35     -20.164  15.545  -7.217  1.00 57.16           O  
ATOM    300  N   GLU B  36     -18.507  17.473  -3.028  1.00 60.84           N  
ATOM    301  CA  GLU B  36     -17.638  18.449  -2.378  1.00 60.84           C  
ATOM    302  C   GLU B  36     -16.964  17.854  -1.145  1.00 60.84           C  
ATOM    303  CB  GLU B  36     -18.430  19.701  -1.992  1.00 60.84           C  
ATOM    304  O   GLU B  36     -17.326  18.184  -0.014  1.00 60.84           O  
ATOM    305  CG  GLU B  36     -18.688  20.648  -3.155  1.00 60.84           C  
ATOM    306  CD  GLU B  36     -19.423  21.915  -2.746  1.00 60.84           C  
ATOM    307  OE1 GLU B  36     -19.643  22.795  -3.608  1.00 60.84           O  
ATOM    308  OE2 GLU B  36     -19.780  22.029  -1.552  1.00 60.84           O  
ATOM    309  N   LEU B  37     -16.572  16.948  -1.297  1.00 64.04           N  
ATOM    310  CA  LEU B  37     -15.848  16.584  -0.083  1.00 64.04           C  
ATOM    311  C   LEU B  37     -14.738  17.587   0.210  1.00 64.04           C  
ATOM    312  CB  LEU B  37     -15.259  15.176  -0.212  1.00 64.04           C  
ATOM    313  O   LEU B  37     -14.033  18.023  -0.703  1.00 64.04           O  
ATOM    314  CG  LEU B  37     -16.248  14.015  -0.102  1.00 64.04           C  
ATOM    315  CD1 LEU B  37     -15.659  12.756  -0.729  1.00 64.04           C  
ATOM    316  CD2 LEU B  37     -16.623  13.767   1.355  1.00 64.04           C  
ATOM    317  N   ASP B  38     -14.932  17.935   1.160  1.00 73.58           N  
ATOM    318  CA  ASP B  38     -13.906  18.896   1.554  1.00 73.58           C  
ATOM    319  C   ASP B  38     -12.546  18.217   1.704  1.00 73.58           C  
ATOM    320  CB  ASP B  38     -14.294  19.592   2.860  1.00 73.58           C  
ATOM    321  O   ASP B  38     -12.472  17.007   1.926  1.00 73.58           O  
ATOM    322  CG  ASP B  38     -14.322  18.647   4.049  1.00 73.58           C  
ATOM    323  OD1 ASP B  38     -15.146  18.847   4.967  1.00 73.58           O  
ATOM    324  OD2 ASP B  38     -13.510  17.697   4.069  1.00 73.58           O  
ATOM    325  N   ASP B  39     -11.610  18.644   1.492  1.00 79.79           N  
ATOM    326  CA  ASP B  39     -10.214  18.217   1.490  1.00 79.79           C  
ATOM    327  C   ASP B  39      -9.855  17.506   2.793  1.00 79.79           C  
ATOM    328  CB  ASP B  39      -9.287  19.415   1.272  1.00 79.79           C  
ATOM    329  O   ASP B  39      -9.132  16.508   2.782  1.00 79.79           O  
ATOM    330  CG  ASP B  39      -9.390  19.998  -0.126  1.00 79.79           C  
ATOM    331  OD1 ASP B  39      -8.842  21.094  -0.372  1.00 79.79           O  
ATOM    332  OD2 ASP B  39     -10.029  19.358  -0.989  1.00 79.79           O  
ATOM    333  N   GLU B  40     -10.463  17.946   3.875  1.00 82.62           N  
ATOM    334  CA  GLU B  40     -10.171  17.367   5.183  1.00 82.62           C  
ATOM    335  C   GLU B  40     -10.673  15.928   5.273  1.00 82.62           C  
ATOM    336  CB  GLU B  40     -10.794  18.212   6.297  1.00 82.62           C  
ATOM    337  O   GLU B  40      -9.966  15.048   5.767  1.00 82.62           O  
ATOM    338  CG  GLU B  40     -10.300  17.852   7.691  1.00 82.62           C  
ATOM    339  CD  GLU B  40     -10.839  18.772   8.774  1.00 82.62           C  
ATOM    340  OE1 GLU B  40     -10.630  18.484   9.975  1.00 82.62           O  
ATOM    341  OE2 GLU B  40     -11.475  19.790   8.420  1.00 82.62           O  
ATOM    342  N   SER B  41     -11.890  15.756   4.862  1.00 83.93           N  
ATOM    343  CA  SER B  41     -12.473  14.419   4.909  1.00 83.93           C  
ATOM    344  C   SER B  41     -11.716  13.453   4.003  1.00 83.93           C  
ATOM    345  CB  SER B  41     -13.947  14.462   4.502  1.00 83.93           C  
ATOM    346  O   SER B  41     -11.515  12.290   4.358  1.00 83.93           O  
ATOM    347  OG  SER B  41     -14.697  15.247   5.413  1.00 83.93           O  
ATOM    348  N   LEU B  42     -11.270  13.971   2.883  1.00 82.71           N  
ATOM    349  CA  LEU B  42     -10.516  13.140   1.951  1.00 82.71           C  
ATOM    350  C   LEU B  42      -9.189  12.703   2.564  1.00 82.71           C  
ATOM    351  CB  LEU B  42     -10.263  13.894   0.643  1.00 82.71           C  
ATOM    352  O   LEU B  42      -8.793  11.542   2.435  1.00 82.71           O  
ATOM    353  CG  LEU B  42     -11.467  14.062  -0.285  1.00 82.71           C  
ATOM    354  CD1 LEU B  42     -11.142  15.052  -1.399  1.00 82.71           C  
ATOM    355  CD2 LEU B  42     -11.887  12.716  -0.865  1.00 82.71           C  
ATOM    356  N   LEU B  43      -8.624  13.655   3.255  1.00 82.04           N  
ATOM    357  CA  LEU B  43      -7.347  13.357   3.894  1.00 82.04           C  
ATOM    358  C   LEU B  43      -7.525  12.343   5.019  1.00 82.04           C  
ATOM    359  CB  LEU B  43      -6.709  14.637   4.441  1.00 82.04           C  
ATOM    360  O   LEU B  43      -6.713  11.428   5.169  1.00 82.04           O  
ATOM    361  CG  LEU B  43      -5.882  15.459   3.451  1.00 82.04           C  
ATOM    362  CD1 LEU B  43      -5.904  16.934   3.838  1.00 82.04           C  
ATOM    363  CD2 LEU B  43      -4.450  14.938   3.389  1.00 82.04           C  
ATOM    364  N   GLU B  44      -8.580  12.494   5.834  1.00 86.17           N  
ATOM    365  CA  GLU B  44      -8.844  11.551   6.917  1.00 86.17           C  
ATOM    366  C   GLU B  44      -9.075  10.142   6.378  1.00 86.17           C  
ATOM    367  CB  GLU B  44     -10.052  12.003   7.741  1.00 86.17           C  
ATOM    368  O   GLU B  44      -8.612   9.163   6.967  1.00 86.17           O  
ATOM    369  CG  GLU B  44      -9.749  13.146   8.700  1.00 86.17           C  
ATOM    370  CD  GLU B  44     -10.976  13.644   9.446  1.00 86.17           C  
ATOM    371  OE1 GLU B  44     -10.852  14.593  10.253  1.00 86.17           O  
ATOM    372  OE2 GLU B  44     -12.071  13.081   9.222  1.00 86.17           O  
ATOM    373  N   ASP B  45      -9.746  10.115   5.313  1.00 83.76           N  
ATOM    374  CA  ASP B  45     -10.018   8.827   4.683  1.00 83.76           C  
ATOM    375  C   ASP B  45      -8.726   8.158   4.220  1.00 83.76           C  
ATOM    376  CB  ASP B  45     -10.974   8.999   3.500  1.00 83.76           C  
ATOM    377  O   ASP B  45      -8.536   6.957   4.421  1.00 83.76           O  
ATOM    378  CG  ASP B  45     -12.411   9.238   3.929  1.00 83.76           C  
ATOM    379  OD1 ASP B  45     -13.247   9.613   3.079  1.00 83.76           O  
ATOM    380  OD2 ASP B  45     -12.709   9.053   5.129  1.00 83.76           O  
ATOM    381  N   ILE B  46      -7.868   8.909   3.606  1.00 83.74           N  
ATOM    382  CA  ILE B  46      -6.599   8.385   3.112  1.00 83.74           C  
ATOM    383  C   ILE B  46      -5.766   7.864   4.281  1.00 83.74           C  
ATOM    384  CB  ILE B  46      -5.811   9.458   2.328  1.00 83.74           C  
ATOM    385  O   ILE B  46      -5.167   6.790   4.194  1.00 83.74           O  
ATOM    386  CG1 ILE B  46      -6.492   9.747   0.985  1.00 83.74           C  
ATOM    387  CG2 ILE B  46      -4.359   9.019   2.122  1.00 83.74           C  
ATOM    388  CD1 ILE B  46      -5.872  10.902   0.212  1.00 83.74           C  
ATOM    389  N   VAL B  47      -5.783   8.651   5.361  1.00 86.80           N  
ATOM    390  CA  VAL B  47      -5.021   8.250   6.539  1.00 86.80           C  
ATOM    391  C   VAL B  47      -5.549   6.918   7.067  1.00 86.80           C  
ATOM    392  CB  VAL B  47      -5.081   9.324   7.648  1.00 86.80           C  
ATOM    393  O   VAL B  47      -4.770   6.014   7.378  1.00 86.80           O  
ATOM    394  CG1 VAL B  47      -4.525   8.777   8.961  1.00 86.80           C  
ATOM    395  CG2 VAL B  47      -4.316  10.575   7.220  1.00 86.80           C  
ATOM    396  N   GLU B  48      -6.849   6.817   7.206  1.00 87.07           N  
ATOM    397  CA  GLU B  48      -7.457   5.584   7.697  1.00 87.07           C  
ATOM    398  C   GLU B  48      -7.115   4.402   6.795  1.00 87.07           C  
ATOM    399  CB  GLU B  48      -8.976   5.740   7.806  1.00 87.07           C  
ATOM    400  O   GLU B  48      -6.797   3.314   7.281  1.00 87.07           O  
ATOM    401  CG  GLU B  48      -9.659   4.605   8.555  1.00 87.07           C  
ATOM    402  CD  GLU B  48     -11.153   4.817   8.734  1.00 87.07           C  
ATOM    403  OE1 GLU B  48     -11.829   3.929   9.301  1.00 87.07           O  
ATOM    404  OE2 GLU B  48     -11.653   5.880   8.303  1.00 87.07           O  
ATOM    405  N   LEU B  49      -7.128   4.585   5.473  1.00 86.52           N  
ATOM    406  CA  LEU B  49      -6.808   3.539   4.508  1.00 86.52           C  
ATOM    407  C   LEU B  49      -5.354   3.100   4.644  1.00 86.52           C  
ATOM    408  CB  LEU B  49      -7.075   4.026   3.081  1.00 86.52           C  
ATOM    409  O   LEU B  49      -5.063   1.902   4.679  1.00 86.52           O  
ATOM    410  CG  LEU B  49      -8.541   4.091   2.650  1.00 86.52           C  
ATOM    411  CD1 LEU B  49      -8.679   4.889   1.358  1.00 86.52           C  
ATOM    412  CD2 LEU B  49      -9.111   2.687   2.481  1.00 86.52           C  
ATOM    413  N   LEU B  50      -4.488   4.015   4.793  1.00 87.23           N  
ATOM    414  CA  LEU B  50      -3.061   3.721   4.865  1.00 87.23           C  
ATOM    415  C   LEU B  50      -2.724   2.976   6.152  1.00 87.23           C  
ATOM    416  CB  LEU B  50      -2.242   5.011   4.779  1.00 87.23           C  
ATOM    417  O   LEU B  50      -1.864   2.093   6.156  1.00 87.23           O  
ATOM    418  CG  LEU B  50      -2.198   5.696   3.412  1.00 87.23           C  
ATOM    419  CD1 LEU B  50      -1.461   7.027   3.510  1.00 87.23           C  
ATOM    420  CD2 LEU B  50      -1.539   4.788   2.379  1.00 87.23           C  
ATOM    421  N   LYS B  51      -3.418   3.302   7.198  1.00 88.97           N  
ATOM    422  CA  LYS B  51      -3.205   2.582   8.450  1.00 88.97           C  
ATOM    423  C   LYS B  51      -3.545   1.102   8.298  1.00 88.97           C  
ATOM    424  CB  LYS B  51      -4.040   3.199   9.573  1.00 88.97           C  
ATOM    425  O   LYS B  51      -2.836   0.240   8.822  1.00 88.97           O  
ATOM    426  CG  LYS B  51      -3.472   4.499  10.124  1.00 88.97           C  
ATOM    427  CD  LYS B  51      -4.322   5.040  11.266  1.00 88.97           C  
ATOM    428  CE  LYS B  51      -3.707   6.291  11.878  1.00 88.97           C  
ATOM    429  NZ  LYS B  51      -4.577   6.873  12.943  1.00 88.97           N  
ATOM    430  N   GLU B  52      -4.677   0.875   7.625  1.00 88.07           N  
ATOM    431  CA  GLU B  52      -5.066  -0.513   7.394  1.00 88.07           C  
ATOM    432  C   GLU B  52      -4.067  -1.221   6.483  1.00 88.07           C  
ATOM    433  CB  GLU B  52      -6.471  -0.584   6.790  1.00 88.07           C  
ATOM    434  O   GLU B  52      -3.752  -2.395   6.693  1.00 88.07           O  
ATOM    435  CG  GLU B  52      -7.577  -0.194   7.759  1.00 88.07           C  
ATOM    436  CD  GLU B  52      -7.642  -1.090   8.986  1.00 88.07           C  
ATOM    437  OE1 GLU B  52      -8.071  -0.614  10.062  1.00 88.07           O  
ATOM    438  OE2 GLU B  52      -7.261  -2.276   8.871  1.00 88.07           O  
ATOM    439  N   ILE B  53      -3.506  -0.574   5.499  1.00 86.93           N  
ATOM    440  CA  ILE B  53      -2.539  -1.140   4.566  1.00 86.93           C  
ATOM    441  C   ILE B  53      -1.261  -1.517   5.312  1.00 86.93           C  
ATOM    442  CB  ILE B  53      -2.219  -0.157   3.417  1.00 86.93           C  
ATOM    443  O   ILE B  53      -0.668  -2.566   5.050  1.00 86.93           O  
ATOM    444  CG1 ILE B  53      -3.390  -0.090   2.430  1.00 86.93           C  
ATOM    445  CG2 ILE B  53      -0.924  -0.561   2.705  1.00 86.93           C  
ATOM    446  CD1 ILE B  53      -3.192   0.915   1.303  1.00 86.93           C  
ATOM    447  N   ILE B  54      -0.868  -0.700   6.246  1.00 87.85           N  
ATOM    448  CA  ILE B  54       0.328  -0.972   7.037  1.00 87.85           C  
ATOM    449  C   ILE B  54       0.129  -2.248   7.851  1.00 87.85           C  
ATOM    450  CB  ILE B  54       0.669   0.212   7.969  1.00 87.85           C  
ATOM    451  O   ILE B  54       1.032  -3.083   7.938  1.00 87.85           O  
ATOM    452  CG1 ILE B  54       1.192   1.400   7.155  1.00 87.85           C  
ATOM    453  CG2 ILE B  54       1.687  -0.214   9.032  1.00 87.85           C  
ATOM    454  CD1 ILE B  54       1.431   2.658   7.978  1.00 87.85           C  
ATOM    455  N   LYS B  55      -1.047  -2.376   8.481  1.00 88.55           N  
ATOM    456  CA  LYS B  55      -1.343  -3.596   9.226  1.00 88.55           C  
ATOM    457  C   LYS B  55      -1.245  -4.826   8.328  1.00 88.55           C  
ATOM    458  CB  LYS B  55      -2.734  -3.517   9.857  1.00 88.55           C  
ATOM    459  O   LYS B  55      -0.707  -5.858   8.735  1.00 88.55           O  
ATOM    460  CG  LYS B  55      -2.831  -2.541  11.020  1.00 88.55           C  
ATOM    461  CD  LYS B  55      -4.238  -2.504  11.603  1.00 88.55           C  
ATOM    462  CE  LYS B  55      -4.385  -1.401  12.642  1.00 88.55           C  
ATOM    463  NZ  LYS B  55      -5.785  -1.306  13.154  1.00 88.55           N  
ATOM    464  N   LEU B  56      -1.756  -4.646   7.115  1.00 86.93           N  
ATOM    465  CA  LEU B  56      -1.724  -5.737   6.146  1.00 86.93           C  
ATOM    466  C   LEU B  56      -0.287  -6.118   5.804  1.00 86.93           C  
ATOM    467  CB  LEU B  56      -2.477  -5.345   4.872  1.00 86.93           C  
ATOM    468  O   LEU B  56       0.063  -7.300   5.805  1.00 86.93           O  
ATOM    469  CG  LEU B  56      -3.803  -6.066   4.620  1.00 86.93           C  
ATOM    470  CD1 LEU B  56      -4.728  -5.193   3.779  1.00 86.93           C  
ATOM    471  CD2 LEU B  56      -3.560  -7.408   3.939  1.00 86.93           C  
ATOM    472  N   TRP B  57       0.567  -5.202   5.626  1.00 88.00           N  
ATOM    473  CA  TRP B  57       1.942  -5.465   5.214  1.00 88.00           C  
ATOM    474  C   TRP B  57       2.747  -6.071   6.359  1.00 88.00           C  
ATOM    475  CB  TRP B  57       2.613  -4.179   4.725  1.00 88.00           C  
ATOM    476  O   TRP B  57       3.605  -6.928   6.137  1.00 88.00           O  
ATOM    477  CG  TRP B  57       2.361  -3.871   3.280  1.00 88.00           C  
ATOM    478  CD1 TRP B  57       1.387  -3.060   2.768  1.00 88.00           C  
ATOM    479  CD2 TRP B  57       3.093  -4.375   2.159  1.00 88.00           C  
ATOM    480  CE2 TRP B  57       2.508  -3.827   0.996  1.00 88.00           C  
ATOM    481  CE3 TRP B  57       4.189  -5.238   2.024  1.00 88.00           C  
ATOM    482  NE1 TRP B  57       1.470  -3.029   1.395  1.00 88.00           N  
ATOM    483  CH2 TRP B  57       4.056  -4.961  -0.389  1.00 88.00           C  
ATOM    484  CZ2 TRP B  57       2.983  -4.114  -0.286  1.00 88.00           C  
ATOM    485  CZ3 TRP B  57       4.661  -5.522   0.748  1.00 88.00           C  
ATOM    486  N   LYS B  58       2.414  -5.704   7.562  1.00 89.28           N  
ATOM    487  CA  LYS B  58       3.081  -6.308   8.711  1.00 89.28           C  
ATOM    488  C   LYS B  58       2.784  -7.802   8.796  1.00 89.28           C  
ATOM    489  CB  LYS B  58       2.653  -5.615  10.006  1.00 89.28           C  
ATOM    490  O   LYS B  58       3.678  -8.603   9.081  1.00 89.28           O  
ATOM    491  CG  LYS B  58       3.285  -4.246  10.213  1.00 89.28           C  
ATOM    492  CD  LYS B  58       2.849  -3.623  11.533  1.00 89.28           C  
ATOM    493  CE  LYS B  58       3.531  -2.282  11.771  1.00 89.28           C  
ATOM    494  NZ  LYS B  58       3.062  -1.640  13.036  1.00 89.28           N  
ATOM    495  N   ILE B  59       1.535  -8.065   8.549  1.00 88.80           N  
ATOM    496  CA  ILE B  59       1.130  -9.466   8.574  1.00 88.80           C  
ATOM    497  C   ILE B  59       1.820 -10.223   7.441  1.00 88.80           C  
ATOM    498  CB  ILE B  59      -0.404  -9.613   8.459  1.00 88.80           C  
ATOM    499  O   ILE B  59       2.299 -11.342   7.635  1.00 88.80           O  
ATOM    500  CG1 ILE B  59      -1.093  -8.986   9.677  1.00 88.80           C  
ATOM    501  CG2 ILE B  59      -0.796 -11.086   8.307  1.00 88.80           C  
ATOM    502  CD1 ILE B  59      -2.607  -8.890   9.551  1.00 88.80           C  
ATOM    503  N   LEU B  60       1.892  -9.620   6.235  1.00 85.83           N  
ATOM    504  CA  LEU B  60       2.507 -10.249   5.071  1.00 85.83           C  
ATOM    505  C   LEU B  60       3.987 -10.519   5.317  1.00 85.83           C  
ATOM    506  CB  LEU B  60       2.336  -9.367   3.832  1.00 85.83           C  
ATOM    507  O   LEU B  60       4.508 -11.561   4.914  1.00 85.83           O  
ATOM    508  CG  LEU B  60       0.970  -9.420   3.144  1.00 85.83           C  
ATOM    509  CD1 LEU B  60       0.877  -8.345   2.067  1.00 85.83           C  
ATOM    510  CD2 LEU B  60       0.724 -10.802   2.550  1.00 85.83           C  
ATOM    511  N   VAL B  61       4.651  -9.604   5.987  1.00 87.80           N  
ATOM    512  CA  VAL B  61       6.067  -9.778   6.295  1.00 87.80           C  
ATOM    513  C   VAL B  61       6.250 -10.972   7.229  1.00 87.80           C  
ATOM    514  CB  VAL B  61       6.670  -8.505   6.932  1.00 87.80           C  
ATOM    515  O   VAL B  61       7.150 -11.791   7.031  1.00 87.80           O  
ATOM    516  CG1 VAL B  61       8.040  -8.802   7.538  1.00 87.80           C  
ATOM    517  CG2 VAL B  61       6.771  -7.387   5.896  1.00 87.80           C  
ATOM    518  N   GLU B  62       5.421 -11.058   8.276  1.00 88.62           N  
ATOM    519  CA  GLU B  62       5.496 -12.193   9.191  1.00 88.62           C  
ATOM    520  C   GLU B  62       5.209 -13.505   8.466  1.00 88.62           C  
ATOM    521  CB  GLU B  62       4.520 -12.011  10.356  1.00 88.62           C  
ATOM    522  O   GLU B  62       5.880 -14.511   8.704  1.00 88.62           O  
ATOM    523  CG  GLU B  62       4.721 -13.009  11.487  1.00 88.62           C  
ATOM    524  CD  GLU B  62       3.897 -12.687  12.724  1.00 88.62           C  
ATOM    525  OE1 GLU B  62       3.866 -13.513  13.664  1.00 88.62           O  
ATOM    526  OE2 GLU B  62       3.277 -11.601  12.752  1.00 88.62           O  
ATOM    527  N   LEU B  63       4.215 -13.457   7.548  1.00 87.24           N  
ATOM    528  CA  LEU B  63       3.888 -14.632   6.747  1.00 87.24           C  
ATOM    529  C   LEU B  63       5.076 -15.052   5.889  1.00 87.24           C  
ATOM    530  CB  LEU B  63       2.674 -14.353   5.857  1.00 87.24           C  
ATOM    531  O   LEU B  63       5.409 -16.238   5.820  1.00 87.24           O  
ATOM    532  CG  LEU B  63       1.301 -14.557   6.498  1.00 87.24           C  
ATOM    533  CD1 LEU B  63       0.213 -13.934   5.631  1.00 87.24           C  
ATOM    534  CD2 LEU B  63       1.030 -16.040   6.722  1.00 87.24           C  
ATOM    535  N   SER B  64       5.652 -14.086   5.279  1.00 86.15           N  
ATOM    536  CA  SER B  64       6.796 -14.360   4.415  1.00 86.15           C  
ATOM    537  C   SER B  64       7.963 -14.935   5.209  1.00 86.15           C  
ATOM    538  CB  SER B  64       7.238 -13.087   3.692  1.00 86.15           C  
ATOM    539  O   SER B  64       8.652 -15.844   4.740  1.00 86.15           O  
ATOM    540  OG  SER B  64       6.212 -12.610   2.839  1.00 86.15           O  
ATOM    541  N   ASP B  65       8.184 -14.459   6.434  1.00 87.03           N  
ATOM    542  CA  ASP B  65       9.248 -14.975   7.289  1.00 87.03           C  
ATOM    543  C   ASP B  65       9.020 -16.448   7.622  1.00 87.03           C  
ATOM    544  CB  ASP B  65       9.348 -14.154   8.576  1.00 87.03           C  
ATOM    545  O   ASP B  65       9.951 -17.254   7.565  1.00 87.03           O  
ATOM    546  CG  ASP B  65      10.154 -12.879   8.405  1.00 87.03           C  
ATOM    547  OD1 ASP B  65      10.002 -11.947   9.224  1.00 87.03           O  
ATOM    548  OD2 ASP B  65      10.946 -12.804   7.441  1.00 87.03           O  
ATOM    549  N   ILE B  66       7.796 -16.772   7.995  1.00 86.33           N  
ATOM    550  CA  ILE B  66       7.457 -18.141   8.369  1.00 86.33           C  
ATOM    551  C   ILE B  66       7.585 -19.055   7.152  1.00 86.33           C  
ATOM    552  CB  ILE B  66       6.032 -18.230   8.959  1.00 86.33           C  
ATOM    553  O   ILE B  66       8.107 -20.167   7.256  1.00 86.33           O  
ATOM    554  CG1 ILE B  66       5.946 -17.438  10.269  1.00 86.33           C  
ATOM    555  CG2 ILE B  66       5.627 -19.691   9.175  1.00 86.33           C  
ATOM    556  CD1 ILE B  66       4.540 -17.347  10.846  1.00 86.33           C  
ATOM    557  N   LEU B  67       7.082 -18.568   5.984  1.00 83.43           N  
ATOM    558  CA  LEU B  67       7.149 -19.369   4.767  1.00 83.43           C  
ATOM    559  C   LEU B  67       8.597 -19.636   4.371  1.00 83.43           C  
ATOM    560  CB  LEU B  67       6.417 -18.665   3.621  1.00 83.43           C  
ATOM    561  O   LEU B  67       8.932 -20.739   3.932  1.00 83.43           O  
ATOM    562  CG  LEU B  67       4.896 -18.826   3.589  1.00 83.43           C  
ATOM    563  CD1 LEU B  67       4.276 -17.813   2.632  1.00 83.43           C  
ATOM    564  CD2 LEU B  67       4.516 -20.247   3.190  1.00 83.43           C  
ATOM    565  N   LEU B  68       9.464 -18.640   4.528  1.00 84.32           N  
ATOM    566  CA  LEU B  68      10.877 -18.824   4.214  1.00 84.32           C  
ATOM    567  C   LEU B  68      11.507 -19.864   5.134  1.00 84.32           C  
ATOM    568  CB  LEU B  68      11.631 -17.497   4.333  1.00 84.32           C  
ATOM    569  O   LEU B  68      12.362 -20.642   4.705  1.00 84.32           O  
ATOM    570  CG  LEU B  68      11.506 -16.537   3.149  1.00 84.32           C  
ATOM    571  CD1 LEU B  68      12.091 -15.175   3.507  1.00 84.32           C  
ATOM    572  CD2 LEU B  68      12.196 -17.114   1.918  1.00 84.32           C  
ATOM    573  N   LYS B  69      11.046 -19.856   6.437  1.00 83.85           N  
ATOM    574  CA  LYS B  69      11.545 -20.846   7.387  1.00 83.85           C  
ATOM    575  C   LYS B  69      11.091 -22.252   7.005  1.00 83.85           C  
ATOM    576  CB  LYS B  69      11.080 -20.513   8.805  1.00 83.85           C  
ATOM    577  O   LYS B  69      11.838 -23.219   7.173  1.00 83.85           O  
ATOM    578  CG  LYS B  69      11.813 -19.339   9.438  1.00 83.85           C  
ATOM    579  CD  LYS B  69      11.299 -19.050  10.842  1.00 83.85           C  
ATOM    580  CE  LYS B  69      11.969 -17.821  11.441  1.00 83.85           C  
ATOM    581  NZ  LYS B  69      11.364 -17.445  12.754  1.00 83.85           N  
ATOM    582  N   LEU B  70       9.894 -22.326   6.457  1.00 79.06           N  
ATOM    583  CA  LEU B  70       9.328 -23.619   6.087  1.00 79.06           C  
ATOM    584  C   LEU B  70      10.042 -24.196   4.870  1.00 79.06           C  
ATOM    585  CB  LEU B  70       7.830 -23.486   5.800  1.00 79.06           C  
ATOM    586  O   LEU B  70      10.209 -25.413   4.762  1.00 79.06           O  
ATOM    587  CG  LEU B  70       6.913 -23.379   7.019  1.00 79.06           C  
ATOM    588  CD1 LEU B  70       5.512 -22.954   6.593  1.00 79.06           C  
ATOM    589  CD2 LEU B  70       6.869 -24.704   7.773  1.00 79.06           C  
ATOM    590  N   ILE B  71      10.574 -23.416   3.982  1.00 76.12           N  
ATOM    591  CA  ILE B  71      11.220 -23.896   2.765  1.00 76.12           C  
ATOM    592  C   ILE B  71      12.703 -24.145   3.031  1.00 76.12           C  
ATOM    593  CB  ILE B  71      11.044 -22.897   1.600  1.00 76.12           C  
ATOM    594  O   ILE B  71      13.344 -24.927   2.326  1.00 76.12           O  
ATOM    595  CG1 ILE B  71       9.556 -22.674   1.307  1.00 76.12           C  
ATOM    596  CG2 ILE B  71      11.781 -23.389   0.351  1.00 76.12           C  
ATOM    597  CD1 ILE B  71       9.276 -21.491   0.390  1.00 76.12           C  
ATOM    598  N   SER B  72      13.240 -23.514   3.949  1.00 73.65           N  
ATOM    599  CA  SER B  72      14.641 -23.773   4.263  1.00 73.65           C  
ATOM    600  C   SER B  72      14.798 -25.058   5.071  1.00 73.65           C  
ATOM    601  CB  SER B  72      15.244 -22.599   5.036  1.00 73.65           C  
ATOM    602  O   SER B  72      15.771 -25.793   4.894  1.00 73.65           O  
ATOM    603  OG  SER B  72      15.216 -21.416   4.256  1.00 73.65           O  
TER     604      SER B  72                                                      
ATOM    605  N   PRO C   1      -3.703 -24.855 -10.813  1.00 74.60           N  
ATOM    606  CA  PRO C   1      -4.187 -23.726 -10.015  1.00 74.60           C  
ATOM    607  C   PRO C   1      -3.132 -22.638  -9.830  1.00 74.60           C  
ATOM    608  CB  PRO C   1      -4.547 -24.371  -8.674  1.00 74.60           C  
ATOM    609  O   PRO C   1      -3.458 -21.448  -9.841  1.00 74.60           O  
ATOM    610  CG  PRO C   1      -4.648 -25.833  -8.969  1.00 74.60           C  
ATOM    611  CD  PRO C   1      -3.834 -26.130 -10.195  1.00 74.60           C  
ATOM    612  N   VAL C   2      -1.823 -23.059  -9.693  1.00 84.03           N  
ATOM    613  CA  VAL C   2      -0.709 -22.128  -9.546  1.00 84.03           C  
ATOM    614  C   VAL C   2      -0.503 -21.358 -10.848  1.00 84.03           C  
ATOM    615  CB  VAL C   2       0.593 -22.859  -9.148  1.00 84.03           C  
ATOM    616  O   VAL C   2      -0.174 -20.169 -10.829  1.00 84.03           O  
ATOM    617  CG1 VAL C   2       1.772 -21.888  -9.125  1.00 84.03           C  
ATOM    618  CG2 VAL C   2       0.429 -23.539  -7.790  1.00 84.03           C  
ATOM    619  N   ASP C   3      -0.830 -22.027 -11.976  1.00 86.68           N  
ATOM    620  CA  ASP C   3      -0.680 -21.371 -13.271  1.00 86.68           C  
ATOM    621  C   ASP C   3      -1.663 -20.211 -13.416  1.00 86.68           C  
ATOM    622  CB  ASP C   3      -0.879 -22.375 -14.408  1.00 86.68           C  
ATOM    623  O   ASP C   3      -1.319 -19.164 -13.968  1.00 86.68           O  
ATOM    624  CG  ASP C   3       0.270 -23.360 -14.536  1.00 86.68           C  
ATOM    625  OD1 ASP C   3       0.069 -24.462 -15.090  1.00 86.68           O  
ATOM    626  OD2 ASP C   3       1.385 -23.033 -14.076  1.00 86.68           O  
ATOM    627  N   GLU C   4      -2.867 -20.420 -12.933  1.00 88.53           N  
ATOM    628  CA  GLU C   4      -3.878 -19.368 -12.981  1.00 88.53           C  
ATOM    629  C   GLU C   4      -3.482 -18.182 -12.106  1.00 88.53           C  
ATOM    630  CB  GLU C   4      -5.241 -19.911 -12.545  1.00 88.53           C  
ATOM    631  O   GLU C   4      -3.668 -17.027 -12.495  1.00 88.53           O  
ATOM    632  CG  GLU C   4      -5.899 -20.819 -13.574  1.00 88.53           C  
ATOM    633  CD  GLU C   4      -7.258 -21.338 -13.135  1.00 88.53           C  
ATOM    634  OE1 GLU C   4      -7.894 -22.099 -13.899  1.00 88.53           O  
ATOM    635  OE2 GLU C   4      -7.692 -20.981 -12.016  1.00 88.53           O  
ATOM    636  N   ILE C   5      -2.843 -18.443 -11.017  1.00 86.76           N  
ATOM    637  CA  ILE C   5      -2.402 -17.404 -10.092  1.00 86.76           C  
ATOM    638  C   ILE C   5      -1.239 -16.627 -10.705  1.00 86.76           C  
ATOM    639  CB  ILE C   5      -1.988 -18.001  -8.728  1.00 86.76           C  
ATOM    640  O   ILE C   5      -1.173 -15.401 -10.588  1.00 86.76           O  
ATOM    641  CG1 ILE C   5      -3.214 -18.556  -7.994  1.00 86.76           C  
ATOM    642  CG2 ILE C   5      -1.268 -16.952  -7.876  1.00 86.76           C  
ATOM    643  CD1 ILE C   5      -2.887 -19.244  -6.676  1.00 86.76           C  
ATOM    644  N   ASP C   6      -0.390 -17.374 -11.304  1.00 87.25           N  
ATOM    645  CA  ASP C   6       0.748 -16.733 -11.955  1.00 87.25           C  
ATOM    646  C   ASP C   6       0.285 -15.732 -13.011  1.00 87.25           C  
ATOM    647  CB  ASP C   6       1.664 -17.781 -12.589  1.00 87.25           C  
ATOM    648  O   ASP C   6       0.853 -14.645 -13.136  1.00 87.25           O  
ATOM    649  CG  ASP C   6       3.010 -17.216 -13.008  1.00 87.25           C  
ATOM    650  OD1 ASP C   6       3.470 -17.508 -14.133  1.00 87.25           O  
ATOM    651  OD2 ASP C   6       3.618 -16.476 -12.205  1.00 87.25           O  
ATOM    652  N   LYS C   7      -0.795 -16.109 -13.889  1.00 89.25           N  
ATOM    653  CA  LYS C   7      -1.340 -15.202 -14.895  1.00 89.25           C  
ATOM    654  C   LYS C   7      -1.939 -13.957 -14.247  1.00 89.25           C  
ATOM    655  CB  LYS C   7      -2.398 -15.913 -15.741  1.00 89.25           C  
ATOM    656  O   LYS C   7      -1.763 -12.845 -14.747  1.00 89.25           O  
ATOM    657  CG  LYS C   7      -1.824 -16.892 -16.755  1.00 89.25           C  
ATOM    658  CD  LYS C   7      -2.922 -17.552 -17.578  1.00 89.25           C  
ATOM    659  CE  LYS C   7      -2.366 -18.648 -18.478  1.00 89.25           C  
ATOM    660  NZ  LYS C   7      -3.453 -19.394 -19.178  1.00 89.25           N  
ATOM    661  N   GLU C   8      -2.593 -14.152 -13.143  1.00 87.50           N  
ATOM    662  CA  GLU C   8      -3.184 -13.039 -12.406  1.00 87.50           C  
ATOM    663  C   GLU C   8      -2.107 -12.099 -11.870  1.00 87.50           C  
ATOM    664  CB  GLU C   8      -4.051 -13.556 -11.255  1.00 87.50           C  
ATOM    665  O   GLU C   8      -2.270 -10.878 -11.903  1.00 87.50           O  
ATOM    666  CG  GLU C   8      -4.897 -12.479 -10.591  1.00 87.50           C  
ATOM    667  CD  GLU C   8      -5.884 -13.032  -9.576  1.00 87.50           C  
ATOM    668  OE1 GLU C   8      -6.591 -12.234  -8.919  1.00 87.50           O  
ATOM    669  OE2 GLU C   8      -5.950 -14.274  -9.435  1.00 87.50           O  
ATOM    670  N   VAL C   9      -0.980 -12.659 -11.373  1.00 87.84           N  
ATOM    671  CA  VAL C   9       0.119 -11.868 -10.829  1.00 87.84           C  
ATOM    672  C   VAL C   9       0.720 -10.995 -11.928  1.00 87.84           C  
ATOM    673  CB  VAL C   9       1.211 -12.767 -10.206  1.00 87.84           C  
ATOM    674  O   VAL C   9       1.034  -9.825 -11.697  1.00 87.84           O  
ATOM    675  CG1 VAL C   9       2.462 -11.952  -9.884  1.00 87.84           C  
ATOM    676  CG2 VAL C   9       0.680 -13.456  -8.950  1.00 87.84           C  
ATOM    677  N   LYS C  10       0.886 -11.555 -13.141  1.00 88.57           N  
ATOM    678  CA  LYS C  10       1.443 -10.792 -14.254  1.00 88.57           C  
ATOM    679  C   LYS C  10       0.537  -9.623 -14.628  1.00 88.57           C  
ATOM    680  CB  LYS C  10       1.660 -11.696 -15.469  1.00 88.57           C  
ATOM    681  O   LYS C  10       1.020  -8.532 -14.941  1.00 88.57           O  
ATOM    682  CG  LYS C  10       2.851 -12.634 -15.337  1.00 88.57           C  
ATOM    683  CD  LYS C  10       3.034 -13.483 -16.589  1.00 88.57           C  
ATOM    684  CE  LYS C  10       4.176 -14.477 -16.429  1.00 88.57           C  
ATOM    685  NZ  LYS C  10       4.266 -15.410 -17.592  1.00 88.57           N  
ATOM    686  N   LYS C  11      -0.798  -9.887 -14.549  1.00 89.19           N  
ATOM    687  CA  LYS C  11      -1.751  -8.813 -14.817  1.00 89.19           C  
ATOM    688  C   LYS C  11      -1.649  -7.713 -13.764  1.00 89.19           C  
ATOM    689  CB  LYS C  11      -3.178  -9.361 -14.865  1.00 89.19           C  
ATOM    690  O   LYS C  11      -1.678  -6.526 -14.095  1.00 89.19           O  
ATOM    691  CG  LYS C  11      -4.212  -8.355 -15.349  1.00 89.19           C  
ATOM    692  CD  LYS C  11      -5.607  -8.964 -15.393  1.00 89.19           C  
ATOM    693  CE  LYS C  11      -6.665  -7.917 -15.714  1.00 89.19           C  
ATOM    694  NZ  LYS C  11      -8.042  -8.496 -15.694  1.00 89.19           N  
ATOM    695  N   LEU C  12      -1.475  -8.096 -12.539  1.00 87.26           N  
ATOM    696  CA  LEU C  12      -1.374  -7.141 -11.441  1.00 87.26           C  
ATOM    697  C   LEU C  12      -0.072  -6.351 -11.527  1.00 87.26           C  
ATOM    698  CB  LEU C  12      -1.459  -7.862 -10.094  1.00 87.26           C  
ATOM    699  O   LEU C  12      -0.036  -5.167 -11.183  1.00 87.26           O  
ATOM    700  CG  LEU C  12      -2.848  -8.340  -9.668  1.00 87.26           C  
ATOM    701  CD1 LEU C  12      -2.744  -9.247  -8.446  1.00 87.26           C  
ATOM    702  CD2 LEU C  12      -3.759  -7.151  -9.381  1.00 87.26           C  
ATOM    703  N   GLU C  13       0.905  -7.005 -12.016  1.00 88.57           N  
ATOM    704  CA  GLU C  13       2.173  -6.312 -12.221  1.00 88.57           C  
ATOM    705  C   GLU C  13       2.028  -5.183 -13.238  1.00 88.57           C  
ATOM    706  CB  GLU C  13       3.255  -7.295 -12.677  1.00 88.57           C  
ATOM    707  O   GLU C  13       2.598  -4.104 -13.062  1.00 88.57           O  
ATOM    708  CG  GLU C  13       4.659  -6.707 -12.678  1.00 88.57           C  
ATOM    709  CD  GLU C  13       5.735  -7.723 -13.026  1.00 88.57           C  
ATOM    710  OE1 GLU C  13       6.935  -7.370 -13.001  1.00 88.57           O  
ATOM    711  OE2 GLU C  13       5.374  -8.883 -13.328  1.00 88.57           O  
ATOM    712  N   GLU C  14       1.303  -5.489 -14.255  1.00 90.33           N  
ATOM    713  CA  GLU C  14       1.070  -4.459 -15.264  1.00 90.33           C  
ATOM    714  C   GLU C  14       0.262  -3.299 -14.691  1.00 90.33           C  
ATOM    715  CB  GLU C  14       0.353  -5.051 -16.480  1.00 90.33           C  
ATOM    716  O   GLU C  14       0.565  -2.134 -14.957  1.00 90.33           O  
ATOM    717  CG  GLU C  14       1.249  -5.897 -17.372  1.00 90.33           C  
ATOM    718  CD  GLU C  14       0.501  -6.565 -18.514  1.00 90.33           C  
ATOM    719  OE1 GLU C  14       1.138  -7.278 -19.322  1.00 90.33           O  
ATOM    720  OE2 GLU C  14      -0.732  -6.372 -18.603  1.00 90.33           O  
ATOM    721  N   GLU C  15      -0.761  -3.593 -13.908  1.00 88.47           N  
ATOM    722  CA  GLU C  15      -1.571  -2.564 -13.264  1.00 88.47           C  
ATOM    723  C   GLU C  15      -0.737  -1.732 -12.294  1.00 88.47           C  
ATOM    724  CB  GLU C  15      -2.758  -3.194 -12.530  1.00 88.47           C  
ATOM    725  O   GLU C  15      -0.921  -0.517 -12.193  1.00 88.47           O  
ATOM    726  CG  GLU C  15      -3.841  -3.726 -13.456  1.00 88.47           C  
ATOM    727  CD  GLU C  15      -5.027  -4.321 -12.712  1.00 88.47           C  
ATOM    728  OE1 GLU C  15      -5.906  -4.932 -13.362  1.00 88.47           O  
ATOM    729  OE2 GLU C  15      -5.078  -4.173 -11.471  1.00 88.47           O  
ATOM    730  N   ALA C  16       0.158  -2.407 -11.633  1.00 86.71           N  
ATOM    731  CA  ALA C  16       1.039  -1.711 -10.698  1.00 86.71           C  
ATOM    732  C   ALA C  16       1.962  -0.743 -11.432  1.00 86.71           C  
ATOM    733  CB  ALA C  16       1.859  -2.716  -9.892  1.00 86.71           C  
ATOM    734  O   ALA C  16       2.206   0.370 -10.961  1.00 86.71           O  
ATOM    735  N   LYS C  17       2.456  -1.216 -12.556  1.00 89.28           N  
ATOM    736  CA  LYS C  17       3.315  -0.353 -13.362  1.00 89.28           C  
ATOM    737  C   LYS C  17       2.560   0.885 -13.837  1.00 89.28           C  
ATOM    738  CB  LYS C  17       3.871  -1.120 -14.563  1.00 89.28           C  
ATOM    739  O   LYS C  17       3.092   1.997 -13.793  1.00 89.28           O  
ATOM    740  CG  LYS C  17       4.938  -0.364 -15.341  1.00 89.28           C  
ATOM    741  CD  LYS C  17       5.493  -1.201 -16.486  1.00 89.28           C  
ATOM    742  CE  LYS C  17       6.480  -0.408 -17.332  1.00 89.28           C  
ATOM    743  NZ  LYS C  17       6.975  -1.202 -18.496  1.00 89.28           N  
ATOM    744  N   LYS C  18       1.316   0.716 -14.228  1.00 88.88           N  
ATOM    745  CA  LYS C  18       0.491   1.835 -14.673  1.00 88.88           C  
ATOM    746  C   LYS C  18       0.230   2.814 -13.532  1.00 88.88           C  
ATOM    747  CB  LYS C  18      -0.835   1.332 -15.246  1.00 88.88           C  
ATOM    748  O   LYS C  18       0.257   4.030 -13.732  1.00 88.88           O  
ATOM    749  CG  LYS C  18      -0.713   0.695 -16.622  1.00 88.88           C  
ATOM    750  CD  LYS C  18      -2.070   0.257 -17.158  1.00 88.88           C  
ATOM    751  CE  LYS C  18      -1.937  -0.485 -18.481  1.00 88.88           C  
ATOM    752  NZ  LYS C  18      -3.255  -0.995 -18.965  1.00 88.88           N  
ATOM    753  N   SER C  19      -0.053   2.284 -12.384  1.00 85.03           N  
ATOM    754  CA  SER C  19      -0.273   3.113 -11.204  1.00 85.03           C  
ATOM    755  C   SER C  19       0.965   3.937 -10.868  1.00 85.03           C  
ATOM    756  CB  SER C  19      -0.659   2.246 -10.004  1.00 85.03           C  
ATOM    757  O   SER C  19       0.857   5.108 -10.498  1.00 85.03           O  
ATOM    758  OG  SER C  19      -0.930   3.050  -8.869  1.00 85.03           O  
ATOM    759  N   GLN C  20       2.100   3.327 -11.011  1.00 85.90           N  
ATOM    760  CA  GLN C  20       3.352   4.033 -10.759  1.00 85.90           C  
ATOM    761  C   GLN C  20       3.547   5.178 -11.749  1.00 85.90           C  
ATOM    762  CB  GLN C  20       4.536   3.069 -10.831  1.00 85.90           C  
ATOM    763  O   GLN C  20       4.020   6.254 -11.377  1.00 85.90           O  
ATOM    764  CG  GLN C  20       5.824   3.631 -10.243  1.00 85.90           C  
ATOM    765  CD  GLN C  20       6.945   2.610 -10.201  1.00 85.90           C  
ATOM    766  NE2 GLN C  20       8.086   3.004  -9.645  1.00 85.90           N  
ATOM    767  OE1 GLN C  20       6.787   1.475 -10.663  1.00 85.90           O  
ATOM    768  N   GLU C  21       3.195   4.986 -13.019  1.00 89.03           N  
ATOM    769  CA  GLU C  21       3.299   6.031 -14.033  1.00 89.03           C  
ATOM    770  C   GLU C  21       2.368   7.199 -13.719  1.00 89.03           C  
ATOM    771  CB  GLU C  21       2.985   5.466 -15.421  1.00 89.03           C  
ATOM    772  O   GLU C  21       2.738   8.360 -13.903  1.00 89.03           O  
ATOM    773  CG  GLU C  21       4.059   4.535 -15.964  1.00 89.03           C  
ATOM    774  CD  GLU C  21       3.652   3.835 -17.251  1.00 89.03           C  
ATOM    775  OE1 GLU C  21       4.462   3.054 -17.799  1.00 89.03           O  
ATOM    776  OE2 GLU C  21       2.515   4.071 -17.715  1.00 89.03           O  
ATOM    777  N   GLU C  22       1.155   6.886 -13.290  1.00 87.26           N  
ATOM    778  CA  GLU C  22       0.195   7.917 -12.908  1.00 87.26           C  
ATOM    779  C   GLU C  22       0.721   8.759 -11.749  1.00 87.26           C  
ATOM    780  CB  GLU C  22      -1.149   7.287 -12.532  1.00 87.26           C  
ATOM    781  O   GLU C  22       0.531   9.977 -11.724  1.00 87.26           O  
ATOM    782  CG  GLU C  22      -2.286   8.292 -12.409  1.00 87.26           C  
ATOM    783  CD  GLU C  22      -3.652   7.638 -12.271  1.00 87.26           C  
ATOM    784  OE1 GLU C  22      -4.667   8.366 -12.191  1.00 87.26           O  
ATOM    785  OE2 GLU C  22      -3.706   6.388 -12.242  1.00 87.26           O  
ATOM    786  N   VAL C  23       1.405   8.083 -10.772  1.00 87.16           N  
ATOM    787  CA  VAL C  23       1.981   8.782  -9.628  1.00 87.16           C  
ATOM    788  C   VAL C  23       3.067   9.745 -10.104  1.00 87.16           C  
ATOM    789  CB  VAL C  23       2.562   7.793  -8.593  1.00 87.16           C  
ATOM    790  O   VAL C  23       3.156  10.877  -9.622  1.00 87.16           O  
ATOM    791  CG1 VAL C  23       3.359   8.538  -7.523  1.00 87.16           C  
ATOM    792  CG2 VAL C  23       1.443   6.972  -7.954  1.00 87.16           C  
ATOM    793  N   GLU C  24       3.867   9.307 -11.070  1.00 88.04           N  
ATOM    794  CA  GLU C  24       4.920  10.164 -11.605  1.00 88.04           C  
ATOM    795  C   GLU C  24       4.335  11.388 -12.303  1.00 88.04           C  
ATOM    796  CB  GLU C  24       5.809   9.381 -12.575  1.00 88.04           C  
ATOM    797  O   GLU C  24       4.846  12.500 -12.150  1.00 88.04           O  
ATOM    798  CG  GLU C  24       7.045  10.144 -13.029  1.00 88.04           C  
ATOM    799  CD  GLU C  24       7.972  10.521 -11.884  1.00 88.04           C  
ATOM    800  OE1 GLU C  24       8.720  11.516 -12.011  1.00 88.04           O  
ATOM    801  OE2 GLU C  24       7.950   9.814 -10.852  1.00 88.04           O  
ATOM    802  N   ARG C  25       3.185  11.174 -12.996  1.00 88.29           N  
ATOM    803  CA  ARG C  25       2.512  12.287 -13.659  1.00 88.29           C  
ATOM    804  C   ARG C  25       1.950  13.272 -12.640  1.00 88.29           C  
ATOM    805  CB  ARG C  25       1.392  11.774 -14.566  1.00 88.29           C  
ATOM    806  O   ARG C  25       2.049  14.487 -12.822  1.00 88.29           O  
ATOM    807  CG  ARG C  25       1.883  11.177 -15.875  1.00 88.29           C  
ATOM    808  CD  ARG C  25       0.736  10.911 -16.840  1.00 88.29           C  
ATOM    809  NE  ARG C  25       0.421   9.488 -16.922  1.00 88.29           N  
ATOM    810  NH1 ARG C  25      -0.796   9.660 -18.879  1.00 88.29           N  
ATOM    811  NH2 ARG C  25      -0.527   7.621 -17.867  1.00 88.29           N  
ATOM    812  CZ  ARG C  25      -0.300   8.927 -17.889  1.00 88.29           C  
ATOM    813  N   LEU C  26       1.350  12.754 -11.578  1.00 84.88           N  
ATOM    814  CA  LEU C  26       0.795  13.585 -10.515  1.00 84.88           C  
ATOM    815  C   LEU C  26       1.890  14.398  -9.833  1.00 84.88           C  
ATOM    816  CB  LEU C  26       0.067  12.720  -9.483  1.00 84.88           C  
ATOM    817  O   LEU C  26       1.682  15.564  -9.491  1.00 84.88           O  
ATOM    818  CG  LEU C  26      -0.907  13.447  -8.555  1.00 84.88           C  
ATOM    819  CD1 LEU C  26      -2.347  13.102  -8.921  1.00 84.88           C  
ATOM    820  CD2 LEU C  26      -0.621  13.096  -7.099  1.00 84.88           C  
ATOM    821  N   LYS C  27       3.013  13.741  -9.644  1.00 86.77           N  
ATOM    822  CA  LYS C  27       4.150  14.440  -9.054  1.00 86.77           C  
ATOM    823  C   LYS C  27       4.528  15.668  -9.876  1.00 86.77           C  
ATOM    824  CB  LYS C  27       5.352  13.502  -8.930  1.00 86.77           C  
ATOM    825  O   LYS C  27       4.790  16.738  -9.321  1.00 86.77           O  
ATOM    826  CG  LYS C  27       6.499  14.070  -8.107  1.00 86.77           C  
ATOM    827  CD  LYS C  27       7.647  13.076  -7.987  1.00 86.77           C  
ATOM    828  CE  LYS C  27       8.864  13.704  -7.322  1.00 86.77           C  
ATOM    829  NZ  LYS C  27      10.008  12.747  -7.243  1.00 86.77           N  
ATOM    830  N   GLN C  28       4.624  15.537 -11.204  1.00 86.10           N  
ATOM    831  CA  GLN C  28       4.967  16.640 -12.095  1.00 86.10           C  
ATOM    832  C   GLN C  28       3.922  17.750 -12.025  1.00 86.10           C  
ATOM    833  CB  GLN C  28       5.109  16.144 -13.535  1.00 86.10           C  
ATOM    834  O   GLN C  28       4.266  18.934 -12.013  1.00 86.10           O  
ATOM    835  CG  GLN C  28       6.333  15.268 -13.766  1.00 86.10           C  
ATOM    836  CD  GLN C  28       6.392  14.700 -15.171  1.00 86.10           C  
ATOM    837  NE2 GLN C  28       7.435  13.927 -15.455  1.00 86.10           N  
ATOM    838  OE1 GLN C  28       5.507  14.952 -15.995  1.00 86.10           O  
ATOM    839  N   GLU C  29       2.582  17.375 -11.973  1.00 85.73           N  
ATOM    840  CA  GLU C  29       1.494  18.345 -11.886  1.00 85.73           C  
ATOM    841  C   GLU C  29       1.560  19.134 -10.582  1.00 85.73           C  
ATOM    842  CB  GLU C  29       0.138  17.645 -12.010  1.00 85.73           C  
ATOM    843  O   GLU C  29       1.324  20.343 -10.569  1.00 85.73           O  
ATOM    844  CG  GLU C  29      -0.191  17.188 -13.424  1.00 85.73           C  
ATOM    845  CD  GLU C  29      -1.589  16.604 -13.555  1.00 85.73           C  
ATOM    846  OE1 GLU C  29      -1.945  16.124 -14.655  1.00 85.73           O  
ATOM    847  OE2 GLU C  29      -2.334  16.629 -12.551  1.00 85.73           O  
ATOM    848  N   VAL C  30       1.869  18.406  -9.441  1.00 85.51           N  
ATOM    849  CA  VAL C  30       1.951  19.050  -8.134  1.00 85.51           C  
ATOM    850  C   VAL C  30       3.130  20.019  -8.108  1.00 85.51           C  
ATOM    851  CB  VAL C  30       2.090  18.012  -6.998  1.00 85.51           C  
ATOM    852  O   VAL C  30       3.022  21.123  -7.570  1.00 85.51           O  
ATOM    853  CG1 VAL C  30       2.435  18.699  -5.678  1.00 85.51           C  
ATOM    854  CG2 VAL C  30       0.804  17.197  -6.860  1.00 85.51           C  
ATOM    855  N   GLU C  31       4.232  19.635  -8.680  1.00 86.03           N  
ATOM    856  CA  GLU C  31       5.404  20.502  -8.742  1.00 86.03           C  
ATOM    857  C   GLU C  31       5.112  21.768  -9.543  1.00 86.03           C  
ATOM    858  CB  GLU C  31       6.594  19.756  -9.353  1.00 86.03           C  
ATOM    859  O   GLU C  31       5.509  22.866  -9.146  1.00 86.03           O  
ATOM    860  CG  GLU C  31       7.340  18.874  -8.364  1.00 86.03           C  
ATOM    861  CD  GLU C  31       8.481  18.094  -8.997  1.00 86.03           C  
ATOM    862  OE1 GLU C  31       9.187  17.356  -8.273  1.00 86.03           O  
ATOM    863  OE2 GLU C  31       8.672  18.224 -10.227  1.00 86.03           O  
ATOM    864  N   LYS C  32       4.387  21.623 -10.667  1.00 86.22           N  
ATOM    865  CA  LYS C  32       4.019  22.768 -11.495  1.00 86.22           C  
ATOM    866  C   LYS C  32       3.064  23.698 -10.753  1.00 86.22           C  
ATOM    867  CB  LYS C  32       3.384  22.301 -12.805  1.00 86.22           C  
ATOM    868  O   LYS C  32       3.203  24.921 -10.820  1.00 86.22           O  
ATOM    869  CG  LYS C  32       4.384  21.783 -13.828  1.00 86.22           C  
ATOM    870  CD  LYS C  32       3.698  21.382 -15.127  1.00 86.22           C  
ATOM    871  CE  LYS C  32       4.666  20.700 -16.085  1.00 86.22           C  
ATOM    872  NZ  LYS C  32       3.982  20.240 -17.330  1.00 86.22           N  
ATOM    873  N   ALA C  33       2.084  23.109 -10.062  1.00 84.87           N  
ATOM    874  CA  ALA C  33       1.097  23.883  -9.314  1.00 84.87           C  
ATOM    875  C   ALA C  33       1.756  24.661  -8.179  1.00 84.87           C  
ATOM    876  CB  ALA C  33       0.007  22.966  -8.765  1.00 84.87           C  
ATOM    877  O   ALA C  33       1.364  25.793  -7.884  1.00 84.87           O  
ATOM    878  N   SER C  34       2.741  23.972  -7.449  1.00 82.55           N  
ATOM    879  CA  SER C  34       3.441  24.619  -6.344  1.00 82.55           C  
ATOM    880  C   SER C  34       4.218  25.841  -6.822  1.00 82.55           C  
ATOM    881  CB  SER C  34       4.391  23.634  -5.662  1.00 82.55           C  
ATOM    882  O   SER C  34       4.284  26.854  -6.123  1.00 82.55           O  
ATOM    883  OG  SER C  34       5.082  24.260  -4.594  1.00 82.55           O  
ATOM    884  N   LYS C  35       4.670  25.764  -7.987  1.00 83.64           N  
ATOM    885  CA  LYS C  35       5.435  26.878  -8.539  1.00 83.64           C  
ATOM    886  C   LYS C  35       4.512  27.996  -9.015  1.00 83.64           C  
ATOM    887  CB  LYS C  35       6.319  26.402  -9.693  1.00 83.64           C  
ATOM    888  O   LYS C  35       4.857  29.176  -8.919  1.00 83.64           O  
ATOM    889  CG  LYS C  35       7.520  25.578  -9.253  1.00 83.64           C  
ATOM    890  CD  LYS C  35       8.372  25.153 -10.442  1.00 83.64           C  
ATOM    891  CE  LYS C  35       9.519  24.247 -10.014  1.00 83.64           C  
ATOM    892  NZ  LYS C  35      10.305  23.758 -11.186  1.00 83.64           N  
ATOM    893  N   ALA C  36       3.296  27.614  -9.420  1.00 80.38           N  
ATOM    894  CA  ALA C  36       2.365  28.577 -10.004  1.00 80.38           C  
ATOM    895  C   ALA C  36       1.555  29.283  -8.921  1.00 80.38           C  
ATOM    896  CB  ALA C  36       1.433  27.882 -10.994  1.00 80.38           C  
ATOM    897  O   ALA C  36       1.013  30.367  -9.151  1.00 80.38           O  
ATOM    898  N   GLY C  37       1.562  28.757  -7.716  1.00 69.66           N  
ATOM    899  CA  GLY C  37       0.749  29.339  -6.661  1.00 69.66           C  
ATOM    900  C   GLY C  37      -0.740  29.149  -6.881  1.00 69.66           C  
ATOM    901  O   GLY C  37      -1.485  30.125  -6.996  1.00 69.66           O  
ATOM    902  N   LEU C  38      -1.156  27.978  -6.866  1.00 72.82           N  
ATOM    903  CA  LEU C  38      -2.571  27.738  -7.125  1.00 72.82           C  
ATOM    904  C   LEU C  38      -3.435  28.329  -6.015  1.00 72.82           C  
ATOM    905  CB  LEU C  38      -2.846  26.237  -7.257  1.00 72.82           C  
ATOM    906  O   LEU C  38      -3.024  28.359  -4.853  1.00 72.82           O  
ATOM    907  CG  LEU C  38      -2.219  25.537  -8.463  1.00 72.82           C  
ATOM    908  CD1 LEU C  38      -2.319  24.023  -8.308  1.00 72.82           C  
ATOM    909  CD2 LEU C  38      -2.890  25.993  -9.754  1.00 72.82           C  
ATOM    910  N   ASP C  39      -4.361  28.950  -6.374  1.00 74.53           N  
ATOM    911  CA  ASP C  39      -5.364  29.386  -5.407  1.00 74.53           C  
ATOM    912  C   ASP C  39      -6.041  28.190  -4.741  1.00 74.53           C  
ATOM    913  CB  ASP C  39      -6.412  30.273  -6.084  1.00 74.53           C  
ATOM    914  O   ASP C  39      -5.723  27.040  -5.049  1.00 74.53           O  
ATOM    915  CG  ASP C  39      -7.160  29.562  -7.198  1.00 74.53           C  
ATOM    916  OD1 ASP C  39      -7.911  30.223  -7.947  1.00 74.53           O  
ATOM    917  OD2 ASP C  39      -6.999  28.329  -7.327  1.00 74.53           O  
ATOM    918  N   HIS C  40      -6.743  28.319  -4.152  1.00 77.00           N  
ATOM    919  CA  HIS C  40      -7.437  27.318  -3.350  1.00 77.00           C  
ATOM    920  C   HIS C  40      -8.170  26.314  -4.234  1.00 77.00           C  
ATOM    921  CB  HIS C  40      -8.422  27.990  -2.391  1.00 77.00           C  
ATOM    922  O   HIS C  40      -8.161  25.113  -3.955  1.00 77.00           O  
ATOM    923  CG  HIS C  40      -8.975  27.065  -1.354  1.00 77.00           C  
ATOM    924  CD2 HIS C  40      -8.695  26.939  -0.035  1.00 77.00           C  
ATOM    925  ND1 HIS C  40      -9.939  26.121  -1.636  1.00 77.00           N  
ATOM    926  CE1 HIS C  40     -10.229  25.454  -0.531  1.00 77.00           C  
ATOM    927  NE2 HIS C  40      -9.488  25.930   0.454  1.00 77.00           N  
ATOM    928  N   GLU C  41      -8.739  26.824  -5.219  1.00 82.91           N  
ATOM    929  CA  GLU C  41      -9.474  25.951  -6.129  1.00 82.91           C  
ATOM    930  C   GLU C  41      -8.536  24.979  -6.840  1.00 82.91           C  
ATOM    931  CB  GLU C  41     -10.253  26.777  -7.156  1.00 82.91           C  
ATOM    932  O   GLU C  41      -8.861  23.801  -7.000  1.00 82.91           O  
ATOM    933  CG  GLU C  41     -11.356  26.001  -7.860  1.00 82.91           C  
ATOM    934  CD  GLU C  41     -12.174  26.855  -8.816  1.00 82.91           C  
ATOM    935  OE1 GLU C  41     -13.045  26.305  -9.527  1.00 82.91           O  
ATOM    936  OE2 GLU C  41     -11.942  28.084  -8.853  1.00 82.91           O  
ATOM    937  N   GLY C  42      -7.482  25.463  -7.185  1.00 82.25           N  
ATOM    938  CA  GLY C  42      -6.473  24.623  -7.812  1.00 82.25           C  
ATOM    939  C   GLY C  42      -5.928  23.553  -6.885  1.00 82.25           C  
ATOM    940  O   GLY C  42      -5.784  22.395  -7.282  1.00 82.25           O  
ATOM    941  N   ASP C  43      -5.758  23.920  -5.784  1.00 82.37           N  
ATOM    942  CA  ASP C  43      -5.257  22.985  -4.782  1.00 82.37           C  
ATOM    943  C   ASP C  43      -6.260  21.862  -4.528  1.00 82.37           C  
ATOM    944  CB  ASP C  43      -4.944  23.716  -3.475  1.00 82.37           C  
ATOM    945  O   ASP C  43      -5.877  20.698  -4.397  1.00 82.37           O  
ATOM    946  CG  ASP C  43      -3.650  24.509  -3.535  1.00 82.37           C  
ATOM    947  OD1 ASP C  43      -3.418  25.365  -2.654  1.00 82.37           O  
ATOM    948  OD2 ASP C  43      -2.857  24.279  -4.473  1.00 82.37           O  
ATOM    949  N   SER C  44      -7.505  22.310  -4.543  1.00 81.66           N  
ATOM    950  CA  SER C  44      -8.553  21.328  -4.289  1.00 81.66           C  
ATOM    951  C   SER C  44      -8.655  20.320  -5.429  1.00 81.66           C  
ATOM    952  CB  SER C  44      -9.901  22.022  -4.090  1.00 81.66           C  
ATOM    953  O   SER C  44      -8.888  19.132  -5.195  1.00 81.66           O  
ATOM    954  OG  SER C  44     -10.887  21.095  -3.666  1.00 81.66           O  
ATOM    955  N   ARG C  45      -8.490  20.742  -6.581  1.00 83.59           N  
ATOM    956  CA  ARG C  45      -8.530  19.855  -7.739  1.00 83.59           C  
ATOM    957  C   ARG C  45      -7.390  18.844  -7.694  1.00 83.59           C  
ATOM    958  CB  ARG C  45      -8.464  20.663  -9.037  1.00 83.59           C  
ATOM    959  O   ARG C  45      -7.591  17.661  -7.977  1.00 83.59           O  
ATOM    960  CG  ARG C  45      -9.789  21.289  -9.442  1.00 83.59           C  
ATOM    961  CD  ARG C  45      -9.690  21.999 -10.785  1.00 83.59           C  
ATOM    962  NE  ARG C  45     -10.812  22.909 -10.997  1.00 83.59           N  
ATOM    963  NH1 ARG C  45     -10.059  23.692 -13.036  1.00 83.59           N  
ATOM    964  NH2 ARG C  45     -12.023  24.481 -12.154  1.00 83.59           N  
ATOM    965  CZ  ARG C  45     -10.962  23.692 -12.062  1.00 83.59           C  
ATOM    966  N   ILE C  46      -6.242  19.312  -7.369  1.00 83.02           N  
ATOM    967  CA  ILE C  46      -5.067  18.451  -7.294  1.00 83.02           C  
ATOM    968  C   ILE C  46      -5.239  17.440  -6.162  1.00 83.02           C  
ATOM    969  CB  ILE C  46      -3.776  19.275  -7.085  1.00 83.02           C  
ATOM    970  O   ILE C  46      -4.889  16.267  -6.311  1.00 83.02           O  
ATOM    971  CG1 ILE C  46      -3.485  20.133  -8.321  1.00 83.02           C  
ATOM    972  CG2 ILE C  46      -2.594  18.355  -6.767  1.00 83.02           C  
ATOM    973  CD1 ILE C  46      -2.289  21.062  -8.163  1.00 83.02           C  
ATOM    974  N   PHE C  47      -5.829  17.879  -5.122  1.00 81.90           N  
ATOM    975  CA  PHE C  47      -6.073  16.999  -3.985  1.00 81.90           C  
ATOM    976  C   PHE C  47      -7.006  15.859  -4.374  1.00 81.90           C  
ATOM    977  CB  PHE C  47      -6.665  17.786  -2.812  1.00 81.90           C  
ATOM    978  O   PHE C  47      -6.775  14.706  -4.004  1.00 81.90           O  
ATOM    979  CG  PHE C  47      -6.746  16.998  -1.532  1.00 81.90           C  
ATOM    980  CD1 PHE C  47      -7.939  16.405  -1.139  1.00 81.90           C  
ATOM    981  CD2 PHE C  47      -5.627  16.851  -0.722  1.00 81.90           C  
ATOM    982  CE1 PHE C  47      -8.016  15.675   0.045  1.00 81.90           C  
ATOM    983  CE2 PHE C  47      -5.697  16.124   0.463  1.00 81.90           C  
ATOM    984  CZ  PHE C  47      -6.893  15.537   0.845  1.00 81.90           C  
ATOM    985  N   LYS C  48      -8.030  16.279  -5.079  1.00 83.96           N  
ATOM    986  CA  LYS C  48      -8.977  15.261  -5.528  1.00 83.96           C  
ATOM    987  C   LYS C  48      -8.301  14.248  -6.447  1.00 83.96           C  
ATOM    988  CB  LYS C  48     -10.163  15.910  -6.244  1.00 83.96           C  
ATOM    989  O   LYS C  48      -8.575  13.049  -6.365  1.00 83.96           O  
ATOM    990  CG  LYS C  48     -11.315  14.956  -6.523  1.00 83.96           C  
ATOM    991  CD  LYS C  48     -12.522  15.688  -7.094  1.00 83.96           C  
ATOM    992  CE  LYS C  48     -13.660  14.729  -7.413  1.00 83.96           C  
ATOM    993  NZ  LYS C  48     -14.839  15.440  -7.992  1.00 83.96           N  
ATOM    994  N   LYS C  49      -7.426  14.705  -7.309  1.00 84.37           N  
ATOM    995  CA  LYS C  49      -6.693  13.814  -8.204  1.00 84.37           C  
ATOM    996  C   LYS C  49      -5.782  12.874  -7.418  1.00 84.37           C  
ATOM    997  CB  LYS C  49      -5.871  14.621  -9.210  1.00 84.37           C  
ATOM    998  O   LYS C  49      -5.694  11.685  -7.728  1.00 84.37           O  
ATOM    999  CG  LYS C  49      -6.694  15.226 -10.338  1.00 84.37           C  
ATOM   1000  CD  LYS C  49      -5.814  15.970 -11.334  1.00 84.37           C  
ATOM   1001  CE  LYS C  49      -6.643  16.637 -12.424  1.00 84.37           C  
ATOM   1002  NZ  LYS C  49      -5.785  17.372 -13.400  1.00 84.37           N  
ATOM   1003  N   ILE C  50      -5.128  13.378  -6.411  1.00 83.00           N  
ATOM   1004  CA  ILE C  50      -4.257  12.573  -5.561  1.00 83.00           C  
ATOM   1005  C   ILE C  50      -5.077  11.496  -4.856  1.00 83.00           C  
ATOM   1006  CB  ILE C  50      -3.514  13.446  -4.525  1.00 83.00           C  
ATOM   1007  O   ILE C  50      -4.667  10.334  -4.795  1.00 83.00           O  
ATOM   1008  CG1 ILE C  50      -2.504  14.363  -5.225  1.00 83.00           C  
ATOM   1009  CG2 ILE C  50      -2.823  12.569  -3.477  1.00 83.00           C  
ATOM   1010  CD1 ILE C  50      -1.846  15.378  -4.301  1.00 83.00           C  
ATOM   1011  N   HIS C  51      -6.202  11.988  -4.333  1.00 85.16           N  
ATOM   1012  CA  HIS C  51      -7.087  11.041  -3.665  1.00 85.16           C  
ATOM   1013  C   HIS C  51      -7.489   9.907  -4.601  1.00 85.16           C  
ATOM   1014  CB  HIS C  51      -8.334  11.754  -3.138  1.00 85.16           C  
ATOM   1015  O   HIS C  51      -7.481   8.738  -4.207  1.00 85.16           O  
ATOM   1016  CG  HIS C  51      -9.274  10.853  -2.402  1.00 85.16           C  
ATOM   1017  CD2 HIS C  51      -9.383  10.568  -1.083  1.00 85.16           C  
ATOM   1018  ND1 HIS C  51     -10.251  10.118  -3.038  1.00 85.16           N  
ATOM   1019  CE1 HIS C  51     -10.922   9.419  -2.138  1.00 85.16           C  
ATOM   1020  NE2 HIS C  51     -10.415   9.674  -0.944  1.00 85.16           N  
ATOM   1021  N   ASP C  52      -7.840  10.251  -5.801  1.00 84.80           N  
ATOM   1022  CA  ASP C  52      -8.272   9.254  -6.776  1.00 84.80           C  
ATOM   1023  C   ASP C  52      -7.152   8.264  -7.083  1.00 84.80           C  
ATOM   1024  CB  ASP C  52      -8.742   9.933  -8.064  1.00 84.80           C  
ATOM   1025  O   ASP C  52      -7.387   7.056  -7.157  1.00 84.80           O  
ATOM   1026  CG  ASP C  52     -10.080  10.635  -7.911  1.00 84.80           C  
ATOM   1027  OD1 ASP C  52     -10.448  11.445  -8.789  1.00 84.80           O  
ATOM   1028  OD2 ASP C  52     -10.771  10.378  -6.902  1.00 84.80           O  
ATOM   1029  N   VAL C  53      -5.953   8.811  -7.225  1.00 87.07           N  
ATOM   1030  CA  VAL C  53      -4.814   7.960  -7.554  1.00 87.07           C  
ATOM   1031  C   VAL C  53      -4.492   7.048  -6.373  1.00 87.07           C  
ATOM   1032  CB  VAL C  53      -3.572   8.797  -7.935  1.00 87.07           C  
ATOM   1033  O   VAL C  53      -4.213   5.860  -6.555  1.00 87.07           O  
ATOM   1034  CG1 VAL C  53      -2.342   7.902  -8.080  1.00 87.07           C  
ATOM   1035  CG2 VAL C  53      -3.827   9.572  -9.227  1.00 87.07           C  
ATOM   1036  N   VAL C  54      -4.541   7.509  -5.173  1.00 85.58           N  
ATOM   1037  CA  VAL C  54      -4.266   6.725  -3.974  1.00 85.58           C  
ATOM   1038  C   VAL C  54      -5.290   5.599  -3.845  1.00 85.58           C  
ATOM   1039  CB  VAL C  54      -4.280   7.605  -2.704  1.00 85.58           C  
ATOM   1040  O   VAL C  54      -4.931   4.456  -3.553  1.00 85.58           O  
ATOM   1041  CG1 VAL C  54      -4.301   6.739  -1.446  1.00 85.58           C  
ATOM   1042  CG2 VAL C  54      -3.073   8.542  -2.691  1.00 85.58           C  
ATOM   1043  N   THR C  55      -6.529   5.966  -4.065  1.00 87.26           N  
ATOM   1044  CA  THR C  55      -7.592   4.973  -3.957  1.00 87.26           C  
ATOM   1045  C   THR C  55      -7.396   3.857  -4.980  1.00 87.26           C  
ATOM   1046  CB  THR C  55      -8.978   5.615  -4.153  1.00 87.26           C  
ATOM   1047  O   THR C  55      -7.596   2.681  -4.669  1.00 87.26           O  
ATOM   1048  CG2 THR C  55     -10.089   4.581  -4.002  1.00 87.26           C  
ATOM   1049  OG1 THR C  55      -9.163   6.646  -3.176  1.00 87.26           O  
ATOM   1050  N   LYS C  56      -7.005   4.201  -6.230  1.00 86.38           N  
ATOM   1051  CA  LYS C  56      -6.734   3.202  -7.260  1.00 86.38           C  
ATOM   1052  C   LYS C  56      -5.578   2.292  -6.852  1.00 86.38           C  
ATOM   1053  CB  LYS C  56      -6.421   3.878  -8.596  1.00 86.38           C  
ATOM   1054  O   LYS C  56      -5.638   1.077  -7.051  1.00 86.38           O  
ATOM   1055  CG  LYS C  56      -7.646   4.424  -9.315  1.00 86.38           C  
ATOM   1056  CD  LYS C  56      -7.275   5.061 -10.647  1.00 86.38           C  
ATOM   1057  CE  LYS C  56      -8.472   5.744 -11.295  1.00 86.38           C  
ATOM   1058  NZ  LYS C  56      -8.085   6.483 -12.533  1.00 86.38           N  
ATOM   1059  N   GLN C  57      -4.579   2.863  -6.255  1.00 85.33           N  
ATOM   1060  CA  GLN C  57      -3.418   2.094  -5.820  1.00 85.33           C  
ATOM   1061  C   GLN C  57      -3.787   1.128  -4.698  1.00 85.33           C  
ATOM   1062  CB  GLN C  57      -2.296   3.027  -5.362  1.00 85.33           C  
ATOM   1063  O   GLN C  57      -3.319  -0.012  -4.674  1.00 85.33           O  
ATOM   1064  CG  GLN C  57      -1.546   3.696  -6.506  1.00 85.33           C  
ATOM   1065  CD  GLN C  57      -0.447   4.624  -6.024  1.00 85.33           C  
ATOM   1066  NE2 GLN C  57       0.570   4.820  -6.857  1.00 85.33           N  
ATOM   1067  OE1 GLN C  57      -0.511   5.160  -4.914  1.00 85.33           O  
ATOM   1068  N   ILE C  58      -4.593   1.570  -3.841  1.00 86.73           N  
ATOM   1069  CA  ILE C  58      -5.022   0.733  -2.725  1.00 86.73           C  
ATOM   1070  C   ILE C  58      -5.828  -0.453  -3.250  1.00 86.73           C  
ATOM   1071  CB  ILE C  58      -5.856   1.537  -1.703  1.00 86.73           C  
ATOM   1072  O   ILE C  58      -5.694  -1.573  -2.750  1.00 86.73           O  
ATOM   1073  CG1 ILE C  58      -4.965   2.537  -0.956  1.00 86.73           C  
ATOM   1074  CG2 ILE C  58      -6.564   0.596  -0.724  1.00 86.73           C  
ATOM   1075  CD1 ILE C  58      -5.724   3.450  -0.003  1.00 86.73           C  
ATOM   1076  N   LYS C  59      -6.589  -0.226  -4.288  1.00 87.98           N  
ATOM   1077  CA  LYS C  59      -7.355  -1.315  -4.888  1.00 87.98           C  
ATOM   1078  C   LYS C  59      -6.432  -2.377  -5.477  1.00 87.98           C  
ATOM   1079  CB  LYS C  59      -8.294  -0.779  -5.970  1.00 87.98           C  
ATOM   1080  O   LYS C  59      -6.711  -3.574  -5.379  1.00 87.98           O  
ATOM   1081  CG  LYS C  59      -9.500  -0.027  -5.425  1.00 87.98           C  
ATOM   1082  CD  LYS C  59     -10.390   0.490  -6.549  1.00 87.98           C  
ATOM   1083  CE  LYS C  59     -11.562   1.298  -6.008  1.00 87.98           C  
ATOM   1084  NZ  LYS C  59     -12.378   1.894  -7.107  1.00 87.98           N  
ATOM   1085  N   VAL C  60      -5.342  -1.891  -6.052  1.00 87.88           N  
ATOM   1086  CA  VAL C  60      -4.359  -2.822  -6.596  1.00 87.88           C  
ATOM   1087  C   VAL C  60      -3.712  -3.612  -5.460  1.00 87.88           C  
ATOM   1088  CB  VAL C  60      -3.277  -2.088  -7.419  1.00 87.88           C  
ATOM   1089  O   VAL C  60      -3.528  -4.826  -5.567  1.00 87.88           O  
ATOM   1090  CG1 VAL C  60      -2.163  -3.051  -7.826  1.00 87.88           C  
ATOM   1091  CG2 VAL C  60      -3.898  -1.433  -8.651  1.00 87.88           C  
ATOM   1092  N   ILE C  61      -3.405  -3.004  -4.397  1.00 86.28           N  
ATOM   1093  CA  ILE C  61      -2.786  -3.642  -3.240  1.00 86.28           C  
ATOM   1094  C   ILE C  61      -3.726  -4.703  -2.672  1.00 86.28           C  
ATOM   1095  CB  ILE C  61      -2.425  -2.607  -2.150  1.00 86.28           C  
ATOM   1096  O   ILE C  61      -3.293  -5.807  -2.333  1.00 86.28           O  
ATOM   1097  CG1 ILE C  61      -1.260  -1.726  -2.615  1.00 86.28           C  
ATOM   1098  CG2 ILE C  61      -2.089  -3.308  -0.830  1.00 86.28           C  
ATOM   1099  CD1 ILE C  61      -0.960  -0.556  -1.688  1.00 86.28           C  
ATOM   1100  N   ILE C  62      -4.983  -4.369  -2.623  1.00 88.35           N  
ATOM   1101  CA  ILE C  62      -5.979  -5.299  -2.101  1.00 88.35           C  
ATOM   1102  C   ILE C  62      -6.015  -6.556  -2.967  1.00 88.35           C  
ATOM   1103  CB  ILE C  62      -7.380  -4.651  -2.038  1.00 88.35           C  
ATOM   1104  O   ILE C  62      -6.037  -7.675  -2.448  1.00 88.35           O  
ATOM   1105  CG1 ILE C  62      -7.431  -3.597  -0.926  1.00 88.35           C  
ATOM   1106  CG2 ILE C  62      -8.459  -5.717  -1.832  1.00 88.35           C  
ATOM   1107  CD1 ILE C  62      -8.737  -2.815  -0.874  1.00 88.35           C  
ATOM   1108  N   ARG C  63      -5.997  -6.338  -4.294  1.00 89.42           N  
ATOM   1109  CA  ARG C  63      -6.019  -7.478  -5.204  1.00 89.42           C  
ATOM   1110  C   ARG C  63      -4.755  -8.320  -5.058  1.00 89.42           C  
ATOM   1111  CB  ARG C  63      -6.169  -7.008  -6.653  1.00 89.42           C  
ATOM   1112  O   ARG C  63      -4.811  -9.550  -5.125  1.00 89.42           O  
ATOM   1113  CG  ARG C  63      -7.557  -6.486  -6.989  1.00 89.42           C  
ATOM   1114  CD  ARG C  63      -7.651  -6.026  -8.438  1.00 89.42           C  
ATOM   1115  NE  ARG C  63      -8.957  -5.446  -8.735  1.00 89.42           N  
ATOM   1116  NH1 ARG C  63      -8.459  -4.934 -10.933  1.00 89.42           N  
ATOM   1117  NH2 ARG C  63     -10.526  -4.437 -10.075  1.00 89.42           N  
ATOM   1118  CZ  ARG C  63      -9.311  -4.940  -9.914  1.00 89.42           C  
ATOM   1119  N   LEU C  64      -3.586  -7.745  -4.820  1.00 87.38           N  
ATOM   1120  CA  LEU C  64      -2.332  -8.459  -4.608  1.00 87.38           C  
ATOM   1121  C   LEU C  64      -2.395  -9.304  -3.339  1.00 87.38           C  
ATOM   1122  CB  LEU C  64      -1.162  -7.475  -4.522  1.00 87.38           C  
ATOM   1123  O   LEU C  64      -1.948 -10.453  -3.331  1.00 87.38           O  
ATOM   1124  CG  LEU C  64      -0.690  -6.866  -5.843  1.00 87.38           C  
ATOM   1125  CD1 LEU C  64       0.269  -5.709  -5.580  1.00 87.38           C  
ATOM   1126  CD2 LEU C  64      -0.030  -7.927  -6.716  1.00 87.38           C  
ATOM   1127  N   ILE C  65      -2.963  -8.722  -2.299  1.00 88.16           N  
ATOM   1128  CA  ILE C  65      -3.071  -9.430  -1.028  1.00 88.16           C  
ATOM   1129  C   ILE C  65      -3.999 -10.632  -1.183  1.00 88.16           C  
ATOM   1130  CB  ILE C  65      -3.582  -8.499   0.095  1.00 88.16           C  
ATOM   1131  O   ILE C  65      -3.742 -11.700  -0.623  1.00 88.16           O  
ATOM   1132  CG1 ILE C  65      -2.542  -7.416   0.406  1.00 88.16           C  
ATOM   1133  CG2 ILE C  65      -3.924  -9.307   1.351  1.00 88.16           C  
ATOM   1134  CD1 ILE C  65      -3.009  -6.384   1.423  1.00 88.16           C  
ATOM   1135  N   GLU C  66      -5.062 -10.475  -2.030  1.00 89.25           N  
ATOM   1136  CA  GLU C  66      -5.978 -11.586  -2.272  1.00 89.25           C  
ATOM   1137  C   GLU C  66      -5.262 -12.754  -2.944  1.00 89.25           C  
ATOM   1138  CB  GLU C  66      -7.161 -11.130  -3.131  1.00 89.25           C  
ATOM   1139  O   GLU C  66      -5.520 -13.916  -2.620  1.00 89.25           O  
ATOM   1140  CG  GLU C  66      -8.152 -10.243  -2.391  1.00 89.25           C  
ATOM   1141  CD  GLU C  66      -9.241  -9.681  -3.291  1.00 89.25           C  
ATOM   1142  OE1 GLU C  66     -10.271  -9.199  -2.768  1.00 89.25           O  
ATOM   1143  OE2 GLU C  66      -9.063  -9.723  -4.529  1.00 89.25           O  
ATOM   1144  N   VAL C  67      -4.391 -12.389  -3.823  1.00 89.11           N  
ATOM   1145  CA  VAL C  67      -3.610 -13.419  -4.501  1.00 89.11           C  
ATOM   1146  C   VAL C  67      -2.667 -14.091  -3.505  1.00 89.11           C  
ATOM   1147  CB  VAL C  67      -2.806 -12.835  -5.684  1.00 89.11           C  
ATOM   1148  O   VAL C  67      -2.493 -15.312  -3.532  1.00 89.11           O  
ATOM   1149  CG1 VAL C  67      -1.833 -13.872  -6.240  1.00 89.11           C  
ATOM   1150  CG2 VAL C  67      -3.752 -12.344  -6.780  1.00 89.11           C  
ATOM   1151  N   TYR C  68      -2.087 -13.362  -2.563  1.00 86.13           N  
ATOM   1152  CA  TYR C  68      -1.231 -13.920  -1.522  1.00 86.13           C  
ATOM   1153  C   TYR C  68      -1.988 -14.943  -0.684  1.00 86.13           C  
ATOM   1154  CB  TYR C  68      -0.684 -12.808  -0.622  1.00 86.13           C  
ATOM   1155  O   TYR C  68      -1.473 -16.027  -0.401  1.00 86.13           O  
ATOM   1156  CG  TYR C  68       0.634 -12.241  -1.091  1.00 86.13           C  
ATOM   1157  CD1 TYR C  68       1.819 -12.954  -0.928  1.00 86.13           C  
ATOM   1158  CD2 TYR C  68       0.697 -10.990  -1.696  1.00 86.13           C  
ATOM   1159  CE1 TYR C  68       3.036 -12.435  -1.357  1.00 86.13           C  
ATOM   1160  CE2 TYR C  68       1.908 -10.460  -2.128  1.00 86.13           C  
ATOM   1161  OH  TYR C  68       4.272 -10.670  -2.381  1.00 86.13           O  
ATOM   1162  CZ  TYR C  68       3.070 -11.189  -1.955  1.00 86.13           C  
ATOM   1163  N   VAL C  69      -3.135 -14.503  -0.324  1.00 87.89           N  
ATOM   1164  CA  VAL C  69      -3.955 -15.370   0.517  1.00 87.89           C  
ATOM   1165  C   VAL C  69      -4.200 -16.698  -0.195  1.00 87.89           C  
ATOM   1166  CB  VAL C  69      -5.301 -14.702   0.878  1.00 87.89           C  
ATOM   1167  O   VAL C  69      -4.059 -17.766   0.406  1.00 87.89           O  
ATOM   1168  CG1 VAL C  69      -6.244 -15.709   1.534  1.00 87.89           C  
ATOM   1169  CG2 VAL C  69      -5.072 -13.503   1.795  1.00 87.89           C  
ATOM   1170  N   ARG C  70      -4.554 -16.666  -1.480  1.00 87.57           N  
ATOM   1171  CA  ARG C  70      -4.805 -17.881  -2.248  1.00 87.57           C  
ATOM   1172  C   ARG C  70      -3.540 -18.725  -2.364  1.00 87.57           C  
ATOM   1173  CB  ARG C  70      -5.335 -17.537  -3.642  1.00 87.57           C  
ATOM   1174  O   ARG C  70      -3.598 -19.954  -2.283  1.00 87.57           O  
ATOM   1175  CG  ARG C  70      -6.763 -17.016  -3.646  1.00 87.57           C  
ATOM   1176  CD  ARG C  70      -7.265 -16.760  -5.060  1.00 87.57           C  
ATOM   1177  NE  ARG C  70      -6.563 -15.644  -5.688  1.00 87.57           N  
ATOM   1178  NH1 ARG C  70      -7.784 -15.708  -7.648  1.00 87.57           N  
ATOM   1179  NH2 ARG C  70      -6.124 -14.151  -7.377  1.00 87.57           N  
ATOM   1180  CZ  ARG C  70      -6.825 -15.170  -6.903  1.00 87.57           C  
ATOM   1181  N   LEU C  71      -2.304 -18.129  -2.529  1.00 86.82           N  
ATOM   1182  CA  LEU C  71      -1.036 -18.839  -2.657  1.00 86.82           C  
ATOM   1183  C   LEU C  71      -0.670 -19.537  -1.351  1.00 86.82           C  
ATOM   1184  CB  LEU C  71       0.081 -17.874  -3.062  1.00 86.82           C  
ATOM   1185  O   LEU C  71      -0.236 -20.691  -1.360  1.00 86.82           O  
ATOM   1186  CG  LEU C  71       0.165 -17.521  -4.548  1.00 86.82           C  
ATOM   1187  CD1 LEU C  71       1.111 -16.344  -4.761  1.00 86.82           C  
ATOM   1188  CD2 LEU C  71       0.616 -18.730  -5.361  1.00 86.82           C  
ATOM   1189  N   VAL C  72      -0.883 -18.808  -0.223  1.00 86.82           N  
ATOM   1190  CA  VAL C  72      -0.571 -19.395   1.075  1.00 86.82           C  
ATOM   1191  C   VAL C  72      -1.488 -20.588   1.337  1.00 86.82           C  
ATOM   1192  CB  VAL C  72      -0.706 -18.360   2.214  1.00 86.82           C  
ATOM   1193  O   VAL C  72      -1.059 -21.597   1.903  1.00 86.82           O  
ATOM   1194  CG1 VAL C  72      -0.564 -19.035   3.577  1.00 86.82           C  
ATOM   1195  CG2 VAL C  72       0.333 -17.251   2.053  1.00 86.82           C  
ATOM   1196  N   GLU C  73      -2.755 -20.510   0.919  1.00 87.29           N  
ATOM   1197  CA  GLU C  73      -3.690 -21.619   1.080  1.00 87.29           C  
ATOM   1198  C   GLU C  73      -3.236 -22.844   0.290  1.00 87.29           C  
ATOM   1199  CB  GLU C  73      -5.098 -21.204   0.644  1.00 87.29           C  
ATOM   1200  O   GLU C  73      -3.368 -23.976   0.759  1.00 87.29           O  
ATOM   1201  CG  GLU C  73      -5.807 -20.295   1.637  1.00 87.29           C  
ATOM   1202  CD  GLU C  73      -7.160 -19.809   1.145  1.00 87.29           C  
ATOM   1203  OE1 GLU C  73      -7.959 -19.303   1.967  1.00 87.29           O  
ATOM   1204  OE2 GLU C  73      -7.425 -19.935  -0.071  1.00 87.29           O  
ATOM   1205  N   ILE C  74      -2.644 -22.563  -0.893  1.00 85.40           N  
ATOM   1206  CA  ILE C  74      -2.135 -23.644  -1.730  1.00 85.40           C  
ATOM   1207  C   ILE C  74      -0.896 -24.258  -1.083  1.00 85.40           C  
ATOM   1208  CB  ILE C  74      -1.805 -23.147  -3.156  1.00 85.40           C  
ATOM   1209  O   ILE C  74      -0.735 -25.481  -1.073  1.00 85.40           O  
ATOM   1210  CG1 ILE C  74      -3.091 -22.775  -3.903  1.00 85.40           C  
ATOM   1211  CG2 ILE C  74      -1.010 -24.205  -3.926  1.00 85.40           C  
ATOM   1212  CD1 ILE C  74      -2.853 -22.114  -5.254  1.00 85.40           C  
ATOM   1213  N   ILE C  75      -0.015 -23.416  -0.542  1.00 82.15           N  
ATOM   1214  CA  ILE C  75       1.228 -23.862   0.079  1.00 82.15           C  
ATOM   1215  C   ILE C  75       0.915 -24.712   1.307  1.00 82.15           C  
ATOM   1216  CB  ILE C  75       2.126 -22.666   0.469  1.00 82.15           C  
ATOM   1217  O   ILE C  75       1.570 -25.729   1.550  1.00 82.15           O  
ATOM   1218  CG1 ILE C  75       2.653 -21.962  -0.787  1.00 82.15           C  
ATOM   1219  CG2 ILE C  75       3.280 -23.127   1.364  1.00 82.15           C  
ATOM   1220  CD1 ILE C  75       3.365 -20.646  -0.506  1.00 82.15           C  
ATOM   1221  N   LEU C  76      -0.016 -24.317   2.105  1.00 82.84           N  
ATOM   1222  CA  LEU C  76      -0.371 -25.046   3.318  1.00 82.84           C  
ATOM   1223  C   LEU C  76      -1.077 -26.354   2.979  1.00 82.84           C  
ATOM   1224  CB  LEU C  76      -1.264 -24.188   4.218  1.00 82.84           C  
ATOM   1225  O   LEU C  76      -0.908 -27.355   3.678  1.00 82.84           O  
ATOM   1226  CG  LEU C  76      -0.594 -22.990   4.894  1.00 82.84           C  
ATOM   1227  CD1 LEU C  76      -1.634 -22.140   5.616  1.00 82.84           C  
ATOM   1228  CD2 LEU C  76       0.486 -23.459   5.863  1.00 82.84           C  
TER    1229      LEU C  76                                                      
ATOM   1230  N   LYS D   1       4.487 -28.970  -6.483  1.00 78.59           N  
ATOM   1231  CA  LYS D   1       3.430 -27.963  -6.478  1.00 78.59           C  
ATOM   1232  C   LYS D   1       3.719 -26.868  -5.455  1.00 78.59           C  
ATOM   1233  CB  LYS D   1       2.075 -28.608  -6.187  1.00 78.59           C  
ATOM   1234  O   LYS D   1       3.504 -25.685  -5.727  1.00 78.59           O  
ATOM   1235  CG  LYS D   1       1.463 -29.329  -7.378  1.00 78.59           C  
ATOM   1236  CD  LYS D   1       0.056 -29.824  -7.071  1.00 78.59           C  
ATOM   1237  CE  LYS D   1      -0.517 -30.636  -8.224  1.00 78.59           C  
ATOM   1238  NZ  LYS D   1      -1.893 -31.134  -7.922  1.00 78.59           N  
ATOM   1239  N   GLN D   2       4.177 -27.270  -4.351  1.00 77.61           N  
ATOM   1240  CA  GLN D   2       4.566 -26.364  -3.275  1.00 77.61           C  
ATOM   1241  C   GLN D   2       5.738 -25.481  -3.695  1.00 77.61           C  
ATOM   1242  CB  GLN D   2       4.927 -27.151  -2.014  1.00 77.61           C  
ATOM   1243  O   GLN D   2       5.741 -24.277  -3.429  1.00 77.61           O  
ATOM   1244  CG  GLN D   2       3.753 -27.373  -1.070  1.00 77.61           C  
ATOM   1245  CD  GLN D   2       4.133 -28.174   0.161  1.00 77.61           C  
ATOM   1246  NE2 GLN D   2       3.192 -28.318   1.088  1.00 77.61           N  
ATOM   1247  OE1 GLN D   2       5.262 -28.661   0.277  1.00 77.61           O  
ATOM   1248  N   LYS D   3       6.713 -26.040  -4.357  1.00 81.03           N  
ATOM   1249  CA  LYS D   3       7.885 -25.290  -4.800  1.00 81.03           C  
ATOM   1250  C   LYS D   3       7.500 -24.222  -5.821  1.00 81.03           C  
ATOM   1251  CB  LYS D   3       8.931 -26.232  -5.397  1.00 81.03           C  
ATOM   1252  O   LYS D   3       8.012 -23.102  -5.777  1.00 81.03           O  
ATOM   1253  CG  LYS D   3       9.813 -26.914  -4.362  1.00 81.03           C  
ATOM   1254  CD  LYS D   3      10.918 -27.731  -5.019  1.00 81.03           C  
ATOM   1255  CE  LYS D   3      11.734 -28.500  -3.988  1.00 81.03           C  
ATOM   1256  NZ  LYS D   3      12.811 -29.312  -4.629  1.00 81.03           N  
ATOM   1257  N   GLU D   4       6.679 -24.651  -6.734  1.00 84.42           N  
ATOM   1258  CA  GLU D   4       6.214 -23.696  -7.734  1.00 84.42           C  
ATOM   1259  C   GLU D   4       5.431 -22.556  -7.088  1.00 84.42           C  
ATOM   1260  CB  GLU D   4       5.350 -24.397  -8.786  1.00 84.42           C  
ATOM   1261  O   GLU D   4       5.572 -21.397  -7.483  1.00 84.42           O  
ATOM   1262  CG  GLU D   4       6.145 -25.238  -9.774  1.00 84.42           C  
ATOM   1263  CD  GLU D   4       5.268 -26.014 -10.743  1.00 84.42           C  
ATOM   1264  OE1 GLU D   4       5.812 -26.714 -11.627  1.00 84.42           O  
ATOM   1265  OE2 GLU D   4       4.026 -25.921 -10.618  1.00 84.42           O  
ATOM   1266  N   ALA D   5       4.721 -22.922  -6.108  1.00 82.81           N  
ATOM   1267  CA  ALA D   5       3.933 -21.928  -5.384  1.00 82.81           C  
ATOM   1268  C   ALA D   5       4.835 -20.943  -4.646  1.00 82.81           C  
ATOM   1269  CB  ALA D   5       2.984 -22.613  -4.404  1.00 82.81           C  
ATOM   1270  O   ALA D   5       4.561 -19.741  -4.618  1.00 82.81           O  
ATOM   1271  N   ILE D   6       5.905 -21.413  -4.114  1.00 81.55           N  
ATOM   1272  CA  ILE D   6       6.845 -20.577  -3.376  1.00 81.55           C  
ATOM   1273  C   ILE D   6       7.542 -19.614  -4.335  1.00 81.55           C  
ATOM   1274  CB  ILE D   6       7.889 -21.430  -2.621  1.00 81.55           C  
ATOM   1275  O   ILE D   6       7.763 -18.447  -4.002  1.00 81.55           O  
ATOM   1276  CG1 ILE D   6       7.223 -22.192  -1.470  1.00 81.55           C  
ATOM   1277  CG2 ILE D   6       9.035 -20.553  -2.108  1.00 81.55           C  
ATOM   1278  CD1 ILE D   6       8.142 -23.187  -0.773  1.00 81.55           C  
ATOM   1279  N   LYS D   7       7.890 -20.089  -5.466  1.00 83.32           N  
ATOM   1280  CA  LYS D   7       8.509 -19.224  -6.467  1.00 83.32           C  
ATOM   1281  C   LYS D   7       7.582 -18.071  -6.845  1.00 83.32           C  
ATOM   1282  CB  LYS D   7       8.882 -20.026  -7.714  1.00 83.32           C  
ATOM   1283  O   LYS D   7       8.014 -16.919  -6.914  1.00 83.32           O  
ATOM   1284  CG  LYS D   7       9.653 -19.229  -8.755  1.00 83.32           C  
ATOM   1285  CD  LYS D   7       9.995 -20.081  -9.971  1.00 83.32           C  
ATOM   1286  CE  LYS D   7      10.651 -19.253 -11.068  1.00 83.32           C  
ATOM   1287  NZ  LYS D   7      10.919 -20.067 -12.291  1.00 83.32           N  
ATOM   1288  N   VAL D   8       6.314 -18.409  -7.100  1.00 85.46           N  
ATOM   1289  CA  VAL D   8       5.335 -17.389  -7.463  1.00 85.46           C  
ATOM   1290  C   VAL D   8       5.137 -16.424  -6.297  1.00 85.46           C  
ATOM   1291  CB  VAL D   8       3.984 -18.019  -7.870  1.00 85.46           C  
ATOM   1292  O   VAL D   8       4.998 -15.216  -6.499  1.00 85.46           O  
ATOM   1293  CG1 VAL D   8       2.936 -16.936  -8.118  1.00 85.46           C  
ATOM   1294  CG2 VAL D   8       4.156 -18.895  -9.110  1.00 85.46           C  
ATOM   1295  N   TYR D   9       5.183 -16.903  -5.088  1.00 83.42           N  
ATOM   1296  CA  TYR D   9       5.063 -16.081  -3.889  1.00 83.42           C  
ATOM   1297  C   TYR D   9       6.164 -15.029  -3.837  1.00 83.42           C  
ATOM   1298  CB  TYR D   9       5.116 -16.953  -2.631  1.00 83.42           C  
ATOM   1299  O   TYR D   9       5.898 -13.856  -3.564  1.00 83.42           O  
ATOM   1300  CG  TYR D   9       4.915 -16.183  -1.349  1.00 83.42           C  
ATOM   1301  CD1 TYR D   9       6.001 -15.665  -0.647  1.00 83.42           C  
ATOM   1302  CD2 TYR D   9       3.640 -15.971  -0.836  1.00 83.42           C  
ATOM   1303  CE1 TYR D   9       5.822 -14.956   0.536  1.00 83.42           C  
ATOM   1304  CE2 TYR D   9       3.448 -15.263   0.346  1.00 83.42           C  
ATOM   1305  OH  TYR D   9       4.359 -14.059   2.194  1.00 83.42           O  
ATOM   1306  CZ  TYR D   9       4.543 -14.760   1.023  1.00 83.42           C  
ATOM   1307  N   LEU D  10       7.374 -15.493  -4.093  1.00 82.89           N  
ATOM   1308  CA  LEU D  10       8.511 -14.583  -4.018  1.00 82.89           C  
ATOM   1309  C   LEU D  10       8.434 -13.526  -5.115  1.00 82.89           C  
ATOM   1310  CB  LEU D  10       9.827 -15.357  -4.132  1.00 82.89           C  
ATOM   1311  O   LEU D  10       8.805 -12.370  -4.896  1.00 82.89           O  
ATOM   1312  CG  LEU D  10      10.198 -16.241  -2.940  1.00 82.89           C  
ATOM   1313  CD1 LEU D  10      11.462 -17.039  -3.245  1.00 82.89           C  
ATOM   1314  CD2 LEU D  10      10.383 -15.396  -1.684  1.00 82.89           C  
ATOM   1315  N   GLU D  11       7.908 -13.939  -6.306  1.00 85.01           N  
ATOM   1316  CA  GLU D  11       7.694 -12.969  -7.376  1.00 85.01           C  
ATOM   1317  C   GLU D  11       6.652 -11.928  -6.978  1.00 85.01           C  
ATOM   1318  CB  GLU D  11       7.265 -13.676  -8.665  1.00 85.01           C  
ATOM   1319  O   GLU D  11       6.809 -10.741  -7.273  1.00 85.01           O  
ATOM   1320  CG  GLU D  11       8.386 -14.451  -9.343  1.00 85.01           C  
ATOM   1321  CD  GLU D  11       7.919 -15.243 -10.554  1.00 85.01           C  
ATOM   1322  OE1 GLU D  11       8.756 -15.914 -11.199  1.00 85.01           O  
ATOM   1323  OE2 GLU D  11       6.707 -15.191 -10.861  1.00 85.01           O  
ATOM   1324  N   LEU D  12       5.697 -12.422  -6.296  1.00 84.50           N  
ATOM   1325  CA  LEU D  12       4.639 -11.538  -5.819  1.00 84.50           C  
ATOM   1326  C   LEU D  12       5.175 -10.560  -4.780  1.00 84.50           C  
ATOM   1327  CB  LEU D  12       3.487 -12.353  -5.225  1.00 84.50           C  
ATOM   1328  O   LEU D  12       4.773  -9.394  -4.753  1.00 84.50           O  
ATOM   1329  CG  LEU D  12       2.150 -11.626  -5.073  1.00 84.50           C  
ATOM   1330  CD1 LEU D  12       1.215 -11.990  -6.222  1.00 84.50           C  
ATOM   1331  CD2 LEU D  12       1.510 -11.958  -3.730  1.00 84.50           C  
ATOM   1332  N   LEU D  13       6.003 -11.011  -3.941  1.00 84.03           N  
ATOM   1333  CA  LEU D  13       6.606 -10.148  -2.932  1.00 84.03           C  
ATOM   1334  C   LEU D  13       7.374  -9.003  -3.584  1.00 84.03           C  
ATOM   1335  CB  LEU D  13       7.541 -10.954  -2.026  1.00 84.03           C  
ATOM   1336  O   LEU D  13       7.348  -7.873  -3.091  1.00 84.03           O  
ATOM   1337  CG  LEU D  13       7.926 -10.303  -0.697  1.00 84.03           C  
ATOM   1338  CD1 LEU D  13       6.723 -10.259   0.239  1.00 84.03           C  
ATOM   1339  CD2 LEU D  13       9.086 -11.052  -0.051  1.00 84.03           C  
ATOM   1340  N   GLU D  14       8.048  -9.329  -4.697  1.00 85.42           N  
ATOM   1341  CA  GLU D  14       8.781  -8.294  -5.422  1.00 85.42           C  
ATOM   1342  C   GLU D  14       7.831  -7.247  -5.998  1.00 85.42           C  
ATOM   1343  CB  GLU D  14       9.622  -8.914  -6.540  1.00 85.42           C  
ATOM   1344  O   GLU D  14       8.104  -6.047  -5.925  1.00 85.42           O  
ATOM   1345  CG  GLU D  14      10.633  -7.955  -7.153  1.00 85.42           C  
ATOM   1346  CD  GLU D  14      11.556  -8.620  -8.162  1.00 85.42           C  
ATOM   1347  OE1 GLU D  14      12.440  -7.933  -8.720  1.00 85.42           O  
ATOM   1348  OE2 GLU D  14      11.392  -9.838  -8.396  1.00 85.42           O  
ATOM   1349  N   VAL D  15       6.759  -7.728  -6.552  1.00 85.22           N  
ATOM   1350  CA  VAL D  15       5.762  -6.827  -7.120  1.00 85.22           C  
ATOM   1351  C   VAL D  15       5.156  -5.964  -6.015  1.00 85.22           C  
ATOM   1352  CB  VAL D  15       4.650  -7.603  -7.860  1.00 85.22           C  
ATOM   1353  O   VAL D  15       5.012  -4.750  -6.176  1.00 85.22           O  
ATOM   1354  CG1 VAL D  15       3.539  -6.657  -8.311  1.00 85.22           C  
ATOM   1355  CG2 VAL D  15       5.231  -8.358  -9.054  1.00 85.22           C  
ATOM   1356  N   HIS D  16       4.863  -6.607  -4.992  1.00 82.10           N  
ATOM   1357  CA  HIS D  16       4.285  -5.907  -3.850  1.00 82.10           C  
ATOM   1358  C   HIS D  16       5.223  -4.820  -3.337  1.00 82.10           C  
ATOM   1359  CB  HIS D  16       3.960  -6.893  -2.726  1.00 82.10           C  
ATOM   1360  O   HIS D  16       4.780  -3.721  -2.998  1.00 82.10           O  
ATOM   1361  CG  HIS D  16       3.077  -6.321  -1.663  1.00 82.10           C  
ATOM   1362  CD2 HIS D  16       2.927  -5.050  -1.221  1.00 82.10           C  
ATOM   1363  ND1 HIS D  16       2.214  -7.094  -0.917  1.00 82.10           N  
ATOM   1364  CE1 HIS D  16       1.570  -6.321  -0.059  1.00 82.10           C  
ATOM   1365  NE2 HIS D  16       1.984  -5.076  -0.223  1.00 82.10           N  
ATOM   1366  N   SER D  17       6.447  -5.098  -3.297  1.00 83.74           N  
ATOM   1367  CA  SER D  17       7.431  -4.122  -2.839  1.00 83.74           C  
ATOM   1368  C   SER D  17       7.469  -2.903  -3.755  1.00 83.74           C  
ATOM   1369  CB  SER D  17       8.820  -4.756  -2.763  1.00 83.74           C  
ATOM   1370  O   SER D  17       7.578  -1.769  -3.284  1.00 83.74           O  
ATOM   1371  OG  SER D  17       9.809  -3.772  -2.510  1.00 83.74           O  
ATOM   1372  N   ARG D  18       7.381  -3.115  -5.062  1.00 85.72           N  
ATOM   1373  CA  ARG D  18       7.383  -2.005  -6.009  1.00 85.72           C  
ATOM   1374  C   ARG D  18       6.156  -1.120  -5.818  1.00 85.72           C  
ATOM   1375  CB  ARG D  18       7.436  -2.525  -7.447  1.00 85.72           C  
ATOM   1376  O   ARG D  18       6.255   0.108  -5.871  1.00 85.72           O  
ATOM   1377  CG  ARG D  18       8.788  -3.094  -7.847  1.00 85.72           C  
ATOM   1378  CD  ARG D  18       8.823  -3.484  -9.318  1.00 85.72           C  
ATOM   1379  NE  ARG D  18       9.926  -4.396  -9.608  1.00 85.72           N  
ATOM   1380  NH1 ARG D  18       9.269  -4.830 -11.780  1.00 85.72           N  
ATOM   1381  NH2 ARG D  18      11.150  -5.824 -10.926  1.00 85.72           N  
ATOM   1382  CZ  ARG D  18      10.112  -5.015 -10.771  1.00 85.72           C  
ATOM   1383  N   VAL D  19       5.006  -1.753  -5.572  1.00 85.28           N  
ATOM   1384  CA  VAL D  19       3.756  -1.026  -5.382  1.00 85.28           C  
ATOM   1385  C   VAL D  19       3.817  -0.225  -4.083  1.00 85.28           C  
ATOM   1386  CB  VAL D  19       2.541  -1.980  -5.363  1.00 85.28           C  
ATOM   1387  O   VAL D  19       3.390   0.931  -4.039  1.00 85.28           O  
ATOM   1388  CG1 VAL D  19       1.263  -1.221  -5.008  1.00 85.28           C  
ATOM   1389  CG2 VAL D  19       2.392  -2.681  -6.712  1.00 85.28           C  
ATOM   1390  N   LEU D  20       4.351  -0.814  -3.096  1.00 85.07           N  
ATOM   1391  CA  LEU D  20       4.470  -0.132  -1.812  1.00 85.07           C  
ATOM   1392  C   LEU D  20       5.400   1.071  -1.920  1.00 85.07           C  
ATOM   1393  CB  LEU D  20       4.986  -1.096  -0.740  1.00 85.07           C  
ATOM   1394  O   LEU D  20       5.129   2.125  -1.339  1.00 85.07           O  
ATOM   1395  CG  LEU D  20       3.927  -1.912   0.004  1.00 85.07           C  
ATOM   1396  CD1 LEU D  20       4.500  -3.261   0.428  1.00 85.07           C  
ATOM   1397  CD2 LEU D  20       3.409  -1.142   1.213  1.00 85.07           C  
ATOM   1398  N   LYS D  21       6.486   0.904  -2.685  1.00 86.41           N  
ATOM   1399  CA  LYS D  21       7.405   2.020  -2.889  1.00 86.41           C  
ATOM   1400  C   LYS D  21       6.712   3.179  -3.601  1.00 86.41           C  
ATOM   1401  CB  LYS D  21       8.628   1.570  -3.689  1.00 86.41           C  
ATOM   1402  O   LYS D  21       6.909   4.342  -3.242  1.00 86.41           O  
ATOM   1403  CG  LYS D  21       9.636   0.769  -2.879  1.00 86.41           C  
ATOM   1404  CD  LYS D  21      10.812   0.319  -3.737  1.00 86.41           C  
ATOM   1405  CE  LYS D  21      11.738  -0.617  -2.972  1.00 86.41           C  
ATOM   1406  NZ  LYS D  21      12.805  -1.181  -3.851  1.00 86.41           N  
ATOM   1407  N   ALA D  22       5.941   2.831  -4.559  1.00 85.89           N  
ATOM   1408  CA  ALA D  22       5.187   3.855  -5.278  1.00 85.89           C  
ATOM   1409  C   ALA D  22       4.188   4.549  -4.356  1.00 85.89           C  
ATOM   1410  CB  ALA D  22       4.464   3.241  -6.474  1.00 85.89           C  
ATOM   1411  O   ALA D  22       4.008   5.766  -4.430  1.00 85.89           O  
ATOM   1412  N   LEU D  23       3.508   3.791  -3.519  1.00 83.24           N  
ATOM   1413  CA  LEU D  23       2.554   4.336  -2.560  1.00 83.24           C  
ATOM   1414  C   LEU D  23       3.234   5.324  -1.619  1.00 83.24           C  
ATOM   1415  CB  LEU D  23       1.903   3.209  -1.752  1.00 83.24           C  
ATOM   1416  O   LEU D  23       2.695   6.400  -1.347  1.00 83.24           O  
ATOM   1417  CG  LEU D  23       0.868   3.633  -0.710  1.00 83.24           C  
ATOM   1418  CD1 LEU D  23      -0.320   4.310  -1.387  1.00 83.24           C  
ATOM   1419  CD2 LEU D  23       0.409   2.431   0.109  1.00 83.24           C  
ATOM   1420  N   ILE D  24       4.411   4.976  -1.177  1.00 84.66           N  
ATOM   1421  CA  ILE D  24       5.152   5.848  -0.272  1.00 84.66           C  
ATOM   1422  C   ILE D  24       5.483   7.162  -0.977  1.00 84.66           C  
ATOM   1423  CB  ILE D  24       6.445   5.170   0.234  1.00 84.66           C  
ATOM   1424  O   ILE D  24       5.358   8.238  -0.388  1.00 84.66           O  
ATOM   1425  CG1 ILE D  24       6.110   4.056   1.231  1.00 84.66           C  
ATOM   1426  CG2 ILE D  24       7.386   6.203   0.862  1.00 84.66           C  
ATOM   1427  CD1 ILE D  24       7.322   3.275   1.719  1.00 84.66           C  
ATOM   1428  N   GLU D  25       5.887   7.122  -2.273  1.00 84.76           N  
ATOM   1429  CA  GLU D  25       6.183   8.329  -3.038  1.00 84.76           C  
ATOM   1430  C   GLU D  25       4.943   9.206  -3.187  1.00 84.76           C  
ATOM   1431  CB  GLU D  25       6.742   7.970  -4.417  1.00 84.76           C  
ATOM   1432  O   GLU D  25       5.029  10.433  -3.095  1.00 84.76           O  
ATOM   1433  CG  GLU D  25       8.175   7.458  -4.385  1.00 84.76           C  
ATOM   1434  CD  GLU D  25       8.739   7.167  -5.766  1.00 84.76           C  
ATOM   1435  OE1 GLU D  25       9.953   6.879  -5.878  1.00 84.76           O  
ATOM   1436  OE2 GLU D  25       7.962   7.229  -6.745  1.00 84.76           O  
ATOM   1437  N   GLN D  26       3.808   8.532  -3.350  1.00 82.75           N  
ATOM   1438  CA  GLN D  26       2.548   9.257  -3.480  1.00 82.75           C  
ATOM   1439  C   GLN D  26       2.183   9.964  -2.178  1.00 82.75           C  
ATOM   1440  CB  GLN D  26       1.423   8.308  -3.896  1.00 82.75           C  
ATOM   1441  O   GLN D  26       1.745  11.116  -2.192  1.00 82.75           O  
ATOM   1442  CG  GLN D  26       1.475   7.897  -5.361  1.00 82.75           C  
ATOM   1443  CD  GLN D  26       0.374   6.924  -5.738  1.00 82.75           C  
ATOM   1444  NE2 GLN D  26       0.251   6.638  -7.029  1.00 82.75           N  
ATOM   1445  OE1 GLN D  26      -0.360   6.433  -4.874  1.00 82.75           O  
ATOM   1446  N   ILE D  27       2.330   9.302  -1.132  1.00 82.40           N  
ATOM   1447  CA  ILE D  27       1.997   9.870   0.170  1.00 82.40           C  
ATOM   1448  C   ILE D  27       2.922  11.047   0.471  1.00 82.40           C  
ATOM   1449  CB  ILE D  27       2.096   8.811   1.291  1.00 82.40           C  
ATOM   1450  O   ILE D  27       2.479  12.075   0.990  1.00 82.40           O  
ATOM   1451  CG1 ILE D  27       1.050   7.710   1.080  1.00 82.40           C  
ATOM   1452  CG2 ILE D  27       1.934   9.463   2.667  1.00 82.40           C  
ATOM   1453  CD1 ILE D  27       1.188   6.533   2.036  1.00 82.40           C  
ATOM   1454  N   LYS D  28       4.190  10.945   0.060  1.00 85.18           N  
ATOM   1455  CA  LYS D  28       5.128  12.046   0.256  1.00 85.18           C  
ATOM   1456  C   LYS D  28       4.705  13.277  -0.541  1.00 85.18           C  
ATOM   1457  CB  LYS D  28       6.543  11.624  -0.143  1.00 85.18           C  
ATOM   1458  O   LYS D  28       4.825  14.406  -0.059  1.00 85.18           O  
ATOM   1459  CG  LYS D  28       7.212  10.685   0.849  1.00 85.18           C  
ATOM   1460  CD  LYS D  28       8.614  10.299   0.396  1.00 85.18           C  
ATOM   1461  CE  LYS D  28       9.305   9.401   1.413  1.00 85.18           C  
ATOM   1462  NZ  LYS D  28      10.654   8.967   0.943  1.00 85.18           N  
ATOM   1463  N   LEU D  29       4.172  13.036  -1.689  1.00 81.37           N  
ATOM   1464  CA  LEU D  29       3.689  14.130  -2.525  1.00 81.37           C  
ATOM   1465  C   LEU D  29       2.481  14.809  -1.888  1.00 81.37           C  
ATOM   1466  CB  LEU D  29       3.324  13.617  -3.920  1.00 81.37           C  
ATOM   1467  O   LEU D  29       2.373  16.037  -1.906  1.00 81.37           O  
ATOM   1468  CG  LEU D  29       4.493  13.309  -4.857  1.00 81.37           C  
ATOM   1469  CD1 LEU D  29       4.005  12.536  -6.078  1.00 81.37           C  
ATOM   1470  CD2 LEU D  29       5.194  14.596  -5.279  1.00 81.37           C  
ATOM   1471  N   PHE D  30       1.623  13.959  -1.293  1.00 79.22           N  
ATOM   1472  CA  PHE D  30       0.438  14.474  -0.617  1.00 79.22           C  
ATOM   1473  C   PHE D  30       0.829  15.365   0.556  1.00 79.22           C  
ATOM   1474  CB  PHE D  30      -0.447  13.322  -0.129  1.00 79.22           C  
ATOM   1475  O   PHE D  30       0.274  16.452   0.728  1.00 79.22           O  
ATOM   1476  CG  PHE D  30      -1.824  13.753   0.297  1.00 79.22           C  
ATOM   1477  CD1 PHE D  30      -2.147  13.865   1.643  1.00 79.22           C  
ATOM   1478  CD2 PHE D  30      -2.796  14.047  -0.650  1.00 79.22           C  
ATOM   1479  CE1 PHE D  30      -3.421  14.264   2.041  1.00 79.22           C  
ATOM   1480  CE2 PHE D  30      -4.072  14.446  -0.261  1.00 79.22           C  
ATOM   1481  CZ  PHE D  30      -4.382  14.553   1.085  1.00 79.22           C  
ATOM   1482  N   ILE D  31       1.792  14.979   1.236  1.00 81.75           N  
ATOM   1483  CA  ILE D  31       2.237  15.728   2.406  1.00 81.75           C  
ATOM   1484  C   ILE D  31       2.847  17.057   1.968  1.00 81.75           C  
ATOM   1485  CB  ILE D  31       3.256  14.920   3.240  1.00 81.75           C  
ATOM   1486  O   ILE D  31       2.628  18.089   2.607  1.00 81.75           O  
ATOM   1487  CG1 ILE D  31       2.575  13.708   3.888  1.00 81.75           C  
ATOM   1488  CG2 ILE D  31       3.914  15.809   4.299  1.00 81.75           C  
ATOM   1489  CD1 ILE D  31       3.537  12.761   4.592  1.00 81.75           C  
ATOM   1490  N   GLU D  32       3.580  17.093   0.816  1.00 81.00           N  
ATOM   1491  CA  GLU D  32       4.195  18.312   0.299  1.00 81.00           C  
ATOM   1492  C   GLU D  32       3.137  19.314  -0.155  1.00 81.00           C  
ATOM   1493  CB  GLU D  32       5.143  17.988  -0.858  1.00 81.00           C  
ATOM   1494  O   GLU D  32       3.297  20.522   0.034  1.00 81.00           O  
ATOM   1495  CG  GLU D  32       6.491  17.439  -0.413  1.00 81.00           C  
ATOM   1496  CD  GLU D  32       7.449  17.191  -1.568  1.00 81.00           C  
ATOM   1497  OE1 GLU D  32       8.611  16.798  -1.319  1.00 81.00           O  
ATOM   1498  OE2 GLU D  32       7.033  17.392  -2.731  1.00 81.00           O  
ATOM   1499  N   LEU D  33       2.057  18.721  -0.709  1.00 76.66           N  
ATOM   1500  CA  LEU D  33       0.988  19.576  -1.214  1.00 76.66           C  
ATOM   1501  C   LEU D  33       0.236  20.241  -0.067  1.00 76.66           C  
ATOM   1502  CB  LEU D  33       0.016  18.766  -2.076  1.00 76.66           C  
ATOM   1503  O   LEU D  33      -0.200  21.388  -0.187  1.00 76.66           O  
ATOM   1504  CG  LEU D  33       0.462  18.474  -3.510  1.00 76.66           C  
ATOM   1505  CD1 LEU D  33      -0.363  17.336  -4.100  1.00 76.66           C  
ATOM   1506  CD2 LEU D  33       0.349  19.727  -4.371  1.00 76.66           C  
ATOM   1507  N   ILE D  34       0.011  19.568   1.006  1.00 73.91           N  
ATOM   1508  CA  ILE D  34      -0.764  20.082   2.131  1.00 73.91           C  
ATOM   1509  C   ILE D  34       0.073  21.089   2.916  1.00 73.91           C  
ATOM   1510  CB  ILE D  34      -1.239  18.941   3.058  1.00 73.91           C  
ATOM   1511  O   ILE D  34      -0.470  21.916   3.653  1.00 73.91           O  
ATOM   1512  CG1 ILE D  34      -2.069  17.922   2.269  1.00 73.91           C  
ATOM   1513  CG2 ILE D  34      -2.038  19.502   4.238  1.00 73.91           C  
ATOM   1514  CD1 ILE D  34      -2.372  16.642   3.036  1.00 73.91           C  
ATOM   1515  N   LYS D  35       1.326  21.182   2.831  1.00 72.99           N  
ATOM   1516  CA  LYS D  35       2.214  22.096   3.543  1.00 72.99           C  
ATOM   1517  C   LYS D  35       2.168  23.494   2.932  1.00 72.99           C  
ATOM   1518  CB  LYS D  35       3.648  21.567   3.535  1.00 72.99           C  
ATOM   1519  O   LYS D  35       2.680  24.450   3.518  1.00 72.99           O  
ATOM   1520  CG  LYS D  35       3.910  20.471   4.557  1.00 72.99           C  
ATOM   1521  CD  LYS D  35       5.375  20.056   4.570  1.00 72.99           C  
ATOM   1522  CE  LYS D  35       5.636  18.951   5.585  1.00 72.99           C  
ATOM   1523  NZ  LYS D  35       7.066  18.522   5.582  1.00 72.99           N  
ATOM   1524  N   ARG D  36       1.745  23.597   2.176  1.00 62.85           N  
ATOM   1525  CA  ARG D  36       1.785  24.939   1.603  1.00 62.85           C  
ATOM   1526  C   ARG D  36       1.337  25.982   2.620  1.00 62.85           C  
ATOM   1527  CB  ARG D  36       0.906  25.015   0.352  1.00 62.85           C  
ATOM   1528  O   ARG D  36       0.455  25.719   3.441  1.00 62.85           O  
ATOM   1529  CG  ARG D  36       1.512  24.341  -0.869  1.00 62.85           C  
ATOM   1530  CD  ARG D  36       0.674  24.576  -2.117  1.00 62.85           C  
ATOM   1531  NE  ARG D  36       1.256  23.926  -3.288  1.00 62.85           N  
ATOM   1532  NH1 ARG D  36      -0.440  24.541  -4.730  1.00 62.85           N  
ATOM   1533  NH2 ARG D  36       1.329  23.301  -5.497  1.00 62.85           N  
ATOM   1534  CZ  ARG D  36       0.714  23.924  -4.502  1.00 62.85           C  
ATOM   1535  N   PRO D  37       1.787  26.781   2.579  1.00 55.46           N  
ATOM   1536  CA  PRO D  37       1.825  27.869   3.558  1.00 55.46           C  
ATOM   1537  C   PRO D  37       0.476  28.565   3.719  1.00 55.46           C  
ATOM   1538  CB  PRO D  37       2.869  28.828   2.979  1.00 55.46           C  
ATOM   1539  O   PRO D  37       0.335  29.460   4.557  1.00 55.46           O  
ATOM   1540  CG  PRO D  37       3.250  28.228   1.664  1.00 55.46           C  
ATOM   1541  CD  PRO D  37       2.502  26.937   1.493  1.00 55.46           C  
ATOM   1542  N   ASP D  38      -0.197  27.672   3.583  1.00 50.56           N  
ATOM   1543  CA  ASP D  38      -1.324  28.559   3.856  1.00 50.56           C  
ATOM   1544  C   ASP D  38      -1.764  28.453   5.315  1.00 50.56           C  
ATOM   1545  CB  ASP D  38      -2.497  28.239   2.928  1.00 50.56           C  
ATOM   1546  O   ASP D  38      -1.769  27.362   5.889  1.00 50.56           O  
ATOM   1547  CG  ASP D  38      -2.498  29.079   1.663  1.00 50.56           C  
ATOM   1548  OD1 ASP D  38      -3.049  28.631   0.634  1.00 50.56           O  
ATOM   1549  OD2 ASP D  38      -1.941  30.198   1.695  1.00 50.56           O  
ATOM   1550  N   GLU D  39      -1.626  29.106   5.572  1.00 49.99           N  
ATOM   1551  CA  GLU D  39      -1.911  29.433   6.966  1.00 49.99           C  
ATOM   1552  C   GLU D  39      -3.300  28.949   7.373  1.00 49.99           C  
ATOM   1553  CB  GLU D  39      -1.790  30.941   7.200  1.00 49.99           C  
ATOM   1554  O   GLU D  39      -3.538  28.643   8.543  1.00 49.99           O  
ATOM   1555  CG  GLU D  39      -0.365  31.413   7.449  1.00 49.99           C  
ATOM   1556  CD  GLU D  39      -0.270  32.898   7.760  1.00 49.99           C  
ATOM   1557  OE1 GLU D  39       0.851  33.394   8.015  1.00 49.99           O  
ATOM   1558  OE2 GLU D  39      -1.325  33.571   7.750  1.00 49.99           O  
ATOM   1559  N   ASP D  40      -3.481  28.501   6.828  1.00 55.89           N  
ATOM   1560  CA  ASP D  40      -4.872  28.253   7.194  1.00 55.89           C  
ATOM   1561  C   ASP D  40      -5.187  26.759   7.175  1.00 55.89           C  
ATOM   1562  CB  ASP D  40      -5.817  29.002   6.252  1.00 55.89           C  
ATOM   1563  O   ASP D  40      -6.344  26.365   7.012  1.00 55.89           O  
ATOM   1564  CG  ASP D  40      -6.229  30.363   6.783  1.00 55.89           C  
ATOM   1565  OD1 ASP D  40      -6.678  31.218   5.989  1.00 55.89           O  
ATOM   1566  OD2 ASP D  40      -6.101  30.585   8.007  1.00 55.89           O  
ATOM   1567  N   LEU D  41      -4.202  26.206   7.156  1.00 61.52           N  
ATOM   1568  CA  LEU D  41      -4.566  24.793   7.138  1.00 61.52           C  
ATOM   1569  C   LEU D  41      -5.278  24.398   8.427  1.00 61.52           C  
ATOM   1570  CB  LEU D  41      -3.323  23.922   6.940  1.00 61.52           C  
ATOM   1571  O   LEU D  41      -4.853  24.783   9.519  1.00 61.52           O  
ATOM   1572  CG  LEU D  41      -3.171  23.258   5.570  1.00 61.52           C  
ATOM   1573  CD1 LEU D  41      -1.831  23.632   4.946  1.00 61.52           C  
ATOM   1574  CD2 LEU D  41      -3.307  21.744   5.692  1.00 61.52           C  
ATOM   1575  N   ALA D  42      -5.831  23.905   8.319  1.00 70.98           N  
ATOM   1576  CA  ALA D  42      -6.690  23.434   9.402  1.00 70.98           C  
ATOM   1577  C   ALA D  42      -5.966  22.410  10.271  1.00 70.98           C  
ATOM   1578  CB  ALA D  42      -7.976  22.834   8.839  1.00 70.98           C  
ATOM   1579  O   ALA D  42      -5.049  21.729   9.805  1.00 70.98           O  
ATOM   1580  N   ASP D  43      -6.121  22.512  11.555  1.00 79.30           N  
ATOM   1581  CA  ASP D  43      -5.572  21.601  12.554  1.00 79.30           C  
ATOM   1582  C   ASP D  43      -5.725  20.147  12.113  1.00 79.30           C  
ATOM   1583  CB  ASP D  43      -6.252  21.814  13.908  1.00 79.30           C  
ATOM   1584  O   ASP D  43      -4.811  19.339  12.292  1.00 79.30           O  
ATOM   1585  CG  ASP D  43      -5.742  23.043  14.640  1.00 79.30           C  
ATOM   1586  OD1 ASP D  43      -6.433  23.537  15.557  1.00 79.30           O  
ATOM   1587  OD2 ASP D  43      -4.641  23.523  14.296  1.00 79.30           O  
ATOM   1588  N   LYS D  44      -6.770  19.991  11.493  1.00 82.83           N  
ATOM   1589  CA  LYS D  44      -7.053  18.623  11.068  1.00 82.83           C  
ATOM   1590  C   LYS D  44      -6.091  18.178   9.970  1.00 82.83           C  
ATOM   1591  CB  LYS D  44      -8.497  18.500  10.581  1.00 82.83           C  
ATOM   1592  O   LYS D  44      -5.622  17.038   9.973  1.00 82.83           O  
ATOM   1593  CG  LYS D  44      -9.521  18.384  11.701  1.00 82.83           C  
ATOM   1594  CD  LYS D  44     -10.927  18.177  11.154  1.00 82.83           C  
ATOM   1595  CE  LYS D  44     -11.967  18.186  12.266  1.00 82.83           C  
ATOM   1596  NZ  LYS D  44     -13.351  18.005  11.732  1.00 82.83           N  
ATOM   1597  N   VAL D  45      -5.899  19.054   9.141  1.00 81.77           N  
ATOM   1598  CA  VAL D  45      -4.974  18.766   8.050  1.00 81.77           C  
ATOM   1599  C   VAL D  45      -3.567  18.558   8.607  1.00 81.77           C  
ATOM   1600  CB  VAL D  45      -4.969  19.896   6.996  1.00 81.77           C  
ATOM   1601  O   VAL D  45      -2.846  17.658   8.170  1.00 81.77           O  
ATOM   1602  CG1 VAL D  45      -3.887  19.650   5.946  1.00 81.77           C  
ATOM   1603  CG2 VAL D  45      -6.341  20.015   6.336  1.00 81.77           C  
ATOM   1604  N   ARG D  46      -3.157  19.406   9.601  1.00 82.61           N  
ATOM   1605  CA  ARG D  46      -1.846  19.273  10.229  1.00 82.61           C  
ATOM   1606  C   ARG D  46      -1.706  17.921  10.922  1.00 82.61           C  
ATOM   1607  CB  ARG D  46      -1.613  20.403  11.234  1.00 82.61           C  
ATOM   1608  O   ARG D  46      -0.675  17.257  10.796  1.00 82.61           O  
ATOM   1609  CG  ARG D  46      -0.161  20.568  11.650  1.00 82.61           C  
ATOM   1610  CD  ARG D  46       0.019  21.721  12.628  1.00 82.61           C  
ATOM   1611  NE  ARG D  46      -0.328  21.330  13.991  1.00 82.61           N  
ATOM   1612  NH1 ARG D  46       0.966  22.953  15.005  1.00 82.61           N  
ATOM   1613  NH2 ARG D  46      -0.250  21.488  16.281  1.00 82.61           N  
ATOM   1614  CZ  ARG D  46       0.130  21.925  15.089  1.00 82.61           C  
ATOM   1615  N   LYS D  47      -2.761  17.516  11.616  1.00 85.58           N  
ATOM   1616  CA  LYS D  47      -2.745  16.230  12.308  1.00 85.58           C  
ATOM   1617  C   LYS D  47      -2.632  15.075  11.318  1.00 85.58           C  
ATOM   1618  CB  LYS D  47      -4.002  16.066  13.164  1.00 85.58           C  
ATOM   1619  O   LYS D  47      -1.857  14.140  11.532  1.00 85.58           O  
ATOM   1620  CG  LYS D  47      -3.967  14.859  14.090  1.00 85.58           C  
ATOM   1621  CD  LYS D  47      -5.235  14.760  14.928  1.00 85.58           C  
ATOM   1622  CE  LYS D  47      -5.274  13.470  15.735  1.00 85.58           C  
ATOM   1623  NZ  LYS D  47      -6.535  13.348  16.525  1.00 85.58           N  
ATOM   1624  N   SER D  48      -3.310  15.198  10.273  1.00 83.81           N  
ATOM   1625  CA  SER D  48      -3.281  14.158   9.249  1.00 83.81           C  
ATOM   1626  C   SER D  48      -1.906  14.064   8.596  1.00 83.81           C  
ATOM   1627  CB  SER D  48      -4.344  14.424   8.183  1.00 83.81           C  
ATOM   1628  O   SER D  48      -1.422  12.967   8.311  1.00 83.81           O  
ATOM   1629  OG  SER D  48      -5.646  14.295   8.727  1.00 83.81           O  
ATOM   1630  N   SER D  49      -1.352  15.208   8.427  1.00 84.20           N  
ATOM   1631  CA  SER D  49      -0.019  15.231   7.833  1.00 84.20           C  
ATOM   1632  C   SER D  49       1.001  14.546   8.736  1.00 84.20           C  
ATOM   1633  CB  SER D  49       0.419  16.669   7.554  1.00 84.20           C  
ATOM   1634  O   SER D  49       1.858  13.800   8.259  1.00 84.20           O  
ATOM   1635  OG  SER D  49       1.729  16.700   7.014  1.00 84.20           O  
ATOM   1636  N   GLU D  50       0.916  14.839  10.025  1.00 87.65           N  
ATOM   1637  CA  GLU D  50       1.821  14.192  10.970  1.00 87.65           C  
ATOM   1638  C   GLU D  50       1.609  12.681  10.990  1.00 87.65           C  
ATOM   1639  CB  GLU D  50       1.632  14.768  12.376  1.00 87.65           C  
ATOM   1640  O   GLU D  50       2.573  11.914  11.044  1.00 87.65           O  
ATOM   1641  CG  GLU D  50       2.226  16.157  12.556  1.00 87.65           C  
ATOM   1642  CD  GLU D  50       2.097  16.685  13.976  1.00 87.65           C  
ATOM   1643  OE1 GLU D  50       2.688  17.744  14.286  1.00 87.65           O  
ATOM   1644  OE2 GLU D  50       1.399  16.035  14.785  1.00 87.65           O  
ATOM   1645  N   GLU D  51       0.332  12.325  10.930  1.00 87.11           N  
ATOM   1646  CA  GLU D  51       0.023  10.899  10.891  1.00 87.11           C  
ATOM   1647  C   GLU D  51       0.573  10.250   9.624  1.00 87.11           C  
ATOM   1648  CB  GLU D  51      -1.488  10.673  10.985  1.00 87.11           C  
ATOM   1649  O   GLU D  51       1.083   9.128   9.666  1.00 87.11           O  
ATOM   1650  CG  GLU D  51      -2.057  10.893  12.379  1.00 87.11           C  
ATOM   1651  CD  GLU D  51      -3.562  10.687  12.452  1.00 87.11           C  
ATOM   1652  OE1 GLU D  51      -4.139  10.819  13.555  1.00 87.11           O  
ATOM   1653  OE2 GLU D  51      -4.167  10.390  11.398  1.00 87.11           O  
ATOM   1654  N   LEU D  52       0.500  10.904   8.563  1.00 86.27           N  
ATOM   1655  CA  LEU D  52       1.006  10.385   7.297  1.00 86.27           C  
ATOM   1656  C   LEU D  52       2.518  10.198   7.351  1.00 86.27           C  
ATOM   1657  CB  LEU D  52       0.637  11.325   6.146  1.00 86.27           C  
ATOM   1658  O   LEU D  52       3.046   9.212   6.832  1.00 86.27           O  
ATOM   1659  CG  LEU D  52      -0.813  11.268   5.663  1.00 86.27           C  
ATOM   1660  CD1 LEU D  52      -1.087  12.398   4.676  1.00 86.27           C  
ATOM   1661  CD2 LEU D  52      -1.114   9.914   5.030  1.00 86.27           C  
ATOM   1662  N   LYS D  53       3.233  11.162   8.018  1.00 88.50           N  
ATOM   1663  CA  LYS D  53       4.680  11.036   8.169  1.00 88.50           C  
ATOM   1664  C   LYS D  53       5.042   9.792   8.974  1.00 88.50           C  
ATOM   1665  CB  LYS D  53       5.259  12.282   8.841  1.00 88.50           C  
ATOM   1666  O   LYS D  53       6.014   9.102   8.658  1.00 88.50           O  
ATOM   1667  CG  LYS D  53       5.336  13.498   7.930  1.00 88.50           C  
ATOM   1668  CD  LYS D  53       5.928  14.701   8.651  1.00 88.50           C  
ATOM   1669  CE  LYS D  53       5.888  15.951   7.782  1.00 88.50           C  
ATOM   1670  NZ  LYS D  53       6.368  17.156   8.523  1.00 88.50           N  
ATOM   1671  N   LYS D  54       4.211   9.472   9.997  1.00 88.81           N  
ATOM   1672  CA  LYS D  54       4.431   8.266  10.790  1.00 88.81           C  
ATOM   1673  C   LYS D  54       4.206   7.010   9.953  1.00 88.81           C  
ATOM   1674  CB  LYS D  54       3.513   8.252  12.013  1.00 88.81           C  
ATOM   1675  O   LYS D  54       4.964   6.044  10.058  1.00 88.81           O  
ATOM   1676  CG  LYS D  54       3.905   9.250  13.092  1.00 88.81           C  
ATOM   1677  CD  LYS D  54       2.972   9.171  14.293  1.00 88.81           C  
ATOM   1678  CE  LYS D  54       3.276  10.260  15.313  1.00 88.81           C  
ATOM   1679  NZ  LYS D  54       2.301  10.248  16.444  1.00 88.81           N  
ATOM   1680  N   ILE D  55       3.216   7.056   9.155  1.00 86.70           N  
ATOM   1681  CA  ILE D  55       2.882   5.926   8.295  1.00 86.70           C  
ATOM   1682  C   ILE D  55       4.019   5.677   7.306  1.00 86.70           C  
ATOM   1683  CB  ILE D  55       1.556   6.163   7.539  1.00 86.70           C  
ATOM   1684  O   ILE D  55       4.405   4.529   7.071  1.00 86.70           O  
ATOM   1685  CG1 ILE D  55       0.368   6.080   8.505  1.00 86.70           C  
ATOM   1686  CG2 ILE D  55       1.401   5.160   6.392  1.00 86.70           C  
ATOM   1687  CD1 ILE D  55      -0.958   6.508   7.893  1.00 86.70           C  
ATOM   1688  N   ILE D  56       4.546   6.709   6.756  1.00 87.43           N  
ATOM   1689  CA  ILE D  56       5.643   6.593   5.802  1.00 87.43           C  
ATOM   1690  C   ILE D  56       6.825   5.882   6.458  1.00 87.43           C  
ATOM   1691  CB  ILE D  56       6.078   7.978   5.271  1.00 87.43           C  
ATOM   1692  O   ILE D  56       7.434   4.994   5.857  1.00 87.43           O  
ATOM   1693  CG1 ILE D  56       5.015   8.544   4.322  1.00 87.43           C  
ATOM   1694  CG2 ILE D  56       7.440   7.886   4.576  1.00 87.43           C  
ATOM   1695  CD1 ILE D  56       5.279   9.977   3.881  1.00 87.43           C  
ATOM   1696  N   LYS D  57       7.163   6.290   7.691  1.00 89.88           N  
ATOM   1697  CA  LYS D  57       8.274   5.664   8.403  1.00 89.88           C  
ATOM   1698  C   LYS D  57       8.018   4.175   8.619  1.00 89.88           C  
ATOM   1699  CB  LYS D  57       8.508   6.356   9.746  1.00 89.88           C  
ATOM   1700  O   LYS D  57       8.925   3.355   8.460  1.00 89.88           O  
ATOM   1701  CG  LYS D  57       9.193   7.710   9.634  1.00 89.88           C  
ATOM   1702  CD  LYS D  57       9.512   8.291  11.006  1.00 89.88           C  
ATOM   1703  CE  LYS D  57      10.115   9.685  10.897  1.00 89.88           C  
ATOM   1704  NZ  LYS D  57      10.366  10.286  12.241  1.00 89.88           N  
ATOM   1705  N   GLU D  58       6.795   3.830   9.003  1.00 89.18           N  
ATOM   1706  CA  GLU D  58       6.442   2.430   9.215  1.00 89.18           C  
ATOM   1707  C   GLU D  58       6.538   1.634   7.916  1.00 89.18           C  
ATOM   1708  CB  GLU D  58       5.032   2.313   9.800  1.00 89.18           C  
ATOM   1709  O   GLU D  58       7.022   0.501   7.911  1.00 89.18           O  
ATOM   1710  CG  GLU D  58       4.936   2.733  11.260  1.00 89.18           C  
ATOM   1711  CD  GLU D  58       5.723   1.832  12.197  1.00 89.18           C  
ATOM   1712  OE1 GLU D  58       6.250   2.330  13.218  1.00 89.18           O  
ATOM   1713  OE2 GLU D  58       5.816   0.618  11.908  1.00 89.18           O  
ATOM   1714  N   VAL D  59       6.037   2.189   6.836  1.00 88.73           N  
ATOM   1715  CA  VAL D  59       6.083   1.523   5.539  1.00 88.73           C  
ATOM   1716  C   VAL D  59       7.535   1.313   5.116  1.00 88.73           C  
ATOM   1717  CB  VAL D  59       5.325   2.329   4.460  1.00 88.73           C  
ATOM   1718  O   VAL D  59       7.885   0.262   4.574  1.00 88.73           O  
ATOM   1719  CG1 VAL D  59       5.546   1.721   3.076  1.00 88.73           C  
ATOM   1720  CG2 VAL D  59       3.834   2.388   4.789  1.00 88.73           C  
ATOM   1721  N   GLU D  60       8.407   2.276   5.365  1.00 90.23           N  
ATOM   1722  CA  GLU D  60       9.821   2.151   5.022  1.00 90.23           C  
ATOM   1723  C   GLU D  60      10.473   0.999   5.781  1.00 90.23           C  
ATOM   1724  CB  GLU D  60      10.562   3.458   5.312  1.00 90.23           C  
ATOM   1725  O   GLU D  60      11.309   0.280   5.230  1.00 90.23           O  
ATOM   1726  CG  GLU D  60      10.286   4.559   4.298  1.00 90.23           C  
ATOM   1727  CD  GLU D  60      10.967   5.875   4.641  1.00 90.23           C  
ATOM   1728  OE1 GLU D  60      11.127   6.728   3.740  1.00 90.23           O  
ATOM   1729  OE2 GLU D  60      11.345   6.053   5.821  1.00 90.23           O  
ATOM   1730  N   LYS D  61      10.055   0.899   7.072  1.00 90.80           N  
ATOM   1731  CA  LYS D  61      10.560  -0.223   7.859  1.00 90.80           C  
ATOM   1732  C   LYS D  61      10.122  -1.556   7.260  1.00 90.80           C  
ATOM   1733  CB  LYS D  61      10.084  -0.119   9.309  1.00 90.80           C  
ATOM   1734  O   LYS D  61      10.919  -2.492   7.166  1.00 90.80           O  
ATOM   1735  CG  LYS D  61      10.800   0.952  10.120  1.00 90.80           C  
ATOM   1736  CD  LYS D  61      10.321   0.972  11.566  1.00 90.80           C  
ATOM   1737  CE  LYS D  61      10.913   2.145  12.336  1.00 90.80           C  
ATOM   1738  NZ  LYS D  61      10.373   2.223  13.726  1.00 90.80           N  
ATOM   1739  N   ILE D  62       8.877  -1.640   6.831  1.00 87.01           N  
ATOM   1740  CA  ILE D  62       8.327  -2.851   6.231  1.00 87.01           C  
ATOM   1741  C   ILE D  62       9.059  -3.159   4.927  1.00 87.01           C  
ATOM   1742  CB  ILE D  62       6.809  -2.716   5.975  1.00 87.01           C  
ATOM   1743  O   ILE D  62       9.422  -4.309   4.669  1.00 87.01           O  
ATOM   1744  CG1 ILE D  62       6.046  -2.666   7.304  1.00 87.01           C  
ATOM   1745  CG2 ILE D  62       6.305  -3.866   5.098  1.00 87.01           C  
ATOM   1746  CD1 ILE D  62       4.575  -2.299   7.159  1.00 87.01           C  
ATOM   1747  N   LEU D  63       9.304  -2.159   4.142  1.00 88.58           N  
ATOM   1748  CA  LEU D  63       9.979  -2.343   2.862  1.00 88.58           C  
ATOM   1749  C   LEU D  63      11.394  -2.876   3.065  1.00 88.58           C  
ATOM   1750  CB  LEU D  63      10.025  -1.025   2.085  1.00 88.58           C  
ATOM   1751  O   LEU D  63      11.870  -3.700   2.281  1.00 88.58           O  
ATOM   1752  CG  LEU D  63       8.729  -0.602   1.390  1.00 88.58           C  
ATOM   1753  CD1 LEU D  63       8.854   0.821   0.856  1.00 88.58           C  
ATOM   1754  CD2 LEU D  63       8.384  -1.573   0.265  1.00 88.58           C  
ATOM   1755  N   ARG D  64      12.024  -2.419   4.107  1.00 90.22           N  
ATOM   1756  CA  ARG D  64      13.365  -2.914   4.403  1.00 90.22           C  
ATOM   1757  C   ARG D  64      13.338  -4.401   4.737  1.00 90.22           C  
ATOM   1758  CB  ARG D  64      13.983  -2.128   5.562  1.00 90.22           C  
ATOM   1759  O   ARG D  64      14.212  -5.156   4.304  1.00 90.22           O  
ATOM   1760  CG  ARG D  64      14.521  -0.763   5.162  1.00 90.22           C  
ATOM   1761  CD  ARG D  64      15.280  -0.100   6.303  1.00 90.22           C  
ATOM   1762  NE  ARG D  64      14.501   0.970   6.919  1.00 90.22           N  
ATOM   1763  NH1 ARG D  64      16.284   1.892   8.063  1.00 90.22           N  
ATOM   1764  NH2 ARG D  64      14.196   2.821   8.244  1.00 90.22           N  
ATOM   1765  CZ  ARG D  64      14.996   1.892   7.740  1.00 90.22           C  
ATOM   1766  N   LYS D  65      12.335  -4.777   5.531  1.00 89.17           N  
ATOM   1767  CA  LYS D  65      12.197  -6.189   5.876  1.00 89.17           C  
ATOM   1768  C   LYS D  65      11.932  -7.035   4.633  1.00 89.17           C  
ATOM   1769  CB  LYS D  65      11.073  -6.387   6.894  1.00 89.17           C  
ATOM   1770  O   LYS D  65      12.483  -8.128   4.491  1.00 89.17           O  
ATOM   1771  CG  LYS D  65      11.416  -5.903   8.296  1.00 89.17           C  
ATOM   1772  CD  LYS D  65      10.270  -6.152   9.268  1.00 89.17           C  
ATOM   1773  CE  LYS D  65      10.584  -5.606  10.654  1.00 89.17           C  
ATOM   1774  NZ  LYS D  65       9.451  -5.821  11.604  1.00 89.17           N  
ATOM   1775  N   VAL D  66      11.066  -6.560   3.762  1.00 87.15           N  
ATOM   1776  CA  VAL D  66      10.761  -7.270   2.524  1.00 87.15           C  
ATOM   1777  C   VAL D  66      12.025  -7.395   1.675  1.00 87.15           C  
ATOM   1778  CB  VAL D  66       9.649  -6.559   1.721  1.00 87.15           C  
ATOM   1779  O   VAL D  66      12.307  -8.462   1.125  1.00 87.15           O  
ATOM   1780  CG1 VAL D  66       9.506  -7.178   0.332  1.00 87.15           C  
ATOM   1781  CG2 VAL D  66       8.322  -6.624   2.477  1.00 87.15           C  
ATOM   1782  N   ASP D  67      12.830  -6.353   1.567  1.00 88.40           N  
ATOM   1783  CA  ASP D  67      14.082  -6.394   0.818  1.00 88.40           C  
ATOM   1784  C   ASP D  67      15.033  -7.440   1.397  1.00 88.40           C  
ATOM   1785  CB  ASP D  67      14.752  -5.018   0.816  1.00 88.40           C  
ATOM   1786  O   ASP D  67      15.705  -8.156   0.651  1.00 88.40           O  
ATOM   1787  CG  ASP D  67      14.084  -4.035  -0.129  1.00 88.40           C  
ATOM   1788  OD1 ASP D  67      14.327  -2.815  -0.012  1.00 88.40           O  
ATOM   1789  OD2 ASP D  67      13.304  -4.485  -0.997  1.00 88.40           O  
ATOM   1790  N   ASP D  68      15.044  -7.456   2.787  1.00 88.93           N  
ATOM   1791  CA  ASP D  68      15.899  -8.439   3.443  1.00 88.93           C  
ATOM   1792  C   ASP D  68      15.469  -9.862   3.092  1.00 88.93           C  
ATOM   1793  CB  ASP D  68      15.876  -8.242   4.961  1.00 88.93           C  
ATOM   1794  O   ASP D  68      16.311 -10.722   2.823  1.00 88.93           O  
ATOM   1795  CG  ASP D  68      16.644  -7.012   5.410  1.00 88.93           C  
ATOM   1796  OD1 ASP D  68      16.479  -6.581   6.572  1.00 88.93           O  
ATOM   1797  OD2 ASP D  68      17.420  -6.468   4.595  1.00 88.93           O  
ATOM   1798  N   ILE D  69      14.139 -10.109   3.117  1.00 86.09           N  
ATOM   1799  CA  ILE D  69      13.597 -11.422   2.784  1.00 86.09           C  
ATOM   1800  C   ILE D  69      13.955 -11.778   1.343  1.00 86.09           C  
ATOM   1801  CB  ILE D  69      12.065 -11.469   2.983  1.00 86.09           C  
ATOM   1802  O   ILE D  69      14.412 -12.889   1.066  1.00 86.09           O  
ATOM   1803  CG1 ILE D  69      11.718 -11.389   4.474  1.00 86.09           C  
ATOM   1804  CG2 ILE D  69      11.476 -12.733   2.350  1.00 86.09           C  
ATOM   1805  CD1 ILE D  69      10.233 -11.200   4.755  1.00 86.09           C  
ATOM   1806  N   LEU D  70      13.757 -10.912   0.423  1.00 86.71           N  
ATOM   1807  CA  LEU D  70      14.037 -11.152  -0.989  1.00 86.71           C  
ATOM   1808  C   LEU D  70      15.523 -11.416  -1.211  1.00 86.71           C  
ATOM   1809  CB  LEU D  70      13.587  -9.959  -1.836  1.00 86.71           C  
ATOM   1810  O   LEU D  70      15.892 -12.259  -2.032  1.00 86.71           O  
ATOM   1811  CG  LEU D  70      12.078  -9.780  -2.007  1.00 86.71           C  
ATOM   1812  CD1 LEU D  70      11.778  -8.469  -2.726  1.00 86.71           C  
ATOM   1813  CD2 LEU D  70      11.482 -10.960  -2.766  1.00 86.71           C  
ATOM   1814  N   TYR D  71      16.387 -10.645  -0.466  1.00 89.51           N  
ATOM   1815  CA  TYR D  71      17.828 -10.849  -0.566  1.00 89.51           C  
ATOM   1816  C   TYR D  71      18.214 -12.248  -0.101  1.00 89.51           C  
ATOM   1817  CB  TYR D  71      18.579  -9.799   0.258  1.00 89.51           C  
ATOM   1818  O   TYR D  71      19.046 -12.910  -0.726  1.00 89.51           O  
ATOM   1819  CG  TYR D  71      20.080  -9.944   0.203  1.00 89.51           C  
ATOM   1820  CD1 TYR D  71      20.777 -10.576   1.231  1.00 89.51           C  
ATOM   1821  CD2 TYR D  71      20.805  -9.449  -0.876  1.00 89.51           C  
ATOM   1822  CE1 TYR D  71      22.160 -10.710   1.186  1.00 89.51           C  
ATOM   1823  CE2 TYR D  71      22.189  -9.578  -0.932  1.00 89.51           C  
ATOM   1824  OH  TYR D  71      24.227 -10.339   0.052  1.00 89.51           O  
ATOM   1825  CZ  TYR D  71      22.857 -10.209   0.102  1.00 89.51           C  
ATOM   1826  N   LYS D  72      17.586 -12.678   0.989  1.00 87.92           N  
ATOM   1827  CA  LYS D  72      17.881 -13.998   1.538  1.00 87.92           C  
ATOM   1828  C   LYS D  72      17.466 -15.101   0.569  1.00 87.92           C  
ATOM   1829  CB  LYS D  72      17.179 -14.190   2.883  1.00 87.92           C  
ATOM   1830  O   LYS D  72      18.163 -16.110   0.433  1.00 87.92           O  
ATOM   1831  CG  LYS D  72      17.822 -13.427   4.032  1.00 87.92           C  
ATOM   1832  CD  LYS D  72      17.086 -13.668   5.344  1.00 87.92           C  
ATOM   1833  CE  LYS D  72      17.682 -12.845   6.479  1.00 87.92           C  
ATOM   1834  NZ  LYS D  72      16.906 -13.006   7.745  1.00 87.92           N  
ATOM   1835  N   VAL D  73      16.417 -14.985  -0.128  1.00 83.99           N  
ATOM   1836  CA  VAL D  73      15.889 -15.997  -1.038  1.00 83.99           C  
ATOM   1837  C   VAL D  73      16.720 -16.025  -2.318  1.00 83.99           C  
ATOM   1838  CB  VAL D  73      14.403 -15.738  -1.373  1.00 83.99           C  
ATOM   1839  O   VAL D  73      16.976 -17.095  -2.875  1.00 83.99           O  
ATOM   1840  CG1 VAL D  73      13.924 -16.686  -2.471  1.00 83.99           C  
ATOM   1841  CG2 VAL D  73      13.540 -15.887  -0.121  1.00 83.99           C  
ATOM   1842  N   LYS D  74      17.162 -14.931  -2.899  1.00 83.38           N  
ATOM   1843  CA  LYS D  74      17.931 -14.852  -4.137  1.00 83.38           C  
ATOM   1844  C   LYS D  74      19.384 -15.258  -3.909  1.00 83.38           C  
ATOM   1845  CB  LYS D  74      17.868 -13.439  -4.719  1.00 83.38           C  
ATOM   1846  O   LYS D  74      20.059 -15.714  -4.834  1.00 83.38           O  
ATOM   1847  CG  LYS D  74      16.515 -13.075  -5.314  1.00 83.38           C  
ATOM   1848  CD  LYS D  74      16.528 -11.676  -5.918  1.00 83.38           C  
ATOM   1849  CE  LYS D  74      15.169 -11.302  -6.493  1.00 83.38           C  
ATOM   1850  NZ  LYS D  74      15.175  -9.929  -7.081  1.00 83.38           N  
ATOM   1851  N   SER D  75      19.732 -15.091  -2.717  1.00 78.15           N  
ATOM   1852  CA  SER D  75      21.117 -15.462  -2.446  1.00 78.15           C  
ATOM   1853  C   SER D  75      21.245 -16.957  -2.172  1.00 78.15           C  
ATOM   1854  CB  SER D  75      21.662 -14.669  -1.258  1.00 78.15           C  
ATOM   1855  O   SER D  75      22.233 -17.583  -2.562  1.00 78.15           O  
ATOM   1856  OG  SER D  75      21.658 -13.279  -1.536  1.00 78.15           O  
TER    1857      SER D  75                                                      
ENDMDL                                                                          
END                                                                             
