# Supplementary material for: De novo design of obligate ABC-type heterotrimeric proteins
Source: Nat Struct Mol Biol. 2022 Dec 15;29(12):1266–76. doi: 10.1038/s41594-022-00879-4 (PMC9758053; doi:10.1038/s41594-022-00879-4)
Supplement: Supplementary file 4 — This compressed file contains all PDB files and scripts used in our design protocols and analyses, as well as the final design model outputs. [file 41594_2022_879_MOESM4_ESM.zip › source_data/pdbs/AF-Multimer for base_pdbs/DHT03/DHT03_AF-Mult_model5.pdb]

MODEL     1                                                                     
ATOM      1  N   PRO B   1      -8.937  19.147  21.012  1.00 86.82           N  
ATOM      2  CA  PRO B   1      -7.659  18.434  21.066  1.00 86.82           C  
ATOM      3  C   PRO B   1      -7.527  17.375  19.974  1.00 86.82           C  
ATOM      4  CB  PRO B   1      -7.674  17.788  22.454  1.00 86.82           C  
ATOM      5  O   PRO B   1      -6.443  17.192  19.414  1.00 86.82           O  
ATOM      6  CG  PRO B   1      -8.766  18.494  23.192  1.00 86.82           C  
ATOM      7  CD  PRO B   1      -9.702  19.104  22.189  1.00 86.82           C  
ATOM      8  N   GLU B   2      -8.676  16.616  19.536  1.00 91.23           N  
ATOM      9  CA  GLU B   2      -8.683  15.565  18.522  1.00 91.23           C  
ATOM     10  C   GLU B   2      -8.541  16.150  17.120  1.00 91.23           C  
ATOM     11  CB  GLU B   2      -9.966  14.734  18.618  1.00 91.23           C  
ATOM     12  O   GLU B   2      -7.820  15.603  16.283  1.00 91.23           O  
ATOM     13  CG  GLU B   2     -10.040  13.860  19.861  1.00 91.23           C  
ATOM     14  CD  GLU B   2     -11.383  13.167  20.028  1.00 91.23           C  
ATOM     15  OE1 GLU B   2     -11.542  12.372  20.981  1.00 91.23           O  
ATOM     16  OE2 GLU B   2     -12.284  13.421  19.197  1.00 91.23           O  
ATOM     17  N   GLU B   3      -9.137  17.256  16.918  1.00 91.20           N  
ATOM     18  CA  GLU B   3      -9.064  17.914  15.617  1.00 91.20           C  
ATOM     19  C   GLU B   3      -7.652  18.420  15.333  1.00 91.20           C  
ATOM     20  CB  GLU B   3     -10.062  19.073  15.543  1.00 91.20           C  
ATOM     21  O   GLU B   3      -7.166  18.316  14.205  1.00 91.20           O  
ATOM     22  CG  GLU B   3     -10.247  19.637  14.142  1.00 91.20           C  
ATOM     23  CD  GLU B   3     -11.333  20.698  14.061  1.00 91.20           C  
ATOM     24  OE1 GLU B   3     -11.390  21.432  13.048  1.00 91.20           O  
ATOM     25  OE2 GLU B   3     -12.133  20.797  15.018  1.00 91.20           O  
ATOM     26  N   GLU B   4      -7.056  19.055  16.433  1.00 93.23           N  
ATOM     27  CA  GLU B   4      -5.687  19.535  16.267  1.00 93.23           C  
ATOM     28  C   GLU B   4      -4.734  18.388  15.944  1.00 93.23           C  
ATOM     29  CB  GLU B   4      -5.219  20.269  17.526  1.00 93.23           C  
ATOM     30  O   GLU B   4      -3.850  18.528  15.097  1.00 93.23           O  
ATOM     31  CG  GLU B   4      -5.749  21.691  17.643  1.00 93.23           C  
ATOM     32  CD  GLU B   4      -5.378  22.364  18.955  1.00 93.23           C  
ATOM     33  OE1 GLU B   4      -5.727  23.551  19.147  1.00 93.23           O  
ATOM     34  OE2 GLU B   4      -4.733  21.700  19.796  1.00 93.23           O  
ATOM     35  N   LYS B   5      -4.928  17.313  16.579  1.00 92.51           N  
ATOM     36  CA  LYS B   5      -4.112  16.131  16.317  1.00 92.51           C  
ATOM     37  C   LYS B   5      -4.337  15.611  14.900  1.00 92.51           C  
ATOM     38  CB  LYS B   5      -4.421  15.030  17.334  1.00 92.51           C  
ATOM     39  O   LYS B   5      -3.388  15.207  14.225  1.00 92.51           O  
ATOM     40  CG  LYS B   5      -3.489  13.831  17.250  1.00 92.51           C  
ATOM     41  CD  LYS B   5      -3.680  12.890  18.432  1.00 92.51           C  
ATOM     42  CE  LYS B   5      -2.775  11.670  18.329  1.00 92.51           C  
ATOM     43  NZ  LYS B   5      -2.958  10.744  19.487  1.00 92.51           N  
ATOM     44  N   LEU B   6      -5.519  15.649  14.411  1.00 91.55           N  
ATOM     45  CA  LEU B   6      -5.857  15.221  13.058  1.00 91.55           C  
ATOM     46  C   LEU B   6      -5.150  16.087  12.021  1.00 91.55           C  
ATOM     47  CB  LEU B   6      -7.371  15.278  12.840  1.00 91.55           C  
ATOM     48  O   LEU B   6      -4.607  15.572  11.041  1.00 91.55           O  
ATOM     49  CG  LEU B   6      -7.916  14.480  11.654  1.00 91.55           C  
ATOM     50  CD1 LEU B   6      -8.301  13.071  12.096  1.00 91.55           C  
ATOM     51  CD2 LEU B   6      -9.110  15.195  11.031  1.00 91.55           C  
ATOM     52  N   LYS B   7      -5.196  17.404  12.300  1.00 92.22           N  
ATOM     53  CA  LYS B   7      -4.540  18.323  11.374  1.00 92.22           C  
ATOM     54  C   LYS B   7      -3.036  18.067  11.319  1.00 92.22           C  
ATOM     55  CB  LYS B   7      -4.811  19.773  11.775  1.00 92.22           C  
ATOM     56  O   LYS B   7      -2.432  18.114  10.245  1.00 92.22           O  
ATOM     57  CG  LYS B   7      -6.215  20.256  11.441  1.00 92.22           C  
ATOM     58  CD  LYS B   7      -6.409  21.718  11.823  1.00 92.22           C  
ATOM     59  CE  LYS B   7      -7.837  22.179  11.566  1.00 92.22           C  
ATOM     60  NZ  LYS B   7      -8.055  23.586  12.017  1.00 92.22           N  
ATOM     61  N   GLU B   8      -2.422  17.774  12.462  1.00 93.78           N  
ATOM     62  CA  GLU B   8      -0.994  17.476  12.522  1.00 93.78           C  
ATOM     63  C   GLU B   8      -0.667  16.188  11.771  1.00 93.78           C  
ATOM     64  CB  GLU B   8      -0.527  17.371  13.976  1.00 93.78           C  
ATOM     65  O   GLU B   8       0.317  16.127  11.031  1.00 93.78           O  
ATOM     66  CG  GLU B   8      -0.417  18.713  14.685  1.00 93.78           C  
ATOM     67  CD  GLU B   8      -0.008  18.589  16.144  1.00 93.78           C  
ATOM     68  OE1 GLU B   8       0.122  19.629  16.829  1.00 93.78           O  
ATOM     69  OE2 GLU B   8       0.185  17.442  16.606  1.00 93.78           O  
ATOM     70  N   LEU B   9      -1.544  15.180  11.916  1.00 92.81           N  
ATOM     71  CA  LEU B   9      -1.338  13.899  11.248  1.00 92.81           C  
ATOM     72  C   LEU B   9      -1.498  14.042   9.738  1.00 92.81           C  
ATOM     73  CB  LEU B   9      -2.322  12.853  11.780  1.00 92.81           C  
ATOM     74  O   LEU B   9      -0.750  13.432   8.970  1.00 92.81           O  
ATOM     75  CG  LEU B   9      -2.030  12.296  13.174  1.00 92.81           C  
ATOM     76  CD1 LEU B   9      -3.208  11.463  13.669  1.00 92.81           C  
ATOM     77  CD2 LEU B   9      -0.750  11.468  13.163  1.00 92.81           C  
ATOM     78  N   LEU B  10      -2.402  14.882   9.328  1.00 92.60           N  
ATOM     79  CA  LEU B  10      -2.614  15.118   7.904  1.00 92.60           C  
ATOM     80  C   LEU B  10      -1.396  15.787   7.276  1.00 92.60           C  
ATOM     81  CB  LEU B  10      -3.857  15.983   7.682  1.00 92.60           C  
ATOM     82  O   LEU B  10      -1.006  15.452   6.155  1.00 92.60           O  
ATOM     83  CG  LEU B  10      -5.204  15.259   7.732  1.00 92.60           C  
ATOM     84  CD1 LEU B  10      -6.348  16.266   7.676  1.00 92.60           C  
ATOM     85  CD2 LEU B  10      -5.313  14.253   6.592  1.00 92.60           C  
ATOM     86  N   LYS B  11      -0.841  16.752   8.046  1.00 93.91           N  
ATOM     87  CA  LYS B  11       0.374  17.406   7.567  1.00 93.91           C  
ATOM     88  C   LYS B  11       1.512  16.402   7.406  1.00 93.91           C  
ATOM     89  CB  LYS B  11       0.793  18.525   8.523  1.00 93.91           C  
ATOM     90  O   LYS B  11       2.227  16.423   6.402  1.00 93.91           O  
ATOM     91  CG  LYS B  11       1.938  19.383   8.005  1.00 93.91           C  
ATOM     92  CD  LYS B  11       2.299  20.486   8.992  1.00 93.91           C  
ATOM     93  CE  LYS B  11       3.537  21.254   8.546  1.00 93.91           C  
ATOM     94  NZ  LYS B  11       3.920  22.309   9.531  1.00 93.91           N  
ATOM     95  N   GLU B  12       1.700  15.554   8.382  1.00 93.62           N  
ATOM     96  CA  GLU B  12       2.733  14.524   8.327  1.00 93.62           C  
ATOM     97  C   GLU B  12       2.479  13.548   7.182  1.00 93.62           C  
ATOM     98  CB  GLU B  12       2.808  13.767   9.656  1.00 93.62           C  
ATOM     99  O   GLU B  12       3.415  13.132   6.496  1.00 93.62           O  
ATOM    100  CG  GLU B  12       3.462  14.560  10.779  1.00 93.62           C  
ATOM    101  CD  GLU B  12       3.580  13.776  12.076  1.00 93.62           C  
ATOM    102  OE1 GLU B  12       4.113  14.323  13.069  1.00 93.62           O  
ATOM    103  OE2 GLU B  12       3.137  12.606  12.100  1.00 93.62           O  
ATOM    104  N   LEU B  13       1.236  13.186   6.947  1.00 92.82           N  
ATOM    105  CA  LEU B  13       0.849  12.281   5.870  1.00 92.82           C  
ATOM    106  C   LEU B  13       1.221  12.862   4.510  1.00 92.82           C  
ATOM    107  CB  LEU B  13      -0.655  11.997   5.923  1.00 92.82           C  
ATOM    108  O   LEU B  13       1.756  12.155   3.654  1.00 92.82           O  
ATOM    109  CG  LEU B  13      -1.179  10.938   4.951  1.00 92.82           C  
ATOM    110  CD1 LEU B  13      -0.571   9.577   5.272  1.00 92.82           C  
ATOM    111  CD2 LEU B  13      -2.702  10.875   5.000  1.00 92.82           C  
ATOM    112  N   LYS B  14       0.995  14.159   4.354  1.00 92.97           N  
ATOM    113  CA  LYS B  14       1.304  14.823   3.091  1.00 92.97           C  
ATOM    114  C   LYS B  14       2.809  14.856   2.841  1.00 92.97           C  
ATOM    115  CB  LYS B  14       0.740  16.244   3.080  1.00 92.97           C  
ATOM    116  O   LYS B  14       3.259  14.695   1.705  1.00 92.97           O  
ATOM    117  CG  LYS B  14      -0.767  16.311   2.875  1.00 92.97           C  
ATOM    118  CD  LYS B  14      -1.264  17.750   2.850  1.00 92.97           C  
ATOM    119  CE  LYS B  14      -2.774  17.817   2.664  1.00 92.97           C  
ATOM    120  NZ  LYS B  14      -3.276  19.224   2.707  1.00 92.97           N  
ATOM    121  N   LYS B  15       3.581  14.988   3.910  1.00 94.15           N  
ATOM    122  CA  LYS B  15       5.035  14.981   3.785  1.00 94.15           C  
ATOM    123  C   LYS B  15       5.542  13.616   3.329  1.00 94.15           C  
ATOM    124  CB  LYS B  15       5.690  15.367   5.113  1.00 94.15           C  
ATOM    125  O   LYS B  15       6.408  13.529   2.457  1.00 94.15           O  
ATOM    126  CG  LYS B  15       5.560  16.842   5.461  1.00 94.15           C  
ATOM    127  CD  LYS B  15       6.283  17.175   6.760  1.00 94.15           C  
ATOM    128  CE  LYS B  15       6.091  18.635   7.149  1.00 94.15           C  
ATOM    129  NZ  LYS B  15       6.722  18.944   8.467  1.00 94.15           N  
ATOM    130  N   VAL B  16       4.967  12.509   3.899  1.00 92.82           N  
ATOM    131  CA  VAL B  16       5.370  11.151   3.551  1.00 92.82           C  
ATOM    132  C   VAL B  16       4.967  10.844   2.111  1.00 92.82           C  
ATOM    133  CB  VAL B  16       4.749  10.111   4.511  1.00 92.82           C  
ATOM    134  O   VAL B  16       5.738  10.245   1.358  1.00 92.82           O  
ATOM    135  CG1 VAL B  16       5.110   8.692   4.077  1.00 92.82           C  
ATOM    136  CG2 VAL B  16       5.208  10.369   5.945  1.00 92.82           C  
ATOM    137  N   LEU B  17       3.824  11.363   1.687  1.00 92.39           N  
ATOM    138  CA  LEU B  17       3.354  11.157   0.322  1.00 92.39           C  
ATOM    139  C   LEU B  17       4.284  11.831  -0.681  1.00 92.39           C  
ATOM    140  CB  LEU B  17       1.931  11.696   0.158  1.00 92.39           C  
ATOM    141  O   LEU B  17       4.592  11.260  -1.730  1.00 92.39           O  
ATOM    142  CG  LEU B  17       0.810  10.845   0.756  1.00 92.39           C  
ATOM    143  CD1 LEU B  17      -0.525  11.574   0.648  1.00 92.39           C  
ATOM    144  CD2 LEU B  17       0.742   9.487   0.065  1.00 92.39           C  
ATOM    145  N   ASP B  18       4.746  13.053  -0.341  1.00 92.53           N  
ATOM    146  CA  ASP B  18       5.653  13.789  -1.216  1.00 92.53           C  
ATOM    147  C   ASP B  18       6.978  13.049  -1.382  1.00 92.53           C  
ATOM    148  CB  ASP B  18       5.902  15.196  -0.669  1.00 92.53           C  
ATOM    149  O   ASP B  18       7.515  12.967  -2.489  1.00 92.53           O  
ATOM    150  CG  ASP B  18       4.724  16.131  -0.880  1.00 92.53           C  
ATOM    151  OD1 ASP B  18       4.663  17.193  -0.223  1.00 92.53           O  
ATOM    152  OD2 ASP B  18       3.847  15.802  -1.708  1.00 92.53           O  
ATOM    153  N   ARG B  19       7.515  12.463  -0.296  1.00 93.03           N  
ATOM    154  CA  ARG B  19       8.765  11.713  -0.360  1.00 93.03           C  
ATOM    155  C   ARG B  19       8.607  10.458  -1.212  1.00 93.03           C  
ATOM    156  CB  ARG B  19       9.239  11.336   1.045  1.00 93.03           C  
ATOM    157  O   ARG B  19       9.494  10.120  -1.998  1.00 93.03           O  
ATOM    158  CG  ARG B  19       9.752  12.514   1.859  1.00 93.03           C  
ATOM    159  CD  ARG B  19      10.475  12.057   3.118  1.00 93.03           C  
ATOM    160  NE  ARG B  19       9.563  11.413   4.060  1.00 93.03           N  
ATOM    161  NH1 ARG B  19       9.088  13.342   5.238  1.00 93.03           N  
ATOM    162  NH2 ARG B  19       8.119  11.356   5.844  1.00 93.03           N  
ATOM    163  CZ  ARG B  19       8.926  12.039   5.045  1.00 93.03           C  
ATOM    164  N   LEU B  20       7.446   9.746  -1.103  1.00 91.29           N  
ATOM    165  CA  LEU B  20       7.167   8.553  -1.895  1.00 91.29           C  
ATOM    166  C   LEU B  20       7.109   8.889  -3.382  1.00 91.29           C  
ATOM    167  CB  LEU B  20       5.848   7.913  -1.454  1.00 91.29           C  
ATOM    168  O   LEU B  20       7.667   8.164  -4.208  1.00 91.29           O  
ATOM    169  CG  LEU B  20       5.902   7.053  -0.190  1.00 91.29           C  
ATOM    170  CD1 LEU B  20       4.492   6.752   0.307  1.00 91.29           C  
ATOM    171  CD2 LEU B  20       6.667   5.761  -0.455  1.00 91.29           C  
ATOM    172  N   LYS B  21       6.521  10.035  -3.678  1.00 92.50           N  
ATOM    173  CA  LYS B  21       6.406  10.462  -5.070  1.00 92.50           C  
ATOM    174  C   LYS B  21       7.775  10.790  -5.658  1.00 92.50           C  
ATOM    175  CB  LYS B  21       5.481  11.674  -5.185  1.00 92.50           C  
ATOM    176  O   LYS B  21       8.051  10.472  -6.817  1.00 92.50           O  
ATOM    177  CG  LYS B  21       4.005  11.345  -5.018  1.00 92.50           C  
ATOM    178  CD  LYS B  21       3.139  12.594  -5.113  1.00 92.50           C  
ATOM    179  CE  LYS B  21       1.669  12.276  -4.882  1.00 92.50           C  
ATOM    180  NZ  LYS B  21       0.829  13.511  -4.868  1.00 92.50           N  
ATOM    181  N   LYS B  22       8.604  11.378  -4.829  1.00 92.72           N  
ATOM    182  CA  LYS B  22       9.947  11.728  -5.284  1.00 92.72           C  
ATOM    183  C   LYS B  22      10.773  10.477  -5.572  1.00 92.72           C  
ATOM    184  CB  LYS B  22      10.657  12.596  -4.244  1.00 92.72           C  
ATOM    185  O   LYS B  22      11.498  10.422  -6.567  1.00 92.72           O  
ATOM    186  CG  LYS B  22      10.186  14.043  -4.221  1.00 92.72           C  
ATOM    187  CD  LYS B  22      10.979  14.873  -3.219  1.00 92.72           C  
ATOM    188  CE  LYS B  22      10.444  16.295  -3.122  1.00 92.72           C  
ATOM    189  NZ  LYS B  22      11.132  17.074  -2.050  1.00 92.72           N  
ATOM    190  N   ILE B  23      10.653   9.455  -4.713  1.00 90.03           N  
ATOM    191  CA  ILE B  23      11.374   8.200  -4.896  1.00 90.03           C  
ATOM    192  C   ILE B  23      10.908   7.520  -6.181  1.00 90.03           C  
ATOM    193  CB  ILE B  23      11.179   7.256  -3.688  1.00 90.03           C  
ATOM    194  O   ILE B  23      11.725   7.022  -6.959  1.00 90.03           O  
ATOM    195  CG1 ILE B  23      11.809   7.862  -2.429  1.00 90.03           C  
ATOM    196  CG2 ILE B  23      11.767   5.873  -3.984  1.00 90.03           C  
ATOM    197  CD1 ILE B  23      11.476   7.111  -1.147  1.00 90.03           C  
ATOM    198  N   LEU B  24       9.601   7.562  -6.415  1.00 90.16           N  
ATOM    199  CA  LEU B  24       9.035   6.923  -7.598  1.00 90.16           C  
ATOM    200  C   LEU B  24       9.481   7.639  -8.869  1.00 90.16           C  
ATOM    201  CB  LEU B  24       7.506   6.906  -7.519  1.00 90.16           C  
ATOM    202  O   LEU B  24       9.774   6.995  -9.879  1.00 90.16           O  
ATOM    203  CG  LEU B  24       6.891   5.934  -6.510  1.00 90.16           C  
ATOM    204  CD1 LEU B  24       5.383   6.147  -6.421  1.00 90.16           C  
ATOM    205  CD2 LEU B  24       7.211   4.493  -6.891  1.00 90.16           C  
ATOM    206  N   GLU B  25       9.543   8.970  -8.825  1.00 91.67           N  
ATOM    207  CA  GLU B  25       9.983   9.756  -9.974  1.00 91.67           C  
ATOM    208  C   GLU B  25      11.448   9.485 -10.300  1.00 91.67           C  
ATOM    209  CB  GLU B  25       9.769  11.250  -9.716  1.00 91.67           C  
ATOM    210  O   GLU B  25      11.813   9.342 -11.469  1.00 91.67           O  
ATOM    211  CG  GLU B  25       8.318  11.693  -9.830  1.00 91.67           C  
ATOM    212  CD  GLU B  25       8.102  13.148  -9.446  1.00 91.67           C  
ATOM    213  OE1 GLU B  25       6.939  13.611  -9.450  1.00 91.67           O  
ATOM    214  OE2 GLU B  25       9.105  13.831  -9.139  1.00 91.67           O  
ATOM    215  N   ARG B  26      12.218   9.432  -9.216  1.00 89.90           N  
ATOM    216  CA  ARG B  26      13.632   9.122  -9.400  1.00 89.90           C  
ATOM    217  C   ARG B  26      13.813   7.744 -10.029  1.00 89.90           C  
ATOM    218  CB  ARG B  26      14.376   9.190  -8.065  1.00 89.90           C  
ATOM    219  O   ARG B  26      14.635   7.571 -10.931  1.00 89.90           O  
ATOM    220  CG  ARG B  26      15.872   8.948  -8.180  1.00 89.90           C  
ATOM    221  CD  ARG B  26      16.526   8.799  -6.813  1.00 89.90           C  
ATOM    222  NE  ARG B  26      16.048   7.610  -6.114  1.00 89.90           N  
ATOM    223  NH1 ARG B  26      17.209   8.038  -4.163  1.00 89.90           N  
ATOM    224  NH2 ARG B  26      15.890   6.170  -4.331  1.00 89.90           N  
ATOM    225  CZ  ARG B  26      16.384   7.275  -4.871  1.00 89.90           C  
ATOM    226  N   ASN B  27      13.039   6.719  -9.550  1.00 87.45           N  
ATOM    227  CA  ASN B  27      13.108   5.353 -10.058  1.00 87.45           C  
ATOM    228  C   ASN B  27      12.722   5.283 -11.533  1.00 87.45           C  
ATOM    229  CB  ASN B  27      12.214   4.427  -9.231  1.00 87.45           C  
ATOM    230  O   ASN B  27      13.361   4.574 -12.313  1.00 87.45           O  
ATOM    231  CG  ASN B  27      12.819   4.081  -7.884  1.00 87.45           C  
ATOM    232  ND2 ASN B  27      12.019   3.480  -7.012  1.00 87.45           N  
ATOM    233  OD1 ASN B  27      13.996   4.352  -7.631  1.00 87.45           O  
ATOM    234  N   ASP B  28      11.709   5.990 -11.879  1.00 87.16           N  
ATOM    235  CA  ASP B  28      11.259   6.018 -13.267  1.00 87.16           C  
ATOM    236  C   ASP B  28      12.339   6.588 -14.184  1.00 87.16           C  
ATOM    237  CB  ASP B  28       9.973   6.837 -13.398  1.00 87.16           C  
ATOM    238  O   ASP B  28      12.556   6.081 -15.286  1.00 87.16           O  
ATOM    239  CG  ASP B  28       8.737   6.075 -12.953  1.00 87.16           C  
ATOM    240  OD1 ASP B  28       7.680   6.703 -12.730  1.00 87.16           O  
ATOM    241  OD2 ASP B  28       8.821   4.834 -12.823  1.00 87.16           O  
ATOM    242  N   GLU B  29      13.055   7.628 -13.714  1.00 88.98           N  
ATOM    243  CA  GLU B  29      14.100   8.263 -14.511  1.00 88.98           C  
ATOM    244  C   GLU B  29      15.302   7.339 -14.683  1.00 88.98           C  
ATOM    245  CB  GLU B  29      14.539   9.582 -13.869  1.00 88.98           C  
ATOM    246  O   GLU B  29      15.874   7.252 -15.772  1.00 88.98           O  
ATOM    247  CG  GLU B  29      13.516  10.701 -14.002  1.00 88.98           C  
ATOM    248  CD  GLU B  29      13.951  11.994 -13.331  1.00 88.98           C  
ATOM    249  OE1 GLU B  29      13.206  12.998 -13.408  1.00 88.98           O  
ATOM    250  OE2 GLU B  29      15.046  12.004 -12.725  1.00 88.98           O  
ATOM    251  N   GLU B  30      15.682   6.650 -13.583  1.00 87.68           N  
ATOM    252  CA  GLU B  30      16.824   5.742 -13.614  1.00 87.68           C  
ATOM    253  C   GLU B  30      16.571   4.567 -14.554  1.00 87.68           C  
ATOM    254  CB  GLU B  30      17.143   5.230 -12.206  1.00 87.68           C  
ATOM    255  O   GLU B  30      17.475   4.131 -15.269  1.00 87.68           O  
ATOM    256  CG  GLU B  30      17.792   6.271 -11.306  1.00 87.68           C  
ATOM    257  CD  GLU B  30      18.124   5.742  -9.920  1.00 87.68           C  
ATOM    258  OE1 GLU B  30      18.727   6.486  -9.114  1.00 87.68           O  
ATOM    259  OE2 GLU B  30      17.780   4.572  -9.638  1.00 87.68           O  
ATOM    260  N   ILE B  31      15.357   4.017 -14.489  1.00 83.22           N  
ATOM    261  CA  ILE B  31      14.988   2.882 -15.329  1.00 83.22           C  
ATOM    262  C   ILE B  31      15.019   3.297 -16.798  1.00 83.22           C  
ATOM    263  CB  ILE B  31      13.593   2.333 -14.956  1.00 83.22           C  
ATOM    264  O   ILE B  31      15.396   2.505 -17.665  1.00 83.22           O  
ATOM    265  CG1 ILE B  31      13.638   1.643 -13.588  1.00 83.22           C  
ATOM    266  CG2 ILE B  31      13.084   1.374 -16.037  1.00 83.22           C  
ATOM    267  CD1 ILE B  31      12.274   1.213 -13.066  1.00 83.22           C  
ATOM    268  N   LYS B  32      14.702   4.558 -17.051  1.00 83.42           N  
ATOM    269  CA  LYS B  32      14.713   5.072 -18.418  1.00 83.42           C  
ATOM    270  C   LYS B  32      16.140   5.239 -18.931  1.00 83.42           C  
ATOM    271  CB  LYS B  32      13.968   6.405 -18.497  1.00 83.42           C  
ATOM    272  O   LYS B  32      16.408   5.029 -20.116  1.00 83.42           O  
ATOM    273  CG  LYS B  32      12.453   6.272 -18.451  1.00 83.42           C  
ATOM    274  CD  LYS B  32      11.769   7.627 -18.580  1.00 83.42           C  
ATOM    275  CE  LYS B  32      10.259   7.509 -18.418  1.00 83.42           C  
ATOM    276  NZ  LYS B  32       9.592   8.844 -18.459  1.00 83.42           N  
ATOM    277  N   LYS B  33      17.058   5.561 -17.981  1.00 83.80           N  
ATOM    278  CA  LYS B  33      18.428   5.884 -18.371  1.00 83.80           C  
ATOM    279  C   LYS B  33      19.267   4.620 -18.532  1.00 83.80           C  
ATOM    280  CB  LYS B  33      19.074   6.814 -17.343  1.00 83.80           C  
ATOM    281  O   LYS B  33      20.222   4.597 -19.311  1.00 83.80           O  
ATOM    282  CG  LYS B  33      18.543   8.240 -17.378  1.00 83.80           C  
ATOM    283  CD  LYS B  33      19.249   9.125 -16.359  1.00 83.80           C  
ATOM    284  CE  LYS B  33      18.668  10.532 -16.341  1.00 83.80           C  
ATOM    285  NZ  LYS B  33      19.306  11.381 -15.291  1.00 83.80           N  
ATOM    286  N   SER B  34      19.024   3.620 -17.790  1.00 71.06           N  
ATOM    287  CA  SER B  34      19.929   2.477 -17.856  1.00 71.06           C  
ATOM    288  C   SER B  34      19.158   1.164 -17.919  1.00 71.06           C  
ATOM    289  CB  SER B  34      20.871   2.468 -16.651  1.00 71.06           C  
ATOM    290  O   SER B  34      18.103   1.026 -17.295  1.00 71.06           O  
ATOM    291  OG  SER B  34      20.232   1.905 -15.518  1.00 71.06           O  
ATOM    292  N   ASP B  35      19.362   0.567 -18.986  1.00 66.80           N  
ATOM    293  CA  ASP B  35      18.828  -0.778 -19.175  1.00 66.80           C  
ATOM    294  C   ASP B  35      19.448  -1.760 -18.182  1.00 66.80           C  
ATOM    295  CB  ASP B  35      19.071  -1.256 -20.608  1.00 66.80           C  
ATOM    296  O   ASP B  35      18.847  -2.786 -17.858  1.00 66.80           O  
ATOM    297  CG  ASP B  35      18.136  -0.609 -21.615  1.00 66.80           C  
ATOM    298  OD1 ASP B  35      18.485  -0.538 -22.813  1.00 66.80           O  
ATOM    299  OD2 ASP B  35      17.042  -0.164 -21.206  1.00 66.80           O  
ATOM    300  N   GLU B  36      20.516  -1.212 -17.531  1.00 70.64           N  
ATOM    301  CA  GLU B  36      21.203  -2.187 -16.689  1.00 70.64           C  
ATOM    302  C   GLU B  36      21.120  -1.799 -15.215  1.00 70.64           C  
ATOM    303  CB  GLU B  36      22.667  -2.328 -17.114  1.00 70.64           C  
ATOM    304  O   GLU B  36      21.798  -0.869 -14.774  1.00 70.64           O  
ATOM    305  CG  GLU B  36      22.857  -3.084 -18.421  1.00 70.64           C  
ATOM    306  CD  GLU B  36      24.318  -3.272 -18.798  1.00 70.64           C  
ATOM    307  OE1 GLU B  36      24.599  -3.923 -19.830  1.00 70.64           O  
ATOM    308  OE2 GLU B  36      25.188  -2.766 -18.055  1.00 70.64           O  
ATOM    309  N   LEU B  37      20.091  -1.723 -14.679  1.00 68.42           N  
ATOM    310  CA  LEU B  37      20.078  -1.570 -13.228  1.00 68.42           C  
ATOM    311  C   LEU B  37      20.549  -2.847 -12.542  1.00 68.42           C  
ATOM    312  CB  LEU B  37      18.674  -1.202 -12.741  1.00 68.42           C  
ATOM    313  O   LEU B  37      20.176  -3.950 -12.950  1.00 68.42           O  
ATOM    314  CG  LEU B  37      18.207   0.225 -13.032  1.00 68.42           C  
ATOM    315  CD1 LEU B  37      16.686   0.309 -12.964  1.00 68.42           C  
ATOM    316  CD2 LEU B  37      18.846   1.207 -12.055  1.00 68.42           C  
ATOM    317  N   ASP B  38      21.645  -2.740 -12.002  1.00 77.40           N  
ATOM    318  CA  ASP B  38      22.143  -3.893 -11.259  1.00 77.40           C  
ATOM    319  C   ASP B  38      21.190  -4.270 -10.127  1.00 77.40           C  
ATOM    320  CB  ASP B  38      23.538  -3.609 -10.699  1.00 77.40           C  
ATOM    321  O   ASP B  38      20.449  -3.422  -9.624  1.00 77.40           O  
ATOM    322  CG  ASP B  38      23.539  -2.540  -9.621  1.00 77.40           C  
ATOM    323  OD1 ASP B  38      24.487  -1.727  -9.569  1.00 77.40           O  
ATOM    324  OD2 ASP B  38      22.584  -2.511  -8.816  1.00 77.40           O  
ATOM    325  N   ASP B  39      20.855  -5.283  -9.928  1.00 82.62           N  
ATOM    326  CA  ASP B  39      19.974  -5.921  -8.954  1.00 82.62           C  
ATOM    327  C   ASP B  39      20.082  -5.243  -7.590  1.00 82.62           C  
ATOM    328  CB  ASP B  39      20.302  -7.410  -8.829  1.00 82.62           C  
ATOM    329  O   ASP B  39      19.074  -5.046  -6.908  1.00 82.62           O  
ATOM    330  CG  ASP B  39      19.878  -8.215 -10.045  1.00 82.62           C  
ATOM    331  OD1 ASP B  39      20.234  -9.409 -10.141  1.00 82.62           O  
ATOM    332  OD2 ASP B  39      19.182  -7.649 -10.916  1.00 82.62           O  
ATOM    333  N   GLU B  40      21.233  -4.728  -7.226  1.00 84.65           N  
ATOM    334  CA  GLU B  40      21.473  -4.103  -5.928  1.00 84.65           C  
ATOM    335  C   GLU B  40      20.743  -2.767  -5.816  1.00 84.65           C  
ATOM    336  CB  GLU B  40      22.972  -3.904  -5.696  1.00 84.65           C  
ATOM    337  O   GLU B  40      20.126  -2.476  -4.790  1.00 84.65           O  
ATOM    338  CG  GLU B  40      23.321  -3.443  -4.288  1.00 84.65           C  
ATOM    339  CD  GLU B  40      24.817  -3.321  -4.049  1.00 84.65           C  
ATOM    340  OE1 GLU B  40      25.222  -2.849  -2.963  1.00 84.65           O  
ATOM    341  OE2 GLU B  40      25.591  -3.699  -4.957  1.00 84.65           O  
ATOM    342  N   SER B  41      20.836  -1.969  -6.818  1.00 86.12           N  
ATOM    343  CA  SER B  41      20.180  -0.666  -6.818  1.00 86.12           C  
ATOM    344  C   SER B  41      18.663  -0.810  -6.770  1.00 86.12           C  
ATOM    345  CB  SER B  41      20.586   0.139  -8.053  1.00 86.12           C  
ATOM    346  O   SER B  41      17.982  -0.035  -6.094  1.00 86.12           O  
ATOM    347  OG  SER B  41      21.978   0.405  -8.046  1.00 86.12           O  
ATOM    348  N   LEU B  42      18.168  -1.799  -7.455  1.00 84.36           N  
ATOM    349  CA  LEU B  42      16.729  -2.044  -7.454  1.00 84.36           C  
ATOM    350  C   LEU B  42      16.247  -2.440  -6.062  1.00 84.36           C  
ATOM    351  CB  LEU B  42      16.371  -3.139  -8.461  1.00 84.36           C  
ATOM    352  O   LEU B  42      15.198  -1.977  -5.609  1.00 84.36           O  
ATOM    353  CG  LEU B  42      16.426  -2.746  -9.938  1.00 84.36           C  
ATOM    354  CD1 LEU B  42      16.329  -3.986 -10.821  1.00 84.36           C  
ATOM    355  CD2 LEU B  42      15.313  -1.758 -10.271  1.00 84.36           C  
ATOM    356  N   LEU B  43      17.058  -3.227  -5.412  1.00 83.90           N  
ATOM    357  CA  LEU B  43      16.709  -3.668  -4.066  1.00 83.90           C  
ATOM    358  C   LEU B  43      16.728  -2.498  -3.088  1.00 83.90           C  
ATOM    359  CB  LEU B  43      17.673  -4.759  -3.592  1.00 83.90           C  
ATOM    360  O   LEU B  43      15.844  -2.379  -2.237  1.00 83.90           O  
ATOM    361  CG  LEU B  43      17.422  -6.167  -4.134  1.00 83.90           C  
ATOM    362  CD1 LEU B  43      18.646  -7.049  -3.907  1.00 83.90           C  
ATOM    363  CD2 LEU B  43      16.187  -6.780  -3.482  1.00 83.90           C  
ATOM    364  N   GLU B  44      17.740  -1.619  -3.225  1.00 87.43           N  
ATOM    365  CA  GLU B  44      17.830  -0.450  -2.356  1.00 87.43           C  
ATOM    366  C   GLU B  44      16.625   0.469  -2.541  1.00 87.43           C  
ATOM    367  CB  GLU B  44      19.125   0.321  -2.623  1.00 87.43           C  
ATOM    368  O   GLU B  44      16.103   1.019  -1.569  1.00 87.43           O  
ATOM    369  CG  GLU B  44      20.369  -0.354  -2.064  1.00 87.43           C  
ATOM    370  CD  GLU B  44      21.659   0.353  -2.449  1.00 87.43           C  
ATOM    371  OE1 GLU B  44      22.751  -0.124  -2.064  1.00 87.43           O  
ATOM    372  OE2 GLU B  44      21.578   1.393  -3.140  1.00 87.43           O  
ATOM    373  N   ASP B  45      16.243   0.565  -3.737  1.00 85.35           N  
ATOM    374  CA  ASP B  45      15.084   1.398  -4.046  1.00 85.35           C  
ATOM    375  C   ASP B  45      13.820   0.842  -3.396  1.00 85.35           C  
ATOM    376  CB  ASP B  45      14.892   1.510  -5.560  1.00 85.35           C  
ATOM    377  O   ASP B  45      13.022   1.595  -2.834  1.00 85.35           O  
ATOM    378  CG  ASP B  45      15.897   2.440  -6.218  1.00 85.35           C  
ATOM    379  OD1 ASP B  45      15.997   2.446  -7.464  1.00 85.35           O  
ATOM    380  OD2 ASP B  45      16.596   3.171  -5.483  1.00 85.35           O  
ATOM    381  N   ILE B  46      13.676  -0.410  -3.463  1.00 83.21           N  
ATOM    382  CA  ILE B  46      12.497  -1.056  -2.896  1.00 83.21           C  
ATOM    383  C   ILE B  46      12.491  -0.880  -1.379  1.00 83.21           C  
ATOM    384  CB  ILE B  46      12.442  -2.556  -3.262  1.00 83.21           C  
ATOM    385  O   ILE B  46      11.448  -0.599  -0.784  1.00 83.21           O  
ATOM    386  CG1 ILE B  46      12.138  -2.731  -4.754  1.00 83.21           C  
ATOM    387  CG2 ILE B  46      11.405  -3.284  -2.402  1.00 83.21           C  
ATOM    388  CD1 ILE B  46      12.201  -4.174  -5.234  1.00 83.21           C  
ATOM    389  N   VAL B  47      13.597  -1.006  -0.766  1.00 87.67           N  
ATOM    390  CA  VAL B  47      13.709  -0.861   0.682  1.00 87.67           C  
ATOM    391  C   VAL B  47      13.306   0.553   1.093  1.00 87.67           C  
ATOM    392  CB  VAL B  47      15.140  -1.172   1.174  1.00 87.67           C  
ATOM    393  O   VAL B  47      12.557   0.737   2.055  1.00 87.67           O  
ATOM    394  CG1 VAL B  47      15.309  -0.764   2.637  1.00 87.67           C  
ATOM    395  CG2 VAL B  47      15.457  -2.655   0.990  1.00 87.67           C  
ATOM    396  N   GLU B  48      13.838   1.522   0.360  1.00 88.82           N  
ATOM    397  CA  GLU B  48      13.500   2.909   0.666  1.00 88.82           C  
ATOM    398  C   GLU B  48      12.000   3.153   0.537  1.00 88.82           C  
ATOM    399  CB  GLU B  48      14.270   3.864  -0.250  1.00 88.82           C  
ATOM    400  O   GLU B  48      11.401   3.830   1.376  1.00 88.82           O  
ATOM    401  CG  GLU B  48      15.716   4.086   0.169  1.00 88.82           C  
ATOM    402  CD  GLU B  48      16.455   5.069  -0.726  1.00 88.82           C  
ATOM    403  OE1 GLU B  48      17.669   5.289  -0.512  1.00 88.82           O  
ATOM    404  OE2 GLU B  48      15.815   5.624  -1.646  1.00 88.82           O  
ATOM    405  N   LEU B  49      11.385   2.576  -0.524  1.00 87.43           N  
ATOM    406  CA  LEU B  49       9.949   2.714  -0.745  1.00 87.43           C  
ATOM    407  C   LEU B  49       9.160   2.068   0.389  1.00 87.43           C  
ATOM    408  CB  LEU B  49       9.550   2.087  -2.083  1.00 87.43           C  
ATOM    409  O   LEU B  49       8.213   2.662   0.909  1.00 87.43           O  
ATOM    410  CG  LEU B  49       9.895   2.891  -3.338  1.00 87.43           C  
ATOM    411  CD1 LEU B  49       9.749   2.020  -4.581  1.00 87.43           C  
ATOM    412  CD2 LEU B  49       9.010   4.129  -3.440  1.00 87.43           C  
ATOM    413  N   LEU B  50       9.556   0.975   0.860  1.00 86.85           N  
ATOM    414  CA  LEU B  50       8.851   0.225   1.894  1.00 86.85           C  
ATOM    415  C   LEU B  50       8.917   0.951   3.233  1.00 86.85           C  
ATOM    416  CB  LEU B  50       9.440  -1.182   2.032  1.00 86.85           C  
ATOM    417  O   LEU B  50       7.936   0.976   3.979  1.00 86.85           O  
ATOM    418  CG  LEU B  50       9.124  -2.164   0.903  1.00 86.85           C  
ATOM    419  CD1 LEU B  50       9.852  -3.484   1.130  1.00 86.85           C  
ATOM    420  CD2 LEU B  50       7.620  -2.388   0.794  1.00 86.85           C  
ATOM    421  N   LYS B  51      10.043   1.518   3.515  1.00 89.42           N  
ATOM    422  CA  LYS B  51      10.179   2.273   4.758  1.00 89.42           C  
ATOM    423  C   LYS B  51       9.184   3.428   4.811  1.00 89.42           C  
ATOM    424  CB  LYS B  51      11.606   2.803   4.911  1.00 89.42           C  
ATOM    425  O   LYS B  51       8.577   3.684   5.853  1.00 89.42           O  
ATOM    426  CG  LYS B  51      12.624   1.738   5.289  1.00 89.42           C  
ATOM    427  CD  LYS B  51      14.021   2.328   5.438  1.00 89.42           C  
ATOM    428  CE  LYS B  51      15.036   1.269   5.845  1.00 89.42           C  
ATOM    429  NZ  LYS B  51      16.422   1.823   5.903  1.00 89.42           N  
ATOM    430  N   GLU B  52       9.078   4.102   3.654  1.00 90.06           N  
ATOM    431  CA  GLU B  52       8.134   5.215   3.602  1.00 90.06           C  
ATOM    432  C   GLU B  52       6.694   4.722   3.703  1.00 90.06           C  
ATOM    433  CB  GLU B  52       8.325   6.022   2.315  1.00 90.06           C  
ATOM    434  O   GLU B  52       5.862   5.351   4.360  1.00 90.06           O  
ATOM    435  CG  GLU B  52       9.638   6.789   2.260  1.00 90.06           C  
ATOM    436  CD  GLU B  52       9.788   7.804   3.382  1.00 90.06           C  
ATOM    437  OE1 GLU B  52      10.937   8.144   3.744  1.00 90.06           O  
ATOM    438  OE2 GLU B  52       8.747   8.263   3.903  1.00 90.06           O  
ATOM    439  N   ILE B  53       6.361   3.637   3.126  1.00 88.28           N  
ATOM    440  CA  ILE B  53       5.014   3.075   3.129  1.00 88.28           C  
ATOM    441  C   ILE B  53       4.622   2.681   4.551  1.00 88.28           C  
ATOM    442  CB  ILE B  53       4.908   1.856   2.186  1.00 88.28           C  
ATOM    443  O   ILE B  53       3.485   2.903   4.972  1.00 88.28           O  
ATOM    444  CG1 ILE B  53       4.911   2.310   0.722  1.00 88.28           C  
ATOM    445  CG2 ILE B  53       3.654   1.036   2.503  1.00 88.28           C  
ATOM    446  CD1 ILE B  53       4.911   1.166  -0.282  1.00 88.28           C  
ATOM    447  N   ILE B  54       5.483   2.126   5.334  1.00 89.55           N  
ATOM    448  CA  ILE B  54       5.221   1.736   6.715  1.00 89.55           C  
ATOM    449  C   ILE B  54       4.875   2.972   7.543  1.00 89.55           C  
ATOM    450  CB  ILE B  54       6.430   0.999   7.333  1.00 89.55           C  
ATOM    451  O   ILE B  54       3.943   2.945   8.350  1.00 89.55           O  
ATOM    452  CG1 ILE B  54       6.584  -0.392   6.707  1.00 89.55           C  
ATOM    453  CG2 ILE B  54       6.283   0.901   8.855  1.00 89.55           C  
ATOM    454  CD1 ILE B  54       7.859  -1.117   7.116  1.00 89.55           C  
ATOM    455  N   LYS B  55       5.657   4.064   7.376  1.00 90.89           N  
ATOM    456  CA  LYS B  55       5.351   5.309   8.074  1.00 90.89           C  
ATOM    457  C   LYS B  55       3.948   5.802   7.731  1.00 90.89           C  
ATOM    458  CB  LYS B  55       6.383   6.385   7.730  1.00 90.89           C  
ATOM    459  O   LYS B  55       3.212   6.255   8.609  1.00 90.89           O  
ATOM    460  CG  LYS B  55       7.761   6.132   8.324  1.00 90.89           C  
ATOM    461  CD  LYS B  55       8.744   7.232   7.943  1.00 90.89           C  
ATOM    462  CE  LYS B  55      10.158   6.902   8.401  1.00 90.89           C  
ATOM    463  NZ  LYS B  55      11.138   7.941   7.964  1.00 90.89           N  
ATOM    464  N   LEU B  56       3.678   5.668   6.415  1.00 89.57           N  
ATOM    465  CA  LEU B  56       2.362   6.082   5.938  1.00 89.57           C  
ATOM    466  C   LEU B  56       1.260   5.281   6.622  1.00 89.57           C  
ATOM    467  CB  LEU B  56       2.265   5.914   4.420  1.00 89.57           C  
ATOM    468  O   LEU B  56       0.274   5.852   7.096  1.00 89.57           O  
ATOM    469  CG  LEU B  56       0.994   6.451   3.759  1.00 89.57           C  
ATOM    470  CD1 LEU B  56       1.338   7.177   2.462  1.00 89.57           C  
ATOM    471  CD2 LEU B  56       0.007   5.318   3.498  1.00 89.57           C  
ATOM    472  N   TRP B  57       1.464   4.051   6.828  1.00 88.78           N  
ATOM    473  CA  TRP B  57       0.453   3.174   7.409  1.00 88.78           C  
ATOM    474  C   TRP B  57       0.243   3.490   8.886  1.00 88.78           C  
ATOM    475  CB  TRP B  57       0.853   1.705   7.241  1.00 88.78           C  
ATOM    476  O   TRP B  57      -0.891   3.492   9.372  1.00 88.78           O  
ATOM    477  CG  TRP B  57       0.822   1.225   5.821  1.00 88.78           C  
ATOM    478  CD1 TRP B  57       1.805   0.541   5.161  1.00 88.78           C  
ATOM    479  CD2 TRP B  57      -0.245   1.397   4.884  1.00 88.78           C  
ATOM    480  CE2 TRP B  57       0.159   0.791   3.674  1.00 88.78           C  
ATOM    481  CE3 TRP B  57      -1.506   2.005   4.950  1.00 88.78           C  
ATOM    482  NE1 TRP B  57       1.413   0.277   3.869  1.00 88.78           N  
ATOM    483  CH2 TRP B  57      -1.883   1.378   2.630  1.00 88.78           C  
ATOM    484  CZ2 TRP B  57      -0.654   0.776   2.538  1.00 88.78           C  
ATOM    485  CZ3 TRP B  57      -2.314   1.989   3.819  1.00 88.78           C  
ATOM    486  N   LYS B  58       1.218   3.786   9.587  1.00 90.71           N  
ATOM    487  CA  LYS B  58       1.118   4.110  11.008  1.00 90.71           C  
ATOM    488  C   LYS B  58       0.306   5.384  11.225  1.00 90.71           C  
ATOM    489  CB  LYS B  58       2.509   4.265  11.623  1.00 90.71           C  
ATOM    490  O   LYS B  58      -0.499   5.463  12.156  1.00 90.71           O  
ATOM    491  CG  LYS B  58       3.262   2.952  11.789  1.00 90.71           C  
ATOM    492  CD  LYS B  58       4.632   3.169  12.417  1.00 90.71           C  
ATOM    493  CE  LYS B  58       5.368   1.853  12.625  1.00 90.71           C  
ATOM    494  NZ  LYS B  58       6.739   2.065  13.178  1.00 90.71           N  
ATOM    495  N   ILE B  59       0.568   6.280  10.316  1.00 91.40           N  
ATOM    496  CA  ILE B  59      -0.167   7.537  10.406  1.00 91.40           C  
ATOM    497  C   ILE B  59      -1.646   7.292  10.112  1.00 91.40           C  
ATOM    498  CB  ILE B  59       0.404   8.596   9.436  1.00 91.40           C  
ATOM    499  O   ILE B  59      -2.518   7.830  10.798  1.00 91.40           O  
ATOM    500  CG1 ILE B  59       1.837   8.967   9.835  1.00 91.40           C  
ATOM    501  CG2 ILE B  59      -0.494   9.836   9.402  1.00 91.40           C  
ATOM    502  CD1 ILE B  59       2.556   9.842   8.816  1.00 91.40           C  
ATOM    503  N   LEU B  60      -1.970   6.451   9.128  1.00 89.47           N  
ATOM    504  CA  LEU B  60      -3.342   6.174   8.718  1.00 89.47           C  
ATOM    505  C   LEU B  60      -4.119   5.498   9.842  1.00 89.47           C  
ATOM    506  CB  LEU B  60      -3.360   5.293   7.466  1.00 89.47           C  
ATOM    507  O   LEU B  60      -5.295   5.799  10.058  1.00 89.47           O  
ATOM    508  CG  LEU B  60      -3.046   5.989   6.142  1.00 89.47           C  
ATOM    509  CD1 LEU B  60      -2.979   4.970   5.009  1.00 89.47           C  
ATOM    510  CD2 LEU B  60      -4.087   7.062   5.841  1.00 89.47           C  
ATOM    511  N   VAL B  61      -3.465   4.594  10.562  1.00 90.10           N  
ATOM    512  CA  VAL B  61      -4.110   3.897  11.670  1.00 90.10           C  
ATOM    513  C   VAL B  61      -4.490   4.897  12.759  1.00 90.10           C  
ATOM    514  CB  VAL B  61      -3.200   2.794  12.254  1.00 90.10           C  
ATOM    515  O   VAL B  61      -5.598   4.847  13.299  1.00 90.10           O  
ATOM    516  CG1 VAL B  61      -3.761   2.274  13.576  1.00 90.10           C  
ATOM    517  CG2 VAL B  61      -3.038   1.651  11.252  1.00 90.10           C  
ATOM    518  N   GLU B  62      -3.605   5.823  13.130  1.00 91.16           N  
ATOM    519  CA  GLU B  62      -3.897   6.841  14.135  1.00 91.16           C  
ATOM    520  C   GLU B  62      -5.010   7.774  13.669  1.00 91.16           C  
ATOM    521  CB  GLU B  62      -2.638   7.647  14.465  1.00 91.16           C  
ATOM    522  O   GLU B  62      -5.891   8.137  14.451  1.00 91.16           O  
ATOM    523  CG  GLU B  62      -1.616   6.881  15.292  1.00 91.16           C  
ATOM    524  CD  GLU B  62      -0.401   7.715  15.667  1.00 91.16           C  
ATOM    525  OE1 GLU B  62       0.648   7.132  16.025  1.00 91.16           O  
ATOM    526  OE2 GLU B  62      -0.499   8.960  15.602  1.00 91.16           O  
ATOM    527  N   LEU B  63      -4.958   8.063  12.358  1.00 90.22           N  
ATOM    528  CA  LEU B  63      -5.988   8.919  11.781  1.00 90.22           C  
ATOM    529  C   LEU B  63      -7.359   8.257  11.871  1.00 90.22           C  
ATOM    530  CB  LEU B  63      -5.660   9.245  10.322  1.00 90.22           C  
ATOM    531  O   LEU B  63      -8.343   8.905  12.236  1.00 90.22           O  
ATOM    532  CG  LEU B  63      -4.692  10.405  10.087  1.00 90.22           C  
ATOM    533  CD1 LEU B  63      -4.242  10.433   8.630  1.00 90.22           C  
ATOM    534  CD2 LEU B  63      -5.339  11.729  10.477  1.00 90.22           C  
ATOM    535  N   SER B  64      -7.366   7.011  11.531  1.00 89.58           N  
ATOM    536  CA  SER B  64      -8.621   6.266  11.562  1.00 89.58           C  
ATOM    537  C   SER B  64      -9.223   6.254  12.963  1.00 89.58           C  
ATOM    538  CB  SER B  64      -8.405   4.831  11.079  1.00 89.58           C  
ATOM    539  O   SER B  64     -10.432   6.429  13.126  1.00 89.58           O  
ATOM    540  OG  SER B  64      -9.616   4.097  11.124  1.00 89.58           O  
ATOM    541  N   ASP B  65      -8.424   6.076  14.025  1.00 89.51           N  
ATOM    542  CA  ASP B  65      -8.896   6.043  15.406  1.00 89.51           C  
ATOM    543  C   ASP B  65      -9.499   7.386  15.813  1.00 89.51           C  
ATOM    544  CB  ASP B  65      -7.754   5.671  16.354  1.00 89.51           C  
ATOM    545  O   ASP B  65     -10.552   7.431  16.451  1.00 89.51           O  
ATOM    546  CG  ASP B  65      -7.365   4.205  16.267  1.00 89.51           C  
ATOM    547  OD1 ASP B  65      -6.246   3.845  16.691  1.00 89.51           O  
ATOM    548  OD2 ASP B  65      -8.185   3.404  15.769  1.00 89.51           O  
ATOM    549  N   ILE B  66      -8.876   8.420  15.425  1.00 90.02           N  
ATOM    550  CA  ILE B  66      -9.334   9.757  15.784  1.00 90.02           C  
ATOM    551  C   ILE B  66     -10.616  10.085  15.022  1.00 90.02           C  
ATOM    552  CB  ILE B  66      -8.252  10.822  15.497  1.00 90.02           C  
ATOM    553  O   ILE B  66     -11.558  10.644  15.590  1.00 90.02           O  
ATOM    554  CG1 ILE B  66      -7.016  10.576  16.370  1.00 90.02           C  
ATOM    555  CG2 ILE B  66      -8.809  12.231  15.720  1.00 90.02           C  
ATOM    556  CD1 ILE B  66      -5.836  11.480  16.041  1.00 90.02           C  
ATOM    557  N   LEU B  67     -10.592   9.727  13.707  1.00 88.61           N  
ATOM    558  CA  LEU B  67     -11.766   9.987  12.881  1.00 88.61           C  
ATOM    559  C   LEU B  67     -12.989   9.260  13.430  1.00 88.61           C  
ATOM    560  CB  LEU B  67     -11.510   9.558  11.434  1.00 88.61           C  
ATOM    561  O   LEU B  67     -14.086   9.821  13.466  1.00 88.61           O  
ATOM    562  CG  LEU B  67     -10.773  10.564  10.548  1.00 88.61           C  
ATOM    563  CD1 LEU B  67     -10.139   9.856   9.356  1.00 88.61           C  
ATOM    564  CD2 LEU B  67     -11.724  11.661  10.081  1.00 88.61           C  
ATOM    565  N   LEU B  68     -12.765   8.029  13.835  1.00 88.37           N  
ATOM    566  CA  LEU B  68     -13.861   7.261  14.415  1.00 88.37           C  
ATOM    567  C   LEU B  68     -14.412   7.952  15.658  1.00 88.37           C  
ATOM    568  CB  LEU B  68     -13.395   5.846  14.769  1.00 88.37           C  
ATOM    569  O   LEU B  68     -15.627   7.989  15.865  1.00 88.37           O  
ATOM    570  CG  LEU B  68     -13.601   4.776  13.696  1.00 88.37           C  
ATOM    571  CD1 LEU B  68     -12.527   3.699  13.808  1.00 88.37           C  
ATOM    572  CD2 LEU B  68     -14.993   4.164  13.810  1.00 88.37           C  
ATOM    573  N   LYS B  69     -13.526   8.508  16.528  1.00 87.40           N  
ATOM    574  CA  LYS B  69     -13.942   9.213  17.737  1.00 87.40           C  
ATOM    575  C   LYS B  69     -14.730  10.474  17.395  1.00 87.40           C  
ATOM    576  CB  LYS B  69     -12.727   9.570  18.595  1.00 87.40           C  
ATOM    577  O   LYS B  69     -15.709  10.802  18.069  1.00 87.40           O  
ATOM    578  CG  LYS B  69     -12.112   8.384  19.322  1.00 87.40           C  
ATOM    579  CD  LYS B  69     -10.907   8.802  20.155  1.00 87.40           C  
ATOM    580  CE  LYS B  69     -10.216   7.600  20.783  1.00 87.40           C  
ATOM    581  NZ  LYS B  69      -8.965   7.992  21.499  1.00 87.40           N  
ATOM    582  N   LEU B  70     -14.341  11.087  16.272  1.00 84.92           N  
ATOM    583  CA  LEU B  70     -14.965  12.347  15.881  1.00 84.92           C  
ATOM    584  C   LEU B  70     -16.341  12.105  15.269  1.00 84.92           C  
ATOM    585  CB  LEU B  70     -14.076  13.099  14.887  1.00 84.92           C  
ATOM    586  O   LEU B  70     -17.268  12.889  15.486  1.00 84.92           O  
ATOM    587  CG  LEU B  70     -12.860  13.817  15.474  1.00 84.92           C  
ATOM    588  CD1 LEU B  70     -11.924  14.271  14.359  1.00 84.92           C  
ATOM    589  CD2 LEU B  70     -13.298  15.002  16.327  1.00 84.92           C  
ATOM    590  N   ILE B  71     -16.517  11.077  14.494  1.00 83.82           N  
ATOM    591  CA  ILE B  71     -17.779  10.798  13.818  1.00 83.82           C  
ATOM    592  C   ILE B  71     -18.759  10.155  14.797  1.00 83.82           C  
ATOM    593  CB  ILE B  71     -17.573   9.884  12.589  1.00 83.82           C  
ATOM    594  O   ILE B  71     -19.966  10.397  14.725  1.00 83.82           O  
ATOM    595  CG1 ILE B  71     -16.622  10.547  11.585  1.00 83.82           C  
ATOM    596  CG2 ILE B  71     -18.915   9.549  11.933  1.00 83.82           C  
ATOM    597  CD1 ILE B  71     -16.181   9.629  10.452  1.00 83.82           C  
ATOM    598  N   SER B  72     -18.270   9.444  15.874  1.00 80.39           N  
ATOM    599  CA  SER B  72     -19.158   8.794  16.832  1.00 80.39           C  
ATOM    600  C   SER B  72     -19.551   9.747  17.956  1.00 80.39           C  
ATOM    601  CB  SER B  72     -18.494   7.548  17.419  1.00 80.39           C  
ATOM    602  O   SER B  72     -20.671   9.684  18.467  1.00 80.39           O  
ATOM    603  OG  SER B  72     -18.239   6.590  16.406  1.00 80.39           O  
TER     604      SER B  72                                                      
ATOM    605  N   PRO C   1     -19.685  16.251  -2.432  1.00 84.86           N  
ATOM    606  CA  PRO C   1     -18.246  16.011  -2.297  1.00 84.86           C  
ATOM    607  C   PRO C   1     -17.921  14.562  -1.940  1.00 84.86           C  
ATOM    608  CB  PRO C   1     -17.836  16.958  -1.167  1.00 84.86           C  
ATOM    609  O   PRO C   1     -16.925  14.014  -2.419  1.00 84.86           O  
ATOM    610  CG  PRO C   1     -18.925  17.980  -1.109  1.00 84.86           C  
ATOM    611  CD  PRO C   1     -20.192  17.355  -1.617  1.00 84.86           C  
ATOM    612  N   VAL C   2     -18.785  13.855  -1.183  1.00 90.93           N  
ATOM    613  CA  VAL C   2     -18.561  12.477  -0.757  1.00 90.93           C  
ATOM    614  C   VAL C   2     -18.865  11.524  -1.910  1.00 90.93           C  
ATOM    615  CB  VAL C   2     -19.424  12.117   0.474  1.00 90.93           C  
ATOM    616  O   VAL C   2     -18.174  10.518  -2.090  1.00 90.93           O  
ATOM    617  CG1 VAL C   2     -19.331  10.623   0.779  1.00 90.93           C  
ATOM    618  CG2 VAL C   2     -18.993  12.941   1.686  1.00 90.93           C  
ATOM    619  N   ASP C   3     -19.793  11.861  -2.748  1.00 92.09           N  
ATOM    620  CA  ASP C   3     -20.143  11.035  -3.899  1.00 92.09           C  
ATOM    621  C   ASP C   3     -18.996  10.982  -4.906  1.00 92.09           C  
ATOM    622  CB  ASP C   3     -21.410  11.565  -4.574  1.00 92.09           C  
ATOM    623  O   ASP C   3     -18.748   9.941  -5.517  1.00 92.09           O  
ATOM    624  CG  ASP C   3     -22.665  11.316  -3.756  1.00 92.09           C  
ATOM    625  OD1 ASP C   3     -23.653  12.067  -3.910  1.00 92.09           O  
ATOM    626  OD2 ASP C   3     -22.666  10.362  -2.948  1.00 92.09           O  
ATOM    627  N   GLU C   4     -18.337  12.165  -5.079  1.00 93.67           N  
ATOM    628  CA  GLU C   4     -17.180  12.204  -5.968  1.00 93.67           C  
ATOM    629  C   GLU C   4     -16.060  11.303  -5.455  1.00 93.67           C  
ATOM    630  CB  GLU C   4     -16.670  13.639  -6.124  1.00 93.67           C  
ATOM    631  O   GLU C   4     -15.404  10.613  -6.238  1.00 93.67           O  
ATOM    632  CG  GLU C   4     -17.579  14.527  -6.962  1.00 93.67           C  
ATOM    633  CD  GLU C   4     -17.062  15.949  -7.108  1.00 93.67           C  
ATOM    634  OE1 GLU C   4     -17.749  16.784  -7.738  1.00 93.67           O  
ATOM    635  OE2 GLU C   4     -15.959  16.230  -6.588  1.00 93.67           O  
ATOM    636  N   ILE C   5     -15.873  11.265  -4.159  1.00 92.93           N  
ATOM    637  CA  ILE C   5     -14.866  10.420  -3.526  1.00 92.93           C  
ATOM    638  C   ILE C   5     -15.235   8.950  -3.710  1.00 92.93           C  
ATOM    639  CB  ILE C   5     -14.715  10.751  -2.024  1.00 92.93           C  
ATOM    640  O   ILE C   5     -14.374   8.120  -4.007  1.00 92.93           O  
ATOM    641  CG1 ILE C   5     -14.082  12.136  -1.843  1.00 92.93           C  
ATOM    642  CG2 ILE C   5     -13.888   9.675  -1.314  1.00 92.93           C  
ATOM    643  CD1 ILE C   5     -13.951  12.572  -0.390  1.00 92.93           C  
ATOM    644  N   ASP C   6     -16.526   8.693  -3.564  1.00 93.22           N  
ATOM    645  CA  ASP C   6     -17.006   7.325  -3.734  1.00 93.22           C  
ATOM    646  C   ASP C   6     -16.706   6.808  -5.138  1.00 93.22           C  
ATOM    647  CB  ASP C   6     -18.508   7.245  -3.454  1.00 93.22           C  
ATOM    648  O   ASP C   6     -16.287   5.661  -5.307  1.00 93.22           O  
ATOM    649  CG  ASP C   6     -19.003   5.821  -3.275  1.00 93.22           C  
ATOM    650  OD1 ASP C   6     -20.099   5.489  -3.776  1.00 93.22           O  
ATOM    651  OD2 ASP C   6     -18.292   5.024  -2.625  1.00 93.22           O  
ATOM    652  N   LYS C   7     -16.898   7.646  -6.200  1.00 94.06           N  
ATOM    653  CA  LYS C   7     -16.618   7.262  -7.581  1.00 94.06           C  
ATOM    654  C   LYS C   7     -15.129   7.000  -7.787  1.00 94.06           C  
ATOM    655  CB  LYS C   7     -17.099   8.345  -8.548  1.00 94.06           C  
ATOM    656  O   LYS C   7     -14.750   6.035  -8.454  1.00 94.06           O  
ATOM    657  CG  LYS C   7     -18.608   8.383  -8.735  1.00 94.06           C  
ATOM    658  CD  LYS C   7     -19.022   9.460  -9.730  1.00 94.06           C  
ATOM    659  CE  LYS C   7     -20.536   9.610  -9.795  1.00 94.06           C  
ATOM    660  NZ  LYS C   7     -20.942  10.748 -10.673  1.00 94.06           N  
ATOM    661  N   GLU C   8     -14.281   7.789  -7.227  1.00 93.63           N  
ATOM    662  CA  GLU C   8     -12.834   7.634  -7.341  1.00 93.63           C  
ATOM    663  C   GLU C   8     -12.362   6.349  -6.666  1.00 93.63           C  
ATOM    664  CB  GLU C   8     -12.114   8.841  -6.733  1.00 93.63           C  
ATOM    665  O   GLU C   8     -11.492   5.650  -7.189  1.00 93.63           O  
ATOM    666  CG  GLU C   8     -10.619   8.871  -7.014  1.00 93.63           C  
ATOM    667  CD  GLU C   8      -9.961  10.186  -6.626  1.00 93.63           C  
ATOM    668  OE1 GLU C   8      -8.718  10.294  -6.722  1.00 93.63           O  
ATOM    669  OE2 GLU C   8     -10.696  11.115  -6.223  1.00 93.63           O  
ATOM    670  N   VAL C   9     -12.977   6.010  -5.525  1.00 94.21           N  
ATOM    671  CA  VAL C   9     -12.600   4.807  -4.789  1.00 94.21           C  
ATOM    672  C   VAL C   9     -12.966   3.568  -5.603  1.00 94.21           C  
ATOM    673  CB  VAL C   9     -13.280   4.754  -3.403  1.00 94.21           C  
ATOM    674  O   VAL C   9     -12.212   2.592  -5.631  1.00 94.21           O  
ATOM    675  CG1 VAL C   9     -13.055   3.394  -2.743  1.00 94.21           C  
ATOM    676  CG2 VAL C   9     -12.757   5.877  -2.509  1.00 94.21           C  
ATOM    677  N   LYS C  10     -14.097   3.597  -6.312  1.00 94.16           N  
ATOM    678  CA  LYS C  10     -14.508   2.471  -7.147  1.00 94.16           C  
ATOM    679  C   LYS C  10     -13.514   2.235  -8.280  1.00 94.16           C  
ATOM    680  CB  LYS C  10     -15.907   2.708  -7.717  1.00 94.16           C  
ATOM    681  O   LYS C  10     -13.201   1.089  -8.610  1.00 94.16           O  
ATOM    682  CG  LYS C  10     -17.030   2.492  -6.713  1.00 94.16           C  
ATOM    683  CD  LYS C  10     -18.396   2.729  -7.343  1.00 94.16           C  
ATOM    684  CE  LYS C  10     -19.515   2.605  -6.318  1.00 94.16           C  
ATOM    685  NZ  LYS C  10     -20.841   2.977  -6.896  1.00 94.16           N  
ATOM    686  N   LYS C  11     -12.989   3.340  -8.814  1.00 94.35           N  
ATOM    687  CA  LYS C  11     -11.976   3.229  -9.859  1.00 94.35           C  
ATOM    688  C   LYS C  11     -10.681   2.637  -9.310  1.00 94.35           C  
ATOM    689  CB  LYS C  11     -11.702   4.596 -10.489  1.00 94.35           C  
ATOM    690  O   LYS C  11     -10.065   1.780  -9.947  1.00 94.35           O  
ATOM    691  CG  LYS C  11     -12.820   5.097 -11.391  1.00 94.35           C  
ATOM    692  CD  LYS C  11     -12.480   6.450 -12.003  1.00 94.35           C  
ATOM    693  CE  LYS C  11     -13.655   7.022 -12.785  1.00 94.35           C  
ATOM    694  NZ  LYS C  11     -13.348   8.376 -13.335  1.00 94.35           N  
ATOM    695  N   LEU C  12     -10.313   3.046  -8.150  1.00 93.83           N  
ATOM    696  CA  LEU C  12      -9.085   2.569  -7.523  1.00 93.83           C  
ATOM    697  C   LEU C  12      -9.225   1.112  -7.095  1.00 93.83           C  
ATOM    698  CB  LEU C  12      -8.729   3.436  -6.313  1.00 93.83           C  
ATOM    699  O   LEU C  12      -8.248   0.359  -7.111  1.00 93.83           O  
ATOM    700  CG  LEU C  12      -8.201   4.839  -6.617  1.00 93.83           C  
ATOM    701  CD1 LEU C  12      -8.129   5.667  -5.338  1.00 93.83           C  
ATOM    702  CD2 LEU C  12      -6.834   4.763  -7.288  1.00 93.83           C  
ATOM    703  N   GLU C  13     -10.456   0.749  -6.795  1.00 94.83           N  
ATOM    704  CA  GLU C  13     -10.713  -0.650  -6.466  1.00 94.83           C  
ATOM    705  C   GLU C  13     -10.451  -1.555  -7.666  1.00 94.83           C  
ATOM    706  CB  GLU C  13     -12.152  -0.830  -5.975  1.00 94.83           C  
ATOM    707  O   GLU C  13      -9.902  -2.649  -7.517  1.00 94.83           O  
ATOM    708  CG  GLU C  13     -12.446  -2.221  -5.432  1.00 94.83           C  
ATOM    709  CD  GLU C  13     -13.829  -2.344  -4.813  1.00 94.83           C  
ATOM    710  OE1 GLU C  13     -14.109  -3.368  -4.149  1.00 94.83           O  
ATOM    711  OE2 GLU C  13     -14.641  -1.408  -4.994  1.00 94.83           O  
ATOM    712  N   GLU C  14     -10.800  -1.098  -8.789  1.00 94.57           N  
ATOM    713  CA  GLU C  14     -10.543  -1.862 -10.006  1.00 94.57           C  
ATOM    714  C   GLU C  14      -9.047  -1.960 -10.290  1.00 94.57           C  
ATOM    715  CB  GLU C  14     -11.265  -1.232 -11.199  1.00 94.57           C  
ATOM    716  O   GLU C  14      -8.550  -3.024 -10.664  1.00 94.57           O  
ATOM    717  CG  GLU C  14     -12.775  -1.423 -11.175  1.00 94.57           C  
ATOM    718  CD  GLU C  14     -13.487  -0.717 -12.318  1.00 94.57           C  
ATOM    719  OE1 GLU C  14     -14.727  -0.850 -12.435  1.00 94.57           O  
ATOM    720  OE2 GLU C  14     -12.800  -0.026 -13.103  1.00 94.57           O  
ATOM    721  N   GLU C  15      -8.321  -0.892 -10.108  1.00 93.92           N  
ATOM    722  CA  GLU C  15      -6.874  -0.884 -10.301  1.00 93.92           C  
ATOM    723  C   GLU C  15      -6.179  -1.813  -9.309  1.00 93.92           C  
ATOM    724  CB  GLU C  15      -6.322   0.538 -10.165  1.00 93.92           C  
ATOM    725  O   GLU C  15      -5.206  -2.485  -9.657  1.00 93.92           O  
ATOM    726  CG  GLU C  15      -6.698   1.456 -11.319  1.00 93.92           C  
ATOM    727  CD  GLU C  15      -6.038   2.824 -11.237  1.00 93.92           C  
ATOM    728  OE1 GLU C  15      -6.558   3.786 -11.846  1.00 93.92           O  
ATOM    729  OE2 GLU C  15      -4.992   2.933 -10.559  1.00 93.92           O  
ATOM    730  N   ALA C  16      -6.690  -1.853  -8.096  1.00 93.41           N  
ATOM    731  CA  ALA C  16      -6.135  -2.741  -7.078  1.00 93.41           C  
ATOM    732  C   ALA C  16      -6.335  -4.205  -7.460  1.00 93.41           C  
ATOM    733  CB  ALA C  16      -6.772  -2.458  -5.720  1.00 93.41           C  
ATOM    734  O   ALA C  16      -5.442  -5.032  -7.261  1.00 93.41           O  
ATOM    735  N   LYS C  17      -7.489  -4.529  -8.017  1.00 94.05           N  
ATOM    736  CA  LYS C  17      -7.770  -5.891  -8.461  1.00 94.05           C  
ATOM    737  C   LYS C  17      -6.837  -6.303  -9.596  1.00 94.05           C  
ATOM    738  CB  LYS C  17      -9.227  -6.021  -8.909  1.00 94.05           C  
ATOM    739  O   LYS C  17      -6.323  -7.423  -9.610  1.00 94.05           O  
ATOM    740  CG  LYS C  17      -9.663  -7.451  -9.191  1.00 94.05           C  
ATOM    741  CD  LYS C  17     -11.137  -7.521  -9.570  1.00 94.05           C  
ATOM    742  CE  LYS C  17     -11.542  -8.929  -9.986  1.00 94.05           C  
ATOM    743  NZ  LYS C  17     -12.969  -8.989 -10.422  1.00 94.05           N  
ATOM    744  N   LYS C  18      -6.582  -5.353 -10.524  1.00 93.87           N  
ATOM    745  CA  LYS C  18      -5.669  -5.624 -11.630  1.00 93.87           C  
ATOM    746  C   LYS C  18      -4.249  -5.863 -11.126  1.00 93.87           C  
ATOM    747  CB  LYS C  18      -5.682  -4.468 -12.632  1.00 93.87           C  
ATOM    748  O   LYS C  18      -3.548  -6.746 -11.624  1.00 93.87           O  
ATOM    749  CG  LYS C  18      -6.943  -4.398 -13.481  1.00 93.87           C  
ATOM    750  CD  LYS C  18      -6.880  -3.251 -14.481  1.00 93.87           C  
ATOM    751  CE  LYS C  18      -8.182  -3.115 -15.260  1.00 93.87           C  
ATOM    752  NZ  LYS C  18      -8.159  -1.937 -16.177  1.00 93.87           N  
ATOM    753  N   SER C  19      -3.850  -5.045 -10.169  1.00 91.74           N  
ATOM    754  CA  SER C  19      -2.530  -5.210  -9.570  1.00 91.74           C  
ATOM    755  C   SER C  19      -2.392  -6.575  -8.904  1.00 91.74           C  
ATOM    756  CB  SER C  19      -2.264  -4.106  -8.546  1.00 91.74           C  
ATOM    757  O   SER C  19      -1.346  -7.220  -9.010  1.00 91.74           O  
ATOM    758  OG  SER C  19      -1.011  -4.298  -7.913  1.00 91.74           O  
ATOM    759  N   GLN C  20      -3.422  -7.017  -8.252  1.00 92.76           N  
ATOM    760  CA  GLN C  20      -3.408  -8.326  -7.607  1.00 92.76           C  
ATOM    761  C   GLN C  20      -3.275  -9.445  -8.637  1.00 92.76           C  
ATOM    762  CB  GLN C  20      -4.673  -8.528  -6.773  1.00 92.76           C  
ATOM    763  O   GLN C  20      -2.579 -10.434  -8.400  1.00 92.76           O  
ATOM    764  CG  GLN C  20      -4.666  -9.806  -5.944  1.00 92.76           C  
ATOM    765  CD  GLN C  20      -5.835  -9.887  -4.980  1.00 92.76           C  
ATOM    766  NE2 GLN C  20      -5.839 -10.915  -4.139  1.00 92.76           N  
ATOM    767  OE1 GLN C  20      -6.726  -9.032  -4.991  1.00 92.76           O  
ATOM    768  N   GLU C  21      -3.935  -9.333  -9.778  1.00 93.66           N  
ATOM    769  CA  GLU C  21      -3.836 -10.324 -10.846  1.00 93.66           C  
ATOM    770  C   GLU C  21      -2.418 -10.393 -11.404  1.00 93.66           C  
ATOM    771  CB  GLU C  21      -4.828 -10.006 -11.968  1.00 93.66           C  
ATOM    772  O   GLU C  21      -1.911 -11.479 -11.692  1.00 93.66           O  
ATOM    773  CG  GLU C  21      -6.283 -10.230 -11.583  1.00 93.66           C  
ATOM    774  CD  GLU C  21      -7.264  -9.728 -12.631  1.00 93.66           C  
ATOM    775  OE1 GLU C  21      -8.492  -9.865 -12.428  1.00 93.66           O  
ATOM    776  OE2 GLU C  21      -6.801  -9.193 -13.663  1.00 93.66           O  
ATOM    777  N   GLU C  22      -1.799  -9.217 -11.550  1.00 92.87           N  
ATOM    778  CA  GLU C  22      -0.420  -9.157 -12.024  1.00 92.87           C  
ATOM    779  C   GLU C  22       0.529  -9.853 -11.052  1.00 92.87           C  
ATOM    780  CB  GLU C  22       0.015  -7.704 -12.234  1.00 92.87           C  
ATOM    781  O   GLU C  22       1.458 -10.545 -11.472  1.00 92.87           O  
ATOM    782  CG  GLU C  22       1.341  -7.559 -12.966  1.00 92.87           C  
ATOM    783  CD  GLU C  22       1.640  -6.129 -13.387  1.00 92.87           C  
ATOM    784  OE1 GLU C  22       2.701  -5.888 -14.007  1.00 92.87           O  
ATOM    785  OE2 GLU C  22       0.808  -5.242 -13.093  1.00 92.87           O  
ATOM    786  N   VAL C  23       0.252  -9.685  -9.721  1.00 92.67           N  
ATOM    787  CA  VAL C  23       1.067 -10.326  -8.695  1.00 92.67           C  
ATOM    788  C   VAL C  23       0.934 -11.843  -8.801  1.00 92.67           C  
ATOM    789  CB  VAL C  23       0.671  -9.854  -7.278  1.00 92.67           C  
ATOM    790  O   VAL C  23       1.928 -12.568  -8.710  1.00 92.67           O  
ATOM    791  CG1 VAL C  23       1.366 -10.700  -6.213  1.00 92.67           C  
ATOM    792  CG2 VAL C  23       1.009  -8.375  -7.095  1.00 92.67           C  
ATOM    793  N   GLU C  24      -0.252 -12.387  -9.064  1.00 92.88           N  
ATOM    794  CA  GLU C  24      -0.488 -13.823  -9.185  1.00 92.88           C  
ATOM    795  C   GLU C  24       0.219 -14.397 -10.409  1.00 92.88           C  
ATOM    796  CB  GLU C  24      -1.989 -14.117  -9.257  1.00 92.88           C  
ATOM    797  O   GLU C  24       0.803 -15.481 -10.343  1.00 92.88           O  
ATOM    798  CG  GLU C  24      -2.706 -13.985  -7.922  1.00 92.88           C  
ATOM    799  CD  GLU C  24      -4.193 -13.702  -8.065  1.00 92.88           C  
ATOM    800  OE1 GLU C  24      -4.914 -13.711  -7.041  1.00 92.88           O  
ATOM    801  OE2 GLU C  24      -4.641 -13.471  -9.210  1.00 92.88           O  
ATOM    802  N   ARG C  25       0.238 -13.567 -11.510  1.00 93.18           N  
ATOM    803  CA  ARG C  25       0.926 -13.999 -12.722  1.00 93.18           C  
ATOM    804  C   ARG C  25       2.433 -14.068 -12.501  1.00 93.18           C  
ATOM    805  CB  ARG C  25       0.610 -13.057 -13.886  1.00 93.18           C  
ATOM    806  O   ARG C  25       3.088 -15.014 -12.945  1.00 93.18           O  
ATOM    807  CG  ARG C  25      -0.781 -13.245 -14.470  1.00 93.18           C  
ATOM    808  CD  ARG C  25      -0.939 -12.515 -15.796  1.00 93.18           C  
ATOM    809  NE  ARG C  25      -1.001 -11.068 -15.611  1.00 93.18           N  
ATOM    810  NH1 ARG C  25      -3.081 -10.824 -16.585  1.00 93.18           N  
ATOM    811  NH2 ARG C  25      -1.970  -8.992 -15.773  1.00 93.18           N  
ATOM    812  CZ  ARG C  25      -2.017 -10.298 -15.990  1.00 93.18           C  
ATOM    813  N   LEU C  26       2.982 -13.041 -11.805  1.00 91.24           N  
ATOM    814  CA  LEU C  26       4.411 -12.992 -11.515  1.00 91.24           C  
ATOM    815  C   LEU C  26       4.824 -14.155 -10.620  1.00 91.24           C  
ATOM    816  CB  LEU C  26       4.778 -11.664 -10.849  1.00 91.24           C  
ATOM    817  O   LEU C  26       5.881 -14.757 -10.824  1.00 91.24           O  
ATOM    818  CG  LEU C  26       6.270 -11.401 -10.638  1.00 91.24           C  
ATOM    819  CD1 LEU C  26       6.993 -11.347 -11.979  1.00 91.24           C  
ATOM    820  CD2 LEU C  26       6.480 -10.106  -9.859  1.00 91.24           C  
ATOM    821  N   LYS C  27       3.945 -14.527  -9.666  1.00 92.01           N  
ATOM    822  CA  LYS C  27       4.222 -15.660  -8.787  1.00 92.01           C  
ATOM    823  C   LYS C  27       4.333 -16.958  -9.582  1.00 92.01           C  
ATOM    824  CB  LYS C  27       3.135 -15.790  -7.719  1.00 92.01           C  
ATOM    825  O   LYS C  27       5.216 -17.778  -9.322  1.00 92.01           O  
ATOM    826  CG  LYS C  27       3.279 -14.806  -6.567  1.00 92.01           C  
ATOM    827  CD  LYS C  27       2.197 -15.016  -5.516  1.00 92.01           C  
ATOM    828  CE  LYS C  27       2.371 -14.067  -4.337  1.00 92.01           C  
ATOM    829  NZ  LYS C  27       1.301 -14.256  -3.312  1.00 92.01           N  
ATOM    830  N   GLN C  28       3.413 -17.137 -10.560  1.00 92.17           N  
ATOM    831  CA  GLN C  28       3.422 -18.335 -11.393  1.00 92.17           C  
ATOM    832  C   GLN C  28       4.675 -18.390 -12.263  1.00 92.17           C  
ATOM    833  CB  GLN C  28       2.171 -18.389 -12.271  1.00 92.17           C  
ATOM    834  O   GLN C  28       5.277 -19.453 -12.427  1.00 92.17           O  
ATOM    835  CG  GLN C  28       0.889 -18.666 -11.497  1.00 92.17           C  
ATOM    836  CD  GLN C  28      -0.348 -18.617 -12.374  1.00 92.17           C  
ATOM    837  NE2 GLN C  28      -1.510 -18.852 -11.774  1.00 92.17           N  
ATOM    838  OE1 GLN C  28      -0.260 -18.368 -13.581  1.00 92.17           O  
ATOM    839  N   GLU C  29       5.080 -17.187 -12.814  1.00 91.65           N  
ATOM    840  CA  GLU C  29       6.276 -17.105 -13.647  1.00 91.65           C  
ATOM    841  C   GLU C  29       7.530 -17.445 -12.847  1.00 91.65           C  
ATOM    842  CB  GLU C  29       6.407 -15.709 -14.262  1.00 91.65           C  
ATOM    843  O   GLU C  29       8.415 -18.148 -13.339  1.00 91.65           O  
ATOM    844  CG  GLU C  29       5.432 -15.444 -15.400  1.00 91.65           C  
ATOM    845  CD  GLU C  29       5.626 -14.084 -16.052  1.00 91.65           C  
ATOM    846  OE1 GLU C  29       4.724 -13.634 -16.795  1.00 91.65           O  
ATOM    847  OE2 GLU C  29       6.687 -13.464 -15.817  1.00 91.65           O  
ATOM    848  N   VAL C  30       7.606 -16.927 -11.600  1.00 90.65           N  
ATOM    849  CA  VAL C  30       8.762 -17.171 -10.744  1.00 90.65           C  
ATOM    850  C   VAL C  30       8.825 -18.649 -10.368  1.00 90.65           C  
ATOM    851  CB  VAL C  30       8.718 -16.298  -9.470  1.00 90.65           C  
ATOM    852  O   VAL C  30       9.903 -19.247 -10.351  1.00 90.65           O  
ATOM    853  CG1 VAL C  30       9.793 -16.737  -8.477  1.00 90.65           C  
ATOM    854  CG2 VAL C  30       8.889 -14.823  -9.828  1.00 90.65           C  
ATOM    855  N   GLU C  31       7.672 -19.276 -10.108  1.00 90.59           N  
ATOM    856  CA  GLU C  31       7.615 -20.695  -9.769  1.00 90.59           C  
ATOM    857  C   GLU C  31       8.080 -21.561 -10.936  1.00 90.59           C  
ATOM    858  CB  GLU C  31       6.196 -21.092  -9.353  1.00 90.59           C  
ATOM    859  O   GLU C  31       8.831 -22.519 -10.744  1.00 90.59           O  
ATOM    860  CG  GLU C  31       6.108 -22.463  -8.699  1.00 90.59           C  
ATOM    861  CD  GLU C  31       4.721 -22.786  -8.166  1.00 90.59           C  
ATOM    862  OE1 GLU C  31       4.540 -23.866  -7.560  1.00 90.59           O  
ATOM    863  OE2 GLU C  31       3.808 -21.952  -8.357  1.00 90.59           O  
ATOM    864  N   LYS C  32       7.645 -21.173 -12.135  1.00 90.95           N  
ATOM    865  CA  LYS C  32       8.042 -21.909 -13.331  1.00 90.95           C  
ATOM    866  C   LYS C  32       9.540 -21.773 -13.588  1.00 90.95           C  
ATOM    867  CB  LYS C  32       7.255 -21.421 -14.549  1.00 90.95           C  
ATOM    868  O   LYS C  32      10.210 -22.752 -13.924  1.00 90.95           O  
ATOM    869  CG  LYS C  32       5.822 -21.927 -14.603  1.00 90.95           C  
ATOM    870  CD  LYS C  32       5.103 -21.438 -15.853  1.00 90.95           C  
ATOM    871  CE  LYS C  32       3.623 -21.797 -15.825  1.00 90.95           C  
ATOM    872  NZ  LYS C  32       2.900 -21.257 -17.015  1.00 90.95           N  
ATOM    873  N   ALA C  33      10.076 -20.570 -13.462  1.00 90.02           N  
ATOM    874  CA  ALA C  33      11.491 -20.289 -13.687  1.00 90.02           C  
ATOM    875  C   ALA C  33      12.365 -21.030 -12.679  1.00 90.02           C  
ATOM    876  CB  ALA C  33      11.754 -18.787 -13.611  1.00 90.02           C  
ATOM    877  O   ALA C  33      13.454 -21.498 -13.019  1.00 90.02           O  
ATOM    878  N   SER C  34      11.960 -21.090 -11.383  1.00 86.23           N  
ATOM    879  CA  SER C  34      12.706 -21.775 -10.332  1.00 86.23           C  
ATOM    880  C   SER C  34      12.835 -23.265 -10.628  1.00 86.23           C  
ATOM    881  CB  SER C  34      12.029 -21.573  -8.976  1.00 86.23           C  
ATOM    882  O   SER C  34      13.880 -23.866 -10.370  1.00 86.23           O  
ATOM    883  OG  SER C  34      12.741 -22.249  -7.953  1.00 86.23           O  
ATOM    884  N   LYS C  35      11.802 -23.823 -11.233  1.00 88.18           N  
ATOM    885  CA  LYS C  35      11.835 -25.242 -11.578  1.00 88.18           C  
ATOM    886  C   LYS C  35      12.760 -25.498 -12.765  1.00 88.18           C  
ATOM    887  CB  LYS C  35      10.428 -25.751 -11.891  1.00 88.18           C  
ATOM    888  O   LYS C  35      13.397 -26.550 -12.847  1.00 88.18           O  
ATOM    889  CG  LYS C  35       9.527 -25.869 -10.671  1.00 88.18           C  
ATOM    890  CD  LYS C  35       8.145 -26.391 -11.044  1.00 88.18           C  
ATOM    891  CE  LYS C  35       7.211 -26.415  -9.842  1.00 88.18           C  
ATOM    892  NZ  LYS C  35       5.829 -26.832 -10.222  1.00 88.18           N  
ATOM    893  N   ALA C  36      12.878 -24.518 -13.665  1.00 85.41           N  
ATOM    894  CA  ALA C  36      13.670 -24.656 -14.884  1.00 85.41           C  
ATOM    895  C   ALA C  36      15.125 -24.267 -14.640  1.00 85.41           C  
ATOM    896  CB  ALA C  36      13.076 -23.806 -16.005  1.00 85.41           C  
ATOM    897  O   ALA C  36      16.006 -24.601 -15.436  1.00 85.41           O  
ATOM    898  N   GLY C  37      15.553 -23.810 -13.435  1.00 76.81           N  
ATOM    899  CA  GLY C  37      16.891 -23.311 -13.162  1.00 76.81           C  
ATOM    900  C   GLY C  37      17.173 -21.972 -13.818  1.00 76.81           C  
ATOM    901  O   GLY C  37      17.343 -21.896 -15.037  1.00 76.81           O  
ATOM    902  N   LEU C  38      16.898 -20.826 -13.289  1.00 72.45           N  
ATOM    903  CA  LEU C  38      17.135 -19.508 -13.868  1.00 72.45           C  
ATOM    904  C   LEU C  38      18.624 -19.179 -13.879  1.00 72.45           C  
ATOM    905  CB  LEU C  38      16.369 -18.435 -13.089  1.00 72.45           C  
ATOM    906  O   LEU C  38      19.320 -19.397 -12.884  1.00 72.45           O  
ATOM    907  CG  LEU C  38      14.850 -18.423 -13.266  1.00 72.45           C  
ATOM    908  CD1 LEU C  38      14.187 -17.697 -12.100  1.00 72.45           C  
ATOM    909  CD2 LEU C  38      14.472 -17.773 -14.592  1.00 72.45           C  
ATOM    910  N   ASP C  39      19.162 -19.112 -14.862  1.00 77.57           N  
ATOM    911  CA  ASP C  39      20.492 -18.517 -14.946  1.00 77.57           C  
ATOM    912  C   ASP C  39      20.463 -17.046 -14.538  1.00 77.57           C  
ATOM    913  CB  ASP C  39      21.054 -18.659 -16.362  1.00 77.57           C  
ATOM    914  O   ASP C  39      19.396 -16.494 -14.262  1.00 77.57           O  
ATOM    915  CG  ASP C  39      20.208 -17.957 -17.410  1.00 77.57           C  
ATOM    916  OD1 ASP C  39      20.473 -18.123 -18.620  1.00 77.57           O  
ATOM    917  OD2 ASP C  39      19.269 -17.229 -17.021  1.00 77.57           O  
ATOM    918  N   HIS C  40      21.420 -16.469 -14.311  1.00 81.15           N  
ATOM    919  CA  HIS C  40      21.612 -15.096 -13.858  1.00 81.15           C  
ATOM    920  C   HIS C  40      20.765 -14.124 -14.673  1.00 81.15           C  
ATOM    921  CB  HIS C  40      23.089 -14.705 -13.944  1.00 81.15           C  
ATOM    922  O   HIS C  40      20.158 -13.206 -14.116  1.00 81.15           O  
ATOM    923  CG  HIS C  40      23.412 -13.424 -13.244  1.00 81.15           C  
ATOM    924  CD2 HIS C  40      23.960 -13.189 -12.029  1.00 81.15           C  
ATOM    925  ND1 HIS C  40      23.165 -12.188 -13.802  1.00 81.15           N  
ATOM    926  CE1 HIS C  40      23.549 -11.246 -12.957  1.00 81.15           C  
ATOM    927  NE2 HIS C  40      24.035 -11.826 -11.874  1.00 81.15           N  
ATOM    928  N   GLU C  41      20.654 -14.311 -15.946  1.00 85.65           N  
ATOM    929  CA  GLU C  41      19.881 -13.435 -16.822  1.00 85.65           C  
ATOM    930  C   GLU C  41      18.387 -13.542 -16.530  1.00 85.65           C  
ATOM    931  CB  GLU C  41      20.155 -13.767 -18.291  1.00 85.65           C  
ATOM    932  O   GLU C  41      17.680 -12.532 -16.511  1.00 85.65           O  
ATOM    933  CG  GLU C  41      21.339 -13.015 -18.882  1.00 85.65           C  
ATOM    934  CD  GLU C  41      21.572 -13.322 -20.352  1.00 85.65           C  
ATOM    935  OE1 GLU C  41      22.496 -12.733 -20.957  1.00 85.65           O  
ATOM    936  OE2 GLU C  41      20.823 -14.159 -20.905  1.00 85.65           O  
ATOM    937  N   GLY C  42      17.937 -14.709 -16.322  1.00 84.67           N  
ATOM    938  CA  GLY C  42      16.547 -14.933 -15.957  1.00 84.67           C  
ATOM    939  C   GLY C  42      16.169 -14.300 -14.632  1.00 84.67           C  
ATOM    940  O   GLY C  42      15.107 -13.685 -14.512  1.00 84.67           O  
ATOM    941  N   ASP C  43      17.037 -14.388 -13.739  1.00 87.13           N  
ATOM    942  CA  ASP C  43      16.809 -13.807 -12.419  1.00 87.13           C  
ATOM    943  C   ASP C  43      16.683 -12.287 -12.503  1.00 87.13           C  
ATOM    944  CB  ASP C  43      17.939 -14.190 -11.462  1.00 87.13           C  
ATOM    945  O   ASP C  43      15.819 -11.694 -11.854  1.00 87.13           O  
ATOM    946  CG  ASP C  43      17.860 -15.634 -10.998  1.00 87.13           C  
ATOM    947  OD1 ASP C  43      18.839 -16.138 -10.406  1.00 87.13           O  
ATOM    948  OD2 ASP C  43      16.812 -16.273 -11.230  1.00 87.13           O  
ATOM    949  N   SER C  44      17.473 -11.692 -13.380  1.00 85.86           N  
ATOM    950  CA  SER C  44      17.454 -10.240 -13.525  1.00 85.86           C  
ATOM    951  C   SER C  44      16.151  -9.764 -14.157  1.00 85.86           C  
ATOM    952  CB  SER C  44      18.641  -9.770 -14.368  1.00 85.86           C  
ATOM    953  O   SER C  44      15.598  -8.738 -13.756  1.00 85.86           O  
ATOM    954  OG  SER C  44      18.717  -8.355 -14.385  1.00 85.86           O  
ATOM    955  N   ARG C  45      15.580 -10.428 -15.099  1.00 86.68           N  
ATOM    956  CA  ARG C  45      14.323 -10.085 -15.756  1.00 86.68           C  
ATOM    957  C   ARG C  45      13.156 -10.157 -14.776  1.00 86.68           C  
ATOM    958  CB  ARG C  45      14.066 -11.013 -16.945  1.00 86.68           C  
ATOM    959  O   ARG C  45      12.289  -9.280 -14.770  1.00 86.68           O  
ATOM    960  CG  ARG C  45      14.848 -10.642 -18.195  1.00 86.68           C  
ATOM    961  CD  ARG C  45      14.511 -11.559 -19.363  1.00 86.68           C  
ATOM    962  NE  ARG C  45      15.525 -11.490 -20.412  1.00 86.68           N  
ATOM    963  NH1 ARG C  45      14.595 -13.161 -21.708  1.00 86.68           N  
ATOM    964  NH2 ARG C  45      16.512 -12.106 -22.392  1.00 86.68           N  
ATOM    965  CZ  ARG C  45      15.542 -12.253 -21.501  1.00 86.68           C  
ATOM    966  N   ILE C  46      13.166 -11.197 -14.018  1.00 87.34           N  
ATOM    967  CA  ILE C  46      12.107 -11.393 -13.034  1.00 87.34           C  
ATOM    968  C   ILE C  46      12.160 -10.280 -11.991  1.00 87.34           C  
ATOM    969  CB  ILE C  46      12.219 -12.774 -12.351  1.00 87.34           C  
ATOM    970  O   ILE C  46      11.124  -9.733 -11.604  1.00 87.34           O  
ATOM    971  CG1 ILE C  46      11.857 -13.890 -13.338  1.00 87.34           C  
ATOM    972  CG2 ILE C  46      11.330 -12.834 -11.106  1.00 87.34           C  
ATOM    973  CD1 ILE C  46      12.017 -15.294 -12.772  1.00 87.34           C  
ATOM    974  N   PHE C  47      13.308  -9.941 -11.623  1.00 87.20           N  
ATOM    975  CA  PHE C  47      13.481  -8.880 -10.638  1.00 87.20           C  
ATOM    976  C   PHE C  47      12.933  -7.559 -11.164  1.00 87.20           C  
ATOM    977  CB  PHE C  47      14.959  -8.725 -10.267  1.00 87.20           C  
ATOM    978  O   PHE C  47      12.267  -6.822 -10.433  1.00 87.20           O  
ATOM    979  CG  PHE C  47      15.195  -7.851  -9.065  1.00 87.20           C  
ATOM    980  CD1 PHE C  47      15.576  -6.523  -9.218  1.00 87.20           C  
ATOM    981  CD2 PHE C  47      15.035  -8.356  -7.781  1.00 87.20           C  
ATOM    982  CE1 PHE C  47      15.795  -5.711  -8.108  1.00 87.20           C  
ATOM    983  CE2 PHE C  47      15.252  -7.551  -6.667  1.00 87.20           C  
ATOM    984  CZ  PHE C  47      15.633  -6.229  -6.832  1.00 87.20           C  
ATOM    985  N   LYS C  48      13.219  -7.293 -12.375  1.00 86.99           N  
ATOM    986  CA  LYS C  48      12.722  -6.067 -12.991  1.00 86.99           C  
ATOM    987  C   LYS C  48      11.197  -6.052 -13.033  1.00 86.99           C  
ATOM    988  CB  LYS C  48      13.287  -5.907 -14.403  1.00 86.99           C  
ATOM    989  O   LYS C  48      10.574  -5.018 -12.781  1.00 86.99           O  
ATOM    990  CG  LYS C  48      13.018  -4.546 -15.027  1.00 86.99           C  
ATOM    991  CD  LYS C  48      13.714  -4.402 -16.375  1.00 86.99           C  
ATOM    992  CE  LYS C  48      13.384  -3.070 -17.036  1.00 86.99           C  
ATOM    993  NZ  LYS C  48      14.045  -2.934 -18.368  1.00 86.99           N  
ATOM    994  N   LYS C  49      10.637  -7.185 -13.349  1.00 88.10           N  
ATOM    995  CA  LYS C  49       9.181  -7.285 -13.378  1.00 88.10           C  
ATOM    996  C   LYS C  49       8.588  -7.080 -11.987  1.00 88.10           C  
ATOM    997  CB  LYS C  49       8.746  -8.641 -13.938  1.00 88.10           C  
ATOM    998  O   LYS C  49       7.565  -6.409 -11.835  1.00 88.10           O  
ATOM    999  CG  LYS C  49       8.914  -8.771 -15.445  1.00 88.10           C  
ATOM   1000  CD  LYS C  49       8.422 -10.122 -15.948  1.00 88.10           C  
ATOM   1001  CE  LYS C  49       8.630 -10.270 -17.449  1.00 88.10           C  
ATOM   1002  NZ  LYS C  49       8.154 -11.596 -17.946  1.00 88.10           N  
ATOM   1003  N   ILE C  50       9.253  -7.641 -11.007  1.00 87.96           N  
ATOM   1004  CA  ILE C  50       8.809  -7.481  -9.627  1.00 87.96           C  
ATOM   1005  C   ILE C  50       8.866  -6.007  -9.234  1.00 87.96           C  
ATOM   1006  CB  ILE C  50       9.662  -8.328  -8.656  1.00 87.96           C  
ATOM   1007  O   ILE C  50       7.925  -5.481  -8.635  1.00 87.96           O  
ATOM   1008  CG1 ILE C  50       9.394  -9.822  -8.872  1.00 87.96           C  
ATOM   1009  CG2 ILE C  50       9.387  -7.926  -7.204  1.00 87.96           C  
ATOM   1010  CD1 ILE C  50      10.301 -10.737  -8.063  1.00 87.96           C  
ATOM   1011  N   HIS C  51       9.984  -5.412  -9.593  1.00 88.24           N  
ATOM   1012  CA  HIS C  51      10.141  -3.992  -9.300  1.00 88.24           C  
ATOM   1013  C   HIS C  51       9.024  -3.172  -9.936  1.00 88.24           C  
ATOM   1014  CB  HIS C  51      11.502  -3.492  -9.787  1.00 88.24           C  
ATOM   1015  O   HIS C  51       8.479  -2.263  -9.305  1.00 88.24           O  
ATOM   1016  CG  HIS C  51      11.765  -2.056  -9.463  1.00 88.24           C  
ATOM   1017  CD2 HIS C  51      12.408  -1.483  -8.418  1.00 88.24           C  
ATOM   1018  ND1 HIS C  51      11.340  -1.021 -10.268  1.00 88.24           N  
ATOM   1019  CE1 HIS C  51      11.712   0.129  -9.731  1.00 88.24           C  
ATOM   1020  NE2 HIS C  51      12.362  -0.124  -8.607  1.00 88.24           N  
ATOM   1021  N   ASP C  52       8.659  -3.517 -11.157  1.00 88.47           N  
ATOM   1022  CA  ASP C  52       7.615  -2.797 -11.879  1.00 88.47           C  
ATOM   1023  C   ASP C  52       6.264  -2.945 -11.182  1.00 88.47           C  
ATOM   1024  CB  ASP C  52       7.519  -3.295 -13.322  1.00 88.47           C  
ATOM   1025  O   ASP C  52       5.521  -1.971 -11.044  1.00 88.47           O  
ATOM   1026  CG  ASP C  52       8.679  -2.833 -14.187  1.00 88.47           C  
ATOM   1027  OD1 ASP C  52       8.849  -3.356 -15.310  1.00 88.47           O  
ATOM   1028  OD2 ASP C  52       9.430  -1.939 -13.741  1.00 88.47           O  
ATOM   1029  N   VAL C  53       6.018  -4.145 -10.763  1.00 90.71           N  
ATOM   1030  CA  VAL C  53       4.735  -4.405 -10.119  1.00 90.71           C  
ATOM   1031  C   VAL C  53       4.682  -3.697  -8.768  1.00 90.71           C  
ATOM   1032  CB  VAL C  53       4.488  -5.920  -9.937  1.00 90.71           C  
ATOM   1033  O   VAL C  53       3.655  -3.119  -8.402  1.00 90.71           O  
ATOM   1034  CG1 VAL C  53       3.192  -6.167  -9.168  1.00 90.71           C  
ATOM   1035  CG2 VAL C  53       4.450  -6.620 -11.294  1.00 90.71           C  
ATOM   1036  N   VAL C  54       5.760  -3.664  -8.014  1.00 88.85           N  
ATOM   1037  CA  VAL C  54       5.818  -2.987  -6.723  1.00 88.85           C  
ATOM   1038  C   VAL C  54       5.566  -1.493  -6.910  1.00 88.85           C  
ATOM   1039  CB  VAL C  54       7.176  -3.215  -6.022  1.00 88.85           C  
ATOM   1040  O   VAL C  54       4.798  -0.887  -6.160  1.00 88.85           O  
ATOM   1041  CG1 VAL C  54       7.325  -2.286  -4.819  1.00 88.85           C  
ATOM   1042  CG2 VAL C  54       7.317  -4.675  -5.594  1.00 88.85           C  
ATOM   1043  N   THR C  55       6.161  -0.927  -7.915  1.00 90.36           N  
ATOM   1044  CA  THR C  55       6.027   0.500  -8.189  1.00 90.36           C  
ATOM   1045  C   THR C  55       4.583   0.850  -8.537  1.00 90.36           C  
ATOM   1046  CB  THR C  55       6.956   0.938  -9.336  1.00 90.36           C  
ATOM   1047  O   THR C  55       4.058   1.868  -8.080  1.00 90.36           O  
ATOM   1048  CG2 THR C  55       6.820   2.432  -9.614  1.00 90.36           C  
ATOM   1049  OG1 THR C  55       8.314   0.651  -8.980  1.00 90.36           O  
ATOM   1050  N   LYS C  56       3.931  -0.011  -9.314  1.00 90.33           N  
ATOM   1051  CA  LYS C  56       2.537   0.215  -9.684  1.00 90.33           C  
ATOM   1052  C   LYS C  56       1.627   0.154  -8.460  1.00 90.33           C  
ATOM   1053  CB  LYS C  56       2.084  -0.810 -10.725  1.00 90.33           C  
ATOM   1054  O   LYS C  56       0.713   0.969  -8.318  1.00 90.33           O  
ATOM   1055  CG  LYS C  56       2.607  -0.539 -12.128  1.00 90.33           C  
ATOM   1056  CD  LYS C  56       2.121  -1.590 -13.118  1.00 90.33           C  
ATOM   1057  CE  LYS C  56       2.751  -1.399 -14.491  1.00 90.33           C  
ATOM   1058  NZ  LYS C  56       2.403  -2.516 -15.420  1.00 90.33           N  
ATOM   1059  N   GLN C  57       1.906  -0.807  -7.557  1.00 89.83           N  
ATOM   1060  CA  GLN C  57       1.102  -0.930  -6.346  1.00 89.83           C  
ATOM   1061  C   GLN C  57       1.252   0.302  -5.458  1.00 89.83           C  
ATOM   1062  CB  GLN C  57       1.492  -2.188  -5.568  1.00 89.83           C  
ATOM   1063  O   GLN C  57       0.270   0.794  -4.899  1.00 89.83           O  
ATOM   1064  CG  GLN C  57       0.923  -3.474  -6.153  1.00 89.83           C  
ATOM   1065  CD  GLN C  57       1.209  -4.689  -5.290  1.00 89.83           C  
ATOM   1066  NE2 GLN C  57       0.299  -5.657  -5.308  1.00 89.83           N  
ATOM   1067  OE1 GLN C  57       2.240  -4.756  -4.612  1.00 89.83           O  
ATOM   1068  N   ILE C  58       2.415   0.799  -5.369  1.00 90.40           N  
ATOM   1069  CA  ILE C  58       2.683   1.954  -4.518  1.00 90.40           C  
ATOM   1070  C   ILE C  58       1.962   3.181  -5.071  1.00 90.40           C  
ATOM   1071  CB  ILE C  58       4.199   2.230  -4.403  1.00 90.40           C  
ATOM   1072  O   ILE C  58       1.426   3.989  -4.310  1.00 90.40           O  
ATOM   1073  CG1 ILE C  58       4.882   1.127  -3.586  1.00 90.40           C  
ATOM   1074  CG2 ILE C  58       4.451   3.607  -3.781  1.00 90.40           C  
ATOM   1075  CD1 ILE C  58       6.396   1.266  -3.502  1.00 90.40           C  
ATOM   1076  N   LYS C  59       1.852   3.295  -6.408  1.00 91.88           N  
ATOM   1077  CA  LYS C  59       1.139   4.413  -7.020  1.00 91.88           C  
ATOM   1078  C   LYS C  59      -0.344   4.380  -6.664  1.00 91.88           C  
ATOM   1079  CB  LYS C  59       1.314   4.394  -8.539  1.00 91.88           C  
ATOM   1080  O   LYS C  59      -0.950   5.423  -6.409  1.00 91.88           O  
ATOM   1081  CG  LYS C  59       2.697   4.821  -9.008  1.00 91.88           C  
ATOM   1082  CD  LYS C  59       2.809   4.782 -10.527  1.00 91.88           C  
ATOM   1083  CE  LYS C  59       4.206   5.167 -10.996  1.00 91.88           C  
ATOM   1084  NZ  LYS C  59       4.350   5.033 -12.476  1.00 91.88           N  
ATOM   1085  N   VAL C  60      -0.898   3.189  -6.647  1.00 92.90           N  
ATOM   1086  CA  VAL C  60      -2.299   3.046  -6.265  1.00 92.90           C  
ATOM   1087  C   VAL C  60      -2.471   3.397  -4.789  1.00 92.90           C  
ATOM   1088  CB  VAL C  60      -2.819   1.617  -6.538  1.00 92.90           C  
ATOM   1089  O   VAL C  60      -3.434   4.068  -4.412  1.00 92.90           O  
ATOM   1090  CG1 VAL C  60      -4.264   1.469  -6.064  1.00 92.90           C  
ATOM   1091  CG2 VAL C  60      -2.704   1.282  -8.023  1.00 92.90           C  
ATOM   1092  N   ILE C  61      -1.558   2.999  -3.936  1.00 90.82           N  
ATOM   1093  CA  ILE C  61      -1.601   3.286  -2.507  1.00 90.82           C  
ATOM   1094  C   ILE C  61      -1.568   4.796  -2.283  1.00 90.82           C  
ATOM   1095  CB  ILE C  61      -0.432   2.608  -1.759  1.00 90.82           C  
ATOM   1096  O   ILE C  61      -2.331   5.327  -1.472  1.00 90.82           O  
ATOM   1097  CG1 ILE C  61      -0.641   1.090  -1.705  1.00 90.82           C  
ATOM   1098  CG2 ILE C  61      -0.281   3.190  -0.350  1.00 90.82           C  
ATOM   1099  CD1 ILE C  61       0.568   0.316  -1.198  1.00 90.82           C  
ATOM   1100  N   ILE C  62      -0.759   5.484  -3.041  1.00 92.53           N  
ATOM   1101  CA  ILE C  62      -0.626   6.931  -2.915  1.00 92.53           C  
ATOM   1102  C   ILE C  62      -1.953   7.603  -3.256  1.00 92.53           C  
ATOM   1103  CB  ILE C  62       0.500   7.475  -3.823  1.00 92.53           C  
ATOM   1104  O   ILE C  62      -2.405   8.499  -2.539  1.00 92.53           O  
ATOM   1105  CG1 ILE C  62       1.872   7.052  -3.286  1.00 92.53           C  
ATOM   1106  CG2 ILE C  62       0.406   8.999  -3.945  1.00 92.53           C  
ATOM   1107  CD1 ILE C  62       3.035   7.424  -4.195  1.00 92.53           C  
ATOM   1108  N   ARG C  63      -2.609   7.137  -4.315  1.00 93.40           N  
ATOM   1109  CA  ARG C  63      -3.884   7.717  -4.723  1.00 93.40           C  
ATOM   1110  C   ARG C  63      -4.970   7.433  -3.691  1.00 93.40           C  
ATOM   1111  CB  ARG C  63      -4.307   7.178  -6.092  1.00 93.40           C  
ATOM   1112  O   ARG C  63      -5.813   8.290  -3.417  1.00 93.40           O  
ATOM   1113  CG  ARG C  63      -3.464   7.697  -7.246  1.00 93.40           C  
ATOM   1114  CD  ARG C  63      -3.925   7.129  -8.581  1.00 93.40           C  
ATOM   1115  NE  ARG C  63      -3.241   7.766  -9.702  1.00 93.40           N  
ATOM   1116  NH1 ARG C  63      -4.447   6.661 -11.334  1.00 93.40           N  
ATOM   1117  NH2 ARG C  63      -2.820   8.164 -11.925  1.00 93.40           N  
ATOM   1118  CZ  ARG C  63      -3.504   7.529 -10.984  1.00 93.40           C  
ATOM   1119  N   LEU C  64      -4.971   6.260  -3.062  1.00 92.26           N  
ATOM   1120  CA  LEU C  64      -5.933   5.917  -2.020  1.00 92.26           C  
ATOM   1121  C   LEU C  64      -5.743   6.802  -0.792  1.00 92.26           C  
ATOM   1122  CB  LEU C  64      -5.797   4.444  -1.628  1.00 92.26           C  
ATOM   1123  O   LEU C  64      -6.720   7.247  -0.185  1.00 92.26           O  
ATOM   1124  CG  LEU C  64      -6.445   3.428  -2.571  1.00 92.26           C  
ATOM   1125  CD1 LEU C  64      -6.000   2.014  -2.214  1.00 92.26           C  
ATOM   1126  CD2 LEU C  64      -7.964   3.545  -2.521  1.00 92.26           C  
ATOM   1127  N   ILE C  65      -4.510   7.040  -0.502  1.00 91.76           N  
ATOM   1128  CA  ILE C  65      -4.210   7.885   0.649  1.00 91.76           C  
ATOM   1129  C   ILE C  65      -4.676   9.313   0.375  1.00 91.76           C  
ATOM   1130  CB  ILE C  65      -2.701   7.868   0.984  1.00 91.76           C  
ATOM   1131  O   ILE C  65      -5.208   9.980   1.266  1.00 91.76           O  
ATOM   1132  CG1 ILE C  65      -2.278   6.478   1.469  1.00 91.76           C  
ATOM   1133  CG2 ILE C  65      -2.368   8.938   2.028  1.00 91.76           C  
ATOM   1134  CD1 ILE C  65      -0.787   6.348   1.752  1.00 91.76           C  
ATOM   1135  N   GLU C  66      -4.549   9.758  -0.884  1.00 92.90           N  
ATOM   1136  CA  GLU C  66      -5.031  11.087  -1.247  1.00 92.90           C  
ATOM   1137  C   GLU C  66      -6.546  11.187  -1.090  1.00 92.90           C  
ATOM   1138  CB  GLU C  66      -4.628  11.432  -2.683  1.00 92.90           C  
ATOM   1139  O   GLU C  66      -7.062  12.206  -0.628  1.00 92.90           O  
ATOM   1140  CG  GLU C  66      -3.140  11.704  -2.855  1.00 92.90           C  
ATOM   1141  CD  GLU C  66      -2.730  11.898  -4.306  1.00 92.90           C  
ATOM   1142  OE1 GLU C  66      -1.631  12.442  -4.558  1.00 92.90           O  
ATOM   1143  OE2 GLU C  66      -3.514  11.503  -5.197  1.00 92.90           O  
ATOM   1144  N   VAL C  67      -7.229  10.128  -1.458  1.00 92.13           N  
ATOM   1145  CA  VAL C  67      -8.677  10.074  -1.283  1.00 92.13           C  
ATOM   1146  C   VAL C  67      -9.018  10.088   0.205  1.00 92.13           C  
ATOM   1147  CB  VAL C  67      -9.284   8.823  -1.957  1.00 92.13           C  
ATOM   1148  O   VAL C  67      -9.954  10.771   0.627  1.00 92.13           O  
ATOM   1149  CG1 VAL C  67     -10.725   8.608  -1.499  1.00 92.13           C  
ATOM   1150  CG2 VAL C  67      -9.218   8.953  -3.478  1.00 92.13           C  
ATOM   1151  N   TYR C  68      -8.291   9.367   0.998  1.00 91.32           N  
ATOM   1152  CA  TYR C  68      -8.492   9.323   2.442  1.00 91.32           C  
ATOM   1153  C   TYR C  68      -8.344  10.711   3.055  1.00 91.32           C  
ATOM   1154  CB  TYR C  68      -7.499   8.356   3.093  1.00 91.32           C  
ATOM   1155  O   TYR C  68      -9.157  11.117   3.889  1.00 91.32           O  
ATOM   1156  CG  TYR C  68      -7.865   7.971   4.506  1.00 91.32           C  
ATOM   1157  CD1 TYR C  68      -7.391   8.701   5.593  1.00 91.32           C  
ATOM   1158  CD2 TYR C  68      -8.684   6.875   4.756  1.00 91.32           C  
ATOM   1159  CE1 TYR C  68      -7.725   8.349   6.897  1.00 91.32           C  
ATOM   1160  CE2 TYR C  68      -9.023   6.513   6.056  1.00 91.32           C  
ATOM   1161  OH  TYR C  68      -8.873   6.901   8.406  1.00 91.32           O  
ATOM   1162  CZ  TYR C  68      -8.540   7.255   7.118  1.00 91.32           C  
ATOM   1163  N   VAL C  69      -7.296  11.439   2.606  1.00 91.39           N  
ATOM   1164  CA  VAL C  69      -7.038  12.787   3.101  1.00 91.39           C  
ATOM   1165  C   VAL C  69      -8.224  13.692   2.777  1.00 91.39           C  
ATOM   1166  CB  VAL C  69      -5.740  13.373   2.502  1.00 91.39           C  
ATOM   1167  O   VAL C  69      -8.665  14.475   3.621  1.00 91.39           O  
ATOM   1168  CG1 VAL C  69      -5.630  14.866   2.808  1.00 91.39           C  
ATOM   1169  CG2 VAL C  69      -4.521  12.624   3.036  1.00 91.39           C  
ATOM   1170  N   ARG C  70      -8.745  13.585   1.590  1.00 91.15           N  
ATOM   1171  CA  ARG C  70      -9.898  14.388   1.195  1.00 91.15           C  
ATOM   1172  C   ARG C  70     -11.119  14.048   2.044  1.00 91.15           C  
ATOM   1173  CB  ARG C  70     -10.217  14.179  -0.287  1.00 91.15           C  
ATOM   1174  O   ARG C  70     -11.894  14.934   2.409  1.00 91.15           O  
ATOM   1175  CG  ARG C  70      -9.229  14.848  -1.230  1.00 91.15           C  
ATOM   1176  CD  ARG C  70      -9.639  14.682  -2.687  1.00 91.15           C  
ATOM   1177  NE  ARG C  70      -9.633  13.279  -3.091  1.00 91.15           N  
ATOM   1178  NH1 ARG C  70     -10.031  13.708  -5.326  1.00 91.15           N  
ATOM   1179  NH2 ARG C  70      -9.795  11.549  -4.593  1.00 91.15           N  
ATOM   1180  CZ  ARG C  70      -9.820  12.848  -4.336  1.00 91.15           C  
ATOM   1181  N   LEU C  71     -11.316  12.775   2.382  1.00 89.27           N  
ATOM   1182  CA  LEU C  71     -12.423  12.351   3.232  1.00 89.27           C  
ATOM   1183  C   LEU C  71     -12.308  12.967   4.622  1.00 89.27           C  
ATOM   1184  CB  LEU C  71     -12.463  10.824   3.339  1.00 89.27           C  
ATOM   1185  O   LEU C  71     -13.296  13.455   5.174  1.00 89.27           O  
ATOM   1186  CG  LEU C  71     -13.677  10.226   4.052  1.00 89.27           C  
ATOM   1187  CD1 LEU C  71     -14.943  10.470   3.238  1.00 89.27           C  
ATOM   1188  CD2 LEU C  71     -13.472   8.735   4.297  1.00 89.27           C  
ATOM   1189  N   VAL C  72     -11.076  12.918   5.153  1.00 89.29           N  
ATOM   1190  CA  VAL C  72     -10.833  13.494   6.471  1.00 89.29           C  
ATOM   1191  C   VAL C  72     -11.121  14.993   6.441  1.00 89.29           C  
ATOM   1192  CB  VAL C  72      -9.384  13.239   6.944  1.00 89.29           C  
ATOM   1193  O   VAL C  72     -11.706  15.538   7.380  1.00 89.29           O  
ATOM   1194  CG1 VAL C  72      -9.094  14.006   8.233  1.00 89.29           C  
ATOM   1195  CG2 VAL C  72      -9.144  11.743   7.143  1.00 89.29           C  
ATOM   1196  N   GLU C  73     -10.766  15.679   5.392  1.00 90.64           N  
ATOM   1197  CA  GLU C  73     -10.997  17.115   5.264  1.00 90.64           C  
ATOM   1198  C   GLU C  73     -12.489  17.432   5.226  1.00 90.64           C  
ATOM   1199  CB  GLU C  73     -10.311  17.661   4.010  1.00 90.64           C  
ATOM   1200  O   GLU C  73     -12.929  18.444   5.777  1.00 90.64           O  
ATOM   1201  CG  GLU C  73      -8.794  17.728   4.118  1.00 90.64           C  
ATOM   1202  CD  GLU C  73      -8.120  18.175   2.831  1.00 90.64           C  
ATOM   1203  OE1 GLU C  73      -6.915  18.513   2.863  1.00 90.64           O  
ATOM   1204  OE2 GLU C  73      -8.802  18.187   1.782  1.00 90.64           O  
ATOM   1205  N   ILE C  74     -13.235  16.531   4.623  1.00 87.82           N  
ATOM   1206  CA  ILE C  74     -14.681  16.705   4.551  1.00 87.82           C  
ATOM   1207  C   ILE C  74     -15.288  16.572   5.946  1.00 87.82           C  
ATOM   1208  CB  ILE C  74     -15.325  15.683   3.587  1.00 87.82           C  
ATOM   1209  O   ILE C  74     -16.191  17.328   6.311  1.00 87.82           O  
ATOM   1210  CG1 ILE C  74     -14.948  16.006   2.136  1.00 87.82           C  
ATOM   1211  CG2 ILE C  74     -16.846  15.658   3.764  1.00 87.82           C  
ATOM   1212  CD1 ILE C  74     -15.395  14.953   1.131  1.00 87.82           C  
ATOM   1213  N   ILE C  75     -14.802  15.658   6.741  1.00 83.92           N  
ATOM   1214  CA  ILE C  75     -15.306  15.405   8.086  1.00 83.92           C  
ATOM   1215  C   ILE C  75     -14.947  16.575   9.000  1.00 83.92           C  
ATOM   1216  CB  ILE C  75     -14.746  14.085   8.661  1.00 83.92           C  
ATOM   1217  O   ILE C  75     -15.759  16.998   9.826  1.00 83.92           O  
ATOM   1218  CG1 ILE C  75     -15.246  12.890   7.839  1.00 83.92           C  
ATOM   1219  CG2 ILE C  75     -15.128  13.933  10.136  1.00 83.92           C  
ATOM   1220  CD1 ILE C  75     -14.589  11.567   8.208  1.00 83.92           C  
ATOM   1221  N   LEU C  76     -13.744  17.061   8.890  1.00 85.81           N  
ATOM   1222  CA  LEU C  76     -13.318  18.174   9.731  1.00 85.81           C  
ATOM   1223  C   LEU C  76     -14.083  19.446   9.378  1.00 85.81           C  
ATOM   1224  CB  LEU C  76     -11.813  18.412   9.583  1.00 85.81           C  
ATOM   1225  O   LEU C  76     -14.408  20.244  10.259  1.00 85.81           O  
ATOM   1226  CG  LEU C  76     -10.896  17.370  10.223  1.00 85.81           C  
ATOM   1227  CD1 LEU C  76      -9.443  17.641   9.848  1.00 85.81           C  
ATOM   1228  CD2 LEU C  76     -11.070  17.362  11.738  1.00 85.81           C  
TER    1229      LEU C  76                                                      
ATOM   1230  N   LYS D   1      21.335 -16.200  -3.385  1.00 78.25           N  
ATOM   1231  CA  LYS D   1      21.048 -14.893  -2.800  1.00 78.25           C  
ATOM   1232  C   LYS D   1      19.926 -14.187  -3.557  1.00 78.25           C  
ATOM   1233  CB  LYS D   1      22.304 -14.021  -2.790  1.00 78.25           C  
ATOM   1234  O   LYS D   1      19.043 -13.583  -2.946  1.00 78.25           O  
ATOM   1235  CG  LYS D   1      23.322 -14.414  -1.731  1.00 78.25           C  
ATOM   1236  CD  LYS D   1      24.502 -13.450  -1.704  1.00 78.25           C  
ATOM   1237  CE  LYS D   1      25.585 -13.917  -0.741  1.00 78.25           C  
ATOM   1238  NZ  LYS D   1      26.764 -13.001  -0.748  1.00 78.25           N  
ATOM   1239  N   GLN D   2      19.925 -14.283  -4.941  1.00 81.87           N  
ATOM   1240  CA  GLN D   2      18.914 -13.669  -5.796  1.00 81.87           C  
ATOM   1241  C   GLN D   2      17.573 -14.385  -5.663  1.00 81.87           C  
ATOM   1242  CB  GLN D   2      19.369 -13.673  -7.256  1.00 81.87           C  
ATOM   1243  O   GLN D   2      16.521 -13.743  -5.636  1.00 81.87           O  
ATOM   1244  CG  GLN D   2      20.347 -12.557  -7.598  1.00 81.87           C  
ATOM   1245  CD  GLN D   2      20.827 -12.618  -9.036  1.00 81.87           C  
ATOM   1246  NE2 GLN D   2      21.578 -11.605  -9.454  1.00 81.87           N  
ATOM   1247  OE1 GLN D   2      20.525 -13.568  -9.766  1.00 81.87           O  
ATOM   1248  N   LYS D   3      17.694 -15.679  -5.457  1.00 84.07           N  
ATOM   1249  CA  LYS D   3      16.478 -16.473  -5.307  1.00 84.07           C  
ATOM   1250  C   LYS D   3      15.741 -16.112  -4.020  1.00 84.07           C  
ATOM   1251  CB  LYS D   3      16.807 -17.966  -5.322  1.00 84.07           C  
ATOM   1252  O   LYS D   3      14.512 -16.018  -4.007  1.00 84.07           O  
ATOM   1253  CG  LYS D   3      17.078 -18.526  -6.710  1.00 84.07           C  
ATOM   1254  CD  LYS D   3      17.280 -20.036  -6.674  1.00 84.07           C  
ATOM   1255  CE  LYS D   3      17.667 -20.582  -8.042  1.00 84.07           C  
ATOM   1256  NZ  LYS D   3      17.883 -22.059  -8.008  1.00 84.07           N  
ATOM   1257  N   GLU D   4      16.485 -16.014  -2.963  1.00 85.60           N  
ATOM   1258  CA  GLU D   4      15.886 -15.629  -1.688  1.00 85.60           C  
ATOM   1259  C   GLU D   4      15.245 -14.247  -1.775  1.00 85.60           C  
ATOM   1260  CB  GLU D   4      16.934 -15.653  -0.572  1.00 85.60           C  
ATOM   1261  O   GLU D   4      14.160 -14.025  -1.234  1.00 85.60           O  
ATOM   1262  CG  GLU D   4      16.344 -15.557   0.827  1.00 85.60           C  
ATOM   1263  CD  GLU D   4      17.381 -15.715   1.928  1.00 85.60           C  
ATOM   1264  OE1 GLU D   4      17.018 -15.618   3.122  1.00 85.60           O  
ATOM   1265  OE2 GLU D   4      18.566 -15.936   1.593  1.00 85.60           O  
ATOM   1266  N   ALA D   5      15.851 -13.355  -2.493  1.00 85.81           N  
ATOM   1267  CA  ALA D   5      15.331 -12.001  -2.667  1.00 85.81           C  
ATOM   1268  C   ALA D   5      14.017 -12.013  -3.443  1.00 85.81           C  
ATOM   1269  CB  ALA D   5      16.358 -11.124  -3.379  1.00 85.81           C  
ATOM   1270  O   ALA D   5      13.076 -11.297  -3.093  1.00 85.81           O  
ATOM   1271  N   ILE D   6      14.002 -12.833  -4.424  1.00 87.06           N  
ATOM   1272  CA  ILE D   6      12.805 -12.936  -5.251  1.00 87.06           C  
ATOM   1273  C   ILE D   6      11.634 -13.428  -4.404  1.00 87.06           C  
ATOM   1274  CB  ILE D   6      13.029 -13.878  -6.455  1.00 87.06           C  
ATOM   1275  O   ILE D   6      10.526 -12.894  -4.496  1.00 87.06           O  
ATOM   1276  CG1 ILE D   6      13.966 -13.225  -7.477  1.00 87.06           C  
ATOM   1277  CG2 ILE D   6      11.692 -14.256  -7.101  1.00 87.06           C  
ATOM   1278  CD1 ILE D   6      14.360 -14.139  -8.629  1.00 87.06           C  
ATOM   1279  N   LYS D   7      11.916 -14.410  -3.576  1.00 87.22           N  
ATOM   1280  CA  LYS D   7      10.874 -14.958  -2.712  1.00 87.22           C  
ATOM   1281  C   LYS D   7      10.345 -13.899  -1.749  1.00 87.22           C  
ATOM   1282  CB  LYS D   7      11.404 -16.161  -1.929  1.00 87.22           C  
ATOM   1283  O   LYS D   7       9.135 -13.788  -1.544  1.00 87.22           O  
ATOM   1284  CG  LYS D   7      10.333 -16.915  -1.154  1.00 87.22           C  
ATOM   1285  CD  LYS D   7      10.914 -18.121  -0.428  1.00 87.22           C  
ATOM   1286  CE  LYS D   7       9.871 -18.806   0.445  1.00 87.22           C  
ATOM   1287  NZ  LYS D   7      10.449 -19.958   1.198  1.00 87.22           N  
ATOM   1288  N   VAL D   8      11.215 -13.124  -1.193  1.00 87.13           N  
ATOM   1289  CA  VAL D   8      10.834 -12.102  -0.225  1.00 87.13           C  
ATOM   1290  C   VAL D   8      10.052 -10.992  -0.925  1.00 87.13           C  
ATOM   1291  CB  VAL D   8      12.068 -11.513   0.495  1.00 87.13           C  
ATOM   1292  O   VAL D   8       9.047 -10.507  -0.401  1.00 87.13           O  
ATOM   1293  CG1 VAL D   8      11.673 -10.305   1.343  1.00 87.13           C  
ATOM   1294  CG2 VAL D   8      12.741 -12.579   1.357  1.00 87.13           C  
ATOM   1295  N   TYR D   9      10.384 -10.721  -2.134  1.00 87.50           N  
ATOM   1296  CA  TYR D   9       9.699  -9.674  -2.883  1.00 87.50           C  
ATOM   1297  C   TYR D   9       8.287 -10.108  -3.260  1.00 87.50           C  
ATOM   1298  CB  TYR D   9      10.488  -9.311  -4.145  1.00 87.50           C  
ATOM   1299  O   TYR D   9       7.353  -9.304  -3.222  1.00 87.50           O  
ATOM   1300  CG  TYR D   9      11.588  -8.307  -3.904  1.00 87.50           C  
ATOM   1301  CD1 TYR D   9      11.296  -6.961  -3.693  1.00 87.50           C  
ATOM   1302  CD2 TYR D   9      12.922  -8.701  -3.889  1.00 87.50           C  
ATOM   1303  CE1 TYR D   9      12.308  -6.032  -3.473  1.00 87.50           C  
ATOM   1304  CE2 TYR D   9      13.941  -7.780  -3.670  1.00 87.50           C  
ATOM   1305  OH  TYR D   9      14.630  -5.534  -3.245  1.00 87.50           O  
ATOM   1306  CZ  TYR D   9      13.625  -6.450  -3.463  1.00 87.50           C  
ATOM   1307  N   LEU D  10       8.217 -11.323  -3.564  1.00 88.67           N  
ATOM   1308  CA  LEU D  10       6.889 -11.838  -3.881  1.00 88.67           C  
ATOM   1309  C   LEU D  10       5.982 -11.793  -2.657  1.00 88.67           C  
ATOM   1310  CB  LEU D  10       6.982 -13.271  -4.410  1.00 88.67           C  
ATOM   1311  O   LEU D  10       4.792 -11.488  -2.770  1.00 88.67           O  
ATOM   1312  CG  LEU D  10       7.491 -13.433  -5.844  1.00 88.67           C  
ATOM   1313  CD1 LEU D  10       7.644 -14.911  -6.187  1.00 88.67           C  
ATOM   1314  CD2 LEU D  10       6.550 -12.746  -6.827  1.00 88.67           C  
ATOM   1315  N   GLU D  11       6.544 -12.146  -1.501  1.00 89.24           N  
ATOM   1316  CA  GLU D  11       5.784 -12.037  -0.259  1.00 89.24           C  
ATOM   1317  C   GLU D  11       5.347 -10.598  -0.004  1.00 89.24           C  
ATOM   1318  CB  GLU D  11       6.608 -12.555   0.922  1.00 89.24           C  
ATOM   1319  O   GLU D  11       4.220 -10.354   0.431  1.00 89.24           O  
ATOM   1320  CG  GLU D  11       6.741 -14.070   0.963  1.00 89.24           C  
ATOM   1321  CD  GLU D  11       7.588 -14.567   2.124  1.00 89.24           C  
ATOM   1322  OE1 GLU D  11       7.884 -15.782   2.182  1.00 89.24           O  
ATOM   1323  OE2 GLU D  11       7.957 -13.735   2.982  1.00 89.24           O  
ATOM   1324  N   LEU D  12       6.213  -9.665  -0.306  1.00 88.06           N  
ATOM   1325  CA  LEU D  12       5.909  -8.248  -0.142  1.00 88.06           C  
ATOM   1326  C   LEU D  12       4.750  -7.833  -1.042  1.00 88.06           C  
ATOM   1327  CB  LEU D  12       7.142  -7.395  -0.451  1.00 88.06           C  
ATOM   1328  O   LEU D  12       3.845  -7.117  -0.607  1.00 88.06           O  
ATOM   1329  CG  LEU D  12       6.964  -5.880  -0.337  1.00 88.06           C  
ATOM   1330  CD1 LEU D  12       6.666  -5.488   1.107  1.00 88.06           C  
ATOM   1331  CD2 LEU D  12       8.206  -5.156  -0.847  1.00 88.06           C  
ATOM   1332  N   LEU D  13       4.807  -8.261  -2.265  1.00 89.38           N  
ATOM   1333  CA  LEU D  13       3.747  -7.927  -3.210  1.00 89.38           C  
ATOM   1334  C   LEU D  13       2.398  -8.439  -2.717  1.00 89.38           C  
ATOM   1335  CB  LEU D  13       4.055  -8.514  -4.591  1.00 89.38           C  
ATOM   1336  O   LEU D  13       1.384  -7.748  -2.843  1.00 89.38           O  
ATOM   1337  CG  LEU D  13       5.154  -7.816  -5.394  1.00 89.38           C  
ATOM   1338  CD1 LEU D  13       5.481  -8.617  -6.650  1.00 89.38           C  
ATOM   1339  CD2 LEU D  13       4.734  -6.395  -5.754  1.00 89.38           C  
ATOM   1340  N   GLU D  14       2.371  -9.610  -2.123  1.00 91.18           N  
ATOM   1341  CA  GLU D  14       1.132 -10.187  -1.611  1.00 91.18           C  
ATOM   1342  C   GLU D  14       0.592  -9.379  -0.435  1.00 91.18           C  
ATOM   1343  CB  GLU D  14       1.350 -11.643  -1.192  1.00 91.18           C  
ATOM   1344  O   GLU D  14      -0.612  -9.126  -0.349  1.00 91.18           O  
ATOM   1345  CG  GLU D  14       1.459 -12.610  -2.362  1.00 91.18           C  
ATOM   1346  CD  GLU D  14       1.774 -14.035  -1.935  1.00 91.18           C  
ATOM   1347  OE1 GLU D  14       1.843 -14.929  -2.809  1.00 91.18           O  
ATOM   1348  OE2 GLU D  14       1.952 -14.260  -0.717  1.00 91.18           O  
ATOM   1349  N   VAL D  15       1.487  -8.994   0.425  1.00 90.37           N  
ATOM   1350  CA  VAL D  15       1.080  -8.215   1.590  1.00 90.37           C  
ATOM   1351  C   VAL D  15       0.565  -6.849   1.144  1.00 90.37           C  
ATOM   1352  CB  VAL D  15       2.243  -8.045   2.593  1.00 90.37           C  
ATOM   1353  O   VAL D  15      -0.448  -6.364   1.654  1.00 90.37           O  
ATOM   1354  CG1 VAL D  15       1.887  -7.014   3.662  1.00 90.37           C  
ATOM   1355  CG2 VAL D  15       2.593  -9.386   3.236  1.00 90.37           C  
ATOM   1356  N   HIS D  16       1.237  -6.247   0.143  1.00 89.77           N  
ATOM   1357  CA  HIS D  16       0.792  -4.961  -0.382  1.00 89.77           C  
ATOM   1358  C   HIS D  16      -0.617  -5.059  -0.958  1.00 89.77           C  
ATOM   1359  CB  HIS D  16       1.762  -4.454  -1.451  1.00 89.77           C  
ATOM   1360  O   HIS D  16      -1.428  -4.147  -0.783  1.00 89.77           O  
ATOM   1361  CG  HIS D  16       2.968  -3.769  -0.890  1.00 89.77           C  
ATOM   1362  CD2 HIS D  16       3.309  -3.473   0.386  1.00 89.77           C  
ATOM   1363  ND1 HIS D  16       3.992  -3.298  -1.683  1.00 89.77           N  
ATOM   1364  CE1 HIS D  16       4.914  -2.741  -0.915  1.00 89.77           C  
ATOM   1365  NE2 HIS D  16       4.524  -2.835   0.344  1.00 89.77           N  
ATOM   1366  N   SER D  17      -0.923  -6.181  -1.611  1.00 90.88           N  
ATOM   1367  CA  SER D  17      -2.262  -6.392  -2.150  1.00 90.88           C  
ATOM   1368  C   SER D  17      -3.305  -6.435  -1.037  1.00 90.88           C  
ATOM   1369  CB  SER D  17      -2.317  -7.686  -2.961  1.00 90.88           C  
ATOM   1370  O   SER D  17      -4.398  -5.884  -1.181  1.00 90.88           O  
ATOM   1371  OG  SER D  17      -1.543  -7.572  -4.143  1.00 90.88           O  
ATOM   1372  N   ARG D  18      -2.998  -7.087   0.024  1.00 91.14           N  
ATOM   1373  CA  ARG D  18      -3.918  -7.164   1.154  1.00 91.14           C  
ATOM   1374  C   ARG D  18      -4.130  -5.790   1.782  1.00 91.14           C  
ATOM   1375  CB  ARG D  18      -3.397  -8.146   2.206  1.00 91.14           C  
ATOM   1376  O   ARG D  18      -5.241  -5.457   2.199  1.00 91.14           O  
ATOM   1377  CG  ARG D  18      -3.479  -9.603   1.781  1.00 91.14           C  
ATOM   1378  CD  ARG D  18      -3.010 -10.540   2.886  1.00 91.14           C  
ATOM   1379  NE  ARG D  18      -1.821 -10.026   3.560  1.00 91.14           N  
ATOM   1380  NH1 ARG D  18      -1.336 -12.000   4.657  1.00 91.14           N  
ATOM   1381  NH2 ARG D  18       0.006 -10.164   4.945  1.00 91.14           N  
ATOM   1382  CZ  ARG D  18      -1.053 -10.731   4.386  1.00 91.14           C  
ATOM   1383  N   VAL D  19      -3.021  -4.993   1.854  1.00 90.22           N  
ATOM   1384  CA  VAL D  19      -3.113  -3.643   2.399  1.00 90.22           C  
ATOM   1385  C   VAL D  19      -4.035  -2.795   1.526  1.00 90.22           C  
ATOM   1386  CB  VAL D  19      -1.722  -2.978   2.508  1.00 90.22           C  
ATOM   1387  O   VAL D  19      -4.881  -2.058   2.039  1.00 90.22           O  
ATOM   1388  CG1 VAL D  19      -1.859  -1.479   2.768  1.00 90.22           C  
ATOM   1389  CG2 VAL D  19      -0.899  -3.642   3.611  1.00 90.22           C  
ATOM   1390  N   LEU D  20      -3.925  -2.876   0.216  1.00 90.56           N  
ATOM   1391  CA  LEU D  20      -4.771  -2.132  -0.712  1.00 90.56           C  
ATOM   1392  C   LEU D  20      -6.243  -2.464  -0.490  1.00 90.56           C  
ATOM   1393  CB  LEU D  20      -4.379  -2.440  -2.159  1.00 90.56           C  
ATOM   1394  O   LEU D  20      -7.080  -1.562  -0.403  1.00 90.56           O  
ATOM   1395  CG  LEU D  20      -3.082  -1.803  -2.661  1.00 90.56           C  
ATOM   1396  CD1 LEU D  20      -2.709  -2.366  -4.028  1.00 90.56           C  
ATOM   1397  CD2 LEU D  20      -3.221  -0.286  -2.722  1.00 90.56           C  
ATOM   1398  N   LYS D  21      -6.530  -3.738  -0.334  1.00 91.98           N  
ATOM   1399  CA  LYS D  21      -7.906  -4.182  -0.128  1.00 91.98           C  
ATOM   1400  C   LYS D  21      -8.464  -3.647   1.188  1.00 91.98           C  
ATOM   1401  CB  LYS D  21      -7.987  -5.709  -0.149  1.00 91.98           C  
ATOM   1402  O   LYS D  21      -9.600  -3.172   1.239  1.00 91.98           O  
ATOM   1403  CG  LYS D  21      -9.407  -6.254  -0.114  1.00 91.98           C  
ATOM   1404  CD  LYS D  21      -9.422  -7.776  -0.162  1.00 91.98           C  
ATOM   1405  CE  LYS D  21     -10.829  -8.328   0.024  1.00 91.98           C  
ATOM   1406  NZ  LYS D  21     -10.844  -9.822   0.016  1.00 91.98           N  
ATOM   1407  N   ALA D  22      -7.664  -3.724   2.236  1.00 91.21           N  
ATOM   1408  CA  ALA D  22      -8.100  -3.277   3.557  1.00 91.21           C  
ATOM   1409  C   ALA D  22      -8.337  -1.770   3.575  1.00 91.21           C  
ATOM   1410  CB  ALA D  22      -7.070  -3.664   4.616  1.00 91.21           C  
ATOM   1411  O   ALA D  22      -9.305  -1.295   4.172  1.00 91.21           O  
ATOM   1412  N   LEU D  23      -7.468  -1.017   2.944  1.00 90.88           N  
ATOM   1413  CA  LEU D  23      -7.601   0.435   2.894  1.00 90.88           C  
ATOM   1414  C   LEU D  23      -8.854   0.839   2.124  1.00 90.88           C  
ATOM   1415  CB  LEU D  23      -6.365   1.065   2.248  1.00 90.88           C  
ATOM   1416  O   LEU D  23      -9.589   1.733   2.551  1.00 90.88           O  
ATOM   1417  CG  LEU D  23      -6.278   2.591   2.296  1.00 90.88           C  
ATOM   1418  CD1 LEU D  23      -6.281   3.077   3.742  1.00 90.88           C  
ATOM   1419  CD2 LEU D  23      -5.032   3.080   1.566  1.00 90.88           C  
ATOM   1420  N   ILE D  24      -9.155   0.163   1.070  1.00 92.86           N  
ATOM   1421  CA  ILE D  24     -10.338   0.444   0.265  1.00 92.86           C  
ATOM   1422  C   ILE D  24     -11.597   0.182   1.088  1.00 92.86           C  
ATOM   1423  CB  ILE D  24     -10.357  -0.404  -1.027  1.00 92.86           C  
ATOM   1424  O   ILE D  24     -12.522   0.998   1.097  1.00 92.86           O  
ATOM   1425  CG1 ILE D  24      -9.308   0.112  -2.020  1.00 92.86           C  
ATOM   1426  CG2 ILE D  24     -11.754  -0.400  -1.655  1.00 92.86           C  
ATOM   1427  CD1 ILE D  24      -9.055  -0.823  -3.194  1.00 92.86           C  
ATOM   1428  N   GLU D  25     -11.566  -0.921   1.801  1.00 92.35           N  
ATOM   1429  CA  GLU D  25     -12.716  -1.269   2.629  1.00 92.35           C  
ATOM   1430  C   GLU D  25     -12.956  -0.219   3.711  1.00 92.35           C  
ATOM   1431  CB  GLU D  25     -12.522  -2.647   3.268  1.00 92.35           C  
ATOM   1432  O   GLU D  25     -14.098   0.171   3.962  1.00 92.35           O  
ATOM   1433  CG  GLU D  25     -12.709  -3.805   2.299  1.00 92.35           C  
ATOM   1434  CD  GLU D  25     -12.457  -5.164   2.933  1.00 92.35           C  
ATOM   1435  OE1 GLU D  25     -12.674  -6.197   2.260  1.00 92.35           O  
ATOM   1436  OE2 GLU D  25     -12.042  -5.196   4.113  1.00 92.35           O  
ATOM   1437  N   GLN D  26     -11.885   0.250   4.275  1.00 91.15           N  
ATOM   1438  CA  GLN D  26     -12.017   1.241   5.336  1.00 91.15           C  
ATOM   1439  C   GLN D  26     -12.573   2.556   4.796  1.00 91.15           C  
ATOM   1440  CB  GLN D  26     -10.670   1.483   6.018  1.00 91.15           C  
ATOM   1441  O   GLN D  26     -13.442   3.171   5.417  1.00 91.15           O  
ATOM   1442  CG  GLN D  26     -10.757   2.356   7.262  1.00 91.15           C  
ATOM   1443  CD  GLN D  26      -9.434   2.465   7.997  1.00 91.15           C  
ATOM   1444  NE2 GLN D  26      -9.467   2.270   9.311  1.00 91.15           N  
ATOM   1445  OE1 GLN D  26      -8.391   2.723   7.388  1.00 91.15           O  
ATOM   1446  N   ILE D  27     -12.117   2.989   3.699  1.00 92.05           N  
ATOM   1447  CA  ILE D  27     -12.581   4.233   3.094  1.00 92.05           C  
ATOM   1448  C   ILE D  27     -14.066   4.122   2.759  1.00 92.05           C  
ATOM   1449  CB  ILE D  27     -11.770   4.581   1.826  1.00 92.05           C  
ATOM   1450  O   ILE D  27     -14.840   5.045   3.023  1.00 92.05           O  
ATOM   1451  CG1 ILE D  27     -10.332   4.960   2.198  1.00 92.05           C  
ATOM   1452  CG2 ILE D  27     -12.448   5.710   1.044  1.00 92.05           C  
ATOM   1453  CD1 ILE D  27      -9.404   5.119   1.002  1.00 92.05           C  
ATOM   1454  N   LYS D  28     -14.443   2.947   2.270  1.00 93.18           N  
ATOM   1455  CA  LYS D  28     -15.849   2.735   1.940  1.00 93.18           C  
ATOM   1456  C   LYS D  28     -16.722   2.788   3.190  1.00 93.18           C  
ATOM   1457  CB  LYS D  28     -16.037   1.395   1.226  1.00 93.18           C  
ATOM   1458  O   LYS D  28     -17.821   3.346   3.164  1.00 93.18           O  
ATOM   1459  CG  LYS D  28     -15.543   1.386  -0.213  1.00 93.18           C  
ATOM   1460  CD  LYS D  28     -15.777   0.034  -0.876  1.00 93.18           C  
ATOM   1461  CE  LYS D  28     -15.430   0.070  -2.358  1.00 93.18           C  
ATOM   1462  NZ  LYS D  28     -15.633  -1.261  -3.006  1.00 93.18           N  
ATOM   1463  N   LEU D  29     -16.254   2.227   4.258  1.00 92.45           N  
ATOM   1464  CA  LEU D  29     -16.989   2.243   5.518  1.00 92.45           C  
ATOM   1465  C   LEU D  29     -17.113   3.665   6.056  1.00 92.45           C  
ATOM   1466  CB  LEU D  29     -16.298   1.351   6.553  1.00 92.45           C  
ATOM   1467  O   LEU D  29     -18.174   4.057   6.547  1.00 92.45           O  
ATOM   1468  CG  LEU D  29     -16.463  -0.158   6.366  1.00 92.45           C  
ATOM   1469  CD1 LEU D  29     -15.511  -0.913   7.287  1.00 92.45           C  
ATOM   1470  CD2 LEU D  29     -17.907  -0.574   6.622  1.00 92.45           C  
ATOM   1471  N   PHE D  30     -16.046   4.427   5.895  1.00 91.21           N  
ATOM   1472  CA  PHE D  30     -16.091   5.814   6.344  1.00 91.21           C  
ATOM   1473  C   PHE D  30     -17.107   6.612   5.535  1.00 91.21           C  
ATOM   1474  CB  PHE D  30     -14.707   6.461   6.234  1.00 91.21           C  
ATOM   1475  O   PHE D  30     -17.848   7.426   6.090  1.00 91.21           O  
ATOM   1476  CG  PHE D  30     -13.850   6.273   7.456  1.00 91.21           C  
ATOM   1477  CD1 PHE D  30     -14.304   6.667   8.709  1.00 91.21           C  
ATOM   1478  CD2 PHE D  30     -12.589   5.700   7.352  1.00 91.21           C  
ATOM   1479  CE1 PHE D  30     -13.512   6.494   9.842  1.00 91.21           C  
ATOM   1480  CE2 PHE D  30     -11.792   5.523   8.480  1.00 91.21           C  
ATOM   1481  CZ  PHE D  30     -12.255   5.922   9.723  1.00 91.21           C  
ATOM   1482  N   ILE D  31     -17.119   6.348   4.264  1.00 92.08           N  
ATOM   1483  CA  ILE D  31     -18.068   7.040   3.399  1.00 92.08           C  
ATOM   1484  C   ILE D  31     -19.495   6.736   3.852  1.00 92.08           C  
ATOM   1485  CB  ILE D  31     -17.879   6.639   1.919  1.00 92.08           C  
ATOM   1486  O   ILE D  31     -20.321   7.643   3.971  1.00 92.08           O  
ATOM   1487  CG1 ILE D  31     -16.562   7.206   1.377  1.00 92.08           C  
ATOM   1488  CG2 ILE D  31     -19.067   7.112   1.075  1.00 92.08           C  
ATOM   1489  CD1 ILE D  31     -16.210   6.723  -0.024  1.00 92.08           C  
ATOM   1490  N   GLU D  32     -19.793   5.479   4.171  1.00 92.07           N  
ATOM   1491  CA  GLU D  32     -21.120   5.074   4.624  1.00 92.07           C  
ATOM   1492  C   GLU D  32     -21.448   5.681   5.985  1.00 92.07           C  
ATOM   1493  CB  GLU D  32     -21.225   3.548   4.690  1.00 92.07           C  
ATOM   1494  O   GLU D  32     -22.580   6.107   6.225  1.00 92.07           O  
ATOM   1495  CG  GLU D  32     -21.316   2.879   3.326  1.00 92.07           C  
ATOM   1496  CD  GLU D  32     -21.528   1.376   3.409  1.00 92.07           C  
ATOM   1497  OE1 GLU D  32     -21.622   0.717   2.348  1.00 92.07           O  
ATOM   1498  OE2 GLU D  32     -21.601   0.853   4.543  1.00 92.07           O  
ATOM   1499  N   LEU D  33     -20.440   5.696   6.860  1.00 91.10           N  
ATOM   1500  CA  LEU D  33     -20.628   6.235   8.203  1.00 91.10           C  
ATOM   1501  C   LEU D  33     -20.938   7.727   8.151  1.00 91.10           C  
ATOM   1502  CB  LEU D  33     -19.381   5.990   9.057  1.00 91.10           C  
ATOM   1503  O   LEU D  33     -21.752   8.223   8.933  1.00 91.10           O  
ATOM   1504  CG  LEU D  33     -19.505   6.317  10.546  1.00 91.10           C  
ATOM   1505  CD1 LEU D  33     -20.617   5.486  11.180  1.00 91.10           C  
ATOM   1506  CD2 LEU D  33     -18.179   6.077  11.259  1.00 91.10           C  
ATOM   1507  N   ILE D  34     -20.304   8.399   7.203  1.00 89.58           N  
ATOM   1508  CA  ILE D  34     -20.544   9.829   7.039  1.00 89.58           C  
ATOM   1509  C   ILE D  34     -21.969  10.060   6.542  1.00 89.58           C  
ATOM   1510  CB  ILE D  34     -19.527  10.464   6.065  1.00 89.58           C  
ATOM   1511  O   ILE D  34     -22.640  10.999   6.976  1.00 89.58           O  
ATOM   1512  CG1 ILE D  34     -18.127  10.479   6.689  1.00 89.58           C  
ATOM   1513  CG2 ILE D  34     -19.966  11.877   5.671  1.00 89.58           C  
ATOM   1514  CD1 ILE D  34     -17.020  10.866   5.717  1.00 89.58           C  
ATOM   1515  N   LYS D  35     -22.460   9.150   5.653  1.00 91.22           N  
ATOM   1516  CA  LYS D  35     -23.795   9.283   5.076  1.00 91.22           C  
ATOM   1517  C   LYS D  35     -24.870   8.876   6.078  1.00 91.22           C  
ATOM   1518  CB  LYS D  35     -23.916   8.441   3.805  1.00 91.22           C  
ATOM   1519  O   LYS D  35     -25.929   9.504   6.150  1.00 91.22           O  
ATOM   1520  CG  LYS D  35     -23.109   8.972   2.630  1.00 91.22           C  
ATOM   1521  CD  LYS D  35     -23.269   8.092   1.397  1.00 91.22           C  
ATOM   1522  CE  LYS D  35     -22.471   8.629   0.217  1.00 91.22           C  
ATOM   1523  NZ  LYS D  35     -22.583   7.741  -0.978  1.00 91.22           N  
ATOM   1524  N   ARG D  36     -24.583   7.860   6.821  1.00 88.57           N  
ATOM   1525  CA  ARG D  36     -25.529   7.353   7.811  1.00 88.57           C  
ATOM   1526  C   ARG D  36     -24.807   6.901   9.076  1.00 88.57           C  
ATOM   1527  CB  ARG D  36     -26.346   6.196   7.232  1.00 88.57           C  
ATOM   1528  O   ARG D  36     -24.261   5.797   9.125  1.00 88.57           O  
ATOM   1529  CG  ARG D  36     -27.406   5.657   8.179  1.00 88.57           C  
ATOM   1530  CD  ARG D  36     -28.119   4.445   7.595  1.00 88.57           C  
ATOM   1531  NE  ARG D  36     -27.438   3.201   7.940  1.00 88.57           N  
ATOM   1532  NH1 ARG D  36     -29.178   1.826   7.292  1.00 88.57           N  
ATOM   1533  NH2 ARG D  36     -27.249   0.920   8.134  1.00 88.57           N  
ATOM   1534  CZ  ARG D  36     -27.957   1.985   7.788  1.00 88.57           C  
ATOM   1535  N   PRO D  37     -24.527   7.795  10.040  1.00 90.17           N  
ATOM   1536  CA  PRO D  37     -23.889   7.383  11.292  1.00 90.17           C  
ATOM   1537  C   PRO D  37     -24.629   6.240  11.983  1.00 90.17           C  
ATOM   1538  CB  PRO D  37     -23.929   8.654  12.143  1.00 90.17           C  
ATOM   1539  O   PRO D  37     -25.836   6.336  12.221  1.00 90.17           O  
ATOM   1540  CG  PRO D  37     -24.131   9.764  11.163  1.00 90.17           C  
ATOM   1541  CD  PRO D  37     -24.907   9.232   9.993  1.00 90.17           C  
ATOM   1542  N   ASP D  38     -24.159   5.152  11.980  1.00 88.51           N  
ATOM   1543  CA  ASP D  38     -24.706   3.926  12.553  1.00 88.51           C  
ATOM   1544  C   ASP D  38     -23.666   3.208  13.411  1.00 88.51           C  
ATOM   1545  CB  ASP D  38     -25.210   2.995  11.449  1.00 88.51           C  
ATOM   1546  O   ASP D  38     -22.504   3.091  13.018  1.00 88.51           O  
ATOM   1547  CG  ASP D  38     -25.793   1.699  11.985  1.00 88.51           C  
ATOM   1548  OD1 ASP D  38     -26.977   1.684  12.386  1.00 88.51           O  
ATOM   1549  OD2 ASP D  38     -25.062   0.686  12.009  1.00 88.51           O  
ATOM   1550  N   GLU D  39     -24.053   2.857  14.567  1.00 92.56           N  
ATOM   1551  CA  GLU D  39     -23.137   2.201  15.495  1.00 92.56           C  
ATOM   1552  C   GLU D  39     -22.576   0.913  14.899  1.00 92.56           C  
ATOM   1553  CB  GLU D  39     -23.838   1.904  16.823  1.00 92.56           C  
ATOM   1554  O   GLU D  39     -21.413   0.573  15.125  1.00 92.56           O  
ATOM   1555  CG  GLU D  39     -22.884   1.591  17.966  1.00 92.56           C  
ATOM   1556  CD  GLU D  39     -23.565   1.558  19.325  1.00 92.56           C  
ATOM   1557  OE1 GLU D  39     -22.876   1.324  20.344  1.00 92.56           O  
ATOM   1558  OE2 GLU D  39     -24.798   1.766  19.370  1.00 92.56           O  
ATOM   1559  N   ASP D  40     -23.386   0.199  14.175  1.00 93.04           N  
ATOM   1560  CA  ASP D  40     -22.912  -1.023  13.533  1.00 93.04           C  
ATOM   1561  C   ASP D  40     -21.800  -0.722  12.531  1.00 93.04           C  
ATOM   1562  CB  ASP D  40     -24.067  -1.745  12.835  1.00 93.04           C  
ATOM   1563  O   ASP D  40     -20.796  -1.436  12.475  1.00 93.04           O  
ATOM   1564  CG  ASP D  40     -25.021  -2.415  13.808  1.00 93.04           C  
ATOM   1565  OD1 ASP D  40     -26.199  -2.636  13.452  1.00 93.04           O  
ATOM   1566  OD2 ASP D  40     -24.593  -2.722  14.941  1.00 93.04           O  
ATOM   1567  N   LEU D  41     -21.921   0.400  11.800  1.00 92.94           N  
ATOM   1568  CA  LEU D  41     -20.906   0.806  10.834  1.00 92.94           C  
ATOM   1569  C   LEU D  41     -19.628   1.246  11.540  1.00 92.94           C  
ATOM   1570  CB  LEU D  41     -21.431   1.941   9.950  1.00 92.94           C  
ATOM   1571  O   LEU D  41     -18.524   0.937  11.085  1.00 92.94           O  
ATOM   1572  CG  LEU D  41     -22.428   1.546   8.860  1.00 92.94           C  
ATOM   1573  CD1 LEU D  41     -23.075   2.789   8.258  1.00 92.94           C  
ATOM   1574  CD2 LEU D  41     -21.739   0.719   7.780  1.00 92.94           C  
ATOM   1575  N   ALA D  42     -19.798   1.941  12.663  1.00 92.50           N  
ATOM   1576  CA  ALA D  42     -18.640   2.361  13.448  1.00 92.50           C  
ATOM   1577  C   ALA D  42     -17.833   1.156  13.923  1.00 92.50           C  
ATOM   1578  CB  ALA D  42     -19.085   3.204  14.642  1.00 92.50           C  
ATOM   1579  O   ALA D  42     -16.600   1.179  13.901  1.00 92.50           O  
ATOM   1580  N   ASP D  43     -18.571   0.060  14.399  1.00 92.54           N  
ATOM   1581  CA  ASP D  43     -17.907  -1.161  14.843  1.00 92.54           C  
ATOM   1582  C   ASP D  43     -17.148  -1.822  13.695  1.00 92.54           C  
ATOM   1583  CB  ASP D  43     -18.923  -2.140  15.434  1.00 92.54           C  
ATOM   1584  O   ASP D  43     -16.043  -2.334  13.887  1.00 92.54           O  
ATOM   1585  CG  ASP D  43     -19.376  -1.754  16.832  1.00 92.54           C  
ATOM   1586  OD1 ASP D  43     -20.435  -2.237  17.285  1.00 92.54           O  
ATOM   1587  OD2 ASP D  43     -18.667  -0.957  17.484  1.00 92.54           O  
ATOM   1588  N   LYS D  44     -17.712  -1.689  12.482  1.00 93.00           N  
ATOM   1589  CA  LYS D  44     -17.052  -2.257  11.310  1.00 93.00           C  
ATOM   1590  C   LYS D  44     -15.783  -1.483  10.965  1.00 93.00           C  
ATOM   1591  CB  LYS D  44     -18.001  -2.269  10.111  1.00 93.00           C  
ATOM   1592  O   LYS D  44     -14.779  -2.074  10.562  1.00 93.00           O  
ATOM   1593  CG  LYS D  44     -19.097  -3.321  10.200  1.00 93.00           C  
ATOM   1594  CD  LYS D  44     -19.970  -3.324   8.952  1.00 93.00           C  
ATOM   1595  CE  LYS D  44     -21.096  -4.344   9.060  1.00 93.00           C  
ATOM   1596  NZ  LYS D  44     -21.989  -4.312   7.862  1.00 93.00           N  
ATOM   1597  N   VAL D  45     -15.801  -0.220  11.166  1.00 92.53           N  
ATOM   1598  CA  VAL D  45     -14.620   0.601  10.923  1.00 92.53           C  
ATOM   1599  C   VAL D  45     -13.529   0.251  11.933  1.00 92.53           C  
ATOM   1600  CB  VAL D  45     -14.951   2.109  10.998  1.00 92.53           C  
ATOM   1601  O   VAL D  45     -12.355   0.136  11.574  1.00 92.53           O  
ATOM   1602  CG1 VAL D  45     -13.672   2.945  10.967  1.00 92.53           C  
ATOM   1603  CG2 VAL D  45     -15.881   2.508   9.854  1.00 92.53           C  
ATOM   1604  N   ARG D  46     -13.947   0.042  13.162  1.00 92.34           N  
ATOM   1605  CA  ARG D  46     -12.987  -0.329  14.196  1.00 92.34           C  
ATOM   1606  C   ARG D  46     -12.314  -1.657  13.868  1.00 92.34           C  
ATOM   1607  CB  ARG D  46     -13.673  -0.412  15.562  1.00 92.34           C  
ATOM   1608  O   ARG D  46     -11.099  -1.798  14.023  1.00 92.34           O  
ATOM   1609  CG  ARG D  46     -12.707  -0.443  16.735  1.00 92.34           C  
ATOM   1610  CD  ARG D  46     -13.437  -0.601  18.062  1.00 92.34           C  
ATOM   1611  NE  ARG D  46     -14.083   0.641  18.473  1.00 92.34           N  
ATOM   1612  NH1 ARG D  46     -16.170  -0.303  18.777  1.00 92.34           N  
ATOM   1613  NH2 ARG D  46     -15.852   1.934  19.163  1.00 92.34           N  
ATOM   1614  CZ  ARG D  46     -15.367   0.755  18.804  1.00 92.34           C  
ATOM   1615  N   LYS D  47     -13.090  -2.606  13.401  1.00 92.47           N  
ATOM   1616  CA  LYS D  47     -12.554  -3.916  13.042  1.00 92.47           C  
ATOM   1617  C   LYS D  47     -11.609  -3.816  11.848  1.00 92.47           C  
ATOM   1618  CB  LYS D  47     -13.689  -4.894  12.732  1.00 92.47           C  
ATOM   1619  O   LYS D  47     -10.561  -4.465  11.823  1.00 92.47           O  
ATOM   1620  CG  LYS D  47     -14.402  -5.427  13.965  1.00 92.47           C  
ATOM   1621  CD  LYS D  47     -15.493  -6.423  13.594  1.00 92.47           C  
ATOM   1622  CE  LYS D  47     -16.303  -6.846  14.812  1.00 92.47           C  
ATOM   1623  NZ  LYS D  47     -17.420  -7.766  14.442  1.00 92.47           N  
ATOM   1624  N   SER D  48     -11.983  -2.976  10.896  1.00 90.49           N  
ATOM   1625  CA  SER D  48     -11.133  -2.772   9.727  1.00 90.49           C  
ATOM   1626  C   SER D  48      -9.799  -2.143  10.116  1.00 90.49           C  
ATOM   1627  CB  SER D  48     -11.841  -1.890   8.697  1.00 90.49           C  
ATOM   1628  O   SER D  48      -8.755  -2.503   9.569  1.00 90.49           O  
ATOM   1629  OG  SER D  48     -10.962  -1.550   7.638  1.00 90.49           O  
ATOM   1630  N   SER D  49      -9.804  -1.205  11.074  1.00 91.67           N  
ATOM   1631  CA  SER D  49      -8.580  -0.572  11.554  1.00 91.67           C  
ATOM   1632  C   SER D  49      -7.662  -1.585  12.230  1.00 91.67           C  
ATOM   1633  CB  SER D  49      -8.908   0.561  12.528  1.00 91.67           C  
ATOM   1634  O   SER D  49      -6.441  -1.530  12.067  1.00 91.67           O  
ATOM   1635  OG  SER D  49      -7.732   1.252  12.911  1.00 91.67           O  
ATOM   1636  N   GLU D  50      -8.247  -2.555  12.962  1.00 92.25           N  
ATOM   1637  CA  GLU D  50      -7.461  -3.602  13.607  1.00 92.25           C  
ATOM   1638  C   GLU D  50      -6.803  -4.514  12.575  1.00 92.25           C  
ATOM   1639  CB  GLU D  50      -8.337  -4.426  14.554  1.00 92.25           C  
ATOM   1640  O   GLU D  50      -5.651  -4.920  12.743  1.00 92.25           O  
ATOM   1641  CG  GLU D  50      -8.740  -3.685  15.821  1.00 92.25           C  
ATOM   1642  CD  GLU D  50      -7.552  -3.208  16.640  1.00 92.25           C  
ATOM   1643  OE1 GLU D  50      -7.568  -2.050  17.116  1.00 92.25           O  
ATOM   1644  OE2 GLU D  50      -6.596  -3.998  16.807  1.00 92.25           O  
ATOM   1645  N   GLU D  51      -7.518  -4.787  11.490  1.00 91.50           N  
ATOM   1646  CA  GLU D  51      -6.962  -5.603  10.415  1.00 91.50           C  
ATOM   1647  C   GLU D  51      -5.792  -4.898   9.735  1.00 91.50           C  
ATOM   1648  CB  GLU D  51      -8.043  -5.942   9.384  1.00 91.50           C  
ATOM   1649  O   GLU D  51      -4.784  -5.529   9.412  1.00 91.50           O  
ATOM   1650  CG  GLU D  51      -7.606  -6.971   8.351  1.00 91.50           C  
ATOM   1651  CD  GLU D  51      -8.736  -7.426   7.442  1.00 91.50           C  
ATOM   1652  OE1 GLU D  51      -8.500  -8.288   6.565  1.00 91.50           O  
ATOM   1653  OE2 GLU D  51      -9.867  -6.916   7.608  1.00 91.50           O  
ATOM   1654  N   LEU D  52      -5.967  -3.583   9.572  1.00 90.08           N  
ATOM   1655  CA  LEU D  52      -4.894  -2.805   8.962  1.00 90.08           C  
ATOM   1656  C   LEU D  52      -3.645  -2.822   9.837  1.00 90.08           C  
ATOM   1657  CB  LEU D  52      -5.346  -1.361   8.726  1.00 90.08           C  
ATOM   1658  O   LEU D  52      -2.527  -2.941   9.328  1.00 90.08           O  
ATOM   1659  CG  LEU D  52      -4.439  -0.502   7.843  1.00 90.08           C  
ATOM   1660  CD1 LEU D  52      -4.402  -1.059   6.423  1.00 90.08           C  
ATOM   1661  CD2 LEU D  52      -4.911   0.948   7.842  1.00 90.08           C  
ATOM   1662  N   LYS D  53      -3.842  -2.810  11.152  1.00 91.54           N  
ATOM   1663  CA  LYS D  53      -2.717  -2.856  12.082  1.00 91.54           C  
ATOM   1664  C   LYS D  53      -1.979  -4.188  11.987  1.00 91.54           C  
ATOM   1665  CB  LYS D  53      -3.197  -2.625  13.516  1.00 91.54           C  
ATOM   1666  O   LYS D  53      -0.748  -4.226  12.039  1.00 91.54           O  
ATOM   1667  CG  LYS D  53      -3.535  -1.175  13.830  1.00 91.54           C  
ATOM   1668  CD  LYS D  53      -4.003  -1.009  15.270  1.00 91.54           C  
ATOM   1669  CE  LYS D  53      -4.534   0.395  15.527  1.00 91.54           C  
ATOM   1670  NZ  LYS D  53      -5.105   0.527  16.901  1.00 91.54           N  
ATOM   1671  N   LYS D  54      -2.731  -5.242  11.794  1.00 92.01           N  
ATOM   1672  CA  LYS D  54      -2.130  -6.567  11.672  1.00 92.01           C  
ATOM   1673  C   LYS D  54      -1.310  -6.683  10.390  1.00 92.01           C  
ATOM   1674  CB  LYS D  54      -3.208  -7.651  11.704  1.00 92.01           C  
ATOM   1675  O   LYS D  54      -0.213  -7.246  10.397  1.00 92.01           O  
ATOM   1676  CG  LYS D  54      -3.832  -7.864  13.075  1.00 92.01           C  
ATOM   1677  CD  LYS D  54      -4.879  -8.969  13.048  1.00 92.01           C  
ATOM   1678  CE  LYS D  54      -5.600  -9.091  14.384  1.00 92.01           C  
ATOM   1679  NZ  LYS D  54      -6.691 -10.110  14.334  1.00 92.01           N  
ATOM   1680  N   ILE D  55      -1.842  -6.150   9.313  1.00 89.97           N  
ATOM   1681  CA  ILE D  55      -1.166  -6.207   8.022  1.00 89.97           C  
ATOM   1682  C   ILE D  55       0.120  -5.386   8.076  1.00 89.97           C  
ATOM   1683  CB  ILE D  55      -2.079  -5.699   6.883  1.00 89.97           C  
ATOM   1684  O   ILE D  55       1.155  -5.806   7.553  1.00 89.97           O  
ATOM   1685  CG1 ILE D  55      -3.263  -6.651   6.683  1.00 89.97           C  
ATOM   1686  CG2 ILE D  55      -1.282  -5.536   5.585  1.00 89.97           C  
ATOM   1687  CD1 ILE D  55      -4.333  -6.118   5.740  1.00 89.97           C  
ATOM   1688  N   ILE D  56       0.101  -4.281   8.794  1.00 88.76           N  
ATOM   1689  CA  ILE D  56       1.263  -3.407   8.916  1.00 88.76           C  
ATOM   1690  C   ILE D  56       2.389  -4.143   9.637  1.00 88.76           C  
ATOM   1691  CB  ILE D  56       0.911  -2.101   9.663  1.00 88.76           C  
ATOM   1692  O   ILE D  56       3.555  -4.042   9.248  1.00 88.76           O  
ATOM   1693  CG1 ILE D  56      -0.016  -1.229   8.808  1.00 88.76           C  
ATOM   1694  CG2 ILE D  56       2.183  -1.338  10.044  1.00 88.76           C  
ATOM   1695  CD1 ILE D  56      -0.573  -0.016   9.540  1.00 88.76           C  
ATOM   1696  N   LYS D  57       2.052  -4.925  10.612  1.00 91.80           N  
ATOM   1697  CA  LYS D  57       3.055  -5.704  11.333  1.00 91.80           C  
ATOM   1698  C   LYS D  57       3.705  -6.740  10.421  1.00 91.80           C  
ATOM   1699  CB  LYS D  57       2.429  -6.392  12.547  1.00 91.80           C  
ATOM   1700  O   LYS D  57       4.910  -6.987  10.513  1.00 91.80           O  
ATOM   1701  CG  LYS D  57       2.167  -5.459  13.720  1.00 91.80           C  
ATOM   1702  CD  LYS D  57       1.685  -6.225  14.946  1.00 91.80           C  
ATOM   1703  CE  LYS D  57       1.357  -5.286  16.099  1.00 91.80           C  
ATOM   1704  NZ  LYS D  57       0.832  -6.028  17.285  1.00 91.80           N  
ATOM   1705  N   GLU D  58       2.910  -7.308   9.572  1.00 90.61           N  
ATOM   1706  CA  GLU D  58       3.441  -8.277   8.618  1.00 90.61           C  
ATOM   1707  C   GLU D  58       4.405  -7.615   7.638  1.00 90.61           C  
ATOM   1708  CB  GLU D  58       2.303  -8.961   7.856  1.00 90.61           C  
ATOM   1709  O   GLU D  58       5.443  -8.186   7.298  1.00 90.61           O  
ATOM   1710  CG  GLU D  58       1.489  -9.927   8.704  1.00 90.61           C  
ATOM   1711  CD  GLU D  58       0.392 -10.634   7.923  1.00 90.61           C  
ATOM   1712  OE1 GLU D  58      -0.560 -11.154   8.548  1.00 90.61           O  
ATOM   1713  OE2 GLU D  58       0.486 -10.668   6.676  1.00 90.61           O  
ATOM   1714  N   VAL D  59       4.023  -6.365   7.179  1.00 89.38           N  
ATOM   1715  CA  VAL D  59       4.879  -5.624   6.259  1.00 89.38           C  
ATOM   1716  C   VAL D  59       6.202  -5.286   6.942  1.00 89.38           C  
ATOM   1717  CB  VAL D  59       4.192  -4.333   5.759  1.00 89.38           C  
ATOM   1718  O   VAL D  59       7.266  -5.368   6.324  1.00 89.38           O  
ATOM   1719  CG1 VAL D  59       5.162  -3.490   4.934  1.00 89.38           C  
ATOM   1720  CG2 VAL D  59       2.947  -4.674   4.943  1.00 89.38           C  
ATOM   1721  N   GLU D  60       6.204  -4.996   8.226  1.00 91.56           N  
ATOM   1722  CA  GLU D  60       7.416  -4.695   8.981  1.00 91.56           C  
ATOM   1723  C   GLU D  60       8.338  -5.909   9.051  1.00 91.56           C  
ATOM   1724  CB  GLU D  60       7.067  -4.217  10.393  1.00 91.56           C  
ATOM   1725  O   GLU D  60       9.560  -5.774   8.955  1.00 91.56           O  
ATOM   1726  CG  GLU D  60       6.526  -2.796  10.445  1.00 91.56           C  
ATOM   1727  CD  GLU D  60       6.122  -2.358  11.844  1.00 91.56           C  
ATOM   1728  OE1 GLU D  60       5.981  -1.137  12.081  1.00 91.56           O  
ATOM   1729  OE2 GLU D  60       5.946  -3.244  12.710  1.00 91.56           O  
ATOM   1730  N   LYS D  61       7.662  -7.078   9.209  1.00 90.75           N  
ATOM   1731  CA  LYS D  61       8.435  -8.316   9.251  1.00 90.75           C  
ATOM   1732  C   LYS D  61       9.128  -8.577   7.916  1.00 90.75           C  
ATOM   1733  CB  LYS D  61       7.536  -9.498   9.615  1.00 90.75           C  
ATOM   1734  O   LYS D  61      10.295  -8.974   7.884  1.00 90.75           O  
ATOM   1735  CG  LYS D  61       8.292 -10.795   9.869  1.00 90.75           C  
ATOM   1736  CD  LYS D  61       7.346 -11.928  10.247  1.00 90.75           C  
ATOM   1737  CE  LYS D  61       8.080 -13.257  10.356  1.00 90.75           C  
ATOM   1738  NZ  LYS D  61       7.149 -14.379  10.681  1.00 90.75           N  
ATOM   1739  N   ILE D  62       8.461  -8.323   6.835  1.00 87.87           N  
ATOM   1740  CA  ILE D  62       9.008  -8.531   5.499  1.00 87.87           C  
ATOM   1741  C   ILE D  62      10.140  -7.539   5.245  1.00 87.87           C  
ATOM   1742  CB  ILE D  62       7.917  -8.388   4.413  1.00 87.87           C  
ATOM   1743  O   ILE D  62      11.168  -7.896   4.665  1.00 87.87           O  
ATOM   1744  CG1 ILE D  62       6.911  -9.541   4.513  1.00 87.87           C  
ATOM   1745  CG2 ILE D  62       8.547  -8.330   3.019  1.00 87.87           C  
ATOM   1746  CD1 ILE D  62       5.708  -9.394   3.591  1.00 87.87           C  
ATOM   1747  N   LEU D  63       9.954  -6.338   5.739  1.00 87.92           N  
ATOM   1748  CA  LEU D  63      10.986  -5.319   5.587  1.00 87.92           C  
ATOM   1749  C   LEU D  63      12.282  -5.753   6.264  1.00 87.92           C  
ATOM   1750  CB  LEU D  63      10.513  -3.985   6.170  1.00 87.92           C  
ATOM   1751  O   LEU D  63      13.371  -5.537   5.727  1.00 87.92           O  
ATOM   1752  CG  LEU D  63      11.448  -2.790   5.976  1.00 87.92           C  
ATOM   1753  CD1 LEU D  63      11.552  -2.434   4.497  1.00 87.92           C  
ATOM   1754  CD2 LEU D  63      10.963  -1.594   6.787  1.00 87.92           C  
ATOM   1755  N   ARG D  64      12.165  -6.363   7.375  1.00 89.47           N  
ATOM   1756  CA  ARG D  64      13.346  -6.837   8.090  1.00 89.47           C  
ATOM   1757  C   ARG D  64      14.067  -7.922   7.298  1.00 89.47           C  
ATOM   1758  CB  ARG D  64      12.960  -7.366   9.473  1.00 89.47           C  
ATOM   1759  O   ARG D  64      15.298  -7.944   7.244  1.00 89.47           O  
ATOM   1760  CG  ARG D  64      12.647  -6.275  10.485  1.00 89.47           C  
ATOM   1761  CD  ARG D  64      12.465  -6.842  11.886  1.00 89.47           C  
ATOM   1762  NE  ARG D  64      11.078  -7.224  12.137  1.00 89.47           N  
ATOM   1763  NH1 ARG D  64      11.237  -7.083  14.437  1.00 89.47           N  
ATOM   1764  NH2 ARG D  64       9.255  -7.685  13.456  1.00 89.47           N  
ATOM   1765  CZ  ARG D  64      10.526  -7.330  13.342  1.00 89.47           C  
ATOM   1766  N   LYS D  65      13.279  -8.794   6.667  1.00 88.97           N  
ATOM   1767  CA  LYS D  65      13.861  -9.852   5.845  1.00 88.97           C  
ATOM   1768  C   LYS D  65      14.605  -9.271   4.647  1.00 88.97           C  
ATOM   1769  CB  LYS D  65      12.776 -10.819   5.370  1.00 88.97           C  
ATOM   1770  O   LYS D  65      15.695  -9.733   4.303  1.00 88.97           O  
ATOM   1771  CG  LYS D  65      12.206 -11.700   6.471  1.00 88.97           C  
ATOM   1772  CD  LYS D  65      11.127 -12.634   5.938  1.00 88.97           C  
ATOM   1773  CE  LYS D  65      10.482 -13.441   7.057  1.00 88.97           C  
ATOM   1774  NZ  LYS D  65       9.370 -14.301   6.551  1.00 88.97           N  
ATOM   1775  N   VAL D  66      13.949  -8.257   4.005  1.00 86.97           N  
ATOM   1776  CA  VAL D  66      14.563  -7.622   2.844  1.00 86.97           C  
ATOM   1777  C   VAL D  66      15.851  -6.915   3.261  1.00 86.97           C  
ATOM   1778  CB  VAL D  66      13.600  -6.619   2.170  1.00 86.97           C  
ATOM   1779  O   VAL D  66      16.861  -6.985   2.557  1.00 86.97           O  
ATOM   1780  CG1 VAL D  66      14.309  -5.856   1.052  1.00 86.97           C  
ATOM   1781  CG2 VAL D  66      12.369  -7.344   1.628  1.00 86.97           C  
ATOM   1782  N   ASP D  67      15.859  -6.265   4.434  1.00 88.10           N  
ATOM   1783  CA  ASP D  67      17.053  -5.601   4.947  1.00 88.10           C  
ATOM   1784  C   ASP D  67      18.186  -6.601   5.169  1.00 88.10           C  
ATOM   1785  CB  ASP D  67      16.739  -4.863   6.250  1.00 88.10           C  
ATOM   1786  O   ASP D  67      19.344  -6.315   4.858  1.00 88.10           O  
ATOM   1787  CG  ASP D  67      16.253  -3.442   6.025  1.00 88.10           C  
ATOM   1788  OD1 ASP D  67      15.691  -2.835   6.962  1.00 88.10           O  
ATOM   1789  OD2 ASP D  67      16.431  -2.927   4.900  1.00 88.10           O  
ATOM   1790  N   ASP D  68      17.774  -7.791   5.719  1.00 87.90           N  
ATOM   1791  CA  ASP D  68      18.763  -8.836   5.966  1.00 87.90           C  
ATOM   1792  C   ASP D  68      19.391  -9.317   4.660  1.00 87.90           C  
ATOM   1793  CB  ASP D  68      18.126 -10.012   6.709  1.00 87.90           C  
ATOM   1794  O   ASP D  68      20.605  -9.521   4.588  1.00 87.90           O  
ATOM   1795  CG  ASP D  68      17.830  -9.704   8.166  1.00 87.90           C  
ATOM   1796  OD1 ASP D  68      17.056 -10.451   8.802  1.00 87.90           O  
ATOM   1797  OD2 ASP D  68      18.373  -8.703   8.681  1.00 87.90           O  
ATOM   1798  N   ILE D  69      18.569  -9.499   3.639  1.00 85.69           N  
ATOM   1799  CA  ILE D  69      19.047  -9.942   2.334  1.00 85.69           C  
ATOM   1800  C   ILE D  69      19.979  -8.888   1.741  1.00 85.69           C  
ATOM   1801  CB  ILE D  69      17.875 -10.226   1.369  1.00 85.69           C  
ATOM   1802  O   ILE D  69      21.037  -9.219   1.201  1.00 85.69           O  
ATOM   1803  CG1 ILE D  69      17.078 -11.448   1.840  1.00 85.69           C  
ATOM   1804  CG2 ILE D  69      18.388 -10.425  -0.060  1.00 85.69           C  
ATOM   1805  CD1 ILE D  69      15.787 -11.681   1.068  1.00 85.69           C  
ATOM   1806  N   LEU D  70      19.505  -7.574   1.806  1.00 84.94           N  
ATOM   1807  CA  LEU D  70      20.322  -6.483   1.284  1.00 84.94           C  
ATOM   1808  C   LEU D  70      21.681  -6.443   1.975  1.00 84.94           C  
ATOM   1809  CB  LEU D  70      19.604  -5.143   1.466  1.00 84.94           C  
ATOM   1810  O   LEU D  70      22.705  -6.215   1.327  1.00 84.94           O  
ATOM   1811  CG  LEU D  70      18.827  -4.621   0.257  1.00 84.94           C  
ATOM   1812  CD1 LEU D  70      17.634  -3.788   0.713  1.00 84.94           C  
ATOM   1813  CD2 LEU D  70      19.739  -3.804  -0.653  1.00 84.94           C  
ATOM   1814  N   TYR D  71      21.692  -6.652   3.302  1.00 87.76           N  
ATOM   1815  CA  TYR D  71      22.936  -6.679   4.064  1.00 87.76           C  
ATOM   1816  C   TYR D  71      23.851  -7.795   3.574  1.00 87.76           C  
ATOM   1817  CB  TYR D  71      22.648  -6.857   5.558  1.00 87.76           C  
ATOM   1818  O   TYR D  71      25.060  -7.597   3.432  1.00 87.76           O  
ATOM   1819  CG  TYR D  71      23.889  -6.886   6.416  1.00 87.76           C  
ATOM   1820  CD1 TYR D  71      24.428  -8.093   6.855  1.00 87.76           C  
ATOM   1821  CD2 TYR D  71      24.525  -5.707   6.789  1.00 87.76           C  
ATOM   1822  CE1 TYR D  71      25.571  -8.124   7.648  1.00 87.76           C  
ATOM   1823  CE2 TYR D  71      25.669  -5.726   7.581  1.00 87.76           C  
ATOM   1824  OH  TYR D  71      27.315  -6.962   8.789  1.00 87.76           O  
ATOM   1825  CZ  TYR D  71      26.183  -6.937   8.005  1.00 87.76           C  
ATOM   1826  N   LYS D  72      23.309  -9.021   3.285  1.00 86.77           N  
ATOM   1827  CA  LYS D  72      24.075 -10.170   2.812  1.00 86.77           C  
ATOM   1828  C   LYS D  72      24.635  -9.919   1.414  1.00 86.77           C  
ATOM   1829  CB  LYS D  72      23.209 -11.430   2.811  1.00 86.77           C  
ATOM   1830  O   LYS D  72      25.765 -10.308   1.114  1.00 86.77           O  
ATOM   1831  CG  LYS D  72      22.916 -11.980   4.200  1.00 86.77           C  
ATOM   1832  CD  LYS D  72      22.057 -13.236   4.133  1.00 86.77           C  
ATOM   1833  CE  LYS D  72      21.681 -13.731   5.523  1.00 86.77           C  
ATOM   1834  NZ  LYS D  72      20.755 -14.902   5.462  1.00 86.77           N  
ATOM   1835  N   VAL D  73      23.843  -9.271   0.531  1.00 83.02           N  
ATOM   1836  CA  VAL D  73      24.247  -8.995  -0.844  1.00 83.02           C  
ATOM   1837  C   VAL D  73      25.369  -7.959  -0.855  1.00 83.02           C  
ATOM   1838  CB  VAL D  73      23.058  -8.502  -1.698  1.00 83.02           C  
ATOM   1839  O   VAL D  73      26.305  -8.057  -1.651  1.00 83.02           O  
ATOM   1840  CG1 VAL D  73      23.537  -8.026  -3.068  1.00 83.02           C  
ATOM   1841  CG2 VAL D  73      22.015  -9.608  -1.848  1.00 83.02           C  
ATOM   1842  N   LYS D  74      25.405  -6.933   0.034  1.00 83.04           N  
ATOM   1843  CA  LYS D  74      26.422  -5.886   0.084  1.00 83.04           C  
ATOM   1844  C   LYS D  74      27.691  -6.384   0.770  1.00 83.04           C  
ATOM   1845  CB  LYS D  74      25.885  -4.650   0.808  1.00 83.04           C  
ATOM   1846  O   LYS D  74      28.782  -5.870   0.516  1.00 83.04           O  
ATOM   1847  CG  LYS D  74      24.905  -3.828  -0.015  1.00 83.04           C  
ATOM   1848  CD  LYS D  74      24.542  -2.524   0.686  1.00 83.04           C  
ATOM   1849  CE  LYS D  74      23.626  -1.663  -0.173  1.00 83.04           C  
ATOM   1850  NZ  LYS D  74      23.305  -0.364   0.490  1.00 83.04           N  
ATOM   1851  N   SER D  75      27.486  -7.362   1.724  1.00 80.62           N  
ATOM   1852  CA  SER D  75      28.665  -7.858   2.427  1.00 80.62           C  
ATOM   1853  C   SER D  75      29.421  -8.880   1.585  1.00 80.62           C  
ATOM   1854  CB  SER D  75      28.269  -8.482   3.766  1.00 80.62           C  
ATOM   1855  O   SER D  75      30.653  -8.923   1.609  1.00 80.62           O  
ATOM   1856  OG  SER D  75      27.651  -7.521   4.605  1.00 80.62           O  
TER    1857      SER D  75                                                      
ENDMDL                                                                          
END                                                                             
