# Supplementary material for: De novo design of obligate ABC-type heterotrimeric proteins
Source: Nat Struct Mol Biol. 2022 Dec 15;29(12):1266–76. doi: 10.1038/s41594-022-00879-4 (PMC9758053; doi:10.1038/s41594-022-00879-4)
Supplement: Supplementary file 4 — This compressed file contains all PDB files and scripts used in our design protocols and analyses, as well as the final design model outputs. [file 41594_2022_879_MOESM4_ESM.zip › source_data/pdbs/AF-Multimer for base_pdbs/DHT03/DHT03_AF-Mult_model4.pdb]

MODEL     1                                                                     
ATOM      1  N   PRO B   1      22.124 -19.203   0.724  1.00 86.71           N  
ATOM      2  CA  PRO B   1      21.568 -18.676  -0.524  1.00 86.71           C  
ATOM      3  C   PRO B   1      20.315 -17.833  -0.302  1.00 86.71           C  
ATOM      4  CB  PRO B   1      21.242 -19.939  -1.326  1.00 86.71           C  
ATOM      5  O   PRO B   1      20.109 -16.831  -0.992  1.00 86.71           O  
ATOM      6  CG  PRO B   1      21.965 -21.038  -0.618  1.00 86.71           C  
ATOM      7  CD  PRO B   1      22.242 -20.598   0.791  1.00 86.71           C  
ATOM      8  N   GLU B   2      19.316 -18.118   0.674  1.00 90.63           N  
ATOM      9  CA  GLU B   2      18.081 -17.404   0.988  1.00 90.63           C  
ATOM     10  C   GLU B   2      18.374 -16.055   1.639  1.00 90.63           C  
ATOM     11  CB  GLU B   2      17.191 -18.247   1.905  1.00 90.63           C  
ATOM     12  O   GLU B   2      17.726 -15.055   1.324  1.00 90.63           O  
ATOM     13  CG  GLU B   2      16.567 -19.452   1.216  1.00 90.63           C  
ATOM     14  CD  GLU B   2      17.443 -20.694   1.268  1.00 90.63           C  
ATOM     15  OE1 GLU B   2      16.996 -21.772   0.814  1.00 90.63           O  
ATOM     16  OE2 GLU B   2      18.585 -20.588   1.767  1.00 90.63           O  
ATOM     17  N   GLU B   3      19.345 -16.029   2.435  1.00 90.87           N  
ATOM     18  CA  GLU B   3      19.724 -14.787   3.102  1.00 90.87           C  
ATOM     19  C   GLU B   3      20.254 -13.763   2.103  1.00 90.87           C  
ATOM     20  CB  GLU B   3      20.773 -15.057   4.185  1.00 90.87           C  
ATOM     21  O   GLU B   3      19.951 -12.573   2.206  1.00 90.87           O  
ATOM     22  CG  GLU B   3      21.046 -13.862   5.087  1.00 90.87           C  
ATOM     23  CD  GLU B   3      21.999 -14.178   6.229  1.00 90.87           C  
ATOM     24  OE1 GLU B   3      22.494 -13.234   6.885  1.00 90.87           O  
ATOM     25  OE2 GLU B   3      22.252 -15.380   6.469  1.00 90.87           O  
ATOM     26  N   GLU B   4      21.153 -14.275   1.168  1.00 92.78           N  
ATOM     27  CA  GLU B   4      21.678 -13.375   0.146  1.00 92.78           C  
ATOM     28  C   GLU B   4      20.554 -12.794  -0.708  1.00 92.78           C  
ATOM     29  CB  GLU B   4      22.691 -14.103  -0.743  1.00 92.78           C  
ATOM     30  O   GLU B   4      20.571 -11.607  -1.041  1.00 92.78           O  
ATOM     31  CG  GLU B   4      24.043 -14.322  -0.081  1.00 92.78           C  
ATOM     32  CD  GLU B   4      25.013 -15.113  -0.944  1.00 92.78           C  
ATOM     33  OE1 GLU B   4      26.177 -15.310  -0.527  1.00 92.78           O  
ATOM     34  OE2 GLU B   4      24.606 -15.539  -2.048  1.00 92.78           O  
ATOM     35  N   LYS B   5      19.636 -13.577  -1.029  1.00 91.81           N  
ATOM     36  CA  LYS B   5      18.483 -13.121  -1.800  1.00 91.81           C  
ATOM     37  C   LYS B   5      17.661 -12.106  -1.011  1.00 91.81           C  
ATOM     38  CB  LYS B   5      17.605 -14.306  -2.205  1.00 91.81           C  
ATOM     39  O   LYS B   5      17.191 -11.113  -1.569  1.00 91.81           O  
ATOM     40  CG  LYS B   5      16.489 -13.947  -3.173  1.00 91.81           C  
ATOM     41  CD  LYS B   5      15.820 -15.191  -3.743  1.00 91.81           C  
ATOM     42  CE  LYS B   5      14.694 -14.833  -4.703  1.00 91.81           C  
ATOM     43  NZ  LYS B   5      14.042 -16.050  -5.271  1.00 91.81           N  
ATOM     44  N   LEU B   6      17.490 -12.286   0.263  1.00 91.08           N  
ATOM     45  CA  LEU B   6      16.763 -11.364   1.129  1.00 91.08           C  
ATOM     46  C   LEU B   6      17.439  -9.998   1.159  1.00 91.08           C  
ATOM     47  CB  LEU B   6      16.662 -11.928   2.548  1.00 91.08           C  
ATOM     48  O   LEU B   6      16.769  -8.966   1.071  1.00 91.08           O  
ATOM     49  CG  LEU B   6      15.573 -11.330   3.440  1.00 91.08           C  
ATOM     50  CD1 LEU B   6      14.362 -12.256   3.492  1.00 91.08           C  
ATOM     51  CD2 LEU B   6      16.113 -11.068   4.842  1.00 91.08           C  
ATOM     52  N   LYS B   7      18.790 -10.075   1.283  1.00 91.82           N  
ATOM     53  CA  LYS B   7      19.538  -8.822   1.316  1.00 91.82           C  
ATOM     54  C   LYS B   7      19.383  -8.054   0.007  1.00 91.82           C  
ATOM     55  CB  LYS B   7      21.018  -9.087   1.596  1.00 91.82           C  
ATOM     56  O   LYS B   7      19.247  -6.829   0.011  1.00 91.82           O  
ATOM     57  CG  LYS B   7      21.319  -9.447   3.044  1.00 91.82           C  
ATOM     58  CD  LYS B   7      22.810  -9.664   3.267  1.00 91.82           C  
ATOM     59  CE  LYS B   7      23.104 -10.105   4.694  1.00 91.82           C  
ATOM     60  NZ  LYS B   7      24.555 -10.400   4.895  1.00 91.82           N  
ATOM     61  N   GLU B   8      19.393  -8.759  -1.105  1.00 93.50           N  
ATOM     62  CA  GLU B   8      19.216  -8.132  -2.411  1.00 93.50           C  
ATOM     63  C   GLU B   8      17.824  -7.520  -2.546  1.00 93.50           C  
ATOM     64  CB  GLU B   8      19.455  -9.147  -3.532  1.00 93.50           C  
ATOM     65  O   GLU B   8      17.677  -6.403  -3.047  1.00 93.50           O  
ATOM     66  CG  GLU B   8      20.921  -9.493  -3.746  1.00 93.50           C  
ATOM     67  CD  GLU B   8      21.138 -10.556  -4.812  1.00 93.50           C  
ATOM     68  OE1 GLU B   8      22.304 -10.935  -5.063  1.00 93.50           O  
ATOM     69  OE2 GLU B   8      20.132 -11.012  -5.401  1.00 93.50           O  
ATOM     70  N   LEU B   9      16.835  -8.223  -2.058  1.00 92.33           N  
ATOM     71  CA  LEU B   9      15.459  -7.742  -2.128  1.00 92.33           C  
ATOM     72  C   LEU B   9      15.264  -6.521  -1.236  1.00 92.33           C  
ATOM     73  CB  LEU B   9      14.484  -8.849  -1.719  1.00 92.33           C  
ATOM     74  O   LEU B   9      14.563  -5.579  -1.611  1.00 92.33           O  
ATOM     75  CG  LEU B   9      14.262  -9.968  -2.737  1.00 92.33           C  
ATOM     76  CD1 LEU B   9      13.471 -11.109  -2.106  1.00 92.33           C  
ATOM     77  CD2 LEU B   9      13.547  -9.434  -3.973  1.00 92.33           C  
ATOM     78  N   LEU B  10      15.909  -6.519  -0.115  1.00 92.20           N  
ATOM     79  CA  LEU B  10      15.818  -5.381   0.793  1.00 92.20           C  
ATOM     80  C   LEU B  10      16.433  -4.134   0.166  1.00 92.20           C  
ATOM     81  CB  LEU B  10      16.514  -5.696   2.120  1.00 92.20           C  
ATOM     82  O   LEU B  10      15.901  -3.032   0.315  1.00 92.20           O  
ATOM     83  CG  LEU B  10      15.736  -6.574   3.102  1.00 92.20           C  
ATOM     84  CD1 LEU B  10      16.617  -6.950   4.288  1.00 92.20           C  
ATOM     85  CD2 LEU B  10      14.473  -5.861   3.572  1.00 92.20           C  
ATOM     86  N   LYS B  11      17.565  -4.364  -0.497  1.00 93.47           N  
ATOM     87  CA  LYS B  11      18.195  -3.248  -1.197  1.00 93.47           C  
ATOM     88  C   LYS B  11      17.270  -2.680  -2.270  1.00 93.47           C  
ATOM     89  CB  LYS B  11      19.518  -3.686  -1.825  1.00 93.47           C  
ATOM     90  O   LYS B  11      17.129  -1.462  -2.394  1.00 93.47           O  
ATOM     91  CG  LYS B  11      20.331  -2.544  -2.416  1.00 93.47           C  
ATOM     92  CD  LYS B  11      21.643  -3.040  -3.011  1.00 93.47           C  
ATOM     93  CE  LYS B  11      22.398  -1.920  -3.714  1.00 93.47           C  
ATOM     94  NZ  LYS B  11      23.668  -2.410  -4.329  1.00 93.47           N  
ATOM     95  N   GLU B  12      16.687  -3.541  -3.050  1.00 93.32           N  
ATOM     96  CA  GLU B  12      15.754  -3.120  -4.090  1.00 93.32           C  
ATOM     97  C   GLU B  12      14.537  -2.421  -3.491  1.00 93.32           C  
ATOM     98  CB  GLU B  12      15.310  -4.319  -4.932  1.00 93.32           C  
ATOM     99  O   GLU B  12      14.057  -1.424  -4.035  1.00 93.32           O  
ATOM    100  CG  GLU B  12      16.374  -4.818  -5.899  1.00 93.32           C  
ATOM    101  CD  GLU B  12      15.892  -5.957  -6.784  1.00 93.32           C  
ATOM    102  OE1 GLU B  12      16.664  -6.415  -7.658  1.00 93.32           O  
ATOM    103  OE2 GLU B  12      14.734  -6.395  -6.603  1.00 93.32           O  
ATOM    104  N   LEU B  13      14.030  -2.921  -2.389  1.00 92.03           N  
ATOM    105  CA  LEU B  13      12.890  -2.335  -1.693  1.00 92.03           C  
ATOM    106  C   LEU B  13      13.197  -0.907  -1.252  1.00 92.03           C  
ATOM    107  CB  LEU B  13      12.508  -3.185  -0.479  1.00 92.03           C  
ATOM    108  O   LEU B  13      12.367  -0.010  -1.417  1.00 92.03           O  
ATOM    109  CG  LEU B  13      11.214  -2.800   0.239  1.00 92.03           C  
ATOM    110  CD1 LEU B  13      10.009  -3.073  -0.656  1.00 92.03           C  
ATOM    111  CD2 LEU B  13      11.088  -3.554   1.558  1.00 92.03           C  
ATOM    112  N   LYS B  14      14.384  -0.692  -0.728  1.00 92.99           N  
ATOM    113  CA  LYS B  14      14.788   0.633  -0.267  1.00 92.99           C  
ATOM    114  C   LYS B  14      14.885   1.614  -1.432  1.00 92.99           C  
ATOM    115  CB  LYS B  14      16.125   0.561   0.471  1.00 92.99           C  
ATOM    116  O   LYS B  14      14.526   2.785  -1.296  1.00 92.99           O  
ATOM    117  CG  LYS B  14      16.027  -0.015   1.876  1.00 92.99           C  
ATOM    118  CD  LYS B  14      17.386  -0.044   2.564  1.00 92.99           C  
ATOM    119  CE  LYS B  14      17.297  -0.659   3.954  1.00 92.99           C  
ATOM    120  NZ  LYS B  14      18.638  -0.759   4.603  1.00 92.99           N  
ATOM    121  N   LYS B  15      15.316   1.104  -2.567  1.00 93.99           N  
ATOM    122  CA  LYS B  15      15.392   1.947  -3.757  1.00 93.99           C  
ATOM    123  C   LYS B  15      14.002   2.392  -4.204  1.00 93.99           C  
ATOM    124  CB  LYS B  15      16.097   1.207  -4.895  1.00 93.99           C  
ATOM    125  O   LYS B  15      13.798   3.560  -4.541  1.00 93.99           O  
ATOM    126  CG  LYS B  15      17.599   1.063  -4.703  1.00 93.99           C  
ATOM    127  CD  LYS B  15      18.251   0.373  -5.894  1.00 93.99           C  
ATOM    128  CE  LYS B  15      19.742   0.156  -5.668  1.00 93.99           C  
ATOM    129  NZ  LYS B  15      20.369  -0.594  -6.797  1.00 93.99           N  
ATOM    130  N   VAL B  16      13.031   1.443  -4.200  1.00 92.77           N  
ATOM    131  CA  VAL B  16      11.663   1.743  -4.608  1.00 92.77           C  
ATOM    132  C   VAL B  16      11.030   2.716  -3.616  1.00 92.77           C  
ATOM    133  CB  VAL B  16      10.808   0.461  -4.716  1.00 92.77           C  
ATOM    134  O   VAL B  16      10.343   3.660  -4.014  1.00 92.77           O  
ATOM    135  CG1 VAL B  16       9.359   0.804  -5.057  1.00 92.77           C  
ATOM    136  CG2 VAL B  16      11.396  -0.486  -5.761  1.00 92.77           C  
ATOM    137  N   LEU B  17      11.345   2.583  -2.334  1.00 92.34           N  
ATOM    138  CA  LEU B  17      10.821   3.478  -1.307  1.00 92.34           C  
ATOM    139  C   LEU B  17      11.336   4.899  -1.511  1.00 92.34           C  
ATOM    140  CB  LEU B  17      11.208   2.978   0.087  1.00 92.34           C  
ATOM    141  O   LEU B  17      10.581   5.863  -1.366  1.00 92.34           O  
ATOM    142  CG  LEU B  17      10.415   1.785   0.624  1.00 92.34           C  
ATOM    143  CD1 LEU B  17      11.019   1.293   1.935  1.00 92.34           C  
ATOM    144  CD2 LEU B  17       8.948   2.158   0.812  1.00 92.34           C  
ATOM    145  N   ASP B  18      12.614   5.023  -1.849  1.00 92.35           N  
ATOM    146  CA  ASP B  18      13.212   6.333  -2.084  1.00 92.35           C  
ATOM    147  C   ASP B  18      12.554   7.032  -3.272  1.00 92.35           C  
ATOM    148  CB  ASP B  18      14.718   6.201  -2.319  1.00 92.35           C  
ATOM    149  O   ASP B  18      12.281   8.233  -3.220  1.00 92.35           O  
ATOM    150  CG  ASP B  18      15.496   5.932  -1.043  1.00 92.35           C  
ATOM    151  OD1 ASP B  18      16.676   5.526  -1.123  1.00 92.35           O  
ATOM    152  OD2 ASP B  18      14.923   6.124   0.051  1.00 92.35           O  
ATOM    153  N   ARG B  19      12.295   6.274  -4.365  1.00 92.74           N  
ATOM    154  CA  ARG B  19      11.639   6.845  -5.538  1.00 92.74           C  
ATOM    155  C   ARG B  19      10.224   7.304  -5.205  1.00 92.74           C  
ATOM    156  CB  ARG B  19      11.605   5.829  -6.682  1.00 92.74           C  
ATOM    157  O   ARG B  19       9.793   8.372  -5.645  1.00 92.74           O  
ATOM    158  CG  ARG B  19      12.962   5.567  -7.315  1.00 92.74           C  
ATOM    159  CD  ARG B  19      12.836   4.796  -8.621  1.00 92.74           C  
ATOM    160  NE  ARG B  19      12.323   3.446  -8.403  1.00 92.74           N  
ATOM    161  NH1 ARG B  19      14.404   2.461  -8.223  1.00 92.74           N  
ATOM    162  NH2 ARG B  19      12.508   1.188  -8.029  1.00 92.74           N  
ATOM    163  CZ  ARG B  19      13.079   2.368  -8.219  1.00 92.74           C  
ATOM    164  N   LEU B  20       9.477   6.531  -4.381  1.00 91.26           N  
ATOM    165  CA  LEU B  20       8.124   6.886  -3.964  1.00 91.26           C  
ATOM    166  C   LEU B  20       8.129   8.168  -3.138  1.00 91.26           C  
ATOM    167  CB  LEU B  20       7.496   5.747  -3.157  1.00 91.26           C  
ATOM    168  O   LEU B  20       7.289   9.047  -3.344  1.00 91.26           O  
ATOM    169  CG  LEU B  20       6.931   4.576  -3.963  1.00 91.26           C  
ATOM    170  CD1 LEU B  20       6.645   3.391  -3.046  1.00 91.26           C  
ATOM    171  CD2 LEU B  20       5.671   4.998  -4.709  1.00 91.26           C  
ATOM    172  N   LYS B  21       9.116   8.304  -2.289  1.00 92.68           N  
ATOM    173  CA  LYS B  21       9.226   9.492  -1.446  1.00 92.68           C  
ATOM    174  C   LYS B  21       9.524  10.733  -2.282  1.00 92.68           C  
ATOM    175  CB  LYS B  21      10.313   9.300  -0.387  1.00 92.68           C  
ATOM    176  O   LYS B  21       8.990  11.811  -2.014  1.00 92.68           O  
ATOM    177  CG  LYS B  21       9.912   8.370   0.749  1.00 92.68           C  
ATOM    178  CD  LYS B  21      11.044   8.196   1.754  1.00 92.68           C  
ATOM    179  CE  LYS B  21      10.665   7.220   2.860  1.00 92.68           C  
ATOM    180  NZ  LYS B  21      11.807   6.966   3.788  1.00 92.68           N  
ATOM    181  N   LYS B  22      10.337  10.531  -3.291  1.00 92.71           N  
ATOM    182  CA  LYS B  22      10.679  11.647  -4.168  1.00 92.71           C  
ATOM    183  C   LYS B  22       9.459  12.126  -4.950  1.00 92.71           C  
ATOM    184  CB  LYS B  22      11.796  11.249  -5.134  1.00 92.71           C  
ATOM    185  O   LYS B  22       9.248  13.330  -5.105  1.00 92.71           O  
ATOM    186  CG  LYS B  22      13.177  11.202  -4.497  1.00 92.71           C  
ATOM    187  CD  LYS B  22      14.253  10.857  -5.519  1.00 92.71           C  
ATOM    188  CE  LYS B  22      15.622  10.723  -4.867  1.00 92.71           C  
ATOM    189  NZ  LYS B  22      16.655  10.256  -5.840  1.00 92.71           N  
ATOM    190  N   ILE B  23       8.652  11.167  -5.453  1.00 90.34           N  
ATOM    191  CA  ILE B  23       7.440  11.501  -6.193  1.00 90.34           C  
ATOM    192  C   ILE B  23       6.474  12.259  -5.285  1.00 90.34           C  
ATOM    193  CB  ILE B  23       6.759  10.237  -6.763  1.00 90.34           C  
ATOM    194  O   ILE B  23       5.883  13.261  -5.696  1.00 90.34           O  
ATOM    195  CG1 ILE B  23       7.655   9.577  -7.817  1.00 90.34           C  
ATOM    196  CG2 ILE B  23       5.386  10.580  -7.349  1.00 90.34           C  
ATOM    197  CD1 ILE B  23       7.169   8.208  -8.274  1.00 90.34           C  
ATOM    198  N   LEU B  24       6.358  11.797  -4.026  1.00 90.91           N  
ATOM    199  CA  LEU B  24       5.446  12.422  -3.075  1.00 90.91           C  
ATOM    200  C   LEU B  24       5.909  13.832  -2.722  1.00 90.91           C  
ATOM    201  CB  LEU B  24       5.334  11.576  -1.804  1.00 90.91           C  
ATOM    202  O   LEU B  24       5.090  14.742  -2.582  1.00 90.91           O  
ATOM    203  CG  LEU B  24       4.552  10.267  -1.927  1.00 90.91           C  
ATOM    204  CD1 LEU B  24       4.688   9.446  -0.649  1.00 90.91           C  
ATOM    205  CD2 LEU B  24       3.085  10.547  -2.235  1.00 90.91           C  
ATOM    206  N   GLU B  25       7.223  14.029  -2.571  1.00 91.71           N  
ATOM    207  CA  GLU B  25       7.779  15.344  -2.266  1.00 91.71           C  
ATOM    208  C   GLU B  25       7.540  16.324  -3.411  1.00 91.71           C  
ATOM    209  CB  GLU B  25       9.277  15.238  -1.969  1.00 91.71           C  
ATOM    210  O   GLU B  25       7.188  17.482  -3.180  1.00 91.71           O  
ATOM    211  CG  GLU B  25       9.593  14.665  -0.594  1.00 91.71           C  
ATOM    212  CD  GLU B  25      11.079  14.441  -0.364  1.00 91.71           C  
ATOM    213  OE1 GLU B  25      11.454  13.907   0.704  1.00 91.71           O  
ATOM    214  OE2 GLU B  25      11.875  14.803  -1.260  1.00 91.71           O  
ATOM    215  N   ARG B  26       7.770  15.780  -4.594  1.00 90.18           N  
ATOM    216  CA  ARG B  26       7.512  16.608  -5.768  1.00 90.18           C  
ATOM    217  C   ARG B  26       6.046  17.022  -5.836  1.00 90.18           C  
ATOM    218  CB  ARG B  26       7.907  15.866  -7.047  1.00 90.18           C  
ATOM    219  O   ARG B  26       5.735  18.177  -6.133  1.00 90.18           O  
ATOM    220  CG  ARG B  26       7.752  16.694  -8.313  1.00 90.18           C  
ATOM    221  CD  ARG B  26       7.967  15.855  -9.565  1.00 90.18           C  
ATOM    222  NE  ARG B  26       6.951  14.816  -9.700  1.00 90.18           N  
ATOM    223  NH1 ARG B  26       7.910  13.829 -11.555  1.00 90.18           N  
ATOM    224  NH2 ARG B  26       5.972  12.980 -10.672  1.00 90.18           N  
ATOM    225  CZ  ARG B  26       6.947  13.877 -10.642  1.00 90.18           C  
ATOM    226  N   ASN B  27       5.093  16.095  -5.578  1.00 88.32           N  
ATOM    227  CA  ASN B  27       3.657  16.354  -5.598  1.00 88.32           C  
ATOM    228  C   ASN B  27       3.262  17.399  -4.558  1.00 88.32           C  
ATOM    229  CB  ASN B  27       2.874  15.059  -5.373  1.00 88.32           C  
ATOM    230  O   ASN B  27       2.447  18.281  -4.836  1.00 88.32           O  
ATOM    231  CG  ASN B  27       2.847  14.172  -6.601  1.00 88.32           C  
ATOM    232  ND2 ASN B  27       2.423  12.926  -6.424  1.00 88.32           N  
ATOM    233  OD1 ASN B  27       3.206  14.602  -7.701  1.00 88.32           O  
ATOM    234  N   ASP B  28       3.831  17.270  -3.410  1.00 88.16           N  
ATOM    235  CA  ASP B  28       3.547  18.229  -2.346  1.00 88.16           C  
ATOM    236  C   ASP B  28       3.984  19.637  -2.744  1.00 88.16           C  
ATOM    237  CB  ASP B  28       4.239  17.810  -1.047  1.00 88.16           C  
ATOM    238  O   ASP B  28       3.283  20.612  -2.466  1.00 88.16           O  
ATOM    239  CG  ASP B  28       3.544  16.653  -0.351  1.00 88.16           C  
ATOM    240  OD1 ASP B  28       4.162  16.007   0.522  1.00 88.16           O  
ATOM    241  OD2 ASP B  28       2.368  16.384  -0.680  1.00 88.16           O  
ATOM    242  N   GLU B  29       5.146  19.730  -3.417  1.00 89.75           N  
ATOM    243  CA  GLU B  29       5.668  21.027  -3.836  1.00 89.75           C  
ATOM    244  C   GLU B  29       4.805  21.640  -4.935  1.00 89.75           C  
ATOM    245  CB  GLU B  29       7.116  20.894  -4.317  1.00 89.75           C  
ATOM    246  O   GLU B  29       4.533  22.843  -4.919  1.00 89.75           O  
ATOM    247  CG  GLU B  29       8.116  20.654  -3.195  1.00 89.75           C  
ATOM    248  CD  GLU B  29       9.543  20.479  -3.691  1.00 89.75           C  
ATOM    249  OE1 GLU B  29      10.458  20.299  -2.856  1.00 89.75           O  
ATOM    250  OE2 GLU B  29       9.747  20.524  -4.925  1.00 89.75           O  
ATOM    251  N   GLU B  30       4.376  20.785  -5.891  1.00 88.44           N  
ATOM    252  CA  GLU B  30       3.555  21.253  -7.004  1.00 88.44           C  
ATOM    253  C   GLU B  30       2.192  21.737  -6.519  1.00 88.44           C  
ATOM    254  CB  GLU B  30       3.380  20.145  -8.046  1.00 88.44           C  
ATOM    255  O   GLU B  30       1.662  22.728  -7.026  1.00 88.44           O  
ATOM    256  CG  GLU B  30       4.623  19.889  -8.886  1.00 88.44           C  
ATOM    257  CD  GLU B  30       4.421  18.818  -9.945  1.00 88.44           C  
ATOM    258  OE1 GLU B  30       5.354  18.567 -10.741  1.00 88.44           O  
ATOM    259  OE2 GLU B  30       3.320  18.224  -9.980  1.00 88.44           O  
ATOM    260  N   ILE B  31       1.595  20.974  -5.627  1.00 84.74           N  
ATOM    261  CA  ILE B  31       0.290  21.326  -5.079  1.00 84.74           C  
ATOM    262  C   ILE B  31       0.385  22.656  -4.334  1.00 84.74           C  
ATOM    263  CB  ILE B  31      -0.245  20.222  -4.139  1.00 84.74           C  
ATOM    264  O   ILE B  31      -0.549  23.460  -4.366  1.00 84.74           O  
ATOM    265  CG1 ILE B  31      -0.615  18.970  -4.942  1.00 84.74           C  
ATOM    266  CG2 ILE B  31      -1.444  20.732  -3.335  1.00 84.74           C  
ATOM    267  CD1 ILE B  31      -0.996  17.773  -4.082  1.00 84.74           C  
ATOM    268  N   LYS B  32       1.551  22.900  -3.706  1.00 84.88           N  
ATOM    269  CA  LYS B  32       1.764  24.150  -2.982  1.00 84.88           C  
ATOM    270  C   LYS B  32       1.898  25.327  -3.945  1.00 84.88           C  
ATOM    271  CB  LYS B  32       3.007  24.053  -2.097  1.00 84.88           C  
ATOM    272  O   LYS B  32       1.447  26.434  -3.646  1.00 84.88           O  
ATOM    273  CG  LYS B  32       2.799  23.242  -0.826  1.00 84.88           C  
ATOM    274  CD  LYS B  32       4.058  23.215   0.032  1.00 84.88           C  
ATOM    275  CE  LYS B  32       3.892  22.304   1.241  1.00 84.88           C  
ATOM    276  NZ  LYS B  32       5.147  22.221   2.048  1.00 84.88           N  
ATOM    277  N   LYS B  33       2.463  25.029  -5.117  1.00 84.01           N  
ATOM    278  CA  LYS B  33       2.768  26.093  -6.069  1.00 84.01           C  
ATOM    279  C   LYS B  33       1.548  26.436  -6.919  1.00 84.01           C  
ATOM    280  CB  LYS B  33       3.937  25.690  -6.969  1.00 84.01           C  
ATOM    281  O   LYS B  33       1.380  27.584  -7.338  1.00 84.01           O  
ATOM    282  CG  LYS B  33       5.293  25.735  -6.280  1.00 84.01           C  
ATOM    283  CD  LYS B  33       6.419  25.371  -7.239  1.00 84.01           C  
ATOM    284  CE  LYS B  33       7.767  25.335  -6.532  1.00 84.01           C  
ATOM    285  NZ  LYS B  33       8.866  24.918  -7.454  1.00 84.01           N  
ATOM    286  N   SER B  34       0.740  25.450  -7.244  1.00 71.95           N  
ATOM    287  CA  SER B  34      -0.320  25.764  -8.197  1.00 71.95           C  
ATOM    288  C   SER B  34      -1.665  25.221  -7.727  1.00 71.95           C  
ATOM    289  CB  SER B  34       0.014  25.196  -9.577  1.00 71.95           C  
ATOM    290  O   SER B  34      -1.741  24.111  -7.197  1.00 71.95           O  
ATOM    291  OG  SER B  34      -1.147  25.123 -10.385  1.00 71.95           O  
ATOM    292  N   ASP B  35      -2.380  26.154  -7.539  1.00 66.53           N  
ATOM    293  CA  ASP B  35      -3.774  25.853  -7.227  1.00 66.53           C  
ATOM    294  C   ASP B  35      -4.477  25.209  -8.420  1.00 66.53           C  
ATOM    295  CB  ASP B  35      -4.516  27.122  -6.802  1.00 66.53           C  
ATOM    296  O   ASP B  35      -5.505  24.548  -8.259  1.00 66.53           O  
ATOM    297  CG  ASP B  35      -4.201  27.544  -5.377  1.00 66.53           C  
ATOM    298  OD1 ASP B  35      -4.379  28.734  -5.040  1.00 66.53           O  
ATOM    299  OD2 ASP B  35      -3.768  26.679  -4.586  1.00 66.53           O  
ATOM    300  N   GLU B  36      -3.687  25.183  -9.512  1.00 69.93           N  
ATOM    301  CA  GLU B  36      -4.423  24.738 -10.692  1.00 69.93           C  
ATOM    302  C   GLU B  36      -3.761  23.519 -11.329  1.00 69.93           C  
ATOM    303  CB  GLU B  36      -4.533  25.871 -11.716  1.00 69.93           C  
ATOM    304  O   GLU B  36      -3.031  23.646 -12.314  1.00 69.93           O  
ATOM    305  CG  GLU B  36      -5.545  26.944 -11.339  1.00 69.93           C  
ATOM    306  CD  GLU B  36      -5.715  28.011 -12.409  1.00 69.93           C  
ATOM    307  OE1 GLU B  36      -6.565  28.913 -12.237  1.00 69.93           O  
ATOM    308  OE2 GLU B  36      -4.992  27.943 -13.428  1.00 69.93           O  
ATOM    309  N   LEU B  37      -3.376  22.625 -10.632  1.00 72.05           N  
ATOM    310  CA  LEU B  37      -2.930  21.455 -11.380  1.00 72.05           C  
ATOM    311  C   LEU B  37      -4.048  20.917 -12.266  1.00 72.05           C  
ATOM    312  CB  LEU B  37      -2.446  20.361 -10.425  1.00 72.05           C  
ATOM    313  O   LEU B  37      -5.201  20.835 -11.835  1.00 72.05           O  
ATOM    314  CG  LEU B  37      -1.098  20.602  -9.744  1.00 72.05           C  
ATOM    315  CD1 LEU B  37      -0.971  19.733  -8.498  1.00 72.05           C  
ATOM    316  CD2 LEU B  37       0.047  20.327 -10.713  1.00 72.05           C  
ATOM    317  N   ASP B  38      -3.825  21.046 -13.447  1.00 79.76           N  
ATOM    318  CA  ASP B  38      -4.803  20.503 -14.385  1.00 79.76           C  
ATOM    319  C   ASP B  38      -5.024  19.011 -14.146  1.00 79.76           C  
ATOM    320  CB  ASP B  38      -4.353  20.744 -15.828  1.00 79.76           C  
ATOM    321  O   ASP B  38      -4.160  18.332 -13.587  1.00 79.76           O  
ATOM    322  CG  ASP B  38      -3.096  19.975 -16.194  1.00 79.76           C  
ATOM    323  OD1 ASP B  38      -2.360  20.408 -17.107  1.00 79.76           O  
ATOM    324  OD2 ASP B  38      -2.840  18.925 -15.565  1.00 79.76           O  
ATOM    325  N   ASP B  39      -5.978  18.560 -14.134  1.00 85.36           N  
ATOM    326  CA  ASP B  39      -6.479  17.205 -13.928  1.00 85.36           C  
ATOM    327  C   ASP B  39      -5.547  16.173 -14.559  1.00 85.36           C  
ATOM    328  CB  ASP B  39      -7.890  17.060 -14.502  1.00 85.36           C  
ATOM    329  O   ASP B  39      -5.288  15.120 -13.972  1.00 85.36           O  
ATOM    330  CG  ASP B  39      -8.937  17.809 -13.697  1.00 85.36           C  
ATOM    331  OD1 ASP B  39     -10.098  17.911 -14.150  1.00 85.36           O  
ATOM    332  OD2 ASP B  39      -8.598  18.305 -12.600  1.00 85.36           O  
ATOM    333  N   GLU B  40      -4.920  16.471 -15.681  1.00 86.42           N  
ATOM    334  CA  GLU B  40      -4.044  15.551 -16.401  1.00 86.42           C  
ATOM    335  C   GLU B  40      -2.757  15.291 -15.624  1.00 86.42           C  
ATOM    336  CB  GLU B  40      -3.717  16.099 -17.793  1.00 86.42           C  
ATOM    337  O   GLU B  40      -2.303  14.149 -15.529  1.00 86.42           O  
ATOM    338  CG  GLU B  40      -2.994  15.106 -18.691  1.00 86.42           C  
ATOM    339  CD  GLU B  40      -2.764  15.628 -20.100  1.00 86.42           C  
ATOM    340  OE1 GLU B  40      -2.094  14.938 -20.901  1.00 86.42           O  
ATOM    341  OE2 GLU B  40      -3.256  16.737 -20.405  1.00 86.42           O  
ATOM    342  N   SER B  41      -2.146  16.322 -15.126  1.00 87.80           N  
ATOM    343  CA  SER B  41      -0.915  16.186 -14.354  1.00 87.80           C  
ATOM    344  C   SER B  41      -1.146  15.375 -13.084  1.00 87.80           C  
ATOM    345  CB  SER B  41      -0.352  17.562 -13.995  1.00 87.80           C  
ATOM    346  O   SER B  41      -0.298  14.571 -12.691  1.00 87.80           O  
ATOM    347  OG  SER B  41       0.009  18.278 -15.164  1.00 87.80           O  
ATOM    348  N   LEU B  42      -2.262  15.596 -12.478  1.00 86.34           N  
ATOM    349  CA  LEU B  42      -2.596  14.850 -11.270  1.00 86.34           C  
ATOM    350  C   LEU B  42      -2.739  13.362 -11.572  1.00 86.34           C  
ATOM    351  CB  LEU B  42      -3.891  15.384 -10.651  1.00 86.34           C  
ATOM    352  O   LEU B  42      -2.263  12.521 -10.806  1.00 86.34           O  
ATOM    353  CG  LEU B  42      -3.799  16.741  -9.951  1.00 86.34           C  
ATOM    354  CD1 LEU B  42      -5.193  17.267  -9.628  1.00 86.34           C  
ATOM    355  CD2 LEU B  42      -2.955  16.634  -8.685  1.00 86.34           C  
ATOM    356  N   LEU B  43      -3.360  13.100 -12.706  1.00 85.47           N  
ATOM    357  CA  LEU B  43      -3.543  11.710 -13.110  1.00 85.47           C  
ATOM    358  C   LEU B  43      -2.201  11.051 -13.411  1.00 85.47           C  
ATOM    359  CB  LEU B  43      -4.454  11.624 -14.338  1.00 85.47           C  
ATOM    360  O   LEU B  43      -1.969   9.903 -13.026  1.00 85.47           O  
ATOM    361  CG  LEU B  43      -5.955  11.751 -14.078  1.00 85.47           C  
ATOM    362  CD1 LEU B  43      -6.677  12.193 -15.347  1.00 85.47           C  
ATOM    363  CD2 LEU B  43      -6.523  10.432 -13.565  1.00 85.47           C  
ATOM    364  N   GLU B  44      -1.334  11.780 -14.089  1.00 88.20           N  
ATOM    365  CA  GLU B  44      -0.013  11.241 -14.401  1.00 88.20           C  
ATOM    366  C   GLU B  44       0.774  10.939 -13.129  1.00 88.20           C  
ATOM    367  CB  GLU B  44       0.770  12.215 -15.286  1.00 88.20           C  
ATOM    368  O   GLU B  44       1.464   9.921 -13.047  1.00 88.20           O  
ATOM    369  CG  GLU B  44       0.310  12.234 -16.736  1.00 88.20           C  
ATOM    370  CD  GLU B  44       1.008  13.294 -17.573  1.00 88.20           C  
ATOM    371  OE1 GLU B  44       0.694  13.420 -18.778  1.00 88.20           O  
ATOM    372  OE2 GLU B  44       1.876  14.005 -17.018  1.00 88.20           O  
ATOM    373  N   ASP B  45       0.617  11.808 -12.222  1.00 87.03           N  
ATOM    374  CA  ASP B  45       1.300  11.627 -10.944  1.00 87.03           C  
ATOM    375  C   ASP B  45       0.809  10.368 -10.233  1.00 87.03           C  
ATOM    376  CB  ASP B  45       1.096  12.851 -10.048  1.00 87.03           C  
ATOM    377  O   ASP B  45       1.610   9.597  -9.701  1.00 87.03           O  
ATOM    378  CG  ASP B  45       1.936  14.042 -10.472  1.00 87.03           C  
ATOM    379  OD1 ASP B  45       1.700  15.164  -9.973  1.00 87.03           O  
ATOM    380  OD2 ASP B  45       2.841  13.859 -11.315  1.00 87.03           O  
ATOM    381  N   ILE B  46      -0.434  10.179 -10.226  1.00 85.06           N  
ATOM    382  CA  ILE B  46      -1.026   9.020  -9.566  1.00 85.06           C  
ATOM    383  C   ILE B  46      -0.550   7.739 -10.247  1.00 85.06           C  
ATOM    384  CB  ILE B  46      -2.569   9.091  -9.576  1.00 85.06           C  
ATOM    385  O   ILE B  46      -0.214   6.760  -9.577  1.00 85.06           O  
ATOM    386  CG1 ILE B  46      -3.059  10.202  -8.641  1.00 85.06           C  
ATOM    387  CG2 ILE B  46      -3.175   7.739  -9.184  1.00 85.06           C  
ATOM    388  CD1 ILE B  46      -4.560  10.451  -8.707  1.00 85.06           C  
ATOM    389  N   VAL B  47      -0.527   7.751 -11.527  1.00 88.24           N  
ATOM    390  CA  VAL B  47      -0.097   6.578 -12.282  1.00 88.24           C  
ATOM    391  C   VAL B  47       1.352   6.244 -11.935  1.00 88.24           C  
ATOM    392  CB  VAL B  47      -0.243   6.798 -13.804  1.00 88.24           C  
ATOM    393  O   VAL B  47       1.692   5.078 -11.717  1.00 88.24           O  
ATOM    394  CG1 VAL B  47       0.457   5.684 -14.580  1.00 88.24           C  
ATOM    395  CG2 VAL B  47      -1.719   6.878 -14.191  1.00 88.24           C  
ATOM    396  N   GLU B  48       2.169   7.277 -11.947  1.00 89.57           N  
ATOM    397  CA  GLU B  48       3.570   7.056 -11.601  1.00 89.57           C  
ATOM    398  C   GLU B  48       3.705   6.462 -10.202  1.00 89.57           C  
ATOM    399  CB  GLU B  48       4.359   8.364 -11.695  1.00 89.57           C  
ATOM    400  O   GLU B  48       4.505   5.549  -9.985  1.00 89.57           O  
ATOM    401  CG  GLU B  48       5.868   8.177 -11.639  1.00 89.57           C  
ATOM    402  CD  GLU B  48       6.641   9.469 -11.853  1.00 89.57           C  
ATOM    403  OE1 GLU B  48       7.892   9.446 -11.787  1.00 89.57           O  
ATOM    404  OE2 GLU B  48       5.992  10.512 -12.088  1.00 89.57           O  
ATOM    405  N   LEU B  49       2.915   6.968  -9.234  1.00 88.35           N  
ATOM    406  CA  LEU B  49       2.932   6.467  -7.864  1.00 88.35           C  
ATOM    407  C   LEU B  49       2.480   5.012  -7.812  1.00 88.35           C  
ATOM    408  CB  LEU B  49       2.033   7.325  -6.969  1.00 88.35           C  
ATOM    409  O   LEU B  49       3.114   4.183  -7.154  1.00 88.35           O  
ATOM    410  CG  LEU B  49       2.585   8.693  -6.566  1.00 88.35           C  
ATOM    411  CD1 LEU B  49       1.477   9.559  -5.976  1.00 88.35           C  
ATOM    412  CD2 LEU B  49       3.734   8.536  -5.575  1.00 88.35           C  
ATOM    413  N   LEU B  50       1.516   4.671  -8.529  1.00 87.09           N  
ATOM    414  CA  LEU B  50       0.946   3.328  -8.515  1.00 87.09           C  
ATOM    415  C   LEU B  50       1.919   2.318  -9.117  1.00 87.09           C  
ATOM    416  CB  LEU B  50      -0.378   3.299  -9.283  1.00 87.09           C  
ATOM    417  O   LEU B  50       2.033   1.192  -8.627  1.00 87.09           O  
ATOM    418  CG  LEU B  50      -1.568   3.982  -8.609  1.00 87.09           C  
ATOM    419  CD1 LEU B  50      -2.779   3.974  -9.536  1.00 87.09           C  
ATOM    420  CD2 LEU B  50      -1.897   3.299  -7.285  1.00 87.09           C  
ATOM    421  N   LYS B  51       2.563   2.724 -10.151  1.00 89.74           N  
ATOM    422  CA  LYS B  51       3.550   1.833 -10.755  1.00 89.74           C  
ATOM    423  C   LYS B  51       4.641   1.462  -9.755  1.00 89.74           C  
ATOM    424  CB  LYS B  51       4.173   2.482 -11.992  1.00 89.74           C  
ATOM    425  O   LYS B  51       5.067   0.307  -9.694  1.00 89.74           O  
ATOM    426  CG  LYS B  51       3.261   2.493 -13.210  1.00 89.74           C  
ATOM    427  CD  LYS B  51       3.947   3.122 -14.416  1.00 89.74           C  
ATOM    428  CE  LYS B  51       3.054   3.090 -15.649  1.00 89.74           C  
ATOM    429  NZ  LYS B  51       3.688   3.780 -16.811  1.00 89.74           N  
ATOM    430  N   GLU B  52       5.089   2.512  -9.014  1.00 90.55           N  
ATOM    431  CA  GLU B  52       6.111   2.241  -8.007  1.00 90.55           C  
ATOM    432  C   GLU B  52       5.565   1.355  -6.891  1.00 90.55           C  
ATOM    433  CB  GLU B  52       6.652   3.549  -7.423  1.00 90.55           C  
ATOM    434  O   GLU B  52       6.263   0.464  -6.401  1.00 90.55           O  
ATOM    435  CG  GLU B  52       7.478   4.366  -8.406  1.00 90.55           C  
ATOM    436  CD  GLU B  52       8.715   3.635  -8.904  1.00 90.55           C  
ATOM    437  OE1 GLU B  52       9.197   3.947 -10.016  1.00 90.55           O  
ATOM    438  OE2 GLU B  52       9.204   2.743  -8.176  1.00 90.55           O  
ATOM    439  N   ILE B  53       4.373   1.504  -6.465  1.00 88.05           N  
ATOM    440  CA  ILE B  53       3.744   0.743  -5.390  1.00 88.05           C  
ATOM    441  C   ILE B  53       3.618  -0.722  -5.801  1.00 88.05           C  
ATOM    442  CB  ILE B  53       2.357   1.319  -5.028  1.00 88.05           C  
ATOM    443  O   ILE B  53       3.847  -1.622  -4.989  1.00 88.05           O  
ATOM    444  CG1 ILE B  53       2.511   2.626  -4.240  1.00 88.05           C  
ATOM    445  CG2 ILE B  53       1.537   0.296  -4.236  1.00 88.05           C  
ATOM    446  CD1 ILE B  53       1.191   3.313  -3.917  1.00 88.05           C  
ATOM    447  N   ILE B  54       3.249  -1.021  -7.023  1.00 89.53           N  
ATOM    448  CA  ILE B  54       3.128  -2.388  -7.518  1.00 89.53           C  
ATOM    449  C   ILE B  54       4.482  -3.089  -7.433  1.00 89.53           C  
ATOM    450  CB  ILE B  54       2.599  -2.419  -8.969  1.00 89.53           C  
ATOM    451  O   ILE B  54       4.562  -4.250  -7.025  1.00 89.53           O  
ATOM    452  CG1 ILE B  54       1.121  -2.016  -9.008  1.00 89.53           C  
ATOM    453  CG2 ILE B  54       2.805  -3.804  -9.590  1.00 89.53           C  
ATOM    454  CD1 ILE B  54       0.557  -1.863 -10.413  1.00 89.53           C  
ATOM    455  N   LYS B  55       5.581  -2.393  -7.882  1.00 90.96           N  
ATOM    456  CA  LYS B  55       6.919  -2.964  -7.758  1.00 90.96           C  
ATOM    457  C   LYS B  55       7.237  -3.309  -6.306  1.00 90.96           C  
ATOM    458  CB  LYS B  55       7.969  -1.997  -8.308  1.00 90.96           C  
ATOM    459  O   LYS B  55       7.815  -4.361  -6.024  1.00 90.96           O  
ATOM    460  CG  LYS B  55       7.923  -1.829  -9.820  1.00 90.96           C  
ATOM    461  CD  LYS B  55       8.983  -0.848 -10.305  1.00 90.96           C  
ATOM    462  CE  LYS B  55       8.841  -0.563 -11.794  1.00 90.96           C  
ATOM    463  NZ  LYS B  55       9.833   0.452 -12.261  1.00 90.96           N  
ATOM    464  N   LEU B  56       6.804  -2.352  -5.438  1.00 89.65           N  
ATOM    465  CA  LEU B  56       7.027  -2.553  -4.010  1.00 89.65           C  
ATOM    466  C   LEU B  56       6.305  -3.803  -3.518  1.00 89.65           C  
ATOM    467  CB  LEU B  56       6.556  -1.331  -3.216  1.00 89.65           C  
ATOM    468  O   LEU B  56       6.886  -4.616  -2.796  1.00 89.65           O  
ATOM    469  CG  LEU B  56       6.941  -1.295  -1.737  1.00 89.65           C  
ATOM    470  CD1 LEU B  56       7.425   0.099  -1.350  1.00 89.65           C  
ATOM    471  CD2 LEU B  56       5.762  -1.717  -0.866  1.00 89.65           C  
ATOM    472  N   TRP B  57       5.150  -4.041  -3.958  1.00 89.03           N  
ATOM    473  CA  TRP B  57       4.350  -5.177  -3.511  1.00 89.03           C  
ATOM    474  C   TRP B  57       4.959  -6.492  -3.985  1.00 89.03           C  
ATOM    475  CB  TRP B  57       2.911  -5.054  -4.019  1.00 89.03           C  
ATOM    476  O   TRP B  57       4.980  -7.477  -3.243  1.00 89.03           O  
ATOM    477  CG  TRP B  57       2.150  -3.908  -3.422  1.00 89.03           C  
ATOM    478  CD1 TRP B  57       1.365  -3.005  -4.084  1.00 89.03           C  
ATOM    479  CD2 TRP B  57       2.106  -3.540  -2.040  1.00 89.03           C  
ATOM    480  CE2 TRP B  57       1.274  -2.403  -1.936  1.00 89.03           C  
ATOM    481  CE3 TRP B  57       2.690  -4.062  -0.878  1.00 89.03           C  
ATOM    482  NE1 TRP B  57       0.835  -2.098  -3.196  1.00 89.03           N  
ATOM    483  CH2 TRP B  57       1.595  -2.310   0.407  1.00 89.03           C  
ATOM    484  CZ2 TRP B  57       1.011  -1.779  -0.714  1.00 89.03           C  
ATOM    485  CZ3 TRP B  57       2.427  -3.439   0.337  1.00 89.03           C  
ATOM    486  N   LYS B  58       5.419  -6.536  -5.156  1.00 90.93           N  
ATOM    487  CA  LYS B  58       6.026  -7.749  -5.697  1.00 90.93           C  
ATOM    488  C   LYS B  58       7.259  -8.153  -4.893  1.00 90.93           C  
ATOM    489  CB  LYS B  58       6.400  -7.552  -7.167  1.00 90.93           C  
ATOM    490  O   LYS B  58       7.473  -9.337  -4.629  1.00 90.93           O  
ATOM    491  CG  LYS B  58       5.207  -7.520  -8.110  1.00 90.93           C  
ATOM    492  CD  LYS B  58       5.645  -7.349  -9.559  1.00 90.93           C  
ATOM    493  CE  LYS B  58       4.456  -7.375 -10.510  1.00 90.93           C  
ATOM    494  NZ  LYS B  58       4.873  -7.140 -11.925  1.00 90.93           N  
ATOM    495  N   ILE B  59       7.987  -7.115  -4.566  1.00 91.49           N  
ATOM    496  CA  ILE B  59       9.177  -7.377  -3.765  1.00 91.49           C  
ATOM    497  C   ILE B  59       8.770  -7.905  -2.391  1.00 91.49           C  
ATOM    498  CB  ILE B  59      10.047  -6.109  -3.615  1.00 91.49           C  
ATOM    499  O   ILE B  59       9.372  -8.853  -1.880  1.00 91.49           O  
ATOM    500  CG1 ILE B  59      10.602  -5.677  -4.977  1.00 91.49           C  
ATOM    501  CG2 ILE B  59      11.181  -6.347  -2.612  1.00 91.49           C  
ATOM    502  CD1 ILE B  59      11.287  -4.317  -4.964  1.00 91.49           C  
ATOM    503  N   LEU B  60       7.732  -7.346  -1.764  1.00 89.62           N  
ATOM    504  CA  LEU B  60       7.275  -7.729  -0.433  1.00 89.62           C  
ATOM    505  C   LEU B  60       6.793  -9.176  -0.420  1.00 89.62           C  
ATOM    506  CB  LEU B  60       6.152  -6.800   0.036  1.00 89.62           C  
ATOM    507  O   LEU B  60       7.046  -9.910   0.538  1.00 89.62           O  
ATOM    508  CG  LEU B  60       6.578  -5.412   0.518  1.00 89.62           C  
ATOM    509  CD1 LEU B  60       5.351  -4.561   0.829  1.00 89.62           C  
ATOM    510  CD2 LEU B  60       7.482  -5.524   1.741  1.00 89.62           C  
ATOM    511  N   VAL B  61       6.094  -9.571  -1.473  1.00 90.31           N  
ATOM    512  CA  VAL B  61       5.597 -10.940  -1.566  1.00 90.31           C  
ATOM    513  C   VAL B  61       6.772 -11.915  -1.604  1.00 90.31           C  
ATOM    514  CB  VAL B  61       4.702 -11.136  -2.811  1.00 90.31           C  
ATOM    515  O   VAL B  61       6.754 -12.944  -0.924  1.00 90.31           O  
ATOM    516  CG1 VAL B  61       4.445 -12.620  -3.063  1.00 90.31           C  
ATOM    517  CG2 VAL B  61       3.384 -10.382  -2.643  1.00 90.31           C  
ATOM    518  N   GLU B  62       7.797 -11.639  -2.415  1.00 91.38           N  
ATOM    519  CA  GLU B  62       8.976 -12.497  -2.482  1.00 91.38           C  
ATOM    520  C   GLU B  62       9.708 -12.533  -1.144  1.00 91.38           C  
ATOM    521  CB  GLU B  62       9.923 -12.024  -3.587  1.00 91.38           C  
ATOM    522  O   GLU B  62      10.169 -13.591  -0.711  1.00 91.38           O  
ATOM    523  CG  GLU B  62      11.046 -13.004  -3.895  1.00 91.38           C  
ATOM    524  CD  GLU B  62      11.844 -12.631  -5.135  1.00 91.38           C  
ATOM    525  OE1 GLU B  62      12.883 -13.276  -5.404  1.00 91.38           O  
ATOM    526  OE2 GLU B  62      11.426 -11.688  -5.843  1.00 91.38           O  
ATOM    527  N   LEU B  63       9.746 -11.379  -0.506  1.00 90.61           N  
ATOM    528  CA  LEU B  63      10.384 -11.295   0.803  1.00 90.61           C  
ATOM    529  C   LEU B  63       9.646 -12.157   1.823  1.00 90.61           C  
ATOM    530  CB  LEU B  63      10.432  -9.843   1.284  1.00 90.61           C  
ATOM    531  O   LEU B  63      10.274 -12.875   2.605  1.00 90.61           O  
ATOM    532  CG  LEU B  63      11.557  -8.977   0.715  1.00 90.61           C  
ATOM    533  CD1 LEU B  63      11.323  -7.510   1.061  1.00 90.61           C  
ATOM    534  CD2 LEU B  63      12.910  -9.446   1.239  1.00 90.61           C  
ATOM    535  N   SER B  64       8.361 -12.026   1.794  1.00 89.96           N  
ATOM    536  CA  SER B  64       7.544 -12.802   2.722  1.00 89.96           C  
ATOM    537  C   SER B  64       7.775 -14.299   2.542  1.00 89.96           C  
ATOM    538  CB  SER B  64       6.062 -12.479   2.531  1.00 89.96           C  
ATOM    539  O   SER B  64       7.885 -15.038   3.523  1.00 89.96           O  
ATOM    540  OG  SER B  64       5.264 -13.228   3.431  1.00 89.96           O  
ATOM    541  N   ASP B  65       7.867 -14.804   1.313  1.00 89.82           N  
ATOM    542  CA  ASP B  65       8.086 -16.219   1.030  1.00 89.82           C  
ATOM    543  C   ASP B  65       9.433 -16.686   1.578  1.00 89.82           C  
ATOM    544  CB  ASP B  65       8.010 -16.484  -0.475  1.00 89.82           C  
ATOM    545  O   ASP B  65       9.528 -17.764   2.169  1.00 89.82           O  
ATOM    546  CG  ASP B  65       6.593 -16.423  -1.017  1.00 89.82           C  
ATOM    547  OD1 ASP B  65       6.415 -16.271  -2.244  1.00 89.82           O  
ATOM    548  OD2 ASP B  65       5.645 -16.525  -0.208  1.00 89.82           O  
ATOM    549  N   ILE B  66      10.436 -15.899   1.384  1.00 89.97           N  
ATOM    550  CA  ILE B  66      11.778 -16.248   1.838  1.00 89.97           C  
ATOM    551  C   ILE B  66      11.830 -16.217   3.364  1.00 89.97           C  
ATOM    552  CB  ILE B  66      12.841 -15.296   1.246  1.00 89.97           C  
ATOM    553  O   ILE B  66      12.417 -17.103   3.989  1.00 89.97           O  
ATOM    554  CG1 ILE B  66      12.881 -15.424  -0.281  1.00 89.97           C  
ATOM    555  CG2 ILE B  66      14.217 -15.578   1.855  1.00 89.97           C  
ATOM    556  CD1 ILE B  66      13.784 -14.406  -0.964  1.00 89.97           C  
ATOM    557  N   LEU B  67      11.198 -15.154   3.958  1.00 88.89           N  
ATOM    558  CA  LEU B  67      11.182 -15.022   5.410  1.00 88.89           C  
ATOM    559  C   LEU B  67      10.486 -16.216   6.056  1.00 88.89           C  
ATOM    560  CB  LEU B  67      10.485 -13.724   5.824  1.00 88.89           C  
ATOM    561  O   LEU B  67      10.945 -16.728   7.080  1.00 88.89           O  
ATOM    562  CG  LEU B  67      11.330 -12.451   5.764  1.00 88.89           C  
ATOM    563  CD1 LEU B  67      10.431 -11.219   5.729  1.00 88.89           C  
ATOM    564  CD2 LEU B  67      12.287 -12.388   6.949  1.00 88.89           C  
ATOM    565  N   LEU B  68       9.409 -16.588   5.458  1.00 88.99           N  
ATOM    566  CA  LEU B  68       8.691 -17.749   5.971  1.00 88.99           C  
ATOM    567  C   LEU B  68       9.579 -18.989   5.953  1.00 88.99           C  
ATOM    568  CB  LEU B  68       7.424 -18.002   5.149  1.00 88.99           C  
ATOM    569  O   LEU B  68       9.548 -19.793   6.887  1.00 88.99           O  
ATOM    570  CG  LEU B  68       6.198 -17.167   5.520  1.00 88.99           C  
ATOM    571  CD1 LEU B  68       5.173 -17.200   4.391  1.00 88.99           C  
ATOM    572  CD2 LEU B  68       5.583 -17.667   6.822  1.00 88.99           C  
ATOM    573  N   LYS B  69      10.360 -19.198   4.890  1.00 88.24           N  
ATOM    574  CA  LYS B  69      11.266 -20.337   4.775  1.00 88.24           C  
ATOM    575  C   LYS B  69      12.367 -20.272   5.830  1.00 88.24           C  
ATOM    576  CB  LYS B  69      11.883 -20.393   3.377  1.00 88.24           C  
ATOM    577  O   LYS B  69      12.758 -21.298   6.391  1.00 88.24           O  
ATOM    578  CG  LYS B  69      10.925 -20.870   2.296  1.00 88.24           C  
ATOM    579  CD  LYS B  69      11.594 -20.897   0.928  1.00 88.24           C  
ATOM    580  CE  LYS B  69      10.605 -21.260  -0.172  1.00 88.24           C  
ATOM    581  NZ  LYS B  69      11.222 -21.159  -1.528  1.00 88.24           N  
ATOM    582  N   LEU B  70      12.803 -19.072   6.150  1.00 85.75           N  
ATOM    583  CA  LEU B  70      13.903 -18.881   7.088  1.00 85.75           C  
ATOM    584  C   LEU B  70      13.437 -19.100   8.524  1.00 85.75           C  
ATOM    585  CB  LEU B  70      14.496 -17.477   6.941  1.00 85.75           C  
ATOM    586  O   LEU B  70      14.180 -19.640   9.346  1.00 85.75           O  
ATOM    587  CG  LEU B  70      15.383 -17.241   5.717  1.00 85.75           C  
ATOM    588  CD1 LEU B  70      15.702 -15.757   5.572  1.00 85.75           C  
ATOM    589  CD2 LEU B  70      16.665 -18.061   5.820  1.00 85.75           C  
ATOM    590  N   ILE B  71      12.272 -18.635   8.915  1.00 83.61           N  
ATOM    591  CA  ILE B  71      11.764 -18.730  10.279  1.00 83.61           C  
ATOM    592  C   ILE B  71      11.246 -20.143  10.539  1.00 83.61           C  
ATOM    593  CB  ILE B  71      10.648 -17.694  10.541  1.00 83.61           C  
ATOM    594  O   ILE B  71      11.363 -20.659  11.653  1.00 83.61           O  
ATOM    595  CG1 ILE B  71      11.186 -16.271  10.354  1.00 83.61           C  
ATOM    596  CG2 ILE B  71      10.059 -17.877  11.943  1.00 83.61           C  
ATOM    597  CD1 ILE B  71      10.110 -15.194  10.377  1.00 83.61           C  
ATOM    598  N   SER B  72      10.760 -20.912   9.468  1.00 80.89           N  
ATOM    599  CA  SER B  72      10.245 -22.262   9.673  1.00 80.89           C  
ATOM    600  C   SER B  72      11.368 -23.293   9.634  1.00 80.89           C  
ATOM    601  CB  SER B  72       9.193 -22.601   8.616  1.00 80.89           C  
ATOM    602  O   SER B  72      11.320 -24.297  10.349  1.00 80.89           O  
ATOM    603  OG  SER B  72       8.094 -21.710   8.697  1.00 80.89           O  
TER     604      SER B  72                                                      
ATOM    605  N   PRO C   1      13.493  -5.047  20.628  1.00 84.03           N  
ATOM    606  CA  PRO C   1      13.386  -4.412  19.312  1.00 84.03           C  
ATOM    607  C   PRO C   1      12.092  -4.771  18.586  1.00 84.03           C  
ATOM    608  CB  PRO C   1      14.603  -4.954  18.559  1.00 84.03           C  
ATOM    609  O   PRO C   1      11.513  -3.929  17.895  1.00 84.03           O  
ATOM    610  CG  PRO C   1      15.508  -5.483  19.625  1.00 84.03           C  
ATOM    611  CD  PRO C   1      14.679  -5.819  20.831  1.00 84.03           C  
ATOM    612  N   VAL C   2      11.478  -6.021  18.795  1.00 90.60           N  
ATOM    613  CA  VAL C   2      10.247  -6.480  18.160  1.00 90.60           C  
ATOM    614  C   VAL C   2       9.044  -5.807  18.818  1.00 90.60           C  
ATOM    615  CB  VAL C   2      10.107  -8.017  18.238  1.00 90.60           C  
ATOM    616  O   VAL C   2       8.072  -5.460  18.142  1.00 90.60           O  
ATOM    617  CG1 VAL C   2       8.743  -8.462  17.714  1.00 90.60           C  
ATOM    618  CG2 VAL C   2      11.231  -8.695  17.457  1.00 90.60           C  
ATOM    619  N   ASP C   3       9.112  -5.496  20.064  1.00 91.46           N  
ATOM    620  CA  ASP C   3       8.027  -4.834  20.782  1.00 91.46           C  
ATOM    621  C   ASP C   3       7.838  -3.400  20.292  1.00 91.46           C  
ATOM    622  CB  ASP C   3       8.297  -4.843  22.288  1.00 91.46           C  
ATOM    623  O   ASP C   3       6.709  -2.915  20.197  1.00 91.46           O  
ATOM    624  CG  ASP C   3       8.140  -6.219  22.911  1.00 91.46           C  
ATOM    625  OD1 ASP C   3       8.784  -6.498  23.945  1.00 91.46           O  
ATOM    626  OD2 ASP C   3       7.368  -7.033  22.360  1.00 91.46           O  
ATOM    627  N   GLU C   4       9.006  -2.720  20.033  1.00 93.50           N  
ATOM    628  CA  GLU C   4       8.930  -1.367  19.490  1.00 93.50           C  
ATOM    629  C   GLU C   4       8.251  -1.358  18.123  1.00 93.50           C  
ATOM    630  CB  GLU C   4      10.327  -0.750  19.387  1.00 93.50           C  
ATOM    631  O   GLU C   4       7.450  -0.469  17.828  1.00 93.50           O  
ATOM    632  CG  GLU C   4      10.921  -0.345  20.728  1.00 93.50           C  
ATOM    633  CD  GLU C   4      12.301   0.283  20.609  1.00 93.50           C  
ATOM    634  OE1 GLU C   4      12.897   0.640  21.650  1.00 93.50           O  
ATOM    635  OE2 GLU C   4      12.788   0.420  19.465  1.00 93.50           O  
ATOM    636  N   ILE C   5       8.523  -2.376  17.347  1.00 92.50           N  
ATOM    637  CA  ILE C   5       7.918  -2.515  16.027  1.00 92.50           C  
ATOM    638  C   ILE C   5       6.420  -2.776  16.171  1.00 92.50           C  
ATOM    639  CB  ILE C   5       8.584  -3.650  15.218  1.00 92.50           C  
ATOM    640  O   ILE C   5       5.611  -2.209  15.432  1.00 92.50           O  
ATOM    641  CG1 ILE C   5      10.004  -3.249  14.804  1.00 92.50           C  
ATOM    642  CG2 ILE C   5       7.737  -4.009  13.993  1.00 92.50           C  
ATOM    643  CD1 ILE C   5      10.773  -4.347  14.082  1.00 92.50           C  
ATOM    644  N   ASP C   6       6.098  -3.607  17.161  1.00 92.91           N  
ATOM    645  CA  ASP C   6       4.694  -3.915  17.415  1.00 92.91           C  
ATOM    646  C   ASP C   6       3.905  -2.650  17.746  1.00 92.91           C  
ATOM    647  CB  ASP C   6       4.564  -4.929  18.553  1.00 92.91           C  
ATOM    648  O   ASP C   6       2.788  -2.464  17.259  1.00 92.91           O  
ATOM    649  CG  ASP C   6       3.183  -5.555  18.635  1.00 92.91           C  
ATOM    650  OD1 ASP C   6       2.728  -5.886  19.751  1.00 92.91           O  
ATOM    651  OD2 ASP C   6       2.545  -5.722  17.573  1.00 92.91           O  
ATOM    652  N   LYS C   7       4.491  -1.710  18.600  1.00 93.89           N  
ATOM    653  CA  LYS C   7       3.838  -0.455  18.958  1.00 93.89           C  
ATOM    654  C   LYS C   7       3.652   0.437  17.734  1.00 93.89           C  
ATOM    655  CB  LYS C   7       4.644   0.284  20.027  1.00 93.89           C  
ATOM    656  O   LYS C   7       2.599   1.055  17.564  1.00 93.89           O  
ATOM    657  CG  LYS C   7       4.518  -0.314  21.421  1.00 93.89           C  
ATOM    658  CD  LYS C   7       5.316   0.482  22.445  1.00 93.89           C  
ATOM    659  CE  LYS C   7       5.326  -0.205  23.804  1.00 93.89           C  
ATOM    660  NZ  LYS C   7       6.221   0.497  24.773  1.00 93.89           N  
ATOM    661  N   GLU C   8       4.613   0.491  16.875  1.00 93.33           N  
ATOM    662  CA  GLU C   8       4.548   1.301  15.662  1.00 93.33           C  
ATOM    663  C   GLU C   8       3.480   0.776  14.706  1.00 93.33           C  
ATOM    664  CB  GLU C   8       5.909   1.334  14.964  1.00 93.33           C  
ATOM    665  O   GLU C   8       2.754   1.558  14.089  1.00 93.33           O  
ATOM    666  CG  GLU C   8       5.993   2.341  13.826  1.00 93.33           C  
ATOM    667  CD  GLU C   8       7.406   2.538  13.301  1.00 93.33           C  
ATOM    668  OE1 GLU C   8       7.590   3.299  12.324  1.00 93.33           O  
ATOM    669  OE2 GLU C   8       8.336   1.924  13.870  1.00 93.33           O  
ATOM    670  N   VAL C   9       3.345  -0.575  14.633  1.00 93.47           N  
ATOM    671  CA  VAL C   9       2.366  -1.186  13.740  1.00 93.47           C  
ATOM    672  C   VAL C   9       0.954  -0.871  14.229  1.00 93.47           C  
ATOM    673  CB  VAL C   9       2.566  -2.714  13.637  1.00 93.47           C  
ATOM    674  O   VAL C   9       0.055  -0.610  13.425  1.00 93.47           O  
ATOM    675  CG1 VAL C   9       1.408  -3.361  12.879  1.00 93.47           C  
ATOM    676  CG2 VAL C   9       3.897  -3.033  12.959  1.00 93.47           C  
ATOM    677  N   LYS C  10       0.731  -0.832  15.536  1.00 93.93           N  
ATOM    678  CA  LYS C  10      -0.577  -0.498  16.093  1.00 93.93           C  
ATOM    679  C   LYS C  10      -0.970   0.936  15.752  1.00 93.93           C  
ATOM    680  CB  LYS C  10      -0.581  -0.696  17.610  1.00 93.93           C  
ATOM    681  O   LYS C  10      -2.132   1.211  15.448  1.00 93.93           O  
ATOM    682  CG  LYS C  10      -0.662  -2.152  18.044  1.00 93.93           C  
ATOM    683  CD  LYS C  10      -0.662  -2.284  19.561  1.00 93.93           C  
ATOM    684  CE  LYS C  10      -0.665  -3.743  19.997  1.00 93.93           C  
ATOM    685  NZ  LYS C  10      -0.499  -3.881  21.475  1.00 93.93           N  
ATOM    686  N   LYS C  11       0.051   1.832  15.770  1.00 94.29           N  
ATOM    687  CA  LYS C  11      -0.202   3.217  15.382  1.00 94.29           C  
ATOM    688  C   LYS C  11      -0.562   3.317  13.903  1.00 94.29           C  
ATOM    689  CB  LYS C  11       1.016   4.091  15.685  1.00 94.29           C  
ATOM    690  O   LYS C  11      -1.477   4.054  13.529  1.00 94.29           O  
ATOM    691  CG  LYS C  11       1.216   4.383  17.165  1.00 94.29           C  
ATOM    692  CD  LYS C  11       2.419   5.288  17.399  1.00 94.29           C  
ATOM    693  CE  LYS C  11       2.716   5.452  18.883  1.00 94.29           C  
ATOM    694  NZ  LYS C  11       3.943   6.272  19.115  1.00 94.29           N  
ATOM    695  N   LEU C  12       0.123   2.545  13.095  1.00 93.32           N  
ATOM    696  CA  LEU C  12      -0.113   2.561  11.655  1.00 93.32           C  
ATOM    697  C   LEU C  12      -1.458   1.925  11.319  1.00 93.32           C  
ATOM    698  CB  LEU C  12       1.010   1.826  10.920  1.00 93.32           C  
ATOM    699  O   LEU C  12      -2.116   2.328  10.357  1.00 93.32           O  
ATOM    700  CG  LEU C  12       2.354   2.551  10.837  1.00 93.32           C  
ATOM    701  CD1 LEU C  12       3.433   1.610  10.310  1.00 93.32           C  
ATOM    702  CD2 LEU C  12       2.241   3.790   9.956  1.00 93.32           C  
ATOM    703  N   GLU C  13      -1.833   0.987  12.165  1.00 94.48           N  
ATOM    704  CA  GLU C  13      -3.152   0.386  11.989  1.00 94.48           C  
ATOM    705  C   GLU C  13      -4.259   1.417  12.183  1.00 94.48           C  
ATOM    706  CB  GLU C  13      -3.344  -0.782  12.961  1.00 94.48           C  
ATOM    707  O   GLU C  13      -5.249   1.418  11.448  1.00 94.48           O  
ATOM    708  CG  GLU C  13      -4.616  -1.581  12.717  1.00 94.48           C  
ATOM    709  CD  GLU C  13      -4.718  -2.825  13.586  1.00 94.48           C  
ATOM    710  OE1 GLU C  13      -5.601  -3.674  13.328  1.00 94.48           O  
ATOM    711  OE2 GLU C  13      -3.909  -2.951  14.532  1.00 94.48           O  
ATOM    712  N   GLU C  14      -4.082   2.284  13.109  1.00 94.09           N  
ATOM    713  CA  GLU C  14      -5.057   3.347  13.337  1.00 94.09           C  
ATOM    714  C   GLU C  14      -5.084   4.331  12.170  1.00 94.09           C  
ATOM    715  CB  GLU C  14      -4.751   4.087  14.642  1.00 94.09           C  
ATOM    716  O   GLU C  14      -6.156   4.760  11.738  1.00 94.09           O  
ATOM    717  CG  GLU C  14      -5.088   3.291  15.894  1.00 94.09           C  
ATOM    718  CD  GLU C  14      -4.701   4.003  17.180  1.00 94.09           C  
ATOM    719  OE1 GLU C  14      -4.982   3.470  18.277  1.00 94.09           O  
ATOM    720  OE2 GLU C  14      -4.112   5.103  17.090  1.00 94.09           O  
ATOM    721  N   GLU C  15      -3.945   4.680  11.671  1.00 93.55           N  
ATOM    722  CA  GLU C  15      -3.857   5.574  10.520  1.00 93.55           C  
ATOM    723  C   GLU C  15      -4.494   4.947   9.283  1.00 93.55           C  
ATOM    724  CB  GLU C  15      -2.398   5.939  10.233  1.00 93.55           C  
ATOM    725  O   GLU C  15      -5.139   5.639   8.493  1.00 93.55           O  
ATOM    726  CG  GLU C  15      -1.778   6.862  11.272  1.00 93.55           C  
ATOM    727  CD  GLU C  15      -0.366   7.301  10.919  1.00 93.55           C  
ATOM    728  OE1 GLU C  15       0.384   7.723  11.829  1.00 93.55           O  
ATOM    729  OE2 GLU C  15      -0.007   7.223   9.723  1.00 93.55           O  
ATOM    730  N   ALA C  16      -4.319   3.635   9.118  1.00 92.74           N  
ATOM    731  CA  ALA C  16      -4.926   2.921   7.998  1.00 92.74           C  
ATOM    732  C   ALA C  16      -6.448   2.944   8.093  1.00 92.74           C  
ATOM    733  CB  ALA C  16      -4.420   1.482   7.948  1.00 92.74           C  
ATOM    734  O   ALA C  16      -7.137   3.104   7.082  1.00 92.74           O  
ATOM    735  N   LYS C  17      -6.961   2.800   9.304  1.00 93.82           N  
ATOM    736  CA  LYS C  17      -8.404   2.859   9.519  1.00 93.82           C  
ATOM    737  C   LYS C  17      -8.954   4.242   9.180  1.00 93.82           C  
ATOM    738  CB  LYS C  17      -8.747   2.499  10.965  1.00 93.82           C  
ATOM    739  O   LYS C  17     -10.006   4.360   8.548  1.00 93.82           O  
ATOM    740  CG  LYS C  17     -10.237   2.332  11.224  1.00 93.82           C  
ATOM    741  CD  LYS C  17     -10.510   1.902  12.660  1.00 93.82           C  
ATOM    742  CE  LYS C  17     -12.003   1.838  12.951  1.00 93.82           C  
ATOM    743  NZ  LYS C  17     -12.275   1.479  14.375  1.00 93.82           N  
ATOM    744  N   LYS C  18      -8.210   5.296   9.570  1.00 93.66           N  
ATOM    745  CA  LYS C  18      -8.617   6.661   9.255  1.00 93.66           C  
ATOM    746  C   LYS C  18      -8.619   6.901   7.748  1.00 93.66           C  
ATOM    747  CB  LYS C  18      -7.697   7.670   9.945  1.00 93.66           C  
ATOM    748  O   LYS C  18      -9.516   7.561   7.220  1.00 93.66           O  
ATOM    749  CG  LYS C  18      -7.930   7.796  11.443  1.00 93.66           C  
ATOM    750  CD  LYS C  18      -7.023   8.852  12.062  1.00 93.66           C  
ATOM    751  CE  LYS C  18      -7.177   8.903  13.576  1.00 93.66           C  
ATOM    752  NZ  LYS C  18      -6.224   9.872  14.197  1.00 93.66           N  
ATOM    753  N   SER C  19      -7.590   6.396   7.069  1.00 91.58           N  
ATOM    754  CA  SER C  19      -7.514   6.508   5.616  1.00 91.58           C  
ATOM    755  C   SER C  19      -8.701   5.825   4.945  1.00 91.58           C  
ATOM    756  CB  SER C  19      -6.208   5.902   5.100  1.00 91.58           C  
ATOM    757  O   SER C  19      -9.262   6.349   3.981  1.00 91.58           O  
ATOM    758  OG  SER C  19      -6.144   5.976   3.686  1.00 91.58           O  
ATOM    759  N   GLN C  20      -9.091   4.673   5.457  1.00 92.46           N  
ATOM    760  CA  GLN C  20     -10.241   3.956   4.916  1.00 92.46           C  
ATOM    761  C   GLN C  20     -11.525   4.761   5.097  1.00 92.46           C  
ATOM    762  CB  GLN C  20     -10.382   2.586   5.581  1.00 92.46           C  
ATOM    763  O   GLN C  20     -12.385   4.776   4.214  1.00 92.46           O  
ATOM    764  CG  GLN C  20     -11.456   1.707   4.955  1.00 92.46           C  
ATOM    765  CD  GLN C  20     -11.450   0.292   5.503  1.00 92.46           C  
ATOM    766  NE2 GLN C  20     -12.277  -0.572   4.925  1.00 92.46           N  
ATOM    767  OE1 GLN C  20     -10.706  -0.022   6.439  1.00 92.46           O  
ATOM    768  N   GLU C  21     -11.701   5.439   6.262  1.00 93.16           N  
ATOM    769  CA  GLU C  21     -12.869   6.278   6.510  1.00 93.16           C  
ATOM    770  C   GLU C  21     -12.924   7.450   5.534  1.00 93.16           C  
ATOM    771  CB  GLU C  21     -12.865   6.794   7.951  1.00 93.16           C  
ATOM    772  O   GLU C  21     -13.999   7.811   5.049  1.00 93.16           O  
ATOM    773  CG  GLU C  21     -13.144   5.718   8.990  1.00 93.16           C  
ATOM    774  CD  GLU C  21     -12.935   6.194  10.419  1.00 93.16           C  
ATOM    775  OE1 GLU C  21     -13.150   5.399  11.362  1.00 93.16           O  
ATOM    776  OE2 GLU C  21     -12.554   7.373  10.597  1.00 93.16           O  
ATOM    777  N   GLU C  22     -11.774   8.054   5.272  1.00 92.70           N  
ATOM    778  CA  GLU C  22     -11.691   9.151   4.312  1.00 92.70           C  
ATOM    779  C   GLU C  22     -12.097   8.693   2.914  1.00 92.70           C  
ATOM    780  CB  GLU C  22     -10.277   9.736   4.284  1.00 92.70           C  
ATOM    781  O   GLU C  22     -12.774   9.423   2.188  1.00 92.70           O  
ATOM    782  CG  GLU C  22     -10.168  11.047   3.520  1.00 92.70           C  
ATOM    783  CD  GLU C  22      -8.823  11.734   3.695  1.00 92.70           C  
ATOM    784  OE1 GLU C  22      -8.630  12.840   3.141  1.00 92.70           O  
ATOM    785  OE2 GLU C  22      -7.956  11.162   4.392  1.00 92.70           O  
ATOM    786  N   VAL C  23     -11.671   7.419   2.530  1.00 92.14           N  
ATOM    787  CA  VAL C  23     -12.024   6.851   1.233  1.00 92.14           C  
ATOM    788  C   VAL C  23     -13.537   6.671   1.141  1.00 92.14           C  
ATOM    789  CB  VAL C  23     -11.311   5.502   0.991  1.00 92.14           C  
ATOM    790  O   VAL C  23     -14.145   6.984   0.114  1.00 92.14           O  
ATOM    791  CG1 VAL C  23     -11.872   4.810  -0.250  1.00 92.14           C  
ATOM    792  CG2 VAL C  23      -9.804   5.712   0.854  1.00 92.14           C  
ATOM    793  N   GLU C  24     -14.202   6.234   2.233  1.00 92.83           N  
ATOM    794  CA  GLU C  24     -15.648   6.034   2.251  1.00 92.83           C  
ATOM    795  C   GLU C  24     -16.390   7.362   2.123  1.00 92.83           C  
ATOM    796  CB  GLU C  24     -16.075   5.314   3.532  1.00 92.83           C  
ATOM    797  O   GLU C  24     -17.391   7.453   1.409  1.00 92.83           O  
ATOM    798  CG  GLU C  24     -17.541   4.908   3.550  1.00 92.83           C  
ATOM    799  CD  GLU C  24     -17.917   3.967   2.417  1.00 92.83           C  
ATOM    800  OE1 GLU C  24     -19.096   3.964   1.995  1.00 92.83           O  
ATOM    801  OE2 GLU C  24     -17.026   3.225   1.947  1.00 92.83           O  
ATOM    802  N   ARG C  25     -15.818   8.455   2.782  1.00 92.95           N  
ATOM    803  CA  ARG C  25     -16.417   9.782   2.681  1.00 92.95           C  
ATOM    804  C   ARG C  25     -16.322  10.319   1.257  1.00 92.95           C  
ATOM    805  CB  ARG C  25     -15.743  10.752   3.653  1.00 92.95           C  
ATOM    806  O   ARG C  25     -17.279  10.902   0.742  1.00 92.95           O  
ATOM    807  CG  ARG C  25     -16.174  10.574   5.100  1.00 92.95           C  
ATOM    808  CD  ARG C  25     -15.728  11.741   5.970  1.00 92.95           C  
ATOM    809  NE  ARG C  25     -14.305  11.665   6.287  1.00 92.95           N  
ATOM    810  NH1 ARG C  25     -14.561  12.211   8.517  1.00 92.95           N  
ATOM    811  NH2 ARG C  25     -12.474  11.793   7.666  1.00 92.95           N  
ATOM    812  CZ  ARG C  25     -13.783  11.890   7.489  1.00 92.95           C  
ATOM    813  N   LEU C  26     -15.143  10.121   0.592  1.00 91.13           N  
ATOM    814  CA  LEU C  26     -14.927  10.570  -0.779  1.00 91.13           C  
ATOM    815  C   LEU C  26     -15.861   9.844  -1.742  1.00 91.13           C  
ATOM    816  CB  LEU C  26     -13.471  10.344  -1.194  1.00 91.13           C  
ATOM    817  O   LEU C  26     -16.408  10.456  -2.662  1.00 91.13           O  
ATOM    818  CG  LEU C  26     -13.036  10.981  -2.516  1.00 91.13           C  
ATOM    819  CD1 LEU C  26     -13.092  12.501  -2.415  1.00 91.13           C  
ATOM    820  CD2 LEU C  26     -11.635  10.516  -2.898  1.00 91.13           C  
ATOM    821  N   LYS C  27     -16.071   8.543  -1.483  1.00 92.23           N  
ATOM    822  CA  LYS C  27     -16.986   7.764  -2.313  1.00 92.23           C  
ATOM    823  C   LYS C  27     -18.404   8.324  -2.241  1.00 92.23           C  
ATOM    824  CB  LYS C  27     -16.979   6.296  -1.888  1.00 92.23           C  
ATOM    825  O   LYS C  27     -19.090   8.424  -3.261  1.00 92.23           O  
ATOM    826  CG  LYS C  27     -15.807   5.497  -2.437  1.00 92.23           C  
ATOM    827  CD  LYS C  27     -15.894   4.029  -2.038  1.00 92.23           C  
ATOM    828  CE  LYS C  27     -14.740   3.222  -2.617  1.00 92.23           C  
ATOM    829  NZ  LYS C  27     -14.811   1.786  -2.214  1.00 92.23           N  
ATOM    830  N   GLN C  28     -18.836   8.707  -1.020  1.00 91.60           N  
ATOM    831  CA  GLN C  28     -20.169   9.268  -0.827  1.00 91.60           C  
ATOM    832  C   GLN C  28     -20.297  10.628  -1.508  1.00 91.60           C  
ATOM    833  CB  GLN C  28     -20.488   9.395   0.664  1.00 91.60           C  
ATOM    834  O   GLN C  28     -21.324  10.926  -2.121  1.00 91.60           O  
ATOM    835  CG  GLN C  28     -20.733   8.061   1.356  1.00 91.60           C  
ATOM    836  CD  GLN C  28     -20.927   8.204   2.854  1.00 91.60           C  
ATOM    837  NE2 GLN C  28     -21.154   7.084   3.532  1.00 91.60           N  
ATOM    838  OE1 GLN C  28     -20.872   9.312   3.397  1.00 91.60           O  
ATOM    839  N   GLU C  29     -19.241  11.472  -1.372  1.00 91.00           N  
ATOM    840  CA  GLU C  29     -19.234  12.788  -2.004  1.00 91.00           C  
ATOM    841  C   GLU C  29     -19.316  12.672  -3.523  1.00 91.00           C  
ATOM    842  CB  GLU C  29     -17.981  13.570  -1.603  1.00 91.00           C  
ATOM    843  O   GLU C  29     -20.029  13.440  -4.172  1.00 91.00           O  
ATOM    844  CG  GLU C  29     -18.022  14.111  -0.181  1.00 91.00           C  
ATOM    845  CD  GLU C  29     -16.792  14.927   0.186  1.00 91.00           C  
ATOM    846  OE1 GLU C  29     -16.618  15.258   1.381  1.00 91.00           O  
ATOM    847  OE2 GLU C  29     -15.997  15.238  -0.729  1.00 91.00           O  
ATOM    848  N   VAL C  30     -18.536  11.695  -4.117  1.00 90.36           N  
ATOM    849  CA  VAL C  30     -18.518  11.495  -5.562  1.00 90.36           C  
ATOM    850  C   VAL C  30     -19.881  10.993  -6.032  1.00 90.36           C  
ATOM    851  CB  VAL C  30     -17.410  10.504  -5.984  1.00 90.36           C  
ATOM    852  O   VAL C  30     -20.384  11.424  -7.072  1.00 90.36           O  
ATOM    853  CG1 VAL C  30     -17.584  10.090  -7.444  1.00 90.36           C  
ATOM    854  CG2 VAL C  30     -16.030  11.121  -5.761  1.00 90.36           C  
ATOM    855  N   GLU C  31     -20.532  10.141  -5.250  1.00 90.74           N  
ATOM    856  CA  GLU C  31     -21.856   9.629  -5.590  1.00 90.74           C  
ATOM    857  C   GLU C  31     -22.898  10.744  -5.580  1.00 90.74           C  
ATOM    858  CB  GLU C  31     -22.267   8.516  -4.622  1.00 90.74           C  
ATOM    859  O   GLU C  31     -23.748  10.815  -6.470  1.00 90.74           O  
ATOM    860  CG  GLU C  31     -23.463   7.702  -5.094  1.00 90.74           C  
ATOM    861  CD  GLU C  31     -23.757   6.500  -4.209  1.00 90.74           C  
ATOM    862  OE1 GLU C  31     -24.687   5.726  -4.528  1.00 90.74           O  
ATOM    863  OE2 GLU C  31     -23.051   6.333  -3.190  1.00 90.74           O  
ATOM    864  N   LYS C  32     -22.822  11.617  -4.559  1.00 91.26           N  
ATOM    865  CA  LYS C  32     -23.746  12.744  -4.459  1.00 91.26           C  
ATOM    866  C   LYS C  32     -23.551  13.719  -5.617  1.00 91.26           C  
ATOM    867  CB  LYS C  32     -23.565  13.471  -3.126  1.00 91.26           C  
ATOM    868  O   LYS C  32     -24.524  14.205  -6.196  1.00 91.26           O  
ATOM    869  CG  LYS C  32     -24.191  12.752  -1.939  1.00 91.26           C  
ATOM    870  CD  LYS C  32     -24.029  13.552  -0.653  1.00 91.26           C  
ATOM    871  CE  LYS C  32     -24.499  12.761   0.561  1.00 91.26           C  
ATOM    872  NZ  LYS C  32     -24.266  13.509   1.833  1.00 91.26           N  
ATOM    873  N   ALA C  33     -22.288  14.026  -5.931  1.00 90.08           N  
ATOM    874  CA  ALA C  33     -21.953  14.951  -7.010  1.00 90.08           C  
ATOM    875  C   ALA C  33     -22.413  14.409  -8.360  1.00 90.08           C  
ATOM    876  CB  ALA C  33     -20.451  15.222  -7.033  1.00 90.08           C  
ATOM    877  O   ALA C  33     -22.864  15.168  -9.221  1.00 90.08           O  
ATOM    878  N   SER C  34     -22.200  13.042  -8.599  1.00 87.09           N  
ATOM    879  CA  SER C  34     -22.611  12.409  -9.848  1.00 87.09           C  
ATOM    880  C   SER C  34     -24.118  12.521 -10.055  1.00 87.09           C  
ATOM    881  CB  SER C  34     -22.193  10.938  -9.867  1.00 87.09           C  
ATOM    882  O   SER C  34     -24.582  12.731 -11.178  1.00 87.09           O  
ATOM    883  OG  SER C  34     -22.603  10.314 -11.072  1.00 87.09           O  
ATOM    884  N   LYS C  35     -24.887  12.478  -8.978  1.00 88.66           N  
ATOM    885  CA  LYS C  35     -26.339  12.601  -9.065  1.00 88.66           C  
ATOM    886  C   LYS C  35     -26.753  14.042  -9.350  1.00 88.66           C  
ATOM    887  CB  LYS C  35     -26.998  12.112  -7.775  1.00 88.66           C  
ATOM    888  O   LYS C  35     -27.755  14.284 -10.025  1.00 88.66           O  
ATOM    889  CG  LYS C  35     -26.973  10.600  -7.601  1.00 88.66           C  
ATOM    890  CD  LYS C  35     -27.665  10.174  -6.313  1.00 88.66           C  
ATOM    891  CE  LYS C  35     -27.562   8.671  -6.093  1.00 88.66           C  
ATOM    892  NZ  LYS C  35     -28.165   8.258  -4.791  1.00 88.66           N  
ATOM    893  N   ALA C  36     -25.930  15.000  -8.849  1.00 86.10           N  
ATOM    894  CA  ALA C  36     -26.235  16.420  -8.998  1.00 86.10           C  
ATOM    895  C   ALA C  36     -25.716  16.956 -10.330  1.00 86.10           C  
ATOM    896  CB  ALA C  36     -25.639  17.217  -7.840  1.00 86.10           C  
ATOM    897  O   ALA C  36     -26.103  18.044 -10.761  1.00 86.10           O  
ATOM    898  N   GLY C  37     -25.014  16.228 -11.207  1.00 76.92           N  
ATOM    899  CA  GLY C  37     -24.395  16.692 -12.439  1.00 76.92           C  
ATOM    900  C   GLY C  37     -23.145  17.519 -12.205  1.00 76.92           C  
ATOM    901  O   GLY C  37     -23.231  18.700 -11.864  1.00 76.92           O  
ATOM    902  N   LEU C  38     -22.002  17.062 -12.049  1.00 73.92           N  
ATOM    903  CA  LEU C  38     -20.767  17.800 -11.807  1.00 73.92           C  
ATOM    904  C   LEU C  38     -20.368  18.610 -13.036  1.00 73.92           C  
ATOM    905  CB  LEU C  38     -19.636  16.843 -11.423  1.00 73.92           C  
ATOM    906  O   LEU C  38     -20.393  18.097 -14.158  1.00 73.92           O  
ATOM    907  CG  LEU C  38     -19.737  16.195 -10.041  1.00 73.92           C  
ATOM    908  CD1 LEU C  38     -18.841  14.963  -9.967  1.00 73.92           C  
ATOM    909  CD2 LEU C  38     -19.368  17.197  -8.952  1.00 73.92           C  
ATOM    910  N   ASP C  39     -20.486  19.728 -13.042  1.00 78.92           N  
ATOM    911  CA  ASP C  39     -19.847  20.549 -14.066  1.00 78.92           C  
ATOM    912  C   ASP C  39     -18.327  20.420 -14.003  1.00 78.92           C  
ATOM    913  CB  ASP C  39     -20.257  22.015 -13.912  1.00 78.92           C  
ATOM    914  O   ASP C  39     -17.792  19.739 -13.125  1.00 78.92           O  
ATOM    915  CG  ASP C  39     -19.849  22.608 -12.575  1.00 78.92           C  
ATOM    916  OD1 ASP C  39     -20.271  23.741 -12.256  1.00 78.92           O  
ATOM    917  OD2 ASP C  39     -19.096  21.938 -11.836  1.00 78.92           O  
ATOM    918  N   HIS C  40     -17.638  20.815 -14.833  1.00 82.02           N  
ATOM    919  CA  HIS C  40     -16.191  20.729 -14.998  1.00 82.02           C  
ATOM    920  C   HIS C  40     -15.465  21.144 -13.722  1.00 82.02           C  
ATOM    921  CB  HIS C  40     -15.733  21.599 -16.170  1.00 82.02           C  
ATOM    922  O   HIS C  40     -14.493  20.502 -13.319  1.00 82.02           O  
ATOM    923  CG  HIS C  40     -14.304  21.383 -16.554  1.00 82.02           C  
ATOM    924  CD2 HIS C  40     -13.748  20.597 -17.506  1.00 82.02           C  
ATOM    925  ND1 HIS C  40     -13.258  22.021 -15.922  1.00 82.02           N  
ATOM    926  CE1 HIS C  40     -12.119  21.635 -16.470  1.00 82.02           C  
ATOM    927  NE2 HIS C  40     -12.388  20.771 -17.434  1.00 82.02           N  
ATOM    928  N   GLU C  41     -15.926  22.178 -13.037  1.00 85.19           N  
ATOM    929  CA  GLU C  41     -15.302  22.668 -11.812  1.00 85.19           C  
ATOM    930  C   GLU C  41     -15.455  21.663 -10.674  1.00 85.19           C  
ATOM    931  CB  GLU C  41     -15.900  24.018 -11.406  1.00 85.19           C  
ATOM    932  O   GLU C  41     -14.514  21.433  -9.910  1.00 85.19           O  
ATOM    933  CG  GLU C  41     -14.973  24.868 -10.549  1.00 85.19           C  
ATOM    934  CD  GLU C  41     -15.548  26.238 -10.222  1.00 85.19           C  
ATOM    935  OE1 GLU C  41     -14.936  26.976  -9.417  1.00 85.19           O  
ATOM    936  OE2 GLU C  41     -16.618  26.575 -10.775  1.00 85.19           O  
ATOM    937  N   GLY C  42     -16.563  21.097 -10.567  1.00 85.41           N  
ATOM    938  CA  GLY C  42     -16.813  20.066  -9.572  1.00 85.41           C  
ATOM    939  C   GLY C  42     -15.948  18.834  -9.760  1.00 85.41           C  
ATOM    940  O   GLY C  42     -15.404  18.298  -8.792  1.00 85.41           O  
ATOM    941  N   ASP C  43     -15.767  18.475 -10.936  1.00 87.81           N  
ATOM    942  CA  ASP C  43     -14.944  17.314 -11.258  1.00 87.81           C  
ATOM    943  C   ASP C  43     -13.490  17.541 -10.850  1.00 87.81           C  
ATOM    944  CB  ASP C  43     -15.027  16.994 -12.752  1.00 87.81           C  
ATOM    945  O   ASP C  43     -12.846  16.645 -10.301  1.00 87.81           O  
ATOM    946  CG  ASP C  43     -16.340  16.341 -13.146  1.00 87.81           C  
ATOM    947  OD1 ASP C  43     -16.626  16.231 -14.358  1.00 87.81           O  
ATOM    948  OD2 ASP C  43     -17.096  15.935 -12.237  1.00 87.81           O  
ATOM    949  N   SER C  44     -13.048  18.775 -11.057  1.00 86.48           N  
ATOM    950  CA  SER C  44     -11.665  19.096 -10.718  1.00 86.48           C  
ATOM    951  C   SER C  44     -11.445  19.067  -9.210  1.00 86.48           C  
ATOM    952  CB  SER C  44     -11.283  20.470 -11.271  1.00 86.48           C  
ATOM    953  O   SER C  44     -10.406  18.600  -8.738  1.00 86.48           O  
ATOM    954  OG  SER C  44      -9.898  20.714 -11.099  1.00 86.48           O  
ATOM    955  N   ARG C  45     -12.353  19.516  -8.409  1.00 87.32           N  
ATOM    956  CA  ARG C  45     -12.258  19.511  -6.953  1.00 87.32           C  
ATOM    957  C   ARG C  45     -12.211  18.086  -6.412  1.00 87.32           C  
ATOM    958  CB  ARG C  45     -13.435  20.268  -6.334  1.00 87.32           C  
ATOM    959  O   ARG C  45     -11.428  17.784  -5.509  1.00 87.32           O  
ATOM    960  CG  ARG C  45     -13.258  21.778  -6.321  1.00 87.32           C  
ATOM    961  CD  ARG C  45     -14.412  22.475  -5.614  1.00 87.32           C  
ATOM    962  NE  ARG C  45     -14.528  23.872  -6.020  1.00 87.32           N  
ATOM    963  NH1 ARG C  45     -16.414  24.299  -4.756  1.00 87.32           N  
ATOM    964  NH2 ARG C  45     -15.488  25.959  -6.037  1.00 87.32           N  
ATOM    965  CZ  ARG C  45     -15.476  24.707  -5.603  1.00 87.32           C  
ATOM    966  N   ILE C  46     -13.052  17.317  -6.936  1.00 87.85           N  
ATOM    967  CA  ILE C  46     -13.120  15.924  -6.509  1.00 87.85           C  
ATOM    968  C   ILE C  46     -11.810  15.216  -6.847  1.00 87.85           C  
ATOM    969  CB  ILE C  46     -14.311  15.189  -7.165  1.00 87.85           C  
ATOM    970  O   ILE C  46     -11.280  14.456  -6.033  1.00 87.85           O  
ATOM    971  CG1 ILE C  46     -15.636  15.693  -6.583  1.00 87.85           C  
ATOM    972  CG2 ILE C  46     -14.175  13.674  -6.987  1.00 87.85           C  
ATOM    973  CD1 ILE C  46     -16.870  15.086  -7.236  1.00 87.85           C  
ATOM    974  N   PHE C  47     -11.299  15.498  -7.969  1.00 87.98           N  
ATOM    975  CA  PHE C  47     -10.043  14.885  -8.387  1.00 87.98           C  
ATOM    976  C   PHE C  47      -8.914  15.261  -7.436  1.00 87.98           C  
ATOM    977  CB  PHE C  47      -9.688  15.307  -9.817  1.00 87.98           C  
ATOM    978  O   PHE C  47      -8.097  14.414  -7.068  1.00 87.98           O  
ATOM    979  CG  PHE C  47      -8.554  14.520 -10.417  1.00 87.98           C  
ATOM    980  CD1 PHE C  47      -7.271  15.052 -10.468  1.00 87.98           C  
ATOM    981  CD2 PHE C  47      -8.771  13.248 -10.930  1.00 87.98           C  
ATOM    982  CE1 PHE C  47      -6.220  14.326 -11.023  1.00 87.98           C  
ATOM    983  CE2 PHE C  47      -7.725  12.517 -11.487  1.00 87.98           C  
ATOM    984  CZ  PHE C  47      -6.451  13.058 -11.533  1.00 87.98           C  
ATOM    985  N   LYS C  48      -8.894  16.508  -7.113  1.00 88.30           N  
ATOM    986  CA  LYS C  48      -7.872  16.966  -6.176  1.00 88.30           C  
ATOM    987  C   LYS C  48      -7.999  16.254  -4.833  1.00 88.30           C  
ATOM    988  CB  LYS C  48      -7.966  18.480  -5.978  1.00 88.30           C  
ATOM    989  O   LYS C  48      -6.993  15.885  -4.223  1.00 88.30           O  
ATOM    990  CG  LYS C  48      -6.786  19.080  -5.227  1.00 88.30           C  
ATOM    991  CD  LYS C  48      -6.873  20.600  -5.174  1.00 88.30           C  
ATOM    992  CE  LYS C  48      -5.726  21.198  -4.369  1.00 88.30           C  
ATOM    993  NZ  LYS C  48      -5.812  22.687  -4.306  1.00 88.30           N  
ATOM    994  N   LYS C  49      -9.203  16.095  -4.389  1.00 88.77           N  
ATOM    995  CA  LYS C  49      -9.434  15.388  -3.133  1.00 88.77           C  
ATOM    996  C   LYS C  49      -8.987  13.932  -3.231  1.00 88.77           C  
ATOM    997  CB  LYS C  49     -10.911  15.457  -2.741  1.00 88.77           C  
ATOM    998  O   LYS C  49      -8.387  13.397  -2.297  1.00 88.77           O  
ATOM    999  CG  LYS C  49     -11.339  16.804  -2.176  1.00 88.77           C  
ATOM   1000  CD  LYS C  49     -12.800  16.790  -1.746  1.00 88.77           C  
ATOM   1001  CE  LYS C  49     -13.244  18.152  -1.229  1.00 88.77           C  
ATOM   1002  NZ  LYS C  49     -14.675  18.143  -0.802  1.00 88.77           N  
ATOM   1003  N   ILE C  50      -9.301  13.337  -4.349  1.00 88.64           N  
ATOM   1004  CA  ILE C  50      -8.890  11.955  -4.576  1.00 88.64           C  
ATOM   1005  C   ILE C  50      -7.367  11.859  -4.547  1.00 88.64           C  
ATOM   1006  CB  ILE C  50      -9.436  11.416  -5.917  1.00 88.64           C  
ATOM   1007  O   ILE C  50      -6.807  10.957  -3.919  1.00 88.64           O  
ATOM   1008  CG1 ILE C  50     -10.958  11.244  -5.844  1.00 88.64           C  
ATOM   1009  CG2 ILE C  50      -8.753  10.096  -6.286  1.00 88.64           C  
ATOM   1010  CD1 ILE C  50     -11.602  10.863  -7.170  1.00 88.64           C  
ATOM   1011  N   HIS C  51      -6.773  12.763  -5.258  1.00 89.27           N  
ATOM   1012  CA  HIS C  51      -5.315  12.792  -5.276  1.00 89.27           C  
ATOM   1013  C   HIS C  51      -4.749  12.905  -3.864  1.00 89.27           C  
ATOM   1014  CB  HIS C  51      -4.812  13.952  -6.137  1.00 89.27           C  
ATOM   1015  O   HIS C  51      -3.783  12.218  -3.521  1.00 89.27           O  
ATOM   1016  CG  HIS C  51      -3.322  14.016  -6.247  1.00 89.27           C  
ATOM   1017  CD2 HIS C  51      -2.476  13.506  -7.172  1.00 89.27           C  
ATOM   1018  ND1 HIS C  51      -2.535  14.668  -5.322  1.00 89.27           N  
ATOM   1019  CE1 HIS C  51      -1.266  14.556  -5.676  1.00 89.27           C  
ATOM   1020  NE2 HIS C  51      -1.202  13.856  -6.795  1.00 89.27           N  
ATOM   1021  N   ASP C  52      -5.351  13.739  -3.071  1.00 89.21           N  
ATOM   1022  CA  ASP C  52      -4.892  13.942  -1.700  1.00 89.21           C  
ATOM   1023  C   ASP C  52      -5.014  12.658  -0.884  1.00 89.21           C  
ATOM   1024  CB  ASP C  52      -5.683  15.068  -1.031  1.00 89.21           C  
ATOM   1025  O   ASP C  52      -4.102  12.305  -0.132  1.00 89.21           O  
ATOM   1026  CG  ASP C  52      -5.296  16.447  -1.537  1.00 89.21           C  
ATOM   1027  OD1 ASP C  52      -6.017  17.426  -1.250  1.00 89.21           O  
ATOM   1028  OD2 ASP C  52      -4.262  16.554  -2.231  1.00 89.21           O  
ATOM   1029  N   VAL C  53      -6.117  12.023  -1.051  1.00 90.90           N  
ATOM   1030  CA  VAL C  53      -6.355  10.800  -0.291  1.00 90.90           C  
ATOM   1031  C   VAL C  53      -5.387   9.711  -0.747  1.00 90.90           C  
ATOM   1032  CB  VAL C  53      -7.814  10.314  -0.440  1.00 90.90           C  
ATOM   1033  O   VAL C  53      -4.846   8.968   0.075  1.00 90.90           O  
ATOM   1034  CG1 VAL C  53      -8.011   8.974   0.267  1.00 90.90           C  
ATOM   1035  CG2 VAL C  53      -8.783  11.359   0.109  1.00 90.90           C  
ATOM   1036  N   VAL C  54      -5.116   9.589  -2.024  1.00 89.36           N  
ATOM   1037  CA  VAL C  54      -4.183   8.600  -2.555  1.00 89.36           C  
ATOM   1038  C   VAL C  54      -2.788   8.847  -1.984  1.00 89.36           C  
ATOM   1039  CB  VAL C  54      -4.140   8.632  -4.099  1.00 89.36           C  
ATOM   1040  O   VAL C  54      -2.110   7.908  -1.560  1.00 89.36           O  
ATOM   1041  CG1 VAL C  54      -2.958   7.819  -4.623  1.00 89.36           C  
ATOM   1042  CG2 VAL C  54      -5.453   8.109  -4.680  1.00 89.36           C  
ATOM   1043  N   THR C  55      -2.396  10.086  -1.958  1.00 90.92           N  
ATOM   1044  CA  THR C  55      -1.073  10.447  -1.461  1.00 90.92           C  
ATOM   1045  C   THR C  55      -0.935  10.090   0.017  1.00 90.92           C  
ATOM   1046  CB  THR C  55      -0.792  11.948  -1.657  1.00 90.92           C  
ATOM   1047  O   THR C  55       0.104   9.582   0.443  1.00 90.92           O  
ATOM   1048  CG2 THR C  55       0.597  12.319  -1.149  1.00 90.92           C  
ATOM   1049  OG1 THR C  55      -0.880  12.266  -3.052  1.00 90.92           O  
ATOM   1050  N   LYS C  56      -1.980  10.337   0.800  1.00 90.68           N  
ATOM   1051  CA  LYS C  56      -1.963   9.995   2.219  1.00 90.68           C  
ATOM   1052  C   LYS C  56      -1.849   8.487   2.421  1.00 90.68           C  
ATOM   1053  CB  LYS C  56      -3.219  10.523   2.914  1.00 90.68           C  
ATOM   1054  O   LYS C  56      -1.115   8.025   3.297  1.00 90.68           O  
ATOM   1055  CG  LYS C  56      -3.195  12.021   3.181  1.00 90.68           C  
ATOM   1056  CD  LYS C  56      -4.466  12.485   3.880  1.00 90.68           C  
ATOM   1057  CE  LYS C  56      -4.502  14.000   4.031  1.00 90.68           C  
ATOM   1058  NZ  LYS C  56      -5.815  14.472   4.564  1.00 90.68           N  
ATOM   1059  N   GLN C  57      -2.589   7.734   1.601  1.00 89.38           N  
ATOM   1060  CA  GLN C  57      -2.535   6.279   1.698  1.00 89.38           C  
ATOM   1061  C   GLN C  57      -1.138   5.758   1.376  1.00 89.38           C  
ATOM   1062  CB  GLN C  57      -3.563   5.639   0.763  1.00 89.38           C  
ATOM   1063  O   GLN C  57      -0.634   4.858   2.052  1.00 89.38           O  
ATOM   1064  CG  GLN C  57      -4.985   5.660   1.306  1.00 89.38           C  
ATOM   1065  CD  GLN C  57      -5.968   4.933   0.407  1.00 89.38           C  
ATOM   1066  NE2 GLN C  57      -7.027   4.394   1.000  1.00 89.38           N  
ATOM   1067  OE1 GLN C  57      -5.776   4.858  -0.811  1.00 89.38           O  
ATOM   1068  N   ILE C  58      -0.530   6.305   0.405  1.00 90.16           N  
ATOM   1069  CA  ILE C  58       0.795   5.867  -0.020  1.00 90.16           C  
ATOM   1070  C   ILE C  58       1.812   6.157   1.080  1.00 90.16           C  
ATOM   1071  CB  ILE C  58       1.220   6.552  -1.338  1.00 90.16           C  
ATOM   1072  O   ILE C  58       2.714   5.352   1.329  1.00 90.16           O  
ATOM   1073  CG1 ILE C  58       0.383   6.026  -2.509  1.00 90.16           C  
ATOM   1074  CG2 ILE C  58       2.715   6.344  -1.597  1.00 90.16           C  
ATOM   1075  CD1 ILE C  58       0.660   6.726  -3.832  1.00 90.16           C  
ATOM   1076  N   LYS C  59       1.629   7.257   1.801  1.00 92.06           N  
ATOM   1077  CA  LYS C  59       2.529   7.583   2.904  1.00 92.06           C  
ATOM   1078  C   LYS C  59       2.447   6.535   4.010  1.00 92.06           C  
ATOM   1079  CB  LYS C  59       2.206   8.968   3.468  1.00 92.06           C  
ATOM   1080  O   LYS C  59       3.464   6.174   4.606  1.00 92.06           O  
ATOM   1081  CG  LYS C  59       2.646  10.118   2.576  1.00 92.06           C  
ATOM   1082  CD  LYS C  59       2.297  11.468   3.190  1.00 92.06           C  
ATOM   1083  CE  LYS C  59       2.680  12.619   2.270  1.00 92.06           C  
ATOM   1084  NZ  LYS C  59       2.247  13.937   2.821  1.00 92.06           N  
ATOM   1085  N   VAL C  60       1.247   6.100   4.279  1.00 92.78           N  
ATOM   1086  CA  VAL C  60       1.074   5.049   5.277  1.00 92.78           C  
ATOM   1087  C   VAL C  60       1.725   3.758   4.786  1.00 92.78           C  
ATOM   1088  CB  VAL C  60      -0.419   4.807   5.594  1.00 92.78           C  
ATOM   1089  O   VAL C  60       2.380   3.053   5.558  1.00 92.78           O  
ATOM   1090  CG1 VAL C  60      -0.581   3.653   6.581  1.00 92.78           C  
ATOM   1091  CG2 VAL C  60      -1.060   6.080   6.144  1.00 92.78           C  
ATOM   1092  N   ILE C  61       1.602   3.444   3.527  1.00 90.44           N  
ATOM   1093  CA  ILE C  61       2.186   2.247   2.932  1.00 90.44           C  
ATOM   1094  C   ILE C  61       3.706   2.295   3.065  1.00 90.44           C  
ATOM   1095  CB  ILE C  61       1.782   2.100   1.448  1.00 90.44           C  
ATOM   1096  O   ILE C  61       4.335   1.299   3.431  1.00 90.44           O  
ATOM   1097  CG1 ILE C  61       0.300   1.726   1.332  1.00 90.44           C  
ATOM   1098  CG2 ILE C  61       2.665   1.062   0.749  1.00 90.44           C  
ATOM   1099  CD1 ILE C  61      -0.243   1.779  -0.089  1.00 90.44           C  
ATOM   1100  N   ILE C  62       4.266   3.418   2.843  1.00 92.49           N  
ATOM   1101  CA  ILE C  62       5.713   3.586   2.926  1.00 92.49           C  
ATOM   1102  C   ILE C  62       6.185   3.299   4.350  1.00 92.49           C  
ATOM   1103  CB  ILE C  62       6.142   5.007   2.496  1.00 92.49           C  
ATOM   1104  O   ILE C  62       7.169   2.583   4.551  1.00 92.49           O  
ATOM   1105  CG1 ILE C  62       5.966   5.183   0.983  1.00 92.49           C  
ATOM   1106  CG2 ILE C  62       7.589   5.284   2.915  1.00 92.49           C  
ATOM   1107  CD1 ILE C  62       6.244   6.596   0.488  1.00 92.49           C  
ATOM   1108  N   ARG C  63       5.447   3.830   5.310  1.00 93.38           N  
ATOM   1109  CA  ARG C  63       5.825   3.614   6.702  1.00 93.38           C  
ATOM   1110  C   ARG C  63       5.684   2.145   7.086  1.00 93.38           C  
ATOM   1111  CB  ARG C  63       4.975   4.482   7.632  1.00 93.38           C  
ATOM   1112  O   ARG C  63       6.515   1.606   7.820  1.00 93.38           O  
ATOM   1113  CG  ARG C  63       5.328   5.961   7.587  1.00 93.38           C  
ATOM   1114  CD  ARG C  63       4.453   6.778   8.528  1.00 93.38           C  
ATOM   1115  NE  ARG C  63       4.722   8.208   8.408  1.00 93.38           N  
ATOM   1116  NH1 ARG C  63       3.168   8.844   9.995  1.00 93.38           N  
ATOM   1117  NH2 ARG C  63       4.428  10.428   8.918  1.00 93.38           N  
ATOM   1118  CZ  ARG C  63       4.106   9.156   9.107  1.00 93.38           C  
ATOM   1119  N   LEU C  64       4.684   1.448   6.589  1.00 92.48           N  
ATOM   1120  CA  LEU C  64       4.496   0.026   6.852  1.00 92.48           C  
ATOM   1121  C   LEU C  64       5.637  -0.793   6.257  1.00 92.48           C  
ATOM   1122  CB  LEU C  64       3.158  -0.453   6.281  1.00 92.48           C  
ATOM   1123  O   LEU C  64       6.128  -1.731   6.889  1.00 92.48           O  
ATOM   1124  CG  LEU C  64       1.914  -0.129   7.108  1.00 92.48           C  
ATOM   1125  CD1 LEU C  64       0.652  -0.401   6.296  1.00 92.48           C  
ATOM   1126  CD2 LEU C  64       1.907  -0.935   8.403  1.00 92.48           C  
ATOM   1127  N   ILE C  65       6.010  -0.411   5.083  1.00 91.76           N  
ATOM   1128  CA  ILE C  65       7.100  -1.120   4.421  1.00 91.76           C  
ATOM   1129  C   ILE C  65       8.399  -0.906   5.195  1.00 91.76           C  
ATOM   1130  CB  ILE C  65       7.266  -0.659   2.956  1.00 91.76           C  
ATOM   1131  O   ILE C  65       9.197  -1.834   5.347  1.00 91.76           O  
ATOM   1132  CG1 ILE C  65       6.052  -1.083   2.121  1.00 91.76           C  
ATOM   1133  CG2 ILE C  65       8.562  -1.215   2.359  1.00 91.76           C  
ATOM   1134  CD1 ILE C  65       6.101  -0.612   0.674  1.00 91.76           C  
ATOM   1135  N   GLU C  66       8.560   0.296   5.743  1.00 93.14           N  
ATOM   1136  CA  GLU C  66       9.741   0.563   6.558  1.00 93.14           C  
ATOM   1137  C   GLU C  66       9.763  -0.318   7.803  1.00 93.14           C  
ATOM   1138  CB  GLU C  66       9.796   2.040   6.958  1.00 93.14           C  
ATOM   1139  O   GLU C  66      10.819  -0.815   8.200  1.00 93.14           O  
ATOM   1140  CG  GLU C  66      10.140   2.976   5.808  1.00 93.14           C  
ATOM   1141  CD  GLU C  66      10.038   4.447   6.181  1.00 93.14           C  
ATOM   1142  OE1 GLU C  66      10.572   5.300   5.436  1.00 93.14           O  
ATOM   1143  OE2 GLU C  66       9.420   4.748   7.226  1.00 93.14           O  
ATOM   1144  N   VAL C  67       8.593  -0.468   8.391  1.00 92.15           N  
ATOM   1145  CA  VAL C  67       8.477  -1.355   9.544  1.00 92.15           C  
ATOM   1146  C   VAL C  67       8.789  -2.790   9.127  1.00 92.15           C  
ATOM   1147  CB  VAL C  67       7.070  -1.278  10.179  1.00 92.15           C  
ATOM   1148  O   VAL C  67       9.486  -3.514   9.842  1.00 92.15           O  
ATOM   1149  CG1 VAL C  67       6.853  -2.436  11.151  1.00 92.15           C  
ATOM   1150  CG2 VAL C  67       6.878   0.062  10.888  1.00 92.15           C  
ATOM   1151  N   TYR C  68       8.313  -3.220   8.001  1.00 91.58           N  
ATOM   1152  CA  TYR C  68       8.569  -4.554   7.472  1.00 91.58           C  
ATOM   1153  C   TYR C  68      10.062  -4.789   7.282  1.00 91.58           C  
ATOM   1154  CB  TYR C  68       7.835  -4.754   6.142  1.00 91.58           C  
ATOM   1155  O   TYR C  68      10.582  -5.846   7.648  1.00 91.58           O  
ATOM   1156  CG  TYR C  68       7.713  -6.201   5.728  1.00 91.58           C  
ATOM   1157  CD1 TYR C  68       8.670  -6.794   4.907  1.00 91.58           C  
ATOM   1158  CD2 TYR C  68       6.641  -6.977   6.155  1.00 91.58           C  
ATOM   1159  CE1 TYR C  68       8.561  -8.126   4.521  1.00 91.58           C  
ATOM   1160  CE2 TYR C  68       6.522  -8.310   5.776  1.00 91.58           C  
ATOM   1161  OH  TYR C  68       7.372 -10.193   4.581  1.00 91.58           O  
ATOM   1162  CZ  TYR C  68       7.485  -8.874   4.960  1.00 91.58           C  
ATOM   1163  N   VAL C  69      10.735  -3.784   6.711  1.00 91.47           N  
ATOM   1164  CA  VAL C  69      12.172  -3.874   6.476  1.00 91.47           C  
ATOM   1165  C   VAL C  69      12.902  -4.057   7.805  1.00 91.47           C  
ATOM   1166  CB  VAL C  69      12.707  -2.624   5.742  1.00 91.47           C  
ATOM   1167  O   VAL C  69      13.812  -4.883   7.911  1.00 91.47           O  
ATOM   1168  CG1 VAL C  69      14.234  -2.599   5.760  1.00 91.47           C  
ATOM   1169  CG2 VAL C  69      12.186  -2.586   4.306  1.00 91.47           C  
ATOM   1170  N   ARG C  70      12.513  -3.322   8.812  1.00 91.61           N  
ATOM   1171  CA  ARG C  70      13.135  -3.451  10.125  1.00 91.61           C  
ATOM   1172  C   ARG C  70      12.902  -4.842  10.707  1.00 91.61           C  
ATOM   1173  CB  ARG C  70      12.597  -2.386  11.083  1.00 91.61           C  
ATOM   1174  O   ARG C  70      13.793  -5.414  11.338  1.00 91.61           O  
ATOM   1175  CG  ARG C  70      13.121  -0.986  10.804  1.00 91.61           C  
ATOM   1176  CD  ARG C  70      12.574   0.029  11.798  1.00 91.61           C  
ATOM   1177  NE  ARG C  70      12.683   1.393  11.290  1.00 91.61           N  
ATOM   1178  NH1 ARG C  70      11.975   2.399  13.246  1.00 91.61           N  
ATOM   1179  NH2 ARG C  70      12.532   3.681  11.429  1.00 91.61           N  
ATOM   1180  CZ  ARG C  70      12.397   2.488  11.990  1.00 91.61           C  
ATOM   1181  N   LEU C  71      11.729  -5.388  10.520  1.00 90.10           N  
ATOM   1182  CA  LEU C  71      11.423  -6.734  10.991  1.00 90.10           C  
ATOM   1183  C   LEU C  71      12.330  -7.763  10.323  1.00 90.10           C  
ATOM   1184  CB  LEU C  71       9.956  -7.077  10.719  1.00 90.10           C  
ATOM   1185  O   LEU C  71      12.855  -8.659  10.988  1.00 90.10           O  
ATOM   1186  CG  LEU C  71       9.383  -8.267  11.490  1.00 90.10           C  
ATOM   1187  CD1 LEU C  71       8.518  -7.781  12.648  1.00 90.10           C  
ATOM   1188  CD2 LEU C  71       8.583  -9.172  10.560  1.00 90.10           C  
ATOM   1189  N   VAL C  72      12.446  -7.634   8.996  1.00 89.51           N  
ATOM   1190  CA  VAL C  72      13.299  -8.548   8.245  1.00 89.51           C  
ATOM   1191  C   VAL C  72      14.740  -8.433   8.738  1.00 89.51           C  
ATOM   1192  CB  VAL C  72      13.232  -8.268   6.727  1.00 89.51           C  
ATOM   1193  O   VAL C  72      15.435  -9.442   8.882  1.00 89.51           O  
ATOM   1194  CG1 VAL C  72      14.263  -9.109   5.976  1.00 89.51           C  
ATOM   1195  CG2 VAL C  72      11.826  -8.542   6.196  1.00 89.51           C  
ATOM   1196  N   GLU C  73      15.219  -7.265   9.042  1.00 91.11           N  
ATOM   1197  CA  GLU C  73      16.579  -7.052   9.529  1.00 91.11           C  
ATOM   1198  C   GLU C  73      16.790  -7.718  10.885  1.00 91.11           C  
ATOM   1199  CB  GLU C  73      16.887  -5.555   9.625  1.00 91.11           C  
ATOM   1200  O   GLU C  73      17.869  -8.246  11.162  1.00 91.11           O  
ATOM   1201  CG  GLU C  73      17.090  -4.882   8.275  1.00 91.11           C  
ATOM   1202  CD  GLU C  73      17.286  -3.378   8.378  1.00 91.11           C  
ATOM   1203  OE1 GLU C  73      17.756  -2.758   7.398  1.00 91.11           O  
ATOM   1204  OE2 GLU C  73      16.967  -2.814   9.449  1.00 91.11           O  
ATOM   1205  N   ILE C  74      15.733  -7.686  11.687  1.00 88.68           N  
ATOM   1206  CA  ILE C  74      15.796  -8.334  12.993  1.00 88.68           C  
ATOM   1207  C   ILE C  74      15.943  -9.843  12.814  1.00 88.68           C  
ATOM   1208  CB  ILE C  74      14.546  -8.014  13.843  1.00 88.68           C  
ATOM   1209  O   ILE C  74      16.712 -10.487  13.531  1.00 88.68           O  
ATOM   1210  CG1 ILE C  74      14.553  -6.542  14.270  1.00 88.68           C  
ATOM   1211  CG2 ILE C  74      14.472  -8.937  15.062  1.00 88.68           C  
ATOM   1212  CD1 ILE C  74      13.276  -6.093  14.967  1.00 88.68           C  
ATOM   1213  N   ILE C  75      15.256 -10.433  11.862  1.00 85.16           N  
ATOM   1214  CA  ILE C  75      15.275 -11.868  11.599  1.00 85.16           C  
ATOM   1215  C   ILE C  75      16.635 -12.270  11.031  1.00 85.16           C  
ATOM   1216  CB  ILE C  75      14.146 -12.279  10.628  1.00 85.16           C  
ATOM   1217  O   ILE C  75      17.180 -13.316  11.391  1.00 85.16           O  
ATOM   1218  CG1 ILE C  75      12.775 -12.046  11.273  1.00 85.16           C  
ATOM   1219  CG2 ILE C  75      14.308 -13.741  10.199  1.00 85.16           C  
ATOM   1220  CD1 ILE C  75      11.603 -12.233  10.320  1.00 85.16           C  
ATOM   1221  N   LEU C  76      17.176 -11.468  10.131  1.00 86.93           N  
ATOM   1222  CA  LEU C  76      18.462 -11.784   9.519  1.00 86.93           C  
ATOM   1223  C   LEU C  76      19.593 -11.655  10.533  1.00 86.93           C  
ATOM   1224  CB  LEU C  76      18.727 -10.865   8.323  1.00 86.93           C  
ATOM   1225  O   LEU C  76      20.556 -12.425  10.497  1.00 86.93           O  
ATOM   1226  CG  LEU C  76      17.903 -11.137   7.063  1.00 86.93           C  
ATOM   1227  CD1 LEU C  76      18.142 -10.044   6.027  1.00 86.93           C  
ATOM   1228  CD2 LEU C  76      18.240 -12.509   6.489  1.00 86.93           C  
TER    1229      LEU C  76                                                      
ATOM   1230  N   LYS D   1     -15.314  11.688 -19.834  1.00 78.99           N  
ATOM   1231  CA  LYS D   1     -13.975  11.127 -19.682  1.00 78.99           C  
ATOM   1232  C   LYS D   1     -13.477  11.274 -18.247  1.00 78.99           C  
ATOM   1233  CB  LYS D   1     -12.998  11.801 -20.646  1.00 78.99           C  
ATOM   1234  O   LYS D   1     -12.863  10.355 -17.700  1.00 78.99           O  
ATOM   1235  CG  LYS D   1     -13.150  11.355 -22.093  1.00 78.99           C  
ATOM   1236  CD  LYS D   1     -12.080  11.972 -22.984  1.00 78.99           C  
ATOM   1237  CE  LYS D   1     -12.300  11.622 -24.449  1.00 78.99           C  
ATOM   1238  NZ  LYS D   1     -11.273  12.254 -25.331  1.00 78.99           N  
ATOM   1239  N   GLN D   2     -13.779  12.421 -17.607  1.00 82.58           N  
ATOM   1240  CA  GLN D   2     -13.383  12.715 -16.233  1.00 82.58           C  
ATOM   1241  C   GLN D   2     -14.167  11.861 -15.240  1.00 82.58           C  
ATOM   1242  CB  GLN D   2     -13.584  14.199 -15.922  1.00 82.58           C  
ATOM   1243  O   GLN D   2     -13.610  11.385 -14.248  1.00 82.58           O  
ATOM   1244  CG  GLN D   2     -12.448  15.089 -16.409  1.00 82.58           C  
ATOM   1245  CD  GLN D   2     -12.677  16.556 -16.098  1.00 82.58           C  
ATOM   1246  NE2 GLN D   2     -11.687  17.388 -16.402  1.00 82.58           N  
ATOM   1247  OE1 GLN D   2     -13.736  16.939 -15.590  1.00 82.58           O  
ATOM   1248  N   LYS D   3     -15.395  11.581 -15.611  1.00 85.23           N  
ATOM   1249  CA  LYS D   3     -16.240  10.769 -14.741  1.00 85.23           C  
ATOM   1250  C   LYS D   3     -15.717   9.338 -14.647  1.00 85.23           C  
ATOM   1251  CB  LYS D   3     -17.684  10.766 -15.246  1.00 85.23           C  
ATOM   1252  O   LYS D   3     -15.711   8.744 -13.567  1.00 85.23           O  
ATOM   1253  CG  LYS D   3     -18.455  12.038 -14.922  1.00 85.23           C  
ATOM   1254  CD  LYS D   3     -19.910  11.937 -15.363  1.00 85.23           C  
ATOM   1255  CE  LYS D   3     -20.651  13.250 -15.151  1.00 85.23           C  
ATOM   1256  NZ  LYS D   3     -22.073  13.162 -15.600  1.00 85.23           N  
ATOM   1257  N   GLU D   4     -15.393   8.761 -15.768  1.00 86.88           N  
ATOM   1258  CA  GLU D   4     -14.839   7.411 -15.784  1.00 86.88           C  
ATOM   1259  C   GLU D   4     -13.545   7.335 -14.978  1.00 86.88           C  
ATOM   1260  CB  GLU D   4     -14.589   6.949 -17.223  1.00 86.88           C  
ATOM   1261  O   GLU D   4     -13.312   6.362 -14.258  1.00 86.88           O  
ATOM   1262  CG  GLU D   4     -14.318   5.457 -17.351  1.00 86.88           C  
ATOM   1263  CD  GLU D   4     -14.224   4.987 -18.794  1.00 86.88           C  
ATOM   1264  OE1 GLU D   4     -13.968   3.783 -19.025  1.00 86.88           O  
ATOM   1265  OE2 GLU D   4     -14.407   5.829 -19.701  1.00 86.88           O  
ATOM   1266  N   ALA D   5     -12.748   8.321 -15.035  1.00 86.85           N  
ATOM   1267  CA  ALA D   5     -11.492   8.376 -14.293  1.00 86.85           C  
ATOM   1268  C   ALA D   5     -11.745   8.398 -12.788  1.00 86.85           C  
ATOM   1269  CB  ALA D   5     -10.680   9.600 -14.710  1.00 86.85           C  
ATOM   1270  O   ALA D   5     -11.051   7.721 -12.026  1.00 86.85           O  
ATOM   1271  N   ILE D   6     -12.711   9.180 -12.430  1.00 88.02           N  
ATOM   1272  CA  ILE D   6     -13.051   9.294 -11.016  1.00 88.02           C  
ATOM   1273  C   ILE D   6     -13.470   7.929 -10.474  1.00 88.02           C  
ATOM   1274  CB  ILE D   6     -14.176  10.329 -10.787  1.00 88.02           C  
ATOM   1275  O   ILE D   6     -13.048   7.530  -9.386  1.00 88.02           O  
ATOM   1276  CG1 ILE D   6     -13.653  11.749 -11.033  1.00 88.02           C  
ATOM   1277  CG2 ILE D   6     -14.754  10.195  -9.375  1.00 88.02           C  
ATOM   1278  CD1 ILE D   6     -14.729  12.824 -10.973  1.00 88.02           C  
ATOM   1279  N   LYS D   7     -14.299   7.244 -11.273  1.00 88.16           N  
ATOM   1280  CA  LYS D   7     -14.761   5.922 -10.859  1.00 88.16           C  
ATOM   1281  C   LYS D   7     -13.589   4.960 -10.683  1.00 88.16           C  
ATOM   1282  CB  LYS D   7     -15.754   5.357 -11.876  1.00 88.16           C  
ATOM   1283  O   LYS D   7     -13.537   4.210  -9.706  1.00 88.16           O  
ATOM   1284  CG  LYS D   7     -16.448   4.082 -11.421  1.00 88.16           C  
ATOM   1285  CD  LYS D   7     -17.449   3.589 -12.458  1.00 88.16           C  
ATOM   1286  CE  LYS D   7     -18.050   2.248 -12.063  1.00 88.16           C  
ATOM   1287  NZ  LYS D   7     -18.994   1.736 -13.101  1.00 88.16           N  
ATOM   1288  N   VAL D   8     -12.633   4.964 -11.574  1.00 88.31           N  
ATOM   1289  CA  VAL D   8     -11.484   4.066 -11.537  1.00 88.31           C  
ATOM   1290  C   VAL D   8     -10.583   4.427 -10.358  1.00 88.31           C  
ATOM   1291  CB  VAL D   8     -10.681   4.116 -12.856  1.00 88.31           C  
ATOM   1292  O   VAL D   8     -10.086   3.544  -9.655  1.00 88.31           O  
ATOM   1293  CG1 VAL D   8      -9.383   3.321 -12.729  1.00 88.31           C  
ATOM   1294  CG2 VAL D   8     -11.524   3.586 -14.014  1.00 88.31           C  
ATOM   1295  N   TYR D   9     -10.495   5.684 -10.056  1.00 88.44           N  
ATOM   1296  CA  TYR D   9      -9.653   6.129  -8.951  1.00 88.44           C  
ATOM   1297  C   TYR D   9     -10.250   5.719  -7.611  1.00 88.44           C  
ATOM   1298  CB  TYR D   9      -9.465   7.649  -8.997  1.00 88.44           C  
ATOM   1299  O   TYR D   9      -9.523   5.331  -6.693  1.00 88.44           O  
ATOM   1300  CG  TYR D   9      -8.393   8.099  -9.959  1.00 88.44           C  
ATOM   1301  CD1 TYR D   9      -7.045   7.881  -9.683  1.00 88.44           C  
ATOM   1302  CD2 TYR D   9      -8.725   8.745 -11.145  1.00 88.44           C  
ATOM   1303  CE1 TYR D   9      -6.054   8.296 -10.565  1.00 88.44           C  
ATOM   1304  CE2 TYR D   9      -7.742   9.165 -12.035  1.00 88.44           C  
ATOM   1305  OH  TYR D   9      -5.434   9.349 -12.615  1.00 88.44           O  
ATOM   1306  CZ  TYR D   9      -6.411   8.936 -11.737  1.00 88.44           C  
ATOM   1307  N   LEU D  10     -11.535   5.829  -7.583  1.00 89.34           N  
ATOM   1308  CA  LEU D  10     -12.195   5.398  -6.356  1.00 89.34           C  
ATOM   1309  C   LEU D  10     -12.005   3.901  -6.133  1.00 89.34           C  
ATOM   1310  CB  LEU D  10     -13.689   5.732  -6.404  1.00 89.34           C  
ATOM   1311  O   LEU D  10     -11.821   3.457  -4.997  1.00 89.34           O  
ATOM   1312  CG  LEU D  10     -14.061   7.204  -6.213  1.00 89.34           C  
ATOM   1313  CD1 LEU D  10     -15.559   7.402  -6.417  1.00 89.34           C  
ATOM   1314  CD2 LEU D  10     -13.635   7.688  -4.831  1.00 89.34           C  
ATOM   1315  N   GLU D  11     -12.133   3.087  -7.200  1.00 89.93           N  
ATOM   1316  CA  GLU D  11     -11.869   1.655  -7.102  1.00 89.93           C  
ATOM   1317  C   GLU D  11     -10.444   1.387  -6.628  1.00 89.93           C  
ATOM   1318  CB  GLU D  11     -12.113   0.969  -8.449  1.00 89.93           C  
ATOM   1319  O   GLU D  11     -10.212   0.489  -5.815  1.00 89.93           O  
ATOM   1320  CG  GLU D  11     -13.585   0.813  -8.801  1.00 89.93           C  
ATOM   1321  CD  GLU D  11     -13.812   0.154 -10.153  1.00 89.93           C  
ATOM   1322  OE1 GLU D  11     -14.976   0.087 -10.608  1.00 89.93           O  
ATOM   1323  OE2 GLU D  11     -12.817  -0.299 -10.761  1.00 89.93           O  
ATOM   1324  N   LEU D  12      -9.486   2.162  -7.104  1.00 88.28           N  
ATOM   1325  CA  LEU D  12      -8.088   2.037  -6.705  1.00 88.28           C  
ATOM   1326  C   LEU D  12      -7.922   2.308  -5.214  1.00 88.28           C  
ATOM   1327  CB  LEU D  12      -7.212   3.000  -7.512  1.00 88.28           C  
ATOM   1328  O   LEU D  12      -7.203   1.583  -4.523  1.00 88.28           O  
ATOM   1329  CG  LEU D  12      -5.712   2.961  -7.216  1.00 88.28           C  
ATOM   1330  CD1 LEU D  12      -5.120   1.624  -7.650  1.00 88.28           C  
ATOM   1331  CD2 LEU D  12      -5.000   4.118  -7.909  1.00 88.28           C  
ATOM   1332  N   LEU D  13      -8.549   3.387  -4.760  1.00 90.02           N  
ATOM   1333  CA  LEU D  13      -8.463   3.730  -3.345  1.00 90.02           C  
ATOM   1334  C   LEU D  13      -8.984   2.590  -2.476  1.00 90.02           C  
ATOM   1335  CB  LEU D  13      -9.250   5.010  -3.054  1.00 90.02           C  
ATOM   1336  O   LEU D  13      -8.406   2.286  -1.430  1.00 90.02           O  
ATOM   1337  CG  LEU D  13      -8.621   6.317  -3.539  1.00 90.02           C  
ATOM   1338  CD1 LEU D  13      -9.591   7.478  -3.339  1.00 90.02           C  
ATOM   1339  CD2 LEU D  13      -7.308   6.581  -2.811  1.00 90.02           C  
ATOM   1340  N   GLU D  14     -10.074   1.947  -2.884  1.00 91.72           N  
ATOM   1341  CA  GLU D  14     -10.646   0.835  -2.130  1.00 91.72           C  
ATOM   1342  C   GLU D  14      -9.685  -0.349  -2.080  1.00 91.72           C  
ATOM   1343  CB  GLU D  14     -11.982   0.403  -2.739  1.00 91.72           C  
ATOM   1344  O   GLU D  14      -9.509  -0.968  -1.029  1.00 91.72           O  
ATOM   1345  CG  GLU D  14     -13.131   1.357  -2.442  1.00 91.72           C  
ATOM   1346  CD  GLU D  14     -14.429   0.966  -3.130  1.00 91.72           C  
ATOM   1347  OE1 GLU D  14     -15.450   1.665  -2.941  1.00 91.72           O  
ATOM   1348  OE2 GLU D  14     -14.425  -0.048  -3.863  1.00 91.72           O  
ATOM   1349  N   VAL D  15      -9.103  -0.669  -3.206  1.00 90.51           N  
ATOM   1350  CA  VAL D  15      -8.170  -1.789  -3.272  1.00 90.51           C  
ATOM   1351  C   VAL D  15      -6.938  -1.486  -2.422  1.00 90.51           C  
ATOM   1352  CB  VAL D  15      -7.752  -2.096  -4.727  1.00 90.51           C  
ATOM   1353  O   VAL D  15      -6.441  -2.358  -1.706  1.00 90.51           O  
ATOM   1354  CG1 VAL D  15      -6.611  -3.111  -4.759  1.00 90.51           C  
ATOM   1355  CG2 VAL D  15      -8.948  -2.606  -5.529  1.00 90.51           C  
ATOM   1356  N   HIS D  16      -6.441  -0.222  -2.441  1.00 90.15           N  
ATOM   1357  CA  HIS D  16      -5.296   0.167  -1.626  1.00 90.15           C  
ATOM   1358  C   HIS D  16      -5.596   0.001  -0.140  1.00 90.15           C  
ATOM   1359  CB  HIS D  16      -4.893   1.613  -1.922  1.00 90.15           C  
ATOM   1360  O   HIS D  16      -4.730  -0.425   0.629  1.00 90.15           O  
ATOM   1361  CG  HIS D  16      -4.021   1.757  -3.129  1.00 90.15           C  
ATOM   1362  CD2 HIS D  16      -3.504   0.829  -3.968  1.00 90.15           C  
ATOM   1363  ND1 HIS D  16      -3.583   2.980  -3.588  1.00 90.15           N  
ATOM   1364  CE1 HIS D  16      -2.833   2.798  -4.662  1.00 90.15           C  
ATOM   1365  NE2 HIS D  16      -2.769   1.501  -4.914  1.00 90.15           N  
ATOM   1366  N   SER D  17      -6.856   0.332   0.245  1.00 91.00           N  
ATOM   1367  CA  SER D  17      -7.253   0.136   1.636  1.00 91.00           C  
ATOM   1368  C   SER D  17      -7.170  -1.335   2.032  1.00 91.00           C  
ATOM   1369  CB  SER D  17      -8.672   0.655   1.867  1.00 91.00           C  
ATOM   1370  O   SER D  17      -6.741  -1.661   3.140  1.00 91.00           O  
ATOM   1371  OG  SER D  17      -8.717   2.067   1.748  1.00 91.00           O  
ATOM   1372  N   ARG D  18      -7.626  -2.199   1.172  1.00 91.35           N  
ATOM   1373  CA  ARG D  18      -7.559  -3.632   1.443  1.00 91.35           C  
ATOM   1374  C   ARG D  18      -6.113  -4.102   1.546  1.00 91.35           C  
ATOM   1375  CB  ARG D  18      -8.290  -4.419   0.353  1.00 91.35           C  
ATOM   1376  O   ARG D  18      -5.790  -4.957   2.374  1.00 91.35           O  
ATOM   1377  CG  ARG D  18      -9.802  -4.262   0.388  1.00 91.35           C  
ATOM   1378  CD  ARG D  18     -10.472  -4.996  -0.765  1.00 91.35           C  
ATOM   1379  NE  ARG D  18     -10.103  -6.409  -0.791  1.00 91.35           N  
ATOM   1380  NH1 ARG D  18     -10.886  -6.786  -2.932  1.00 91.35           N  
ATOM   1381  NH2 ARG D  18      -9.932  -8.495  -1.737  1.00 91.35           N  
ATOM   1382  CZ  ARG D  18     -10.308  -7.227  -1.820  1.00 91.35           C  
ATOM   1383  N   VAL D  19      -5.192  -3.596   0.669  1.00 90.64           N  
ATOM   1384  CA  VAL D  19      -3.775  -3.940   0.709  1.00 90.64           C  
ATOM   1385  C   VAL D  19      -3.177  -3.512   2.047  1.00 90.64           C  
ATOM   1386  CB  VAL D  19      -2.999  -3.286  -0.456  1.00 90.64           C  
ATOM   1387  O   VAL D  19      -2.422  -4.265   2.666  1.00 90.64           O  
ATOM   1388  CG1 VAL D  19      -1.492  -3.399  -0.232  1.00 90.64           C  
ATOM   1389  CG2 VAL D  19      -3.394  -3.925  -1.786  1.00 90.64           C  
ATOM   1390  N   LEU D  20      -3.508  -2.278   2.510  1.00 91.30           N  
ATOM   1391  CA  LEU D  20      -3.016  -1.783   3.791  1.00 91.30           C  
ATOM   1392  C   LEU D  20      -3.409  -2.723   4.925  1.00 91.30           C  
ATOM   1393  CB  LEU D  20      -3.557  -0.377   4.066  1.00 91.30           C  
ATOM   1394  O   LEU D  20      -2.574  -3.079   5.760  1.00 91.30           O  
ATOM   1395  CG  LEU D  20      -2.896   0.767   3.296  1.00 91.30           C  
ATOM   1396  CD1 LEU D  20      -3.689   2.056   3.479  1.00 91.30           C  
ATOM   1397  CD2 LEU D  20      -1.452   0.952   3.748  1.00 91.30           C  
ATOM   1398  N   LYS D  21      -4.661  -3.146   4.923  1.00 92.36           N  
ATOM   1399  CA  LYS D  21      -5.154  -4.051   5.958  1.00 92.36           C  
ATOM   1400  C   LYS D  21      -4.414  -5.385   5.920  1.00 92.36           C  
ATOM   1401  CB  LYS D  21      -6.657  -4.281   5.799  1.00 92.36           C  
ATOM   1402  O   LYS D  21      -4.019  -5.912   6.962  1.00 92.36           O  
ATOM   1403  CG  LYS D  21      -7.289  -5.059   6.944  1.00 92.36           C  
ATOM   1404  CD  LYS D  21      -8.791  -5.224   6.747  1.00 92.36           C  
ATOM   1405  CE  LYS D  21      -9.400  -6.124   7.813  1.00 92.36           C  
ATOM   1406  NZ  LYS D  21     -10.868  -6.310   7.608  1.00 92.36           N  
ATOM   1407  N   ALA D  22      -4.223  -5.952   4.732  1.00 91.50           N  
ATOM   1408  CA  ALA D  22      -3.556  -7.242   4.571  1.00 91.50           C  
ATOM   1409  C   ALA D  22      -2.093  -7.159   4.998  1.00 91.50           C  
ATOM   1410  CB  ALA D  22      -3.659  -7.717   3.124  1.00 91.50           C  
ATOM   1411  O   ALA D  22      -1.573  -8.078   5.634  1.00 91.50           O  
ATOM   1412  N   LEU D  23      -1.422  -6.078   4.645  1.00 91.06           N  
ATOM   1413  CA  LEU D  23      -0.020  -5.893   5.007  1.00 91.06           C  
ATOM   1414  C   LEU D  23       0.141  -5.781   6.519  1.00 91.06           C  
ATOM   1415  CB  LEU D  23       0.549  -4.645   4.327  1.00 91.06           C  
ATOM   1416  O   LEU D  23       1.054  -6.375   7.096  1.00 91.06           O  
ATOM   1417  CG  LEU D  23       2.060  -4.438   4.444  1.00 91.06           C  
ATOM   1418  CD1 LEU D  23       2.805  -5.586   3.772  1.00 91.06           C  
ATOM   1419  CD2 LEU D  23       2.466  -3.101   3.835  1.00 91.06           C  
ATOM   1420  N   ILE D  24      -0.749  -5.096   7.139  1.00 92.98           N  
ATOM   1421  CA  ILE D  24      -0.709  -4.940   8.589  1.00 92.98           C  
ATOM   1422  C   ILE D  24      -0.885  -6.300   9.260  1.00 92.98           C  
ATOM   1423  CB  ILE D  24      -1.793  -3.955   9.082  1.00 92.98           C  
ATOM   1424  O   ILE D  24      -0.146  -6.643  10.186  1.00 92.98           O  
ATOM   1425  CG1 ILE D  24      -1.417  -2.516   8.707  1.00 92.98           C  
ATOM   1426  CG2 ILE D  24      -1.999  -4.091  10.593  1.00 92.98           C  
ATOM   1427  CD1 ILE D  24      -2.545  -1.512   8.901  1.00 92.98           C  
ATOM   1428  N   GLU D  25      -1.845  -7.063   8.745  1.00 92.48           N  
ATOM   1429  CA  GLU D  25      -2.086  -8.390   9.304  1.00 92.48           C  
ATOM   1430  C   GLU D  25      -0.857  -9.282   9.158  1.00 92.48           C  
ATOM   1431  CB  GLU D  25      -3.295  -9.045   8.631  1.00 92.48           C  
ATOM   1432  O   GLU D  25      -0.494 -10.005  10.089  1.00 92.48           O  
ATOM   1433  CG  GLU D  25      -3.799 -10.289   9.349  1.00 92.48           C  
ATOM   1434  CD  GLU D  25      -5.067 -10.862   8.737  1.00 92.48           C  
ATOM   1435  OE1 GLU D  25      -5.476 -11.981   9.124  1.00 92.48           O  
ATOM   1436  OE2 GLU D  25      -5.657 -10.188   7.864  1.00 92.48           O  
ATOM   1437  N   GLN D  26      -0.251  -9.192   8.033  1.00 90.94           N  
ATOM   1438  CA  GLN D  26       0.931 -10.012   7.789  1.00 90.94           C  
ATOM   1439  C   GLN D  26       2.069  -9.632   8.732  1.00 90.94           C  
ATOM   1440  CB  GLN D  26       1.386  -9.878   6.335  1.00 90.94           C  
ATOM   1441  O   GLN D  26       2.742 -10.504   9.284  1.00 90.94           O  
ATOM   1442  CG  GLN D  26       2.495 -10.847   5.947  1.00 90.94           C  
ATOM   1443  CD  GLN D  26       2.800 -10.824   4.461  1.00 90.94           C  
ATOM   1444  NE2 GLN D  26       3.234 -11.961   3.927  1.00 90.94           N  
ATOM   1445  OE1 GLN D  26       2.647  -9.794   3.798  1.00 90.94           O  
ATOM   1446  N   ILE D  27       2.327  -8.388   8.910  1.00 92.14           N  
ATOM   1447  CA  ILE D  27       3.393  -7.916   9.787  1.00 92.14           C  
ATOM   1448  C   ILE D  27       3.121  -8.368  11.219  1.00 92.14           C  
ATOM   1449  CB  ILE D  27       3.535  -6.379   9.727  1.00 92.14           C  
ATOM   1450  O   ILE D  27       4.028  -8.832  11.914  1.00 92.14           O  
ATOM   1451  CG1 ILE D  27       4.064  -5.944   8.356  1.00 92.14           C  
ATOM   1452  CG2 ILE D  27       4.446  -5.877  10.851  1.00 92.14           C  
ATOM   1453  CD1 ILE D  27       4.050  -4.437   8.137  1.00 92.14           C  
ATOM   1454  N   LYS D  28       1.828  -8.287  11.611  1.00 93.54           N  
ATOM   1455  CA  LYS D  28       1.464  -8.726  12.955  1.00 93.54           C  
ATOM   1456  C   LYS D  28       1.727 -10.218  13.136  1.00 93.54           C  
ATOM   1457  CB  LYS D  28      -0.006  -8.414  13.242  1.00 93.54           C  
ATOM   1458  O   LYS D  28       2.206 -10.646  14.188  1.00 93.54           O  
ATOM   1459  CG  LYS D  28      -0.288  -6.941  13.496  1.00 93.54           C  
ATOM   1460  CD  LYS D  28      -1.760  -6.698  13.802  1.00 93.54           C  
ATOM   1461  CE  LYS D  28      -2.013  -5.261  14.237  1.00 93.54           C  
ATOM   1462  NZ  LYS D  28      -3.454  -5.021  14.547  1.00 93.54           N  
ATOM   1463  N   LEU D  29       1.403 -11.015  12.159  1.00 92.81           N  
ATOM   1464  CA  LEU D  29       1.636 -12.454  12.209  1.00 92.81           C  
ATOM   1465  C   LEU D  29       3.128 -12.762  12.268  1.00 92.81           C  
ATOM   1466  CB  LEU D  29       1.008 -13.142  10.994  1.00 92.81           C  
ATOM   1467  O   LEU D  29       3.556 -13.646  13.014  1.00 92.81           O  
ATOM   1468  CG  LEU D  29      -0.514 -13.292  11.011  1.00 92.81           C  
ATOM   1469  CD1 LEU D  29      -1.017 -13.737   9.642  1.00 92.81           C  
ATOM   1470  CD2 LEU D  29      -0.942 -14.279  12.091  1.00 92.81           C  
ATOM   1471  N   PHE D  30       3.911 -11.978  11.514  1.00 91.40           N  
ATOM   1472  CA  PHE D  30       5.356 -12.171  11.543  1.00 91.40           C  
ATOM   1473  C   PHE D  30       5.916 -11.857  12.925  1.00 91.40           C  
ATOM   1474  CB  PHE D  30       6.038 -11.295  10.488  1.00 91.40           C  
ATOM   1475  O   PHE D  30       6.782 -12.576  13.428  1.00 91.40           O  
ATOM   1476  CG  PHE D  30       6.182 -11.961   9.146  1.00 91.40           C  
ATOM   1477  CD1 PHE D  30       6.875 -13.159   9.020  1.00 91.40           C  
ATOM   1478  CD2 PHE D  30       5.624 -11.389   8.011  1.00 91.40           C  
ATOM   1479  CE1 PHE D  30       7.009 -13.778   7.779  1.00 91.40           C  
ATOM   1480  CE2 PHE D  30       5.754 -12.001   6.767  1.00 91.40           C  
ATOM   1481  CZ  PHE D  30       6.448 -13.195   6.654  1.00 91.40           C  
ATOM   1482  N   ILE D  31       5.430 -10.784  13.475  1.00 92.23           N  
ATOM   1483  CA  ILE D  31       5.879 -10.398  14.809  1.00 92.23           C  
ATOM   1484  C   ILE D  31       5.598 -11.530  15.795  1.00 92.23           C  
ATOM   1485  CB  ILE D  31       5.196  -9.095  15.281  1.00 92.23           C  
ATOM   1486  O   ILE D  31       6.469 -11.904  16.584  1.00 92.23           O  
ATOM   1487  CG1 ILE D  31       5.712  -7.899  14.473  1.00 92.23           C  
ATOM   1488  CG2 ILE D  31       5.420  -8.881  16.781  1.00 92.23           C  
ATOM   1489  CD1 ILE D  31       4.967  -6.600  14.746  1.00 92.23           C  
ATOM   1490  N   GLU D  32       4.397 -12.138  15.729  1.00 92.36           N  
ATOM   1491  CA  GLU D  32       4.028 -13.236  16.618  1.00 92.36           C  
ATOM   1492  C   GLU D  32       4.879 -14.473  16.348  1.00 92.36           C  
ATOM   1493  CB  GLU D  32       2.543 -13.576  16.466  1.00 92.36           C  
ATOM   1494  O   GLU D  32       5.288 -15.168  17.281  1.00 92.36           O  
ATOM   1495  CG  GLU D  32       1.611 -12.562  17.112  1.00 92.36           C  
ATOM   1496  CD  GLU D  32       0.151 -12.984  17.081  1.00 92.36           C  
ATOM   1497  OE1 GLU D  32      -0.709 -12.236  17.600  1.00 92.36           O  
ATOM   1498  OE2 GLU D  32      -0.136 -14.072  16.534  1.00 92.36           O  
ATOM   1499  N   LEU D  33       5.106 -14.734  15.073  1.00 91.42           N  
ATOM   1500  CA  LEU D  33       5.894 -15.895  14.676  1.00 91.42           C  
ATOM   1501  C   LEU D  33       7.328 -15.777  15.181  1.00 91.42           C  
ATOM   1502  CB  LEU D  33       5.889 -16.051  13.153  1.00 91.42           C  
ATOM   1503  O   LEU D  33       7.935 -16.775  15.580  1.00 91.42           O  
ATOM   1504  CG  LEU D  33       6.529 -17.325  12.600  1.00 91.42           C  
ATOM   1505  CD1 LEU D  33       5.805 -18.557  13.133  1.00 91.42           C  
ATOM   1506  CD2 LEU D  33       6.519 -17.311  11.075  1.00 91.42           C  
ATOM   1507  N   ILE D  34       7.849 -14.551  15.144  1.00 89.85           N  
ATOM   1508  CA  ILE D  34       9.203 -14.312  15.631  1.00 89.85           C  
ATOM   1509  C   ILE D  34       9.255 -14.533  17.141  1.00 89.85           C  
ATOM   1510  CB  ILE D  34       9.686 -12.887  15.281  1.00 89.85           C  
ATOM   1511  O   ILE D  34      10.226 -15.087  17.661  1.00 89.85           O  
ATOM   1512  CG1 ILE D  34       9.889 -12.748  13.768  1.00 89.85           C  
ATOM   1513  CG2 ILE D  34      10.974 -12.552  16.039  1.00 89.85           C  
ATOM   1514  CD1 ILE D  34      10.150 -11.321  13.306  1.00 89.85           C  
ATOM   1515  N   LYS D  35       8.183 -14.144  17.880  1.00 91.66           N  
ATOM   1516  CA  LYS D  35       8.126 -14.275  19.333  1.00 91.66           C  
ATOM   1517  C   LYS D  35       7.887 -15.724  19.746  1.00 91.66           C  
ATOM   1518  CB  LYS D  35       7.030 -13.378  19.911  1.00 91.66           C  
ATOM   1519  O   LYS D  35       8.458 -16.197  20.731  1.00 91.66           O  
ATOM   1520  CG  LYS D  35       7.349 -11.892  19.847  1.00 91.66           C  
ATOM   1521  CD  LYS D  35       6.218 -11.052  20.427  1.00 91.66           C  
ATOM   1522  CE  LYS D  35       6.543  -9.565  20.381  1.00 91.66           C  
ATOM   1523  NZ  LYS D  35       5.420  -8.736  20.912  1.00 91.66           N  
ATOM   1524  N   ARG D  36       7.067 -16.380  19.013  1.00 89.67           N  
ATOM   1525  CA  ARG D  36       6.734 -17.771  19.306  1.00 89.67           C  
ATOM   1526  C   ARG D  36       6.608 -18.586  18.023  1.00 89.67           C  
ATOM   1527  CB  ARG D  36       5.435 -17.856  20.110  1.00 89.67           C  
ATOM   1528  O   ARG D  36       5.565 -18.563  17.367  1.00 89.67           O  
ATOM   1529  CG  ARG D  36       5.021 -19.275  20.463  1.00 89.67           C  
ATOM   1530  CD  ARG D  36       3.664 -19.311  21.153  1.00 89.67           C  
ATOM   1531  NE  ARG D  36       3.081 -20.650  21.125  1.00 89.67           N  
ATOM   1532  NH1 ARG D  36       1.196 -20.078  22.332  1.00 89.67           N  
ATOM   1533  NH2 ARG D  36       1.485 -22.231  21.600  1.00 89.67           N  
ATOM   1534  CZ  ARG D  36       1.922 -20.983  21.685  1.00 89.67           C  
ATOM   1535  N   PRO D  37       7.707 -19.096  17.423  1.00 90.09           N  
ATOM   1536  CA  PRO D  37       7.628 -19.922  16.216  1.00 90.09           C  
ATOM   1537  C   PRO D  37       6.649 -21.085  16.359  1.00 90.09           C  
ATOM   1538  CB  PRO D  37       9.061 -20.433  16.044  1.00 90.09           C  
ATOM   1539  O   PRO D  37       6.763 -21.881  17.295  1.00 90.09           O  
ATOM   1540  CG  PRO D  37       9.902 -19.486  16.839  1.00 90.09           C  
ATOM   1541  CD  PRO D  37       9.083 -18.970  17.987  1.00 90.09           C  
ATOM   1542  N   ASP D  38       5.655 -21.035  15.805  1.00 89.07           N  
ATOM   1543  CA  ASP D  38       4.572 -22.013  15.824  1.00 89.07           C  
ATOM   1544  C   ASP D  38       4.105 -22.343  14.408  1.00 89.07           C  
ATOM   1545  CB  ASP D  38       3.398 -21.498  16.659  1.00 89.07           C  
ATOM   1546  O   ASP D  38       3.967 -21.450  13.570  1.00 89.07           O  
ATOM   1547  CG  ASP D  38       2.246 -22.484  16.734  1.00 89.07           C  
ATOM   1548  OD1 ASP D  38       2.289 -23.409  17.575  1.00 89.07           O  
ATOM   1549  OD2 ASP D  38       1.288 -22.338  15.944  1.00 89.07           O  
ATOM   1550  N   GLU D  39       3.944 -23.630  14.139  1.00 92.42           N  
ATOM   1551  CA  GLU D  39       3.551 -24.069  12.803  1.00 92.42           C  
ATOM   1552  C   GLU D  39       2.195 -23.491  12.409  1.00 92.42           C  
ATOM   1553  CB  GLU D  39       3.513 -25.597  12.728  1.00 92.42           C  
ATOM   1554  O   GLU D  39       1.971 -23.157  11.244  1.00 92.42           O  
ATOM   1555  CG  GLU D  39       3.474 -26.143  11.308  1.00 92.42           C  
ATOM   1556  CD  GLU D  39       3.696 -27.646  11.237  1.00 92.42           C  
ATOM   1557  OE1 GLU D  39       3.703 -28.205  10.117  1.00 92.42           O  
ATOM   1558  OE2 GLU D  39       3.863 -28.268  12.309  1.00 92.42           O  
ATOM   1559  N   ASP D  40       1.293 -23.425  13.352  1.00 93.07           N  
ATOM   1560  CA  ASP D  40      -0.015 -22.846  13.065  1.00 93.07           C  
ATOM   1561  C   ASP D  40       0.113 -21.387  12.631  1.00 93.07           C  
ATOM   1562  CB  ASP D  40      -0.929 -22.952  14.288  1.00 93.07           C  
ATOM   1563  O   ASP D  40      -0.544 -20.957  11.681  1.00 93.07           O  
ATOM   1564  CG  ASP D  40      -1.421 -24.366  14.539  1.00 93.07           C  
ATOM   1565  OD1 ASP D  40      -1.794 -24.687  15.689  1.00 93.07           O  
ATOM   1566  OD2 ASP D  40      -1.434 -25.168  13.580  1.00 93.07           O  
ATOM   1567  N   LEU D  41       1.003 -20.608  13.257  1.00 93.25           N  
ATOM   1568  CA  LEU D  41       1.240 -19.211  12.907  1.00 93.25           C  
ATOM   1569  C   LEU D  41       1.895 -19.098  11.535  1.00 93.25           C  
ATOM   1570  CB  LEU D  41       2.118 -18.535  13.963  1.00 93.25           C  
ATOM   1571  O   LEU D  41       1.551 -18.212  10.749  1.00 93.25           O  
ATOM   1572  CG  LEU D  41       1.432 -18.161  15.277  1.00 93.25           C  
ATOM   1573  CD1 LEU D  41       2.470 -17.770  16.324  1.00 93.25           C  
ATOM   1574  CD2 LEU D  41       0.435 -17.028  15.056  1.00 93.25           C  
ATOM   1575  N   ALA D  42       2.845 -20.020  11.277  1.00 92.38           N  
ATOM   1576  CA  ALA D  42       3.497 -20.034   9.970  1.00 92.38           C  
ATOM   1577  C   ALA D  42       2.479 -20.234   8.851  1.00 92.38           C  
ATOM   1578  CB  ALA D  42       4.561 -21.128   9.918  1.00 92.38           C  
ATOM   1579  O   ALA D  42       2.564 -19.590   7.803  1.00 92.38           O  
ATOM   1580  N   ASP D  43       1.491 -21.221   9.071  1.00 92.42           N  
ATOM   1581  CA  ASP D  43       0.439 -21.469   8.089  1.00 92.42           C  
ATOM   1582  C   ASP D  43      -0.422 -20.225   7.881  1.00 92.42           C  
ATOM   1583  CB  ASP D  43      -0.436 -22.647   8.526  1.00 92.42           C  
ATOM   1584  O   ASP D  43      -0.819 -19.921   6.754  1.00 92.42           O  
ATOM   1585  CG  ASP D  43       0.238 -23.992   8.323  1.00 92.42           C  
ATOM   1586  OD1 ASP D  43      -0.192 -24.989   8.942  1.00 92.42           O  
ATOM   1587  OD2 ASP D  43       1.209 -24.056   7.538  1.00 92.42           O  
ATOM   1588  N   LYS D  44      -0.644 -19.465   8.967  1.00 92.80           N  
ATOM   1589  CA  LYS D  44      -1.421 -18.233   8.869  1.00 92.80           C  
ATOM   1590  C   LYS D  44      -0.676 -17.176   8.060  1.00 92.80           C  
ATOM   1591  CB  LYS D  44      -1.749 -17.693  10.261  1.00 92.80           C  
ATOM   1592  O   LYS D  44      -1.286 -16.434   7.287  1.00 92.80           O  
ATOM   1593  CG  LYS D  44      -2.813 -18.491  11.000  1.00 92.80           C  
ATOM   1594  CD  LYS D  44      -3.133 -17.876  12.356  1.00 92.80           C  
ATOM   1595  CE  LYS D  44      -4.167 -18.696  13.114  1.00 92.80           C  
ATOM   1596  NZ  LYS D  44      -4.433 -18.135  14.473  1.00 92.80           N  
ATOM   1597  N   VAL D  45       0.592 -17.112   8.197  1.00 92.70           N  
ATOM   1598  CA  VAL D  45       1.403 -16.176   7.427  1.00 92.70           C  
ATOM   1599  C   VAL D  45       1.360 -16.550   5.947  1.00 92.70           C  
ATOM   1600  CB  VAL D  45       2.865 -16.147   7.927  1.00 92.70           C  
ATOM   1601  O   VAL D  45       1.245 -15.678   5.083  1.00 92.70           O  
ATOM   1602  CG1 VAL D  45       3.745 -15.337   6.977  1.00 92.70           C  
ATOM   1603  CG2 VAL D  45       2.933 -15.576   9.342  1.00 92.70           C  
ATOM   1604  N   ARG D  46       1.450 -17.846   5.687  1.00 92.38           N  
ATOM   1605  CA  ARG D  46       1.388 -18.309   4.304  1.00 92.38           C  
ATOM   1606  C   ARG D  46       0.065 -17.916   3.655  1.00 92.38           C  
ATOM   1607  CB  ARG D  46       1.576 -19.826   4.235  1.00 92.38           C  
ATOM   1608  O   ARG D  46       0.041 -17.457   2.511  1.00 92.38           O  
ATOM   1609  CG  ARG D  46       1.869 -20.347   2.838  1.00 92.38           C  
ATOM   1610  CD  ARG D  46       1.996 -21.864   2.817  1.00 92.38           C  
ATOM   1611  NE  ARG D  46       3.277 -22.305   3.362  1.00 92.38           N  
ATOM   1612  NH1 ARG D  46       2.358 -23.795   4.869  1.00 92.38           N  
ATOM   1613  NH2 ARG D  46       4.632 -23.539   4.746  1.00 92.38           N  
ATOM   1614  CZ  ARG D  46       3.419 -23.212   4.324  1.00 92.38           C  
ATOM   1615  N   LYS D  47      -1.014 -18.105   4.384  1.00 92.66           N  
ATOM   1616  CA  LYS D  47      -2.335 -17.755   3.870  1.00 92.66           C  
ATOM   1617  C   LYS D  47      -2.456 -16.250   3.646  1.00 92.66           C  
ATOM   1618  CB  LYS D  47      -3.428 -18.232   4.828  1.00 92.66           C  
ATOM   1619  O   LYS D  47      -3.028 -15.810   2.646  1.00 92.66           O  
ATOM   1620  CG  LYS D  47      -3.676 -19.733   4.786  1.00 92.66           C  
ATOM   1621  CD  LYS D  47      -4.795 -20.141   5.736  1.00 92.66           C  
ATOM   1622  CE  LYS D  47      -4.962 -21.654   5.787  1.00 92.66           C  
ATOM   1623  NZ  LYS D  47      -5.990 -22.064   6.789  1.00 92.66           N  
ATOM   1624  N   SER D  48      -1.891 -15.456   4.581  1.00 90.57           N  
ATOM   1625  CA  SER D  48      -1.908 -14.003   4.446  1.00 90.57           C  
ATOM   1626  C   SER D  48      -1.114 -13.553   3.224  1.00 90.57           C  
ATOM   1627  CB  SER D  48      -1.343 -13.341   5.703  1.00 90.57           C  
ATOM   1628  O   SER D  48      -1.518 -12.622   2.523  1.00 90.57           O  
ATOM   1629  OG  SER D  48      -1.231 -11.940   5.527  1.00 90.57           O  
ATOM   1630  N   SER D  49       0.021 -14.204   2.959  1.00 91.57           N  
ATOM   1631  CA  SER D  49       0.838 -13.887   1.792  1.00 91.57           C  
ATOM   1632  C   SER D  49       0.082 -14.164   0.497  1.00 91.57           C  
ATOM   1633  CB  SER D  49       2.139 -14.689   1.815  1.00 91.57           C  
ATOM   1634  O   SER D  49       0.181 -13.395  -0.462  1.00 91.57           O  
ATOM   1635  OG  SER D  49       2.982 -14.312   0.739  1.00 91.57           O  
ATOM   1636  N   GLU D  50      -0.687 -15.280   0.474  1.00 92.34           N  
ATOM   1637  CA  GLU D  50      -1.490 -15.604  -0.701  1.00 92.34           C  
ATOM   1638  C   GLU D  50      -2.578 -14.560  -0.931  1.00 92.34           C  
ATOM   1639  CB  GLU D  50      -2.117 -16.994  -0.557  1.00 92.34           C  
ATOM   1640  O   GLU D  50      -2.851 -14.181  -2.072  1.00 92.34           O  
ATOM   1641  CG  GLU D  50      -1.118 -18.135  -0.683  1.00 92.34           C  
ATOM   1642  CD  GLU D  50      -0.359 -18.125  -2.001  1.00 92.34           C  
ATOM   1643  OE1 GLU D  50       0.880 -18.303  -1.989  1.00 92.34           O  
ATOM   1644  OE2 GLU D  50      -1.009 -17.937  -3.053  1.00 92.34           O  
ATOM   1645  N   GLU D  51      -3.190 -14.077   0.154  1.00 91.71           N  
ATOM   1646  CA  GLU D  51      -4.202 -13.029   0.049  1.00 91.71           C  
ATOM   1647  C   GLU D  51      -3.604 -11.737  -0.500  1.00 91.71           C  
ATOM   1648  CB  GLU D  51      -4.851 -12.771   1.411  1.00 91.71           C  
ATOM   1649  O   GLU D  51      -4.222 -11.063  -1.327  1.00 91.71           O  
ATOM   1650  CG  GLU D  51      -6.006 -11.781   1.364  1.00 91.71           C  
ATOM   1651  CD  GLU D  51      -7.200 -12.290   0.573  1.00 91.71           C  
ATOM   1652  OE1 GLU D  51      -8.045 -11.467   0.153  1.00 91.71           O  
ATOM   1653  OE2 GLU D  51      -7.292 -13.521   0.372  1.00 91.71           O  
ATOM   1654  N   LEU D  52      -2.398 -11.399  -0.016  1.00 90.49           N  
ATOM   1655  CA  LEU D  52      -1.714 -10.206  -0.502  1.00 90.49           C  
ATOM   1656  C   LEU D  52      -1.437 -10.309  -1.998  1.00 90.49           C  
ATOM   1657  CB  LEU D  52      -0.402  -9.992   0.258  1.00 90.49           C  
ATOM   1658  O   LEU D  52      -1.610  -9.336  -2.735  1.00 90.49           O  
ATOM   1659  CG  LEU D  52       0.313  -8.662   0.015  1.00 90.49           C  
ATOM   1660  CD1 LEU D  52      -0.543  -7.501   0.511  1.00 90.49           C  
ATOM   1661  CD2 LEU D  52       1.677  -8.656   0.697  1.00 90.49           C  
ATOM   1662  N   LYS D  53      -1.094 -11.526  -2.458  1.00 91.94           N  
ATOM   1663  CA  LYS D  53      -0.831 -11.746  -3.877  1.00 91.94           C  
ATOM   1664  C   LYS D  53      -2.091 -11.531  -4.710  1.00 91.94           C  
ATOM   1665  CB  LYS D  53      -0.284 -13.156  -4.109  1.00 91.94           C  
ATOM   1666  O   LYS D  53      -2.032 -10.952  -5.797  1.00 91.94           O  
ATOM   1667  CG  LYS D  53       1.167 -13.334  -3.688  1.00 91.94           C  
ATOM   1668  CD  LYS D  53       1.654 -14.754  -3.945  1.00 91.94           C  
ATOM   1669  CE  LYS D  53       3.037 -14.988  -3.353  1.00 91.94           C  
ATOM   1670  NZ  LYS D  53       3.467 -16.412  -3.495  1.00 91.94           N  
ATOM   1671  N   LYS D  54      -3.206 -11.957  -4.168  1.00 92.30           N  
ATOM   1672  CA  LYS D  54      -4.477 -11.792  -4.869  1.00 92.30           C  
ATOM   1673  C   LYS D  54      -4.851 -10.317  -4.989  1.00 92.30           C  
ATOM   1674  CB  LYS D  54      -5.589 -12.558  -4.151  1.00 92.30           C  
ATOM   1675  O   LYS D  54      -5.305  -9.870  -6.044  1.00 92.30           O  
ATOM   1676  CG  LYS D  54      -5.501 -14.069  -4.308  1.00 92.30           C  
ATOM   1677  CD  LYS D  54      -6.648 -14.773  -3.595  1.00 92.30           C  
ATOM   1678  CE  LYS D  54      -6.492 -16.287  -3.643  1.00 92.30           C  
ATOM   1679  NZ  LYS D  54      -7.565 -16.979  -2.868  1.00 92.30           N  
ATOM   1680  N   ILE D  55      -4.677  -9.579  -3.919  1.00 90.62           N  
ATOM   1681  CA  ILE D  55      -5.019  -8.161  -3.898  1.00 90.62           C  
ATOM   1682  C   ILE D  55      -4.114  -7.397  -4.862  1.00 90.62           C  
ATOM   1683  CB  ILE D  55      -4.902  -7.573  -2.474  1.00 90.62           C  
ATOM   1684  O   ILE D  55      -4.575  -6.513  -5.587  1.00 90.62           O  
ATOM   1685  CG1 ILE D  55      -5.939  -8.214  -1.544  1.00 90.62           C  
ATOM   1686  CG2 ILE D  55      -5.061  -6.050  -2.504  1.00 90.62           C  
ATOM   1687  CD1 ILE D  55      -5.758  -7.858  -0.075  1.00 90.62           C  
ATOM   1688  N   ILE D  56      -2.851  -7.745  -4.949  1.00 89.48           N  
ATOM   1689  CA  ILE D  56      -1.882  -7.083  -5.816  1.00 89.48           C  
ATOM   1690  C   ILE D  56      -2.283  -7.274  -7.277  1.00 89.48           C  
ATOM   1691  CB  ILE D  56      -0.452  -7.616  -5.577  1.00 89.48           C  
ATOM   1692  O   ILE D  56      -2.178  -6.346  -8.082  1.00 89.48           O  
ATOM   1693  CG1 ILE D  56       0.060  -7.174  -4.202  1.00 89.48           C  
ATOM   1694  CG2 ILE D  56       0.491  -7.149  -6.690  1.00 89.48           C  
ATOM   1695  CD1 ILE D  56       1.381  -7.815  -3.798  1.00 89.48           C  
ATOM   1696  N   LYS D  57      -2.788  -8.465  -7.604  1.00 92.07           N  
ATOM   1697  CA  LYS D  57      -3.260  -8.712  -8.963  1.00 92.07           C  
ATOM   1698  C   LYS D  57      -4.434  -7.802  -9.311  1.00 92.07           C  
ATOM   1699  CB  LYS D  57      -3.664 -10.178  -9.133  1.00 92.07           C  
ATOM   1700  O   LYS D  57      -4.542  -7.324 -10.442  1.00 92.07           O  
ATOM   1701  CG  LYS D  57      -2.487 -11.132  -9.273  1.00 92.07           C  
ATOM   1702  CD  LYS D  57      -2.950 -12.546  -9.599  1.00 92.07           C  
ATOM   1703  CE  LYS D  57      -1.777 -13.513  -9.688  1.00 92.07           C  
ATOM   1704  NZ  LYS D  57      -2.229 -14.908  -9.968  1.00 92.07           N  
ATOM   1705  N   GLU D  58      -5.300  -7.605  -8.350  1.00 91.14           N  
ATOM   1706  CA  GLU D  58      -6.424  -6.696  -8.557  1.00 91.14           C  
ATOM   1707  C   GLU D  58      -5.943  -5.268  -8.794  1.00 91.14           C  
ATOM   1708  CB  GLU D  58      -7.378  -6.739  -7.361  1.00 91.14           C  
ATOM   1709  O   GLU D  58      -6.488  -4.556  -9.640  1.00 91.14           O  
ATOM   1710  CG  GLU D  58      -8.168  -8.035  -7.250  1.00 91.14           C  
ATOM   1711  CD  GLU D  58      -9.128  -8.053  -6.071  1.00 91.14           C  
ATOM   1712  OE1 GLU D  58      -9.558  -9.153  -5.656  1.00 91.14           O  
ATOM   1713  OE2 GLU D  58      -9.452  -6.959  -5.558  1.00 91.14           O  
ATOM   1714  N   VAL D  59      -4.900  -4.805  -8.011  1.00 89.88           N  
ATOM   1715  CA  VAL D  59      -4.329  -3.472  -8.173  1.00 89.88           C  
ATOM   1716  C   VAL D  59      -3.734  -3.330  -9.572  1.00 89.88           C  
ATOM   1717  CB  VAL D  59      -3.252  -3.182  -7.103  1.00 89.88           C  
ATOM   1718  O   VAL D  59      -3.887  -2.289 -10.216  1.00 89.88           O  
ATOM   1719  CG1 VAL D  59      -2.549  -1.857  -7.391  1.00 89.88           C  
ATOM   1720  CG2 VAL D  59      -3.876  -3.168  -5.709  1.00 89.88           C  
ATOM   1721  N   GLU D  60      -3.114  -4.394 -10.091  1.00 91.80           N  
ATOM   1722  CA  GLU D  60      -2.530  -4.371 -11.429  1.00 91.80           C  
ATOM   1723  C   GLU D  60      -3.604  -4.189 -12.497  1.00 91.80           C  
ATOM   1724  CB  GLU D  60      -1.738  -5.655 -11.692  1.00 91.80           C  
ATOM   1725  O   GLU D  60      -3.397  -3.472 -13.478  1.00 91.80           O  
ATOM   1726  CG  GLU D  60      -0.398  -5.710 -10.973  1.00 91.80           C  
ATOM   1727  CD  GLU D  60       0.350  -7.014 -11.197  1.00 91.80           C  
ATOM   1728  OE1 GLU D  60       1.567  -7.072 -10.911  1.00 91.80           O  
ATOM   1729  OE2 GLU D  60      -0.286  -7.985 -11.664  1.00 91.80           O  
ATOM   1730  N   LYS D  61      -4.738  -4.894 -12.244  1.00 91.17           N  
ATOM   1731  CA  LYS D  61      -5.852  -4.768 -13.179  1.00 91.17           C  
ATOM   1732  C   LYS D  61      -6.381  -3.337 -13.216  1.00 91.17           C  
ATOM   1733  CB  LYS D  61      -6.979  -5.733 -12.805  1.00 91.17           C  
ATOM   1734  O   LYS D  61      -6.662  -2.801 -14.290  1.00 91.17           O  
ATOM   1735  CG  LYS D  61      -8.089  -5.819 -13.841  1.00 91.17           C  
ATOM   1736  CD  LYS D  61      -9.164  -6.817 -13.427  1.00 91.17           C  
ATOM   1737  CE  LYS D  61     -10.349  -6.792 -14.383  1.00 91.17           C  
ATOM   1738  NZ  LYS D  61     -11.423  -7.739 -13.958  1.00 91.17           N  
ATOM   1739  N   ILE D  62      -6.519  -2.697 -12.103  1.00 88.15           N  
ATOM   1740  CA  ILE D  62      -7.019  -1.330 -12.001  1.00 88.15           C  
ATOM   1741  C   ILE D  62      -6.018  -0.367 -12.635  1.00 88.15           C  
ATOM   1742  CB  ILE D  62      -7.286  -0.934 -10.531  1.00 88.15           C  
ATOM   1743  O   ILE D  62      -6.409   0.583 -13.319  1.00 88.15           O  
ATOM   1744  CG1 ILE D  62      -8.453  -1.749  -9.962  1.00 88.15           C  
ATOM   1745  CG2 ILE D  62      -7.561   0.568 -10.419  1.00 88.15           C  
ATOM   1746  CD1 ILE D  62      -8.685  -1.541  -8.472  1.00 88.15           C  
ATOM   1747  N   LEU D  63      -4.748  -0.607 -12.421  1.00 88.58           N  
ATOM   1748  CA  LEU D  63      -3.706   0.228 -13.008  1.00 88.58           C  
ATOM   1749  C   LEU D  63      -3.801   0.225 -14.530  1.00 88.58           C  
ATOM   1750  CB  LEU D  63      -2.321  -0.256 -12.571  1.00 88.58           C  
ATOM   1751  O   LEU D  63      -3.600   1.260 -15.171  1.00 88.58           O  
ATOM   1752  CG  LEU D  63      -1.827   0.242 -11.211  1.00 88.58           C  
ATOM   1753  CD1 LEU D  63      -0.725  -0.669 -10.682  1.00 88.58           C  
ATOM   1754  CD2 LEU D  63      -1.334   1.681 -11.316  1.00 88.58           C  
ATOM   1755  N   ARG D  64      -4.061  -0.938 -15.071  1.00 90.61           N  
ATOM   1756  CA  ARG D  64      -4.206  -1.031 -16.520  1.00 90.61           C  
ATOM   1757  C   ARG D  64      -5.371  -0.178 -17.010  1.00 90.61           C  
ATOM   1758  CB  ARG D  64      -4.406  -2.487 -16.949  1.00 90.61           C  
ATOM   1759  O   ARG D  64      -5.275   0.474 -18.052  1.00 90.61           O  
ATOM   1760  CG  ARG D  64      -3.139  -3.326 -16.888  1.00 90.61           C  
ATOM   1761  CD  ARG D  64      -3.369  -4.732 -17.425  1.00 90.61           C  
ATOM   1762  NE  ARG D  64      -2.303  -5.644 -17.020  1.00 90.61           N  
ATOM   1763  NH1 ARG D  64      -3.218  -7.500 -18.048  1.00 90.61           N  
ATOM   1764  NH2 ARG D  64      -1.239  -7.676 -16.904  1.00 90.61           N  
ATOM   1765  CZ  ARG D  64      -2.256  -6.938 -17.325  1.00 90.61           C  
ATOM   1766  N   LYS D  65      -6.507  -0.195 -16.254  1.00 89.41           N  
ATOM   1767  CA  LYS D  65      -7.663   0.628 -16.598  1.00 89.41           C  
ATOM   1768  C   LYS D  65      -7.316   2.113 -16.547  1.00 89.41           C  
ATOM   1769  CB  LYS D  65      -8.833   0.330 -15.659  1.00 89.41           C  
ATOM   1770  O   LYS D  65      -7.723   2.882 -17.420  1.00 89.41           O  
ATOM   1771  CG  LYS D  65      -9.462  -1.039 -15.868  1.00 89.41           C  
ATOM   1772  CD  LYS D  65     -10.614  -1.279 -14.902  1.00 89.41           C  
ATOM   1773  CE  LYS D  65     -11.172  -2.690 -15.033  1.00 89.41           C  
ATOM   1774  NZ  LYS D  65     -12.252  -2.954 -14.037  1.00 89.41           N  
ATOM   1775  N   VAL D  66      -6.573   2.530 -15.433  1.00 87.43           N  
ATOM   1776  CA  VAL D  66      -6.176   3.926 -15.276  1.00 87.43           C  
ATOM   1777  C   VAL D  66      -5.259   4.335 -16.427  1.00 87.43           C  
ATOM   1778  CB  VAL D  66      -5.472   4.167 -13.922  1.00 87.43           C  
ATOM   1779  O   VAL D  66      -5.390   5.432 -16.973  1.00 87.43           O  
ATOM   1780  CG1 VAL D  66      -4.911   5.586 -13.850  1.00 87.43           C  
ATOM   1781  CG2 VAL D  66      -6.438   3.911 -12.767  1.00 87.43           C  
ATOM   1782  N   ASP D  67      -4.323   3.476 -16.835  1.00 88.39           N  
ATOM   1783  CA  ASP D  67      -3.435   3.747 -17.961  1.00 88.39           C  
ATOM   1784  C   ASP D  67      -4.229   3.972 -19.246  1.00 88.39           C  
ATOM   1785  CB  ASP D  67      -2.443   2.598 -18.150  1.00 88.39           C  
ATOM   1786  O   ASP D  67      -3.909   4.866 -20.031  1.00 88.39           O  
ATOM   1787  CG  ASP D  67      -1.188   2.753 -17.309  1.00 88.39           C  
ATOM   1788  OD1 ASP D  67      -0.436   1.768 -17.148  1.00 88.39           O  
ATOM   1789  OD2 ASP D  67      -0.950   3.870 -16.801  1.00 88.39           O  
ATOM   1790  N   ASP D  68      -5.277   3.079 -19.419  1.00 88.61           N  
ATOM   1791  CA  ASP D  68      -6.120   3.203 -20.605  1.00 88.61           C  
ATOM   1792  C   ASP D  68      -6.838   4.550 -20.630  1.00 88.61           C  
ATOM   1793  CB  ASP D  68      -7.139   2.063 -20.660  1.00 88.61           C  
ATOM   1794  O   ASP D  68      -6.928   5.192 -21.679  1.00 88.61           O  
ATOM   1795  CG  ASP D  68      -6.515   0.726 -21.022  1.00 88.61           C  
ATOM   1796  OD1 ASP D  68      -7.162  -0.324 -20.820  1.00 88.61           O  
ATOM   1797  OD2 ASP D  68      -5.365   0.724 -21.512  1.00 88.61           O  
ATOM   1798  N   ILE D  69      -7.358   4.977 -19.533  1.00 86.26           N  
ATOM   1799  CA  ILE D  69      -8.054   6.254 -19.422  1.00 86.26           C  
ATOM   1800  C   ILE D  69      -7.086   7.398 -19.718  1.00 86.26           C  
ATOM   1801  CB  ILE D  69      -8.684   6.435 -18.022  1.00 86.26           C  
ATOM   1802  O   ILE D  69      -7.429   8.339 -20.438  1.00 86.26           O  
ATOM   1803  CG1 ILE D  69      -9.827   5.434 -17.818  1.00 86.26           C  
ATOM   1804  CG2 ILE D  69      -9.174   7.873 -17.832  1.00 86.26           C  
ATOM   1805  CD1 ILE D  69     -10.376   5.402 -16.398  1.00 86.26           C  
ATOM   1806  N   LEU D  70      -5.888   7.324 -19.041  1.00 85.95           N  
ATOM   1807  CA  LEU D  70      -4.879   8.354 -19.265  1.00 85.95           C  
ATOM   1808  C   LEU D  70      -4.524   8.455 -20.744  1.00 85.95           C  
ATOM   1809  CB  LEU D  70      -3.620   8.059 -18.445  1.00 85.95           C  
ATOM   1810  O   LEU D  70      -4.338   9.555 -21.269  1.00 85.95           O  
ATOM   1811  CG  LEU D  70      -3.654   8.482 -16.975  1.00 85.95           C  
ATOM   1812  CD1 LEU D  70      -2.523   7.809 -16.204  1.00 85.95           C  
ATOM   1813  CD2 LEU D  70      -3.563   9.999 -16.853  1.00 85.95           C  
ATOM   1814  N   TYR D  71      -4.339   7.292 -21.373  1.00 88.30           N  
ATOM   1815  CA  TYR D  71      -4.043   7.269 -22.801  1.00 88.30           C  
ATOM   1816  C   TYR D  71      -5.144   7.961 -23.597  1.00 88.30           C  
ATOM   1817  CB  TYR D  71      -3.871   5.829 -23.292  1.00 88.30           C  
ATOM   1818  O   TYR D  71      -4.863   8.700 -24.544  1.00 88.30           O  
ATOM   1819  CG  TYR D  71      -3.516   5.724 -24.756  1.00 88.30           C  
ATOM   1820  CD1 TYR D  71      -4.494   5.459 -25.712  1.00 88.30           C  
ATOM   1821  CD2 TYR D  71      -2.204   5.890 -25.185  1.00 88.30           C  
ATOM   1822  CE1 TYR D  71      -4.171   5.360 -27.062  1.00 88.30           C  
ATOM   1823  CE2 TYR D  71      -1.870   5.793 -26.532  1.00 88.30           C  
ATOM   1824  OH  TYR D  71      -2.534   5.432 -28.796  1.00 88.30           O  
ATOM   1825  CZ  TYR D  71      -2.859   5.529 -27.461  1.00 88.30           C  
ATOM   1826  N   LYS D  72      -6.472   7.739 -23.283  1.00 87.83           N  
ATOM   1827  CA  LYS D  72      -7.614   8.341 -23.966  1.00 87.83           C  
ATOM   1828  C   LYS D  72      -7.666   9.847 -23.725  1.00 87.83           C  
ATOM   1829  CB  LYS D  72      -8.919   7.690 -23.505  1.00 87.83           C  
ATOM   1830  O   LYS D  72      -8.021  10.612 -24.624  1.00 87.83           O  
ATOM   1831  CG  LYS D  72      -9.128   6.279 -24.035  1.00 87.83           C  
ATOM   1832  CD  LYS D  72     -10.442   5.686 -23.543  1.00 87.83           C  
ATOM   1833  CE  LYS D  72     -10.612   4.244 -24.000  1.00 87.83           C  
ATOM   1834  NZ  LYS D  72     -11.853   3.628 -23.442  1.00 87.83           N  
ATOM   1835  N   VAL D  73      -7.362  10.310 -22.478  1.00 83.69           N  
ATOM   1836  CA  VAL D  73      -7.403  11.721 -22.112  1.00 83.69           C  
ATOM   1837  C   VAL D  73      -6.290  12.476 -22.835  1.00 83.69           C  
ATOM   1838  CB  VAL D  73      -7.272  11.915 -20.584  1.00 83.69           C  
ATOM   1839  O   VAL D  73      -6.476  13.622 -23.250  1.00 83.69           O  
ATOM   1840  CG1 VAL D  73      -7.154  13.398 -20.236  1.00 83.69           C  
ATOM   1841  CG2 VAL D  73      -8.463  11.287 -19.863  1.00 83.69           C  
ATOM   1842  N   LYS D  74      -5.058  11.931 -23.019  1.00 82.77           N  
ATOM   1843  CA  LYS D  74      -3.930  12.587 -23.675  1.00 82.77           C  
ATOM   1844  C   LYS D  74      -4.093  12.574 -25.192  1.00 82.77           C  
ATOM   1845  CB  LYS D  74      -2.615  11.913 -23.283  1.00 82.77           C  
ATOM   1846  O   LYS D  74      -3.604  13.471 -25.882  1.00 82.77           O  
ATOM   1847  CG  LYS D  74      -2.111  12.296 -21.899  1.00 82.77           C  
ATOM   1848  CD  LYS D  74      -0.719  11.735 -21.636  1.00 82.77           C  
ATOM   1849  CE  LYS D  74      -0.198  12.151 -20.267  1.00 82.77           C  
ATOM   1850  NZ  LYS D  74       1.184  11.639 -20.022  1.00 82.77           N  
ATOM   1851  N   SER D  75      -4.778  11.490 -25.637  1.00 81.41           N  
ATOM   1852  CA  SER D  75      -4.962  11.435 -27.084  1.00 81.41           C  
ATOM   1853  C   SER D  75      -6.080  12.370 -27.535  1.00 81.41           C  
ATOM   1854  CB  SER D  75      -5.270  10.006 -27.532  1.00 81.41           C  
ATOM   1855  O   SER D  75      -5.999  12.970 -28.609  1.00 81.41           O  
ATOM   1856  OG  SER D  75      -6.398   9.495 -26.843  1.00 81.41           O  
TER    1857      SER D  75                                                      
ENDMDL                                                                          
END                                                                             
