# Supplementary material for: De novo design of obligate ABC-type heterotrimeric proteins
Source: Nat Struct Mol Biol. 2022 Dec 15;29(12):1266–76. doi: 10.1038/s41594-022-00879-4 (PMC9758053; doi:10.1038/s41594-022-00879-4)
Supplement: Supplementary file 4 — This compressed file contains all PDB files and scripts used in our design protocols and analyses, as well as the final design model outputs. [file 41594_2022_879_MOESM4_ESM.zip › source_data/pdbs/AF-Multimer for base_pdbs/DHT06/DHT06_AF-Mult_model1.pdb]

MODEL     1                                                                     
ATOM      1  N   ASP B   1      -7.718  24.794   6.060  1.00 81.46           N  
ATOM      2  CA  ASP B   1      -6.684  23.817   6.389  1.00 81.46           C  
ATOM      3  C   ASP B   1      -7.173  22.393   6.135  1.00 81.46           C  
ATOM      4  CB  ASP B   1      -6.246  23.970   7.847  1.00 81.46           C  
ATOM      5  O   ASP B   1      -6.392  21.523   5.745  1.00 81.46           O  
ATOM      6  CG  ASP B   1      -5.313  25.149   8.065  1.00 81.46           C  
ATOM      7  OD1 ASP B   1      -5.198  25.631   9.212  1.00 81.46           O  
ATOM      8  OD2 ASP B   1      -4.690  25.601   7.080  1.00 81.46           O  
ATOM      9  N   GLU B   2      -8.311  22.071   6.216  1.00 88.96           N  
ATOM     10  CA  GLU B   2      -8.920  20.778   5.919  1.00 88.96           C  
ATOM     11  C   GLU B   2      -8.828  20.454   4.431  1.00 88.96           C  
ATOM     12  CB  GLU B   2     -10.381  20.754   6.373  1.00 88.96           C  
ATOM     13  O   GLU B   2      -8.615  19.299   4.053  1.00 88.96           O  
ATOM     14  CG  GLU B   2     -10.554  20.649   7.882  1.00 88.96           C  
ATOM     15  CD  GLU B   2     -12.011  20.628   8.318  1.00 88.96           C  
ATOM     16  OE1 GLU B   2     -12.278  20.505   9.535  1.00 88.96           O  
ATOM     17  OE2 GLU B   2     -12.892  20.735   7.436  1.00 88.96           O  
ATOM     18  N   LYS B   3      -8.923  21.394   3.571  1.00 91.06           N  
ATOM     19  CA  LYS B   3      -8.812  21.209   2.127  1.00 91.06           C  
ATOM     20  C   LYS B   3      -7.392  20.813   1.731  1.00 91.06           C  
ATOM     21  CB  LYS B   3      -9.226  22.483   1.389  1.00 91.06           C  
ATOM     22  O   LYS B   3      -7.199  19.961   0.861  1.00 91.06           O  
ATOM     23  CG  LYS B   3     -10.718  22.777   1.451  1.00 91.06           C  
ATOM     24  CD  LYS B   3     -11.075  24.024   0.654  1.00 91.06           C  
ATOM     25  CE  LYS B   3     -12.556  24.360   0.772  1.00 91.06           C  
ATOM     26  NZ  LYS B   3     -12.902  25.609   0.030  1.00 91.06           N  
ATOM     27  N   GLU B   4      -6.514  21.520   2.406  1.00 93.44           N  
ATOM     28  CA  GLU B   4      -5.122  21.184   2.125  1.00 93.44           C  
ATOM     29  C   GLU B   4      -4.815  19.739   2.508  1.00 93.44           C  
ATOM     30  CB  GLU B   4      -4.178  22.136   2.865  1.00 93.44           C  
ATOM     31  O   GLU B   4      -4.076  19.048   1.803  1.00 93.44           O  
ATOM     32  CG  GLU B   4      -2.718  21.989   2.465  1.00 93.44           C  
ATOM     33  CD  GLU B   4      -1.821  23.062   3.061  1.00 93.44           C  
ATOM     34  OE1 GLU B   4      -0.597  23.044   2.800  1.00 93.44           O  
ATOM     35  OE2 GLU B   4      -2.347  23.927   3.797  1.00 93.44           O  
ATOM     36  N   LEU B   5      -5.360  19.262   3.607  1.00 93.17           N  
ATOM     37  CA  LEU B   5      -5.182  17.879   4.035  1.00 93.17           C  
ATOM     38  C   LEU B   5      -5.745  16.912   2.999  1.00 93.17           C  
ATOM     39  CB  LEU B   5      -5.857  17.646   5.389  1.00 93.17           C  
ATOM     40  O   LEU B   5      -5.108  15.910   2.667  1.00 93.17           O  
ATOM     41  CG  LEU B   5      -5.462  16.369   6.133  1.00 93.17           C  
ATOM     42  CD1 LEU B   5      -4.000  16.437   6.562  1.00 93.17           C  
ATOM     43  CD2 LEU B   5      -6.369  16.149   7.338  1.00 93.17           C  
ATOM     44  N   ALA B   6      -6.906  17.254   2.510  1.00 93.52           N  
ATOM     45  CA  ALA B   6      -7.558  16.394   1.527  1.00 93.52           C  
ATOM     46  C   ALA B   6      -6.758  16.340   0.229  1.00 93.52           C  
ATOM     47  CB  ALA B   6      -8.979  16.881   1.252  1.00 93.52           C  
ATOM     48  O   ALA B   6      -6.645  15.282  -0.395  1.00 93.52           O  
ATOM     49  N   LYS B   7      -6.173  17.513  -0.161  1.00 94.57           N  
ATOM     50  CA  LYS B   7      -5.344  17.558  -1.362  1.00 94.57           C  
ATOM     51  C   LYS B   7      -4.107  16.677  -1.209  1.00 94.57           C  
ATOM     52  CB  LYS B   7      -4.927  18.996  -1.673  1.00 94.57           C  
ATOM     53  O   LYS B   7      -3.764  15.918  -2.118  1.00 94.57           O  
ATOM     54  CG  LYS B   7      -4.193  19.156  -2.996  1.00 94.57           C  
ATOM     55  CD  LYS B   7      -3.839  20.612  -3.267  1.00 94.57           C  
ATOM     56  CE  LYS B   7      -2.990  20.758  -4.523  1.00 94.57           C  
ATOM     57  NZ  LYS B   7      -2.612  22.181  -4.774  1.00 94.57           N  
ATOM     58  N   THR B   8      -3.463  16.816  -0.055  1.00 96.23           N  
ATOM     59  CA  THR B   8      -2.268  16.018   0.197  1.00 96.23           C  
ATOM     60  C   THR B   8      -2.614  14.534   0.267  1.00 96.23           C  
ATOM     61  CB  THR B   8      -1.574  16.448   1.503  1.00 96.23           C  
ATOM     62  O   THR B   8      -1.856  13.691  -0.219  1.00 96.23           O  
ATOM     63  CG2 THR B   8      -0.269  15.686   1.709  1.00 96.23           C  
ATOM     64  OG1 THR B   8      -1.292  17.852   1.447  1.00 96.23           O  
ATOM     65  N   ASN B   9      -3.737  14.189   0.806  1.00 95.08           N  
ATOM     66  CA  ASN B   9      -4.185  12.801   0.846  1.00 95.08           C  
ATOM     67  C   ASN B   9      -4.376  12.232  -0.557  1.00 95.08           C  
ATOM     68  CB  ASN B   9      -5.482  12.679   1.649  1.00 95.08           C  
ATOM     69  O   ASN B   9      -4.046  11.073  -0.812  1.00 95.08           O  
ATOM     70  CG  ASN B   9      -5.817  11.243   2.002  1.00 95.08           C  
ATOM     71  ND2 ASN B   9      -6.996  10.791   1.592  1.00 95.08           N  
ATOM     72  OD1 ASN B   9      -5.023  10.546   2.640  1.00 95.08           O  
ATOM     73  N   ALA B  10      -4.939  13.009  -1.392  1.00 95.37           N  
ATOM     74  CA  ALA B  10      -5.103  12.577  -2.777  1.00 95.37           C  
ATOM     75  C   ALA B  10      -3.754  12.257  -3.416  1.00 95.37           C  
ATOM     76  CB  ALA B  10      -5.830  13.649  -3.586  1.00 95.37           C  
ATOM     77  O   ALA B  10      -3.619  11.260  -4.129  1.00 95.37           O  
ATOM     78  N   GLU B  11      -2.776  13.137  -3.225  1.00 95.95           N  
ATOM     79  CA  GLU B  11      -1.431  12.896  -3.739  1.00 95.95           C  
ATOM     80  C   GLU B  11      -0.853  11.596  -3.185  1.00 95.95           C  
ATOM     81  CB  GLU B  11      -0.507  14.069  -3.400  1.00 95.95           C  
ATOM     82  O   GLU B  11      -0.236  10.822  -3.920  1.00 95.95           O  
ATOM     83  CG  GLU B  11       0.918  13.895  -3.905  1.00 95.95           C  
ATOM     84  CD  GLU B  11       1.857  14.997  -3.440  1.00 95.95           C  
ATOM     85  OE1 GLU B  11       3.092  14.830  -3.556  1.00 95.95           O  
ATOM     86  OE2 GLU B  11       1.353  16.035  -2.955  1.00 95.95           O  
ATOM     87  N   ILE B  12      -1.035  11.327  -1.910  1.00 96.37           N  
ATOM     88  CA  ILE B  12      -0.532  10.131  -1.243  1.00 96.37           C  
ATOM     89  C   ILE B  12      -1.185   8.890  -1.846  1.00 96.37           C  
ATOM     90  CB  ILE B  12      -0.786  10.184   0.281  1.00 96.37           C  
ATOM     91  O   ILE B  12      -0.502   7.911  -2.158  1.00 96.37           O  
ATOM     92  CG1 ILE B  12       0.136  11.215   0.941  1.00 96.37           C  
ATOM     93  CG2 ILE B  12      -0.598   8.800   0.908  1.00 96.37           C  
ATOM     94  CD1 ILE B  12      -0.234  11.545   2.380  1.00 96.37           C  
ATOM     95  N   LEU B  13      -2.472   8.940  -2.047  1.00 95.90           N  
ATOM     96  CA  LEU B  13      -3.201   7.795  -2.581  1.00 95.90           C  
ATOM     97  C   LEU B  13      -2.737   7.467  -3.996  1.00 95.90           C  
ATOM     98  CB  LEU B  13      -4.708   8.068  -2.576  1.00 95.90           C  
ATOM     99  O   LEU B  13      -2.602   6.295  -4.354  1.00 95.90           O  
ATOM    100  CG  LEU B  13      -5.365   8.215  -1.202  1.00 95.90           C  
ATOM    101  CD1 LEU B  13      -6.832   8.601  -1.356  1.00 95.90           C  
ATOM    102  CD2 LEU B  13      -5.227   6.924  -0.403  1.00 95.90           C  
ATOM    103  N   LYS B  14      -2.474   8.471  -4.788  1.00 95.93           N  
ATOM    104  CA  LYS B  14      -1.977   8.243  -6.142  1.00 95.93           C  
ATOM    105  C   LYS B  14      -0.594   7.599  -6.120  1.00 95.93           C  
ATOM    106  CB  LYS B  14      -1.932   9.555  -6.926  1.00 95.93           C  
ATOM    107  O   LYS B  14      -0.294   6.731  -6.942  1.00 95.93           O  
ATOM    108  CG  LYS B  14      -3.295  10.045  -7.392  1.00 95.93           C  
ATOM    109  CD  LYS B  14      -3.171  11.263  -8.300  1.00 95.93           C  
ATOM    110  CE  LYS B  14      -2.652  12.476  -7.541  1.00 95.93           C  
ATOM    111  NZ  LYS B  14      -2.538  13.675  -8.424  1.00 95.93           N  
ATOM    112  N   THR B  15       0.213   8.026  -5.187  1.00 96.37           N  
ATOM    113  CA  THR B  15       1.544   7.444  -5.056  1.00 96.37           C  
ATOM    114  C   THR B  15       1.457   5.990  -4.601  1.00 96.37           C  
ATOM    115  CB  THR B  15       2.409   8.245  -4.065  1.00 96.37           C  
ATOM    116  O   THR B  15       2.217   5.141  -5.070  1.00 96.37           O  
ATOM    117  CG2 THR B  15       3.819   7.671  -3.978  1.00 96.37           C  
ATOM    118  OG1 THR B  15       2.485   9.608  -4.499  1.00 96.37           O  
ATOM    119  N   LEU B  16       0.590   5.677  -3.693  1.00 96.42           N  
ATOM    120  CA  LEU B  16       0.383   4.301  -3.253  1.00 96.42           C  
ATOM    121  C   LEU B  16      -0.033   3.413  -4.421  1.00 96.42           C  
ATOM    122  CB  LEU B  16      -0.679   4.245  -2.151  1.00 96.42           C  
ATOM    123  O   LEU B  16       0.415   2.270  -4.527  1.00 96.42           O  
ATOM    124  CG  LEU B  16      -0.258   4.767  -0.777  1.00 96.42           C  
ATOM    125  CD1 LEU B  16      -1.479   4.949   0.118  1.00 96.42           C  
ATOM    126  CD2 LEU B  16       0.749   3.822  -0.131  1.00 96.42           C  
ATOM    127  N   LEU B  17      -0.904   3.949  -5.273  1.00 96.11           N  
ATOM    128  CA  LEU B  17      -1.287   3.218  -6.476  1.00 96.11           C  
ATOM    129  C   LEU B  17      -0.065   2.900  -7.332  1.00 96.11           C  
ATOM    130  CB  LEU B  17      -2.301   4.023  -7.293  1.00 96.11           C  
ATOM    131  O   LEU B  17       0.093   1.770  -7.800  1.00 96.11           O  
ATOM    132  CG  LEU B  17      -2.724   3.420  -8.634  1.00 96.11           C  
ATOM    133  CD1 LEU B  17      -3.382   2.061  -8.419  1.00 96.11           C  
ATOM    134  CD2 LEU B  17      -3.666   4.365  -9.372  1.00 96.11           C  
ATOM    135  N   GLU B  18       0.809   3.893  -7.524  1.00 95.51           N  
ATOM    136  CA  GLU B  18       2.025   3.700  -8.310  1.00 95.51           C  
ATOM    137  C   GLU B  18       2.913   2.621  -7.696  1.00 95.51           C  
ATOM    138  CB  GLU B  18       2.801   5.014  -8.431  1.00 95.51           C  
ATOM    139  O   GLU B  18       3.493   1.805  -8.415  1.00 95.51           O  
ATOM    140  CG  GLU B  18       4.039   4.918  -9.311  1.00 95.51           C  
ATOM    141  CD  GLU B  18       4.830   6.215  -9.377  1.00 95.51           C  
ATOM    142  OE1 GLU B  18       5.944   6.217  -9.948  1.00 95.51           O  
ATOM    143  OE2 GLU B  18       4.332   7.236  -8.854  1.00 95.51           O  
ATOM    144  N   LEU B  19       2.988   2.568  -6.401  1.00 95.25           N  
ATOM    145  CA  LEU B  19       3.818   1.592  -5.703  1.00 95.25           C  
ATOM    146  C   LEU B  19       3.274   0.180  -5.894  1.00 95.25           C  
ATOM    147  CB  LEU B  19       3.895   1.924  -4.210  1.00 95.25           C  
ATOM    148  O   LEU B  19       4.036  -0.754  -6.152  1.00 95.25           O  
ATOM    149  CG  LEU B  19       4.822   3.076  -3.819  1.00 95.25           C  
ATOM    150  CD1 LEU B  19       4.535   3.526  -2.391  1.00 95.25           C  
ATOM    151  CD2 LEU B  19       6.282   2.665  -3.973  1.00 95.25           C  
ATOM    152  N   PHE B  20       2.010   0.031  -5.871  1.00 94.26           N  
ATOM    153  CA  PHE B  20       1.419  -1.290  -6.048  1.00 94.26           C  
ATOM    154  C   PHE B  20       1.571  -1.762  -7.489  1.00 94.26           C  
ATOM    155  CB  PHE B  20      -0.061  -1.275  -5.653  1.00 94.26           C  
ATOM    156  O   PHE B  20       1.791  -2.949  -7.739  1.00 94.26           O  
ATOM    157  CG  PHE B  20      -0.303  -1.554  -4.194  1.00 94.26           C  
ATOM    158  CD1 PHE B  20      -0.051  -2.813  -3.662  1.00 94.26           C  
ATOM    159  CD2 PHE B  20      -0.782  -0.557  -3.355  1.00 94.26           C  
ATOM    160  CE1 PHE B  20      -0.274  -3.073  -2.312  1.00 94.26           C  
ATOM    161  CE2 PHE B  20      -1.007  -0.810  -2.005  1.00 94.26           C  
ATOM    162  CZ  PHE B  20      -0.753  -2.069  -1.485  1.00 94.26           C  
ATOM    163  N   GLU B  21       1.518  -0.857  -8.407  1.00 93.61           N  
ATOM    164  CA  GLU B  21       1.732  -1.220  -9.804  1.00 93.61           C  
ATOM    165  C   GLU B  21       3.164  -1.695 -10.039  1.00 93.61           C  
ATOM    166  CB  GLU B  21       1.414  -0.037 -10.722  1.00 93.61           C  
ATOM    167  O   GLU B  21       3.390  -2.671 -10.757  1.00 93.61           O  
ATOM    168  CG  GLU B  21      -0.072   0.276 -10.829  1.00 93.61           C  
ATOM    169  CD  GLU B  21      -0.361   1.558 -11.593  1.00 93.61           C  
ATOM    170  OE1 GLU B  21      -1.524   1.770 -12.005  1.00 93.61           O  
ATOM    171  OE2 GLU B  21       0.583   2.358 -11.781  1.00 93.61           O  
ATOM    172  N   ALA B  22       4.052  -1.004  -9.412  1.00 92.98           N  
ATOM    173  CA  ALA B  22       5.454  -1.396  -9.525  1.00 92.98           C  
ATOM    174  C   ALA B  22       5.696  -2.759  -8.883  1.00 92.98           C  
ATOM    175  CB  ALA B  22       6.355  -0.342  -8.886  1.00 92.98           C  
ATOM    176  O   ALA B  22       6.427  -3.588  -9.428  1.00 92.98           O  
ATOM    177  N   GLU B  23       5.079  -2.967  -7.747  1.00 92.72           N  
ATOM    178  CA  GLU B  23       5.218  -4.250  -7.064  1.00 92.72           C  
ATOM    179  C   GLU B  23       4.649  -5.388  -7.906  1.00 92.72           C  
ATOM    180  CB  GLU B  23       4.528  -4.209  -5.698  1.00 92.72           C  
ATOM    181  O   GLU B  23       5.234  -6.472  -7.970  1.00 92.72           O  
ATOM    182  CG  GLU B  23       4.799  -5.433  -4.836  1.00 92.72           C  
ATOM    183  CD  GLU B  23       4.099  -5.383  -3.487  1.00 92.72           C  
ATOM    184  OE1 GLU B  23       4.230  -6.347  -2.699  1.00 92.72           O  
ATOM    185  OE2 GLU B  23       3.414  -4.371  -3.215  1.00 92.72           O  
ATOM    186  N   SER B  24       3.506  -5.197  -8.475  1.00 91.49           N  
ATOM    187  CA  SER B  24       2.904  -6.201  -9.346  1.00 91.49           C  
ATOM    188  C   SER B  24       3.823  -6.544 -10.513  1.00 91.49           C  
ATOM    189  CB  SER B  24       1.555  -5.712  -9.876  1.00 91.49           C  
ATOM    190  O   SER B  24       3.968  -7.714 -10.874  1.00 91.49           O  
ATOM    191  OG  SER B  24       0.934  -6.709 -10.668  1.00 91.49           O  
ATOM    192  N   ARG B  25       4.502  -5.533 -11.133  1.00 91.42           N  
ATOM    193  CA  ARG B  25       5.444  -5.762 -12.224  1.00 91.42           C  
ATOM    194  C   ARG B  25       6.644  -6.574 -11.750  1.00 91.42           C  
ATOM    195  CB  ARG B  25       5.913  -4.432 -12.818  1.00 91.42           C  
ATOM    196  O   ARG B  25       7.104  -7.479 -12.451  1.00 91.42           O  
ATOM    197  CG  ARG B  25       6.874  -4.583 -13.986  1.00 91.42           C  
ATOM    198  CD  ARG B  25       6.219  -5.284 -15.168  1.00 91.42           C  
ATOM    199  NE  ARG B  25       7.132  -5.396 -16.302  1.00 91.42           N  
ATOM    200  NH1 ARG B  25       5.879  -6.983 -17.420  1.00 91.42           N  
ATOM    201  NH2 ARG B  25       7.844  -6.222 -18.323  1.00 91.42           N  
ATOM    202  CZ  ARG B  25       6.950  -6.200 -17.346  1.00 91.42           C  
ATOM    203  N   LEU B  26       7.104  -6.317 -10.540  1.00 90.23           N  
ATOM    204  CA  LEU B  26       8.221  -7.057  -9.964  1.00 90.23           C  
ATOM    205  C   LEU B  26       7.871  -8.533  -9.804  1.00 90.23           C  
ATOM    206  CB  LEU B  26       8.616  -6.464  -8.609  1.00 90.23           C  
ATOM    207  O   LEU B  26       8.671  -9.406 -10.149  1.00 90.23           O  
ATOM    208  CG  LEU B  26       9.428  -5.169  -8.646  1.00 90.23           C  
ATOM    209  CD1 LEU B  26       9.577  -4.596  -7.241  1.00 90.23           C  
ATOM    210  CD2 LEU B  26      10.794  -5.411  -9.279  1.00 90.23           C  
ATOM    211  N   GLN B  27       6.713  -8.777  -9.318  1.00 88.83           N  
ATOM    212  CA  GLN B  27       6.274 -10.153  -9.116  1.00 88.83           C  
ATOM    213  C   GLN B  27       6.203 -10.908 -10.441  1.00 88.83           C  
ATOM    214  CB  GLN B  27       4.912 -10.186  -8.420  1.00 88.83           C  
ATOM    215  O   GLN B  27       6.598 -12.074 -10.518  1.00 88.83           O  
ATOM    216  CG  GLN B  27       4.967  -9.814  -6.945  1.00 88.83           C  
ATOM    217  CD  GLN B  27       3.595  -9.771  -6.299  1.00 88.83           C  
ATOM    218  NE2 GLN B  27       3.564  -9.774  -4.971  1.00 88.83           N  
ATOM    219  OE1 GLN B  27       2.571  -9.733  -6.989  1.00 88.83           O  
ATOM    220  N   GLU B  28       5.721 -10.317 -11.506  1.00 90.06           N  
ATOM    221  CA  GLU B  28       5.632 -10.936 -12.825  1.00 90.06           C  
ATOM    222  C   GLU B  28       7.016 -11.285 -13.366  1.00 90.06           C  
ATOM    223  CB  GLU B  28       4.902 -10.013 -13.804  1.00 90.06           C  
ATOM    224  O   GLU B  28       7.217 -12.367 -13.921  1.00 90.06           O  
ATOM    225  CG  GLU B  28       3.397  -9.955 -13.588  1.00 90.06           C  
ATOM    226  CD  GLU B  28       2.697  -8.965 -14.506  1.00 90.06           C  
ATOM    227  OE1 GLU B  28       1.462  -8.795 -14.387  1.00 90.06           O  
ATOM    228  OE2 GLU B  28       3.389  -8.356 -15.352  1.00 90.06           O  
ATOM    229  N   ILE B  29       7.952 -10.343 -13.158  1.00 90.74           N  
ATOM    230  CA  ILE B  29       9.313 -10.545 -13.641  1.00 90.74           C  
ATOM    231  C   ILE B  29       9.955 -11.717 -12.902  1.00 90.74           C  
ATOM    232  CB  ILE B  29      10.169  -9.270 -13.468  1.00 90.74           C  
ATOM    233  O   ILE B  29      10.613 -12.561 -13.516  1.00 90.74           O  
ATOM    234  CG1 ILE B  29       9.664  -8.158 -14.395  1.00 90.74           C  
ATOM    235  CG2 ILE B  29      11.647  -9.572 -13.729  1.00 90.74           C  
ATOM    236  CD1 ILE B  29      10.256  -6.787 -14.097  1.00 90.74           C  
ATOM    237  N   ILE B  30       9.719 -11.798 -11.555  1.00 87.68           N  
ATOM    238  CA  ILE B  30      10.275 -12.871 -10.739  1.00 87.68           C  
ATOM    239  C   ILE B  30       9.735 -14.217 -11.218  1.00 87.68           C  
ATOM    240  CB  ILE B  30       9.954 -12.668  -9.241  1.00 87.68           C  
ATOM    241  O   ILE B  30      10.484 -15.190 -11.328  1.00 87.68           O  
ATOM    242  CG1 ILE B  30      10.767 -11.497  -8.675  1.00 87.68           C  
ATOM    243  CG2 ILE B  30      10.222 -13.952  -8.452  1.00 87.68           C  
ATOM    244  CD1 ILE B  30      10.346 -11.071  -7.275  1.00 87.68           C  
ATOM    245  N   LEU B  31       8.414 -14.293 -11.550  1.00 87.77           N  
ATOM    246  CA  LEU B  31       7.813 -15.524 -12.052  1.00 87.77           C  
ATOM    247  C   LEU B  31       8.476 -15.961 -13.354  1.00 87.77           C  
ATOM    248  CB  LEU B  31       6.309 -15.338 -12.268  1.00 87.77           C  
ATOM    249  O   LEU B  31       8.755 -17.147 -13.546  1.00 87.77           O  
ATOM    250  CG  LEU B  31       5.431 -15.404 -11.018  1.00 87.77           C  
ATOM    251  CD1 LEU B  31       4.007 -14.966 -11.347  1.00 87.77           C  
ATOM    252  CD2 LEU B  31       5.440 -16.812 -10.432  1.00 87.77           C  
ATOM    253  N   LYS B  32       8.785 -14.986 -14.270  1.00 89.40           N  
ATOM    254  CA  LYS B  32       9.436 -15.288 -15.541  1.00 89.40           C  
ATOM    255  C   LYS B  32      10.858 -15.796 -15.324  1.00 89.40           C  
ATOM    256  CB  LYS B  32       9.452 -14.053 -16.443  1.00 89.40           C  
ATOM    257  O   LYS B  32      11.298 -16.732 -15.994  1.00 89.40           O  
ATOM    258  CG  LYS B  32       8.095 -13.699 -17.033  1.00 89.40           C  
ATOM    259  CD  LYS B  32       8.176 -12.464 -17.921  1.00 89.40           C  
ATOM    260  CE  LYS B  32       6.811 -12.084 -18.479  1.00 89.40           C  
ATOM    261  NZ  LYS B  32       6.867 -10.815 -19.263  1.00 89.40           N  
ATOM    262  N   LEU B  33      11.559 -15.168 -14.348  1.00 88.46           N  
ATOM    263  CA  LEU B  33      12.947 -15.528 -14.077  1.00 88.46           C  
ATOM    264  C   LEU B  33      13.035 -16.916 -13.452  1.00 88.46           C  
ATOM    265  CB  LEU B  33      13.597 -14.497 -13.151  1.00 88.46           C  
ATOM    266  O   LEU B  33      14.036 -17.616 -13.624  1.00 88.46           O  
ATOM    267  CG  LEU B  33      14.002 -13.169 -13.794  1.00 88.46           C  
ATOM    268  CD1 LEU B  33      14.368 -12.150 -12.719  1.00 88.46           C  
ATOM    269  CD2 LEU B  33      15.164 -13.375 -14.760  1.00 88.46           C  
ATOM    270  N   LEU B  34      11.964 -17.213 -12.657  1.00 86.81           N  
ATOM    271  CA  LEU B  34      11.937 -18.543 -12.058  1.00 86.81           C  
ATOM    272  C   LEU B  34      11.772 -19.618 -13.127  1.00 86.81           C  
ATOM    273  CB  LEU B  34      10.803 -18.647 -11.034  1.00 86.81           C  
ATOM    274  O   LEU B  34      12.231 -20.749 -12.953  1.00 86.81           O  
ATOM    275  CG  LEU B  34      11.014 -17.907  -9.712  1.00 86.81           C  
ATOM    276  CD1 LEU B  34       9.733 -17.925  -8.884  1.00 86.81           C  
ATOM    277  CD2 LEU B  34      12.170 -18.525  -8.932  1.00 86.81           C  
ATOM    278  N   GLU B  35      11.158 -19.289 -14.208  1.00 88.06           N  
ATOM    279  CA  GLU B  35      10.934 -20.230 -15.302  1.00 88.06           C  
ATOM    280  C   GLU B  35      12.175 -20.360 -16.181  1.00 88.06           C  
ATOM    281  CB  GLU B  35       9.733 -19.797 -16.147  1.00 88.06           C  
ATOM    282  O   GLU B  35      12.570 -21.469 -16.547  1.00 88.06           O  
ATOM    283  CG  GLU B  35       8.394 -19.973 -15.447  1.00 88.06           C  
ATOM    284  CD  GLU B  35       7.220 -19.445 -16.256  1.00 88.06           C  
ATOM    285  OE1 GLU B  35       6.062 -19.568 -15.797  1.00 88.06           O  
ATOM    286  OE2 GLU B  35       7.460 -18.906 -17.359  1.00 88.06           O  
ATOM    287  N   ARG B  36      12.839 -19.304 -16.460  1.00 86.62           N  
ATOM    288  CA  ARG B  36      14.046 -19.272 -17.280  1.00 86.62           C  
ATOM    289  C   ARG B  36      14.885 -18.038 -16.972  1.00 86.62           C  
ATOM    290  CB  ARG B  36      13.686 -19.303 -18.767  1.00 86.62           C  
ATOM    291  O   ARG B  36      14.448 -16.909 -17.204  1.00 86.62           O  
ATOM    292  CG  ARG B  36      14.890 -19.386 -19.691  1.00 86.62           C  
ATOM    293  CD  ARG B  36      14.481 -19.339 -21.157  1.00 86.62           C  
ATOM    294  NE  ARG B  36      15.643 -19.277 -22.039  1.00 86.62           N  
ATOM    295  NH1 ARG B  36      14.415 -19.256 -23.996  1.00 86.62           N  
ATOM    296  NH2 ARG B  36      16.705 -19.184 -24.073  1.00 86.62           N  
ATOM    297  CZ  ARG B  36      15.585 -19.239 -23.367  1.00 86.62           C  
ATOM    298  N   PRO B  37      15.915 -18.279 -16.292  1.00 83.28           N  
ATOM    299  CA  PRO B  37      16.795 -17.130 -16.068  1.00 83.28           C  
ATOM    300  C   PRO B  37      17.164 -16.408 -17.362  1.00 83.28           C  
ATOM    301  CB  PRO B  37      18.032 -17.754 -15.418  1.00 83.28           C  
ATOM    302  O   PRO B  37      17.498 -17.053 -18.359  1.00 83.28           O  
ATOM    303  CG  PRO B  37      17.580 -19.101 -14.952  1.00 83.28           C  
ATOM    304  CD  PRO B  37      16.419 -19.534 -15.800  1.00 83.28           C  
ATOM    305  N   ASP B  38      16.889 -15.277 -17.433  1.00 84.94           N  
ATOM    306  CA  ASP B  38      17.174 -14.415 -18.576  1.00 84.94           C  
ATOM    307  C   ASP B  38      17.766 -13.082 -18.124  1.00 84.94           C  
ATOM    308  CB  ASP B  38      15.905 -14.176 -19.397  1.00 84.94           C  
ATOM    309  O   ASP B  38      17.235 -12.436 -17.219  1.00 84.94           O  
ATOM    310  CG  ASP B  38      16.148 -13.319 -20.627  1.00 84.94           C  
ATOM    311  OD1 ASP B  38      15.592 -12.203 -20.713  1.00 84.94           O  
ATOM    312  OD2 ASP B  38      16.901 -13.765 -21.520  1.00 84.94           O  
ATOM    313  N   GLU B  39      18.940 -12.769 -18.798  1.00 89.96           N  
ATOM    314  CA  GLU B  39      19.649 -11.546 -18.434  1.00 89.96           C  
ATOM    315  C   GLU B  39      18.776 -10.315 -18.659  1.00 89.96           C  
ATOM    316  CB  GLU B  39      20.950 -11.421 -19.231  1.00 89.96           C  
ATOM    317  O   GLU B  39      18.822  -9.363 -17.877  1.00 89.96           O  
ATOM    318  CG  GLU B  39      21.905 -10.368 -18.687  1.00 89.96           C  
ATOM    319  CD  GLU B  39      23.213 -10.289 -19.458  1.00 89.96           C  
ATOM    320  OE1 GLU B  39      24.053  -9.417 -19.141  1.00 89.96           O  
ATOM    321  OE2 GLU B  39      23.399 -11.107 -20.387  1.00 89.96           O  
ATOM    322  N   LYS B  40      18.112 -10.305 -19.676  1.00 91.63           N  
ATOM    323  CA  LYS B  40      17.221  -9.187 -19.976  1.00 91.63           C  
ATOM    324  C   LYS B  40      16.175  -9.009 -18.878  1.00 91.63           C  
ATOM    325  CB  LYS B  40      16.533  -9.396 -21.326  1.00 91.63           C  
ATOM    326  O   LYS B  40      15.894  -7.884 -18.459  1.00 91.63           O  
ATOM    327  CG  LYS B  40      15.708  -8.205 -21.790  1.00 91.63           C  
ATOM    328  CD  LYS B  40      15.045  -8.474 -23.135  1.00 91.63           C  
ATOM    329  CE  LYS B  40      14.099  -7.348 -23.529  1.00 91.63           C  
ATOM    330  NZ  LYS B  40      13.401  -7.636 -24.818  1.00 91.63           N  
ATOM    331  N   GLU B  41      15.709 -10.001 -18.430  1.00 90.33           N  
ATOM    332  CA  GLU B  41      14.704  -9.959 -17.371  1.00 90.33           C  
ATOM    333  C   GLU B  41      15.314  -9.502 -16.049  1.00 90.33           C  
ATOM    334  CB  GLU B  41      14.045 -11.330 -17.201  1.00 90.33           C  
ATOM    335  O   GLU B  41      14.672  -8.788 -15.277  1.00 90.33           O  
ATOM    336  CG  GLU B  41      13.136 -11.723 -18.356  1.00 90.33           C  
ATOM    337  CD  GLU B  41      11.975 -10.762 -18.560  1.00 90.33           C  
ATOM    338  OE1 GLU B  41      11.464 -10.660 -19.698  1.00 90.33           O  
ATOM    339  OE2 GLU B  41      11.575 -10.104 -17.574  1.00 90.33           O  
ATOM    340  N   GLU B  42      16.459  -9.893 -15.810  1.00 89.95           N  
ATOM    341  CA  GLU B  42      17.150  -9.437 -14.608  1.00 89.95           C  
ATOM    342  C   GLU B  42      17.326  -7.921 -14.614  1.00 89.95           C  
ATOM    343  CB  GLU B  42      18.511 -10.124 -14.476  1.00 89.95           C  
ATOM    344  O   GLU B  42      17.171  -7.268 -13.580  1.00 89.95           O  
ATOM    345  CG  GLU B  42      18.426 -11.573 -14.018  1.00 89.95           C  
ATOM    346  CD  GLU B  42      19.786 -12.234 -13.863  1.00 89.95           C  
ATOM    347  OE1 GLU B  42      19.841 -13.453 -13.582  1.00 89.95           O  
ATOM    348  OE2 GLU B  42      20.806 -11.528 -14.024  1.00 89.95           O  
ATOM    349  N   ASP B  43      17.721  -7.363 -15.848  1.00 90.69           N  
ATOM    350  CA  ASP B  43      17.855  -5.915 -15.981  1.00 90.69           C  
ATOM    351  C   ASP B  43      16.523  -5.215 -15.723  1.00 90.69           C  
ATOM    352  CB  ASP B  43      18.380  -5.550 -17.371  1.00 90.69           C  
ATOM    353  O   ASP B  43      16.482  -4.166 -15.076  1.00 90.69           O  
ATOM    354  CG  ASP B  43      19.851  -5.880 -17.554  1.00 90.69           C  
ATOM    355  OD1 ASP B  43      20.329  -5.917 -18.709  1.00 90.69           O  
ATOM    356  OD2 ASP B  43      20.538  -6.108 -16.535  1.00 90.69           O  
ATOM    357  N   GLU B  44      15.485  -5.782 -16.218  1.00 90.36           N  
ATOM    358  CA  GLU B  44      14.153  -5.226 -16.001  1.00 90.36           C  
ATOM    359  C   GLU B  44      13.775  -5.260 -14.522  1.00 90.36           C  
ATOM    360  CB  GLU B  44      13.112  -5.985 -16.827  1.00 90.36           C  
ATOM    361  O   GLU B  44      13.122  -4.342 -14.022  1.00 90.36           O  
ATOM    362  CG  GLU B  44      13.171  -5.682 -18.318  1.00 90.36           C  
ATOM    363  CD  GLU B  44      12.144  -6.458 -19.128  1.00 90.36           C  
ATOM    364  OE1 GLU B  44      12.070  -6.259 -20.362  1.00 90.36           O  
ATOM    365  OE2 GLU B  44      11.408  -7.269 -18.524  1.00 90.36           O  
ATOM    366  N   LEU B  45      14.174  -6.300 -13.863  1.00 90.75           N  
ATOM    367  CA  LEU B  45      13.931  -6.411 -12.429  1.00 90.75           C  
ATOM    368  C   LEU B  45      14.637  -5.293 -11.670  1.00 90.75           C  
ATOM    369  CB  LEU B  45      14.402  -7.772 -11.909  1.00 90.75           C  
ATOM    370  O   LEU B  45      14.049  -4.676 -10.778  1.00 90.75           O  
ATOM    371  CG  LEU B  45      14.216  -8.028 -10.413  1.00 90.75           C  
ATOM    372  CD1 LEU B  45      12.738  -7.959 -10.044  1.00 90.75           C  
ATOM    373  CD2 LEU B  45      14.807  -9.379 -10.024  1.00 90.75           C  
ATOM    374  N   LYS B  46      15.819  -5.017 -12.054  1.00 90.92           N  
ATOM    375  CA  LYS B  46      16.583  -3.955 -11.405  1.00 90.92           C  
ATOM    376  C   LYS B  46      15.931  -2.594 -11.627  1.00 90.92           C  
ATOM    377  CB  LYS B  46      18.023  -3.937 -11.922  1.00 90.92           C  
ATOM    378  O   LYS B  46      15.851  -1.780 -10.705  1.00 90.92           O  
ATOM    379  CG  LYS B  46      18.884  -5.075 -11.395  1.00 90.92           C  
ATOM    380  CD  LYS B  46      20.304  -5.000 -11.940  1.00 90.92           C  
ATOM    381  CE  LYS B  46      21.131  -6.208 -11.519  1.00 90.92           C  
ATOM    382  NZ  LYS B  46      22.490  -6.192 -12.138  1.00 90.92           N  
ATOM    383  N   ARG B  47      15.384  -2.340 -12.846  1.00 91.61           N  
ATOM    384  CA  ARG B  47      14.712  -1.083 -13.160  1.00 91.61           C  
ATOM    385  C   ARG B  47      13.421  -0.937 -12.362  1.00 91.61           C  
ATOM    386  CB  ARG B  47      14.415  -0.992 -14.658  1.00 91.61           C  
ATOM    387  O   ARG B  47      13.113   0.146 -11.860  1.00 91.61           O  
ATOM    388  CG  ARG B  47      15.644  -0.736 -15.515  1.00 91.61           C  
ATOM    389  CD  ARG B  47      15.280  -0.548 -16.982  1.00 91.61           C  
ATOM    390  NE  ARG B  47      16.456  -0.628 -17.844  1.00 91.61           N  
ATOM    391  NH1 ARG B  47      15.265  -0.569 -19.822  1.00 91.61           N  
ATOM    392  NH2 ARG B  47      17.553  -0.713 -19.860  1.00 91.61           N  
ATOM    393  CZ  ARG B  47      16.422  -0.636 -19.173  1.00 91.61           C  
ATOM    394  N   ALA B  48      12.765  -2.002 -12.241  1.00 89.96           N  
ATOM    395  CA  ALA B  48      11.518  -1.994 -11.481  1.00 89.96           C  
ATOM    396  C   ALA B  48      11.777  -1.708 -10.005  1.00 89.96           C  
ATOM    397  CB  ALA B  48      10.788  -3.326 -11.641  1.00 89.96           C  
ATOM    398  O   ALA B  48      11.010  -0.988  -9.361  1.00 89.96           O  
ATOM    399  N   LEU B  49      12.796  -2.245  -9.513  1.00 91.05           N  
ATOM    400  CA  LEU B  49      13.160  -2.011  -8.120  1.00 91.05           C  
ATOM    401  C   LEU B  49      13.527  -0.548  -7.893  1.00 91.05           C  
ATOM    402  CB  LEU B  49      14.329  -2.911  -7.712  1.00 91.05           C  
ATOM    403  O   LEU B  49      13.168   0.034  -6.867  1.00 91.05           O  
ATOM    404  CG  LEU B  49      14.702  -2.909  -6.229  1.00 91.05           C  
ATOM    405  CD1 LEU B  49      13.553  -3.465  -5.394  1.00 91.05           C  
ATOM    406  CD2 LEU B  49      15.977  -3.712  -5.996  1.00 91.05           C  
ATOM    407  N   GLU B  50      14.186   0.061  -8.841  1.00 92.58           N  
ATOM    408  CA  GLU B  50      14.548   1.471  -8.733  1.00 92.58           C  
ATOM    409  C   GLU B  50      13.308   2.361  -8.740  1.00 92.58           C  
ATOM    410  CB  GLU B  50      15.491   1.874  -9.869  1.00 92.58           C  
ATOM    411  O   GLU B  50      13.224   3.324  -7.975  1.00 92.58           O  
ATOM    412  CG  GLU B  50      16.030   3.292  -9.748  1.00 92.58           C  
ATOM    413  CD  GLU B  50      16.817   3.527  -8.469  1.00 92.58           C  
ATOM    414  OE1 GLU B  50      16.906   4.691  -8.016  1.00 92.58           O  
ATOM    415  OE2 GLU B  50      17.350   2.540  -7.915  1.00 92.58           O  
ATOM    416  N   ARG B  51      12.294   2.032  -9.530  1.00 92.40           N  
ATOM    417  CA  ARG B  51      11.043   2.782  -9.579  1.00 92.40           C  
ATOM    418  C   ARG B  51      10.292   2.680  -8.256  1.00 92.40           C  
ATOM    419  CB  ARG B  51      10.159   2.279 -10.723  1.00 92.40           C  
ATOM    420  O   ARG B  51       9.699   3.658  -7.796  1.00 92.40           O  
ATOM    421  CG  ARG B  51      10.654   2.678 -12.104  1.00 92.40           C  
ATOM    422  CD  ARG B  51       9.633   2.351 -13.185  1.00 92.40           C  
ATOM    423  NE  ARG B  51       9.525   0.912 -13.408  1.00 92.40           N  
ATOM    424  NH1 ARG B  51      10.205   0.994 -15.614  1.00 92.40           N  
ATOM    425  NH2 ARG B  51       9.668  -1.015 -14.649  1.00 92.40           N  
ATOM    426  CZ  ARG B  51       9.800   0.300 -14.556  1.00 92.40           C  
ATOM    427  N   LEU B  52      10.356   1.532  -7.682  1.00 92.70           N  
ATOM    428  CA  LEU B  52       9.731   1.327  -6.380  1.00 92.70           C  
ATOM    429  C   LEU B  52      10.384   2.207  -5.319  1.00 92.70           C  
ATOM    430  CB  LEU B  52       9.823  -0.144  -5.967  1.00 92.70           C  
ATOM    431  O   LEU B  52       9.691   2.833  -4.514  1.00 92.70           O  
ATOM    432  CG  LEU B  52       8.985  -0.562  -4.757  1.00 92.70           C  
ATOM    433  CD1 LEU B  52       7.504  -0.587  -5.121  1.00 92.70           C  
ATOM    434  CD2 LEU B  52       9.437  -1.922  -4.237  1.00 92.70           C  
ATOM    435  N   LYS B  53      11.646   2.294  -5.401  1.00 93.82           N  
ATOM    436  CA  LYS B  53      12.386   3.096  -4.431  1.00 93.82           C  
ATOM    437  C   LYS B  53      12.060   4.579  -4.581  1.00 93.82           C  
ATOM    438  CB  LYS B  53      13.891   2.872  -4.585  1.00 93.82           C  
ATOM    439  O   LYS B  53      11.870   5.282  -3.587  1.00 93.82           O  
ATOM    440  CG  LYS B  53      14.374   1.527  -4.061  1.00 93.82           C  
ATOM    441  CD  LYS B  53      15.874   1.356  -4.258  1.00 93.82           C  
ATOM    442  CE  LYS B  53      16.352  -0.003  -3.767  1.00 93.82           C  
ATOM    443  NZ  LYS B  53      17.811  -0.202  -4.018  1.00 93.82           N  
ATOM    444  N   GLU B  54      11.986   5.075  -5.832  1.00 95.23           N  
ATOM    445  CA  GLU B  54      11.677   6.479  -6.089  1.00 95.23           C  
ATOM    446  C   GLU B  54      10.272   6.831  -5.611  1.00 95.23           C  
ATOM    447  CB  GLU B  54      11.820   6.797  -7.580  1.00 95.23           C  
ATOM    448  O   GLU B  54      10.065   7.877  -4.992  1.00 95.23           O  
ATOM    449  CG  GLU B  54      13.261   6.814  -8.069  1.00 95.23           C  
ATOM    450  CD  GLU B  54      13.381   6.969  -9.577  1.00 95.23           C  
ATOM    451  OE1 GLU B  54      14.518   6.953 -10.101  1.00 95.23           O  
ATOM    452  OE2 GLU B  54      12.329   7.107 -10.240  1.00 95.23           O  
ATOM    453  N   ALA B  55       9.330   6.002  -5.910  1.00 94.24           N  
ATOM    454  CA  ALA B  55       7.950   6.226  -5.488  1.00 94.24           C  
ATOM    455  C   ALA B  55       7.832   6.214  -3.966  1.00 94.24           C  
ATOM    456  CB  ALA B  55       7.029   5.173  -6.098  1.00 94.24           C  
ATOM    457  O   ALA B  55       7.067   6.991  -3.390  1.00 94.24           O  
ATOM    458  N   LEU B  56       8.554   5.417  -3.317  1.00 95.28           N  
ATOM    459  CA  LEU B  56       8.546   5.338  -1.861  1.00 95.28           C  
ATOM    460  C   LEU B  56       9.070   6.630  -1.243  1.00 95.28           C  
ATOM    461  CB  LEU B  56       9.389   4.152  -1.383  1.00 95.28           C  
ATOM    462  O   LEU B  56       8.550   7.092  -0.225  1.00 95.28           O  
ATOM    463  CG  LEU B  56       9.348   3.852   0.116  1.00 95.28           C  
ATOM    464  CD1 LEU B  56       7.925   3.518   0.551  1.00 95.28           C  
ATOM    465  CD2 LEU B  56      10.300   2.711   0.459  1.00 95.28           C  
ATOM    466  N   GLU B  57      10.074   7.205  -1.878  1.00 96.18           N  
ATOM    467  CA  GLU B  57      10.604   8.475  -1.391  1.00 96.18           C  
ATOM    468  C   GLU B  57       9.569   9.589  -1.515  1.00 96.18           C  
ATOM    469  CB  GLU B  57      11.878   8.853  -2.151  1.00 96.18           C  
ATOM    470  O   GLU B  57       9.416  10.405  -0.604  1.00 96.18           O  
ATOM    471  CG  GLU B  57      13.090   8.013  -1.776  1.00 96.18           C  
ATOM    472  CD  GLU B  57      14.305   8.290  -2.647  1.00 96.18           C  
ATOM    473  OE1 GLU B  57      15.363   7.656  -2.434  1.00 96.18           O  
ATOM    474  OE2 GLU B  57      14.199   9.150  -3.550  1.00 96.18           O  
ATOM    475  N   ARG B  58       8.845   9.584  -2.607  1.00 96.29           N  
ATOM    476  CA  ARG B  58       7.781  10.567  -2.789  1.00 96.29           C  
ATOM    477  C   ARG B  58       6.672  10.369  -1.760  1.00 96.29           C  
ATOM    478  CB  ARG B  58       7.205  10.480  -4.204  1.00 96.29           C  
ATOM    479  O   ARG B  58       6.114  11.341  -1.247  1.00 96.29           O  
ATOM    480  CG  ARG B  58       8.151  10.978  -5.285  1.00 96.29           C  
ATOM    481  CD  ARG B  58       7.428  11.206  -6.605  1.00 96.29           C  
ATOM    482  NE  ARG B  58       6.840   9.971  -7.118  1.00 96.29           N  
ATOM    483  NH1 ARG B  58       8.714   9.329  -8.306  1.00 96.29           N  
ATOM    484  NH2 ARG B  58       6.835   8.016  -8.322  1.00 96.29           N  
ATOM    485  CZ  ARG B  58       7.464   9.108  -7.914  1.00 96.29           C  
ATOM    486  N   LEU B  59       6.389   9.144  -1.482  1.00 96.71           N  
ATOM    487  CA  LEU B  59       5.371   8.829  -0.485  1.00 96.71           C  
ATOM    488  C   LEU B  59       5.773   9.356   0.888  1.00 96.71           C  
ATOM    489  CB  LEU B  59       5.138   7.317  -0.416  1.00 96.71           C  
ATOM    490  O   LEU B  59       4.961   9.969   1.585  1.00 96.71           O  
ATOM    491  CG  LEU B  59       4.102   6.837   0.602  1.00 96.71           C  
ATOM    492  CD1 LEU B  59       2.720   7.376   0.247  1.00 96.71           C  
ATOM    493  CD2 LEU B  59       4.086   5.313   0.670  1.00 96.71           C  
ATOM    494  N   GLU B  60       6.997   9.189   1.216  1.00 97.27           N  
ATOM    495  CA  GLU B  60       7.495   9.637   2.513  1.00 97.27           C  
ATOM    496  C   GLU B  60       7.384  11.153   2.653  1.00 97.27           C  
ATOM    497  CB  GLU B  60       8.947   9.195   2.714  1.00 97.27           C  
ATOM    498  O   GLU B  60       6.973  11.656   3.700  1.00 97.27           O  
ATOM    499  CG  GLU B  60       9.479   9.452   4.116  1.00 97.27           C  
ATOM    500  CD  GLU B  60      10.843   8.827   4.364  1.00 97.27           C  
ATOM    501  OE1 GLU B  60      11.336   8.882   5.514  1.00 97.27           O  
ATOM    502  OE2 GLU B  60      11.424   8.279   3.401  1.00 97.27           O  
ATOM    503  N   GLU B  61       7.745  11.823   1.564  1.00 96.68           N  
ATOM    504  CA  GLU B  61       7.672  13.281   1.587  1.00 96.68           C  
ATOM    505  C   GLU B  61       6.228  13.760   1.707  1.00 96.68           C  
ATOM    506  CB  GLU B  61       8.319  13.872   0.331  1.00 96.68           C  
ATOM    507  O   GLU B  61       5.935  14.678   2.476  1.00 96.68           O  
ATOM    508  CG  GLU B  61       9.836  13.752   0.307  1.00 96.68           C  
ATOM    509  CD  GLU B  61      10.452  14.207  -1.007  1.00 96.68           C  
ATOM    510  OE1 GLU B  61      11.692  14.117  -1.158  1.00 96.68           O  
ATOM    511  OE2 GLU B  61       9.690  14.657  -1.891  1.00 96.68           O  
ATOM    512  N   ALA B  62       5.332  13.125   0.999  1.00 96.04           N  
ATOM    513  CA  ALA B  62       3.923  13.506   1.020  1.00 96.04           C  
ATOM    514  C   ALA B  62       3.303  13.242   2.389  1.00 96.04           C  
ATOM    515  CB  ALA B  62       3.152  12.755  -0.063  1.00 96.04           C  
ATOM    516  O   ALA B  62       2.507  14.045   2.883  1.00 96.04           O  
ATOM    517  N   ILE B  63       3.679  12.224   3.039  1.00 96.45           N  
ATOM    518  CA  ILE B  63       3.146  11.878   4.353  1.00 96.45           C  
ATOM    519  C   ILE B  63       3.655  12.873   5.394  1.00 96.45           C  
ATOM    520  CB  ILE B  63       3.529  10.437   4.757  1.00 96.45           C  
ATOM    521  O   ILE B  63       2.911  13.277   6.291  1.00 96.45           O  
ATOM    522  CG1 ILE B  63       2.715   9.421   3.946  1.00 96.45           C  
ATOM    523  CG2 ILE B  63       3.327  10.225   6.260  1.00 96.45           C  
ATOM    524  CD1 ILE B  63       3.124   7.973   4.178  1.00 96.45           C  
ATOM    525  N   LYS B  64       4.911  13.311   5.187  1.00 96.33           N  
ATOM    526  CA  LYS B  64       5.445  14.338   6.076  1.00 96.33           C  
ATOM    527  C   LYS B  64       4.661  15.641   5.944  1.00 96.33           C  
ATOM    528  CB  LYS B  64       6.925  14.586   5.782  1.00 96.33           C  
ATOM    529  O   LYS B  64       4.339  16.282   6.947  1.00 96.33           O  
ATOM    530  CG  LYS B  64       7.610  15.504   6.783  1.00 96.33           C  
ATOM    531  CD  LYS B  64       9.090  15.675   6.463  1.00 96.33           C  
ATOM    532  CE  LYS B  64       9.756  16.665   7.410  1.00 96.33           C  
ATOM    533  NZ  LYS B  64      11.197  16.869   7.073  1.00 96.33           N  
ATOM    534  N   ARG B  65       4.343  16.007   4.715  1.00 96.20           N  
ATOM    535  CA  ARG B  65       3.546  17.207   4.484  1.00 96.20           C  
ATOM    536  C   ARG B  65       2.152  17.062   5.085  1.00 96.20           C  
ATOM    537  CB  ARG B  65       3.443  17.506   2.987  1.00 96.20           C  
ATOM    538  O   ARG B  65       1.611  18.015   5.649  1.00 96.20           O  
ATOM    539  CG  ARG B  65       4.737  18.014   2.370  1.00 96.20           C  
ATOM    540  CD  ARG B  65       4.503  18.632   0.998  1.00 96.20           C  
ATOM    541  NE  ARG B  65       3.898  17.677   0.073  1.00 96.20           N  
ATOM    542  NH1 ARG B  65       5.906  16.915  -0.777  1.00 96.20           N  
ATOM    543  NH2 ARG B  65       3.928  16.052  -1.549  1.00 96.20           N  
ATOM    544  CZ  ARG B  65       4.579  16.884  -0.749  1.00 96.20           C  
ATOM    545  N   TYR B  66       1.556  15.940   5.041  1.00 96.38           N  
ATOM    546  CA  TYR B  66       0.253  15.658   5.633  1.00 96.38           C  
ATOM    547  C   TYR B  66       0.290  15.842   7.146  1.00 96.38           C  
ATOM    548  CB  TYR B  66      -0.196  14.234   5.291  1.00 96.38           C  
ATOM    549  O   TYR B  66      -0.582  16.500   7.719  1.00 96.38           O  
ATOM    550  CG  TYR B  66      -1.599  13.914   5.747  1.00 96.38           C  
ATOM    551  CD1 TYR B  66      -1.844  13.445   7.035  1.00 96.38           C  
ATOM    552  CD2 TYR B  66      -2.682  14.080   4.890  1.00 96.38           C  
ATOM    553  CE1 TYR B  66      -3.135  13.147   7.459  1.00 96.38           C  
ATOM    554  CE2 TYR B  66      -3.977  13.785   5.303  1.00 96.38           C  
ATOM    555  OH  TYR B  66      -5.473  13.027   7.001  1.00 96.38           O  
ATOM    556  CZ  TYR B  66      -4.193  13.320   6.587  1.00 96.38           C  
ATOM    557  N   GLU B  67       1.338  15.326   7.754  1.00 96.26           N  
ATOM    558  CA  GLU B  67       1.468  15.394   9.206  1.00 96.26           C  
ATOM    559  C   GLU B  67       1.672  16.832   9.675  1.00 96.26           C  
ATOM    560  CB  GLU B  67       2.627  14.515   9.684  1.00 96.26           C  
ATOM    561  O   GLU B  67       1.134  17.236  10.707  1.00 96.26           O  
ATOM    562  CG  GLU B  67       2.324  13.024   9.645  1.00 96.26           C  
ATOM    563  CD  GLU B  67       3.497  12.162  10.085  1.00 96.26           C  
ATOM    564  OE1 GLU B  67       3.269  11.062  10.637  1.00 96.26           O  
ATOM    565  OE2 GLU B  67       4.654  12.592   9.877  1.00 96.26           O  
ATOM    566  N   GLU B  68       2.422  17.609   8.841  1.00 95.77           N  
ATOM    567  CA  GLU B  68       2.657  19.009   9.184  1.00 95.77           C  
ATOM    568  C   GLU B  68       1.370  19.823   9.093  1.00 95.77           C  
ATOM    569  CB  GLU B  68       3.728  19.613   8.271  1.00 95.77           C  
ATOM    570  O   GLU B  68       1.084  20.641   9.970  1.00 95.77           O  
ATOM    571  CG  GLU B  68       5.138  19.124   8.569  1.00 95.77           C  
ATOM    572  CD  GLU B  68       6.163  19.593   7.549  1.00 95.77           C  
ATOM    573  OE1 GLU B  68       7.365  19.281   7.709  1.00 95.77           O  
ATOM    574  OE2 GLU B  68       5.762  20.280   6.583  1.00 95.77           O  
ATOM    575  N   THR B  69       0.579  19.524   8.072  1.00 94.25           N  
ATOM    576  CA  THR B  69      -0.702  20.204   7.909  1.00 94.25           C  
ATOM    577  C   THR B  69      -1.662  19.823   9.033  1.00 94.25           C  
ATOM    578  CB  THR B  69      -1.342  19.872   6.549  1.00 94.25           C  
ATOM    579  O   THR B  69      -2.382  20.676   9.557  1.00 94.25           O  
ATOM    580  CG2 THR B  69      -2.644  20.641   6.351  1.00 94.25           C  
ATOM    581  OG1 THR B  69      -0.429  20.220   5.500  1.00 94.25           O  
ATOM    582  N   LEU B  70      -1.641  18.646   9.468  1.00 94.24           N  
ATOM    583  CA  LEU B  70      -2.495  18.160  10.547  1.00 94.24           C  
ATOM    584  C   LEU B  70      -2.136  18.831  11.868  1.00 94.24           C  
ATOM    585  CB  LEU B  70      -2.373  16.640  10.684  1.00 94.24           C  
ATOM    586  O   LEU B  70      -3.022  19.214  12.636  1.00 94.24           O  
ATOM    587  CG  LEU B  70      -3.208  15.990  11.788  1.00 94.24           C  
ATOM    588  CD1 LEU B  70      -4.690  16.273  11.569  1.00 94.24           C  
ATOM    589  CD2 LEU B  70      -2.947  14.488  11.842  1.00 94.24           C  
ATOM    590  N   LYS B  71      -0.832  18.982  12.067  1.00 93.93           N  
ATOM    591  CA  LYS B  71      -0.370  19.620  13.297  1.00 93.93           C  
ATOM    592  C   LYS B  71      -0.866  21.060  13.389  1.00 93.93           C  
ATOM    593  CB  LYS B  71       1.157  19.585  13.379  1.00 93.93           C  
ATOM    594  O   LYS B  71      -1.240  21.525  14.468  1.00 93.93           O  
ATOM    595  CG  LYS B  71       1.725  18.227  13.764  1.00 93.93           C  
ATOM    596  CD  LYS B  71       3.246  18.257  13.836  1.00 93.93           C  
ATOM    597  CE  LYS B  71       3.823  16.872  14.092  1.00 93.93           C  
ATOM    598  NZ  LYS B  71       5.316  16.882  14.080  1.00 93.93           N  
ATOM    599  N   ARG B  72      -1.020  21.654  12.205  1.00 92.15           N  
ATOM    600  CA  ARG B  72      -1.490  23.035  12.168  1.00 92.15           C  
ATOM    601  C   ARG B  72      -2.990  23.110  12.431  1.00 92.15           C  
ATOM    602  CB  ARG B  72      -1.160  23.679  10.820  1.00 92.15           C  
ATOM    603  O   ARG B  72      -3.473  24.072  13.031  1.00 92.15           O  
ATOM    604  CG  ARG B  72       0.319  23.964  10.619  1.00 92.15           C  
ATOM    605  CD  ARG B  72       0.586  24.643   9.283  1.00 92.15           C  
ATOM    606  NE  ARG B  72       2.002  24.597   8.927  1.00 92.15           N  
ATOM    607  NH1 ARG B  72       1.660  24.963   6.672  1.00 92.15           N  
ATOM    608  NH2 ARG B  72       3.786  24.688   7.484  1.00 92.15           N  
ATOM    609  CZ  ARG B  72       2.479  24.749   7.695  1.00 92.15           C  
ATOM    610  N   LEU B  73      -3.708  22.149  12.065  1.00 85.76           N  
ATOM    611  CA  LEU B  73      -5.159  22.108  12.203  1.00 85.76           C  
ATOM    612  C   LEU B  73      -5.559  21.769  13.635  1.00 85.76           C  
ATOM    613  CB  LEU B  73      -5.761  21.084  11.237  1.00 85.76           C  
ATOM    614  O   LEU B  73      -6.599  22.223  14.118  1.00 85.76           O  
ATOM    615  CG  LEU B  73      -5.807  21.488   9.763  1.00 85.76           C  
ATOM    616  CD1 LEU B  73      -6.180  20.290   8.896  1.00 85.76           C  
ATOM    617  CD2 LEU B  73      -6.791  22.634   9.552  1.00 85.76           C  
ATOM    618  N   LEU B  74      -4.638  21.034  14.357  1.00 88.13           N  
ATOM    619  CA  LEU B  74      -4.993  20.597  15.703  1.00 88.13           C  
ATOM    620  C   LEU B  74      -4.594  21.644  16.738  1.00 88.13           C  
ATOM    621  CB  LEU B  74      -4.320  19.261  16.027  1.00 88.13           C  
ATOM    622  O   LEU B  74      -5.264  21.797  17.762  1.00 88.13           O  
ATOM    623  CG  LEU B  74      -4.768  18.057  15.197  1.00 88.13           C  
ATOM    624  CD1 LEU B  74      -3.929  16.832  15.544  1.00 88.13           C  
ATOM    625  CD2 LEU B  74      -6.250  17.776  15.417  1.00 88.13           C  
TER     626      LEU B  74                                                      
ATOM    627  N   SER C   1      22.355 -14.956   8.932  1.00 68.30           N  
ATOM    628  CA  SER C   1      22.221 -15.503   7.586  1.00 68.30           C  
ATOM    629  C   SER C   1      21.117 -14.794   6.809  1.00 68.30           C  
ATOM    630  CB  SER C   1      21.934 -17.004   7.643  1.00 68.30           C  
ATOM    631  O   SER C   1      20.241 -14.161   7.402  1.00 68.30           O  
ATOM    632  OG  SER C   1      20.597 -17.245   8.048  1.00 68.30           O  
ATOM    633  N   GLU C   2      21.132 -14.685   5.621  1.00 82.54           N  
ATOM    634  CA  GLU C   2      20.126 -14.110   4.734  1.00 82.54           C  
ATOM    635  C   GLU C   2      18.745 -14.699   5.008  1.00 82.54           C  
ATOM    636  CB  GLU C   2      20.510 -14.332   3.269  1.00 82.54           C  
ATOM    637  O   GLU C   2      17.738 -13.990   4.949  1.00 82.54           O  
ATOM    638  CG  GLU C   2      21.678 -13.475   2.803  1.00 82.54           C  
ATOM    639  CD  GLU C   2      22.137 -13.803   1.391  1.00 82.54           C  
ATOM    640  OE1 GLU C   2      23.062 -13.130   0.881  1.00 82.54           O  
ATOM    641  OE2 GLU C   2      21.567 -14.740   0.789  1.00 82.54           O  
ATOM    642  N   GLU C   3      18.732 -15.862   5.391  1.00 85.40           N  
ATOM    643  CA  GLU C   3      17.472 -16.526   5.708  1.00 85.40           C  
ATOM    644  C   GLU C   3      16.854 -15.957   6.983  1.00 85.40           C  
ATOM    645  CB  GLU C   3      17.681 -18.035   5.853  1.00 85.40           C  
ATOM    646  O   GLU C   3      15.639 -15.764   7.057  1.00 85.40           O  
ATOM    647  CG  GLU C   3      16.387 -18.837   5.860  1.00 85.40           C  
ATOM    648  CD  GLU C   3      16.613 -20.340   5.834  1.00 85.40           C  
ATOM    649  OE1 GLU C   3      15.621 -21.104   5.859  1.00 85.40           O  
ATOM    650  OE2 GLU C   3      17.792 -20.758   5.791  1.00 85.40           O  
ATOM    651  N   ASP C   4      17.735 -15.699   8.105  1.00 87.18           N  
ATOM    652  CA  ASP C   4      17.252 -15.126   9.358  1.00 87.18           C  
ATOM    653  C   ASP C   4      16.724 -13.709   9.146  1.00 87.18           C  
ATOM    654  CB  ASP C   4      18.362 -15.123  10.410  1.00 87.18           C  
ATOM    655  O   ASP C   4      15.698 -13.331   9.715  1.00 87.18           O  
ATOM    656  CG  ASP C   4      18.670 -16.508  10.952  1.00 87.18           C  
ATOM    657  OD1 ASP C   4      19.759 -16.708  11.532  1.00 87.18           O  
ATOM    658  OD2 ASP C   4      17.817 -17.408  10.795  1.00 87.18           O  
ATOM    659  N   GLU C   5      17.397 -13.091   8.291  1.00 86.91           N  
ATOM    660  CA  GLU C   5      16.983 -11.724   7.992  1.00 86.91           C  
ATOM    661  C   GLU C   5      15.647 -11.701   7.255  1.00 86.91           C  
ATOM    662  CB  GLU C   5      18.052 -11.006   7.165  1.00 86.91           C  
ATOM    663  O   GLU C   5      14.798 -10.847   7.523  1.00 86.91           O  
ATOM    664  CG  GLU C   5      19.305 -10.652   7.953  1.00 86.91           C  
ATOM    665  CD  GLU C   5      20.369  -9.965   7.112  1.00 86.91           C  
ATOM    666  OE1 GLU C   5      21.445  -9.626   7.654  1.00 86.91           O  
ATOM    667  OE2 GLU C   5      20.124  -9.764   5.902  1.00 86.91           O  
ATOM    668  N   LEU C   6      15.442 -12.642   6.439  1.00 86.31           N  
ATOM    669  CA  LEU C   6      14.197 -12.764   5.689  1.00 86.31           C  
ATOM    670  C   LEU C   6      13.034 -13.100   6.617  1.00 86.31           C  
ATOM    671  CB  LEU C   6      14.327 -13.837   4.605  1.00 86.31           C  
ATOM    672  O   LEU C   6      11.963 -12.497   6.520  1.00 86.31           O  
ATOM    673  CG  LEU C   6      13.095 -14.069   3.730  1.00 86.31           C  
ATOM    674  CD1 LEU C   6      12.735 -12.795   2.972  1.00 86.31           C  
ATOM    675  CD2 LEU C   6      13.336 -15.223   2.762  1.00 86.31           C  
ATOM    676  N   GLU C   7      13.296 -14.002   7.525  1.00 88.71           N  
ATOM    677  CA  GLU C   7      12.242 -14.411   8.448  1.00 88.71           C  
ATOM    678  C   GLU C   7      11.843 -13.265   9.373  1.00 88.71           C  
ATOM    679  CB  GLU C   7      12.689 -15.622   9.272  1.00 88.71           C  
ATOM    680  O   GLU C   7      10.659 -13.076   9.660  1.00 88.71           O  
ATOM    681  CG  GLU C   7      12.639 -16.937   8.508  1.00 88.71           C  
ATOM    682  CD  GLU C   7      13.125 -18.124   9.326  1.00 88.71           C  
ATOM    683  OE1 GLU C   7      13.127 -19.261   8.803  1.00 88.71           O  
ATOM    684  OE2 GLU C   7      13.506 -17.914  10.499  1.00 88.71           O  
ATOM    685  N   LYS C   8      12.838 -12.546   9.777  1.00 89.96           N  
ATOM    686  CA  LYS C   8      12.567 -11.388  10.624  1.00 89.96           C  
ATOM    687  C   LYS C   8      11.765 -10.331   9.870  1.00 89.96           C  
ATOM    688  CB  LYS C   8      13.874 -10.784  11.141  1.00 89.96           C  
ATOM    689  O   LYS C   8      10.803  -9.777  10.405  1.00 89.96           O  
ATOM    690  CG  LYS C   8      13.679  -9.628  12.112  1.00 89.96           C  
ATOM    691  CD  LYS C   8      15.013  -9.070  12.590  1.00 89.96           C  
ATOM    692  CE  LYS C   8      14.822  -7.853  13.486  1.00 89.96           C  
ATOM    693  NZ  LYS C   8      16.129  -7.261  13.902  1.00 89.96           N  
ATOM    694  N   ALA C   9      12.111 -10.122   8.675  1.00 87.91           N  
ATOM    695  CA  ALA C   9      11.425  -9.129   7.854  1.00 87.91           C  
ATOM    696  C   ALA C   9       9.973  -9.529   7.608  1.00 87.91           C  
ATOM    697  CB  ALA C   9      12.153  -8.941   6.525  1.00 87.91           C  
ATOM    698  O   ALA C   9       9.074  -8.686   7.652  1.00 87.91           O  
ATOM    699  N   ILE C  10       9.736 -10.743   7.433  1.00 89.76           N  
ATOM    700  CA  ILE C  10       8.389 -11.240   7.178  1.00 89.76           C  
ATOM    701  C   ILE C  10       7.539 -11.098   8.439  1.00 89.76           C  
ATOM    702  CB  ILE C  10       8.409 -12.713   6.709  1.00 89.76           C  
ATOM    703  O   ILE C  10       6.373 -10.701   8.368  1.00 89.76           O  
ATOM    704  CG1 ILE C  10       8.980 -12.813   5.290  1.00 89.76           C  
ATOM    705  CG2 ILE C  10       7.005 -13.321   6.779  1.00 89.76           C  
ATOM    706  CD1 ILE C  10       9.200 -14.242   4.811  1.00 89.76           C  
ATOM    707  N   ARG C  11       8.138 -11.414   9.540  1.00 91.78           N  
ATOM    708  CA  ARG C  11       7.421 -11.276  10.803  1.00 91.78           C  
ATOM    709  C   ARG C  11       7.026  -9.824  11.052  1.00 91.78           C  
ATOM    710  CB  ARG C  11       8.273 -11.794  11.964  1.00 91.78           C  
ATOM    711  O   ARG C  11       5.896  -9.544  11.458  1.00 91.78           O  
ATOM    712  CG  ARG C  11       8.313 -13.310  12.070  1.00 91.78           C  
ATOM    713  CD  ARG C  11       8.855 -13.767  13.418  1.00 91.78           C  
ATOM    714  NE  ARG C  11      10.184 -13.221  13.678  1.00 91.78           N  
ATOM    715  NH1 ARG C  11      11.322 -15.094  12.949  1.00 91.78           N  
ATOM    716  NH2 ARG C  11      12.480 -13.273  13.722  1.00 91.78           N  
ATOM    717  CZ  ARG C  11      11.326 -13.864  13.449  1.00 91.78           C  
ATOM    718  N   GLU C  12       7.953  -8.920  10.791  1.00 91.47           N  
ATOM    719  CA  GLU C  12       7.687  -7.499  10.991  1.00 91.47           C  
ATOM    720  C   GLU C  12       6.609  -6.999  10.034  1.00 91.47           C  
ATOM    721  CB  GLU C  12       8.969  -6.681  10.813  1.00 91.47           C  
ATOM    722  O   GLU C  12       5.778  -6.167  10.406  1.00 91.47           O  
ATOM    723  CG  GLU C  12       9.967  -6.846  11.950  1.00 91.47           C  
ATOM    724  CD  GLU C  12      11.260  -6.076  11.730  1.00 91.47           C  
ATOM    725  OE1 GLU C  12      12.079  -5.985  12.672  1.00 91.47           O  
ATOM    726  OE2 GLU C  12      11.454  -5.559  10.608  1.00 91.47           O  
ATOM    727  N   GLN C  13       6.629  -7.506   8.944  1.00 91.10           N  
ATOM    728  CA  GLN C  13       5.613  -7.144   7.962  1.00 91.10           C  
ATOM    729  C   GLN C  13       4.225  -7.590   8.415  1.00 91.10           C  
ATOM    730  CB  GLN C  13       5.941  -7.756   6.599  1.00 91.10           C  
ATOM    731  O   GLN C  13       3.250  -6.851   8.266  1.00 91.10           O  
ATOM    732  CG  GLN C  13       5.081  -7.222   5.462  1.00 91.10           C  
ATOM    733  CD  GLN C  13       5.464  -7.803   4.113  1.00 91.10           C  
ATOM    734  NE2 GLN C  13       5.093  -7.109   3.042  1.00 91.10           N  
ATOM    735  OE1 GLN C  13       6.088  -8.865   4.035  1.00 91.10           O  
ATOM    736  N   LYS C  14       4.123  -8.746   8.936  1.00 92.61           N  
ATOM    737  CA  LYS C  14       2.840  -9.261   9.406  1.00 92.61           C  
ATOM    738  C   LYS C  14       2.304  -8.424  10.564  1.00 92.61           C  
ATOM    739  CB  LYS C  14       2.972 -10.723   9.833  1.00 92.61           C  
ATOM    740  O   LYS C  14       1.101  -8.168  10.648  1.00 92.61           O  
ATOM    741  CG  LYS C  14       3.083 -11.700   8.672  1.00 92.61           C  
ATOM    742  CD  LYS C  14       3.150 -13.142   9.158  1.00 92.61           C  
ATOM    743  CE  LYS C  14       3.214 -14.122   7.995  1.00 92.61           C  
ATOM    744  NZ  LYS C  14       3.337 -15.534   8.466  1.00 92.61           N  
ATOM    745  N   LYS C  15       3.220  -7.987  11.416  1.00 94.72           N  
ATOM    746  CA  LYS C  15       2.813  -7.123  12.521  1.00 94.72           C  
ATOM    747  C   LYS C  15       2.283  -5.787  12.008  1.00 94.72           C  
ATOM    748  CB  LYS C  15       3.983  -6.889  13.478  1.00 94.72           C  
ATOM    749  O   LYS C  15       1.266  -5.289  12.496  1.00 94.72           O  
ATOM    750  CG  LYS C  15       4.330  -8.095  14.338  1.00 94.72           C  
ATOM    751  CD  LYS C  15       5.466  -7.785  15.304  1.00 94.72           C  
ATOM    752  CE  LYS C  15       5.861  -9.011  16.117  1.00 94.72           C  
ATOM    753  NZ  LYS C  15       7.025  -8.732  17.010  1.00 94.72           N  
ATOM    754  N   ALA C  16       2.978  -5.230  11.073  1.00 94.52           N  
ATOM    755  CA  ALA C  16       2.556  -3.960  10.488  1.00 94.52           C  
ATOM    756  C   ALA C  16       1.198  -4.095   9.803  1.00 94.52           C  
ATOM    757  CB  ALA C  16       3.601  -3.457   9.495  1.00 94.52           C  
ATOM    758  O   ALA C  16       0.368  -3.185   9.871  1.00 94.52           O  
ATOM    759  N   LEU C  17       0.930  -5.205   9.234  1.00 94.87           N  
ATOM    760  CA  LEU C  17      -0.346  -5.451   8.572  1.00 94.87           C  
ATOM    761  C   LEU C  17      -1.485  -5.497   9.585  1.00 94.87           C  
ATOM    762  CB  LEU C  17      -0.296  -6.763   7.783  1.00 94.87           C  
ATOM    763  O   LEU C  17      -2.579  -4.994   9.319  1.00 94.87           O  
ATOM    764  CG  LEU C  17      -1.493  -7.054   6.876  1.00 94.87           C  
ATOM    765  CD1 LEU C  17      -1.644  -5.956   5.829  1.00 94.87           C  
ATOM    766  CD2 LEU C  17      -1.340  -8.417   6.210  1.00 94.87           C  
ATOM    767  N   GLU C  18      -1.196  -6.049  10.709  1.00 95.61           N  
ATOM    768  CA  GLU C  18      -2.209  -6.097  11.759  1.00 95.61           C  
ATOM    769  C   GLU C  18      -2.521  -4.700  12.289  1.00 95.61           C  
ATOM    770  CB  GLU C  18      -1.753  -7.004  12.905  1.00 95.61           C  
ATOM    771  O   GLU C  18      -3.683  -4.367  12.530  1.00 95.61           O  
ATOM    772  CG  GLU C  18      -2.817  -7.231  13.969  1.00 95.61           C  
ATOM    773  CD  GLU C  18      -4.107  -7.812  13.413  1.00 95.61           C  
ATOM    774  OE1 GLU C  18      -5.188  -7.545  13.985  1.00 95.61           O  
ATOM    775  OE2 GLU C  18      -4.036  -8.540  12.398  1.00 95.61           O  
ATOM    776  N   ARG C  19      -1.481  -3.893  12.426  1.00 96.42           N  
ATOM    777  CA  ARG C  19      -1.684  -2.514  12.858  1.00 96.42           C  
ATOM    778  C   ARG C  19      -2.496  -1.733  11.830  1.00 96.42           C  
ATOM    779  CB  ARG C  19      -0.341  -1.822  13.100  1.00 96.42           C  
ATOM    780  O   ARG C  19      -3.349  -0.920  12.193  1.00 96.42           O  
ATOM    781  CG  ARG C  19       0.401  -2.330  14.326  1.00 96.42           C  
ATOM    782  CD  ARG C  19       1.540  -1.400  14.721  1.00 96.42           C  
ATOM    783  NE  ARG C  19       2.526  -1.271  13.653  1.00 96.42           N  
ATOM    784  NH1 ARG C  19       3.808  -3.067  14.336  1.00 96.42           N  
ATOM    785  NH2 ARG C  19       4.415  -1.858  12.486  1.00 96.42           N  
ATOM    786  CZ  ARG C  19       3.581  -2.065  13.494  1.00 96.42           C  
ATOM    787  N   LEU C  20      -2.209  -2.006  10.605  1.00 96.90           N  
ATOM    788  CA  LEU C  20      -2.948  -1.350   9.531  1.00 96.90           C  
ATOM    789  C   LEU C  20      -4.428  -1.711   9.591  1.00 96.90           C  
ATOM    790  CB  LEU C  20      -2.370  -1.740   8.168  1.00 96.90           C  
ATOM    791  O   LEU C  20      -5.289  -0.833   9.494  1.00 96.90           O  
ATOM    792  CG  LEU C  20      -3.047  -1.121   6.944  1.00 96.90           C  
ATOM    793  CD1 LEU C  20      -2.932   0.399   6.986  1.00 96.90           C  
ATOM    794  CD2 LEU C  20      -2.437  -1.673   5.659  1.00 96.90           C  
ATOM    795  N   LYS C  21      -4.671  -2.947   9.762  1.00 96.89           N  
ATOM    796  CA  LYS C  21      -6.049  -3.419   9.859  1.00 96.89           C  
ATOM    797  C   LYS C  21      -6.787  -2.731  11.003  1.00 96.89           C  
ATOM    798  CB  LYS C  21      -6.085  -4.936  10.049  1.00 96.89           C  
ATOM    799  O   LYS C  21      -7.917  -2.269  10.832  1.00 96.89           O  
ATOM    800  CG  LYS C  21      -7.489  -5.513  10.154  1.00 96.89           C  
ATOM    801  CD  LYS C  21      -7.458  -7.009  10.438  1.00 96.89           C  
ATOM    802  CE  LYS C  21      -8.844  -7.544  10.773  1.00 96.89           C  
ATOM    803  NZ  LYS C  21      -8.807  -8.996  11.123  1.00 96.89           N  
ATOM    804  N   GLU C  22      -6.117  -2.660  12.174  1.00 96.79           N  
ATOM    805  CA  GLU C  22      -6.733  -2.056  13.352  1.00 96.79           C  
ATOM    806  C   GLU C  22      -7.005  -0.570  13.131  1.00 96.79           C  
ATOM    807  CB  GLU C  22      -5.846  -2.251  14.584  1.00 96.79           C  
ATOM    808  O   GLU C  22      -8.070  -0.068  13.496  1.00 96.79           O  
ATOM    809  CG  GLU C  22      -5.800  -3.687  15.087  1.00 96.79           C  
ATOM    810  CD  GLU C  22      -4.783  -3.901  16.197  1.00 96.79           C  
ATOM    811  OE1 GLU C  22      -4.645  -5.048  16.680  1.00 96.79           O  
ATOM    812  OE2 GLU C  22      -4.120  -2.915  16.586  1.00 96.79           O  
ATOM    813  N   ALA C  23      -6.073   0.125  12.527  1.00 96.37           N  
ATOM    814  CA  ALA C  23      -6.218   1.558  12.281  1.00 96.37           C  
ATOM    815  C   ALA C  23      -7.346   1.833  11.291  1.00 96.37           C  
ATOM    816  CB  ALA C  23      -4.906   2.144  11.765  1.00 96.37           C  
ATOM    817  O   ALA C  23      -8.108   2.788  11.459  1.00 96.37           O  
ATOM    818  N   ILE C  24      -7.540   1.022  10.317  1.00 96.60           N  
ATOM    819  CA  ILE C  24      -8.585   1.196   9.313  1.00 96.60           C  
ATOM    820  C   ILE C  24      -9.952   0.940   9.942  1.00 96.60           C  
ATOM    821  CB  ILE C  24      -8.367   0.260   8.103  1.00 96.60           C  
ATOM    822  O   ILE C  24     -10.917   1.652   9.655  1.00 96.60           O  
ATOM    823  CG1 ILE C  24      -7.189   0.750   7.254  1.00 96.60           C  
ATOM    824  CG2 ILE C  24      -9.644   0.160   7.263  1.00 96.60           C  
ATOM    825  CD1 ILE C  24      -6.805  -0.196   6.125  1.00 96.60           C  
ATOM    826  N   GLU C  25     -10.008  -0.044  10.887  1.00 96.38           N  
ATOM    827  CA  GLU C  25     -11.257  -0.307  11.596  1.00 96.38           C  
ATOM    828  C   GLU C  25     -11.653   0.877  12.474  1.00 96.38           C  
ATOM    829  CB  GLU C  25     -11.137  -1.575  12.445  1.00 96.38           C  
ATOM    830  O   GLU C  25     -12.826   1.251  12.529  1.00 96.38           O  
ATOM    831  CG  GLU C  25     -11.163  -2.863  11.634  1.00 96.38           C  
ATOM    832  CD  GLU C  25     -10.888  -4.103  12.469  1.00 96.38           C  
ATOM    833  OE1 GLU C  25     -10.960  -5.229  11.926  1.00 96.38           O  
ATOM    834  OE2 GLU C  25     -10.600  -3.948  13.677  1.00 96.38           O  
ATOM    835  N   ARG C  26     -10.632   1.499  13.079  1.00 96.35           N  
ATOM    836  CA  ARG C  26     -10.897   2.687  13.883  1.00 96.35           C  
ATOM    837  C   ARG C  26     -11.379   3.842  13.012  1.00 96.35           C  
ATOM    838  CB  ARG C  26      -9.645   3.103  14.659  1.00 96.35           C  
ATOM    839  O   ARG C  26     -12.271   4.596  13.407  1.00 96.35           O  
ATOM    840  CG  ARG C  26      -9.315   2.191  15.829  1.00 96.35           C  
ATOM    841  CD  ARG C  26      -8.312   2.832  16.778  1.00 96.35           C  
ATOM    842  NE  ARG C  26      -7.061   3.159  16.099  1.00 96.35           N  
ATOM    843  NH1 ARG C  26      -6.044   1.136  16.555  1.00 96.35           N  
ATOM    844  NH2 ARG C  26      -4.924   2.745  15.367  1.00 96.35           N  
ATOM    845  CZ  ARG C  26      -6.012   2.346  16.009  1.00 96.35           C  
ATOM    846  N   TYR C  27     -10.816   4.014  11.885  1.00 96.44           N  
ATOM    847  CA  TYR C  27     -11.231   5.042  10.936  1.00 96.44           C  
ATOM    848  C   TYR C  27     -12.694   4.868  10.549  1.00 96.44           C  
ATOM    849  CB  TYR C  27     -10.351   5.003   9.683  1.00 96.44           C  
ATOM    850  O   TYR C  27     -13.470   5.826  10.585  1.00 96.44           O  
ATOM    851  CG  TYR C  27     -10.604   6.144   8.728  1.00 96.44           C  
ATOM    852  CD1 TYR C  27     -11.631   6.078   7.789  1.00 96.44           C  
ATOM    853  CD2 TYR C  27      -9.817   7.290   8.762  1.00 96.44           C  
ATOM    854  CE1 TYR C  27     -11.867   7.126   6.906  1.00 96.44           C  
ATOM    855  CE2 TYR C  27     -10.044   8.345   7.883  1.00 96.44           C  
ATOM    856  OH  TYR C  27     -11.299   9.294   6.089  1.00 96.44           O  
ATOM    857  CZ  TYR C  27     -11.070   8.254   6.961  1.00 96.44           C  
ATOM    858  N   GLU C  28     -13.063   3.650  10.270  1.00 95.85           N  
ATOM    859  CA  GLU C  28     -14.420   3.352   9.824  1.00 95.85           C  
ATOM    860  C   GLU C  28     -15.429   3.556  10.951  1.00 95.85           C  
ATOM    861  CB  GLU C  28     -14.509   1.919   9.292  1.00 95.85           C  
ATOM    862  O   GLU C  28     -16.540   4.036  10.717  1.00 95.85           O  
ATOM    863  CG  GLU C  28     -13.828   1.720   7.945  1.00 95.85           C  
ATOM    864  CD  GLU C  28     -13.824   0.272   7.483  1.00 95.85           C  
ATOM    865  OE1 GLU C  28     -13.688   0.024   6.263  1.00 95.85           O  
ATOM    866  OE2 GLU C  28     -13.960  -0.623   8.348  1.00 95.85           O  
ATOM    867  N   GLU C  29     -15.022   3.221  12.167  1.00 95.73           N  
ATOM    868  CA  GLU C  29     -15.889   3.427  13.322  1.00 95.73           C  
ATOM    869  C   GLU C  29     -16.123   4.913  13.579  1.00 95.73           C  
ATOM    870  CB  GLU C  29     -15.293   2.766  14.568  1.00 95.73           C  
ATOM    871  O   GLU C  29     -17.248   5.330  13.865  1.00 95.73           O  
ATOM    872  CG  GLU C  29     -15.427   1.250  14.583  1.00 95.73           C  
ATOM    873  CD  GLU C  29     -14.706   0.596  15.751  1.00 95.73           C  
ATOM    874  OE1 GLU C  29     -14.719  -0.652  15.850  1.00 95.73           O  
ATOM    875  OE2 GLU C  29     -14.126   1.338  16.575  1.00 95.73           O  
ATOM    876  N   THR C  30     -14.976   5.681  13.453  1.00 94.50           N  
ATOM    877  CA  THR C  30     -15.082   7.125  13.627  1.00 94.50           C  
ATOM    878  C   THR C  30     -15.996   7.732  12.567  1.00 94.50           C  
ATOM    879  CB  THR C  30     -13.698   7.798  13.562  1.00 94.50           C  
ATOM    880  O   THR C  30     -16.780   8.638  12.861  1.00 94.50           O  
ATOM    881  CG2 THR C  30     -13.809   9.305  13.772  1.00 94.50           C  
ATOM    882  OG1 THR C  30     -12.856   7.246  14.581  1.00 94.50           O  
ATOM    883  N   LEU C  31     -15.957   7.290  11.389  1.00 93.53           N  
ATOM    884  CA  LEU C  31     -16.786   7.758  10.283  1.00 93.53           C  
ATOM    885  C   LEU C  31     -18.261   7.486  10.556  1.00 93.53           C  
ATOM    886  CB  LEU C  31     -16.364   7.083   8.975  1.00 93.53           C  
ATOM    887  O   LEU C  31     -19.111   8.343  10.306  1.00 93.53           O  
ATOM    888  CG  LEU C  31     -17.114   7.517   7.715  1.00 93.53           C  
ATOM    889  CD1 LEU C  31     -16.871   8.997   7.437  1.00 93.53           C  
ATOM    890  CD2 LEU C  31     -16.693   6.667   6.522  1.00 93.53           C  
ATOM    891  N   LYS C  32     -18.611   6.352  11.105  1.00 92.74           N  
ATOM    892  CA  LYS C  32     -19.985   5.947  11.388  1.00 92.74           C  
ATOM    893  C   LYS C  32     -20.602   6.817  12.479  1.00 92.74           C  
ATOM    894  CB  LYS C  32     -20.037   4.475  11.799  1.00 92.74           C  
ATOM    895  O   LYS C  32     -21.797   7.115  12.441  1.00 92.74           O  
ATOM    896  CG  LYS C  32     -19.863   3.502  10.642  1.00 92.74           C  
ATOM    897  CD  LYS C  32     -19.901   2.056  11.118  1.00 92.74           C  
ATOM    898  CE  LYS C  32     -19.593   1.086   9.985  1.00 92.74           C  
ATOM    899  NZ  LYS C  32     -19.536  -0.327  10.466  1.00 92.74           N  
ATOM    900  N   ARG C  33     -19.682   7.308  13.401  1.00 91.74           N  
ATOM    901  CA  ARG C  33     -20.155   8.125  14.514  1.00 91.74           C  
ATOM    902  C   ARG C  33     -20.464   9.547  14.056  1.00 91.74           C  
ATOM    903  CB  ARG C  33     -19.120   8.151  15.640  1.00 91.74           C  
ATOM    904  O   ARG C  33     -21.240  10.257  14.699  1.00 91.74           O  
ATOM    905  CG  ARG C  33     -18.986   6.832  16.385  1.00 91.74           C  
ATOM    906  CD  ARG C  33     -17.923   6.903  17.472  1.00 91.74           C  
ATOM    907  NE  ARG C  33     -17.724   5.607  18.116  1.00 91.74           N  
ATOM    908  NH1 ARG C  33     -15.936   6.293  19.409  1.00 91.74           N  
ATOM    909  NH2 ARG C  33     -16.692   4.133  19.544  1.00 91.74           N  
ATOM    910  CZ  ARG C  33     -16.785   5.348  19.021  1.00 91.74           C  
ATOM    911  N   GLY C  34     -19.875  10.111  12.915  1.00 81.23           N  
ATOM    912  CA  GLY C  34     -20.227  11.386  12.312  1.00 81.23           C  
ATOM    913  C   GLY C  34     -19.264  12.502  12.672  1.00 81.23           C  
ATOM    914  O   GLY C  34     -18.414  12.337  13.549  1.00 81.23           O  
ATOM    915  N   LYS C  35     -18.886  13.216  12.385  1.00 63.47           N  
ATOM    916  CA  LYS C  35     -18.325  14.554  12.219  1.00 63.47           C  
ATOM    917  C   LYS C  35     -17.089  14.743  13.094  1.00 63.47           C  
ATOM    918  CB  LYS C  35     -19.370  15.620  12.551  1.00 63.47           C  
ATOM    919  O   LYS C  35     -16.986  15.729  13.826  1.00 63.47           O  
ATOM    920  CG  LYS C  35     -20.360  15.887  11.427  1.00 63.47           C  
ATOM    921  CD  LYS C  35     -21.252  17.082  11.740  1.00 63.47           C  
ATOM    922  CE  LYS C  35     -22.248  17.346  10.618  1.00 63.47           C  
ATOM    923  NZ  LYS C  35     -23.115  18.526  10.914  1.00 63.47           N  
ATOM    924  N   ASN C  36     -16.645  14.076  12.975  1.00 75.30           N  
ATOM    925  CA  ASN C  36     -15.366  14.412  13.592  1.00 75.30           C  
ATOM    926  C   ASN C  36     -14.223  14.346  12.584  1.00 75.30           C  
ATOM    927  CB  ASN C  36     -15.083  13.487  14.778  1.00 75.30           C  
ATOM    928  O   ASN C  36     -13.516  13.340  12.505  1.00 75.30           O  
ATOM    929  CG  ASN C  36     -14.035  14.048  15.719  1.00 75.30           C  
ATOM    930  ND2 ASN C  36     -14.031  13.566  16.956  1.00 75.30           N  
ATOM    931  OD1 ASN C  36     -13.237  14.908  15.337  1.00 75.30           O  
ATOM    932  N   GLU C  37     -14.009  15.326  11.847  1.00 89.91           N  
ATOM    933  CA  GLU C  37     -13.054  15.473  10.753  1.00 89.91           C  
ATOM    934  C   GLU C  37     -11.617  15.409  11.262  1.00 89.91           C  
ATOM    935  CB  GLU C  37     -13.290  16.789  10.007  1.00 89.91           C  
ATOM    936  O   GLU C  37     -10.750  14.815  10.616  1.00 89.91           O  
ATOM    937  CG  GLU C  37     -14.546  16.792   9.148  1.00 89.91           C  
ATOM    938  CD  GLU C  37     -14.737  18.085   8.370  1.00 89.91           C  
ATOM    939  OE1 GLU C  37     -15.697  18.176   7.571  1.00 89.91           O  
ATOM    940  OE2 GLU C  37     -13.920  19.013   8.560  1.00 89.91           O  
ATOM    941  N   LYS C  38     -11.396  15.903  12.447  1.00 90.81           N  
ATOM    942  CA  LYS C  38     -10.049  15.928  13.009  1.00 90.81           C  
ATOM    943  C   LYS C  38      -9.591  14.527  13.404  1.00 90.81           C  
ATOM    944  CB  LYS C  38      -9.990  16.860  14.221  1.00 90.81           C  
ATOM    945  O   LYS C  38      -8.446  14.148  13.151  1.00 90.81           O  
ATOM    946  CG  LYS C  38     -10.056  18.338  13.869  1.00 90.81           C  
ATOM    947  CD  LYS C  38      -9.898  19.215  15.104  1.00 90.81           C  
ATOM    948  CE  LYS C  38     -10.012  20.694  14.760  1.00 90.81           C  
ATOM    949  NZ  LYS C  38      -9.903  21.555  15.975  1.00 90.81           N  
ATOM    950  N   GLU C  39     -10.510  13.831  14.082  1.00 93.98           N  
ATOM    951  CA  GLU C  39     -10.177  12.467  14.482  1.00 93.98           C  
ATOM    952  C   GLU C  39      -9.904  11.587  13.266  1.00 93.98           C  
ATOM    953  CB  GLU C  39     -11.303  11.864  15.326  1.00 93.98           C  
ATOM    954  O   GLU C  39      -8.986  10.765  13.281  1.00 93.98           O  
ATOM    955  CG  GLU C  39     -10.942  10.534  15.971  1.00 93.98           C  
ATOM    956  CD  GLU C  39     -12.033   9.995  16.884  1.00 93.98           C  
ATOM    957  OE1 GLU C  39     -11.911   8.844  17.360  1.00 93.98           O  
ATOM    958  OE2 GLU C  39     -13.017  10.730  17.124  1.00 93.98           O  
ATOM    959  N   LEU C  40     -10.705  11.755  12.231  1.00 94.10           N  
ATOM    960  CA  LEU C  40     -10.495  10.996  11.003  1.00 94.10           C  
ATOM    961  C   LEU C  40      -9.135  11.318  10.391  1.00 94.10           C  
ATOM    962  CB  LEU C  40     -11.606  11.294   9.992  1.00 94.10           C  
ATOM    963  O   LEU C  40      -8.424  10.417   9.940  1.00 94.10           O  
ATOM    964  CG  LEU C  40     -12.965  10.651  10.271  1.00 94.10           C  
ATOM    965  CD1 LEU C  40     -14.021  11.214   9.325  1.00 94.10           C  
ATOM    966  CD2 LEU C  40     -12.877   9.135  10.140  1.00 94.10           C  
ATOM    967  N   ALA C  41      -8.788  12.562  10.421  1.00 93.89           N  
ATOM    968  CA  ALA C  41      -7.512  12.983   9.849  1.00 93.89           C  
ATOM    969  C   ALA C  41      -6.340  12.399  10.634  1.00 93.89           C  
ATOM    970  CB  ALA C  41      -7.420  14.507   9.817  1.00 93.89           C  
ATOM    971  O   ALA C  41      -5.334  11.992  10.048  1.00 93.89           O  
ATOM    972  N   LYS C  42      -6.465  12.333  12.018  1.00 94.75           N  
ATOM    973  CA  LYS C  42      -5.425  11.750  12.860  1.00 94.75           C  
ATOM    974  C   LYS C  42      -5.239  10.266  12.556  1.00 94.75           C  
ATOM    975  CB  LYS C  42      -5.760  11.944  14.340  1.00 94.75           C  
ATOM    976  O   LYS C  42      -4.109   9.793  12.415  1.00 94.75           O  
ATOM    977  CG  LYS C  42      -4.646  11.523  15.287  1.00 94.75           C  
ATOM    978  CD  LYS C  42      -5.019  11.785  16.741  1.00 94.75           C  
ATOM    979  CE  LYS C  42      -3.953  11.266  17.695  1.00 94.75           C  
ATOM    980  NZ  LYS C  42      -4.328  11.494  19.123  1.00 94.75           N  
ATOM    981  N   THR C  43      -6.359   9.548  12.471  1.00 96.41           N  
ATOM    982  CA  THR C  43      -6.292   8.120  12.182  1.00 96.41           C  
ATOM    983  C   THR C  43      -5.742   7.877  10.779  1.00 96.41           C  
ATOM    984  CB  THR C  43      -7.675   7.456  12.316  1.00 96.41           C  
ATOM    985  O   THR C  43      -4.974   6.938  10.561  1.00 96.41           O  
ATOM    986  CG2 THR C  43      -7.580   5.945  12.136  1.00 96.41           C  
ATOM    987  OG1 THR C  43      -8.210   7.739  13.615  1.00 96.41           O  
ATOM    988  N   ASN C  44      -6.074   8.708   9.864  1.00 95.35           N  
ATOM    989  CA  ASN C  44      -5.540   8.595   8.510  1.00 95.35           C  
ATOM    990  C   ASN C  44      -4.023   8.754   8.491  1.00 95.35           C  
ATOM    991  CB  ASN C  44      -6.193   9.627   7.588  1.00 95.35           C  
ATOM    992  O   ASN C  44      -3.330   8.053   7.751  1.00 95.35           O  
ATOM    993  CG  ASN C  44      -5.942   9.340   6.121  1.00 95.35           C  
ATOM    994  ND2 ASN C  44      -5.379  10.313   5.415  1.00 95.35           N  
ATOM    995  OD1 ASN C  44      -6.253   8.254   5.626  1.00 95.35           O  
ATOM    996  N   ALA C  45      -3.579   9.694   9.243  1.00 95.40           N  
ATOM    997  CA  ALA C  45      -2.133   9.875   9.343  1.00 95.40           C  
ATOM    998  C   ALA C  45      -1.455   8.603   9.845  1.00 95.40           C  
ATOM    999  CB  ALA C  45      -1.806  11.047  10.265  1.00 95.40           C  
ATOM   1000  O   ALA C  45      -0.402   8.211   9.336  1.00 95.40           O  
ATOM   1001  N   GLU C  46      -2.024   8.013  10.878  1.00 96.05           N  
ATOM   1002  CA  GLU C  46      -1.494   6.758  11.401  1.00 96.05           C  
ATOM   1003  C   GLU C  46      -1.493   5.671  10.329  1.00 96.05           C  
ATOM   1004  CB  GLU C  46      -2.301   6.297  12.617  1.00 96.05           C  
ATOM   1005  O   GLU C  46      -0.525   4.918  10.202  1.00 96.05           O  
ATOM   1006  CG  GLU C  46      -1.794   5.004  13.238  1.00 96.05           C  
ATOM   1007  CD  GLU C  46      -2.675   4.495  14.368  1.00 96.05           C  
ATOM   1008  OE1 GLU C  46      -2.510   3.326  14.787  1.00 96.05           O  
ATOM   1009  OE2 GLU C  46      -3.537   5.270  14.837  1.00 96.05           O  
ATOM   1010  N   ILE C  47      -2.564   5.577   9.544  1.00 96.25           N  
ATOM   1011  CA  ILE C  47      -2.709   4.583   8.487  1.00 96.25           C  
ATOM   1012  C   ILE C  47      -1.641   4.806   7.419  1.00 96.25           C  
ATOM   1013  CB  ILE C  47      -4.118   4.631   7.855  1.00 96.25           C  
ATOM   1014  O   ILE C  47      -0.973   3.861   6.993  1.00 96.25           O  
ATOM   1015  CG1 ILE C  47      -5.163   4.089   8.837  1.00 96.25           C  
ATOM   1016  CG2 ILE C  47      -4.146   3.848   6.539  1.00 96.25           C  
ATOM   1017  CD1 ILE C  47      -6.602   4.365   8.425  1.00 96.25           C  
ATOM   1018  N   LEU C  48      -1.457   6.022   7.055  1.00 96.06           N  
ATOM   1019  CA  LEU C  48      -0.497   6.346   6.006  1.00 96.06           C  
ATOM   1020  C   LEU C  48       0.924   6.012   6.448  1.00 96.06           C  
ATOM   1021  CB  LEU C  48      -0.592   7.828   5.631  1.00 96.06           C  
ATOM   1022  O   LEU C  48       1.725   5.514   5.653  1.00 96.06           O  
ATOM   1023  CG  LEU C  48      -1.894   8.276   4.967  1.00 96.06           C  
ATOM   1024  CD1 LEU C  48      -1.901   9.790   4.783  1.00 96.06           C  
ATOM   1025  CD2 LEU C  48      -2.084   7.569   3.629  1.00 96.06           C  
ATOM   1026  N   LYS C  49       1.245   6.254   7.694  1.00 96.27           N  
ATOM   1027  CA  LYS C  49       2.569   5.921   8.213  1.00 96.27           C  
ATOM   1028  C   LYS C  49       2.795   4.412   8.215  1.00 96.27           C  
ATOM   1029  CB  LYS C  49       2.748   6.480   9.625  1.00 96.27           C  
ATOM   1030  O   LYS C  49       3.896   3.943   7.920  1.00 96.27           O  
ATOM   1031  CG  LYS C  49       2.996   7.981   9.670  1.00 96.27           C  
ATOM   1032  CD  LYS C  49       3.327   8.451  11.080  1.00 96.27           C  
ATOM   1033  CE  LYS C  49       2.135   8.301  12.015  1.00 96.27           C  
ATOM   1034  NZ  LYS C  49       2.454   8.763  13.399  1.00 96.27           N  
ATOM   1035  N   THR C  50       1.747   3.683   8.555  1.00 96.37           N  
ATOM   1036  CA  THR C  50       1.851   2.229   8.542  1.00 96.37           C  
ATOM   1037  C   THR C  50       2.026   1.711   7.118  1.00 96.37           C  
ATOM   1038  CB  THR C  50       0.612   1.574   9.180  1.00 96.37           C  
ATOM   1039  O   THR C  50       2.802   0.783   6.880  1.00 96.37           O  
ATOM   1040  CG2 THR C  50       0.755   0.056   9.230  1.00 96.37           C  
ATOM   1041  OG1 THR C  50       0.449   2.071  10.514  1.00 96.37           O  
ATOM   1042  N   LEU C  51       1.342   2.244   6.198  1.00 96.29           N  
ATOM   1043  CA  LEU C  51       1.495   1.870   4.796  1.00 96.29           C  
ATOM   1044  C   LEU C  51       2.924   2.111   4.322  1.00 96.29           C  
ATOM   1045  CB  LEU C  51       0.515   2.656   3.921  1.00 96.29           C  
ATOM   1046  O   LEU C  51       3.486   1.295   3.588  1.00 96.29           O  
ATOM   1047  CG  LEU C  51      -0.952   2.230   3.994  1.00 96.29           C  
ATOM   1048  CD1 LEU C  51      -1.843   3.285   3.347  1.00 96.29           C  
ATOM   1049  CD2 LEU C  51      -1.149   0.873   3.327  1.00 96.29           C  
ATOM   1050  N   LEU C  52       3.441   3.259   4.757  1.00 96.34           N  
ATOM   1051  CA  LEU C  52       4.831   3.549   4.423  1.00 96.34           C  
ATOM   1052  C   LEU C  52       5.757   2.461   4.958  1.00 96.34           C  
ATOM   1053  CB  LEU C  52       5.245   4.911   4.987  1.00 96.34           C  
ATOM   1054  O   LEU C  52       6.644   1.989   4.243  1.00 96.34           O  
ATOM   1055  CG  LEU C  52       6.704   5.318   4.774  1.00 96.34           C  
ATOM   1056  CD1 LEU C  52       7.025   5.379   3.284  1.00 96.34           C  
ATOM   1057  CD2 LEU C  52       6.989   6.658   5.443  1.00 96.34           C  
ATOM   1058  N   GLU C  53       5.558   2.106   6.171  1.00 95.61           N  
ATOM   1059  CA  GLU C  53       6.362   1.053   6.785  1.00 95.61           C  
ATOM   1060  C   GLU C  53       6.241  -0.256   6.010  1.00 95.61           C  
ATOM   1061  CB  GLU C  53       5.949   0.841   8.243  1.00 95.61           C  
ATOM   1062  O   GLU C  53       7.239  -0.944   5.785  1.00 95.61           O  
ATOM   1063  CG  GLU C  53       6.767  -0.219   8.967  1.00 95.61           C  
ATOM   1064  CD  GLU C  53       6.273  -0.498  10.377  1.00 95.61           C  
ATOM   1065  OE1 GLU C  53       6.722  -1.493  10.992  1.00 95.61           O  
ATOM   1066  OE2 GLU C  53       5.430   0.282  10.872  1.00 95.61           O  
ATOM   1067  N   LEU C  54       5.069  -0.590   5.573  1.00 94.91           N  
ATOM   1068  CA  LEU C  54       4.820  -1.831   4.849  1.00 94.91           C  
ATOM   1069  C   LEU C  54       5.511  -1.816   3.490  1.00 94.91           C  
ATOM   1070  CB  LEU C  54       3.316  -2.053   4.667  1.00 94.91           C  
ATOM   1071  O   LEU C  54       6.105  -2.816   3.080  1.00 94.91           O  
ATOM   1072  CG  LEU C  54       2.550  -2.550   5.894  1.00 94.91           C  
ATOM   1073  CD1 LEU C  54       1.047  -2.418   5.670  1.00 94.91           C  
ATOM   1074  CD2 LEU C  54       2.924  -3.994   6.209  1.00 94.91           C  
ATOM   1075  N   PHE C  55       5.539  -0.719   2.882  1.00 94.48           N  
ATOM   1076  CA  PHE C  55       6.191  -0.624   1.581  1.00 94.48           C  
ATOM   1077  C   PHE C  55       7.705  -0.726   1.726  1.00 94.48           C  
ATOM   1078  CB  PHE C  55       5.818   0.688   0.885  1.00 94.48           C  
ATOM   1079  O   PHE C  55       8.373  -1.346   0.897  1.00 94.48           O  
ATOM   1080  CG  PHE C  55       4.598   0.585   0.010  1.00 94.48           C  
ATOM   1081  CD1 PHE C  55       4.616  -0.189  -1.144  1.00 94.48           C  
ATOM   1082  CD2 PHE C  55       3.432   1.262   0.342  1.00 94.48           C  
ATOM   1083  CE1 PHE C  55       3.489  -0.287  -1.956  1.00 94.48           C  
ATOM   1084  CE2 PHE C  55       2.301   1.169  -0.465  1.00 94.48           C  
ATOM   1085  CZ  PHE C  55       2.332   0.395  -1.613  1.00 94.48           C  
ATOM   1086  N   LYS C  56       8.170  -0.162   2.770  1.00 93.25           N  
ATOM   1087  CA  LYS C  56       9.606  -0.275   3.010  1.00 93.25           C  
ATOM   1088  C   LYS C  56      10.009  -1.725   3.258  1.00 93.25           C  
ATOM   1089  CB  LYS C  56      10.022   0.595   4.198  1.00 93.25           C  
ATOM   1090  O   LYS C  56      11.051  -2.176   2.776  1.00 93.25           O  
ATOM   1091  CG  LYS C  56      10.019   2.088   3.903  1.00 93.25           C  
ATOM   1092  CD  LYS C  56      10.450   2.899   5.118  1.00 93.25           C  
ATOM   1093  CE  LYS C  56      10.643   4.369   4.771  1.00 93.25           C  
ATOM   1094  NZ  LYS C  56      11.003   5.179   5.973  1.00 93.25           N  
ATOM   1095  N   SER C  57       9.171  -2.361   4.007  1.00 92.55           N  
ATOM   1096  CA  SER C  57       9.424  -3.776   4.257  1.00 92.55           C  
ATOM   1097  C   SER C  57       9.350  -4.587   2.968  1.00 92.55           C  
ATOM   1098  CB  SER C  57       8.425  -4.328   5.275  1.00 92.55           C  
ATOM   1099  O   SER C  57      10.177  -5.472   2.737  1.00 92.55           O  
ATOM   1100  OG  SER C  57       8.636  -5.714   5.487  1.00 92.55           O  
ATOM   1101  N   GLN C  58       8.402  -4.356   2.122  1.00 90.23           N  
ATOM   1102  CA  GLN C  58       8.255  -5.066   0.856  1.00 90.23           C  
ATOM   1103  C   GLN C  58       9.461  -4.833  -0.049  1.00 90.23           C  
ATOM   1104  CB  GLN C  58       6.973  -4.634   0.143  1.00 90.23           C  
ATOM   1105  O   GLN C  58       9.914  -5.750  -0.738  1.00 90.23           O  
ATOM   1106  CG  GLN C  58       5.707  -5.241   0.733  1.00 90.23           C  
ATOM   1107  CD  GLN C  58       4.467  -4.916  -0.078  1.00 90.23           C  
ATOM   1108  NE2 GLN C  58       3.510  -5.838  -0.094  1.00 90.23           N  
ATOM   1109  OE1 GLN C  58       4.368  -3.844  -0.683  1.00 90.23           O  
ATOM   1110  N   LEU C  59       9.927  -3.585  -0.014  1.00 90.96           N  
ATOM   1111  CA  LEU C  59      11.117  -3.264  -0.796  1.00 90.96           C  
ATOM   1112  C   LEU C  59      12.318  -4.070  -0.313  1.00 90.96           C  
ATOM   1113  CB  LEU C  59      11.426  -1.767  -0.713  1.00 90.96           C  
ATOM   1114  O   LEU C  59      13.082  -4.599  -1.123  1.00 90.96           O  
ATOM   1115  CG  LEU C  59      12.648  -1.282  -1.493  1.00 90.96           C  
ATOM   1116  CD1 LEU C  59      12.464  -1.546  -2.984  1.00 90.96           C  
ATOM   1117  CD2 LEU C  59      12.896   0.200  -1.234  1.00 90.96           C  
ATOM   1118  N   GLU C  60      12.494  -4.169   0.979  1.00 90.65           N  
ATOM   1119  CA  GLU C  60      13.592  -4.943   1.552  1.00 90.65           C  
ATOM   1120  C   GLU C  60      13.495  -6.414   1.157  1.00 90.65           C  
ATOM   1121  CB  GLU C  60      13.607  -4.808   3.076  1.00 90.65           C  
ATOM   1122  O   GLU C  60      14.498  -7.032   0.794  1.00 90.65           O  
ATOM   1123  CG  GLU C  60      14.811  -5.461   3.739  1.00 90.65           C  
ATOM   1124  CD  GLU C  60      14.833  -5.286   5.250  1.00 90.65           C  
ATOM   1125  OE1 GLU C  60      15.776  -5.785   5.905  1.00 90.65           O  
ATOM   1126  OE2 GLU C  60      13.898  -4.647   5.782  1.00 90.65           O  
ATOM   1127  N   LEU C  61      12.320  -6.914   1.169  1.00 88.56           N  
ATOM   1128  CA  LEU C  61      12.111  -8.312   0.809  1.00 88.56           C  
ATOM   1129  C   LEU C  61      12.413  -8.544  -0.668  1.00 88.56           C  
ATOM   1130  CB  LEU C  61      10.673  -8.737   1.120  1.00 88.56           C  
ATOM   1131  O   LEU C  61      13.023  -9.552  -1.030  1.00 88.56           O  
ATOM   1132  CG  LEU C  61      10.333  -8.945   2.597  1.00 88.56           C  
ATOM   1133  CD1 LEU C  61       8.826  -9.102   2.776  1.00 88.56           C  
ATOM   1134  CD2 LEU C  61      11.071 -10.159   3.151  1.00 88.56           C  
ATOM   1135  N   ALA C  62      11.979  -7.633  -1.429  1.00 86.86           N  
ATOM   1136  CA  ALA C  62      12.252  -7.741  -2.860  1.00 86.86           C  
ATOM   1137  C   ALA C  62      13.753  -7.722  -3.135  1.00 86.86           C  
ATOM   1138  CB  ALA C  62      11.560  -6.612  -3.620  1.00 86.86           C  
ATOM   1139  O   ALA C  62      14.241  -8.457  -3.997  1.00 86.86           O  
ATOM   1140  N   GLU C  63      14.509  -6.978  -2.429  1.00 88.06           N  
ATOM   1141  CA  GLU C  63      15.958  -6.907  -2.593  1.00 88.06           C  
ATOM   1142  C   GLU C  63      16.625  -8.217  -2.184  1.00 88.06           C  
ATOM   1143  CB  GLU C  63      16.536  -5.746  -1.780  1.00 88.06           C  
ATOM   1144  O   GLU C  63      17.569  -8.670  -2.835  1.00 88.06           O  
ATOM   1145  CG  GLU C  63      16.240  -4.375  -2.369  1.00 88.06           C  
ATOM   1146  CD  GLU C  63      16.689  -3.229  -1.477  1.00 88.06           C  
ATOM   1147  OE1 GLU C  63      16.785  -2.080  -1.967  1.00 88.06           O  
ATOM   1148  OE2 GLU C  63      16.947  -3.481  -0.279  1.00 88.06           O  
ATOM   1149  N   ILE C  64      16.111  -8.812  -1.188  1.00 86.42           N  
ATOM   1150  CA  ILE C  64      16.629 -10.095  -0.726  1.00 86.42           C  
ATOM   1151  C   ILE C  64      16.364 -11.168  -1.781  1.00 86.42           C  
ATOM   1152  CB  ILE C  64      16.001 -10.505   0.625  1.00 86.42           C  
ATOM   1153  O   ILE C  64      17.241 -11.979  -2.084  1.00 86.42           O  
ATOM   1154  CG1 ILE C  64      16.475  -9.566   1.740  1.00 86.42           C  
ATOM   1155  CG2 ILE C  64      16.337 -11.962   0.956  1.00 86.42           C  
ATOM   1156  CD1 ILE C  64      15.733  -9.746   3.057  1.00 86.42           C  
ATOM   1157  N   ILE C  65      15.140 -11.166  -2.313  1.00 83.46           N  
ATOM   1158  CA  ILE C  65      14.769 -12.130  -3.343  1.00 83.46           C  
ATOM   1159  C   ILE C  65      15.710 -11.995  -4.539  1.00 83.46           C  
ATOM   1160  CB  ILE C  65      13.302 -11.942  -3.792  1.00 83.46           C  
ATOM   1161  O   ILE C  65      16.171 -12.997  -5.090  1.00 83.46           O  
ATOM   1162  CG1 ILE C  65      12.343 -12.380  -2.679  1.00 83.46           C  
ATOM   1163  CG2 ILE C  65      13.030 -12.714  -5.086  1.00 83.46           C  
ATOM   1164  CD1 ILE C  65      10.887 -12.024  -2.941  1.00 83.46           C  
ATOM   1165  N   LEU C  66      15.996 -10.794  -4.900  1.00 85.37           N  
ATOM   1166  CA  LEU C  66      16.913 -10.554  -6.009  1.00 85.37           C  
ATOM   1167  C   LEU C  66      18.280 -11.168  -5.726  1.00 85.37           C  
ATOM   1168  CB  LEU C  66      17.059  -9.052  -6.268  1.00 85.37           C  
ATOM   1169  O   LEU C  66      18.896 -11.759  -6.616  1.00 85.37           O  
ATOM   1170  CG  LEU C  66      17.853  -8.652  -7.512  1.00 85.37           C  
ATOM   1171  CD1 LEU C  66      17.113  -9.084  -8.774  1.00 85.37           C  
ATOM   1172  CD2 LEU C  66      18.109  -7.149  -7.524  1.00 85.37           C  
ATOM   1173  N   LYS C  67      18.718 -11.040  -4.535  1.00 85.63           N  
ATOM   1174  CA  LYS C  67      20.009 -11.601  -4.146  1.00 85.63           C  
ATOM   1175  C   LYS C  67      19.982 -13.126  -4.195  1.00 85.63           C  
ATOM   1176  CB  LYS C  67      20.400 -11.128  -2.745  1.00 85.63           C  
ATOM   1177  O   LYS C  67      20.959 -13.756  -4.607  1.00 85.63           O  
ATOM   1178  CG  LYS C  67      20.834  -9.671  -2.682  1.00 85.63           C  
ATOM   1179  CD  LYS C  67      21.197  -9.257  -1.262  1.00 85.63           C  
ATOM   1180  CE  LYS C  67      21.552  -7.779  -1.183  1.00 85.63           C  
ATOM   1181  NZ  LYS C  67      21.790  -7.340   0.225  1.00 85.63           N  
ATOM   1182  N   LEU C  68      18.850 -13.724  -3.787  1.00 82.62           N  
ATOM   1183  CA  LEU C  68      18.708 -15.175  -3.751  1.00 82.62           C  
ATOM   1184  C   LEU C  68      18.623 -15.748  -5.162  1.00 82.62           C  
ATOM   1185  CB  LEU C  68      17.464 -15.573  -2.951  1.00 82.62           C  
ATOM   1186  O   LEU C  68      19.026 -16.889  -5.398  1.00 82.62           O  
ATOM   1187  CG  LEU C  68      17.545 -15.385  -1.436  1.00 82.62           C  
ATOM   1188  CD1 LEU C  68      16.181 -15.628  -0.798  1.00 82.62           C  
ATOM   1189  CD2 LEU C  68      18.594 -16.316  -0.836  1.00 82.62           C  
ATOM   1190  N   LEU C  69      18.094 -15.062  -6.154  1.00 79.11           N  
ATOM   1191  CA  LEU C  69      17.984 -15.510  -7.538  1.00 79.11           C  
ATOM   1192  C   LEU C  69      19.353 -15.548  -8.208  1.00 79.11           C  
ATOM   1193  CB  LEU C  69      17.043 -14.594  -8.325  1.00 79.11           C  
ATOM   1194  O   LEU C  69      19.557 -16.288  -9.173  1.00 79.11           O  
ATOM   1195  CG  LEU C  69      15.548 -14.752  -8.040  1.00 79.11           C  
ATOM   1196  CD1 LEU C  69      14.761 -13.626  -8.702  1.00 79.11           C  
ATOM   1197  CD2 LEU C  69      15.053 -16.112  -8.521  1.00 79.11           C  
ATOM   1198  N   ARG C  70      20.312 -14.998  -7.784  1.00 74.82           N  
ATOM   1199  CA  ARG C  70      21.658 -15.084  -8.339  1.00 74.82           C  
ATOM   1200  C   ARG C  70      22.417 -16.271  -7.754  1.00 74.82           C  
ATOM   1201  CB  ARG C  70      22.431 -13.789  -8.080  1.00 74.82           C  
ATOM   1202  O   ARG C  70      23.195 -16.923  -8.454  1.00 74.82           O  
ATOM   1203  CG  ARG C  70      21.980 -12.620  -8.941  1.00 74.82           C  
ATOM   1204  CD  ARG C  70      22.814 -11.373  -8.680  1.00 74.82           C  
ATOM   1205  NE  ARG C  70      22.382 -10.252  -9.510  1.00 74.82           N  
ATOM   1206  NH1 ARG C  70      23.746  -8.697  -8.483  1.00 74.82           N  
ATOM   1207  NH2 ARG C  70      22.372  -8.063 -10.205  1.00 74.82           N  
ATOM   1208  CZ  ARG C  70      22.834  -9.007  -9.397  1.00 74.82           C  
TER    1209      ARG C  70                                                      
ATOM   1210  N   SER D   1       0.391 -26.671  -7.662  1.00 82.28           N  
ATOM   1211  CA  SER D   1       1.803 -26.345  -7.490  1.00 82.28           C  
ATOM   1212  C   SER D   1       1.982 -24.931  -6.949  1.00 82.28           C  
ATOM   1213  CB  SER D   1       2.553 -26.492  -8.815  1.00 82.28           C  
ATOM   1214  O   SER D   1       1.074 -24.103  -7.050  1.00 82.28           O  
ATOM   1215  OG  SER D   1       2.249 -25.416  -9.686  1.00 82.28           O  
ATOM   1216  N   GLU D   2       2.869 -24.493  -6.252  1.00 90.66           N  
ATOM   1217  CA  GLU D   2       3.214 -23.172  -5.735  1.00 90.66           C  
ATOM   1218  C   GLU D   2       3.218 -22.127  -6.847  1.00 90.66           C  
ATOM   1219  CB  GLU D   2       4.577 -23.205  -5.039  1.00 90.66           C  
ATOM   1220  O   GLU D   2       2.794 -20.988  -6.638  1.00 90.66           O  
ATOM   1221  CG  GLU D   2       4.568 -23.932  -3.702  1.00 90.66           C  
ATOM   1222  CD  GLU D   2       4.729 -25.438  -3.837  1.00 90.66           C  
ATOM   1223  OE1 GLU D   2       4.742 -26.142  -2.802  1.00 90.66           O  
ATOM   1224  OE2 GLU D   2       4.844 -25.917  -4.987  1.00 90.66           O  
ATOM   1225  N   GLU D   3       3.594 -22.504  -7.973  1.00 90.62           N  
ATOM   1226  CA  GLU D   3       3.604 -21.590  -9.112  1.00 90.62           C  
ATOM   1227  C   GLU D   3       2.186 -21.196  -9.515  1.00 90.62           C  
ATOM   1228  CB  GLU D   3       4.333 -22.220 -10.301  1.00 90.62           C  
ATOM   1229  O   GLU D   3       1.929 -20.037  -9.847  1.00 90.62           O  
ATOM   1230  CG  GLU D   3       4.601 -21.249 -11.442  1.00 90.62           C  
ATOM   1231  CD  GLU D   3       5.418 -21.860 -12.570  1.00 90.62           C  
ATOM   1232  OE1 GLU D   3       5.528 -21.234 -13.648  1.00 90.62           O  
ATOM   1233  OE2 GLU D   3       5.952 -22.975 -12.373  1.00 90.62           O  
ATOM   1234  N   ASP D   4       1.230 -22.226  -9.516  1.00 92.42           N  
ATOM   1235  CA  ASP D   4      -0.165 -21.942  -9.841  1.00 92.42           C  
ATOM   1236  C   ASP D   4      -0.791 -21.011  -8.806  1.00 92.42           C  
ATOM   1237  CB  ASP D   4      -0.969 -23.240  -9.936  1.00 92.42           C  
ATOM   1238  O   ASP D   4      -1.546 -20.101  -9.158  1.00 92.42           O  
ATOM   1239  CG  ASP D   4      -0.660 -24.039 -11.190  1.00 92.42           C  
ATOM   1240  OD1 ASP D   4      -0.944 -25.256 -11.224  1.00 92.42           O  
ATOM   1241  OD2 ASP D   4      -0.124 -23.447 -12.152  1.00 92.42           O  
ATOM   1242  N   GLU D   5      -0.436 -21.262  -7.585  1.00 92.66           N  
ATOM   1243  CA  GLU D   5      -0.951 -20.411  -6.516  1.00 92.66           C  
ATOM   1244  C   GLU D   5      -0.450 -18.977  -6.662  1.00 92.66           C  
ATOM   1245  CB  GLU D   5      -0.557 -20.970  -5.147  1.00 92.66           C  
ATOM   1246  O   GLU D   5      -1.204 -18.025  -6.449  1.00 92.66           O  
ATOM   1247  CG  GLU D   5      -1.310 -22.233  -4.758  1.00 92.66           C  
ATOM   1248  CD  GLU D   5      -0.895 -22.787  -3.404  1.00 92.66           C  
ATOM   1249  OE1 GLU D   5      -1.400 -23.861  -3.006  1.00 92.66           O  
ATOM   1250  OE2 GLU D   5      -0.058 -22.140  -2.735  1.00 92.66           O  
ATOM   1251  N   LEU D   6       0.744 -18.851  -7.040  1.00 91.40           N  
ATOM   1252  CA  LEU D   6       1.329 -17.531  -7.248  1.00 91.40           C  
ATOM   1253  C   LEU D   6       0.653 -16.815  -8.412  1.00 91.40           C  
ATOM   1254  CB  LEU D   6       2.833 -17.646  -7.508  1.00 91.40           C  
ATOM   1255  O   LEU D   6       0.388 -15.613  -8.338  1.00 91.40           O  
ATOM   1256  CG  LEU D   6       3.590 -16.331  -7.699  1.00 91.40           C  
ATOM   1257  CD1 LEU D   6       3.436 -15.447  -6.465  1.00 91.40           C  
ATOM   1258  CD2 LEU D   6       5.063 -16.599  -7.990  1.00 91.40           C  
ATOM   1259  N   ARG D   7       0.369 -17.485  -9.433  1.00 92.28           N  
ATOM   1260  CA  ARG D   7      -0.304 -16.896 -10.586  1.00 92.28           C  
ATOM   1261  C   ARG D   7      -1.703 -16.415 -10.215  1.00 92.28           C  
ATOM   1262  CB  ARG D   7      -0.384 -17.904 -11.735  1.00 92.28           C  
ATOM   1263  O   ARG D   7      -2.124 -15.333 -10.631  1.00 92.28           O  
ATOM   1264  CG  ARG D   7      -0.827 -17.297 -13.056  1.00 92.28           C  
ATOM   1265  CD  ARG D   7      -0.865 -18.335 -14.169  1.00 92.28           C  
ATOM   1266  NE  ARG D   7       0.467 -18.853 -14.469  1.00 92.28           N  
ATOM   1267  NH1 ARG D   7       0.888 -17.358 -16.179  1.00 92.28           N  
ATOM   1268  NH2 ARG D   7       2.461 -18.923 -15.605  1.00 92.28           N  
ATOM   1269  CZ  ARG D   7       1.269 -18.377 -15.417  1.00 92.28           C  
ATOM   1270  N   LYS D   8      -2.445 -17.180  -9.370  1.00 93.05           N  
ATOM   1271  CA  LYS D   8      -3.782 -16.796  -8.924  1.00 93.05           C  
ATOM   1272  C   LYS D   8      -3.733 -15.541  -8.058  1.00 93.05           C  
ATOM   1273  CB  LYS D   8      -4.439 -17.940  -8.152  1.00 93.05           C  
ATOM   1274  O   LYS D   8      -4.572 -14.649  -8.200  1.00 93.05           O  
ATOM   1275  CG  LYS D   8      -4.916 -19.087  -9.031  1.00 93.05           C  
ATOM   1276  CD  LYS D   8      -5.584 -20.181  -8.209  1.00 93.05           C  
ATOM   1277  CE  LYS D   8      -5.984 -21.368  -9.075  1.00 93.05           C  
ATOM   1278  NZ  LYS D   8      -6.545 -22.486  -8.259  1.00 93.05           N  
ATOM   1279  N   LEU D   9      -2.747 -15.453  -7.234  1.00 92.39           N  
ATOM   1280  CA  LEU D   9      -2.582 -14.293  -6.366  1.00 92.39           C  
ATOM   1281  C   LEU D   9      -2.280 -13.041  -7.183  1.00 92.39           C  
ATOM   1282  CB  LEU D   9      -1.462 -14.536  -5.351  1.00 92.39           C  
ATOM   1283  O   LEU D   9      -2.807 -11.964  -6.896  1.00 92.39           O  
ATOM   1284  CG  LEU D   9      -1.815 -15.413  -4.149  1.00 92.39           C  
ATOM   1285  CD1 LEU D   9      -0.555 -15.777  -3.370  1.00 92.39           C  
ATOM   1286  CD2 LEU D   9      -2.821 -14.706  -3.248  1.00 92.39           C  
ATOM   1287  N   THR D  10      -1.453 -13.233  -8.137  1.00 92.11           N  
ATOM   1288  CA  THR D  10      -1.106 -12.111  -9.003  1.00 92.11           C  
ATOM   1289  C   THR D  10      -2.338 -11.599  -9.744  1.00 92.11           C  
ATOM   1290  CB  THR D  10      -0.019 -12.505 -10.019  1.00 92.11           C  
ATOM   1291  O   THR D  10      -2.519 -10.389  -9.896  1.00 92.11           O  
ATOM   1292  CG2 THR D  10       0.341 -11.331 -10.923  1.00 92.11           C  
ATOM   1293  OG1 THR D  10       1.155 -12.929  -9.314  1.00 92.11           O  
ATOM   1294  N   GLU D  11      -3.197 -12.498 -10.213  1.00 93.54           N  
ATOM   1295  CA  GLU D  11      -4.431 -12.103 -10.885  1.00 93.54           C  
ATOM   1296  C   GLU D  11      -5.361 -11.352  -9.935  1.00 93.54           C  
ATOM   1297  CB  GLU D  11      -5.146 -13.328 -11.462  1.00 93.54           C  
ATOM   1298  O   GLU D  11      -5.950 -10.336 -10.309  1.00 93.54           O  
ATOM   1299  CG  GLU D  11      -4.464 -13.916 -12.689  1.00 93.54           C  
ATOM   1300  CD  GLU D  11      -5.095 -15.216 -13.160  1.00 93.54           C  
ATOM   1301  OE1 GLU D  11      -4.605 -15.804 -14.151  1.00 93.54           O  
ATOM   1302  OE2 GLU D  11      -6.088 -15.650 -12.534  1.00 93.54           O  
ATOM   1303  N   TYR D  12      -5.451 -11.915  -8.708  1.00 94.58           N  
ATOM   1304  CA  TYR D  12      -6.264 -11.251  -7.696  1.00 94.58           C  
ATOM   1305  C   TYR D  12      -5.731  -9.855  -7.398  1.00 94.58           C  
ATOM   1306  CB  TYR D  12      -6.304 -12.081  -6.409  1.00 94.58           C  
ATOM   1307  O   TYR D  12      -6.503  -8.899  -7.289  1.00 94.58           O  
ATOM   1308  CG  TYR D  12      -7.129 -11.457  -5.310  1.00 94.58           C  
ATOM   1309  CD1 TYR D  12      -6.536 -10.661  -4.332  1.00 94.58           C  
ATOM   1310  CD2 TYR D  12      -8.503 -11.662  -5.246  1.00 94.58           C  
ATOM   1311  CE1 TYR D  12      -7.292 -10.086  -3.317  1.00 94.58           C  
ATOM   1312  CE2 TYR D  12      -9.269 -11.091  -4.235  1.00 94.58           C  
ATOM   1313  OH  TYR D  12      -9.409  -9.738  -2.273  1.00 94.58           O  
ATOM   1314  CZ  TYR D  12      -8.656 -10.306  -3.276  1.00 94.58           C  
ATOM   1315  N   GLN D  13      -4.483  -9.682  -7.277  1.00 92.31           N  
ATOM   1316  CA  GLN D  13      -3.846  -8.396  -7.013  1.00 92.31           C  
ATOM   1317  C   GLN D  13      -4.137  -7.398  -8.131  1.00 92.31           C  
ATOM   1318  CB  GLN D  13      -2.335  -8.568  -6.844  1.00 92.31           C  
ATOM   1319  O   GLN D  13      -4.394  -6.222  -7.869  1.00 92.31           O  
ATOM   1320  CG  GLN D  13      -1.931  -9.166  -5.504  1.00 92.31           C  
ATOM   1321  CD  GLN D  13      -0.430  -9.339  -5.367  1.00 92.31           C  
ATOM   1322  NE2 GLN D  13       0.082  -9.142  -4.157  1.00 92.31           N  
ATOM   1323  OE1 GLN D  13       0.264  -9.649  -6.341  1.00 92.31           O  
ATOM   1324  N   ASN D  14      -4.133  -7.855  -9.305  1.00 92.88           N  
ATOM   1325  CA  ASN D  14      -4.393  -6.975 -10.439  1.00 92.88           C  
ATOM   1326  C   ASN D  14      -5.829  -6.458 -10.429  1.00 92.88           C  
ATOM   1327  CB  ASN D  14      -4.097  -7.695 -11.756  1.00 92.88           C  
ATOM   1328  O   ASN D  14      -6.076  -5.294 -10.749  1.00 92.88           O  
ATOM   1329  CG  ASN D  14      -2.612  -7.844 -12.020  1.00 92.88           C  
ATOM   1330  ND2 ASN D  14      -2.250  -8.820 -12.844  1.00 92.88           N  
ATOM   1331  OD1 ASN D  14      -1.796  -7.088 -11.486  1.00 92.88           O  
ATOM   1332  N   ARG D  15      -6.730  -7.320 -10.036  1.00 94.82           N  
ATOM   1333  CA  ARG D  15      -8.119  -6.886  -9.923  1.00 94.82           C  
ATOM   1334  C   ARG D  15      -8.278  -5.841  -8.824  1.00 94.82           C  
ATOM   1335  CB  ARG D  15      -9.035  -8.080  -9.648  1.00 94.82           C  
ATOM   1336  O   ARG D  15      -8.981  -4.845  -9.004  1.00 94.82           O  
ATOM   1337  CG  ARG D  15      -9.222  -9.001 -10.843  1.00 94.82           C  
ATOM   1338  CD  ARG D  15     -10.347 -10.001 -10.614  1.00 94.82           C  
ATOM   1339  NE  ARG D  15     -10.012 -10.958  -9.563  1.00 94.82           N  
ATOM   1340  NH1 ARG D  15      -9.486 -12.679 -11.011  1.00 94.82           N  
ATOM   1341  NH2 ARG D  15      -9.332 -12.994  -8.746  1.00 94.82           N  
ATOM   1342  CZ  ARG D  15      -9.611 -12.208  -9.776  1.00 94.82           C  
ATOM   1343  N   ALA D  16      -7.674  -6.061  -7.639  1.00 95.11           N  
ATOM   1344  CA  ALA D  16      -7.727  -5.116  -6.526  1.00 95.11           C  
ATOM   1345  C   ALA D  16      -7.096  -3.781  -6.909  1.00 95.11           C  
ATOM   1346  CB  ALA D  16      -7.028  -5.699  -5.300  1.00 95.11           C  
ATOM   1347  O   ALA D  16      -7.570  -2.721  -6.493  1.00 95.11           O  
ATOM   1348  N   LEU D  17      -6.108  -3.849  -7.691  1.00 95.06           N  
ATOM   1349  CA  LEU D  17      -5.444  -2.637  -8.157  1.00 95.06           C  
ATOM   1350  C   LEU D  17      -6.376  -1.811  -9.038  1.00 95.06           C  
ATOM   1351  CB  LEU D  17      -4.169  -2.986  -8.929  1.00 95.06           C  
ATOM   1352  O   LEU D  17      -6.386  -0.581  -8.957  1.00 95.06           O  
ATOM   1353  CG  LEU D  17      -2.933  -3.304  -8.087  1.00 95.06           C  
ATOM   1354  CD1 LEU D  17      -1.822  -3.866  -8.967  1.00 95.06           C  
ATOM   1355  CD2 LEU D  17      -2.456  -2.060  -7.345  1.00 95.06           C  
ATOM   1356  N   GLU D  18      -7.155  -2.477  -9.878  1.00 95.76           N  
ATOM   1357  CA  GLU D  18      -8.126  -1.776 -10.713  1.00 95.76           C  
ATOM   1358  C   GLU D  18      -9.190  -1.089  -9.862  1.00 95.76           C  
ATOM   1359  CB  GLU D  18      -8.785  -2.743 -11.700  1.00 95.76           C  
ATOM   1360  O   GLU D  18      -9.579   0.047 -10.143  1.00 95.76           O  
ATOM   1361  CG  GLU D  18      -7.866  -3.193 -12.826  1.00 95.76           C  
ATOM   1362  CD  GLU D  18      -8.487  -4.255 -13.719  1.00 95.76           C  
ATOM   1363  OE1 GLU D  18      -7.797  -4.757 -14.635  1.00 95.76           O  
ATOM   1364  OE2 GLU D  18      -9.674  -4.588 -13.501  1.00 95.76           O  
ATOM   1365  N   GLU D  19      -9.613  -1.759  -8.809  1.00 95.62           N  
ATOM   1366  CA  GLU D  19     -10.582  -1.168  -7.891  1.00 95.62           C  
ATOM   1367  C   GLU D  19      -9.997   0.047  -7.176  1.00 95.62           C  
ATOM   1368  CB  GLU D  19     -11.053  -2.204  -6.867  1.00 95.62           C  
ATOM   1369  O   GLU D  19     -10.690   1.044  -6.967  1.00 95.62           O  
ATOM   1370  CG  GLU D  19     -11.939  -3.292  -7.456  1.00 95.62           C  
ATOM   1371  CD  GLU D  19     -12.322  -4.365  -6.449  1.00 95.62           C  
ATOM   1372  OE1 GLU D  19     -13.086  -5.289  -6.808  1.00 95.62           O  
ATOM   1373  OE2 GLU D  19     -11.856  -4.279  -5.291  1.00 95.62           O  
ATOM   1374  N   LEU D  20      -8.774  -0.082  -6.823  1.00 96.73           N  
ATOM   1375  CA  LEU D  20      -8.081   1.025  -6.173  1.00 96.73           C  
ATOM   1376  C   LEU D  20      -8.020   2.242  -7.090  1.00 96.73           C  
ATOM   1377  CB  LEU D  20      -6.666   0.606  -5.766  1.00 96.73           C  
ATOM   1378  O   LEU D  20      -8.293   3.364  -6.658  1.00 96.73           O  
ATOM   1379  CG  LEU D  20      -5.818   1.671  -5.068  1.00 96.73           C  
ATOM   1380  CD1 LEU D  20      -6.476   2.098  -3.760  1.00 96.73           C  
ATOM   1381  CD2 LEU D  20      -4.407   1.151  -4.817  1.00 96.73           C  
ATOM   1382  N   GLU D  21      -7.767   2.019  -8.325  1.00 97.06           N  
ATOM   1383  CA  GLU D  21      -7.685   3.105  -9.297  1.00 97.06           C  
ATOM   1384  C   GLU D  21      -9.026   3.818  -9.442  1.00 97.06           C  
ATOM   1385  CB  GLU D  21      -7.221   2.576 -10.657  1.00 97.06           C  
ATOM   1386  O   GLU D  21      -9.079   5.049  -9.483  1.00 97.06           O  
ATOM   1387  CG  GLU D  21      -6.992   3.665 -11.695  1.00 97.06           C  
ATOM   1388  CD  GLU D  21      -6.433   3.136 -13.006  1.00 97.06           C  
ATOM   1389  OE1 GLU D  21      -6.108   3.950 -13.900  1.00 97.06           O  
ATOM   1390  OE2 GLU D  21      -6.320   1.897 -13.142  1.00 97.06           O  
ATOM   1391  N   LYS D  22     -10.061   3.029  -9.494  1.00 96.30           N  
ATOM   1392  CA  LYS D  22     -11.398   3.602  -9.614  1.00 96.30           C  
ATOM   1393  C   LYS D  22     -11.752   4.434  -8.384  1.00 96.30           C  
ATOM   1394  CB  LYS D  22     -12.439   2.499  -9.817  1.00 96.30           C  
ATOM   1395  O   LYS D  22     -12.275   5.543  -8.508  1.00 96.30           O  
ATOM   1396  CG  LYS D  22     -12.391   1.849 -11.192  1.00 96.30           C  
ATOM   1397  CD  LYS D  22     -13.442   0.756 -11.330  1.00 96.30           C  
ATOM   1398  CE  LYS D  22     -13.311   0.017 -12.655  1.00 96.30           C  
ATOM   1399  NZ  LYS D  22     -14.264  -1.130 -12.747  1.00 96.30           N  
ATOM   1400  N   ALA D  23     -11.450   3.930  -7.212  1.00 96.21           N  
ATOM   1401  CA  ALA D  23     -11.771   4.619  -5.964  1.00 96.21           C  
ATOM   1402  C   ALA D  23     -10.981   5.918  -5.835  1.00 96.21           C  
ATOM   1403  CB  ALA D  23     -11.494   3.710  -4.769  1.00 96.21           C  
ATOM   1404  O   ALA D  23     -11.506   6.927  -5.359  1.00 96.21           O  
ATOM   1405  N   ILE D  24      -9.810   5.952  -6.289  1.00 96.52           N  
ATOM   1406  CA  ILE D  24      -8.970   7.141  -6.210  1.00 96.52           C  
ATOM   1407  C   ILE D  24      -9.495   8.209  -7.167  1.00 96.52           C  
ATOM   1408  CB  ILE D  24      -7.494   6.813  -6.531  1.00 96.52           C  
ATOM   1409  O   ILE D  24      -9.510   9.396  -6.835  1.00 96.52           O  
ATOM   1410  CG1 ILE D  24      -6.851   6.051  -5.367  1.00 96.52           C  
ATOM   1411  CG2 ILE D  24      -6.713   8.092  -6.847  1.00 96.52           C  
ATOM   1412  CD1 ILE D  24      -5.436   5.566  -5.651  1.00 96.52           C  
ATOM   1413  N   LYS D  25     -10.008   7.785  -8.359  1.00 96.25           N  
ATOM   1414  CA  LYS D  25     -10.619   8.730  -9.289  1.00 96.25           C  
ATOM   1415  C   LYS D  25     -11.877   9.355  -8.691  1.00 96.25           C  
ATOM   1416  CB  LYS D  25     -10.955   8.041 -10.612  1.00 96.25           C  
ATOM   1417  O   LYS D  25     -12.116  10.554  -8.848  1.00 96.25           O  
ATOM   1418  CG  LYS D  25      -9.748   7.795 -11.506  1.00 96.25           C  
ATOM   1419  CD  LYS D  25     -10.154   7.168 -12.833  1.00 96.25           C  
ATOM   1420  CE  LYS D  25      -8.941   6.870 -13.705  1.00 96.25           C  
ATOM   1421  NZ  LYS D  25      -9.327   6.180 -14.973  1.00 96.25           N  
ATOM   1422  N   GLU D  26     -12.625   8.546  -8.009  1.00 96.22           N  
ATOM   1423  CA  GLU D  26     -13.815   9.051  -7.330  1.00 96.22           C  
ATOM   1424  C   GLU D  26     -13.446  10.045  -6.233  1.00 96.22           C  
ATOM   1425  CB  GLU D  26     -14.629   7.896  -6.741  1.00 96.22           C  
ATOM   1426  O   GLU D  26     -14.117  11.064  -6.060  1.00 96.22           O  
ATOM   1427  CG  GLU D  26     -15.344   7.051  -7.786  1.00 96.22           C  
ATOM   1428  CD  GLU D  26     -16.024   5.823  -7.202  1.00 96.22           C  
ATOM   1429  OE1 GLU D  26     -16.593   5.019  -7.974  1.00 96.22           O  
ATOM   1430  OE2 GLU D  26     -15.989   5.665  -5.961  1.00 96.22           O  
ATOM   1431  N   TYR D  27     -12.421   9.801  -5.483  1.00 96.67           N  
ATOM   1432  CA  TYR D  27     -11.923  10.707  -4.454  1.00 96.67           C  
ATOM   1433  C   TYR D  27     -11.540  12.055  -5.053  1.00 96.67           C  
ATOM   1434  CB  TYR D  27     -10.718  10.094  -3.735  1.00 96.67           C  
ATOM   1435  O   TYR D  27     -11.916  13.105  -4.526  1.00 96.67           O  
ATOM   1436  CG  TYR D  27     -10.241  10.901  -2.552  1.00 96.67           C  
ATOM   1437  CD1 TYR D  27      -9.374  11.978  -2.723  1.00 96.67           C  
ATOM   1438  CD2 TYR D  27     -10.656  10.589  -1.262  1.00 96.67           C  
ATOM   1439  CE1 TYR D  27      -8.930  12.724  -1.636  1.00 96.67           C  
ATOM   1440  CE2 TYR D  27     -10.219  11.327  -0.167  1.00 96.67           C  
ATOM   1441  OH  TYR D  27      -8.922  13.126   0.716  1.00 96.67           O  
ATOM   1442  CZ  TYR D  27      -9.358  12.392  -0.364  1.00 96.67           C  
ATOM   1443  N   GLU D  28     -10.895  12.022  -6.163  1.00 96.21           N  
ATOM   1444  CA  GLU D  28     -10.427  13.243  -6.812  1.00 96.21           C  
ATOM   1445  C   GLU D  28     -11.597  14.077  -7.327  1.00 96.21           C  
ATOM   1446  CB  GLU D  28      -9.473  12.908  -7.962  1.00 96.21           C  
ATOM   1447  O   GLU D  28     -11.568  15.307  -7.254  1.00 96.21           O  
ATOM   1448  CG  GLU D  28      -8.097  12.447  -7.505  1.00 96.21           C  
ATOM   1449  CD  GLU D  28      -7.183  12.055  -8.655  1.00 96.21           C  
ATOM   1450  OE1 GLU D  28      -5.944  12.142  -8.502  1.00 96.21           O  
ATOM   1451  OE2 GLU D  28      -7.711  11.658  -9.718  1.00 96.21           O  
ATOM   1452  N   LYS D  29     -12.576  13.305  -7.850  1.00 95.93           N  
ATOM   1453  CA  LYS D  29     -13.774  13.992  -8.321  1.00 95.93           C  
ATOM   1454  C   LYS D  29     -14.482  14.711  -7.176  1.00 95.93           C  
ATOM   1455  CB  LYS D  29     -14.731  13.004  -8.991  1.00 95.93           C  
ATOM   1456  O   LYS D  29     -14.870  15.873  -7.311  1.00 95.93           O  
ATOM   1457  CG  LYS D  29     -15.967  13.654  -9.596  1.00 95.93           C  
ATOM   1458  CD  LYS D  29     -16.882  12.621 -10.241  1.00 95.93           C  
ATOM   1459  CE  LYS D  29     -18.167  13.255 -10.757  1.00 95.93           C  
ATOM   1460  NZ  LYS D  29     -19.079  12.242 -11.366  1.00 95.93           N  
ATOM   1461  N   THR D  30     -14.607  14.057  -5.993  1.00 95.57           N  
ATOM   1462  CA  THR D  30     -15.245  14.641  -4.818  1.00 95.57           C  
ATOM   1463  C   THR D  30     -14.409  15.792  -4.266  1.00 95.57           C  
ATOM   1464  CB  THR D  30     -15.462  13.586  -3.718  1.00 95.57           C  
ATOM   1465  O   THR D  30     -14.954  16.808  -3.830  1.00 95.57           O  
ATOM   1466  CG2 THR D  30     -16.203  14.181  -2.525  1.00 95.57           C  
ATOM   1467  OG1 THR D  30     -16.230  12.500  -4.250  1.00 95.57           O  
ATOM   1468  N   LEU D  31     -13.157  15.700  -4.366  1.00 95.10           N  
ATOM   1469  CA  LEU D  31     -12.250  16.744  -3.901  1.00 95.10           C  
ATOM   1470  C   LEU D  31     -12.404  18.010  -4.738  1.00 95.10           C  
ATOM   1471  CB  LEU D  31     -10.800  16.257  -3.954  1.00 95.10           C  
ATOM   1472  O   LEU D  31     -12.419  19.118  -4.198  1.00 95.10           O  
ATOM   1473  CG  LEU D  31      -9.728  17.277  -3.568  1.00 95.10           C  
ATOM   1474  CD1 LEU D  31      -9.948  17.763  -2.140  1.00 95.10           C  
ATOM   1475  CD2 LEU D  31      -8.335  16.674  -3.724  1.00 95.10           C  
ATOM   1476  N   ARG D  32     -12.541  17.813  -6.033  1.00 94.47           N  
ATOM   1477  CA  ARG D  32     -12.709  18.962  -6.917  1.00 94.47           C  
ATOM   1478  C   ARG D  32     -13.989  19.724  -6.588  1.00 94.47           C  
ATOM   1479  CB  ARG D  32     -12.726  18.518  -8.381  1.00 94.47           C  
ATOM   1480  O   ARG D  32     -14.002  20.957  -6.590  1.00 94.47           O  
ATOM   1481  CG  ARG D  32     -11.358  18.135  -8.924  1.00 94.47           C  
ATOM   1482  CD  ARG D  32     -11.376  17.979 -10.438  1.00 94.47           C  
ATOM   1483  NE  ARG D  32     -12.152  16.812 -10.850  1.00 94.47           N  
ATOM   1484  NH1 ARG D  32     -10.336  15.390 -10.974  1.00 94.47           N  
ATOM   1485  NH2 ARG D  32     -12.438  14.618 -11.465  1.00 94.47           N  
ATOM   1486  CZ  ARG D  32     -11.640  15.609 -11.096  1.00 94.47           C  
ATOM   1487  N   ARG D  33     -14.987  18.966  -6.242  1.00 93.88           N  
ATOM   1488  CA  ARG D  33     -16.245  19.598  -5.858  1.00 93.88           C  
ATOM   1489  C   ARG D  33     -16.105  20.336  -4.530  1.00 93.88           C  
ATOM   1490  CB  ARG D  33     -17.363  18.558  -5.764  1.00 93.88           C  
ATOM   1491  O   ARG D  33     -16.617  21.446  -4.374  1.00 93.88           O  
ATOM   1492  CG  ARG D  33     -17.801  18.001  -7.109  1.00 93.88           C  
ATOM   1493  CD  ARG D  33     -19.097  17.211  -6.998  1.00 93.88           C  
ATOM   1494  NE  ARG D  33     -18.954  16.063  -6.107  1.00 93.88           N  
ATOM   1495  NH1 ARG D  33     -20.756  14.905  -6.972  1.00 93.88           N  
ATOM   1496  NH2 ARG D  33     -19.524  14.005  -5.261  1.00 93.88           N  
ATOM   1497  CZ  ARG D  33     -19.745  14.994  -6.115  1.00 93.88           C  
ATOM   1498  N   LEU D  34     -15.422  19.743  -3.546  1.00 89.31           N  
ATOM   1499  CA  LEU D  34     -15.216  20.322  -2.223  1.00 89.31           C  
ATOM   1500  C   LEU D  34     -14.419  21.618  -2.314  1.00 89.31           C  
ATOM   1501  CB  LEU D  34     -14.493  19.328  -1.310  1.00 89.31           C  
ATOM   1502  O   LEU D  34     -14.689  22.571  -1.580  1.00 89.31           O  
ATOM   1503  CG  LEU D  34     -14.293  19.763   0.143  1.00 89.31           C  
ATOM   1504  CD1 LEU D  34     -15.627  19.776   0.881  1.00 89.31           C  
ATOM   1505  CD2 LEU D  34     -13.296  18.846   0.843  1.00 89.31           C  
ATOM   1506  N   LEU D  35     -13.415  21.691  -3.261  1.00 90.58           N  
ATOM   1507  CA  LEU D  35     -12.550  22.857  -3.401  1.00 90.58           C  
ATOM   1508  C   LEU D  35     -13.275  23.989  -4.122  1.00 90.58           C  
ATOM   1509  CB  LEU D  35     -11.272  22.489  -4.160  1.00 90.58           C  
ATOM   1510  O   LEU D  35     -12.904  25.156  -3.985  1.00 90.58           O  
ATOM   1511  CG  LEU D  35     -10.335  21.497  -3.469  1.00 90.58           C  
ATOM   1512  CD1 LEU D  35      -9.163  21.151  -4.382  1.00 90.58           C  
ATOM   1513  CD2 LEU D  35      -9.838  22.065  -2.144  1.00 90.58           C  
ATOM   1514  N   GLY D  36     -14.288  23.696  -4.833  1.00 89.54           N  
ATOM   1515  CA  GLY D  36     -15.077  24.710  -5.514  1.00 89.54           C  
ATOM   1516  C   GLY D  36     -16.152  25.320  -4.634  1.00 89.54           C  
ATOM   1517  O   GLY D  36     -15.909  26.314  -3.947  1.00 89.54           O  
ATOM   1518  N   ALA D  37     -17.215  24.691  -4.175  1.00 78.39           N  
ATOM   1519  CA  ALA D  37     -18.314  25.115  -3.313  1.00 78.39           C  
ATOM   1520  C   ALA D  37     -18.607  24.068  -2.242  1.00 78.39           C  
ATOM   1521  CB  ALA D  37     -19.566  25.389  -4.142  1.00 78.39           C  
ATOM   1522  O   ALA D  37     -19.397  23.148  -2.466  1.00 78.39           O  
ATOM   1523  N   PRO D  38     -17.959  24.267  -1.431  1.00 72.44           N  
ATOM   1524  CA  PRO D  38     -18.034  23.250  -0.380  1.00 72.44           C  
ATOM   1525  C   PRO D  38     -19.443  23.090   0.187  1.00 72.44           C  
ATOM   1526  CB  PRO D  38     -17.073  23.776   0.689  1.00 72.44           C  
ATOM   1527  O   PRO D  38     -20.143  24.083   0.401  1.00 72.44           O  
ATOM   1528  CG  PRO D  38     -16.939  25.235   0.397  1.00 72.44           C  
ATOM   1529  CD  PRO D  38     -17.348  25.477  -1.028  1.00 72.44           C  
ATOM   1530  N   ASP D  39     -19.704  21.926   0.090  1.00 80.92           N  
ATOM   1531  CA  ASP D  39     -20.855  21.572   0.915  1.00 80.92           C  
ATOM   1532  C   ASP D  39     -20.512  20.438   1.878  1.00 80.92           C  
ATOM   1533  CB  ASP D  39     -22.043  21.175   0.036  1.00 80.92           C  
ATOM   1534  O   ASP D  39     -19.561  19.687   1.649  1.00 80.92           O  
ATOM   1535  CG  ASP D  39     -23.313  20.929   0.832  1.00 80.92           C  
ATOM   1536  OD1 ASP D  39     -24.318  20.468   0.249  1.00 80.92           O  
ATOM   1537  OD2 ASP D  39     -23.309  21.202   2.052  1.00 80.92           O  
ATOM   1538  N   GLU D  40     -21.127  20.313   2.871  1.00 82.69           N  
ATOM   1539  CA  GLU D  40     -20.876  19.359   3.947  1.00 82.69           C  
ATOM   1540  C   GLU D  40     -20.978  17.921   3.444  1.00 82.69           C  
ATOM   1541  CB  GLU D  40     -21.853  19.583   5.103  1.00 82.69           C  
ATOM   1542  O   GLU D  40     -20.237  17.046   3.896  1.00 82.69           O  
ATOM   1543  CG  GLU D  40     -21.466  20.733   6.021  1.00 82.69           C  
ATOM   1544  CD  GLU D  40     -22.404  20.896   7.207  1.00 82.69           C  
ATOM   1545  OE1 GLU D  40     -22.194  21.820   8.025  1.00 82.69           O  
ATOM   1546  OE2 GLU D  40     -23.357  20.093   7.319  1.00 82.69           O  
ATOM   1547  N   ARG D  41     -21.790  17.700   2.620  1.00 89.57           N  
ATOM   1548  CA  ARG D  41     -21.996  16.376   2.041  1.00 89.57           C  
ATOM   1549  C   ARG D  41     -20.736  15.883   1.338  1.00 89.57           C  
ATOM   1550  CB  ARG D  41     -23.170  16.396   1.060  1.00 89.57           C  
ATOM   1551  O   ARG D  41     -20.415  14.694   1.390  1.00 89.57           O  
ATOM   1552  CG  ARG D  41     -23.574  15.020   0.555  1.00 89.57           C  
ATOM   1553  CD  ARG D  41     -24.784  15.090  -0.366  1.00 89.57           C  
ATOM   1554  NE  ARG D  41     -25.117  13.781  -0.920  1.00 89.57           N  
ATOM   1555  NH1 ARG D  41     -26.866  14.545  -2.221  1.00 89.57           N  
ATOM   1556  NH2 ARG D  41     -26.313  12.320  -2.228  1.00 89.57           N  
ATOM   1557  CZ  ARG D  41     -26.098  13.552  -1.788  1.00 89.57           C  
ATOM   1558  N   ASP D  42     -19.994  16.687   0.829  1.00 91.54           N  
ATOM   1559  CA  ASP D  42     -18.792  16.342   0.076  1.00 91.54           C  
ATOM   1560  C   ASP D  42     -17.678  15.870   1.008  1.00 91.54           C  
ATOM   1561  CB  ASP D  42     -18.315  17.538  -0.751  1.00 91.54           C  
ATOM   1562  O   ASP D  42     -16.925  14.954   0.669  1.00 91.54           O  
ATOM   1563  CG  ASP D  42     -19.262  17.890  -1.884  1.00 91.54           C  
ATOM   1564  OD1 ASP D  42     -19.424  19.091  -2.192  1.00 91.54           O  
ATOM   1565  OD2 ASP D  42     -19.852  16.959  -2.473  1.00 91.54           O  
ATOM   1566  N   GLU D  43     -17.675  16.469   2.198  1.00 91.83           N  
ATOM   1567  CA  GLU D  43     -16.662  16.059   3.166  1.00 91.83           C  
ATOM   1568  C   GLU D  43     -16.884  14.618   3.620  1.00 91.83           C  
ATOM   1569  CB  GLU D  43     -16.663  16.997   4.376  1.00 91.83           C  
ATOM   1570  O   GLU D  43     -15.930  13.846   3.739  1.00 91.83           O  
ATOM   1571  CG  GLU D  43     -16.057  18.364   4.094  1.00 91.83           C  
ATOM   1572  CD  GLU D  43     -16.091  19.295   5.296  1.00 91.83           C  
ATOM   1573  OE1 GLU D  43     -15.663  20.465   5.170  1.00 91.83           O  
ATOM   1574  OE2 GLU D  43     -16.549  18.851   6.372  1.00 91.83           O  
ATOM   1575  N   LYS D  44     -18.182  14.407   3.915  1.00 91.89           N  
ATOM   1576  CA  LYS D  44     -18.519  13.046   4.324  1.00 91.89           C  
ATOM   1577  C   LYS D  44     -18.229  12.049   3.206  1.00 91.89           C  
ATOM   1578  CB  LYS D  44     -19.989  12.958   4.736  1.00 91.89           C  
ATOM   1579  O   LYS D  44     -17.675  10.976   3.453  1.00 91.89           O  
ATOM   1580  CG  LYS D  44     -20.398  11.597   5.281  1.00 91.89           C  
ATOM   1581  CD  LYS D  44     -21.854  11.589   5.729  1.00 91.89           C  
ATOM   1582  CE  LYS D  44     -22.281  10.212   6.220  1.00 91.89           C  
ATOM   1583  NZ  LYS D  44     -23.723  10.185   6.606  1.00 91.89           N  
ATOM   1584  N   GLU D  45     -18.628  12.327   1.999  1.00 94.86           N  
ATOM   1585  CA  GLU D  45     -18.381  11.446   0.861  1.00 94.86           C  
ATOM   1586  C   GLU D  45     -16.887  11.220   0.652  1.00 94.86           C  
ATOM   1587  CB  GLU D  45     -19.009  12.022  -0.411  1.00 94.86           C  
ATOM   1588  O   GLU D  45     -16.460  10.107   0.338  1.00 94.86           O  
ATOM   1589  CG  GLU D  45     -18.926  11.092  -1.612  1.00 94.86           C  
ATOM   1590  CD  GLU D  45     -19.620  11.644  -2.848  1.00 94.86           C  
ATOM   1591  OE1 GLU D  45     -19.447  11.072  -3.948  1.00 94.86           O  
ATOM   1592  OE2 GLU D  45     -20.340  12.658  -2.714  1.00 94.86           O  
ATOM   1593  N   LEU D  46     -16.119  12.273   0.821  1.00 94.63           N  
ATOM   1594  CA  LEU D  46     -14.670  12.165   0.684  1.00 94.63           C  
ATOM   1595  C   LEU D  46     -14.100  11.186   1.704  1.00 94.63           C  
ATOM   1596  CB  LEU D  46     -14.012  13.537   0.853  1.00 94.63           C  
ATOM   1597  O   LEU D  46     -13.277  10.334   1.361  1.00 94.63           O  
ATOM   1598  CG  LEU D  46     -12.541  13.638   0.448  1.00 94.63           C  
ATOM   1599  CD1 LEU D  46     -12.392  13.447  -1.058  1.00 94.63           C  
ATOM   1600  CD2 LEU D  46     -11.957  14.978   0.882  1.00 94.63           C  
ATOM   1601  N   ALA D  47     -14.564  11.284   2.943  1.00 94.20           N  
ATOM   1602  CA  ALA D  47     -14.093  10.405   4.010  1.00 94.20           C  
ATOM   1603  C   ALA D  47     -14.502   8.958   3.748  1.00 94.20           C  
ATOM   1604  CB  ALA D  47     -14.633  10.871   5.360  1.00 94.20           C  
ATOM   1605  O   ALA D  47     -13.729   8.032   4.004  1.00 94.20           O  
ATOM   1606  N   GLU D  48     -15.713   8.704   3.210  1.00 95.14           N  
ATOM   1607  CA  GLU D  48     -16.193   7.359   2.905  1.00 95.14           C  
ATOM   1608  C   GLU D  48     -15.376   6.722   1.785  1.00 95.14           C  
ATOM   1609  CB  GLU D  48     -17.675   7.392   2.523  1.00 95.14           C  
ATOM   1610  O   GLU D  48     -15.033   5.540   1.855  1.00 95.14           O  
ATOM   1611  CG  GLU D  48     -18.608   7.648   3.698  1.00 95.14           C  
ATOM   1612  CD  GLU D  48     -20.051   7.877   3.279  1.00 95.14           C  
ATOM   1613  OE1 GLU D  48     -20.938   7.929   4.161  1.00 95.14           O  
ATOM   1614  OE2 GLU D  48     -20.298   8.005   2.059  1.00 95.14           O  
ATOM   1615  N   THR D  49     -15.104   7.542   0.779  1.00 96.11           N  
ATOM   1616  CA  THR D  49     -14.279   7.037  -0.312  1.00 96.11           C  
ATOM   1617  C   THR D  49     -12.872   6.710   0.180  1.00 96.11           C  
ATOM   1618  CB  THR D  49     -14.199   8.052  -1.468  1.00 96.11           C  
ATOM   1619  O   THR D  49     -12.286   5.703  -0.224  1.00 96.11           O  
ATOM   1620  CG2 THR D  49     -13.391   7.495  -2.634  1.00 96.11           C  
ATOM   1621  OG1 THR D  49     -15.524   8.357  -1.921  1.00 96.11           O  
ATOM   1622  N   ASN D  50     -12.338   7.544   1.073  1.00 95.18           N  
ATOM   1623  CA  ASN D  50     -11.033   7.268   1.664  1.00 95.18           C  
ATOM   1624  C   ASN D  50     -11.031   5.947   2.426  1.00 95.18           C  
ATOM   1625  CB  ASN D  50     -10.608   8.414   2.585  1.00 95.18           C  
ATOM   1626  O   ASN D  50     -10.065   5.186   2.357  1.00 95.18           O  
ATOM   1627  CG  ASN D  50      -9.149   8.327   2.989  1.00 95.18           C  
ATOM   1628  ND2 ASN D  50      -8.897   8.279   4.292  1.00 95.18           N  
ATOM   1629  OD1 ASN D  50      -8.257   8.306   2.138  1.00 95.18           O  
ATOM   1630  N   ALA D  51     -12.078   5.714   3.131  1.00 95.64           N  
ATOM   1631  CA  ALA D  51     -12.193   4.455   3.863  1.00 95.64           C  
ATOM   1632  C   ALA D  51     -12.173   3.263   2.910  1.00 95.64           C  
ATOM   1633  CB  ALA D  51     -13.469   4.441   4.701  1.00 95.64           C  
ATOM   1634  O   ALA D  51     -11.530   2.248   3.189  1.00 95.64           O  
ATOM   1635  N   ARG D  52     -12.919   3.341   1.809  1.00 96.00           N  
ATOM   1636  CA  ARG D  52     -12.933   2.274   0.814  1.00 96.00           C  
ATOM   1637  C   ARG D  52     -11.543   2.053   0.227  1.00 96.00           C  
ATOM   1638  CB  ARG D  52     -13.928   2.594  -0.304  1.00 96.00           C  
ATOM   1639  O   ARG D  52     -11.120   0.912   0.031  1.00 96.00           O  
ATOM   1640  CG  ARG D  52     -14.135   1.456  -1.290  1.00 96.00           C  
ATOM   1641  CD  ARG D  52     -15.300   1.729  -2.231  1.00 96.00           C  
ATOM   1642  NE  ARG D  52     -15.216   3.063  -2.819  1.00 96.00           N  
ATOM   1643  NH1 ARG D  52     -15.864   2.397  -4.934  1.00 96.00           N  
ATOM   1644  NH2 ARG D  52     -15.378   4.599  -4.519  1.00 96.00           N  
ATOM   1645  CZ  ARG D  52     -15.486   3.350  -4.089  1.00 96.00           C  
ATOM   1646  N   ILE D  53     -10.811   3.170  -0.004  1.00 96.48           N  
ATOM   1647  CA  ILE D  53      -9.459   3.098  -0.548  1.00 96.48           C  
ATOM   1648  C   ILE D  53      -8.538   2.398   0.449  1.00 96.48           C  
ATOM   1649  CB  ILE D  53      -8.912   4.503  -0.888  1.00 96.48           C  
ATOM   1650  O   ILE D  53      -7.772   1.506   0.075  1.00 96.48           O  
ATOM   1651  CG1 ILE D  53      -9.633   5.074  -2.114  1.00 96.48           C  
ATOM   1652  CG2 ILE D  53      -7.398   4.452  -1.118  1.00 96.48           C  
ATOM   1653  CD1 ILE D  53      -9.360   6.552  -2.360  1.00 96.48           C  
ATOM   1654  N   LEU D  54      -8.638   2.761   1.690  1.00 96.00           N  
ATOM   1655  CA  LEU D  54      -7.782   2.181   2.719  1.00 96.00           C  
ATOM   1656  C   LEU D  54      -8.049   0.687   2.871  1.00 96.00           C  
ATOM   1657  CB  LEU D  54      -8.001   2.888   4.059  1.00 96.00           C  
ATOM   1658  O   LEU D  54      -7.118  -0.098   3.062  1.00 96.00           O  
ATOM   1659  CG  LEU D  54      -7.582   4.358   4.126  1.00 96.00           C  
ATOM   1660  CD1 LEU D  54      -7.971   4.959   5.473  1.00 96.00           C  
ATOM   1661  CD2 LEU D  54      -6.083   4.499   3.885  1.00 96.00           C  
ATOM   1662  N   ARG D  55      -9.280   0.220   2.711  1.00 96.44           N  
ATOM   1663  CA  ARG D  55      -9.616  -1.198   2.783  1.00 96.44           C  
ATOM   1664  C   ARG D  55      -9.001  -1.967   1.619  1.00 96.44           C  
ATOM   1665  CB  ARG D  55     -11.134  -1.391   2.795  1.00 96.44           C  
ATOM   1666  O   ARG D  55      -8.510  -3.083   1.796  1.00 96.44           O  
ATOM   1667  CG  ARG D  55     -11.782  -1.102   4.140  1.00 96.44           C  
ATOM   1668  CD  ARG D  55     -13.272  -1.412   4.127  1.00 96.44           C  
ATOM   1669  NE  ARG D  55     -13.942  -0.889   5.314  1.00 96.44           N  
ATOM   1670  NH1 ARG D  55     -16.081  -1.198   4.496  1.00 96.44           N  
ATOM   1671  NH2 ARG D  55     -15.765  -0.306   6.584  1.00 96.44           N  
ATOM   1672  CZ  ARG D  55     -15.261  -0.799   5.462  1.00 96.44           C  
ATOM   1673  N   THR D  56      -9.060  -1.348   0.471  1.00 96.40           N  
ATOM   1674  CA  THR D  56      -8.470  -1.984  -0.702  1.00 96.40           C  
ATOM   1675  C   THR D  56      -6.956  -2.100  -0.551  1.00 96.40           C  
ATOM   1676  CB  THR D  56      -8.802  -1.202  -1.987  1.00 96.40           C  
ATOM   1677  O   THR D  56      -6.365  -3.115  -0.926  1.00 96.40           O  
ATOM   1678  CG2 THR D  56      -8.233  -1.900  -3.218  1.00 96.40           C  
ATOM   1679  OG1 THR D  56     -10.225  -1.101  -2.123  1.00 96.40           O  
ATOM   1680  N   LEU D  57      -6.330  -1.094  -0.019  1.00 96.40           N  
ATOM   1681  CA  LEU D  57      -4.891  -1.132   0.222  1.00 96.40           C  
ATOM   1682  C   LEU D  57      -4.531  -2.263   1.181  1.00 96.40           C  
ATOM   1683  CB  LEU D  57      -4.407   0.205   0.788  1.00 96.40           C  
ATOM   1684  O   LEU D  57      -3.519  -2.941   0.994  1.00 96.40           O  
ATOM   1685  CG  LEU D  57      -4.377   1.383  -0.188  1.00 96.40           C  
ATOM   1686  CD1 LEU D  57      -4.150   2.690   0.565  1.00 96.40           C  
ATOM   1687  CD2 LEU D  57      -3.298   1.175  -1.245  1.00 96.40           C  
ATOM   1688  N   LEU D  58      -5.375  -2.409   2.209  1.00 96.37           N  
ATOM   1689  CA  LEU D  58      -5.167  -3.520   3.130  1.00 96.37           C  
ATOM   1690  C   LEU D  58      -5.205  -4.854   2.390  1.00 96.37           C  
ATOM   1691  CB  LEU D  58      -6.227  -3.506   4.235  1.00 96.37           C  
ATOM   1692  O   LEU D  58      -4.348  -5.713   2.608  1.00 96.37           O  
ATOM   1693  CG  LEU D  58      -6.196  -4.678   5.219  1.00 96.37           C  
ATOM   1694  CD1 LEU D  58      -4.855  -4.726   5.943  1.00 96.37           C  
ATOM   1695  CD2 LEU D  58      -7.345  -4.569   6.216  1.00 96.37           C  
ATOM   1696  N   GLU D  59      -6.185  -5.046   1.477  1.00 95.45           N  
ATOM   1697  CA  GLU D  59      -6.313  -6.282   0.711  1.00 95.45           C  
ATOM   1698  C   GLU D  59      -5.098  -6.504  -0.185  1.00 95.45           C  
ATOM   1699  CB  GLU D  59      -7.591  -6.263  -0.131  1.00 95.45           C  
ATOM   1700  O   GLU D  59      -4.598  -7.626  -0.296  1.00 95.45           O  
ATOM   1701  CG  GLU D  59      -8.868  -6.392   0.686  1.00 95.45           C  
ATOM   1702  CD  GLU D  59     -10.131  -6.313  -0.157  1.00 95.45           C  
ATOM   1703  OE1 GLU D  59     -11.241  -6.481   0.396  1.00 95.45           O  
ATOM   1704  OE2 GLU D  59     -10.008  -6.083  -1.381  1.00 95.45           O  
ATOM   1705  N   LEU D  60      -4.609  -5.481  -0.725  1.00 95.00           N  
ATOM   1706  CA  LEU D  60      -3.456  -5.575  -1.614  1.00 95.00           C  
ATOM   1707  C   LEU D  60      -2.208  -5.991  -0.843  1.00 95.00           C  
ATOM   1708  CB  LEU D  60      -3.213  -4.238  -2.319  1.00 95.00           C  
ATOM   1709  O   LEU D  60      -1.425  -6.816  -1.319  1.00 95.00           O  
ATOM   1710  CG  LEU D  60      -4.147  -3.906  -3.483  1.00 95.00           C  
ATOM   1711  CD1 LEU D  60      -4.004  -2.439  -3.875  1.00 95.00           C  
ATOM   1712  CD2 LEU D  60      -3.861  -4.813  -4.675  1.00 95.00           C  
ATOM   1713  N   PHE D  61      -2.068  -5.461   0.377  1.00 94.52           N  
ATOM   1714  CA  PHE D  61      -0.902  -5.822   1.175  1.00 94.52           C  
ATOM   1715  C   PHE D  61      -0.989  -7.271   1.637  1.00 94.52           C  
ATOM   1716  CB  PHE D  61      -0.769  -4.892   2.385  1.00 94.52           C  
ATOM   1717  O   PHE D  61       0.022  -7.974   1.687  1.00 94.52           O  
ATOM   1718  CG  PHE D  61       0.086  -3.681   2.129  1.00 94.52           C  
ATOM   1719  CD1 PHE D  61       1.457  -3.807   1.944  1.00 94.52           C  
ATOM   1720  CD2 PHE D  61      -0.482  -2.414   2.073  1.00 94.52           C  
ATOM   1721  CE1 PHE D  61       2.252  -2.688   1.707  1.00 94.52           C  
ATOM   1722  CE2 PHE D  61       0.305  -1.291   1.836  1.00 94.52           C  
ATOM   1723  CZ  PHE D  61       1.672  -1.430   1.654  1.00 94.52           C  
ATOM   1724  N   ARG D  62      -2.193  -7.754   1.883  1.00 93.97           N  
ATOM   1725  CA  ARG D  62      -2.368  -9.146   2.287  1.00 93.97           C  
ATOM   1726  C   ARG D  62      -1.982 -10.096   1.159  1.00 93.97           C  
ATOM   1727  CB  ARG D  62      -3.814  -9.403   2.717  1.00 93.97           C  
ATOM   1728  O   ARG D  62      -1.278 -11.083   1.385  1.00 93.97           O  
ATOM   1729  CG  ARG D  62      -4.164  -8.825   4.080  1.00 93.97           C  
ATOM   1730  CD  ARG D  62      -5.609  -9.114   4.461  1.00 93.97           C  
ATOM   1731  NE  ARG D  62      -5.870  -8.798   5.862  1.00 93.97           N  
ATOM   1732  NH1 ARG D  62      -8.164  -8.662   5.618  1.00 93.97           N  
ATOM   1733  NH2 ARG D  62      -7.201  -8.309   7.669  1.00 93.97           N  
ATOM   1734  CZ  ARG D  62      -7.078  -8.590   6.380  1.00 93.97           C  
ATOM   1735  N   THR D  63      -2.410  -9.802  -0.011  1.00 93.27           N  
ATOM   1736  CA  THR D  63      -2.103 -10.655  -1.154  1.00 93.27           C  
ATOM   1737  C   THR D  63      -0.615 -10.598  -1.487  1.00 93.27           C  
ATOM   1738  CB  THR D  63      -2.925 -10.248  -2.392  1.00 93.27           C  
ATOM   1739  O   THR D  63      -0.007 -11.620  -1.814  1.00 93.27           O  
ATOM   1740  CG2 THR D  63      -4.416 -10.465  -2.157  1.00 93.27           C  
ATOM   1741  OG1 THR D  63      -2.694  -8.863  -2.677  1.00 93.27           O  
ATOM   1742  N   ALA D  64      -0.013  -9.352  -1.367  1.00 92.09           N  
ATOM   1743  CA  ALA D  64       1.417  -9.206  -1.625  1.00 92.09           C  
ATOM   1744  C   ALA D  64       2.240 -10.014  -0.627  1.00 92.09           C  
ATOM   1745  CB  ALA D  64       1.818  -7.734  -1.573  1.00 92.09           C  
ATOM   1746  O   ALA D  64       3.238 -10.638  -0.996  1.00 92.09           O  
ATOM   1747  N   SER D  65       1.806  -9.977   0.603  1.00 92.04           N  
ATOM   1748  CA  SER D  65       2.493 -10.744   1.638  1.00 92.04           C  
ATOM   1749  C   SER D  65       2.413 -12.241   1.361  1.00 92.04           C  
ATOM   1750  CB  SER D  65       1.899 -10.439   3.014  1.00 92.04           C  
ATOM   1751  O   SER D  65       3.404 -12.959   1.509  1.00 92.04           O  
ATOM   1752  OG  SER D  65       2.581 -11.159   4.027  1.00 92.04           O  
ATOM   1753  N   GLU D  66       1.270 -12.754   0.937  1.00 92.28           N  
ATOM   1754  CA  GLU D  66       1.106 -14.165   0.597  1.00 92.28           C  
ATOM   1755  C   GLU D  66       1.958 -14.545  -0.610  1.00 92.28           C  
ATOM   1756  CB  GLU D  66      -0.366 -14.484   0.324  1.00 92.28           C  
ATOM   1757  O   GLU D  66       2.564 -15.618  -0.636  1.00 92.28           O  
ATOM   1758  CG  GLU D  66      -1.237 -14.486   1.572  1.00 92.28           C  
ATOM   1759  CD  GLU D  66      -2.707 -14.737   1.277  1.00 92.28           C  
ATOM   1760  OE1 GLU D  66      -3.562 -14.415   2.134  1.00 92.28           O  
ATOM   1761  OE2 GLU D  66      -3.007 -15.262   0.181  1.00 92.28           O  
ATOM   1762  N   ALA D  67       2.021 -13.668  -1.612  1.00 91.24           N  
ATOM   1763  CA  ALA D  67       2.837 -13.908  -2.799  1.00 91.24           C  
ATOM   1764  C   ALA D  67       4.314 -14.024  -2.435  1.00 91.24           C  
ATOM   1765  CB  ALA D  67       2.630 -12.793  -3.821  1.00 91.24           C  
ATOM   1766  O   ALA D  67       5.020 -14.896  -2.947  1.00 91.24           O  
ATOM   1767  N   LEU D  68       4.728 -13.148  -1.554  1.00 89.94           N  
ATOM   1768  CA  LEU D  68       6.122 -13.181  -1.128  1.00 89.94           C  
ATOM   1769  C   LEU D  68       6.445 -14.496  -0.426  1.00 89.94           C  
ATOM   1770  CB  LEU D  68       6.428 -12.005  -0.197  1.00 89.94           C  
ATOM   1771  O   LEU D  68       7.519 -15.067  -0.632  1.00 89.94           O  
ATOM   1772  CG  LEU D  68       7.895 -11.806   0.186  1.00 89.94           C  
ATOM   1773  CD1 LEU D  68       8.724 -11.465  -1.048  1.00 89.94           C  
ATOM   1774  CD2 LEU D  68       8.029 -10.716   1.244  1.00 89.94           C  
ATOM   1775  N   ASP D  69       5.557 -15.033   0.335  1.00 90.13           N  
ATOM   1776  CA  ASP D  69       5.750 -16.309   1.018  1.00 90.13           C  
ATOM   1777  C   ASP D  69       5.919 -17.448   0.015  1.00 90.13           C  
ATOM   1778  CB  ASP D  69       4.575 -16.600   1.953  1.00 90.13           C  
ATOM   1779  O   ASP D  69       6.788 -18.305   0.182  1.00 90.13           O  
ATOM   1780  CG  ASP D  69       4.639 -15.812   3.249  1.00 90.13           C  
ATOM   1781  OD1 ASP D  69       3.602 -15.679   3.934  1.00 90.13           O  
ATOM   1782  OD2 ASP D  69       5.736 -15.317   3.588  1.00 90.13           O  
ATOM   1783  N   ILE D  70       5.112 -17.448  -1.013  1.00 90.22           N  
ATOM   1784  CA  ILE D  70       5.160 -18.494  -2.029  1.00 90.22           C  
ATOM   1785  C   ILE D  70       6.475 -18.406  -2.798  1.00 90.22           C  
ATOM   1786  CB  ILE D  70       3.962 -18.394  -3.000  1.00 90.22           C  
ATOM   1787  O   ILE D  70       7.126 -19.424  -3.047  1.00 90.22           O  
ATOM   1788  CG1 ILE D  70       2.652 -18.698  -2.266  1.00 90.22           C  
ATOM   1789  CG2 ILE D  70       4.154 -19.336  -4.193  1.00 90.22           C  
ATOM   1790  CD1 ILE D  70       1.402 -18.448  -3.100  1.00 90.22           C  
ATOM   1791  N   ILE D  71       6.872 -17.179  -3.198  1.00 88.72           N  
ATOM   1792  CA  ILE D  71       8.110 -16.960  -3.938  1.00 88.72           C  
ATOM   1793  C   ILE D  71       9.296 -17.471  -3.124  1.00 88.72           C  
ATOM   1794  CB  ILE D  71       8.303 -15.467  -4.287  1.00 88.72           C  
ATOM   1795  O   ILE D  71      10.181 -18.144  -3.659  1.00 88.72           O  
ATOM   1796  CG1 ILE D  71       7.302 -15.037  -5.365  1.00 88.72           C  
ATOM   1797  CG2 ILE D  71       9.742 -15.200  -4.738  1.00 88.72           C  
ATOM   1798  CD1 ILE D  71       7.237 -13.532  -5.585  1.00 88.72           C  
ATOM   1799  N   LEU D  72       9.252 -17.143  -1.859  1.00 87.89           N  
ATOM   1800  CA  LEU D  72      10.346 -17.586  -1.002  1.00 87.89           C  
ATOM   1801  C   LEU D  72      10.399 -19.109  -0.932  1.00 87.89           C  
ATOM   1802  CB  LEU D  72      10.195 -17.004   0.406  1.00 87.89           C  
ATOM   1803  O   LEU D  72      11.483 -19.697  -0.920  1.00 87.89           O  
ATOM   1804  CG  LEU D  72      10.485 -15.510   0.557  1.00 87.89           C  
ATOM   1805  CD1 LEU D  72      10.164 -15.048   1.974  1.00 87.89           C  
ATOM   1806  CD2 LEU D  72      11.938 -15.210   0.207  1.00 87.89           C  
ATOM   1807  N   LYS D  73       9.248 -19.764  -0.869  1.00 88.15           N  
ATOM   1808  CA  LYS D  73       9.183 -21.223  -0.867  1.00 88.15           C  
ATOM   1809  C   LYS D  73       9.732 -21.800  -2.169  1.00 88.15           C  
ATOM   1810  CB  LYS D  73       7.745 -21.696  -0.650  1.00 88.15           C  
ATOM   1811  O   LYS D  73      10.443 -22.807  -2.156  1.00 88.15           O  
ATOM   1812  CG  LYS D  73       7.253 -21.545   0.782  1.00 88.15           C  
ATOM   1813  CD  LYS D  73       5.806 -21.997   0.927  1.00 88.15           C  
ATOM   1814  CE  LYS D  73       5.289 -21.778   2.343  1.00 88.15           C  
ATOM   1815  NZ  LYS D  73       3.828 -22.065   2.450  1.00 88.15           N  
ATOM   1816  N   LEU D  74       9.482 -21.133  -3.318  1.00 86.75           N  
ATOM   1817  CA  LEU D  74       9.922 -21.596  -4.629  1.00 86.75           C  
ATOM   1818  C   LEU D  74      11.429 -21.425  -4.789  1.00 86.75           C  
ATOM   1819  CB  LEU D  74       9.190 -20.836  -5.739  1.00 86.75           C  
ATOM   1820  O   LEU D  74      12.078 -22.218  -5.475  1.00 86.75           O  
ATOM   1821  CG  LEU D  74       7.717 -21.194  -5.948  1.00 86.75           C  
ATOM   1822  CD1 LEU D  74       7.054 -20.186  -6.881  1.00 86.75           C  
ATOM   1823  CD2 LEU D  74       7.584 -22.609  -6.500  1.00 86.75           C  
ATOM   1824  N   LEU D  75      12.061 -20.476  -4.220  1.00 84.11           N  
ATOM   1825  CA  LEU D  75      13.485 -20.185  -4.344  1.00 84.11           C  
ATOM   1826  C   LEU D  75      14.311 -21.134  -3.482  1.00 84.11           C  
ATOM   1827  CB  LEU D  75      13.773 -18.735  -3.947  1.00 84.11           C  
ATOM   1828  O   LEU D  75      15.491 -21.362  -3.758  1.00 84.11           O  
ATOM   1829  CG  LEU D  75      13.284 -17.657  -4.916  1.00 84.11           C  
ATOM   1830  CD1 LEU D  75      13.470 -16.272  -4.306  1.00 84.11           C  
ATOM   1831  CD2 LEU D  75      14.018 -17.762  -6.249  1.00 84.11           C  
ATOM   1832  N   ARG D  76      13.735 -21.735  -2.469  1.00 79.84           N  
ATOM   1833  CA  ARG D  76      14.476 -22.685  -1.645  1.00 79.84           C  
ATOM   1834  C   ARG D  76      14.468 -24.076  -2.272  1.00 79.84           C  
ATOM   1835  CB  ARG D  76      13.890 -22.744  -0.233  1.00 79.84           C  
ATOM   1836  O   ARG D  76      15.451 -24.813  -2.171  1.00 79.84           O  
ATOM   1837  CG  ARG D  76      14.180 -21.509   0.605  1.00 79.84           C  
ATOM   1838  CD  ARG D  76      13.597 -21.629   2.007  1.00 79.84           C  
ATOM   1839  NE  ARG D  76      13.870 -20.439   2.808  1.00 79.84           N  
ATOM   1840  NH1 ARG D  76      12.535 -21.075   4.583  1.00 79.84           N  
ATOM   1841  NH2 ARG D  76      13.674 -19.088   4.654  1.00 79.84           N  
ATOM   1842  CZ  ARG D  76      13.359 -20.203   4.013  1.00 79.84           C  
TER    1843      ARG D  76                                                      
ENDMDL                                                                          
END                                                                             
