# Supplementary material for: De novo design of obligate ABC-type heterotrimeric proteins
Source: Nat Struct Mol Biol. 2022 Dec 15;29(12):1266–76. doi: 10.1038/s41594-022-00879-4 (PMC9758053; doi:10.1038/s41594-022-00879-4)
Supplement: Supplementary file 4 — This compressed file contains all PDB files and scripts used in our design protocols and analyses, as well as the final design model outputs. [file 41594_2022_879_MOESM4_ESM.zip › source_data/pdbs/AF-Multimer for base_pdbs/DHT06/DHT06_AF-Mult_model2.pdb]

MODEL     1                                                                     
ATOM      1  N   ASP B   1     -12.460  23.112   4.040  1.00 82.21           N  
ATOM      2  CA  ASP B   1     -12.746  21.783   3.508  1.00 82.21           C  
ATOM      3  C   ASP B   1     -11.467  21.094   3.035  1.00 82.21           C  
ATOM      4  CB  ASP B   1     -13.753  21.869   2.359  1.00 82.21           C  
ATOM      5  O   ASP B   1     -11.340  19.872   3.136  1.00 82.21           O  
ATOM      6  CG  ASP B   1     -15.182  22.057   2.837  1.00 82.21           C  
ATOM      7  OD1 ASP B   1     -16.032  22.521   2.047  1.00 82.21           O  
ATOM      8  OD2 ASP B   1     -15.460  21.741   4.014  1.00 82.21           O  
ATOM      9  N   GLU B   2     -10.430  21.706   2.695  1.00 89.45           N  
ATOM     10  CA  GLU B   2      -9.125  21.186   2.299  1.00 89.45           C  
ATOM     11  C   GLU B   2      -8.404  20.544   3.480  1.00 89.45           C  
ATOM     12  CB  GLU B   2      -8.262  22.300   1.699  1.00 89.45           C  
ATOM     13  O   GLU B   2      -7.738  19.518   3.325  1.00 89.45           O  
ATOM     14  CG  GLU B   2      -8.683  22.716   0.297  1.00 89.45           C  
ATOM     15  CD  GLU B   2      -7.840  23.846  -0.272  1.00 89.45           C  
ATOM     16  OE1 GLU B   2      -8.065  24.244  -1.438  1.00 89.45           O  
ATOM     17  OE2 GLU B   2      -6.946  24.337   0.453  1.00 89.45           O  
ATOM     18  N   LYS B   3      -8.556  21.022   4.621  1.00 91.16           N  
ATOM     19  CA  LYS B   3      -7.944  20.470   5.827  1.00 91.16           C  
ATOM     20  C   LYS B   3      -8.553  19.117   6.182  1.00 91.16           C  
ATOM     21  CB  LYS B   3      -8.100  21.439   7.000  1.00 91.16           C  
ATOM     22  O   LYS B   3      -7.840  18.198   6.591  1.00 91.16           O  
ATOM     23  CG  LYS B   3      -7.241  22.691   6.887  1.00 91.16           C  
ATOM     24  CD  LYS B   3      -7.394  23.586   8.110  1.00 91.16           C  
ATOM     25  CE  LYS B   3      -6.582  24.866   7.973  1.00 91.16           C  
ATOM     26  NZ  LYS B   3      -6.765  25.768   9.149  1.00 91.16           N  
ATOM     27  N   GLU B   4      -9.814  19.137   6.027  1.00 93.35           N  
ATOM     28  CA  GLU B   4     -10.483  17.867   6.297  1.00 93.35           C  
ATOM     29  C   GLU B   4     -10.002  16.776   5.345  1.00 93.35           C  
ATOM     30  CB  GLU B   4     -12.002  18.026   6.191  1.00 93.35           C  
ATOM     31  O   GLU B   4      -9.821  15.626   5.751  1.00 93.35           O  
ATOM     32  CG  GLU B   4     -12.780  16.784   6.601  1.00 93.35           C  
ATOM     33  CD  GLU B   4     -12.608  16.425   8.069  1.00 93.35           C  
ATOM     34  OE1 GLU B   4     -12.891  15.266   8.448  1.00 93.35           O  
ATOM     35  OE2 GLU B   4     -12.187  17.311   8.846  1.00 93.35           O  
ATOM     36  N   LEU B   5      -9.800  17.120   4.120  1.00 92.44           N  
ATOM     37  CA  LEU B   5      -9.284  16.169   3.141  1.00 92.44           C  
ATOM     38  C   LEU B   5      -7.904  15.665   3.549  1.00 92.44           C  
ATOM     39  CB  LEU B   5      -9.215  16.812   1.754  1.00 92.44           C  
ATOM     40  O   LEU B   5      -7.631  14.464   3.476  1.00 92.44           O  
ATOM     41  CG  LEU B   5     -10.376  16.506   0.806  1.00 92.44           C  
ATOM     42  CD1 LEU B   5     -10.511  17.607  -0.240  1.00 92.44           C  
ATOM     43  CD2 LEU B   5     -10.179  15.149   0.139  1.00 92.44           C  
ATOM     44  N   ALA B   6      -7.113  16.574   3.969  1.00 93.15           N  
ATOM     45  CA  ALA B   6      -5.758  16.210   4.374  1.00 93.15           C  
ATOM     46  C   ALA B   6      -5.776  15.303   5.601  1.00 93.15           C  
ATOM     47  CB  ALA B   6      -4.932  17.464   4.655  1.00 93.15           C  
ATOM     48  O   ALA B   6      -4.987  14.360   5.695  1.00 93.15           O  
ATOM     49  N   LYS B   7      -6.711  15.567   6.563  1.00 94.29           N  
ATOM     50  CA  LYS B   7      -6.847  14.725   7.749  1.00 94.29           C  
ATOM     51  C   LYS B   7      -7.253  13.304   7.371  1.00 94.29           C  
ATOM     52  CB  LYS B   7      -7.870  15.322   8.717  1.00 94.29           C  
ATOM     53  O   LYS B   7      -6.679  12.334   7.872  1.00 94.29           O  
ATOM     54  CG  LYS B   7      -7.945  14.607  10.057  1.00 94.29           C  
ATOM     55  CD  LYS B   7      -8.937  15.281  10.996  1.00 94.29           C  
ATOM     56  CE  LYS B   7      -9.104  14.497  12.291  1.00 94.29           C  
ATOM     57  NZ  LYS B   7     -10.099  15.138  13.202  1.00 94.29           N  
ATOM     58  N   THR B   8      -8.211  13.235   6.500  1.00 95.45           N  
ATOM     59  CA  THR B   8      -8.675  11.921   6.068  1.00 95.45           C  
ATOM     60  C   THR B   8      -7.583  11.190   5.293  1.00 95.45           C  
ATOM     61  CB  THR B   8      -9.939  12.033   5.197  1.00 95.45           C  
ATOM     62  O   THR B   8      -7.418   9.977   5.437  1.00 95.45           O  
ATOM     63  CG2 THR B   8     -10.494  10.655   4.853  1.00 95.45           C  
ATOM     64  OG1 THR B   8     -10.939  12.775   5.908  1.00 95.45           O  
ATOM     65  N   ASN B   9      -6.834  11.880   4.530  1.00 94.10           N  
ATOM     66  CA  ASN B   9      -5.716  11.276   3.814  1.00 94.10           C  
ATOM     67  C   ASN B   9      -4.685  10.691   4.776  1.00 94.10           C  
ATOM     68  CB  ASN B   9      -5.057  12.298   2.886  1.00 94.10           C  
ATOM     69  O   ASN B   9      -4.131   9.620   4.523  1.00 94.10           O  
ATOM     70  CG  ASN B   9      -4.102  11.659   1.897  1.00 94.10           C  
ATOM     71  ND2 ASN B   9      -2.843  12.076   1.934  1.00 94.10           N  
ATOM     72  OD1 ASN B   9      -4.494  10.797   1.106  1.00 94.10           O  
ATOM     73  N   ALA B  10      -4.413  11.405   5.755  1.00 94.45           N  
ATOM     74  CA  ALA B  10      -3.488  10.897   6.764  1.00 94.45           C  
ATOM     75  C   ALA B  10      -3.987   9.580   7.352  1.00 94.45           C  
ATOM     76  CB  ALA B  10      -3.290  11.929   7.872  1.00 94.45           C  
ATOM     77  O   ALA B  10      -3.207   8.643   7.541  1.00 94.45           O  
ATOM     78  N   GLU B  11      -5.252   9.515   7.720  1.00 95.08           N  
ATOM     79  CA  GLU B  11      -5.846   8.284   8.231  1.00 95.08           C  
ATOM     80  C   GLU B  11      -5.705   7.145   7.225  1.00 95.08           C  
ATOM     81  CB  GLU B  11      -7.321   8.501   8.577  1.00 95.08           C  
ATOM     82  O   GLU B  11      -5.379   6.016   7.599  1.00 95.08           O  
ATOM     83  CG  GLU B  11      -8.017   7.258   9.112  1.00 95.08           C  
ATOM     84  CD  GLU B  11      -9.510   7.449   9.322  1.00 95.08           C  
ATOM     85  OE1 GLU B  11     -10.228   6.445   9.532  1.00 95.08           O  
ATOM     86  OE2 GLU B  11      -9.967   8.613   9.275  1.00 95.08           O  
ATOM     87  N   ILE B  12      -5.931   7.401   5.955  1.00 95.25           N  
ATOM     88  CA  ILE B  12      -5.847   6.408   4.890  1.00 95.25           C  
ATOM     89  C   ILE B  12      -4.415   5.890   4.780  1.00 95.25           C  
ATOM     90  CB  ILE B  12      -6.311   6.991   3.536  1.00 95.25           C  
ATOM     91  O   ILE B  12      -4.190   4.680   4.697  1.00 95.25           O  
ATOM     92  CG1 ILE B  12      -7.830   7.200   3.537  1.00 95.25           C  
ATOM     93  CG2 ILE B  12      -5.884   6.080   2.381  1.00 95.25           C  
ATOM     94  CD1 ILE B  12      -8.341   8.031   2.368  1.00 95.25           C  
ATOM     95  N   LEU B  13      -3.485   6.772   4.822  1.00 94.64           N  
ATOM     96  CA  LEU B  13      -2.086   6.383   4.686  1.00 94.64           C  
ATOM     97  C   LEU B  13      -1.657   5.487   5.842  1.00 94.64           C  
ATOM     98  CB  LEU B  13      -1.188   7.622   4.624  1.00 94.64           C  
ATOM     99  O   LEU B  13      -0.920   4.518   5.642  1.00 94.64           O  
ATOM    100  CG  LEU B  13      -1.352   8.517   3.395  1.00 94.64           C  
ATOM    101  CD1 LEU B  13      -0.458   9.747   3.512  1.00 94.64           C  
ATOM    102  CD2 LEU B  13      -1.038   7.740   2.121  1.00 94.64           C  
ATOM    103  N   LYS B  14      -2.090   5.736   7.018  1.00 95.30           N  
ATOM    104  CA  LYS B  14      -1.770   4.896   8.169  1.00 95.30           C  
ATOM    105  C   LYS B  14      -2.374   3.503   8.017  1.00 95.30           C  
ATOM    106  CB  LYS B  14      -2.267   5.544   9.461  1.00 95.30           C  
ATOM    107  O   LYS B  14      -1.748   2.505   8.381  1.00 95.30           O  
ATOM    108  CG  LYS B  14      -1.411   6.708   9.939  1.00 95.30           C  
ATOM    109  CD  LYS B  14      -1.845   7.193  11.316  1.00 95.30           C  
ATOM    110  CE  LYS B  14      -3.235   7.812  11.280  1.00 95.30           C  
ATOM    111  NZ  LYS B  14      -3.664   8.289  12.629  1.00 95.30           N  
ATOM    112  N   THR B  15      -3.558   3.465   7.509  1.00 95.59           N  
ATOM    113  CA  THR B  15      -4.204   2.176   7.285  1.00 95.59           C  
ATOM    114  C   THR B  15      -3.469   1.382   6.209  1.00 95.59           C  
ATOM    115  CB  THR B  15      -5.679   2.353   6.879  1.00 95.59           C  
ATOM    116  O   THR B  15      -3.314   0.165   6.326  1.00 95.59           O  
ATOM    117  CG2 THR B  15      -6.369   1.004   6.710  1.00 95.59           C  
ATOM    118  OG1 THR B  15      -6.361   3.103   7.892  1.00 95.59           O  
ATOM    119  N   LEU B  16      -3.054   2.014   5.185  1.00 95.43           N  
ATOM    120  CA  LEU B  16      -2.274   1.352   4.145  1.00 95.43           C  
ATOM    121  C   LEU B  16      -0.995   0.755   4.721  1.00 95.43           C  
ATOM    122  CB  LEU B  16      -1.932   2.336   3.023  1.00 95.43           C  
ATOM    123  O   LEU B  16      -0.594  -0.348   4.342  1.00 95.43           O  
ATOM    124  CG  LEU B  16      -3.085   2.745   2.105  1.00 95.43           C  
ATOM    125  CD1 LEU B  16      -2.684   3.946   1.254  1.00 95.43           C  
ATOM    126  CD2 LEU B  16      -3.506   1.575   1.222  1.00 95.43           C  
ATOM    127  N   LEU B  17      -0.357   1.485   5.598  1.00 95.27           N  
ATOM    128  CA  LEU B  17       0.821   0.960   6.281  1.00 95.27           C  
ATOM    129  C   LEU B  17       0.486  -0.325   7.032  1.00 95.27           C  
ATOM    130  CB  LEU B  17       1.387   2.000   7.251  1.00 95.27           C  
ATOM    131  O   LEU B  17       1.223  -1.309   6.947  1.00 95.27           O  
ATOM    132  CG  LEU B  17       2.572   1.553   8.108  1.00 95.27           C  
ATOM    133  CD1 LEU B  17       3.747   1.155   7.221  1.00 95.27           C  
ATOM    134  CD2 LEU B  17       2.978   2.658   9.078  1.00 95.27           C  
ATOM    135  N   GLU B  18      -0.612  -0.321   7.767  1.00 94.88           N  
ATOM    136  CA  GLU B  18      -1.043  -1.500   8.513  1.00 94.88           C  
ATOM    137  C   GLU B  18      -1.283  -2.685   7.581  1.00 94.88           C  
ATOM    138  CB  GLU B  18      -2.312  -1.195   9.314  1.00 94.88           C  
ATOM    139  O   GLU B  18      -0.931  -3.820   7.909  1.00 94.88           O  
ATOM    140  CG  GLU B  18      -2.754  -2.334  10.221  1.00 94.88           C  
ATOM    141  CD  GLU B  18      -4.012  -2.016  11.014  1.00 94.88           C  
ATOM    142  OE1 GLU B  18      -4.551  -2.923  11.688  1.00 94.88           O  
ATOM    143  OE2 GLU B  18      -4.463  -0.850  10.959  1.00 94.88           O  
ATOM    144  N   LEU B  19      -1.807  -2.431   6.458  1.00 94.45           N  
ATOM    145  CA  LEU B  19      -2.100  -3.485   5.493  1.00 94.45           C  
ATOM    146  C   LEU B  19      -0.813  -4.097   4.950  1.00 94.45           C  
ATOM    147  CB  LEU B  19      -2.945  -2.937   4.340  1.00 94.45           C  
ATOM    148  O   LEU B  19      -0.703  -5.320   4.835  1.00 94.45           O  
ATOM    149  CG  LEU B  19      -4.433  -2.730   4.628  1.00 94.45           C  
ATOM    150  CD1 LEU B  19      -5.066  -1.861   3.547  1.00 94.45           C  
ATOM    151  CD2 LEU B  19      -5.149  -4.073   4.730  1.00 94.45           C  
ATOM    152  N   PHE B  20       0.129  -3.297   4.702  1.00 93.59           N  
ATOM    153  CA  PHE B  20       1.393  -3.817   4.195  1.00 93.59           C  
ATOM    154  C   PHE B  20       2.121  -4.615   5.270  1.00 93.59           C  
ATOM    155  CB  PHE B  20       2.284  -2.675   3.695  1.00 93.59           C  
ATOM    156  O   PHE B  20       2.755  -5.631   4.974  1.00 93.59           O  
ATOM    157  CG  PHE B  20       2.071  -2.330   2.246  1.00 93.59           C  
ATOM    158  CD1 PHE B  20       2.463  -3.207   1.242  1.00 93.59           C  
ATOM    159  CD2 PHE B  20       1.478  -1.126   1.887  1.00 93.59           C  
ATOM    160  CE1 PHE B  20       2.268  -2.890  -0.100  1.00 93.59           C  
ATOM    161  CE2 PHE B  20       1.279  -0.802   0.547  1.00 93.59           C  
ATOM    162  CZ  PHE B  20       1.676  -1.685  -0.444  1.00 93.59           C  
ATOM    163  N   GLU B  21       2.020  -4.257   6.458  1.00 93.41           N  
ATOM    164  CA  GLU B  21       2.624  -5.010   7.553  1.00 93.41           C  
ATOM    165  C   GLU B  21       1.977  -6.384   7.702  1.00 93.41           C  
ATOM    166  CB  GLU B  21       2.514  -4.231   8.867  1.00 93.41           C  
ATOM    167  O   GLU B  21       2.667  -7.382   7.918  1.00 93.41           O  
ATOM    168  CG  GLU B  21       3.418  -3.009   8.935  1.00 93.41           C  
ATOM    169  CD  GLU B  21       3.159  -2.138  10.154  1.00 93.41           C  
ATOM    170  OE1 GLU B  21       4.021  -1.295  10.492  1.00 93.41           O  
ATOM    171  OE2 GLU B  21       2.086  -2.301  10.777  1.00 93.41           O  
ATOM    172  N   ALA B  22       0.721  -6.348   7.583  1.00 92.64           N  
ATOM    173  CA  ALA B  22      -0.004  -7.614   7.656  1.00 92.64           C  
ATOM    174  C   ALA B  22       0.369  -8.527   6.491  1.00 92.64           C  
ATOM    175  CB  ALA B  22      -1.510  -7.365   7.673  1.00 92.64           C  
ATOM    176  O   ALA B  22       0.554  -9.732   6.673  1.00 92.64           O  
ATOM    177  N   GLU B  23       0.466  -7.950   5.363  1.00 92.50           N  
ATOM    178  CA  GLU B  23       0.849  -8.726   4.188  1.00 92.50           C  
ATOM    179  C   GLU B  23       2.247  -9.317   4.348  1.00 92.50           C  
ATOM    180  CB  GLU B  23       0.785  -7.861   2.927  1.00 92.50           C  
ATOM    181  O   GLU B  23       2.487 -10.468   3.977  1.00 92.50           O  
ATOM    182  CG  GLU B  23       0.985  -8.640   1.635  1.00 92.50           C  
ATOM    183  CD  GLU B  23       0.958  -7.762   0.394  1.00 92.50           C  
ATOM    184  OE1 GLU B  23       1.164  -8.285  -0.724  1.00 92.50           O  
ATOM    185  OE2 GLU B  23       0.729  -6.541   0.542  1.00 92.50           O  
ATOM    186  N   SER B  24       3.161  -8.594   4.820  1.00 91.27           N  
ATOM    187  CA  SER B  24       4.515  -9.080   5.066  1.00 91.27           C  
ATOM    188  C   SER B  24       4.513 -10.257   6.036  1.00 91.27           C  
ATOM    189  CB  SER B  24       5.396  -7.958   5.615  1.00 91.27           C  
ATOM    190  O   SER B  24       5.233 -11.237   5.833  1.00 91.27           O  
ATOM    191  OG  SER B  24       6.733  -8.400   5.775  1.00 91.27           O  
ATOM    192  N   ARG B  25       3.711 -10.243   7.097  1.00 91.37           N  
ATOM    193  CA  ARG B  25       3.594 -11.339   8.054  1.00 91.37           C  
ATOM    194  C   ARG B  25       3.024 -12.587   7.389  1.00 91.37           C  
ATOM    195  CB  ARG B  25       2.714 -10.928   9.237  1.00 91.37           C  
ATOM    196  O   ARG B  25       3.494 -13.699   7.638  1.00 91.37           O  
ATOM    197  CG  ARG B  25       2.573 -12.003  10.302  1.00 91.37           C  
ATOM    198  CD  ARG B  25       3.911 -12.337  10.947  1.00 91.37           C  
ATOM    199  NE  ARG B  25       3.767 -13.338  12.000  1.00 91.37           N  
ATOM    200  NH1 ARG B  25       6.017 -13.851  12.107  1.00 91.37           N  
ATOM    201  NH2 ARG B  25       4.527 -14.920  13.481  1.00 91.37           N  
ATOM    202  CZ  ARG B  25       4.771 -14.034  12.527  1.00 91.37           C  
ATOM    203  N   LEU B  26       2.068 -12.385   6.500  1.00 89.66           N  
ATOM    204  CA  LEU B  26       1.477 -13.501   5.770  1.00 89.66           C  
ATOM    205  C   LEU B  26       2.524 -14.205   4.913  1.00 89.66           C  
ATOM    206  CB  LEU B  26       0.323 -13.015   4.890  1.00 89.66           C  
ATOM    207  O   LEU B  26       2.596 -15.436   4.900  1.00 89.66           O  
ATOM    208  CG  LEU B  26      -0.998 -12.723   5.604  1.00 89.66           C  
ATOM    209  CD1 LEU B  26      -1.984 -12.064   4.646  1.00 89.66           C  
ATOM    210  CD2 LEU B  26      -1.585 -14.003   6.188  1.00 89.66           C  
ATOM    211  N   GLN B  27       3.291 -13.440   4.231  1.00 88.58           N  
ATOM    212  CA  GLN B  27       4.334 -14.006   3.381  1.00 88.58           C  
ATOM    213  C   GLN B  27       5.334 -14.814   4.203  1.00 88.58           C  
ATOM    214  CB  GLN B  27       5.058 -12.902   2.610  1.00 88.58           C  
ATOM    215  O   GLN B  27       5.761 -15.893   3.785  1.00 88.58           O  
ATOM    216  CG  GLN B  27       4.241 -12.310   1.470  1.00 88.58           C  
ATOM    217  CD  GLN B  27       4.950 -11.164   0.773  1.00 88.58           C  
ATOM    218  NE2 GLN B  27       4.479 -10.813  -0.419  1.00 88.58           N  
ATOM    219  OE1 GLN B  27       5.912 -10.599   1.301  1.00 88.58           O  
ATOM    220  N   GLU B  28       5.750 -14.382   5.352  1.00 90.04           N  
ATOM    221  CA  GLU B  28       6.683 -15.085   6.228  1.00 90.04           C  
ATOM    222  C   GLU B  28       6.106 -16.420   6.691  1.00 90.04           C  
ATOM    223  CB  GLU B  28       7.042 -14.219   7.438  1.00 90.04           C  
ATOM    224  O   GLU B  28       6.809 -17.432   6.713  1.00 90.04           O  
ATOM    225  CG  GLU B  28       7.985 -13.070   7.113  1.00 90.04           C  
ATOM    226  CD  GLU B  28       8.262 -12.165   8.304  1.00 90.04           C  
ATOM    227  OE1 GLU B  28       8.985 -11.156   8.144  1.00 90.04           O  
ATOM    228  OE2 GLU B  28       7.751 -12.469   9.405  1.00 90.04           O  
ATOM    229  N   ILE B  29       4.825 -16.383   7.050  1.00 90.05           N  
ATOM    230  CA  ILE B  29       4.155 -17.591   7.519  1.00 90.05           C  
ATOM    231  C   ILE B  29       4.096 -18.619   6.391  1.00 90.05           C  
ATOM    232  CB  ILE B  29       2.732 -17.283   8.037  1.00 90.05           C  
ATOM    233  O   ILE B  29       4.352 -19.805   6.610  1.00 90.05           O  
ATOM    234  CG1 ILE B  29       2.801 -16.441   9.317  1.00 90.05           C  
ATOM    235  CG2 ILE B  29       1.952 -18.579   8.276  1.00 90.05           C  
ATOM    236  CD1 ILE B  29       1.462 -15.860   9.748  1.00 90.05           C  
ATOM    237  N   ILE B  30       3.808 -18.154   5.166  1.00 87.20           N  
ATOM    238  CA  ILE B  30       3.726 -19.039   4.009  1.00 87.20           C  
ATOM    239  C   ILE B  30       5.086 -19.688   3.759  1.00 87.20           C  
ATOM    240  CB  ILE B  30       3.254 -18.280   2.749  1.00 87.20           C  
ATOM    241  O   ILE B  30       5.166 -20.888   3.482  1.00 87.20           O  
ATOM    242  CG1 ILE B  30       1.768 -17.923   2.866  1.00 87.20           C  
ATOM    243  CG2 ILE B  30       3.521 -19.109   1.488  1.00 87.20           C  
ATOM    244  CD1 ILE B  30       1.270 -16.982   1.778  1.00 87.20           C  
ATOM    245  N   LEU B  31       6.180 -18.960   3.889  1.00 87.19           N  
ATOM    246  CA  LEU B  31       7.524 -19.496   3.703  1.00 87.19           C  
ATOM    247  C   LEU B  31       7.819 -20.591   4.723  1.00 87.19           C  
ATOM    248  CB  LEU B  31       8.567 -18.382   3.817  1.00 87.19           C  
ATOM    249  O   LEU B  31       8.396 -21.626   4.381  1.00 87.19           O  
ATOM    250  CG  LEU B  31       8.716 -17.465   2.602  1.00 87.19           C  
ATOM    251  CD1 LEU B  31       9.617 -16.281   2.939  1.00 87.19           C  
ATOM    252  CD2 LEU B  31       9.267 -18.241   1.411  1.00 87.19           C  
ATOM    253  N   LYS B  32       7.384 -20.375   5.977  1.00 89.00           N  
ATOM    254  CA  LYS B  32       7.595 -21.369   7.025  1.00 89.00           C  
ATOM    255  C   LYS B  32       6.798 -22.640   6.746  1.00 89.00           C  
ATOM    256  CB  LYS B  32       7.209 -20.799   8.391  1.00 89.00           C  
ATOM    257  O   LYS B  32       7.294 -23.749   6.955  1.00 89.00           O  
ATOM    258  CG  LYS B  32       8.194 -19.775   8.935  1.00 89.00           C  
ATOM    259  CD  LYS B  32       7.760 -19.250  10.297  1.00 89.00           C  
ATOM    260  CE  LYS B  32       8.736 -18.213  10.835  1.00 89.00           C  
ATOM    261  NZ  LYS B  32       8.267 -17.628  12.127  1.00 89.00           N  
ATOM    262  N   LEU B  33       5.583 -22.472   6.243  1.00 87.63           N  
ATOM    263  CA  LEU B  33       4.707 -23.607   5.971  1.00 87.63           C  
ATOM    264  C   LEU B  33       5.226 -24.423   4.792  1.00 87.63           C  
ATOM    265  CB  LEU B  33       3.281 -23.127   5.687  1.00 87.63           C  
ATOM    266  O   LEU B  33       5.022 -25.638   4.736  1.00 87.63           O  
ATOM    267  CG  LEU B  33       2.453 -22.706   6.901  1.00 87.63           C  
ATOM    268  CD1 LEU B  33       1.170 -22.014   6.453  1.00 87.63           C  
ATOM    269  CD2 LEU B  33       2.137 -23.913   7.778  1.00 87.63           C  
ATOM    270  N   LEU B  34       5.841 -23.664   3.876  1.00 85.64           N  
ATOM    271  CA  LEU B  34       6.411 -24.368   2.732  1.00 85.64           C  
ATOM    272  C   LEU B  34       7.577 -25.250   3.163  1.00 85.64           C  
ATOM    273  CB  LEU B  34       6.876 -23.371   1.667  1.00 85.64           C  
ATOM    274  O   LEU B  34       7.846 -26.280   2.539  1.00 85.64           O  
ATOM    275  CG  LEU B  34       5.776 -22.670   0.868  1.00 85.64           C  
ATOM    276  CD1 LEU B  34       6.375 -21.579  -0.013  1.00 85.64           C  
ATOM    277  CD2 LEU B  34       4.999 -23.678   0.028  1.00 85.64           C  
ATOM    278  N   GLU B  35       8.263 -24.945   4.207  1.00 87.54           N  
ATOM    279  CA  GLU B  35       9.398 -25.709   4.716  1.00 87.54           C  
ATOM    280  C   GLU B  35       8.933 -26.905   5.542  1.00 87.54           C  
ATOM    281  CB  GLU B  35      10.316 -24.815   5.554  1.00 87.54           C  
ATOM    282  O   GLU B  35       9.451 -28.013   5.386  1.00 87.54           O  
ATOM    283  CG  GLU B  35      11.092 -23.793   4.736  1.00 87.54           C  
ATOM    284  CD  GLU B  35      11.931 -22.855   5.589  1.00 87.54           C  
ATOM    285  OE1 GLU B  35      12.652 -22.001   5.024  1.00 87.54           O  
ATOM    286  OE2 GLU B  35      11.869 -22.976   6.833  1.00 87.54           O  
ATOM    287  N   ARG B  36       7.900 -26.762   6.345  1.00 85.33           N  
ATOM    288  CA  ARG B  36       7.340 -27.810   7.192  1.00 85.33           C  
ATOM    289  C   ARG B  36       5.893 -27.500   7.561  1.00 85.33           C  
ATOM    290  CB  ARG B  36       8.178 -27.982   8.461  1.00 85.33           C  
ATOM    291  O   ARG B  36       5.622 -26.534   8.278  1.00 85.33           O  
ATOM    292  CG  ARG B  36       7.755 -29.160   9.324  1.00 85.33           C  
ATOM    293  CD  ARG B  36       8.587 -29.256  10.595  1.00 85.33           C  
ATOM    294  NE  ARG B  36       8.092 -30.301  11.486  1.00 85.33           N  
ATOM    295  NH1 ARG B  36       9.675 -29.939  13.129  1.00 85.33           N  
ATOM    296  NH2 ARG B  36       8.089 -31.572  13.399  1.00 85.33           N  
ATOM    297  CZ  ARG B  36       8.620 -30.602  12.669  1.00 85.33           C  
ATOM    298  N   PRO B  37       5.121 -28.208   6.943  1.00 83.32           N  
ATOM    299  CA  PRO B  37       3.727 -28.003   7.345  1.00 83.32           C  
ATOM    300  C   PRO B  37       3.518 -28.156   8.850  1.00 83.32           C  
ATOM    301  CB  PRO B  37       2.975 -29.092   6.576  1.00 83.32           C  
ATOM    302  O   PRO B  37       4.039 -29.095   9.457  1.00 83.32           O  
ATOM    303  CG  PRO B  37       3.917 -29.517   5.496  1.00 83.32           C  
ATOM    304  CD  PRO B  37       5.321 -29.248   5.955  1.00 83.32           C  
ATOM    305  N   ASP B  38       3.068 -27.241   9.366  1.00 84.18           N  
ATOM    306  CA  ASP B  38       2.784 -27.204  10.798  1.00 84.18           C  
ATOM    307  C   ASP B  38       1.403 -26.610  11.069  1.00 84.18           C  
ATOM    308  CB  ASP B  38       3.856 -26.402  11.538  1.00 84.18           C  
ATOM    309  O   ASP B  38       1.048 -25.571  10.509  1.00 84.18           O  
ATOM    310  CG  ASP B  38       3.673 -26.416  13.045  1.00 84.18           C  
ATOM    311  OD1 ASP B  38       3.428 -25.345  13.640  1.00 84.18           O  
ATOM    312  OD2 ASP B  38       3.778 -27.509  13.644  1.00 84.18           O  
ATOM    313  N   GLU B  39       0.684 -27.358  11.900  1.00 88.41           N  
ATOM    314  CA  GLU B  39      -0.678 -26.938  12.217  1.00 88.41           C  
ATOM    315  C   GLU B  39      -0.691 -25.573  12.897  1.00 88.41           C  
ATOM    316  CB  GLU B  39      -1.367 -27.976  13.107  1.00 88.41           C  
ATOM    317  O   GLU B  39      -1.585 -24.760  12.653  1.00 88.41           O  
ATOM    318  CG  GLU B  39      -2.879 -27.818  13.178  1.00 88.41           C  
ATOM    319  CD  GLU B  39      -3.554 -28.886  14.024  1.00 88.41           C  
ATOM    320  OE1 GLU B  39      -4.787 -28.809  14.227  1.00 88.41           O  
ATOM    321  OE2 GLU B  39      -2.845 -29.806  14.488  1.00 88.41           O  
ATOM    322  N   LYS B  40       0.159 -25.387  13.726  1.00 91.17           N  
ATOM    323  CA  LYS B  40       0.252 -24.106  14.420  1.00 91.17           C  
ATOM    324  C   LYS B  40       0.451 -22.959  13.432  1.00 91.17           C  
ATOM    325  CB  LYS B  40       1.396 -24.127  15.435  1.00 91.17           C  
ATOM    326  O   LYS B  40      -0.175 -21.905  13.562  1.00 91.17           O  
ATOM    327  CG  LYS B  40       1.459 -22.892  16.322  1.00 91.17           C  
ATOM    328  CD  LYS B  40       2.617 -22.971  17.308  1.00 91.17           C  
ATOM    329  CE  LYS B  40       2.774 -21.675  18.092  1.00 91.17           C  
ATOM    330  NZ  LYS B  40       3.944 -21.727  19.020  1.00 91.17           N  
ATOM    331  N   GLU B  41       1.143 -23.138  12.569  1.00 90.01           N  
ATOM    332  CA  GLU B  41       1.410 -22.121  11.557  1.00 90.01           C  
ATOM    333  C   GLU B  41       0.186 -21.883  10.677  1.00 90.01           C  
ATOM    334  CB  GLU B  41       2.608 -22.524  10.693  1.00 90.01           C  
ATOM    335  O   GLU B  41      -0.086 -20.749  10.277  1.00 90.01           O  
ATOM    336  CG  GLU B  41       3.945 -22.431  11.414  1.00 90.01           C  
ATOM    337  CD  GLU B  41       4.281 -21.023  11.877  1.00 90.01           C  
ATOM    338  OE1 GLU B  41       5.054 -20.871  12.850  1.00 90.01           O  
ATOM    339  OE2 GLU B  41       3.765 -20.062  11.263  1.00 90.01           O  
ATOM    340  N   GLU B  42      -0.466 -22.841  10.406  1.00 88.97           N  
ATOM    341  CA  GLU B  42      -1.699 -22.695   9.638  1.00 88.97           C  
ATOM    342  C   GLU B  42      -2.706 -21.815  10.373  1.00 88.97           C  
ATOM    343  CB  GLU B  42      -2.315 -24.065   9.343  1.00 88.97           C  
ATOM    344  O   GLU B  42      -3.384 -20.990   9.757  1.00 88.97           O  
ATOM    345  CG  GLU B  42      -1.599 -24.837   8.244  1.00 88.97           C  
ATOM    346  CD  GLU B  42      -2.246 -26.178   7.934  1.00 88.97           C  
ATOM    347  OE1 GLU B  42      -1.704 -26.933   7.096  1.00 88.97           O  
ATOM    348  OE2 GLU B  42      -3.302 -26.475   8.535  1.00 88.97           O  
ATOM    349  N   ASP B  43      -2.842 -22.053  11.734  1.00 89.56           N  
ATOM    350  CA  ASP B  43      -3.729 -21.220  12.540  1.00 89.56           C  
ATOM    351  C   ASP B  43      -3.289 -19.758  12.508  1.00 89.56           C  
ATOM    352  CB  ASP B  43      -3.773 -21.724  13.984  1.00 89.56           C  
ATOM    353  O   ASP B  43      -4.123 -18.855  12.422  1.00 89.56           O  
ATOM    354  CG  ASP B  43      -4.562 -23.013  14.138  1.00 89.56           C  
ATOM    355  OD1 ASP B  43      -4.424 -23.692  15.178  1.00 89.56           O  
ATOM    356  OD2 ASP B  43      -5.326 -23.354  13.210  1.00 89.56           O  
ATOM    357  N   GLU B  44      -2.057 -19.554  12.585  1.00 90.28           N  
ATOM    358  CA  GLU B  44      -1.518 -18.199  12.524  1.00 90.28           C  
ATOM    359  C   GLU B  44      -1.803 -17.552  11.171  1.00 90.28           C  
ATOM    360  CB  GLU B  44      -0.012 -18.206  12.797  1.00 90.28           C  
ATOM    361  O   GLU B  44      -2.073 -16.352  11.096  1.00 90.28           O  
ATOM    362  CG  GLU B  44       0.347 -18.439  14.257  1.00 90.28           C  
ATOM    363  CD  GLU B  44       1.846 -18.456  14.511  1.00 90.28           C  
ATOM    364  OE1 GLU B  44       2.262 -18.615  15.681  1.00 90.28           O  
ATOM    365  OE2 GLU B  44       2.611 -18.308  13.532  1.00 90.28           O  
ATOM    366  N   LEU B  45      -1.702 -18.304  10.191  1.00 90.03           N  
ATOM    367  CA  LEU B  45      -2.017 -17.813   8.854  1.00 90.03           C  
ATOM    368  C   LEU B  45      -3.473 -17.367   8.768  1.00 90.03           C  
ATOM    369  CB  LEU B  45      -1.740 -18.895   7.806  1.00 90.03           C  
ATOM    370  O   LEU B  45      -3.770 -16.307   8.212  1.00 90.03           O  
ATOM    371  CG  LEU B  45      -2.032 -18.521   6.352  1.00 90.03           C  
ATOM    372  CD1 LEU B  45      -1.178 -17.330   5.930  1.00 90.03           C  
ATOM    373  CD2 LEU B  45      -1.787 -19.713   5.433  1.00 90.03           C  
ATOM    374  N   LYS B  46      -4.322 -18.093   9.307  1.00 90.42           N  
ATOM    375  CA  LYS B  46      -5.741 -17.749   9.293  1.00 90.42           C  
ATOM    376  C   LYS B  46      -6.000 -16.456  10.060  1.00 90.42           C  
ATOM    377  CB  LYS B  46      -6.575 -18.886   9.885  1.00 90.42           C  
ATOM    378  O   LYS B  46      -6.775 -15.608   9.614  1.00 90.42           O  
ATOM    379  CG  LYS B  46      -6.736 -20.083   8.960  1.00 90.42           C  
ATOM    380  CD  LYS B  46      -7.579 -21.177   9.602  1.00 90.42           C  
ATOM    381  CE  LYS B  46      -7.616 -22.433   8.742  1.00 90.42           C  
ATOM    382  NZ  LYS B  46      -8.352 -23.544   9.416  1.00 90.42           N  
ATOM    383  N   ARG B  47      -5.332 -16.263  11.207  1.00 91.19           N  
ATOM    384  CA  ARG B  47      -5.479 -15.048  12.001  1.00 91.19           C  
ATOM    385  C   ARG B  47      -4.949 -13.833  11.246  1.00 91.19           C  
ATOM    386  CB  ARG B  47      -4.755 -15.190  13.341  1.00 91.19           C  
ATOM    387  O   ARG B  47      -5.559 -12.762  11.277  1.00 91.19           O  
ATOM    388  CG  ARG B  47      -5.469 -16.092  14.335  1.00 91.19           C  
ATOM    389  CD  ARG B  47      -4.768 -16.109  15.686  1.00 91.19           C  
ATOM    390  NE  ARG B  47      -5.242 -17.206  16.525  1.00 91.19           N  
ATOM    391  NH1 ARG B  47      -3.640 -16.918  18.165  1.00 91.19           N  
ATOM    392  NH2 ARG B  47      -5.208 -18.578  18.367  1.00 91.19           N  
ATOM    393  CZ  ARG B  47      -4.696 -17.565  17.684  1.00 91.19           C  
ATOM    394  N   ALA B  48      -3.896 -14.060  10.580  1.00 89.90           N  
ATOM    395  CA  ALA B  48      -3.305 -12.978   9.796  1.00 89.90           C  
ATOM    396  C   ALA B  48      -4.222 -12.570   8.647  1.00 89.90           C  
ATOM    397  CB  ALA B  48      -1.938 -13.395   9.259  1.00 89.90           C  
ATOM    398  O   ALA B  48      -4.352 -11.382   8.340  1.00 89.90           O  
ATOM    399  N   LEU B  49      -4.810 -13.465   8.101  1.00 90.34           N  
ATOM    400  CA  LEU B  49      -5.737 -13.184   7.010  1.00 90.34           C  
ATOM    401  C   LEU B  49      -6.949 -12.407   7.512  1.00 90.34           C  
ATOM    402  CB  LEU B  49      -6.190 -14.486   6.344  1.00 90.34           C  
ATOM    403  O   LEU B  49      -7.427 -11.491   6.838  1.00 90.34           O  
ATOM    404  CG  LEU B  49      -5.270 -15.050   5.260  1.00 90.34           C  
ATOM    405  CD1 LEU B  49      -5.645 -16.494   4.945  1.00 90.34           C  
ATOM    406  CD2 LEU B  49      -5.335 -14.189   4.003  1.00 90.34           C  
ATOM    407  N   GLU B  50      -7.430 -12.708   8.644  1.00 92.11           N  
ATOM    408  CA  GLU B  50      -8.559 -11.991   9.228  1.00 92.11           C  
ATOM    409  C   GLU B  50      -8.198 -10.538   9.523  1.00 92.11           C  
ATOM    410  CB  GLU B  50      -9.034 -12.685  10.507  1.00 92.11           C  
ATOM    411  O   GLU B  50      -8.998  -9.632   9.278  1.00 92.11           O  
ATOM    412  CG  GLU B  50      -9.817 -13.966  10.258  1.00 92.11           C  
ATOM    413  CD  GLU B  50     -10.127 -14.737  11.531  1.00 92.11           C  
ATOM    414  OE1 GLU B  50     -10.813 -15.782  11.456  1.00 92.11           O  
ATOM    415  OE2 GLU B  50      -9.682 -14.293  12.612  1.00 92.11           O  
ATOM    416  N   ARG B  51      -6.988 -10.283   9.978  1.00 92.04           N  
ATOM    417  CA  ARG B  51      -6.518  -8.927  10.246  1.00 92.04           C  
ATOM    418  C   ARG B  51      -6.424  -8.115   8.959  1.00 92.04           C  
ATOM    419  CB  ARG B  51      -5.158  -8.958  10.947  1.00 92.04           C  
ATOM    420  O   ARG B  51      -6.754  -6.928   8.942  1.00 92.04           O  
ATOM    421  CG  ARG B  51      -5.223  -9.404  12.399  1.00 92.04           C  
ATOM    422  CD  ARG B  51      -3.896  -9.192  13.114  1.00 92.04           C  
ATOM    423  NE  ARG B  51      -2.884 -10.144  12.666  1.00 92.04           N  
ATOM    424  NH1 ARG B  51      -2.949 -11.431  14.583  1.00 92.04           N  
ATOM    425  NH2 ARG B  51      -1.531 -11.989  12.870  1.00 92.04           N  
ATOM    426  CZ  ARG B  51      -2.457 -11.186  13.374  1.00 92.04           C  
ATOM    427  N   LEU B  52      -5.992  -8.738   7.964  1.00 91.64           N  
ATOM    428  CA  LEU B  52      -5.917  -8.090   6.659  1.00 91.64           C  
ATOM    429  C   LEU B  52      -7.305  -7.686   6.172  1.00 91.64           C  
ATOM    430  CB  LEU B  52      -5.255  -9.017   5.637  1.00 91.64           C  
ATOM    431  O   LEU B  52      -7.494  -6.572   5.677  1.00 91.64           O  
ATOM    432  CG  LEU B  52      -4.863  -8.384   4.301  1.00 91.64           C  
ATOM    433  CD1 LEU B  52      -3.655  -7.471   4.481  1.00 91.64           C  
ATOM    434  CD2 LEU B  52      -4.574  -9.463   3.262  1.00 91.64           C  
ATOM    435  N   LYS B  53      -8.241  -8.517   6.385  1.00 93.18           N  
ATOM    436  CA  LYS B  53      -9.610  -8.239   5.959  1.00 93.18           C  
ATOM    437  C   LYS B  53     -10.198  -7.062   6.732  1.00 93.18           C  
ATOM    438  CB  LYS B  53     -10.490  -9.477   6.140  1.00 93.18           C  
ATOM    439  O   LYS B  53     -10.859  -6.199   6.151  1.00 93.18           O  
ATOM    440  CG  LYS B  53     -10.248 -10.565   5.105  1.00 93.18           C  
ATOM    441  CD  LYS B  53     -11.152 -11.769   5.337  1.00 93.18           C  
ATOM    442  CE  LYS B  53     -10.899 -12.866   4.312  1.00 93.18           C  
ATOM    443  NZ  LYS B  53     -11.737 -14.074   4.574  1.00 93.18           N  
ATOM    444  N   GLU B  54      -9.964  -7.010   8.056  1.00 94.47           N  
ATOM    445  CA  GLU B  54     -10.471  -5.922   8.887  1.00 94.47           C  
ATOM    446  C   GLU B  54      -9.864  -4.584   8.477  1.00 94.47           C  
ATOM    447  CB  GLU B  54     -10.187  -6.198  10.366  1.00 94.47           C  
ATOM    448  O   GLU B  54     -10.571  -3.579   8.379  1.00 94.47           O  
ATOM    449  CG  GLU B  54     -11.040  -7.309  10.960  1.00 94.47           C  
ATOM    450  CD  GLU B  54     -10.648  -7.671  12.383  1.00 94.47           C  
ATOM    451  OE1 GLU B  54     -11.251  -8.604  12.960  1.00 94.47           O  
ATOM    452  OE2 GLU B  54      -9.731  -7.016  12.926  1.00 94.47           O  
ATOM    453  N   ALA B  55      -8.599  -4.568   8.275  1.00 93.60           N  
ATOM    454  CA  ALA B  55      -7.913  -3.348   7.857  1.00 93.60           C  
ATOM    455  C   ALA B  55      -8.407  -2.882   6.490  1.00 93.60           C  
ATOM    456  CB  ALA B  55      -6.403  -3.571   7.826  1.00 93.60           C  
ATOM    457  O   ALA B  55      -8.550  -1.681   6.251  1.00 93.60           O  
ATOM    458  N   LEU B  56      -8.679  -3.737   5.669  1.00 94.46           N  
ATOM    459  CA  LEU B  56      -9.181  -3.410   4.339  1.00 94.46           C  
ATOM    460  C   LEU B  56     -10.556  -2.755   4.423  1.00 94.46           C  
ATOM    461  CB  LEU B  56      -9.255  -4.668   3.470  1.00 94.46           C  
ATOM    462  O   LEU B  56     -10.849  -1.820   3.674  1.00 94.46           O  
ATOM    463  CG  LEU B  56      -9.610  -4.455   1.998  1.00 94.46           C  
ATOM    464  CD1 LEU B  56      -8.568  -3.569   1.324  1.00 94.46           C  
ATOM    465  CD2 LEU B  56      -9.729  -5.793   1.277  1.00 94.46           C  
ATOM    466  N   GLU B  57     -11.383  -3.213   5.311  1.00 95.35           N  
ATOM    467  CA  GLU B  57     -12.699  -2.612   5.500  1.00 95.35           C  
ATOM    468  C   GLU B  57     -12.583  -1.176   6.004  1.00 95.35           C  
ATOM    469  CB  GLU B  57     -13.537  -3.445   6.474  1.00 95.35           C  
ATOM    470  O   GLU B  57     -13.307  -0.291   5.544  1.00 95.35           O  
ATOM    471  CG  GLU B  57     -14.038  -4.756   5.888  1.00 95.35           C  
ATOM    472  CD  GLU B  57     -14.725  -5.647   6.911  1.00 95.35           C  
ATOM    473  OE1 GLU B  57     -15.190  -6.749   6.542  1.00 95.35           O  
ATOM    474  OE2 GLU B  57     -14.801  -5.238   8.092  1.00 95.35           O  
ATOM    475  N   ARG B  58     -11.680  -0.968   6.908  1.00 95.64           N  
ATOM    476  CA  ARG B  58     -11.444   0.385   7.402  1.00 95.64           C  
ATOM    477  C   ARG B  58     -10.935   1.294   6.288  1.00 95.64           C  
ATOM    478  CB  ARG B  58     -10.446   0.367   8.561  1.00 95.64           C  
ATOM    479  O   ARG B  58     -11.316   2.464   6.211  1.00 95.64           O  
ATOM    480  CG  ARG B  58     -10.997  -0.243   9.840  1.00 95.64           C  
ATOM    481  CD  ARG B  58     -10.123   0.083  11.043  1.00 95.64           C  
ATOM    482  NE  ARG B  58      -8.761  -0.415  10.871  1.00 95.64           N  
ATOM    483  NH1 ARG B  58      -9.186  -2.497  11.777  1.00 95.64           N  
ATOM    484  NH2 ARG B  58      -7.085  -1.978  11.021  1.00 95.64           N  
ATOM    485  CZ  ARG B  58      -8.348  -1.629  11.224  1.00 95.64           C  
ATOM    486  N   LEU B  59     -10.088   0.776   5.466  1.00 95.78           N  
ATOM    487  CA  LEU B  59      -9.571   1.535   4.332  1.00 95.78           C  
ATOM    488  C   LEU B  59     -10.699   1.946   3.393  1.00 95.78           C  
ATOM    489  CB  LEU B  59      -8.529   0.713   3.568  1.00 95.78           C  
ATOM    490  O   LEU B  59     -10.767   3.101   2.966  1.00 95.78           O  
ATOM    491  CG  LEU B  59      -7.910   1.379   2.338  1.00 95.78           C  
ATOM    492  CD1 LEU B  59      -7.151   2.638   2.743  1.00 95.78           C  
ATOM    493  CD2 LEU B  59      -6.991   0.405   1.609  1.00 95.78           C  
ATOM    494  N   GLU B  60     -11.554   1.066   3.157  1.00 96.49           N  
ATOM    495  CA  GLU B  60     -12.672   1.338   2.258  1.00 96.49           C  
ATOM    496  C   GLU B  60     -13.559   2.454   2.801  1.00 96.49           C  
ATOM    497  CB  GLU B  60     -13.500   0.070   2.032  1.00 96.49           C  
ATOM    498  O   GLU B  60     -13.971   3.345   2.055  1.00 96.49           O  
ATOM    499  CG  GLU B  60     -14.582   0.224   0.972  1.00 96.49           C  
ATOM    500  CD  GLU B  60     -15.254  -1.090   0.607  1.00 96.49           C  
ATOM    501  OE1 GLU B  60     -16.054  -1.115  -0.356  1.00 96.49           O  
ATOM    502  OE2 GLU B  60     -14.979  -2.102   1.289  1.00 96.49           O  
ATOM    503  N   GLU B  61     -13.809   2.357   4.091  1.00 96.03           N  
ATOM    504  CA  GLU B  61     -14.639   3.383   4.716  1.00 96.03           C  
ATOM    505  C   GLU B  61     -13.958   4.748   4.668  1.00 96.03           C  
ATOM    506  CB  GLU B  61     -14.960   3.006   6.164  1.00 96.03           C  
ATOM    507  O   GLU B  61     -14.600   5.757   4.370  1.00 96.03           O  
ATOM    508  CG  GLU B  61     -15.957   1.864   6.296  1.00 96.03           C  
ATOM    509  CD  GLU B  61     -16.155   1.403   7.731  1.00 96.03           C  
ATOM    510  OE1 GLU B  61     -16.909   0.429   7.957  1.00 96.03           O  
ATOM    511  OE2 GLU B  61     -15.553   2.020   8.637  1.00 96.03           O  
ATOM    512  N   ALA B  62     -12.678   4.794   4.913  1.00 95.20           N  
ATOM    513  CA  ALA B  62     -11.925   6.045   4.909  1.00 95.20           C  
ATOM    514  C   ALA B  62     -11.869   6.647   3.508  1.00 95.20           C  
ATOM    515  CB  ALA B  62     -10.513   5.819   5.443  1.00 95.20           C  
ATOM    516  O   ALA B  62     -11.990   7.863   3.342  1.00 95.20           O  
ATOM    517  N   ILE B  63     -11.767   5.883   2.535  1.00 95.70           N  
ATOM    518  CA  ILE B  63     -11.700   6.353   1.156  1.00 95.70           C  
ATOM    519  C   ILE B  63     -13.057   6.912   0.735  1.00 95.70           C  
ATOM    520  CB  ILE B  63     -11.263   5.225   0.195  1.00 95.70           C  
ATOM    521  O   ILE B  63     -13.128   7.933   0.046  1.00 95.70           O  
ATOM    522  CG1 ILE B  63      -9.772   4.916   0.376  1.00 95.70           C  
ATOM    523  CG2 ILE B  63     -11.571   5.603  -1.257  1.00 95.70           C  
ATOM    524  CD1 ILE B  63      -9.282   3.729  -0.442  1.00 95.70           C  
ATOM    525  N   LYS B  64     -14.111   6.267   1.242  1.00 95.35           N  
ATOM    526  CA  LYS B  64     -15.446   6.793   0.970  1.00 95.35           C  
ATOM    527  C   LYS B  64     -15.626   8.179   1.584  1.00 95.35           C  
ATOM    528  CB  LYS B  64     -16.518   5.841   1.503  1.00 95.35           C  
ATOM    529  O   LYS B  64     -16.180   9.078   0.948  1.00 95.35           O  
ATOM    530  CG  LYS B  64     -17.935   6.214   1.095  1.00 95.35           C  
ATOM    531  CD  LYS B  64     -18.951   5.210   1.624  1.00 95.35           C  
ATOM    532  CE  LYS B  64     -20.378   5.634   1.302  1.00 95.35           C  
ATOM    533  NZ  LYS B  64     -21.379   4.667   1.843  1.00 95.35           N  
ATOM    534  N   ARG B  65     -15.149   8.342   2.797  1.00 95.21           N  
ATOM    535  CA  ARG B  65     -15.219   9.645   3.451  1.00 95.21           C  
ATOM    536  C   ARG B  65     -14.389  10.680   2.699  1.00 95.21           C  
ATOM    537  CB  ARG B  65     -14.743   9.545   4.902  1.00 95.21           C  
ATOM    538  O   ARG B  65     -14.800  11.834   2.566  1.00 95.21           O  
ATOM    539  CG  ARG B  65     -15.715   8.824   5.821  1.00 95.21           C  
ATOM    540  CD  ARG B  65     -15.391   9.069   7.288  1.00 95.21           C  
ATOM    541  NE  ARG B  65     -14.030   8.654   7.616  1.00 95.21           N  
ATOM    542  NH1 ARG B  65     -14.614   6.508   8.242  1.00 95.21           N  
ATOM    543  NH2 ARG B  65     -12.423   7.176   8.330  1.00 95.21           N  
ATOM    544  CZ  ARG B  65     -13.692   7.447   8.062  1.00 95.21           C  
ATOM    545  N   TYR B  66     -13.295  10.362   2.178  1.00 95.66           N  
ATOM    546  CA  TYR B  66     -12.449  11.238   1.377  1.00 95.66           C  
ATOM    547  C   TYR B  66     -13.183  11.713   0.128  1.00 95.66           C  
ATOM    548  CB  TYR B  66     -11.155  10.521   0.981  1.00 95.66           C  
ATOM    549  O   TYR B  66     -13.189  12.907  -0.180  1.00 95.66           O  
ATOM    550  CG  TYR B  66     -10.156  11.412   0.283  1.00 95.66           C  
ATOM    551  CD1 TYR B  66     -10.212  11.610  -1.095  1.00 95.66           C  
ATOM    552  CD2 TYR B  66      -9.154  12.058   1.000  1.00 95.66           C  
ATOM    553  CE1 TYR B  66      -9.292  12.429  -1.742  1.00 95.66           C  
ATOM    554  CE2 TYR B  66      -8.229  12.879   0.363  1.00 95.66           C  
ATOM    555  OH  TYR B  66      -7.394  13.870  -1.641  1.00 95.66           O  
ATOM    556  CZ  TYR B  66      -8.307  13.058  -1.005  1.00 95.66           C  
ATOM    557  N   GLU B  67     -13.855  10.818  -0.505  1.00 95.54           N  
ATOM    558  CA  GLU B  67     -14.564  11.135  -1.741  1.00 95.54           C  
ATOM    559  C   GLU B  67     -15.744  12.066  -1.478  1.00 95.54           C  
ATOM    560  CB  GLU B  67     -15.046   9.855  -2.428  1.00 95.54           C  
ATOM    561  O   GLU B  67     -16.013  12.974  -2.266  1.00 95.54           O  
ATOM    562  CG  GLU B  67     -13.934   9.060  -3.097  1.00 95.54           C  
ATOM    563  CD  GLU B  67     -14.422   7.772  -3.742  1.00 95.54           C  
ATOM    564  OE1 GLU B  67     -13.830   7.339  -4.757  1.00 95.54           O  
ATOM    565  OE2 GLU B  67     -15.405   7.192  -3.229  1.00 95.54           O  
ATOM    566  N   GLU B  68     -16.379  11.804  -0.312  1.00 95.28           N  
ATOM    567  CA  GLU B  68     -17.510  12.655   0.046  1.00 95.28           C  
ATOM    568  C   GLU B  68     -17.056  14.082   0.339  1.00 95.28           C  
ATOM    569  CB  GLU B  68     -18.252  12.080   1.256  1.00 95.28           C  
ATOM    570  O   GLU B  68     -17.689  15.043  -0.103  1.00 95.28           O  
ATOM    571  CG  GLU B  68     -19.068  10.835   0.942  1.00 95.28           C  
ATOM    572  CD  GLU B  68     -19.670  10.185   2.177  1.00 95.28           C  
ATOM    573  OE1 GLU B  68     -20.400   9.177   2.038  1.00 95.28           O  
ATOM    574  OE2 GLU B  68     -19.411  10.688   3.293  1.00 95.28           O  
ATOM    575  N   THR B  69     -15.925  14.192   1.008  1.00 94.24           N  
ATOM    576  CA  THR B  69     -15.369  15.508   1.303  1.00 94.24           C  
ATOM    577  C   THR B  69     -14.914  16.203   0.023  1.00 94.24           C  
ATOM    578  CB  THR B  69     -14.187  15.408   2.284  1.00 94.24           C  
ATOM    579  O   THR B  69     -15.123  17.406  -0.145  1.00 94.24           O  
ATOM    580  CG2 THR B  69     -13.655  16.790   2.648  1.00 94.24           C  
ATOM    581  OG1 THR B  69     -14.619  14.745   3.479  1.00 94.24           O  
ATOM    582  N   LEU B  70     -14.396  15.509  -0.872  1.00 94.02           N  
ATOM    583  CA  LEU B  70     -13.938  16.045  -2.149  1.00 94.02           C  
ATOM    584  C   LEU B  70     -15.110  16.573  -2.970  1.00 94.02           C  
ATOM    585  CB  LEU B  70     -13.186  14.973  -2.943  1.00 94.02           C  
ATOM    586  O   LEU B  70     -15.016  17.639  -3.581  1.00 94.02           O  
ATOM    587  CG  LEU B  70     -12.659  15.391  -4.316  1.00 94.02           C  
ATOM    588  CD1 LEU B  70     -11.701  16.570  -4.181  1.00 94.02           C  
ATOM    589  CD2 LEU B  70     -11.975  14.216  -5.007  1.00 94.02           C  
ATOM    590  N   LYS B  71     -16.182  15.815  -2.932  1.00 93.60           N  
ATOM    591  CA  LYS B  71     -17.368  16.228  -3.676  1.00 93.60           C  
ATOM    592  C   LYS B  71     -17.900  17.564  -3.165  1.00 93.60           C  
ATOM    593  CB  LYS B  71     -18.459  15.160  -3.584  1.00 93.60           C  
ATOM    594  O   LYS B  71     -18.337  18.407  -3.951  1.00 93.60           O  
ATOM    595  CG  LYS B  71     -18.208  13.942  -4.460  1.00 93.60           C  
ATOM    596  CD  LYS B  71     -19.328  12.918  -4.328  1.00 93.60           C  
ATOM    597  CE  LYS B  71     -19.024  11.651  -5.115  1.00 93.60           C  
ATOM    598  NZ  LYS B  71     -20.073  10.607  -4.912  1.00 93.60           N  
ATOM    599  N   ARG B  72     -17.667  17.774  -1.867  1.00 92.42           N  
ATOM    600  CA  ARG B  72     -18.132  19.019  -1.265  1.00 92.42           C  
ATOM    601  C   ARG B  72     -17.215  20.181  -1.631  1.00 92.42           C  
ATOM    602  CB  ARG B  72     -18.220  18.881   0.257  1.00 92.42           C  
ATOM    603  O   ARG B  72     -17.672  21.316  -1.782  1.00 92.42           O  
ATOM    604  CG  ARG B  72     -19.351  17.981   0.729  1.00 92.42           C  
ATOM    605  CD  ARG B  72     -19.407  17.895   2.248  1.00 92.42           C  
ATOM    606  NE  ARG B  72     -20.281  16.814   2.695  1.00 92.42           N  
ATOM    607  NH1 ARG B  72     -19.361  16.667   4.809  1.00 92.42           N  
ATOM    608  NH2 ARG B  72     -21.081  15.278   4.203  1.00 92.42           N  
ATOM    609  CZ  ARG B  72     -20.239  16.255   3.901  1.00 92.42           C  
ATOM    610  N   LEU B  73     -16.015  19.973  -1.821  1.00 86.48           N  
ATOM    611  CA  LEU B  73     -15.012  20.989  -2.119  1.00 86.48           C  
ATOM    612  C   LEU B  73     -15.092  21.420  -3.580  1.00 86.48           C  
ATOM    613  CB  LEU B  73     -13.608  20.464  -1.807  1.00 86.48           C  
ATOM    614  O   LEU B  73     -14.845  22.585  -3.902  1.00 86.48           O  
ATOM    615  CG  LEU B  73     -13.228  20.384  -0.327  1.00 86.48           C  
ATOM    616  CD1 LEU B  73     -11.920  19.620  -0.157  1.00 86.48           C  
ATOM    617  CD2 LEU B  73     -13.119  21.781   0.273  1.00 86.48           C  
ATOM    618  N   LEU B  74     -15.566  20.485  -4.465  1.00 87.61           N  
ATOM    619  CA  LEU B  74     -15.579  20.798  -5.890  1.00 87.61           C  
ATOM    620  C   LEU B  74     -16.894  21.458  -6.290  1.00 87.61           C  
ATOM    621  CB  LEU B  74     -15.359  19.529  -6.719  1.00 87.61           C  
ATOM    622  O   LEU B  74     -16.923  22.299  -7.191  1.00 87.61           O  
ATOM    623  CG  LEU B  74     -13.991  18.859  -6.582  1.00 87.61           C  
ATOM    624  CD1 LEU B  74     -13.955  17.560  -7.380  1.00 87.61           C  
ATOM    625  CD2 LEU B  74     -12.884  19.804  -7.039  1.00 87.61           C  
TER     626      LEU B  74                                                      
ATOM    627  N   SER C   1     -10.393 -24.399 -12.754  1.00 73.41           N  
ATOM    628  CA  SER C   1      -9.425 -24.962 -11.818  1.00 73.41           C  
ATOM    629  C   SER C   1      -8.817 -23.878 -10.934  1.00 73.41           C  
ATOM    630  CB  SER C   1      -8.317 -25.699 -12.571  1.00 73.41           C  
ATOM    631  O   SER C   1      -8.827 -22.699 -11.293  1.00 73.41           O  
ATOM    632  OG  SER C   1      -7.432 -24.781 -13.189  1.00 73.41           O  
ATOM    633  N   GLU C   2      -8.438 -24.093  -9.824  1.00 85.84           N  
ATOM    634  CA  GLU C   2      -7.778 -23.177  -8.898  1.00 85.84           C  
ATOM    635  C   GLU C   2      -6.564 -22.517  -9.545  1.00 85.84           C  
ATOM    636  CB  GLU C   2      -7.359 -23.913  -7.622  1.00 85.84           C  
ATOM    637  O   GLU C   2      -6.303 -21.333  -9.323  1.00 85.84           O  
ATOM    638  CG  GLU C   2      -8.523 -24.282  -6.714  1.00 85.84           C  
ATOM    639  CD  GLU C   2      -8.116 -25.161  -5.543  1.00 85.84           C  
ATOM    640  OE1 GLU C   2      -8.975 -25.468  -4.686  1.00 85.84           O  
ATOM    641  OE2 GLU C   2      -6.927 -25.546  -5.481  1.00 85.84           O  
ATOM    642  N   GLU C   3      -5.971 -23.216 -10.297  1.00 86.99           N  
ATOM    643  CA  GLU C   3      -4.808 -22.676 -10.995  1.00 86.99           C  
ATOM    644  C   GLU C   3      -5.213 -21.577 -11.974  1.00 86.99           C  
ATOM    645  CB  GLU C   3      -4.059 -23.788 -11.733  1.00 86.99           C  
ATOM    646  O   GLU C   3      -4.534 -20.555 -12.084  1.00 86.99           O  
ATOM    647  CG  GLU C   3      -2.680 -23.378 -12.228  1.00 86.99           C  
ATOM    648  CD  GLU C   3      -1.889 -24.530 -12.826  1.00 86.99           C  
ATOM    649  OE1 GLU C   3      -0.778 -24.296 -13.353  1.00 86.99           O  
ATOM    650  OE2 GLU C   3      -2.386 -25.678 -12.769  1.00 86.99           O  
ATOM    651  N   ASP C   4      -6.358 -21.796 -12.767  1.00 88.58           N  
ATOM    652  CA  ASP C   4      -6.852 -20.797 -13.710  1.00 88.58           C  
ATOM    653  C   ASP C   4      -7.300 -19.531 -12.985  1.00 88.58           C  
ATOM    654  CB  ASP C   4      -8.007 -21.366 -14.538  1.00 88.58           C  
ATOM    655  O   ASP C   4      -7.050 -18.419 -13.454  1.00 88.58           O  
ATOM    656  CG  ASP C   4      -7.554 -22.392 -15.561  1.00 88.58           C  
ATOM    657  OD1 ASP C   4      -8.385 -23.206 -16.018  1.00 88.58           O  
ATOM    658  OD2 ASP C   4      -6.354 -22.390 -15.911  1.00 88.58           O  
ATOM    659  N   GLU C   5      -7.886 -19.792 -11.911  1.00 88.77           N  
ATOM    660  CA  GLU C   5      -8.341 -18.661 -11.108  1.00 88.77           C  
ATOM    661  C   GLU C   5      -7.161 -17.843 -10.590  1.00 88.77           C  
ATOM    662  CB  GLU C   5      -9.201 -19.142  -9.938  1.00 88.77           C  
ATOM    663  O   GLU C   5      -7.215 -16.611 -10.568  1.00 88.77           O  
ATOM    664  CG  GLU C   5     -10.577 -19.645 -10.351  1.00 88.77           C  
ATOM    665  CD  GLU C   5     -11.416 -20.130  -9.180  1.00 88.77           C  
ATOM    666  OE1 GLU C   5     -12.562 -20.583  -9.401  1.00 88.77           O  
ATOM    667  OE2 GLU C   5     -10.923 -20.057  -8.032  1.00 88.77           O  
ATOM    668  N   LEU C   6      -6.163 -18.469 -10.237  1.00 87.50           N  
ATOM    669  CA  LEU C   6      -4.953 -17.810  -9.756  1.00 87.50           C  
ATOM    670  C   LEU C   6      -4.299 -16.996 -10.867  1.00 87.50           C  
ATOM    671  CB  LEU C   6      -3.961 -18.841  -9.211  1.00 87.50           C  
ATOM    672  O   LEU C   6      -3.901 -15.849 -10.650  1.00 87.50           O  
ATOM    673  CG  LEU C   6      -2.661 -18.288  -8.627  1.00 87.50           C  
ATOM    674  CD1 LEU C   6      -2.957 -17.384  -7.436  1.00 87.50           C  
ATOM    675  CD2 LEU C   6      -1.730 -19.426  -8.222  1.00 87.50           C  
ATOM    676  N   GLU C   7      -4.236 -17.532 -12.013  1.00 89.92           N  
ATOM    677  CA  GLU C   7      -3.612 -16.844 -13.139  1.00 89.92           C  
ATOM    678  C   GLU C   7      -4.403 -15.600 -13.533  1.00 89.92           C  
ATOM    679  CB  GLU C   7      -3.479 -17.785 -14.339  1.00 89.92           C  
ATOM    680  O   GLU C   7      -3.820 -14.557 -13.834  1.00 89.92           O  
ATOM    681  CG  GLU C   7      -2.346 -18.792 -14.209  1.00 89.92           C  
ATOM    682  CD  GLU C   7      -2.254 -19.748 -15.387  1.00 89.92           C  
ATOM    683  OE1 GLU C   7      -1.360 -20.624 -15.390  1.00 89.92           O  
ATOM    684  OE2 GLU C   7      -3.083 -19.620 -16.316  1.00 89.92           O  
ATOM    685  N   LYS C   8      -5.676 -15.778 -13.537  1.00 90.55           N  
ATOM    686  CA  LYS C   8      -6.534 -14.636 -13.842  1.00 90.55           C  
ATOM    687  C   LYS C   8      -6.368 -13.531 -12.803  1.00 90.55           C  
ATOM    688  CB  LYS C   8      -7.998 -15.070 -13.918  1.00 90.55           C  
ATOM    689  O   LYS C   8      -6.257 -12.354 -13.153  1.00 90.55           O  
ATOM    690  CG  LYS C   8      -8.953 -13.957 -14.323  1.00 90.55           C  
ATOM    691  CD  LYS C   8     -10.394 -14.449 -14.377  1.00 90.55           C  
ATOM    692  CE  LYS C   8     -11.362 -13.313 -14.679  1.00 90.55           C  
ATOM    693  NZ  LYS C   8     -12.781 -13.780 -14.676  1.00 90.55           N  
ATOM    694  N   ALA C   9      -6.308 -13.889 -11.602  1.00 88.62           N  
ATOM    695  CA  ALA C   9      -6.156 -12.924 -10.517  1.00 88.62           C  
ATOM    696  C   ALA C   9      -4.816 -12.199 -10.611  1.00 88.62           C  
ATOM    697  CB  ALA C   9      -6.287 -13.619  -9.164  1.00 88.62           C  
ATOM    698  O   ALA C   9      -4.740 -10.989 -10.383  1.00 88.62           O  
ATOM    699  N   ILE C  10      -3.873 -12.839 -10.983  1.00 89.89           N  
ATOM    700  CA  ILE C  10      -2.544 -12.250 -11.104  1.00 89.89           C  
ATOM    701  C   ILE C  10      -2.520 -11.264 -12.270  1.00 89.89           C  
ATOM    702  CB  ILE C  10      -1.460 -13.335 -11.297  1.00 89.89           C  
ATOM    703  O   ILE C  10      -1.942 -10.180 -12.162  1.00 89.89           O  
ATOM    704  CG1 ILE C  10      -1.253 -14.121  -9.998  1.00 89.89           C  
ATOM    705  CG2 ILE C  10      -0.147 -12.707 -11.773  1.00 89.89           C  
ATOM    706  CD1 ILE C  10      -0.338 -15.329 -10.144  1.00 89.89           C  
ATOM    707  N   ARG C  11      -3.128 -11.637 -13.333  1.00 91.80           N  
ATOM    708  CA  ARG C  11      -3.194 -10.747 -14.488  1.00 91.80           C  
ATOM    709  C   ARG C  11      -3.924  -9.454 -14.142  1.00 91.80           C  
ATOM    710  CB  ARG C  11      -3.887 -11.441 -15.663  1.00 91.80           C  
ATOM    711  O   ARG C  11      -3.477  -8.365 -14.509  1.00 91.80           O  
ATOM    712  CG  ARG C  11      -3.009 -12.449 -16.388  1.00 91.80           C  
ATOM    713  CD  ARG C  11      -3.605 -12.855 -17.728  1.00 91.80           C  
ATOM    714  NE  ARG C  11      -4.940 -13.426 -17.573  1.00 91.80           N  
ATOM    715  NH1 ARG C  11      -4.249 -15.622 -17.761  1.00 91.80           N  
ATOM    716  NH2 ARG C  11      -6.467 -15.137 -17.441  1.00 91.80           N  
ATOM    717  CZ  ARG C  11      -5.216 -14.727 -17.592  1.00 91.80           C  
ATOM    718  N   GLU C  12      -5.008  -9.571 -13.403  1.00 92.02           N  
ATOM    719  CA  GLU C  12      -5.786  -8.400 -13.008  1.00 92.02           C  
ATOM    720  C   GLU C  12      -4.997  -7.511 -12.050  1.00 92.02           C  
ATOM    721  CB  GLU C  12      -7.107  -8.825 -12.363  1.00 92.02           C  
ATOM    722  O   GLU C  12      -5.082  -6.283 -12.122  1.00 92.02           O  
ATOM    723  CG  GLU C  12      -8.115  -9.400 -13.348  1.00 92.02           C  
ATOM    724  CD  GLU C  12      -9.409  -9.850 -12.688  1.00 92.02           C  
ATOM    725  OE1 GLU C  12     -10.383 -10.161 -13.411  1.00 92.02           O  
ATOM    726  OE2 GLU C  12      -9.450  -9.890 -11.438  1.00 92.02           O  
ATOM    727  N   GLN C  13      -4.292  -8.088 -11.291  1.00 91.04           N  
ATOM    728  CA  GLN C  13      -3.454  -7.340 -10.361  1.00 91.04           C  
ATOM    729  C   GLN C  13      -2.391  -6.535 -11.103  1.00 91.04           C  
ATOM    730  CB  GLN C  13      -2.792  -8.283  -9.355  1.00 91.04           C  
ATOM    731  O   GLN C  13      -2.123  -5.383 -10.757  1.00 91.04           O  
ATOM    732  CG  GLN C  13      -2.106  -7.567  -8.200  1.00 91.04           C  
ATOM    733  CD  GLN C  13      -1.481  -8.526  -7.203  1.00 91.04           C  
ATOM    734  NE2 GLN C  13      -1.709  -8.276  -5.918  1.00 91.04           N  
ATOM    735  OE1 GLN C  13      -0.801  -9.483  -7.585  1.00 91.04           O  
ATOM    736  N   LYS C  14      -1.820  -7.092 -12.038  1.00 92.60           N  
ATOM    737  CA  LYS C  14      -0.789  -6.404 -12.810  1.00 92.60           C  
ATOM    738  C   LYS C  14      -1.368  -5.202 -13.551  1.00 92.60           C  
ATOM    739  CB  LYS C  14      -0.131  -7.365 -13.802  1.00 92.60           C  
ATOM    740  O   LYS C  14      -0.723  -4.156 -13.646  1.00 92.60           O  
ATOM    741  CG  LYS C  14       0.821  -8.362 -13.159  1.00 92.60           C  
ATOM    742  CD  LYS C  14       1.495  -9.243 -14.202  1.00 92.60           C  
ATOM    743  CE  LYS C  14       2.502 -10.193 -13.567  1.00 92.60           C  
ATOM    744  NZ  LYS C  14       3.115 -11.107 -14.577  1.00 92.60           N  
ATOM    745  N   LYS C  15      -2.561  -5.385 -14.036  1.00 94.27           N  
ATOM    746  CA  LYS C  15      -3.227  -4.266 -14.697  1.00 94.27           C  
ATOM    747  C   LYS C  15      -3.488  -3.125 -13.717  1.00 94.27           C  
ATOM    748  CB  LYS C  15      -4.541  -4.723 -15.332  1.00 94.27           C  
ATOM    749  O   LYS C  15      -3.280  -1.956 -14.048  1.00 94.27           O  
ATOM    750  CG  LYS C  15      -4.363  -5.570 -16.583  1.00 94.27           C  
ATOM    751  CD  LYS C  15      -5.704  -5.947 -17.198  1.00 94.27           C  
ATOM    752  CE  LYS C  15      -5.530  -6.857 -18.407  1.00 94.27           C  
ATOM    753  NZ  LYS C  15      -6.844  -7.294 -18.965  1.00 94.27           N  
ATOM    754  N   ALA C  16      -3.953  -3.459 -12.570  1.00 94.11           N  
ATOM    755  CA  ALA C  16      -4.213  -2.455 -11.542  1.00 94.11           C  
ATOM    756  C   ALA C  16      -2.927  -1.741 -11.134  1.00 94.11           C  
ATOM    757  CB  ALA C  16      -4.870  -3.098 -10.324  1.00 94.11           C  
ATOM    758  O   ALA C  16      -2.931  -0.532 -10.893  1.00 94.11           O  
ATOM    759  N   LEU C  17      -1.878  -2.410 -11.134  1.00 94.46           N  
ATOM    760  CA  LEU C  17      -0.588  -1.826 -10.783  1.00 94.46           C  
ATOM    761  C   LEU C  17      -0.151  -0.806 -11.829  1.00 94.46           C  
ATOM    762  CB  LEU C  17       0.475  -2.918 -10.643  1.00 94.46           C  
ATOM    763  O   LEU C  17       0.409   0.239 -11.488  1.00 94.46           O  
ATOM    764  CG  LEU C  17       1.824  -2.482 -10.068  1.00 94.46           C  
ATOM    765  CD1 LEU C  17       1.644  -1.918  -8.663  1.00 94.46           C  
ATOM    766  CD2 LEU C  17       2.805  -3.649 -10.060  1.00 94.46           C  
ATOM    767  N   GLU C  18      -0.425  -1.082 -13.024  1.00 95.19           N  
ATOM    768  CA  GLU C  18      -0.085  -0.146 -14.091  1.00 95.19           C  
ATOM    769  C   GLU C  18      -0.918   1.129 -13.994  1.00 95.19           C  
ATOM    770  CB  GLU C  18      -0.282  -0.799 -15.462  1.00 95.19           C  
ATOM    771  O   GLU C  18      -0.401   2.231 -14.186  1.00 95.19           O  
ATOM    772  CG  GLU C  18       0.189   0.060 -16.626  1.00 95.19           C  
ATOM    773  CD  GLU C  18       1.661   0.431 -16.541  1.00 95.19           C  
ATOM    774  OE1 GLU C  18       2.046   1.509 -17.049  1.00 95.19           O  
ATOM    775  OE2 GLU C  18       2.436  -0.364 -15.964  1.00 95.19           O  
ATOM    776  N   ARG C  19      -2.174   0.940 -13.689  1.00 95.84           N  
ATOM    777  CA  ARG C  19      -3.035   2.102 -13.495  1.00 95.84           C  
ATOM    778  C   ARG C  19      -2.553   2.952 -12.324  1.00 95.84           C  
ATOM    779  CB  ARG C  19      -4.484   1.666 -13.265  1.00 95.84           C  
ATOM    780  O   ARG C  19      -2.592   4.182 -12.386  1.00 95.84           O  
ATOM    781  CG  ARG C  19      -5.155   1.082 -14.497  1.00 95.84           C  
ATOM    782  CD  ARG C  19      -6.666   0.997 -14.330  1.00 95.84           C  
ATOM    783  NE  ARG C  19      -7.036   0.182 -13.176  1.00 95.84           N  
ATOM    784  NH1 ARG C  19      -7.106  -1.809 -14.345  1.00 95.84           N  
ATOM    785  NH2 ARG C  19      -7.570  -1.775 -12.100  1.00 95.84           N  
ATOM    786  CZ  ARG C  19      -7.236  -1.132 -13.210  1.00 95.84           C  
ATOM    787  N   LEU C  20      -2.097   2.305 -11.300  1.00 96.05           N  
ATOM    788  CA  LEU C  20      -1.565   3.010 -10.139  1.00 96.05           C  
ATOM    789  C   LEU C  20      -0.336   3.830 -10.517  1.00 96.05           C  
ATOM    790  CB  LEU C  20      -1.209   2.019  -9.027  1.00 96.05           C  
ATOM    791  O   LEU C  20      -0.225   4.999 -10.140  1.00 96.05           O  
ATOM    792  CG  LEU C  20      -0.633   2.619  -7.744  1.00 96.05           C  
ATOM    793  CD1 LEU C  20      -1.639   3.571  -7.105  1.00 96.05           C  
ATOM    794  CD2 LEU C  20      -0.239   1.516  -6.767  1.00 96.05           C  
ATOM    795  N   LYS C  21       0.510   3.236 -11.238  1.00 96.16           N  
ATOM    796  CA  LYS C  21       1.721   3.922 -11.682  1.00 96.16           C  
ATOM    797  C   LYS C  21       1.380   5.175 -12.483  1.00 96.16           C  
ATOM    798  CB  LYS C  21       2.592   2.985 -12.520  1.00 96.16           C  
ATOM    799  O   LYS C  21       1.952   6.241 -12.251  1.00 96.16           O  
ATOM    800  CG  LYS C  21       3.876   3.623 -13.029  1.00 96.16           C  
ATOM    801  CD  LYS C  21       4.643   2.681 -13.947  1.00 96.16           C  
ATOM    802  CE  LYS C  21       5.799   3.391 -14.639  1.00 96.16           C  
ATOM    803  NZ  LYS C  21       6.507   2.491 -15.598  1.00 96.16           N  
ATOM    804  N   GLU C  22       0.434   5.041 -13.439  1.00 96.31           N  
ATOM    805  CA  GLU C  22       0.048   6.160 -14.293  1.00 96.31           C  
ATOM    806  C   GLU C  22      -0.575   7.288 -13.476  1.00 96.31           C  
ATOM    807  CB  GLU C  22      -0.927   5.697 -15.379  1.00 96.31           C  
ATOM    808  O   GLU C  22      -0.276   8.463 -13.700  1.00 96.31           O  
ATOM    809  CG  GLU C  22      -0.286   4.830 -16.452  1.00 96.31           C  
ATOM    810  CD  GLU C  22      -1.292   4.237 -17.426  1.00 96.31           C  
ATOM    811  OE1 GLU C  22      -0.882   3.489 -18.342  1.00 96.31           O  
ATOM    812  OE2 GLU C  22      -2.500   4.524 -17.271  1.00 96.31           O  
ATOM    813  N   ALA C  23      -1.422   6.947 -12.520  1.00 95.46           N  
ATOM    814  CA  ALA C  23      -2.087   7.946 -11.686  1.00 95.46           C  
ATOM    815  C   ALA C  23      -1.079   8.692 -10.815  1.00 95.46           C  
ATOM    816  CB  ALA C  23      -3.153   7.286 -10.814  1.00 95.46           C  
ATOM    817  O   ALA C  23      -1.182   9.908 -10.640  1.00 95.46           O  
ATOM    818  N   ILE C  24      -0.090   8.050 -10.310  1.00 96.05           N  
ATOM    819  CA  ILE C  24       0.926   8.667  -9.464  1.00 96.05           C  
ATOM    820  C   ILE C  24       1.787   9.612 -10.299  1.00 96.05           C  
ATOM    821  CB  ILE C  24       1.810   7.603  -8.775  1.00 96.05           C  
ATOM    822  O   ILE C  24       2.137  10.705  -9.847  1.00 96.05           O  
ATOM    823  CG1 ILE C  24       1.021   6.883  -7.676  1.00 96.05           C  
ATOM    824  CG2 ILE C  24       3.081   8.243  -8.208  1.00 96.05           C  
ATOM    825  CD1 ILE C  24       1.763   5.713  -7.046  1.00 96.05           C  
ATOM    826  N   GLU C  25       2.060   9.243 -11.559  1.00 95.73           N  
ATOM    827  CA  GLU C  25       2.819  10.114 -12.451  1.00 95.73           C  
ATOM    828  C   GLU C  25       2.047  11.392 -12.765  1.00 95.73           C  
ATOM    829  CB  GLU C  25       3.171   9.380 -13.748  1.00 95.73           C  
ATOM    830  O   GLU C  25       2.623  12.481 -12.788  1.00 95.73           O  
ATOM    831  CG  GLU C  25       4.261   8.331 -13.585  1.00 95.73           C  
ATOM    832  CD  GLU C  25       4.489   7.502 -14.839  1.00 95.73           C  
ATOM    833  OE1 GLU C  25       5.431   6.678 -14.859  1.00 95.73           O  
ATOM    834  OE2 GLU C  25       3.719   7.678 -15.809  1.00 95.73           O  
ATOM    835  N   ARG C  26       0.723  11.237 -12.956  1.00 95.41           N  
ATOM    836  CA  ARG C  26      -0.114  12.410 -13.182  1.00 95.41           C  
ATOM    837  C   ARG C  26      -0.133  13.313 -11.953  1.00 95.41           C  
ATOM    838  CB  ARG C  26      -1.540  11.992 -13.546  1.00 95.41           C  
ATOM    839  O   ARG C  26      -0.107  14.540 -12.077  1.00 95.41           O  
ATOM    840  CG  ARG C  26      -1.675  11.419 -14.948  1.00 95.41           C  
ATOM    841  CD  ARG C  26      -3.127  11.379 -15.404  1.00 95.41           C  
ATOM    842  NE  ARG C  26      -3.955  10.592 -14.495  1.00 95.41           N  
ATOM    843  NH1 ARG C  26      -3.638   8.591 -15.607  1.00 95.41           N  
ATOM    844  NH2 ARG C  26      -4.950   8.669 -13.729  1.00 95.41           N  
ATOM    845  CZ  ARG C  26      -4.179   9.286 -14.612  1.00 95.41           C  
ATOM    846  N   TYR C  27      -0.180  12.773 -10.785  1.00 95.71           N  
ATOM    847  CA  TYR C  27      -0.133  13.524  -9.535  1.00 95.71           C  
ATOM    848  C   TYR C  27       1.146  14.346  -9.440  1.00 95.71           C  
ATOM    849  CB  TYR C  27      -0.235  12.577  -8.335  1.00 95.71           C  
ATOM    850  O   TYR C  27       1.102  15.541  -9.139  1.00 95.71           O  
ATOM    851  CG  TYR C  27      -0.348  13.289  -7.008  1.00 95.71           C  
ATOM    852  CD1 TYR C  27       0.789  13.728  -6.333  1.00 95.71           C  
ATOM    853  CD2 TYR C  27      -1.590  13.523  -6.428  1.00 95.71           C  
ATOM    854  CE1 TYR C  27       0.690  14.382  -5.109  1.00 95.71           C  
ATOM    855  CE2 TYR C  27      -1.700  14.177  -5.205  1.00 95.71           C  
ATOM    856  OH  TYR C  27      -0.660  15.250  -3.344  1.00 95.71           O  
ATOM    857  CZ  TYR C  27      -0.557  14.602  -4.555  1.00 95.71           C  
ATOM    858  N   GLU C  28       2.246  13.745  -9.752  1.00 95.50           N  
ATOM    859  CA  GLU C  28       3.550  14.394  -9.653  1.00 95.50           C  
ATOM    860  C   GLU C  28       3.688  15.514 -10.681  1.00 95.50           C  
ATOM    861  CB  GLU C  28       4.675  13.372  -9.834  1.00 95.50           C  
ATOM    862  O   GLU C  28       4.264  16.564 -10.389  1.00 95.50           O  
ATOM    863  CG  GLU C  28       4.846  12.430  -8.651  1.00 95.50           C  
ATOM    864  CD  GLU C  28       5.883  11.345  -8.892  1.00 95.50           C  
ATOM    865  OE1 GLU C  28       6.434  10.802  -7.908  1.00 95.50           O  
ATOM    866  OE2 GLU C  28       6.147  11.036 -10.076  1.00 95.50           O  
ATOM    867  N   GLU C  29       3.116  15.273 -11.869  1.00 95.39           N  
ATOM    868  CA  GLU C  29       3.147  16.299 -12.906  1.00 95.39           C  
ATOM    869  C   GLU C  29       2.329  17.521 -12.498  1.00 95.39           C  
ATOM    870  CB  GLU C  29       2.629  15.739 -14.233  1.00 95.39           C  
ATOM    871  O   GLU C  29       2.762  18.659 -12.695  1.00 95.39           O  
ATOM    872  CG  GLU C  29       3.612  14.814 -14.936  1.00 95.39           C  
ATOM    873  CD  GLU C  29       3.036  14.164 -16.184  1.00 95.39           C  
ATOM    874  OE1 GLU C  29       3.734  13.337 -16.815  1.00 95.39           O  
ATOM    875  OE2 GLU C  29       1.879  14.484 -16.535  1.00 95.39           O  
ATOM    876  N   THR C  30       1.123  17.220 -11.895  1.00 94.30           N  
ATOM    877  CA  THR C  30       0.276  18.304 -11.411  1.00 94.30           C  
ATOM    878  C   THR C  30       0.977  19.085 -10.303  1.00 94.30           C  
ATOM    879  CB  THR C  30      -1.073  17.771 -10.892  1.00 94.30           C  
ATOM    880  O   THR C  30       0.888  20.313 -10.250  1.00 94.30           O  
ATOM    881  CG2 THR C  30      -1.970  18.910 -10.421  1.00 94.30           C  
ATOM    882  OG1 THR C  30      -1.735  17.060 -11.946  1.00 94.30           O  
ATOM    883  N   LEU C  31       1.680  18.456  -9.465  1.00 93.65           N  
ATOM    884  CA  LEU C  31       2.422  19.075  -8.372  1.00 93.65           C  
ATOM    885  C   LEU C  31       3.514  19.995  -8.908  1.00 93.65           C  
ATOM    886  CB  LEU C  31       3.040  18.004  -7.468  1.00 93.65           C  
ATOM    887  O   LEU C  31       3.704  21.102  -8.400  1.00 93.65           O  
ATOM    888  CG  LEU C  31       3.811  18.509  -6.248  1.00 93.65           C  
ATOM    889  CD1 LEU C  31       2.882  19.277  -5.314  1.00 93.65           C  
ATOM    890  CD2 LEU C  31       4.472  17.347  -5.515  1.00 93.65           C  
ATOM    891  N   LYS C  32       4.213  19.578  -9.946  1.00 92.88           N  
ATOM    892  CA  LYS C  32       5.305  20.342 -10.541  1.00 92.88           C  
ATOM    893  C   LYS C  32       4.792  21.630 -11.179  1.00 92.88           C  
ATOM    894  CB  LYS C  32       6.045  19.501 -11.582  1.00 92.88           C  
ATOM    895  O   LYS C  32       5.473  22.658 -11.150  1.00 92.88           O  
ATOM    896  CG  LYS C  32       6.938  18.423 -10.986  1.00 92.88           C  
ATOM    897  CD  LYS C  32       7.629  17.607 -12.070  1.00 92.88           C  
ATOM    898  CE  LYS C  32       8.421  16.447 -11.479  1.00 92.88           C  
ATOM    899  NZ  LYS C  32       9.009  15.580 -12.543  1.00 92.88           N  
ATOM    900  N   ARG C  33       3.500  21.575 -11.699  1.00 91.23           N  
ATOM    901  CA  ARG C  33       2.908  22.732 -12.363  1.00 91.23           C  
ATOM    902  C   ARG C  33       2.506  23.798 -11.349  1.00 91.23           C  
ATOM    903  CB  ARG C  33       1.693  22.313 -13.193  1.00 91.23           C  
ATOM    904  O   ARG C  33       2.414  24.980 -11.686  1.00 91.23           O  
ATOM    905  CG  ARG C  33       2.043  21.503 -14.431  1.00 91.23           C  
ATOM    906  CD  ARG C  33       0.798  21.080 -15.199  1.00 91.23           C  
ATOM    907  NE  ARG C  33       1.129  20.219 -16.330  1.00 91.23           N  
ATOM    908  NH1 ARG C  33      -1.065  19.758 -16.887  1.00 91.23           N  
ATOM    909  NH2 ARG C  33       0.648  18.848 -18.109  1.00 91.23           N  
ATOM    910  CZ  ARG C  33       0.237  19.610 -17.106  1.00 91.23           C  
ATOM    911  N   GLY C  34       2.146  23.524 -10.073  1.00 82.51           N  
ATOM    912  CA  GLY C  34       1.834  24.462  -9.006  1.00 82.51           C  
ATOM    913  C   GLY C  34       0.344  24.613  -8.762  1.00 82.51           C  
ATOM    914  O   GLY C  34      -0.472  24.150  -9.562  1.00 82.51           O  
ATOM    915  N   LYS C  35      -0.058  24.996  -7.831  1.00 68.26           N  
ATOM    916  CA  LYS C  35      -1.259  25.394  -7.101  1.00 68.26           C  
ATOM    917  C   LYS C  35      -2.507  24.763  -7.710  1.00 68.26           C  
ATOM    918  CB  LYS C  35      -1.396  26.917  -7.083  1.00 68.26           C  
ATOM    919  O   LYS C  35      -3.465  25.465  -8.041  1.00 68.26           O  
ATOM    920  CG  LYS C  35      -0.481  27.610  -6.084  1.00 68.26           C  
ATOM    921  CD  LYS C  35      -0.815  29.090  -5.954  1.00 68.26           C  
ATOM    922  CE  LYS C  35       0.097  29.783  -4.949  1.00 68.26           C  
ATOM    923  NZ  LYS C  35      -0.234  31.233  -4.810  1.00 68.26           N  
ATOM    924  N   ASN C  36      -2.509  24.037  -7.697  1.00 80.07           N  
ATOM    925  CA  ASN C  36      -3.741  23.361  -8.090  1.00 80.07           C  
ATOM    926  C   ASN C  36      -4.134  22.283  -7.085  1.00 80.07           C  
ATOM    927  CB  ASN C  36      -3.598  22.757  -9.489  1.00 80.07           C  
ATOM    928  O   ASN C  36      -3.992  21.090  -7.360  1.00 80.07           O  
ATOM    929  CG  ASN C  36      -4.935  22.535 -10.168  1.00 80.07           C  
ATOM    930  ND2 ASN C  36      -4.914  22.394 -11.488  1.00 80.07           N  
ATOM    931  OD1 ASN C  36      -5.979  22.491  -9.512  1.00 80.07           O  
ATOM    932  N   GLU C  37      -4.604  22.556  -6.018  1.00 90.68           N  
ATOM    933  CA  GLU C  37      -4.937  21.702  -4.881  1.00 90.68           C  
ATOM    934  C   GLU C  37      -6.120  20.793  -5.202  1.00 90.68           C  
ATOM    935  CB  GLU C  37      -5.243  22.549  -3.644  1.00 90.68           C  
ATOM    936  O   GLU C  37      -6.133  19.623  -4.815  1.00 90.68           O  
ATOM    937  CG  GLU C  37      -4.016  23.207  -3.030  1.00 90.68           C  
ATOM    938  CD  GLU C  37      -4.335  24.037  -1.796  1.00 90.68           C  
ATOM    939  OE1 GLU C  37      -3.396  24.579  -1.170  1.00 90.68           O  
ATOM    940  OE2 GLU C  37      -5.533  24.146  -1.453  1.00 90.68           O  
ATOM    941  N   LYS C  38      -7.039  21.245  -5.990  1.00 91.21           N  
ATOM    942  CA  LYS C  38      -8.228  20.462  -6.312  1.00 91.21           C  
ATOM    943  C   LYS C  38      -7.887  19.303  -7.245  1.00 91.21           C  
ATOM    944  CB  LYS C  38      -9.300  21.349  -6.948  1.00 91.21           C  
ATOM    945  O   LYS C  38      -8.366  18.184  -7.055  1.00 91.21           O  
ATOM    946  CG  LYS C  38      -9.977  22.299  -5.971  1.00 91.21           C  
ATOM    947  CD  LYS C  38     -11.088  23.094  -6.644  1.00 91.21           C  
ATOM    948  CE  LYS C  38     -11.730  24.084  -5.682  1.00 91.21           C  
ATOM    949  NZ  LYS C  38     -12.792  24.896  -6.348  1.00 91.21           N  
ATOM    950  N   GLU C  39      -7.126  19.674  -8.229  1.00 93.62           N  
ATOM    951  CA  GLU C  39      -6.716  18.627  -9.160  1.00 93.62           C  
ATOM    952  C   GLU C  39      -5.905  17.546  -8.452  1.00 93.62           C  
ATOM    953  CB  GLU C  39      -5.905  19.222 -10.315  1.00 93.62           C  
ATOM    954  O   GLU C  39      -6.071  16.356  -8.729  1.00 93.62           O  
ATOM    955  CG  GLU C  39      -5.625  18.236 -11.440  1.00 93.62           C  
ATOM    956  CD  GLU C  39      -4.940  18.874 -12.639  1.00 93.62           C  
ATOM    957  OE1 GLU C  39      -4.557  18.142 -13.580  1.00 93.62           O  
ATOM    958  OE2 GLU C  39      -4.785  20.116 -12.637  1.00 93.62           O  
ATOM    959  N   LEU C  40      -5.050  17.974  -7.567  1.00 93.70           N  
ATOM    960  CA  LEU C  40      -4.263  17.014  -6.801  1.00 93.70           C  
ATOM    961  C   LEU C  40      -5.166  16.120  -5.959  1.00 93.70           C  
ATOM    962  CB  LEU C  40      -3.261  17.740  -5.900  1.00 93.70           C  
ATOM    963  O   LEU C  40      -4.957  14.906  -5.892  1.00 93.70           O  
ATOM    964  CG  LEU C  40      -2.036  18.339  -6.593  1.00 93.70           C  
ATOM    965  CD1 LEU C  40      -1.241  19.199  -5.616  1.00 93.70           C  
ATOM    966  CD2 LEU C  40      -1.159  17.236  -7.178  1.00 93.70           C  
ATOM    967  N   ALA C  41      -6.111  16.681  -5.371  1.00 93.68           N  
ATOM    968  CA  ALA C  41      -7.029  15.920  -4.528  1.00 93.68           C  
ATOM    969  C   ALA C  41      -7.823  14.911  -5.352  1.00 93.68           C  
ATOM    970  CB  ALA C  41      -7.976  16.862  -3.788  1.00 93.68           C  
ATOM    971  O   ALA C  41      -8.057  13.785  -4.908  1.00 93.68           O  
ATOM    972  N   LYS C  42      -8.250  15.309  -6.629  1.00 94.14           N  
ATOM    973  CA  LYS C  42      -8.977  14.404  -7.514  1.00 94.14           C  
ATOM    974  C   LYS C  42      -8.118  13.203  -7.898  1.00 94.14           C  
ATOM    975  CB  LYS C  42      -9.441  15.140  -8.772  1.00 94.14           C  
ATOM    976  O   LYS C  42      -8.578  12.061  -7.844  1.00 94.14           O  
ATOM    977  CG  LYS C  42     -10.354  14.318  -9.669  1.00 94.14           C  
ATOM    978  CD  LYS C  42     -10.826  15.123 -10.874  1.00 94.14           C  
ATOM    979  CE  LYS C  42     -11.665  14.275 -11.820  1.00 94.14           C  
ATOM    980  NZ  LYS C  42     -12.112  15.053 -13.013  1.00 94.14           N  
ATOM    981  N   THR C  43      -6.895  13.477  -8.269  1.00 95.57           N  
ATOM    982  CA  THR C  43      -5.993  12.396  -8.652  1.00 95.57           C  
ATOM    983  C   THR C  43      -5.672  11.509  -7.453  1.00 95.57           C  
ATOM    984  CB  THR C  43      -4.686  12.947  -9.253  1.00 95.57           C  
ATOM    985  O   THR C  43      -5.574  10.287  -7.587  1.00 95.57           O  
ATOM    986  CG2 THR C  43      -3.808  11.819  -9.785  1.00 95.57           C  
ATOM    987  OG1 THR C  43      -5.000  13.841 -10.327  1.00 95.57           O  
ATOM    988  N   ASN C  44      -5.550  12.093  -6.299  1.00 94.59           N  
ATOM    989  CA  ASN C  44      -5.321  11.315  -5.086  1.00 94.59           C  
ATOM    990  C   ASN C  44      -6.469  10.347  -4.816  1.00 94.59           C  
ATOM    991  CB  ASN C  44      -5.113  12.240  -3.886  1.00 94.59           C  
ATOM    992  O   ASN C  44      -6.243   9.211  -4.396  1.00 94.59           O  
ATOM    993  CG  ASN C  44      -4.534  11.518  -2.685  1.00 94.59           C  
ATOM    994  ND2 ASN C  44      -5.232  11.587  -1.558  1.00 94.59           N  
ATOM    995  OD1 ASN C  44      -3.467  10.904  -2.769  1.00 94.59           O  
ATOM    996  N   ALA C  45      -7.629  10.801  -4.988  1.00 94.58           N  
ATOM    997  CA  ALA C  45      -8.789   9.931  -4.817  1.00 94.58           C  
ATOM    998  C   ALA C  45      -8.718   8.730  -5.756  1.00 94.58           C  
ATOM    999  CB  ALA C  45     -10.080  10.712  -5.054  1.00 94.58           C  
ATOM   1000  O   ALA C  45      -9.015   7.603  -5.356  1.00 94.58           O  
ATOM   1001  N   GLU C  46      -8.390   9.007  -7.007  1.00 95.25           N  
ATOM   1002  CA  GLU C  46      -8.227   7.924  -7.971  1.00 95.25           C  
ATOM   1003  C   GLU C  46      -7.160   6.933  -7.513  1.00 95.25           C  
ATOM   1004  CB  GLU C  46      -7.869   8.481  -9.352  1.00 95.25           C  
ATOM   1005  O   GLU C  46      -7.348   5.719  -7.616  1.00 95.25           O  
ATOM   1006  CG  GLU C  46      -7.686   7.411 -10.418  1.00 95.25           C  
ATOM   1007  CD  GLU C  46      -7.224   7.969 -11.755  1.00 95.25           C  
ATOM   1008  OE1 GLU C  46      -6.804   7.179 -12.631  1.00 95.25           O  
ATOM   1009  OE2 GLU C  46      -7.282   9.207 -11.928  1.00 95.25           O  
ATOM   1010  N   ILE C  47      -6.050   7.440  -6.987  1.00 95.37           N  
ATOM   1011  CA  ILE C  47      -4.941   6.616  -6.518  1.00 95.37           C  
ATOM   1012  C   ILE C  47      -5.400   5.753  -5.345  1.00 95.37           C  
ATOM   1013  CB  ILE C  47      -3.729   7.481  -6.105  1.00 95.37           C  
ATOM   1014  O   ILE C  47      -5.142   4.548  -5.314  1.00 95.37           O  
ATOM   1015  CG1 ILE C  47      -3.073   8.105  -7.342  1.00 95.37           C  
ATOM   1016  CG2 ILE C  47      -2.719   6.650  -5.310  1.00 95.37           C  
ATOM   1017  CD1 ILE C  47      -2.056   9.192  -7.021  1.00 95.37           C  
ATOM   1018  N   LEU C  48      -6.107   6.300  -4.453  1.00 95.10           N  
ATOM   1019  CA  LEU C  48      -6.555   5.582  -3.264  1.00 95.10           C  
ATOM   1020  C   LEU C  48      -7.522   4.464  -3.637  1.00 95.10           C  
ATOM   1021  CB  LEU C  48      -7.224   6.543  -2.278  1.00 95.10           C  
ATOM   1022  O   LEU C  48      -7.471   3.375  -3.061  1.00 95.10           O  
ATOM   1023  CG  LEU C  48      -6.318   7.596  -1.637  1.00 95.10           C  
ATOM   1024  CD1 LEU C  48      -7.141   8.550  -0.777  1.00 95.10           C  
ATOM   1025  CD2 LEU C  48      -5.226   6.929  -0.809  1.00 95.10           C  
ATOM   1026  N   LYS C  49      -8.367   4.681  -4.608  1.00 95.67           N  
ATOM   1027  CA  LYS C  49      -9.295   3.648  -5.060  1.00 95.67           C  
ATOM   1028  C   LYS C  49      -8.551   2.485  -5.708  1.00 95.67           C  
ATOM   1029  CB  LYS C  49     -10.312   4.233  -6.042  1.00 95.67           C  
ATOM   1030  O   LYS C  49      -8.920   1.324  -5.523  1.00 95.67           O  
ATOM   1031  CG  LYS C  49     -11.404   5.062  -5.383  1.00 95.67           C  
ATOM   1032  CD  LYS C  49     -12.481   5.464  -6.382  1.00 95.67           C  
ATOM   1033  CE  LYS C  49     -11.940   6.423  -7.433  1.00 95.67           C  
ATOM   1034  NZ  LYS C  49     -12.993   6.823  -8.414  1.00 95.67           N  
ATOM   1035  N   THR C  50      -7.524   2.828  -6.454  1.00 95.56           N  
ATOM   1036  CA  THR C  50      -6.723   1.782  -7.080  1.00 95.56           C  
ATOM   1037  C   THR C  50      -5.967   0.976  -6.028  1.00 95.56           C  
ATOM   1038  CB  THR C  50      -5.724   2.373  -8.092  1.00 95.56           C  
ATOM   1039  O   THR C  50      -5.856  -0.247  -6.136  1.00 95.56           O  
ATOM   1040  CG2 THR C  50      -4.944   1.272  -8.803  1.00 95.56           C  
ATOM   1041  OG1 THR C  50      -6.440   3.142  -9.067  1.00 95.56           O  
ATOM   1042  N   LEU C  51      -5.456   1.601  -5.033  1.00 95.75           N  
ATOM   1043  CA  LEU C  51      -4.783   0.905  -3.942  1.00 95.75           C  
ATOM   1044  C   LEU C  51      -5.736  -0.058  -3.242  1.00 95.75           C  
ATOM   1045  CB  LEU C  51      -4.220   1.909  -2.932  1.00 95.75           C  
ATOM   1046  O   LEU C  51      -5.348  -1.172  -2.884  1.00 95.75           O  
ATOM   1047  CG  LEU C  51      -2.983   2.693  -3.374  1.00 95.75           C  
ATOM   1048  CD1 LEU C  51      -2.732   3.862  -2.428  1.00 95.75           C  
ATOM   1049  CD2 LEU C  51      -1.764   1.778  -3.437  1.00 95.75           C  
ATOM   1050  N   LEU C  52      -6.918   0.402  -3.064  1.00 95.62           N  
ATOM   1051  CA  LEU C  52      -7.930  -0.470  -2.475  1.00 95.62           C  
ATOM   1052  C   LEU C  52      -8.137  -1.716  -3.329  1.00 95.62           C  
ATOM   1053  CB  LEU C  52      -9.255   0.280  -2.315  1.00 95.62           C  
ATOM   1054  O   LEU C  52      -8.191  -2.831  -2.805  1.00 95.62           O  
ATOM   1055  CG  LEU C  52     -10.432  -0.533  -1.774  1.00 95.62           C  
ATOM   1056  CD1 LEU C  52     -10.104  -1.084  -0.390  1.00 95.62           C  
ATOM   1057  CD2 LEU C  52     -11.696   0.319  -1.730  1.00 95.62           C  
ATOM   1058  N   GLU C  53      -8.300  -1.510  -4.587  1.00 95.14           N  
ATOM   1059  CA  GLU C  53      -8.473  -2.629  -5.509  1.00 95.14           C  
ATOM   1060  C   GLU C  53      -7.303  -3.604  -5.420  1.00 95.14           C  
ATOM   1061  CB  GLU C  53      -8.628  -2.122  -6.945  1.00 95.14           C  
ATOM   1062  O   GLU C  53      -7.501  -4.821  -5.416  1.00 95.14           O  
ATOM   1063  CG  GLU C  53      -8.835  -3.229  -7.969  1.00 95.14           C  
ATOM   1064  CD  GLU C  53      -8.889  -2.720  -9.401  1.00 95.14           C  
ATOM   1065  OE1 GLU C  53      -8.794  -3.541 -10.341  1.00 95.14           O  
ATOM   1066  OE2 GLU C  53      -9.026  -1.490  -9.584  1.00 95.14           O  
ATOM   1067  N   LEU C  54      -6.110  -3.092  -5.305  1.00 94.30           N  
ATOM   1068  CA  LEU C  54      -4.912  -3.922  -5.250  1.00 94.30           C  
ATOM   1069  C   LEU C  54      -4.873  -4.736  -3.961  1.00 94.30           C  
ATOM   1070  CB  LEU C  54      -3.654  -3.056  -5.358  1.00 94.30           C  
ATOM   1071  O   LEU C  54      -4.525  -5.919  -3.979  1.00 94.30           O  
ATOM   1072  CG  LEU C  54      -3.296  -2.552  -6.757  1.00 94.30           C  
ATOM   1073  CD1 LEU C  54      -2.243  -1.452  -6.670  1.00 94.30           C  
ATOM   1074  CD2 LEU C  54      -2.807  -3.701  -7.631  1.00 94.30           C  
ATOM   1075  N   PHE C  55      -5.299  -4.194  -2.942  1.00 94.21           N  
ATOM   1076  CA  PHE C  55      -5.314  -4.923  -1.679  1.00 94.21           C  
ATOM   1077  C   PHE C  55      -6.369  -6.022  -1.701  1.00 94.21           C  
ATOM   1078  CB  PHE C  55      -5.575  -3.968  -0.509  1.00 94.21           C  
ATOM   1079  O   PHE C  55      -6.141  -7.119  -1.186  1.00 94.21           O  
ATOM   1080  CG  PHE C  55      -4.323  -3.400   0.101  1.00 94.21           C  
ATOM   1081  CD1 PHE C  55      -3.414  -4.225   0.753  1.00 94.21           C  
ATOM   1082  CD2 PHE C  55      -4.054  -2.039   0.024  1.00 94.21           C  
ATOM   1083  CE1 PHE C  55      -2.254  -3.701   1.319  1.00 94.21           C  
ATOM   1084  CE2 PHE C  55      -2.897  -1.509   0.587  1.00 94.21           C  
ATOM   1085  CZ  PHE C  55      -1.999  -2.341   1.235  1.00 94.21           C  
ATOM   1086  N   LYS C  56      -7.448  -5.743  -2.292  1.00 93.42           N  
ATOM   1087  CA  LYS C  56      -8.479  -6.770  -2.412  1.00 93.42           C  
ATOM   1088  C   LYS C  56      -7.986  -7.948  -3.248  1.00 93.42           C  
ATOM   1089  CB  LYS C  56      -9.750  -6.186  -3.029  1.00 93.42           C  
ATOM   1090  O   LYS C  56      -8.262  -9.105  -2.924  1.00 93.42           O  
ATOM   1091  CG  LYS C  56     -10.528  -5.272  -2.093  1.00 93.42           C  
ATOM   1092  CD  LYS C  56     -11.790  -4.735  -2.757  1.00 93.42           C  
ATOM   1093  CE  LYS C  56     -12.672  -3.990  -1.765  1.00 93.42           C  
ATOM   1094  NZ  LYS C  56     -13.875  -3.402  -2.425  1.00 93.42           N  
ATOM   1095  N   SER C  57      -7.333  -7.571  -4.275  1.00 92.58           N  
ATOM   1096  CA  SER C  57      -6.754  -8.615  -5.115  1.00 92.58           C  
ATOM   1097  C   SER C  57      -5.726  -9.437  -4.346  1.00 92.58           C  
ATOM   1098  CB  SER C  57      -6.106  -8.005  -6.359  1.00 92.58           C  
ATOM   1099  O   SER C  57      -5.688 -10.663  -4.466  1.00 92.58           O  
ATOM   1100  OG  SER C  57      -5.527  -9.012  -7.170  1.00 92.58           O  
ATOM   1101  N   GLN C  58      -4.851  -8.856  -3.580  1.00 90.44           N  
ATOM   1102  CA  GLN C  58      -3.840  -9.555  -2.793  1.00 90.44           C  
ATOM   1103  C   GLN C  58      -4.486 -10.493  -1.778  1.00 90.44           C  
ATOM   1104  CB  GLN C  58      -2.929  -8.556  -2.080  1.00 90.44           C  
ATOM   1105  O   GLN C  58      -3.997 -11.602  -1.550  1.00 90.44           O  
ATOM   1106  CG  GLN C  58      -1.881  -7.923  -2.986  1.00 90.44           C  
ATOM   1107  CD  GLN C  58      -0.879  -7.077  -2.223  1.00 90.44           C  
ATOM   1108  NE2 GLN C  58       0.359  -7.045  -2.705  1.00 90.44           N  
ATOM   1109  OE1 GLN C  58      -1.214  -6.458  -1.208  1.00 90.44           O  
ATOM   1110  N   LEU C  59      -5.551 -10.012  -1.222  1.00 91.45           N  
ATOM   1111  CA  LEU C  59      -6.282 -10.850  -0.277  1.00 91.45           C  
ATOM   1112  C   LEU C  59      -6.837 -12.092  -0.966  1.00 91.45           C  
ATOM   1113  CB  LEU C  59      -7.423 -10.059   0.370  1.00 91.45           C  
ATOM   1114  O   LEU C  59      -6.746 -13.198  -0.430  1.00 91.45           O  
ATOM   1115  CG  LEU C  59      -8.260 -10.804   1.410  1.00 91.45           C  
ATOM   1116  CD1 LEU C  59      -7.390 -11.220   2.592  1.00 91.45           C  
ATOM   1117  CD2 LEU C  59      -9.427  -9.939   1.877  1.00 91.45           C  
ATOM   1118  N   GLU C  60      -7.428 -11.928  -2.112  1.00 91.26           N  
ATOM   1119  CA  GLU C  60      -7.958 -13.051  -2.879  1.00 91.26           C  
ATOM   1120  C   GLU C  60      -6.860 -14.055  -3.220  1.00 91.26           C  
ATOM   1121  CB  GLU C  60      -8.634 -12.556  -4.160  1.00 91.26           C  
ATOM   1122  O   GLU C  60      -7.058 -15.265  -3.096  1.00 91.26           O  
ATOM   1123  CG  GLU C  60      -9.334 -13.653  -4.950  1.00 91.26           C  
ATOM   1124  CD  GLU C  60     -10.027 -13.142  -6.202  1.00 91.26           C  
ATOM   1125  OE1 GLU C  60     -10.606 -13.960  -6.953  1.00 91.26           O  
ATOM   1126  OE2 GLU C  60      -9.991 -11.913  -6.436  1.00 91.26           O  
ATOM   1127  N   LEU C  61      -5.724 -13.569  -3.566  1.00 89.72           N  
ATOM   1128  CA  LEU C  61      -4.603 -14.435  -3.918  1.00 89.72           C  
ATOM   1129  C   LEU C  61      -4.116 -15.214  -2.701  1.00 89.72           C  
ATOM   1130  CB  LEU C  61      -3.454 -13.613  -4.506  1.00 89.72           C  
ATOM   1131  O   LEU C  61      -3.815 -16.406  -2.801  1.00 89.72           O  
ATOM   1132  CG  LEU C  61      -3.658 -13.080  -5.925  1.00 89.72           C  
ATOM   1133  CD1 LEU C  61      -2.566 -12.075  -6.277  1.00 89.72           C  
ATOM   1134  CD2 LEU C  61      -3.679 -14.228  -6.929  1.00 89.72           C  
ATOM   1135  N   ALA C  62      -4.053 -14.518  -1.673  1.00 87.90           N  
ATOM   1136  CA  ALA C  62      -3.635 -15.185  -0.442  1.00 87.90           C  
ATOM   1137  C   ALA C  62      -4.601 -16.305  -0.070  1.00 87.90           C  
ATOM   1138  CB  ALA C  62      -3.528 -14.177   0.699  1.00 87.90           C  
ATOM   1139  O   ALA C  62      -4.179 -17.375   0.376  1.00 87.90           O  
ATOM   1140  N   GLU C  63      -5.825 -16.174  -0.254  1.00 89.44           N  
ATOM   1141  CA  GLU C  63      -6.829 -17.190   0.048  1.00 89.44           C  
ATOM   1142  C   GLU C  63      -6.684 -18.399  -0.873  1.00 89.44           C  
ATOM   1143  CB  GLU C  63      -8.239 -16.606  -0.070  1.00 89.44           C  
ATOM   1144  O   GLU C  63      -6.826 -19.542  -0.433  1.00 89.44           O  
ATOM   1145  CG  GLU C  63      -8.613 -15.668   1.068  1.00 89.44           C  
ATOM   1146  CD  GLU C  63      -9.958 -14.988   0.868  1.00 89.44           C  
ATOM   1147  OE1 GLU C  63     -10.521 -14.454   1.851  1.00 89.44           O  
ATOM   1148  OE2 GLU C  63     -10.454 -14.991  -0.281  1.00 89.44           O  
ATOM   1149  N   ILE C  64      -6.391 -18.132  -2.068  1.00 87.43           N  
ATOM   1150  CA  ILE C  64      -6.189 -19.209  -3.031  1.00 87.43           C  
ATOM   1151  C   ILE C  64      -4.957 -20.023  -2.643  1.00 87.43           C  
ATOM   1152  CB  ILE C  64      -6.040 -18.662  -4.468  1.00 87.43           C  
ATOM   1153  O   ILE C  64      -4.982 -21.256  -2.682  1.00 87.43           O  
ATOM   1154  CG1 ILE C  64      -7.360 -18.045  -4.944  1.00 87.43           C  
ATOM   1155  CG2 ILE C  64      -5.576 -19.767  -5.421  1.00 87.43           C  
ATOM   1156  CD1 ILE C  64      -7.248 -17.281  -6.256  1.00 87.43           C  
ATOM   1157  N   ILE C  65      -3.864 -19.338  -2.282  1.00 84.49           N  
ATOM   1158  CA  ILE C  65      -2.627 -20.002  -1.883  1.00 84.49           C  
ATOM   1159  C   ILE C  65      -2.891 -20.901  -0.677  1.00 84.49           C  
ATOM   1160  CB  ILE C  65      -1.517 -18.978  -1.555  1.00 84.49           C  
ATOM   1161  O   ILE C  65      -2.399 -22.031  -0.619  1.00 84.49           O  
ATOM   1162  CG1 ILE C  65      -1.020 -18.300  -2.838  1.00 84.49           C  
ATOM   1163  CG2 ILE C  65      -0.362 -19.654  -0.810  1.00 84.49           C  
ATOM   1164  CD1 ILE C  65      -0.093 -17.118  -2.593  1.00 84.49           C  
ATOM   1165  N   LEU C  66      -3.668 -20.432   0.198  1.00 86.21           N  
ATOM   1166  CA  LEU C  66      -4.014 -21.226   1.372  1.00 86.21           C  
ATOM   1167  C   LEU C  66      -4.737 -22.507   0.968  1.00 86.21           C  
ATOM   1168  CB  LEU C  66      -4.887 -20.414   2.332  1.00 86.21           C  
ATOM   1169  O   LEU C  66      -4.482 -23.573   1.533  1.00 86.21           O  
ATOM   1170  CG  LEU C  66      -4.164 -19.378   3.194  1.00 86.21           C  
ATOM   1171  CD1 LEU C  66      -5.173 -18.541   3.974  1.00 86.21           C  
ATOM   1172  CD2 LEU C  66      -3.183 -20.061   4.141  1.00 86.21           C  
ATOM   1173  N   LYS C  67      -5.603 -22.380   0.055  1.00 86.45           N  
ATOM   1174  CA  LYS C  67      -6.338 -23.547  -0.427  1.00 86.45           C  
ATOM   1175  C   LYS C  67      -5.405 -24.537  -1.118  1.00 86.45           C  
ATOM   1176  CB  LYS C  67      -7.453 -23.122  -1.384  1.00 86.45           C  
ATOM   1177  O   LYS C  67      -5.558 -25.751  -0.968  1.00 86.45           O  
ATOM   1178  CG  LYS C  67      -8.629 -22.441  -0.700  1.00 86.45           C  
ATOM   1179  CD  LYS C  67      -9.692 -22.019  -1.706  1.00 86.45           C  
ATOM   1180  CE  LYS C  67     -10.839 -21.279  -1.031  1.00 86.45           C  
ATOM   1181  NZ  LYS C  67     -11.834 -20.775  -2.024  1.00 86.45           N  
ATOM   1182  N   LEU C  68      -4.382 -24.024  -1.863  1.00 83.51           N  
ATOM   1183  CA  LEU C  68      -3.442 -24.863  -2.596  1.00 83.51           C  
ATOM   1184  C   LEU C  68      -2.496 -25.583  -1.641  1.00 83.51           C  
ATOM   1185  CB  LEU C  68      -2.637 -24.024  -3.592  1.00 83.51           C  
ATOM   1186  O   LEU C  68      -2.045 -26.695  -1.927  1.00 83.51           O  
ATOM   1187  CG  LEU C  68      -3.388 -23.544  -4.836  1.00 83.51           C  
ATOM   1188  CD1 LEU C  68      -2.537 -22.548  -5.616  1.00 83.51           C  
ATOM   1189  CD2 LEU C  68      -3.777 -24.727  -5.716  1.00 83.51           C  
ATOM   1190  N   LEU C  69      -2.114 -25.059  -0.559  1.00 81.18           N  
ATOM   1191  CA  LEU C  69      -1.217 -25.660   0.423  1.00 81.18           C  
ATOM   1192  C   LEU C  69      -1.895 -26.825   1.137  1.00 81.18           C  
ATOM   1193  CB  LEU C  69      -0.763 -24.614   1.444  1.00 81.18           C  
ATOM   1194  O   LEU C  69      -1.223 -27.744   1.609  1.00 81.18           O  
ATOM   1195  CG  LEU C  69       0.260 -23.587   0.955  1.00 81.18           C  
ATOM   1196  CD1 LEU C  69       0.463 -22.500   2.004  1.00 81.18           C  
ATOM   1197  CD2 LEU C  69       1.583 -24.268   0.619  1.00 81.18           C  
ATOM   1198  N   ARG C  70      -3.103 -27.098   1.132  1.00 76.59           N  
ATOM   1199  CA  ARG C  70      -3.777 -28.250   1.722  1.00 76.59           C  
ATOM   1200  C   ARG C  70      -3.872 -29.399   0.723  1.00 76.59           C  
ATOM   1201  CB  ARG C  70      -5.175 -27.864   2.211  1.00 76.59           C  
ATOM   1202  O   ARG C  70      -3.758 -30.567   1.101  1.00 76.59           O  
ATOM   1203  CG  ARG C  70      -5.173 -26.997   3.460  1.00 76.59           C  
ATOM   1204  CD  ARG C  70      -6.586 -26.687   3.933  1.00 76.59           C  
ATOM   1205  NE  ARG C  70      -6.583 -25.854   5.132  1.00 76.59           N  
ATOM   1206  NH1 ARG C  70      -8.864 -25.490   5.137  1.00 76.59           N  
ATOM   1207  NH2 ARG C  70      -7.547 -24.563   6.769  1.00 76.59           N  
ATOM   1208  CZ  ARG C  70      -7.665 -25.304   5.677  1.00 76.59           C  
TER    1209      ARG C  70                                                      
ATOM   1210  N   SER D   1      18.144 -20.176  -5.764  1.00 80.51           N  
ATOM   1211  CA  SER D   1      16.914 -20.940  -5.580  1.00 80.51           C  
ATOM   1212  C   SER D   1      15.710 -20.019  -5.416  1.00 80.51           C  
ATOM   1213  CB  SER D   1      17.032 -21.861  -4.365  1.00 80.51           C  
ATOM   1214  O   SER D   1      15.860 -18.852  -5.050  1.00 80.51           O  
ATOM   1215  OG  SER D   1      16.950 -21.118  -3.161  1.00 80.51           O  
ATOM   1216  N   GLU D   2      14.601 -20.255  -5.825  1.00 90.20           N  
ATOM   1217  CA  GLU D   2      13.359 -19.506  -5.658  1.00 90.20           C  
ATOM   1218  C   GLU D   2      13.154 -19.094  -4.203  1.00 90.20           C  
ATOM   1219  CB  GLU D   2      12.165 -20.330  -6.145  1.00 90.20           C  
ATOM   1220  O   GLU D   2      12.690 -17.986  -3.926  1.00 90.20           O  
ATOM   1221  CG  GLU D   2      12.077 -20.451  -7.660  1.00 90.20           C  
ATOM   1222  CD  GLU D   2      12.916 -21.589  -8.220  1.00 90.20           C  
ATOM   1223  OE1 GLU D   2      12.910 -21.797  -9.454  1.00 90.20           O  
ATOM   1224  OE2 GLU D   2      13.584 -22.279  -7.417  1.00 90.20           O  
ATOM   1225  N   GLU D   3      13.571 -19.897  -3.346  1.00 89.63           N  
ATOM   1226  CA  GLU D   3      13.454 -19.581  -1.926  1.00 89.63           C  
ATOM   1227  C   GLU D   3      14.348 -18.404  -1.546  1.00 89.63           C  
ATOM   1228  CB  GLU D   3      13.804 -20.803  -1.072  1.00 89.63           C  
ATOM   1229  O   GLU D   3      13.942 -17.533  -0.774  1.00 89.63           O  
ATOM   1230  CG  GLU D   3      13.449 -20.647   0.399  1.00 89.63           C  
ATOM   1231  CD  GLU D   3      13.696 -21.908   1.213  1.00 89.63           C  
ATOM   1232  OE1 GLU D   3      13.657 -21.842   2.462  1.00 89.63           O  
ATOM   1233  OE2 GLU D   3      13.930 -22.971   0.595  1.00 89.63           O  
ATOM   1234  N   ASP D   4      15.603 -18.432  -2.083  1.00 91.30           N  
ATOM   1235  CA  ASP D   4      16.522 -17.330  -1.813  1.00 91.30           C  
ATOM   1236  C   ASP D   4      15.994 -16.021  -2.395  1.00 91.30           C  
ATOM   1237  CB  ASP D   4      17.909 -17.637  -2.380  1.00 91.30           C  
ATOM   1238  O   ASP D   4      16.099 -14.967  -1.763  1.00 91.30           O  
ATOM   1239  CG  ASP D   4      18.661 -18.683  -1.576  1.00 91.30           C  
ATOM   1240  OD1 ASP D   4      19.620 -19.286  -2.104  1.00 91.30           O  
ATOM   1241  OD2 ASP D   4      18.289 -18.908  -0.404  1.00 91.30           O  
ATOM   1242  N   GLU D   5      15.449 -16.136  -3.525  1.00 91.80           N  
ATOM   1243  CA  GLU D   5      14.882 -14.949  -4.159  1.00 91.80           C  
ATOM   1244  C   GLU D   5      13.713 -14.397  -3.349  1.00 91.80           C  
ATOM   1245  CB  GLU D   5      14.430 -15.265  -5.587  1.00 91.80           C  
ATOM   1246  O   GLU D   5      13.580 -13.182  -3.189  1.00 91.80           O  
ATOM   1247  CG  GLU D   5      15.578 -15.449  -6.568  1.00 91.80           C  
ATOM   1248  CD  GLU D   5      15.115 -15.781  -7.978  1.00 91.80           C  
ATOM   1249  OE1 GLU D   5      15.971 -16.037  -8.854  1.00 91.80           O  
ATOM   1250  OE2 GLU D   5      13.885 -15.784  -8.208  1.00 91.80           O  
ATOM   1251  N   LEU D   6      12.949 -15.243  -2.876  1.00 90.57           N  
ATOM   1252  CA  LEU D   6      11.818 -14.836  -2.050  1.00 90.57           C  
ATOM   1253  C   LEU D   6      12.295 -14.174  -0.762  1.00 90.57           C  
ATOM   1254  CB  LEU D   6      10.933 -16.042  -1.721  1.00 90.57           C  
ATOM   1255  O   LEU D   6      11.717 -13.178  -0.320  1.00 90.57           O  
ATOM   1256  CG  LEU D   6       9.650 -15.749  -0.943  1.00 90.57           C  
ATOM   1257  CD1 LEU D   6       8.778 -14.760  -1.711  1.00 90.57           C  
ATOM   1258  CD2 LEU D   6       8.886 -17.039  -0.665  1.00 90.57           C  
ATOM   1259  N   ARG D   7      13.298 -14.627  -0.201  1.00 91.44           N  
ATOM   1260  CA  ARG D   7      13.847 -14.039   1.017  1.00 91.44           C  
ATOM   1261  C   ARG D   7      14.388 -12.638   0.753  1.00 91.44           C  
ATOM   1262  CB  ARG D   7      14.953 -14.928   1.591  1.00 91.44           C  
ATOM   1263  O   ARG D   7      14.183 -11.726   1.557  1.00 91.44           O  
ATOM   1264  CG  ARG D   7      15.397 -14.532   2.990  1.00 91.44           C  
ATOM   1265  CD  ARG D   7      16.488 -15.453   3.517  1.00 91.44           C  
ATOM   1266  NE  ARG D   7      16.007 -16.822   3.677  1.00 91.44           N  
ATOM   1267  NH1 ARG D   7      15.955 -16.755   5.985  1.00 91.44           N  
ATOM   1268  NH2 ARG D   7      15.328 -18.660   4.875  1.00 91.44           N  
ATOM   1269  CZ  ARG D   7      15.764 -17.410   4.845  1.00 91.44           C  
ATOM   1270  N   LYS D   8      15.038 -12.463  -0.377  1.00 92.27           N  
ATOM   1271  CA  LYS D   8      15.565 -11.151  -0.743  1.00 92.27           C  
ATOM   1272  C   LYS D   8      14.438 -10.144  -0.951  1.00 92.27           C  
ATOM   1273  CB  LYS D   8      16.419 -11.250  -2.008  1.00 92.27           C  
ATOM   1274  O   LYS D   8      14.541  -8.992  -0.523  1.00 92.27           O  
ATOM   1275  CG  LYS D   8      17.791 -11.869  -1.783  1.00 92.27           C  
ATOM   1276  CD  LYS D   8      18.606 -11.905  -3.069  1.00 92.27           C  
ATOM   1277  CE  LYS D   8      19.944 -12.603  -2.864  1.00 92.27           C  
ATOM   1278  NZ  LYS D   8      20.705 -12.729  -4.143  1.00 92.27           N  
ATOM   1279  N   LEU D   9      13.376 -10.573  -1.559  1.00 91.60           N  
ATOM   1280  CA  LEU D   9      12.223  -9.709  -1.790  1.00 91.60           C  
ATOM   1281  C   LEU D   9      11.574  -9.304  -0.470  1.00 91.60           C  
ATOM   1282  CB  LEU D   9      11.197 -10.412  -2.682  1.00 91.60           C  
ATOM   1283  O   LEU D   9      11.176  -8.149  -0.298  1.00 91.60           O  
ATOM   1284  CG  LEU D   9      11.497 -10.423  -4.182  1.00 91.60           C  
ATOM   1285  CD1 LEU D   9      10.529 -11.351  -4.909  1.00 91.60           C  
ATOM   1286  CD2 LEU D   9      11.423  -9.011  -4.753  1.00 91.60           C  
ATOM   1287  N   THR D  10      11.490 -10.256   0.357  1.00 91.19           N  
ATOM   1288  CA  THR D  10      10.912  -9.974   1.666  1.00 91.19           C  
ATOM   1289  C   THR D  10      11.750  -8.942   2.416  1.00 91.19           C  
ATOM   1290  CB  THR D  10      10.794 -11.256   2.512  1.00 91.19           C  
ATOM   1291  O   THR D  10      11.206  -8.051   3.072  1.00 91.19           O  
ATOM   1292  CG2 THR D  10      10.192 -10.957   3.881  1.00 91.19           C  
ATOM   1293  OG1 THR D  10       9.957 -12.197   1.829  1.00 91.19           O  
ATOM   1294  N   GLU D  11      13.049  -9.024   2.342  1.00 92.80           N  
ATOM   1295  CA  GLU D  11      13.930  -8.052   2.980  1.00 92.80           C  
ATOM   1296  C   GLU D  11      13.749  -6.662   2.376  1.00 92.80           C  
ATOM   1297  CB  GLU D  11      15.392  -8.491   2.861  1.00 92.80           C  
ATOM   1298  O   GLU D  11      13.700  -5.666   3.100  1.00 92.80           O  
ATOM   1299  CG  GLU D  11      15.760  -9.655   3.770  1.00 92.80           C  
ATOM   1300  CD  GLU D  11      17.173 -10.169   3.543  1.00 92.80           C  
ATOM   1301  OE1 GLU D  11      17.586 -11.132   4.228  1.00 92.80           O  
ATOM   1302  OE2 GLU D  11      17.874  -9.603   2.674  1.00 92.80           O  
ATOM   1303  N   TYR D  12      13.650  -6.674   1.048  1.00 93.48           N  
ATOM   1304  CA  TYR D  12      13.410  -5.408   0.366  1.00 93.48           C  
ATOM   1305  C   TYR D  12      12.081  -4.800   0.796  1.00 93.48           C  
ATOM   1306  CB  TYR D  12      13.428  -5.603  -1.153  1.00 93.48           C  
ATOM   1307  O   TYR D  12      11.995  -3.596   1.053  1.00 93.48           O  
ATOM   1308  CG  TYR D  12      13.190  -4.332  -1.932  1.00 93.48           C  
ATOM   1309  CD1 TYR D  12      11.908  -3.970  -2.339  1.00 93.48           C  
ATOM   1310  CD2 TYR D  12      14.247  -3.491  -2.262  1.00 93.48           C  
ATOM   1311  CE1 TYR D  12      11.685  -2.801  -3.058  1.00 93.48           C  
ATOM   1312  CE2 TYR D  12      14.036  -2.319  -2.981  1.00 93.48           C  
ATOM   1313  OH  TYR D  12      12.538  -0.823  -4.085  1.00 93.48           O  
ATOM   1314  CZ  TYR D  12      12.753  -1.982  -3.373  1.00 93.48           C  
ATOM   1315  N   GLN D  13      11.073  -5.543   0.890  1.00 91.59           N  
ATOM   1316  CA  GLN D  13       9.754  -5.087   1.316  1.00 91.59           C  
ATOM   1317  C   GLN D  13       9.805  -4.497   2.723  1.00 91.59           C  
ATOM   1318  CB  GLN D  13       8.747  -6.237   1.265  1.00 91.59           C  
ATOM   1319  O   GLN D  13       9.178  -3.470   2.993  1.00 91.59           O  
ATOM   1320  CG  GLN D  13       8.282  -6.585  -0.142  1.00 91.59           C  
ATOM   1321  CD  GLN D  13       7.296  -7.738  -0.167  1.00 91.59           C  
ATOM   1322  NE2 GLN D  13       6.319  -7.665  -1.065  1.00 91.59           N  
ATOM   1323  OE1 GLN D  13       7.412  -8.688   0.614  1.00 91.59           O  
ATOM   1324  N   ASN D  14      10.538  -5.076   3.542  1.00 92.29           N  
ATOM   1325  CA  ASN D  14      10.643  -4.590   4.914  1.00 92.29           C  
ATOM   1326  C   ASN D  14      11.327  -3.227   4.975  1.00 92.29           C  
ATOM   1327  CB  ASN D  14      11.394  -5.600   5.785  1.00 92.29           C  
ATOM   1328  O   ASN D  14      10.925  -2.361   5.754  1.00 92.29           O  
ATOM   1329  CG  ASN D  14      10.552  -6.814   6.129  1.00 92.29           C  
ATOM   1330  ND2 ASN D  14      11.212  -7.916   6.464  1.00 92.29           N  
ATOM   1331  OD1 ASN D  14       9.320  -6.760   6.094  1.00 92.29           O  
ATOM   1332  N   ARG D  15      12.311  -3.063   4.149  1.00 93.87           N  
ATOM   1333  CA  ARG D  15      12.975  -1.765   4.090  1.00 93.87           C  
ATOM   1334  C   ARG D  15      12.031  -0.690   3.562  1.00 93.87           C  
ATOM   1335  CB  ARG D  15      14.227  -1.841   3.213  1.00 93.87           C  
ATOM   1336  O   ARG D  15      11.993   0.423   4.089  1.00 93.87           O  
ATOM   1337  CG  ARG D  15      15.379  -2.604   3.848  1.00 93.87           C  
ATOM   1338  CD  ARG D  15      16.673  -2.424   3.067  1.00 93.87           C  
ATOM   1339  NE  ARG D  15      16.615  -3.088   1.768  1.00 93.87           N  
ATOM   1340  NH1 ARG D  15      18.293  -4.606   2.238  1.00 93.87           N  
ATOM   1341  NH2 ARG D  15      17.250  -4.639   0.197  1.00 93.87           N  
ATOM   1342  CZ  ARG D  15      17.386  -4.109   1.404  1.00 93.87           C  
ATOM   1343  N   ALA D  16      11.305  -0.976   2.467  1.00 94.13           N  
ATOM   1344  CA  ALA D  16      10.345  -0.038   1.890  1.00 94.13           C  
ATOM   1345  C   ALA D  16       9.248   0.309   2.892  1.00 94.13           C  
ATOM   1346  CB  ALA D  16       9.735  -0.617   0.616  1.00 94.13           C  
ATOM   1347  O   ALA D  16       8.784   1.451   2.944  1.00 94.13           O  
ATOM   1348  N   LEU D  17       8.893  -0.638   3.655  1.00 94.07           N  
ATOM   1349  CA  LEU D  17       7.879  -0.412   4.679  1.00 94.07           C  
ATOM   1350  C   LEU D  17       8.378   0.575   5.729  1.00 94.07           C  
ATOM   1351  CB  LEU D  17       7.489  -1.733   5.348  1.00 94.07           C  
ATOM   1352  O   LEU D  17       7.616   1.419   6.205  1.00 94.07           O  
ATOM   1353  CG  LEU D  17       6.493  -2.609   4.587  1.00 94.07           C  
ATOM   1354  CD1 LEU D  17       6.393  -3.985   5.237  1.00 94.07           C  
ATOM   1355  CD2 LEU D  17       5.124  -1.939   4.530  1.00 94.07           C  
ATOM   1356  N   GLU D  18       9.621   0.499   6.097  1.00 94.94           N  
ATOM   1357  CA  GLU D  18      10.205   1.445   7.044  1.00 94.94           C  
ATOM   1358  C   GLU D  18      10.216   2.860   6.474  1.00 94.94           C  
ATOM   1359  CB  GLU D  18      11.626   1.019   7.421  1.00 94.94           C  
ATOM   1360  O   GLU D  18       9.916   3.823   7.184  1.00 94.94           O  
ATOM   1361  CG  GLU D  18      11.682  -0.197   8.335  1.00 94.94           C  
ATOM   1362  CD  GLU D  18      13.096  -0.695   8.586  1.00 94.94           C  
ATOM   1363  OE1 GLU D  18      13.263  -1.725   9.278  1.00 94.94           O  
ATOM   1364  OE2 GLU D  18      14.045  -0.049   8.088  1.00 94.94           O  
ATOM   1365  N   GLU D  19      10.527   2.957   5.227  1.00 94.87           N  
ATOM   1366  CA  GLU D  19      10.505   4.258   4.565  1.00 94.87           C  
ATOM   1367  C   GLU D  19       9.092   4.832   4.525  1.00 94.87           C  
ATOM   1368  CB  GLU D  19      11.070   4.150   3.147  1.00 94.87           C  
ATOM   1369  O   GLU D  19       8.900   6.037   4.704  1.00 94.87           O  
ATOM   1370  CG  GLU D  19      12.571   3.905   3.100  1.00 94.87           C  
ATOM   1371  CD  GLU D  19      13.103   3.705   1.689  1.00 94.87           C  
ATOM   1372  OE1 GLU D  19      14.330   3.520   1.523  1.00 94.87           O  
ATOM   1373  OE2 GLU D  19      12.285   3.735   0.742  1.00 94.87           O  
ATOM   1374  N   LEU D  20       8.184   3.988   4.269  1.00 95.51           N  
ATOM   1375  CA  LEU D  20       6.784   4.400   4.256  1.00 95.51           C  
ATOM   1376  C   LEU D  20       6.366   4.947   5.617  1.00 95.51           C  
ATOM   1377  CB  LEU D  20       5.883   3.225   3.866  1.00 95.51           C  
ATOM   1378  O   LEU D  20       5.717   5.992   5.698  1.00 95.51           O  
ATOM   1379  CG  LEU D  20       4.382   3.513   3.808  1.00 95.51           C  
ATOM   1380  CD1 LEU D  20       4.091   4.606   2.785  1.00 95.51           C  
ATOM   1381  CD2 LEU D  20       3.607   2.242   3.476  1.00 95.51           C  
ATOM   1382  N   GLU D  21       6.792   4.298   6.638  1.00 96.28           N  
ATOM   1383  CA  GLU D  21       6.463   4.732   7.993  1.00 96.28           C  
ATOM   1384  C   GLU D  21       7.040   6.114   8.285  1.00 96.28           C  
ATOM   1385  CB  GLU D  21       6.974   3.720   9.021  1.00 96.28           C  
ATOM   1386  O   GLU D  21       6.361   6.967   8.860  1.00 96.28           O  
ATOM   1387  CG  GLU D  21       6.563   4.036  10.452  1.00 96.28           C  
ATOM   1388  CD  GLU D  21       6.981   2.964  11.447  1.00 96.28           C  
ATOM   1389  OE1 GLU D  21       6.574   3.042  12.628  1.00 96.28           O  
ATOM   1390  OE2 GLU D  21       7.721   2.041  11.041  1.00 96.28           O  
ATOM   1391  N   LYS D  22       8.277   6.309   7.901  1.00 95.35           N  
ATOM   1392  CA  LYS D  22       8.927   7.599   8.111  1.00 95.35           C  
ATOM   1393  C   LYS D  22       8.209   8.707   7.347  1.00 95.35           C  
ATOM   1394  CB  LYS D  22      10.395   7.536   7.685  1.00 95.35           C  
ATOM   1395  O   LYS D  22       7.971   9.789   7.888  1.00 95.35           O  
ATOM   1396  CG  LYS D  22      11.283   6.751   8.640  1.00 95.35           C  
ATOM   1397  CD  LYS D  22      12.731   6.733   8.169  1.00 95.35           C  
ATOM   1398  CE  LYS D  22      13.590   5.820   9.033  1.00 95.35           C  
ATOM   1399  NZ  LYS D  22      14.981   5.701   8.501  1.00 95.35           N  
ATOM   1400  N   ALA D  23       7.843   8.466   6.109  1.00 95.11           N  
ATOM   1401  CA  ALA D  23       7.177   9.460   5.272  1.00 95.11           C  
ATOM   1402  C   ALA D  23       5.797   9.806   5.823  1.00 95.11           C  
ATOM   1403  CB  ALA D  23       7.062   8.955   3.836  1.00 95.11           C  
ATOM   1404  O   ALA D  23       5.382  10.967   5.793  1.00 95.11           O  
ATOM   1405  N   ILE D  24       5.121   8.887   6.370  1.00 95.59           N  
ATOM   1406  CA  ILE D  24       3.792   9.115   6.927  1.00 95.59           C  
ATOM   1407  C   ILE D  24       3.901   9.962   8.192  1.00 95.59           C  
ATOM   1408  CB  ILE D  24       3.072   7.783   7.234  1.00 95.59           C  
ATOM   1409  O   ILE D  24       3.084  10.858   8.419  1.00 95.59           O  
ATOM   1410  CG1 ILE D  24       2.624   7.105   5.934  1.00 95.59           C  
ATOM   1411  CG2 ILE D  24       1.881   8.015   8.169  1.00 95.59           C  
ATOM   1412  CD1 ILE D  24       2.036   5.714   6.131  1.00 95.59           C  
ATOM   1413  N   LYS D  25       4.963   9.757   8.991  1.00 95.52           N  
ATOM   1414  CA  LYS D  25       5.195  10.588  10.168  1.00 95.52           C  
ATOM   1415  C   LYS D  25       5.480  12.035   9.773  1.00 95.52           C  
ATOM   1416  CB  LYS D  25       6.356  10.034  10.997  1.00 95.52           C  
ATOM   1417  O   LYS D  25       5.003  12.967  10.423  1.00 95.52           O  
ATOM   1418  CG  LYS D  25       5.996   8.808  11.823  1.00 95.52           C  
ATOM   1419  CD  LYS D  25       7.166   8.352  12.685  1.00 95.52           C  
ATOM   1420  CE  LYS D  25       6.822   7.098  13.478  1.00 95.52           C  
ATOM   1421  NZ  LYS D  25       7.992   6.599  14.260  1.00 95.52           N  
ATOM   1422  N   GLU D  26       6.223  12.192   8.739  1.00 95.20           N  
ATOM   1423  CA  GLU D  26       6.501  13.531   8.227  1.00 95.20           C  
ATOM   1424  C   GLU D  26       5.225  14.210   7.736  1.00 95.20           C  
ATOM   1425  CB  GLU D  26       7.533  13.471   7.098  1.00 95.20           C  
ATOM   1426  O   GLU D  26       5.026  15.406   7.962  1.00 95.20           O  
ATOM   1427  CG  GLU D  26       8.946  13.163   7.572  1.00 95.20           C  
ATOM   1428  CD  GLU D  26       9.934  12.980   6.431  1.00 95.20           C  
ATOM   1429  OE1 GLU D  26      11.114  12.654   6.697  1.00 95.20           O  
ATOM   1430  OE2 GLU D  26       9.527  13.165   5.263  1.00 95.20           O  
ATOM   1431  N   TYR D  27       4.364  13.529   7.063  1.00 95.64           N  
ATOM   1432  CA  TYR D  27       3.073  14.040   6.617  1.00 95.64           C  
ATOM   1433  C   TYR D  27       2.246  14.538   7.796  1.00 95.64           C  
ATOM   1434  CB  TYR D  27       2.299  12.957   5.858  1.00 95.64           C  
ATOM   1435  O   TYR D  27       1.688  15.637   7.751  1.00 95.64           O  
ATOM   1436  CG  TYR D  27       1.021  13.453   5.227  1.00 95.64           C  
ATOM   1437  CD1 TYR D  27      -0.158  13.530   5.964  1.00 95.64           C  
ATOM   1438  CD2 TYR D  27       0.990  13.845   3.893  1.00 95.64           C  
ATOM   1439  CE1 TYR D  27      -1.339  13.985   5.386  1.00 95.64           C  
ATOM   1440  CE2 TYR D  27      -0.185  14.302   3.305  1.00 95.64           C  
ATOM   1441  OH  TYR D  27      -2.508  14.820   3.481  1.00 95.64           O  
ATOM   1442  CZ  TYR D  27      -1.342  14.368   4.058  1.00 95.64           C  
ATOM   1443  N   GLU D  28       2.234  13.790   8.842  1.00 95.60           N  
ATOM   1444  CA  GLU D  28       1.442  14.133  10.020  1.00 95.60           C  
ATOM   1445  C   GLU D  28       1.983  15.384  10.704  1.00 95.60           C  
ATOM   1446  CB  GLU D  28       1.413  12.964  11.007  1.00 95.60           C  
ATOM   1447  O   GLU D  28       1.213  16.215  11.190  1.00 95.60           O  
ATOM   1448  CG  GLU D  28       0.519  11.812  10.572  1.00 95.60           C  
ATOM   1449  CD  GLU D  28       0.525  10.645  11.547  1.00 95.60           C  
ATOM   1450  OE1 GLU D  28      -0.486   9.911  11.621  1.00 95.60           O  
ATOM   1451  OE2 GLU D  28       1.549  10.465  12.243  1.00 95.60           O  
ATOM   1452  N   LYS D  29       3.335  15.427  10.707  1.00 95.36           N  
ATOM   1453  CA  LYS D  29       3.969  16.608  11.284  1.00 95.36           C  
ATOM   1454  C   LYS D  29       3.596  17.867  10.506  1.00 95.36           C  
ATOM   1455  CB  LYS D  29       5.489  16.442  11.314  1.00 95.36           C  
ATOM   1456  O   LYS D  29       3.248  18.890  11.100  1.00 95.36           O  
ATOM   1457  CG  LYS D  29       6.224  17.591  11.988  1.00 95.36           C  
ATOM   1458  CD  LYS D  29       7.732  17.371  11.980  1.00 95.36           C  
ATOM   1459  CE  LYS D  29       8.475  18.569  12.555  1.00 95.36           C  
ATOM   1460  NZ  LYS D  29       9.955  18.367  12.527  1.00 95.36           N  
ATOM   1461  N   THR D  30       3.614  17.777   9.148  1.00 94.86           N  
ATOM   1462  CA  THR D  30       3.257  18.903   8.292  1.00 94.86           C  
ATOM   1463  C   THR D  30       1.773  19.233   8.425  1.00 94.86           C  
ATOM   1464  CB  THR D  30       3.591  18.612   6.818  1.00 94.86           C  
ATOM   1465  O   THR D  30       1.390  20.405   8.430  1.00 94.86           O  
ATOM   1466  CG2 THR D  30       3.289  19.819   5.936  1.00 94.86           C  
ATOM   1467  OG1 THR D  30       4.982  18.288   6.704  1.00 94.86           O  
ATOM   1468  N   LEU D  31       0.975  18.301   8.604  1.00 94.42           N  
ATOM   1469  CA  LEU D  31      -0.461  18.493   8.774  1.00 94.42           C  
ATOM   1470  C   LEU D  31      -0.759  19.247  10.066  1.00 94.42           C  
ATOM   1471  CB  LEU D  31      -1.186  17.144   8.778  1.00 94.42           C  
ATOM   1472  O   LEU D  31      -1.605  20.144  10.085  1.00 94.42           O  
ATOM   1473  CG  LEU D  31      -2.694  17.186   9.027  1.00 94.42           C  
ATOM   1474  CD1 LEU D  31      -3.384  18.031   7.962  1.00 94.42           C  
ATOM   1475  CD2 LEU D  31      -3.271  15.775   9.054  1.00 94.42           C  
ATOM   1476  N   ARG D  32      -0.035  18.869  11.117  1.00 93.85           N  
ATOM   1477  CA  ARG D  32      -0.237  19.540  12.396  1.00 93.85           C  
ATOM   1478  C   ARG D  32       0.099  21.024  12.295  1.00 93.85           C  
ATOM   1479  CB  ARG D  32       0.610  18.884  13.488  1.00 93.85           C  
ATOM   1480  O   ARG D  32      -0.607  21.866  12.853  1.00 93.85           O  
ATOM   1481  CG  ARG D  32       0.071  17.545  13.965  1.00 93.85           C  
ATOM   1482  CD  ARG D  32       0.785  17.063  15.220  1.00 93.85           C  
ATOM   1483  NE  ARG D  32       2.151  16.636  14.932  1.00 93.85           N  
ATOM   1484  NH1 ARG D  32       1.641  14.386  14.807  1.00 93.85           N  
ATOM   1485  NH2 ARG D  32       3.797  15.097  14.486  1.00 93.85           N  
ATOM   1486  CZ  ARG D  32       2.526  15.374  14.742  1.00 93.85           C  
ATOM   1487  N   ARG D  33       1.111  21.325  11.520  1.00 93.00           N  
ATOM   1488  CA  ARG D  33       1.486  22.721  11.315  1.00 93.00           C  
ATOM   1489  C   ARG D  33       0.437  23.454  10.486  1.00 93.00           C  
ATOM   1490  CB  ARG D  33       2.853  22.816  10.634  1.00 93.00           C  
ATOM   1491  O   ARG D  33       0.093  24.600  10.784  1.00 93.00           O  
ATOM   1492  CG  ARG D  33       4.017  22.424  11.530  1.00 93.00           C  
ATOM   1493  CD  ARG D  33       5.356  22.790  10.907  1.00 93.00           C  
ATOM   1494  NE  ARG D  33       5.548  22.134   9.617  1.00 93.00           N  
ATOM   1495  NH1 ARG D  33       7.836  22.447   9.564  1.00 93.00           N  
ATOM   1496  NH2 ARG D  33       6.782  21.371   7.836  1.00 93.00           N  
ATOM   1497  CZ  ARG D  33       6.722  21.985   9.008  1.00 93.00           C  
ATOM   1498  N   LEU D  34      -0.073  22.824   9.439  1.00 89.54           N  
ATOM   1499  CA  LEU D  34      -1.081  23.402   8.556  1.00 89.54           C  
ATOM   1500  C   LEU D  34      -2.363  23.711   9.322  1.00 89.54           C  
ATOM   1501  CB  LEU D  34      -1.383  22.453   7.393  1.00 89.54           C  
ATOM   1502  O   LEU D  34      -3.012  24.728   9.070  1.00 89.54           O  
ATOM   1503  CG  LEU D  34      -2.367  22.964   6.340  1.00 89.54           C  
ATOM   1504  CD1 LEU D  34      -1.758  24.130   5.567  1.00 89.54           C  
ATOM   1505  CD2 LEU D  34      -2.767  21.839   5.392  1.00 89.54           C  
ATOM   1506  N   LEU D  35      -2.756  22.860  10.308  1.00 90.79           N  
ATOM   1507  CA  LEU D  35      -3.994  23.024  11.063  1.00 90.79           C  
ATOM   1508  C   LEU D  35      -3.841  24.103  12.130  1.00 90.79           C  
ATOM   1509  CB  LEU D  35      -4.403  21.700  11.714  1.00 90.79           C  
ATOM   1510  O   LEU D  35      -4.829  24.707  12.553  1.00 90.79           O  
ATOM   1511  CG  LEU D  35      -4.791  20.568  10.762  1.00 90.79           C  
ATOM   1512  CD1 LEU D  35      -5.070  19.289  11.545  1.00 90.79           C  
ATOM   1513  CD2 LEU D  35      -6.003  20.963   9.925  1.00 90.79           C  
ATOM   1514  N   GLY D  36      -2.650  24.343  12.521  1.00 89.81           N  
ATOM   1515  CA  GLY D  36      -2.398  25.366  13.524  1.00 89.81           C  
ATOM   1516  C   GLY D  36      -2.289  26.762  12.938  1.00 89.81           C  
ATOM   1517  O   GLY D  36      -3.146  27.612  13.184  1.00 89.81           O  
ATOM   1518  N   ALA D  37      -1.384  27.144  11.992  1.00 81.89           N  
ATOM   1519  CA  ALA D  37      -1.150  28.401  11.287  1.00 81.89           C  
ATOM   1520  C   ALA D  37      -0.830  28.154   9.816  1.00 81.89           C  
ATOM   1521  CB  ALA D  37      -0.018  29.181  11.951  1.00 81.89           C  
ATOM   1522  O   ALA D  37       0.333  27.968   9.450  1.00 81.89           O  
ATOM   1523  N   PRO D  38      -1.730  28.070   9.327  1.00 78.33           N  
ATOM   1524  CA  PRO D  38      -1.554  27.704   7.919  1.00 78.33           C  
ATOM   1525  C   PRO D  38      -0.644  28.672   7.167  1.00 78.33           C  
ATOM   1526  CB  PRO D  38      -2.979  27.749   7.362  1.00 78.33           C  
ATOM   1527  O   PRO D  38      -0.749  29.888   7.345  1.00 78.33           O  
ATOM   1528  CG  PRO D  38      -3.745  28.581   8.340  1.00 78.33           C  
ATOM   1529  CD  PRO D  38      -2.987  28.613   9.636  1.00 78.33           C  
ATOM   1530  N   ASP D  39       0.220  28.009   6.676  1.00 81.90           N  
ATOM   1531  CA  ASP D  39       1.055  28.673   5.680  1.00 81.90           C  
ATOM   1532  C   ASP D  39       0.997  27.944   4.339  1.00 81.90           C  
ATOM   1533  CB  ASP D  39       2.502  28.764   6.167  1.00 81.90           C  
ATOM   1534  O   ASP D  39       0.811  26.726   4.297  1.00 81.90           O  
ATOM   1535  CG  ASP D  39       3.396  29.555   5.228  1.00 81.90           C  
ATOM   1536  OD1 ASP D  39       4.614  29.658   5.488  1.00 81.90           O  
ATOM   1537  OD2 ASP D  39       2.876  30.082   4.220  1.00 81.90           O  
ATOM   1538  N   GLU D  40       0.992  28.675   3.310  1.00 83.81           N  
ATOM   1539  CA  GLU D  40       0.920  28.112   1.965  1.00 83.81           C  
ATOM   1540  C   GLU D  40       2.037  27.099   1.731  1.00 83.81           C  
ATOM   1541  CB  GLU D  40       0.989  29.222   0.913  1.00 83.81           C  
ATOM   1542  O   GLU D  40       1.838  26.097   1.041  1.00 83.81           O  
ATOM   1543  CG  GLU D  40      -0.328  29.958   0.709  1.00 83.81           C  
ATOM   1544  CD  GLU D  40      -0.263  31.012  -0.385  1.00 83.81           C  
ATOM   1545  OE1 GLU D  40      -1.286  31.686  -0.641  1.00 83.81           O  
ATOM   1546  OE2 GLU D  40       0.821  31.165  -0.992  1.00 83.81           O  
ATOM   1547  N   ARG D  41       3.001  27.334   2.286  1.00 89.23           N  
ATOM   1548  CA  ARG D  41       4.152  26.447   2.155  1.00 89.23           C  
ATOM   1549  C   ARG D  41       3.846  25.065   2.722  1.00 89.23           C  
ATOM   1550  CB  ARG D  41       5.373  27.044   2.858  1.00 89.23           C  
ATOM   1551  O   ARG D  41       4.295  24.053   2.180  1.00 89.23           O  
ATOM   1552  CG  ARG D  41       6.667  26.291   2.590  1.00 89.23           C  
ATOM   1553  CD  ARG D  41       7.863  26.977   3.236  1.00 89.23           C  
ATOM   1554  NE  ARG D  41       9.092  26.214   3.040  1.00 89.23           N  
ATOM   1555  NH1 ARG D  41      10.422  27.646   4.273  1.00 89.23           N  
ATOM   1556  NH2 ARG D  41      11.333  25.783   3.297  1.00 89.23           N  
ATOM   1557  CZ  ARG D  41      10.280  26.550   3.537  1.00 89.23           C  
ATOM   1558  N   ASP D  42       3.083  25.027   3.602  1.00 90.90           N  
ATOM   1559  CA  ASP D  42       2.748  23.772   4.269  1.00 90.90           C  
ATOM   1560  C   ASP D  42       1.885  22.887   3.373  1.00 90.90           C  
ATOM   1561  CB  ASP D  42       2.028  24.043   5.592  1.00 90.90           C  
ATOM   1562  O   ASP D  42       2.047  21.665   3.358  1.00 90.90           O  
ATOM   1563  CG  ASP D  42       2.934  24.652   6.647  1.00 90.90           C  
ATOM   1564  OD1 ASP D  42       2.461  25.483   7.452  1.00 90.90           O  
ATOM   1565  OD2 ASP D  42       4.133  24.300   6.672  1.00 90.90           O  
ATOM   1566  N   GLU D  43       1.048  23.534   2.595  1.00 91.60           N  
ATOM   1567  CA  GLU D  43       0.201  22.769   1.684  1.00 91.60           C  
ATOM   1568  C   GLU D  43       1.032  22.074   0.610  1.00 91.60           C  
ATOM   1569  CB  GLU D  43      -0.845  23.678   1.033  1.00 91.60           C  
ATOM   1570  O   GLU D  43       0.781  20.914   0.277  1.00 91.60           O  
ATOM   1571  CG  GLU D  43      -1.974  24.085   1.969  1.00 91.60           C  
ATOM   1572  CD  GLU D  43      -2.988  25.012   1.319  1.00 91.60           C  
ATOM   1573  OE1 GLU D  43      -3.946  25.439   2.003  1.00 91.60           O  
ATOM   1574  OE2 GLU D  43      -2.825  25.312   0.115  1.00 91.60           O  
ATOM   1575  N   LYS D  44       1.917  22.927   0.111  1.00 91.48           N  
ATOM   1576  CA  LYS D  44       2.797  22.348  -0.900  1.00 91.48           C  
ATOM   1577  C   LYS D  44       3.634  21.213  -0.316  1.00 91.48           C  
ATOM   1578  CB  LYS D  44       3.712  23.421  -1.494  1.00 91.48           C  
ATOM   1579  O   LYS D  44       3.787  20.162  -0.942  1.00 91.48           O  
ATOM   1580  CG  LYS D  44       4.586  22.925  -2.636  1.00 91.48           C  
ATOM   1581  CD  LYS D  44       5.428  24.050  -3.224  1.00 91.48           C  
ATOM   1582  CE  LYS D  44       6.348  23.544  -4.327  1.00 91.48           C  
ATOM   1583  NZ  LYS D  44       7.211  24.634  -4.872  1.00 91.48           N  
ATOM   1584  N   GLU D  45       4.222  21.414   0.798  1.00 94.14           N  
ATOM   1585  CA  GLU D  45       5.026  20.382   1.446  1.00 94.14           C  
ATOM   1586  C   GLU D  45       4.199  19.128   1.717  1.00 94.14           C  
ATOM   1587  CB  GLU D  45       5.627  20.908   2.751  1.00 94.14           C  
ATOM   1588  O   GLU D  45       4.686  18.008   1.548  1.00 94.14           O  
ATOM   1589  CG  GLU D  45       6.610  19.948   3.407  1.00 94.14           C  
ATOM   1590  CD  GLU D  45       7.269  20.522   4.651  1.00 94.14           C  
ATOM   1591  OE1 GLU D  45       7.961  19.768   5.373  1.00 94.14           O  
ATOM   1592  OE2 GLU D  45       7.092  21.734   4.906  1.00 94.14           O  
ATOM   1593  N   LEU D  46       3.022  19.304   2.153  1.00 93.95           N  
ATOM   1594  CA  LEU D  46       2.127  18.180   2.406  1.00 93.95           C  
ATOM   1595  C   LEU D  46       1.904  17.366   1.136  1.00 93.95           C  
ATOM   1596  CB  LEU D  46       0.785  18.674   2.953  1.00 93.95           C  
ATOM   1597  O   LEU D  46       1.966  16.135   1.163  1.00 93.95           O  
ATOM   1598  CG  LEU D  46      -0.137  17.610   3.550  1.00 93.95           C  
ATOM   1599  CD1 LEU D  46       0.491  17.007   4.802  1.00 93.95           C  
ATOM   1600  CD2 LEU D  46      -1.506  18.205   3.865  1.00 93.95           C  
ATOM   1601  N   ALA D  47       1.651  18.053   0.031  1.00 93.51           N  
ATOM   1602  CA  ALA D  47       1.425  17.384  -1.247  1.00 93.51           C  
ATOM   1603  C   ALA D  47       2.679  16.645  -1.708  1.00 93.51           C  
ATOM   1604  CB  ALA D  47       0.986  18.392  -2.306  1.00 93.51           C  
ATOM   1605  O   ALA D  47       2.592  15.543  -2.253  1.00 93.51           O  
ATOM   1606  N   GLU D  48       3.864  17.206  -1.481  1.00 94.47           N  
ATOM   1607  CA  GLU D  48       5.122  16.573  -1.866  1.00 94.47           C  
ATOM   1608  C   GLU D  48       5.370  15.302  -1.059  1.00 94.47           C  
ATOM   1609  CB  GLU D  48       6.291  17.546  -1.687  1.00 94.47           C  
ATOM   1610  O   GLU D  48       5.802  14.286  -1.608  1.00 94.47           O  
ATOM   1611  CG  GLU D  48       6.336  18.651  -2.732  1.00 94.47           C  
ATOM   1612  CD  GLU D  48       7.379  19.717  -2.433  1.00 94.47           C  
ATOM   1613  OE1 GLU D  48       7.628  20.583  -3.302  1.00 94.47           O  
ATOM   1614  OE2 GLU D  48       7.952  19.685  -1.322  1.00 94.47           O  
ATOM   1615  N   THR D  49       5.097  15.412   0.193  1.00 95.35           N  
ATOM   1616  CA  THR D  49       5.247  14.228   1.031  1.00 95.35           C  
ATOM   1617  C   THR D  49       4.261  13.140   0.612  1.00 95.35           C  
ATOM   1618  CB  THR D  49       5.038  14.567   2.519  1.00 95.35           C  
ATOM   1619  O   THR D  49       4.609  11.958   0.582  1.00 95.35           O  
ATOM   1620  CG2 THR D  49       5.263  13.342   3.399  1.00 95.35           C  
ATOM   1621  OG1 THR D  49       5.962  15.593   2.903  1.00 95.35           O  
ATOM   1622  N   ASN D  50       3.069  13.536   0.278  1.00 94.30           N  
ATOM   1623  CA  ASN D  50       2.088  12.576  -0.218  1.00 94.30           C  
ATOM   1624  C   ASN D  50       2.576  11.878  -1.484  1.00 94.30           C  
ATOM   1625  CB  ASN D  50       0.746  13.264  -0.475  1.00 94.30           C  
ATOM   1626  O   ASN D  50       2.384  10.672  -1.646  1.00 94.30           O  
ATOM   1627  CG  ASN D  50      -0.381  12.277  -0.710  1.00 94.30           C  
ATOM   1628  ND2 ASN D  50      -1.021  12.374  -1.869  1.00 94.30           N  
ATOM   1629  OD1 ASN D  50      -0.674  11.436   0.143  1.00 94.30           O  
ATOM   1630  N   ALA D  51       3.125  12.633  -2.334  1.00 94.56           N  
ATOM   1631  CA  ALA D  51       3.666  12.051  -3.559  1.00 94.56           C  
ATOM   1632  C   ALA D  51       4.737  11.010  -3.246  1.00 94.56           C  
ATOM   1633  CB  ALA D  51       4.238  13.144  -4.459  1.00 94.56           C  
ATOM   1634  O   ALA D  51       4.775   9.944  -3.865  1.00 94.56           O  
ATOM   1635  N   ARG D  52       5.639  11.305  -2.325  1.00 94.98           N  
ATOM   1636  CA  ARG D  52       6.674  10.358  -1.924  1.00 94.98           C  
ATOM   1637  C   ARG D  52       6.060   9.088  -1.346  1.00 94.98           C  
ATOM   1638  CB  ARG D  52       7.619  10.995  -0.903  1.00 94.98           C  
ATOM   1639  O   ARG D  52       6.514   7.981  -1.646  1.00 94.98           O  
ATOM   1640  CG  ARG D  52       8.824  10.134  -0.558  1.00 94.98           C  
ATOM   1641  CD  ARG D  52       9.840  10.897   0.281  1.00 94.98           C  
ATOM   1642  NE  ARG D  52       9.210  11.560   1.419  1.00 94.98           N  
ATOM   1643  NH1 ARG D  52      11.174  12.445   2.255  1.00 94.98           N  
ATOM   1644  NH2 ARG D  52       9.186  12.840   3.325  1.00 94.98           N  
ATOM   1645  CZ  ARG D  52       9.858  12.280   2.330  1.00 94.98           C  
ATOM   1646  N   ILE D  53       5.020   9.259  -0.544  1.00 95.32           N  
ATOM   1647  CA  ILE D  53       4.328   8.126   0.060  1.00 95.32           C  
ATOM   1648  C   ILE D  53       3.711   7.256  -1.032  1.00 95.32           C  
ATOM   1649  CB  ILE D  53       3.239   8.592   1.053  1.00 95.32           C  
ATOM   1650  O   ILE D  53       3.856   6.031  -1.015  1.00 95.32           O  
ATOM   1651  CG1 ILE D  53       3.883   9.181   2.313  1.00 95.32           C  
ATOM   1652  CG2 ILE D  53       2.300   7.435   1.407  1.00 95.32           C  
ATOM   1653  CD1 ILE D  53       2.906   9.910   3.225  1.00 95.32           C  
ATOM   1654  N   LEU D  54       3.044   7.867  -1.966  1.00 94.98           N  
ATOM   1655  CA  LEU D  54       2.384   7.128  -3.037  1.00 94.98           C  
ATOM   1656  C   LEU D  54       3.401   6.356  -3.871  1.00 94.98           C  
ATOM   1657  CB  LEU D  54       1.589   8.080  -3.934  1.00 94.98           C  
ATOM   1658  O   LEU D  54       3.138   5.225  -4.288  1.00 94.98           O  
ATOM   1659  CG  LEU D  54       0.386   8.771  -3.291  1.00 94.98           C  
ATOM   1660  CD1 LEU D  54      -0.239   9.764  -4.265  1.00 94.98           C  
ATOM   1661  CD2 LEU D  54      -0.643   7.742  -2.836  1.00 94.98           C  
ATOM   1662  N   ARG D  55       4.608   6.868  -4.071  1.00 95.45           N  
ATOM   1663  CA  ARG D  55       5.658   6.176  -4.812  1.00 95.45           C  
ATOM   1664  C   ARG D  55       6.142   4.944  -4.054  1.00 95.45           C  
ATOM   1665  CB  ARG D  55       6.833   7.118  -5.086  1.00 95.45           C  
ATOM   1666  O   ARG D  55       6.393   3.898  -4.656  1.00 95.45           O  
ATOM   1667  CG  ARG D  55       6.588   8.093  -6.227  1.00 95.45           C  
ATOM   1668  CD  ARG D  55       7.814   8.949  -6.510  1.00 95.45           C  
ATOM   1669  NE  ARG D  55       7.506  10.046  -7.423  1.00 95.45           N  
ATOM   1670  NH1 ARG D  55       9.509  11.151  -7.100  1.00 95.45           N  
ATOM   1671  NH2 ARG D  55       7.938  12.011  -8.530  1.00 95.45           N  
ATOM   1672  CZ  ARG D  55       8.319  11.067  -7.682  1.00 95.45           C  
ATOM   1673  N   THR D  56       6.258   5.131  -2.788  1.00 95.35           N  
ATOM   1674  CA  THR D  56       6.682   4.002  -1.968  1.00 95.35           C  
ATOM   1675  C   THR D  56       5.629   2.898  -1.981  1.00 95.35           C  
ATOM   1676  CB  THR D  56       6.956   4.437  -0.516  1.00 95.35           C  
ATOM   1677  O   THR D  56       5.964   1.714  -2.046  1.00 95.35           O  
ATOM   1678  CG2 THR D  56       7.443   3.264   0.327  1.00 95.35           C  
ATOM   1679  OG1 THR D  56       7.957   5.463  -0.512  1.00 95.35           O  
ATOM   1680  N   LEU D  57       4.390   3.247  -1.915  1.00 95.61           N  
ATOM   1681  CA  LEU D  57       3.309   2.271  -1.982  1.00 95.61           C  
ATOM   1682  C   LEU D  57       3.352   1.501  -3.297  1.00 95.61           C  
ATOM   1683  CB  LEU D  57       1.952   2.962  -1.826  1.00 95.61           C  
ATOM   1684  O   LEU D  57       3.117   0.291  -3.321  1.00 95.61           O  
ATOM   1685  CG  LEU D  57       1.615   3.488  -0.430  1.00 95.61           C  
ATOM   1686  CD1 LEU D  57       0.385   4.388  -0.485  1.00 95.61           C  
ATOM   1687  CD2 LEU D  57       1.395   2.331   0.539  1.00 95.61           C  
ATOM   1688  N   LEU D  58       3.617   2.233  -4.347  1.00 95.69           N  
ATOM   1689  CA  LEU D  58       3.765   1.574  -5.640  1.00 95.69           C  
ATOM   1690  C   LEU D  58       4.878   0.533  -5.596  1.00 95.69           C  
ATOM   1691  CB  LEU D  58       4.056   2.603  -6.736  1.00 95.69           C  
ATOM   1692  O   LEU D  58       4.703  -0.590  -6.075  1.00 95.69           O  
ATOM   1693  CG  LEU D  58       4.343   2.046  -8.131  1.00 95.69           C  
ATOM   1694  CD1 LEU D  58       3.144   1.254  -8.642  1.00 95.69           C  
ATOM   1695  CD2 LEU D  58       4.697   3.173  -9.095  1.00 95.69           C  
ATOM   1696  N   GLU D  59       6.030   0.901  -5.021  1.00 94.77           N  
ATOM   1697  CA  GLU D  59       7.159  -0.020  -4.922  1.00 94.77           C  
ATOM   1698  C   GLU D  59       6.799  -1.247  -4.089  1.00 94.77           C  
ATOM   1699  CB  GLU D  59       8.377   0.685  -4.320  1.00 94.77           C  
ATOM   1700  O   GLU D  59       7.164  -2.371  -4.440  1.00 94.77           O  
ATOM   1701  CG  GLU D  59       9.023   1.700  -5.252  1.00 94.77           C  
ATOM   1702  CD  GLU D  59      10.195   2.434  -4.621  1.00 94.77           C  
ATOM   1703  OE1 GLU D  59      10.844   3.251  -5.313  1.00 94.77           O  
ATOM   1704  OE2 GLU D  59      10.469   2.188  -3.425  1.00 94.77           O  
ATOM   1705  N   LEU D  60       6.072  -1.063  -3.085  1.00 94.36           N  
ATOM   1706  CA  LEU D  60       5.671  -2.162  -2.213  1.00 94.36           C  
ATOM   1707  C   LEU D  60       4.748  -3.129  -2.947  1.00 94.36           C  
ATOM   1708  CB  LEU D  60       4.975  -1.626  -0.960  1.00 94.36           C  
ATOM   1709  O   LEU D  60       4.886  -4.347  -2.814  1.00 94.36           O  
ATOM   1710  CG  LEU D  60       5.885  -1.052   0.128  1.00 94.36           C  
ATOM   1711  CD1 LEU D  60       5.062  -0.281   1.155  1.00 94.36           C  
ATOM   1712  CD2 LEU D  60       6.683  -2.164   0.800  1.00 94.36           C  
ATOM   1713  N   PHE D  61       3.861  -2.602  -3.735  1.00 94.16           N  
ATOM   1714  CA  PHE D  61       2.957  -3.467  -4.484  1.00 94.16           C  
ATOM   1715  C   PHE D  61       3.713  -4.240  -5.558  1.00 94.16           C  
ATOM   1716  CB  PHE D  61       1.832  -2.646  -5.122  1.00 94.16           C  
ATOM   1717  O   PHE D  61       3.416  -5.410  -5.812  1.00 94.16           O  
ATOM   1718  CG  PHE D  61       0.601  -2.531  -4.263  1.00 94.16           C  
ATOM   1719  CD1 PHE D  61      -0.197  -3.642  -4.016  1.00 94.16           C  
ATOM   1720  CD2 PHE D  61       0.243  -1.312  -3.702  1.00 94.16           C  
ATOM   1721  CE1 PHE D  61      -1.336  -3.539  -3.221  1.00 94.16           C  
ATOM   1722  CE2 PHE D  61      -0.894  -1.202  -2.907  1.00 94.16           C  
ATOM   1723  CZ  PHE D  61      -1.683  -2.316  -2.668  1.00 94.16           C  
ATOM   1724  N   ARG D  62       4.731  -3.660  -6.106  1.00 93.84           N  
ATOM   1725  CA  ARG D  62       5.529  -4.345  -7.118  1.00 93.84           C  
ATOM   1726  C   ARG D  62       6.289  -5.520  -6.512  1.00 93.84           C  
ATOM   1727  CB  ARG D  62       6.509  -3.372  -7.779  1.00 93.84           C  
ATOM   1728  O   ARG D  62       6.323  -6.608  -7.091  1.00 93.84           O  
ATOM   1729  CG  ARG D  62       5.858  -2.423  -8.772  1.00 93.84           C  
ATOM   1730  CD  ARG D  62       6.878  -1.493  -9.415  1.00 93.84           C  
ATOM   1731  NE  ARG D  62       6.302  -0.752 -10.534  1.00 93.84           N  
ATOM   1732  NH1 ARG D  62       7.940   0.877 -10.567  1.00 93.84           N  
ATOM   1733  NH2 ARG D  62       6.213   0.951 -12.072  1.00 93.84           N  
ATOM   1734  CZ  ARG D  62       6.819   0.357 -11.055  1.00 93.84           C  
ATOM   1735  N   THR D  63       6.869  -5.286  -5.443  1.00 92.38           N  
ATOM   1736  CA  THR D  63       7.617  -6.350  -4.783  1.00 92.38           C  
ATOM   1737  C   THR D  63       6.681  -7.460  -4.315  1.00 92.38           C  
ATOM   1738  CB  THR D  63       8.417  -5.809  -3.584  1.00 92.38           C  
ATOM   1739  O   THR D  63       7.010  -8.643  -4.424  1.00 92.38           O  
ATOM   1740  CG2 THR D  63       9.245  -6.912  -2.933  1.00 92.38           C  
ATOM   1741  OG1 THR D  63       9.295  -4.769  -4.032  1.00 92.38           O  
ATOM   1742  N   ALA D  64       5.490  -7.055  -3.774  1.00 92.04           N  
ATOM   1743  CA  ALA D  64       4.509  -8.046  -3.341  1.00 92.04           C  
ATOM   1744  C   ALA D  64       4.050  -8.911  -4.512  1.00 92.04           C  
ATOM   1745  CB  ALA D  64       3.311  -7.360  -2.689  1.00 92.04           C  
ATOM   1746  O   ALA D  64       3.885 -10.125  -4.367  1.00 92.04           O  
ATOM   1747  N   SER D  65       3.850  -8.292  -5.601  1.00 91.94           N  
ATOM   1748  CA  SER D  65       3.449  -9.026  -6.797  1.00 91.94           C  
ATOM   1749  C   SER D  65       4.533 -10.005  -7.234  1.00 91.94           C  
ATOM   1750  CB  SER D  65       3.134  -8.059  -7.939  1.00 91.94           C  
ATOM   1751  O   SER D  65       4.237 -11.147  -7.594  1.00 91.94           O  
ATOM   1752  OG  SER D  65       2.699  -8.763  -9.089  1.00 91.94           O  
ATOM   1753  N   GLU D  66       5.788  -9.613  -7.189  1.00 92.07           N  
ATOM   1754  CA  GLU D  66       6.900 -10.494  -7.530  1.00 92.07           C  
ATOM   1755  C   GLU D  66       7.000 -11.661  -6.551  1.00 92.07           C  
ATOM   1756  CB  GLU D  66       8.217  -9.714  -7.556  1.00 92.07           C  
ATOM   1757  O   GLU D  66       7.252 -12.798  -6.955  1.00 92.07           O  
ATOM   1758  CG  GLU D  66       8.346  -8.765  -8.738  1.00 92.07           C  
ATOM   1759  CD  GLU D  66       9.632  -7.954  -8.718  1.00 92.07           C  
ATOM   1760  OE1 GLU D  66       9.696  -6.900  -9.391  1.00 92.07           O  
ATOM   1761  OE2 GLU D  66      10.584  -8.376  -8.024  1.00 92.07           O  
ATOM   1762  N   ALA D  67       6.801 -11.387  -5.302  1.00 90.81           N  
ATOM   1763  CA  ALA D  67       6.828 -12.432  -4.283  1.00 90.81           C  
ATOM   1764  C   ALA D  67       5.740 -13.472  -4.534  1.00 90.81           C  
ATOM   1765  CB  ALA D  67       6.667 -11.824  -2.892  1.00 90.81           C  
ATOM   1766  O   ALA D  67       5.979 -14.675  -4.399  1.00 90.81           O  
ATOM   1767  N   LEU D  68       4.604 -12.998  -4.893  1.00 89.86           N  
ATOM   1768  CA  LEU D  68       3.500 -13.910  -5.175  1.00 89.86           C  
ATOM   1769  C   LEU D  68       3.833 -14.819  -6.353  1.00 89.86           C  
ATOM   1770  CB  LEU D  68       2.218 -13.126  -5.466  1.00 89.86           C  
ATOM   1771  O   LEU D  68       3.511 -16.009  -6.335  1.00 89.86           O  
ATOM   1772  CG  LEU D  68       1.466 -12.580  -4.251  1.00 89.86           C  
ATOM   1773  CD1 LEU D  68       0.421 -11.559  -4.690  1.00 89.86           C  
ATOM   1774  CD2 LEU D  68       0.816 -13.716  -3.469  1.00 89.86           C  
ATOM   1775  N   ASP D  69       4.512 -14.339  -7.309  1.00 89.97           N  
ATOM   1776  CA  ASP D  69       4.920 -15.137  -8.461  1.00 89.97           C  
ATOM   1777  C   ASP D  69       5.879 -16.250  -8.046  1.00 89.97           C  
ATOM   1778  CB  ASP D  69       5.573 -14.250  -9.524  1.00 89.97           C  
ATOM   1779  O   ASP D  69       5.751 -17.389  -8.502  1.00 89.97           O  
ATOM   1780  CG  ASP D  69       4.564 -13.453 -10.332  1.00 89.97           C  
ATOM   1781  OD1 ASP D  69       4.938 -12.416 -10.921  1.00 89.97           O  
ATOM   1782  OD2 ASP D  69       3.384 -13.863 -10.377  1.00 89.97           O  
ATOM   1783  N   ILE D  70       6.795 -15.942  -7.201  1.00 89.92           N  
ATOM   1784  CA  ILE D  70       7.776 -16.918  -6.739  1.00 89.92           C  
ATOM   1785  C   ILE D  70       7.082 -17.994  -5.908  1.00 89.92           C  
ATOM   1786  CB  ILE D  70       8.898 -16.246  -5.915  1.00 89.92           C  
ATOM   1787  O   ILE D  70       7.354 -19.186  -6.072  1.00 89.92           O  
ATOM   1788  CG1 ILE D  70       9.728 -15.313  -6.805  1.00 89.92           C  
ATOM   1789  CG2 ILE D  70       9.786 -17.301  -5.250  1.00 89.92           C  
ATOM   1790  CD1 ILE D  70      10.752 -14.482  -6.044  1.00 89.92           C  
ATOM   1791  N   ILE D  71       6.172 -17.556  -5.015  1.00 88.22           N  
ATOM   1792  CA  ILE D  71       5.434 -18.489  -4.171  1.00 88.22           C  
ATOM   1793  C   ILE D  71       4.645 -19.462  -5.044  1.00 88.22           C  
ATOM   1794  CB  ILE D  71       4.485 -17.747  -3.204  1.00 88.22           C  
ATOM   1795  O   ILE D  71       4.628 -20.667  -4.782  1.00 88.22           O  
ATOM   1796  CG1 ILE D  71       5.288 -17.038  -2.107  1.00 88.22           C  
ATOM   1797  CG2 ILE D  71       3.466 -18.717  -2.597  1.00 88.22           C  
ATOM   1798  CD1 ILE D  71       4.464 -16.077  -1.260  1.00 88.22           C  
ATOM   1799  N   LEU D  72       4.079 -18.904  -5.990  1.00 88.29           N  
ATOM   1800  CA  LEU D  72       3.312 -19.753  -6.895  1.00 88.29           C  
ATOM   1801  C   LEU D  72       4.216 -20.772  -7.581  1.00 88.29           C  
ATOM   1802  CB  LEU D  72       2.591 -18.904  -7.946  1.00 88.29           C  
ATOM   1803  O   LEU D  72       3.827 -21.927  -7.768  1.00 88.29           O  
ATOM   1804  CG  LEU D  72       1.399 -18.084  -7.452  1.00 88.29           C  
ATOM   1805  CD1 LEU D  72       0.846 -17.221  -8.581  1.00 88.29           C  
ATOM   1806  CD2 LEU D  72       0.315 -18.998  -6.891  1.00 88.29           C  
ATOM   1807  N   LYS D  73       5.411 -20.376  -7.983  1.00 88.52           N  
ATOM   1808  CA  LYS D  73       6.375 -21.281  -8.601  1.00 88.52           C  
ATOM   1809  C   LYS D  73       6.807 -22.373  -7.626  1.00 88.52           C  
ATOM   1810  CB  LYS D  73       7.598 -20.507  -9.095  1.00 88.52           C  
ATOM   1811  O   LYS D  73       6.953 -23.535  -8.012  1.00 88.52           O  
ATOM   1812  CG  LYS D  73       7.348 -19.696 -10.358  1.00 88.52           C  
ATOM   1813  CD  LYS D  73       8.590 -18.921 -10.779  1.00 88.52           C  
ATOM   1814  CE  LYS D  73       8.321 -18.054 -12.002  1.00 88.52           C  
ATOM   1815  NZ  LYS D  73       9.487 -17.181 -12.329  1.00 88.52           N  
ATOM   1816  N   LEU D  74       6.927 -22.060  -6.374  1.00 86.77           N  
ATOM   1817  CA  LEU D  74       7.357 -23.006  -5.350  1.00 86.77           C  
ATOM   1818  C   LEU D  74       6.257 -24.018  -5.048  1.00 86.77           C  
ATOM   1819  CB  LEU D  74       7.752 -22.267  -4.069  1.00 86.77           C  
ATOM   1820  O   LEU D  74       6.542 -25.177  -4.738  1.00 86.77           O  
ATOM   1821  CG  LEU D  74       9.084 -21.517  -4.102  1.00 86.77           C  
ATOM   1822  CD1 LEU D  74       9.215 -20.614  -2.880  1.00 86.77           C  
ATOM   1823  CD2 LEU D  74      10.249 -22.498  -4.175  1.00 86.77           C  
ATOM   1824  N   LEU D  75       5.019 -23.706  -5.129  1.00 84.31           N  
ATOM   1825  CA  LEU D  75       3.887 -24.576  -4.829  1.00 84.31           C  
ATOM   1826  C   LEU D  75       3.654 -25.574  -5.957  1.00 84.31           C  
ATOM   1827  CB  LEU D  75       2.621 -23.747  -4.595  1.00 84.31           C  
ATOM   1828  O   LEU D  75       3.103 -26.654  -5.733  1.00 84.31           O  
ATOM   1829  CG  LEU D  75       2.562 -22.953  -3.290  1.00 84.31           C  
ATOM   1830  CD1 LEU D  75       1.333 -22.049  -3.274  1.00 84.31           C  
ATOM   1831  CD2 LEU D  75       2.554 -23.894  -2.090  1.00 84.31           C  
ATOM   1832  N   ARG D  76       4.164 -25.330  -7.141  1.00 80.26           N  
ATOM   1833  CA  ARG D  76       4.005 -26.272  -8.244  1.00 80.26           C  
ATOM   1834  C   ARG D  76       5.111 -27.322  -8.232  1.00 80.26           C  
ATOM   1835  CB  ARG D  76       3.997 -25.534  -9.585  1.00 80.26           C  
ATOM   1836  O   ARG D  76       4.875 -28.483  -8.571  1.00 80.26           O  
ATOM   1837  CG  ARG D  76       2.727 -24.740  -9.843  1.00 80.26           C  
ATOM   1838  CD  ARG D  76       2.757 -24.056 -11.203  1.00 80.26           C  
ATOM   1839  NE  ARG D  76       1.529 -23.307 -11.457  1.00 80.26           N  
ATOM   1840  NH1 ARG D  76       2.272 -22.355 -13.426  1.00 80.26           N  
ATOM   1841  NH2 ARG D  76       0.171 -21.881 -12.639  1.00 80.26           N  
ATOM   1842  CZ  ARG D  76       1.327 -22.516 -12.507  1.00 80.26           C  
TER    1843      ARG D  76                                                      
ENDMDL                                                                          
END                                                                             
