# Supplementary material for: De novo design of obligate ABC-type heterotrimeric proteins
Source: Nat Struct Mol Biol. 2022 Dec 15;29(12):1266–76. doi: 10.1038/s41594-022-00879-4 (PMC9758053; doi:10.1038/s41594-022-00879-4)
Supplement: Supplementary file 4 — This compressed file contains all PDB files and scripts used in our design protocols and analyses, as well as the final design model outputs. [file 41594_2022_879_MOESM4_ESM.zip › source_data/pdbs/AF-Multimer for base_pdbs/DHT06/DHT06_AF-Mult_model3.pdb]

MODEL     1                                                                     
ATOM      1  N   ASP B   1      16.042  10.904 -18.695  1.00 74.00           N  
ATOM      2  CA  ASP B   1      16.163  10.236 -17.402  1.00 74.00           C  
ATOM      3  C   ASP B   1      14.918  10.463 -16.548  1.00 74.00           C  
ATOM      4  CB  ASP B   1      17.408  10.727 -16.660  1.00 74.00           C  
ATOM      5  O   ASP B   1      14.490   9.569 -15.815  1.00 74.00           O  
ATOM      6  CG  ASP B   1      18.690  10.086 -17.162  1.00 74.00           C  
ATOM      7  OD1 ASP B   1      19.787  10.610 -16.873  1.00 74.00           O  
ATOM      8  OD2 ASP B   1      18.601   9.049 -17.854  1.00 74.00           O  
ATOM      9  N   GLU B   2      14.246  11.544 -16.706  1.00 84.32           N  
ATOM     10  CA  GLU B   2      12.997  11.874 -16.025  1.00 84.32           C  
ATOM     11  C   GLU B   2      11.862  10.964 -16.484  1.00 84.32           C  
ATOM     12  CB  GLU B   2      12.625  13.340 -16.265  1.00 84.32           C  
ATOM     13  O   GLU B   2      11.013  10.568 -15.682  1.00 84.32           O  
ATOM     14  CG  GLU B   2      13.462  14.325 -15.462  1.00 84.32           C  
ATOM     15  CD  GLU B   2      13.100  15.778 -15.730  1.00 84.32           C  
ATOM     16  OE1 GLU B   2      13.682  16.678 -15.082  1.00 84.32           O  
ATOM     17  OE2 GLU B   2      12.226  16.017 -16.593  1.00 84.32           O  
ATOM     18  N   LYS B   3      11.937  10.646 -17.735  1.00 87.79           N  
ATOM     19  CA  LYS B   3      10.935   9.743 -18.292  1.00 87.79           C  
ATOM     20  C   LYS B   3      11.055   8.347 -17.687  1.00 87.79           C  
ATOM     21  CB  LYS B   3      11.066   9.667 -19.814  1.00 87.79           C  
ATOM     22  O   LYS B   3      10.047   7.714 -17.369  1.00 87.79           O  
ATOM     23  CG  LYS B   3       9.926   8.928 -20.498  1.00 87.79           C  
ATOM     24  CD  LYS B   3      10.077   8.946 -22.014  1.00 87.79           C  
ATOM     25  CE  LYS B   3       8.996   8.116 -22.694  1.00 87.79           C  
ATOM     26  NZ  LYS B   3       9.161   8.102 -24.178  1.00 87.79           N  
ATOM     27  N   GLU B   4      12.238   7.868 -17.583  1.00 91.92           N  
ATOM     28  CA  GLU B   4      12.467   6.553 -16.993  1.00 91.92           C  
ATOM     29  C   GLU B   4      11.996   6.509 -15.542  1.00 91.92           C  
ATOM     30  CB  GLU B   4      13.948   6.176 -17.076  1.00 91.92           C  
ATOM     31  O   GLU B   4      11.421   5.512 -15.100  1.00 91.92           O  
ATOM     32  CG  GLU B   4      14.248   4.755 -16.623  1.00 91.92           C  
ATOM     33  CD  GLU B   4      13.639   3.695 -17.528  1.00 91.92           C  
ATOM     34  OE1 GLU B   4      13.548   2.519 -17.109  1.00 91.92           O  
ATOM     35  OE2 GLU B   4      13.252   4.044 -18.665  1.00 91.92           O  
ATOM     36  N   LEU B   5      12.197   7.563 -14.824  1.00 90.75           N  
ATOM     37  CA  LEU B   5      11.744   7.657 -13.441  1.00 90.75           C  
ATOM     38  C   LEU B   5      10.224   7.563 -13.359  1.00 90.75           C  
ATOM     39  CB  LEU B   5      12.220   8.967 -12.808  1.00 90.75           C  
ATOM     40  O   LEU B   5       9.686   6.844 -12.514  1.00 90.75           O  
ATOM     41  CG  LEU B   5      13.535   8.906 -12.029  1.00 90.75           C  
ATOM     42  CD1 LEU B   5      14.241  10.257 -12.074  1.00 90.75           C  
ATOM     43  CD2 LEU B   5      13.283   8.475 -10.588  1.00 90.75           C  
ATOM     44  N   ALA B   6       9.603   8.228 -14.281  1.00 92.03           N  
ATOM     45  CA  ALA B   6       8.143   8.233 -14.302  1.00 92.03           C  
ATOM     46  C   ALA B   6       7.595   6.850 -14.645  1.00 92.03           C  
ATOM     47  CB  ALA B   6       7.629   9.268 -15.300  1.00 92.03           C  
ATOM     48  O   ALA B   6       6.593   6.414 -14.073  1.00 92.03           O  
ATOM     49  N   LYS B   7       8.277   6.127 -15.571  1.00 93.76           N  
ATOM     50  CA  LYS B   7       7.860   4.781 -15.952  1.00 93.76           C  
ATOM     51  C   LYS B   7       7.993   3.812 -14.781  1.00 93.76           C  
ATOM     52  CB  LYS B   7       8.680   4.281 -17.142  1.00 93.76           C  
ATOM     53  O   LYS B   7       7.088   3.016 -14.521  1.00 93.76           O  
ATOM     54  CG  LYS B   7       8.278   4.897 -18.474  1.00 93.76           C  
ATOM     55  CD  LYS B   7       9.114   4.345 -19.621  1.00 93.76           C  
ATOM     56  CE  LYS B   7       8.761   5.011 -20.944  1.00 93.76           C  
ATOM     57  NZ  LYS B   7       9.638   4.536 -22.055  1.00 93.76           N  
ATOM     58  N   THR B   8       9.102   3.913 -14.076  1.00 94.95           N  
ATOM     59  CA  THR B   8       9.315   3.047 -12.921  1.00 94.95           C  
ATOM     60  C   THR B   8       8.315   3.368 -11.813  1.00 94.95           C  
ATOM     61  CB  THR B   8      10.749   3.183 -12.377  1.00 94.95           C  
ATOM     62  O   THR B   8       7.813   2.463 -11.143  1.00 94.95           O  
ATOM     63  CG2 THR B   8      11.006   2.188 -11.250  1.00 94.95           C  
ATOM     64  OG1 THR B   8      11.681   2.940 -13.437  1.00 94.95           O  
ATOM     65  N   ASN B   9       7.985   4.614 -11.669  1.00 94.32           N  
ATOM     66  CA  ASN B   9       6.975   5.009 -10.693  1.00 94.32           C  
ATOM     67  C   ASN B   9       5.615   4.399 -11.016  1.00 94.32           C  
ATOM     68  CB  ASN B   9       6.869   6.534 -10.618  1.00 94.32           C  
ATOM     69  O   ASN B   9       4.893   3.967 -10.115  1.00 94.32           O  
ATOM     70  CG  ASN B   9       6.091   7.006  -9.405  1.00 94.32           C  
ATOM     71  ND2 ASN B   9       5.035   7.775  -9.641  1.00 94.32           N  
ATOM     72  OD1 ASN B   9       6.437   6.682  -8.266  1.00 94.32           O  
ATOM     73  N   ALA B  10       5.308   4.430 -12.232  1.00 94.63           N  
ATOM     74  CA  ALA B  10       4.053   3.813 -12.654  1.00 94.63           C  
ATOM     75  C   ALA B  10       4.022   2.331 -12.294  1.00 94.63           C  
ATOM     76  CB  ALA B  10       3.849   3.997 -14.156  1.00 94.63           C  
ATOM     77  O   ALA B  10       3.005   1.823 -11.815  1.00 94.63           O  
ATOM     78  N   GLU B  11       5.095   1.640 -12.556  1.00 95.03           N  
ATOM     79  CA  GLU B  11       5.200   0.228 -12.201  1.00 95.03           C  
ATOM     80  C   GLU B  11       5.031   0.022 -10.698  1.00 95.03           C  
ATOM     81  CB  GLU B  11       6.544  -0.344 -12.661  1.00 95.03           C  
ATOM     82  O   GLU B  11       4.341  -0.904 -10.267  1.00 95.03           O  
ATOM     83  CG  GLU B  11       6.732  -1.817 -12.330  1.00 95.03           C  
ATOM     84  CD  GLU B  11       8.122  -2.334 -12.661  1.00 95.03           C  
ATOM     85  OE1 GLU B  11       8.484  -3.442 -12.202  1.00 95.03           O  
ATOM     86  OE2 GLU B  11       8.857  -1.626 -13.385  1.00 95.03           O  
ATOM     87  N   ILE B  12       5.642   0.892  -9.906  1.00 95.71           N  
ATOM     88  CA  ILE B  12       5.574   0.818  -8.451  1.00 95.71           C  
ATOM     89  C   ILE B  12       4.133   1.019  -7.990  1.00 95.71           C  
ATOM     90  CB  ILE B  12       6.500   1.863  -7.788  1.00 95.71           C  
ATOM     91  O   ILE B  12       3.625   0.254  -7.167  1.00 95.71           O  
ATOM     92  CG1 ILE B  12       7.970   1.467  -7.971  1.00 95.71           C  
ATOM     93  CG2 ILE B  12       6.157   2.024  -6.304  1.00 95.71           C  
ATOM     94  CD1 ILE B  12       8.957   2.571  -7.617  1.00 95.71           C  
ATOM     95  N   LEU B  13       3.487   2.005  -8.537  1.00 95.11           N  
ATOM     96  CA  LEU B  13       2.116   2.317  -8.148  1.00 95.11           C  
ATOM     97  C   LEU B  13       1.179   1.161  -8.484  1.00 95.11           C  
ATOM     98  CB  LEU B  13       1.639   3.594  -8.844  1.00 95.11           C  
ATOM     99  O   LEU B  13       0.281   0.838  -7.703  1.00 95.11           O  
ATOM    100  CG  LEU B  13       2.335   4.892  -8.430  1.00 95.11           C  
ATOM    101  CD1 LEU B  13       1.855   6.051  -9.298  1.00 95.11           C  
ATOM    102  CD2 LEU B  13       2.088   5.185  -6.954  1.00 95.11           C  
ATOM    103  N   LYS B  14       1.380   0.477  -9.582  1.00 95.67           N  
ATOM    104  CA  LYS B  14       0.566  -0.673  -9.966  1.00 95.67           C  
ATOM    105  C   LYS B  14       0.780  -1.843  -9.011  1.00 95.67           C  
ATOM    106  CB  LYS B  14       0.884  -1.101 -11.400  1.00 95.67           C  
ATOM    107  O   LYS B  14      -0.167  -2.553  -8.667  1.00 95.67           O  
ATOM    108  CG  LYS B  14       0.257  -0.214 -12.465  1.00 95.67           C  
ATOM    109  CD  LYS B  14       0.534  -0.742 -13.866  1.00 95.67           C  
ATOM    110  CE  LYS B  14      -0.083   0.152 -14.934  1.00 95.67           C  
ATOM    111  NZ  LYS B  14       0.206  -0.349 -16.311  1.00 95.67           N  
ATOM    112  N   THR B  15       2.009  -2.027  -8.632  1.00 95.67           N  
ATOM    113  CA  THR B  15       2.310  -3.089  -7.679  1.00 95.67           C  
ATOM    114  C   THR B  15       1.672  -2.796  -6.324  1.00 95.67           C  
ATOM    115  CB  THR B  15       3.829  -3.270  -7.506  1.00 95.67           C  
ATOM    116  O   THR B  15       1.161  -3.702  -5.663  1.00 95.67           O  
ATOM    117  CG2 THR B  15       4.141  -4.418  -6.552  1.00 95.67           C  
ATOM    118  OG1 THR B  15       4.419  -3.550  -8.781  1.00 95.67           O  
ATOM    119  N   LEU B  16       1.694  -1.576  -5.880  1.00 95.78           N  
ATOM    120  CA  LEU B  16       1.043  -1.182  -4.636  1.00 95.78           C  
ATOM    121  C   LEU B  16      -0.454  -1.469  -4.690  1.00 95.78           C  
ATOM    122  CB  LEU B  16       1.279   0.305  -4.354  1.00 95.78           C  
ATOM    123  O   LEU B  16      -1.039  -1.923  -3.705  1.00 95.78           O  
ATOM    124  CG  LEU B  16       2.680   0.690  -3.875  1.00 95.78           C  
ATOM    125  CD1 LEU B  16       2.871   2.201  -3.957  1.00 95.78           C  
ATOM    126  CD2 LEU B  16       2.914   0.192  -2.453  1.00 95.78           C  
ATOM    127  N   LEU B  17      -1.022  -1.156  -5.848  1.00 95.31           N  
ATOM    128  CA  LEU B  17      -2.432  -1.483  -6.036  1.00 95.31           C  
ATOM    129  C   LEU B  17      -2.672  -2.978  -5.858  1.00 95.31           C  
ATOM    130  CB  LEU B  17      -2.904  -1.040  -7.424  1.00 95.31           C  
ATOM    131  O   LEU B  17      -3.610  -3.382  -5.166  1.00 95.31           O  
ATOM    132  CG  LEU B  17      -4.337  -1.416  -7.804  1.00 95.31           C  
ATOM    133  CD1 LEU B  17      -5.327  -0.782  -6.834  1.00 95.31           C  
ATOM    134  CD2 LEU B  17      -4.638  -0.992  -9.238  1.00 95.31           C  
ATOM    135  N   GLU B  18      -1.837  -3.796  -6.454  1.00 94.58           N  
ATOM    136  CA  GLU B  18      -1.948  -5.247  -6.337  1.00 94.58           C  
ATOM    137  C   GLU B  18      -1.836  -5.694  -4.883  1.00 94.58           C  
ATOM    138  CB  GLU B  18      -0.875  -5.937  -7.184  1.00 94.58           C  
ATOM    139  O   GLU B  18      -2.569  -6.582  -4.443  1.00 94.58           O  
ATOM    140  CG  GLU B  18      -0.985  -7.455  -7.198  1.00 94.58           C  
ATOM    141  CD  GLU B  18       0.114  -8.129  -8.003  1.00 94.58           C  
ATOM    142  OE1 GLU B  18       0.254  -9.370  -7.920  1.00 94.58           O  
ATOM    143  OE2 GLU B  18       0.842  -7.410  -8.723  1.00 94.58           O  
ATOM    144  N   LEU B  19      -1.007  -5.088  -4.135  1.00 94.08           N  
ATOM    145  CA  LEU B  19      -0.798  -5.429  -2.732  1.00 94.08           C  
ATOM    146  C   LEU B  19      -2.030  -5.087  -1.900  1.00 94.08           C  
ATOM    147  CB  LEU B  19       0.426  -4.694  -2.178  1.00 94.08           C  
ATOM    148  O   LEU B  19      -2.465  -5.887  -1.068  1.00 94.08           O  
ATOM    149  CG  LEU B  19       1.791  -5.259  -2.573  1.00 94.08           C  
ATOM    150  CD1 LEU B  19       2.893  -4.257  -2.245  1.00 94.08           C  
ATOM    151  CD2 LEU B  19       2.044  -6.589  -1.870  1.00 94.08           C  
ATOM    152  N   PHE B  20      -2.601  -3.973  -2.201  1.00 92.87           N  
ATOM    153  CA  PHE B  20      -3.793  -3.579  -1.459  1.00 92.87           C  
ATOM    154  C   PHE B  20      -4.965  -4.494  -1.792  1.00 92.87           C  
ATOM    155  CB  PHE B  20      -4.160  -2.123  -1.765  1.00 92.87           C  
ATOM    156  O   PHE B  20      -5.755  -4.843  -0.913  1.00 92.87           O  
ATOM    157  CG  PHE B  20      -3.495  -1.126  -0.856  1.00 92.87           C  
ATOM    158  CD1 PHE B  20      -3.873  -1.018   0.477  1.00 92.87           C  
ATOM    159  CD2 PHE B  20      -2.490  -0.295  -1.334  1.00 92.87           C  
ATOM    160  CE1 PHE B  20      -3.259  -0.095   1.320  1.00 92.87           C  
ATOM    161  CE2 PHE B  20      -1.871   0.629  -0.497  1.00 92.87           C  
ATOM    162  CZ  PHE B  20      -2.258   0.728   0.829  1.00 92.87           C  
ATOM    163  N   GLU B  21      -5.012  -4.929  -2.969  1.00 91.98           N  
ATOM    164  CA  GLU B  21      -6.074  -5.846  -3.369  1.00 91.98           C  
ATOM    165  C   GLU B  21      -5.910  -7.207  -2.698  1.00 91.98           C  
ATOM    166  CB  GLU B  21      -6.101  -6.009  -4.890  1.00 91.98           C  
ATOM    167  O   GLU B  21      -6.888  -7.804  -2.243  1.00 91.98           O  
ATOM    168  CG  GLU B  21      -6.621  -4.786  -5.631  1.00 91.98           C  
ATOM    169  CD  GLU B  21      -6.486  -4.897  -7.141  1.00 91.98           C  
ATOM    170  OE1 GLU B  21      -7.184  -4.155  -7.869  1.00 91.98           O  
ATOM    171  OE2 GLU B  21      -5.675  -5.732  -7.601  1.00 91.98           O  
ATOM    172  N   ALA B  22      -4.733  -7.600  -2.643  1.00 90.53           N  
ATOM    173  CA  ALA B  22      -4.451  -8.870  -1.978  1.00 90.53           C  
ATOM    174  C   ALA B  22      -4.756  -8.788  -0.485  1.00 90.53           C  
ATOM    175  CB  ALA B  22      -2.995  -9.275  -2.199  1.00 90.53           C  
ATOM    176  O   ALA B  22      -5.342  -9.709   0.087  1.00 90.53           O  
ATOM    177  N   GLU B  23      -4.353  -7.695   0.105  1.00 91.04           N  
ATOM    178  CA  GLU B  23      -4.616  -7.509   1.529  1.00 91.04           C  
ATOM    179  C   GLU B  23      -6.115  -7.458   1.810  1.00 91.04           C  
ATOM    180  CB  GLU B  23      -3.942  -6.232   2.038  1.00 91.04           C  
ATOM    181  O   GLU B  23      -6.585  -8.016   2.804  1.00 91.04           O  
ATOM    182  CG  GLU B  23      -3.928  -6.108   3.555  1.00 91.04           C  
ATOM    183  CD  GLU B  23      -3.208  -4.862   4.047  1.00 91.04           C  
ATOM    184  OE1 GLU B  23      -3.136  -4.650   5.279  1.00 91.04           O  
ATOM    185  OE2 GLU B  23      -2.713  -4.092   3.195  1.00 91.04           O  
ATOM    186  N   SER B  24      -6.838  -6.782   0.963  1.00 88.63           N  
ATOM    187  CA  SER B  24      -8.289  -6.715   1.106  1.00 88.63           C  
ATOM    188  C   SER B  24      -8.916  -8.103   1.034  1.00 88.63           C  
ATOM    189  CB  SER B  24      -8.893  -5.817   0.026  1.00 88.63           C  
ATOM    190  O   SER B  24      -9.806  -8.430   1.822  1.00 88.63           O  
ATOM    191  OG  SER B  24     -10.288  -5.659   0.225  1.00 88.63           O  
ATOM    192  N   ARG B  25      -8.430  -8.947   0.195  1.00 88.44           N  
ATOM    193  CA  ARG B  25      -8.922 -10.316   0.073  1.00 88.44           C  
ATOM    194  C   ARG B  25      -8.595 -11.128   1.322  1.00 88.44           C  
ATOM    195  CB  ARG B  25      -8.327 -10.993  -1.163  1.00 88.44           C  
ATOM    196  O   ARG B  25      -9.430 -11.894   1.807  1.00 88.44           O  
ATOM    197  CG  ARG B  25      -8.813 -12.418  -1.379  1.00 88.44           C  
ATOM    198  CD  ARG B  25     -10.305 -12.466  -1.676  1.00 88.44           C  
ATOM    199  NE  ARG B  25     -10.761 -13.831  -1.926  1.00 88.44           N  
ATOM    200  NH1 ARG B  25     -13.005 -13.350  -1.660  1.00 88.44           N  
ATOM    201  NH2 ARG B  25     -12.336 -15.486  -2.155  1.00 88.44           N  
ATOM    202  CZ  ARG B  25     -12.033 -14.219  -1.913  1.00 88.44           C  
ATOM    203  N   LEU B  26      -7.470 -10.889   1.881  1.00 87.06           N  
ATOM    204  CA  LEU B  26      -7.062 -11.581   3.099  1.00 87.06           C  
ATOM    205  C   LEU B  26      -7.966 -11.205   4.267  1.00 87.06           C  
ATOM    206  CB  LEU B  26      -5.606 -11.254   3.439  1.00 87.06           C  
ATOM    207  O   LEU B  26      -8.392 -12.072   5.033  1.00 87.06           O  
ATOM    208  CG  LEU B  26      -4.538 -11.990   2.628  1.00 87.06           C  
ATOM    209  CD1 LEU B  26      -3.166 -11.369   2.870  1.00 87.06           C  
ATOM    210  CD2 LEU B  26      -4.528 -13.474   2.979  1.00 87.06           C  
ATOM    211  N   GLN B  27      -8.243 -10.022   4.304  1.00 85.56           N  
ATOM    212  CA  GLN B  27      -9.111  -9.554   5.380  1.00 85.56           C  
ATOM    213  C   GLN B  27     -10.508 -10.158   5.263  1.00 85.56           C  
ATOM    214  CB  GLN B  27      -9.196  -8.027   5.376  1.00 85.56           C  
ATOM    215  O   GLN B  27     -11.114 -10.533   6.268  1.00 85.56           O  
ATOM    216  CG  GLN B  27      -7.919  -7.339   5.837  1.00 85.56           C  
ATOM    217  CD  GLN B  27      -7.963  -5.834   5.650  1.00 85.56           C  
ATOM    218  NE2 GLN B  27      -7.116  -5.120   6.383  1.00 85.56           N  
ATOM    219  OE1 GLN B  27      -8.752  -5.317   4.853  1.00 85.56           O  
ATOM    220  N   GLU B  28     -10.991 -10.312   4.088  1.00 85.85           N  
ATOM    221  CA  GLU B  28     -12.298 -10.920   3.857  1.00 85.85           C  
ATOM    222  C   GLU B  28     -12.301 -12.392   4.258  1.00 85.85           C  
ATOM    223  CB  GLU B  28     -12.708 -10.773   2.390  1.00 85.85           C  
ATOM    224  O   GLU B  28     -13.252 -12.869   4.882  1.00 85.85           O  
ATOM    225  CG  GLU B  28     -13.154  -9.368   2.013  1.00 85.85           C  
ATOM    226  CD  GLU B  28     -13.478  -9.218   0.535  1.00 85.85           C  
ATOM    227  OE1 GLU B  28     -13.837  -8.099   0.103  1.00 85.85           O  
ATOM    228  OE2 GLU B  28     -13.373 -10.227  -0.197  1.00 85.85           O  
ATOM    229  N   ILE B  29     -11.264 -13.010   3.943  1.00 85.71           N  
ATOM    230  CA  ILE B  29     -11.136 -14.428   4.260  1.00 85.71           C  
ATOM    231  C   ILE B  29     -11.067 -14.614   5.774  1.00 85.71           C  
ATOM    232  CB  ILE B  29      -9.892 -15.048   3.587  1.00 85.71           C  
ATOM    233  O   ILE B  29     -11.708 -15.513   6.325  1.00 85.71           O  
ATOM    234  CG1 ILE B  29     -10.054 -15.049   2.062  1.00 85.71           C  
ATOM    235  CG2 ILE B  29      -9.643 -16.466   4.112  1.00 85.71           C  
ATOM    236  CD1 ILE B  29      -8.782 -15.405   1.304  1.00 85.71           C  
ATOM    237  N   ILE B  30     -10.291 -13.756   6.437  1.00 82.30           N  
ATOM    238  CA  ILE B  30     -10.150 -13.823   7.887  1.00 82.30           C  
ATOM    239  C   ILE B  30     -11.514 -13.637   8.547  1.00 82.30           C  
ATOM    240  CB  ILE B  30      -9.154 -12.763   8.408  1.00 82.30           C  
ATOM    241  O   ILE B  30     -11.861 -14.361   9.484  1.00 82.30           O  
ATOM    242  CG1 ILE B  30      -7.718 -13.151   8.037  1.00 82.30           C  
ATOM    243  CG2 ILE B  30      -9.299 -12.584   9.922  1.00 82.30           C  
ATOM    244  CD1 ILE B  30      -6.690 -12.064   8.320  1.00 82.30           C  
ATOM    245  N   LEU B  31     -12.277 -12.801   7.984  1.00 81.24           N  
ATOM    246  CA  LEU B  31     -13.614 -12.569   8.519  1.00 81.24           C  
ATOM    247  C   LEU B  31     -14.483 -13.814   8.369  1.00 81.24           C  
ATOM    248  CB  LEU B  31     -14.276 -11.382   7.814  1.00 81.24           C  
ATOM    249  O   LEU B  31     -15.222 -14.175   9.288  1.00 81.24           O  
ATOM    250  CG  LEU B  31     -13.807  -9.991   8.244  1.00 81.24           C  
ATOM    251  CD1 LEU B  31     -14.386  -8.927   7.318  1.00 81.24           C  
ATOM    252  CD2 LEU B  31     -14.199  -9.718   9.692  1.00 81.24           C  
ATOM    253  N   LYS B  32     -14.408 -14.466   7.281  1.00 83.82           N  
ATOM    254  CA  LYS B  32     -15.177 -15.681   7.030  1.00 83.82           C  
ATOM    255  C   LYS B  32     -14.739 -16.811   7.958  1.00 83.82           C  
ATOM    256  CB  LYS B  32     -15.035 -16.116   5.571  1.00 83.82           C  
ATOM    257  O   LYS B  32     -15.571 -17.571   8.456  1.00 83.82           O  
ATOM    258  CG  LYS B  32     -15.810 -15.251   4.589  1.00 83.82           C  
ATOM    259  CD  LYS B  32     -15.654 -15.751   3.159  1.00 83.82           C  
ATOM    260  CE  LYS B  32     -16.406 -14.869   2.171  1.00 83.82           C  
ATOM    261  NZ  LYS B  32     -16.174 -15.295   0.759  1.00 83.82           N  
ATOM    262  N   LEU B  33     -13.462 -16.828   8.236  1.00 81.48           N  
ATOM    263  CA  LEU B  33     -12.918 -17.883   9.083  1.00 81.48           C  
ATOM    264  C   LEU B  33     -13.334 -17.683  10.536  1.00 81.48           C  
ATOM    265  CB  LEU B  33     -11.391 -17.922   8.978  1.00 81.48           C  
ATOM    266  O   LEU B  33     -13.502 -18.654  11.278  1.00 81.48           O  
ATOM    267  CG  LEU B  33     -10.814 -18.587   7.727  1.00 81.48           C  
ATOM    268  CD1 LEU B  33      -9.315 -18.326   7.631  1.00 81.48           C  
ATOM    269  CD2 LEU B  33     -11.101 -20.085   7.737  1.00 81.48           C  
ATOM    270  N   LEU B  34     -13.414 -16.440  10.842  1.00 79.54           N  
ATOM    271  CA  LEU B  34     -13.855 -16.143  12.201  1.00 79.54           C  
ATOM    272  C   LEU B  34     -15.295 -16.596  12.417  1.00 79.54           C  
ATOM    273  CB  LEU B  34     -13.730 -14.644  12.489  1.00 79.54           C  
ATOM    274  O   LEU B  34     -15.677 -16.953  13.533  1.00 79.54           O  
ATOM    275  CG  LEU B  34     -12.312 -14.110  12.698  1.00 79.54           C  
ATOM    276  CD1 LEU B  34     -12.325 -12.587  12.768  1.00 79.54           C  
ATOM    277  CD2 LEU B  34     -11.698 -14.703  13.961  1.00 79.54           C  
ATOM    278  N   GLU B  35     -16.036 -16.786  11.362  1.00 80.00           N  
ATOM    279  CA  GLU B  35     -17.437 -17.187  11.443  1.00 80.00           C  
ATOM    280  C   GLU B  35     -17.579 -18.706  11.398  1.00 80.00           C  
ATOM    281  CB  GLU B  35     -18.246 -16.549  10.310  1.00 80.00           C  
ATOM    282  O   GLU B  35     -18.325 -19.288  12.189  1.00 80.00           O  
ATOM    283  CG  GLU B  35     -18.470 -15.054  10.481  1.00 80.00           C  
ATOM    284  CD  GLU B  35     -19.230 -14.425   9.324  1.00 80.00           C  
ATOM    285  OE1 GLU B  35     -19.516 -13.207   9.376  1.00 80.00           O  
ATOM    286  OE2 GLU B  35     -19.543 -15.157   8.358  1.00 80.00           O  
ATOM    287  N   ARG B  36     -16.819 -19.358  10.626  1.00 76.94           N  
ATOM    288  CA  ARG B  36     -16.839 -20.810  10.481  1.00 76.94           C  
ATOM    289  C   ARG B  36     -15.504 -21.326   9.956  1.00 76.94           C  
ATOM    290  CB  ARG B  36     -17.972 -21.241   9.546  1.00 76.94           C  
ATOM    291  O   ARG B  36     -15.158 -21.100   8.795  1.00 76.94           O  
ATOM    292  CG  ARG B  36     -18.251 -22.735   9.565  1.00 76.94           C  
ATOM    293  CD  ARG B  36     -19.356 -23.115   8.589  1.00 76.94           C  
ATOM    294  NE  ARG B  36     -19.530 -24.562   8.508  1.00 76.94           N  
ATOM    295  NH1 ARG B  36     -21.291 -24.475   7.015  1.00 76.94           N  
ATOM    296  NH2 ARG B  36     -20.516 -26.498   7.764  1.00 76.94           N  
ATOM    297  CZ  ARG B  36     -20.445 -25.175   7.763  1.00 76.94           C  
ATOM    298  N   PRO B  37     -14.938 -21.827  10.807  1.00 75.86           N  
ATOM    299  CA  PRO B  37     -13.676 -22.406  10.341  1.00 75.86           C  
ATOM    300  C   PRO B  37     -13.870 -23.404   9.201  1.00 75.86           C  
ATOM    301  CB  PRO B  37     -13.125 -23.101  11.588  1.00 75.86           C  
ATOM    302  O   PRO B  37     -14.760 -24.255   9.266  1.00 75.86           O  
ATOM    303  CG  PRO B  37     -13.921 -22.541  12.722  1.00 75.86           C  
ATOM    304  CD  PRO B  37     -15.213 -22.003  12.177  1.00 75.86           C  
ATOM    305  N   ASP B  38     -13.336 -23.121   8.257  1.00 76.83           N  
ATOM    306  CA  ASP B  38     -13.415 -23.971   7.074  1.00 76.83           C  
ATOM    307  C   ASP B  38     -12.035 -24.181   6.455  1.00 76.83           C  
ATOM    308  CB  ASP B  38     -14.368 -23.365   6.040  1.00 76.83           C  
ATOM    309  O   ASP B  38     -11.260 -23.233   6.317  1.00 76.83           O  
ATOM    310  CG  ASP B  38     -14.542 -24.239   4.811  1.00 76.83           C  
ATOM    311  OD1 ASP B  38     -15.527 -25.005   4.741  1.00 76.83           O  
ATOM    312  OD2 ASP B  38     -13.685 -24.162   3.904  1.00 76.83           O  
ATOM    313  N   GLU B  39     -11.802 -25.476   6.138  1.00 85.29           N  
ATOM    314  CA  GLU B  39     -10.507 -25.856   5.581  1.00 85.29           C  
ATOM    315  C   GLU B  39     -10.269 -25.188   4.230  1.00 85.29           C  
ATOM    316  CB  GLU B  39     -10.408 -27.377   5.440  1.00 85.29           C  
ATOM    317  O   GLU B  39      -9.143 -24.795   3.916  1.00 85.29           O  
ATOM    318  CG  GLU B  39      -8.984 -27.889   5.281  1.00 85.29           C  
ATOM    319  CD  GLU B  39      -8.896 -29.405   5.202  1.00 85.29           C  
ATOM    320  OE1 GLU B  39      -7.783 -29.938   4.992  1.00 85.29           O  
ATOM    321  OE2 GLU B  39      -9.949 -30.064   5.350  1.00 85.29           O  
ATOM    322  N   LYS B  40     -11.151 -25.137   3.490  1.00 88.09           N  
ATOM    323  CA  LYS B  40     -11.045 -24.496   2.183  1.00 88.09           C  
ATOM    324  C   LYS B  40     -10.638 -23.031   2.321  1.00 88.09           C  
ATOM    325  CB  LYS B  40     -12.367 -24.603   1.422  1.00 88.09           C  
ATOM    326  O   LYS B  40      -9.780 -22.547   1.580  1.00 88.09           O  
ATOM    327  CG  LYS B  40     -12.297 -24.109  -0.015  1.00 88.09           C  
ATOM    328  CD  LYS B  40     -13.643 -24.234  -0.716  1.00 88.09           C  
ATOM    329  CE  LYS B  40     -13.614 -23.604  -2.102  1.00 88.09           C  
ATOM    330  NZ  LYS B  40     -14.950 -23.663  -2.766  1.00 88.09           N  
ATOM    331  N   GLU B  41     -11.080 -22.426   3.214  1.00 86.39           N  
ATOM    332  CA  GLU B  41     -10.767 -21.021   3.455  1.00 86.39           C  
ATOM    333  C   GLU B  41      -9.335 -20.853   3.957  1.00 86.39           C  
ATOM    334  CB  GLU B  41     -11.751 -20.415   4.459  1.00 86.39           C  
ATOM    335  O   GLU B  41      -8.658 -19.885   3.605  1.00 86.39           O  
ATOM    336  CG  GLU B  41     -13.160 -20.241   3.910  1.00 86.39           C  
ATOM    337  CD  GLU B  41     -13.225 -19.316   2.705  1.00 86.39           C  
ATOM    338  OE1 GLU B  41     -14.130 -19.486   1.857  1.00 86.39           O  
ATOM    339  OE2 GLU B  41     -12.362 -18.414   2.608  1.00 86.39           O  
ATOM    340  N   GLU B  42      -9.031 -21.726   4.669  1.00 85.76           N  
ATOM    341  CA  GLU B  42      -7.651 -21.695   5.142  1.00 85.76           C  
ATOM    342  C   GLU B  42      -6.667 -21.812   3.982  1.00 85.76           C  
ATOM    343  CB  GLU B  42      -7.404 -22.816   6.155  1.00 85.76           C  
ATOM    344  O   GLU B  42      -5.639 -21.131   3.961  1.00 85.76           O  
ATOM    345  CG  GLU B  42      -7.944 -22.517   7.547  1.00 85.76           C  
ATOM    346  CD  GLU B  42      -7.645 -23.615   8.555  1.00 85.76           C  
ATOM    347  OE1 GLU B  42      -8.089 -23.506   9.720  1.00 85.76           O  
ATOM    348  OE2 GLU B  42      -6.959 -24.591   8.177  1.00 85.76           O  
ATOM    349  N   ASP B  43      -6.957 -22.714   3.015  1.00 86.50           N  
ATOM    350  CA  ASP B  43      -6.114 -22.865   1.833  1.00 86.50           C  
ATOM    351  C   ASP B  43      -6.085 -21.578   1.011  1.00 86.50           C  
ATOM    352  CB  ASP B  43      -6.602 -24.030   0.970  1.00 86.50           C  
ATOM    353  O   ASP B  43      -5.029 -21.171   0.522  1.00 86.50           O  
ATOM    354  CG  ASP B  43      -6.278 -25.388   1.567  1.00 86.50           C  
ATOM    355  OD1 ASP B  43      -6.870 -26.401   1.137  1.00 86.50           O  
ATOM    356  OD2 ASP B  43      -5.425 -25.445   2.479  1.00 86.50           O  
ATOM    357  N   GLU B  44      -7.159 -21.002   0.959  1.00 87.09           N  
ATOM    358  CA  GLU B  44      -7.247 -19.740   0.230  1.00 87.09           C  
ATOM    359  C   GLU B  44      -6.449 -18.642   0.928  1.00 87.09           C  
ATOM    360  CB  GLU B  44      -8.708 -19.310   0.073  1.00 87.09           C  
ATOM    361  O   GLU B  44      -5.831 -17.803   0.269  1.00 87.09           O  
ATOM    362  CG  GLU B  44      -9.481 -20.123  -0.955  1.00 87.09           C  
ATOM    363  CD  GLU B  44     -10.935 -19.696  -1.087  1.00 87.09           C  
ATOM    364  OE1 GLU B  44     -11.657 -20.257  -1.942  1.00 87.09           O  
ATOM    365  OE2 GLU B  44     -11.355 -18.793  -0.329  1.00 87.09           O  
ATOM    366  N   LEU B  45      -6.532 -18.668   2.144  1.00 86.28           N  
ATOM    367  CA  LEU B  45      -5.756 -17.718   2.934  1.00 86.28           C  
ATOM    368  C   LEU B  45      -4.263 -17.887   2.674  1.00 86.28           C  
ATOM    369  CB  LEU B  45      -6.049 -17.896   4.426  1.00 86.28           C  
ATOM    370  O   LEU B  45      -3.549 -16.902   2.471  1.00 86.28           O  
ATOM    371  CG  LEU B  45      -5.296 -16.968   5.381  1.00 86.28           C  
ATOM    372  CD1 LEU B  45      -5.688 -15.516   5.127  1.00 86.28           C  
ATOM    373  CD2 LEU B  45      -5.569 -17.356   6.830  1.00 86.28           C  
ATOM    374  N   LYS B  46      -3.865 -19.107   2.613  1.00 86.45           N  
ATOM    375  CA  LYS B  46      -2.454 -19.391   2.368  1.00 86.45           C  
ATOM    376  C   LYS B  46      -2.030 -18.919   0.981  1.00 86.45           C  
ATOM    377  CB  LYS B  46      -2.173 -20.887   2.522  1.00 86.45           C  
ATOM    378  O   LYS B  46      -0.956 -18.336   0.818  1.00 86.45           O  
ATOM    379  CG  LYS B  46      -2.134 -21.364   3.966  1.00 86.45           C  
ATOM    380  CD  LYS B  46      -1.825 -22.853   4.054  1.00 86.45           C  
ATOM    381  CE  LYS B  46      -1.923 -23.362   5.486  1.00 86.45           C  
ATOM    382  NZ  LYS B  46      -1.722 -24.839   5.564  1.00 86.45           N  
ATOM    383  N   ARG B  47      -2.884 -19.050   0.051  1.00 88.23           N  
ATOM    384  CA  ARG B  47      -2.594 -18.620  -1.313  1.00 88.23           C  
ATOM    385  C   ARG B  47      -2.537 -17.099  -1.407  1.00 88.23           C  
ATOM    386  CB  ARG B  47      -3.644 -19.166  -2.284  1.00 88.23           C  
ATOM    387  O   ARG B  47      -1.652 -16.545  -2.062  1.00 88.23           O  
ATOM    388  CG  ARG B  47      -3.506 -20.654  -2.567  1.00 88.23           C  
ATOM    389  CD  ARG B  47      -4.516 -21.127  -3.602  1.00 88.23           C  
ATOM    390  NE  ARG B  47      -4.598 -22.584  -3.649  1.00 88.23           N  
ATOM    391  NH1 ARG B  47      -6.299 -22.644  -5.211  1.00 88.23           N  
ATOM    392  NH2 ARG B  47      -5.433 -24.596  -4.376  1.00 88.23           N  
ATOM    393  CZ  ARG B  47      -5.443 -23.271  -4.412  1.00 88.23           C  
ATOM    394  N   ALA B  48      -3.385 -16.537  -0.751  1.00 86.79           N  
ATOM    395  CA  ALA B  48      -3.431 -15.077  -0.748  1.00 86.79           C  
ATOM    396  C   ALA B  48      -2.195 -14.491  -0.073  1.00 86.79           C  
ATOM    397  CB  ALA B  48      -4.698 -14.586  -0.052  1.00 86.79           C  
ATOM    398  O   ALA B  48      -1.653 -13.480  -0.526  1.00 86.79           O  
ATOM    399  N   LEU B  49      -1.801 -15.138   0.924  1.00 87.85           N  
ATOM    400  CA  LEU B  49      -0.607 -14.687   1.630  1.00 87.85           C  
ATOM    401  C   LEU B  49       0.632 -14.832   0.752  1.00 87.85           C  
ATOM    402  CB  LEU B  49      -0.422 -15.475   2.929  1.00 87.85           C  
ATOM    403  O   LEU B  49       1.506 -13.963   0.757  1.00 87.85           O  
ATOM    404  CG  LEU B  49       0.665 -14.971   3.879  1.00 87.85           C  
ATOM    405  CD1 LEU B  49       0.298 -13.593   4.420  1.00 87.85           C  
ATOM    406  CD2 LEU B  49       0.879 -15.960   5.020  1.00 87.85           C  
ATOM    407  N   GLU B  50       0.687 -15.870   0.004  1.00 90.06           N  
ATOM    408  CA  GLU B  50       1.811 -16.077  -0.905  1.00 90.06           C  
ATOM    409  C   GLU B  50       1.838 -15.014  -1.999  1.00 90.06           C  
ATOM    410  CB  GLU B  50       1.748 -17.473  -1.529  1.00 90.06           C  
ATOM    411  O   GLU B  50       2.902 -14.487  -2.333  1.00 90.06           O  
ATOM    412  CG  GLU B  50       2.966 -17.826  -2.370  1.00 90.06           C  
ATOM    413  CD  GLU B  50       4.263 -17.828  -1.577  1.00 90.06           C  
ATOM    414  OE1 GLU B  50       5.348 -17.692  -2.186  1.00 90.06           O  
ATOM    415  OE2 GLU B  50       4.194 -17.969  -0.335  1.00 90.06           O  
ATOM    416  N   ARG B  51       0.680 -14.586  -2.463  1.00 90.56           N  
ATOM    417  CA  ARG B  51       0.580 -13.540  -3.476  1.00 90.56           C  
ATOM    418  C   ARG B  51       1.032 -12.194  -2.920  1.00 90.56           C  
ATOM    419  CB  ARG B  51      -0.854 -13.436  -4.001  1.00 90.56           C  
ATOM    420  O   ARG B  51       1.693 -11.419  -3.615  1.00 90.56           O  
ATOM    421  CG  ARG B  51      -1.265 -14.589  -4.902  1.00 90.56           C  
ATOM    422  CD  ARG B  51      -2.603 -14.326  -5.579  1.00 90.56           C  
ATOM    423  NE  ARG B  51      -3.717 -14.473  -4.647  1.00 90.56           N  
ATOM    424  NH1 ARG B  51      -4.598 -16.347  -5.673  1.00 90.56           N  
ATOM    425  NH2 ARG B  51      -5.611 -15.470  -3.813  1.00 90.56           N  
ATOM    426  CZ  ARG B  51      -4.639 -15.429  -4.713  1.00 90.56           C  
ATOM    427  N   LEU B  52       0.716 -12.039  -1.787  1.00 90.08           N  
ATOM    428  CA  LEU B  52       1.122 -10.810  -1.113  1.00 90.08           C  
ATOM    429  C   LEU B  52       2.640 -10.737  -0.984  1.00 90.08           C  
ATOM    430  CB  LEU B  52       0.475 -10.719   0.272  1.00 90.08           C  
ATOM    431  O   LEU B  52       3.243  -9.703  -1.279  1.00 90.08           O  
ATOM    432  CG  LEU B  52       0.648  -9.394   1.015  1.00 90.08           C  
ATOM    433  CD1 LEU B  52      -0.710  -8.832   1.421  1.00 90.08           C  
ATOM    434  CD2 LEU B  52       1.543  -9.578   2.237  1.00 90.08           C  
ATOM    435  N   LYS B  53       3.253 -11.828  -0.660  1.00 91.10           N  
ATOM    436  CA  LYS B  53       4.700 -11.876  -0.477  1.00 91.10           C  
ATOM    437  C   LYS B  53       5.429 -11.680  -1.804  1.00 91.10           C  
ATOM    438  CB  LYS B  53       5.117 -13.204   0.158  1.00 91.10           C  
ATOM    439  O   LYS B  53       6.445 -10.984  -1.863  1.00 91.10           O  
ATOM    440  CG  LYS B  53       4.773 -13.318   1.636  1.00 91.10           C  
ATOM    441  CD  LYS B  53       5.238 -14.647   2.217  1.00 91.10           C  
ATOM    442  CE  LYS B  53       4.921 -14.750   3.703  1.00 91.10           C  
ATOM    443  NZ  LYS B  53       5.309 -16.080   4.261  1.00 91.10           N  
ATOM    444  N   GLU B  54       4.842 -12.244  -2.856  1.00 94.07           N  
ATOM    445  CA  GLU B  54       5.442 -12.094  -4.179  1.00 94.07           C  
ATOM    446  C   GLU B  54       5.366 -10.648  -4.659  1.00 94.07           C  
ATOM    447  CB  GLU B  54       4.758 -13.020  -5.188  1.00 94.07           C  
ATOM    448  O   GLU B  54       6.340 -10.114  -5.194  1.00 94.07           O  
ATOM    449  CG  GLU B  54       5.083 -14.493  -4.990  1.00 94.07           C  
ATOM    450  CD  GLU B  54       4.275 -15.413  -5.891  1.00 94.07           C  
ATOM    451  OE1 GLU B  54       4.443 -16.650  -5.804  1.00 94.07           O  
ATOM    452  OE2 GLU B  54       3.468 -14.891  -6.693  1.00 94.07           O  
ATOM    453  N   ALA B  55       4.247 -10.090  -4.453  1.00 93.15           N  
ATOM    454  CA  ALA B  55       4.060  -8.696  -4.850  1.00 93.15           C  
ATOM    455  C   ALA B  55       4.971  -7.771  -4.048  1.00 93.15           C  
ATOM    456  CB  ALA B  55       2.601  -8.284  -4.675  1.00 93.15           C  
ATOM    457  O   ALA B  55       5.496  -6.791  -4.582  1.00 93.15           O  
ATOM    458  N   LEU B  56       5.228  -8.102  -2.868  1.00 94.18           N  
ATOM    459  CA  LEU B  56       6.101  -7.305  -2.014  1.00 94.18           C  
ATOM    460  C   LEU B  56       7.543  -7.361  -2.508  1.00 94.18           C  
ATOM    461  CB  LEU B  56       6.026  -7.793  -0.565  1.00 94.18           C  
ATOM    462  O   LEU B  56       8.249  -6.350  -2.491  1.00 94.18           O  
ATOM    463  CG  LEU B  56       6.731  -6.927   0.480  1.00 94.18           C  
ATOM    464  CD1 LEU B  56       6.104  -5.537   0.525  1.00 94.18           C  
ATOM    465  CD2 LEU B  56       6.673  -7.590   1.851  1.00 94.18           C  
ATOM    466  N   GLU B  57       7.937  -8.515  -3.006  1.00 95.28           N  
ATOM    467  CA  GLU B  57       9.284  -8.659  -3.550  1.00 95.28           C  
ATOM    468  C   GLU B  57       9.455  -7.839  -4.825  1.00 95.28           C  
ATOM    469  CB  GLU B  57       9.598 -10.132  -3.826  1.00 95.28           C  
ATOM    470  O   GLU B  57      10.478  -7.177  -5.011  1.00 95.28           O  
ATOM    471  CG  GLU B  57       9.850 -10.953  -2.569  1.00 95.28           C  
ATOM    472  CD  GLU B  57      10.008 -12.440  -2.845  1.00 95.28           C  
ATOM    473  OE1 GLU B  57      10.237 -13.214  -1.888  1.00 95.28           O  
ATOM    474  OE2 GLU B  57       9.902 -12.834  -4.028  1.00 95.28           O  
ATOM    475  N   ARG B  58       8.398  -7.830  -5.596  1.00 95.65           N  
ATOM    476  CA  ARG B  58       8.434  -7.034  -6.818  1.00 95.65           C  
ATOM    477  C   ARG B  58       8.476  -5.543  -6.499  1.00 95.65           C  
ATOM    478  CB  ARG B  58       7.222  -7.346  -7.700  1.00 95.65           C  
ATOM    479  O   ARG B  58       9.175  -4.779  -7.168  1.00 95.65           O  
ATOM    480  CG  ARG B  58       7.273  -8.719  -8.352  1.00 95.65           C  
ATOM    481  CD  ARG B  58       6.252  -8.848  -9.474  1.00 95.65           C  
ATOM    482  NE  ARG B  58       4.888  -8.677  -8.983  1.00 95.65           N  
ATOM    483  NH1 ARG B  58       4.587 -10.901  -8.433  1.00 95.65           N  
ATOM    484  NH2 ARG B  58       2.900  -9.390  -8.080  1.00 95.65           N  
ATOM    485  CZ  ARG B  58       4.128  -9.656  -8.500  1.00 95.65           C  
ATOM    486  N   LEU B  59       7.781  -5.185  -5.503  1.00 96.05           N  
ATOM    487  CA  LEU B  59       7.763  -3.790  -5.076  1.00 96.05           C  
ATOM    488  C   LEU B  59       9.147  -3.345  -4.617  1.00 96.05           C  
ATOM    489  CB  LEU B  59       6.748  -3.589  -3.947  1.00 96.05           C  
ATOM    490  O   LEU B  59       9.620  -2.274  -5.006  1.00 96.05           O  
ATOM    491  CG  LEU B  59       6.631  -2.171  -3.386  1.00 96.05           C  
ATOM    492  CD1 LEU B  59       6.184  -1.204  -4.479  1.00 96.05           C  
ATOM    493  CD2 LEU B  59       5.662  -2.139  -2.209  1.00 96.05           C  
ATOM    494  N   GLU B  60       9.783  -4.201  -3.921  1.00 96.79           N  
ATOM    495  CA  GLU B  60      11.116  -3.883  -3.418  1.00 96.79           C  
ATOM    496  C   GLU B  60      12.108  -3.697  -4.563  1.00 96.79           C  
ATOM    497  CB  GLU B  60      11.608  -4.979  -2.469  1.00 96.79           C  
ATOM    498  O   GLU B  60      12.901  -2.753  -4.557  1.00 96.79           O  
ATOM    499  CG  GLU B  60      12.941  -4.665  -1.806  1.00 96.79           C  
ATOM    500  CD  GLU B  60      13.324  -5.663  -0.725  1.00 96.79           C  
ATOM    501  OE1 GLU B  60      14.352  -5.454  -0.042  1.00 96.79           O  
ATOM    502  OE2 GLU B  60      12.589  -6.663  -0.560  1.00 96.79           O  
ATOM    503  N   GLU B  61      11.988  -4.552  -5.555  1.00 96.28           N  
ATOM    504  CA  GLU B  61      12.890  -4.472  -6.700  1.00 96.28           C  
ATOM    505  C   GLU B  61      12.635  -3.208  -7.516  1.00 96.28           C  
ATOM    506  CB  GLU B  61      12.742  -5.710  -7.588  1.00 96.28           C  
ATOM    507  O   GLU B  61      13.578  -2.527  -7.926  1.00 96.28           O  
ATOM    508  CG  GLU B  61      13.329  -6.976  -6.982  1.00 96.28           C  
ATOM    509  CD  GLU B  61      13.038  -8.224  -7.800  1.00 96.28           C  
ATOM    510  OE1 GLU B  61      13.443  -9.333  -7.381  1.00 96.28           O  
ATOM    511  OE2 GLU B  61      12.402  -8.093  -8.869  1.00 96.28           O  
ATOM    512  N   ALA B  62      11.415  -2.878  -7.672  1.00 95.29           N  
ATOM    513  CA  ALA B  62      11.049  -1.697  -8.450  1.00 95.29           C  
ATOM    514  C   ALA B  62      11.490  -0.418  -7.746  1.00 95.29           C  
ATOM    515  CB  ALA B  62       9.543  -1.671  -8.700  1.00 95.29           C  
ATOM    516  O   ALA B  62      11.969   0.519  -8.389  1.00 95.29           O  
ATOM    517  N   ILE B  63      11.452  -0.387  -6.463  1.00 95.95           N  
ATOM    518  CA  ILE B  63      11.842   0.787  -5.692  1.00 95.95           C  
ATOM    519  C   ILE B  63      13.359   0.954  -5.738  1.00 95.95           C  
ATOM    520  CB  ILE B  63      11.358   0.688  -4.227  1.00 95.95           C  
ATOM    521  O   ILE B  63      13.864   2.074  -5.847  1.00 95.95           O  
ATOM    522  CG1 ILE B  63       9.843   0.909  -4.149  1.00 95.95           C  
ATOM    523  CG2 ILE B  63      12.104   1.691  -3.343  1.00 95.95           C  
ATOM    524  CD1 ILE B  63       9.259   0.707  -2.758  1.00 95.95           C  
ATOM    525  N   LYS B  64      14.047  -0.194  -5.788  1.00 95.88           N  
ATOM    526  CA  LYS B  64      15.500  -0.144  -5.924  1.00 95.88           C  
ATOM    527  C   LYS B  64      15.906   0.432  -7.277  1.00 95.88           C  
ATOM    528  CB  LYS B  64      16.105  -1.537  -5.744  1.00 95.88           C  
ATOM    529  O   LYS B  64      16.814   1.263  -7.357  1.00 95.88           O  
ATOM    530  CG  LYS B  64      17.625  -1.549  -5.683  1.00 95.88           C  
ATOM    531  CD  LYS B  64      18.165  -2.955  -5.460  1.00 95.88           C  
ATOM    532  CE  LYS B  64      19.687  -2.984  -5.497  1.00 95.88           C  
ATOM    533  NZ  LYS B  64      20.220  -4.367  -5.319  1.00 95.88           N  
ATOM    534  N   ARG B  65      15.204   0.056  -8.305  1.00 95.21           N  
ATOM    535  CA  ARG B  65      15.473   0.580  -9.641  1.00 95.21           C  
ATOM    536  C   ARG B  65      15.166   2.072  -9.716  1.00 95.21           C  
ATOM    537  CB  ARG B  65      14.656  -0.177 -10.690  1.00 95.21           C  
ATOM    538  O   ARG B  65      15.902   2.831 -10.349  1.00 95.21           O  
ATOM    539  CG  ARG B  65      15.148  -1.592 -10.951  1.00 95.21           C  
ATOM    540  CD  ARG B  65      14.565  -2.163 -12.236  1.00 95.21           C  
ATOM    541  NE  ARG B  65      13.106  -2.184 -12.204  1.00 95.21           N  
ATOM    542  NH1 ARG B  65      12.950  -4.314 -11.323  1.00 95.21           N  
ATOM    543  NH2 ARG B  65      11.050  -3.119 -11.785  1.00 95.21           N  
ATOM    544  CZ  ARG B  65      12.372  -3.206 -11.770  1.00 95.21           C  
ATOM    545  N   TYR B  66      14.157   2.525  -9.055  1.00 95.48           N  
ATOM    546  CA  TYR B  66      13.793   3.936  -8.989  1.00 95.48           C  
ATOM    547  C   TYR B  66      14.894   4.753  -8.323  1.00 95.48           C  
ATOM    548  CB  TYR B  66      12.476   4.116  -8.227  1.00 95.48           C  
ATOM    549  O   TYR B  66      15.310   5.788  -8.848  1.00 95.48           O  
ATOM    550  CG  TYR B  66      11.972   5.539  -8.215  1.00 95.48           C  
ATOM    551  CD1 TYR B  66      12.401   6.443  -7.245  1.00 95.48           C  
ATOM    552  CD2 TYR B  66      11.065   5.982  -9.171  1.00 95.48           C  
ATOM    553  CE1 TYR B  66      11.938   7.754  -7.229  1.00 95.48           C  
ATOM    554  CE2 TYR B  66      10.595   7.291  -9.165  1.00 95.48           C  
ATOM    555  OH  TYR B  66      10.574   9.465  -8.180  1.00 95.48           O  
ATOM    556  CZ  TYR B  66      11.036   8.168  -8.192  1.00 95.48           C  
ATOM    557  N   GLU B  67      15.423   4.218  -7.288  1.00 95.11           N  
ATOM    558  CA  GLU B  67      16.444   4.921  -6.516  1.00 95.11           C  
ATOM    559  C   GLU B  67      17.762   4.994  -7.283  1.00 95.11           C  
ATOM    560  CB  GLU B  67      16.660   4.239  -5.163  1.00 95.11           C  
ATOM    561  O   GLU B  67      18.463   6.007  -7.228  1.00 95.11           O  
ATOM    562  CG  GLU B  67      15.513   4.440  -4.183  1.00 95.11           C  
ATOM    563  CD  GLU B  67      15.668   3.632  -2.904  1.00 95.11           C  
ATOM    564  OE1 GLU B  67      15.067   4.009  -1.872  1.00 95.11           O  
ATOM    565  OE2 GLU B  67      16.397   2.616  -2.934  1.00 95.11           O  
ATOM    566  N   GLU B  68      18.027   3.972  -8.124  1.00 95.03           N  
ATOM    567  CA  GLU B  68      19.244   3.952  -8.930  1.00 95.03           C  
ATOM    568  C   GLU B  68      19.167   4.964 -10.070  1.00 95.03           C  
ATOM    569  CB  GLU B  68      19.497   2.549  -9.488  1.00 95.03           C  
ATOM    570  O   GLU B  68      20.135   5.678 -10.340  1.00 95.03           O  
ATOM    571  CG  GLU B  68      19.967   1.547  -8.443  1.00 95.03           C  
ATOM    572  CD  GLU B  68      20.040   0.122  -8.968  1.00 95.03           C  
ATOM    573  OE1 GLU B  68      20.494  -0.776  -8.224  1.00 95.03           O  
ATOM    574  OE2 GLU B  68      19.641  -0.097 -10.133  1.00 95.03           O  
ATOM    575  N   THR B  69      17.982   5.019 -10.644  1.00 92.44           N  
ATOM    576  CA  THR B  69      17.769   5.993 -11.708  1.00 92.44           C  
ATOM    577  C   THR B  69      17.854   7.416 -11.164  1.00 92.44           C  
ATOM    578  CB  THR B  69      16.406   5.783 -12.394  1.00 92.44           C  
ATOM    579  O   THR B  69      18.437   8.296 -11.800  1.00 92.44           O  
ATOM    580  CG2 THR B  69      16.210   6.768 -13.541  1.00 92.44           C  
ATOM    581  OG1 THR B  69      16.337   4.447 -12.908  1.00 92.44           O  
ATOM    582  N   LEU B  70      17.417   7.641  -9.988  1.00 92.04           N  
ATOM    583  CA  LEU B  70      17.446   8.950  -9.345  1.00 92.04           C  
ATOM    584  C   LEU B  70      18.879   9.375  -9.043  1.00 92.04           C  
ATOM    585  CB  LEU B  70      16.625   8.931  -8.053  1.00 92.04           C  
ATOM    586  O   LEU B  70      19.246  10.533  -9.258  1.00 92.04           O  
ATOM    587  CG  LEU B  70      16.566  10.242  -7.268  1.00 92.04           C  
ATOM    588  CD1 LEU B  70      15.981  11.353  -8.134  1.00 92.04           C  
ATOM    589  CD2 LEU B  70      15.749  10.065  -5.992  1.00 92.04           C  
ATOM    590  N   LYS B  71      19.677   8.370  -8.620  1.00 92.63           N  
ATOM    591  CA  LYS B  71      21.072   8.650  -8.294  1.00 92.63           C  
ATOM    592  C   LYS B  71      21.849   9.088  -9.532  1.00 92.63           C  
ATOM    593  CB  LYS B  71      21.734   7.421  -7.669  1.00 92.63           C  
ATOM    594  O   LYS B  71      22.703   9.974  -9.455  1.00 92.63           O  
ATOM    595  CG  LYS B  71      21.362   7.192  -6.211  1.00 92.63           C  
ATOM    596  CD  LYS B  71      22.057   5.961  -5.643  1.00 92.63           C  
ATOM    597  CE  LYS B  71      21.582   5.652  -4.230  1.00 92.63           C  
ATOM    598  NZ  LYS B  71      22.195   4.396  -3.702  1.00 92.63           N  
ATOM    599  N   ARG B  72      21.358   8.609 -10.703  1.00 89.64           N  
ATOM    600  CA  ARG B  72      22.014   8.957 -11.960  1.00 89.64           C  
ATOM    601  C   ARG B  72      21.626  10.362 -12.409  1.00 89.64           C  
ATOM    602  CB  ARG B  72      21.660   7.943 -13.050  1.00 89.64           C  
ATOM    603  O   ARG B  72      22.439  11.078 -12.998  1.00 89.64           O  
ATOM    604  CG  ARG B  72      22.331   6.590 -12.873  1.00 89.64           C  
ATOM    605  CD  ARG B  72      21.994   5.640 -14.014  1.00 89.64           C  
ATOM    606  NE  ARG B  72      22.296   4.254 -13.668  1.00 89.64           N  
ATOM    607  NH1 ARG B  72      21.001   3.336 -15.347  1.00 89.64           N  
ATOM    608  NH2 ARG B  72      22.157   1.974 -13.910  1.00 89.64           N  
ATOM    609  CZ  ARG B  72      21.817   3.191 -14.309  1.00 89.64           C  
ATOM    610  N   LEU B  73      20.486  10.798 -12.090  1.00 79.89           N  
ATOM    611  CA  LEU B  73      19.973  12.107 -12.482  1.00 79.89           C  
ATOM    612  C   LEU B  73      20.575  13.208 -11.616  1.00 79.89           C  
ATOM    613  CB  LEU B  73      18.446  12.138 -12.380  1.00 79.89           C  
ATOM    614  O   LEU B  73      20.748  14.340 -12.074  1.00 79.89           O  
ATOM    615  CG  LEU B  73      17.678  11.412 -13.485  1.00 79.89           C  
ATOM    616  CD1 LEU B  73      16.203  11.292 -13.114  1.00 79.89           C  
ATOM    617  CD2 LEU B  73      17.842  12.138 -14.816  1.00 79.89           C  
ATOM    618  N   LEU B  74      20.990  12.806 -10.466  1.00 77.66           N  
ATOM    619  CA  LEU B  74      21.556  13.810  -9.572  1.00 77.66           C  
ATOM    620  C   LEU B  74      23.055  13.961  -9.803  1.00 77.66           C  
ATOM    621  CB  LEU B  74      21.287  13.440  -8.111  1.00 77.66           C  
ATOM    622  O   LEU B  74      23.604  15.056  -9.657  1.00 77.66           O  
ATOM    623  CG  LEU B  74      19.824  13.452  -7.666  1.00 77.66           C  
ATOM    624  CD1 LEU B  74      19.692  12.874  -6.261  1.00 77.66           C  
ATOM    625  CD2 LEU B  74      19.260  14.868  -7.722  1.00 77.66           C  
TER     626      LEU B  74                                                      
ATOM    627  N   SER C   1     -22.558  -3.112  16.634  1.00 76.58           N  
ATOM    628  CA  SER C   1     -21.748  -4.283  16.952  1.00 76.58           C  
ATOM    629  C   SER C   1     -20.404  -4.237  16.232  1.00 76.58           C  
ATOM    630  CB  SER C   1     -22.491  -5.567  16.580  1.00 76.58           C  
ATOM    631  O   SER C   1     -20.259  -3.547  15.221  1.00 76.58           O  
ATOM    632  OG  SER C   1     -22.475  -5.769  15.177  1.00 76.58           O  
ATOM    633  N   GLU C   2     -19.366  -4.751  16.664  1.00 84.45           N  
ATOM    634  CA  GLU C   2     -18.036  -4.828  16.068  1.00 84.45           C  
ATOM    635  C   GLU C   2     -18.097  -5.398  14.653  1.00 84.45           C  
ATOM    636  CB  GLU C   2     -17.105  -5.677  16.937  1.00 84.45           C  
ATOM    637  O   GLU C   2     -17.347  -4.971  13.773  1.00 84.45           O  
ATOM    638  CG  GLU C   2     -16.688  -4.999  18.235  1.00 84.45           C  
ATOM    639  CD  GLU C   2     -17.687  -5.198  19.363  1.00 84.45           C  
ATOM    640  OE1 GLU C   2     -17.438  -4.706  20.488  1.00 84.45           O  
ATOM    641  OE2 GLU C   2     -18.726  -5.851  19.122  1.00 84.45           O  
ATOM    642  N   GLU C   3     -18.995  -6.273  14.466  1.00 86.54           N  
ATOM    643  CA  GLU C   3     -19.179  -6.850  13.138  1.00 86.54           C  
ATOM    644  C   GLU C   3     -19.656  -5.798  12.141  1.00 86.54           C  
ATOM    645  CB  GLU C   3     -20.171  -8.014  13.190  1.00 86.54           C  
ATOM    646  O   GLU C   3     -19.202  -5.770  10.995  1.00 86.54           O  
ATOM    647  CG  GLU C   3     -19.592  -9.290  13.782  1.00 86.54           C  
ATOM    648  CD  GLU C   3     -20.605 -10.420  13.880  1.00 86.54           C  
ATOM    649  OE1 GLU C   3     -20.255 -11.506  14.395  1.00 86.54           O  
ATOM    650  OE2 GLU C   3     -21.757 -10.218  13.437  1.00 86.54           O  
ATOM    651  N   ASP C   4     -20.662  -4.917  12.600  1.00 89.48           N  
ATOM    652  CA  ASP C   4     -21.163  -3.848  11.742  1.00 89.48           C  
ATOM    653  C   ASP C   4     -20.063  -2.837  11.425  1.00 89.48           C  
ATOM    654  CB  ASP C   4     -22.351  -3.144  12.401  1.00 89.48           C  
ATOM    655  O   ASP C   4     -19.963  -2.354  10.295  1.00 89.48           O  
ATOM    656  CG  ASP C   4     -23.612  -3.989  12.409  1.00 89.48           C  
ATOM    657  OD1 ASP C   4     -24.523  -3.718  13.220  1.00 89.48           O  
ATOM    658  OD2 ASP C   4     -23.694  -4.938  11.598  1.00 89.48           O  
ATOM    659  N   GLU C   5     -19.317  -2.617  12.376  1.00 88.63           N  
ATOM    660  CA  GLU C   5     -18.205  -1.689  12.192  1.00 88.63           C  
ATOM    661  C   GLU C   5     -17.181  -2.244  11.206  1.00 88.63           C  
ATOM    662  CB  GLU C   5     -17.532  -1.384  13.533  1.00 88.63           C  
ATOM    663  O   GLU C   5     -16.639  -1.503  10.383  1.00 88.63           O  
ATOM    664  CG  GLU C   5     -18.362  -0.498  14.450  1.00 88.63           C  
ATOM    665  CD  GLU C   5     -17.686  -0.213  15.782  1.00 88.63           C  
ATOM    666  OE1 GLU C   5     -18.280   0.498  16.624  1.00 88.63           O  
ATOM    667  OE2 GLU C   5     -16.553  -0.703  15.984  1.00 88.63           O  
ATOM    668  N   LEU C   6     -16.936  -3.420  11.269  1.00 86.61           N  
ATOM    669  CA  LEU C   6     -16.012  -4.093  10.363  1.00 86.61           C  
ATOM    670  C   LEU C   6     -16.530  -4.051   8.929  1.00 86.61           C  
ATOM    671  CB  LEU C   6     -15.797  -5.545  10.797  1.00 86.61           C  
ATOM    672  O   LEU C   6     -15.779  -3.735   8.003  1.00 86.61           O  
ATOM    673  CG  LEU C   6     -14.849  -6.378   9.933  1.00 86.61           C  
ATOM    674  CD1 LEU C   6     -13.454  -5.760   9.930  1.00 86.61           C  
ATOM    675  CD2 LEU C   6     -14.800  -7.819  10.429  1.00 86.61           C  
ATOM    676  N   GLU C   7     -17.781  -4.344   8.758  1.00 89.94           N  
ATOM    677  CA  GLU C   7     -18.376  -4.335   7.425  1.00 89.94           C  
ATOM    678  C   GLU C   7     -18.322  -2.941   6.806  1.00 89.94           C  
ATOM    679  CB  GLU C   7     -19.823  -4.832   7.478  1.00 89.94           C  
ATOM    680  O   GLU C   7     -18.028  -2.795   5.617  1.00 89.94           O  
ATOM    681  CG  GLU C   7     -19.951  -6.344   7.592  1.00 89.94           C  
ATOM    682  CD  GLU C   7     -21.392  -6.819   7.681  1.00 89.94           C  
ATOM    683  OE1 GLU C   7     -21.622  -8.046   7.781  1.00 89.94           O  
ATOM    684  OE2 GLU C   7     -22.300  -5.958   7.650  1.00 89.94           O  
ATOM    685  N   LYS C   8     -18.610  -2.018   7.651  1.00 90.73           N  
ATOM    686  CA  LYS C   8     -18.546  -0.634   7.188  1.00 90.73           C  
ATOM    687  C   LYS C   8     -17.121  -0.252   6.796  1.00 90.73           C  
ATOM    688  CB  LYS C   8     -19.066   0.318   8.265  1.00 90.73           C  
ATOM    689  O   LYS C   8     -16.903   0.358   5.747  1.00 90.73           O  
ATOM    690  CG  LYS C   8     -19.119   1.775   7.830  1.00 90.73           C  
ATOM    691  CD  LYS C   8     -19.644   2.672   8.944  1.00 90.73           C  
ATOM    692  CE  LYS C   8     -19.608   4.141   8.544  1.00 90.73           C  
ATOM    693  NZ  LYS C   8     -20.073   5.028   9.651  1.00 90.73           N  
ATOM    694  N   ALA C   9     -16.169  -0.643   7.528  1.00 88.60           N  
ATOM    695  CA  ALA C   9     -14.765  -0.340   7.263  1.00 88.60           C  
ATOM    696  C   ALA C   9     -14.289  -1.023   5.984  1.00 88.60           C  
ATOM    697  CB  ALA C   9     -13.896  -0.766   8.444  1.00 88.60           C  
ATOM    698  O   ALA C   9     -13.544  -0.432   5.198  1.00 88.60           O  
ATOM    699  N   ILE C  10     -14.725  -2.153   5.752  1.00 88.83           N  
ATOM    700  CA  ILE C  10     -14.346  -2.903   4.559  1.00 88.83           C  
ATOM    701  C   ILE C  10     -14.945  -2.240   3.321  1.00 88.83           C  
ATOM    702  CB  ILE C  10     -14.799  -4.377   4.650  1.00 88.83           C  
ATOM    703  O   ILE C  10     -14.280  -2.123   2.289  1.00 88.83           O  
ATOM    704  CG1 ILE C  10     -13.946  -5.136   5.673  1.00 88.83           C  
ATOM    705  CG2 ILE C  10     -14.733  -5.048   3.275  1.00 88.83           C  
ATOM    706  CD1 ILE C  10     -14.425  -6.556   5.946  1.00 88.83           C  
ATOM    707  N   ARG C  11     -16.100  -1.776   3.458  1.00 92.15           N  
ATOM    708  CA  ARG C  11     -16.752  -1.093   2.345  1.00 92.15           C  
ATOM    709  C   ARG C  11     -16.016   0.193   1.985  1.00 92.15           C  
ATOM    710  CB  ARG C  11     -18.212  -0.784   2.685  1.00 92.15           C  
ATOM    711  O   ARG C  11     -15.796   0.479   0.806  1.00 92.15           O  
ATOM    712  CG  ARG C  11     -19.137  -1.985   2.577  1.00 92.15           C  
ATOM    713  CD  ARG C  11     -20.602  -1.576   2.635  1.00 92.15           C  
ATOM    714  NE  ARG C  11     -20.924  -0.904   3.891  1.00 92.15           N  
ATOM    715  NH1 ARG C  11     -22.850  -2.118   4.286  1.00 92.15           N  
ATOM    716  NH2 ARG C  11     -22.182  -0.503   5.771  1.00 92.15           N  
ATOM    717  CZ  ARG C  11     -21.984  -1.177   4.646  1.00 92.15           C  
ATOM    718  N   GLU C  12     -15.609   0.901   2.982  1.00 92.12           N  
ATOM    719  CA  GLU C  12     -14.886   2.150   2.761  1.00 92.12           C  
ATOM    720  C   GLU C  12     -13.515   1.893   2.144  1.00 92.12           C  
ATOM    721  CB  GLU C  12     -14.736   2.924   4.073  1.00 92.12           C  
ATOM    722  O   GLU C  12     -13.067   2.646   1.277  1.00 92.12           O  
ATOM    723  CG  GLU C  12     -16.039   3.516   4.591  1.00 92.12           C  
ATOM    724  CD  GLU C  12     -16.695   4.473   3.609  1.00 92.12           C  
ATOM    725  OE1 GLU C  12     -17.941   4.456   3.485  1.00 92.12           O  
ATOM    726  OE2 GLU C  12     -15.958   5.246   2.957  1.00 92.12           O  
ATOM    727  N   GLN C  13     -13.004   0.888   2.539  1.00 90.82           N  
ATOM    728  CA  GLN C  13     -11.711   0.501   1.987  1.00 90.82           C  
ATOM    729  C   GLN C  13     -11.829   0.142   0.508  1.00 90.82           C  
ATOM    730  CB  GLN C  13     -11.124  -0.677   2.767  1.00 90.82           C  
ATOM    731  O   GLN C  13     -10.968   0.509  -0.295  1.00 90.82           O  
ATOM    732  CG  GLN C  13      -9.682  -1.001   2.400  1.00 90.82           C  
ATOM    733  CD  GLN C  13      -9.109  -2.141   3.221  1.00 90.82           C  
ATOM    734  NE2 GLN C  13      -7.801  -2.108   3.449  1.00 90.82           N  
ATOM    735  OE1 GLN C  13      -9.837  -3.043   3.647  1.00 90.82           O  
ATOM    736  N   LYS C  14     -12.810  -0.494   0.121  1.00 92.32           N  
ATOM    737  CA  LYS C  14     -13.028  -0.880  -1.270  1.00 92.32           C  
ATOM    738  C   LYS C  14     -13.243   0.346  -2.153  1.00 92.32           C  
ATOM    739  CB  LYS C  14     -14.226  -1.824  -1.383  1.00 92.32           C  
ATOM    740  O   LYS C  14     -12.771   0.388  -3.291  1.00 92.32           O  
ATOM    741  CG  LYS C  14     -13.939  -3.246  -0.927  1.00 92.32           C  
ATOM    742  CD  LYS C  14     -15.137  -4.160  -1.155  1.00 92.32           C  
ATOM    743  CE  LYS C  14     -14.821  -5.602  -0.781  1.00 92.32           C  
ATOM    744  NZ  LYS C  14     -16.001  -6.495  -0.975  1.00 92.32           N  
ATOM    745  N   LYS C  15     -13.879   1.292  -1.574  1.00 95.00           N  
ATOM    746  CA  LYS C  15     -14.080   2.536  -2.312  1.00 95.00           C  
ATOM    747  C   LYS C  15     -12.755   3.251  -2.556  1.00 95.00           C  
ATOM    748  CB  LYS C  15     -15.042   3.458  -1.560  1.00 95.00           C  
ATOM    749  O   LYS C  15     -12.502   3.743  -3.658  1.00 95.00           O  
ATOM    750  CG  LYS C  15     -16.491   2.996  -1.588  1.00 95.00           C  
ATOM    751  CD  LYS C  15     -17.404   3.977  -0.864  1.00 95.00           C  
ATOM    752  CE  LYS C  15     -18.846   3.486  -0.838  1.00 95.00           C  
ATOM    753  NZ  LYS C  15     -19.732   4.410  -0.069  1.00 95.00           N  
ATOM    754  N   ALA C  16     -11.974   3.288  -1.578  1.00 94.73           N  
ATOM    755  CA  ALA C  16     -10.659   3.913  -1.699  1.00 94.73           C  
ATOM    756  C   ALA C  16      -9.786   3.165  -2.703  1.00 94.73           C  
ATOM    757  CB  ALA C  16      -9.970   3.972  -0.338  1.00 94.73           C  
ATOM    758  O   ALA C  16      -9.036   3.781  -3.463  1.00 94.73           O  
ATOM    759  N   LEU C  17      -9.932   1.906  -2.765  1.00 94.54           N  
ATOM    760  CA  LEU C  17      -9.166   1.087  -3.699  1.00 94.54           C  
ATOM    761  C   LEU C  17      -9.577   1.376  -5.139  1.00 94.54           C  
ATOM    762  CB  LEU C  17      -9.357  -0.400  -3.390  1.00 94.54           C  
ATOM    763  O   LEU C  17      -8.731   1.418  -6.035  1.00 94.54           O  
ATOM    764  CG  LEU C  17      -8.447  -1.371  -4.143  1.00 94.54           C  
ATOM    765  CD1 LEU C  17      -6.983  -1.065  -3.845  1.00 94.54           C  
ATOM    766  CD2 LEU C  17      -8.783  -2.813  -3.776  1.00 94.54           C  
ATOM    767  N   GLU C  18     -10.827   1.632  -5.336  1.00 96.06           N  
ATOM    768  CA  GLU C  18     -11.313   1.966  -6.671  1.00 96.06           C  
ATOM    769  C   GLU C  18     -10.784   3.323  -7.128  1.00 96.06           C  
ATOM    770  CB  GLU C  18     -12.843   1.959  -6.705  1.00 96.06           C  
ATOM    771  O   GLU C  18     -10.390   3.484  -8.284  1.00 96.06           O  
ATOM    772  CG  GLU C  18     -13.429   2.150  -8.096  1.00 96.06           C  
ATOM    773  CD  GLU C  18     -12.977   1.090  -9.088  1.00 96.06           C  
ATOM    774  OE1 GLU C  18     -12.901   1.388 -10.302  1.00 96.06           O  
ATOM    775  OE2 GLU C  18     -12.699  -0.048  -8.649  1.00 96.06           O  
ATOM    776  N   ARG C  19     -10.736   4.215  -6.198  1.00 96.37           N  
ATOM    777  CA  ARG C  19     -10.176   5.526  -6.508  1.00 96.37           C  
ATOM    778  C   ARG C  19      -8.693   5.422  -6.848  1.00 96.37           C  
ATOM    779  CB  ARG C  19     -10.377   6.488  -5.334  1.00 96.37           C  
ATOM    780  O   ARG C  19      -8.208   6.106  -7.752  1.00 96.37           O  
ATOM    781  CG  ARG C  19     -11.824   6.904  -5.121  1.00 96.37           C  
ATOM    782  CD  ARG C  19     -11.934   8.103  -4.189  1.00 96.37           C  
ATOM    783  NE  ARG C  19     -11.359   7.820  -2.877  1.00 96.37           N  
ATOM    784  NH1 ARG C  19     -13.301   6.941  -1.985  1.00 96.37           N  
ATOM    785  NH2 ARG C  19     -11.400   7.061  -0.709  1.00 96.37           N  
ATOM    786  CZ  ARG C  19     -12.021   7.275  -1.860  1.00 96.37           C  
ATOM    787  N   LEU C  20      -8.026   4.569  -6.155  1.00 96.71           N  
ATOM    788  CA  LEU C  20      -6.609   4.339  -6.413  1.00 96.71           C  
ATOM    789  C   LEU C  20      -6.396   3.774  -7.813  1.00 96.71           C  
ATOM    790  CB  LEU C  20      -6.022   3.385  -5.370  1.00 96.71           C  
ATOM    791  O   LEU C  20      -5.533   4.250  -8.555  1.00 96.71           O  
ATOM    792  CG  LEU C  20      -4.542   3.032  -5.530  1.00 96.71           C  
ATOM    793  CD1 LEU C  20      -3.684   4.288  -5.422  1.00 96.71           C  
ATOM    794  CD2 LEU C  20      -4.122   2.001  -4.488  1.00 96.71           C  
ATOM    795  N   LYS C  21      -7.216   2.905  -8.174  1.00 96.96           N  
ATOM    796  CA  LYS C  21      -7.123   2.284  -9.492  1.00 96.96           C  
ATOM    797  C   LYS C  21      -7.331   3.312 -10.600  1.00 96.96           C  
ATOM    798  CB  LYS C  21      -8.146   1.155  -9.626  1.00 96.96           C  
ATOM    799  O   LYS C  21      -6.575   3.345 -11.573  1.00 96.96           O  
ATOM    800  CG  LYS C  21      -8.065   0.399 -10.944  1.00 96.96           C  
ATOM    801  CD  LYS C  21      -9.083  -0.732 -11.004  1.00 96.96           C  
ATOM    802  CE  LYS C  21      -9.088  -1.409 -12.368  1.00 96.96           C  
ATOM    803  NZ  LYS C  21     -10.082  -2.522 -12.430  1.00 96.96           N  
ATOM    804  N   GLU C  22      -8.308   4.141 -10.389  1.00 97.10           N  
ATOM    805  CA  GLU C  22      -8.623   5.158 -11.387  1.00 97.10           C  
ATOM    806  C   GLU C  22      -7.485   6.166 -11.525  1.00 97.10           C  
ATOM    807  CB  GLU C  22      -9.924   5.880 -11.028  1.00 97.10           C  
ATOM    808  O   GLU C  22      -7.116   6.545 -12.639  1.00 97.10           O  
ATOM    809  CG  GLU C  22     -11.170   5.024 -11.202  1.00 97.10           C  
ATOM    810  CD  GLU C  22     -12.432   5.688 -10.674  1.00 97.10           C  
ATOM    811  OE1 GLU C  22     -13.518   5.068 -10.742  1.00 97.10           O  
ATOM    812  OE2 GLU C  22     -12.334   6.837 -10.189  1.00 97.10           O  
ATOM    813  N   ALA C  23      -6.905   6.549 -10.426  1.00 96.39           N  
ATOM    814  CA  ALA C  23      -5.816   7.522 -10.432  1.00 96.39           C  
ATOM    815  C   ALA C  23      -4.568   6.944 -11.094  1.00 96.39           C  
ATOM    816  CB  ALA C  23      -5.498   7.973  -9.008  1.00 96.39           C  
ATOM    817  O   ALA C  23      -3.876   7.640 -11.841  1.00 96.39           O  
ATOM    818  N   ILE C  24      -4.335   5.699 -10.921  1.00 96.53           N  
ATOM    819  CA  ILE C  24      -3.168   5.046 -11.504  1.00 96.53           C  
ATOM    820  C   ILE C  24      -3.351   4.915 -13.014  1.00 96.53           C  
ATOM    821  CB  ILE C  24      -2.921   3.658 -10.872  1.00 96.53           C  
ATOM    822  O   ILE C  24      -2.404   5.109 -13.780  1.00 96.53           O  
ATOM    823  CG1 ILE C  24      -2.384   3.810  -9.444  1.00 96.53           C  
ATOM    824  CG2 ILE C  24      -1.961   2.835 -11.734  1.00 96.53           C  
ATOM    825  CD1 ILE C  24      -2.264   2.495  -8.685  1.00 96.53           C  
ATOM    826  N   GLU C  25      -4.603   4.717 -13.462  1.00 96.85           N  
ATOM    827  CA  GLU C  25      -4.894   4.649 -14.891  1.00 96.85           C  
ATOM    828  C   GLU C  25      -4.687   6.005 -15.561  1.00 96.85           C  
ATOM    829  CB  GLU C  25      -6.325   4.159 -15.127  1.00 96.85           C  
ATOM    830  O   GLU C  25      -4.124   6.083 -16.655  1.00 96.85           O  
ATOM    831  CG  GLU C  25      -6.513   2.669 -14.879  1.00 96.85           C  
ATOM    832  CD  GLU C  25      -7.964   2.225 -14.965  1.00 96.85           C  
ATOM    833  OE1 GLU C  25      -8.233   1.007 -14.867  1.00 96.85           O  
ATOM    834  OE2 GLU C  25      -8.840   3.104 -15.133  1.00 96.85           O  
ATOM    835  N   ARG C  26      -5.088   6.998 -14.843  1.00 96.14           N  
ATOM    836  CA  ARG C  26      -4.872   8.347 -15.358  1.00 96.14           C  
ATOM    837  C   ARG C  26      -3.384   8.670 -15.439  1.00 96.14           C  
ATOM    838  CB  ARG C  26      -5.585   9.378 -14.480  1.00 96.14           C  
ATOM    839  O   ARG C  26      -2.933   9.309 -16.392  1.00 96.14           O  
ATOM    840  CG  ARG C  26      -7.097   9.376 -14.634  1.00 96.14           C  
ATOM    841  CD  ARG C  26      -7.725  10.633 -14.046  1.00 96.14           C  
ATOM    842  NE  ARG C  26      -7.414  10.777 -12.627  1.00 96.14           N  
ATOM    843  NH1 ARG C  26      -9.255   9.591 -11.891  1.00 96.14           N  
ATOM    844  NH2 ARG C  26      -7.773  10.470 -10.379  1.00 96.14           N  
ATOM    845  CZ  ARG C  26      -8.148  10.279 -11.636  1.00 96.14           C  
ATOM    846  N   TYR C  27      -2.581   8.234 -14.508  1.00 96.45           N  
ATOM    847  CA  TYR C  27      -1.135   8.422 -14.496  1.00 96.45           C  
ATOM    848  C   TYR C  27      -0.488   7.761 -15.707  1.00 96.45           C  
ATOM    849  CB  TYR C  27      -0.530   7.857 -13.207  1.00 96.45           C  
ATOM    850  O   TYR C  27       0.315   8.382 -16.407  1.00 96.45           O  
ATOM    851  CG  TYR C  27       0.941   8.155 -13.045  1.00 96.45           C  
ATOM    852  CD1 TYR C  27       1.907   7.317 -13.597  1.00 96.45           C  
ATOM    853  CD2 TYR C  27       1.368   9.275 -12.340  1.00 96.45           C  
ATOM    854  CE1 TYR C  27       3.263   7.587 -13.449  1.00 96.45           C  
ATOM    855  CE2 TYR C  27       2.721   9.555 -12.185  1.00 96.45           C  
ATOM    856  OH  TYR C  27       5.002   8.979 -12.593  1.00 96.45           O  
ATOM    857  CZ  TYR C  27       3.660   8.707 -12.743  1.00 96.45           C  
ATOM    858  N   GLU C  28      -0.965   6.590 -16.010  1.00 96.11           N  
ATOM    859  CA  GLU C  28      -0.407   5.829 -17.124  1.00 96.11           C  
ATOM    860  C   GLU C  28      -0.772   6.464 -18.463  1.00 96.11           C  
ATOM    861  CB  GLU C  28      -0.892   4.378 -17.080  1.00 96.11           C  
ATOM    862  O   GLU C  28       0.051   6.509 -19.380  1.00 96.11           O  
ATOM    863  CG  GLU C  28      -0.220   3.537 -16.005  1.00 96.11           C  
ATOM    864  CD  GLU C  28      -0.734   2.107 -15.952  1.00 96.11           C  
ATOM    865  OE1 GLU C  28       0.052   1.191 -15.620  1.00 96.11           O  
ATOM    866  OE2 GLU C  28      -1.933   1.901 -16.246  1.00 96.11           O  
ATOM    867  N   GLU C  29      -2.014   6.971 -18.501  1.00 95.89           N  
ATOM    868  CA  GLU C  29      -2.464   7.628 -19.725  1.00 95.89           C  
ATOM    869  C   GLU C  29      -1.668   8.902 -19.991  1.00 95.89           C  
ATOM    870  CB  GLU C  29      -3.959   7.949 -19.644  1.00 95.89           C  
ATOM    871  O   GLU C  29      -1.271   9.166 -21.128  1.00 95.89           O  
ATOM    872  CG  GLU C  29      -4.858   6.730 -19.794  1.00 95.89           C  
ATOM    873  CD  GLU C  29      -6.331   7.043 -19.587  1.00 95.89           C  
ATOM    874  OE1 GLU C  29      -7.167   6.115 -19.677  1.00 95.89           O  
ATOM    875  OE2 GLU C  29      -6.653   8.226 -19.335  1.00 95.89           O  
ATOM    876  N   THR C  30      -1.386   9.656 -18.944  1.00 94.16           N  
ATOM    877  CA  THR C  30      -0.595  10.876 -19.054  1.00 94.16           C  
ATOM    878  C   THR C  30       0.833  10.557 -19.487  1.00 94.16           C  
ATOM    879  CB  THR C  30      -0.570  11.648 -17.722  1.00 94.16           C  
ATOM    880  O   THR C  30       1.416  11.277 -20.300  1.00 94.16           O  
ATOM    881  CG2 THR C  30       0.228  12.941 -17.850  1.00 94.16           C  
ATOM    882  OG1 THR C  30      -1.913  11.965 -17.335  1.00 94.16           O  
ATOM    883  N   LEU C  31       1.374   9.470 -18.987  1.00 92.51           N  
ATOM    884  CA  LEU C  31       2.725   9.039 -19.331  1.00 92.51           C  
ATOM    885  C   LEU C  31       2.821   8.682 -20.811  1.00 92.51           C  
ATOM    886  CB  LEU C  31       3.138   7.838 -18.476  1.00 92.51           C  
ATOM    887  O   LEU C  31       3.793   9.043 -21.478  1.00 92.51           O  
ATOM    888  CG  LEU C  31       4.575   7.343 -18.653  1.00 92.51           C  
ATOM    889  CD1 LEU C  31       5.563   8.410 -18.194  1.00 92.51           C  
ATOM    890  CD2 LEU C  31       4.790   6.042 -17.887  1.00 92.51           C  
ATOM    891  N   LYS C  32       1.781   8.117 -21.399  1.00 92.91           N  
ATOM    892  CA  LYS C  32       1.751   7.680 -22.792  1.00 92.91           C  
ATOM    893  C   LYS C  32       1.673   8.873 -23.741  1.00 92.91           C  
ATOM    894  CB  LYS C  32       0.571   6.739 -23.035  1.00 92.91           C  
ATOM    895  O   LYS C  32       2.242   8.842 -24.834  1.00 92.91           O  
ATOM    896  CG  LYS C  32       0.761   5.346 -22.454  1.00 92.91           C  
ATOM    897  CD  LYS C  32      -0.456   4.464 -22.706  1.00 92.91           C  
ATOM    898  CE  LYS C  32      -0.315   3.107 -22.030  1.00 92.91           C  
ATOM    899  NZ  LYS C  32      -1.551   2.282 -22.179  1.00 92.91           N  
ATOM    900  N   ARG C  33       1.083   9.932 -23.232  1.00 90.95           N  
ATOM    901  CA  ARG C  33       0.908  11.124 -24.056  1.00 90.95           C  
ATOM    902  C   ARG C  33       2.210  11.912 -24.162  1.00 90.95           C  
ATOM    903  CB  ARG C  33      -0.198  12.014 -23.486  1.00 90.95           C  
ATOM    904  O   ARG C  33       2.400  12.683 -25.104  1.00 90.95           O  
ATOM    905  CG  ARG C  33      -1.596  11.435 -23.640  1.00 90.95           C  
ATOM    906  CD  ARG C  33      -2.654  12.347 -23.034  1.00 90.95           C  
ATOM    907  NE  ARG C  33      -3.985  11.753 -23.112  1.00 90.95           N  
ATOM    908  NH1 ARG C  33      -5.028  13.425 -21.907  1.00 90.95           N  
ATOM    909  NH2 ARG C  33      -6.244  11.654 -22.706  1.00 90.95           N  
ATOM    910  CZ  ARG C  33      -5.082  12.279 -22.575  1.00 90.95           C  
ATOM    911  N   GLY C  34       3.238  11.823 -23.201  1.00 74.98           N  
ATOM    912  CA  GLY C  34       4.592  12.334 -23.345  1.00 74.98           C  
ATOM    913  C   GLY C  34       4.793  13.686 -22.688  1.00 74.98           C  
ATOM    914  O   GLY C  34       5.796  14.359 -22.935  1.00 74.98           O  
ATOM    915  N   LYS C  35       5.098  14.108 -22.006  1.00 59.34           N  
ATOM    916  CA  LYS C  35       5.763  15.302 -21.492  1.00 59.34           C  
ATOM    917  C   LYS C  35       4.855  16.067 -20.534  1.00 59.34           C  
ATOM    918  CB  LYS C  35       6.199  16.211 -22.641  1.00 59.34           C  
ATOM    919  O   LYS C  35       4.635  17.268 -20.706  1.00 59.34           O  
ATOM    920  CG  LYS C  35       7.547  15.845 -23.244  1.00 59.34           C  
ATOM    921  CD  LYS C  35       8.003  16.880 -24.265  1.00 59.34           C  
ATOM    922  CE  LYS C  35       9.359  16.522 -24.857  1.00 59.34           C  
ATOM    923  NZ  LYS C  35       9.813  17.536 -25.855  1.00 59.34           N  
ATOM    924  N   ASN C  36       4.562  15.662 -20.038  1.00 77.17           N  
ATOM    925  CA  ASN C  36       3.880  16.490 -19.049  1.00 77.17           C  
ATOM    926  C   ASN C  36       4.247  16.080 -17.626  1.00 77.17           C  
ATOM    927  CB  ASN C  36       2.364  16.425 -19.247  1.00 77.17           C  
ATOM    928  O   ASN C  36       3.482  15.379 -16.961  1.00 77.17           O  
ATOM    929  CG  ASN C  36       1.641  17.595 -18.608  1.00 77.17           C  
ATOM    930  ND2 ASN C  36       0.427  17.866 -19.073  1.00 77.17           N  
ATOM    931  OD1 ASN C  36       2.169  18.249 -17.705  1.00 77.17           O  
ATOM    932  N   GLU C  37       5.307  16.526 -17.118  1.00 87.26           N  
ATOM    933  CA  GLU C  37       5.899  16.208 -15.823  1.00 87.26           C  
ATOM    934  C   GLU C  37       5.052  16.758 -14.679  1.00 87.26           C  
ATOM    935  CB  GLU C  37       7.325  16.758 -15.733  1.00 87.26           C  
ATOM    936  O   GLU C  37       4.891  16.103 -13.647  1.00 87.26           O  
ATOM    937  CG  GLU C  37       8.330  16.004 -16.591  1.00 87.26           C  
ATOM    938  CD  GLU C  37       9.750  16.531 -16.455  1.00 87.26           C  
ATOM    939  OE1 GLU C  37      10.680  15.928 -17.037  1.00 87.26           O  
ATOM    940  OE2 GLU C  37       9.934  17.555 -15.760  1.00 87.26           O  
ATOM    941  N   LYS C  38       4.376  17.862 -14.891  1.00 90.44           N  
ATOM    942  CA  LYS C  38       3.571  18.501 -13.854  1.00 90.44           C  
ATOM    943  C   LYS C  38       2.281  17.725 -13.603  1.00 90.44           C  
ATOM    944  CB  LYS C  38       3.247  19.945 -14.240  1.00 90.44           C  
ATOM    945  O   LYS C  38       1.893  17.512 -12.453  1.00 90.44           O  
ATOM    946  CG  LYS C  38       4.440  20.887 -14.170  1.00 90.44           C  
ATOM    947  CD  LYS C  38       4.039  22.322 -14.485  1.00 90.44           C  
ATOM    948  CE  LYS C  38       5.241  23.257 -14.469  1.00 90.44           C  
ATOM    949  NZ  LYS C  38       4.857  24.660 -14.808  1.00 90.44           N  
ATOM    950  N   GLU C  39       1.773  17.405 -14.740  1.00 93.27           N  
ATOM    951  CA  GLU C  39       0.538  16.637 -14.612  1.00 93.27           C  
ATOM    952  C   GLU C  39       0.790  15.295 -13.932  1.00 93.27           C  
ATOM    953  CB  GLU C  39      -0.103  16.418 -15.985  1.00 93.27           C  
ATOM    954  O   GLU C  39      -0.013  14.849 -13.110  1.00 93.27           O  
ATOM    955  CG  GLU C  39      -1.508  15.835 -15.922  1.00 93.27           C  
ATOM    956  CD  GLU C  39      -2.193  15.773 -17.277  1.00 93.27           C  
ATOM    957  OE1 GLU C  39      -3.320  15.233 -17.364  1.00 93.27           O  
ATOM    958  OE2 GLU C  39      -1.599  16.268 -18.261  1.00 93.27           O  
ATOM    959  N   LEU C  40       1.885  14.696 -14.267  1.00 93.21           N  
ATOM    960  CA  LEU C  40       2.252  13.433 -13.636  1.00 93.21           C  
ATOM    961  C   LEU C  40       2.470  13.618 -12.138  1.00 93.21           C  
ATOM    962  CB  LEU C  40       3.516  12.859 -14.280  1.00 93.21           C  
ATOM    963  O   LEU C  40       2.019  12.797 -11.335  1.00 93.21           O  
ATOM    964  CG  LEU C  40       3.348  12.239 -15.668  1.00 93.21           C  
ATOM    965  CD1 LEU C  40       4.711  11.929 -16.279  1.00 93.21           C  
ATOM    966  CD2 LEU C  40       2.492  10.979 -15.591  1.00 93.21           C  
ATOM    967  N   ALA C  41       3.078  14.666 -11.789  1.00 93.27           N  
ATOM    968  CA  ALA C  41       3.363  14.940 -10.383  1.00 93.27           C  
ATOM    969  C   ALA C  41       2.077  15.193  -9.601  1.00 93.27           C  
ATOM    970  CB  ALA C  41       4.304  16.135 -10.254  1.00 93.27           C  
ATOM    971  O   ALA C  41       1.941  14.751  -8.458  1.00 93.27           O  
ATOM    972  N   LYS C  42       1.107  15.867 -10.273  1.00 94.42           N  
ATOM    973  CA  LYS C  42      -0.179  16.131  -9.634  1.00 94.42           C  
ATOM    974  C   LYS C  42      -0.938  14.833  -9.370  1.00 94.42           C  
ATOM    975  CB  LYS C  42      -1.026  17.066 -10.499  1.00 94.42           C  
ATOM    976  O   LYS C  42      -1.455  14.624  -8.271  1.00 94.42           O  
ATOM    977  CG  LYS C  42      -2.318  17.520  -9.837  1.00 94.42           C  
ATOM    978  CD  LYS C  42      -3.090  18.490 -10.723  1.00 94.42           C  
ATOM    979  CE  LYS C  42      -4.436  18.856 -10.113  1.00 94.42           C  
ATOM    980  NZ  LYS C  42      -5.207  19.788 -10.990  1.00 94.42           N  
ATOM    981  N   THR C  43      -0.979  14.019 -10.384  1.00 95.71           N  
ATOM    982  CA  THR C  43      -1.673  12.744 -10.238  1.00 95.71           C  
ATOM    983  C   THR C  43      -0.972  11.861  -9.210  1.00 95.71           C  
ATOM    984  CB  THR C  43      -1.761  12.000 -11.583  1.00 95.71           C  
ATOM    985  O   THR C  43      -1.628  11.168  -8.429  1.00 95.71           O  
ATOM    986  CG2 THR C  43      -2.592  10.727 -11.454  1.00 95.71           C  
ATOM    987  OG1 THR C  43      -2.368  12.856 -12.558  1.00 95.71           O  
ATOM    988  N   ASN C  44       0.322  11.897  -9.144  1.00 94.67           N  
ATOM    989  CA  ASN C  44       1.081  11.147  -8.149  1.00 94.67           C  
ATOM    990  C   ASN C  44       0.732  11.588  -6.730  1.00 94.67           C  
ATOM    991  CB  ASN C  44       2.583  11.294  -8.396  1.00 94.67           C  
ATOM    992  O   ASN C  44       0.639  10.759  -5.823  1.00 94.67           O  
ATOM    993  CG  ASN C  44       3.403  10.266  -7.642  1.00 94.67           C  
ATOM    994  ND2 ASN C  44       4.367  10.735  -6.858  1.00 94.67           N  
ATOM    995  OD1 ASN C  44       3.173   9.060  -7.764  1.00 94.67           O  
ATOM    996  N   ALA C  45       0.601  12.837  -6.576  1.00 94.94           N  
ATOM    997  CA  ALA C  45       0.205  13.354  -5.269  1.00 94.94           C  
ATOM    998  C   ALA C  45      -1.151  12.798  -4.846  1.00 94.94           C  
ATOM    999  CB  ALA C  45       0.168  14.880  -5.289  1.00 94.94           C  
ATOM   1000  O   ALA C  45      -1.337  12.410  -3.690  1.00 94.94           O  
ATOM   1001  N   GLU C  46      -2.086  12.787  -5.771  1.00 95.67           N  
ATOM   1002  CA  GLU C  46      -3.404  12.221  -5.500  1.00 95.67           C  
ATOM   1003  C   GLU C  46      -3.304  10.746  -5.119  1.00 95.67           C  
ATOM   1004  CB  GLU C  46      -4.322  12.389  -6.713  1.00 95.67           C  
ATOM   1005  O   GLU C  46      -3.966  10.295  -4.182  1.00 95.67           O  
ATOM   1006  CG  GLU C  46      -5.719  11.820  -6.512  1.00 95.67           C  
ATOM   1007  CD  GLU C  46      -6.578  11.880  -7.765  1.00 95.67           C  
ATOM   1008  OE1 GLU C  46      -7.643  11.223  -7.802  1.00 95.67           O  
ATOM   1009  OE2 GLU C  46      -6.181  12.588  -8.717  1.00 95.67           O  
ATOM   1010  N   ILE C  47      -2.451  10.029  -5.801  1.00 96.17           N  
ATOM   1011  CA  ILE C  47      -2.260   8.601  -5.572  1.00 96.17           C  
ATOM   1012  C   ILE C  47      -1.659   8.377  -4.186  1.00 96.17           C  
ATOM   1013  CB  ILE C  47      -1.357   7.970  -6.655  1.00 96.17           C  
ATOM   1014  O   ILE C  47      -2.131   7.527  -3.427  1.00 96.17           O  
ATOM   1015  CG1 ILE C  47      -2.101   7.895  -7.993  1.00 96.17           C  
ATOM   1016  CG2 ILE C  47      -0.875   6.584  -6.217  1.00 96.17           C  
ATOM   1017  CD1 ILE C  47      -1.209   7.559  -9.180  1.00 96.17           C  
ATOM   1018  N   LEU C  48      -0.727   9.122  -3.801  1.00 95.19           N  
ATOM   1019  CA  LEU C  48      -0.051   8.973  -2.517  1.00 95.19           C  
ATOM   1020  C   LEU C  48      -1.009   9.249  -1.363  1.00 95.19           C  
ATOM   1021  CB  LEU C  48       1.154   9.914  -2.433  1.00 95.19           C  
ATOM   1022  O   LEU C  48      -0.979   8.552  -0.346  1.00 95.19           O  
ATOM   1023  CG  LEU C  48       2.315   9.616  -3.383  1.00 95.19           C  
ATOM   1024  CD1 LEU C  48       3.384  10.697  -3.268  1.00 95.19           C  
ATOM   1025  CD2 LEU C  48       2.904   8.240  -3.092  1.00 95.19           C  
ATOM   1026  N   LYS C  49      -1.891  10.194  -1.544  1.00 96.04           N  
ATOM   1027  CA  LYS C  49      -2.873  10.503  -0.510  1.00 96.04           C  
ATOM   1028  C   LYS C  49      -3.869   9.359  -0.338  1.00 96.04           C  
ATOM   1029  CB  LYS C  49      -3.615  11.798  -0.843  1.00 96.04           C  
ATOM   1030  O   LYS C  49      -4.269   9.041   0.784  1.00 96.04           O  
ATOM   1031  CG  LYS C  49      -2.799  13.059  -0.599  1.00 96.04           C  
ATOM   1032  CD  LYS C  49      -3.618  14.315  -0.868  1.00 96.04           C  
ATOM   1033  CE  LYS C  49      -2.798  15.578  -0.637  1.00 96.04           C  
ATOM   1034  NZ  LYS C  49      -3.585  16.811  -0.938  1.00 96.04           N  
ATOM   1035  N   THR C  50      -4.249   8.792  -1.437  1.00 96.04           N  
ATOM   1036  CA  THR C  50      -5.160   7.654  -1.379  1.00 96.04           C  
ATOM   1037  C   THR C  50      -4.487   6.457  -0.712  1.00 96.04           C  
ATOM   1038  CB  THR C  50      -5.646   7.256  -2.784  1.00 96.04           C  
ATOM   1039  O   THR C  50      -5.117   5.739   0.067  1.00 96.04           O  
ATOM   1040  CG2 THR C  50      -6.647   6.107  -2.715  1.00 96.04           C  
ATOM   1041  OG1 THR C  50      -6.275   8.385  -3.404  1.00 96.04           O  
ATOM   1042  N   LEU C  51      -3.213   6.192  -0.959  1.00 95.76           N  
ATOM   1043  CA  LEU C  51      -2.463   5.116  -0.321  1.00 95.76           C  
ATOM   1044  C   LEU C  51      -2.402   5.316   1.189  1.00 95.76           C  
ATOM   1045  CB  LEU C  51      -1.045   5.038  -0.895  1.00 95.76           C  
ATOM   1046  O   LEU C  51      -2.531   4.356   1.952  1.00 95.76           O  
ATOM   1047  CG  LEU C  51      -0.918   4.490  -2.317  1.00 95.76           C  
ATOM   1048  CD1 LEU C  51       0.488   4.733  -2.855  1.00 95.76           C  
ATOM   1049  CD2 LEU C  51      -1.259   3.004  -2.350  1.00 95.76           C  
ATOM   1050  N   LEU C  52      -2.223   6.559   1.566  1.00 95.79           N  
ATOM   1051  CA  LEU C  52      -2.229   6.872   2.990  1.00 95.79           C  
ATOM   1052  C   LEU C  52      -3.567   6.505   3.622  1.00 95.79           C  
ATOM   1053  CB  LEU C  52      -1.936   8.359   3.213  1.00 95.79           C  
ATOM   1054  O   LEU C  52      -3.606   5.891   4.691  1.00 95.79           O  
ATOM   1055  CG  LEU C  52      -1.975   8.848   4.662  1.00 95.79           C  
ATOM   1056  CD1 LEU C  52      -0.940   8.104   5.500  1.00 95.79           C  
ATOM   1057  CD2 LEU C  52      -1.739  10.353   4.725  1.00 95.79           C  
ATOM   1058  N   GLU C  53      -4.614   6.900   2.956  1.00 95.29           N  
ATOM   1059  CA  GLU C  53      -5.954   6.578   3.438  1.00 95.29           C  
ATOM   1060  C   GLU C  53      -6.147   5.069   3.564  1.00 95.29           C  
ATOM   1061  CB  GLU C  53      -7.017   7.168   2.508  1.00 95.29           C  
ATOM   1062  O   GLU C  53      -6.718   4.591   4.546  1.00 95.29           O  
ATOM   1063  CG  GLU C  53      -8.445   6.906   2.963  1.00 95.29           C  
ATOM   1064  CD  GLU C  53      -9.490   7.427   1.988  1.00 95.29           C  
ATOM   1065  OE1 GLU C  53     -10.682   7.073   2.130  1.00 95.29           O  
ATOM   1066  OE2 GLU C  53      -9.113   8.194   1.074  1.00 95.29           O  
ATOM   1067  N   LEU C  54      -5.630   4.306   2.658  1.00 93.96           N  
ATOM   1068  CA  LEU C  54      -5.782   2.855   2.640  1.00 93.96           C  
ATOM   1069  C   LEU C  54      -4.999   2.213   3.780  1.00 93.96           C  
ATOM   1070  CB  LEU C  54      -5.315   2.283   1.299  1.00 93.96           C  
ATOM   1071  O   LEU C  54      -5.491   1.292   4.436  1.00 93.96           O  
ATOM   1072  CG  LEU C  54      -6.288   2.421   0.127  1.00 93.96           C  
ATOM   1073  CD1 LEU C  54      -5.574   2.142  -1.191  1.00 93.96           C  
ATOM   1074  CD2 LEU C  54      -7.477   1.484   0.306  1.00 93.96           C  
ATOM   1075  N   PHE C  55      -3.907   2.760   4.073  1.00 93.12           N  
ATOM   1076  CA  PHE C  55      -3.117   2.216   5.172  1.00 93.12           C  
ATOM   1077  C   PHE C  55      -3.789   2.495   6.511  1.00 93.12           C  
ATOM   1078  CB  PHE C  55      -1.703   2.805   5.162  1.00 93.12           C  
ATOM   1079  O   PHE C  55      -3.798   1.638   7.397  1.00 93.12           O  
ATOM   1080  CG  PHE C  55      -0.715   1.998   4.365  1.00 93.12           C  
ATOM   1081  CD1 PHE C  55      -0.316   0.738   4.796  1.00 93.12           C  
ATOM   1082  CD2 PHE C  55      -0.184   2.498   3.183  1.00 93.12           C  
ATOM   1083  CE1 PHE C  55       0.598  -0.012   4.060  1.00 93.12           C  
ATOM   1084  CE2 PHE C  55       0.731   1.755   2.442  1.00 93.12           C  
ATOM   1085  CZ  PHE C  55       1.121   0.501   2.883  1.00 93.12           C  
ATOM   1086  N   LYS C  56      -4.366   3.623   6.610  1.00 92.69           N  
ATOM   1087  CA  LYS C  56      -5.088   3.945   7.837  1.00 92.69           C  
ATOM   1088  C   LYS C  56      -6.284   3.018   8.032  1.00 92.69           C  
ATOM   1089  CB  LYS C  56      -5.553   5.402   7.820  1.00 92.69           C  
ATOM   1090  O   LYS C  56      -6.556   2.572   9.148  1.00 92.69           O  
ATOM   1091  CG  LYS C  56      -4.428   6.413   7.995  1.00 92.69           C  
ATOM   1092  CD  LYS C  56      -4.954   7.842   7.980  1.00 92.69           C  
ATOM   1093  CE  LYS C  56      -3.868   8.842   8.354  1.00 92.69           C  
ATOM   1094  NZ  LYS C  56      -4.359  10.250   8.271  1.00 92.69           N  
ATOM   1095  N   SER C  57      -6.945   2.821   6.923  1.00 91.02           N  
ATOM   1096  CA  SER C  57      -8.084   1.910   6.965  1.00 91.02           C  
ATOM   1097  C   SER C  57      -7.648   0.495   7.330  1.00 91.02           C  
ATOM   1098  CB  SER C  57      -8.811   1.897   5.619  1.00 91.02           C  
ATOM   1099  O   SER C  57      -8.321  -0.188   8.105  1.00 91.02           O  
ATOM   1100  OG  SER C  57      -9.900   0.990   5.644  1.00 91.02           O  
ATOM   1101  N   GLN C  58      -6.504   0.029   6.853  1.00 87.40           N  
ATOM   1102  CA  GLN C  58      -5.981  -1.302   7.142  1.00 87.40           C  
ATOM   1103  C   GLN C  58      -5.646  -1.452   8.624  1.00 87.40           C  
ATOM   1104  CB  GLN C  58      -4.741  -1.588   6.293  1.00 87.40           C  
ATOM   1105  O   GLN C  58      -5.914  -2.495   9.223  1.00 87.40           O  
ATOM   1106  CG  GLN C  58      -5.054  -1.911   4.838  1.00 87.40           C  
ATOM   1107  CD  GLN C  58      -3.820  -2.295   4.043  1.00 87.40           C  
ATOM   1108  NE2 GLN C  58      -4.000  -3.157   3.048  1.00 87.40           N  
ATOM   1109  OE1 GLN C  58      -2.714  -1.820   4.321  1.00 87.40           O  
ATOM   1110  N   LEU C  59      -5.110  -0.416   9.130  1.00 87.98           N  
ATOM   1111  CA  LEU C  59      -4.775  -0.449  10.549  1.00 87.98           C  
ATOM   1112  C   LEU C  59      -6.037  -0.502  11.404  1.00 87.98           C  
ATOM   1113  CB  LEU C  59      -3.936   0.773  10.931  1.00 87.98           C  
ATOM   1114  O   LEU C  59      -6.086  -1.223  12.403  1.00 87.98           O  
ATOM   1115  CG  LEU C  59      -2.462   0.737  10.527  1.00 87.98           C  
ATOM   1116  CD1 LEU C  59      -1.788   2.064  10.860  1.00 87.98           C  
ATOM   1117  CD2 LEU C  59      -1.747  -0.420  11.217  1.00 87.98           C  
ATOM   1118  N   GLU C  60      -7.067   0.236  11.024  1.00 88.60           N  
ATOM   1119  CA  GLU C  60      -8.343   0.220  11.732  1.00 88.60           C  
ATOM   1120  C   GLU C  60      -8.989  -1.161  11.675  1.00 88.60           C  
ATOM   1121  CB  GLU C  60      -9.293   1.271  11.152  1.00 88.60           C  
ATOM   1122  O   GLU C  60      -9.492  -1.659  12.684  1.00 88.60           O  
ATOM   1123  CG  GLU C  60     -10.608   1.396  11.909  1.00 88.60           C  
ATOM   1124  CD  GLU C  60     -11.529   2.462  11.338  1.00 88.60           C  
ATOM   1125  OE1 GLU C  60     -12.648   2.644  11.869  1.00 88.60           O  
ATOM   1126  OE2 GLU C  60     -11.130   3.119  10.351  1.00 88.60           O  
ATOM   1127  N   LEU C  61      -8.908  -1.822  10.559  1.00 87.25           N  
ATOM   1128  CA  LEU C  61      -9.482  -3.151  10.382  1.00 87.25           C  
ATOM   1129  C   LEU C  61      -8.750  -4.178  11.239  1.00 87.25           C  
ATOM   1130  CB  LEU C  61      -9.429  -3.567   8.909  1.00 87.25           C  
ATOM   1131  O   LEU C  61      -9.380  -5.031  11.868  1.00 87.25           O  
ATOM   1132  CG  LEU C  61     -10.468  -2.928   7.987  1.00 87.25           C  
ATOM   1133  CD1 LEU C  61     -10.135  -3.224   6.528  1.00 87.25           C  
ATOM   1134  CD2 LEU C  61     -11.868  -3.424   8.332  1.00 87.25           C  
ATOM   1135  N   ALA C  62      -7.443  -4.001  11.243  1.00 86.21           N  
ATOM   1136  CA  ALA C  62      -6.648  -4.909  12.066  1.00 86.21           C  
ATOM   1137  C   ALA C  62      -7.023  -4.783  13.540  1.00 86.21           C  
ATOM   1138  CB  ALA C  62      -5.158  -4.634  11.874  1.00 86.21           C  
ATOM   1139  O   ALA C  62      -7.128  -5.787  14.248  1.00 86.21           O  
ATOM   1140  N   GLU C  63      -7.291  -3.650  14.036  1.00 86.23           N  
ATOM   1141  CA  GLU C  63      -7.668  -3.411  15.426  1.00 86.23           C  
ATOM   1142  C   GLU C  63      -9.031  -4.019  15.741  1.00 86.23           C  
ATOM   1143  CB  GLU C  63      -7.679  -1.910  15.730  1.00 86.23           C  
ATOM   1144  O   GLU C  63      -9.218  -4.623  16.799  1.00 86.23           O  
ATOM   1145  CG  GLU C  63      -6.292  -1.307  15.900  1.00 86.23           C  
ATOM   1146  CD  GLU C  63      -6.314   0.200  16.102  1.00 86.23           C  
ATOM   1147  OE1 GLU C  63      -5.236   0.799  16.319  1.00 86.23           O  
ATOM   1148  OE2 GLU C  63      -7.418   0.786  16.043  1.00 86.23           O  
ATOM   1149  N   ILE C  64      -9.959  -3.925  14.859  1.00 84.72           N  
ATOM   1150  CA  ILE C  64     -11.298  -4.477  15.035  1.00 84.72           C  
ATOM   1151  C   ILE C  64     -11.224  -6.001  15.094  1.00 84.72           C  
ATOM   1152  CB  ILE C  64     -12.248  -4.030  13.901  1.00 84.72           C  
ATOM   1153  O   ILE C  64     -11.850  -6.627  15.953  1.00 84.72           O  
ATOM   1154  CG1 ILE C  64     -12.461  -2.513  13.950  1.00 84.72           C  
ATOM   1155  CG2 ILE C  64     -13.583  -4.774  13.991  1.00 84.72           C  
ATOM   1156  CD1 ILE C  64     -13.190  -1.951  12.737  1.00 84.72           C  
ATOM   1157  N   ILE C  65     -10.425  -6.559  14.164  1.00 80.99           N  
ATOM   1158  CA  ILE C  65     -10.262  -8.008  14.105  1.00 80.99           C  
ATOM   1159  C   ILE C  65      -9.655  -8.512  15.413  1.00 80.99           C  
ATOM   1160  CB  ILE C  65      -9.380  -8.429  12.908  1.00 80.99           C  
ATOM   1161  O   ILE C  65     -10.095  -9.528  15.957  1.00 80.99           O  
ATOM   1162  CG1 ILE C  65     -10.129  -8.207  11.589  1.00 80.99           C  
ATOM   1163  CG2 ILE C  65      -8.940  -9.889  13.049  1.00 80.99           C  
ATOM   1164  CD1 ILE C  65      -9.262  -8.378  10.349  1.00 80.99           C  
ATOM   1165  N   LEU C  66      -8.673  -7.761  15.970  1.00 81.29           N  
ATOM   1166  CA  LEU C  66      -8.046  -8.143  17.231  1.00 81.29           C  
ATOM   1167  C   LEU C  66      -9.060  -8.124  18.370  1.00 81.29           C  
ATOM   1168  CB  LEU C  66      -6.879  -7.207  17.555  1.00 81.29           C  
ATOM   1169  O   LEU C  66      -9.048  -9.004  19.233  1.00 81.29           O  
ATOM   1170  CG  LEU C  66      -5.563  -7.489  16.828  1.00 81.29           C  
ATOM   1171  CD1 LEU C  66      -4.572  -6.354  17.067  1.00 81.29           C  
ATOM   1172  CD2 LEU C  66      -4.976  -8.821  17.282  1.00 81.29           C  
ATOM   1173  N   LYS C  67      -9.931  -7.168  18.320  1.00 83.29           N  
ATOM   1174  CA  LYS C  67     -10.974  -7.073  19.337  1.00 83.29           C  
ATOM   1175  C   LYS C  67     -11.957  -8.235  19.227  1.00 83.29           C  
ATOM   1176  CB  LYS C  67     -11.720  -5.743  19.218  1.00 83.29           C  
ATOM   1177  O   LYS C  67     -12.417  -8.764  20.241  1.00 83.29           O  
ATOM   1178  CG  LYS C  67     -10.924  -4.541  19.703  1.00 83.29           C  
ATOM   1179  CD  LYS C  67     -11.710  -3.246  19.541  1.00 83.29           C  
ATOM   1180  CE  LYS C  67     -10.888  -2.035  19.960  1.00 83.29           C  
ATOM   1181  NZ  LYS C  67     -11.612  -0.756  19.695  1.00 83.29           N  
ATOM   1182  N   LEU C  68     -12.242  -8.724  17.986  1.00 79.45           N  
ATOM   1183  CA  LEU C  68     -13.177  -9.818  17.747  1.00 79.45           C  
ATOM   1184  C   LEU C  68     -12.574 -11.152  18.174  1.00 79.45           C  
ATOM   1185  CB  LEU C  68     -13.571  -9.873  16.268  1.00 79.45           C  
ATOM   1186  O   LEU C  68     -13.295 -12.053  18.609  1.00 79.45           O  
ATOM   1187  CG  LEU C  68     -14.530  -8.786  15.781  1.00 79.45           C  
ATOM   1188  CD1 LEU C  68     -14.626  -8.806  14.259  1.00 79.45           C  
ATOM   1189  CD2 LEU C  68     -15.907  -8.965  16.411  1.00 79.45           C  
ATOM   1190  N   LEU C  69     -11.256 -11.299  18.103  1.00 75.95           N  
ATOM   1191  CA  LEU C  69     -10.569 -12.531  18.473  1.00 75.95           C  
ATOM   1192  C   LEU C  69     -10.505 -12.685  19.989  1.00 75.95           C  
ATOM   1193  CB  LEU C  69      -9.155 -12.553  17.886  1.00 75.95           C  
ATOM   1194  O   LEU C  69     -10.386 -13.801  20.499  1.00 75.95           O  
ATOM   1195  CG  LEU C  69      -9.052 -12.734  16.371  1.00 75.95           C  
ATOM   1196  CD1 LEU C  69      -7.611 -12.542  15.911  1.00 75.95           C  
ATOM   1197  CD2 LEU C  69      -9.572 -14.107  15.959  1.00 75.95           C  
ATOM   1198  N   ARG C  70     -10.698 -11.627  20.818  1.00 67.87           N  
ATOM   1199  CA  ARG C  70     -10.704 -11.741  22.273  1.00 67.87           C  
ATOM   1200  C   ARG C  70     -12.102 -12.061  22.792  1.00 67.87           C  
ATOM   1201  CB  ARG C  70     -10.190 -10.451  22.915  1.00 67.87           C  
ATOM   1202  O   ARG C  70     -12.255 -12.813  23.757  1.00 67.87           O  
ATOM   1203  CG  ARG C  70      -8.693 -10.237  22.756  1.00 67.87           C  
ATOM   1204  CD  ARG C  70      -8.226  -8.969  23.457  1.00 67.87           C  
ATOM   1205  NE  ARG C  70      -6.793  -8.753  23.281  1.00 67.87           N  
ATOM   1206  NH1 ARG C  70      -6.789  -6.636  24.205  1.00 67.87           N  
ATOM   1207  NH2 ARG C  70      -4.838  -7.558  23.434  1.00 67.87           N  
ATOM   1208  CZ  ARG C  70      -6.143  -7.649  23.640  1.00 67.87           C  
TER    1209      ARG C  70                                                      
ATOM   1210  N   SER D   1       5.244 -13.544  23.710  1.00 80.90           N  
ATOM   1211  CA  SER D   1       4.005 -14.140  23.219  1.00 80.90           C  
ATOM   1212  C   SER D   1       3.601 -13.545  21.875  1.00 80.90           C  
ATOM   1213  CB  SER D   1       2.878 -13.943  24.233  1.00 80.90           C  
ATOM   1214  O   SER D   1       4.033 -12.446  21.520  1.00 80.90           O  
ATOM   1215  OG  SER D   1       2.404 -12.608  24.206  1.00 80.90           O  
ATOM   1216  N   GLU D   2       2.962 -14.113  21.024  1.00 88.24           N  
ATOM   1217  CA  GLU D   2       2.463 -13.655  19.731  1.00 88.24           C  
ATOM   1218  C   GLU D   2       1.672 -12.357  19.872  1.00 88.24           C  
ATOM   1219  CB  GLU D   2       1.593 -14.732  19.078  1.00 88.24           C  
ATOM   1220  O   GLU D   2       1.766 -11.471  19.020  1.00 88.24           O  
ATOM   1221  CG  GLU D   2       2.380 -15.931  18.566  1.00 88.24           C  
ATOM   1222  CD  GLU D   2       2.620 -16.989  19.631  1.00 88.24           C  
ATOM   1223  OE1 GLU D   2       3.192 -18.056  19.308  1.00 88.24           O  
ATOM   1224  OE2 GLU D   2       2.233 -16.751  20.796  1.00 88.24           O  
ATOM   1225  N   GLU D   3       1.073 -12.289  20.894  1.00 88.66           N  
ATOM   1226  CA  GLU D   3       0.305 -11.075  21.154  1.00 88.66           C  
ATOM   1227  C   GLU D   3       1.224  -9.873  21.351  1.00 88.66           C  
ATOM   1228  CB  GLU D   3      -0.592 -11.257  22.380  1.00 88.66           C  
ATOM   1229  O   GLU D   3       0.939  -8.779  20.857  1.00 88.66           O  
ATOM   1230  CG  GLU D   3      -1.602 -10.136  22.576  1.00 88.66           C  
ATOM   1231  CD  GLU D   3      -2.555 -10.382  23.735  1.00 88.66           C  
ATOM   1232  OE1 GLU D   3      -3.292  -9.447  24.124  1.00 88.66           O  
ATOM   1233  OE2 GLU D   3      -2.565 -11.519  24.258  1.00 88.66           O  
ATOM   1234  N   ASP D   4       2.305 -10.075  22.152  1.00 91.77           N  
ATOM   1235  CA  ASP D   4       3.271  -9.004  22.377  1.00 91.77           C  
ATOM   1236  C   ASP D   4       3.942  -8.587  21.070  1.00 91.77           C  
ATOM   1237  CB  ASP D   4       4.327  -9.439  23.395  1.00 91.77           C  
ATOM   1238  O   ASP D   4       4.148  -7.397  20.824  1.00 91.77           O  
ATOM   1239  CG  ASP D   4       3.797  -9.483  24.817  1.00 91.77           C  
ATOM   1240  OD1 ASP D   4       4.414 -10.146  25.678  1.00 91.77           O  
ATOM   1241  OD2 ASP D   4       2.751  -8.851  25.079  1.00 91.77           O  
ATOM   1242  N   GLU D   5       4.225  -9.521  20.309  1.00 90.67           N  
ATOM   1243  CA  GLU D   5       4.848  -9.246  19.018  1.00 90.67           C  
ATOM   1244  C   GLU D   5       3.911  -8.455  18.110  1.00 90.67           C  
ATOM   1245  CB  GLU D   5       5.266 -10.551  18.334  1.00 90.67           C  
ATOM   1246  O   GLU D   5       4.341  -7.523  17.427  1.00 90.67           O  
ATOM   1247  CG  GLU D   5       6.470 -11.224  18.977  1.00 90.67           C  
ATOM   1248  CD  GLU D   5       6.861 -12.528  18.300  1.00 90.67           C  
ATOM   1249  OE1 GLU D   5       7.815 -13.191  18.765  1.00 90.67           O  
ATOM   1250  OE2 GLU D   5       6.208 -12.888  17.295  1.00 90.67           O  
ATOM   1251  N   LEU D   6       2.734  -8.764  18.153  1.00 88.13           N  
ATOM   1252  CA  LEU D   6       1.737  -8.058  17.355  1.00 88.13           C  
ATOM   1253  C   LEU D   6       1.579  -6.618  17.831  1.00 88.13           C  
ATOM   1254  CB  LEU D   6       0.389  -8.780  17.420  1.00 88.13           C  
ATOM   1255  O   LEU D   6       1.453  -5.701  17.017  1.00 88.13           O  
ATOM   1256  CG  LEU D   6      -0.732  -8.203  16.555  1.00 88.13           C  
ATOM   1257  CD1 LEU D   6      -0.325  -8.211  15.085  1.00 88.13           C  
ATOM   1258  CD2 LEU D   6      -2.025  -8.986  16.761  1.00 88.13           C  
ATOM   1259  N   ARG D   7       1.644  -6.442  19.036  1.00 90.63           N  
ATOM   1260  CA  ARG D   7       1.533  -5.099  19.595  1.00 90.63           C  
ATOM   1261  C   ARG D   7       2.717  -4.232  19.179  1.00 90.63           C  
ATOM   1262  CB  ARG D   7       1.438  -5.158  21.121  1.00 90.63           C  
ATOM   1263  O   ARG D   7       2.543  -3.068  18.813  1.00 90.63           O  
ATOM   1264  CG  ARG D   7       1.071  -3.831  21.768  1.00 90.63           C  
ATOM   1265  CD  ARG D   7       0.952  -3.955  23.280  1.00 90.63           C  
ATOM   1266  NE  ARG D   7      -0.150  -4.832  23.664  1.00 90.63           N  
ATOM   1267  NH1 ARG D   7       0.029  -4.411  25.928  1.00 90.63           N  
ATOM   1268  NH2 ARG D   7      -1.576  -5.850  25.149  1.00 90.63           N  
ATOM   1269  CZ  ARG D   7      -0.563  -5.029  24.913  1.00 90.63           C  
ATOM   1270  N   LYS D   8       3.894  -4.773  19.175  1.00 92.23           N  
ATOM   1271  CA  LYS D   8       5.094  -4.052  18.760  1.00 92.23           C  
ATOM   1272  C   LYS D   8       5.026  -3.676  17.282  1.00 92.23           C  
ATOM   1273  CB  LYS D   8       6.344  -4.890  19.031  1.00 92.23           C  
ATOM   1274  O   LYS D   8       5.387  -2.560  16.903  1.00 92.23           O  
ATOM   1275  CG  LYS D   8       6.738  -4.958  20.499  1.00 92.23           C  
ATOM   1276  CD  LYS D   8       8.006  -5.778  20.700  1.00 92.23           C  
ATOM   1277  CE  LYS D   8       8.354  -5.917  22.176  1.00 92.23           C  
ATOM   1278  NZ  LYS D   8       9.538  -6.803  22.385  1.00 92.23           N  
ATOM   1279  N   LEU D   9       4.498  -4.553  16.506  1.00 90.53           N  
ATOM   1280  CA  LEU D   9       4.363  -4.310  15.074  1.00 90.53           C  
ATOM   1281  C   LEU D   9       3.356  -3.197  14.804  1.00 90.53           C  
ATOM   1282  CB  LEU D   9       3.934  -5.589  14.351  1.00 90.53           C  
ATOM   1283  O   LEU D   9       3.581  -2.347  13.940  1.00 90.53           O  
ATOM   1284  CG  LEU D   9       5.032  -6.620  14.086  1.00 90.53           C  
ATOM   1285  CD1 LEU D   9       4.423  -7.934  13.610  1.00 90.53           C  
ATOM   1286  CD2 LEU D   9       6.031  -6.086  13.065  1.00 90.53           C  
ATOM   1287  N   THR D  10       2.343  -3.238  15.515  1.00 90.48           N  
ATOM   1288  CA  THR D  10       1.320  -2.210  15.357  1.00 90.48           C  
ATOM   1289  C   THR D  10       1.875  -0.835  15.718  1.00 90.48           C  
ATOM   1290  CB  THR D  10       0.086  -2.513  16.226  1.00 90.48           C  
ATOM   1291  O   THR D  10       1.579   0.155  15.047  1.00 90.48           O  
ATOM   1292  CG2 THR D  10      -0.980  -1.434  16.063  1.00 90.48           C  
ATOM   1293  OG1 THR D  10      -0.467  -3.777  15.838  1.00 90.48           O  
ATOM   1294  N   GLU D  11       2.663  -0.764  16.761  1.00 93.44           N  
ATOM   1295  CA  GLU D  11       3.287   0.497  17.148  1.00 93.44           C  
ATOM   1296  C   GLU D  11       4.243   0.995  16.068  1.00 93.44           C  
ATOM   1297  CB  GLU D  11       4.031   0.343  18.478  1.00 93.44           C  
ATOM   1298  O   GLU D  11       4.256   2.184  15.743  1.00 93.44           O  
ATOM   1299  CG  GLU D  11       3.114   0.249  19.688  1.00 93.44           C  
ATOM   1300  CD  GLU D  11       3.857  -0.036  20.983  1.00 93.44           C  
ATOM   1301  OE1 GLU D  11       3.206  -0.130  22.049  1.00 93.44           O  
ATOM   1302  OE2 GLU D  11       5.100  -0.167  20.933  1.00 93.44           O  
ATOM   1303  N   TYR D  12       4.962   0.029  15.566  1.00 93.59           N  
ATOM   1304  CA  TYR D  12       5.874   0.368  14.479  1.00 93.59           C  
ATOM   1305  C   TYR D  12       5.108   0.880  13.265  1.00 93.59           C  
ATOM   1306  CB  TYR D  12       6.721  -0.847  14.088  1.00 93.59           C  
ATOM   1307  O   TYR D  12       5.502   1.874  12.649  1.00 93.59           O  
ATOM   1308  CG  TYR D  12       7.692  -0.574  12.966  1.00 93.59           C  
ATOM   1309  CD1 TYR D  12       7.347  -0.831  11.641  1.00 93.59           C  
ATOM   1310  CD2 TYR D  12       8.958  -0.059  13.227  1.00 93.59           C  
ATOM   1311  CE1 TYR D  12       8.239  -0.583  10.603  1.00 93.59           C  
ATOM   1312  CE2 TYR D  12       9.858   0.193  12.198  1.00 93.59           C  
ATOM   1313  OH  TYR D  12      10.378   0.176   9.868  1.00 93.59           O  
ATOM   1314  CZ  TYR D  12       9.491  -0.071  10.891  1.00 93.59           C  
ATOM   1315  N   GLN D  13       4.054   0.293  12.920  1.00 92.12           N  
ATOM   1316  CA  GLN D  13       3.228   0.693  11.785  1.00 92.12           C  
ATOM   1317  C   GLN D  13       2.673   2.101  11.978  1.00 92.12           C  
ATOM   1318  CB  GLN D  13       2.083  -0.299  11.576  1.00 92.12           C  
ATOM   1319  O   GLN D  13       2.634   2.894  11.035  1.00 92.12           O  
ATOM   1320  CG  GLN D  13       2.513  -1.606  10.924  1.00 92.12           C  
ATOM   1321  CD  GLN D  13       1.355  -2.561  10.703  1.00 92.12           C  
ATOM   1322  NE2 GLN D  13       1.346  -3.228   9.554  1.00 92.12           N  
ATOM   1323  OE1 GLN D  13       0.475  -2.698  11.559  1.00 92.12           O  
ATOM   1324  N   ASN D  14       2.336   2.387  13.135  1.00 92.79           N  
ATOM   1325  CA  ASN D  14       1.797   3.712  13.424  1.00 92.79           C  
ATOM   1326  C   ASN D  14       2.855   4.797  13.246  1.00 92.79           C  
ATOM   1327  CB  ASN D  14       1.221   3.759  14.841  1.00 92.79           C  
ATOM   1328  O   ASN D  14       2.568   5.866  12.703  1.00 92.79           O  
ATOM   1329  CG  ASN D  14      -0.166   3.153  14.927  1.00 92.79           C  
ATOM   1330  ND2 ASN D  14      -0.470   2.527  16.058  1.00 92.79           N  
ATOM   1331  OD1 ASN D  14      -0.958   3.247  13.986  1.00 92.79           O  
ATOM   1332  N   ARG D  15       3.998   4.449  13.626  1.00 94.90           N  
ATOM   1333  CA  ARG D  15       5.090   5.403  13.458  1.00 94.90           C  
ATOM   1334  C   ARG D  15       5.412   5.611  11.982  1.00 94.90           C  
ATOM   1335  CB  ARG D  15       6.338   4.929  14.205  1.00 94.90           C  
ATOM   1336  O   ARG D  15       5.617   6.744  11.540  1.00 94.90           O  
ATOM   1337  CG  ARG D  15       6.232   5.044  15.717  1.00 94.90           C  
ATOM   1338  CD  ARG D  15       7.575   4.813  16.396  1.00 94.90           C  
ATOM   1339  NE  ARG D  15       7.980   3.412  16.328  1.00 94.90           N  
ATOM   1340  NH1 ARG D  15       8.593   3.266  18.551  1.00 94.90           N  
ATOM   1341  NH2 ARG D  15       8.793   1.440  17.179  1.00 94.90           N  
ATOM   1342  CZ  ARG D  15       8.454   2.709  17.353  1.00 94.90           C  
ATOM   1343  N   ALA D  16       5.501   4.577  11.238  1.00 94.96           N  
ATOM   1344  CA  ALA D  16       5.780   4.649   9.806  1.00 94.96           C  
ATOM   1345  C   ALA D  16       4.688   5.423   9.073  1.00 94.96           C  
ATOM   1346  CB  ALA D  16       5.918   3.246   9.220  1.00 94.96           C  
ATOM   1347  O   ALA D  16       4.972   6.166   8.130  1.00 94.96           O  
ATOM   1348  N   LEU D  17       3.525   5.257   9.532  1.00 94.72           N  
ATOM   1349  CA  LEU D  17       2.405   5.970   8.929  1.00 94.72           C  
ATOM   1350  C   LEU D  17       2.524   7.471   9.168  1.00 94.72           C  
ATOM   1351  CB  LEU D  17       1.077   5.456   9.491  1.00 94.72           C  
ATOM   1352  O   LEU D  17       2.211   8.272   8.283  1.00 94.72           O  
ATOM   1353  CG  LEU D  17      -0.190   5.923   8.772  1.00 94.72           C  
ATOM   1354  CD1 LEU D  17      -0.206   5.408   7.337  1.00 94.72           C  
ATOM   1355  CD2 LEU D  17      -1.433   5.462   9.525  1.00 94.72           C  
ATOM   1356  N   GLU D  18       2.949   7.840  10.309  1.00 95.91           N  
ATOM   1357  CA  GLU D  18       3.163   9.253  10.610  1.00 95.91           C  
ATOM   1358  C   GLU D  18       4.256   9.846   9.726  1.00 95.91           C  
ATOM   1359  CB  GLU D  18       3.520   9.440  12.087  1.00 95.91           C  
ATOM   1360  O   GLU D  18       4.118  10.964   9.225  1.00 95.91           O  
ATOM   1361  CG  GLU D  18       2.347   9.236  13.034  1.00 95.91           C  
ATOM   1362  CD  GLU D  18       2.741   9.307  14.501  1.00 95.91           C  
ATOM   1363  OE1 GLU D  18       1.861   9.133  15.375  1.00 95.91           O  
ATOM   1364  OE2 GLU D  18       3.939   9.539  14.779  1.00 95.91           O  
ATOM   1365  N   GLU D  19       5.260   9.045   9.502  1.00 95.84           N  
ATOM   1366  CA  GLU D  19       6.338   9.482   8.619  1.00 95.84           C  
ATOM   1367  C   GLU D  19       5.849   9.627   7.181  1.00 95.84           C  
ATOM   1368  CB  GLU D  19       7.513   8.502   8.679  1.00 95.84           C  
ATOM   1369  O   GLU D  19       6.241  10.560   6.478  1.00 95.84           O  
ATOM   1370  CG  GLU D  19       8.277   8.538   9.995  1.00 95.84           C  
ATOM   1371  CD  GLU D  19       9.388   7.503  10.072  1.00 95.84           C  
ATOM   1372  OE1 GLU D  19      10.140   7.493  11.073  1.00 95.84           O  
ATOM   1373  OE2 GLU D  19       9.509   6.697   9.122  1.00 95.84           O  
ATOM   1374  N   LEU D  20       5.021   8.744   6.831  1.00 96.71           N  
ATOM   1375  CA  LEU D  20       4.439   8.791   5.494  1.00 96.71           C  
ATOM   1376  C   LEU D  20       3.612  10.058   5.304  1.00 96.71           C  
ATOM   1377  CB  LEU D  20       3.569   7.556   5.244  1.00 96.71           C  
ATOM   1378  O   LEU D  20       3.735  10.738   4.283  1.00 96.71           O  
ATOM   1379  CG  LEU D  20       2.887   7.472   3.878  1.00 96.71           C  
ATOM   1380  CD1 LEU D  20       3.931   7.434   2.766  1.00 96.71           C  
ATOM   1381  CD2 LEU D  20       1.979   6.249   3.807  1.00 96.71           C  
ATOM   1382  N   GLU D  21       2.902  10.421   6.288  1.00 97.38           N  
ATOM   1383  CA  GLU D  21       2.058  11.611   6.223  1.00 97.38           C  
ATOM   1384  C   GLU D  21       2.900  12.877   6.095  1.00 97.38           C  
ATOM   1385  CB  GLU D  21       1.158  11.700   7.458  1.00 97.38           C  
ATOM   1386  O   GLU D  21       2.582  13.763   5.298  1.00 97.38           O  
ATOM   1387  CG  GLU D  21       0.122  12.813   7.385  1.00 97.38           C  
ATOM   1388  CD  GLU D  21      -0.892  12.764   8.517  1.00 97.38           C  
ATOM   1389  OE1 GLU D  21      -1.860  13.557   8.499  1.00 97.38           O  
ATOM   1390  OE2 GLU D  21      -0.716  11.926   9.429  1.00 97.38           O  
ATOM   1391  N   LYS D  22       3.955  12.882   6.809  1.00 96.71           N  
ATOM   1392  CA  LYS D  22       4.854  14.031   6.749  1.00 96.71           C  
ATOM   1393  C   LYS D  22       5.506  14.148   5.374  1.00 96.71           C  
ATOM   1394  CB  LYS D  22       5.930  13.927   7.831  1.00 96.71           C  
ATOM   1395  O   LYS D  22       5.575  15.239   4.805  1.00 96.71           O  
ATOM   1396  CG  LYS D  22       5.417  14.181   9.241  1.00 96.71           C  
ATOM   1397  CD  LYS D  22       6.531  14.061  10.272  1.00 96.71           C  
ATOM   1398  CE  LYS D  22       5.998  14.192  11.692  1.00 96.71           C  
ATOM   1399  NZ  LYS D  22       7.066  13.960  12.709  1.00 96.71           N  
ATOM   1400  N   ALA D  23       5.940  13.058   4.848  1.00 96.35           N  
ATOM   1401  CA  ALA D  23       6.606  13.042   3.548  1.00 96.35           C  
ATOM   1402  C   ALA D  23       5.645  13.446   2.434  1.00 96.35           C  
ATOM   1403  CB  ALA D  23       7.191  11.660   3.267  1.00 96.35           C  
ATOM   1404  O   ALA D  23       6.030  14.151   1.498  1.00 96.35           O  
ATOM   1405  N   ILE D  24       4.433  13.146   2.534  1.00 96.62           N  
ATOM   1406  CA  ILE D  24       3.435  13.481   1.524  1.00 96.62           C  
ATOM   1407  C   ILE D  24       3.137  14.978   1.570  1.00 96.62           C  
ATOM   1408  CB  ILE D  24       2.135  12.669   1.724  1.00 96.62           C  
ATOM   1409  O   ILE D  24       2.976  15.617   0.527  1.00 96.62           O  
ATOM   1410  CG1 ILE D  24       2.347  11.211   1.302  1.00 96.62           C  
ATOM   1411  CG2 ILE D  24       0.978  13.302   0.945  1.00 96.62           C  
ATOM   1412  CD1 ILE D  24       1.153  10.307   1.579  1.00 96.62           C  
ATOM   1413  N   LYS D  25       3.122  15.539   2.777  1.00 96.51           N  
ATOM   1414  CA  LYS D  25       2.937  16.981   2.908  1.00 96.51           C  
ATOM   1415  C   LYS D  25       4.099  17.744   2.278  1.00 96.51           C  
ATOM   1416  CB  LYS D  25       2.790  17.372   4.379  1.00 96.51           C  
ATOM   1417  O   LYS D  25       3.894  18.765   1.619  1.00 96.51           O  
ATOM   1418  CG  LYS D  25       1.429  17.044   4.974  1.00 96.51           C  
ATOM   1419  CD  LYS D  25       1.318  17.522   6.416  1.00 96.51           C  
ATOM   1420  CE  LYS D  25      -0.028  17.157   7.025  1.00 96.51           C  
ATOM   1421  NZ  LYS D  25      -0.113  17.558   8.461  1.00 96.51           N  
ATOM   1422  N   GLU D  26       5.273  17.203   2.481  1.00 96.10           N  
ATOM   1423  CA  GLU D  26       6.454  17.801   1.866  1.00 96.10           C  
ATOM   1424  C   GLU D  26       6.389  17.711   0.344  1.00 96.10           C  
ATOM   1425  CB  GLU D  26       7.728  17.124   2.379  1.00 96.10           C  
ATOM   1426  O   GLU D  26       6.752  18.660  -0.355  1.00 96.10           O  
ATOM   1427  CG  GLU D  26       8.070  17.471   3.821  1.00 96.10           C  
ATOM   1428  CD  GLU D  26       9.259  16.690   4.359  1.00 96.10           C  
ATOM   1429  OE1 GLU D  26       9.608  16.860   5.550  1.00 96.10           O  
ATOM   1430  OE2 GLU D  26       9.848  15.904   3.584  1.00 96.10           O  
ATOM   1431  N   TYR D  27       5.945  16.647  -0.188  1.00 96.52           N  
ATOM   1432  CA  TYR D  27       5.757  16.459  -1.622  1.00 96.52           C  
ATOM   1433  C   TYR D  27       4.793  17.496  -2.186  1.00 96.52           C  
ATOM   1434  CB  TYR D  27       5.238  15.049  -1.916  1.00 96.52           C  
ATOM   1435  O   TYR D  27       5.074  18.121  -3.211  1.00 96.52           O  
ATOM   1436  CG  TYR D  27       5.142  14.732  -3.389  1.00 96.52           C  
ATOM   1437  CD1 TYR D  27       4.028  15.115  -4.133  1.00 96.52           C  
ATOM   1438  CD2 TYR D  27       6.164  14.049  -4.040  1.00 96.52           C  
ATOM   1439  CE1 TYR D  27       3.934  14.823  -5.490  1.00 96.52           C  
ATOM   1440  CE2 TYR D  27       6.082  13.753  -5.396  1.00 96.52           C  
ATOM   1441  OH  TYR D  27       4.878  13.853  -7.455  1.00 96.52           O  
ATOM   1442  CZ  TYR D  27       4.965  14.144  -6.112  1.00 96.52           C  
ATOM   1443  N   GLU D  28       3.724  17.741  -1.469  1.00 96.26           N  
ATOM   1444  CA  GLU D  28       2.699  18.677  -1.920  1.00 96.26           C  
ATOM   1445  C   GLU D  28       3.218  20.111  -1.912  1.00 96.26           C  
ATOM   1446  CB  GLU D  28       1.447  18.565  -1.046  1.00 96.26           C  
ATOM   1447  O   GLU D  28       2.893  20.900  -2.802  1.00 96.26           O  
ATOM   1448  CG  GLU D  28       0.625  17.311  -1.305  1.00 96.26           C  
ATOM   1449  CD  GLU D  28      -0.590  17.191  -0.399  1.00 96.26           C  
ATOM   1450  OE1 GLU D  28      -1.620  16.629  -0.836  1.00 96.26           O  
ATOM   1451  OE2 GLU D  28      -0.511  17.664   0.757  1.00 96.26           O  
ATOM   1452  N   LYS D  29       4.000  20.335  -0.850  1.00 96.02           N  
ATOM   1453  CA  LYS D  29       4.605  21.661  -0.766  1.00 96.02           C  
ATOM   1454  C   LYS D  29       5.534  21.917  -1.950  1.00 96.02           C  
ATOM   1455  CB  LYS D  29       5.373  21.819   0.547  1.00 96.02           C  
ATOM   1456  O   LYS D  29       5.474  22.978  -2.574  1.00 96.02           O  
ATOM   1457  CG  LYS D  29       5.949  23.210   0.763  1.00 96.02           C  
ATOM   1458  CD  LYS D  29       6.707  23.303   2.081  1.00 96.02           C  
ATOM   1459  CE  LYS D  29       7.381  24.658   2.246  1.00 96.02           C  
ATOM   1460  NZ  LYS D  29       8.145  24.745   3.527  1.00 96.02           N  
ATOM   1461  N   THR D  30       6.392  20.917  -2.353  1.00 94.78           N  
ATOM   1462  CA  THR D  30       7.312  21.024  -3.480  1.00 94.78           C  
ATOM   1463  C   THR D  30       6.546  21.088  -4.798  1.00 94.78           C  
ATOM   1464  CB  THR D  30       8.295  19.839  -3.512  1.00 94.78           C  
ATOM   1465  O   THR D  30       6.927  21.828  -5.708  1.00 94.78           O  
ATOM   1466  CG2 THR D  30       9.308  19.996  -4.642  1.00 94.78           C  
ATOM   1467  OG1 THR D  30       8.995  19.773  -2.264  1.00 94.78           O  
ATOM   1468  N   LEU D  31       5.437  20.453  -4.848  1.00 94.27           N  
ATOM   1469  CA  LEU D  31       4.595  20.459  -6.040  1.00 94.27           C  
ATOM   1470  C   LEU D  31       3.998  21.842  -6.277  1.00 94.27           C  
ATOM   1471  CB  LEU D  31       3.475  19.423  -5.910  1.00 94.27           C  
ATOM   1472  O   LEU D  31       3.960  22.320  -7.413  1.00 94.27           O  
ATOM   1473  CG  LEU D  31       2.453  19.383  -7.047  1.00 94.27           C  
ATOM   1474  CD1 LEU D  31       3.147  19.090  -8.373  1.00 94.27           C  
ATOM   1475  CD2 LEU D  31       1.374  18.344  -6.761  1.00 94.27           C  
ATOM   1476  N   ARG D  32       3.583  22.449  -5.224  1.00 94.33           N  
ATOM   1477  CA  ARG D  32       3.004  23.784  -5.340  1.00 94.33           C  
ATOM   1478  C   ARG D  32       4.025  24.779  -5.880  1.00 94.33           C  
ATOM   1479  CB  ARG D  32       2.473  24.260  -3.986  1.00 94.33           C  
ATOM   1480  O   ARG D  32       3.693  25.630  -6.708  1.00 94.33           O  
ATOM   1481  CG  ARG D  32       1.178  23.586  -3.561  1.00 94.33           C  
ATOM   1482  CD  ARG D  32       0.540  24.290  -2.371  1.00 94.33           C  
ATOM   1483  NE  ARG D  32       1.359  24.163  -1.168  1.00 94.33           N  
ATOM   1484  NH1 ARG D  32       0.260  22.295  -0.368  1.00 94.33           N  
ATOM   1485  NH2 ARG D  32       2.007  23.196   0.811  1.00 94.33           N  
ATOM   1486  CZ  ARG D  32       1.207  23.218  -0.244  1.00 94.33           C  
ATOM   1487  N   ARG D  33       5.265  24.617  -5.470  1.00 92.90           N  
ATOM   1488  CA  ARG D  33       6.334  25.478  -5.962  1.00 92.90           C  
ATOM   1489  C   ARG D  33       6.619  25.209  -7.436  1.00 92.90           C  
ATOM   1490  CB  ARG D  33       7.608  25.279  -5.138  1.00 92.90           C  
ATOM   1491  O   ARG D  33       6.815  26.144  -8.217  1.00 92.90           O  
ATOM   1492  CG  ARG D  33       7.524  25.842  -3.728  1.00 92.90           C  
ATOM   1493  CD  ARG D  33       8.888  25.880  -3.054  1.00 92.90           C  
ATOM   1494  NE  ARG D  33       9.480  24.549  -2.959  1.00 92.90           N  
ATOM   1495  NH1 ARG D  33      11.026  25.126  -1.343  1.00 92.90           N  
ATOM   1496  NH2 ARG D  33      10.945  22.979  -2.144  1.00 92.90           N  
ATOM   1497  CZ  ARG D  33      10.482  24.221  -2.149  1.00 92.90           C  
ATOM   1498  N   LEU D  34       6.615  23.979  -7.866  1.00 87.57           N  
ATOM   1499  CA  LEU D  34       6.879  23.566  -9.240  1.00 87.57           C  
ATOM   1500  C   LEU D  34       5.802  24.093 -10.183  1.00 87.57           C  
ATOM   1501  CB  LEU D  34       6.957  22.040  -9.336  1.00 87.57           C  
ATOM   1502  O   LEU D  34       6.099  24.491 -11.311  1.00 87.57           O  
ATOM   1503  CG  LEU D  34       7.301  21.464 -10.711  1.00 87.57           C  
ATOM   1504  CD1 LEU D  34       8.746  21.786 -11.074  1.00 87.57           C  
ATOM   1505  CD2 LEU D  34       7.061  19.959 -10.735  1.00 87.57           C  
ATOM   1506  N   LEU D  35       4.552  24.139  -9.729  1.00 89.25           N  
ATOM   1507  CA  LEU D  35       3.433  24.572 -10.559  1.00 89.25           C  
ATOM   1508  C   LEU D  35       3.409  26.092 -10.690  1.00 89.25           C  
ATOM   1509  CB  LEU D  35       2.108  24.079  -9.971  1.00 89.25           C  
ATOM   1510  O   LEU D  35       2.847  26.628 -11.647  1.00 89.25           O  
ATOM   1511  CG  LEU D  35       1.891  22.565  -9.966  1.00 89.25           C  
ATOM   1512  CD1 LEU D  35       0.588  22.219  -9.252  1.00 89.25           C  
ATOM   1513  CD2 LEU D  35       1.888  22.020 -11.390  1.00 89.25           C  
ATOM   1514  N   GLY D  36       4.020  26.722  -9.790  1.00 87.47           N  
ATOM   1515  CA  GLY D  36       4.085  28.173  -9.847  1.00 87.47           C  
ATOM   1516  C   GLY D  36       5.219  28.686 -10.714  1.00 87.47           C  
ATOM   1517  O   GLY D  36       4.986  29.205 -11.808  1.00 87.47           O  
ATOM   1518  N   ALA D  37       6.488  28.529 -10.530  1.00 73.74           N  
ATOM   1519  CA  ALA D  37       7.692  28.877 -11.280  1.00 73.74           C  
ATOM   1520  C   ALA D  37       8.673  27.709 -11.315  1.00 73.74           C  
ATOM   1521  CB  ALA D  37       8.359  30.110 -10.675  1.00 73.74           C  
ATOM   1522  O   ALA D  37       9.492  27.550 -10.407  1.00 73.74           O  
ATOM   1523  N   PRO D  38       8.499  27.195 -12.194  1.00 69.09           N  
ATOM   1524  CA  PRO D  38       9.277  25.956 -12.265  1.00 69.09           C  
ATOM   1525  C   PRO D  38      10.781  26.208 -12.348  1.00 69.09           C  
ATOM   1526  CB  PRO D  38       8.764  25.290 -13.543  1.00 69.09           C  
ATOM   1527  O   PRO D  38      11.222  27.105 -13.071  1.00 69.09           O  
ATOM   1528  CG  PRO D  38       8.044  26.375 -14.277  1.00 69.09           C  
ATOM   1529  CD  PRO D  38       7.836  27.529 -13.339  1.00 69.09           C  
ATOM   1530  N   ASP D  39      11.186  25.490 -11.368  1.00 77.14           N  
ATOM   1531  CA  ASP D  39      12.640  25.403 -11.468  1.00 77.14           C  
ATOM   1532  C   ASP D  39      13.106  23.949 -11.457  1.00 77.14           C  
ATOM   1533  CB  ASP D  39      13.303  26.177 -10.326  1.00 77.14           C  
ATOM   1534  O   ASP D  39      12.408  23.072 -10.942  1.00 77.14           O  
ATOM   1535  CG  ASP D  39      14.818  26.208 -10.432  1.00 77.14           C  
ATOM   1536  OD1 ASP D  39      15.479  26.793  -9.548  1.00 77.14           O  
ATOM   1537  OD2 ASP D  39      15.354  25.645 -11.411  1.00 77.14           O  
ATOM   1538  N   GLU D  40      14.165  23.682 -12.058  1.00 79.24           N  
ATOM   1539  CA  GLU D  40      14.734  22.345 -12.194  1.00 79.24           C  
ATOM   1540  C   GLU D  40      15.022  21.726 -10.829  1.00 79.24           C  
ATOM   1541  CB  GLU D  40      16.014  22.388 -13.033  1.00 79.24           C  
ATOM   1542  O   GLU D  40      14.865  20.517 -10.645  1.00 79.24           O  
ATOM   1543  CG  GLU D  40      16.432  21.034 -13.587  1.00 79.24           C  
ATOM   1544  CD  GLU D  40      17.680  21.100 -14.453  1.00 79.24           C  
ATOM   1545  OE1 GLU D  40      18.171  20.035 -14.893  1.00 79.24           O  
ATOM   1546  OE2 GLU D  40      18.171  22.225 -14.694  1.00 79.24           O  
ATOM   1547  N   ARG D  41      15.335  22.475  -9.996  1.00 88.70           N  
ATOM   1548  CA  ARG D  41      15.634  22.028  -8.639  1.00 88.70           C  
ATOM   1549  C   ARG D  41      14.399  21.429  -7.975  1.00 88.70           C  
ATOM   1550  CB  ARG D  41      16.172  23.187  -7.797  1.00 88.70           C  
ATOM   1551  O   ARG D  41      14.499  20.443  -7.242  1.00 88.70           O  
ATOM   1552  CG  ARG D  41      16.699  22.766  -6.435  1.00 88.70           C  
ATOM   1553  CD  ARG D  41      17.297  23.941  -5.674  1.00 88.70           C  
ATOM   1554  NE  ARG D  41      17.738  23.550  -4.338  1.00 88.70           N  
ATOM   1555  NH1 ARG D  41      18.388  25.674  -3.705  1.00 88.70           N  
ATOM   1556  NH2 ARG D  41      18.615  23.919  -2.248  1.00 88.70           N  
ATOM   1557  CZ  ARG D  41      18.246  24.382  -3.433  1.00 88.70           C  
ATOM   1558  N   ASP D  42      13.312  21.855  -8.279  1.00 90.47           N  
ATOM   1559  CA  ASP D  42      12.056  21.415  -7.679  1.00 90.47           C  
ATOM   1560  C   ASP D  42      11.662  20.028  -8.183  1.00 90.47           C  
ATOM   1561  CB  ASP D  42      10.939  22.419  -7.974  1.00 90.47           C  
ATOM   1562  O   ASP D  42      11.143  19.210  -7.422  1.00 90.47           O  
ATOM   1563  CG  ASP D  42      11.132  23.746  -7.263  1.00 90.47           C  
ATOM   1564  OD1 ASP D  42      10.802  24.803  -7.843  1.00 90.47           O  
ATOM   1565  OD2 ASP D  42      11.621  23.736  -6.112  1.00 90.47           O  
ATOM   1566  N   GLU D  43      12.088  19.789  -9.426  1.00 90.21           N  
ATOM   1567  CA  GLU D  43      11.783  18.481  -9.996  1.00 90.21           C  
ATOM   1568  C   GLU D  43      12.603  17.381  -9.327  1.00 90.21           C  
ATOM   1569  CB  GLU D  43      12.036  18.480 -11.506  1.00 90.21           C  
ATOM   1570  O   GLU D  43      12.081  16.304  -9.030  1.00 90.21           O  
ATOM   1571  CG  GLU D  43      10.987  19.239 -12.306  1.00 90.21           C  
ATOM   1572  CD  GLU D  43      11.258  19.240 -13.802  1.00 90.21           C  
ATOM   1573  OE1 GLU D  43      10.499  19.891 -14.556  1.00 90.21           O  
ATOM   1574  OE2 GLU D  43      12.236  18.583 -14.224  1.00 90.21           O  
ATOM   1575  N   LYS D  44      13.844  17.723  -9.096  1.00 88.82           N  
ATOM   1576  CA  LYS D  44      14.722  16.762  -8.434  1.00 88.82           C  
ATOM   1577  C   LYS D  44      14.288  16.525  -6.990  1.00 88.82           C  
ATOM   1578  CB  LYS D  44      16.173  17.244  -8.472  1.00 88.82           C  
ATOM   1579  O   LYS D  44      14.261  15.384  -6.524  1.00 88.82           O  
ATOM   1580  CG  LYS D  44      17.177  16.230  -7.944  1.00 88.82           C  
ATOM   1581  CD  LYS D  44      18.606  16.744  -8.063  1.00 88.82           C  
ATOM   1582  CE  LYS D  44      19.602  15.781  -7.431  1.00 88.82           C  
ATOM   1583  NZ  LYS D  44      21.002  16.292  -7.524  1.00 88.82           N  
ATOM   1584  N   GLU D  45      13.965  17.599  -6.341  1.00 93.75           N  
ATOM   1585  CA  GLU D  45      13.507  17.481  -4.960  1.00 93.75           C  
ATOM   1586  C   GLU D  45      12.217  16.669  -4.874  1.00 93.75           C  
ATOM   1587  CB  GLU D  45      13.298  18.866  -4.343  1.00 93.75           C  
ATOM   1588  O   GLU D  45      12.042  15.869  -3.953  1.00 93.75           O  
ATOM   1589  CG  GLU D  45      12.972  18.835  -2.856  1.00 93.75           C  
ATOM   1590  CD  GLU D  45      12.863  20.219  -2.237  1.00 93.75           C  
ATOM   1591  OE1 GLU D  45      12.431  20.327  -1.066  1.00 93.75           O  
ATOM   1592  OE2 GLU D  45      13.211  21.202  -2.927  1.00 93.75           O  
ATOM   1593  N   LEU D  46      11.297  16.849  -5.783  1.00 93.57           N  
ATOM   1594  CA  LEU D  46      10.045  16.101  -5.833  1.00 93.57           C  
ATOM   1595  C   LEU D  46      10.310  14.608  -6.001  1.00 93.57           C  
ATOM   1596  CB  LEU D  46       9.164  16.606  -6.978  1.00 93.57           C  
ATOM   1597  O   LEU D  46       9.708  13.785  -5.309  1.00 93.57           O  
ATOM   1598  CG  LEU D  46       7.702  16.156  -6.959  1.00 93.57           C  
ATOM   1599  CD1 LEU D  46       6.972  16.776  -5.772  1.00 93.57           C  
ATOM   1600  CD2 LEU D  46       7.012  16.521  -8.268  1.00 93.57           C  
ATOM   1601  N   ALA D  47      11.302  14.287  -6.895  1.00 92.51           N  
ATOM   1602  CA  ALA D  47      11.650  12.891  -7.149  1.00 92.51           C  
ATOM   1603  C   ALA D  47      12.286  12.253  -5.918  1.00 92.51           C  
ATOM   1604  CB  ALA D  47      12.591  12.786  -8.346  1.00 92.51           C  
ATOM   1605  O   ALA D  47      12.016  11.091  -5.604  1.00 92.51           O  
ATOM   1606  N   GLU D  48      13.075  12.987  -5.134  1.00 94.88           N  
ATOM   1607  CA  GLU D  48      13.715  12.486  -3.921  1.00 94.88           C  
ATOM   1608  C   GLU D  48      12.686  12.201  -2.831  1.00 94.88           C  
ATOM   1609  CB  GLU D  48      14.758  13.485  -3.412  1.00 94.88           C  
ATOM   1610  O   GLU D  48      12.756  11.171  -2.158  1.00 94.88           O  
ATOM   1611  CG  GLU D  48      16.040  13.506  -4.231  1.00 94.88           C  
ATOM   1612  CD  GLU D  48      17.003  14.605  -3.810  1.00 94.88           C  
ATOM   1613  OE1 GLU D  48      18.160  14.615  -4.289  1.00 94.88           O  
ATOM   1614  OE2 GLU D  48      16.598  15.462  -2.993  1.00 94.88           O  
ATOM   1615  N   THR D  49      11.755  13.163  -2.712  1.00 95.49           N  
ATOM   1616  CA  THR D  49      10.697  12.976  -1.724  1.00 95.49           C  
ATOM   1617  C   THR D  49       9.822  11.780  -2.089  1.00 95.49           C  
ATOM   1618  CB  THR D  49       9.822  14.236  -1.597  1.00 95.49           C  
ATOM   1619  O   THR D  49       9.430  11.002  -1.217  1.00 95.49           O  
ATOM   1620  CG2 THR D  49       8.757  14.060  -0.520  1.00 95.49           C  
ATOM   1621  OG1 THR D  49      10.651  15.354  -1.255  1.00 95.49           O  
ATOM   1622  N   ASN D  50       9.593  11.597  -3.354  1.00 94.66           N  
ATOM   1623  CA  ASN D  50       8.830  10.443  -3.816  1.00 94.66           C  
ATOM   1624  C   ASN D  50       9.537   9.133  -3.480  1.00 94.66           C  
ATOM   1625  CB  ASN D  50       8.571  10.537  -5.321  1.00 94.66           C  
ATOM   1626  O   ASN D  50       8.894   8.158  -3.087  1.00 94.66           O  
ATOM   1627  CG  ASN D  50       7.526   9.547  -5.797  1.00 94.66           C  
ATOM   1628  ND2 ASN D  50       7.901   8.699  -6.747  1.00 94.66           N  
ATOM   1629  OD1 ASN D  50       6.390   9.546  -5.315  1.00 94.66           O  
ATOM   1630  N   ALA D  51      10.825   9.131  -3.675  1.00 94.70           N  
ATOM   1631  CA  ALA D  51      11.603   7.940  -3.341  1.00 94.70           C  
ATOM   1632  C   ALA D  51      11.489   7.609  -1.856  1.00 94.70           C  
ATOM   1633  CB  ALA D  51      13.067   8.136  -3.729  1.00 94.70           C  
ATOM   1634  O   ALA D  51      11.344   6.443  -1.483  1.00 94.70           O  
ATOM   1635  N   ARG D  52      11.540   8.611  -1.000  1.00 95.58           N  
ATOM   1636  CA  ARG D  52      11.398   8.410   0.439  1.00 95.58           C  
ATOM   1637  C   ARG D  52      10.017   7.864   0.782  1.00 95.58           C  
ATOM   1638  CB  ARG D  52      11.646   9.719   1.192  1.00 95.58           C  
ATOM   1639  O   ARG D  52       9.889   6.962   1.612  1.00 95.58           O  
ATOM   1640  CG  ARG D  52      11.681   9.563   2.703  1.00 95.58           C  
ATOM   1641  CD  ARG D  52      12.166  10.832   3.391  1.00 95.58           C  
ATOM   1642  NE  ARG D  52      11.444  12.011   2.918  1.00 95.58           N  
ATOM   1643  NH1 ARG D  52      12.657  13.516   4.182  1.00 95.58           N  
ATOM   1644  NH2 ARG D  52      10.977  14.257   2.810  1.00 95.58           N  
ATOM   1645  CZ  ARG D  52      11.695  13.258   3.305  1.00 95.58           C  
ATOM   1646  N   ILE D  53       8.972   8.416   0.079  1.00 96.07           N  
ATOM   1647  CA  ILE D  53       7.597   7.975   0.289  1.00 96.07           C  
ATOM   1648  C   ILE D  53       7.459   6.508  -0.110  1.00 96.07           C  
ATOM   1649  CB  ILE D  53       6.597   8.843  -0.507  1.00 96.07           C  
ATOM   1650  O   ILE D  53       6.895   5.705   0.637  1.00 96.07           O  
ATOM   1651  CG1 ILE D  53       6.485  10.238   0.118  1.00 96.07           C  
ATOM   1652  CG2 ILE D  53       5.227   8.162  -0.577  1.00 96.07           C  
ATOM   1653  CD1 ILE D  53       5.746  11.248  -0.749  1.00 96.07           C  
ATOM   1654  N   LEU D  54       8.011   6.145  -1.215  1.00 95.04           N  
ATOM   1655  CA  LEU D  54       7.911   4.777  -1.712  1.00 95.04           C  
ATOM   1656  C   LEU D  54       8.614   3.805  -0.771  1.00 95.04           C  
ATOM   1657  CB  LEU D  54       8.513   4.672  -3.116  1.00 95.04           C  
ATOM   1658  O   LEU D  54       8.122   2.700  -0.532  1.00 95.04           O  
ATOM   1659  CG  LEU D  54       7.773   5.417  -4.228  1.00 95.04           C  
ATOM   1660  CD1 LEU D  54       8.544   5.314  -5.540  1.00 95.04           C  
ATOM   1661  CD2 LEU D  54       6.359   4.870  -4.390  1.00 95.04           C  
ATOM   1662  N   ARG D  55       9.690   4.190  -0.125  1.00 95.76           N  
ATOM   1663  CA  ARG D  55      10.407   3.347   0.826  1.00 95.76           C  
ATOM   1664  C   ARG D  55       9.582   3.122   2.089  1.00 95.76           C  
ATOM   1665  CB  ARG D  55      11.758   3.969   1.186  1.00 95.76           C  
ATOM   1666  O   ARG D  55       9.552   2.014   2.628  1.00 95.76           O  
ATOM   1667  CG  ARG D  55      12.681   3.036   1.954  1.00 95.76           C  
ATOM   1668  CD  ARG D  55      14.094   3.594   2.050  1.00 95.76           C  
ATOM   1669  NE  ARG D  55      14.982   2.689   2.775  1.00 95.76           N  
ATOM   1670  NH1 ARG D  55      16.894   3.929   2.394  1.00 95.76           N  
ATOM   1671  NH2 ARG D  55      17.006   1.984   3.601  1.00 95.76           N  
ATOM   1672  CZ  ARG D  55      16.292   2.869   2.921  1.00 95.76           C  
ATOM   1673  N   THR D  56       8.960   4.174   2.503  1.00 95.75           N  
ATOM   1674  CA  THR D  56       8.114   4.060   3.685  1.00 95.75           C  
ATOM   1675  C   THR D  56       6.924   3.143   3.412  1.00 95.75           C  
ATOM   1676  CB  THR D  56       7.607   5.440   4.144  1.00 95.75           C  
ATOM   1677  O   THR D  56       6.542   2.342   4.268  1.00 95.75           O  
ATOM   1678  CG2 THR D  56       6.758   5.322   5.405  1.00 95.75           C  
ATOM   1679  OG1 THR D  56       8.729   6.288   4.415  1.00 95.75           O  
ATOM   1680  N   LEU D  57       6.319   3.234   2.241  1.00 95.86           N  
ATOM   1681  CA  LEU D  57       5.219   2.357   1.858  1.00 95.86           C  
ATOM   1682  C   LEU D  57       5.660   0.897   1.862  1.00 95.86           C  
ATOM   1683  CB  LEU D  57       4.686   2.738   0.474  1.00 95.86           C  
ATOM   1684  O   LEU D  57       4.913   0.020   2.300  1.00 95.86           O  
ATOM   1685  CG  LEU D  57       3.895   4.044   0.388  1.00 95.86           C  
ATOM   1686  CD1 LEU D  57       3.672   4.434  -1.069  1.00 95.86           C  
ATOM   1687  CD2 LEU D  57       2.564   3.913   1.121  1.00 95.86           C  
ATOM   1688  N   LEU D  58       6.870   0.685   1.362  1.00 95.33           N  
ATOM   1689  CA  LEU D  58       7.421  -0.665   1.389  1.00 95.33           C  
ATOM   1690  C   LEU D  58       7.517  -1.184   2.819  1.00 95.33           C  
ATOM   1691  CB  LEU D  58       8.803  -0.693   0.729  1.00 95.33           C  
ATOM   1692  O   LEU D  58       7.131  -2.322   3.098  1.00 95.33           O  
ATOM   1693  CG  LEU D  58       9.549  -2.028   0.777  1.00 95.33           C  
ATOM   1694  CD1 LEU D  58       8.745  -3.111   0.065  1.00 95.33           C  
ATOM   1695  CD2 LEU D  58      10.934  -1.888   0.155  1.00 95.33           C  
ATOM   1696  N   GLU D  59       7.985  -0.368   3.745  1.00 94.60           N  
ATOM   1697  CA  GLU D  59       8.122  -0.761   5.144  1.00 94.60           C  
ATOM   1698  C   GLU D  59       6.762  -1.060   5.769  1.00 94.60           C  
ATOM   1699  CB  GLU D  59       8.839   0.331   5.942  1.00 94.60           C  
ATOM   1700  O   GLU D  59       6.621  -2.019   6.530  1.00 94.60           O  
ATOM   1701  CG  GLU D  59      10.321   0.455   5.620  1.00 94.60           C  
ATOM   1702  CD  GLU D  59      11.003   1.592   6.364  1.00 94.60           C  
ATOM   1703  OE1 GLU D  59      12.242   1.736   6.249  1.00 94.60           O  
ATOM   1704  OE2 GLU D  59      10.294   2.345   7.068  1.00 94.60           O  
ATOM   1705  N   LEU D  60       5.812  -0.295   5.363  1.00 93.83           N  
ATOM   1706  CA  LEU D  60       4.465  -0.487   5.890  1.00 93.83           C  
ATOM   1707  C   LEU D  60       3.879  -1.813   5.415  1.00 93.83           C  
ATOM   1708  CB  LEU D  60       3.554   0.668   5.467  1.00 93.83           C  
ATOM   1709  O   LEU D  60       3.260  -2.538   6.197  1.00 93.83           O  
ATOM   1710  CG  LEU D  60       3.706   1.973   6.249  1.00 93.83           C  
ATOM   1711  CD1 LEU D  60       2.991   3.111   5.526  1.00 93.83           C  
ATOM   1712  CD2 LEU D  60       3.168   1.813   7.667  1.00 93.83           C  
ATOM   1713  N   PHE D  61       4.149  -2.135   4.203  1.00 92.91           N  
ATOM   1714  CA  PHE D  61       3.634  -3.391   3.672  1.00 92.91           C  
ATOM   1715  C   PHE D  61       4.348  -4.580   4.304  1.00 92.91           C  
ATOM   1716  CB  PHE D  61       3.787  -3.436   2.149  1.00 92.91           C  
ATOM   1717  O   PHE D  61       3.729  -5.611   4.575  1.00 92.91           O  
ATOM   1718  CG  PHE D  61       2.597  -2.896   1.403  1.00 92.91           C  
ATOM   1719  CD1 PHE D  61       1.389  -3.584   1.402  1.00 92.91           C  
ATOM   1720  CD2 PHE D  61       2.685  -1.701   0.702  1.00 92.91           C  
ATOM   1721  CE1 PHE D  61       0.286  -3.087   0.712  1.00 92.91           C  
ATOM   1722  CE2 PHE D  61       1.587  -1.198   0.010  1.00 92.91           C  
ATOM   1723  CZ  PHE D  61       0.388  -1.893   0.016  1.00 92.91           C  
ATOM   1724  N   ARG D  62       5.590  -4.466   4.661  1.00 92.07           N  
ATOM   1725  CA  ARG D  62       6.349  -5.544   5.288  1.00 92.07           C  
ATOM   1726  C   ARG D  62       5.835  -5.828   6.696  1.00 92.07           C  
ATOM   1727  CB  ARG D  62       7.838  -5.197   5.333  1.00 92.07           C  
ATOM   1728  O   ARG D  62       5.640  -6.986   7.069  1.00 92.07           O  
ATOM   1729  CG  ARG D  62       8.546  -5.346   3.996  1.00 92.07           C  
ATOM   1730  CD  ARG D  62      10.027  -5.009   4.102  1.00 92.07           C  
ATOM   1731  NE  ARG D  62      10.753  -5.386   2.892  1.00 92.07           N  
ATOM   1732  NH1 ARG D  62      12.528  -3.954   3.262  1.00 92.07           N  
ATOM   1733  NH2 ARG D  62      12.498  -5.292   1.401  1.00 92.07           N  
ATOM   1734  CZ  ARG D  62      11.925  -4.877   2.521  1.00 92.07           C  
ATOM   1735  N   THR D  63       5.603  -4.784   7.359  1.00 91.53           N  
ATOM   1736  CA  THR D  63       5.127  -4.961   8.727  1.00 91.53           C  
ATOM   1737  C   THR D  63       3.695  -5.487   8.737  1.00 91.53           C  
ATOM   1738  CB  THR D  63       5.198  -3.641   9.518  1.00 91.53           C  
ATOM   1739  O   THR D  63       3.339  -6.317   9.577  1.00 91.53           O  
ATOM   1740  CG2 THR D  63       6.640  -3.177   9.686  1.00 91.53           C  
ATOM   1741  OG1 THR D  63       4.461  -2.631   8.817  1.00 91.53           O  
ATOM   1742  N   ALA D  64       2.888  -4.984   7.743  1.00 89.83           N  
ATOM   1743  CA  ALA D  64       1.520  -5.484   7.634  1.00 89.83           C  
ATOM   1744  C   ALA D  64       1.506  -6.976   7.311  1.00 89.83           C  
ATOM   1745  CB  ALA D  64       0.752  -4.705   6.570  1.00 89.83           C  
ATOM   1746  O   ALA D  64       0.693  -7.727   7.854  1.00 89.83           O  
ATOM   1747  N   SER D  65       2.419  -7.358   6.470  1.00 88.73           N  
ATOM   1748  CA  SER D  65       2.532  -8.768   6.113  1.00 88.73           C  
ATOM   1749  C   SER D  65       2.957  -9.609   7.312  1.00 88.73           C  
ATOM   1750  CB  SER D  65       3.531  -8.954   4.970  1.00 88.73           C  
ATOM   1751  O   SER D  65       2.420 -10.696   7.537  1.00 88.73           O  
ATOM   1752  OG  SER D  65       3.650 -10.323   4.623  1.00 88.73           O  
ATOM   1753  N   GLU D  66       3.825  -9.158   8.134  1.00 89.94           N  
ATOM   1754  CA  GLU D  66       4.257  -9.853   9.343  1.00 89.94           C  
ATOM   1755  C   GLU D  66       3.122  -9.950  10.359  1.00 89.94           C  
ATOM   1756  CB  GLU D  66       5.462  -9.146   9.968  1.00 89.94           C  
ATOM   1757  O   GLU D  66       2.947 -10.986  11.004  1.00 89.94           O  
ATOM   1758  CG  GLU D  66       6.752  -9.316   9.178  1.00 89.94           C  
ATOM   1759  CD  GLU D  66       7.922  -8.544   9.767  1.00 89.94           C  
ATOM   1760  OE1 GLU D  66       8.952  -8.381   9.074  1.00 89.94           O  
ATOM   1761  OE2 GLU D  66       7.809  -8.100  10.931  1.00 89.94           O  
ATOM   1762  N   ALA D  67       2.371  -8.914  10.418  1.00 88.34           N  
ATOM   1763  CA  ALA D  67       1.229  -8.905  11.328  1.00 88.34           C  
ATOM   1764  C   ALA D  67       0.193  -9.949  10.918  1.00 88.34           C  
ATOM   1765  CB  ALA D  67       0.593  -7.518  11.371  1.00 88.34           C  
ATOM   1766  O   ALA D  67      -0.367 -10.644  11.769  1.00 88.34           O  
ATOM   1767  N   LEU D  68      -0.006 -10.021   9.645  1.00 85.36           N  
ATOM   1768  CA  LEU D  68      -0.960 -11.004   9.143  1.00 85.36           C  
ATOM   1769  C   LEU D  68      -0.497 -12.422   9.459  1.00 85.36           C  
ATOM   1770  CB  LEU D  68      -1.152 -10.842   7.632  1.00 85.36           C  
ATOM   1771  O   LEU D  68      -1.309 -13.282   9.808  1.00 85.36           O  
ATOM   1772  CG  LEU D  68      -2.042  -9.682   7.183  1.00 85.36           C  
ATOM   1773  CD1 LEU D  68      -1.956  -9.503   5.671  1.00 85.36           C  
ATOM   1774  CD2 LEU D  68      -3.485  -9.916   7.618  1.00 85.36           C  
ATOM   1775  N   ASP D  69       0.765 -12.694   9.455  1.00 86.63           N  
ATOM   1776  CA  ASP D  69       1.326 -13.999   9.792  1.00 86.63           C  
ATOM   1777  C   ASP D  69       1.076 -14.342  11.259  1.00 86.63           C  
ATOM   1778  CB  ASP D  69       2.826 -14.032   9.493  1.00 86.63           C  
ATOM   1779  O   ASP D  69       0.708 -15.473  11.583  1.00 86.63           O  
ATOM   1780  CG  ASP D  69       3.133 -14.321   8.034  1.00 86.63           C  
ATOM   1781  OD1 ASP D  69       4.250 -14.003   7.571  1.00 86.63           O  
ATOM   1782  OD2 ASP D  69       2.249 -14.869   7.340  1.00 86.63           O  
ATOM   1783  N   ILE D  70       1.206 -13.423  12.105  1.00 85.98           N  
ATOM   1784  CA  ILE D  70       1.018 -13.624  13.538  1.00 85.98           C  
ATOM   1785  C   ILE D  70      -0.458 -13.883  13.833  1.00 85.98           C  
ATOM   1786  CB  ILE D  70       1.522 -12.410  14.350  1.00 85.98           C  
ATOM   1787  O   ILE D  70      -0.794 -14.781  14.609  1.00 85.98           O  
ATOM   1788  CG1 ILE D  70       3.043 -12.271  14.214  1.00 85.98           C  
ATOM   1789  CG2 ILE D  70       1.112 -12.535  15.820  1.00 85.98           C  
ATOM   1790  CD1 ILE D  70       3.606 -11.001  14.837  1.00 85.98           C  
ATOM   1791  N   ILE D  71      -1.313 -13.101  13.175  1.00 82.00           N  
ATOM   1792  CA  ILE D  71      -2.751 -13.257  13.360  1.00 82.00           C  
ATOM   1793  C   ILE D  71      -3.175 -14.664  12.945  1.00 82.00           C  
ATOM   1794  CB  ILE D  71      -3.542 -12.200  12.557  1.00 82.00           C  
ATOM   1795  O   ILE D  71      -3.962 -15.312  13.639  1.00 82.00           O  
ATOM   1796  CG1 ILE D  71      -3.363 -10.811  13.181  1.00 82.00           C  
ATOM   1797  CG2 ILE D  71      -5.024 -12.578  12.479  1.00 82.00           C  
ATOM   1798  CD1 ILE D  71      -3.910  -9.674  12.328  1.00 82.00           C  
ATOM   1799  N   LEU D  72      -2.625 -15.048  11.884  1.00 82.04           N  
ATOM   1800  CA  LEU D  72      -2.950 -16.387  11.407  1.00 82.04           C  
ATOM   1801  C   LEU D  72      -2.498 -17.445  12.408  1.00 82.04           C  
ATOM   1802  CB  LEU D  72      -2.299 -16.644  10.045  1.00 82.04           C  
ATOM   1803  O   LEU D  72      -3.192 -18.442  12.620  1.00 82.04           O  
ATOM   1804  CG  LEU D  72      -2.933 -15.937   8.846  1.00 82.04           C  
ATOM   1805  CD1 LEU D  72      -2.101 -16.174   7.591  1.00 82.04           C  
ATOM   1806  CD2 LEU D  72      -4.367 -16.413   8.641  1.00 82.04           C  
ATOM   1807  N   LYS D  73      -1.331 -17.273  12.995  1.00 83.40           N  
ATOM   1808  CA  LYS D  73      -0.829 -18.193  14.012  1.00 83.40           C  
ATOM   1809  C   LYS D  73      -1.728 -18.194  15.245  1.00 83.40           C  
ATOM   1810  CB  LYS D  73       0.602 -17.827  14.407  1.00 83.40           C  
ATOM   1811  O   LYS D  73      -1.969 -19.245  15.843  1.00 83.40           O  
ATOM   1812  CG  LYS D  73       1.645 -18.187  13.359  1.00 83.40           C  
ATOM   1813  CD  LYS D  73       3.040 -17.748  13.784  1.00 83.40           C  
ATOM   1814  CE  LYS D  73       4.075 -18.052  12.710  1.00 83.40           C  
ATOM   1815  NZ  LYS D  73       5.409 -17.468  13.044  1.00 83.40           N  
ATOM   1816  N   LEU D  74      -2.331 -16.999  15.566  1.00 80.36           N  
ATOM   1817  CA  LEU D  74      -3.196 -16.861  16.732  1.00 80.36           C  
ATOM   1818  C   LEU D  74      -4.550 -17.518  16.486  1.00 80.36           C  
ATOM   1819  CB  LEU D  74      -3.390 -15.383  17.084  1.00 80.36           C  
ATOM   1820  O   LEU D  74      -5.184 -18.013  17.420  1.00 80.36           O  
ATOM   1821  CG  LEU D  74      -2.190 -14.674  17.715  1.00 80.36           C  
ATOM   1822  CD1 LEU D  74      -2.444 -13.172  17.793  1.00 80.36           C  
ATOM   1823  CD2 LEU D  74      -1.898 -15.244  19.099  1.00 80.36           C  
ATOM   1824  N   LEU D  75      -5.032 -17.568  15.291  1.00 76.97           N  
ATOM   1825  CA  LEU D  75      -6.313 -18.167  14.933  1.00 76.97           C  
ATOM   1826  C   LEU D  75      -6.239 -19.689  14.998  1.00 76.97           C  
ATOM   1827  CB  LEU D  75      -6.740 -17.724  13.531  1.00 76.97           C  
ATOM   1828  O   LEU D  75      -7.253 -20.355  15.217  1.00 76.97           O  
ATOM   1829  CG  LEU D  75      -7.219 -16.278  13.393  1.00 76.97           C  
ATOM   1830  CD1 LEU D  75      -7.444 -15.933  11.924  1.00 76.97           C  
ATOM   1831  CD2 LEU D  75      -8.492 -16.057  14.201  1.00 76.97           C  
ATOM   1832  N   ARG D  76      -5.128 -20.273  15.014  1.00 70.01           N  
ATOM   1833  CA  ARG D  76      -5.005 -21.723  15.117  1.00 70.01           C  
ATOM   1834  C   ARG D  76      -4.881 -22.160  16.573  1.00 70.01           C  
ATOM   1835  CB  ARG D  76      -3.799 -22.219  14.317  1.00 70.01           C  
ATOM   1836  O   ARG D  76      -5.415 -23.201  16.962  1.00 70.01           O  
ATOM   1837  CG  ARG D  76      -3.997 -22.171  12.811  1.00 70.01           C  
ATOM   1838  CD  ARG D  76      -2.787 -22.717  12.065  1.00 70.01           C  
ATOM   1839  NE  ARG D  76      -2.973 -22.656  10.618  1.00 70.01           N  
ATOM   1840  NH1 ARG D  76      -0.815 -23.301  10.106  1.00 70.01           N  
ATOM   1841  NH2 ARG D  76      -2.309 -22.846   8.428  1.00 70.01           N  
ATOM   1842  CZ  ARG D  76      -2.032 -22.935   9.720  1.00 70.01           C  
TER    1843      ARG D  76                                                      
ENDMDL                                                                          
END                                                                             
