# Supplementary material for: De novo design of obligate ABC-type heterotrimeric proteins
Source: Nat Struct Mol Biol. 2022 Dec 15;29(12):1266–76. doi: 10.1038/s41594-022-00879-4 (PMC9758053; doi:10.1038/s41594-022-00879-4)
Supplement: Supplementary file 4 — This compressed file contains all PDB files and scripts used in our design protocols and analyses, as well as the final design model outputs. [file 41594_2022_879_MOESM4_ESM.zip › source_data/pdbs/AF-Multimer for base_pdbs/DHT06/DHT06_AF-Mult_model4.pdb]

MODEL     1                                                                     
ATOM      1  N   ASP B   1     -11.146  23.229  -2.942  1.00 88.68           N  
ATOM      2  CA  ASP B   1     -11.412  21.799  -3.063  1.00 88.68           C  
ATOM      3  C   ASP B   1     -10.133  21.027  -3.379  1.00 88.68           C  
ATOM      4  CB  ASP B   1     -12.464  21.538  -4.143  1.00 88.68           C  
ATOM      5  O   ASP B   1      -9.968  19.884  -2.947  1.00 88.68           O  
ATOM      6  CG  ASP B   1     -13.873  21.878  -3.692  1.00 88.68           C  
ATOM      7  OD1 ASP B   1     -14.744  22.134  -4.552  1.00 88.68           O  
ATOM      8  OD2 ASP B   1     -14.115  21.894  -2.466  1.00 88.68           O  
ATOM      9  N   GLU B   2      -9.167  21.589  -3.898  1.00 92.12           N  
ATOM     10  CA  GLU B   2      -7.881  20.971  -4.208  1.00 92.12           C  
ATOM     11  C   GLU B   2      -7.061  20.740  -2.942  1.00 92.12           C  
ATOM     12  CB  GLU B   2      -7.093  21.835  -5.195  1.00 92.12           C  
ATOM     13  O   GLU B   2      -6.404  19.706  -2.802  1.00 92.12           O  
ATOM     14  CG  GLU B   2      -7.634  21.793  -6.617  1.00 92.12           C  
ATOM     15  CD  GLU B   2      -6.871  22.693  -7.576  1.00 92.12           C  
ATOM     16  OE1 GLU B   2      -7.198  22.708  -8.785  1.00 92.12           O  
ATOM     17  OE2 GLU B   2      -5.938  23.388  -7.115  1.00 92.12           O  
ATOM     18  N   LYS B   3      -7.072  21.567  -2.010  1.00 92.50           N  
ATOM     19  CA  LYS B   3      -6.363  21.432  -0.741  1.00 92.50           C  
ATOM     20  C   LYS B   3      -6.928  20.280   0.085  1.00 92.50           C  
ATOM     21  CB  LYS B   3      -6.437  22.735   0.057  1.00 92.50           C  
ATOM     22  O   LYS B   3      -6.176  19.533   0.715  1.00 92.50           O  
ATOM     23  CG  LYS B   3      -5.621  23.873  -0.539  1.00 92.50           C  
ATOM     24  CD  LYS B   3      -5.705  25.129   0.318  1.00 92.50           C  
ATOM     25  CE  LYS B   3      -4.951  26.290  -0.315  1.00 92.50           C  
ATOM     26  NZ  LYS B   3      -5.071  27.538   0.497  1.00 92.50           N  
ATOM     27  N   GLU B   4      -8.222  20.248   0.042  1.00 94.57           N  
ATOM     28  CA  GLU B   4      -8.860  19.155   0.770  1.00 94.57           C  
ATOM     29  C   GLU B   4      -8.457  17.800   0.197  1.00 94.57           C  
ATOM     30  CB  GLU B   4     -10.383  19.306   0.742  1.00 94.57           C  
ATOM     31  O   GLU B   4      -8.230  16.846   0.944  1.00 94.57           O  
ATOM     32  CG  GLU B   4     -11.118  18.299   1.614  1.00 94.57           C  
ATOM     33  CD  GLU B   4     -10.818  18.456   3.096  1.00 94.57           C  
ATOM     34  OE1 GLU B   4     -11.060  17.502   3.869  1.00 94.57           O  
ATOM     35  OE2 GLU B   4     -10.336  19.543   3.487  1.00 94.57           O  
ATOM     36  N   LEU B   5      -8.305  17.703  -1.096  1.00 93.55           N  
ATOM     37  CA  LEU B   5      -7.862  16.471  -1.741  1.00 93.55           C  
ATOM     38  C   LEU B   5      -6.451  16.101  -1.296  1.00 93.55           C  
ATOM     39  CB  LEU B   5      -7.908  16.617  -3.264  1.00 93.55           C  
ATOM     40  O   LEU B   5      -6.174  14.936  -1.001  1.00 93.55           O  
ATOM     41  CG  LEU B   5      -9.254  16.333  -3.933  1.00 93.55           C  
ATOM     42  CD1 LEU B   5      -9.238  16.813  -5.380  1.00 93.55           C  
ATOM     43  CD2 LEU B   5      -9.584  14.846  -3.860  1.00 93.55           C  
ATOM     44  N   ALA B   6      -5.635  17.134  -1.247  1.00 94.11           N  
ATOM     45  CA  ALA B   6      -4.249  16.901  -0.850  1.00 94.11           C  
ATOM     46  C   ALA B   6      -4.165  16.441   0.603  1.00 94.11           C  
ATOM     47  CB  ALA B   6      -3.417  18.165  -1.054  1.00 94.11           C  
ATOM     48  O   ALA B   6      -3.370  15.559   0.936  1.00 94.11           O  
ATOM     49  N   LYS B   7      -5.039  17.019   1.465  1.00 94.93           N  
ATOM     50  CA  LYS B   7      -5.075  16.617   2.868  1.00 94.93           C  
ATOM     51  C   LYS B   7      -5.505  15.160   3.012  1.00 94.93           C  
ATOM     52  CB  LYS B   7      -6.018  17.522   3.662  1.00 94.93           C  
ATOM     53  O   LYS B   7      -4.892  14.397   3.761  1.00 94.93           O  
ATOM     54  CG  LYS B   7      -5.989  17.282   5.164  1.00 94.93           C  
ATOM     55  CD  LYS B   7      -6.914  18.240   5.902  1.00 94.93           C  
ATOM     56  CE  LYS B   7      -6.977  17.923   7.390  1.00 94.93           C  
ATOM     57  NZ  LYS B   7      -7.896  18.851   8.115  1.00 94.93           N  
ATOM     58  N   THR B   8      -6.544  14.839   2.288  1.00 95.75           N  
ATOM     59  CA  THR B   8      -7.039  13.468   2.352  1.00 95.75           C  
ATOM     60  C   THR B   8      -6.014  12.495   1.776  1.00 95.75           C  
ATOM     61  CB  THR B   8      -8.373  13.320   1.597  1.00 95.75           C  
ATOM     62  O   THR B   8      -5.828  11.397   2.305  1.00 95.75           O  
ATOM     63  CG2 THR B   8      -8.944  11.916   1.760  1.00 95.75           C  
ATOM     64  OG1 THR B   8      -9.315  14.270   2.111  1.00 95.75           O  
ATOM     65  N   ASN B   9      -5.291  12.859   0.782  1.00 94.94           N  
ATOM     66  CA  ASN B   9      -4.237  12.026   0.214  1.00 94.94           C  
ATOM     67  C   ASN B   9      -3.127  11.758   1.227  1.00 94.94           C  
ATOM     68  CB  ASN B   9      -3.660  12.675  -1.046  1.00 94.94           C  
ATOM     69  O   ASN B   9      -2.600  10.647   1.297  1.00 94.94           O  
ATOM     70  CG  ASN B   9      -2.789  11.726  -1.845  1.00 94.94           C  
ATOM     71  ND2 ASN B   9      -1.537  12.113  -2.065  1.00 94.94           N  
ATOM     72  OD1 ASN B   9      -3.237  10.655  -2.263  1.00 94.94           O  
ATOM     73  N   ALA B  10      -2.778  12.771   1.916  1.00 94.89           N  
ATOM     74  CA  ALA B  10      -1.770  12.595   2.958  1.00 94.89           C  
ATOM     75  C   ALA B  10      -2.215  11.555   3.982  1.00 94.89           C  
ATOM     76  CB  ALA B  10      -1.480  13.926   3.648  1.00 94.89           C  
ATOM     77  O   ALA B  10      -1.420  10.713   4.406  1.00 94.89           O  
ATOM     78  N   GLU B  11      -3.452  11.640   4.452  1.00 95.71           N  
ATOM     79  CA  GLU B  11      -3.999  10.657   5.382  1.00 95.71           C  
ATOM     80  C   GLU B  11      -3.940   9.250   4.795  1.00 95.71           C  
ATOM     81  CB  GLU B  11      -5.441  11.012   5.753  1.00 95.71           C  
ATOM     82  O   GLU B  11      -3.581   8.296   5.489  1.00 95.71           O  
ATOM     83  CG  GLU B  11      -6.085  10.033   6.724  1.00 95.71           C  
ATOM     84  CD  GLU B  11      -7.553  10.328   6.989  1.00 95.71           C  
ATOM     85  OE1 GLU B  11      -8.247   9.470   7.579  1.00 95.71           O  
ATOM     86  OE2 GLU B  11      -8.012  11.426   6.602  1.00 95.71           O  
ATOM     87  N   ILE B  12      -4.252   9.108   3.517  1.00 95.93           N  
ATOM     88  CA  ILE B  12      -4.256   7.822   2.830  1.00 95.93           C  
ATOM     89  C   ILE B  12      -2.837   7.261   2.776  1.00 95.93           C  
ATOM     90  CB  ILE B  12      -4.839   7.944   1.404  1.00 95.93           C  
ATOM     91  O   ILE B  12      -2.616   6.085   3.075  1.00 95.93           O  
ATOM     92  CG1 ILE B  12      -6.353   8.178   1.465  1.00 95.93           C  
ATOM     93  CG2 ILE B  12      -4.510   6.698   0.578  1.00 95.93           C  
ATOM     94  CD1 ILE B  12      -6.970   8.588   0.134  1.00 95.93           C  
ATOM     95  N   LEU B  13      -1.887   8.096   2.447  1.00 95.25           N  
ATOM     96  CA  LEU B  13      -0.502   7.652   2.332  1.00 95.25           C  
ATOM     97  C   LEU B  13       0.029   7.175   3.679  1.00 95.25           C  
ATOM     98  CB  LEU B  13       0.380   8.781   1.793  1.00 95.25           C  
ATOM     99  O   LEU B  13       0.749   6.176   3.749  1.00 95.25           O  
ATOM    100  CG  LEU B  13       0.102   9.232   0.358  1.00 95.25           C  
ATOM    101  CD1 LEU B  13       0.999  10.409  -0.011  1.00 95.25           C  
ATOM    102  CD2 LEU B  13       0.304   8.075  -0.615  1.00 95.25           C  
ATOM    103  N   LYS B  14      -0.323   7.790   4.755  1.00 95.84           N  
ATOM    104  CA  LYS B  14       0.097   7.368   6.088  1.00 95.84           C  
ATOM    105  C   LYS B  14      -0.504   6.013   6.451  1.00 95.84           C  
ATOM    106  CB  LYS B  14      -0.299   8.414   7.131  1.00 95.84           C  
ATOM    107  O   LYS B  14       0.161   5.178   7.067  1.00 95.84           O  
ATOM    108  CG  LYS B  14       0.597   9.644   7.146  1.00 95.84           C  
ATOM    109  CD  LYS B  14       0.258  10.568   8.308  1.00 95.84           C  
ATOM    110  CE  LYS B  14      -1.129  11.179   8.152  1.00 95.84           C  
ATOM    111  NZ  LYS B  14      -1.468  12.081   9.293  1.00 95.84           N  
ATOM    112  N   THR B  15      -1.740   5.830   6.055  1.00 95.99           N  
ATOM    113  CA  THR B  15      -2.393   4.553   6.321  1.00 95.99           C  
ATOM    114  C   THR B  15      -1.742   3.434   5.513  1.00 95.99           C  
ATOM    115  CB  THR B  15      -3.897   4.616   5.996  1.00 95.99           C  
ATOM    116  O   THR B  15      -1.561   2.323   6.015  1.00 95.99           O  
ATOM    117  CG2 THR B  15      -4.588   3.298   6.330  1.00 95.99           C  
ATOM    118  OG1 THR B  15      -4.501   5.667   6.760  1.00 95.99           O  
ATOM    119  N   LEU B  16      -1.373   3.688   4.313  1.00 95.92           N  
ATOM    120  CA  LEU B  16      -0.678   2.705   3.489  1.00 95.92           C  
ATOM    121  C   LEU B  16       0.652   2.309   4.122  1.00 95.92           C  
ATOM    122  CB  LEU B  16      -0.443   3.256   2.081  1.00 95.92           C  
ATOM    123  O   LEU B  16       1.031   1.136   4.098  1.00 95.92           O  
ATOM    124  CG  LEU B  16      -1.674   3.362   1.180  1.00 95.92           C  
ATOM    125  CD1 LEU B  16      -1.358   4.203  -0.053  1.00 95.92           C  
ATOM    126  CD2 LEU B  16      -2.164   1.976   0.777  1.00 95.92           C  
ATOM    127  N   LEU B  17       1.361   3.286   4.660  1.00 95.86           N  
ATOM    128  CA  LEU B  17       2.593   2.995   5.386  1.00 95.86           C  
ATOM    129  C   LEU B  17       2.329   2.032   6.538  1.00 95.86           C  
ATOM    130  CB  LEU B  17       3.219   4.287   5.918  1.00 95.86           C  
ATOM    131  O   LEU B  17       3.071   1.065   6.726  1.00 95.86           O  
ATOM    132  CG  LEU B  17       4.464   4.127   6.791  1.00 95.86           C  
ATOM    133  CD1 LEU B  17       5.577   3.438   6.007  1.00 95.86           C  
ATOM    134  CD2 LEU B  17       4.931   5.482   7.313  1.00 95.86           C  
ATOM    135  N   GLU B  18       1.272   2.310   7.315  1.00 95.66           N  
ATOM    136  CA  GLU B  18       0.909   1.447   8.435  1.00 95.66           C  
ATOM    137  C   GLU B  18       0.603   0.029   7.963  1.00 95.66           C  
ATOM    138  CB  GLU B  18      -0.293   2.022   9.189  1.00 95.66           C  
ATOM    139  O   GLU B  18       0.992  -0.944   8.612  1.00 95.66           O  
ATOM    140  CG  GLU B  18       0.030   3.262  10.009  1.00 95.66           C  
ATOM    141  CD  GLU B  18      -1.190   3.874  10.678  1.00 95.66           C  
ATOM    142  OE1 GLU B  18      -1.080   4.989  11.237  1.00 95.66           O  
ATOM    143  OE2 GLU B  18      -2.264   3.233  10.644  1.00 95.66           O  
ATOM    144  N   LEU B  19      -0.009  -0.104   6.837  1.00 95.39           N  
ATOM    145  CA  LEU B  19      -0.368  -1.409   6.292  1.00 95.39           C  
ATOM    146  C   LEU B  19       0.877  -2.187   5.880  1.00 95.39           C  
ATOM    147  CB  LEU B  19      -1.305  -1.249   5.092  1.00 95.39           C  
ATOM    148  O   LEU B  19       0.986  -3.384   6.156  1.00 95.39           O  
ATOM    149  CG  LEU B  19      -2.766  -0.928   5.410  1.00 95.39           C  
ATOM    150  CD1 LEU B  19      -3.488  -0.445   4.157  1.00 95.39           C  
ATOM    151  CD2 LEU B  19      -3.465  -2.148   5.999  1.00 95.39           C  
ATOM    152  N   PHE B  20       1.822  -1.528   5.328  1.00 94.53           N  
ATOM    153  CA  PHE B  20       3.045  -2.209   4.918  1.00 94.53           C  
ATOM    154  C   PHE B  20       3.866  -2.626   6.133  1.00 94.53           C  
ATOM    155  CB  PHE B  20       3.882  -1.309   4.003  1.00 94.53           C  
ATOM    156  O   PHE B  20       4.477  -3.696   6.138  1.00 94.53           O  
ATOM    157  CG  PHE B  20       3.557  -1.460   2.542  1.00 94.53           C  
ATOM    158  CD1 PHE B  20       3.878  -2.628   1.860  1.00 94.53           C  
ATOM    159  CD2 PHE B  20       2.929  -0.433   1.849  1.00 94.53           C  
ATOM    160  CE1 PHE B  20       3.578  -2.770   0.508  1.00 94.53           C  
ATOM    161  CE2 PHE B  20       2.626  -0.568   0.497  1.00 94.53           C  
ATOM    162  CZ  PHE B  20       2.952  -1.737  -0.172  1.00 94.53           C  
ATOM    163  N   GLU B  21       3.843  -1.876   7.156  1.00 94.34           N  
ATOM    164  CA  GLU B  21       4.541  -2.244   8.385  1.00 94.34           C  
ATOM    165  C   GLU B  21       3.923  -3.486   9.020  1.00 94.34           C  
ATOM    166  CB  GLU B  21       4.526  -1.081   9.380  1.00 94.34           C  
ATOM    167  O   GLU B  21       4.641  -4.370   9.492  1.00 94.34           O  
ATOM    168  CG  GLU B  21       5.426   0.080   8.983  1.00 94.34           C  
ATOM    169  CD  GLU B  21       5.257   1.302   9.871  1.00 94.34           C  
ATOM    170  OE1 GLU B  21       6.136   2.193   9.852  1.00 94.34           O  
ATOM    171  OE2 GLU B  21       4.237   1.369  10.593  1.00 94.34           O  
ATOM    172  N   ALA B  22       2.633  -3.485   8.987  1.00 93.45           N  
ATOM    173  CA  ALA B  22       1.933  -4.647   9.527  1.00 93.45           C  
ATOM    174  C   ALA B  22       2.220  -5.895   8.696  1.00 93.45           C  
ATOM    175  CB  ALA B  22       0.430  -4.385   9.585  1.00 93.45           C  
ATOM    176  O   ALA B  22       2.435  -6.978   9.245  1.00 93.45           O  
ATOM    177  N   GLU B  23       2.235  -5.714   7.413  1.00 93.49           N  
ATOM    178  CA  GLU B  23       2.531  -6.834   6.525  1.00 93.49           C  
ATOM    179  C   GLU B  23       3.948  -7.356   6.749  1.00 93.49           C  
ATOM    180  CB  GLU B  23       2.346  -6.424   5.062  1.00 93.49           C  
ATOM    181  O   GLU B  23       4.175  -8.568   6.756  1.00 93.49           O  
ATOM    182  CG  GLU B  23       2.477  -7.579   4.079  1.00 93.49           C  
ATOM    183  CD  GLU B  23       2.353  -7.147   2.626  1.00 93.49           C  
ATOM    184  OE1 GLU B  23       2.407  -8.017   1.728  1.00 93.49           O  
ATOM    185  OE2 GLU B  23       2.201  -5.928   2.385  1.00 93.49           O  
ATOM    186  N   SER B  24       4.910  -6.513   6.878  1.00 92.26           N  
ATOM    187  CA  SER B  24       6.288  -6.909   7.148  1.00 92.26           C  
ATOM    188  C   SER B  24       6.391  -7.707   8.443  1.00 92.26           C  
ATOM    189  CB  SER B  24       7.194  -5.679   7.224  1.00 92.26           C  
ATOM    190  O   SER B  24       7.102  -8.712   8.505  1.00 92.26           O  
ATOM    191  OG  SER B  24       8.546  -6.061   7.411  1.00 92.26           O  
ATOM    192  N   ARG B  25       5.688  -7.321   9.514  1.00 92.65           N  
ATOM    193  CA  ARG B  25       5.671  -8.044  10.781  1.00 92.65           C  
ATOM    194  C   ARG B  25       5.066  -9.434  10.611  1.00 92.65           C  
ATOM    195  CB  ARG B  25       4.891  -7.259  11.838  1.00 92.65           C  
ATOM    196  O   ARG B  25       5.573 -10.410  11.168  1.00 92.65           O  
ATOM    197  CG  ARG B  25       4.867  -7.923  13.206  1.00 92.65           C  
ATOM    198  CD  ARG B  25       6.263  -8.027  13.806  1.00 92.65           C  
ATOM    199  NE  ARG B  25       6.236  -8.649  15.127  1.00 92.65           N  
ATOM    200  NH1 ARG B  25       8.504  -9.084  15.195  1.00 92.65           N  
ATOM    201  NH2 ARG B  25       7.164  -9.681  16.957  1.00 92.65           N  
ATOM    202  CZ  ARG B  25       7.301  -9.137  15.756  1.00 92.65           C  
ATOM    203  N   LEU B  26       4.008  -9.530   9.793  1.00 91.77           N  
ATOM    204  CA  LEU B  26       3.374 -10.815   9.515  1.00 91.77           C  
ATOM    205  C   LEU B  26       4.358 -11.774   8.854  1.00 91.77           C  
ATOM    206  CB  LEU B  26       2.148 -10.626   8.619  1.00 91.77           C  
ATOM    207  O   LEU B  26       4.446 -12.943   9.238  1.00 91.77           O  
ATOM    208  CG  LEU B  26       0.872 -10.140   9.310  1.00 91.77           C  
ATOM    209  CD1 LEU B  26      -0.183  -9.770   8.273  1.00 91.77           C  
ATOM    210  CD2 LEU B  26       0.342 -11.205  10.264  1.00 91.77           C  
ATOM    211  N   GLN B  27       5.064 -11.317   7.883  1.00 90.64           N  
ATOM    212  CA  GLN B  27       6.037 -12.146   7.180  1.00 90.64           C  
ATOM    213  C   GLN B  27       7.119 -12.650   8.131  1.00 90.64           C  
ATOM    214  CB  GLN B  27       6.672 -11.369   6.027  1.00 90.64           C  
ATOM    215  O   GLN B  27       7.527 -13.811   8.057  1.00 90.64           O  
ATOM    216  CG  GLN B  27       5.744 -11.167   4.836  1.00 90.64           C  
ATOM    217  CD  GLN B  27       6.369 -10.323   3.742  1.00 90.64           C  
ATOM    218  NE2 GLN B  27       5.772 -10.354   2.555  1.00 90.64           N  
ATOM    219  OE1 GLN B  27       7.380  -9.647   3.961  1.00 90.64           O  
ATOM    220  N   GLU B  28       7.646 -11.824   9.049  1.00 91.62           N  
ATOM    221  CA  GLU B  28       8.664 -12.209  10.022  1.00 91.62           C  
ATOM    222  C   GLU B  28       8.154 -13.311  10.947  1.00 91.62           C  
ATOM    223  CB  GLU B  28       9.107 -10.996  10.844  1.00 91.62           C  
ATOM    224  O   GLU B  28       8.876 -14.267  11.238  1.00 91.62           O  
ATOM    225  CG  GLU B  28      10.017 -10.040  10.088  1.00 91.62           C  
ATOM    226  CD  GLU B  28      10.395  -8.807  10.893  1.00 91.62           C  
ATOM    227  OE1 GLU B  28      11.100  -7.923  10.356  1.00 91.62           O  
ATOM    228  OE2 GLU B  28       9.984  -8.725  12.072  1.00 91.62           O  
ATOM    229  N   ILE B  29       6.899 -13.150  11.389  1.00 91.65           N  
ATOM    230  CA  ILE B  29       6.293 -14.123  12.292  1.00 91.65           C  
ATOM    231  C   ILE B  29       6.151 -15.467  11.582  1.00 91.65           C  
ATOM    232  CB  ILE B  29       4.918 -13.639  12.804  1.00 91.65           C  
ATOM    233  O   ILE B  29       6.447 -16.516  12.160  1.00 91.65           O  
ATOM    234  CG1 ILE B  29       5.088 -12.424  13.724  1.00 91.65           C  
ATOM    235  CG2 ILE B  29       4.181 -14.772  13.524  1.00 91.65           C  
ATOM    236  CD1 ILE B  29       3.785 -11.708  14.051  1.00 91.65           C  
ATOM    237  N   ILE B  30       5.728 -15.459  10.300  1.00 89.77           N  
ATOM    238  CA  ILE B  30       5.564 -16.677   9.514  1.00 89.77           C  
ATOM    239  C   ILE B  30       6.908 -17.391   9.383  1.00 89.77           C  
ATOM    240  CB  ILE B  30       4.980 -16.374   8.117  1.00 89.77           C  
ATOM    241  O   ILE B  30       6.984 -18.614   9.520  1.00 89.77           O  
ATOM    242  CG1 ILE B  30       3.506 -15.967   8.231  1.00 89.77           C  
ATOM    243  CG2 ILE B  30       5.144 -17.582   7.189  1.00 89.77           C  
ATOM    244  CD1 ILE B  30       2.908 -15.437   6.935  1.00 89.77           C  
ATOM    245  N   LEU B  31       7.985 -16.630   9.172  1.00 89.85           N  
ATOM    246  CA  LEU B  31       9.317 -17.215   9.064  1.00 89.85           C  
ATOM    247  C   LEU B  31       9.713 -17.908  10.364  1.00 89.85           C  
ATOM    248  CB  LEU B  31      10.348 -16.140   8.710  1.00 89.85           C  
ATOM    249  O   LEU B  31      10.280 -19.003  10.341  1.00 89.85           O  
ATOM    250  CG  LEU B  31      10.382 -15.688   7.250  1.00 89.85           C  
ATOM    251  CD1 LEU B  31      11.273 -14.459   7.096  1.00 89.85           C  
ATOM    252  CD2 LEU B  31      10.866 -16.821   6.350  1.00 89.85           C  
ATOM    253  N   LYS B  32       9.417 -17.295  11.513  1.00 91.18           N  
ATOM    254  CA  LYS B  32       9.731 -17.879  12.813  1.00 91.18           C  
ATOM    255  C   LYS B  32       8.931 -19.157  13.050  1.00 91.18           C  
ATOM    256  CB  LYS B  32       9.457 -16.874  13.933  1.00 91.18           C  
ATOM    257  O   LYS B  32       9.456 -20.134  13.588  1.00 91.18           O  
ATOM    258  CG  LYS B  32      10.474 -15.745  14.015  1.00 91.18           C  
ATOM    259  CD  LYS B  32      10.149 -14.781  15.149  1.00 91.18           C  
ATOM    260  CE  LYS B  32      11.145 -13.631  15.208  1.00 91.18           C  
ATOM    261  NZ  LYS B  32      10.773 -12.630  16.252  1.00 91.18           N  
ATOM    262  N   LEU B  33       7.647 -19.159  12.626  1.00 90.20           N  
ATOM    263  CA  LEU B  33       6.768 -20.306  12.825  1.00 90.20           C  
ATOM    264  C   LEU B  33       7.208 -21.484  11.962  1.00 90.20           C  
ATOM    265  CB  LEU B  33       5.319 -19.933  12.501  1.00 90.20           C  
ATOM    266  O   LEU B  33       7.027 -22.641  12.346  1.00 90.20           O  
ATOM    267  CG  LEU B  33       4.572 -19.128  13.565  1.00 90.20           C  
ATOM    268  CD1 LEU B  33       3.259 -18.595  13.001  1.00 90.20           C  
ATOM    269  CD2 LEU B  33       4.321 -19.981  14.804  1.00 90.20           C  
ATOM    270  N   LEU B  34       7.722 -21.090  10.768  1.00 88.44           N  
ATOM    271  CA  LEU B  34       8.217 -22.148   9.894  1.00 88.44           C  
ATOM    272  C   LEU B  34       9.421 -22.848  10.517  1.00 88.44           C  
ATOM    273  CB  LEU B  34       8.596 -21.580   8.524  1.00 88.44           C  
ATOM    274  O   LEU B  34       9.650 -24.035  10.271  1.00 88.44           O  
ATOM    275  CG  LEU B  34       7.435 -21.174   7.615  1.00 88.44           C  
ATOM    276  CD1 LEU B  34       7.958 -20.451   6.378  1.00 88.44           C  
ATOM    277  CD2 LEU B  34       6.613 -22.396   7.218  1.00 88.44           C  
ATOM    278  N   GLU B  35      10.216 -22.173  11.357  1.00 90.02           N  
ATOM    279  CA  GLU B  35      11.396 -22.728  12.013  1.00 90.02           C  
ATOM    280  C   GLU B  35      11.011 -23.534  13.250  1.00 90.02           C  
ATOM    281  CB  GLU B  35      12.373 -21.613  12.395  1.00 90.02           C  
ATOM    282  O   GLU B  35      11.537 -24.626  13.474  1.00 90.02           O  
ATOM    283  CG  GLU B  35      13.079 -20.979  11.205  1.00 90.02           C  
ATOM    284  CD  GLU B  35      13.974 -19.812  11.590  1.00 90.02           C  
ATOM    285  OE1 GLU B  35      14.643 -19.241  10.699  1.00 90.02           O  
ATOM    286  OE2 GLU B  35      14.008 -19.468  12.792  1.00 90.02           O  
ATOM    287  N   ARG B  36      10.087 -23.123  14.044  1.00 86.25           N  
ATOM    288  CA  ARG B  36       9.611 -23.778  15.258  1.00 86.25           C  
ATOM    289  C   ARG B  36       8.186 -23.348  15.589  1.00 86.25           C  
ATOM    290  CB  ARG B  36      10.538 -23.470  16.435  1.00 86.25           C  
ATOM    291  O   ARG B  36       7.944 -22.185  15.921  1.00 86.25           O  
ATOM    292  CG  ARG B  36      10.232 -24.274  17.688  1.00 86.25           C  
ATOM    293  CD  ARG B  36      11.150 -23.894  18.841  1.00 86.25           C  
ATOM    294  NE  ARG B  36      10.753 -24.548  20.085  1.00 86.25           N  
ATOM    295  NH1 ARG B  36      12.459 -23.639  21.350  1.00 86.25           N  
ATOM    296  NH2 ARG B  36      10.937 -25.054  22.317  1.00 86.25           N  
ATOM    297  CZ  ARG B  36      11.384 -24.413  21.248  1.00 86.25           C  
ATOM    298  N   PRO B  37       7.234 -24.243  15.254  1.00 86.54           N  
ATOM    299  CA  PRO B  37       5.867 -23.891  15.646  1.00 86.54           C  
ATOM    300  C   PRO B  37       5.739 -23.591  17.137  1.00 86.54           C  
ATOM    301  CB  PRO B  37       5.061 -25.136  15.268  1.00 86.54           C  
ATOM    302  O   PRO B  37       6.222 -24.363  17.970  1.00 86.54           O  
ATOM    303  CG  PRO B  37       5.962 -25.916  14.366  1.00 86.54           C  
ATOM    304  CD  PRO B  37       7.381 -25.503  14.636  1.00 86.54           C  
ATOM    305  N   ASP B  38       5.585 -22.408  17.429  1.00 85.59           N  
ATOM    306  CA  ASP B  38       5.399 -21.936  18.798  1.00 85.59           C  
ATOM    307  C   ASP B  38       4.047 -21.247  18.963  1.00 85.59           C  
ATOM    308  CB  ASP B  38       6.528 -20.981  19.194  1.00 85.59           C  
ATOM    309  O   ASP B  38       3.642 -20.450  18.115  1.00 85.59           O  
ATOM    310  CG  ASP B  38       6.445 -20.533  20.643  1.00 85.59           C  
ATOM    311  OD1 ASP B  38       6.834 -19.386  20.949  1.00 85.59           O  
ATOM    312  OD2 ASP B  38       5.988 -21.336  21.485  1.00 85.59           O  
ATOM    313  N   GLU B  39       3.298 -21.755  20.014  1.00 90.12           N  
ATOM    314  CA  GLU B  39       1.974 -21.209  20.297  1.00 90.12           C  
ATOM    315  C   GLU B  39       2.025 -19.693  20.460  1.00 90.12           C  
ATOM    316  CB  GLU B  39       1.383 -21.854  21.553  1.00 90.12           C  
ATOM    317  O   GLU B  39       1.113 -18.985  20.028  1.00 90.12           O  
ATOM    318  CG  GLU B  39      -0.111 -21.620  21.720  1.00 90.12           C  
ATOM    319  CD  GLU B  39      -0.691 -22.299  22.950  1.00 90.12           C  
ATOM    320  OE1 GLU B  39      -1.896 -22.111  23.236  1.00 90.12           O  
ATOM    321  OE2 GLU B  39       0.065 -23.024  23.635  1.00 90.12           O  
ATOM    322  N   LYS B  40       3.043 -19.235  21.125  1.00 92.03           N  
ATOM    323  CA  LYS B  40       3.203 -17.797  21.320  1.00 92.03           C  
ATOM    324  C   LYS B  40       3.283 -17.067  19.983  1.00 92.03           C  
ATOM    325  CB  LYS B  40       4.452 -17.504  22.153  1.00 92.03           C  
ATOM    326  O   LYS B  40       2.659 -16.018  19.804  1.00 92.03           O  
ATOM    327  CG  LYS B  40       4.616 -16.039  22.528  1.00 92.03           C  
ATOM    328  CD  LYS B  40       5.882 -15.809  23.344  1.00 92.03           C  
ATOM    329  CE  LYS B  40       6.123 -14.327  23.596  1.00 92.03           C  
ATOM    330  NZ  LYS B  40       7.398 -14.092  24.339  1.00 92.03           N  
ATOM    331  N   GLU B  41       3.927 -17.628  19.083  1.00 91.60           N  
ATOM    332  CA  GLU B  41       4.075 -17.024  17.762  1.00 91.60           C  
ATOM    333  C   GLU B  41       2.759 -17.055  16.990  1.00 91.60           C  
ATOM    334  CB  GLU B  41       5.170 -17.737  16.964  1.00 91.60           C  
ATOM    335  O   GLU B  41       2.435 -16.111  16.267  1.00 91.60           O  
ATOM    336  CG  GLU B  41       6.582 -17.406  17.425  1.00 91.60           C  
ATOM    337  CD  GLU B  41       6.974 -18.112  18.713  1.00 91.60           C  
ATOM    338  OE1 GLU B  41       8.069 -17.831  19.250  1.00 91.60           O  
ATOM    339  OE2 GLU B  41       6.179 -18.953  19.189  1.00 91.60           O  
ATOM    340  N   GLU B  42       2.067 -18.032  17.139  1.00 90.49           N  
ATOM    341  CA  GLU B  42       0.753 -18.112  16.507  1.00 90.49           C  
ATOM    342  C   GLU B  42      -0.166 -16.999  17.003  1.00 90.49           C  
ATOM    343  CB  GLU B  42       0.113 -19.478  16.767  1.00 90.49           C  
ATOM    344  O   GLU B  42      -0.910 -16.406  16.220  1.00 90.49           O  
ATOM    345  CG  GLU B  42       0.696 -20.601  15.920  1.00 90.49           C  
ATOM    346  CD  GLU B  42       0.017 -21.941  16.153  1.00 90.49           C  
ATOM    347  OE1 GLU B  42       0.463 -22.956  15.572  1.00 90.49           O  
ATOM    348  OE2 GLU B  42      -0.968 -21.977  16.923  1.00 90.49           O  
ATOM    349  N   ASP B  43      -0.164 -16.741  18.379  1.00 90.92           N  
ATOM    350  CA  ASP B  43      -0.957 -15.655  18.944  1.00 90.92           C  
ATOM    351  C   ASP B  43      -0.532 -14.306  18.367  1.00 90.92           C  
ATOM    352  CB  ASP B  43      -0.834 -15.637  20.469  1.00 90.92           C  
ATOM    353  O   ASP B  43      -1.376 -13.460  18.065  1.00 90.92           O  
ATOM    354  CG  ASP B  43      -1.592 -16.771  21.138  1.00 90.92           C  
ATOM    355  OD1 ASP B  43      -1.333 -17.060  22.326  1.00 90.92           O  
ATOM    356  OD2 ASP B  43      -2.453 -17.382  20.470  1.00 90.92           O  
ATOM    357  N   GLU B  44       0.722 -14.108  18.240  1.00 91.64           N  
ATOM    358  CA  GLU B  44       1.243 -12.871  17.666  1.00 91.64           C  
ATOM    359  C   GLU B  44       0.802 -12.706  16.214  1.00 91.64           C  
ATOM    360  CB  GLU B  44       2.771 -12.837  17.758  1.00 91.64           C  
ATOM    361  O   GLU B  44       0.503 -11.595  15.773  1.00 91.64           O  
ATOM    362  CG  GLU B  44       3.297 -12.583  19.163  1.00 91.64           C  
ATOM    363  CD  GLU B  44       4.815 -12.542  19.237  1.00 91.64           C  
ATOM    364  OE1 GLU B  44       5.363 -12.311  20.339  1.00 91.64           O  
ATOM    365  OE2 GLU B  44       5.462 -12.741  18.185  1.00 91.64           O  
ATOM    366  N   LEU B  45       0.769 -13.795  15.525  1.00 91.76           N  
ATOM    367  CA  LEU B  45       0.305 -13.773  14.143  1.00 91.76           C  
ATOM    368  C   LEU B  45      -1.155 -13.339  14.066  1.00 91.76           C  
ATOM    369  CB  LEU B  45       0.474 -15.151  13.498  1.00 91.76           C  
ATOM    370  O   LEU B  45      -1.521 -12.523  13.217  1.00 91.76           O  
ATOM    371  CG  LEU B  45       0.044 -15.273  12.035  1.00 91.76           C  
ATOM    372  CD1 LEU B  45       0.877 -14.342  11.159  1.00 91.76           C  
ATOM    373  CD2 LEU B  45       0.168 -16.716  11.559  1.00 91.76           C  
ATOM    374  N   LYS B  46      -1.971 -13.832  14.915  1.00 91.52           N  
ATOM    375  CA  LYS B  46      -3.385 -13.471  14.940  1.00 91.52           C  
ATOM    376  C   LYS B  46      -3.569 -11.987  15.247  1.00 91.52           C  
ATOM    377  CB  LYS B  46      -4.137 -14.315  15.970  1.00 91.52           C  
ATOM    378  O   LYS B  46      -4.401 -11.319  14.631  1.00 91.52           O  
ATOM    379  CG  LYS B  46      -4.388 -15.750  15.529  1.00 91.52           C  
ATOM    380  CD  LYS B  46      -5.155 -16.534  16.587  1.00 91.52           C  
ATOM    381  CE  LYS B  46      -5.296 -18.001  16.204  1.00 91.52           C  
ATOM    382  NZ  LYS B  46      -5.954 -18.795  17.285  1.00 91.52           N  
ATOM    383  N   ARG B  47      -2.731 -11.388  16.168  1.00 92.08           N  
ATOM    384  CA  ARG B  47      -2.800  -9.971  16.511  1.00 92.08           C  
ATOM    385  C   ARG B  47      -2.372  -9.101  15.334  1.00 92.08           C  
ATOM    386  CB  ARG B  47      -1.927  -9.669  17.731  1.00 92.08           C  
ATOM    387  O   ARG B  47      -2.989  -8.069  15.061  1.00 92.08           O  
ATOM    388  CG  ARG B  47      -2.513 -10.160  19.045  1.00 92.08           C  
ATOM    389  CD  ARG B  47      -1.657  -9.748  20.234  1.00 92.08           C  
ATOM    390  NE  ARG B  47      -2.011 -10.494  21.438  1.00 92.08           N  
ATOM    391  NH1 ARG B  47      -0.252  -9.690  22.703  1.00 92.08           N  
ATOM    392  NH2 ARG B  47      -1.746 -11.169  23.617  1.00 92.08           N  
ATOM    393  CZ  ARG B  47      -1.336 -10.449  22.583  1.00 92.08           C  
ATOM    394  N   ALA B  48      -1.392  -9.573  14.638  1.00 91.12           N  
ATOM    395  CA  ALA B  48      -0.907  -8.838  13.473  1.00 91.12           C  
ATOM    396  C   ALA B  48      -1.955  -8.816  12.363  1.00 91.12           C  
ATOM    397  CB  ALA B  48       0.393  -9.453  12.960  1.00 91.12           C  
ATOM    398  O   ALA B  48      -2.139  -7.796  11.695  1.00 91.12           O  
ATOM    399  N   LEU B  49      -2.606  -9.872  12.244  1.00 91.66           N  
ATOM    400  CA  LEU B  49      -3.654  -9.956  11.232  1.00 91.66           C  
ATOM    401  C   LEU B  49      -4.812  -9.024  11.571  1.00 91.66           C  
ATOM    402  CB  LEU B  49      -4.162 -11.395  11.104  1.00 91.66           C  
ATOM    403  O   LEU B  49      -5.370  -8.372  10.686  1.00 91.66           O  
ATOM    404  CG  LEU B  49      -5.135 -11.671   9.957  1.00 91.66           C  
ATOM    405  CD1 LEU B  49      -4.443 -11.465   8.614  1.00 91.66           C  
ATOM    406  CD2 LEU B  49      -5.700 -13.083  10.063  1.00 91.66           C  
ATOM    407  N   GLU B  50      -5.165  -8.893  12.825  1.00 92.96           N  
ATOM    408  CA  GLU B  50      -6.234  -7.993  13.248  1.00 92.96           C  
ATOM    409  C   GLU B  50      -5.863  -6.536  12.990  1.00 92.96           C  
ATOM    410  CB  GLU B  50      -6.554  -8.199  14.731  1.00 92.96           C  
ATOM    411  O   GLU B  50      -6.697  -5.748  12.539  1.00 92.96           O  
ATOM    412  CG  GLU B  50      -7.772  -7.423  15.211  1.00 92.96           C  
ATOM    413  CD  GLU B  50      -9.051  -7.803  14.482  1.00 92.96           C  
ATOM    414  OE1 GLU B  50      -9.979  -6.966  14.408  1.00 92.96           O  
ATOM    415  OE2 GLU B  50      -9.126  -8.947  13.982  1.00 92.96           O  
ATOM    416  N   ARG B  51      -4.594  -6.159  13.191  1.00 93.06           N  
ATOM    417  CA  ARG B  51      -4.119  -4.804  12.928  1.00 93.06           C  
ATOM    418  C   ARG B  51      -4.176  -4.483  11.438  1.00 93.06           C  
ATOM    419  CB  ARG B  51      -2.691  -4.624  13.448  1.00 93.06           C  
ATOM    420  O   ARG B  51      -4.526  -3.366  11.052  1.00 93.06           O  
ATOM    421  CG  ARG B  51      -2.593  -4.548  14.963  1.00 93.06           C  
ATOM    422  CD  ARG B  51      -1.197  -4.145  15.418  1.00 93.06           C  
ATOM    423  NE  ARG B  51      -0.251  -5.251  15.298  1.00 93.06           N  
ATOM    424  NH1 ARG B  51       0.435  -5.176  17.503  1.00 93.06           N  
ATOM    425  NH2 ARG B  51       1.330  -6.726  16.071  1.00 93.06           N  
ATOM    426  CZ  ARG B  51       0.503  -5.715  16.291  1.00 93.06           C  
ATOM    427  N   LEU B  52      -3.881  -5.448  10.635  1.00 92.94           N  
ATOM    428  CA  LEU B  52      -3.961  -5.284   9.188  1.00 92.94           C  
ATOM    429  C   LEU B  52      -5.399  -5.031   8.747  1.00 92.94           C  
ATOM    430  CB  LEU B  52      -3.407  -6.521   8.476  1.00 92.94           C  
ATOM    431  O   LEU B  52      -5.655  -4.146   7.928  1.00 92.94           O  
ATOM    432  CG  LEU B  52      -3.221  -6.406   6.962  1.00 92.94           C  
ATOM    433  CD1 LEU B  52      -2.070  -5.458   6.640  1.00 92.94           C  
ATOM    434  CD2 LEU B  52      -2.977  -7.779   6.347  1.00 92.94           C  
ATOM    435  N   LYS B  53      -6.310  -5.722   9.337  1.00 94.19           N  
ATOM    436  CA  LYS B  53      -7.722  -5.576   8.993  1.00 94.19           C  
ATOM    437  C   LYS B  53      -8.242  -4.195   9.382  1.00 94.19           C  
ATOM    438  CB  LYS B  53      -8.556  -6.661   9.675  1.00 94.19           C  
ATOM    439  O   LYS B  53      -8.980  -3.566   8.621  1.00 94.19           O  
ATOM    440  CG  LYS B  53      -8.408  -8.040   9.049  1.00 94.19           C  
ATOM    441  CD  LYS B  53      -9.264  -9.075   9.767  1.00 94.19           C  
ATOM    442  CE  LYS B  53      -9.107 -10.458   9.150  1.00 94.19           C  
ATOM    443  NZ  LYS B  53      -9.889 -11.490   9.895  1.00 94.19           N  
ATOM    444  N   GLU B  54      -7.838  -3.682  10.600  1.00 95.21           N  
ATOM    445  CA  GLU B  54      -8.273  -2.368  11.065  1.00 95.21           C  
ATOM    446  C   GLU B  54      -7.730  -1.258  10.170  1.00 95.21           C  
ATOM    447  CB  GLU B  54      -7.834  -2.138  12.514  1.00 95.21           C  
ATOM    448  O   GLU B  54      -8.456  -0.328   9.815  1.00 95.21           O  
ATOM    449  CG  GLU B  54      -8.608  -2.966  13.529  1.00 95.21           C  
ATOM    450  CD  GLU B  54      -8.061  -2.846  14.943  1.00 95.21           C  
ATOM    451  OE1 GLU B  54      -8.596  -3.510  15.859  1.00 95.21           O  
ATOM    452  OE2 GLU B  54      -7.091  -2.080  15.136  1.00 95.21           O  
ATOM    453  N   ALA B  55      -6.481  -1.341   9.819  1.00 94.31           N  
ATOM    454  CA  ALA B  55      -5.859  -0.346   8.949  1.00 94.31           C  
ATOM    455  C   ALA B  55      -6.498  -0.353   7.563  1.00 94.31           C  
ATOM    456  CB  ALA B  55      -4.358  -0.598   8.841  1.00 94.31           C  
ATOM    457  O   ALA B  55      -6.689   0.703   6.955  1.00 94.31           O  
ATOM    458  N   LEU B  56      -6.873  -1.470   7.099  1.00 95.17           N  
ATOM    459  CA  LEU B  56      -7.515  -1.595   5.796  1.00 95.17           C  
ATOM    460  C   LEU B  56      -8.883  -0.919   5.797  1.00 95.17           C  
ATOM    461  CB  LEU B  56      -7.662  -3.069   5.410  1.00 95.17           C  
ATOM    462  O   LEU B  56      -9.263  -0.277   4.816  1.00 95.17           O  
ATOM    463  CG  LEU B  56      -8.170  -3.352   3.995  1.00 95.17           C  
ATOM    464  CD1 LEU B  56      -7.196  -2.798   2.961  1.00 95.17           C  
ATOM    465  CD2 LEU B  56      -8.380  -4.849   3.792  1.00 95.17           C  
ATOM    466  N   GLU B  57      -9.626  -1.041   6.906  1.00 95.85           N  
ATOM    467  CA  GLU B  57     -10.923  -0.380   7.016  1.00 95.85           C  
ATOM    468  C   GLU B  57     -10.772   1.138   6.990  1.00 95.85           C  
ATOM    469  CB  GLU B  57     -11.642  -0.816   8.296  1.00 95.85           C  
ATOM    470  O   GLU B  57     -11.550   1.833   6.333  1.00 95.85           O  
ATOM    471  CG  GLU B  57     -12.191  -2.234   8.240  1.00 95.85           C  
ATOM    472  CD  GLU B  57     -12.759  -2.709   9.568  1.00 95.85           C  
ATOM    473  OE1 GLU B  57     -13.246  -3.860   9.642  1.00 95.85           O  
ATOM    474  OE2 GLU B  57     -12.718  -1.925  10.541  1.00 95.85           O  
ATOM    475  N   ARG B  58      -9.765   1.654   7.679  1.00 96.05           N  
ATOM    476  CA  ARG B  58      -9.496   3.089   7.663  1.00 96.05           C  
ATOM    477  C   ARG B  58      -9.108   3.557   6.264  1.00 96.05           C  
ATOM    478  CB  ARG B  58      -8.388   3.439   8.659  1.00 96.05           C  
ATOM    479  O   ARG B  58      -9.512   4.639   5.833  1.00 96.05           O  
ATOM    480  CG  ARG B  58      -8.806   3.313  10.115  1.00 96.05           C  
ATOM    481  CD  ARG B  58      -7.812   3.991  11.048  1.00 96.05           C  
ATOM    482  NE  ARG B  58      -6.482   3.397  10.942  1.00 96.05           N  
ATOM    483  NH1 ARG B  58      -6.834   1.809  12.582  1.00 96.05           N  
ATOM    484  NH2 ARG B  58      -4.819   1.913  11.494  1.00 96.05           N  
ATOM    485  CZ  ARG B  58      -6.048   2.375  11.673  1.00 96.05           C  
ATOM    486  N   LEU B  59      -8.344   2.744   5.555  1.00 96.13           N  
ATOM    487  CA  LEU B  59      -7.948   3.067   4.189  1.00 96.13           C  
ATOM    488  C   LEU B  59      -9.167   3.177   3.280  1.00 96.13           C  
ATOM    489  CB  LEU B  59      -6.986   2.008   3.645  1.00 96.13           C  
ATOM    490  O   LEU B  59      -9.281   4.124   2.499  1.00 96.13           O  
ATOM    491  CG  LEU B  59      -6.484   2.217   2.215  1.00 96.13           C  
ATOM    492  CD1 LEU B  59      -5.679   3.508   2.119  1.00 96.13           C  
ATOM    493  CD2 LEU B  59      -5.649   1.025   1.761  1.00 96.13           C  
ATOM    494  N   GLU B  60     -10.053   2.261   3.441  1.00 96.70           N  
ATOM    495  CA  GLU B  60     -11.259   2.252   2.618  1.00 96.70           C  
ATOM    496  C   GLU B  60     -12.091   3.511   2.843  1.00 96.70           C  
ATOM    497  CB  GLU B  60     -12.100   1.007   2.911  1.00 96.70           C  
ATOM    498  O   GLU B  60     -12.588   4.112   1.888  1.00 96.70           O  
ATOM    499  CG  GLU B  60     -13.263   0.809   1.949  1.00 96.70           C  
ATOM    500  CD  GLU B  60     -13.958  -0.532   2.115  1.00 96.70           C  
ATOM    501  OE1 GLU B  60     -14.868  -0.848   1.315  1.00 96.70           O  
ATOM    502  OE2 GLU B  60     -13.591  -1.274   3.054  1.00 96.70           O  
ATOM    503  N   GLU B  61     -12.209   3.895   4.131  1.00 96.28           N  
ATOM    504  CA  GLU B  61     -12.978   5.092   4.457  1.00 96.28           C  
ATOM    505  C   GLU B  61     -12.311   6.346   3.901  1.00 96.28           C  
ATOM    506  CB  GLU B  61     -13.157   5.220   5.972  1.00 96.28           C  
ATOM    507  O   GLU B  61     -12.982   7.220   3.349  1.00 96.28           O  
ATOM    508  CG  GLU B  61     -14.138   4.217   6.562  1.00 96.28           C  
ATOM    509  CD  GLU B  61     -14.204   4.264   8.080  1.00 96.28           C  
ATOM    510  OE1 GLU B  61     -14.928   3.439   8.683  1.00 96.28           O  
ATOM    511  OE2 GLU B  61     -13.527   5.134   8.673  1.00 96.28           O  
ATOM    512  N   ALA B  62     -11.016   6.451   3.984  1.00 95.54           N  
ATOM    513  CA  ALA B  62     -10.271   7.610   3.501  1.00 95.54           C  
ATOM    514  C   ALA B  62     -10.355   7.722   1.981  1.00 95.54           C  
ATOM    515  CB  ALA B  62      -8.813   7.528   3.945  1.00 95.54           C  
ATOM    516  O   ALA B  62     -10.500   8.821   1.441  1.00 95.54           O  
ATOM    517  N   ILE B  63     -10.356   6.628   1.293  1.00 96.06           N  
ATOM    518  CA  ILE B  63     -10.424   6.624  -0.164  1.00 96.06           C  
ATOM    519  C   ILE B  63     -11.818   7.054  -0.617  1.00 96.06           C  
ATOM    520  CB  ILE B  63     -10.078   5.234  -0.742  1.00 96.06           C  
ATOM    521  O   ILE B  63     -11.959   7.799  -1.590  1.00 96.06           O  
ATOM    522  CG1 ILE B  63      -8.575   4.961  -0.614  1.00 96.06           C  
ATOM    523  CG2 ILE B  63     -10.531   5.127  -2.201  1.00 96.06           C  
ATOM    524  CD1 ILE B  63      -8.158   3.566  -1.057  1.00 96.06           C  
ATOM    525  N   LYS B  64     -12.853   6.646   0.170  1.00 96.06           N  
ATOM    526  CA  LYS B  64     -14.210   7.092  -0.133  1.00 96.06           C  
ATOM    527  C   LYS B  64     -14.333   8.608   0.000  1.00 96.06           C  
ATOM    528  CB  LYS B  64     -15.220   6.402   0.785  1.00 96.06           C  
ATOM    529  O   LYS B  64     -14.943   9.263  -0.847  1.00 96.06           O  
ATOM    530  CG  LYS B  64     -16.673   6.654   0.408  1.00 96.06           C  
ATOM    531  CD  LYS B  64     -17.627   5.897   1.322  1.00 96.06           C  
ATOM    532  CE  LYS B  64     -19.081   6.217   1.001  1.00 96.06           C  
ATOM    533  NZ  LYS B  64     -20.020   5.499   1.914  1.00 96.06           N  
ATOM    534  N   ARG B  65     -13.756   9.181   1.054  1.00 95.88           N  
ATOM    535  CA  ARG B  65     -13.766  10.628   1.243  1.00 95.88           C  
ATOM    536  C   ARG B  65     -13.010  11.333   0.122  1.00 95.88           C  
ATOM    537  CB  ARG B  65     -13.158  10.998   2.598  1.00 95.88           C  
ATOM    538  O   ARG B  65     -13.435  12.388  -0.353  1.00 95.88           O  
ATOM    539  CG  ARG B  65     -14.042  10.652   3.785  1.00 95.88           C  
ATOM    540  CD  ARG B  65     -13.574  11.345   5.058  1.00 95.88           C  
ATOM    541  NE  ARG B  65     -12.201  10.983   5.394  1.00 95.88           N  
ATOM    542  NH1 ARG B  65     -12.783   9.208   6.754  1.00 95.88           N  
ATOM    543  NH2 ARG B  65     -10.575   9.735   6.431  1.00 95.88           N  
ATOM    544  CZ  ARG B  65     -11.856   9.976   6.192  1.00 95.88           C  
ATOM    545  N   TYR B  66     -11.932  10.789  -0.375  1.00 95.82           N  
ATOM    546  CA  TYR B  66     -11.162  11.329  -1.489  1.00 95.82           C  
ATOM    547  C   TYR B  66     -12.006  11.389  -2.757  1.00 95.82           C  
ATOM    548  CB  TYR B  66      -9.908  10.485  -1.736  1.00 95.82           C  
ATOM    549  O   TYR B  66     -12.034  12.413  -3.444  1.00 95.82           O  
ATOM    550  CG  TYR B  66      -8.984  11.061  -2.781  1.00 95.82           C  
ATOM    551  CD1 TYR B  66      -9.165  10.775  -4.133  1.00 95.82           C  
ATOM    552  CD2 TYR B  66      -7.929  11.892  -2.420  1.00 95.82           C  
ATOM    553  CE1 TYR B  66      -8.314  11.303  -5.099  1.00 95.82           C  
ATOM    554  CE2 TYR B  66      -7.072  12.425  -3.378  1.00 95.82           C  
ATOM    555  OH  TYR B  66      -6.428  12.650  -5.665  1.00 95.82           O  
ATOM    556  CZ  TYR B  66      -7.273  12.125  -4.713  1.00 95.82           C  
ATOM    557  N   GLU B  67     -12.735  10.333  -2.984  1.00 95.88           N  
ATOM    558  CA  GLU B  67     -13.554  10.247  -4.189  1.00 95.88           C  
ATOM    559  C   GLU B  67     -14.705  11.247  -4.147  1.00 95.88           C  
ATOM    560  CB  GLU B  67     -14.097   8.827  -4.370  1.00 95.88           C  
ATOM    561  O   GLU B  67     -15.046  11.853  -5.165  1.00 95.88           O  
ATOM    562  CG  GLU B  67     -13.054   7.825  -4.842  1.00 95.88           C  
ATOM    563  CD  GLU B  67     -13.597   6.411  -4.977  1.00 95.88           C  
ATOM    564  OE1 GLU B  67     -13.077   5.638  -5.814  1.00 95.88           O  
ATOM    565  OE2 GLU B  67     -14.552   6.074  -4.242  1.00 95.88           O  
ATOM    566  N   GLU B  68     -15.269  11.419  -2.913  1.00 95.67           N  
ATOM    567  CA  GLU B  68     -16.358  12.379  -2.757  1.00 95.67           C  
ATOM    568  C   GLU B  68     -15.873  13.807  -2.991  1.00 95.67           C  
ATOM    569  CB  GLU B  68     -16.987  12.258  -1.367  1.00 95.67           C  
ATOM    570  O   GLU B  68     -16.541  14.592  -3.667  1.00 95.67           O  
ATOM    571  CG  GLU B  68     -17.839  11.011  -1.184  1.00 95.67           C  
ATOM    572  CD  GLU B  68     -18.323  10.819   0.245  1.00 95.67           C  
ATOM    573  OE1 GLU B  68     -19.061   9.843   0.510  1.00 95.67           O  
ATOM    574  OE2 GLU B  68     -17.961  11.651   1.106  1.00 95.67           O  
ATOM    575  N   THR B  69     -14.700  14.134  -2.495  1.00 94.83           N  
ATOM    576  CA  THR B  69     -14.111  15.453  -2.699  1.00 94.83           C  
ATOM    577  C   THR B  69     -13.770  15.671  -4.170  1.00 94.83           C  
ATOM    578  CB  THR B  69     -12.845  15.638  -1.842  1.00 94.83           C  
ATOM    579  O   THR B  69     -13.985  16.759  -4.708  1.00 94.83           O  
ATOM    580  CG2 THR B  69     -12.278  17.046  -1.997  1.00 94.83           C  
ATOM    581  OG1 THR B  69     -13.170  15.415  -0.465  1.00 94.83           O  
ATOM    582  N   LEU B  70     -13.335  14.628  -4.845  1.00 94.51           N  
ATOM    583  CA  LEU B  70     -12.994  14.699  -6.262  1.00 94.51           C  
ATOM    584  C   LEU B  70     -14.233  14.981  -7.105  1.00 94.51           C  
ATOM    585  CB  LEU B  70     -12.336  13.395  -6.721  1.00 94.51           C  
ATOM    586  O   LEU B  70     -14.183  15.783  -8.040  1.00 94.51           O  
ATOM    587  CG  LEU B  70     -11.941  13.317  -8.196  1.00 94.51           C  
ATOM    588  CD1 LEU B  70     -10.953  14.427  -8.539  1.00 94.51           C  
ATOM    589  CD2 LEU B  70     -11.350  11.950  -8.521  1.00 94.51           C  
ATOM    590  N   LYS B  71     -15.331  14.323  -6.740  1.00 94.46           N  
ATOM    591  CA  LYS B  71     -16.578  14.520  -7.472  1.00 94.46           C  
ATOM    592  C   LYS B  71     -17.036  15.974  -7.396  1.00 94.46           C  
ATOM    593  CB  LYS B  71     -17.671  13.598  -6.931  1.00 94.46           C  
ATOM    594  O   LYS B  71     -17.537  16.525  -8.378  1.00 94.46           O  
ATOM    595  CG  LYS B  71     -17.534  12.149  -7.375  1.00 94.46           C  
ATOM    596  CD  LYS B  71     -18.656  11.284  -6.813  1.00 94.46           C  
ATOM    597  CE  LYS B  71     -18.460   9.816  -7.165  1.00 94.46           C  
ATOM    598  NZ  LYS B  71     -19.503   8.951  -6.536  1.00 94.46           N  
ATOM    599  N   ARG B  72     -16.708  16.620  -6.259  1.00 93.18           N  
ATOM    600  CA  ARG B  72     -17.085  18.017  -6.073  1.00 93.18           C  
ATOM    601  C   ARG B  72     -16.177  18.942  -6.876  1.00 93.18           C  
ATOM    602  CB  ARG B  72     -17.039  18.394  -4.591  1.00 93.18           C  
ATOM    603  O   ARG B  72     -16.615  19.990  -7.354  1.00 93.18           O  
ATOM    604  CG  ARG B  72     -18.153  17.776  -3.762  1.00 93.18           C  
ATOM    605  CD  ARG B  72     -18.099  18.234  -2.312  1.00 93.18           C  
ATOM    606  NE  ARG B  72     -18.876  17.358  -1.440  1.00 93.18           N  
ATOM    607  NH1 ARG B  72     -17.834  18.029   0.509  1.00 93.18           N  
ATOM    608  NH2 ARG B  72     -19.493  16.449   0.577  1.00 93.18           N  
ATOM    609  CZ  ARG B  72     -18.732  17.281  -0.120  1.00 93.18           C  
ATOM    610  N   LEU B  73     -14.975  18.667  -7.096  1.00 88.52           N  
ATOM    611  CA  LEU B  73     -13.976  19.463  -7.801  1.00 88.52           C  
ATOM    612  C   LEU B  73     -14.195  19.399  -9.308  1.00 88.52           C  
ATOM    613  CB  LEU B  73     -12.565  18.978  -7.458  1.00 88.52           C  
ATOM    614  O   LEU B  73     -13.944  20.376 -10.018  1.00 88.52           O  
ATOM    615  CG  LEU B  73     -12.016  19.400  -6.094  1.00 88.52           C  
ATOM    616  CD1 LEU B  73     -10.749  18.616  -5.767  1.00 88.52           C  
ATOM    617  CD2 LEU B  73     -11.745  20.900  -6.067  1.00 88.52           C  
ATOM    618  N   LEU B  74     -14.733  18.259  -9.775  1.00 90.04           N  
ATOM    619  CA  LEU B  74     -14.891  18.089 -11.215  1.00 90.04           C  
ATOM    620  C   LEU B  74     -16.205  18.699 -11.694  1.00 90.04           C  
ATOM    621  CB  LEU B  74     -14.837  16.606 -11.589  1.00 90.04           C  
ATOM    622  O   LEU B  74     -16.293  19.185 -12.824  1.00 90.04           O  
ATOM    623  CG  LEU B  74     -13.498  15.900 -11.371  1.00 90.04           C  
ATOM    624  CD1 LEU B  74     -13.633  14.408 -11.657  1.00 90.04           C  
ATOM    625  CD2 LEU B  74     -12.416  16.522 -12.247  1.00 90.04           C  
TER     626      LEU B  74                                                      
ATOM    627  N   SER C   1      -9.377 -27.282  -3.127  1.00 79.90           N  
ATOM    628  CA  SER C   1      -8.322 -27.415  -2.128  1.00 79.90           C  
ATOM    629  C   SER C   1      -7.737 -26.056  -1.758  1.00 79.90           C  
ATOM    630  CB  SER C   1      -7.213 -28.335  -2.639  1.00 79.90           C  
ATOM    631  O   SER C   1      -7.860 -25.093  -2.518  1.00 79.90           O  
ATOM    632  OG  SER C   1      -6.422 -27.677  -3.613  1.00 79.90           O  
ATOM    633  N   GLU C   2      -7.326 -25.839  -0.441  1.00 89.04           N  
ATOM    634  CA  GLU C   2      -6.653 -24.640   0.047  1.00 89.04           C  
ATOM    635  C   GLU C   2      -5.526 -24.218  -0.891  1.00 89.04           C  
ATOM    636  CB  GLU C   2      -6.105 -24.867   1.459  1.00 89.04           C  
ATOM    637  O   GLU C   2      -5.318 -23.025  -1.123  1.00 89.04           O  
ATOM    638  CG  GLU C   2      -7.180 -24.922   2.534  1.00 89.04           C  
ATOM    639  CD  GLU C   2      -7.793 -26.304   2.700  1.00 89.04           C  
ATOM    640  OE1 GLU C   2      -8.672 -26.477   3.575  1.00 89.04           O  
ATOM    641  OE2 GLU C   2      -7.390 -27.221   1.950  1.00 89.04           O  
ATOM    642  N   GLU C   3      -4.907 -25.105  -1.518  1.00 89.03           N  
ATOM    643  CA  GLU C   3      -3.827 -24.820  -2.458  1.00 89.03           C  
ATOM    644  C   GLU C   3      -4.356 -24.139  -3.717  1.00 89.03           C  
ATOM    645  CB  GLU C   3      -3.083 -26.106  -2.828  1.00 89.03           C  
ATOM    646  O   GLU C   3      -3.739 -23.203  -4.228  1.00 89.03           O  
ATOM    647  CG  GLU C   3      -1.753 -25.867  -3.527  1.00 89.03           C  
ATOM    648  CD  GLU C   3      -0.947 -27.140  -3.736  1.00 89.03           C  
ATOM    649  OE1 GLU C   3       0.124 -27.081  -4.380  1.00 89.03           O  
ATOM    650  OE2 GLU C   3      -1.392 -28.204  -3.251  1.00 89.03           O  
ATOM    651  N   ASP C   4      -5.585 -24.613  -4.319  1.00 90.38           N  
ATOM    652  CA  ASP C   4      -6.191 -24.011  -5.502  1.00 90.38           C  
ATOM    653  C   ASP C   4      -6.640 -22.578  -5.220  1.00 90.38           C  
ATOM    654  CB  ASP C   4      -7.378 -24.848  -5.983  1.00 90.38           C  
ATOM    655  O   ASP C   4      -6.469 -21.692  -6.060  1.00 90.38           O  
ATOM    656  CG  ASP C   4      -6.957 -26.156  -6.629  1.00 90.38           C  
ATOM    657  OD1 ASP C   4      -7.789 -27.084  -6.727  1.00 90.38           O  
ATOM    658  OD2 ASP C   4      -5.782 -26.261  -7.043  1.00 90.38           O  
ATOM    659  N   GLU C   5      -7.175 -22.423  -4.035  1.00 90.30           N  
ATOM    660  CA  GLU C   5      -7.621 -21.091  -3.639  1.00 90.30           C  
ATOM    661  C   GLU C   5      -6.446 -20.123  -3.537  1.00 90.30           C  
ATOM    662  CB  GLU C   5      -8.371 -21.150  -2.305  1.00 90.30           C  
ATOM    663  O   GLU C   5      -6.554 -18.963  -3.941  1.00 90.30           O  
ATOM    664  CG  GLU C   5      -9.750 -21.786  -2.403  1.00 90.30           C  
ATOM    665  CD  GLU C   5     -10.484 -21.833  -1.073  1.00 90.30           C  
ATOM    666  OE1 GLU C   5     -11.614 -22.371  -1.021  1.00 90.30           O  
ATOM    667  OE2 GLU C   5      -9.926 -21.328  -0.073  1.00 90.30           O  
ATOM    668  N   LEU C   6      -5.346 -20.616  -3.111  1.00 89.58           N  
ATOM    669  CA  LEU C   6      -4.135 -19.811  -2.990  1.00 89.58           C  
ATOM    670  C   LEU C   6      -3.601 -19.423  -4.365  1.00 89.58           C  
ATOM    671  CB  LEU C   6      -3.061 -20.571  -2.208  1.00 89.58           C  
ATOM    672  O   LEU C   6      -3.236 -18.267  -4.591  1.00 89.58           O  
ATOM    673  CG  LEU C   6      -1.754 -19.821  -1.948  1.00 89.58           C  
ATOM    674  CD1 LEU C   6      -2.018 -18.564  -1.126  1.00 89.58           C  
ATOM    675  CD2 LEU C   6      -0.750 -20.726  -1.241  1.00 89.58           C  
ATOM    676  N   GLU C   7      -3.568 -20.335  -5.279  1.00 91.04           N  
ATOM    677  CA  GLU C   7      -3.056 -20.071  -6.620  1.00 91.04           C  
ATOM    678  C   GLU C   7      -3.920 -19.046  -7.349  1.00 91.04           C  
ATOM    679  CB  GLU C   7      -2.979 -21.367  -7.432  1.00 91.04           C  
ATOM    680  O   GLU C   7      -3.399 -18.165  -8.037  1.00 91.04           O  
ATOM    681  CG  GLU C   7      -1.801 -22.256  -7.061  1.00 91.04           C  
ATOM    682  CD  GLU C   7      -1.766 -23.561  -7.840  1.00 91.04           C  
ATOM    683  OE1 GLU C   7      -0.838 -24.374  -7.622  1.00 91.04           O  
ATOM    684  OE2 GLU C   7      -2.672 -23.773  -8.676  1.00 91.04           O  
ATOM    685  N   LYS C   8      -5.235 -19.192  -7.172  1.00 91.89           N  
ATOM    686  CA  LYS C   8      -6.151 -18.233  -7.781  1.00 91.89           C  
ATOM    687  C   LYS C   8      -5.949 -16.836  -7.202  1.00 91.89           C  
ATOM    688  CB  LYS C   8      -7.602 -18.677  -7.584  1.00 91.89           C  
ATOM    689  O   LYS C   8      -5.903 -15.852  -7.944  1.00 91.89           O  
ATOM    690  CG  LYS C   8      -8.622 -17.782  -8.272  1.00 91.89           C  
ATOM    691  CD  LYS C   8     -10.044 -18.276  -8.043  1.00 91.89           C  
ATOM    692  CE  LYS C   8     -11.071 -17.328  -8.648  1.00 91.89           C  
ATOM    693  NZ  LYS C   8     -12.469 -17.779  -8.376  1.00 91.89           N  
ATOM    694  N   ALA C   9      -5.755 -16.718  -5.931  1.00 90.51           N  
ATOM    695  CA  ALA C   9      -5.558 -15.435  -5.261  1.00 90.51           C  
ATOM    696  C   ALA C   9      -4.257 -14.776  -5.710  1.00 90.51           C  
ATOM    697  CB  ALA C   9      -5.560 -15.621  -3.745  1.00 90.51           C  
ATOM    698  O   ALA C   9      -4.211 -13.562  -5.925  1.00 90.51           O  
ATOM    699  N   ILE C  10      -3.281 -15.535  -5.947  1.00 91.22           N  
ATOM    700  CA  ILE C  10      -1.986 -15.013  -6.369  1.00 91.22           C  
ATOM    701  C   ILE C  10      -2.081 -14.492  -7.801  1.00 91.22           C  
ATOM    702  CB  ILE C  10      -0.881 -16.088  -6.261  1.00 91.22           C  
ATOM    703  O   ILE C  10      -1.533 -13.435  -8.121  1.00 91.22           O  
ATOM    704  CG1 ILE C  10      -0.555 -16.374  -4.791  1.00 91.22           C  
ATOM    705  CG2 ILE C  10       0.373 -15.651  -7.025  1.00 91.22           C  
ATOM    706  CD1 ILE C  10       0.409 -17.534  -4.584  1.00 91.22           C  
ATOM    707  N   ARG C  11      -2.769 -15.228  -8.608  1.00 92.67           N  
ATOM    708  CA  ARG C  11      -2.952 -14.787  -9.987  1.00 92.67           C  
ATOM    709  C   ARG C  11      -3.684 -13.451 -10.043  1.00 92.67           C  
ATOM    710  CB  ARG C  11      -3.719 -15.839 -10.791  1.00 92.67           C  
ATOM    711  O   ARG C  11      -3.295 -12.555 -10.795  1.00 92.67           O  
ATOM    712  CG  ARG C  11      -2.877 -17.037 -11.201  1.00 92.67           C  
ATOM    713  CD  ARG C  11      -3.560 -17.864 -12.281  1.00 92.67           C  
ATOM    714  NE  ARG C  11      -4.880 -18.320 -11.857  1.00 92.67           N  
ATOM    715  NH1 ARG C  11      -4.156 -20.383 -11.111  1.00 92.67           N  
ATOM    716  NH2 ARG C  11      -6.372 -19.818 -10.961  1.00 92.67           N  
ATOM    717  CZ  ARG C  11      -5.133 -19.506 -11.311  1.00 92.67           C  
ATOM    718  N   GLU C  12      -4.727 -13.309  -9.223  1.00 93.07           N  
ATOM    719  CA  GLU C  12      -5.496 -12.069  -9.185  1.00 93.07           C  
ATOM    720  C   GLU C  12      -4.655 -10.913  -8.652  1.00 93.07           C  
ATOM    721  CB  GLU C  12      -6.754 -12.243  -8.331  1.00 93.07           C  
ATOM    722  O   GLU C  12      -4.764  -9.785  -9.135  1.00 93.07           O  
ATOM    723  CG  GLU C  12      -7.811 -13.135  -8.966  1.00 93.07           C  
ATOM    724  CD  GLU C  12      -8.286 -12.632 -10.320  1.00 93.07           C  
ATOM    725  OE1 GLU C  12      -8.514 -13.461 -11.230  1.00 93.07           O  
ATOM    726  OE2 GLU C  12      -8.431 -11.398 -10.472  1.00 93.07           O  
ATOM    727  N   GLN C  13      -3.846 -11.220  -7.769  1.00 92.31           N  
ATOM    728  CA  GLN C  13      -2.952 -10.209  -7.215  1.00 92.31           C  
ATOM    729  C   GLN C  13      -1.971  -9.704  -8.269  1.00 92.31           C  
ATOM    730  CB  GLN C  13      -2.188 -10.768  -6.013  1.00 92.31           C  
ATOM    731  O   GLN C  13      -1.707  -8.503  -8.353  1.00 92.31           O  
ATOM    732  CG  GLN C  13      -1.420  -9.713  -5.228  1.00 92.31           C  
ATOM    733  CD  GLN C  13      -0.689 -10.289  -4.030  1.00 92.31           C  
ATOM    734  NE2 GLN C  13      -0.772  -9.600  -2.897  1.00 92.31           N  
ATOM    735  OE1 GLN C  13      -0.056 -11.345  -4.121  1.00 92.31           O  
ATOM    736  N   LYS C  14      -1.433 -10.550  -9.064  1.00 93.36           N  
ATOM    737  CA  LYS C  14      -0.482 -10.167 -10.104  1.00 93.36           C  
ATOM    738  C   LYS C  14      -1.143  -9.274 -11.150  1.00 93.36           C  
ATOM    739  CB  LYS C  14       0.111 -11.408 -10.773  1.00 93.36           C  
ATOM    740  O   LYS C  14      -0.528  -8.325 -11.642  1.00 93.36           O  
ATOM    741  CG  LYS C  14       1.125 -12.149  -9.914  1.00 93.36           C  
ATOM    742  CD  LYS C  14       1.733 -13.329 -10.660  1.00 93.36           C  
ATOM    743  CE  LYS C  14       2.804 -14.024  -9.831  1.00 93.36           C  
ATOM    744  NZ  LYS C  14       3.371 -15.210 -10.540  1.00 93.36           N  
ATOM    745  N   LYS C  15      -2.412  -9.566 -11.433  1.00 95.33           N  
ATOM    746  CA  LYS C  15      -3.150  -8.721 -12.368  1.00 95.33           C  
ATOM    747  C   LYS C  15      -3.345  -7.317 -11.804  1.00 95.33           C  
ATOM    748  CB  LYS C  15      -4.506  -9.346 -12.701  1.00 95.33           C  
ATOM    749  O   LYS C  15      -3.182  -6.327 -12.520  1.00 95.33           O  
ATOM    750  CG  LYS C  15      -4.419 -10.574 -13.595  1.00 95.33           C  
ATOM    751  CD  LYS C  15      -5.801 -11.125 -13.924  1.00 95.33           C  
ATOM    752  CE  LYS C  15      -5.713 -12.404 -14.746  1.00 95.33           C  
ATOM    753  NZ  LYS C  15      -7.061 -12.993 -14.999  1.00 95.33           N  
ATOM    754  N   ALA C  16      -3.711  -7.250 -10.520  1.00 94.90           N  
ATOM    755  CA  ALA C  16      -3.901  -5.959  -9.863  1.00 94.90           C  
ATOM    756  C   ALA C  16      -2.596  -5.168  -9.822  1.00 94.90           C  
ATOM    757  CB  ALA C  16      -4.445  -6.155  -8.451  1.00 94.90           C  
ATOM    758  O   ALA C  16      -2.596  -3.949 -10.007  1.00 94.90           O  
ATOM    759  N   LEU C  17      -1.495  -5.839  -9.708  1.00 95.10           N  
ATOM    760  CA  LEU C  17      -0.189  -5.190  -9.674  1.00 95.10           C  
ATOM    761  C   LEU C  17       0.149  -4.578 -11.029  1.00 95.10           C  
ATOM    762  CB  LEU C  17       0.896  -6.190  -9.267  1.00 95.10           C  
ATOM    763  O   LEU C  17       0.714  -3.484 -11.098  1.00 95.10           O  
ATOM    764  CG  LEU C  17       2.290  -5.612  -9.012  1.00 95.10           C  
ATOM    765  CD1 LEU C  17       2.246  -4.610  -7.864  1.00 95.10           C  
ATOM    766  CD2 LEU C  17       3.286  -6.728  -8.717  1.00 95.10           C  
ATOM    767  N   GLU C  18      -0.226  -5.246 -12.080  1.00 95.70           N  
ATOM    768  CA  GLU C  18       0.014  -4.717 -13.419  1.00 95.70           C  
ATOM    769  C   GLU C  18      -0.821  -3.467 -13.677  1.00 95.70           C  
ATOM    770  CB  GLU C  18      -0.287  -5.779 -14.479  1.00 95.70           C  
ATOM    771  O   GLU C  18      -0.332  -2.496 -14.260  1.00 95.70           O  
ATOM    772  CG  GLU C  18       0.101  -5.366 -15.892  1.00 95.70           C  
ATOM    773  CD  GLU C  18       1.570  -5.000 -16.027  1.00 95.70           C  
ATOM    774  OE1 GLU C  18       1.908  -4.155 -16.887  1.00 95.70           O  
ATOM    775  OE2 GLU C  18       2.390  -5.564 -15.269  1.00 95.70           O  
ATOM    776  N   ARG C  19      -2.085  -3.500 -13.198  1.00 96.28           N  
ATOM    777  CA  ARG C  19      -2.938  -2.323 -13.326  1.00 96.28           C  
ATOM    778  C   ARG C  19      -2.372  -1.148 -12.536  1.00 96.28           C  
ATOM    779  CB  ARG C  19      -4.360  -2.636 -12.854  1.00 96.28           C  
ATOM    780  O   ARG C  19      -2.424  -0.004 -12.992  1.00 96.28           O  
ATOM    781  CG  ARG C  19      -5.122  -3.576 -13.774  1.00 96.28           C  
ATOM    782  CD  ARG C  19      -6.614  -3.576 -13.470  1.00 96.28           C  
ATOM    783  NE  ARG C  19      -6.883  -3.974 -12.091  1.00 96.28           N  
ATOM    784  NH1 ARG C  19      -7.027  -6.233 -12.553  1.00 96.28           N  
ATOM    785  NH2 ARG C  19      -7.311  -5.476 -10.408  1.00 96.28           N  
ATOM    786  CZ  ARG C  19      -7.073  -5.227 -11.687  1.00 96.28           C  
ATOM    787  N   LEU C  20      -1.803  -1.443 -11.383  1.00 96.35           N  
ATOM    788  CA  LEU C  20      -1.187  -0.408 -10.559  1.00 96.35           C  
ATOM    789  C   LEU C  20      -0.005   0.230 -11.280  1.00 96.35           C  
ATOM    790  CB  LEU C  20      -0.729  -0.991  -9.220  1.00 96.35           C  
ATOM    791  O   LEU C  20       0.118   1.456 -11.317  1.00 96.35           O  
ATOM    792  CG  LEU C  20      -0.066  -0.015  -8.246  1.00 96.35           C  
ATOM    793  CD1 LEU C  20      -1.044   1.086  -7.852  1.00 96.35           C  
ATOM    794  CD2 LEU C  20       0.443  -0.753  -7.013  1.00 96.35           C  
ATOM    795  N   LYS C  21       0.809  -0.610 -11.849  1.00 96.51           N  
ATOM    796  CA  LYS C  21       1.970  -0.124 -12.588  1.00 96.51           C  
ATOM    797  C   LYS C  21       1.551   0.805 -13.723  1.00 96.51           C  
ATOM    798  CB  LYS C  21       2.783  -1.295 -13.142  1.00 96.51           C  
ATOM    799  O   LYS C  21       2.129   1.880 -13.899  1.00 96.51           O  
ATOM    800  CG  LYS C  21       4.013  -0.875 -13.934  1.00 96.51           C  
ATOM    801  CD  LYS C  21       4.721  -2.077 -14.544  1.00 96.51           C  
ATOM    802  CE  LYS C  21       5.817  -1.650 -15.512  1.00 96.51           C  
ATOM    803  NZ  LYS C  21       6.468  -2.824 -16.166  1.00 96.51           N  
ATOM    804  N   GLU C  22       0.504   0.389 -14.492  1.00 96.57           N  
ATOM    805  CA  GLU C  22       0.036   1.175 -15.629  1.00 96.57           C  
ATOM    806  C   GLU C  22      -0.529   2.518 -15.177  1.00 96.57           C  
ATOM    807  CB  GLU C  22      -1.021   0.400 -16.421  1.00 96.57           C  
ATOM    808  O   GLU C  22      -0.261   3.551 -15.795  1.00 96.57           O  
ATOM    809  CG  GLU C  22      -0.460  -0.777 -17.206  1.00 96.57           C  
ATOM    810  CD  GLU C  22      -1.537  -1.638 -17.848  1.00 96.57           C  
ATOM    811  OE1 GLU C  22      -1.196  -2.654 -18.495  1.00 96.57           O  
ATOM    812  OE2 GLU C  22      -2.731  -1.293 -17.703  1.00 96.57           O  
ATOM    813  N   ALA C  23      -1.308   2.557 -14.090  1.00 95.76           N  
ATOM    814  CA  ALA C  23      -1.912   3.784 -13.576  1.00 95.76           C  
ATOM    815  C   ALA C  23      -0.844   4.754 -13.079  1.00 95.76           C  
ATOM    816  CB  ALA C  23      -2.898   3.463 -12.455  1.00 95.76           C  
ATOM    817  O   ALA C  23      -0.943   5.963 -13.304  1.00 95.76           O  
ATOM    818  N   ILE C  24       0.220   4.271 -12.475  1.00 96.13           N  
ATOM    819  CA  ILE C  24       1.295   5.110 -11.957  1.00 96.13           C  
ATOM    820  C   ILE C  24       2.078   5.721 -13.116  1.00 96.13           C  
ATOM    821  CB  ILE C  24       2.242   4.309 -11.034  1.00 96.13           C  
ATOM    822  O   ILE C  24       2.449   6.896 -13.072  1.00 96.13           O  
ATOM    823  CG1 ILE C  24       1.550   3.994  -9.703  1.00 96.13           C  
ATOM    824  CG2 ILE C  24       3.548   5.075 -10.805  1.00 96.13           C  
ATOM    825  CD1 ILE C  24       2.357   3.085  -8.786  1.00 96.13           C  
ATOM    826  N   GLU C  25       2.286   4.953 -14.234  1.00 96.05           N  
ATOM    827  CA  GLU C  25       2.967   5.476 -15.415  1.00 96.05           C  
ATOM    828  C   GLU C  25       2.159   6.594 -16.068  1.00 96.05           C  
ATOM    829  CB  GLU C  25       3.227   4.356 -16.425  1.00 96.05           C  
ATOM    830  O   GLU C  25       2.720   7.607 -16.491  1.00 96.05           O  
ATOM    831  CG  GLU C  25       4.337   3.400 -16.012  1.00 96.05           C  
ATOM    832  CD  GLU C  25       4.470   2.200 -16.935  1.00 96.05           C  
ATOM    833  OE1 GLU C  25       5.416   1.399 -16.757  1.00 96.05           O  
ATOM    834  OE2 GLU C  25       3.623   2.060 -17.845  1.00 96.05           O  
ATOM    835  N   ARG C  26       0.805   6.420 -16.092  1.00 96.05           N  
ATOM    836  CA  ARG C  26      -0.061   7.470 -16.618  1.00 96.05           C  
ATOM    837  C   ARG C  26       0.008   8.723 -15.751  1.00 96.05           C  
ATOM    838  CB  ARG C  26      -1.507   6.978 -16.713  1.00 96.05           C  
ATOM    839  O   ARG C  26       0.017   9.842 -16.267  1.00 96.05           O  
ATOM    840  CG  ARG C  26      -1.749   5.991 -17.844  1.00 96.05           C  
ATOM    841  CD  ARG C  26      -3.234   5.810 -18.127  1.00 96.05           C  
ATOM    842  NE  ARG C  26      -3.952   5.329 -16.951  1.00 96.05           N  
ATOM    843  NH1 ARG C  26      -3.701   3.089 -17.458  1.00 96.05           N  
ATOM    844  NH2 ARG C  26      -4.825   3.721 -15.562  1.00 96.05           N  
ATOM    845  CZ  ARG C  26      -4.158   4.048 -16.660  1.00 96.05           C  
ATOM    846  N   TYR C  27       0.049   8.582 -14.445  1.00 95.95           N  
ATOM    847  CA  TYR C  27       0.184   9.697 -13.514  1.00 95.95           C  
ATOM    848  C   TYR C  27       1.459  10.485 -13.788  1.00 95.95           C  
ATOM    849  CB  TYR C  27       0.183   9.192 -12.067  1.00 95.95           C  
ATOM    850  O   TYR C  27       1.428  11.715 -13.882  1.00 95.95           O  
ATOM    851  CG  TYR C  27       0.176  10.297 -11.039  1.00 95.95           C  
ATOM    852  CD1 TYR C  27       1.363  10.895 -10.622  1.00 95.95           C  
ATOM    853  CD2 TYR C  27      -1.017  10.744 -10.482  1.00 95.95           C  
ATOM    854  CE1 TYR C  27       1.362  11.912  -9.673  1.00 95.95           C  
ATOM    855  CE2 TYR C  27      -1.030  11.761  -9.532  1.00 95.95           C  
ATOM    856  OH  TYR C  27       0.155  13.344  -8.195  1.00 95.95           O  
ATOM    857  CZ  TYR C  27       0.162  12.338  -9.135  1.00 95.95           C  
ATOM    858  N   GLU C  28       2.548   9.783 -13.968  1.00 95.67           N  
ATOM    859  CA  GLU C  28       3.850  10.406 -14.188  1.00 95.67           C  
ATOM    860  C   GLU C  28       3.893  11.137 -15.527  1.00 95.67           C  
ATOM    861  CB  GLU C  28       4.965   9.359 -14.124  1.00 95.67           C  
ATOM    862  O   GLU C  28       4.478  12.216 -15.633  1.00 95.67           O  
ATOM    863  CG  GLU C  28       5.236   8.836 -12.721  1.00 95.67           C  
ATOM    864  CD  GLU C  28       6.247   7.700 -12.690  1.00 95.67           C  
ATOM    865  OE1 GLU C  28       6.868   7.469 -11.628  1.00 95.67           O  
ATOM    866  OE2 GLU C  28       6.419   7.036 -13.736  1.00 95.67           O  
ATOM    867  N   GLU C  29       3.235  10.519 -16.556  1.00 95.84           N  
ATOM    868  CA  GLU C  29       3.170  11.158 -17.867  1.00 95.84           C  
ATOM    869  C   GLU C  29       2.371  12.456 -17.810  1.00 95.84           C  
ATOM    870  CB  GLU C  29       2.557  10.207 -18.898  1.00 95.84           C  
ATOM    871  O   GLU C  29       2.770  13.463 -18.398  1.00 95.84           O  
ATOM    872  CG  GLU C  29       3.493   9.092 -19.341  1.00 95.84           C  
ATOM    873  CD  GLU C  29       2.831   8.084 -20.266  1.00 95.84           C  
ATOM    874  OE1 GLU C  29       3.489   7.091 -20.652  1.00 95.84           O  
ATOM    875  OE2 GLU C  29       1.645   8.288 -20.607  1.00 95.84           O  
ATOM    876  N   THR C  30       1.210  12.444 -17.086  1.00 94.92           N  
ATOM    877  CA  THR C  30       0.388  13.636 -16.909  1.00 94.92           C  
ATOM    878  C   THR C  30       1.168  14.727 -16.179  1.00 94.92           C  
ATOM    879  CB  THR C  30      -0.901  13.316 -16.131  1.00 94.92           C  
ATOM    880  O   THR C  30       1.072  15.905 -16.528  1.00 94.92           O  
ATOM    881  CG2 THR C  30      -1.777  14.556 -15.982  1.00 94.92           C  
ATOM    882  OG1 THR C  30      -1.637  12.306 -16.833  1.00 94.92           O  
ATOM    883  N   LEU C  31       1.944  14.345 -15.190  1.00 94.00           N  
ATOM    884  CA  LEU C  31       2.756  15.274 -14.412  1.00 94.00           C  
ATOM    885  C   LEU C  31       3.787  15.967 -15.296  1.00 94.00           C  
ATOM    886  CB  LEU C  31       3.458  14.542 -13.266  1.00 94.00           C  
ATOM    887  O   LEU C  31       3.999  17.176 -15.180  1.00 94.00           O  
ATOM    888  CG  LEU C  31       4.307  15.404 -12.330  1.00 94.00           C  
ATOM    889  CD1 LEU C  31       3.432  16.423 -11.607  1.00 94.00           C  
ATOM    890  CD2 LEU C  31       5.057  14.530 -11.330  1.00 94.00           C  
ATOM    891  N   LYS C  32       4.418  15.261 -16.238  1.00 93.83           N  
ATOM    892  CA  LYS C  32       5.447  15.788 -17.129  1.00 93.83           C  
ATOM    893  C   LYS C  32       4.863  16.808 -18.101  1.00 93.83           C  
ATOM    894  CB  LYS C  32       6.121  14.653 -17.902  1.00 93.83           C  
ATOM    895  O   LYS C  32       5.532  17.776 -18.469  1.00 93.83           O  
ATOM    896  CG  LYS C  32       7.074  13.814 -17.065  1.00 93.83           C  
ATOM    897  CD  LYS C  32       7.694  12.688 -17.883  1.00 93.83           C  
ATOM    898  CE  LYS C  32       8.552  11.774 -17.018  1.00 93.83           C  
ATOM    899  NZ  LYS C  32       9.073  10.608 -17.792  1.00 93.83           N  
ATOM    900  N   ARG C  33       3.531  16.632 -18.458  1.00 92.64           N  
ATOM    901  CA  ARG C  33       2.861  17.511 -19.410  1.00 92.64           C  
ATOM    902  C   ARG C  33       2.486  18.839 -18.760  1.00 92.64           C  
ATOM    903  CB  ARG C  33       1.612  16.835 -19.979  1.00 92.64           C  
ATOM    904  O   ARG C  33       2.296  19.842 -19.451  1.00 92.64           O  
ATOM    905  CG  ARG C  33       1.911  15.673 -20.913  1.00 92.64           C  
ATOM    906  CD  ARG C  33       0.636  15.007 -21.411  1.00 92.64           C  
ATOM    907  NE  ARG C  33       0.926  13.820 -22.210  1.00 92.64           N  
ATOM    908  NH1 ARG C  33      -1.285  13.200 -22.466  1.00 92.64           N  
ATOM    909  NH2 ARG C  33       0.380  11.938 -23.408  1.00 92.64           N  
ATOM    910  CZ  ARG C  33       0.006  12.988 -22.693  1.00 92.64           C  
ATOM    911  N   GLY C  34       2.407  18.941 -17.338  1.00 81.19           N  
ATOM    912  CA  GLY C  34       2.122  20.170 -16.616  1.00 81.19           C  
ATOM    913  C   GLY C  34       0.705  20.231 -16.077  1.00 81.19           C  
ATOM    914  O   GLY C  34       0.087  19.195 -15.823  1.00 81.19           O  
ATOM    915  N   LYS C  35       0.213  21.482 -15.792  1.00 75.09           N  
ATOM    916  CA  LYS C  35      -0.869  21.970 -14.942  1.00 75.09           C  
ATOM    917  C   LYS C  35      -2.181  21.258 -15.259  1.00 75.09           C  
ATOM    918  CB  LYS C  35      -1.041  23.481 -15.107  1.00 75.09           C  
ATOM    919  O   LYS C  35      -3.076  21.839 -15.877  1.00 75.09           O  
ATOM    920  CG  LYS C  35       0.010  24.306 -14.379  1.00 75.09           C  
ATOM    921  CD  LYS C  35      -0.321  25.793 -14.417  1.00 75.09           C  
ATOM    922  CE  LYS C  35       0.723  26.618 -13.677  1.00 75.09           C  
ATOM    923  NZ  LYS C  35       0.401  28.076 -13.710  1.00 75.09           N  
ATOM    924  N   ASN C  36      -2.192  20.180 -15.012  1.00 80.84           N  
ATOM    925  CA  ASN C  36      -3.467  19.471 -15.039  1.00 80.84           C  
ATOM    926  C   ASN C  36      -3.764  18.800 -13.701  1.00 80.84           C  
ATOM    927  CB  ASN C  36      -3.482  18.437 -16.167  1.00 80.84           C  
ATOM    928  O   ASN C  36      -3.654  17.579 -13.577  1.00 80.84           O  
ATOM    929  CG  ASN C  36      -4.886  18.075 -16.608  1.00 80.84           C  
ATOM    930  ND2 ASN C  36      -5.006  17.524 -17.811  1.00 80.84           N  
ATOM    931  OD1 ASN C  36      -5.855  18.289 -15.875  1.00 80.84           O  
ATOM    932  N   GLU C  37      -4.106  19.566 -12.667  1.00 91.81           N  
ATOM    933  CA  GLU C  37      -4.343  19.126 -11.296  1.00 91.81           C  
ATOM    934  C   GLU C  37      -5.538  18.180 -11.219  1.00 91.81           C  
ATOM    935  CB  GLU C  37      -4.563  20.328 -10.375  1.00 91.81           C  
ATOM    936  O   GLU C  37      -5.509  17.193 -10.481  1.00 91.81           O  
ATOM    937  CG  GLU C  37      -3.302  21.136 -10.106  1.00 91.81           C  
ATOM    938  CD  GLU C  37      -3.530  22.310  -9.167  1.00 91.81           C  
ATOM    939  OE1 GLU C  37      -2.550  23.005  -8.815  1.00 91.81           O  
ATOM    940  OE2 GLU C  37      -4.698  22.536  -8.780  1.00 91.81           O  
ATOM    941  N   LYS C  38      -6.535  18.358 -12.045  1.00 92.30           N  
ATOM    942  CA  LYS C  38      -7.739  17.533 -12.014  1.00 92.30           C  
ATOM    943  C   LYS C  38      -7.462  16.135 -12.561  1.00 92.30           C  
ATOM    944  CB  LYS C  38      -8.864  18.194 -12.812  1.00 92.30           C  
ATOM    945  O   LYS C  38      -7.915  15.140 -11.993  1.00 92.30           O  
ATOM    946  CG  LYS C  38      -9.457  19.424 -12.142  1.00 92.30           C  
ATOM    947  CD  LYS C  38     -10.623  19.989 -12.943  1.00 92.30           C  
ATOM    948  CE  LYS C  38     -11.182  21.254 -12.303  1.00 92.30           C  
ATOM    949  NZ  LYS C  38     -12.301  21.832 -13.105  1.00 92.30           N  
ATOM    950  N   GLU C  39      -6.741  16.130 -13.691  1.00 94.23           N  
ATOM    951  CA  GLU C  39      -6.396  14.838 -14.277  1.00 94.23           C  
ATOM    952  C   GLU C  39      -5.523  14.019 -13.331  1.00 94.23           C  
ATOM    953  CB  GLU C  39      -5.684  15.029 -15.618  1.00 94.23           C  
ATOM    954  O   GLU C  39      -5.708  12.807 -13.199  1.00 94.23           O  
ATOM    955  CG  GLU C  39      -5.477  13.736 -16.394  1.00 94.23           C  
ATOM    956  CD  GLU C  39      -4.897  13.956 -17.782  1.00 94.23           C  
ATOM    957  OE1 GLU C  39      -4.566  12.961 -18.466  1.00 94.23           O  
ATOM    958  OE2 GLU C  39      -4.771  15.133 -18.189  1.00 94.23           O  
ATOM    959  N   LEU C  40      -4.600  14.662 -12.668  1.00 94.42           N  
ATOM    960  CA  LEU C  40      -3.743  13.977 -11.707  1.00 94.42           C  
ATOM    961  C   LEU C  40      -4.564  13.418 -10.549  1.00 94.42           C  
ATOM    962  CB  LEU C  40      -2.668  14.927 -11.174  1.00 94.42           C  
ATOM    963  O   LEU C  40      -4.335  12.289 -10.109  1.00 94.42           O  
ATOM    964  CG  LEU C  40      -1.523  15.261 -12.131  1.00 94.42           C  
ATOM    965  CD1 LEU C  40      -0.650  16.367 -11.548  1.00 94.42           C  
ATOM    966  CD2 LEU C  40      -0.692  14.016 -12.426  1.00 94.42           C  
ATOM    967  N   ALA C  41      -5.509  14.170 -10.104  1.00 94.46           N  
ATOM    968  CA  ALA C  41      -6.350  13.737  -8.991  1.00 94.46           C  
ATOM    969  C   ALA C  41      -7.199  12.531  -9.382  1.00 94.46           C  
ATOM    970  CB  ALA C  41      -7.243  14.883  -8.521  1.00 94.46           C  
ATOM    971  O   ALA C  41      -7.383  11.608  -8.585  1.00 94.46           O  
ATOM    972  N   LYS C  42      -7.719  12.509 -10.698  1.00 94.82           N  
ATOM    973  CA  LYS C  42      -8.507  11.381 -11.186  1.00 94.82           C  
ATOM    974  C   LYS C  42      -7.670  10.106 -11.235  1.00 94.82           C  
ATOM    975  CB  LYS C  42      -9.080  11.685 -12.571  1.00 94.82           C  
ATOM    976  O   LYS C  42      -8.114   9.048 -10.785  1.00 94.82           O  
ATOM    977  CG  LYS C  42     -10.064  10.640 -13.077  1.00 94.82           C  
ATOM    978  CD  LYS C  42     -10.644  11.027 -14.431  1.00 94.82           C  
ATOM    979  CE  LYS C  42     -11.552   9.937 -14.983  1.00 94.82           C  
ATOM    980  NZ  LYS C  42     -12.108  10.304 -16.320  1.00 94.82           N  
ATOM    981  N   THR C  43      -6.463  10.221 -11.776  1.00 95.80           N  
ATOM    982  CA  THR C  43      -5.585   9.060 -11.864  1.00 95.80           C  
ATOM    983  C   THR C  43      -5.160   8.597 -10.473  1.00 95.80           C  
ATOM    984  CB  THR C  43      -4.336   9.366 -12.710  1.00 95.80           C  
ATOM    985  O   THR C  43      -5.073   7.396 -10.212  1.00 95.80           O  
ATOM    986  CG2 THR C  43      -3.483   8.117 -12.904  1.00 95.80           C  
ATOM    987  OG1 THR C  43      -4.744   9.856 -13.993  1.00 95.80           O  
ATOM    988  N   ASN C  44      -4.969   9.498  -9.554  1.00 95.39           N  
ATOM    989  CA  ASN C  44      -4.634   9.147  -8.178  1.00 95.39           C  
ATOM    990  C   ASN C  44      -5.747   8.335  -7.521  1.00 95.39           C  
ATOM    991  CB  ASN C  44      -4.340  10.405  -7.359  1.00 95.39           C  
ATOM    992  O   ASN C  44      -5.476   7.388  -6.781  1.00 95.39           O  
ATOM    993  CG  ASN C  44      -3.653  10.098  -6.043  1.00 95.39           C  
ATOM    994  ND2 ASN C  44      -4.230  10.578  -4.947  1.00 95.39           N  
ATOM    995  OD1 ASN C  44      -2.613   9.436  -6.011  1.00 95.39           O  
ATOM    996  N   ALA C  45      -6.938   8.757  -7.769  1.00 95.03           N  
ATOM    997  CA  ALA C  45      -8.072   8.007  -7.237  1.00 95.03           C  
ATOM    998  C   ALA C  45      -8.064   6.567  -7.742  1.00 95.03           C  
ATOM    999  CB  ALA C  45      -9.385   8.691  -7.612  1.00 95.03           C  
ATOM   1000  O   ALA C  45      -8.321   5.633  -6.978  1.00 95.03           O  
ATOM   1001  N   GLU C  46      -7.826   6.396  -9.036  1.00 95.81           N  
ATOM   1002  CA  GLU C  46      -7.728   5.055  -9.606  1.00 95.81           C  
ATOM   1003  C   GLU C  46      -6.618   4.251  -8.936  1.00 95.81           C  
ATOM   1004  CB  GLU C  46      -7.487   5.129 -11.116  1.00 95.81           C  
ATOM   1005  O   GLU C  46      -6.801   3.073  -8.621  1.00 95.81           O  
ATOM   1006  CG  GLU C  46      -7.400   3.768 -11.792  1.00 95.81           C  
ATOM   1007  CD  GLU C  46      -7.082   3.855 -13.276  1.00 95.81           C  
ATOM   1008  OE1 GLU C  46      -6.772   2.811 -13.893  1.00 95.81           O  
ATOM   1009  OE2 GLU C  46      -7.144   4.977 -13.827  1.00 95.81           O  
ATOM   1010  N   ILE C  47      -5.462   4.899  -8.694  1.00 95.79           N  
ATOM   1011  CA  ILE C  47      -4.309   4.257  -8.071  1.00 95.79           C  
ATOM   1012  C   ILE C  47      -4.662   3.831  -6.648  1.00 95.79           C  
ATOM   1013  CB  ILE C  47      -3.079   5.191  -8.061  1.00 95.79           C  
ATOM   1014  O   ILE C  47      -4.388   2.697  -6.247  1.00 95.79           O  
ATOM   1015  CG1 ILE C  47      -2.536   5.374  -9.483  1.00 95.79           C  
ATOM   1016  CG2 ILE C  47      -1.995   4.647  -7.127  1.00 95.79           C  
ATOM   1017  CD1 ILE C  47      -1.502   6.484  -9.613  1.00 95.79           C  
ATOM   1018  N   LEU C  48      -5.322   4.663  -5.914  1.00 95.51           N  
ATOM   1019  CA  LEU C  48      -5.667   4.380  -4.525  1.00 95.51           C  
ATOM   1020  C   LEU C  48      -6.650   3.217  -4.434  1.00 95.51           C  
ATOM   1021  CB  LEU C  48      -6.265   5.622  -3.858  1.00 95.51           C  
ATOM   1022  O   LEU C  48      -6.539   2.373  -3.542  1.00 95.51           O  
ATOM   1023  CG  LEU C  48      -5.327   6.818  -3.686  1.00 95.51           C  
ATOM   1024  CD1 LEU C  48      -6.085   8.006  -3.105  1.00 95.51           C  
ATOM   1025  CD2 LEU C  48      -4.143   6.446  -2.800  1.00 95.51           C  
ATOM   1026  N   LYS C  49      -7.579   3.122  -5.370  1.00 96.12           N  
ATOM   1027  CA  LYS C  49      -8.531   2.014  -5.387  1.00 96.12           C  
ATOM   1028  C   LYS C  49      -7.828   0.690  -5.672  1.00 96.12           C  
ATOM   1029  CB  LYS C  49      -9.624   2.262  -6.427  1.00 96.12           C  
ATOM   1030  O   LYS C  49      -8.170  -0.339  -5.086  1.00 96.12           O  
ATOM   1031  CG  LYS C  49     -10.677   3.270  -5.991  1.00 96.12           C  
ATOM   1032  CD  LYS C  49     -11.824   3.348  -6.990  1.00 96.12           C  
ATOM   1033  CE  LYS C  49     -11.370   3.935  -8.319  1.00 96.12           C  
ATOM   1034  NZ  LYS C  49     -12.493   4.019  -9.300  1.00 96.12           N  
ATOM   1035  N   THR C  50      -6.829   0.737  -6.563  1.00 95.95           N  
ATOM   1036  CA  THR C  50      -6.071  -0.471  -6.870  1.00 95.95           C  
ATOM   1037  C   THR C  50      -5.227  -0.899  -5.673  1.00 95.95           C  
ATOM   1038  CB  THR C  50      -5.161  -0.263  -8.095  1.00 95.95           C  
ATOM   1039  O   THR C  50      -5.119  -2.091  -5.378  1.00 95.95           O  
ATOM   1040  CG2 THR C  50      -4.424  -1.548  -8.458  1.00 95.95           C  
ATOM   1041  OG1 THR C  50      -5.959   0.149  -9.212  1.00 95.95           O  
ATOM   1042  N   LEU C  51      -4.648  -0.005  -4.961  1.00 95.94           N  
ATOM   1043  CA  LEU C  51      -3.887  -0.314  -3.755  1.00 95.94           C  
ATOM   1044  C   LEU C  51      -4.776  -0.975  -2.707  1.00 95.94           C  
ATOM   1045  CB  LEU C  51      -3.256   0.956  -3.179  1.00 95.94           C  
ATOM   1046  O   LEU C  51      -4.353  -1.917  -2.033  1.00 95.94           O  
ATOM   1047  CG  LEU C  51      -2.068   1.533  -3.950  1.00 95.94           C  
ATOM   1048  CD1 LEU C  51      -1.750   2.941  -3.457  1.00 95.94           C  
ATOM   1049  CD2 LEU C  51      -0.851   0.625  -3.815  1.00 95.94           C  
ATOM   1050  N   LEU C  52      -5.986  -0.446  -2.592  1.00 96.28           N  
ATOM   1051  CA  LEU C  52      -6.942  -1.061  -1.678  1.00 96.28           C  
ATOM   1052  C   LEU C  52      -7.199  -2.515  -2.057  1.00 96.28           C  
ATOM   1053  CB  LEU C  52      -8.260  -0.281  -1.678  1.00 96.28           C  
ATOM   1054  O   LEU C  52      -7.209  -3.394  -1.192  1.00 96.28           O  
ATOM   1055  CG  LEU C  52      -9.386  -0.854  -0.815  1.00 96.28           C  
ATOM   1056  CD1 LEU C  52      -8.951  -0.926   0.645  1.00 96.28           C  
ATOM   1057  CD2 LEU C  52     -10.651  -0.014  -0.961  1.00 96.28           C  
ATOM   1058  N   GLU C  53      -7.440  -2.737  -3.330  1.00 95.80           N  
ATOM   1059  CA  GLU C  53      -7.665  -4.095  -3.819  1.00 95.80           C  
ATOM   1060  C   GLU C  53      -6.479  -5.000  -3.501  1.00 95.80           C  
ATOM   1061  CB  GLU C  53      -7.932  -4.087  -5.326  1.00 95.80           C  
ATOM   1062  O   GLU C  53      -6.659  -6.142  -3.075  1.00 95.80           O  
ATOM   1063  CG  GLU C  53      -8.207  -5.465  -5.909  1.00 95.80           C  
ATOM   1064  CD  GLU C  53      -8.387  -5.453  -7.419  1.00 95.80           C  
ATOM   1065  OE1 GLU C  53      -8.384  -6.540  -8.039  1.00 95.80           O  
ATOM   1066  OE2 GLU C  53      -8.533  -4.347  -7.986  1.00 95.80           O  
ATOM   1067  N   LEU C  54      -5.275  -4.500  -3.644  1.00 95.06           N  
ATOM   1068  CA  LEU C  54      -4.063  -5.278  -3.408  1.00 95.06           C  
ATOM   1069  C   LEU C  54      -3.913  -5.616  -1.929  1.00 95.06           C  
ATOM   1070  CB  LEU C  54      -2.831  -4.512  -3.897  1.00 95.06           C  
ATOM   1071  O   LEU C  54      -3.543  -6.739  -1.579  1.00 95.06           O  
ATOM   1072  CG  LEU C  54      -2.598  -4.497  -5.409  1.00 95.06           C  
ATOM   1073  CD1 LEU C  54      -1.558  -3.442  -5.774  1.00 95.06           C  
ATOM   1074  CD2 LEU C  54      -2.165  -5.874  -5.898  1.00 95.06           C  
ATOM   1075  N   PHE C  55      -4.301  -4.746  -1.088  1.00 94.71           N  
ATOM   1076  CA  PHE C  55      -4.204  -5.013   0.342  1.00 94.71           C  
ATOM   1077  C   PHE C  55      -5.245  -6.040   0.773  1.00 94.71           C  
ATOM   1078  CB  PHE C  55      -4.378  -3.720   1.145  1.00 94.71           C  
ATOM   1079  O   PHE C  55      -4.965  -6.901   1.609  1.00 94.71           O  
ATOM   1080  CG  PHE C  55      -3.087  -2.996   1.416  1.00 94.71           C  
ATOM   1081  CD1 PHE C  55      -2.112  -3.563   2.227  1.00 94.71           C  
ATOM   1082  CD2 PHE C  55      -2.849  -1.746   0.858  1.00 94.71           C  
ATOM   1083  CE1 PHE C  55      -0.916  -2.894   2.480  1.00 94.71           C  
ATOM   1084  CE2 PHE C  55      -1.656  -1.072   1.106  1.00 94.71           C  
ATOM   1085  CZ  PHE C  55      -0.692  -1.647   1.917  1.00 94.71           C  
ATOM   1086  N   LYS C  56      -6.380  -5.953   0.179  1.00 94.70           N  
ATOM   1087  CA  LYS C  56      -7.400  -6.952   0.487  1.00 94.70           C  
ATOM   1088  C   LYS C  56      -6.950  -8.346   0.060  1.00 94.70           C  
ATOM   1089  CB  LYS C  56      -8.723  -6.597  -0.192  1.00 94.70           C  
ATOM   1090  O   LYS C  56      -7.180  -9.325   0.774  1.00 94.70           O  
ATOM   1091  CG  LYS C  56      -9.447  -5.419   0.442  1.00 94.70           C  
ATOM   1092  CD  LYS C  56     -10.771  -5.134  -0.257  1.00 94.70           C  
ATOM   1093  CE  LYS C  56     -11.588  -4.091   0.493  1.00 94.70           C  
ATOM   1094  NZ  LYS C  56     -12.858  -3.763  -0.221  1.00 94.70           N  
ATOM   1095  N   SER C  57      -6.339  -8.346  -1.094  1.00 93.66           N  
ATOM   1096  CA  SER C  57      -5.808  -9.618  -1.573  1.00 93.66           C  
ATOM   1097  C   SER C  57      -4.709 -10.139  -0.654  1.00 93.66           C  
ATOM   1098  CB  SER C  57      -5.267  -9.471  -2.996  1.00 93.66           C  
ATOM   1099  O   SER C  57      -4.653 -11.336  -0.361  1.00 93.66           O  
ATOM   1100  OG  SER C  57      -4.709 -10.692  -3.450  1.00 93.66           O  
ATOM   1101  N   GLN C  58      -3.813  -9.322  -0.176  1.00 91.55           N  
ATOM   1102  CA  GLN C  58      -2.743  -9.719   0.733  1.00 91.55           C  
ATOM   1103  C   GLN C  58      -3.307 -10.274   2.038  1.00 91.55           C  
ATOM   1104  CB  GLN C  58      -1.817  -8.537   1.021  1.00 91.55           C  
ATOM   1105  O   GLN C  58      -2.786 -11.251   2.579  1.00 91.55           O  
ATOM   1106  CG  GLN C  58      -0.856  -8.216  -0.116  1.00 91.55           C  
ATOM   1107  CD  GLN C  58       0.154  -7.146   0.253  1.00 91.55           C  
ATOM   1108  NE2 GLN C  58       1.344  -7.228  -0.332  1.00 91.55           N  
ATOM   1109  OE1 GLN C  58      -0.132  -6.254   1.058  1.00 91.55           O  
ATOM   1110  N   LEU C  59      -4.352  -9.624   2.501  1.00 92.94           N  
ATOM   1111  CA  LEU C  59      -5.010 -10.104   3.711  1.00 92.94           C  
ATOM   1112  C   LEU C  59      -5.577 -11.504   3.503  1.00 92.94           C  
ATOM   1113  CB  LEU C  59      -6.127  -9.145   4.131  1.00 92.94           C  
ATOM   1114  O   LEU C  59      -5.435 -12.372   4.368  1.00 92.94           O  
ATOM   1115  CG  LEU C  59      -6.893  -9.512   5.402  1.00 92.94           C  
ATOM   1116  CD1 LEU C  59      -5.953  -9.525   6.603  1.00 92.94           C  
ATOM   1117  CD2 LEU C  59      -8.047  -8.542   5.631  1.00 92.94           C  
ATOM   1118  N   GLU C  60      -6.274 -11.728   2.383  1.00 93.28           N  
ATOM   1119  CA  GLU C  60      -6.830 -13.039   2.061  1.00 93.28           C  
ATOM   1120  C   GLU C  60      -5.737 -14.102   2.001  1.00 93.28           C  
ATOM   1121  CB  GLU C  60      -7.589 -12.990   0.732  1.00 93.28           C  
ATOM   1122  O   GLU C  60      -5.905 -15.203   2.529  1.00 93.28           O  
ATOM   1123  CG  GLU C  60      -8.332 -14.276   0.400  1.00 93.28           C  
ATOM   1124  CD  GLU C  60      -9.120 -14.196  -0.898  1.00 93.28           C  
ATOM   1125  OE1 GLU C  60      -9.762 -15.200  -1.280  1.00 93.28           O  
ATOM   1126  OE2 GLU C  60      -9.093 -13.121  -1.537  1.00 93.28           O  
ATOM   1127  N   LEU C  61      -4.607 -13.775   1.456  1.00 91.76           N  
ATOM   1128  CA  LEU C  61      -3.493 -14.710   1.340  1.00 91.76           C  
ATOM   1129  C   LEU C  61      -2.924 -15.050   2.714  1.00 91.76           C  
ATOM   1130  CB  LEU C  61      -2.393 -14.127   0.449  1.00 91.76           C  
ATOM   1131  O   LEU C  61      -2.614 -16.211   2.992  1.00 91.76           O  
ATOM   1132  CG  LEU C  61      -2.687 -14.086  -1.051  1.00 91.76           C  
ATOM   1133  CD1 LEU C  61      -1.646 -13.237  -1.772  1.00 91.76           C  
ATOM   1134  CD2 LEU C  61      -2.725 -15.497  -1.627  1.00 91.76           C  
ATOM   1135  N   ALA C  62      -2.781 -14.038   3.470  1.00 89.93           N  
ATOM   1136  CA  ALA C  62      -2.277 -14.266   4.822  1.00 89.93           C  
ATOM   1137  C   ALA C  62      -3.197 -15.204   5.599  1.00 89.93           C  
ATOM   1138  CB  ALA C  62      -2.124 -12.941   5.564  1.00 89.93           C  
ATOM   1139  O   ALA C  62      -2.728 -16.071   6.339  1.00 89.93           O  
ATOM   1140  N   GLU C  63      -4.478 -15.126   5.452  1.00 91.06           N  
ATOM   1141  CA  GLU C  63      -5.441 -15.987   6.132  1.00 91.06           C  
ATOM   1142  C   GLU C  63      -5.328 -17.430   5.648  1.00 91.06           C  
ATOM   1143  CB  GLU C  63      -6.867 -15.472   5.922  1.00 91.06           C  
ATOM   1144  O   GLU C  63      -5.420 -18.366   6.445  1.00 91.06           O  
ATOM   1145  CG  GLU C  63      -7.192 -14.219   6.724  1.00 91.06           C  
ATOM   1146  CD  GLU C  63      -8.556 -13.634   6.395  1.00 91.06           C  
ATOM   1147  OE1 GLU C  63      -9.072 -12.814   7.188  1.00 91.06           O  
ATOM   1148  OE2 GLU C  63      -9.113 -13.998   5.335  1.00 91.06           O  
ATOM   1149  N   ILE C  64      -5.129 -17.604   4.402  1.00 90.08           N  
ATOM   1150  CA  ILE C  64      -4.963 -18.938   3.834  1.00 90.08           C  
ATOM   1151  C   ILE C  64      -3.694 -19.580   4.388  1.00 90.08           C  
ATOM   1152  CB  ILE C  64      -4.912 -18.893   2.290  1.00 90.08           C  
ATOM   1153  O   ILE C  64      -3.697 -20.756   4.761  1.00 90.08           O  
ATOM   1154  CG1 ILE C  64      -6.266 -18.449   1.724  1.00 90.08           C  
ATOM   1155  CG2 ILE C  64      -4.501 -20.255   1.724  1.00 90.08           C  
ATOM   1156  CD1 ILE C  64      -6.242 -18.145   0.232  1.00 90.08           C  
ATOM   1157  N   ILE C  65      -2.574 -18.860   4.429  1.00 87.82           N  
ATOM   1158  CA  ILE C  65      -1.303 -19.355   4.947  1.00 87.82           C  
ATOM   1159  C   ILE C  65      -1.478 -19.812   6.393  1.00 87.82           C  
ATOM   1160  CB  ILE C  65      -0.198 -18.279   4.855  1.00 87.82           C  
ATOM   1161  O   ILE C  65      -0.965 -20.863   6.786  1.00 87.82           O  
ATOM   1162  CG1 ILE C  65       0.203 -18.049   3.393  1.00 87.82           C  
ATOM   1163  CG2 ILE C  65       1.016 -18.678   5.700  1.00 87.82           C  
ATOM   1164  CD1 ILE C  65       1.116 -16.849   3.183  1.00 87.82           C  
ATOM   1165  N   LEU C  66      -2.226 -19.038   7.122  1.00 89.19           N  
ATOM   1166  CA  LEU C  66      -2.485 -19.406   8.510  1.00 89.19           C  
ATOM   1167  C   LEU C  66      -3.198 -20.751   8.592  1.00 89.19           C  
ATOM   1168  CB  LEU C  66      -3.323 -18.328   9.202  1.00 89.19           C  
ATOM   1169  O   LEU C  66      -2.889 -21.571   9.460  1.00 89.19           O  
ATOM   1170  CG  LEU C  66      -2.571 -17.080   9.668  1.00 89.19           C  
ATOM   1171  CD1 LEU C  66      -3.555 -16.008  10.124  1.00 89.19           C  
ATOM   1172  CD2 LEU C  66      -1.597 -17.429  10.788  1.00 89.19           C  
ATOM   1173  N   LYS C  67      -4.154 -20.940   7.737  1.00 89.36           N  
ATOM   1174  CA  LYS C  67      -4.884 -22.204   7.708  1.00 89.36           C  
ATOM   1175  C   LYS C  67      -3.967 -23.361   7.323  1.00 89.36           C  
ATOM   1176  CB  LYS C  67      -6.060 -22.121   6.733  1.00 89.36           C  
ATOM   1177  O   LYS C  67      -4.078 -24.458   7.874  1.00 89.36           O  
ATOM   1178  CG  LYS C  67      -7.219 -21.270   7.232  1.00 89.36           C  
ATOM   1179  CD  LYS C  67      -8.345 -21.203   6.208  1.00 89.36           C  
ATOM   1180  CE  LYS C  67      -9.468 -20.285   6.669  1.00 89.36           C  
ATOM   1181  NZ  LYS C  67     -10.522 -20.130   5.623  1.00 89.36           N  
ATOM   1182  N   LEU C  68      -2.982 -23.139   6.386  1.00 87.00           N  
ATOM   1183  CA  LEU C  68      -2.062 -24.166   5.910  1.00 87.00           C  
ATOM   1184  C   LEU C  68      -1.049 -24.530   6.990  1.00 87.00           C  
ATOM   1185  CB  LEU C  68      -1.333 -23.690   4.650  1.00 87.00           C  
ATOM   1186  O   LEU C  68      -0.594 -25.675   7.060  1.00 87.00           O  
ATOM   1187  CG  LEU C  68      -2.160 -23.644   3.365  1.00 87.00           C  
ATOM   1188  CD1 LEU C  68      -1.385 -22.932   2.261  1.00 87.00           C  
ATOM   1189  CD2 LEU C  68      -2.550 -25.053   2.929  1.00 87.00           C  
ATOM   1190  N   LEU C  69      -0.583 -23.670   7.874  1.00 85.49           N  
ATOM   1191  CA  LEU C  69       0.378 -23.908   8.945  1.00 85.49           C  
ATOM   1192  C   LEU C  69      -0.232 -24.776  10.040  1.00 85.49           C  
ATOM   1193  CB  LEU C  69       0.860 -22.582   9.538  1.00 85.49           C  
ATOM   1194  O   LEU C  69       0.489 -25.454  10.776  1.00 85.49           O  
ATOM   1195  CG  LEU C  69       1.827 -21.766   8.679  1.00 85.49           C  
ATOM   1196  CD1 LEU C  69       2.037 -20.383   9.285  1.00 85.49           C  
ATOM   1197  CD2 LEU C  69       3.157 -22.498   8.530  1.00 85.49           C  
ATOM   1198  N   ARG C  70      -1.564 -24.959  10.122  1.00 80.87           N  
ATOM   1199  CA  ARG C  70      -2.192 -25.837  11.105  1.00 80.87           C  
ATOM   1200  C   ARG C  70      -2.273 -27.269  10.587  1.00 80.87           C  
ATOM   1201  CB  ARG C  70      -3.590 -25.329  11.464  1.00 80.87           C  
ATOM   1202  O   ARG C  70      -2.139 -28.222  11.358  1.00 80.87           O  
ATOM   1203  CG  ARG C  70      -3.588 -24.073  12.321  1.00 80.87           C  
ATOM   1204  CD  ARG C  70      -5.000 -23.642  12.693  1.00 80.87           C  
ATOM   1205  NE  ARG C  70      -4.996 -22.423  13.497  1.00 80.87           N  
ATOM   1206  NH1 ARG C  70      -7.291 -22.158  13.478  1.00 80.87           N  
ATOM   1207  NH2 ARG C  70      -5.968 -20.649  14.586  1.00 80.87           N  
ATOM   1208  CZ  ARG C  70      -6.085 -21.746  13.852  1.00 80.87           C  
TER    1209      ARG C  70                                                      
ATOM   1210  N   SER D   1      19.054 -21.316  -0.212  1.00 85.97           N  
ATOM   1211  CA  SER D   1      17.821 -21.904   0.302  1.00 85.97           C  
ATOM   1212  C   SER D   1      16.663 -20.914   0.227  1.00 85.97           C  
ATOM   1213  CB  SER D   1      18.010 -22.372   1.745  1.00 85.97           C  
ATOM   1214  O   SER D   1      16.879 -19.703   0.152  1.00 85.97           O  
ATOM   1215  OG  SER D   1      18.048 -21.266   2.632  1.00 85.97           O  
ATOM   1216  N   GLU D   2      15.396 -21.381  -0.006  1.00 92.20           N  
ATOM   1217  CA  GLU D   2      14.180 -20.573  -0.014  1.00 92.20           C  
ATOM   1218  C   GLU D   2      14.104 -19.678   1.220  1.00 92.20           C  
ATOM   1219  CB  GLU D   2      12.940 -21.467  -0.092  1.00 92.20           C  
ATOM   1220  O   GLU D   2      13.680 -18.524   1.131  1.00 92.20           O  
ATOM   1221  CG  GLU D   2      12.724 -22.100  -1.460  1.00 92.20           C  
ATOM   1222  CD  GLU D   2      13.542 -23.364  -1.672  1.00 92.20           C  
ATOM   1223  OE1 GLU D   2      13.482 -23.946  -2.779  1.00 92.20           O  
ATOM   1224  OE2 GLU D   2      14.246 -23.776  -0.724  1.00 92.20           O  
ATOM   1225  N   GLU D   3      14.661 -20.111   2.294  1.00 91.20           N  
ATOM   1226  CA  GLU D   3      14.667 -19.324   3.523  1.00 91.20           C  
ATOM   1227  C   GLU D   3      15.593 -18.117   3.401  1.00 91.20           C  
ATOM   1228  CB  GLU D   3      15.085 -20.189   4.714  1.00 91.20           C  
ATOM   1229  O   GLU D   3      15.257 -17.022   3.856  1.00 91.20           O  
ATOM   1230  CG  GLU D   3      14.002 -21.147   5.189  1.00 91.20           C  
ATOM   1231  CD  GLU D   3      14.446 -22.030   6.344  1.00 91.20           C  
ATOM   1232  OE1 GLU D   3      13.649 -22.881   6.799  1.00 91.20           O  
ATOM   1233  OE2 GLU D   3      15.601 -21.870   6.797  1.00 91.20           O  
ATOM   1234  N   ASP D   4      16.802 -18.319   2.806  1.00 92.52           N  
ATOM   1235  CA  ASP D   4      17.740 -17.219   2.607  1.00 92.52           C  
ATOM   1236  C   ASP D   4      17.164 -16.171   1.658  1.00 92.52           C  
ATOM   1237  CB  ASP D   4      19.073 -17.741   2.067  1.00 92.52           C  
ATOM   1238  O   ASP D   4      17.317 -14.969   1.885  1.00 92.52           O  
ATOM   1239  CG  ASP D   4      19.895 -18.466   3.118  1.00 92.52           C  
ATOM   1240  OD1 ASP D   4      20.811 -19.235   2.753  1.00 92.52           O  
ATOM   1241  OD2 ASP D   4      19.623 -18.269   4.322  1.00 92.52           O  
ATOM   1242  N   GLU D   5      16.500 -16.665   0.653  1.00 93.25           N  
ATOM   1243  CA  GLU D   5      15.880 -15.749  -0.300  1.00 93.25           C  
ATOM   1244  C   GLU D   5      14.790 -14.915   0.365  1.00 93.25           C  
ATOM   1245  CB  GLU D   5      15.301 -16.521  -1.489  1.00 93.25           C  
ATOM   1246  O   GLU D   5      14.673 -13.715   0.106  1.00 93.25           O  
ATOM   1247  CG  GLU D   5      16.356 -17.078  -2.434  1.00 93.25           C  
ATOM   1248  CD  GLU D   5      15.766 -17.827  -3.617  1.00 93.25           C  
ATOM   1249  OE1 GLU D   5      16.539 -18.383  -4.430  1.00 93.25           O  
ATOM   1250  OE2 GLU D   5      14.520 -17.858  -3.733  1.00 93.25           O  
ATOM   1251  N   LEU D   6      14.067 -15.526   1.203  1.00 92.67           N  
ATOM   1252  CA  LEU D   6      13.013 -14.826   1.929  1.00 92.67           C  
ATOM   1253  C   LEU D   6      13.602 -13.777   2.866  1.00 92.67           C  
ATOM   1254  CB  LEU D   6      12.160 -15.817   2.724  1.00 92.67           C  
ATOM   1255  O   LEU D   6      13.071 -12.670   2.978  1.00 92.67           O  
ATOM   1256  CG  LEU D   6      10.947 -15.236   3.453  1.00 92.67           C  
ATOM   1257  CD1 LEU D   6      10.011 -14.552   2.462  1.00 92.67           C  
ATOM   1258  CD2 LEU D   6      10.213 -16.328   4.224  1.00 92.67           C  
ATOM   1259  N   ARG D   7      14.659 -14.025   3.485  1.00 92.32           N  
ATOM   1260  CA  ARG D   7      15.311 -13.077   4.382  1.00 92.32           C  
ATOM   1261  C   ARG D   7      15.822 -11.861   3.616  1.00 92.32           C  
ATOM   1262  CB  ARG D   7      16.465 -13.749   5.129  1.00 92.32           C  
ATOM   1263  O   ARG D   7      15.684 -10.727   4.078  1.00 92.32           O  
ATOM   1264  CG  ARG D   7      17.019 -12.923   6.279  1.00 92.32           C  
ATOM   1265  CD  ARG D   7      18.139 -13.651   7.008  1.00 92.32           C  
ATOM   1266  NE  ARG D   7      17.659 -14.866   7.659  1.00 92.32           N  
ATOM   1267  NH1 ARG D   7      17.591 -13.951   9.779  1.00 92.32           N  
ATOM   1268  NH2 ARG D   7      16.975 -16.134   9.448  1.00 92.32           N  
ATOM   1269  CZ  ARG D   7      17.409 -14.981   8.960  1.00 92.32           C  
ATOM   1270  N   LYS D   8      16.384 -12.090   2.403  1.00 93.52           N  
ATOM   1271  CA  LYS D   8      16.871 -10.992   1.572  1.00 93.52           C  
ATOM   1272  C   LYS D   8      15.724 -10.089   1.127  1.00 93.52           C  
ATOM   1273  CB  LYS D   8      17.617 -11.532   0.351  1.00 93.52           C  
ATOM   1274  O   LYS D   8      15.854  -8.863   1.132  1.00 93.52           O  
ATOM   1275  CG  LYS D   8      19.007 -12.067   0.662  1.00 93.52           C  
ATOM   1276  CD  LYS D   8      19.712 -12.556  -0.597  1.00 93.52           C  
ATOM   1277  CE  LYS D   8      21.068 -13.172  -0.276  1.00 93.52           C  
ATOM   1278  NZ  LYS D   8      21.718 -13.745  -1.492  1.00 93.52           N  
ATOM   1279  N   LEU D   9      14.598 -10.669   0.814  1.00 92.89           N  
ATOM   1280  CA  LEU D   9      13.424  -9.911   0.395  1.00 92.89           C  
ATOM   1281  C   LEU D   9      12.886  -9.064   1.544  1.00 92.89           C  
ATOM   1282  CB  LEU D   9      12.331 -10.854  -0.114  1.00 92.89           C  
ATOM   1283  O   LEU D   9      12.504  -7.909   1.343  1.00 92.89           O  
ATOM   1284  CG  LEU D   9      12.485 -11.359  -1.549  1.00 92.89           C  
ATOM   1285  CD1 LEU D   9      11.495 -12.485  -1.825  1.00 92.89           C  
ATOM   1286  CD2 LEU D   9      12.294 -10.217  -2.541  1.00 92.89           C  
ATOM   1287  N   THR D  10      12.882  -9.675   2.688  1.00 92.40           N  
ATOM   1288  CA  THR D  10      12.411  -8.952   3.865  1.00 92.40           C  
ATOM   1289  C   THR D  10      13.302  -7.746   4.151  1.00 92.40           C  
ATOM   1290  CB  THR D  10      12.368  -9.868   5.102  1.00 92.40           C  
ATOM   1291  O   THR D  10      12.808  -6.674   4.508  1.00 92.40           O  
ATOM   1292  CG2 THR D  10      11.873  -9.110   6.330  1.00 92.40           C  
ATOM   1293  OG1 THR D  10      11.486 -10.967   4.846  1.00 92.40           O  
ATOM   1294  N   GLU D  11      14.608  -7.883   3.989  1.00 93.63           N  
ATOM   1295  CA  GLU D  11      15.529  -6.767   4.187  1.00 93.63           C  
ATOM   1296  C   GLU D  11      15.281  -5.659   3.168  1.00 93.63           C  
ATOM   1297  CB  GLU D  11      16.981  -7.246   4.100  1.00 93.63           C  
ATOM   1298  O   GLU D  11      15.280  -4.477   3.516  1.00 93.63           O  
ATOM   1299  CG  GLU D  11      17.436  -8.052   5.308  1.00 93.63           C  
ATOM   1300  CD  GLU D  11      18.819  -8.659   5.138  1.00 93.63           C  
ATOM   1301  OE1 GLU D  11      19.291  -9.362   6.060  1.00 93.63           O  
ATOM   1302  OE2 GLU D  11      19.436  -8.430   4.074  1.00 93.63           O  
ATOM   1303  N   TYR D  12      15.073  -6.091   1.905  1.00 94.22           N  
ATOM   1304  CA  TYR D  12      14.763  -5.124   0.858  1.00 94.22           C  
ATOM   1305  C   TYR D  12      13.464  -4.387   1.164  1.00 94.22           C  
ATOM   1306  CB  TYR D  12      14.662  -5.818  -0.503  1.00 94.22           C  
ATOM   1307  O   TYR D  12      13.382  -3.168   1.002  1.00 94.22           O  
ATOM   1308  CG  TYR D  12      14.356  -4.877  -1.643  1.00 94.22           C  
ATOM   1309  CD1 TYR D  12      13.045  -4.662  -2.062  1.00 94.22           C  
ATOM   1310  CD2 TYR D  12      15.376  -4.201  -2.303  1.00 94.22           C  
ATOM   1311  CE1 TYR D  12      12.758  -3.798  -3.113  1.00 94.22           C  
ATOM   1312  CE2 TYR D  12      15.101  -3.334  -3.356  1.00 94.22           C  
ATOM   1313  OH  TYR D  12      13.513  -2.281  -4.794  1.00 94.22           O  
ATOM   1314  CZ  TYR D  12      13.791  -3.139  -3.753  1.00 94.22           C  
ATOM   1315  N   GLN D  13      12.471  -5.080   1.606  1.00 92.68           N  
ATOM   1316  CA  GLN D  13      11.186  -4.487   1.958  1.00 92.68           C  
ATOM   1317  C   GLN D  13      11.342  -3.460   3.076  1.00 92.68           C  
ATOM   1318  CB  GLN D  13      10.190  -5.570   2.376  1.00 92.68           C  
ATOM   1319  O   GLN D  13      10.729  -2.391   3.035  1.00 92.68           O  
ATOM   1320  CG  GLN D  13       9.617  -6.361   1.208  1.00 92.68           C  
ATOM   1321  CD  GLN D  13       8.661  -7.453   1.652  1.00 92.68           C  
ATOM   1322  NE2 GLN D  13       7.644  -7.717   0.839  1.00 92.68           N  
ATOM   1323  OE1 GLN D  13       8.836  -8.055   2.716  1.00 92.68           O  
ATOM   1324  N   ASN D  14      12.151  -3.721   4.031  1.00 93.10           N  
ATOM   1325  CA  ASN D  14      12.365  -2.803   5.144  1.00 93.10           C  
ATOM   1326  C   ASN D  14      13.029  -1.508   4.684  1.00 93.10           C  
ATOM   1327  CB  ASN D  14      13.202  -3.470   6.238  1.00 93.10           C  
ATOM   1328  O   ASN D  14      12.677  -0.424   5.152  1.00 93.10           O  
ATOM   1329  CG  ASN D  14      12.414  -4.487   7.038  1.00 93.10           C  
ATOM   1330  ND2 ASN D  14      13.116  -5.431   7.653  1.00 93.10           N  
ATOM   1331  OD1 ASN D  14      11.183  -4.426   7.104  1.00 93.10           O  
ATOM   1332  N   ARG D  15      13.923  -1.641   3.739  1.00 94.62           N  
ATOM   1333  CA  ARG D  15      14.557  -0.447   3.188  1.00 94.62           C  
ATOM   1334  C   ARG D  15      13.550   0.400   2.417  1.00 94.62           C  
ATOM   1335  CB  ARG D  15      15.726  -0.830   2.278  1.00 94.62           C  
ATOM   1336  O   ARG D  15      13.537   1.626   2.543  1.00 94.62           O  
ATOM   1337  CG  ARG D  15      16.944  -1.348   3.026  1.00 94.62           C  
ATOM   1338  CD  ARG D  15      18.163  -1.447   2.119  1.00 94.62           C  
ATOM   1339  NE  ARG D  15      17.998  -2.485   1.105  1.00 94.62           N  
ATOM   1340  NH1 ARG D  15      19.372  -4.017   2.154  1.00 94.62           N  
ATOM   1341  NH2 ARG D  15      18.357  -4.551   0.169  1.00 94.62           N  
ATOM   1342  CZ  ARG D  15      18.576  -3.682   1.145  1.00 94.62           C  
ATOM   1343  N   ALA D  16      12.710  -0.240   1.538  1.00 94.73           N  
ATOM   1344  CA  ALA D  16      11.686   0.463   0.770  1.00 94.73           C  
ATOM   1345  C   ALA D  16      10.675   1.137   1.693  1.00 94.73           C  
ATOM   1346  CB  ALA D  16      10.976  -0.501  -0.178  1.00 94.73           C  
ATOM   1347  O   ALA D  16      10.207   2.242   1.410  1.00 94.73           O  
ATOM   1348  N   LEU D  17      10.418   0.513   2.803  1.00 94.75           N  
ATOM   1349  CA  LEU D  17       9.497   1.082   3.782  1.00 94.75           C  
ATOM   1350  C   LEU D  17      10.074   2.352   4.397  1.00 94.75           C  
ATOM   1351  CB  LEU D  17       9.188   0.063   4.882  1.00 94.75           C  
ATOM   1352  O   LEU D  17       9.348   3.323   4.623  1.00 94.75           O  
ATOM   1353  CG  LEU D  17       8.149  -1.007   4.543  1.00 94.75           C  
ATOM   1354  CD1 LEU D  17       8.135  -2.091   5.616  1.00 94.75           C  
ATOM   1355  CD2 LEU D  17       6.767  -0.381   4.389  1.00 94.75           C  
ATOM   1356  N   GLU D  18      11.366   2.359   4.663  1.00 95.50           N  
ATOM   1357  CA  GLU D  18      12.018   3.555   5.190  1.00 95.50           C  
ATOM   1358  C   GLU D  18      11.960   4.702   4.186  1.00 95.50           C  
ATOM   1359  CB  GLU D  18      13.472   3.255   5.563  1.00 95.50           C  
ATOM   1360  O   GLU D  18      11.711   5.850   4.561  1.00 95.50           O  
ATOM   1361  CG  GLU D  18      13.623   2.415   6.823  1.00 95.50           C  
ATOM   1362  CD  GLU D  18      15.060   2.004   7.103  1.00 95.50           C  
ATOM   1363  OE1 GLU D  18      15.299   1.259   8.079  1.00 95.50           O  
ATOM   1364  OE2 GLU D  18      15.953   2.433   6.339  1.00 95.50           O  
ATOM   1365  N   GLU D  19      12.149   4.372   2.921  1.00 95.44           N  
ATOM   1366  CA  GLU D  19      12.053   5.381   1.870  1.00 95.44           C  
ATOM   1367  C   GLU D  19      10.636   5.937   1.767  1.00 95.44           C  
ATOM   1368  CB  GLU D  19      12.489   4.799   0.523  1.00 95.44           C  
ATOM   1369  O   GLU D  19      10.448   7.137   1.559  1.00 95.44           O  
ATOM   1370  CG  GLU D  19      13.984   4.534   0.423  1.00 95.44           C  
ATOM   1371  CD  GLU D  19      14.390   3.868  -0.882  1.00 95.44           C  
ATOM   1372  OE1 GLU D  19      15.602   3.640  -1.096  1.00 95.44           O  
ATOM   1373  OE2 GLU D  19      13.488   3.574  -1.698  1.00 95.44           O  
ATOM   1374  N   LEU D  20       9.701   5.055   1.915  1.00 95.96           N  
ATOM   1375  CA  LEU D  20       8.301   5.465   1.891  1.00 95.96           C  
ATOM   1376  C   LEU D  20       8.001   6.438   3.026  1.00 95.96           C  
ATOM   1377  CB  LEU D  20       7.383   4.244   1.993  1.00 95.96           C  
ATOM   1378  O   LEU D  20       7.346   7.461   2.815  1.00 95.96           O  
ATOM   1379  CG  LEU D  20       5.880   4.522   1.961  1.00 95.96           C  
ATOM   1380  CD1 LEU D  20       5.494   5.204   0.653  1.00 95.96           C  
ATOM   1381  CD2 LEU D  20       5.092   3.230   2.149  1.00 95.96           C  
ATOM   1382  N   GLU D  21       8.528   6.161   4.176  1.00 96.43           N  
ATOM   1383  CA  GLU D  21       8.321   7.026   5.334  1.00 96.43           C  
ATOM   1384  C   GLU D  21       8.906   8.415   5.097  1.00 96.43           C  
ATOM   1385  CB  GLU D  21       8.939   6.402   6.588  1.00 96.43           C  
ATOM   1386  O   GLU D  21       8.275   9.424   5.420  1.00 96.43           O  
ATOM   1387  CG  GLU D  21       8.634   7.165   7.869  1.00 96.43           C  
ATOM   1388  CD  GLU D  21       9.135   6.462   9.120  1.00 96.43           C  
ATOM   1389  OE1 GLU D  21       8.844   6.938  10.241  1.00 96.43           O  
ATOM   1390  OE2 GLU D  21       9.823   5.427   8.978  1.00 96.43           O  
ATOM   1391  N   LYS D  22      10.090   8.465   4.538  1.00 95.93           N  
ATOM   1392  CA  LYS D  22      10.743   9.738   4.249  1.00 95.93           C  
ATOM   1393  C   LYS D  22       9.948  10.545   3.227  1.00 95.93           C  
ATOM   1394  CB  LYS D  22      12.167   9.508   3.741  1.00 95.93           C  
ATOM   1395  O   LYS D  22       9.750  11.750   3.398  1.00 95.93           O  
ATOM   1396  CG  LYS D  22      13.145   9.064   4.819  1.00 95.93           C  
ATOM   1397  CD  LYS D  22      14.545   8.860   4.254  1.00 95.93           C  
ATOM   1398  CE  LYS D  22      15.491   8.281   5.297  1.00 95.93           C  
ATOM   1399  NZ  LYS D  22      16.826   7.953   4.713  1.00 95.93           N  
ATOM   1400  N   ALA D  23       9.452   9.906   2.154  1.00 95.52           N  
ATOM   1401  CA  ALA D  23       8.703  10.578   1.095  1.00 95.52           C  
ATOM   1402  C   ALA D  23       7.376  11.120   1.621  1.00 95.52           C  
ATOM   1403  CB  ALA D  23       8.459   9.625  -0.072  1.00 95.52           C  
ATOM   1404  O   ALA D  23       6.956  12.219   1.250  1.00 95.52           O  
ATOM   1405  N   ILE D  24       6.775  10.427   2.544  1.00 96.01           N  
ATOM   1406  CA  ILE D  24       5.501  10.855   3.110  1.00 96.01           C  
ATOM   1407  C   ILE D  24       5.717  12.072   4.007  1.00 96.01           C  
ATOM   1408  CB  ILE D  24       4.825   9.716   3.906  1.00 96.01           C  
ATOM   1409  O   ILE D  24       4.918  13.012   3.991  1.00 96.01           O  
ATOM   1410  CG1 ILE D  24       4.276   8.650   2.952  1.00 96.01           C  
ATOM   1411  CG2 ILE D  24       3.715  10.270   4.805  1.00 96.01           C  
ATOM   1412  CD1 ILE D  24       3.736   7.410   3.652  1.00 96.01           C  
ATOM   1413  N   LYS D  25       6.845  12.128   4.753  1.00 95.95           N  
ATOM   1414  CA  LYS D  25       7.173  13.297   5.564  1.00 95.95           C  
ATOM   1415  C   LYS D  25       7.405  14.525   4.689  1.00 95.95           C  
ATOM   1416  CB  LYS D  25       8.407  13.025   6.424  1.00 95.95           C  
ATOM   1417  O   LYS D  25       6.977  15.629   5.032  1.00 95.95           O  
ATOM   1418  CG  LYS D  25       8.134  12.154   7.642  1.00 95.95           C  
ATOM   1419  CD  LYS D  25       9.382  11.983   8.498  1.00 95.95           C  
ATOM   1420  CE  LYS D  25       9.126  11.060   9.682  1.00 95.95           C  
ATOM   1421  NZ  LYS D  25      10.369  10.818  10.475  1.00 95.95           N  
ATOM   1422  N   GLU D  26       8.066  14.337   3.582  1.00 95.67           N  
ATOM   1423  CA  GLU D  26       8.283  15.424   2.632  1.00 95.67           C  
ATOM   1424  C   GLU D  26       6.962  15.928   2.060  1.00 95.67           C  
ATOM   1425  CB  GLU D  26       9.208  14.971   1.499  1.00 95.67           C  
ATOM   1426  O   GLU D  26       6.769  17.135   1.899  1.00 95.67           O  
ATOM   1427  CG  GLU D  26      10.660  14.801   1.921  1.00 95.67           C  
ATOM   1428  CD  GLU D  26      11.543  14.236   0.820  1.00 95.67           C  
ATOM   1429  OE1 GLU D  26      12.750  14.009   1.066  1.00 95.67           O  
ATOM   1430  OE2 GLU D  26      11.025  14.020  -0.298  1.00 95.67           O  
ATOM   1431  N   TYR D  27       6.038  15.035   1.724  1.00 95.96           N  
ATOM   1432  CA  TYR D  27       4.708  15.393   1.246  1.00 95.96           C  
ATOM   1433  C   TYR D  27       3.978  16.261   2.264  1.00 95.96           C  
ATOM   1434  CB  TYR D  27       3.886  14.136   0.948  1.00 95.96           C  
ATOM   1435  O   TYR D  27       3.400  17.292   1.911  1.00 95.96           O  
ATOM   1436  CG  TYR D  27       2.542  14.422   0.325  1.00 95.96           C  
ATOM   1437  CD1 TYR D  27       1.431  14.706   1.116  1.00 95.96           C  
ATOM   1438  CD2 TYR D  27       2.379  14.409  -1.057  1.00 95.96           C  
ATOM   1439  CE1 TYR D  27       0.190  14.969   0.546  1.00 95.96           C  
ATOM   1440  CE2 TYR D  27       1.143  14.671  -1.638  1.00 95.96           C  
ATOM   1441  OH  TYR D  27      -1.171  15.209  -1.400  1.00 95.96           O  
ATOM   1442  CZ  TYR D  27       0.056  14.949  -0.830  1.00 95.96           C  
ATOM   1443  N   GLU D  28       4.080  15.911   3.518  1.00 95.89           N  
ATOM   1444  CA  GLU D  28       3.389  16.630   4.584  1.00 95.89           C  
ATOM   1445  C   GLU D  28       3.973  18.027   4.777  1.00 95.89           C  
ATOM   1446  CB  GLU D  28       3.460  15.844   5.896  1.00 95.89           C  
ATOM   1447  O   GLU D  28       3.238  18.983   5.030  1.00 95.89           O  
ATOM   1448  CG  GLU D  28       2.545  14.630   5.936  1.00 95.89           C  
ATOM   1449  CD  GLU D  28       2.665  13.830   7.224  1.00 95.89           C  
ATOM   1450  OE1 GLU D  28       1.682  13.163   7.618  1.00 95.89           O  
ATOM   1451  OE2 GLU D  28       3.751  13.872   7.844  1.00 95.89           O  
ATOM   1452  N   LYS D  29       5.309  18.063   4.628  1.00 95.83           N  
ATOM   1453  CA  LYS D  29       5.974  19.360   4.728  1.00 95.83           C  
ATOM   1454  C   LYS D  29       5.511  20.301   3.619  1.00 95.83           C  
ATOM   1455  CB  LYS D  29       7.493  19.190   4.672  1.00 95.83           C  
ATOM   1456  O   LYS D  29       5.197  21.465   3.877  1.00 95.83           O  
ATOM   1457  CG  LYS D  29       8.267  20.485   4.865  1.00 95.83           C  
ATOM   1458  CD  LYS D  29       9.771  20.253   4.793  1.00 95.83           C  
ATOM   1459  CE  LYS D  29      10.545  21.562   4.887  1.00 95.83           C  
ATOM   1460  NZ  LYS D  29      12.019  21.341   4.794  1.00 95.83           N  
ATOM   1461  N   THR D  30       5.414  19.798   2.363  1.00 95.42           N  
ATOM   1462  CA  THR D  30       4.963  20.584   1.220  1.00 95.42           C  
ATOM   1463  C   THR D  30       3.492  20.959   1.369  1.00 95.42           C  
ATOM   1464  CB  THR D  30       5.170  19.819  -0.100  1.00 95.42           C  
ATOM   1465  O   THR D  30       3.094  22.078   1.035  1.00 95.42           O  
ATOM   1466  CG2 THR D  30       4.760  20.669  -1.298  1.00 95.42           C  
ATOM   1467  OG1 THR D  30       6.552  19.465  -0.230  1.00 95.42           O  
ATOM   1468  N   LEU D  31       2.729  20.094   1.935  1.00 95.17           N  
ATOM   1469  CA  LEU D  31       1.310  20.348   2.157  1.00 95.17           C  
ATOM   1470  C   LEU D  31       1.111  21.493   3.145  1.00 95.17           C  
ATOM   1471  CB  LEU D  31       0.614  19.086   2.674  1.00 95.17           C  
ATOM   1472  O   LEU D  31       0.252  22.353   2.939  1.00 95.17           O  
ATOM   1473  CG  LEU D  31      -0.870  19.223   3.018  1.00 95.17           C  
ATOM   1474  CD1 LEU D  31      -1.659  19.668   1.791  1.00 95.17           C  
ATOM   1475  CD2 LEU D  31      -1.416  17.907   3.563  1.00 95.17           C  
ATOM   1476  N   ARG D  32       1.930  21.507   4.224  1.00 94.53           N  
ATOM   1477  CA  ARG D  32       1.828  22.569   5.220  1.00 94.53           C  
ATOM   1478  C   ARG D  32       2.122  23.931   4.600  1.00 94.53           C  
ATOM   1479  CB  ARG D  32       2.784  22.307   6.385  1.00 94.53           C  
ATOM   1480  O   ARG D  32       1.448  24.917   4.907  1.00 94.53           O  
ATOM   1481  CG  ARG D  32       2.318  21.209   7.329  1.00 94.53           C  
ATOM   1482  CD  ARG D  32       3.149  21.170   8.603  1.00 94.53           C  
ATOM   1483  NE  ARG D  32       4.506  20.695   8.347  1.00 94.53           N  
ATOM   1484  NH1 ARG D  32       4.052  18.489   8.860  1.00 94.53           N  
ATOM   1485  NH2 ARG D  32       6.163  19.110   8.216  1.00 94.53           N  
ATOM   1486  CZ  ARG D  32       4.904  19.432   8.475  1.00 94.53           C  
ATOM   1487  N   ARG D  33       3.065  23.970   3.676  1.00 94.09           N  
ATOM   1488  CA  ARG D  33       3.390  25.211   2.980  1.00 94.09           C  
ATOM   1489  C   ARG D  33       2.251  25.637   2.060  1.00 94.09           C  
ATOM   1490  CB  ARG D  33       4.683  25.054   2.176  1.00 94.09           C  
ATOM   1491  O   ARG D  33       1.910  26.820   1.993  1.00 94.09           O  
ATOM   1492  CG  ARG D  33       5.935  24.971   3.034  1.00 94.09           C  
ATOM   1493  CD  ARG D  33       7.201  25.104   2.198  1.00 94.09           C  
ATOM   1494  NE  ARG D  33       7.301  24.045   1.198  1.00 94.09           N  
ATOM   1495  NH1 ARG D  33       9.579  24.270   0.887  1.00 94.09           N  
ATOM   1496  NH2 ARG D  33       8.406  22.696  -0.297  1.00 94.09           N  
ATOM   1497  CZ  ARG D  33       8.429  23.673   0.599  1.00 94.09           C  
ATOM   1498  N   LEU D  34       1.611  24.688   1.322  1.00 91.42           N  
ATOM   1499  CA  LEU D  34       0.513  24.948   0.397  1.00 91.42           C  
ATOM   1500  C   LEU D  34      -0.700  25.505   1.135  1.00 91.42           C  
ATOM   1501  CB  LEU D  34       0.127  23.669  -0.350  1.00 91.42           C  
ATOM   1502  O   LEU D  34      -1.384  26.398   0.630  1.00 91.42           O  
ATOM   1503  CG  LEU D  34      -0.978  23.803  -1.399  1.00 91.42           C  
ATOM   1504  CD1 LEU D  34      -0.493  24.640  -2.577  1.00 91.42           C  
ATOM   1505  CD2 LEU D  34      -1.440  22.427  -1.868  1.00 91.42           C  
ATOM   1506  N   LEU D  35      -0.964  25.001   2.350  1.00 92.21           N  
ATOM   1507  CA  LEU D  35      -2.129  25.418   3.123  1.00 92.21           C  
ATOM   1508  C   LEU D  35      -1.914  26.803   3.725  1.00 92.21           C  
ATOM   1509  CB  LEU D  35      -2.426  24.407   4.233  1.00 92.21           C  
ATOM   1510  O   LEU D  35      -2.878  27.510   4.026  1.00 92.21           O  
ATOM   1511  CG  LEU D  35      -2.875  23.016   3.781  1.00 92.21           C  
ATOM   1512  CD1 LEU D  35      -3.019  22.089   4.983  1.00 92.21           C  
ATOM   1513  CD2 LEU D  35      -4.186  23.103   3.006  1.00 92.21           C  
ATOM   1514  N   GLY D  36      -0.687  27.169   3.933  1.00 90.45           N  
ATOM   1515  CA  GLY D  36      -0.377  28.489   4.460  1.00 90.45           C  
ATOM   1516  C   GLY D  36      -0.424  29.579   3.406  1.00 90.45           C  
ATOM   1517  O   GLY D  36      -1.315  30.430   3.426  1.00 90.45           O  
ATOM   1518  N   ALA D  37       0.452  29.648   2.354  1.00 84.63           N  
ATOM   1519  CA  ALA D  37       0.524  30.571   1.224  1.00 84.63           C  
ATOM   1520  C   ALA D  37       0.651  29.815  -0.095  1.00 84.63           C  
ATOM   1521  CB  ALA D  37       1.696  31.534   1.397  1.00 84.63           C  
ATOM   1522  O   ALA D  37       1.736  29.349  -0.449  1.00 84.63           O  
ATOM   1523  N   PRO D  38      -0.541  29.613  -0.607  1.00 81.12           N  
ATOM   1524  CA  PRO D  38      -0.532  28.793  -1.821  1.00 81.12           C  
ATOM   1525  C   PRO D  38       0.295  29.412  -2.945  1.00 81.12           C  
ATOM   1526  CB  PRO D  38      -2.011  28.719  -2.208  1.00 81.12           C  
ATOM   1527  O   PRO D  38       0.170  30.607  -3.222  1.00 81.12           O  
ATOM   1528  CG  PRO D  38      -2.669  29.798  -1.409  1.00 81.12           C  
ATOM   1529  CD  PRO D  38      -1.709  30.261  -0.351  1.00 81.12           C  
ATOM   1530  N   ASP D  39       1.409  28.702  -3.157  1.00 83.81           N  
ATOM   1531  CA  ASP D  39       2.147  28.992  -4.383  1.00 83.81           C  
ATOM   1532  C   ASP D  39       2.074  27.820  -5.359  1.00 83.81           C  
ATOM   1533  CB  ASP D  39       3.607  29.323  -4.066  1.00 83.81           C  
ATOM   1534  O   ASP D  39       1.976  26.664  -4.942  1.00 83.81           O  
ATOM   1535  CG  ASP D  39       4.400  29.740  -5.291  1.00 83.81           C  
ATOM   1536  OD1 ASP D  39       5.627  29.952  -5.180  1.00 83.81           O  
ATOM   1537  OD2 ASP D  39       3.793  29.860  -6.377  1.00 83.81           O  
ATOM   1538  N   GLU D  40       1.836  28.079  -6.637  1.00 87.86           N  
ATOM   1539  CA  GLU D  40       1.738  27.085  -7.703  1.00 87.86           C  
ATOM   1540  C   GLU D  40       2.897  26.095  -7.642  1.00 87.86           C  
ATOM   1541  CB  GLU D  40       1.701  27.768  -9.073  1.00 87.86           C  
ATOM   1542  O   GLU D  40       2.720  24.906  -7.915  1.00 87.86           O  
ATOM   1543  CG  GLU D  40       0.339  28.342  -9.437  1.00 87.86           C  
ATOM   1544  CD  GLU D  40       0.299  28.956 -10.827  1.00 87.86           C  
ATOM   1545  OE1 GLU D  40      -0.766  29.476 -11.231  1.00 87.86           O  
ATOM   1546  OE2 GLU D  40       1.341  28.917 -11.518  1.00 87.86           O  
ATOM   1547  N   ARG D  41       3.964  26.605  -7.209  1.00 90.95           N  
ATOM   1548  CA  ARG D  41       5.149  25.761  -7.097  1.00 90.95           C  
ATOM   1549  C   ARG D  41       4.929  24.640  -6.086  1.00 90.95           C  
ATOM   1550  CB  ARG D  41       6.368  26.595  -6.696  1.00 90.95           C  
ATOM   1551  O   ARG D  41       5.361  23.506  -6.305  1.00 90.95           O  
ATOM   1552  CG  ARG D  41       7.680  25.826  -6.734  1.00 90.95           C  
ATOM   1553  CD  ARG D  41       8.864  26.715  -6.380  1.00 90.95           C  
ATOM   1554  NE  ARG D  41      10.112  25.958  -6.337  1.00 90.95           N  
ATOM   1555  NH1 ARG D  41      11.405  27.733  -5.621  1.00 90.95           N  
ATOM   1556  NH2 ARG D  41      12.363  25.680  -5.975  1.00 90.95           N  
ATOM   1557  CZ  ARG D  41      11.290  26.459  -5.978  1.00 90.95           C  
ATOM   1558  N   ASP D  42       4.202  24.869  -5.103  1.00 92.95           N  
ATOM   1559  CA  ASP D  42       3.955  23.896  -4.043  1.00 92.95           C  
ATOM   1560  C   ASP D  42       3.033  22.779  -4.526  1.00 92.95           C  
ATOM   1561  CB  ASP D  42       3.351  24.582  -2.815  1.00 92.95           C  
ATOM   1562  O   ASP D  42       3.218  21.615  -4.167  1.00 92.95           O  
ATOM   1563  CG  ASP D  42       4.337  25.487  -2.097  1.00 92.95           C  
ATOM   1564  OD1 ASP D  42       3.921  26.537  -1.560  1.00 92.95           O  
ATOM   1565  OD2 ASP D  42       5.540  25.150  -2.071  1.00 92.95           O  
ATOM   1566  N   GLU D  43       2.134  23.111  -5.445  1.00 93.23           N  
ATOM   1567  CA  GLU D  43       1.234  22.100  -5.991  1.00 93.23           C  
ATOM   1568  C   GLU D  43       1.993  21.086  -6.843  1.00 93.23           C  
ATOM   1569  CB  GLU D  43       0.125  22.756  -6.817  1.00 93.23           C  
ATOM   1570  O   GLU D  43       1.738  19.883  -6.760  1.00 93.23           O  
ATOM   1571  CG  GLU D  43      -0.929  23.465  -5.980  1.00 93.23           C  
ATOM   1572  CD  GLU D  43      -2.002  24.146  -6.815  1.00 93.23           C  
ATOM   1573  OE1 GLU D  43      -2.904  24.791  -6.235  1.00 93.23           O  
ATOM   1574  OE2 GLU D  43      -1.939  24.032  -8.060  1.00 93.23           O  
ATOM   1575  N   LYS D  44       2.845  21.678  -7.669  1.00 92.78           N  
ATOM   1576  CA  LYS D  44       3.660  20.800  -8.504  1.00 92.78           C  
ATOM   1577  C   LYS D  44       4.555  19.906  -7.652  1.00 92.78           C  
ATOM   1578  CB  LYS D  44       4.510  21.620  -9.475  1.00 92.78           C  
ATOM   1579  O   LYS D  44       4.680  18.709  -7.919  1.00 92.78           O  
ATOM   1580  CG  LYS D  44       5.302  20.780 -10.466  1.00 92.78           C  
ATOM   1581  CD  LYS D  44       6.087  21.652 -11.437  1.00 92.78           C  
ATOM   1582  CE  LYS D  44       6.936  20.814 -12.383  1.00 92.78           C  
ATOM   1583  NZ  LYS D  44       7.752  21.666 -13.298  1.00 92.78           N  
ATOM   1584  N   GLU D  45       5.219  20.471  -6.678  1.00 94.93           N  
ATOM   1585  CA  GLU D  45       6.087  19.695  -5.798  1.00 94.93           C  
ATOM   1586  C   GLU D  45       5.306  18.603  -5.074  1.00 94.93           C  
ATOM   1587  CB  GLU D  45       6.778  20.609  -4.782  1.00 94.93           C  
ATOM   1588  O   GLU D  45       5.798  17.484  -4.912  1.00 94.93           O  
ATOM   1589  CG  GLU D  45       7.832  19.906  -3.940  1.00 94.93           C  
ATOM   1590  CD  GLU D  45       8.574  20.845  -3.001  1.00 94.93           C  
ATOM   1591  OE1 GLU D  45       9.326  20.359  -2.126  1.00 94.93           O  
ATOM   1592  OE2 GLU D  45       8.400  22.076  -3.141  1.00 94.93           O  
ATOM   1593  N   LEU D  46       4.130  18.876  -4.659  1.00 94.46           N  
ATOM   1594  CA  LEU D  46       3.277  17.896  -3.995  1.00 94.46           C  
ATOM   1595  C   LEU D  46       2.978  16.721  -4.920  1.00 94.46           C  
ATOM   1596  CB  LEU D  46       1.969  18.546  -3.537  1.00 94.46           C  
ATOM   1597  O   LEU D  46       3.063  15.563  -4.506  1.00 94.46           O  
ATOM   1598  CG  LEU D  46       1.127  17.747  -2.541  1.00 94.46           C  
ATOM   1599  CD1 LEU D  46       1.846  17.648  -1.199  1.00 94.46           C  
ATOM   1600  CD2 LEU D  46      -0.248  18.384  -2.371  1.00 94.46           C  
ATOM   1601  N   ALA D  47       2.654  17.030  -6.173  1.00 94.36           N  
ATOM   1602  CA  ALA D  47       2.348  15.992  -7.154  1.00 94.36           C  
ATOM   1603  C   ALA D  47       3.574  15.132  -7.443  1.00 94.36           C  
ATOM   1604  CB  ALA D  47       1.824  16.618  -8.444  1.00 94.36           C  
ATOM   1605  O   ALA D  47       3.465  13.912  -7.588  1.00 94.36           O  
ATOM   1606  N   GLU D  48       4.769  15.771  -7.499  1.00 95.08           N  
ATOM   1607  CA  GLU D  48       6.006  15.038  -7.754  1.00 95.08           C  
ATOM   1608  C   GLU D  48       6.335  14.092  -6.603  1.00 95.08           C  
ATOM   1609  CB  GLU D  48       7.168  16.008  -7.986  1.00 95.08           C  
ATOM   1610  O   GLU D  48       6.741  12.950  -6.827  1.00 95.08           O  
ATOM   1611  CG  GLU D  48       7.118  16.717  -9.331  1.00 95.08           C  
ATOM   1612  CD  GLU D  48       8.160  17.815  -9.470  1.00 95.08           C  
ATOM   1613  OE1 GLU D  48       8.330  18.354 -10.587  1.00 95.08           O  
ATOM   1614  OE2 GLU D  48       8.813  18.139  -8.453  1.00 95.08           O  
ATOM   1615  N   THR D  49       6.160  14.602  -5.416  1.00 95.69           N  
ATOM   1616  CA  THR D  49       6.396  13.751  -4.255  1.00 95.69           C  
ATOM   1617  C   THR D  49       5.395  12.601  -4.214  1.00 95.69           C  
ATOM   1618  CB  THR D  49       6.310  14.557  -2.945  1.00 95.69           C  
ATOM   1619  O   THR D  49       5.757  11.467  -3.895  1.00 95.69           O  
ATOM   1620  CG2 THR D  49       6.619  13.679  -1.738  1.00 95.69           C  
ATOM   1621  OG1 THR D  49       7.254  15.635  -2.992  1.00 95.69           O  
ATOM   1622  N   ASN D  50       4.151  12.849  -4.586  1.00 95.30           N  
ATOM   1623  CA  ASN D  50       3.144  11.796  -4.659  1.00 95.30           C  
ATOM   1624  C   ASN D  50       3.536  10.713  -5.660  1.00 95.30           C  
ATOM   1625  CB  ASN D  50       1.777  12.383  -5.019  1.00 95.30           C  
ATOM   1626  O   ASN D  50       3.347   9.523  -5.401  1.00 95.30           O  
ATOM   1627  CG  ASN D  50       0.646  11.393  -4.821  1.00 95.30           C  
ATOM   1628  ND2 ASN D  50      -0.116  11.144  -5.880  1.00 95.30           N  
ATOM   1629  OD1 ASN D  50       0.458  10.858  -3.726  1.00 95.30           O  
ATOM   1630  N   ALA D  51       4.050  11.149  -6.766  1.00 95.21           N  
ATOM   1631  CA  ALA D  51       4.497  10.191  -7.774  1.00 95.21           C  
ATOM   1632  C   ALA D  51       5.598   9.289  -7.223  1.00 95.21           C  
ATOM   1633  CB  ALA D  51       4.987  10.921  -9.022  1.00 95.21           C  
ATOM   1634  O   ALA D  51       5.596   8.079  -7.463  1.00 95.21           O  
ATOM   1635  N   ARG D  52       6.572   9.847  -6.514  1.00 95.31           N  
ATOM   1636  CA  ARG D  52       7.644   9.061  -5.911  1.00 95.31           C  
ATOM   1637  C   ARG D  52       7.089   8.067  -4.896  1.00 95.31           C  
ATOM   1638  CB  ARG D  52       8.671   9.976  -5.241  1.00 95.31           C  
ATOM   1639  O   ARG D  52       7.522   6.914  -4.847  1.00 95.31           O  
ATOM   1640  CG  ARG D  52       9.590  10.690  -6.220  1.00 95.31           C  
ATOM   1641  CD  ARG D  52      10.715  11.424  -5.503  1.00 95.31           C  
ATOM   1642  NE  ARG D  52      10.209  12.249  -4.410  1.00 95.31           N  
ATOM   1643  NH1 ARG D  52      12.212  13.335  -4.027  1.00 95.31           N  
ATOM   1644  NH2 ARG D  52      10.371  13.836  -2.757  1.00 95.31           N  
ATOM   1645  CZ  ARG D  52      10.932  13.138  -3.734  1.00 95.31           C  
ATOM   1646  N   ILE D  53       6.091   8.521  -4.111  1.00 95.90           N  
ATOM   1647  CA  ILE D  53       5.460   7.667  -3.111  1.00 95.90           C  
ATOM   1648  C   ILE D  53       4.762   6.496  -3.799  1.00 95.90           C  
ATOM   1649  CB  ILE D  53       4.453   8.457  -2.246  1.00 95.90           C  
ATOM   1650  O   ILE D  53       4.915   5.344  -3.385  1.00 95.90           O  
ATOM   1651  CG1 ILE D  53       5.194   9.416  -1.307  1.00 95.90           C  
ATOM   1652  CG2 ILE D  53       3.554   7.503  -1.456  1.00 95.90           C  
ATOM   1653  CD1 ILE D  53       4.291  10.435  -0.624  1.00 95.90           C  
ATOM   1654  N   LEU D  54       4.018   6.790  -4.856  1.00 95.51           N  
ATOM   1655  CA  LEU D  54       3.283   5.751  -5.569  1.00 95.51           C  
ATOM   1656  C   LEU D  54       4.238   4.728  -6.175  1.00 95.51           C  
ATOM   1657  CB  LEU D  54       2.412   6.367  -6.666  1.00 95.51           C  
ATOM   1658  O   LEU D  54       3.958   3.527  -6.162  1.00 95.51           O  
ATOM   1659  CG  LEU D  54       1.259   7.256  -6.198  1.00 95.51           C  
ATOM   1660  CD1 LEU D  54       0.541   7.869  -7.396  1.00 95.51           C  
ATOM   1661  CD2 LEU D  54       0.285   6.460  -5.335  1.00 95.51           C  
ATOM   1662  N   ARG D  55       5.433   5.148  -6.609  1.00 95.83           N  
ATOM   1663  CA  ARG D  55       6.428   4.234  -7.160  1.00 95.83           C  
ATOM   1664  C   ARG D  55       6.986   3.315  -6.079  1.00 95.83           C  
ATOM   1665  CB  ARG D  55       7.566   5.014  -7.823  1.00 95.83           C  
ATOM   1666  O   ARG D  55       7.196   2.124  -6.318  1.00 95.83           O  
ATOM   1667  CG  ARG D  55       8.493   4.154  -8.666  1.00 95.83           C  
ATOM   1668  CD  ARG D  55       9.380   4.999  -9.570  1.00 95.83           C  
ATOM   1669  NE  ARG D  55      10.230   4.170 -10.420  1.00 95.83           N  
ATOM   1670  NH1 ARG D  55      11.305   5.946 -11.432  1.00 95.83           N  
ATOM   1671  NH2 ARG D  55      11.845   3.794 -12.008  1.00 95.83           N  
ATOM   1672  CZ  ARG D  55      11.125   4.639 -11.285  1.00 95.83           C  
ATOM   1673  N   THR D  56       7.211   3.870  -4.935  1.00 95.82           N  
ATOM   1674  CA  THR D  56       7.714   3.071  -3.823  1.00 95.82           C  
ATOM   1675  C   THR D  56       6.674   2.045  -3.381  1.00 95.82           C  
ATOM   1676  CB  THR D  56       8.103   3.960  -2.627  1.00 95.82           C  
ATOM   1677  O   THR D  56       7.015   0.899  -3.079  1.00 95.82           O  
ATOM   1678  CG2 THR D  56       8.670   3.125  -1.483  1.00 95.82           C  
ATOM   1679  OG1 THR D  56       9.090   4.910  -3.046  1.00 95.82           O  
ATOM   1680  N   LEU D  57       5.424   2.416  -3.364  1.00 96.05           N  
ATOM   1681  CA  LEU D  57       4.352   1.489  -3.016  1.00 96.05           C  
ATOM   1682  C   LEU D  57       4.297   0.326  -4.002  1.00 96.05           C  
ATOM   1683  CB  LEU D  57       3.004   2.214  -2.988  1.00 96.05           C  
ATOM   1684  O   LEU D  57       4.082  -0.821  -3.604  1.00 96.05           O  
ATOM   1685  CG  LEU D  57       2.776   3.177  -1.822  1.00 96.05           C  
ATOM   1686  CD1 LEU D  57       1.536   4.029  -2.073  1.00 96.05           C  
ATOM   1687  CD2 LEU D  57       2.648   2.410  -0.511  1.00 96.05           C  
ATOM   1688  N   LEU D  58       4.463   0.677  -5.259  1.00 96.29           N  
ATOM   1689  CA  LEU D  58       4.520  -0.373  -6.271  1.00 96.29           C  
ATOM   1690  C   LEU D  58       5.645  -1.357  -5.971  1.00 96.29           C  
ATOM   1691  CB  LEU D  58       4.713   0.235  -7.663  1.00 96.29           C  
ATOM   1692  O   LEU D  58       5.449  -2.572  -6.045  1.00 96.29           O  
ATOM   1693  CG  LEU D  58       4.883  -0.755  -8.816  1.00 96.29           C  
ATOM   1694  CD1 LEU D  58       3.657  -1.654  -8.928  1.00 96.29           C  
ATOM   1695  CD2 LEU D  58       5.130  -0.013 -10.126  1.00 96.29           C  
ATOM   1696  N   GLU D  59       6.863  -0.840  -5.628  1.00 95.43           N  
ATOM   1697  CA  GLU D  59       8.006  -1.691  -5.314  1.00 95.43           C  
ATOM   1698  C   GLU D  59       7.724  -2.568  -4.097  1.00 95.43           C  
ATOM   1699  CB  GLU D  59       9.258  -0.843  -5.071  1.00 95.43           C  
ATOM   1700  O   GLU D  59       8.068  -3.752  -4.086  1.00 95.43           O  
ATOM   1701  CG  GLU D  59       9.820  -0.203  -6.332  1.00 95.43           C  
ATOM   1702  CD  GLU D  59      11.022   0.690  -6.067  1.00 95.43           C  
ATOM   1703  OE1 GLU D  59      11.619   1.208  -7.038  1.00 95.43           O  
ATOM   1704  OE2 GLU D  59      11.369   0.873  -4.879  1.00 95.43           O  
ATOM   1705  N   LEU D  60       7.054  -2.038  -3.151  1.00 95.07           N  
ATOM   1706  CA  LEU D  60       6.733  -2.780  -1.936  1.00 95.07           C  
ATOM   1707  C   LEU D  60       5.764  -3.919  -2.236  1.00 95.07           C  
ATOM   1708  CB  LEU D  60       6.132  -1.848  -0.881  1.00 95.07           C  
ATOM   1709  O   LEU D  60       5.918  -5.025  -1.712  1.00 95.07           O  
ATOM   1710  CG  LEU D  60       7.118  -0.959  -0.122  1.00 95.07           C  
ATOM   1711  CD1 LEU D  60       6.371   0.132   0.638  1.00 95.07           C  
ATOM   1712  CD2 LEU D  60       7.969  -1.794   0.829  1.00 95.07           C  
ATOM   1713  N   PHE D  61       4.812  -3.678  -3.127  1.00 94.68           N  
ATOM   1714  CA  PHE D  61       3.860  -4.729  -3.470  1.00 94.68           C  
ATOM   1715  C   PHE D  61       4.537  -5.829  -4.278  1.00 94.68           C  
ATOM   1716  CB  PHE D  61       2.680  -4.150  -4.256  1.00 94.68           C  
ATOM   1717  O   PHE D  61       4.234  -7.011  -4.103  1.00 94.68           O  
ATOM   1718  CG  PHE D  61       1.528  -3.716  -3.391  1.00 94.68           C  
ATOM   1719  CD1 PHE D  61       0.758  -4.653  -2.712  1.00 94.68           C  
ATOM   1720  CD2 PHE D  61       1.215  -2.370  -3.255  1.00 94.68           C  
ATOM   1721  CE1 PHE D  61      -0.308  -4.255  -1.910  1.00 94.68           C  
ATOM   1722  CE2 PHE D  61       0.150  -1.964  -2.455  1.00 94.68           C  
ATOM   1723  CZ  PHE D  61      -0.610  -2.908  -1.784  1.00 94.68           C  
ATOM   1724  N   ARG D  62       5.524  -5.473  -5.075  1.00 94.70           N  
ATOM   1725  CA  ARG D  62       6.252  -6.472  -5.852  1.00 94.70           C  
ATOM   1726  C   ARG D  62       7.060  -7.390  -4.942  1.00 94.70           C  
ATOM   1727  CB  ARG D  62       7.175  -5.795  -6.868  1.00 94.70           C  
ATOM   1728  O   ARG D  62       7.065  -8.609  -5.128  1.00 94.70           O  
ATOM   1729  CG  ARG D  62       6.449  -5.226  -8.076  1.00 94.70           C  
ATOM   1730  CD  ARG D  62       7.412  -4.560  -9.050  1.00 94.70           C  
ATOM   1731  NE  ARG D  62       6.751  -4.206 -10.303  1.00 94.70           N  
ATOM   1732  NH1 ARG D  62       8.330  -2.642 -10.934  1.00 94.70           N  
ATOM   1733  NH2 ARG D  62       6.522  -3.059 -12.280  1.00 94.70           N  
ATOM   1734  CZ  ARG D  62       7.203  -3.303 -11.169  1.00 94.70           C  
ATOM   1735  N   THR D  63       7.719  -6.800  -4.027  1.00 93.44           N  
ATOM   1736  CA  THR D  63       8.520  -7.597  -3.104  1.00 93.44           C  
ATOM   1737  C   THR D  63       7.627  -8.472  -2.229  1.00 93.44           C  
ATOM   1738  CB  THR D  63       9.400  -6.702  -2.211  1.00 93.44           C  
ATOM   1739  O   THR D  63       7.952  -9.631  -1.964  1.00 93.44           O  
ATOM   1740  CG2 THR D  63      10.296  -7.539  -1.305  1.00 93.44           C  
ATOM   1741  OG1 THR D  63      10.221  -5.870  -3.040  1.00 93.44           O  
ATOM   1742  N   ALA D  64       6.449  -7.897  -1.775  1.00 93.01           N  
ATOM   1743  CA  ALA D  64       5.508  -8.669  -0.968  1.00 93.01           C  
ATOM   1744  C   ALA D  64       4.973  -9.868  -1.747  1.00 93.01           C  
ATOM   1745  CB  ALA D  64       4.355  -7.784  -0.502  1.00 93.01           C  
ATOM   1746  O   ALA D  64       4.839 -10.963  -1.197  1.00 93.01           O  
ATOM   1747  N   SER D  65       4.662  -9.637  -3.007  1.00 92.91           N  
ATOM   1748  CA  SER D  65       4.179 -10.718  -3.861  1.00 92.91           C  
ATOM   1749  C   SER D  65       5.233 -11.809  -4.020  1.00 92.91           C  
ATOM   1750  CB  SER D  65       3.781 -10.178  -5.235  1.00 92.91           C  
ATOM   1751  O   SER D  65       4.916 -12.999  -3.955  1.00 92.91           O  
ATOM   1752  OG  SER D  65       3.268 -11.215  -6.053  1.00 92.91           O  
ATOM   1753  N   GLU D  66       6.512 -11.453  -4.216  1.00 93.15           N  
ATOM   1754  CA  GLU D  66       7.601 -12.420  -4.322  1.00 93.15           C  
ATOM   1755  C   GLU D  66       7.786 -13.188  -3.016  1.00 93.15           C  
ATOM   1756  CB  GLU D  66       8.906 -11.720  -4.710  1.00 93.15           C  
ATOM   1757  O   GLU D  66       8.013 -14.400  -3.029  1.00 93.15           O  
ATOM   1758  CG  GLU D  66       8.938 -11.235  -6.152  1.00 93.15           C  
ATOM   1759  CD  GLU D  66      10.214 -10.489  -6.505  1.00 93.15           C  
ATOM   1760  OE1 GLU D  66      10.212  -9.714  -7.489  1.00 93.15           O  
ATOM   1761  OE2 GLU D  66      11.225 -10.681  -5.794  1.00 93.15           O  
ATOM   1762  N   ALA D  67       7.702 -12.506  -1.891  1.00 92.14           N  
ATOM   1763  CA  ALA D  67       7.816 -13.147  -0.583  1.00 92.14           C  
ATOM   1764  C   ALA D  67       6.724 -14.196  -0.389  1.00 92.14           C  
ATOM   1765  CB  ALA D  67       7.749 -12.102   0.528  1.00 92.14           C  
ATOM   1766  O   ALA D  67       6.987 -15.285   0.125  1.00 92.14           O  
ATOM   1767  N   LEU D  68       5.544 -13.868  -0.811  1.00 91.23           N  
ATOM   1768  CA  LEU D  68       4.433 -14.804  -0.682  1.00 91.23           C  
ATOM   1769  C   LEU D  68       4.683 -16.062  -1.509  1.00 91.23           C  
ATOM   1770  CB  LEU D  68       3.123 -14.144  -1.119  1.00 91.23           C  
ATOM   1771  O   LEU D  68       4.386 -17.172  -1.062  1.00 91.23           O  
ATOM   1772  CG  LEU D  68       2.475 -13.192  -0.112  1.00 91.23           C  
ATOM   1773  CD1 LEU D  68       1.331 -12.426  -0.768  1.00 91.23           C  
ATOM   1774  CD2 LEU D  68       1.982 -13.959   1.110  1.00 91.23           C  
ATOM   1775  N   ASP D  69       5.265 -15.927  -2.665  1.00 91.58           N  
ATOM   1776  CA  ASP D  69       5.591 -17.073  -3.507  1.00 91.58           C  
ATOM   1777  C   ASP D  69       6.589 -17.998  -2.815  1.00 91.58           C  
ATOM   1778  CB  ASP D  69       6.151 -16.608  -4.853  1.00 91.58           C  
ATOM   1779  O   ASP D  69       6.442 -19.221  -2.855  1.00 91.58           O  
ATOM   1780  CG  ASP D  69       5.074 -16.123  -5.808  1.00 91.58           C  
ATOM   1781  OD1 ASP D  69       5.387 -15.348  -6.737  1.00 91.58           O  
ATOM   1782  OD2 ASP D  69       3.902 -16.518  -5.628  1.00 91.58           O  
ATOM   1783  N   ILE D  70       7.589 -17.451  -2.180  1.00 91.64           N  
ATOM   1784  CA  ILE D  70       8.615 -18.227  -1.492  1.00 91.64           C  
ATOM   1785  C   ILE D  70       8.000 -18.950  -0.296  1.00 91.64           C  
ATOM   1786  CB  ILE D  70       9.787 -17.332  -1.032  1.00 91.64           C  
ATOM   1787  O   ILE D  70       8.271 -20.132  -0.071  1.00 91.64           O  
ATOM   1788  CG1 ILE D  70      10.532 -16.762  -2.245  1.00 91.64           C  
ATOM   1789  CG2 ILE D  70      10.739 -18.114  -0.122  1.00 91.64           C  
ATOM   1790  CD1 ILE D  70      11.597 -15.734  -1.890  1.00 91.64           C  
ATOM   1791  N   ILE D  71       7.171 -18.243   0.501  1.00 90.18           N  
ATOM   1792  CA  ILE D  71       6.515 -18.825   1.667  1.00 90.18           C  
ATOM   1793  C   ILE D  71       5.673 -20.025   1.240  1.00 90.18           C  
ATOM   1794  CB  ILE D  71       5.635 -17.785   2.398  1.00 90.18           C  
ATOM   1795  O   ILE D  71       5.693 -21.070   1.895  1.00 90.18           O  
ATOM   1796  CG1 ILE D  71       6.513 -16.754   3.116  1.00 90.18           C  
ATOM   1797  CG2 ILE D  71       4.687 -18.477   3.382  1.00 90.18           C  
ATOM   1798  CD1 ILE D  71       5.743 -15.558   3.660  1.00 90.18           C  
ATOM   1799  N   LEU D  72       4.998 -19.812   0.183  1.00 90.31           N  
ATOM   1800  CA  LEU D  72       4.170 -20.906  -0.314  1.00 90.31           C  
ATOM   1801  C   LEU D  72       5.028 -22.109  -0.690  1.00 90.31           C  
ATOM   1802  CB  LEU D  72       3.351 -20.451  -1.525  1.00 90.31           C  
ATOM   1803  O   LEU D  72       4.642 -23.254  -0.442  1.00 90.31           O  
ATOM   1804  CG  LEU D  72       2.189 -19.499  -1.237  1.00 90.31           C  
ATOM   1805  CD1 LEU D  72       1.539 -19.047  -2.541  1.00 90.31           C  
ATOM   1806  CD2 LEU D  72       1.164 -20.166  -0.327  1.00 90.31           C  
ATOM   1807  N   LYS D  73       6.182 -21.895  -1.335  1.00 90.54           N  
ATOM   1808  CA  LYS D  73       7.103 -22.973  -1.684  1.00 90.54           C  
ATOM   1809  C   LYS D  73       7.623 -23.678  -0.435  1.00 90.54           C  
ATOM   1810  CB  LYS D  73       8.273 -22.433  -2.508  1.00 90.54           C  
ATOM   1811  O   LYS D  73       7.754 -24.904  -0.417  1.00 90.54           O  
ATOM   1812  CG  LYS D  73       7.918 -22.112  -3.952  1.00 90.54           C  
ATOM   1813  CD  LYS D  73       9.114 -21.553  -4.711  1.00 90.54           C  
ATOM   1814  CE  LYS D  73       8.739 -21.154  -6.132  1.00 90.54           C  
ATOM   1815  NZ  LYS D  73       9.863 -20.458  -6.826  1.00 90.54           N  
ATOM   1816  N   LEU D  74       7.847 -22.932   0.643  1.00 88.88           N  
ATOM   1817  CA  LEU D  74       8.369 -23.479   1.891  1.00 88.88           C  
ATOM   1818  C   LEU D  74       7.307 -24.308   2.607  1.00 88.88           C  
ATOM   1819  CB  LEU D  74       8.858 -22.354   2.806  1.00 88.88           C  
ATOM   1820  O   LEU D  74       7.628 -25.299   3.267  1.00 88.88           O  
ATOM   1821  CG  LEU D  74      10.175 -21.684   2.411  1.00 88.88           C  
ATOM   1822  CD1 LEU D  74      10.393 -20.418   3.233  1.00 88.88           C  
ATOM   1823  CD2 LEU D  74      11.342 -22.650   2.588  1.00 88.88           C  
ATOM   1824  N   LEU D  75       6.032 -24.036   2.538  1.00 86.78           N  
ATOM   1825  CA  LEU D  75       4.937 -24.726   3.210  1.00 86.78           C  
ATOM   1826  C   LEU D  75       4.621 -26.048   2.519  1.00 86.78           C  
ATOM   1827  CB  LEU D  75       3.686 -23.843   3.245  1.00 86.78           C  
ATOM   1828  O   LEU D  75       4.085 -26.967   3.142  1.00 86.78           O  
ATOM   1829  CG  LEU D  75       3.722 -22.654   4.206  1.00 86.78           C  
ATOM   1830  CD1 LEU D  75       2.507 -21.759   3.987  1.00 86.78           C  
ATOM   1831  CD2 LEU D  75       3.783 -23.137   5.652  1.00 86.78           C  
ATOM   1832  N   ARG D  76       5.076 -26.243   1.201  1.00 83.52           N  
ATOM   1833  CA  ARG D  76       4.834 -27.504   0.507  1.00 83.52           C  
ATOM   1834  C   ARG D  76       5.927 -28.520   0.820  1.00 83.52           C  
ATOM   1835  CB  ARG D  76       4.747 -27.278  -1.004  1.00 83.52           C  
ATOM   1836  O   ARG D  76       5.661 -29.721   0.902  1.00 83.52           O  
ATOM   1837  CG  ARG D  76       3.461 -26.603  -1.453  1.00 83.52           C  
ATOM   1838  CD  ARG D  76       3.418 -26.417  -2.963  1.00 83.52           C  
ATOM   1839  NE  ARG D  76       2.191 -25.751  -3.390  1.00 83.52           N  
ATOM   1840  NH1 ARG D  76       2.830 -25.537  -5.599  1.00 83.52           N  
ATOM   1841  NH2 ARG D  76       0.789 -24.753  -4.911  1.00 83.52           N  
ATOM   1842  CZ  ARG D  76       1.940 -25.348  -4.633  1.00 83.52           C  
TER    1843      ARG D  76                                                      
ENDMDL                                                                          
END                                                                             
