# Supplementary material for: De novo design of obligate ABC-type heterotrimeric proteins
Source: Nat Struct Mol Biol. 2022 Dec 15;29(12):1266–76. doi: 10.1038/s41594-022-00879-4 (PMC9758053; doi:10.1038/s41594-022-00879-4)
Supplement: Supplementary file 4 — This compressed file contains all PDB files and scripts used in our design protocols and analyses, as well as the final design model outputs. [file 41594_2022_879_MOESM4_ESM.zip › source_data/pdbs/AF-Multimer for base_pdbs/DHT06/DHT06_AF-Mult_model5.pdb]

MODEL     1                                                                     
ATOM      1  N   ASP B   1      -6.968  15.920  18.588  1.00 71.89           N  
ATOM      2  CA  ASP B   1      -6.734  16.873  17.507  1.00 71.89           C  
ATOM      3  C   ASP B   1      -6.778  16.182  16.146  1.00 71.89           C  
ATOM      4  CB  ASP B   1      -5.389  17.579  17.695  1.00 71.89           C  
ATOM      5  O   ASP B   1      -5.917  15.356  15.835  1.00 71.89           O  
ATOM      6  CG  ASP B   1      -5.221  18.786  16.789  1.00 71.89           C  
ATOM      7  OD1 ASP B   1      -4.222  19.522  16.934  1.00 71.89           O  
ATOM      8  OD2 ASP B   1      -6.098  19.004  15.925  1.00 71.89           O  
ATOM      9  N   GLU B   2      -7.711  16.137  15.370  1.00 90.25           N  
ATOM     10  CA  GLU B   2      -8.015  15.653  14.027  1.00 90.25           C  
ATOM     11  C   GLU B   2      -6.953  16.098  13.026  1.00 90.25           C  
ATOM     12  CB  GLU B   2      -9.396  16.139  13.580  1.00 90.25           C  
ATOM     13  O   GLU B   2      -6.599  15.349  12.114  1.00 90.25           O  
ATOM     14  CG  GLU B   2     -10.551  15.392  14.231  1.00 90.25           C  
ATOM     15  CD  GLU B   2     -11.916  15.870  13.761  1.00 90.25           C  
ATOM     16  OE1 GLU B   2     -12.942  15.302  14.199  1.00 90.25           O  
ATOM     17  OE2 GLU B   2     -11.959  16.819  12.946  1.00 90.25           O  
ATOM     18  N   LYS B   3      -6.294  17.166  13.285  1.00 92.48           N  
ATOM     19  CA  LYS B   3      -5.252  17.700  12.412  1.00 92.48           C  
ATOM     20  C   LYS B   3      -3.984  16.855  12.489  1.00 92.48           C  
ATOM     21  CB  LYS B   3      -4.938  19.151  12.778  1.00 92.48           C  
ATOM     22  O   LYS B   3      -3.344  16.591  11.469  1.00 92.48           O  
ATOM     23  CG  LYS B   3      -6.031  20.137  12.393  1.00 92.48           C  
ATOM     24  CD  LYS B   3      -5.633  21.570  12.724  1.00 92.48           C  
ATOM     25  CE  LYS B   3      -6.754  22.550  12.404  1.00 92.48           C  
ATOM     26  NZ  LYS B   3      -6.385  23.951  12.769  1.00 92.48           N  
ATOM     27  N   GLU B   4      -3.725  16.521  13.763  1.00 94.99           N  
ATOM     28  CA  GLU B   4      -2.546  15.680  13.939  1.00 94.99           C  
ATOM     29  C   GLU B   4      -2.714  14.339  13.230  1.00 94.99           C  
ATOM     30  CB  GLU B   4      -2.261  15.456  15.426  1.00 94.99           C  
ATOM     31  O   GLU B   4      -1.766  13.823  12.633  1.00 94.99           O  
ATOM     32  CG  GLU B   4      -0.908  14.817  15.704  1.00 94.99           C  
ATOM     33  CD  GLU B   4      -0.551  14.786  17.182  1.00 94.99           C  
ATOM     34  OE1 GLU B   4       0.525  14.253  17.535  1.00 94.99           O  
ATOM     35  OE2 GLU B   4      -1.355  15.299  17.992  1.00 94.99           O  
ATOM     36  N   LEU B   5      -3.902  13.767  13.267  1.00 94.50           N  
ATOM     37  CA  LEU B   5      -4.184  12.512  12.578  1.00 94.50           C  
ATOM     38  C   LEU B   5      -3.998  12.665  11.072  1.00 94.50           C  
ATOM     39  CB  LEU B   5      -5.608  12.040  12.883  1.00 94.50           C  
ATOM     40  O   LEU B   5      -3.401  11.801  10.425  1.00 94.50           O  
ATOM     41  CG  LEU B   5      -5.803  11.280  14.196  1.00 94.50           C  
ATOM     42  CD1 LEU B   5      -7.289  11.130  14.505  1.00 94.50           C  
ATOM     43  CD2 LEU B   5      -5.125   9.915  14.129  1.00 94.50           C  
ATOM     44  N   ALA B   6      -4.474  13.763  10.531  1.00 95.08           N  
ATOM     45  CA  ALA B   6      -4.377  14.014   9.095  1.00 95.08           C  
ATOM     46  C   ALA B   6      -2.923  14.180   8.664  1.00 95.08           C  
ATOM     47  CB  ALA B   6      -5.186  15.252   8.716  1.00 95.08           C  
ATOM     48  O   ALA B   6      -2.526  13.702   7.599  1.00 95.08           O  
ATOM     49  N   LYS B   7      -2.132  14.858   9.549  1.00 95.59           N  
ATOM     50  CA  LYS B   7      -0.711  15.025   9.256  1.00 95.59           C  
ATOM     51  C   LYS B   7       0.004  13.678   9.215  1.00 95.59           C  
ATOM     52  CB  LYS B   7      -0.053  15.936  10.293  1.00 95.59           C  
ATOM     53  O   LYS B   7       0.786  13.412   8.300  1.00 95.59           O  
ATOM     54  CG  LYS B   7       1.388  16.302   9.970  1.00 95.59           C  
ATOM     55  CD  LYS B   7       1.971  17.251  11.009  1.00 95.59           C  
ATOM     56  CE  LYS B   7       3.447  17.524  10.753  1.00 95.59           C  
ATOM     57  NZ  LYS B   7       4.031  18.427  11.789  1.00 95.59           N  
ATOM     58  N   THR B   8      -0.275  12.887  10.256  1.00 96.66           N  
ATOM     59  CA  THR B   8       0.349  11.570  10.308  1.00 96.66           C  
ATOM     60  C   THR B   8      -0.112  10.706   9.137  1.00 96.66           C  
ATOM     61  CB  THR B   8       0.033  10.853  11.633  1.00 96.66           C  
ATOM     62  O   THR B   8       0.681   9.958   8.561  1.00 96.66           O  
ATOM     63  CG2 THR B   8       0.773   9.523  11.730  1.00 96.66           C  
ATOM     64  OG1 THR B   8       0.429  11.689  12.728  1.00 96.66           O  
ATOM     65  N   ASN B   9      -1.324  10.807   8.716  1.00 95.96           N  
ATOM     66  CA  ASN B   9      -1.830  10.077   7.558  1.00 95.96           C  
ATOM     67  C   ASN B   9      -1.089  10.466   6.282  1.00 95.96           C  
ATOM     68  CB  ASN B   9      -3.333  10.310   7.391  1.00 95.96           C  
ATOM     69  O   ASN B   9      -0.798   9.612   5.443  1.00 95.96           O  
ATOM     70  CG  ASN B   9      -3.972   9.334   6.424  1.00 95.96           C  
ATOM     71  ND2 ASN B   9      -4.590   9.859   5.372  1.00 95.96           N  
ATOM     72  OD1 ASN B   9      -3.911   8.117   6.620  1.00 95.96           O  
ATOM     73  N   ALA B  10      -0.859  11.726   6.129  1.00 96.05           N  
ATOM     74  CA  ALA B  10      -0.094  12.187   4.973  1.00 96.05           C  
ATOM     75  C   ALA B  10       1.285  11.536   4.933  1.00 96.05           C  
ATOM     76  CB  ALA B  10       0.040  13.708   4.996  1.00 96.05           C  
ATOM     77  O   ALA B  10       1.754  11.125   3.868  1.00 96.05           O  
ATOM     78  N   GLU B  11       1.979  11.532   6.078  1.00 96.50           N  
ATOM     79  CA  GLU B  11       3.280  10.875   6.165  1.00 96.50           C  
ATOM     80  C   GLU B  11       3.182   9.404   5.773  1.00 96.50           C  
ATOM     81  CB  GLU B  11       3.856  11.006   7.577  1.00 96.50           C  
ATOM     82  O   GLU B  11       4.042   8.888   5.056  1.00 96.50           O  
ATOM     83  CG  GLU B  11       5.227  10.368   7.743  1.00 96.50           C  
ATOM     84  CD  GLU B  11       5.738  10.407   9.175  1.00 96.50           C  
ATOM     85  OE1 GLU B  11       6.719   9.696   9.489  1.00 96.50           O  
ATOM     86  OE2 GLU B  11       5.150  11.154   9.989  1.00 96.50           O  
ATOM     87  N   ILE B  12       2.135   8.688   6.233  1.00 96.71           N  
ATOM     88  CA  ILE B  12       1.921   7.272   5.954  1.00 96.71           C  
ATOM     89  C   ILE B  12       1.702   7.068   4.457  1.00 96.71           C  
ATOM     90  CB  ILE B  12       0.722   6.713   6.753  1.00 96.71           C  
ATOM     91  O   ILE B  12       2.287   6.164   3.855  1.00 96.71           O  
ATOM     92  CG1 ILE B  12       1.075   6.605   8.241  1.00 96.71           C  
ATOM     93  CG2 ILE B  12       0.286   5.356   6.193  1.00 96.71           C  
ATOM     94  CD1 ILE B  12      -0.119   6.321   9.141  1.00 96.71           C  
ATOM     95  N   LEU B  13       0.921   7.916   3.838  1.00 96.09           N  
ATOM     96  CA  LEU B  13       0.625   7.796   2.415  1.00 96.09           C  
ATOM     97  C   LEU B  13       1.890   7.971   1.580  1.00 96.09           C  
ATOM     98  CB  LEU B  13      -0.424   8.829   1.996  1.00 96.09           C  
ATOM     99  O   LEU B  13       2.092   7.258   0.595  1.00 96.09           O  
ATOM    100  CG  LEU B  13      -1.826   8.647   2.581  1.00 96.09           C  
ATOM    101  CD1 LEU B  13      -2.721   9.816   2.185  1.00 96.09           C  
ATOM    102  CD2 LEU B  13      -2.430   7.325   2.120  1.00 96.09           C  
ATOM    103  N   LYS B  14       2.754   8.879   1.943  1.00 96.40           N  
ATOM    104  CA  LYS B  14       4.011   9.084   1.229  1.00 96.40           C  
ATOM    105  C   LYS B  14       4.916   7.861   1.347  1.00 96.40           C  
ATOM    106  CB  LYS B  14       4.733  10.324   1.760  1.00 96.40           C  
ATOM    107  O   LYS B  14       5.587   7.484   0.384  1.00 96.40           O  
ATOM    108  CG  LYS B  14       4.133  11.640   1.287  1.00 96.40           C  
ATOM    109  CD  LYS B  14       4.937  12.833   1.788  1.00 96.40           C  
ATOM    110  CE  LYS B  14       4.294  14.152   1.381  1.00 96.40           C  
ATOM    111  NZ  LYS B  14       5.050  15.324   1.915  1.00 96.40           N  
ATOM    112  N   THR B  15       4.913   7.299   2.528  1.00 96.81           N  
ATOM    113  CA  THR B  15       5.714   6.096   2.728  1.00 96.81           C  
ATOM    114  C   THR B  15       5.167   4.938   1.898  1.00 96.81           C  
ATOM    115  CB  THR B  15       5.757   5.693   4.213  1.00 96.81           C  
ATOM    116  O   THR B  15       5.933   4.159   1.328  1.00 96.81           O  
ATOM    117  CG2 THR B  15       6.645   4.472   4.426  1.00 96.81           C  
ATOM    118  OG1 THR B  15       6.271   6.785   4.984  1.00 96.81           O  
ATOM    119  N   LEU B  16       3.863   4.786   1.812  1.00 96.61           N  
ATOM    120  CA  LEU B  16       3.249   3.754   0.984  1.00 96.61           C  
ATOM    121  C   LEU B  16       3.636   3.931  -0.481  1.00 96.61           C  
ATOM    122  CB  LEU B  16       1.725   3.785   1.129  1.00 96.61           C  
ATOM    123  O   LEU B  16       3.891   2.950  -1.183  1.00 96.61           O  
ATOM    124  CG  LEU B  16       1.159   3.265   2.451  1.00 96.61           C  
ATOM    125  CD1 LEU B  16      -0.320   3.618   2.570  1.00 96.61           C  
ATOM    126  CD2 LEU B  16       1.366   1.759   2.566  1.00 96.61           C  
ATOM    127  N   LEU B  17       3.660   5.177  -0.939  1.00 96.50           N  
ATOM    128  CA  LEU B  17       4.115   5.462  -2.296  1.00 96.50           C  
ATOM    129  C   LEU B  17       5.539   4.960  -2.508  1.00 96.50           C  
ATOM    130  CB  LEU B  17       4.043   6.964  -2.580  1.00 96.50           C  
ATOM    131  O   LEU B  17       5.833   4.326  -3.524  1.00 96.50           O  
ATOM    132  CG  LEU B  17       4.581   7.424  -3.937  1.00 96.50           C  
ATOM    133  CD1 LEU B  17       3.793   6.772  -5.068  1.00 96.50           C  
ATOM    134  CD2 LEU B  17       4.527   8.944  -4.046  1.00 96.50           C  
ATOM    135  N   GLU B  18       6.439   5.282  -1.546  1.00 96.16           N  
ATOM    136  CA  GLU B  18       7.827   4.838  -1.629  1.00 96.16           C  
ATOM    137  C   GLU B  18       7.916   3.316  -1.695  1.00 96.16           C  
ATOM    138  CB  GLU B  18       8.631   5.361  -0.436  1.00 96.16           C  
ATOM    139  O   GLU B  18       8.720   2.769  -2.453  1.00 96.16           O  
ATOM    140  CG  GLU B  18       8.908   6.856  -0.489  1.00 96.16           C  
ATOM    141  CD  GLU B  18       9.608   7.381   0.755  1.00 96.16           C  
ATOM    142  OE1 GLU B  18       9.734   8.618   0.904  1.00 96.16           O  
ATOM    143  OE2 GLU B  18      10.035   6.549   1.586  1.00 96.16           O  
ATOM    144  N   LEU B  19       7.075   2.630  -0.955  1.00 95.97           N  
ATOM    145  CA  LEU B  19       7.080   1.172  -0.921  1.00 95.97           C  
ATOM    146  C   LEU B  19       6.644   0.595  -2.264  1.00 95.97           C  
ATOM    147  CB  LEU B  19       6.160   0.658   0.190  1.00 95.97           C  
ATOM    148  O   LEU B  19       7.255  -0.351  -2.765  1.00 95.97           O  
ATOM    149  CG  LEU B  19       6.710   0.735   1.615  1.00 95.97           C  
ATOM    150  CD1 LEU B  19       5.587   0.543   2.628  1.00 95.97           C  
ATOM    151  CD2 LEU B  19       7.807  -0.305   1.821  1.00 95.97           C  
ATOM    152  N   PHE B  20       5.661   1.204  -2.865  1.00 95.38           N  
ATOM    153  CA  PHE B  20       5.198   0.713  -4.157  1.00 95.38           C  
ATOM    154  C   PHE B  20       6.233   0.985  -5.242  1.00 95.38           C  
ATOM    155  CB  PHE B  20       3.861   1.360  -4.532  1.00 95.38           C  
ATOM    156  O   PHE B  20       6.428   0.165  -6.141  1.00 95.38           O  
ATOM    157  CG  PHE B  20       2.660   0.610  -4.023  1.00 95.38           C  
ATOM    158  CD1 PHE B  20       2.333  -0.638  -4.539  1.00 95.38           C  
ATOM    159  CD2 PHE B  20       1.857   1.153  -3.029  1.00 95.38           C  
ATOM    160  CE1 PHE B  20       1.221  -1.335  -4.070  1.00 95.38           C  
ATOM    161  CE2 PHE B  20       0.745   0.463  -2.555  1.00 95.38           C  
ATOM    162  CZ  PHE B  20       0.428  -0.780  -3.078  1.00 95.38           C  
ATOM    163  N   GLU B  21       6.945   2.055  -5.155  1.00 94.90           N  
ATOM    164  CA  GLU B  21       8.016   2.343  -6.104  1.00 94.90           C  
ATOM    165  C   GLU B  21       9.147   1.325  -5.987  1.00 94.90           C  
ATOM    166  CB  GLU B  21       8.559   3.759  -5.889  1.00 94.90           C  
ATOM    167  O   GLU B  21       9.686   0.869  -6.997  1.00 94.90           O  
ATOM    168  CG  GLU B  21       7.608   4.857  -6.341  1.00 94.90           C  
ATOM    169  CD  GLU B  21       8.076   6.252  -5.958  1.00 94.90           C  
ATOM    170  OE1 GLU B  21       7.579   7.241  -6.542  1.00 94.90           O  
ATOM    171  OE2 GLU B  21       8.948   6.356  -5.067  1.00 94.90           O  
ATOM    172  N   ALA B  22       9.454   1.060  -4.748  1.00 94.26           N  
ATOM    173  CA  ALA B  22      10.490   0.057  -4.515  1.00 94.26           C  
ATOM    174  C   ALA B  22      10.062  -1.307  -5.049  1.00 94.26           C  
ATOM    175  CB  ALA B  22      10.815  -0.036  -3.026  1.00 94.26           C  
ATOM    176  O   ALA B  22      10.862  -2.022  -5.657  1.00 94.26           O  
ATOM    177  N   GLU B  23       8.805  -1.663  -4.814  1.00 94.11           N  
ATOM    178  CA  GLU B  23       8.280  -2.934  -5.306  1.00 94.11           C  
ATOM    179  C   GLU B  23       8.317  -2.993  -6.830  1.00 94.11           C  
ATOM    180  CB  GLU B  23       6.850  -3.154  -4.806  1.00 94.11           C  
ATOM    181  O   GLU B  23       8.650  -4.030  -7.408  1.00 94.11           O  
ATOM    182  CG  GLU B  23       6.289  -4.530  -5.133  1.00 94.11           C  
ATOM    183  CD  GLU B  23       4.844  -4.710  -4.694  1.00 94.11           C  
ATOM    184  OE1 GLU B  23       4.285  -5.814  -4.884  1.00 94.11           O  
ATOM    185  OE2 GLU B  23       4.267  -3.738  -4.157  1.00 94.11           O  
ATOM    186  N   SER B  24       7.932  -1.961  -7.480  1.00 92.87           N  
ATOM    187  CA  SER B  24       7.982  -1.895  -8.937  1.00 92.87           C  
ATOM    188  C   SER B  24       9.403  -2.098  -9.452  1.00 92.87           C  
ATOM    189  CB  SER B  24       7.439  -0.553  -9.432  1.00 92.87           C  
ATOM    190  O   SER B  24       9.616  -2.805 -10.438  1.00 92.87           O  
ATOM    191  OG  SER B  24       7.402  -0.517 -10.848  1.00 92.87           O  
ATOM    192  N   ARG B  25      10.412  -1.488  -8.825  1.00 92.94           N  
ATOM    193  CA  ARG B  25      11.811  -1.665  -9.203  1.00 92.94           C  
ATOM    194  C   ARG B  25      12.242  -3.118  -9.039  1.00 92.94           C  
ATOM    195  CB  ARG B  25      12.713  -0.753  -8.368  1.00 92.94           C  
ATOM    196  O   ARG B  25      12.946  -3.662  -9.893  1.00 92.94           O  
ATOM    197  CG  ARG B  25      14.189  -0.863  -8.715  1.00 92.94           C  
ATOM    198  CD  ARG B  25      14.471  -0.393 -10.135  1.00 92.94           C  
ATOM    199  NE  ARG B  25      15.897  -0.441 -10.445  1.00 92.94           N  
ATOM    200  NH1 ARG B  25      15.618  -0.230 -12.729  1.00 92.94           N  
ATOM    201  NH2 ARG B  25      17.722  -0.418 -11.839  1.00 92.94           N  
ATOM    202  CZ  ARG B  25      16.409  -0.363 -11.670  1.00 92.94           C  
ATOM    203  N   LEU B  26      11.794  -3.736  -7.947  1.00 92.02           N  
ATOM    204  CA  LEU B  26      12.105  -5.141  -7.709  1.00 92.02           C  
ATOM    205  C   LEU B  26      11.572  -6.015  -8.839  1.00 92.02           C  
ATOM    206  CB  LEU B  26      11.518  -5.601  -6.372  1.00 92.02           C  
ATOM    207  O   LEU B  26      12.277  -6.899  -9.331  1.00 92.02           O  
ATOM    208  CG  LEU B  26      12.335  -5.268  -5.122  1.00 92.02           C  
ATOM    209  CD1 LEU B  26      11.492  -5.471  -3.868  1.00 92.02           C  
ATOM    210  CD2 LEU B  26      13.599  -6.120  -5.067  1.00 92.02           C  
ATOM    211  N   GLN B  27      10.376  -5.804  -9.217  1.00 91.18           N  
ATOM    212  CA  GLN B  27       9.762  -6.575 -10.293  1.00 91.18           C  
ATOM    213  C   GLN B  27      10.539  -6.417 -11.597  1.00 91.18           C  
ATOM    214  CB  GLN B  27       8.306  -6.150 -10.495  1.00 91.18           C  
ATOM    215  O   GLN B  27      10.746  -7.390 -12.324  1.00 91.18           O  
ATOM    216  CG  GLN B  27       7.365  -6.642  -9.403  1.00 91.18           C  
ATOM    217  CD  GLN B  27       5.944  -6.145  -9.586  1.00 91.18           C  
ATOM    218  NE2 GLN B  27       4.989  -6.842  -8.980  1.00 91.18           N  
ATOM    219  OE1 GLN B  27       5.705  -5.141 -10.266  1.00 91.18           O  
ATOM    220  N   GLU B  28      10.982  -5.207 -11.962  1.00 92.12           N  
ATOM    221  CA  GLU B  28      11.757  -4.947 -13.171  1.00 92.12           C  
ATOM    222  C   GLU B  28      13.077  -5.714 -13.157  1.00 92.12           C  
ATOM    223  CB  GLU B  28      12.022  -3.448 -13.329  1.00 92.12           C  
ATOM    224  O   GLU B  28      13.480  -6.285 -14.172  1.00 92.12           O  
ATOM    225  CG  GLU B  28      10.807  -2.654 -13.786  1.00 92.12           C  
ATOM    226  CD  GLU B  28      11.061  -1.157 -13.861  1.00 92.12           C  
ATOM    227  OE1 GLU B  28      10.128  -0.399 -14.211  1.00 92.12           O  
ATOM    228  OE2 GLU B  28      12.204  -0.738 -13.568  1.00 92.12           O  
ATOM    229  N   ILE B  29      13.726  -5.689 -11.981  1.00 91.97           N  
ATOM    230  CA  ILE B  29      15.003  -6.379 -11.835  1.00 91.97           C  
ATOM    231  C   ILE B  29      14.804  -7.881 -12.026  1.00 91.97           C  
ATOM    232  CB  ILE B  29      15.645  -6.094 -10.459  1.00 91.97           C  
ATOM    233  O   ILE B  29      15.591  -8.535 -12.714  1.00 91.97           O  
ATOM    234  CG1 ILE B  29      16.059  -4.621 -10.357  1.00 91.97           C  
ATOM    235  CG2 ILE B  29      16.844  -7.017 -10.220  1.00 91.97           C  
ATOM    236  CD1 ILE B  29      16.452  -4.185  -8.952  1.00 91.97           C  
ATOM    237  N   ILE B  30      13.722  -8.437 -11.414  1.00 89.30           N  
ATOM    238  CA  ILE B  30      13.419  -9.860 -11.525  1.00 89.30           C  
ATOM    239  C   ILE B  30      13.199 -10.227 -12.991  1.00 89.30           C  
ATOM    240  CB  ILE B  30      12.180 -10.241 -10.685  1.00 89.30           C  
ATOM    241  O   ILE B  30      13.687 -11.259 -13.459  1.00 89.30           O  
ATOM    242  CG1 ILE B  30      12.511 -10.185  -9.189  1.00 89.30           C  
ATOM    243  CG2 ILE B  30      11.667 -11.629 -11.080  1.00 89.30           C  
ATOM    244  CD1 ILE B  30      11.299 -10.334  -8.281  1.00 89.30           C  
ATOM    245  N   LEU B  31      12.506  -9.371 -13.746  1.00 89.49           N  
ATOM    246  CA  LEU B  31      12.270  -9.612 -15.165  1.00 89.49           C  
ATOM    247  C   LEU B  31      13.586  -9.676 -15.932  1.00 89.49           C  
ATOM    248  CB  LEU B  31      11.376  -8.516 -15.753  1.00 89.49           C  
ATOM    249  O   LEU B  31      13.767 -10.540 -16.793  1.00 89.49           O  
ATOM    250  CG  LEU B  31       9.874  -8.664 -15.510  1.00 89.49           C  
ATOM    251  CD1 LEU B  31       9.147  -7.377 -15.886  1.00 89.49           C  
ATOM    252  CD2 LEU B  31       9.318  -9.847 -16.295  1.00 89.49           C  
ATOM    253  N   LYS B  32      14.530  -8.737 -15.612  1.00 91.13           N  
ATOM    254  CA  LYS B  32      15.833  -8.715 -16.271  1.00 91.13           C  
ATOM    255  C   LYS B  32      16.631  -9.976 -15.953  1.00 91.13           C  
ATOM    256  CB  LYS B  32      16.625  -7.475 -15.854  1.00 91.13           C  
ATOM    257  O   LYS B  32      17.292 -10.537 -16.830  1.00 91.13           O  
ATOM    258  CG  LYS B  32      16.109  -6.178 -16.459  1.00 91.13           C  
ATOM    259  CD  LYS B  32      16.941  -4.983 -16.013  1.00 91.13           C  
ATOM    260  CE  LYS B  32      16.399  -3.679 -16.582  1.00 91.13           C  
ATOM    261  NZ  LYS B  32      17.148  -2.494 -16.066  1.00 91.13           N  
ATOM    262  N   LEU B  33      16.538 -10.430 -14.673  1.00 89.72           N  
ATOM    263  CA  LEU B  33      17.286 -11.602 -14.232  1.00 89.72           C  
ATOM    264  C   LEU B  33      16.757 -12.868 -14.898  1.00 89.72           C  
ATOM    265  CB  LEU B  33      17.211 -11.744 -12.709  1.00 89.72           C  
ATOM    266  O   LEU B  33      17.519 -13.799 -15.165  1.00 89.72           O  
ATOM    267  CG  LEU B  33      18.112 -10.812 -11.897  1.00 89.72           C  
ATOM    268  CD1 LEU B  33      17.735 -10.865 -10.420  1.00 89.72           C  
ATOM    269  CD2 LEU B  33      19.579 -11.182 -12.092  1.00 89.72           C  
ATOM    270  N   LEU B  34      15.403 -12.834 -15.079  1.00 88.26           N  
ATOM    271  CA  LEU B  34      14.808 -13.986 -15.747  1.00 88.26           C  
ATOM    272  C   LEU B  34      15.301 -14.095 -17.187  1.00 88.26           C  
ATOM    273  CB  LEU B  34      13.280 -13.888 -15.725  1.00 88.26           C  
ATOM    274  O   LEU B  34      15.399 -15.196 -17.732  1.00 88.26           O  
ATOM    275  CG  LEU B  34      12.605 -14.130 -14.374  1.00 88.26           C  
ATOM    276  CD1 LEU B  34      11.122 -13.785 -14.453  1.00 88.26           C  
ATOM    277  CD2 LEU B  34      12.800 -15.575 -13.930  1.00 88.26           C  
ATOM    278  N   GLU B  35      15.666 -12.986 -17.867  1.00 89.95           N  
ATOM    279  CA  GLU B  35      16.153 -12.956 -19.242  1.00 89.95           C  
ATOM    280  C   GLU B  35      17.628 -13.339 -19.314  1.00 89.95           C  
ATOM    281  CB  GLU B  35      15.938 -11.571 -19.858  1.00 89.95           C  
ATOM    282  O   GLU B  35      18.031 -14.119 -20.180  1.00 89.95           O  
ATOM    283  CG  GLU B  35      14.480 -11.246 -20.150  1.00 89.95           C  
ATOM    284  CD  GLU B  35      14.276  -9.842 -20.696  1.00 89.95           C  
ATOM    285  OE1 GLU B  35      13.122  -9.479 -21.018  1.00 89.95           O  
ATOM    286  OE2 GLU B  35      15.278  -9.100 -20.803  1.00 89.95           O  
ATOM    287  N   ARG B  36      18.478 -12.858 -18.455  1.00 86.51           N  
ATOM    288  CA  ARG B  36      19.907 -13.144 -18.390  1.00 86.51           C  
ATOM    289  C   ARG B  36      20.433 -12.983 -16.967  1.00 86.51           C  
ATOM    290  CB  ARG B  36      20.683 -12.231 -19.342  1.00 86.51           C  
ATOM    291  O   ARG B  36      20.455 -11.874 -16.430  1.00 86.51           O  
ATOM    292  CG  ARG B  36      22.159 -12.577 -19.460  1.00 86.51           C  
ATOM    293  CD  ARG B  36      22.899 -11.591 -20.354  1.00 86.51           C  
ATOM    294  NE  ARG B  36      24.336 -11.847 -20.364  1.00 86.51           N  
ATOM    295  NH1 ARG B  36      24.830 -10.187 -21.893  1.00 86.51           N  
ATOM    296  NH2 ARG B  36      26.506 -11.490 -21.027  1.00 86.51           N  
ATOM    297  CZ  ARG B  36      25.221 -11.174 -21.095  1.00 86.51           C  
ATOM    298  N   PRO B  37      20.645 -14.168 -16.284  1.00 86.85           N  
ATOM    299  CA  PRO B  37      21.233 -14.054 -14.947  1.00 86.85           C  
ATOM    300  C   PRO B  37      22.521 -13.233 -14.937  1.00 86.85           C  
ATOM    301  CB  PRO B  37      21.510 -15.509 -14.558  1.00 86.85           C  
ATOM    302  O   PRO B  37      23.394 -13.438 -15.783  1.00 86.85           O  
ATOM    303  CG  PRO B  37      20.667 -16.320 -15.489  1.00 86.85           C  
ATOM    304  CD  PRO B  37      20.443 -15.526 -16.744  1.00 86.85           C  
ATOM    305  N   ASP B  38      22.489 -12.126 -14.383  1.00 86.10           N  
ATOM    306  CA  ASP B  38      23.629 -11.226 -14.234  1.00 86.10           C  
ATOM    307  C   ASP B  38      23.887 -10.904 -12.764  1.00 86.10           C  
ATOM    308  CB  ASP B  38      23.400  -9.935 -15.024  1.00 86.10           C  
ATOM    309  O   ASP B  38      22.956 -10.590 -12.020  1.00 86.10           O  
ATOM    310  CG  ASP B  38      24.571  -8.973 -14.938  1.00 86.10           C  
ATOM    311  OD1 ASP B  38      24.390  -7.832 -14.459  1.00 86.10           O  
ATOM    312  OD2 ASP B  38      25.685  -9.357 -15.356  1.00 86.10           O  
ATOM    313  N   GLU B  39      25.176 -11.189 -12.365  1.00 91.08           N  
ATOM    314  CA  GLU B  39      25.573 -10.942 -10.983  1.00 91.08           C  
ATOM    315  C   GLU B  39      25.268  -9.505 -10.569  1.00 91.08           C  
ATOM    316  CB  GLU B  39      27.062 -11.240 -10.789  1.00 91.08           C  
ATOM    317  O   GLU B  39      24.862  -9.253  -9.433  1.00 91.08           O  
ATOM    318  CG  GLU B  39      27.476 -11.381  -9.331  1.00 91.08           C  
ATOM    319  CD  GLU B  39      28.944 -11.735  -9.157  1.00 91.08           C  
ATOM    320  OE1 GLU B  39      29.426 -11.776  -8.002  1.00 91.08           O  
ATOM    321  OE2 GLU B  39      29.619 -11.973 -10.183  1.00 91.08           O  
ATOM    322  N   LYS B  40      25.485  -8.648 -11.438  1.00 92.46           N  
ATOM    323  CA  LYS B  40      25.201  -7.243 -11.158  1.00 92.46           C  
ATOM    324  C   LYS B  40      23.724  -7.035 -10.833  1.00 92.46           C  
ATOM    325  CB  LYS B  40      25.604  -6.367 -12.344  1.00 92.46           C  
ATOM    326  O   LYS B  40      23.386  -6.311  -9.894  1.00 92.46           O  
ATOM    327  CG  LYS B  40      25.488  -4.873 -12.078  1.00 92.46           C  
ATOM    328  CD  LYS B  40      25.894  -4.055 -13.298  1.00 92.46           C  
ATOM    329  CE  LYS B  40      25.626  -2.570 -13.090  1.00 92.46           C  
ATOM    330  NZ  LYS B  40      25.953  -1.772 -14.310  1.00 92.46           N  
ATOM    331  N   GLU B  41      22.909  -7.705 -11.532  1.00 92.30           N  
ATOM    332  CA  GLU B  41      21.470  -7.584 -11.317  1.00 92.30           C  
ATOM    333  C   GLU B  41      21.055  -8.219  -9.993  1.00 92.30           C  
ATOM    334  CB  GLU B  41      20.699  -8.226 -12.473  1.00 92.30           C  
ATOM    335  O   GLU B  41      20.171  -7.706  -9.303  1.00 92.30           O  
ATOM    336  CG  GLU B  41      20.789  -7.449 -13.779  1.00 92.30           C  
ATOM    337  CD  GLU B  41      20.241  -6.035 -13.674  1.00 92.30           C  
ATOM    338  OE1 GLU B  41      20.715  -5.144 -14.416  1.00 92.30           O  
ATOM    339  OE2 GLU B  41      19.332  -5.815 -12.843  1.00 92.30           O  
ATOM    340  N   GLU B  42      21.686  -9.262  -9.600  1.00 91.17           N  
ATOM    341  CA  GLU B  42      21.414  -9.883  -8.307  1.00 91.17           C  
ATOM    342  C   GLU B  42      21.740  -8.932  -7.159  1.00 91.17           C  
ATOM    343  CB  GLU B  42      22.210 -11.182  -8.156  1.00 91.17           C  
ATOM    344  O   GLU B  42      21.000  -8.860  -6.176  1.00 91.17           O  
ATOM    345  CG  GLU B  42      21.642 -12.347  -8.954  1.00 91.17           C  
ATOM    346  CD  GLU B  42      22.417 -13.640  -8.761  1.00 91.17           C  
ATOM    347  OE1 GLU B  42      22.086 -14.651  -9.422  1.00 91.17           O  
ATOM    348  OE2 GLU B  42      23.364 -13.643  -7.943  1.00 91.17           O  
ATOM    349  N   ASP B  43      22.917  -8.226  -7.281  1.00 91.71           N  
ATOM    350  CA  ASP B  43      23.291  -7.239  -6.273  1.00 91.71           C  
ATOM    351  C   ASP B  43      22.252  -6.123  -6.185  1.00 91.71           C  
ATOM    352  CB  ASP B  43      24.669  -6.651  -6.583  1.00 91.71           C  
ATOM    353  O   ASP B  43      21.908  -5.674  -5.090  1.00 91.71           O  
ATOM    354  CG  ASP B  43      25.804  -7.622  -6.307  1.00 91.71           C  
ATOM    355  OD1 ASP B  43      26.931  -7.400  -6.800  1.00 91.71           O  
ATOM    356  OD2 ASP B  43      25.568  -8.619  -5.591  1.00 91.71           O  
ATOM    357  N   GLU B  44      21.784  -5.675  -7.335  1.00 92.11           N  
ATOM    358  CA  GLU B  44      20.760  -4.635  -7.373  1.00 92.11           C  
ATOM    359  C   GLU B  44      19.467  -5.108  -6.714  1.00 92.11           C  
ATOM    360  CB  GLU B  44      20.487  -4.202  -8.816  1.00 92.11           C  
ATOM    361  O   GLU B  44      18.786  -4.331  -6.042  1.00 92.11           O  
ATOM    362  CG  GLU B  44      21.587  -3.339  -9.417  1.00 92.11           C  
ATOM    363  CD  GLU B  44      21.297  -2.908 -10.846  1.00 92.11           C  
ATOM    364  OE1 GLU B  44      22.100  -2.141 -11.424  1.00 92.11           O  
ATOM    365  OE2 GLU B  44      20.257  -3.341 -11.393  1.00 92.11           O  
ATOM    366  N   LEU B  45      19.171  -6.352  -6.897  1.00 92.09           N  
ATOM    367  CA  LEU B  45      17.990  -6.934  -6.269  1.00 92.09           C  
ATOM    368  C   LEU B  45      18.112  -6.907  -4.749  1.00 92.09           C  
ATOM    369  CB  LEU B  45      17.781  -8.372  -6.750  1.00 92.09           C  
ATOM    370  O   LEU B  45      17.159  -6.552  -4.052  1.00 92.09           O  
ATOM    371  CG  LEU B  45      16.573  -9.112  -6.173  1.00 92.09           C  
ATOM    372  CD1 LEU B  45      15.281  -8.401  -6.562  1.00 92.09           C  
ATOM    373  CD2 LEU B  45      16.555 -10.561  -6.647  1.00 92.09           C  
ATOM    374  N   LYS B  46      19.271  -7.268  -4.240  1.00 91.57           N  
ATOM    375  CA  LYS B  46      19.502  -7.259  -2.798  1.00 91.57           C  
ATOM    376  C   LYS B  46      19.365  -5.850  -2.228  1.00 91.57           C  
ATOM    377  CB  LYS B  46      20.886  -7.823  -2.473  1.00 91.57           C  
ATOM    378  O   LYS B  46      18.776  -5.660  -1.162  1.00 91.57           O  
ATOM    379  CG  LYS B  46      20.988  -9.334  -2.618  1.00 91.57           C  
ATOM    380  CD  LYS B  46      22.386  -9.835  -2.277  1.00 91.57           C  
ATOM    381  CE  LYS B  46      22.531 -11.324  -2.559  1.00 91.57           C  
ATOM    382  NZ  LYS B  46      23.930 -11.797  -2.333  1.00 91.57           N  
ATOM    383  N   ARG B  47      19.845  -4.829  -2.987  1.00 92.56           N  
ATOM    384  CA  ARG B  47      19.744  -3.439  -2.552  1.00 92.56           C  
ATOM    385  C   ARG B  47      18.291  -2.975  -2.538  1.00 92.56           C  
ATOM    386  CB  ARG B  47      20.576  -2.530  -3.459  1.00 92.56           C  
ATOM    387  O   ARG B  47      17.866  -2.278  -1.614  1.00 92.56           O  
ATOM    388  CG  ARG B  47      22.075  -2.642  -3.235  1.00 92.56           C  
ATOM    389  CD  ARG B  47      22.850  -1.655  -4.097  1.00 92.56           C  
ATOM    390  NE  ARG B  47      24.278  -1.961  -4.116  1.00 92.56           N  
ATOM    391  NH1 ARG B  47      24.803  -0.391  -5.727  1.00 92.56           N  
ATOM    392  NH2 ARG B  47      26.447  -1.710  -4.827  1.00 92.56           N  
ATOM    393  CZ  ARG B  47      25.173  -1.353  -4.890  1.00 92.56           C  
ATOM    394  N   ALA B  48      17.588  -3.385  -3.527  1.00 91.62           N  
ATOM    395  CA  ALA B  48      16.176  -3.022  -3.615  1.00 91.62           C  
ATOM    396  C   ALA B  48      15.378  -3.644  -2.472  1.00 91.62           C  
ATOM    397  CB  ALA B  48      15.597  -3.454  -4.960  1.00 91.62           C  
ATOM    398  O   ALA B  48      14.486  -3.005  -1.910  1.00 91.62           O  
ATOM    399  N   LEU B  49      15.703  -4.823  -2.102  1.00 92.07           N  
ATOM    400  CA  LEU B  49      15.026  -5.498  -1.000  1.00 92.07           C  
ATOM    401  C   LEU B  49      15.313  -4.799   0.325  1.00 92.07           C  
ATOM    402  CB  LEU B  49      15.461  -6.964  -0.921  1.00 92.07           C  
ATOM    403  O   LEU B  49      14.419  -4.657   1.163  1.00 92.07           O  
ATOM    404  CG  LEU B  49      14.610  -7.877  -0.036  1.00 92.07           C  
ATOM    405  CD1 LEU B  49      13.519  -8.548  -0.862  1.00 92.07           C  
ATOM    406  CD2 LEU B  49      15.484  -8.919   0.653  1.00 92.07           C  
ATOM    407  N   GLU B  50      16.559  -4.342   0.503  1.00 93.43           N  
ATOM    408  CA  GLU B  50      16.920  -3.619   1.719  1.00 93.43           C  
ATOM    409  C   GLU B  50      16.145  -2.310   1.834  1.00 93.43           C  
ATOM    410  CB  GLU B  50      18.426  -3.344   1.754  1.00 93.43           C  
ATOM    411  O   GLU B  50      15.678  -1.952   2.917  1.00 93.43           O  
ATOM    412  CG  GLU B  50      18.912  -2.751   3.069  1.00 93.43           C  
ATOM    413  CD  GLU B  50      18.652  -3.651   4.266  1.00 93.43           C  
ATOM    414  OE1 GLU B  50      18.592  -3.141   5.408  1.00 93.43           O  
ATOM    415  OE2 GLU B  50      18.508  -4.877   4.060  1.00 93.43           O  
ATOM    416  N   ARG B  51      15.909  -1.609   0.710  1.00 93.35           N  
ATOM    417  CA  ARG B  51      15.139  -0.369   0.696  1.00 93.35           C  
ATOM    418  C   ARG B  51      13.681  -0.625   1.062  1.00 93.35           C  
ATOM    419  CB  ARG B  51      15.225   0.302  -0.676  1.00 93.35           C  
ATOM    420  O   ARG B  51      13.066   0.169   1.776  1.00 93.35           O  
ATOM    421  CG  ARG B  51      16.576   0.935  -0.970  1.00 93.35           C  
ATOM    422  CD  ARG B  51      16.537   1.787  -2.231  1.00 93.35           C  
ATOM    423  NE  ARG B  51      16.431   0.966  -3.433  1.00 93.35           N  
ATOM    424  NH1 ARG B  51      18.676   1.088  -3.965  1.00 93.35           N  
ATOM    425  NH2 ARG B  51      17.241  -0.102  -5.299  1.00 93.35           N  
ATOM    426  CZ  ARG B  51      17.450   0.653  -4.230  1.00 93.35           C  
ATOM    427  N   LEU B  52      13.177  -1.708   0.611  1.00 93.44           N  
ATOM    428  CA  LEU B  52      11.809  -2.091   0.939  1.00 93.44           C  
ATOM    429  C   LEU B  52      11.659  -2.347   2.435  1.00 93.44           C  
ATOM    430  CB  LEU B  52      11.398  -3.339   0.153  1.00 93.44           C  
ATOM    431  O   LEU B  52      10.690  -1.899   3.052  1.00 93.44           O  
ATOM    432  CG  LEU B  52       9.920  -3.727   0.220  1.00 93.44           C  
ATOM    433  CD1 LEU B  52       9.072  -2.719  -0.548  1.00 93.44           C  
ATOM    434  CD2 LEU B  52       9.711  -5.135  -0.327  1.00 93.44           C  
ATOM    435  N   LYS B  53      12.653  -3.006   3.010  1.00 94.32           N  
ATOM    436  CA  LYS B  53      12.620  -3.317   4.436  1.00 94.32           C  
ATOM    437  C   LYS B  53      12.673  -2.045   5.277  1.00 94.32           C  
ATOM    438  CB  LYS B  53      13.779  -4.241   4.811  1.00 94.32           C  
ATOM    439  O   LYS B  53      11.946  -1.917   6.265  1.00 94.32           O  
ATOM    440  CG  LYS B  53      13.585  -5.686   4.375  1.00 94.32           C  
ATOM    441  CD  LYS B  53      14.772  -6.555   4.773  1.00 94.32           C  
ATOM    442  CE  LYS B  53      14.598  -7.991   4.299  1.00 94.32           C  
ATOM    443  NZ  LYS B  53      15.794  -8.828   4.618  1.00 94.32           N  
ATOM    444  N   GLU B  54      13.543  -1.083   4.885  1.00 95.47           N  
ATOM    445  CA  GLU B  54      13.670   0.175   5.615  1.00 95.47           C  
ATOM    446  C   GLU B  54      12.376   0.981   5.556  1.00 95.47           C  
ATOM    447  CB  GLU B  54      14.832   1.004   5.061  1.00 95.47           C  
ATOM    448  O   GLU B  54      11.937   1.535   6.566  1.00 95.47           O  
ATOM    449  CG  GLU B  54      16.205   0.437   5.392  1.00 95.47           C  
ATOM    450  CD  GLU B  54      17.341   1.184   4.712  1.00 95.47           C  
ATOM    451  OE1 GLU B  54      18.517   0.794   4.892  1.00 95.47           O  
ATOM    452  OE2 GLU B  54      17.054   2.169   3.995  1.00 95.47           O  
ATOM    453  N   ALA B  55      11.778   1.068   4.371  1.00 95.06           N  
ATOM    454  CA  ALA B  55      10.523   1.796   4.201  1.00 95.06           C  
ATOM    455  C   ALA B  55       9.399   1.146   5.002  1.00 95.06           C  
ATOM    456  CB  ALA B  55      10.146   1.869   2.723  1.00 95.06           C  
ATOM    457  O   ALA B  55       8.559   1.839   5.580  1.00 95.06           O  
ATOM    458  N   LEU B  56       9.418  -0.153   5.100  1.00 95.60           N  
ATOM    459  CA  LEU B  56       8.405  -0.879   5.858  1.00 95.60           C  
ATOM    460  C   LEU B  56       8.517  -0.570   7.348  1.00 95.60           C  
ATOM    461  CB  LEU B  56       8.539  -2.386   5.626  1.00 95.60           C  
ATOM    462  O   LEU B  56       7.502  -0.428   8.034  1.00 95.60           O  
ATOM    463  CG  LEU B  56       7.420  -3.262   6.192  1.00 95.60           C  
ATOM    464  CD1 LEU B  56       6.093  -2.925   5.521  1.00 95.60           C  
ATOM    465  CD2 LEU B  56       7.755  -4.739   6.015  1.00 95.60           C  
ATOM    466  N   GLU B  57       9.742  -0.455   7.873  1.00 96.16           N  
ATOM    467  CA  GLU B  57       9.948  -0.107   9.276  1.00 96.16           C  
ATOM    468  C   GLU B  57       9.417   1.291   9.582  1.00 96.16           C  
ATOM    469  CB  GLU B  57      11.432  -0.197   9.641  1.00 96.16           C  
ATOM    470  O   GLU B  57       8.780   1.507  10.615  1.00 96.16           O  
ATOM    471  CG  GLU B  57      11.952  -1.623   9.751  1.00 96.16           C  
ATOM    472  CD  GLU B  57      13.454  -1.698   9.973  1.00 96.16           C  
ATOM    473  OE1 GLU B  57      13.992  -2.821  10.109  1.00 96.16           O  
ATOM    474  OE2 GLU B  57      14.098  -0.626  10.013  1.00 96.16           O  
ATOM    475  N   ARG B  58       9.645   2.227   8.691  1.00 96.46           N  
ATOM    476  CA  ARG B  58       9.121   3.578   8.860  1.00 96.46           C  
ATOM    477  C   ARG B  58       7.596   3.581   8.839  1.00 96.46           C  
ATOM    478  CB  ARG B  58       9.662   4.505   7.768  1.00 96.46           C  
ATOM    479  O   ARG B  58       6.962   4.312   9.602  1.00 96.46           O  
ATOM    480  CG  ARG B  58      11.144   4.814   7.901  1.00 96.46           C  
ATOM    481  CD  ARG B  58      11.551   6.006   7.047  1.00 96.46           C  
ATOM    482  NE  ARG B  58      11.296   5.766   5.629  1.00 96.46           N  
ATOM    483  NH1 ARG B  58      13.352   4.798   5.213  1.00 96.46           N  
ATOM    484  NH2 ARG B  58      11.824   5.026   3.520  1.00 96.46           N  
ATOM    485  CZ  ARG B  58      12.158   5.197   4.791  1.00 96.46           C  
ATOM    486  N   LEU B  59       7.035   2.762   7.940  1.00 96.81           N  
ATOM    487  CA  LEU B  59       5.582   2.654   7.855  1.00 96.81           C  
ATOM    488  C   LEU B  59       4.997   2.148   9.169  1.00 96.81           C  
ATOM    489  CB  LEU B  59       5.180   1.721   6.710  1.00 96.81           C  
ATOM    490  O   LEU B  59       4.010   2.696   9.666  1.00 96.81           O  
ATOM    491  CG  LEU B  59       3.679   1.508   6.505  1.00 96.81           C  
ATOM    492  CD1 LEU B  59       3.004   2.822   6.127  1.00 96.81           C  
ATOM    493  CD2 LEU B  59       3.430   0.447   5.439  1.00 96.81           C  
ATOM    494  N   GLU B  60       5.641   1.158   9.746  1.00 96.98           N  
ATOM    495  CA  GLU B  60       5.168   0.578  11.000  1.00 96.98           C  
ATOM    496  C   GLU B  60       5.185   1.609  12.125  1.00 96.98           C  
ATOM    497  CB  GLU B  60       6.018  -0.635  11.386  1.00 96.98           C  
ATOM    498  O   GLU B  60       4.239   1.692  12.911  1.00 96.98           O  
ATOM    499  CG  GLU B  60       5.464  -1.424  12.563  1.00 96.98           C  
ATOM    500  CD  GLU B  60       6.190  -2.739  12.798  1.00 96.98           C  
ATOM    501  OE1 GLU B  60       5.750  -3.528  13.666  1.00 96.98           O  
ATOM    502  OE2 GLU B  60       7.206  -2.983  12.110  1.00 96.98           O  
ATOM    503  N   GLU B  61       6.251   2.383  12.182  1.00 96.82           N  
ATOM    504  CA  GLU B  61       6.366   3.411  13.212  1.00 96.82           C  
ATOM    505  C   GLU B  61       5.303   4.491  13.035  1.00 96.82           C  
ATOM    506  CB  GLU B  61       7.762   4.040  13.191  1.00 96.82           C  
ATOM    507  O   GLU B  61       4.685   4.927  14.009  1.00 96.82           O  
ATOM    508  CG  GLU B  61       8.855   3.127  13.729  1.00 96.82           C  
ATOM    509  CD  GLU B  61      10.251   3.710  13.577  1.00 96.82           C  
ATOM    510  OE1 GLU B  61      11.236   3.029  13.945  1.00 96.82           O  
ATOM    511  OE2 GLU B  61      10.361   4.856  13.088  1.00 96.82           O  
ATOM    512  N   ALA B  62       5.063   4.920  11.791  1.00 96.38           N  
ATOM    513  CA  ALA B  62       4.079   5.960  11.501  1.00 96.38           C  
ATOM    514  C   ALA B  62       2.667   5.486  11.829  1.00 96.38           C  
ATOM    515  CB  ALA B  62       4.168   6.383  10.037  1.00 96.38           C  
ATOM    516  O   ALA B  62       1.859   6.247  12.367  1.00 96.38           O  
ATOM    517  N   ILE B  63       2.374   4.215  11.605  1.00 96.66           N  
ATOM    518  CA  ILE B  63       1.053   3.663  11.880  1.00 96.66           C  
ATOM    519  C   ILE B  63       0.834   3.576  13.389  1.00 96.66           C  
ATOM    520  CB  ILE B  63       0.876   2.271  11.232  1.00 96.66           C  
ATOM    521  O   ILE B  63      -0.260   3.862  13.881  1.00 96.66           O  
ATOM    522  CG1 ILE B  63       0.746   2.404   9.710  1.00 96.66           C  
ATOM    523  CG2 ILE B  63      -0.339   1.550  11.824  1.00 96.66           C  
ATOM    524  CD1 ILE B  63       0.699   1.072   8.975  1.00 96.66           C  
ATOM    525  N   LYS B  64       1.913   3.257  14.140  1.00 96.43           N  
ATOM    526  CA  LYS B  64       1.819   3.239  15.597  1.00 96.43           C  
ATOM    527  C   LYS B  64       1.501   4.628  16.144  1.00 96.43           C  
ATOM    528  CB  LYS B  64       3.119   2.719  16.212  1.00 96.43           C  
ATOM    529  O   LYS B  64       0.667   4.771  17.041  1.00 96.43           O  
ATOM    530  CG  LYS B  64       3.037   2.467  17.711  1.00 96.43           C  
ATOM    531  CD  LYS B  64       4.339   1.891  18.253  1.00 96.43           C  
ATOM    532  CE  LYS B  64       4.292   1.727  19.766  1.00 96.43           C  
ATOM    533  NZ  LYS B  64       5.583   1.208  20.307  1.00 96.43           N  
ATOM    534  N   ARG B  65       2.155   5.661  15.621  1.00 96.60           N  
ATOM    535  CA  ARG B  65       1.876   7.034  16.030  1.00 96.60           C  
ATOM    536  C   ARG B  65       0.440   7.423  15.698  1.00 96.60           C  
ATOM    537  CB  ARG B  65       2.851   8.004  15.359  1.00 96.60           C  
ATOM    538  O   ARG B  65      -0.223   8.103  16.484  1.00 96.60           O  
ATOM    539  CG  ARG B  65       4.269   7.926  15.901  1.00 96.60           C  
ATOM    540  CD  ARG B  65       5.097   9.135  15.489  1.00 96.60           C  
ATOM    541  NE  ARG B  65       5.185   9.259  14.037  1.00 96.60           N  
ATOM    542  NH1 ARG B  65       7.126   8.021  13.841  1.00 96.60           N  
ATOM    543  NH2 ARG B  65       6.129   8.902  11.974  1.00 96.60           N  
ATOM    544  CZ  ARG B  65       6.146   8.727  13.288  1.00 96.60           C  
ATOM    545  N   TYR B  66      -0.094   7.018  14.549  1.00 96.72           N  
ATOM    546  CA  TYR B  66      -1.475   7.269  14.153  1.00 96.72           C  
ATOM    547  C   TYR B  66      -2.449   6.667  15.159  1.00 96.72           C  
ATOM    548  CB  TYR B  66      -1.746   6.700  12.758  1.00 96.72           C  
ATOM    549  O   TYR B  66      -3.390   7.332  15.596  1.00 96.72           O  
ATOM    550  CG  TYR B  66      -3.102   7.066  12.206  1.00 96.72           C  
ATOM    551  CD1 TYR B  66      -4.229   6.307  12.513  1.00 96.72           C  
ATOM    552  CD2 TYR B  66      -3.260   8.170  11.375  1.00 96.72           C  
ATOM    553  CE1 TYR B  66      -5.481   6.640  12.005  1.00 96.72           C  
ATOM    554  CE2 TYR B  66      -4.506   8.512  10.861  1.00 96.72           C  
ATOM    555  OH  TYR B  66      -6.846   8.076  10.677  1.00 96.72           O  
ATOM    556  CZ  TYR B  66      -5.609   7.742  11.182  1.00 96.72           C  
ATOM    557  N   GLU B  67      -2.141   5.407  15.552  1.00 96.37           N  
ATOM    558  CA  GLU B  67      -3.020   4.698  16.476  1.00 96.37           C  
ATOM    559  C   GLU B  67      -3.014   5.351  17.855  1.00 96.37           C  
ATOM    560  CB  GLU B  67      -2.609   3.228  16.589  1.00 96.37           C  
ATOM    561  O   GLU B  67      -4.055   5.446  18.508  1.00 96.37           O  
ATOM    562  CG  GLU B  67      -3.001   2.386  15.383  1.00 96.37           C  
ATOM    563  CD  GLU B  67      -2.565   0.934  15.498  1.00 96.37           C  
ATOM    564  OE1 GLU B  67      -3.258   0.047  14.951  1.00 96.37           O  
ATOM    565  OE2 GLU B  67      -1.522   0.681  16.141  1.00 96.37           O  
ATOM    566  N   GLU B  68      -1.832   5.861  18.277  1.00 96.31           N  
ATOM    567  CA  GLU B  68      -1.724   6.530  19.569  1.00 96.31           C  
ATOM    568  C   GLU B  68      -2.503   7.842  19.578  1.00 96.31           C  
ATOM    569  CB  GLU B  68      -0.257   6.788  19.921  1.00 96.31           C  
ATOM    570  O   GLU B  68      -3.203   8.149  20.545  1.00 96.31           O  
ATOM    571  CG  GLU B  68       0.509   5.535  20.322  1.00 96.31           C  
ATOM    572  CD  GLU B  68       1.997   5.778  20.519  1.00 96.31           C  
ATOM    573  OE1 GLU B  68       2.723   4.829  20.891  1.00 96.31           O  
ATOM    574  OE2 GLU B  68       2.440   6.928  20.300  1.00 96.31           O  
ATOM    575  N   THR B  69      -2.397   8.583  18.492  1.00 95.72           N  
ATOM    576  CA  THR B  69      -3.142   9.831  18.364  1.00 95.72           C  
ATOM    577  C   THR B  69      -4.644   9.563  18.333  1.00 95.72           C  
ATOM    578  CB  THR B  69      -2.729  10.601  17.096  1.00 95.72           C  
ATOM    579  O   THR B  69      -5.423  10.291  18.952  1.00 95.72           O  
ATOM    580  CG2 THR B  69      -3.473  11.928  16.991  1.00 95.72           C  
ATOM    581  OG1 THR B  69      -1.320  10.858  17.138  1.00 95.72           O  
ATOM    582  N   LEU B  70      -5.056   8.497  17.678  1.00 94.86           N  
ATOM    583  CA  LEU B  70      -6.462   8.115  17.594  1.00 94.86           C  
ATOM    584  C   LEU B  70      -7.014   7.765  18.972  1.00 94.86           C  
ATOM    585  CB  LEU B  70      -6.639   6.928  16.644  1.00 94.86           C  
ATOM    586  O   LEU B  70      -8.129   8.161  19.317  1.00 94.86           O  
ATOM    587  CG  LEU B  70      -8.065   6.402  16.474  1.00 94.86           C  
ATOM    588  CD1 LEU B  70      -8.972   7.499  15.925  1.00 94.86           C  
ATOM    589  CD2 LEU B  70      -8.080   5.182  15.559  1.00 94.86           C  
ATOM    590  N   LYS B  71      -6.217   7.040  19.755  1.00 94.84           N  
ATOM    591  CA  LYS B  71      -6.632   6.645  21.097  1.00 94.84           C  
ATOM    592  C   LYS B  71      -6.887   7.866  21.976  1.00 94.84           C  
ATOM    593  CB  LYS B  71      -5.576   5.747  21.743  1.00 94.84           C  
ATOM    594  O   LYS B  71      -7.834   7.882  22.765  1.00 94.84           O  
ATOM    595  CG  LYS B  71      -5.586   4.313  21.233  1.00 94.84           C  
ATOM    596  CD  LYS B  71      -4.528   3.465  21.926  1.00 94.84           C  
ATOM    597  CE  LYS B  71      -4.453   2.066  21.331  1.00 94.84           C  
ATOM    598  NZ  LYS B  71      -3.364   1.256  21.955  1.00 94.84           N  
ATOM    599  N   ARG B  72      -6.112   8.922  21.733  1.00 93.58           N  
ATOM    600  CA  ARG B  72      -6.260  10.148  22.511  1.00 93.58           C  
ATOM    601  C   ARG B  72      -7.509  10.915  22.092  1.00 93.58           C  
ATOM    602  CB  ARG B  72      -5.023  11.035  22.357  1.00 93.58           C  
ATOM    603  O   ARG B  72      -8.154  11.561  22.921  1.00 93.58           O  
ATOM    604  CG  ARG B  72      -3.787  10.497  23.059  1.00 93.58           C  
ATOM    605  CD  ARG B  72      -2.591  11.423  22.885  1.00 93.58           C  
ATOM    606  NE  ARG B  72      -1.350  10.787  23.319  1.00 93.58           N  
ATOM    607  NH1 ARG B  72       0.037  12.269  22.215  1.00 93.58           N  
ATOM    608  NH2 ARG B  72       0.932  10.551  23.441  1.00 93.58           N  
ATOM    609  CZ  ARG B  72      -0.130  11.204  22.991  1.00 93.58           C  
ATOM    610  N   LEU B  73      -7.873  10.874  20.846  1.00 88.25           N  
ATOM    611  CA  LEU B  73      -9.021  11.584  20.293  1.00 88.25           C  
ATOM    612  C   LEU B  73     -10.327  10.931  20.731  1.00 88.25           C  
ATOM    613  CB  LEU B  73      -8.942  11.621  18.764  1.00 88.25           C  
ATOM    614  O   LEU B  73     -11.330  11.618  20.938  1.00 88.25           O  
ATOM    615  CG  LEU B  73      -7.945  12.610  18.160  1.00 88.25           C  
ATOM    616  CD1 LEU B  73      -7.796  12.364  16.662  1.00 88.25           C  
ATOM    617  CD2 LEU B  73      -8.385  14.045  18.430  1.00 88.25           C  
ATOM    618  N   LEU B  74     -10.266   9.631  20.915  1.00 90.35           N  
ATOM    619  CA  LEU B  74     -11.493   8.921  21.258  1.00 90.35           C  
ATOM    620  C   LEU B  74     -11.746   8.969  22.761  1.00 90.35           C  
ATOM    621  CB  LEU B  74     -11.420   7.466  20.787  1.00 90.35           C  
ATOM    622  O   LEU B  74     -12.898   9.001  23.200  1.00 90.35           O  
ATOM    623  CG  LEU B  74     -11.397   7.244  19.274  1.00 90.35           C  
ATOM    624  CD1 LEU B  74     -11.184   5.767  18.958  1.00 90.35           C  
ATOM    625  CD2 LEU B  74     -12.687   7.752  18.639  1.00 90.35           C  
TER     626      LEU B  74                                                      
ATOM    627  N   SER C   1       8.800 -27.442   1.981  1.00 79.69           N  
ATOM    628  CA  SER C   1       9.477 -27.038   0.753  1.00 79.69           C  
ATOM    629  C   SER C   1       9.225 -25.567   0.441  1.00 79.69           C  
ATOM    630  CB  SER C   1       9.017 -27.903  -0.422  1.00 79.69           C  
ATOM    631  O   SER C   1       8.260 -24.979   0.934  1.00 79.69           O  
ATOM    632  OG  SER C   1       7.699 -27.560  -0.813  1.00 79.69           O  
ATOM    633  N   GLU C   2      10.241 -24.847  -0.066  1.00 89.10           N  
ATOM    634  CA  GLU C   2      10.127 -23.463  -0.517  1.00 89.10           C  
ATOM    635  C   GLU C   2       8.839 -23.244  -1.306  1.00 89.10           C  
ATOM    636  CB  GLU C   2      11.338 -23.073  -1.368  1.00 89.10           C  
ATOM    637  O   GLU C   2       8.196 -22.200  -1.177  1.00 89.10           O  
ATOM    638  CG  GLU C   2      12.619 -22.889  -0.567  1.00 89.10           C  
ATOM    639  CD  GLU C   2      13.407 -24.177  -0.391  1.00 89.10           C  
ATOM    640  OE1 GLU C   2      14.522 -24.134   0.176  1.00 89.10           O  
ATOM    641  OE2 GLU C   2      12.905 -25.239  -0.824  1.00 89.10           O  
ATOM    642  N   GLU C   3       8.385 -24.229  -1.963  1.00 88.83           N  
ATOM    643  CA  GLU C   3       7.151 -24.148  -2.740  1.00 88.83           C  
ATOM    644  C   GLU C   3       5.931 -24.051  -1.828  1.00 88.83           C  
ATOM    645  CB  GLU C   3       7.019 -25.358  -3.668  1.00 88.83           C  
ATOM    646  O   GLU C   3       5.004 -23.287  -2.103  1.00 88.83           O  
ATOM    647  CG  GLU C   3       5.956 -25.195  -4.744  1.00 88.83           C  
ATOM    648  CD  GLU C   3       5.952 -26.325  -5.761  1.00 88.83           C  
ATOM    649  OE1 GLU C   3       5.079 -26.332  -6.658  1.00 88.83           O  
ATOM    650  OE2 GLU C   3       6.828 -27.213  -5.658  1.00 88.83           O  
ATOM    651  N   ASP C   4       5.868 -24.909  -0.680  1.00 90.46           N  
ATOM    652  CA  ASP C   4       4.766 -24.868   0.276  1.00 90.46           C  
ATOM    653  C   ASP C   4       4.691 -23.510   0.971  1.00 90.46           C  
ATOM    654  CB  ASP C   4       4.914 -25.983   1.314  1.00 90.46           C  
ATOM    655  O   ASP C   4       3.601 -22.972   1.178  1.00 90.46           O  
ATOM    656  CG  ASP C   4       4.608 -27.360   0.753  1.00 90.46           C  
ATOM    657  OD1 ASP C   4       5.033 -28.371   1.352  1.00 90.46           O  
ATOM    658  OD2 ASP C   4       3.938 -27.435  -0.300  1.00 90.46           O  
ATOM    659  N   GLU C   5       5.858 -23.012   1.279  1.00 90.31           N  
ATOM    660  CA  GLU C   5       5.919 -21.703   1.923  1.00 90.31           C  
ATOM    661  C   GLU C   5       5.396 -20.608   0.997  1.00 90.31           C  
ATOM    662  CB  GLU C   5       7.351 -21.384   2.359  1.00 90.31           C  
ATOM    663  O   GLU C   5       4.698 -19.694   1.441  1.00 90.31           O  
ATOM    664  CG  GLU C   5       7.827 -22.200   3.552  1.00 90.31           C  
ATOM    665  CD  GLU C   5       9.260 -21.894   3.955  1.00 90.31           C  
ATOM    666  OE1 GLU C   5       9.759 -22.501   4.930  1.00 90.31           O  
ATOM    667  OE2 GLU C   5       9.889 -21.040   3.291  1.00 90.31           O  
ATOM    668  N   LEU C   6       5.621 -20.729  -0.234  1.00 89.11           N  
ATOM    669  CA  LEU C   6       5.158 -19.771  -1.232  1.00 89.11           C  
ATOM    670  C   LEU C   6       3.640 -19.821  -1.371  1.00 89.11           C  
ATOM    671  CB  LEU C   6       5.816 -20.048  -2.586  1.00 89.11           C  
ATOM    672  O   LEU C   6       2.981 -18.780  -1.406  1.00 89.11           O  
ATOM    673  CG  LEU C   6       5.468 -19.081  -3.719  1.00 89.11           C  
ATOM    674  CD1 LEU C   6       5.919 -17.667  -3.366  1.00 89.11           C  
ATOM    675  CD2 LEU C   6       6.104 -19.539  -5.027  1.00 89.11           C  
ATOM    676  N   GLU C   7       3.128 -21.020  -1.459  1.00 90.57           N  
ATOM    677  CA  GLU C   7       1.685 -21.180  -1.612  1.00 90.57           C  
ATOM    678  C   GLU C   7       0.938 -20.630  -0.400  1.00 90.57           C  
ATOM    679  CB  GLU C   7       1.327 -22.653  -1.826  1.00 90.57           C  
ATOM    680  O   GLU C   7      -0.108 -19.994  -0.546  1.00 90.57           O  
ATOM    681  CG  GLU C   7       1.617 -23.158  -3.232  1.00 90.57           C  
ATOM    682  CD  GLU C   7       1.285 -24.630  -3.421  1.00 90.57           C  
ATOM    683  OE1 GLU C   7       1.467 -25.154  -4.543  1.00 90.57           O  
ATOM    684  OE2 GLU C   7       0.837 -25.264  -2.439  1.00 90.57           O  
ATOM    685  N   LYS C   8       1.511 -20.901   0.779  1.00 91.71           N  
ATOM    686  CA  LYS C   8       0.913 -20.379   2.004  1.00 91.71           C  
ATOM    687  C   LYS C   8       0.944 -18.853   2.024  1.00 91.71           C  
ATOM    688  CB  LYS C   8       1.635 -20.934   3.233  1.00 91.71           C  
ATOM    689  O   LYS C   8      -0.053 -18.212   2.362  1.00 91.71           O  
ATOM    690  CG  LYS C   8       1.013 -20.515   4.557  1.00 91.71           C  
ATOM    691  CD  LYS C   8       1.771 -21.102   5.741  1.00 91.71           C  
ATOM    692  CE  LYS C   8       1.205 -20.612   7.067  1.00 91.71           C  
ATOM    693  NZ  LYS C   8       1.996 -21.119   8.228  1.00 91.71           N  
ATOM    694  N   ALA C   9       2.035 -18.268   1.635  1.00 90.11           N  
ATOM    695  CA  ALA C   9       2.189 -16.815   1.619  1.00 90.11           C  
ATOM    696  C   ALA C   9       1.225 -16.173   0.626  1.00 90.11           C  
ATOM    697  CB  ALA C   9       3.629 -16.436   1.280  1.00 90.11           C  
ATOM    698  O   ALA C   9       0.636 -15.127   0.910  1.00 90.11           O  
ATOM    699  N   ILE C  10       0.978 -16.832  -0.482  1.00 91.06           N  
ATOM    700  CA  ILE C  10       0.081 -16.309  -1.506  1.00 91.06           C  
ATOM    701  C   ILE C  10      -1.361 -16.363  -1.005  1.00 91.06           C  
ATOM    702  CB  ILE C  10       0.218 -17.092  -2.831  1.00 91.06           C  
ATOM    703  O   ILE C  10      -2.128 -15.418  -1.202  1.00 91.06           O  
ATOM    704  CG1 ILE C  10       1.560 -16.776  -3.501  1.00 91.06           C  
ATOM    705  CG2 ILE C  10      -0.951 -16.774  -3.769  1.00 91.06           C  
ATOM    706  CD1 ILE C  10       1.856 -17.631  -4.726  1.00 91.06           C  
ATOM    707  N   ARG C  11      -1.679 -17.440  -0.356  1.00 92.77           N  
ATOM    708  CA  ARG C  11      -3.023 -17.569   0.198  1.00 92.77           C  
ATOM    709  C   ARG C  11      -3.295 -16.484   1.234  1.00 92.77           C  
ATOM    710  CB  ARG C  11      -3.216 -18.952   0.825  1.00 92.77           C  
ATOM    711  O   ARG C  11      -4.367 -15.876   1.238  1.00 92.77           O  
ATOM    712  CG  ARG C  11      -3.440 -20.062  -0.190  1.00 92.77           C  
ATOM    713  CD  ARG C  11      -3.980 -21.325   0.466  1.00 92.77           C  
ATOM    714  NE  ARG C  11      -3.085 -21.815   1.511  1.00 92.77           N  
ATOM    715  NH1 ARG C  11      -2.037 -23.376   0.168  1.00 92.77           N  
ATOM    716  NH2 ARG C  11      -1.420 -23.146   2.363  1.00 92.77           N  
ATOM    717  CZ  ARG C  11      -2.183 -22.778   1.345  1.00 92.77           C  
ATOM    718  N   GLU C  12      -2.316 -16.263   2.124  1.00 92.59           N  
ATOM    719  CA  GLU C  12      -2.460 -15.246   3.161  1.00 92.59           C  
ATOM    720  C   GLU C  12      -2.564 -13.849   2.555  1.00 92.59           C  
ATOM    721  CB  GLU C  12      -1.286 -15.307   4.142  1.00 92.59           C  
ATOM    722  O   GLU C  12      -3.323 -13.010   3.043  1.00 92.59           O  
ATOM    723  CG  GLU C  12      -1.319 -16.516   5.065  1.00 92.59           C  
ATOM    724  CD  GLU C  12      -0.120 -16.592   5.997  1.00 92.59           C  
ATOM    725  OE1 GLU C  12      -0.136 -17.413   6.942  1.00 92.59           O  
ATOM    726  OE2 GLU C  12       0.844 -15.824   5.781  1.00 92.59           O  
ATOM    727  N   GLN C  13      -1.901 -13.639   1.550  1.00 92.68           N  
ATOM    728  CA  GLN C  13      -1.951 -12.355   0.859  1.00 92.68           C  
ATOM    729  C   GLN C  13      -3.333 -12.107   0.260  1.00 92.68           C  
ATOM    730  CB  GLN C  13      -0.885 -12.291  -0.235  1.00 92.68           C  
ATOM    731  O   GLN C  13      -3.860 -10.996   0.343  1.00 92.68           O  
ATOM    732  CG  GLN C  13      -0.701 -10.903  -0.834  1.00 92.68           C  
ATOM    733  CD  GLN C  13       0.391 -10.857  -1.886  1.00 92.68           C  
ATOM    734  NE2 GLN C  13       0.772  -9.652  -2.294  1.00 92.68           N  
ATOM    735  OE1 GLN C  13       0.890 -11.898  -2.327  1.00 92.68           O  
ATOM    736  N   LYS C  14      -3.925 -13.110  -0.359  1.00 93.16           N  
ATOM    737  CA  LYS C  14      -5.247 -12.973  -0.963  1.00 93.16           C  
ATOM    738  C   LYS C  14      -6.307 -12.680   0.095  1.00 93.16           C  
ATOM    739  CB  LYS C  14      -5.617 -14.238  -1.739  1.00 93.16           C  
ATOM    740  O   LYS C  14      -7.216 -11.879  -0.134  1.00 93.16           O  
ATOM    741  CG  LYS C  14      -4.868 -14.400  -3.053  1.00 93.16           C  
ATOM    742  CD  LYS C  14      -5.314 -15.650  -3.801  1.00 93.16           C  
ATOM    743  CE  LYS C  14      -4.613 -15.777  -5.147  1.00 93.16           C  
ATOM    744  NZ  LYS C  14      -4.982 -17.045  -5.845  1.00 93.16           N  
ATOM    745  N   LYS C  15      -6.151 -13.315   1.274  1.00 95.16           N  
ATOM    746  CA  LYS C  15      -7.076 -13.048   2.372  1.00 95.16           C  
ATOM    747  C   LYS C  15      -6.957 -11.605   2.853  1.00 95.16           C  
ATOM    748  CB  LYS C  15      -6.823 -14.010   3.534  1.00 95.16           C  
ATOM    749  O   LYS C  15      -7.967 -10.942   3.100  1.00 95.16           O  
ATOM    750  CG  LYS C  15      -7.313 -15.428   3.281  1.00 95.16           C  
ATOM    751  CD  LYS C  15      -7.090 -16.321   4.494  1.00 95.16           C  
ATOM    752  CE  LYS C  15      -7.493 -17.762   4.211  1.00 95.16           C  
ATOM    753  NZ  LYS C  15      -7.201 -18.657   5.370  1.00 95.16           N  
ATOM    754  N   ALA C  16      -5.733 -11.140   2.999  1.00 95.17           N  
ATOM    755  CA  ALA C  16      -5.492  -9.769   3.441  1.00 95.17           C  
ATOM    756  C   ALA C  16      -6.033  -8.763   2.428  1.00 95.17           C  
ATOM    757  CB  ALA C  16      -4.000  -9.538   3.670  1.00 95.17           C  
ATOM    758  O   ALA C  16      -6.578  -7.724   2.806  1.00 95.17           O  
ATOM    759  N   LEU C  17      -5.992  -9.114   1.146  1.00 95.37           N  
ATOM    760  CA  LEU C  17      -6.501  -8.235   0.098  1.00 95.37           C  
ATOM    761  C   LEU C  17      -8.018  -8.107   0.185  1.00 95.37           C  
ATOM    762  CB  LEU C  17      -6.099  -8.759  -1.283  1.00 95.37           C  
ATOM    763  O   LEU C  17      -8.566  -7.020  -0.014  1.00 95.37           O  
ATOM    764  CG  LEU C  17      -6.363  -7.825  -2.465  1.00 95.37           C  
ATOM    765  CD1 LEU C  17      -5.558  -6.539  -2.314  1.00 95.37           C  
ATOM    766  CD2 LEU C  17      -6.027  -8.520  -3.781  1.00 95.37           C  
ATOM    767  N   GLU C  18      -8.678  -9.197   0.514  1.00 95.73           N  
ATOM    768  CA  GLU C  18     -10.129  -9.162   0.669  1.00 95.73           C  
ATOM    769  C   GLU C  18     -10.535  -8.306   1.866  1.00 95.73           C  
ATOM    770  CB  GLU C  18     -10.688 -10.579   0.822  1.00 95.73           C  
ATOM    771  O   GLU C  18     -11.495  -7.537   1.788  1.00 95.73           O  
ATOM    772  CG  GLU C  18     -12.208 -10.640   0.849  1.00 95.73           C  
ATOM    773  CD  GLU C  18     -12.854 -10.064  -0.401  1.00 95.73           C  
ATOM    774  OE1 GLU C  18     -14.001  -9.568  -0.318  1.00 95.73           O  
ATOM    775  OE2 GLU C  18     -12.209 -10.110  -1.472  1.00 95.73           O  
ATOM    776  N   ARG C  19      -9.812  -8.451   2.958  1.00 96.45           N  
ATOM    777  CA  ARG C  19     -10.075  -7.625   4.132  1.00 96.45           C  
ATOM    778  C   ARG C  19      -9.871  -6.147   3.817  1.00 96.45           C  
ATOM    779  CB  ARG C  19      -9.174  -8.042   5.296  1.00 96.45           C  
ATOM    780  O   ARG C  19     -10.635  -5.297   4.282  1.00 96.45           O  
ATOM    781  CG  ARG C  19      -9.527  -9.394   5.896  1.00 96.45           C  
ATOM    782  CD  ARG C  19      -8.870  -9.598   7.253  1.00 96.45           C  
ATOM    783  NE  ARG C  19      -7.415  -9.501   7.168  1.00 96.45           N  
ATOM    784  NH1 ARG C  19      -7.085 -11.740   6.708  1.00 96.45           N  
ATOM    785  NH2 ARG C  19      -5.292 -10.320   6.856  1.00 96.45           N  
ATOM    786  CZ  ARG C  19      -6.601 -10.520   6.911  1.00 96.45           C  
ATOM    787  N   LEU C  20      -8.837  -5.852   3.038  1.00 96.99           N  
ATOM    788  CA  LEU C  20      -8.567  -4.475   2.640  1.00 96.99           C  
ATOM    789  C   LEU C  20      -9.729  -3.905   1.834  1.00 96.99           C  
ATOM    790  CB  LEU C  20      -7.276  -4.397   1.821  1.00 96.99           C  
ATOM    791  O   LEU C  20     -10.174  -2.783   2.087  1.00 96.99           O  
ATOM    792  CG  LEU C  20      -6.856  -3.005   1.348  1.00 96.99           C  
ATOM    793  CD1 LEU C  20      -6.606  -2.092   2.543  1.00 96.99           C  
ATOM    794  CD2 LEU C  20      -5.615  -3.091   0.465  1.00 96.99           C  
ATOM    795  N   LYS C  21     -10.188  -4.682   0.897  1.00 96.91           N  
ATOM    796  CA  LYS C  21     -11.316  -4.261   0.071  1.00 96.91           C  
ATOM    797  C   LYS C  21     -12.537  -3.942   0.930  1.00 96.91           C  
ATOM    798  CB  LYS C  21     -11.665  -5.342  -0.954  1.00 96.91           C  
ATOM    799  O   LYS C  21     -13.191  -2.916   0.731  1.00 96.91           O  
ATOM    800  CG  LYS C  21     -12.828  -4.979  -1.865  1.00 96.91           C  
ATOM    801  CD  LYS C  21     -13.183  -6.126  -2.802  1.00 96.91           C  
ATOM    802  CE  LYS C  21     -14.472  -5.848  -3.563  1.00 96.91           C  
ATOM    803  NZ  LYS C  21     -14.864  -7.002  -4.427  1.00 96.91           N  
ATOM    804  N   GLU C  22     -12.840  -4.829   1.892  1.00 96.89           N  
ATOM    805  CA  GLU C  22     -14.003  -4.651   2.756  1.00 96.89           C  
ATOM    806  C   GLU C  22     -13.864  -3.401   3.619  1.00 96.89           C  
ATOM    807  CB  GLU C  22     -14.208  -5.883   3.642  1.00 96.89           C  
ATOM    808  O   GLU C  22     -14.823  -2.645   3.786  1.00 96.89           O  
ATOM    809  CG  GLU C  22     -14.695  -7.111   2.886  1.00 96.89           C  
ATOM    810  CD  GLU C  22     -14.739  -8.365   3.744  1.00 96.89           C  
ATOM    811  OE1 GLU C  22     -15.120  -9.440   3.228  1.00 96.89           O  
ATOM    812  OE2 GLU C  22     -14.391  -8.272   4.942  1.00 96.89           O  
ATOM    813  N   ALA C  23     -12.683  -3.159   4.174  1.00 96.56           N  
ATOM    814  CA  ALA C  23     -12.440  -2.000   5.029  1.00 96.56           C  
ATOM    815  C   ALA C  23     -12.564  -0.700   4.240  1.00 96.56           C  
ATOM    816  CB  ALA C  23     -11.061  -2.096   5.677  1.00 96.56           C  
ATOM    817  O   ALA C  23     -13.114   0.286   4.737  1.00 96.56           O  
ATOM    818  N   ILE C  24     -12.147  -0.684   2.971  1.00 96.80           N  
ATOM    819  CA  ILE C  24     -12.224   0.506   2.130  1.00 96.80           C  
ATOM    820  C   ILE C  24     -13.682   0.798   1.781  1.00 96.80           C  
ATOM    821  CB  ILE C  24     -11.386   0.344   0.842  1.00 96.80           C  
ATOM    822  O   ILE C  24     -14.108   1.955   1.785  1.00 96.80           O  
ATOM    823  CG1 ILE C  24      -9.889   0.386   1.170  1.00 96.80           C  
ATOM    824  CG2 ILE C  24     -11.754   1.423  -0.181  1.00 96.80           C  
ATOM    825  CD1 ILE C  24      -8.987   0.060  -0.013  1.00 96.80           C  
ATOM    826  N   GLU C  25     -14.501  -0.239   1.552  1.00 96.54           N  
ATOM    827  CA  GLU C  25     -15.923  -0.060   1.274  1.00 96.54           C  
ATOM    828  C   GLU C  25     -16.650   0.531   2.478  1.00 96.54           C  
ATOM    829  CB  GLU C  25     -16.565  -1.391   0.873  1.00 96.54           C  
ATOM    830  O   GLU C  25     -17.505   1.406   2.326  1.00 96.54           O  
ATOM    831  CG  GLU C  25     -16.193  -1.855  -0.527  1.00 96.54           C  
ATOM    832  CD  GLU C  25     -16.711  -3.247  -0.855  1.00 96.54           C  
ATOM    833  OE1 GLU C  25     -16.573  -3.688  -2.018  1.00 96.54           O  
ATOM    834  OE2 GLU C  25     -17.261  -3.901   0.059  1.00 96.54           O  
ATOM    835  N   ARG C  26     -16.279   0.066   3.676  1.00 96.66           N  
ATOM    836  CA  ARG C  26     -16.858   0.629   4.892  1.00 96.66           C  
ATOM    837  C   ARG C  26     -16.485   2.100   5.045  1.00 96.66           C  
ATOM    838  CB  ARG C  26     -16.399  -0.158   6.121  1.00 96.66           C  
ATOM    839  O   ARG C  26     -17.311   2.915   5.460  1.00 96.66           O  
ATOM    840  CG  ARG C  26     -17.048  -1.527   6.253  1.00 96.66           C  
ATOM    841  CD  ARG C  26     -16.870  -2.102   7.651  1.00 96.66           C  
ATOM    842  NE  ARG C  26     -15.460  -2.234   8.005  1.00 96.66           N  
ATOM    843  NH1 ARG C  26     -15.246  -4.388   7.196  1.00 96.66           N  
ATOM    844  NH2 ARG C  26     -13.446  -3.329   8.143  1.00 96.66           N  
ATOM    845  CZ  ARG C  26     -14.720  -3.317   7.780  1.00 96.66           C  
ATOM    846  N   TYR C  27     -15.236   2.472   4.760  1.00 96.85           N  
ATOM    847  CA  TYR C  27     -14.783   3.858   4.800  1.00 96.85           C  
ATOM    848  C   TYR C  27     -15.628   4.735   3.883  1.00 96.85           C  
ATOM    849  CB  TYR C  27     -13.308   3.953   4.399  1.00 96.85           C  
ATOM    850  O   TYR C  27     -16.094   5.802   4.290  1.00 96.85           O  
ATOM    851  CG  TYR C  27     -12.718   5.331   4.579  1.00 96.85           C  
ATOM    852  CD1 TYR C  27     -12.865   6.307   3.595  1.00 96.85           C  
ATOM    853  CD2 TYR C  27     -12.012   5.660   5.731  1.00 96.85           C  
ATOM    854  CE1 TYR C  27     -12.321   7.577   3.756  1.00 96.85           C  
ATOM    855  CE2 TYR C  27     -11.464   6.927   5.902  1.00 96.85           C  
ATOM    856  OH  TYR C  27     -11.084   9.133   5.075  1.00 96.85           O  
ATOM    857  CZ  TYR C  27     -11.624   7.877   4.911  1.00 96.85           C  
ATOM    858  N   GLU C  28     -15.867   4.255   2.672  1.00 96.17           N  
ATOM    859  CA  GLU C  28     -16.613   5.012   1.671  1.00 96.17           C  
ATOM    860  C   GLU C  28     -18.077   5.163   2.072  1.00 96.17           C  
ATOM    861  CB  GLU C  28     -16.509   4.338   0.300  1.00 96.17           C  
ATOM    862  O   GLU C  28     -18.679   6.217   1.858  1.00 96.17           O  
ATOM    863  CG  GLU C  28     -15.137   4.464  -0.345  1.00 96.17           C  
ATOM    864  CD  GLU C  28     -15.001   3.662  -1.629  1.00 96.17           C  
ATOM    865  OE1 GLU C  28     -14.095   3.961  -2.439  1.00 96.17           O  
ATOM    866  OE2 GLU C  28     -15.808   2.726  -1.827  1.00 96.17           O  
ATOM    867  N   GLU C  29     -18.631   4.088   2.691  1.00 96.19           N  
ATOM    868  CA  GLU C  29     -20.010   4.152   3.167  1.00 96.19           C  
ATOM    869  C   GLU C  29     -20.159   5.176   4.289  1.00 96.19           C  
ATOM    870  CB  GLU C  29     -20.479   2.776   3.645  1.00 96.19           C  
ATOM    871  O   GLU C  29     -21.126   5.940   4.315  1.00 96.19           O  
ATOM    872  CG  GLU C  29     -20.802   1.809   2.515  1.00 96.19           C  
ATOM    873  CD  GLU C  29     -21.157   0.414   3.002  1.00 96.19           C  
ATOM    874  OE1 GLU C  29     -21.425  -0.473   2.159  1.00 96.19           O  
ATOM    875  OE2 GLU C  29     -21.169   0.205   4.235  1.00 96.19           O  
ATOM    876  N   THR C  30     -19.148   5.149   5.212  1.00 95.91           N  
ATOM    877  CA  THR C  30     -19.151   6.113   6.307  1.00 95.91           C  
ATOM    878  C   THR C  30     -19.050   7.539   5.772  1.00 95.91           C  
ATOM    879  CB  THR C  30     -17.995   5.848   7.289  1.00 95.91           C  
ATOM    880  O   THR C  30     -19.714   8.446   6.278  1.00 95.91           O  
ATOM    881  CG2 THR C  30     -18.012   6.847   8.441  1.00 95.91           C  
ATOM    882  OG1 THR C  30     -18.121   4.522   7.819  1.00 95.91           O  
ATOM    883  N   LEU C  31     -18.279   7.783   4.760  1.00 94.79           N  
ATOM    884  CA  LEU C  31     -18.102   9.090   4.137  1.00 94.79           C  
ATOM    885  C   LEU C  31     -19.414   9.588   3.538  1.00 94.79           C  
ATOM    886  CB  LEU C  31     -17.024   9.025   3.052  1.00 94.79           C  
ATOM    887  O   LEU C  31     -19.759  10.763   3.680  1.00 94.79           O  
ATOM    888  CG  LEU C  31     -16.667  10.348   2.371  1.00 94.79           C  
ATOM    889  CD1 LEU C  31     -16.102  11.332   3.390  1.00 94.79           C  
ATOM    890  CD2 LEU C  31     -15.675  10.115   1.237  1.00 94.79           C  
ATOM    891  N   LYS C  32     -20.195   8.717   2.932  1.00 93.87           N  
ATOM    892  CA  LYS C  32     -21.455   9.062   2.281  1.00 93.87           C  
ATOM    893  C   LYS C  32     -22.508   9.476   3.305  1.00 93.87           C  
ATOM    894  CB  LYS C  32     -21.968   7.887   1.448  1.00 93.87           C  
ATOM    895  O   LYS C  32     -23.324  10.362   3.041  1.00 93.87           O  
ATOM    896  CG  LYS C  32     -21.212   7.675   0.144  1.00 93.87           C  
ATOM    897  CD  LYS C  32     -21.761   6.486  -0.634  1.00 93.87           C  
ATOM    898  CE  LYS C  32     -20.918   6.185  -1.865  1.00 93.87           C  
ATOM    899  NZ  LYS C  32     -21.388   4.956  -2.571  1.00 93.87           N  
ATOM    900  N   ARG C  33     -22.447   8.843   4.527  1.00 92.65           N  
ATOM    901  CA  ARG C  33     -23.422   9.121   5.576  1.00 92.65           C  
ATOM    902  C   ARG C  33     -23.179  10.491   6.201  1.00 92.65           C  
ATOM    903  CB  ARG C  33     -23.376   8.037   6.655  1.00 92.65           C  
ATOM    904  O   ARG C  33     -24.090  11.085   6.782  1.00 92.65           O  
ATOM    905  CG  ARG C  33     -23.926   6.694   6.202  1.00 92.65           C  
ATOM    906  CD  ARG C  33     -23.833   5.646   7.303  1.00 92.65           C  
ATOM    907  NE  ARG C  33     -24.270   4.334   6.836  1.00 92.65           N  
ATOM    908  NH1 ARG C  33     -23.739   3.231   8.796  1.00 92.65           N  
ATOM    909  NH2 ARG C  33     -24.639   2.076   7.033  1.00 92.65           N  
ATOM    910  CZ  ARG C  33     -24.215   3.216   7.556  1.00 92.65           C  
ATOM    911  N   GLY C  34     -22.080  11.119   6.112  1.00 84.18           N  
ATOM    912  CA  GLY C  34     -21.778  12.456   6.597  1.00 84.18           C  
ATOM    913  C   GLY C  34     -21.255  12.471   8.021  1.00 84.18           C  
ATOM    914  O   GLY C  34     -21.414  11.494   8.756  1.00 84.18           O  
ATOM    915  N   LYS C  35     -20.374  13.602   8.467  1.00 71.97           N  
ATOM    916  CA  LYS C  35     -19.754  14.173   9.659  1.00 71.97           C  
ATOM    917  C   LYS C  35     -19.421  13.087  10.679  1.00 71.97           C  
ATOM    918  CB  LYS C  35     -20.670  15.222  10.290  1.00 71.97           C  
ATOM    919  O   LYS C  35     -19.893  13.132  11.817  1.00 71.97           O  
ATOM    920  CG  LYS C  35     -20.685  16.554   9.555  1.00 71.97           C  
ATOM    921  CD  LYS C  35     -21.438  17.619  10.342  1.00 71.97           C  
ATOM    922  CE  LYS C  35     -21.464  18.949   9.601  1.00 71.97           C  
ATOM    923  NZ  LYS C  35     -22.192  19.999  10.374  1.00 71.97           N  
ATOM    924  N   ASN C  36     -18.902  12.122  10.360  1.00 81.55           N  
ATOM    925  CA  ASN C  36     -18.385  11.167  11.334  1.00 81.55           C  
ATOM    926  C   ASN C  36     -16.871  11.016  11.222  1.00 81.55           C  
ATOM    927  CB  ASN C  36     -19.068   9.808  11.168  1.00 81.55           C  
ATOM    928  O   ASN C  36     -16.378   9.996  10.736  1.00 81.55           O  
ATOM    929  CG  ASN C  36     -19.175   9.045  12.474  1.00 81.55           C  
ATOM    930  ND2 ASN C  36     -20.004   8.007  12.488  1.00 81.55           N  
ATOM    931  OD1 ASN C  36     -18.520   9.385  13.462  1.00 81.55           O  
ATOM    932  N   GLU C  37     -16.115  12.046  11.589  1.00 91.82           N  
ATOM    933  CA  GLU C  37     -14.662  12.137  11.482  1.00 91.82           C  
ATOM    934  C   GLU C  37     -13.978  11.053  12.311  1.00 91.82           C  
ATOM    935  CB  GLU C  37     -14.175  13.521  11.922  1.00 91.82           C  
ATOM    936  O   GLU C  37     -12.993  10.457  11.872  1.00 91.82           O  
ATOM    937  CG  GLU C  37     -14.465  14.623  10.914  1.00 91.82           C  
ATOM    938  CD  GLU C  37     -13.940  15.983  11.344  1.00 91.82           C  
ATOM    939  OE1 GLU C  37     -14.050  16.953  10.560  1.00 91.82           O  
ATOM    940  OE2 GLU C  37     -13.413  16.080  12.475  1.00 91.82           O  
ATOM    941  N   LYS C  38     -14.521  10.690  13.426  1.00 92.31           N  
ATOM    942  CA  LYS C  38     -13.917   9.698  14.309  1.00 92.31           C  
ATOM    943  C   LYS C  38     -14.027   8.296  13.717  1.00 92.31           C  
ATOM    944  CB  LYS C  38     -14.575   9.736  15.690  1.00 92.31           C  
ATOM    945  O   LYS C  38     -13.067   7.522  13.758  1.00 92.31           O  
ATOM    946  CG  LYS C  38     -14.194  10.951  16.523  1.00 92.31           C  
ATOM    947  CD  LYS C  38     -14.796  10.881  17.921  1.00 92.31           C  
ATOM    948  CE  LYS C  38     -14.464  12.123  18.736  1.00 92.31           C  
ATOM    949  NZ  LYS C  38     -15.081  12.075  20.096  1.00 92.31           N  
ATOM    950  N   GLU C  39     -15.242   8.015  13.217  1.00 94.65           N  
ATOM    951  CA  GLU C  39     -15.443   6.707  12.601  1.00 94.65           C  
ATOM    952  C   GLU C  39     -14.537   6.524  11.386  1.00 94.65           C  
ATOM    953  CB  GLU C  39     -16.908   6.522  12.197  1.00 94.65           C  
ATOM    954  O   GLU C  39     -13.981   5.444  11.178  1.00 94.65           O  
ATOM    955  CG  GLU C  39     -17.257   5.101  11.780  1.00 94.65           C  
ATOM    956  CD  GLU C  39     -18.740   4.901  11.509  1.00 94.65           C  
ATOM    957  OE1 GLU C  39     -19.129   3.809  11.037  1.00 94.65           O  
ATOM    958  OE2 GLU C  39     -19.518   5.845  11.771  1.00 94.65           O  
ATOM    959  N   LEU C  40     -14.401   7.602  10.595  1.00 95.06           N  
ATOM    960  CA  LEU C  40     -13.519   7.543   9.434  1.00 95.06           C  
ATOM    961  C   LEU C  40     -12.075   7.298   9.859  1.00 95.06           C  
ATOM    962  CB  LEU C  40     -13.612   8.840   8.625  1.00 95.06           C  
ATOM    963  O   LEU C  40     -11.368   6.500   9.239  1.00 95.06           O  
ATOM    964  CG  LEU C  40     -14.873   9.023   7.780  1.00 95.06           C  
ATOM    965  CD1 LEU C  40     -14.920  10.431   7.195  1.00 95.06           C  
ATOM    966  CD2 LEU C  40     -14.932   7.977   6.672  1.00 95.06           C  
ATOM    967  N   ALA C  41     -11.643   7.933  10.903  1.00 95.03           N  
ATOM    968  CA  ALA C  41     -10.275   7.778  11.393  1.00 95.03           C  
ATOM    969  C   ALA C  41     -10.027   6.356  11.887  1.00 95.03           C  
ATOM    970  CB  ALA C  41      -9.994   8.782  12.508  1.00 95.03           C  
ATOM    971  O   ALA C  41      -8.955   5.790  11.656  1.00 95.03           O  
ATOM    972  N   LYS C  42     -11.060   5.738  12.576  1.00 95.40           N  
ATOM    973  CA  LYS C  42     -10.946   4.363  13.053  1.00 95.40           C  
ATOM    974  C   LYS C  42     -10.804   3.387  11.889  1.00 95.40           C  
ATOM    975  CB  LYS C  42     -12.159   3.988  13.906  1.00 95.40           C  
ATOM    976  O   LYS C  42      -9.942   2.505  11.913  1.00 95.40           O  
ATOM    977  CG  LYS C  42     -12.053   2.622  14.567  1.00 95.40           C  
ATOM    978  CD  LYS C  42     -13.268   2.326  15.437  1.00 95.40           C  
ATOM    979  CE  LYS C  42     -13.200   0.928  16.036  1.00 95.40           C  
ATOM    980  NZ  LYS C  42     -14.403   0.623  16.868  1.00 95.40           N  
ATOM    981  N   THR C  43     -11.681   3.531  10.902  1.00 96.46           N  
ATOM    982  CA  THR C  43     -11.623   2.652   9.739  1.00 96.46           C  
ATOM    983  C   THR C  43     -10.316   2.851   8.977  1.00 96.46           C  
ATOM    984  CB  THR C  43     -12.813   2.897   8.794  1.00 96.46           C  
ATOM    985  O   THR C  43      -9.724   1.887   8.488  1.00 96.46           O  
ATOM    986  CG2 THR C  43     -12.825   1.887   7.651  1.00 96.46           C  
ATOM    987  OG1 THR C  43     -14.035   2.779   9.533  1.00 96.46           O  
ATOM    988  N   ASN C  44      -9.823   4.047   8.920  1.00 96.09           N  
ATOM    989  CA  ASN C  44      -8.542   4.318   8.277  1.00 96.09           C  
ATOM    990  C   ASN C  44      -7.398   3.590   8.977  1.00 96.09           C  
ATOM    991  CB  ASN C  44      -8.269   5.823   8.239  1.00 96.09           C  
ATOM    992  O   ASN C  44      -6.493   3.072   8.320  1.00 96.09           O  
ATOM    993  CG  ASN C  44      -7.139   6.188   7.296  1.00 96.09           C  
ATOM    994  ND2 ASN C  44      -6.108   6.834   7.828  1.00 96.09           N  
ATOM    995  OD1 ASN C  44      -7.193   5.892   6.100  1.00 96.09           O  
ATOM    996  N   ALA C  45      -7.438   3.611  10.269  1.00 95.86           N  
ATOM    997  CA  ALA C  45      -6.423   2.886  11.030  1.00 95.86           C  
ATOM    998  C   ALA C  45      -6.428   1.402  10.675  1.00 95.86           C  
ATOM    999  CB  ALA C  45      -6.648   3.072  12.529  1.00 95.86           C  
ATOM   1000  O   ALA C  45      -5.368   0.791  10.521  1.00 95.86           O  
ATOM   1001  N   GLU C  46      -7.615   0.808  10.633  1.00 96.30           N  
ATOM   1002  CA  GLU C  46      -7.738  -0.593  10.243  1.00 96.30           C  
ATOM   1003  C   GLU C  46      -7.156  -0.832   8.853  1.00 96.30           C  
ATOM   1004  CB  GLU C  46      -9.202  -1.037  10.285  1.00 96.30           C  
ATOM   1005  O   GLU C  46      -6.465  -1.828   8.626  1.00 96.30           O  
ATOM   1006  CG  GLU C  46      -9.410  -2.506   9.947  1.00 96.30           C  
ATOM   1007  CD  GLU C  46     -10.874  -2.913   9.916  1.00 96.30           C  
ATOM   1008  OE1 GLU C  46     -11.187  -4.014   9.408  1.00 96.30           O  
ATOM   1009  OE2 GLU C  46     -11.716  -2.125  10.402  1.00 96.30           O  
ATOM   1010  N   ILE C  47      -7.435   0.082   7.890  1.00 96.50           N  
ATOM   1011  CA  ILE C  47      -6.957  -0.021   6.515  1.00 96.50           C  
ATOM   1012  C   ILE C  47      -5.431   0.049   6.493  1.00 96.50           C  
ATOM   1013  CB  ILE C  47      -7.558   1.088   5.623  1.00 96.50           C  
ATOM   1014  O   ILE C  47      -4.776  -0.756   5.827  1.00 96.50           O  
ATOM   1015  CG1 ILE C  47      -9.049   0.828   5.380  1.00 96.50           C  
ATOM   1016  CG2 ILE C  47      -6.796   1.186   4.297  1.00 96.50           C  
ATOM   1017  CD1 ILE C  47      -9.788   2.002   4.753  1.00 96.50           C  
ATOM   1018  N   LEU C  48      -4.871   0.949   7.261  1.00 96.16           N  
ATOM   1019  CA  LEU C  48      -3.423   1.126   7.292  1.00 96.16           C  
ATOM   1020  C   LEU C  48      -2.736  -0.116   7.850  1.00 96.16           C  
ATOM   1021  CB  LEU C  48      -3.051   2.350   8.132  1.00 96.16           C  
ATOM   1022  O   LEU C  48      -1.685  -0.526   7.352  1.00 96.16           O  
ATOM   1023  CG  LEU C  48      -3.474   3.710   7.574  1.00 96.16           C  
ATOM   1024  CD1 LEU C  48      -3.164   4.815   8.578  1.00 96.16           C  
ATOM   1025  CD2 LEU C  48      -2.783   3.980   6.242  1.00 96.16           C  
ATOM   1026  N   LYS C  49      -3.310  -0.714   8.847  1.00 96.30           N  
ATOM   1027  CA  LYS C  49      -2.745  -1.931   9.422  1.00 96.30           C  
ATOM   1028  C   LYS C  49      -2.776  -3.080   8.417  1.00 96.30           C  
ATOM   1029  CB  LYS C  49      -3.500  -2.326  10.692  1.00 96.30           C  
ATOM   1030  O   LYS C  49      -1.834  -3.871   8.342  1.00 96.30           O  
ATOM   1031  CG  LYS C  49      -3.140  -1.490  11.912  1.00 96.30           C  
ATOM   1032  CD  LYS C  49      -3.863  -1.980  13.159  1.00 96.30           C  
ATOM   1033  CE  LYS C  49      -3.573  -1.090  14.360  1.00 96.30           C  
ATOM   1034  NZ  LYS C  49      -4.343  -1.520  15.566  1.00 96.30           N  
ATOM   1035  N   THR C  50      -3.856  -3.178   7.678  1.00 96.56           N  
ATOM   1036  CA  THR C  50      -3.958  -4.215   6.657  1.00 96.56           C  
ATOM   1037  C   THR C  50      -2.936  -3.984   5.547  1.00 96.56           C  
ATOM   1038  CB  THR C  50      -5.373  -4.267   6.052  1.00 96.56           C  
ATOM   1039  O   THR C  50      -2.329  -4.933   5.048  1.00 96.56           O  
ATOM   1040  CG2 THR C  50      -5.494  -5.393   5.031  1.00 96.56           C  
ATOM   1041  OG1 THR C  50      -6.326  -4.483   7.100  1.00 96.56           O  
ATOM   1042  N   LEU C  51      -2.722  -2.765   5.140  1.00 96.54           N  
ATOM   1043  CA  LEU C  51      -1.706  -2.440   4.144  1.00 96.54           C  
ATOM   1044  C   LEU C  51      -0.321  -2.865   4.621  1.00 96.54           C  
ATOM   1045  CB  LEU C  51      -1.716  -0.940   3.839  1.00 96.54           C  
ATOM   1046  O   LEU C  51       0.477  -3.385   3.838  1.00 96.54           O  
ATOM   1047  CG  LEU C  51      -2.898  -0.422   3.019  1.00 96.54           C  
ATOM   1048  CD1 LEU C  51      -2.914   1.103   3.015  1.00 96.54           C  
ATOM   1049  CD2 LEU C  51      -2.840  -0.965   1.595  1.00 96.54           C  
ATOM   1050  N   LEU C  52      -0.075  -2.583   5.888  1.00 96.56           N  
ATOM   1051  CA  LEU C  52       1.192  -3.014   6.468  1.00 96.56           C  
ATOM   1052  C   LEU C  52       1.360  -4.524   6.345  1.00 96.56           C  
ATOM   1053  CB  LEU C  52       1.278  -2.597   7.939  1.00 96.56           C  
ATOM   1054  O   LEU C  52       2.429  -5.005   5.960  1.00 96.56           O  
ATOM   1055  CG  LEU C  52       2.524  -3.050   8.700  1.00 96.56           C  
ATOM   1056  CD1 LEU C  52       3.780  -2.486   8.044  1.00 96.56           C  
ATOM   1057  CD2 LEU C  52       2.442  -2.624  10.163  1.00 96.56           C  
ATOM   1058  N   GLU C  53       0.330  -5.268   6.717  1.00 96.08           N  
ATOM   1059  CA  GLU C  53       0.364  -6.724   6.618  1.00 96.08           C  
ATOM   1060  C   GLU C  53       0.640  -7.174   5.187  1.00 96.08           C  
ATOM   1061  CB  GLU C  53      -0.953  -7.327   7.114  1.00 96.08           C  
ATOM   1062  O   GLU C  53       1.424  -8.098   4.962  1.00 96.08           O  
ATOM   1063  CG  GLU C  53      -0.951  -8.848   7.169  1.00 96.08           C  
ATOM   1064  CD  GLU C  53      -2.272  -9.433   7.641  1.00 96.08           C  
ATOM   1065  OE1 GLU C  53      -2.485 -10.657   7.482  1.00 96.08           O  
ATOM   1066  OE2 GLU C  53      -3.102  -8.662   8.173  1.00 96.08           O  
ATOM   1067  N   LEU C  54       0.044  -6.525   4.245  1.00 95.60           N  
ATOM   1068  CA  LEU C  54       0.206  -6.881   2.840  1.00 95.60           C  
ATOM   1069  C   LEU C  54       1.634  -6.619   2.374  1.00 95.60           C  
ATOM   1070  CB  LEU C  54      -0.780  -6.097   1.971  1.00 95.60           C  
ATOM   1071  O   LEU C  54       2.220  -7.439   1.663  1.00 95.60           O  
ATOM   1072  CG  LEU C  54      -2.228  -6.590   1.974  1.00 95.60           C  
ATOM   1073  CD1 LEU C  54      -3.146  -5.542   1.353  1.00 95.60           C  
ATOM   1074  CD2 LEU C  54      -2.343  -7.917   1.232  1.00 95.60           C  
ATOM   1075  N   PHE C  55       2.207  -5.540   2.818  1.00 95.41           N  
ATOM   1076  CA  PHE C  55       3.579  -5.232   2.433  1.00 95.41           C  
ATOM   1077  C   PHE C  55       4.551  -6.231   3.049  1.00 95.41           C  
ATOM   1078  CB  PHE C  55       3.951  -3.807   2.856  1.00 95.41           C  
ATOM   1079  O   PHE C  55       5.511  -6.651   2.400  1.00 95.41           O  
ATOM   1080  CG  PHE C  55       3.670  -2.769   1.804  1.00 95.41           C  
ATOM   1081  CD1 PHE C  55       4.377  -2.762   0.608  1.00 95.41           C  
ATOM   1082  CD2 PHE C  55       2.698  -1.799   2.011  1.00 95.41           C  
ATOM   1083  CE1 PHE C  55       4.120  -1.802  -0.368  1.00 95.41           C  
ATOM   1084  CE2 PHE C  55       2.435  -0.836   1.041  1.00 95.41           C  
ATOM   1085  CZ  PHE C  55       3.148  -0.839  -0.147  1.00 95.41           C  
ATOM   1086  N   LYS C  56       4.289  -6.622   4.232  1.00 94.71           N  
ATOM   1087  CA  LYS C  56       5.141  -7.622   4.869  1.00 94.71           C  
ATOM   1088  C   LYS C  56       5.083  -8.951   4.121  1.00 94.71           C  
ATOM   1089  CB  LYS C  56       4.731  -7.825   6.329  1.00 94.71           C  
ATOM   1090  O   LYS C  56       6.105  -9.618   3.949  1.00 94.71           O  
ATOM   1091  CG  LYS C  56       5.126  -6.678   7.248  1.00 94.71           C  
ATOM   1092  CD  LYS C  56       4.695  -6.939   8.685  1.00 94.71           C  
ATOM   1093  CE  LYS C  56       5.247  -5.886   9.636  1.00 94.71           C  
ATOM   1094  NZ  LYS C  56       4.750  -6.083  11.030  1.00 94.71           N  
ATOM   1095  N   SER C  57       3.873  -9.279   3.764  1.00 93.77           N  
ATOM   1096  CA  SER C  57       3.708 -10.499   2.980  1.00 93.77           C  
ATOM   1097  C   SER C  57       4.450 -10.405   1.651  1.00 93.77           C  
ATOM   1098  CB  SER C  57       2.226 -10.778   2.728  1.00 93.77           C  
ATOM   1099  O   SER C  57       5.100 -11.364   1.228  1.00 93.77           O  
ATOM   1100  OG  SER C  57       2.060 -11.957   1.959  1.00 93.77           O  
ATOM   1101  N   GLN C  58       4.367  -9.299   0.956  1.00 92.26           N  
ATOM   1102  CA  GLN C  58       5.049  -9.107  -0.319  1.00 92.26           C  
ATOM   1103  C   GLN C  58       6.563  -9.202  -0.153  1.00 92.26           C  
ATOM   1104  CB  GLN C  58       4.671  -7.758  -0.933  1.00 92.26           C  
ATOM   1105  O   GLN C  58       7.254  -9.757  -1.010  1.00 92.26           O  
ATOM   1106  CG  GLN C  58       3.286  -7.736  -1.564  1.00 92.26           C  
ATOM   1107  CD  GLN C  58       3.003  -6.448  -2.314  1.00 92.26           C  
ATOM   1108  NE2 GLN C  58       2.197  -6.539  -3.367  1.00 92.26           N  
ATOM   1109  OE1 GLN C  58       3.503  -5.379  -1.949  1.00 92.26           O  
ATOM   1110  N   LEU C  59       7.041  -8.634   0.912  1.00 92.63           N  
ATOM   1111  CA  LEU C  59       8.467  -8.725   1.206  1.00 92.63           C  
ATOM   1112  C   LEU C  59       8.894 -10.179   1.377  1.00 92.63           C  
ATOM   1113  CB  LEU C  59       8.806  -7.929   2.468  1.00 92.63           C  
ATOM   1114  O   LEU C  59       9.935 -10.589   0.859  1.00 92.63           O  
ATOM   1115  CG  LEU C  59      10.273  -7.936   2.901  1.00 92.63           C  
ATOM   1116  CD1 LEU C  59      11.149  -7.320   1.815  1.00 92.63           C  
ATOM   1117  CD2 LEU C  59      10.446  -7.192   4.221  1.00 92.63           C  
ATOM   1118  N   GLU C  60       8.132 -10.952   2.151  1.00 92.75           N  
ATOM   1119  CA  GLU C  60       8.428 -12.366   2.356  1.00 92.75           C  
ATOM   1120  C   GLU C  60       8.462 -13.121   1.030  1.00 92.75           C  
ATOM   1121  CB  GLU C  60       7.400 -13.001   3.296  1.00 92.75           C  
ATOM   1122  O   GLU C  60       9.356 -13.937   0.797  1.00 92.75           O  
ATOM   1123  CG  GLU C  60       7.728 -14.434   3.689  1.00 92.75           C  
ATOM   1124  CD  GLU C  60       6.733 -15.029   4.673  1.00 92.75           C  
ATOM   1125  OE1 GLU C  60       6.894 -16.208   5.060  1.00 92.75           O  
ATOM   1126  OE2 GLU C  60       5.783 -14.310   5.057  1.00 92.75           O  
ATOM   1127  N   LEU C  61       7.538 -12.816   0.179  1.00 91.42           N  
ATOM   1128  CA  LEU C  61       7.472 -13.473  -1.123  1.00 91.42           C  
ATOM   1129  C   LEU C  61       8.686 -13.115  -1.974  1.00 91.42           C  
ATOM   1130  CB  LEU C  61       6.186 -13.081  -1.856  1.00 91.42           C  
ATOM   1131  O   LEU C  61       9.258 -13.980  -2.641  1.00 91.42           O  
ATOM   1132  CG  LEU C  61       4.895 -13.726  -1.351  1.00 91.42           C  
ATOM   1133  CD1 LEU C  61       3.682 -13.035  -1.965  1.00 91.42           C  
ATOM   1134  CD2 LEU C  61       4.882 -15.218  -1.667  1.00 91.42           C  
ATOM   1135  N   ALA C  62       9.018 -11.871  -1.964  1.00 90.12           N  
ATOM   1136  CA  ALA C  62      10.189 -11.432  -2.718  1.00 90.12           C  
ATOM   1137  C   ALA C  62      11.449 -12.147  -2.240  1.00 90.12           C  
ATOM   1138  CB  ALA C  62      10.361  -9.920  -2.601  1.00 90.12           C  
ATOM   1139  O   ALA C  62      12.297 -12.533  -3.048  1.00 90.12           O  
ATOM   1140  N   GLU C  63      11.615 -12.370  -1.001  1.00 90.98           N  
ATOM   1141  CA  GLU C  63      12.771 -13.064  -0.440  1.00 90.98           C  
ATOM   1142  C   GLU C  63      12.813 -14.520  -0.893  1.00 90.98           C  
ATOM   1143  CB  GLU C  63      12.753 -12.988   1.089  1.00 90.98           C  
ATOM   1144  O   GLU C  63      13.884 -15.051  -1.195  1.00 90.98           O  
ATOM   1145  CG  GLU C  63      13.107 -11.615   1.641  1.00 90.98           C  
ATOM   1146  CD  GLU C  63      12.941 -11.514   3.149  1.00 90.98           C  
ATOM   1147  OE1 GLU C  63      13.496 -10.572   3.759  1.00 90.98           O  
ATOM   1148  OE2 GLU C  63      12.252 -12.385   3.726  1.00 90.98           O  
ATOM   1149  N   ILE C  64      11.681 -15.118  -0.948  1.00 89.64           N  
ATOM   1150  CA  ILE C  64      11.589 -16.500  -1.406  1.00 89.64           C  
ATOM   1151  C   ILE C  64      11.992 -16.584  -2.876  1.00 89.64           C  
ATOM   1152  CB  ILE C  64      10.166 -17.068  -1.207  1.00 89.64           C  
ATOM   1153  O   ILE C  64      12.737 -17.485  -3.272  1.00 89.64           O  
ATOM   1154  CG1 ILE C  64       9.844 -17.190   0.287  1.00 89.64           C  
ATOM   1155  CG2 ILE C  64      10.021 -18.421  -1.910  1.00 89.64           C  
ATOM   1156  CD1 ILE C  64       8.388 -17.525   0.581  1.00 89.64           C  
ATOM   1157  N   ILE C  65      11.467 -15.675  -3.677  1.00 87.10           N  
ATOM   1158  CA  ILE C  65      11.790 -15.635  -5.100  1.00 87.10           C  
ATOM   1159  C   ILE C  65      13.301 -15.519  -5.283  1.00 87.10           C  
ATOM   1160  CB  ILE C  65      11.073 -14.464  -5.809  1.00 87.10           C  
ATOM   1161  O   ILE C  65      13.884 -16.199  -6.131  1.00 87.10           O  
ATOM   1162  CG1 ILE C  65       9.567 -14.736  -5.900  1.00 87.10           C  
ATOM   1163  CG2 ILE C  65      11.672 -14.226  -7.198  1.00 87.10           C  
ATOM   1164  CD1 ILE C  65       8.751 -13.546  -6.386  1.00 87.10           C  
ATOM   1165  N   LEU C  66      13.909 -14.687  -4.508  1.00 88.29           N  
ATOM   1166  CA  LEU C  66      15.357 -14.527  -4.570  1.00 88.29           C  
ATOM   1167  C   LEU C  66      16.062 -15.853  -4.306  1.00 88.29           C  
ATOM   1168  CB  LEU C  66      15.825 -13.477  -3.559  1.00 88.29           C  
ATOM   1169  O   LEU C  66      17.042 -16.185  -4.977  1.00 88.29           O  
ATOM   1170  CG  LEU C  66      17.308 -13.105  -3.605  1.00 88.29           C  
ATOM   1171  CD1 LEU C  66      17.642 -12.421  -4.927  1.00 88.29           C  
ATOM   1172  CD2 LEU C  66      17.671 -12.207  -2.426  1.00 88.29           C  
ATOM   1173  N   LYS C  67      15.576 -16.556  -3.317  1.00 88.61           N  
ATOM   1174  CA  LYS C  67      16.163 -17.852  -2.987  1.00 88.61           C  
ATOM   1175  C   LYS C  67      16.003 -18.838  -4.140  1.00 88.61           C  
ATOM   1176  CB  LYS C  67      15.527 -18.422  -1.718  1.00 88.61           C  
ATOM   1177  O   LYS C  67      16.913 -19.619  -4.426  1.00 88.61           O  
ATOM   1178  CG  LYS C  67      15.970 -17.728  -0.438  1.00 88.61           C  
ATOM   1179  CD  LYS C  67      15.301 -18.336   0.788  1.00 88.61           C  
ATOM   1180  CE  LYS C  67      15.663 -17.578   2.058  1.00 88.61           C  
ATOM   1181  NZ  LYS C  67      14.924 -18.102   3.245  1.00 88.61           N  
ATOM   1182  N   LEU C  68      14.812 -18.758  -4.842  1.00 86.06           N  
ATOM   1183  CA  LEU C  68      14.517 -19.667  -5.944  1.00 86.06           C  
ATOM   1184  C   LEU C  68      15.380 -19.344  -7.160  1.00 86.06           C  
ATOM   1185  CB  LEU C  68      13.036 -19.590  -6.321  1.00 86.06           C  
ATOM   1186  O   LEU C  68      15.758 -20.242  -7.915  1.00 86.06           O  
ATOM   1187  CG  LEU C  68      12.052 -20.220  -5.334  1.00 86.06           C  
ATOM   1188  CD1 LEU C  68      10.617 -19.888  -5.731  1.00 86.06           C  
ATOM   1189  CD2 LEU C  68      12.257 -21.729  -5.262  1.00 86.06           C  
ATOM   1190  N   LEU C  69      15.729 -18.063  -7.446  1.00 85.27           N  
ATOM   1191  CA  LEU C  69      16.553 -17.652  -8.577  1.00 85.27           C  
ATOM   1192  C   LEU C  69      17.990 -18.134  -8.407  1.00 85.27           C  
ATOM   1193  CB  LEU C  69      16.528 -16.130  -8.734  1.00 85.27           C  
ATOM   1194  O   LEU C  69      18.720 -18.282  -9.389  1.00 85.27           O  
ATOM   1195  CG  LEU C  69      15.238 -15.527  -9.293  1.00 85.27           C  
ATOM   1196  CD1 LEU C  69      15.270 -14.007  -9.178  1.00 85.27           C  
ATOM   1197  CD2 LEU C  69      15.033 -15.954 -10.743  1.00 85.27           C  
ATOM   1198  N   ARG C  70      18.433 -18.473  -7.193  1.00 81.76           N  
ATOM   1199  CA  ARG C  70      19.768 -19.021  -6.974  1.00 81.76           C  
ATOM   1200  C   ARG C  70      19.799 -20.519  -7.255  1.00 81.76           C  
ATOM   1201  CB  ARG C  70      20.233 -18.746  -5.542  1.00 81.76           C  
ATOM   1202  O   ARG C  70      20.796 -21.042  -7.758  1.00 81.76           O  
ATOM   1203  CG  ARG C  70      20.622 -17.299  -5.287  1.00 81.76           C  
ATOM   1204  CD  ARG C  70      21.144 -17.095  -3.872  1.00 81.76           C  
ATOM   1205  NE  ARG C  70      21.542 -15.710  -3.638  1.00 81.76           N  
ATOM   1206  NH1 ARG C  70      21.967 -15.996  -1.385  1.00 81.76           N  
ATOM   1207  NH2 ARG C  70      22.265 -13.943  -2.361  1.00 81.76           N  
ATOM   1208  CZ  ARG C  70      21.924 -15.220  -2.462  1.00 81.76           C  
TER    1209      ARG C  70                                                      
ATOM   1210  N   SER D   1       2.874 -14.746 -24.160  1.00 88.25           N  
ATOM   1211  CA  SER D   1       3.802 -15.380 -23.228  1.00 88.25           C  
ATOM   1212  C   SER D   1       3.667 -14.790 -21.828  1.00 88.25           C  
ATOM   1213  CB  SER D   1       5.242 -15.228 -23.719  1.00 88.25           C  
ATOM   1214  O   SER D   1       3.170 -13.674 -21.664  1.00 88.25           O  
ATOM   1215  OG  SER D   1       5.693 -13.895 -23.550  1.00 88.25           O  
ATOM   1216  N   GLU D   2       3.847 -15.553 -20.778  1.00 93.49           N  
ATOM   1217  CA  GLU D   2       3.858 -15.109 -19.387  1.00 93.49           C  
ATOM   1218  C   GLU D   2       4.729 -13.869 -19.210  1.00 93.49           C  
ATOM   1219  CB  GLU D   2       4.347 -16.232 -18.468  1.00 93.49           C  
ATOM   1220  O   GLU D   2       4.385 -12.967 -18.444  1.00 93.49           O  
ATOM   1221  CG  GLU D   2       3.350 -17.369 -18.303  1.00 93.49           C  
ATOM   1222  CD  GLU D   2       3.931 -18.576 -17.583  1.00 93.49           C  
ATOM   1223  OE1 GLU D   2       3.168 -19.512 -17.254  1.00 93.49           O  
ATOM   1224  OE2 GLU D   2       5.160 -18.584 -17.344  1.00 93.49           O  
ATOM   1225  N   GLU D   3       5.743 -13.741 -19.987  1.00 92.99           N  
ATOM   1226  CA  GLU D   3       6.628 -12.581 -19.931  1.00 92.99           C  
ATOM   1227  C   GLU D   3       5.921 -11.324 -20.430  1.00 92.99           C  
ATOM   1228  CB  GLU D   3       7.897 -12.831 -20.750  1.00 92.99           C  
ATOM   1229  O   GLU D   3       6.076 -10.246 -19.851  1.00 92.99           O  
ATOM   1230  CG  GLU D   3       8.984 -11.789 -20.534  1.00 92.99           C  
ATOM   1231  CD  GLU D   3      10.280 -12.114 -21.259  1.00 92.99           C  
ATOM   1232  OE1 GLU D   3      11.168 -11.236 -21.340  1.00 92.99           O  
ATOM   1233  OE2 GLU D   3      10.408 -13.258 -21.752  1.00 92.99           O  
ATOM   1234  N   ASP D   4       5.175 -11.490 -21.584  1.00 93.78           N  
ATOM   1235  CA  ASP D   4       4.422 -10.361 -22.122  1.00 93.78           C  
ATOM   1236  C   ASP D   4       3.359  -9.888 -21.133  1.00 93.78           C  
ATOM   1237  CB  ASP D   4       3.771 -10.736 -23.455  1.00 93.78           C  
ATOM   1238  O   ASP D   4       3.154  -8.684 -20.963  1.00 93.78           O  
ATOM   1239  CG  ASP D   4       4.769 -10.833 -24.596  1.00 93.78           C  
ATOM   1240  OD1 ASP D   4       4.469 -11.494 -25.614  1.00 93.78           O  
ATOM   1241  OD2 ASP D   4       5.866 -10.246 -24.474  1.00 93.78           O  
ATOM   1242  N   GLU D   5       2.709 -10.848 -20.521  1.00 94.02           N  
ATOM   1243  CA  GLU D   5       1.693 -10.510 -19.530  1.00 94.02           C  
ATOM   1244  C   GLU D   5       2.302  -9.758 -18.350  1.00 94.02           C  
ATOM   1245  CB  GLU D   5       0.979 -11.771 -19.038  1.00 94.02           C  
ATOM   1246  O   GLU D   5       1.716  -8.796 -17.850  1.00 94.02           O  
ATOM   1247  CG  GLU D   5       0.040 -12.387 -20.065  1.00 94.02           C  
ATOM   1248  CD  GLU D   5      -0.644 -13.651 -19.570  1.00 94.02           C  
ATOM   1249  OE1 GLU D   5      -1.366 -14.300 -20.361  1.00 94.02           O  
ATOM   1250  OE2 GLU D   5      -0.457 -13.996 -18.382  1.00 94.02           O  
ATOM   1251  N   LEU D   6       3.438 -10.152 -17.927  1.00 93.37           N  
ATOM   1252  CA  LEU D   6       4.136  -9.493 -16.828  1.00 93.37           C  
ATOM   1253  C   LEU D   6       4.527  -8.069 -17.207  1.00 93.37           C  
ATOM   1254  CB  LEU D   6       5.382 -10.288 -16.431  1.00 93.37           C  
ATOM   1255  O   LEU D   6       4.406  -7.150 -16.394  1.00 93.37           O  
ATOM   1256  CG  LEU D   6       6.183  -9.747 -15.246  1.00 93.37           C  
ATOM   1257  CD1 LEU D   6       5.305  -9.675 -14.001  1.00 93.37           C  
ATOM   1258  CD2 LEU D   6       7.412 -10.612 -14.990  1.00 93.37           C  
ATOM   1259  N   ARG D   7       4.982  -7.854 -18.410  1.00 93.50           N  
ATOM   1260  CA  ARG D   7       5.353  -6.523 -18.878  1.00 93.50           C  
ATOM   1261  C   ARG D   7       4.144  -5.594 -18.902  1.00 93.50           C  
ATOM   1262  CB  ARG D   7       5.984  -6.598 -20.270  1.00 93.50           C  
ATOM   1263  O   ARG D   7       4.242  -4.428 -18.513  1.00 93.50           O  
ATOM   1264  CG  ARG D   7       7.274  -5.805 -20.406  1.00 93.50           C  
ATOM   1265  CD  ARG D   7       7.868  -5.929 -21.802  1.00 93.50           C  
ATOM   1266  NE  ARG D   7       8.985  -6.869 -21.831  1.00 93.50           N  
ATOM   1267  NH1 ARG D   7      10.619  -5.255 -21.583  1.00 93.50           N  
ATOM   1268  NH2 ARG D   7      11.202  -7.465 -21.765  1.00 93.50           N  
ATOM   1269  CZ  ARG D   7      10.266  -6.528 -21.726  1.00 93.50           C  
ATOM   1270  N   LYS D   8       2.982  -6.113 -19.331  1.00 94.30           N  
ATOM   1271  CA  LYS D   8       1.756  -5.320 -19.358  1.00 94.30           C  
ATOM   1272  C   LYS D   8       1.327  -4.924 -17.948  1.00 94.30           C  
ATOM   1273  CB  LYS D   8       0.632  -6.093 -20.050  1.00 94.30           C  
ATOM   1274  O   LYS D   8       0.908  -3.788 -17.717  1.00 94.30           O  
ATOM   1275  CG  LYS D   8       0.767  -6.157 -21.564  1.00 94.30           C  
ATOM   1276  CD  LYS D   8      -0.396  -6.911 -22.197  1.00 94.30           C  
ATOM   1277  CE  LYS D   8      -0.213  -7.062 -23.701  1.00 94.30           C  
ATOM   1278  NZ  LYS D   8      -1.292  -7.897 -24.310  1.00 94.30           N  
ATOM   1279  N   LEU D   9       1.449  -5.840 -17.007  1.00 93.69           N  
ATOM   1280  CA  LEU D   9       1.094  -5.573 -15.618  1.00 93.69           C  
ATOM   1281  C   LEU D   9       2.007  -4.508 -15.019  1.00 93.69           C  
ATOM   1282  CB  LEU D   9       1.176  -6.857 -14.787  1.00 93.69           C  
ATOM   1283  O   LEU D   9       1.545  -3.627 -14.290  1.00 93.69           O  
ATOM   1284  CG  LEU D   9      -0.027  -7.797 -14.873  1.00 93.69           C  
ATOM   1285  CD1 LEU D   9       0.303  -9.141 -14.232  1.00 93.69           C  
ATOM   1286  CD2 LEU D   9      -1.247  -7.168 -14.209  1.00 93.69           C  
ATOM   1287  N   THR D  10       3.298  -4.623 -15.319  1.00 93.69           N  
ATOM   1288  CA  THR D  10       4.258  -3.643 -14.823  1.00 93.69           C  
ATOM   1289  C   THR D  10       3.931  -2.249 -15.352  1.00 93.69           C  
ATOM   1290  CB  THR D  10       5.697  -4.020 -15.219  1.00 93.69           C  
ATOM   1291  O   THR D  10       4.019  -1.264 -14.617  1.00 93.69           O  
ATOM   1292  CG2 THR D  10       6.697  -2.987 -14.710  1.00 93.69           C  
ATOM   1293  OG1 THR D  10       6.021  -5.298 -14.657  1.00 93.69           O  
ATOM   1294  N   GLU D  11       3.524  -2.120 -16.656  1.00 94.61           N  
ATOM   1295  CA  GLU D  11       3.137  -0.837 -17.236  1.00 94.61           C  
ATOM   1296  C   GLU D  11       1.899  -0.272 -16.547  1.00 94.61           C  
ATOM   1297  CB  GLU D  11       2.884  -0.981 -18.738  1.00 94.61           C  
ATOM   1298  O   GLU D  11       1.836   0.924 -16.254  1.00 94.61           O  
ATOM   1299  CG  GLU D  11       4.151  -1.168 -19.560  1.00 94.61           C  
ATOM   1300  CD  GLU D  11       3.877  -1.458 -21.028  1.00 94.61           C  
ATOM   1301  OE1 GLU D  11       4.845  -1.630 -21.803  1.00 94.61           O  
ATOM   1302  OE2 GLU D  11       2.685  -1.512 -21.405  1.00 94.61           O  
ATOM   1303  N   TYR D  12       0.931  -1.180 -16.331  1.00 94.84           N  
ATOM   1304  CA  TYR D  12      -0.276  -0.767 -15.624  1.00 94.84           C  
ATOM   1305  C   TYR D  12       0.057  -0.265 -14.225  1.00 94.84           C  
ATOM   1306  CB  TYR D  12      -1.273  -1.927 -15.540  1.00 94.84           C  
ATOM   1307  O   TYR D  12      -0.463   0.765 -13.788  1.00 94.84           O  
ATOM   1308  CG  TYR D  12      -2.544  -1.582 -14.802  1.00 94.84           C  
ATOM   1309  CD1 TYR D  12      -2.680  -1.858 -13.443  1.00 94.84           C  
ATOM   1310  CD2 TYR D  12      -3.611  -0.981 -15.461  1.00 94.84           C  
ATOM   1311  CE1 TYR D  12      -3.850  -1.544 -12.759  1.00 94.84           C  
ATOM   1312  CE2 TYR D  12      -4.785  -0.662 -14.787  1.00 94.84           C  
ATOM   1313  OH  TYR D  12      -6.055  -0.633 -12.766  1.00 94.84           O  
ATOM   1314  CZ  TYR D  12      -4.895  -0.947 -13.438  1.00 94.84           C  
ATOM   1315  N   GLN D  13       0.919  -0.928 -13.493  1.00 94.03           N  
ATOM   1316  CA  GLN D  13       1.332  -0.546 -12.147  1.00 94.03           C  
ATOM   1317  C   GLN D  13       1.997   0.828 -12.145  1.00 94.03           C  
ATOM   1318  CB  GLN D  13       2.282  -1.590 -11.559  1.00 94.03           C  
ATOM   1319  O   GLN D  13       1.753   1.640 -11.251  1.00 94.03           O  
ATOM   1320  CG  GLN D  13       1.585  -2.855 -11.078  1.00 94.03           C  
ATOM   1321  CD  GLN D  13       2.550  -3.877 -10.508  1.00 94.03           C  
ATOM   1322  NE2 GLN D  13       2.106  -4.609  -9.491  1.00 94.03           N  
ATOM   1323  OE1 GLN D  13       3.685  -4.009 -10.977  1.00 94.03           O  
ATOM   1324  N   ASN D  14       2.788   1.076 -13.127  1.00 93.67           N  
ATOM   1325  CA  ASN D  14       3.477   2.360 -13.207  1.00 93.67           C  
ATOM   1326  C   ASN D  14       2.496   3.510 -13.414  1.00 93.67           C  
ATOM   1327  CB  ASN D  14       4.518   2.341 -14.328  1.00 93.67           C  
ATOM   1328  O   ASN D  14       2.661   4.585 -12.834  1.00 93.67           O  
ATOM   1329  CG  ASN D  14       5.741   1.519 -13.976  1.00 93.67           C  
ATOM   1330  ND2 ASN D  14       6.462   1.062 -14.993  1.00 93.67           N  
ATOM   1331  OD1 ASN D  14       6.035   1.294 -12.799  1.00 93.67           O  
ATOM   1332  N   ARG D  15       1.461   3.285 -14.207  1.00 95.34           N  
ATOM   1333  CA  ARG D  15       0.433   4.303 -14.400  1.00 95.34           C  
ATOM   1334  C   ARG D  15      -0.330   4.562 -13.105  1.00 95.34           C  
ATOM   1335  CB  ARG D  15      -0.538   3.885 -15.506  1.00 95.34           C  
ATOM   1336  O   ARG D  15      -0.609   5.713 -12.763  1.00 95.34           O  
ATOM   1337  CG  ARG D  15       0.054   3.960 -16.905  1.00 95.34           C  
ATOM   1338  CD  ARG D  15      -1.012   3.782 -17.978  1.00 95.34           C  
ATOM   1339  NE  ARG D  15      -1.511   2.411 -18.020  1.00 95.34           N  
ATOM   1340  NH1 ARG D  15      -0.589   1.918 -20.080  1.00 95.34           N  
ATOM   1341  NH2 ARG D  15      -1.800   0.332 -18.952  1.00 95.34           N  
ATOM   1342  CZ  ARG D  15      -1.299   1.557 -19.017  1.00 95.34           C  
ATOM   1343  N   ALA D  16      -0.741   3.473 -12.391  1.00 95.75           N  
ATOM   1344  CA  ALA D  16      -1.450   3.598 -11.120  1.00 95.75           C  
ATOM   1345  C   ALA D  16      -0.597   4.325 -10.085  1.00 95.75           C  
ATOM   1346  CB  ALA D  16      -1.855   2.221 -10.600  1.00 95.75           C  
ATOM   1347  O   ALA D  16      -1.113   5.111  -9.287  1.00 95.75           O  
ATOM   1348  N   LEU D  17       0.707   4.100 -10.120  1.00 95.57           N  
ATOM   1349  CA  LEU D  17       1.623   4.768  -9.202  1.00 95.57           C  
ATOM   1350  C   LEU D  17       1.644   6.272  -9.454  1.00 95.57           C  
ATOM   1351  CB  LEU D  17       3.036   4.196  -9.344  1.00 95.57           C  
ATOM   1352  O   LEU D  17       1.702   7.063  -8.510  1.00 95.57           O  
ATOM   1353  CG  LEU D  17       3.308   2.876  -8.621  1.00 95.57           C  
ATOM   1354  CD1 LEU D  17       4.667   2.318  -9.031  1.00 95.57           C  
ATOM   1355  CD2 LEU D  17       3.237   3.068  -7.110  1.00 95.57           C  
ATOM   1356  N   GLU D  18       1.591   6.672 -10.736  1.00 96.04           N  
ATOM   1357  CA  GLU D  18       1.540   8.092 -11.073  1.00 96.04           C  
ATOM   1358  C   GLU D  18       0.260   8.737 -10.549  1.00 96.04           C  
ATOM   1359  CB  GLU D  18       1.647   8.290 -12.587  1.00 96.04           C  
ATOM   1360  O   GLU D  18       0.290   9.853 -10.026  1.00 96.04           O  
ATOM   1361  CG  GLU D  18       3.036   8.017 -13.146  1.00 96.04           C  
ATOM   1362  CD  GLU D  18       3.102   8.110 -14.662  1.00 96.04           C  
ATOM   1363  OE1 GLU D  18       4.183   7.857 -15.239  1.00 96.04           O  
ATOM   1364  OE2 GLU D  18       2.063   8.438 -15.277  1.00 96.04           O  
ATOM   1365  N   GLU D  19      -0.852   8.027 -10.687  1.00 96.02           N  
ATOM   1366  CA  GLU D  19      -2.121   8.521 -10.161  1.00 96.02           C  
ATOM   1367  C   GLU D  19      -2.072   8.659  -8.642  1.00 96.02           C  
ATOM   1368  CB  GLU D  19      -3.269   7.595 -10.568  1.00 96.02           C  
ATOM   1369  O   GLU D  19      -2.615   9.614  -8.082  1.00 96.02           O  
ATOM   1370  CG  GLU D  19      -3.606   7.648 -12.052  1.00 96.02           C  
ATOM   1371  CD  GLU D  19      -4.700   6.673 -12.454  1.00 96.02           C  
ATOM   1372  OE1 GLU D  19      -5.099   6.665 -13.641  1.00 96.02           O  
ATOM   1373  OE2 GLU D  19      -5.162   5.911 -11.576  1.00 96.02           O  
ATOM   1374  N   LEU D  20      -1.433   7.697  -8.016  1.00 97.02           N  
ATOM   1375  CA  LEU D  20      -1.280   7.734  -6.566  1.00 97.02           C  
ATOM   1376  C   LEU D  20      -0.487   8.962  -6.134  1.00 97.02           C  
ATOM   1377  CB  LEU D  20      -0.586   6.463  -6.067  1.00 97.02           C  
ATOM   1378  O   LEU D  20      -0.870   9.652  -5.186  1.00 97.02           O  
ATOM   1379  CG  LEU D  20      -0.369   6.357  -4.557  1.00 97.02           C  
ATOM   1380  CD1 LEU D  20      -1.707   6.368  -3.827  1.00 97.02           C  
ATOM   1381  CD2 LEU D  20       0.421   5.097  -4.217  1.00 97.02           C  
ATOM   1382  N   GLU D  21       0.559   9.256  -6.833  1.00 97.16           N  
ATOM   1383  CA  GLU D  21       1.393  10.412  -6.519  1.00 97.16           C  
ATOM   1384  C   GLU D  21       0.600  11.711  -6.631  1.00 97.16           C  
ATOM   1385  CB  GLU D  21       2.614  10.460  -7.440  1.00 97.16           C  
ATOM   1386  O   GLU D  21       0.713  12.589  -5.773  1.00 97.16           O  
ATOM   1387  CG  GLU D  21       3.599  11.569  -7.098  1.00 97.16           C  
ATOM   1388  CD  GLU D  21       4.863  11.530  -7.942  1.00 97.16           C  
ATOM   1389  OE1 GLU D  21       5.799  12.316  -7.670  1.00 97.16           O  
ATOM   1390  OE2 GLU D  21       4.919  10.707  -8.882  1.00 97.16           O  
ATOM   1391  N   LYS D  22      -0.208  11.831  -7.681  1.00 96.59           N  
ATOM   1392  CA  LYS D  22      -1.032  13.019  -7.880  1.00 96.59           C  
ATOM   1393  C   LYS D  22      -2.050  13.177  -6.754  1.00 96.59           C  
ATOM   1394  CB  LYS D  22      -1.748  12.957  -9.230  1.00 96.59           C  
ATOM   1395  O   LYS D  22      -2.239  14.277  -6.231  1.00 96.59           O  
ATOM   1396  CG  LYS D  22      -0.835  13.179 -10.426  1.00 96.59           C  
ATOM   1397  CD  LYS D  22      -1.603  13.093 -11.739  1.00 96.59           C  
ATOM   1398  CE  LYS D  22      -0.669  13.168 -12.940  1.00 96.59           C  
ATOM   1399  NZ  LYS D  22      -1.402  12.962 -14.225  1.00 96.59           N  
ATOM   1400  N   ALA D  23      -2.702  12.077  -6.376  1.00 96.50           N  
ATOM   1401  CA  ALA D  23      -3.717  12.107  -5.326  1.00 96.50           C  
ATOM   1402  C   ALA D  23      -3.103  12.477  -3.979  1.00 96.50           C  
ATOM   1403  CB  ALA D  23      -4.425  10.758  -5.231  1.00 96.50           C  
ATOM   1404  O   ALA D  23      -3.704  13.218  -3.198  1.00 96.50           O  
ATOM   1405  N   ILE D  24      -1.867  12.068  -3.705  1.00 96.82           N  
ATOM   1406  CA  ILE D  24      -1.192  12.367  -2.447  1.00 96.82           C  
ATOM   1407  C   ILE D  24      -0.824  13.848  -2.398  1.00 96.82           C  
ATOM   1408  CB  ILE D  24       0.070  11.494  -2.261  1.00 96.82           C  
ATOM   1409  O   ILE D  24      -0.957  14.493  -1.355  1.00 96.82           O  
ATOM   1410  CG1 ILE D  24      -0.323  10.045  -1.953  1.00 96.82           C  
ATOM   1411  CG2 ILE D  24       0.963  12.066  -1.156  1.00 96.82           C  
ATOM   1412  CD1 ILE D  24       0.855   9.082  -1.899  1.00 96.82           C  
ATOM   1413  N   LYS D  25      -0.431  14.451  -3.541  1.00 96.62           N  
ATOM   1414  CA  LYS D  25      -0.149  15.882  -3.605  1.00 96.62           C  
ATOM   1415  C   LYS D  25      -1.407  16.703  -3.333  1.00 96.62           C  
ATOM   1416  CB  LYS D  25       0.435  16.254  -4.968  1.00 96.62           C  
ATOM   1417  O   LYS D  25      -1.352  17.723  -2.642  1.00 96.62           O  
ATOM   1418  CG  LYS D  25       1.890  15.846  -5.150  1.00 96.62           C  
ATOM   1419  CD  LYS D  25       2.434  16.301  -6.498  1.00 96.62           C  
ATOM   1420  CE  LYS D  25       3.871  15.843  -6.706  1.00 96.62           C  
ATOM   1421  NZ  LYS D  25       4.376  16.201  -8.065  1.00 96.62           N  
ATOM   1422  N   GLU D  26      -2.524  16.252  -3.918  1.00 96.72           N  
ATOM   1423  CA  GLU D  26      -3.800  16.913  -3.659  1.00 96.72           C  
ATOM   1424  C   GLU D  26      -4.170  16.838  -2.180  1.00 96.72           C  
ATOM   1425  CB  GLU D  26      -4.910  16.292  -4.511  1.00 96.72           C  
ATOM   1426  O   GLU D  26      -4.672  17.810  -1.611  1.00 96.72           O  
ATOM   1427  CG  GLU D  26      -4.812  16.632  -5.991  1.00 96.72           C  
ATOM   1428  CD  GLU D  26      -5.842  15.907  -6.842  1.00 96.72           C  
ATOM   1429  OE1 GLU D  26      -5.817  16.057  -8.085  1.00 96.72           O  
ATOM   1430  OE2 GLU D  26      -6.682  15.183  -6.262  1.00 96.72           O  
ATOM   1431  N   TYR D  27      -3.949  15.710  -1.518  1.00 96.96           N  
ATOM   1432  CA  TYR D  27      -4.190  15.538  -0.090  1.00 96.96           C  
ATOM   1433  C   TYR D  27      -3.378  16.538   0.724  1.00 96.96           C  
ATOM   1434  CB  TYR D  27      -3.847  14.110   0.346  1.00 96.96           C  
ATOM   1435  O   TYR D  27      -3.909  17.192   1.625  1.00 96.96           O  
ATOM   1436  CG  TYR D  27      -4.203  13.812   1.782  1.00 96.96           C  
ATOM   1437  CD1 TYR D  27      -3.335  14.148   2.819  1.00 96.96           C  
ATOM   1438  CD2 TYR D  27      -5.405  13.193   2.105  1.00 96.96           C  
ATOM   1439  CE1 TYR D  27      -3.658  13.873   4.144  1.00 96.96           C  
ATOM   1440  CE2 TYR D  27      -5.738  12.913   3.426  1.00 96.96           C  
ATOM   1441  OH  TYR D  27      -5.184  12.983   5.747  1.00 96.96           O  
ATOM   1442  CZ  TYR D  27      -4.860  13.257   4.437  1.00 96.96           C  
ATOM   1443  N   GLU D  28      -2.102  16.694   0.375  1.00 96.61           N  
ATOM   1444  CA  GLU D  28      -1.204  17.585   1.102  1.00 96.61           C  
ATOM   1445  C   GLU D  28      -1.626  19.043   0.945  1.00 96.61           C  
ATOM   1446  CB  GLU D  28       0.239  17.401   0.625  1.00 96.61           C  
ATOM   1447  O   GLU D  28      -1.545  19.824   1.896  1.00 96.61           O  
ATOM   1448  CG  GLU D  28       0.888  16.112   1.111  1.00 96.61           C  
ATOM   1449  CD  GLU D  28       2.304  15.921   0.592  1.00 96.61           C  
ATOM   1450  OE1 GLU D  28       3.119  15.265   1.280  1.00 96.61           O  
ATOM   1451  OE2 GLU D  28       2.602  16.432  -0.510  1.00 96.61           O  
ATOM   1452  N   LYS D  29      -2.096  19.352  -0.296  1.00 96.42           N  
ATOM   1453  CA  LYS D  29      -2.584  20.705  -0.547  1.00 96.42           C  
ATOM   1454  C   LYS D  29      -3.801  21.020   0.318  1.00 96.42           C  
ATOM   1455  CB  LYS D  29      -2.933  20.884  -2.026  1.00 96.42           C  
ATOM   1456  O   LYS D  29      -3.876  22.089   0.927  1.00 96.42           O  
ATOM   1457  CG  LYS D  29      -3.366  22.296  -2.393  1.00 96.42           C  
ATOM   1458  CD  LYS D  29      -3.716  22.406  -3.871  1.00 96.42           C  
ATOM   1459  CE  LYS D  29      -4.258  23.787  -4.217  1.00 96.42           C  
ATOM   1460  NZ  LYS D  29      -4.627  23.892  -5.660  1.00 96.42           N  
ATOM   1461  N   THR D  30      -4.779  20.070   0.395  1.00 96.37           N  
ATOM   1462  CA  THR D  30      -5.979  20.240   1.206  1.00 96.37           C  
ATOM   1463  C   THR D  30      -5.627  20.291   2.690  1.00 96.37           C  
ATOM   1464  CB  THR D  30      -6.989  19.104   0.954  1.00 96.37           C  
ATOM   1465  O   THR D  30      -6.206  21.076   3.444  1.00 96.37           O  
ATOM   1466  CG2 THR D  30      -8.269  19.319   1.754  1.00 96.37           C  
ATOM   1467  OG1 THR D  30      -7.311  19.060  -0.441  1.00 96.37           O  
ATOM   1468  N   LEU D  31      -4.635  19.554   3.112  1.00 95.87           N  
ATOM   1469  CA  LEU D  31      -4.186  19.537   4.500  1.00 95.87           C  
ATOM   1470  C   LEU D  31      -3.607  20.890   4.901  1.00 95.87           C  
ATOM   1471  CB  LEU D  31      -3.140  18.439   4.711  1.00 95.87           C  
ATOM   1472  O   LEU D  31      -3.881  21.386   5.996  1.00 95.87           O  
ATOM   1473  CG  LEU D  31      -2.520  18.352   6.107  1.00 95.87           C  
ATOM   1474  CD1 LEU D  31      -3.602  18.108   7.153  1.00 95.87           C  
ATOM   1475  CD2 LEU D  31      -1.464  17.253   6.156  1.00 95.87           C  
ATOM   1476  N   ARG D  32      -2.840  21.491   4.026  1.00 95.43           N  
ATOM   1477  CA  ARG D  32      -2.250  22.795   4.310  1.00 95.43           C  
ATOM   1478  C   ARG D  32      -3.329  23.850   4.524  1.00 95.43           C  
ATOM   1479  CB  ARG D  32      -1.316  23.222   3.175  1.00 95.43           C  
ATOM   1480  O   ARG D  32      -3.211  24.696   5.414  1.00 95.43           O  
ATOM   1481  CG  ARG D  32       0.011  22.480   3.157  1.00 95.43           C  
ATOM   1482  CD  ARG D  32       1.002  23.123   2.196  1.00 95.43           C  
ATOM   1483  NE  ARG D  32       0.603  22.934   0.804  1.00 95.43           N  
ATOM   1484  NH1 ARG D  32       1.843  21.010   0.493  1.00 95.43           N  
ATOM   1485  NH2 ARG D  32       0.587  21.860  -1.225  1.00 95.43           N  
ATOM   1486  CZ  ARG D  32       1.012  21.935   0.027  1.00 95.43           C  
ATOM   1487  N   ARG D  33      -4.392  23.776   3.710  1.00 94.80           N  
ATOM   1488  CA  ARG D  33      -5.509  24.702   3.869  1.00 94.80           C  
ATOM   1489  C   ARG D  33      -6.228  24.471   5.194  1.00 94.80           C  
ATOM   1490  CB  ARG D  33      -6.494  24.562   2.707  1.00 94.80           C  
ATOM   1491  O   ARG D  33      -6.596  25.426   5.881  1.00 94.80           O  
ATOM   1492  CG  ARG D  33      -5.968  25.099   1.385  1.00 94.80           C  
ATOM   1493  CD  ARG D  33      -7.067  25.190   0.336  1.00 94.80           C  
ATOM   1494  NE  ARG D  33      -7.670  23.886   0.073  1.00 94.80           N  
ATOM   1495  NH1 ARG D  33      -8.611  24.498  -1.946  1.00 94.80           N  
ATOM   1496  NH2 ARG D  33      -8.892  22.370  -1.144  1.00 94.80           N  
ATOM   1497  CZ  ARG D  33      -8.390  23.588  -1.005  1.00 94.80           C  
ATOM   1498  N   LEU D  34      -6.444  23.182   5.593  1.00 92.17           N  
ATOM   1499  CA  LEU D  34      -7.130  22.803   6.823  1.00 92.17           C  
ATOM   1500  C   LEU D  34      -6.356  23.282   8.047  1.00 92.17           C  
ATOM   1501  CB  LEU D  34      -7.320  21.285   6.887  1.00 92.17           C  
ATOM   1502  O   LEU D  34      -6.953  23.734   9.027  1.00 92.17           O  
ATOM   1503  CG  LEU D  34      -8.073  20.746   8.104  1.00 92.17           C  
ATOM   1504  CD1 LEU D  34      -9.537  21.170   8.052  1.00 92.17           C  
ATOM   1505  CD2 LEU D  34      -7.952  19.227   8.178  1.00 92.17           C  
ATOM   1506  N   LEU D  35      -5.002  23.203   7.992  1.00 92.80           N  
ATOM   1507  CA  LEU D  35      -4.161  23.587   9.121  1.00 92.80           C  
ATOM   1508  C   LEU D  35      -4.112  25.104   9.272  1.00 92.80           C  
ATOM   1509  CB  LEU D  35      -2.744  23.033   8.947  1.00 92.80           C  
ATOM   1510  O   LEU D  35      -3.849  25.615  10.362  1.00 92.80           O  
ATOM   1511  CG  LEU D  35      -2.601  21.511   8.987  1.00 92.80           C  
ATOM   1512  CD1 LEU D  35      -1.159  21.106   8.701  1.00 92.80           C  
ATOM   1513  CD2 LEU D  35      -3.057  20.967  10.337  1.00 92.80           C  
ATOM   1514  N   GLY D  36      -4.300  25.844   8.216  1.00 91.74           N  
ATOM   1515  CA  GLY D  36      -4.309  27.297   8.262  1.00 91.74           C  
ATOM   1516  C   GLY D  36      -5.624  27.870   8.758  1.00 91.74           C  
ATOM   1517  O   GLY D  36      -5.654  28.595   9.755  1.00 91.74           O  
ATOM   1518  N   ALA D  37      -6.806  27.597   8.160  1.00 84.26           N  
ATOM   1519  CA  ALA D  37      -8.164  28.009   8.506  1.00 84.26           C  
ATOM   1520  C   ALA D  37      -9.152  26.864   8.303  1.00 84.26           C  
ATOM   1521  CB  ALA D  37      -8.580  29.221   7.677  1.00 84.26           C  
ATOM   1522  O   ALA D  37      -9.678  26.678   7.203  1.00 84.26           O  
ATOM   1523  N   PRO D  38      -9.238  26.116   9.394  1.00 83.30           N  
ATOM   1524  CA  PRO D  38     -10.080  24.926   9.249  1.00 83.30           C  
ATOM   1525  C   PRO D  38     -11.513  25.263   8.843  1.00 83.30           C  
ATOM   1526  CB  PRO D  38     -10.042  24.294  10.643  1.00 83.30           C  
ATOM   1527  O   PRO D  38     -12.114  26.188   9.395  1.00 83.30           O  
ATOM   1528  CG  PRO D  38      -9.614  25.401  11.552  1.00 83.30           C  
ATOM   1529  CD  PRO D  38      -8.931  26.456  10.730  1.00 83.30           C  
ATOM   1530  N   ASP D  39     -11.812  24.799   7.550  1.00 85.49           N  
ATOM   1531  CA  ASP D  39     -13.199  24.810   7.096  1.00 85.49           C  
ATOM   1532  C   ASP D  39     -13.730  23.389   6.917  1.00 85.49           C  
ATOM   1533  CB  ASP D  39     -13.330  25.590   5.786  1.00 85.49           C  
ATOM   1534  O   ASP D  39     -12.968  22.471   6.606  1.00 85.49           O  
ATOM   1535  CG  ASP D  39     -14.768  25.731   5.321  1.00 85.49           C  
ATOM   1536  OD1 ASP D  39     -15.005  26.298   4.232  1.00 85.49           O  
ATOM   1537  OD2 ASP D  39     -15.674  25.273   6.051  1.00 85.49           O  
ATOM   1538  N   GLU D  40     -15.022  23.182   7.331  1.00 89.43           N  
ATOM   1539  CA  GLU D  40     -15.675  21.880   7.228  1.00 89.43           C  
ATOM   1540  C   GLU D  40     -15.540  21.304   5.822  1.00 89.43           C  
ATOM   1541  CB  GLU D  40     -17.153  21.989   7.612  1.00 89.43           C  
ATOM   1542  O   GLU D  40     -15.367  20.094   5.655  1.00 89.43           O  
ATOM   1543  CG  GLU D  40     -17.399  22.005   9.114  1.00 89.43           C  
ATOM   1544  CD  GLU D  40     -18.874  22.040   9.480  1.00 89.43           C  
ATOM   1545  OE1 GLU D  40     -19.199  22.065  10.689  1.00 89.43           O  
ATOM   1546  OE2 GLU D  40     -19.712  22.040   8.551  1.00 89.43           O  
ATOM   1547  N   ARG D  41     -15.572  22.247   4.895  1.00 92.26           N  
ATOM   1548  CA  ARG D  41     -15.435  21.818   3.507  1.00 92.26           C  
ATOM   1549  C   ARG D  41     -14.083  21.153   3.271  1.00 92.26           C  
ATOM   1550  CB  ARG D  41     -15.608  23.005   2.557  1.00 92.26           C  
ATOM   1551  O   ARG D  41     -13.994  20.148   2.562  1.00 92.26           O  
ATOM   1552  CG  ARG D  41     -15.661  22.615   1.088  1.00 92.26           C  
ATOM   1553  CD  ARG D  41     -15.900  23.823   0.193  1.00 92.26           C  
ATOM   1554  NE  ARG D  41     -15.856  23.463  -1.222  1.00 92.26           N  
ATOM   1555  NH1 ARG D  41     -16.110  25.625  -1.993  1.00 92.26           N  
ATOM   1556  NH2 ARG D  41     -15.905  23.891  -3.478  1.00 92.26           N  
ATOM   1557  CZ  ARG D  41     -15.957  24.327  -2.228  1.00 92.26           C  
ATOM   1558  N   ASP D  42     -13.049  21.641   3.888  1.00 93.97           N  
ATOM   1559  CA  ASP D  42     -11.699  21.110   3.727  1.00 93.97           C  
ATOM   1560  C   ASP D  42     -11.573  19.728   4.364  1.00 93.97           C  
ATOM   1561  CB  ASP D  42     -10.670  22.065   4.335  1.00 93.97           C  
ATOM   1562  O   ASP D  42     -10.903  18.847   3.820  1.00 93.97           O  
ATOM   1563  CG  ASP D  42     -10.541  23.366   3.562  1.00 93.97           C  
ATOM   1564  OD1 ASP D  42     -10.347  24.431   4.189  1.00 93.97           O  
ATOM   1565  OD2 ASP D  42     -10.637  23.328   2.317  1.00 93.97           O  
ATOM   1566  N   GLU D  43     -12.303  19.495   5.436  1.00 93.71           N  
ATOM   1567  CA  GLU D  43     -12.273  18.197   6.104  1.00 93.71           C  
ATOM   1568  C   GLU D  43     -12.892  17.112   5.227  1.00 93.71           C  
ATOM   1569  CB  GLU D  43     -13.002  18.266   7.448  1.00 93.71           C  
ATOM   1570  O   GLU D  43     -12.358  16.005   5.131  1.00 93.71           O  
ATOM   1571  CG  GLU D  43     -12.233  19.017   8.526  1.00 93.71           C  
ATOM   1572  CD  GLU D  43     -12.981  19.102   9.847  1.00 93.71           C  
ATOM   1573  OE1 GLU D  43     -12.483  19.763  10.786  1.00 93.71           O  
ATOM   1574  OE2 GLU D  43     -14.075  18.501   9.945  1.00 93.71           O  
ATOM   1575  N   LYS D  44     -14.070  17.496   4.691  1.00 93.59           N  
ATOM   1576  CA  LYS D  44     -14.735  16.553   3.797  1.00 93.59           C  
ATOM   1577  C   LYS D  44     -13.870  16.248   2.578  1.00 93.59           C  
ATOM   1578  CB  LYS D  44     -16.092  17.101   3.353  1.00 93.59           C  
ATOM   1579  O   LYS D  44     -13.747  15.090   2.172  1.00 93.59           O  
ATOM   1580  CG  LYS D  44     -16.900  16.135   2.499  1.00 93.59           C  
ATOM   1581  CD  LYS D  44     -18.258  16.717   2.129  1.00 93.59           C  
ATOM   1582  CE  LYS D  44     -19.039  15.782   1.216  1.00 93.59           C  
ATOM   1583  NZ  LYS D  44     -20.352  16.369   0.812  1.00 93.59           N  
ATOM   1584  N   GLU D  45     -13.292  17.279   1.960  1.00 95.63           N  
ATOM   1585  CA  GLU D  45     -12.435  17.091   0.793  1.00 95.63           C  
ATOM   1586  C   GLU D  45     -11.231  16.215   1.128  1.00 95.63           C  
ATOM   1587  CB  GLU D  45     -11.966  18.443   0.247  1.00 95.63           C  
ATOM   1588  O   GLU D  45     -10.831  15.368   0.326  1.00 95.63           O  
ATOM   1589  CG  GLU D  45     -11.198  18.344  -1.062  1.00 95.63           C  
ATOM   1590  CD  GLU D  45     -10.802  19.698  -1.629  1.00 95.63           C  
ATOM   1591  OE1 GLU D  45      -9.985  19.744  -2.577  1.00 95.63           O  
ATOM   1592  OE2 GLU D  45     -11.312  20.722  -1.121  1.00 95.63           O  
ATOM   1593  N   LEU D  46     -10.679  16.388   2.311  1.00 95.62           N  
ATOM   1594  CA  LEU D  46      -9.537  15.589   2.743  1.00 95.62           C  
ATOM   1595  C   LEU D  46      -9.911  14.114   2.841  1.00 95.62           C  
ATOM   1596  CB  LEU D  46      -9.016  16.087   4.094  1.00 95.62           C  
ATOM   1597  O   LEU D  46      -9.172  13.249   2.366  1.00 95.62           O  
ATOM   1598  CG  LEU D  46      -7.668  15.525   4.550  1.00 95.62           C  
ATOM   1599  CD1 LEU D  46      -6.553  16.012   3.631  1.00 95.62           C  
ATOM   1600  CD2 LEU D  46      -7.386  15.918   5.996  1.00 95.62           C  
ATOM   1601  N   ALA D  47     -11.081  13.801   3.439  1.00 95.37           N  
ATOM   1602  CA  ALA D  47     -11.554  12.427   3.593  1.00 95.37           C  
ATOM   1603  C   ALA D  47     -11.842  11.791   2.236  1.00 95.37           C  
ATOM   1604  CB  ALA D  47     -12.802  12.389   4.471  1.00 95.37           C  
ATOM   1605  O   ALA D  47     -11.544  10.614   2.019  1.00 95.37           O  
ATOM   1606  N   GLU D  48     -12.402  12.577   1.269  1.00 95.85           N  
ATOM   1607  CA  GLU D  48     -12.702  12.076  -0.068  1.00 95.85           C  
ATOM   1608  C   GLU D  48     -11.424  11.738  -0.831  1.00 95.85           C  
ATOM   1609  CB  GLU D  48     -13.529  13.097  -0.853  1.00 95.85           C  
ATOM   1610  O   GLU D  48     -11.352  10.711  -1.509  1.00 95.85           O  
ATOM   1611  CG  GLU D  48     -14.971  13.216  -0.380  1.00 95.85           C  
ATOM   1612  CD  GLU D  48     -15.725  14.361  -1.035  1.00 95.85           C  
ATOM   1613  OE1 GLU D  48     -16.961  14.454  -0.858  1.00 95.85           O  
ATOM   1614  OE2 GLU D  48     -15.076  15.172  -1.733  1.00 95.85           O  
ATOM   1615  N   THR D  49     -10.455  12.644  -0.710  1.00 96.78           N  
ATOM   1616  CA  THR D  49      -9.175  12.379  -1.356  1.00 96.78           C  
ATOM   1617  C   THR D  49      -8.509  11.146  -0.753  1.00 96.78           C  
ATOM   1618  CB  THR D  49      -8.228  13.588  -1.236  1.00 96.78           C  
ATOM   1619  O   THR D  49      -7.930  10.331  -1.475  1.00 96.78           O  
ATOM   1620  CG2 THR D  49      -6.912  13.331  -1.963  1.00 96.78           C  
ATOM   1621  OG1 THR D  49      -8.859  14.741  -1.807  1.00 96.78           O  
ATOM   1622  N   ASN D  50      -8.646  10.960   0.539  1.00 96.11           N  
ATOM   1623  CA  ASN D  50      -8.109   9.772   1.193  1.00 96.11           C  
ATOM   1624  C   ASN D  50      -8.762   8.498   0.665  1.00 96.11           C  
ATOM   1625  CB  ASN D  50      -8.284   9.869   2.710  1.00 96.11           C  
ATOM   1626  O   ASN D  50      -8.087   7.488   0.461  1.00 96.11           O  
ATOM   1627  CG  ASN D  50      -7.492   8.815   3.458  1.00 96.11           C  
ATOM   1628  ND2 ASN D  50      -8.187   7.983   4.224  1.00 96.11           N  
ATOM   1629  OD1 ASN D  50      -6.264   8.751   3.349  1.00 96.11           O  
ATOM   1630  N   ALA D  51     -10.050   8.551   0.502  1.00 96.15           N  
ATOM   1631  CA  ALA D  51     -10.765   7.398  -0.040  1.00 96.15           C  
ATOM   1632  C   ALA D  51     -10.253   7.040  -1.432  1.00 96.15           C  
ATOM   1633  CB  ALA D  51     -12.266   7.676  -0.085  1.00 96.15           C  
ATOM   1634  O   ALA D  51     -10.076   5.862  -1.752  1.00 96.15           O  
ATOM   1635  N   ARG D  52     -10.045   8.070  -2.292  1.00 96.29           N  
ATOM   1636  CA  ARG D  52      -9.515   7.833  -3.631  1.00 96.29           C  
ATOM   1637  C   ARG D  52      -8.129   7.200  -3.568  1.00 96.29           C  
ATOM   1638  CB  ARG D  52      -9.459   9.140  -4.426  1.00 96.29           C  
ATOM   1639  O   ARG D  52      -7.823   6.285  -4.336  1.00 96.29           O  
ATOM   1640  CG  ARG D  52     -10.819   9.639  -4.887  1.00 96.29           C  
ATOM   1641  CD  ARG D  52     -10.695  10.857  -5.792  1.00 96.29           C  
ATOM   1642  NE  ARG D  52      -9.501  11.639  -5.482  1.00 96.29           N  
ATOM   1643  NH1 ARG D  52     -10.082  13.436  -6.813  1.00 96.29           N  
ATOM   1644  NH2 ARG D  52      -8.122  13.470  -5.626  1.00 96.29           N  
ATOM   1645  CZ  ARG D  52      -9.238  12.847  -5.974  1.00 96.29           C  
ATOM   1646  N   ILE D  53      -7.280   7.687  -2.625  1.00 96.71           N  
ATOM   1647  CA  ILE D  53      -5.931   7.159  -2.448  1.00 96.71           C  
ATOM   1648  C   ILE D  53      -6.003   5.694  -2.022  1.00 96.71           C  
ATOM   1649  CB  ILE D  53      -5.134   7.980  -1.410  1.00 96.71           C  
ATOM   1650  O   ILE D  53      -5.285   4.848  -2.561  1.00 96.71           O  
ATOM   1651  CG1 ILE D  53      -4.780   9.359  -1.978  1.00 96.71           C  
ATOM   1652  CG2 ILE D  53      -3.874   7.226  -0.977  1.00 96.71           C  
ATOM   1653  CD1 ILE D  53      -4.233  10.333  -0.944  1.00 96.71           C  
ATOM   1654  N   LEU D  54      -6.901   5.385  -1.078  1.00 96.23           N  
ATOM   1655  CA  LEU D  54      -7.037   4.020  -0.583  1.00 96.23           C  
ATOM   1656  C   LEU D  54      -7.485   3.080  -1.697  1.00 96.23           C  
ATOM   1657  CB  LEU D  54      -8.034   3.967   0.578  1.00 96.23           C  
ATOM   1658  O   LEU D  54      -7.012   1.945  -1.785  1.00 96.23           O  
ATOM   1659  CG  LEU D  54      -7.618   4.686   1.862  1.00 96.23           C  
ATOM   1660  CD1 LEU D  54      -8.766   4.682   2.867  1.00 96.23           C  
ATOM   1661  CD2 LEU D  54      -6.376   4.035   2.461  1.00 96.23           C  
ATOM   1662  N   ARG D  55      -8.339   3.520  -2.619  1.00 96.49           N  
ATOM   1663  CA  ARG D  55      -8.786   2.707  -3.745  1.00 96.49           C  
ATOM   1664  C   ARG D  55      -7.635   2.420  -4.704  1.00 96.49           C  
ATOM   1665  CB  ARG D  55      -9.928   3.401  -4.491  1.00 96.49           C  
ATOM   1666  O   ARG D  55      -7.511   1.307  -5.219  1.00 96.49           O  
ATOM   1667  CG  ARG D  55     -11.283   3.252  -3.818  1.00 96.49           C  
ATOM   1668  CD  ARG D  55     -12.403   3.832  -4.671  1.00 96.49           C  
ATOM   1669  NE  ARG D  55     -13.683   3.807  -3.969  1.00 96.49           N  
ATOM   1670  NH1 ARG D  55     -14.906   4.644  -5.741  1.00 96.49           N  
ATOM   1671  NH2 ARG D  55     -15.948   4.128  -3.766  1.00 96.49           N  
ATOM   1672  CZ  ARG D  55     -14.843   4.193  -4.494  1.00 96.49           C  
ATOM   1673  N   THR D  56      -6.840   3.424  -4.933  1.00 96.74           N  
ATOM   1674  CA  THR D  56      -5.687   3.239  -5.807  1.00 96.74           C  
ATOM   1675  C   THR D  56      -4.695   2.255  -5.192  1.00 96.74           C  
ATOM   1676  CB  THR D  56      -4.978   4.577  -6.087  1.00 96.74           C  
ATOM   1677  O   THR D  56      -4.128   1.417  -5.896  1.00 96.74           O  
ATOM   1678  CG2 THR D  56      -3.796   4.386  -7.032  1.00 96.74           C  
ATOM   1679  OG1 THR D  56      -5.910   5.489  -6.683  1.00 96.74           O  
ATOM   1680  N   LEU D  57      -4.499   2.330  -3.892  1.00 96.63           N  
ATOM   1681  CA  LEU D  57      -3.617   1.393  -3.206  1.00 96.63           C  
ATOM   1682  C   LEU D  57      -4.124  -0.038  -3.352  1.00 96.63           C  
ATOM   1683  CB  LEU D  57      -3.498   1.756  -1.723  1.00 96.63           C  
ATOM   1684  O   LEU D  57      -3.334  -0.965  -3.543  1.00 96.63           O  
ATOM   1685  CG  LEU D  57      -2.701   3.019  -1.396  1.00 96.63           C  
ATOM   1686  CD1 LEU D  57      -2.874   3.390   0.073  1.00 96.63           C  
ATOM   1687  CD2 LEU D  57      -1.227   2.824  -1.734  1.00 96.63           C  
ATOM   1688  N   LEU D  58      -5.435  -0.168  -3.217  1.00 96.84           N  
ATOM   1689  CA  LEU D  58      -6.027  -1.485  -3.426  1.00 96.84           C  
ATOM   1690  C   LEU D  58      -5.704  -2.011  -4.820  1.00 96.84           C  
ATOM   1691  CB  LEU D  58      -7.544  -1.428  -3.228  1.00 96.84           C  
ATOM   1692  O   LEU D  58      -5.327  -3.175  -4.977  1.00 96.84           O  
ATOM   1693  CG  LEU D  58      -8.313  -2.719  -3.512  1.00 96.84           C  
ATOM   1694  CD1 LEU D  58      -7.825  -3.839  -2.600  1.00 96.84           C  
ATOM   1695  CD2 LEU D  58      -9.812  -2.498  -3.340  1.00 96.84           C  
ATOM   1696  N   GLU D  59      -5.869  -1.171  -5.872  1.00 96.02           N  
ATOM   1697  CA  GLU D  59      -5.578  -1.566  -7.247  1.00 96.02           C  
ATOM   1698  C   GLU D  59      -4.111  -1.954  -7.411  1.00 96.02           C  
ATOM   1699  CB  GLU D  59      -5.935  -0.438  -8.218  1.00 96.02           C  
ATOM   1700  O   GLU D  59      -3.795  -2.937  -8.084  1.00 96.02           O  
ATOM   1701  CG  GLU D  59      -7.432  -0.226  -8.390  1.00 96.02           C  
ATOM   1702  CD  GLU D  59      -7.772   0.933  -9.314  1.00 96.02           C  
ATOM   1703  OE1 GLU D  59      -8.972   1.154  -9.595  1.00 96.02           O  
ATOM   1704  OE2 GLU D  59      -6.830   1.625  -9.762  1.00 96.02           O  
ATOM   1705  N   LEU D  60      -3.288  -1.236  -6.764  1.00 95.86           N  
ATOM   1706  CA  LEU D  60      -1.858  -1.509  -6.858  1.00 95.86           C  
ATOM   1707  C   LEU D  60      -1.517  -2.849  -6.216  1.00 95.86           C  
ATOM   1708  CB  LEU D  60      -1.054  -0.390  -6.191  1.00 95.86           C  
ATOM   1709  O   LEU D  60      -0.716  -3.615  -6.756  1.00 95.86           O  
ATOM   1710  CG  LEU D  60      -0.908   0.908  -6.987  1.00 95.86           C  
ATOM   1711  CD1 LEU D  60      -0.372   2.021  -6.093  1.00 95.86           C  
ATOM   1712  CD2 LEU D  60       0.003   0.697  -8.192  1.00 95.86           C  
ATOM   1713  N   PHE D  61      -2.152  -3.152  -5.104  1.00 95.47           N  
ATOM   1714  CA  PHE D  61      -1.892  -4.425  -4.443  1.00 95.47           C  
ATOM   1715  C   PHE D  61      -2.426  -5.586  -5.274  1.00 95.47           C  
ATOM   1716  CB  PHE D  61      -2.521  -4.446  -3.046  1.00 95.47           C  
ATOM   1717  O   PHE D  61      -1.796  -6.643  -5.351  1.00 95.47           O  
ATOM   1718  CG  PHE D  61      -1.586  -4.008  -1.952  1.00 95.47           C  
ATOM   1719  CD1 PHE D  61      -0.507  -4.802  -1.582  1.00 95.47           C  
ATOM   1720  CD2 PHE D  61      -1.785  -2.802  -1.294  1.00 95.47           C  
ATOM   1721  CE1 PHE D  61       0.361  -4.399  -0.569  1.00 95.47           C  
ATOM   1722  CE2 PHE D  61      -0.922  -2.392  -0.281  1.00 95.47           C  
ATOM   1723  CZ  PHE D  61       0.149  -3.193   0.080  1.00 95.47           C  
ATOM   1724  N   ARG D  62      -3.507  -5.404  -5.954  1.00 94.97           N  
ATOM   1725  CA  ARG D  62      -4.071  -6.449  -6.802  1.00 94.97           C  
ATOM   1726  C   ARG D  62      -3.147  -6.761  -7.975  1.00 94.97           C  
ATOM   1727  CB  ARG D  62      -5.451  -6.037  -7.318  1.00 94.97           C  
ATOM   1728  O   ARG D  62      -2.914  -7.928  -8.295  1.00 94.97           O  
ATOM   1729  CG  ARG D  62      -6.553  -6.132  -6.275  1.00 94.97           C  
ATOM   1730  CD  ARG D  62      -7.912  -5.769  -6.855  1.00 94.97           C  
ATOM   1731  NE  ARG D  62      -8.998  -6.114  -5.941  1.00 94.97           N  
ATOM   1732  NH1 ARG D  62     -10.516  -4.632  -6.856  1.00 94.97           N  
ATOM   1733  NH2 ARG D  62     -11.123  -5.955  -5.085  1.00 94.97           N  
ATOM   1734  CZ  ARG D  62     -10.210  -5.566  -5.963  1.00 94.97           C  
ATOM   1735  N   THR D  63      -2.662  -5.726  -8.633  1.00 94.44           N  
ATOM   1736  CA  THR D  63      -1.762  -5.926  -9.764  1.00 94.44           C  
ATOM   1737  C   THR D  63      -0.452  -6.561  -9.308  1.00 94.44           C  
ATOM   1738  CB  THR D  63      -1.468  -4.597 -10.485  1.00 94.44           C  
ATOM   1739  O   THR D  63       0.095  -7.428  -9.993  1.00 94.44           O  
ATOM   1740  CG2 THR D  63      -2.728  -4.032 -11.133  1.00 94.44           C  
ATOM   1741  OG1 THR D  63      -0.964  -3.647  -9.537  1.00 94.44           O  
ATOM   1742  N   ALA D  64       0.046  -6.095  -8.085  1.00 93.79           N  
ATOM   1743  CA  ALA D  64       1.270  -6.680  -7.542  1.00 93.79           C  
ATOM   1744  C   ALA D  64       1.089  -8.170  -7.264  1.00 93.79           C  
ATOM   1745  CB  ALA D  64       1.688  -5.951  -6.267  1.00 93.79           C  
ATOM   1746  O   ALA D  64       1.988  -8.971  -7.531  1.00 93.79           O  
ATOM   1747  N   SER D  65      -0.063  -8.512  -6.712  1.00 93.35           N  
ATOM   1748  CA  SER D  65      -0.362  -9.914  -6.439  1.00 93.35           C  
ATOM   1749  C   SER D  65      -0.404 -10.730  -7.726  1.00 93.35           C  
ATOM   1750  CB  SER D  65      -1.694 -10.044  -5.699  1.00 93.35           C  
ATOM   1751  O   SER D  65       0.122 -11.844  -7.779  1.00 93.35           O  
ATOM   1752  OG  SER D  65      -1.966 -11.400  -5.388  1.00 93.35           O  
ATOM   1753  N   GLU D  66      -1.027 -10.252  -8.789  1.00 93.58           N  
ATOM   1754  CA  GLU D  66      -1.074 -10.930 -10.082  1.00 93.58           C  
ATOM   1755  C   GLU D  66       0.323 -11.083 -10.675  1.00 93.58           C  
ATOM   1756  CB  GLU D  66      -1.979 -10.170 -11.055  1.00 93.58           C  
ATOM   1757  O   GLU D  66       0.652 -12.126 -11.244  1.00 93.58           O  
ATOM   1758  CG  GLU D  66      -3.461 -10.272 -10.723  1.00 93.58           C  
ATOM   1759  CD  GLU D  66      -4.344  -9.478 -11.672  1.00 93.58           C  
ATOM   1760  OE1 GLU D  66      -5.448  -9.052 -11.262  1.00 93.58           O  
ATOM   1761  OE2 GLU D  66      -3.929  -9.280 -12.836  1.00 93.58           O  
ATOM   1762  N   ALA D  67       1.155 -10.017 -10.571  1.00 93.15           N  
ATOM   1763  CA  ALA D  67       2.529 -10.071 -11.064  1.00 93.15           C  
ATOM   1764  C   ALA D  67       3.320 -11.173 -10.364  1.00 93.15           C  
ATOM   1765  CB  ALA D  67       3.216  -8.722 -10.871  1.00 93.15           C  
ATOM   1766  O   ALA D  67       4.077 -11.905 -11.005  1.00 93.15           O  
ATOM   1767  N   LEU D  68       3.124 -11.279  -9.085  1.00 92.23           N  
ATOM   1768  CA  LEU D  68       3.823 -12.308  -8.321  1.00 92.23           C  
ATOM   1769  C   LEU D  68       3.418 -13.702  -8.791  1.00 92.23           C  
ATOM   1770  CB  LEU D  68       3.532 -12.156  -6.826  1.00 92.23           C  
ATOM   1771  O   LEU D  68       4.261 -14.596  -8.891  1.00 92.23           O  
ATOM   1772  CG  LEU D  68       4.334 -11.086  -6.085  1.00 92.23           C  
ATOM   1773  CD1 LEU D  68       3.753 -10.856  -4.693  1.00 92.23           C  
ATOM   1774  CD2 LEU D  68       5.804 -11.483  -5.997  1.00 92.23           C  
ATOM   1775  N   ASP D  69       2.181 -13.943  -9.116  1.00 92.22           N  
ATOM   1776  CA  ASP D  69       1.702 -15.226  -9.622  1.00 92.22           C  
ATOM   1777  C   ASP D  69       2.389 -15.590 -10.936  1.00 92.22           C  
ATOM   1778  CB  ASP D  69       0.184 -15.193  -9.813  1.00 92.22           C  
ATOM   1779  O   ASP D  69       2.784 -16.740 -11.138  1.00 92.22           O  
ATOM   1780  CG  ASP D  69      -0.581 -15.300  -8.505  1.00 92.22           C  
ATOM   1781  OD1 ASP D  69      -1.765 -14.904  -8.457  1.00 92.22           O  
ATOM   1782  OD2 ASP D  69       0.007 -15.783  -7.513  1.00 92.22           O  
ATOM   1783  N   ILE D  70       2.518 -14.633 -11.831  1.00 91.95           N  
ATOM   1784  CA  ILE D  70       3.142 -14.858 -13.131  1.00 91.95           C  
ATOM   1785  C   ILE D  70       4.621 -15.186 -12.944  1.00 91.95           C  
ATOM   1786  CB  ILE D  70       2.978 -13.632 -14.057  1.00 91.95           C  
ATOM   1787  O   ILE D  70       5.144 -16.106 -13.577  1.00 91.95           O  
ATOM   1788  CG1 ILE D  70       1.504 -13.437 -14.429  1.00 91.95           C  
ATOM   1789  CG2 ILE D  70       3.844 -13.782 -15.311  1.00 91.95           C  
ATOM   1790  CD1 ILE D  70       1.224 -12.155 -15.202  1.00 91.95           C  
ATOM   1791  N   ILE D  71       5.313 -14.380 -12.087  1.00 90.84           N  
ATOM   1792  CA  ILE D  71       6.730 -14.596 -11.819  1.00 90.84           C  
ATOM   1793  C   ILE D  71       6.947 -16.015 -11.298  1.00 90.84           C  
ATOM   1794  CB  ILE D  71       7.277 -13.564 -10.807  1.00 90.84           C  
ATOM   1795  O   ILE D  71       7.878 -16.703 -11.724  1.00 90.84           O  
ATOM   1796  CG1 ILE D  71       7.366 -12.177 -11.453  1.00 90.84           C  
ATOM   1797  CG2 ILE D  71       8.642 -14.007 -10.269  1.00 90.84           C  
ATOM   1798  CD1 ILE D  71       7.655 -11.053 -10.468  1.00 90.84           C  
ATOM   1799  N   LEU D  72       6.104 -16.405 -10.417  1.00 90.36           N  
ATOM   1800  CA  LEU D  72       6.221 -17.748  -9.859  1.00 90.36           C  
ATOM   1801  C   LEU D  72       6.049 -18.805 -10.945  1.00 90.36           C  
ATOM   1802  CB  LEU D  72       5.184 -17.963  -8.753  1.00 90.36           C  
ATOM   1803  O   LEU D  72       6.745 -19.823 -10.943  1.00 90.36           O  
ATOM   1804  CG  LEU D  72       5.424 -17.210  -7.444  1.00 90.36           C  
ATOM   1805  CD1 LEU D  72       4.261 -17.433  -6.483  1.00 90.36           C  
ATOM   1806  CD2 LEU D  72       6.740 -17.647  -6.809  1.00 90.36           C  
ATOM   1807  N   LYS D  73       5.065 -18.581 -11.834  1.00 90.72           N  
ATOM   1808  CA  LYS D  73       4.857 -19.499 -12.951  1.00 90.72           C  
ATOM   1809  C   LYS D  73       6.093 -19.567 -13.843  1.00 90.72           C  
ATOM   1810  CB  LYS D  73       3.639 -19.077 -13.774  1.00 90.72           C  
ATOM   1811  O   LYS D  73       6.474 -20.646 -14.303  1.00 90.72           O  
ATOM   1812  CG  LYS D  73       2.306 -19.401 -13.117  1.00 90.72           C  
ATOM   1813  CD  LYS D  73       1.134 -18.928 -13.968  1.00 90.72           C  
ATOM   1814  CE  LYS D  73      -0.199 -19.184 -13.277  1.00 90.72           C  
ATOM   1815  NZ  LYS D  73      -1.340 -18.596 -14.040  1.00 90.72           N  
ATOM   1816  N   LEU D  74       6.778 -18.438 -14.041  1.00 89.35           N  
ATOM   1817  CA  LEU D  74       7.955 -18.363 -14.900  1.00 89.35           C  
ATOM   1818  C   LEU D  74       9.142 -19.075 -14.259  1.00 89.35           C  
ATOM   1819  CB  LEU D  74       8.316 -16.904 -15.191  1.00 89.35           C  
ATOM   1820  O   LEU D  74       9.975 -19.656 -14.959  1.00 89.35           O  
ATOM   1821  CG  LEU D  74       7.399 -16.160 -16.163  1.00 89.35           C  
ATOM   1822  CD1 LEU D  74       7.720 -14.669 -16.158  1.00 89.35           C  
ATOM   1823  CD2 LEU D  74       7.530 -16.736 -17.569  1.00 89.35           C  
ATOM   1824  N   LEU D  75       9.277 -19.078 -12.968  1.00 86.78           N  
ATOM   1825  CA  LEU D  75      10.394 -19.683 -12.250  1.00 86.78           C  
ATOM   1826  C   LEU D  75      10.247 -21.200 -12.196  1.00 86.78           C  
ATOM   1827  CB  LEU D  75      10.488 -19.117 -10.831  1.00 86.78           C  
ATOM   1828  O   LEU D  75      11.235 -21.918 -12.029  1.00 86.78           O  
ATOM   1829  CG  LEU D  75      10.941 -17.661 -10.710  1.00 86.78           C  
ATOM   1830  CD1 LEU D  75      10.839 -17.193  -9.262  1.00 86.78           C  
ATOM   1831  CD2 LEU D  75      12.364 -17.498 -11.232  1.00 86.78           C  
ATOM   1832  N   ARG D  76       8.987 -21.729 -12.385  1.00 84.60           N  
ATOM   1833  CA  ARG D  76       8.800 -23.177 -12.395  1.00 84.60           C  
ATOM   1834  C   ARG D  76       9.174 -23.768 -13.750  1.00 84.60           C  
ATOM   1835  CB  ARG D  76       7.353 -23.535 -12.048  1.00 84.60           C  
ATOM   1836  O   ARG D  76       9.730 -24.865 -13.822  1.00 84.60           O  
ATOM   1837  CG  ARG D  76       7.009 -23.353 -10.578  1.00 84.60           C  
ATOM   1838  CD  ARG D  76       5.572 -23.760 -10.281  1.00 84.60           C  
ATOM   1839  NE  ARG D  76       5.237 -23.563  -8.873  1.00 84.60           N  
ATOM   1840  NH1 ARG D  76       2.991 -24.039  -9.129  1.00 84.60           N  
ATOM   1841  NH2 ARG D  76       3.825 -23.498  -7.063  1.00 84.60           N  
ATOM   1842  CZ  ARG D  76       4.018 -23.700  -8.358  1.00 84.60           C  
TER    1843      ARG D  76                                                      
ENDMDL                                                                          
END                                                                             
