# Supplementary material for: De novo design of obligate ABC-type heterotrimeric proteins
Source: Nat Struct Mol Biol. 2022 Dec 15;29(12):1266–76. doi: 10.1038/s41594-022-00879-4 (PMC9758053; doi:10.1038/s41594-022-00879-4)
Supplement: Supplementary file 4 — This compressed file contains all PDB files and scripts used in our design protocols and analyses, as well as the final design model outputs. [file 41594_2022_879_MOESM4_ESM.zip › source_data/pdbs/AF-Multimer for base_pdbs/DHT01/DHT01_AF-Mult_model3.pdb]

MODEL     1                                                                     
ATOM      1  N   ASP B   1      15.106  30.251 -21.413  1.00 56.72           N  
ATOM      2  CA  ASP B   1      15.030  30.971 -20.146  1.00 56.72           C  
ATOM      3  C   ASP B   1      14.936  30.002 -18.969  1.00 56.72           C  
ATOM      4  CB  ASP B   1      13.833  31.924 -20.141  1.00 56.72           C  
ATOM      5  O   ASP B   1      14.126  29.073 -18.986  1.00 56.72           O  
ATOM      6  CG  ASP B   1      13.795  32.821 -18.916  1.00 56.72           C  
ATOM      7  OD1 ASP B   1      12.780  33.518 -18.702  1.00 56.72           O  
ATOM      8  OD2 ASP B   1      14.790  32.833 -18.160  1.00 56.72           O  
ATOM      9  N   GLU B   2      15.652  30.307 -18.019  1.00 74.12           N  
ATOM     10  CA  GLU B   2      15.870  29.482 -16.835  1.00 74.12           C  
ATOM     11  C   GLU B   2      14.620  29.430 -15.961  1.00 74.12           C  
ATOM     12  CB  GLU B   2      17.058  30.006 -16.024  1.00 74.12           C  
ATOM     13  O   GLU B   2      14.272  28.375 -15.427  1.00 74.12           O  
ATOM     14  CG  GLU B   2      17.528  29.053 -14.935  1.00 74.12           C  
ATOM     15  CD  GLU B   2      18.761  29.548 -14.196  1.00 74.12           C  
ATOM     16  OE1 GLU B   2      19.199  28.881 -13.231  1.00 74.12           O  
ATOM     17  OE2 GLU B   2      19.293  30.613 -14.584  1.00 74.12           O  
ATOM     18  N   GLU B   3      13.922  30.400 -15.971  1.00 76.52           N  
ATOM     19  CA  GLU B   3      12.692  30.488 -15.190  1.00 76.52           C  
ATOM     20  C   GLU B   3      11.603  29.592 -15.774  1.00 76.52           C  
ATOM     21  CB  GLU B   3      12.201  31.936 -15.121  1.00 76.52           C  
ATOM     22  O   GLU B   3      10.883  28.918 -15.034  1.00 76.52           O  
ATOM     23  CG  GLU B   3      11.018  32.141 -14.186  1.00 76.52           C  
ATOM     24  CD  GLU B   3      10.562  33.589 -14.103  1.00 76.52           C  
ATOM     25  OE1 GLU B   3       9.465  33.849 -13.558  1.00 76.52           O  
ATOM     26  OE2 GLU B   3      11.307  34.469 -14.588  1.00 76.52           O  
ATOM     27  N   GLU B   4      11.554  29.666 -17.027  1.00 80.03           N  
ATOM     28  CA  GLU B   4      10.567  28.832 -17.707  1.00 80.03           C  
ATOM     29  C   GLU B   4      10.868  27.349 -17.509  1.00 80.03           C  
ATOM     30  CB  GLU B   4      10.519  29.164 -19.201  1.00 80.03           C  
ATOM     31  O   GLU B   4       9.956  26.548 -17.296  1.00 80.03           O  
ATOM     32  CG  GLU B   4       9.388  28.472 -19.948  1.00 80.03           C  
ATOM     33  CD  GLU B   4       8.008  28.912 -19.488  1.00 80.03           C  
ATOM     34  OE1 GLU B   4       7.023  28.180 -19.737  1.00 80.03           O  
ATOM     35  OE2 GLU B   4       7.910  29.999 -18.876  1.00 80.03           O  
ATOM     36  N   LYS B   5      11.990  26.967 -17.485  1.00 81.42           N  
ATOM     37  CA  LYS B   5      12.401  25.581 -17.277  1.00 81.42           C  
ATOM     38  C   LYS B   5      12.085  25.121 -15.857  1.00 81.42           C  
ATOM     39  CB  LYS B   5      13.895  25.416 -17.560  1.00 81.42           C  
ATOM     40  O   LYS B   5      11.619  23.998 -15.652  1.00 81.42           O  
ATOM     41  CG  LYS B   5      14.254  25.464 -19.038  1.00 81.42           C  
ATOM     42  CD  LYS B   5      15.741  25.225 -19.261  1.00 81.42           C  
ATOM     43  CE  LYS B   5      16.113  25.339 -20.733  1.00 81.42           C  
ATOM     44  NZ  LYS B   5      17.582  25.173 -20.948  1.00 81.42           N  
ATOM     45  N   LEU B   6      12.283  26.026 -15.001  1.00 79.99           N  
ATOM     46  CA  LEU B   6      12.000  25.709 -13.606  1.00 79.99           C  
ATOM     47  C   LEU B   6      10.500  25.562 -13.374  1.00 79.99           C  
ATOM     48  CB  LEU B   6      12.567  26.792 -12.684  1.00 79.99           C  
ATOM     49  O   LEU B   6      10.062  24.648 -12.673  1.00 79.99           O  
ATOM     50  CG  LEU B   6      13.194  26.308 -11.375  1.00 79.99           C  
ATOM     51  CD1 LEU B   6      14.702  26.535 -11.394  1.00 79.99           C  
ATOM     52  CD2 LEU B   6      12.556  27.014 -10.184  1.00 79.99           C  
ATOM     53  N   ARG B   7       9.757  26.432 -14.035  1.00 82.20           N  
ATOM     54  CA  ARG B   7       8.303  26.362 -13.931  1.00 82.20           C  
ATOM     55  C   ARG B   7       7.775  25.055 -14.512  1.00 82.20           C  
ATOM     56  CB  ARG B   7       7.654  27.551 -14.642  1.00 82.20           C  
ATOM     57  O   ARG B   7       6.903  24.414 -13.922  1.00 82.20           O  
ATOM     58  CG  ARG B   7       6.149  27.640 -14.446  1.00 82.20           C  
ATOM     59  CD  ARG B   7       5.549  28.811 -15.211  1.00 82.20           C  
ATOM     60  NE  ARG B   7       4.090  28.781 -15.185  1.00 82.20           N  
ATOM     61  NH1 ARG B   7       3.821  30.626 -16.548  1.00 82.20           N  
ATOM     62  NH2 ARG B   7       1.986  29.524 -15.728  1.00 82.20           N  
ATOM     63  CZ  ARG B   7       3.302  29.644 -15.821  1.00 82.20           C  
ATOM     64  N   GLU B   8       8.279  24.689 -15.622  1.00 86.82           N  
ATOM     65  CA  GLU B   8       7.872  23.445 -16.267  1.00 86.82           C  
ATOM     66  C   GLU B   8       8.234  22.235 -15.410  1.00 86.82           C  
ATOM     67  CB  GLU B   8       8.516  23.321 -17.651  1.00 86.82           C  
ATOM     68  O   GLU B   8       7.441  21.300 -15.280  1.00 86.82           O  
ATOM     69  CG  GLU B   8       7.896  24.230 -18.701  1.00 86.82           C  
ATOM     70  CD  GLU B   8       8.588  24.146 -20.052  1.00 86.82           C  
ATOM     71  OE1 GLU B   8       8.145  24.826 -21.005  1.00 86.82           O  
ATOM     72  OE2 GLU B   8       9.582  23.394 -20.159  1.00 86.82           O  
ATOM     73  N   SER B   9       9.329  22.313 -14.831  1.00 84.70           N  
ATOM     74  CA  SER B   9       9.779  21.238 -13.952  1.00 84.70           C  
ATOM     75  C   SER B   9       8.872  21.104 -12.734  1.00 84.70           C  
ATOM     76  CB  SER B   9      11.220  21.482 -13.501  1.00 84.70           C  
ATOM     77  O   SER B   9       8.517  19.992 -12.337  1.00 84.70           O  
ATOM     78  OG  SER B   9      11.636  20.484 -12.585  1.00 84.70           O  
ATOM     79  N   LEU B  10       8.476  22.143 -12.184  1.00 86.51           N  
ATOM     80  CA  LEU B  10       7.604  22.132 -11.015  1.00 86.51           C  
ATOM     81  C   LEU B  10       6.224  21.589 -11.370  1.00 86.51           C  
ATOM     82  CB  LEU B  10       7.475  23.541 -10.429  1.00 86.51           C  
ATOM     83  O   LEU B  10       5.634  20.828 -10.600  1.00 86.51           O  
ATOM     84  CG  LEU B  10       8.536  23.949  -9.405  1.00 86.51           C  
ATOM     85  CD1 LEU B  10       8.654  25.469  -9.342  1.00 86.51           C  
ATOM     86  CD2 LEU B  10       8.204  23.376  -8.032  1.00 86.51           C  
ATOM     87  N   GLU B  11       5.695  21.980 -12.526  1.00 88.59           N  
ATOM     88  CA  GLU B  11       4.402  21.475 -12.976  1.00 88.59           C  
ATOM     89  C   GLU B  11       4.447  19.966 -13.200  1.00 88.59           C  
ATOM     90  CB  GLU B  11       3.965  22.184 -14.261  1.00 88.59           C  
ATOM     91  O   GLU B  11       3.504  19.253 -12.850  1.00 88.59           O  
ATOM     92  CG  GLU B  11       3.421  23.587 -14.033  1.00 88.59           C  
ATOM     93  CD  GLU B  11       2.264  23.630 -13.048  1.00 88.59           C  
ATOM     94  OE1 GLU B  11       2.193  24.580 -12.236  1.00 88.59           O  
ATOM     95  OE2 GLU B  11       1.422  22.705 -13.087  1.00 88.59           O  
ATOM     96  N   GLU B  12       5.483  19.486 -13.709  1.00 89.79           N  
ATOM     97  CA  GLU B  12       5.659  18.052 -13.920  1.00 89.79           C  
ATOM     98  C   GLU B  12       5.744  17.305 -12.591  1.00 89.79           C  
ATOM     99  CB  GLU B  12       6.913  17.781 -14.756  1.00 89.79           C  
ATOM    100  O   GLU B  12       5.161  16.230 -12.439  1.00 89.79           O  
ATOM    101  CG  GLU B  12       6.757  18.133 -16.228  1.00 89.79           C  
ATOM    102  CD  GLU B  12       8.044  17.972 -17.022  1.00 89.79           C  
ATOM    103  OE1 GLU B  12       8.034  18.215 -18.250  1.00 89.79           O  
ATOM    104  OE2 GLU B  12       9.071  17.600 -16.411  1.00 89.79           O  
ATOM    105  N   GLN B  13       6.376  17.905 -11.732  1.00 89.68           N  
ATOM    106  CA  GLN B  13       6.514  17.306 -10.408  1.00 89.68           C  
ATOM    107  C   GLN B  13       5.173  17.265  -9.680  1.00 89.68           C  
ATOM    108  CB  GLN B  13       7.541  18.074  -9.575  1.00 89.68           C  
ATOM    109  O   GLN B  13       4.863  16.289  -8.994  1.00 89.68           O  
ATOM    110  CG  GLN B  13       8.983  17.833 -10.001  1.00 89.68           C  
ATOM    111  CD  GLN B  13       9.974  18.673  -9.218  1.00 89.68           C  
ATOM    112  NE2 GLN B  13      11.259  18.366  -9.367  1.00 89.68           N  
ATOM    113  OE1 GLN B  13       9.590  19.590  -8.486  1.00 89.68           O  
ATOM    114  N   LYS B  14       4.454  18.302  -9.856  1.00 92.41           N  
ATOM    115  CA  LYS B  14       3.112  18.330  -9.281  1.00 92.41           C  
ATOM    116  C   LYS B  14       2.252  17.199  -9.837  1.00 92.41           C  
ATOM    117  CB  LYS B  14       2.442  19.679  -9.550  1.00 92.41           C  
ATOM    118  O   LYS B  14       1.537  16.530  -9.088  1.00 92.41           O  
ATOM    119  CG  LYS B  14       1.071  19.828  -8.906  1.00 92.41           C  
ATOM    120  CD  LYS B  14       0.457  21.188  -9.208  1.00 92.41           C  
ATOM    121  CE  LYS B  14      -0.978  21.278  -8.707  1.00 92.41           C  
ATOM    122  NZ  LYS B  14      -1.595  22.600  -9.028  1.00 92.41           N  
ATOM    123  N   LYS B  15       2.268  16.955 -11.111  1.00 91.98           N  
ATOM    124  CA  LYS B  15       1.509  15.887 -11.755  1.00 91.98           C  
ATOM    125  C   LYS B  15       1.951  14.517 -11.250  1.00 91.98           C  
ATOM    126  CB  LYS B  15       1.664  15.960 -13.275  1.00 91.98           C  
ATOM    127  O   LYS B  15       1.118  13.645 -10.995  1.00 91.98           O  
ATOM    128  CG  LYS B  15       0.902  17.108 -13.920  1.00 91.98           C  
ATOM    129  CD  LYS B  15       1.063  17.105 -15.435  1.00 91.98           C  
ATOM    130  CE  LYS B  15       0.386  18.310 -16.073  1.00 91.98           C  
ATOM    131  NZ  LYS B  15       0.607  18.353 -17.549  1.00 91.98           N  
ATOM    132  N   ARG B  16       3.217  14.324 -10.995  1.00 91.16           N  
ATOM    133  CA  ARG B  16       3.760  13.055 -10.520  1.00 91.16           C  
ATOM    134  C   ARG B  16       3.303  12.764  -9.094  1.00 91.16           C  
ATOM    135  CB  ARG B  16       5.288  13.064 -10.589  1.00 91.16           C  
ATOM    136  O   ARG B  16       2.932  11.633  -8.775  1.00 91.16           O  
ATOM    137  CG  ARG B  16       5.842  12.919 -11.998  1.00 91.16           C  
ATOM    138  CD  ARG B  16       7.345  12.675 -11.991  1.00 91.16           C  
ATOM    139  NE  ARG B  16       8.078  13.839 -11.502  1.00 91.16           N  
ATOM    140  NH1 ARG B  16       8.797  14.521 -13.589  1.00 91.16           N  
ATOM    141  NH2 ARG B  16       9.382  15.716 -11.722  1.00 91.16           N  
ATOM    142  CZ  ARG B  16       8.751  14.689 -12.272  1.00 91.16           C  
ATOM    143  N   VAL B  17       3.300  13.818  -8.273  1.00 93.45           N  
ATOM    144  CA  VAL B  17       2.875  13.650  -6.887  1.00 93.45           C  
ATOM    145  C   VAL B  17       1.395  13.277  -6.842  1.00 93.45           C  
ATOM    146  CB  VAL B  17       3.127  14.929  -6.057  1.00 93.45           C  
ATOM    147  O   VAL B  17       0.990  12.413  -6.061  1.00 93.45           O  
ATOM    148  CG1 VAL B  17       2.433  14.837  -4.699  1.00 93.45           C  
ATOM    149  CG2 VAL B  17       4.627  15.161  -5.880  1.00 93.45           C  
ATOM    150  N   LYS B  18       0.576  13.896  -7.676  1.00 93.51           N  
ATOM    151  CA  LYS B  18      -0.847  13.577  -7.743  1.00 93.51           C  
ATOM    152  C   LYS B  18      -1.067  12.135  -8.192  1.00 93.51           C  
ATOM    153  CB  LYS B  18      -1.568  14.536  -8.692  1.00 93.51           C  
ATOM    154  O   LYS B  18      -1.945  11.444  -7.670  1.00 93.51           O  
ATOM    155  CG  LYS B  18      -1.811  15.919  -8.106  1.00 93.51           C  
ATOM    156  CD  LYS B  18      -2.652  16.781  -9.039  1.00 93.51           C  
ATOM    157  CE  LYS B  18      -2.902  18.164  -8.451  1.00 93.51           C  
ATOM    158  NZ  LYS B  18      -3.697  19.024  -9.378  1.00 93.51           N  
ATOM    159  N   GLU B  19      -0.313  11.704  -9.121  1.00 93.38           N  
ATOM    160  CA  GLU B  19      -0.399  10.326  -9.595  1.00 93.38           C  
ATOM    161  C   GLU B  19      -0.028   9.338  -8.492  1.00 93.38           C  
ATOM    162  CB  GLU B  19       0.506  10.119 -10.812  1.00 93.38           C  
ATOM    163  O   GLU B  19      -0.715   8.333  -8.296  1.00 93.38           O  
ATOM    164  CG  GLU B  19       0.422   8.722 -11.411  1.00 93.38           C  
ATOM    165  CD  GLU B  19       1.267   8.555 -12.664  1.00 93.38           C  
ATOM    166  OE1 GLU B  19       1.229   7.466 -13.280  1.00 93.38           O  
ATOM    167  OE2 GLU B  19       1.972   9.521 -13.033  1.00 93.38           O  
ATOM    168  N   ILE B  20       1.006   9.624  -7.846  1.00 93.91           N  
ATOM    169  CA  ILE B  20       1.473   8.788  -6.745  1.00 93.91           C  
ATOM    170  C   ILE B  20       0.397   8.708  -5.665  1.00 93.91           C  
ATOM    171  CB  ILE B  20       2.793   9.325  -6.148  1.00 93.91           C  
ATOM    172  O   ILE B  20       0.118   7.629  -5.137  1.00 93.91           O  
ATOM    173  CG1 ILE B  20       3.960   9.060  -7.107  1.00 93.91           C  
ATOM    174  CG2 ILE B  20       3.059   8.700  -4.776  1.00 93.91           C  
ATOM    175  CD1 ILE B  20       5.250   9.772  -6.723  1.00 93.91           C  
ATOM    176  N   GLU B  21      -0.188   9.764  -5.418  1.00 95.70           N  
ATOM    177  CA  GLU B  21      -1.236   9.817  -4.404  1.00 95.70           C  
ATOM    178  C   GLU B  21      -2.452   8.997  -4.823  1.00 95.70           C  
ATOM    179  CB  GLU B  21      -1.647  11.266  -4.130  1.00 95.70           C  
ATOM    180  O   GLU B  21      -3.061   8.313  -3.998  1.00 95.70           O  
ATOM    181  CG  GLU B  21      -0.628  12.051  -3.317  1.00 95.70           C  
ATOM    182  CD  GLU B  21      -1.009  13.511  -3.126  1.00 95.70           C  
ATOM    183  OE1 GLU B  21      -0.492  14.155  -2.186  1.00 95.70           O  
ATOM    184  OE2 GLU B  21      -1.833  14.013  -3.923  1.00 95.70           O  
ATOM    185  N   ARG B  22      -2.780   9.098  -6.060  1.00 95.31           N  
ATOM    186  CA  ARG B  22      -3.891   8.309  -6.582  1.00 95.31           C  
ATOM    187  C   ARG B  22      -3.607   6.815  -6.459  1.00 95.31           C  
ATOM    188  CB  ARG B  22      -4.169   8.671  -8.042  1.00 95.31           C  
ATOM    189  O   ARG B  22      -4.459   6.051  -6.002  1.00 95.31           O  
ATOM    190  CG  ARG B  22      -5.399   7.991  -8.622  1.00 95.31           C  
ATOM    191  CD  ARG B  22      -5.559   8.285 -10.107  1.00 95.31           C  
ATOM    192  NE  ARG B  22      -4.461   7.724 -10.889  1.00 95.31           N  
ATOM    193  NH1 ARG B  22      -4.989   8.860 -12.830  1.00 95.31           N  
ATOM    194  NH2 ARG B  22      -3.188   7.442 -12.780  1.00 95.31           N  
ATOM    195  CZ  ARG B  22      -4.215   8.010 -12.164  1.00 95.31           C  
ATOM    196  N   GLU B  23      -2.437   6.349  -6.867  1.00 94.33           N  
ATOM    197  CA  GLU B  23      -2.046   4.945  -6.780  1.00 94.33           C  
ATOM    198  C   GLU B  23      -2.037   4.463  -5.332  1.00 94.33           C  
ATOM    199  CB  GLU B  23      -0.670   4.729  -7.415  1.00 94.33           C  
ATOM    200  O   GLU B  23      -2.444   3.336  -5.045  1.00 94.33           O  
ATOM    201  CG  GLU B  23      -0.664   4.865  -8.930  1.00 94.33           C  
ATOM    202  CD  GLU B  23       0.721   4.719  -9.540  1.00 94.33           C  
ATOM    203  OE1 GLU B  23       0.857   4.853 -10.778  1.00 94.33           O  
ATOM    204  OE2 GLU B  23       1.678   4.466  -8.775  1.00 94.33           O  
ATOM    205  N   HIS B  24      -1.581   5.376  -4.519  1.00 95.98           N  
ATOM    206  CA  HIS B  24      -1.566   5.036  -3.100  1.00 95.98           C  
ATOM    207  C   HIS B  24      -2.982   4.852  -2.563  1.00 95.98           C  
ATOM    208  CB  HIS B  24      -0.837   6.115  -2.298  1.00 95.98           C  
ATOM    209  O   HIS B  24      -3.228   3.965  -1.742  1.00 95.98           O  
ATOM    210  CG  HIS B  24      -0.666   5.775  -0.852  1.00 95.98           C  
ATOM    211  CD2 HIS B  24      -1.266   6.273   0.255  1.00 95.98           C  
ATOM    212  ND1 HIS B  24       0.218   4.814  -0.413  1.00 95.98           N  
ATOM    213  CE1 HIS B  24       0.154   4.734   0.906  1.00 95.98           C  
ATOM    214  NE2 HIS B  24      -0.739   5.609   1.336  1.00 95.98           N  
ATOM    215  N   GLU B  25      -3.845   5.673  -2.948  1.00 94.97           N  
ATOM    216  CA  GLU B  25      -5.241   5.545  -2.540  1.00 94.97           C  
ATOM    217  C   GLU B  25      -5.836   4.224  -3.019  1.00 94.97           C  
ATOM    218  CB  GLU B  25      -6.068   6.718  -3.072  1.00 94.97           C  
ATOM    219  O   GLU B  25      -6.618   3.594  -2.304  1.00 94.97           O  
ATOM    220  CG  GLU B  25      -7.517   6.711  -2.607  1.00 94.97           C  
ATOM    221  CD  GLU B  25      -7.661   6.706  -1.094  1.00 94.97           C  
ATOM    222  OE1 GLU B  25      -8.707   6.243  -0.585  1.00 94.97           O  
ATOM    223  OE2 GLU B  25      -6.721   7.171  -0.411  1.00 94.97           O  
ATOM    224  N   GLU B  26      -5.501   3.726  -4.192  1.00 95.35           N  
ATOM    225  CA  GLU B  26      -5.955   2.441  -4.714  1.00 95.35           C  
ATOM    226  C   GLU B  26      -5.470   1.288  -3.841  1.00 95.35           C  
ATOM    227  CB  GLU B  26      -5.477   2.246  -6.156  1.00 95.35           C  
ATOM    228  O   GLU B  26      -6.219   0.346  -3.574  1.00 95.35           O  
ATOM    229  CG  GLU B  26      -6.185   3.138  -7.165  1.00 95.35           C  
ATOM    230  CD  GLU B  26      -5.611   3.030  -8.568  1.00 95.35           C  
ATOM    231  OE1 GLU B  26      -6.096   3.740  -9.479  1.00 95.35           O  
ATOM    232  OE2 GLU B  26      -4.669   2.229  -8.759  1.00 95.35           O  
ATOM    233  N   ILE B  27      -4.286   1.322  -3.409  1.00 95.90           N  
ATOM    234  CA  ILE B  27      -3.720   0.315  -2.518  1.00 95.90           C  
ATOM    235  C   ILE B  27      -4.475   0.317  -1.191  1.00 95.90           C  
ATOM    236  CB  ILE B  27      -2.213   0.558  -2.278  1.00 95.90           C  
ATOM    237  O   ILE B  27      -4.822  -0.744  -0.666  1.00 95.90           O  
ATOM    238  CG1 ILE B  27      -1.418   0.300  -3.563  1.00 95.90           C  
ATOM    239  CG2 ILE B  27      -1.701  -0.319  -1.132  1.00 95.90           C  
ATOM    240  CD1 ILE B  27       0.051   0.688  -3.471  1.00 95.90           C  
ATOM    241  N   ARG B  28      -4.674   1.547  -0.722  1.00 97.24           N  
ATOM    242  CA  ARG B  28      -5.407   1.685   0.532  1.00 97.24           C  
ATOM    243  C   ARG B  28      -6.790   1.051   0.431  1.00 97.24           C  
ATOM    244  CB  ARG B  28      -5.535   3.160   0.921  1.00 97.24           C  
ATOM    245  O   ARG B  28      -7.218   0.333   1.337  1.00 97.24           O  
ATOM    246  CG  ARG B  28      -6.193   3.385   2.273  1.00 97.24           C  
ATOM    247  CD  ARG B  28      -6.469   4.860   2.527  1.00 97.24           C  
ATOM    248  NE  ARG B  28      -7.389   5.052   3.645  1.00 97.24           N  
ATOM    249  NH1 ARG B  28      -5.817   6.003   5.045  1.00 97.24           N  
ATOM    250  NH2 ARG B  28      -7.975   5.718   5.763  1.00 97.24           N  
ATOM    251  CZ  ARG B  28      -7.058   5.590   4.815  1.00 97.24           C  
ATOM    252  N   GLU B  29      -7.548   1.240  -0.636  1.00 96.78           N  
ATOM    253  CA  GLU B  29      -8.890   0.699  -0.831  1.00 96.78           C  
ATOM    254  C   GLU B  29      -8.860  -0.821  -0.955  1.00 96.78           C  
ATOM    255  CB  GLU B  29      -9.544   1.316  -2.070  1.00 96.78           C  
ATOM    256  O   GLU B  29      -9.711  -1.512  -0.392  1.00 96.78           O  
ATOM    257  CG  GLU B  29      -9.947   2.772  -1.892  1.00 96.78           C  
ATOM    258  CD  GLU B  29     -10.522   3.394  -3.155  1.00 96.78           C  
ATOM    259  OE1 GLU B  29     -10.932   4.576  -3.117  1.00 96.78           O  
ATOM    260  OE2 GLU B  29     -10.562   2.693  -4.191  1.00 96.78           O  
ATOM    261  N   ALA B  30      -7.876  -1.285  -1.676  1.00 96.06           N  
ATOM    262  CA  ALA B  30      -7.722  -2.729  -1.829  1.00 96.06           C  
ATOM    263  C   ALA B  30      -7.430  -3.395  -0.487  1.00 96.06           C  
ATOM    264  CB  ALA B  30      -6.611  -3.043  -2.828  1.00 96.06           C  
ATOM    265  O   ALA B  30      -7.975  -4.459  -0.183  1.00 96.06           O  
ATOM    266  N   LEU B  31      -6.589  -2.804   0.270  1.00 97.05           N  
ATOM    267  CA  LEU B  31      -6.260  -3.326   1.592  1.00 97.05           C  
ATOM    268  C   LEU B  31      -7.495  -3.356   2.487  1.00 97.05           C  
ATOM    269  CB  LEU B  31      -5.163  -2.482   2.245  1.00 97.05           C  
ATOM    270  O   LEU B  31      -7.718  -4.329   3.212  1.00 97.05           O  
ATOM    271  CG  LEU B  31      -4.677  -2.947   3.619  1.00 97.05           C  
ATOM    272  CD1 LEU B  31      -4.083  -4.348   3.524  1.00 97.05           C  
ATOM    273  CD2 LEU B  31      -3.657  -1.965   4.185  1.00 97.05           C  
ATOM    274  N   LYS B  32      -8.279  -2.316   2.434  1.00 96.57           N  
ATOM    275  CA  LYS B  32      -9.513  -2.255   3.213  1.00 96.57           C  
ATOM    276  C   LYS B  32     -10.469  -3.377   2.817  1.00 96.57           C  
ATOM    277  CB  LYS B  32     -10.195  -0.898   3.034  1.00 96.57           C  
ATOM    278  O   LYS B  32     -11.075  -4.017   3.679  1.00 96.57           O  
ATOM    279  CG  LYS B  32     -11.392  -0.681   3.948  1.00 96.57           C  
ATOM    280  CD  LYS B  32     -11.984   0.711   3.773  1.00 96.57           C  
ATOM    281  CE  LYS B  32     -13.231   0.901   4.626  1.00 96.57           C  
ATOM    282  NZ  LYS B  32     -13.823   2.261   4.448  1.00 96.57           N  
ATOM    283  N   ARG B  33     -10.551  -3.636   1.511  1.00 96.38           N  
ATOM    284  CA  ARG B  33     -11.407  -4.713   1.024  1.00 96.38           C  
ATOM    285  C   ARG B  33     -10.928  -6.067   1.536  1.00 96.38           C  
ATOM    286  CB  ARG B  33     -11.449  -4.716  -0.506  1.00 96.38           C  
ATOM    287  O   ARG B  33     -11.736  -6.905   1.940  1.00 96.38           O  
ATOM    288  CG  ARG B  33     -12.235  -3.560  -1.102  1.00 96.38           C  
ATOM    289  CD  ARG B  33     -12.509  -3.770  -2.585  1.00 96.38           C  
ATOM    290  NE  ARG B  33     -11.279  -3.734  -3.371  1.00 96.38           N  
ATOM    291  NH1 ARG B  33     -11.365  -1.464  -3.787  1.00 96.38           N  
ATOM    292  NH2 ARG B  33      -9.639  -2.721  -4.619  1.00 96.38           N  
ATOM    293  CZ  ARG B  33     -10.764  -2.640  -3.924  1.00 96.38           C  
ATOM    294  N   LEU B  34      -9.656  -6.295   1.498  1.00 96.12           N  
ATOM    295  CA  LEU B  34      -9.069  -7.539   1.984  1.00 96.12           C  
ATOM    296  C   LEU B  34      -9.314  -7.709   3.479  1.00 96.12           C  
ATOM    297  CB  LEU B  34      -7.566  -7.572   1.694  1.00 96.12           C  
ATOM    298  O   LEU B  34      -9.648  -8.804   3.938  1.00 96.12           O  
ATOM    299  CG  LEU B  34      -7.158  -7.961   0.272  1.00 96.12           C  
ATOM    300  CD1 LEU B  34      -5.677  -7.672   0.048  1.00 96.12           C  
ATOM    301  CD2 LEU B  34      -7.467  -9.431   0.011  1.00 96.12           C  
ATOM    302  N   GLN B  35      -9.230  -6.598   4.173  1.00 96.04           N  
ATOM    303  CA  GLN B  35      -9.469  -6.640   5.612  1.00 96.04           C  
ATOM    304  C   GLN B  35     -10.911  -7.034   5.919  1.00 96.04           C  
ATOM    305  CB  GLN B  35      -9.147  -5.287   6.249  1.00 96.04           C  
ATOM    306  O   GLN B  35     -11.162  -7.840   6.818  1.00 96.04           O  
ATOM    307  CG  GLN B  35      -7.658  -4.977   6.316  1.00 96.04           C  
ATOM    308  CD  GLN B  35      -7.373  -3.566   6.795  1.00 96.04           C  
ATOM    309  NE2 GLN B  35      -6.219  -3.375   7.424  1.00 96.04           N  
ATOM    310  OE1 GLN B  35      -8.184  -2.655   6.600  1.00 96.04           O  
ATOM    311  N   GLU B  36     -11.787  -6.489   5.201  1.00 96.30           N  
ATOM    312  CA  GLU B  36     -13.198  -6.813   5.392  1.00 96.30           C  
ATOM    313  C   GLU B  36     -13.484  -8.268   5.029  1.00 96.30           C  
ATOM    314  CB  GLU B  36     -14.081  -5.880   4.559  1.00 96.30           C  
ATOM    315  O   GLU B  36     -14.239  -8.949   5.726  1.00 96.30           O  
ATOM    316  CG  GLU B  36     -14.133  -4.452   5.082  1.00 96.30           C  
ATOM    317  CD  GLU B  36     -14.882  -3.502   4.161  1.00 96.30           C  
ATOM    318  OE1 GLU B  36     -15.042  -2.312   4.517  1.00 96.30           O  
ATOM    319  OE2 GLU B  36     -15.313  -3.951   3.076  1.00 96.30           O  
ATOM    320  N   SER B  37     -12.890  -8.658   3.935  1.00 96.04           N  
ATOM    321  CA  SER B  37     -13.052 -10.037   3.487  1.00 96.04           C  
ATOM    322  C   SER B  37     -12.534 -11.022   4.530  1.00 96.04           C  
ATOM    323  CB  SER B  37     -12.325 -10.258   2.160  1.00 96.04           C  
ATOM    324  O   SER B  37     -13.208 -12.001   4.854  1.00 96.04           O  
ATOM    325  OG  SER B  37     -12.465 -11.600   1.727  1.00 96.04           O  
ATOM    326  N   VAL B  38     -11.374 -10.781   5.076  1.00 96.24           N  
ATOM    327  CA  VAL B  38     -10.758 -11.669   6.056  1.00 96.24           C  
ATOM    328  C   VAL B  38     -11.590 -11.682   7.337  1.00 96.24           C  
ATOM    329  CB  VAL B  38      -9.305 -11.248   6.370  1.00 96.24           C  
ATOM    330  O   VAL B  38     -11.755 -12.729   7.966  1.00 96.24           O  
ATOM    331  CG1 VAL B  38      -8.783 -11.984   7.602  1.00 96.24           C  
ATOM    332  CG2 VAL B  38      -8.402 -11.510   5.165  1.00 96.24           C  
ATOM    333  N   LYS B  39     -12.197 -10.572   7.706  1.00 94.95           N  
ATOM    334  CA  LYS B  39     -13.086 -10.505   8.863  1.00 94.95           C  
ATOM    335  C   LYS B  39     -14.331 -11.361   8.650  1.00 94.95           C  
ATOM    336  CB  LYS B  39     -13.488  -9.057   9.147  1.00 94.95           C  
ATOM    337  O   LYS B  39     -14.751 -12.090   9.551  1.00 94.95           O  
ATOM    338  CG  LYS B  39     -14.267  -8.874  10.442  1.00 94.95           C  
ATOM    339  CD  LYS B  39     -14.594  -7.408  10.695  1.00 94.95           C  
ATOM    340  CE  LYS B  39     -15.463  -7.233  11.933  1.00 94.95           C  
ATOM    341  NZ  LYS B  39     -15.790  -5.798  12.182  1.00 94.95           N  
ATOM    342  N   ARG B  40     -14.882 -11.254   7.482  1.00 94.57           N  
ATOM    343  CA  ARG B  40     -16.054 -12.057   7.150  1.00 94.57           C  
ATOM    344  C   ARG B  40     -15.722 -13.545   7.169  1.00 94.57           C  
ATOM    345  CB  ARG B  40     -16.607 -11.660   5.779  1.00 94.57           C  
ATOM    346  O   ARG B  40     -16.516 -14.358   7.648  1.00 94.57           O  
ATOM    347  CG  ARG B  40     -17.311 -10.313   5.765  1.00 94.57           C  
ATOM    348  CD  ARG B  40     -18.100 -10.102   4.481  1.00 94.57           C  
ATOM    349  NE  ARG B  40     -17.230 -10.097   3.308  1.00 94.57           N  
ATOM    350  NH1 ARG B  40     -16.899  -7.810   3.308  1.00 94.57           N  
ATOM    351  NH2 ARG B  40     -15.903  -9.118   1.710  1.00 94.57           N  
ATOM    352  CZ  ARG B  40     -16.679  -9.008   2.778  1.00 94.57           C  
ATOM    353  N   GLN B  41     -14.619 -13.853   6.663  1.00 94.49           N  
ATOM    354  CA  GLN B  41     -14.170 -15.241   6.626  1.00 94.49           C  
ATOM    355  C   GLN B  41     -13.954 -15.788   8.034  1.00 94.49           C  
ATOM    356  CB  GLN B  41     -12.883 -15.368   5.810  1.00 94.49           C  
ATOM    357  O   GLN B  41     -14.266 -16.948   8.310  1.00 94.49           O  
ATOM    358  CG  GLN B  41     -13.076 -15.142   4.317  1.00 94.49           C  
ATOM    359  CD  GLN B  41     -11.763 -15.054   3.562  1.00 94.49           C  
ATOM    360  NE2 GLN B  41     -11.846 -14.941   2.240  1.00 94.49           N  
ATOM    361  OE1 GLN B  41     -10.684 -15.087   4.161  1.00 94.49           O  
ATOM    362  N   GLU B  42     -13.545 -14.911   8.894  1.00 95.90           N  
ATOM    363  CA  GLU B  42     -13.377 -15.314  10.287  1.00 95.90           C  
ATOM    364  C   GLU B  42     -14.717 -15.664  10.926  1.00 95.90           C  
ATOM    365  CB  GLU B  42     -12.685 -14.208  11.088  1.00 95.90           C  
ATOM    366  O   GLU B  42     -14.831 -16.667  11.634  1.00 95.90           O  
ATOM    367  CG  GLU B  42     -12.389 -14.588  12.532  1.00 95.90           C  
ATOM    368  CD  GLU B  42     -11.699 -13.481  13.314  1.00 95.90           C  
ATOM    369  OE1 GLU B  42     -11.305 -13.716  14.478  1.00 95.90           O  
ATOM    370  OE2 GLU B  42     -11.554 -12.369  12.757  1.00 95.90           O  
ATOM    371  N   GLU B  43     -15.658 -14.950  10.616  1.00 94.49           N  
ATOM    372  CA  GLU B  43     -16.993 -15.196  11.152  1.00 94.49           C  
ATOM    373  C   GLU B  43     -17.588 -16.481  10.584  1.00 94.49           C  
ATOM    374  CB  GLU B  43     -17.918 -14.013  10.856  1.00 94.49           C  
ATOM    375  O   GLU B  43     -18.181 -17.274  11.318  1.00 94.49           O  
ATOM    376  CG  GLU B  43     -19.314 -14.161  11.443  1.00 94.49           C  
ATOM    377  CD  GLU B  43     -19.321 -14.251  12.961  1.00 94.49           C  
ATOM    378  OE1 GLU B  43     -20.310 -14.760  13.534  1.00 94.49           O  
ATOM    379  OE2 GLU B  43     -18.329 -13.807  13.581  1.00 94.49           O  
ATOM    380  N   ALA B  44     -17.348 -16.633   9.315  1.00 92.78           N  
ATOM    381  CA  ALA B  44     -17.846 -17.838   8.657  1.00 92.78           C  
ATOM    382  C   ALA B  44     -17.194 -19.090   9.237  1.00 92.78           C  
ATOM    383  CB  ALA B  44     -17.601 -17.763   7.152  1.00 92.78           C  
ATOM    384  O   ALA B  44     -17.867 -20.095   9.476  1.00 92.78           O  
ATOM    385  N   LEU B  45     -15.874 -18.971   9.466  1.00 91.80           N  
ATOM    386  CA  LEU B  45     -15.149 -20.099  10.041  1.00 91.80           C  
ATOM    387  C   LEU B  45     -15.643 -20.398  11.453  1.00 91.80           C  
ATOM    388  CB  LEU B  45     -13.645 -19.814  10.064  1.00 91.80           C  
ATOM    389  O   LEU B  45     -15.777 -21.563  11.834  1.00 91.80           O  
ATOM    390  CG  LEU B  45     -12.879 -20.111   8.773  1.00 91.80           C  
ATOM    391  CD1 LEU B  45     -11.482 -19.503   8.834  1.00 91.80           C  
ATOM    392  CD2 LEU B  45     -12.804 -21.614   8.530  1.00 91.80           C  
ATOM    393  N   ARG B  46     -16.032 -19.380  12.194  1.00 91.41           N  
ATOM    394  CA  ARG B  46     -16.541 -19.545  13.552  1.00 91.41           C  
ATOM    395  C   ARG B  46     -17.897 -20.243  13.547  1.00 91.41           C  
ATOM    396  CB  ARG B  46     -16.652 -18.190  14.253  1.00 91.41           C  
ATOM    397  O   ARG B  46     -18.164 -21.099  14.393  1.00 91.41           O  
ATOM    398  CG  ARG B  46     -16.960 -18.288  15.739  1.00 91.41           C  
ATOM    399  CD  ARG B  46     -17.051 -16.915  16.388  1.00 91.41           C  
ATOM    400  NE  ARG B  46     -17.540 -16.999  17.762  1.00 91.41           N  
ATOM    401  NH1 ARG B  46     -17.652 -14.714  18.081  1.00 91.41           N  
ATOM    402  NH2 ARG B  46     -18.253 -16.143  19.770  1.00 91.41           N  
ATOM    403  CZ  ARG B  46     -17.814 -15.952  18.534  1.00 91.41           C  
ATOM    404  N   GLN B  47     -18.703 -20.027  12.572  1.00 88.37           N  
ATOM    405  CA  GLN B  47     -20.040 -20.601  12.457  1.00 88.37           C  
ATOM    406  C   GLN B  47     -19.975 -22.072  12.059  1.00 88.37           C  
ATOM    407  CB  GLN B  47     -20.875 -19.818  11.442  1.00 88.37           C  
ATOM    408  O   GLN B  47     -20.837 -22.864  12.446  1.00 88.37           O  
ATOM    409  CG  GLN B  47     -21.279 -18.430  11.918  1.00 88.37           C  
ATOM    410  CD  GLN B  47     -22.024 -17.639  10.859  1.00 88.37           C  
ATOM    411  NE2 GLN B  47     -22.450 -16.431  11.210  1.00 88.37           N  
ATOM    412  OE1 GLN B  47     -22.213 -18.111   9.733  1.00 88.37           O  
ATOM    413  N   LEU B  48     -19.021 -22.313  11.188  1.00 84.11           N  
ATOM    414  CA  LEU B  48     -18.864 -23.693  10.744  1.00 84.11           C  
ATOM    415  C   LEU B  48     -18.370 -24.578  11.884  1.00 84.11           C  
ATOM    416  CB  LEU B  48     -17.892 -23.771   9.564  1.00 84.11           C  
ATOM    417  O   LEU B  48     -18.673 -25.772  11.925  1.00 84.11           O  
ATOM    418  CG  LEU B  48     -18.435 -23.321   8.207  1.00 84.11           C  
ATOM    419  CD1 LEU B  48     -17.301 -23.204   7.195  1.00 84.11           C  
ATOM    420  CD2 LEU B  48     -19.504 -24.289   7.711  1.00 84.11           C  
ATOM    421  N   GLY B  49     -17.709 -24.164  12.862  1.00 67.60           N  
ATOM    422  CA  GLY B  49     -17.604 -25.001  14.047  1.00 67.60           C  
ATOM    423  C   GLY B  49     -16.171 -25.255  14.472  1.00 67.60           C  
ATOM    424  O   GLY B  49     -15.419 -25.931  13.767  1.00 67.60           O  
TER     425      GLY B  49                                                      
ATOM    426  N   SER C   1      26.599  41.019  -3.065  1.00 76.11           N  
ATOM    427  CA  SER C   1      26.047  41.553  -4.305  1.00 76.11           C  
ATOM    428  C   SER C   1      24.764  40.827  -4.697  1.00 76.11           C  
ATOM    429  CB  SER C   1      27.069  41.445  -5.438  1.00 76.11           C  
ATOM    430  O   SER C   1      24.494  39.726  -4.211  1.00 76.11           O  
ATOM    431  OG  SER C   1      27.185  40.105  -5.885  1.00 76.11           O  
ATOM    432  N   GLU C   2      23.947  41.375  -5.484  1.00 83.32           N  
ATOM    433  CA  GLU C   2      22.665  40.871  -5.969  1.00 83.32           C  
ATOM    434  C   GLU C   2      22.848  39.599  -6.792  1.00 83.32           C  
ATOM    435  CB  GLU C   2      21.947  41.937  -6.800  1.00 83.32           C  
ATOM    436  O   GLU C   2      22.068  38.653  -6.664  1.00 83.32           O  
ATOM    437  CG  GLU C   2      20.515  41.574  -7.162  1.00 83.32           C  
ATOM    438  CD  GLU C   2      19.782  42.684  -7.899  1.00 83.32           C  
ATOM    439  OE1 GLU C   2      18.609  42.482  -8.288  1.00 83.32           O  
ATOM    440  OE2 GLU C   2      20.386  43.763  -8.089  1.00 83.32           O  
ATOM    441  N   GLN C   3      23.895  39.590  -7.390  1.00 82.29           N  
ATOM    442  CA  GLN C   3      24.203  38.428  -8.217  1.00 82.29           C  
ATOM    443  C   GLN C   3      24.571  37.222  -7.357  1.00 82.29           C  
ATOM    444  CB  GLN C   3      25.342  38.747  -9.188  1.00 82.29           C  
ATOM    445  O   GLN C   3      24.154  36.098  -7.645  1.00 82.29           O  
ATOM    446  CG  GLN C   3      25.565  37.675 -10.246  1.00 82.29           C  
ATOM    447  CD  GLN C   3      26.610  38.072 -11.272  1.00 82.29           C  
ATOM    448  NE2 GLN C   3      26.916  37.162 -12.190  1.00 82.29           N  
ATOM    449  OE1 GLN C   3      27.138  39.189 -11.239  1.00 82.29           O  
ATOM    450  N   GLU C   4      25.209  37.380  -6.365  1.00 86.89           N  
ATOM    451  CA  GLU C   4      25.603  36.314  -5.448  1.00 86.89           C  
ATOM    452  C   GLU C   4      24.393  35.743  -4.714  1.00 86.89           C  
ATOM    453  CB  GLU C   4      26.636  36.825  -4.441  1.00 86.89           C  
ATOM    454  O   GLU C   4      24.278  34.526  -4.549  1.00 86.89           O  
ATOM    455  CG  GLU C   4      28.031  36.998  -5.025  1.00 86.89           C  
ATOM    456  CD  GLU C   4      29.021  37.605  -4.044  1.00 86.89           C  
ATOM    457  OE1 GLU C   4      30.247  37.504  -4.278  1.00 86.89           O  
ATOM    458  OE2 GLU C   4      28.568  38.186  -3.033  1.00 86.89           O  
ATOM    459  N   ARG C   5      23.521  36.485  -4.412  1.00 86.31           N  
ATOM    460  CA  ARG C   5      22.310  36.052  -3.722  1.00 86.31           C  
ATOM    461  C   ARG C   5      21.417  35.230  -4.646  1.00 86.31           C  
ATOM    462  CB  ARG C   5      21.537  37.259  -3.185  1.00 86.31           C  
ATOM    463  O   ARG C   5      20.830  34.232  -4.224  1.00 86.31           O  
ATOM    464  CG  ARG C   5      22.159  37.888  -1.948  1.00 86.31           C  
ATOM    465  CD  ARG C   5      21.255  38.951  -1.341  1.00 86.31           C  
ATOM    466  NE  ARG C   5      21.433  40.246  -1.992  1.00 86.31           N  
ATOM    467  NH1 ARG C   5      20.033  41.393  -0.555  1.00 86.31           N  
ATOM    468  NH2 ARG C   5      21.080  42.498  -2.269  1.00 86.31           N  
ATOM    469  CZ  ARG C   5      20.848  41.376  -1.604  1.00 86.31           C  
ATOM    470  N   ARG C   6      21.350  35.663  -5.713  1.00 85.59           N  
ATOM    471  CA  ARG C   6      20.571  34.934  -6.709  1.00 85.59           C  
ATOM    472  C   ARG C   6      21.149  33.543  -6.946  1.00 85.59           C  
ATOM    473  CB  ARG C   6      20.519  35.712  -8.026  1.00 85.59           C  
ATOM    474  O   ARG C   6      20.407  32.563  -7.029  1.00 85.59           O  
ATOM    475  CG  ARG C   6      19.546  36.880  -8.014  1.00 85.59           C  
ATOM    476  CD  ARG C   6      19.488  37.580  -9.365  1.00 85.59           C  
ATOM    477  NE  ARG C   6      18.599  38.738  -9.334  1.00 85.59           N  
ATOM    478  NH1 ARG C   6      19.162  39.485 -11.446  1.00 85.59           N  
ATOM    479  NH2 ARG C   6      17.627  40.634 -10.190  1.00 85.59           N  
ATOM    480  CZ  ARG C   6      18.465  39.616 -10.324  1.00 85.59           C  
ATOM    481  N   GLU C   7      22.328  33.584  -7.111  1.00 85.27           N  
ATOM    482  CA  GLU C   7      22.995  32.306  -7.348  1.00 85.27           C  
ATOM    483  C   GLU C   7      22.823  31.366  -6.159  1.00 85.27           C  
ATOM    484  CB  GLU C   7      24.482  32.521  -7.638  1.00 85.27           C  
ATOM    485  O   GLU C   7      22.618  30.163  -6.336  1.00 85.27           O  
ATOM    486  CG  GLU C   7      24.764  33.078  -9.026  1.00 85.27           C  
ATOM    487  CD  GLU C   7      24.148  32.248 -10.142  1.00 85.27           C  
ATOM    488  OE1 GLU C   7      23.562  32.833 -11.081  1.00 85.27           O  
ATOM    489  OE2 GLU C   7      24.252  31.003 -10.076  1.00 85.27           O  
ATOM    490  N   LYS C   8      22.846  31.773  -5.089  1.00 88.62           N  
ATOM    491  CA  LYS C   8      22.643  30.974  -3.884  1.00 88.62           C  
ATOM    492  C   LYS C   8      21.215  30.439  -3.814  1.00 88.62           C  
ATOM    493  CB  LYS C   8      22.955  31.798  -2.634  1.00 88.62           C  
ATOM    494  O   LYS C   8      21.000  29.272  -3.477  1.00 88.62           O  
ATOM    495  CG  LYS C   8      22.980  30.986  -1.347  1.00 88.62           C  
ATOM    496  CD  LYS C   8      23.408  31.836  -0.158  1.00 88.62           C  
ATOM    497  CE  LYS C   8      23.386  31.037   1.138  1.00 88.62           C  
ATOM    498  NZ  LYS C   8      23.797  31.868   2.309  1.00 88.62           N  
ATOM    499  N   ALA C   9      20.354  31.263  -4.122  1.00 88.44           N  
ATOM    500  CA  ALA C   9      18.953  30.849  -4.128  1.00 88.44           C  
ATOM    501  C   ALA C   9      18.705  29.769  -5.177  1.00 88.44           C  
ATOM    502  CB  ALA C   9      18.045  32.050  -4.380  1.00 88.44           C  
ATOM    503  O   ALA C   9      17.984  28.802  -4.922  1.00 88.44           O  
ATOM    504  N   LYS C  10      19.310  29.955  -6.274  1.00 89.41           N  
ATOM    505  CA  LYS C  10      19.189  28.956  -7.333  1.00 89.41           C  
ATOM    506  C   LYS C  10      19.803  27.626  -6.906  1.00 89.41           C  
ATOM    507  CB  LYS C  10      19.855  29.453  -8.617  1.00 89.41           C  
ATOM    508  O   LYS C  10      19.258  26.561  -7.203  1.00 89.41           O  
ATOM    509  CG  LYS C  10      19.047  30.499  -9.369  1.00 89.41           C  
ATOM    510  CD  LYS C  10      19.731  30.909 -10.667  1.00 89.41           C  
ATOM    511  CE  LYS C  10      18.965  32.014 -11.380  1.00 89.41           C  
ATOM    512  NZ  LYS C  10      19.665  32.463 -12.621  1.00 89.41           N  
ATOM    513  N   GLU C  11      20.822  27.715  -6.238  1.00 89.77           N  
ATOM    514  CA  GLU C  11      21.477  26.511  -5.737  1.00 89.77           C  
ATOM    515  C   GLU C  11      20.601  25.789  -4.717  1.00 89.77           C  
ATOM    516  CB  GLU C  11      22.833  26.856  -5.115  1.00 89.77           C  
ATOM    517  O   GLU C  11      20.508  24.560  -4.730  1.00 89.77           O  
ATOM    518  CG  GLU C  11      23.624  25.641  -4.652  1.00 89.77           C  
ATOM    519  CD  GLU C  11      23.953  24.674  -5.779  1.00 89.77           C  
ATOM    520  OE1 GLU C  11      24.156  23.470  -5.506  1.00 89.77           O  
ATOM    521  OE2 GLU C  11      24.008  25.126  -6.945  1.00 89.77           O  
ATOM    522  N   GLU C  12      19.998  26.510  -3.899  1.00 90.81           N  
ATOM    523  CA  GLU C  12      19.093  25.934  -2.908  1.00 90.81           C  
ATOM    524  C   GLU C  12      17.937  25.198  -3.579  1.00 90.81           C  
ATOM    525  CB  GLU C  12      18.555  27.022  -1.975  1.00 90.81           C  
ATOM    526  O   GLU C  12      17.569  24.098  -3.162  1.00 90.81           O  
ATOM    527  CG  GLU C  12      17.832  26.479  -0.751  1.00 90.81           C  
ATOM    528  CD  GLU C  12      17.394  27.565   0.218  1.00 90.81           C  
ATOM    529  OE1 GLU C  12      16.696  27.250   1.208  1.00 90.81           O  
ATOM    530  OE2 GLU C  12      17.752  28.741  -0.015  1.00 90.81           O  
ATOM    531  N   VAL C  13      17.417  25.791  -4.499  1.00 91.38           N  
ATOM    532  CA  VAL C  13      16.306  25.188  -5.228  1.00 91.38           C  
ATOM    533  C   VAL C  13      16.773  23.907  -5.915  1.00 91.38           C  
ATOM    534  CB  VAL C  13      15.712  26.164  -6.268  1.00 91.38           C  
ATOM    535  O   VAL C  13      16.060  22.900  -5.916  1.00 91.38           O  
ATOM    536  CG1 VAL C  13      14.758  25.434  -7.211  1.00 91.38           C  
ATOM    537  CG2 VAL C  13      14.997  27.319  -5.568  1.00 91.38           C  
ATOM    538  N   ARG C  14      17.958  23.927  -6.464  1.00 90.81           N  
ATOM    539  CA  ARG C  14      18.514  22.740  -7.105  1.00 90.81           C  
ATOM    540  C   ARG C  14      18.693  21.608  -6.099  1.00 90.81           C  
ATOM    541  CB  ARG C  14      19.852  23.065  -7.772  1.00 90.81           C  
ATOM    542  O   ARG C  14      18.395  20.450  -6.401  1.00 90.81           O  
ATOM    543  CG  ARG C  14      19.719  23.824  -9.083  1.00 90.81           C  
ATOM    544  CD  ARG C  14      21.065  24.002  -9.770  1.00 90.81           C  
ATOM    545  NE  ARG C  14      21.045  25.117 -10.713  1.00 90.81           N  
ATOM    546  NH1 ARG C  14      23.172  25.858 -10.201  1.00 90.81           N  
ATOM    547  NH2 ARG C  14      21.922  26.952 -11.781  1.00 90.81           N  
ATOM    548  CZ  ARG C  14      22.046  25.973 -10.896  1.00 90.81           C  
ATOM    549  N   GLU C  15      19.112  21.965  -4.925  1.00 91.92           N  
ATOM    550  CA  GLU C  15      19.309  20.972  -3.873  1.00 91.92           C  
ATOM    551  C   GLU C  15      17.979  20.374  -3.423  1.00 91.92           C  
ATOM    552  CB  GLU C  15      20.040  21.591  -2.679  1.00 91.92           C  
ATOM    553  O   GLU C  15      17.860  19.157  -3.269  1.00 91.92           O  
ATOM    554  CG  GLU C  15      21.517  21.854  -2.931  1.00 91.92           C  
ATOM    555  CD  GLU C  15      22.203  22.573  -1.780  1.00 91.92           C  
ATOM    556  OE1 GLU C  15      23.420  22.851  -1.877  1.00 91.92           O  
ATOM    557  OE2 GLU C  15      21.519  22.859  -0.773  1.00 91.92           O  
ATOM    558  N   LEU C  16      17.075  21.220  -3.283  1.00 92.48           N  
ATOM    559  CA  LEU C  16      15.749  20.765  -2.881  1.00 92.48           C  
ATOM    560  C   LEU C  16      15.131  19.876  -3.955  1.00 92.48           C  
ATOM    561  CB  LEU C  16      14.833  21.960  -2.602  1.00 92.48           C  
ATOM    562  O   LEU C  16      14.461  18.890  -3.641  1.00 92.48           O  
ATOM    563  CG  LEU C  16      15.062  22.695  -1.280  1.00 92.48           C  
ATOM    564  CD1 LEU C  16      14.225  23.969  -1.231  1.00 92.48           C  
ATOM    565  CD2 LEU C  16      14.734  21.787  -0.100  1.00 92.48           C  
ATOM    566  N   ASN C  17      15.365  20.195  -5.110  1.00 93.54           N  
ATOM    567  CA  ASN C  17      14.863  19.389  -6.218  1.00 93.54           C  
ATOM    568  C   ASN C  17      15.499  18.002  -6.234  1.00 93.54           C  
ATOM    569  CB  ASN C  17      15.105  20.100  -7.551  1.00 93.54           C  
ATOM    570  O   ASN C  17      14.824  17.008  -6.505  1.00 93.54           O  
ATOM    571  CG  ASN C  17      14.394  19.427  -8.708  1.00 93.54           C  
ATOM    572  ND2 ASN C  17      15.141  19.109  -9.759  1.00 93.54           N  
ATOM    573  OD1 ASN C  17      13.183  19.196  -8.660  1.00 93.54           O  
ATOM    574  N   GLU C  18      16.752  18.013  -6.001  1.00 92.98           N  
ATOM    575  CA  GLU C  18      17.441  16.728  -5.933  1.00 92.98           C  
ATOM    576  C   GLU C  18      16.920  15.882  -4.774  1.00 92.98           C  
ATOM    577  CB  GLU C  18      18.952  16.934  -5.795  1.00 92.98           C  
ATOM    578  O   GLU C  18      16.713  14.676  -4.923  1.00 92.98           O  
ATOM    579  CG  GLU C  18      19.631  17.383  -7.080  1.00 92.98           C  
ATOM    580  CD  GLU C  18      19.343  16.471  -8.261  1.00 92.98           C  
ATOM    581  OE1 GLU C  18      19.139  16.981  -9.387  1.00 92.98           O  
ATOM    582  OE2 GLU C  18      19.321  15.236  -8.060  1.00 92.98           O  
ATOM    583  N   GLU C  19      16.684  16.449  -3.670  1.00 93.01           N  
ATOM    584  CA  GLU C  19      16.131  15.758  -2.509  1.00 93.01           C  
ATOM    585  C   GLU C  19      14.742  15.202  -2.808  1.00 93.01           C  
ATOM    586  CB  GLU C  19      16.072  16.697  -1.301  1.00 93.01           C  
ATOM    587  O   GLU C  19      14.413  14.086  -2.399  1.00 93.01           O  
ATOM    588  CG  GLU C  19      17.435  17.015  -0.703  1.00 93.01           C  
ATOM    589  CD  GLU C  19      17.368  18.006   0.449  1.00 93.01           C  
ATOM    590  OE1 GLU C  19      18.434  18.480   0.904  1.00 93.01           O  
ATOM    591  OE2 GLU C  19      16.242  18.309   0.900  1.00 93.01           O  
ATOM    592  N   PHE C  20      13.971  15.937  -3.454  1.00 92.84           N  
ATOM    593  CA  PHE C  20      12.635  15.501  -3.842  1.00 92.84           C  
ATOM    594  C   PHE C  20      12.706  14.295  -4.770  1.00 92.84           C  
ATOM    595  CB  PHE C  20      11.872  16.643  -4.521  1.00 92.84           C  
ATOM    596  O   PHE C  20      11.973  13.320  -4.588  1.00 92.84           O  
ATOM    597  CG  PHE C  20      10.531  16.235  -5.069  1.00 92.84           C  
ATOM    598  CD1 PHE C  20      10.371  15.960  -6.421  1.00 92.84           C  
ATOM    599  CD2 PHE C  20       9.429  16.127  -4.230  1.00 92.84           C  
ATOM    600  CE1 PHE C  20       9.130  15.583  -6.931  1.00 92.84           C  
ATOM    601  CE2 PHE C  20       8.186  15.750  -4.731  1.00 92.84           C  
ATOM    602  CZ  PHE C  20       8.039  15.479  -6.082  1.00 92.84           C  
ATOM    603  N   LYS C  21      13.604  14.373  -5.784  1.00 93.32           N  
ATOM    604  CA  LYS C  21      13.746  13.285  -6.747  1.00 93.32           C  
ATOM    605  C   LYS C  21      14.172  11.992  -6.058  1.00 93.32           C  
ATOM    606  CB  LYS C  21      14.758  13.658  -7.832  1.00 93.32           C  
ATOM    607  O   LYS C  21      13.683  10.912  -6.396  1.00 93.32           O  
ATOM    608  CG  LYS C  21      14.236  14.664  -8.847  1.00 93.32           C  
ATOM    609  CD  LYS C  21      15.255  14.930  -9.947  1.00 93.32           C  
ATOM    610  CE  LYS C  21      14.739  15.946 -10.956  1.00 93.32           C  
ATOM    611  NZ  LYS C  21      15.771  16.283 -11.981  1.00 93.32           N  
ATOM    612  N   GLU C  22      15.013  12.112  -5.065  1.00 93.80           N  
ATOM    613  CA  GLU C  22      15.455  10.937  -4.319  1.00 93.80           C  
ATOM    614  C   GLU C  22      14.318  10.353  -3.486  1.00 93.80           C  
ATOM    615  CB  GLU C  22      16.642  11.287  -3.418  1.00 93.80           C  
ATOM    616  O   GLU C  22      14.136   9.134  -3.441  1.00 93.80           O  
ATOM    617  CG  GLU C  22      17.945  11.503  -4.174  1.00 93.80           C  
ATOM    618  CD  GLU C  22      19.087  11.961  -3.282  1.00 93.80           C  
ATOM    619  OE1 GLU C  22      20.210  12.174  -3.794  1.00 93.80           O  
ATOM    620  OE2 GLU C  22      18.858  12.109  -2.061  1.00 93.80           O  
ATOM    621  N   ALA C  23      13.617  11.158  -2.849  1.00 95.03           N  
ATOM    622  CA  ALA C  23      12.467  10.723  -2.060  1.00 95.03           C  
ATOM    623  C   ALA C  23      11.408  10.073  -2.946  1.00 95.03           C  
ATOM    624  CB  ALA C  23      11.868  11.902  -1.297  1.00 95.03           C  
ATOM    625  O   ALA C  23      10.793   9.076  -2.560  1.00 95.03           O  
ATOM    626  N   GLU C  24      11.212  10.649  -4.003  1.00 96.33           N  
ATOM    627  CA  GLU C  24      10.257  10.089  -4.954  1.00 96.33           C  
ATOM    628  C   GLU C  24      10.679   8.692  -5.402  1.00 96.33           C  
ATOM    629  CB  GLU C  24      10.107  11.007  -6.169  1.00 96.33           C  
ATOM    630  O   GLU C  24       9.846   7.789  -5.505  1.00 96.33           O  
ATOM    631  CG  GLU C  24       9.067  10.533  -7.174  1.00 96.33           C  
ATOM    632  CD  GLU C  24       9.068  11.338  -8.464  1.00 96.33           C  
ATOM    633  OE1 GLU C  24       8.369  10.945  -9.425  1.00 96.33           O  
ATOM    634  OE2 GLU C  24       9.775  12.369  -8.514  1.00 96.33           O  
ATOM    635  N   LYS C  25      11.951   8.569  -5.702  1.00 94.49           N  
ATOM    636  CA  LYS C  25      12.483   7.270  -6.104  1.00 94.49           C  
ATOM    637  C   LYS C  25      12.271   6.227  -5.010  1.00 94.49           C  
ATOM    638  CB  LYS C  25      13.971   7.380  -6.441  1.00 94.49           C  
ATOM    639  O   LYS C  25      11.832   5.109  -5.288  1.00 94.49           O  
ATOM    640  CG  LYS C  25      14.568   6.111  -7.030  1.00 94.49           C  
ATOM    641  CD  LYS C  25      16.036   6.298  -7.392  1.00 94.49           C  
ATOM    642  CE  LYS C  25      16.655   5.007  -7.909  1.00 94.49           C  
ATOM    643  NZ  LYS C  25      18.094   5.187  -8.266  1.00 94.49           N  
ATOM    644  N   ARG C  26      12.525   6.517  -3.872  1.00 93.66           N  
ATOM    645  CA  ARG C  26      12.336   5.616  -2.740  1.00 93.66           C  
ATOM    646  C   ARG C  26      10.868   5.238  -2.579  1.00 93.66           C  
ATOM    647  CB  ARG C  26      12.857   6.256  -1.451  1.00 93.66           C  
ATOM    648  O   ARG C  26      10.543   4.071  -2.350  1.00 93.66           O  
ATOM    649  CG  ARG C  26      14.373   6.345  -1.376  1.00 93.66           C  
ATOM    650  CD  ARG C  26      14.849   6.680   0.030  1.00 93.66           C  
ATOM    651  NE  ARG C  26      14.356   7.982   0.471  1.00 93.66           N  
ATOM    652  NH1 ARG C  26      16.177   9.168  -0.313  1.00 93.66           N  
ATOM    653  NH2 ARG C  26      14.458  10.261   0.739  1.00 93.66           N  
ATOM    654  CZ  ARG C  26      14.998   9.134   0.298  1.00 93.66           C  
ATOM    655  N   PHE C  27       9.977   6.219  -2.651  1.00 95.73           N  
ATOM    656  CA  PHE C  27       8.543   5.985  -2.524  1.00 95.73           C  
ATOM    657  C   PHE C  27       8.054   5.022  -3.599  1.00 95.73           C  
ATOM    658  CB  PHE C  27       7.772   7.306  -2.612  1.00 95.73           C  
ATOM    659  O   PHE C  27       7.300   4.091  -3.310  1.00 95.73           O  
ATOM    660  CG  PHE C  27       6.280   7.146  -2.492  1.00 95.73           C  
ATOM    661  CD1 PHE C  27       5.487   7.022  -3.627  1.00 95.73           C  
ATOM    662  CD2 PHE C  27       5.670   7.120  -1.245  1.00 95.73           C  
ATOM    663  CE1 PHE C  27       4.106   6.874  -3.520  1.00 95.73           C  
ATOM    664  CE2 PHE C  27       4.291   6.973  -1.130  1.00 95.73           C  
ATOM    665  CZ  PHE C  27       3.511   6.851  -2.268  1.00 95.73           C  
ATOM    666  N   ARG C  28       8.555   5.262  -4.783  1.00 95.52           N  
ATOM    667  CA  ARG C  28       8.106   4.438  -5.900  1.00 95.52           C  
ATOM    668  C   ARG C  28       8.547   2.988  -5.723  1.00 95.52           C  
ATOM    669  CB  ARG C  28       8.639   4.989  -7.224  1.00 95.52           C  
ATOM    670  O   ARG C  28       7.796   2.063  -6.037  1.00 95.52           O  
ATOM    671  CG  ARG C  28       7.929   6.248  -7.697  1.00 95.52           C  
ATOM    672  CD  ARG C  28       8.241   6.557  -9.155  1.00 95.52           C  
ATOM    673  NE  ARG C  28       7.607   7.799  -9.589  1.00 95.52           N  
ATOM    674  NH1 ARG C  28       5.704   6.781 -10.415  1.00 95.52           N  
ATOM    675  NH2 ARG C  28       5.935   9.059 -10.533  1.00 95.52           N  
ATOM    676  CZ  ARG C  28       6.417   7.877 -10.178  1.00 95.52           C  
ATOM    677  N   LYS C  29       9.691   2.838  -5.222  1.00 95.05           N  
ATOM    678  CA  LYS C  29      10.178   1.488  -4.952  1.00 95.05           C  
ATOM    679  C   LYS C  29       9.324   0.796  -3.894  1.00 95.05           C  
ATOM    680  CB  LYS C  29      11.640   1.525  -4.504  1.00 95.05           C  
ATOM    681  O   LYS C  29       8.901  -0.347  -4.081  1.00 95.05           O  
ATOM    682  CG  LYS C  29      12.257   0.151  -4.289  1.00 95.05           C  
ATOM    683  CD  LYS C  29      13.724   0.252  -3.894  1.00 95.05           C  
ATOM    684  CE  LYS C  29      14.326  -1.119  -3.619  1.00 95.05           C  
ATOM    685  NZ  LYS C  29      15.751  -1.022  -3.184  1.00 95.05           N  
ATOM    686  N   LEU C  30       9.062   1.431  -2.865  1.00 95.16           N  
ATOM    687  CA  LEU C  30       8.240   0.890  -1.788  1.00 95.16           C  
ATOM    688  C   LEU C  30       6.818   0.627  -2.270  1.00 95.16           C  
ATOM    689  CB  LEU C  30       8.218   1.851  -0.596  1.00 95.16           C  
ATOM    690  O   LEU C  30       6.204  -0.373  -1.890  1.00 95.16           O  
ATOM    691  CG  LEU C  30       9.454   1.841   0.304  1.00 95.16           C  
ATOM    692  CD1 LEU C  30       9.405   3.010   1.284  1.00 95.16           C  
ATOM    693  CD2 LEU C  30       9.563   0.516   1.050  1.00 95.16           C  
ATOM    694  N   GLN C  31       6.358   1.452  -2.976  1.00 96.99           N  
ATOM    695  CA  GLN C  31       5.016   1.299  -3.527  1.00 96.99           C  
ATOM    696  C   GLN C  31       4.916   0.046  -4.392  1.00 96.99           C  
ATOM    697  CB  GLN C  31       4.626   2.533  -4.343  1.00 96.99           C  
ATOM    698  O   GLN C  31       3.948  -0.711  -4.289  1.00 96.99           O  
ATOM    699  CG  GLN C  31       3.183   2.517  -4.830  1.00 96.99           C  
ATOM    700  CD  GLN C  31       2.832   3.735  -5.664  1.00 96.99           C  
ATOM    701  NE2 GLN C  31       1.724   4.386  -5.325  1.00 96.99           N  
ATOM    702  OE1 GLN C  31       3.550   4.087  -6.605  1.00 96.99           O  
ATOM    703  N   GLU C  32       5.888  -0.085  -5.236  1.00 95.51           N  
ATOM    704  CA  GLU C  32       5.914  -1.271  -6.087  1.00 95.51           C  
ATOM    705  C   GLU C  32       5.974  -2.548  -5.254  1.00 95.51           C  
ATOM    706  CB  GLU C  32       7.103  -1.215  -7.050  1.00 95.51           C  
ATOM    707  O   GLU C  32       5.275  -3.520  -5.549  1.00 95.51           O  
ATOM    708  CG  GLU C  32       7.094  -2.313  -8.103  1.00 95.51           C  
ATOM    709  CD  GLU C  32       8.237  -2.199  -9.100  1.00 95.51           C  
ATOM    710  OE1 GLU C  32       8.342  -3.059 -10.004  1.00 95.51           O  
ATOM    711  OE2 GLU C  32       9.034  -1.243  -8.974  1.00 95.51           O  
ATOM    712  N   GLU C  33       6.697  -2.592  -4.269  1.00 95.44           N  
ATOM    713  CA  GLU C  33       6.808  -3.744  -3.379  1.00 95.44           C  
ATOM    714  C   GLU C  33       5.488  -4.015  -2.661  1.00 95.44           C  
ATOM    715  CB  GLU C  33       7.927  -3.529  -2.357  1.00 95.44           C  
ATOM    716  O   GLU C  33       5.088  -5.170  -2.502  1.00 95.44           O  
ATOM    717  CG  GLU C  33       9.325  -3.586  -2.956  1.00 95.44           C  
ATOM    718  CD  GLU C  33      10.417  -3.208  -1.967  1.00 95.44           C  
ATOM    719  OE1 GLU C  33      11.614  -3.277  -2.329  1.00 95.44           O  
ATOM    720  OE2 GLU C  33      10.073  -2.842  -0.822  1.00 95.44           O  
ATOM    721  N   THR C  34       4.903  -3.056  -2.256  1.00 96.69           N  
ATOM    722  CA  THR C  34       3.625  -3.179  -1.565  1.00 96.69           C  
ATOM    723  C   THR C  34       2.546  -3.698  -2.511  1.00 96.69           C  
ATOM    724  CB  THR C  34       3.181  -1.831  -0.967  1.00 96.69           C  
ATOM    725  O   THR C  34       1.724  -4.533  -2.127  1.00 96.69           O  
ATOM    726  CG2 THR C  34       1.866  -1.972  -0.208  1.00 96.69           C  
ATOM    727  OG1 THR C  34       4.191  -1.360  -0.066  1.00 96.69           O  
ATOM    728  N   LYS C  35       2.618  -3.220  -3.678  1.00 96.30           N  
ATOM    729  CA  LYS C  35       1.659  -3.688  -4.675  1.00 96.30           C  
ATOM    730  C   LYS C  35       1.836  -5.179  -4.950  1.00 96.30           C  
ATOM    731  CB  LYS C  35       1.804  -2.895  -5.975  1.00 96.30           C  
ATOM    732  O   LYS C  35       0.854  -5.913  -5.075  1.00 96.30           O  
ATOM    733  CG  LYS C  35       1.160  -1.517  -5.934  1.00 96.30           C  
ATOM    734  CD  LYS C  35       1.337  -0.778  -7.254  1.00 96.30           C  
ATOM    735  CE  LYS C  35       0.640   0.575  -7.237  1.00 96.30           C  
ATOM    736  NZ  LYS C  35       0.853   1.325  -8.510  1.00 96.30           N  
ATOM    737  N   LYS C  36       3.042  -5.560  -4.999  1.00 96.17           N  
ATOM    738  CA  LYS C  36       3.320  -6.979  -5.200  1.00 96.17           C  
ATOM    739  C   LYS C  36       2.812  -7.810  -4.025  1.00 96.17           C  
ATOM    740  CB  LYS C  36       4.820  -7.210  -5.395  1.00 96.17           C  
ATOM    741  O   LYS C  36       2.197  -8.860  -4.221  1.00 96.17           O  
ATOM    742  CG  LYS C  36       5.345  -6.751  -6.747  1.00 96.17           C  
ATOM    743  CD  LYS C  36       6.840  -7.013  -6.884  1.00 96.17           C  
ATOM    744  CE  LYS C  36       7.386  -6.468  -8.197  1.00 96.17           C  
ATOM    745  NZ  LYS C  36       8.865  -6.645  -8.298  1.00 96.17           N  
ATOM    746  N   ALA C  37       3.074  -7.372  -2.871  1.00 96.45           N  
ATOM    747  CA  ALA C  37       2.598  -8.054  -1.670  1.00 96.45           C  
ATOM    748  C   ALA C  37       1.073  -8.088  -1.626  1.00 96.45           C  
ATOM    749  CB  ALA C  37       3.149  -7.375  -0.419  1.00 96.45           C  
ATOM    750  O   ALA C  37       0.480  -9.089  -1.219  1.00 96.45           O  
ATOM    751  N   LEU C  38       0.498  -6.985  -1.984  1.00 97.26           N  
ATOM    752  CA  LEU C  38      -0.958  -6.910  -2.038  1.00 97.26           C  
ATOM    753  C   LEU C  38      -1.520  -7.957  -2.994  1.00 97.26           C  
ATOM    754  CB  LEU C  38      -1.407  -5.513  -2.473  1.00 97.26           C  
ATOM    755  O   LEU C  38      -2.498  -8.637  -2.671  1.00 97.26           O  
ATOM    756  CG  LEU C  38      -2.915  -5.296  -2.606  1.00 97.26           C  
ATOM    757  CD1 LEU C  38      -3.595  -5.455  -1.251  1.00 97.26           C  
ATOM    758  CD2 LEU C  38      -3.207  -3.922  -3.199  1.00 97.26           C  
ATOM    759  N   GLU C  39      -0.932  -8.098  -4.085  1.00 96.67           N  
ATOM    760  CA  GLU C  39      -1.367  -9.085  -5.070  1.00 96.67           C  
ATOM    761  C   GLU C  39      -1.264 -10.502  -4.514  1.00 96.67           C  
ATOM    762  CB  GLU C  39      -0.544  -8.962  -6.354  1.00 96.67           C  
ATOM    763  O   GLU C  39      -2.159 -11.323  -4.722  1.00 96.67           O  
ATOM    764  CG  GLU C  39      -0.891  -7.740  -7.193  1.00 96.67           C  
ATOM    765  CD  GLU C  39       0.042  -7.540  -8.376  1.00 96.67           C  
ATOM    766  OE1 GLU C  39      -0.111  -6.535  -9.107  1.00 96.67           O  
ATOM    767  OE2 GLU C  39       0.933  -8.396  -8.576  1.00 96.67           O  
ATOM    768  N   GLU C  40      -0.265 -10.779  -3.809  1.00 96.01           N  
ATOM    769  CA  GLU C  40      -0.071 -12.089  -3.195  1.00 96.01           C  
ATOM    770  C   GLU C  40      -1.165 -12.387  -2.173  1.00 96.01           C  
ATOM    771  CB  GLU C  40       1.306 -12.175  -2.532  1.00 96.01           C  
ATOM    772  O   GLU C  40      -1.720 -13.487  -2.153  1.00 96.01           O  
ATOM    773  CG  GLU C  40       2.462 -12.227  -3.520  1.00 96.01           C  
ATOM    774  CD  GLU C  40       3.826 -12.139  -2.854  1.00 96.01           C  
ATOM    775  OE1 GLU C  40       4.850 -12.082  -3.572  1.00 96.01           O  
ATOM    776  OE2 GLU C  40       3.870 -12.128  -1.603  1.00 96.01           O  
ATOM    777  N   VAL C  41      -1.454 -11.459  -1.355  1.00 97.15           N  
ATOM    778  CA  VAL C  41      -2.463 -11.631  -0.316  1.00 97.15           C  
ATOM    779  C   VAL C  41      -3.843 -11.777  -0.953  1.00 97.15           C  
ATOM    780  CB  VAL C  41      -2.459 -10.449   0.680  1.00 97.15           C  
ATOM    781  O   VAL C  41      -4.672 -12.558  -0.482  1.00 97.15           O  
ATOM    782  CG1 VAL C  41      -3.631 -10.558   1.653  1.00 97.15           C  
ATOM    783  CG2 VAL C  41      -1.134 -10.396   1.439  1.00 97.15           C  
ATOM    784  N   GLU C  42      -4.018 -11.064  -2.020  1.00 97.42           N  
ATOM    785  CA  GLU C  42      -5.286 -11.181  -2.734  1.00 97.42           C  
ATOM    786  C   GLU C  42      -5.472 -12.585  -3.302  1.00 97.42           C  
ATOM    787  CB  GLU C  42      -5.369 -10.144  -3.857  1.00 97.42           C  
ATOM    788  O   GLU C  42      -6.571 -13.141  -3.249  1.00 97.42           O  
ATOM    789  CG  GLU C  42      -5.660  -8.732  -3.370  1.00 97.42           C  
ATOM    790  CD  GLU C  42      -5.645  -7.698  -4.484  1.00 97.42           C  
ATOM    791  OE1 GLU C  42      -6.251  -6.616  -4.316  1.00 97.42           O  
ATOM    792  OE2 GLU C  42      -5.023  -7.973  -5.534  1.00 97.42           O  
ATOM    793  N   GLU C  43      -4.412 -13.122  -3.778  1.00 96.46           N  
ATOM    794  CA  GLU C  43      -4.464 -14.482  -4.306  1.00 96.46           C  
ATOM    795  C   GLU C  43      -4.740 -15.494  -3.198  1.00 96.46           C  
ATOM    796  CB  GLU C  43      -3.156 -14.830  -5.023  1.00 96.46           C  
ATOM    797  O   GLU C  43      -5.562 -16.397  -3.367  1.00 96.46           O  
ATOM    798  CG  GLU C  43      -2.985 -14.132  -6.364  1.00 96.46           C  
ATOM    799  CD  GLU C  43      -1.620 -14.366  -6.992  1.00 96.46           C  
ATOM    800  OE1 GLU C  43      -1.342 -13.795  -8.071  1.00 96.46           O  
ATOM    801  OE2 GLU C  43      -0.823 -15.129  -6.402  1.00 96.46           O  
ATOM    802  N   LEU C  44      -4.074 -15.360  -2.111  1.00 95.46           N  
ATOM    803  CA  LEU C  44      -4.296 -16.224  -0.957  1.00 95.46           C  
ATOM    804  C   LEU C  44      -5.733 -16.108  -0.459  1.00 95.46           C  
ATOM    805  CB  LEU C  44      -3.323 -15.872   0.171  1.00 95.46           C  
ATOM    806  O   LEU C  44      -6.355 -17.113  -0.106  1.00 95.46           O  
ATOM    807  CG  LEU C  44      -1.875 -16.327  -0.016  1.00 95.46           C  
ATOM    808  CD1 LEU C  44      -0.988 -15.733   1.073  1.00 95.46           C  
ATOM    809  CD2 LEU C  44      -1.787 -17.849  -0.014  1.00 95.46           C  
ATOM    810  N   ASN C  45      -6.189 -14.883  -0.444  1.00 96.71           N  
ATOM    811  CA  ASN C  45      -7.561 -14.631  -0.017  1.00 96.71           C  
ATOM    812  C   ASN C  45      -8.569 -15.326  -0.928  1.00 96.71           C  
ATOM    813  CB  ASN C  45      -7.840 -13.128   0.035  1.00 96.71           C  
ATOM    814  O   ASN C  45      -9.545 -15.908  -0.452  1.00 96.71           O  
ATOM    815  CG  ASN C  45      -9.216 -12.807   0.586  1.00 96.71           C  
ATOM    816  ND2 ASN C  45     -10.015 -12.090  -0.195  1.00 96.71           N  
ATOM    817  OD1 ASN C  45      -9.557 -13.201   1.704  1.00 96.71           O  
ATOM    818  N   GLN C  46      -8.340 -15.267  -2.188  1.00 95.00           N  
ATOM    819  CA  GLN C  46      -9.226 -15.912  -3.150  1.00 95.00           C  
ATOM    820  C   GLN C  46      -9.236 -17.426  -2.960  1.00 95.00           C  
ATOM    821  CB  GLN C  46      -8.810 -15.565  -4.581  1.00 95.00           C  
ATOM    822  O   GLN C  46     -10.298 -18.052  -2.973  1.00 95.00           O  
ATOM    823  CG  GLN C  46      -9.765 -16.091  -5.644  1.00 95.00           C  
ATOM    824  CD  GLN C  46     -11.162 -15.511  -5.516  1.00 95.00           C  
ATOM    825  NE2 GLN C  46     -12.171 -16.331  -5.789  1.00 95.00           N  
ATOM    826  OE1 GLN C  46     -11.332 -14.337  -5.174  1.00 95.00           O  
ATOM    827  N   ARG C  47      -8.080 -18.008  -2.776  1.00 94.01           N  
ATOM    828  CA  ARG C  47      -7.975 -19.447  -2.559  1.00 94.01           C  
ATOM    829  C   ARG C  47      -8.703 -19.863  -1.284  1.00 94.01           C  
ATOM    830  CB  ARG C  47      -6.507 -19.874  -2.487  1.00 94.01           C  
ATOM    831  O   ARG C  47      -9.378 -20.893  -1.257  1.00 94.01           O  
ATOM    832  CG  ARG C  47      -5.797 -19.863  -3.831  1.00 94.01           C  
ATOM    833  CD  ARG C  47      -4.347 -20.312  -3.706  1.00 94.01           C  
ATOM    834  NE  ARG C  47      -3.637 -20.201  -4.978  1.00 94.01           N  
ATOM    835  NH1 ARG C  47      -1.573 -20.770  -4.111  1.00 94.01           N  
ATOM    836  NH2 ARG C  47      -1.792 -20.292  -6.342  1.00 94.01           N  
ATOM    837  CZ  ARG C  47      -2.336 -20.422  -5.141  1.00 94.01           C  
ATOM    838  N   PHE C  48      -8.608 -19.059  -0.271  1.00 95.04           N  
ATOM    839  CA  PHE C  48      -9.267 -19.349   0.997  1.00 95.04           C  
ATOM    840  C   PHE C  48     -10.782 -19.268   0.850  1.00 95.04           C  
ATOM    841  CB  PHE C  48      -8.793 -18.381   2.085  1.00 95.04           C  
ATOM    842  O   PHE C  48     -11.508 -20.115   1.376  1.00 95.04           O  
ATOM    843  CG  PHE C  48      -9.338 -18.691   3.453  1.00 95.04           C  
ATOM    844  CD1 PHE C  48     -10.479 -18.051   3.922  1.00 95.04           C  
ATOM    845  CD2 PHE C  48      -8.710 -19.622   4.270  1.00 95.04           C  
ATOM    846  CE1 PHE C  48     -10.987 -18.336   5.188  1.00 95.04           C  
ATOM    847  CE2 PHE C  48      -9.211 -19.911   5.536  1.00 95.04           C  
ATOM    848  CZ  PHE C  48     -10.349 -19.267   5.993  1.00 95.04           C  
ATOM    849  N   GLU C  49     -11.206 -18.280   0.132  1.00 95.30           N  
ATOM    850  CA  GLU C  49     -12.642 -18.123  -0.082  1.00 95.30           C  
ATOM    851  C   GLU C  49     -13.226 -19.333  -0.807  1.00 95.30           C  
ATOM    852  CB  GLU C  49     -12.931 -16.845  -0.874  1.00 95.30           C  
ATOM    853  O   GLU C  49     -14.311 -19.805  -0.461  1.00 95.30           O  
ATOM    854  CG  GLU C  49     -12.851 -15.575  -0.040  1.00 95.30           C  
ATOM    855  CD  GLU C  49     -13.159 -14.316  -0.835  1.00 95.30           C  
ATOM    856  OE1 GLU C  49     -13.246 -13.222  -0.231  1.00 95.30           O  
ATOM    857  OE2 GLU C  49     -13.316 -14.423  -2.072  1.00 95.30           O  
ATOM    858  N   GLU C  50     -12.491 -19.869  -1.707  1.00 94.07           N  
ATOM    859  CA  GLU C  50     -12.939 -21.043  -2.450  1.00 94.07           C  
ATOM    860  C   GLU C  50     -13.007 -22.274  -1.551  1.00 94.07           C  
ATOM    861  CB  GLU C  50     -12.014 -21.312  -3.640  1.00 94.07           C  
ATOM    862  O   GLU C  50     -13.967 -23.045  -1.616  1.00 94.07           O  
ATOM    863  CG  GLU C  50     -12.135 -20.285  -4.757  1.00 94.07           C  
ATOM    864  CD  GLU C  50     -11.077 -20.445  -5.837  1.00 94.07           C  
ATOM    865  OE1 GLU C  50     -11.028 -19.610  -6.768  1.00 94.07           O  
ATOM    866  OE2 GLU C  50     -10.290 -21.415  -5.750  1.00 94.07           O  
ATOM    867  N   ALA C  51     -12.054 -22.408  -0.748  1.00 93.30           N  
ATOM    868  CA  ALA C  51     -12.015 -23.533   0.183  1.00 93.30           C  
ATOM    869  C   ALA C  51     -13.142 -23.436   1.208  1.00 93.30           C  
ATOM    870  CB  ALA C  51     -10.662 -23.593   0.889  1.00 93.30           C  
ATOM    871  O   ALA C  51     -13.771 -24.442   1.546  1.00 93.30           O  
ATOM    872  N   LEU C  52     -13.366 -22.203   1.662  1.00 93.75           N  
ATOM    873  CA  LEU C  52     -14.442 -21.972   2.620  1.00 93.75           C  
ATOM    874  C   LEU C  52     -15.797 -22.316   2.010  1.00 93.75           C  
ATOM    875  CB  LEU C  52     -14.437 -20.515   3.090  1.00 93.75           C  
ATOM    876  O   LEU C  52     -16.637 -22.938   2.665  1.00 93.75           O  
ATOM    877  CG  LEU C  52     -15.415 -20.161   4.211  1.00 93.75           C  
ATOM    878  CD1 LEU C  52     -15.075 -20.940   5.477  1.00 93.75           C  
ATOM    879  CD2 LEU C  52     -15.400 -18.660   4.481  1.00 93.75           C  
ATOM    880  N   GLU C  53     -15.941 -21.987   0.765  1.00 93.46           N  
ATOM    881  CA  GLU C  53     -17.186 -22.281   0.063  1.00 93.46           C  
ATOM    882  C   GLU C  53     -17.398 -23.785  -0.080  1.00 93.46           C  
ATOM    883  CB  GLU C  53     -17.196 -21.615  -1.316  1.00 93.46           C  
ATOM    884  O   GLU C  53     -18.523 -24.274   0.047  1.00 93.46           O  
ATOM    885  CG  GLU C  53     -17.443 -20.114  -1.272  1.00 93.46           C  
ATOM    886  CD  GLU C  53     -17.345 -19.450  -2.636  1.00 93.46           C  
ATOM    887  OE1 GLU C  53     -17.461 -18.206  -2.716  1.00 93.46           O  
ATOM    888  OE2 GLU C  53     -17.151 -20.180  -3.634  1.00 93.46           O  
ATOM    889  N   GLU C  54     -16.402 -24.546  -0.296  1.00 89.90           N  
ATOM    890  CA  GLU C  54     -16.475 -25.999  -0.418  1.00 89.90           C  
ATOM    891  C   GLU C  54     -16.948 -26.640   0.883  1.00 89.90           C  
ATOM    892  CB  GLU C  54     -15.115 -26.574  -0.823  1.00 89.90           C  
ATOM    893  O   GLU C  54     -17.805 -27.526   0.870  1.00 89.90           O  
ATOM    894  CG  GLU C  54     -15.129 -28.075  -1.068  1.00 89.90           C  
ATOM    895  CD  GLU C  54     -13.808 -28.610  -1.598  1.00 89.90           C  
ATOM    896  OE1 GLU C  54     -13.713 -29.828  -1.872  1.00 89.90           O  
ATOM    897  OE2 GLU C  54     -12.862 -27.804  -1.740  1.00 89.90           O  
ATOM    898  N   VAL C  55     -16.494 -26.174   1.980  1.00 89.67           N  
ATOM    899  CA  VAL C  55     -16.854 -26.713   3.288  1.00 89.67           C  
ATOM    900  C   VAL C  55     -18.295 -26.338   3.623  1.00 89.67           C  
ATOM    901  CB  VAL C  55     -15.900 -26.206   4.392  1.00 89.67           C  
ATOM    902  O   VAL C  55     -19.040 -27.147   4.182  1.00 89.67           O  
ATOM    903  CG1 VAL C  55     -16.409 -26.613   5.774  1.00 89.67           C  
ATOM    904  CG2 VAL C  55     -14.487 -26.737   4.162  1.00 89.67           C  
ATOM    905  N   GLU C  56     -18.566 -25.190   3.202  1.00 91.47           N  
ATOM    906  CA  GLU C  56     -19.942 -24.759   3.432  1.00 91.47           C  
ATOM    907  C   GLU C  56     -20.928 -25.617   2.646  1.00 91.47           C  
ATOM    908  CB  GLU C  56     -20.113 -23.284   3.058  1.00 91.47           C  
ATOM    909  O   GLU C  56     -22.006 -25.948   3.145  1.00 91.47           O  
ATOM    910  CG  GLU C  56     -19.521 -22.319   4.075  1.00 91.47           C  
ATOM    911  CD  GLU C  56     -19.636 -20.862   3.657  1.00 91.47           C  
ATOM    912  OE1 GLU C  56     -19.449 -19.968   4.514  1.00 91.47           O  
ATOM    913  OE2 GLU C  56     -19.917 -20.612   2.464  1.00 91.47           O  
ATOM    914  N   ARG C  57     -20.524 -26.010   1.515  1.00 88.33           N  
ATOM    915  CA  ARG C  57     -21.360 -26.856   0.670  1.00 88.33           C  
ATOM    916  C   ARG C  57     -21.518 -28.247   1.274  1.00 88.33           C  
ATOM    917  CB  ARG C  57     -20.771 -26.960  -0.738  1.00 88.33           C  
ATOM    918  O   ARG C  57     -22.617 -28.806   1.281  1.00 88.33           O  
ATOM    919  CG  ARG C  57     -21.065 -25.756  -1.619  1.00 88.33           C  
ATOM    920  CD  ARG C  57     -20.628 -25.991  -3.059  1.00 88.33           C  
ATOM    921  NE  ARG C  57     -19.820 -24.885  -3.564  1.00 88.33           N  
ATOM    922  NH1 ARG C  57     -19.271 -25.922  -5.554  1.00 88.33           N  
ATOM    923  NH2 ARG C  57     -18.486 -23.817  -5.098  1.00 88.33           N  
ATOM    924  CZ  ARG C  57     -19.194 -24.877  -4.737  1.00 88.33           C  
ATOM    925  N   ILE C  58     -20.538 -28.763   1.806  1.00 84.64           N  
ATOM    926  CA  ILE C  58     -20.556 -30.080   2.433  1.00 84.64           C  
ATOM    927  C   ILE C  58     -21.477 -30.059   3.651  1.00 84.64           C  
ATOM    928  CB  ILE C  58     -19.137 -30.531   2.843  1.00 84.64           C  
ATOM    929  O   ILE C  58     -22.265 -30.985   3.858  1.00 84.64           O  
ATOM    930  CG1 ILE C  58     -18.271 -30.764   1.599  1.00 84.64           C  
ATOM    931  CG2 ILE C  58     -19.200 -31.792   3.710  1.00 84.64           C  
ATOM    932  CD1 ILE C  58     -16.796 -30.986   1.905  1.00 84.64           C  
ATOM    933  N   LYS C  59     -21.351 -29.091   4.426  1.00 83.77           N  
ATOM    934  CA  LYS C  59     -22.174 -28.952   5.624  1.00 83.77           C  
ATOM    935  C   LYS C  59     -23.654 -28.853   5.265  1.00 83.77           C  
ATOM    936  CB  LYS C  59     -21.748 -27.724   6.429  1.00 83.77           C  
ATOM    937  O   LYS C  59     -24.505 -29.415   5.958  1.00 83.77           O  
ATOM    938  CG  LYS C  59     -22.349 -27.660   7.826  1.00 83.77           C  
ATOM    939  CD  LYS C  59     -21.828 -26.458   8.604  1.00 83.77           C  
ATOM    940  CE  LYS C  59     -22.586 -26.267   9.911  1.00 83.77           C  
ATOM    941  NZ  LYS C  59     -22.110 -25.063  10.656  1.00 83.77           N  
ATOM    942  N   ARG C  60     -23.948 -28.203   4.238  1.00 85.16           N  
ATOM    943  CA  ARG C  60     -25.331 -28.043   3.801  1.00 85.16           C  
ATOM    944  C   ARG C  60     -25.919 -29.374   3.345  1.00 85.16           C  
ATOM    945  CB  ARG C  60     -25.422 -27.016   2.670  1.00 85.16           C  
ATOM    946  O   ARG C  60     -27.096 -29.652   3.581  1.00 85.16           O  
ATOM    947  CG  ARG C  60     -25.314 -25.573   3.139  1.00 85.16           C  
ATOM    948  CD  ARG C  60     -25.476 -24.592   1.986  1.00 85.16           C  
ATOM    949  NE  ARG C  60     -25.068 -23.242   2.365  1.00 85.16           N  
ATOM    950  NH1 ARG C  60     -25.376 -22.335   0.263  1.00 85.16           N  
ATOM    951  NH2 ARG C  60     -24.644 -21.017   1.989  1.00 85.16           N  
ATOM    952  CZ  ARG C  60     -25.030 -22.201   1.538  1.00 85.16           C  
ATOM    953  N   ARG C  61     -25.227 -30.191   2.844  1.00 80.65           N  
ATOM    954  CA  ARG C  61     -25.679 -31.485   2.345  1.00 80.65           C  
ATOM    955  C   ARG C  61     -25.902 -32.467   3.490  1.00 80.65           C  
ATOM    956  CB  ARG C  61     -24.670 -32.061   1.349  1.00 80.65           C  
ATOM    957  O   ARG C  61     -26.738 -33.368   3.389  1.00 80.65           O  
ATOM    958  CG  ARG C  61     -24.659 -31.353   0.004  1.00 80.65           C  
ATOM    959  CD  ARG C  61     -23.659 -31.983  -0.956  1.00 80.65           C  
ATOM    960  NE  ARG C  61     -23.560 -31.228  -2.202  1.00 80.65           N  
ATOM    961  NH1 ARG C  61     -21.838 -32.497  -3.075  1.00 80.65           N  
ATOM    962  NH2 ARG C  61     -22.693 -30.739  -4.272  1.00 80.65           N  
ATOM    963  CZ  ARG C  61     -22.697 -31.490  -3.180  1.00 80.65           C  
ATOM    964  N   GLN C  62     -25.297 -32.443   4.610  1.00 73.96           N  
ATOM    965  CA  GLN C  62     -25.410 -33.336   5.759  1.00 73.96           C  
ATOM    966  C   GLN C  62     -26.657 -33.021   6.580  1.00 73.96           C  
ATOM    967  CB  GLN C  62     -24.163 -33.239   6.639  1.00 73.96           C  
ATOM    968  O   GLN C  62     -27.163 -33.880   7.305  1.00 73.96           O  
ATOM    969  CG  GLN C  62     -22.934 -33.911   6.041  1.00 73.96           C  
ATOM    970  CD  GLN C  62     -21.725 -33.843   6.955  1.00 73.96           C  
ATOM    971  NE2 GLN C  62     -20.716 -34.657   6.664  1.00 73.96           N  
ATOM    972  OE1 GLN C  62     -21.697 -33.065   7.913  1.00 73.96           O  
ATOM    973  N   LYS C  63     -27.182 -31.954   6.470  1.00 71.84           N  
ATOM    974  CA  LYS C  63     -28.433 -31.653   7.159  1.00 71.84           C  
ATOM    975  C   LYS C  63     -29.614 -32.342   6.481  1.00 71.84           C  
ATOM    976  CB  LYS C  63     -28.667 -30.142   7.211  1.00 71.84           C  
ATOM    977  O   LYS C  63     -30.517 -32.843   7.154  1.00 71.84           O  
ATOM    978  CG  LYS C  63     -27.878 -29.431   8.300  1.00 71.84           C  
ATOM    979  CD  LYS C  63     -28.273 -27.964   8.409  1.00 71.84           C  
ATOM    980  CE  LYS C  63     -27.462 -27.243   9.478  1.00 71.84           C  
ATOM    981  NZ  LYS C  63     -27.850 -25.806   9.592  1.00 71.84           N  
TER     982      LYS C  63                                                      
ATOM    983  N   GLY D   1     -25.614 -50.780  10.272  1.00 63.15           N  
ATOM    984  CA  GLY D   1     -24.246 -50.919  10.745  1.00 63.15           C  
ATOM    985  C   GLY D   1     -23.247 -50.128   9.922  1.00 63.15           C  
ATOM    986  O   GLY D   1     -22.451 -49.362  10.469  1.00 63.15           O  
ATOM    987  N   ASP D   2     -23.566 -49.880   9.446  1.00 81.28           N  
ATOM    988  CA  ASP D   2     -22.694 -49.328   8.413  1.00 81.28           C  
ATOM    989  C   ASP D   2     -22.944 -47.833   8.224  1.00 81.28           C  
ATOM    990  CB  ASP D   2     -22.897 -50.067   7.088  1.00 81.28           C  
ATOM    991  O   ASP D   2     -22.003 -47.060   8.039  1.00 81.28           O  
ATOM    992  CG  ASP D   2     -22.264 -51.446   7.076  1.00 81.28           C  
ATOM    993  OD1 ASP D   2     -22.665 -52.294   6.249  1.00 81.28           O  
ATOM    994  OD2 ASP D   2     -21.357 -51.689   7.901  1.00 81.28           O  
ATOM    995  N   GLU D   3     -24.115 -47.628   8.555  1.00 86.47           N  
ATOM    996  CA  GLU D   3     -24.518 -46.232   8.413  1.00 86.47           C  
ATOM    997  C   GLU D   3     -23.885 -45.363   9.495  1.00 86.47           C  
ATOM    998  CB  GLU D   3     -26.043 -46.105   8.460  1.00 86.47           C  
ATOM    999  O   GLU D   3     -23.435 -44.249   9.219  1.00 86.47           O  
ATOM   1000  CG  GLU D   3     -26.728 -46.435   7.142  1.00 86.47           C  
ATOM   1001  CD  GLU D   3     -28.240 -46.285   7.198  1.00 86.47           C  
ATOM   1002  OE1 GLU D   3     -28.910 -46.491   6.160  1.00 86.47           O  
ATOM   1003  OE2 GLU D   3     -28.760 -45.959   8.289  1.00 86.47           O  
ATOM   1004  N   GLU D   4     -23.901 -45.753  10.473  1.00 86.35           N  
ATOM   1005  CA  GLU D   4     -23.297 -45.037  11.592  1.00 86.35           C  
ATOM   1006  C   GLU D   4     -21.790 -44.888  11.403  1.00 86.35           C  
ATOM   1007  CB  GLU D   4     -23.593 -45.753  12.912  1.00 86.35           C  
ATOM   1008  O   GLU D   4     -21.223 -43.835  11.702  1.00 86.35           O  
ATOM   1009  CG  GLU D   4     -23.449 -44.865  14.140  1.00 86.35           C  
ATOM   1010  CD  GLU D   4     -23.904 -45.540  15.425  1.00 86.35           C  
ATOM   1011  OE1 GLU D   4     -23.675 -44.977  16.519  1.00 86.35           O  
ATOM   1012  OE2 GLU D   4     -24.492 -46.641  15.336  1.00 86.35           O  
ATOM   1013  N   GLU D   5     -21.237 -45.759  10.951  1.00 86.36           N  
ATOM   1014  CA  GLU D   5     -19.802 -45.718  10.689  1.00 86.36           C  
ATOM   1015  C   GLU D   5     -19.473 -44.733   9.570  1.00 86.36           C  
ATOM   1016  CB  GLU D   5     -19.280 -47.112  10.331  1.00 86.36           C  
ATOM   1017  O   GLU D   5     -18.484 -44.002   9.651  1.00 86.36           O  
ATOM   1018  CG  GLU D   5     -17.772 -47.258  10.467  1.00 86.36           C  
ATOM   1019  CD  GLU D   5     -17.283 -48.679  10.234  1.00 86.36           C  
ATOM   1020  OE1 GLU D   5     -16.051 -48.901  10.214  1.00 86.36           O  
ATOM   1021  OE2 GLU D   5     -18.138 -49.576  10.068  1.00 86.36           O  
ATOM   1022  N   GLU D   6     -20.280 -44.713   8.693  1.00 85.18           N  
ATOM   1023  CA  GLU D   6     -20.100 -43.784   7.582  1.00 85.18           C  
ATOM   1024  C   GLU D   6     -20.279 -42.338   8.038  1.00 85.18           C  
ATOM   1025  CB  GLU D   6     -21.079 -44.103   6.449  1.00 85.18           C  
ATOM   1026  O   GLU D   6     -19.530 -41.453   7.618  1.00 85.18           O  
ATOM   1027  CG  GLU D   6     -20.716 -43.454   5.121  1.00 85.18           C  
ATOM   1028  CD  GLU D   6     -21.574 -43.938   3.963  1.00 85.18           C  
ATOM   1029  OE1 GLU D   6     -21.351 -43.491   2.815  1.00 85.18           O  
ATOM   1030  OE2 GLU D   6     -22.477 -44.769   4.206  1.00 85.18           O  
ATOM   1031  N   LYS D   7     -21.128 -42.137   8.784  1.00 85.18           N  
ATOM   1032  CA  LYS D   7     -21.361 -40.809   9.342  1.00 85.18           C  
ATOM   1033  C   LYS D   7     -20.180 -40.357  10.197  1.00 85.18           C  
ATOM   1034  CB  LYS D   7     -22.645 -40.794  10.173  1.00 85.18           C  
ATOM   1035  O   LYS D   7     -19.778 -39.193  10.142  1.00 85.18           O  
ATOM   1036  CG  LYS D   7     -23.917 -40.683   9.345  1.00 85.18           C  
ATOM   1037  CD  LYS D   7     -25.151 -40.562  10.230  1.00 85.18           C  
ATOM   1038  CE  LYS D   7     -26.432 -40.554   9.406  1.00 85.18           C  
ATOM   1039  NZ  LYS D   7     -27.646 -40.457  10.271  1.00 85.18           N  
ATOM   1040  N   LYS D   8     -19.688 -41.225  10.918  1.00 85.30           N  
ATOM   1041  CA  LYS D   8     -18.525 -40.916  11.744  1.00 85.30           C  
ATOM   1042  C   LYS D   8     -17.310 -40.586  10.882  1.00 85.30           C  
ATOM   1043  CB  LYS D   8     -18.204 -42.084  12.678  1.00 85.30           C  
ATOM   1044  O   LYS D   8     -16.550 -39.668  11.196  1.00 85.30           O  
ATOM   1045  CG  LYS D   8     -19.080 -42.141  13.921  1.00 85.30           C  
ATOM   1046  CD  LYS D   8     -18.639 -43.254  14.864  1.00 85.30           C  
ATOM   1047  CE  LYS D   8     -19.581 -43.384  16.054  1.00 85.30           C  
ATOM   1048  NZ  LYS D   8     -19.168 -44.492  16.967  1.00 85.30           N  
ATOM   1049  N   LYS D   9     -17.212 -41.296   9.807  1.00 84.58           N  
ATOM   1050  CA  LYS D   9     -16.111 -41.043   8.882  1.00 84.58           C  
ATOM   1051  C   LYS D   9     -16.270 -39.690   8.195  1.00 84.58           C  
ATOM   1052  CB  LYS D   9     -16.023 -42.155   7.836  1.00 84.58           C  
ATOM   1053  O   LYS D   9     -15.301 -38.941   8.055  1.00 84.58           O  
ATOM   1054  CG  LYS D   9     -15.357 -43.427   8.340  1.00 84.58           C  
ATOM   1055  CD  LYS D   9     -15.201 -44.455   7.226  1.00 84.58           C  
ATOM   1056  CE  LYS D   9     -14.640 -45.769   7.752  1.00 84.58           C  
ATOM   1057  NZ  LYS D   9     -14.516 -46.791   6.670  1.00 84.58           N  
ATOM   1058  N   GLU D  10     -17.285 -39.335   7.957  1.00 83.11           N  
ATOM   1059  CA  GLU D  10     -17.579 -38.060   7.309  1.00 83.11           C  
ATOM   1060  C   GLU D  10     -17.372 -36.893   8.270  1.00 83.11           C  
ATOM   1061  CB  GLU D  10     -19.011 -38.049   6.769  1.00 83.11           C  
ATOM   1062  O   GLU D  10     -16.846 -35.848   7.880  1.00 83.11           O  
ATOM   1063  CG  GLU D  10     -19.182 -38.812   5.463  1.00 83.11           C  
ATOM   1064  CD  GLU D  10     -20.601 -38.764   4.921  1.00 83.11           C  
ATOM   1065  OE1 GLU D  10     -20.843 -39.279   3.806  1.00 83.11           O  
ATOM   1066  OE2 GLU D  10     -21.479 -38.207   5.617  1.00 83.11           O  
ATOM   1067  N   GLU D  11     -17.752 -37.132   9.322  1.00 84.19           N  
ATOM   1068  CA  GLU D  11     -17.560 -36.108  10.346  1.00 84.19           C  
ATOM   1069  C   GLU D  11     -16.078 -35.870  10.618  1.00 84.19           C  
ATOM   1070  CB  GLU D  11     -18.276 -36.502  11.640  1.00 84.19           C  
ATOM   1071  O   GLU D  11     -15.649 -34.728  10.793  1.00 84.19           O  
ATOM   1072  CG  GLU D  11     -18.332 -35.388  12.675  1.00 84.19           C  
ATOM   1073  CD  GLU D  11     -19.667 -34.661  12.704  1.00 84.19           C  
ATOM   1074  OE1 GLU D  11     -19.740 -33.547  13.270  1.00 84.19           O  
ATOM   1075  OE2 GLU D  11     -20.649 -35.211  12.156  1.00 84.19           O  
ATOM   1076  N   LYS D  12     -15.406 -36.921  10.674  1.00 86.17           N  
ATOM   1077  CA  LYS D  12     -13.964 -36.810  10.876  1.00 86.17           C  
ATOM   1078  C   LYS D  12     -13.302 -36.075   9.714  1.00 86.17           C  
ATOM   1079  CB  LYS D  12     -13.337 -38.195  11.045  1.00 86.17           C  
ATOM   1080  O   LYS D  12     -12.433 -35.226   9.925  1.00 86.17           O  
ATOM   1081  CG  LYS D  12     -11.892 -38.166  11.520  1.00 86.17           C  
ATOM   1082  CD  LYS D  12     -11.352 -39.572  11.752  1.00 86.17           C  
ATOM   1083  CE  LYS D  12      -9.878 -39.549  12.132  1.00 86.17           C  
ATOM   1084  NZ  LYS D  12      -9.336 -40.927  12.330  1.00 86.17           N  
ATOM   1085  N   LYS D  13     -13.697 -36.353   8.580  1.00 85.12           N  
ATOM   1086  CA  LYS D  13     -13.171 -35.687   7.392  1.00 85.12           C  
ATOM   1087  C   LYS D  13     -13.497 -34.196   7.407  1.00 85.12           C  
ATOM   1088  CB  LYS D  13     -13.729 -36.333   6.123  1.00 85.12           C  
ATOM   1089  O   LYS D  13     -12.649 -33.367   7.070  1.00 85.12           O  
ATOM   1090  CG  LYS D  13     -13.022 -37.618   5.719  1.00 85.12           C  
ATOM   1091  CD  LYS D  13     -13.540 -38.148   4.388  1.00 85.12           C  
ATOM   1092  CE  LYS D  13     -12.901 -39.482   4.029  1.00 85.12           C  
ATOM   1093  NZ  LYS D  13     -13.415 -40.011   2.731  1.00 85.12           N  
ATOM   1094  N   LYS D  14     -14.573 -33.965   7.822  1.00 86.77           N  
ATOM   1095  CA  LYS D  14     -14.989 -32.570   7.939  1.00 86.77           C  
ATOM   1096  C   LYS D  14     -14.154 -31.834   8.982  1.00 86.77           C  
ATOM   1097  CB  LYS D  14     -16.473 -32.481   8.297  1.00 86.77           C  
ATOM   1098  O   LYS D  14     -13.708 -30.708   8.747  1.00 86.77           O  
ATOM   1099  CG  LYS D  14     -17.000 -31.057   8.403  1.00 86.77           C  
ATOM   1100  CD  LYS D  14     -18.444 -31.030   8.886  1.00 86.77           C  
ATOM   1101  CE  LYS D  14     -18.898 -29.614   9.215  1.00 86.77           C  
ATOM   1102  NZ  LYS D  14     -20.286 -29.591   9.766  1.00 86.77           N  
ATOM   1103  N   GLU D  15     -14.010 -32.441  10.018  1.00 87.03           N  
ATOM   1104  CA  GLU D  15     -13.233 -31.838  11.097  1.00 87.03           C  
ATOM   1105  C   GLU D  15     -11.787 -31.605  10.672  1.00 87.03           C  
ATOM   1106  CB  GLU D  15     -13.279 -32.719  12.349  1.00 87.03           C  
ATOM   1107  O   GLU D  15     -11.199 -30.570  10.995  1.00 87.03           O  
ATOM   1108  CG  GLU D  15     -14.585 -32.620  13.123  1.00 87.03           C  
ATOM   1109  CD  GLU D  15     -14.645 -33.557  14.320  1.00 87.03           C  
ATOM   1110  OE1 GLU D  15     -15.673 -33.561  15.035  1.00 87.03           O  
ATOM   1111  OE2 GLU D  15     -13.657 -34.291  14.544  1.00 87.03           O  
ATOM   1112  N   GLU D  16     -11.275 -32.428   9.944  1.00 88.45           N  
ATOM   1113  CA  GLU D  16      -9.908 -32.287   9.450  1.00 88.45           C  
ATOM   1114  C   GLU D  16      -9.801 -31.146   8.442  1.00 88.45           C  
ATOM   1115  CB  GLU D  16      -9.428 -33.595   8.816  1.00 88.45           C  
ATOM   1116  O   GLU D  16      -8.853 -30.359   8.487  1.00 88.45           O  
ATOM   1117  CG  GLU D  16      -9.070 -34.674   9.828  1.00 88.45           C  
ATOM   1118  CD  GLU D  16      -8.690 -35.998   9.184  1.00 88.45           C  
ATOM   1119  OE1 GLU D  16      -8.317 -36.944   9.915  1.00 88.45           O  
ATOM   1120  OE2 GLU D  16      -8.765 -36.090   7.938  1.00 88.45           O  
ATOM   1121  N   ARG D  17     -10.693 -31.048   7.706  1.00 88.99           N  
ATOM   1122  CA  ARG D  17     -10.715 -29.982   6.709  1.00 88.99           C  
ATOM   1123  C   ARG D  17     -10.874 -28.617   7.371  1.00 88.99           C  
ATOM   1124  CB  ARG D  17     -11.845 -30.211   5.702  1.00 88.99           C  
ATOM   1125  O   ARG D  17     -10.226 -27.648   6.970  1.00 88.99           O  
ATOM   1126  CG  ARG D  17     -11.883 -29.188   4.578  1.00 88.99           C  
ATOM   1127  CD  ARG D  17     -10.596 -29.195   3.765  1.00 88.99           C  
ATOM   1128  NE  ARG D  17     -10.659 -28.258   2.647  1.00 88.99           N  
ATOM   1129  NH1 ARG D  17      -8.382 -28.246   2.259  1.00 88.99           N  
ATOM   1130  NH2 ARG D  17      -9.777 -26.974   0.959  1.00 88.99           N  
ATOM   1131  CZ  ARG D  17      -9.606 -27.828   1.958  1.00 88.99           C  
ATOM   1132  N   LEU D  18     -11.697 -28.645   8.334  1.00 90.13           N  
ATOM   1133  CA  LEU D  18     -11.903 -27.400   9.067  1.00 90.13           C  
ATOM   1134  C   LEU D  18     -10.625 -26.971   9.780  1.00 90.13           C  
ATOM   1135  CB  LEU D  18     -13.039 -27.557  10.081  1.00 90.13           C  
ATOM   1136  O   LEU D  18     -10.305 -25.781   9.827  1.00 90.13           O  
ATOM   1137  CG  LEU D  18     -14.462 -27.464   9.526  1.00 90.13           C  
ATOM   1138  CD1 LEU D  18     -15.476 -27.844  10.600  1.00 90.13           C  
ATOM   1139  CD2 LEU D  18     -14.738 -26.062   8.995  1.00 90.13           C  
ATOM   1140  N   LYS D  19      -9.942 -27.930  10.300  1.00 91.18           N  
ATOM   1141  CA  LYS D  19      -8.661 -27.638  10.936  1.00 91.18           C  
ATOM   1142  C   LYS D  19      -7.664 -27.070   9.929  1.00 91.18           C  
ATOM   1143  CB  LYS D  19      -8.086 -28.895  11.590  1.00 91.18           C  
ATOM   1144  O   LYS D  19      -6.958 -26.104  10.224  1.00 91.18           O  
ATOM   1145  CG  LYS D  19      -6.838 -28.645  12.424  1.00 91.18           C  
ATOM   1146  CD  LYS D  19      -6.338 -29.925  13.080  1.00 91.18           C  
ATOM   1147  CE  LYS D  19      -5.041 -29.694  13.843  1.00 91.18           C  
ATOM   1148  NZ  LYS D  19      -4.530 -30.953  14.462  1.00 91.18           N  
ATOM   1149  N   GLU D  20      -7.642 -27.527   8.750  1.00 91.20           N  
ATOM   1150  CA  GLU D  20      -6.763 -27.053   7.686  1.00 91.20           C  
ATOM   1151  C   GLU D  20      -7.127 -25.633   7.261  1.00 91.20           C  
ATOM   1152  CB  GLU D  20      -6.823 -27.994   6.480  1.00 91.20           C  
ATOM   1153  O   GLU D  20      -6.247 -24.787   7.086  1.00 91.20           O  
ATOM   1154  CG  GLU D  20      -6.109 -29.320   6.699  1.00 91.20           C  
ATOM   1155  CD  GLU D  20      -6.277 -30.290   5.541  1.00 91.20           C  
ATOM   1156  OE1 GLU D  20      -5.783 -31.437   5.633  1.00 91.20           O  
ATOM   1157  OE2 GLU D  20      -6.907 -29.900   4.532  1.00 91.20           O  
ATOM   1158  N   LEU D  21      -8.343 -25.455   7.162  1.00 93.53           N  
ATOM   1159  CA  LEU D  21      -8.826 -24.140   6.757  1.00 93.53           C  
ATOM   1160  C   LEU D  21      -8.480 -23.088   7.805  1.00 93.53           C  
ATOM   1161  CB  LEU D  21     -10.339 -24.171   6.528  1.00 93.53           C  
ATOM   1162  O   LEU D  21      -8.121 -21.959   7.463  1.00 93.53           O  
ATOM   1163  CG  LEU D  21     -10.809 -24.695   5.170  1.00 93.53           C  
ATOM   1164  CD1 LEU D  21     -12.331 -24.774   5.130  1.00 93.53           C  
ATOM   1165  CD2 LEU D  21     -10.284 -23.810   4.044  1.00 93.53           C  
ATOM   1166  N   ARG D  22      -8.559 -23.531   9.039  1.00 93.49           N  
ATOM   1167  CA  ARG D  22      -8.219 -22.605  10.115  1.00 93.49           C  
ATOM   1168  C   ARG D  22      -6.743 -22.227  10.066  1.00 93.49           C  
ATOM   1169  CB  ARG D  22      -8.559 -23.215  11.476  1.00 93.49           C  
ATOM   1170  O   ARG D  22      -6.384 -21.072  10.302  1.00 93.49           O  
ATOM   1171  CG  ARG D  22     -10.044 -23.205  11.802  1.00 93.49           C  
ATOM   1172  CD  ARG D  22     -10.322 -23.777  13.186  1.00 93.49           C  
ATOM   1173  NE  ARG D  22     -11.752 -23.966  13.414  1.00 93.49           N  
ATOM   1174  NH1 ARG D  22     -11.487 -25.329  15.260  1.00 93.49           N  
ATOM   1175  NH2 ARG D  22     -13.588 -24.804  14.509  1.00 93.49           N  
ATOM   1176  CZ  ARG D  22     -12.272 -24.699  14.394  1.00 93.49           C  
ATOM   1177  N   GLU D  23      -5.896 -23.142   9.714  1.00 93.37           N  
ATOM   1178  CA  GLU D  23      -4.467 -22.869   9.588  1.00 93.37           C  
ATOM   1179  C   GLU D  23      -4.181 -21.958   8.398  1.00 93.37           C  
ATOM   1180  CB  GLU D  23      -3.680 -24.176   9.450  1.00 93.37           C  
ATOM   1181  O   GLU D  23      -3.369 -21.036   8.497  1.00 93.37           O  
ATOM   1182  CG  GLU D  23      -3.613 -24.991  10.733  1.00 93.37           C  
ATOM   1183  CD  GLU D  23      -3.008 -24.226  11.900  1.00 93.37           C  
ATOM   1184  OE1 GLU D  23      -3.498 -24.374  13.042  1.00 93.37           O  
ATOM   1185  OE2 GLU D  23      -2.036 -23.472  11.669  1.00 93.37           O  
ATOM   1186  N   GLU D  24      -4.866 -22.215   7.394  1.00 94.09           N  
ATOM   1187  CA  GLU D  24      -4.714 -21.387   6.201  1.00 94.09           C  
ATOM   1188  C   GLU D  24      -5.197 -19.962   6.452  1.00 94.09           C  
ATOM   1189  CB  GLU D  24      -5.473 -21.999   5.021  1.00 94.09           C  
ATOM   1190  O   GLU D  24      -4.587 -19.001   5.979  1.00 94.09           O  
ATOM   1191  CG  GLU D  24      -4.818 -23.250   4.451  1.00 94.09           C  
ATOM   1192  CD  GLU D  24      -5.590 -23.854   3.289  1.00 94.09           C  
ATOM   1193  OE1 GLU D  24      -5.208 -24.945   2.808  1.00 94.09           O  
ATOM   1194  OE2 GLU D  24      -6.585 -23.232   2.855  1.00 94.09           O  
ATOM   1195  N   TRP D  25      -6.258 -19.916   7.172  1.00 95.24           N  
ATOM   1196  CA  TRP D  25      -6.786 -18.600   7.516  1.00 95.24           C  
ATOM   1197  C   TRP D  25      -5.798 -17.825   8.381  1.00 95.24           C  
ATOM   1198  CB  TRP D  25      -8.127 -18.732   8.245  1.00 95.24           C  
ATOM   1199  O   TRP D  25      -5.619 -16.618   8.200  1.00 95.24           O  
ATOM   1200  CG  TRP D  25      -8.763 -17.420   8.592  1.00 95.24           C  
ATOM   1201  CD1 TRP D  25      -9.578 -16.663   7.797  1.00 95.24           C  
ATOM   1202  CD2 TRP D  25      -8.631 -16.707   9.826  1.00 95.24           C  
ATOM   1203  CE2 TRP D  25      -9.396 -15.525   9.709  1.00 95.24           C  
ATOM   1204  CE3 TRP D  25      -7.942 -16.954  11.021  1.00 95.24           C  
ATOM   1205  NE1 TRP D  25      -9.962 -15.522   8.463  1.00 95.24           N  
ATOM   1206  CH2 TRP D  25      -8.804 -14.856  11.901  1.00 95.24           C  
ATOM   1207  CZ2 TRP D  25      -9.489 -14.591  10.744  1.00 95.24           C  
ATOM   1208  CZ3 TRP D  25      -8.036 -16.023  12.049  1.00 95.24           C  
ATOM   1209  N   LYS D  26      -5.149 -18.466   9.338  1.00 94.38           N  
ATOM   1210  CA  LYS D  26      -4.143 -17.836  10.187  1.00 94.38           C  
ATOM   1211  C   LYS D  26      -2.982 -17.296   9.356  1.00 94.38           C  
ATOM   1212  CB  LYS D  26      -3.624 -18.827  11.231  1.00 94.38           C  
ATOM   1213  O   LYS D  26      -2.495 -16.191   9.606  1.00 94.38           O  
ATOM   1214  CG  LYS D  26      -2.699 -18.206  12.267  1.00 94.38           C  
ATOM   1215  CD  LYS D  26      -2.240 -19.234  13.293  1.00 94.38           C  
ATOM   1216  CE  LYS D  26      -1.246 -18.635  14.280  1.00 94.38           C  
ATOM   1217  NZ  LYS D  26      -0.778 -19.645  15.276  1.00 94.38           N  
ATOM   1218  N   ARG D  27      -2.618 -17.996   8.344  1.00 94.30           N  
ATOM   1219  CA  ARG D  27      -1.541 -17.561   7.460  1.00 94.30           C  
ATOM   1220  C   ARG D  27      -1.958 -16.338   6.650  1.00 94.30           C  
ATOM   1221  CB  ARG D  27      -1.124 -18.694   6.521  1.00 94.30           C  
ATOM   1222  O   ARG D  27      -1.171 -15.406   6.473  1.00 94.30           O  
ATOM   1223  CG  ARG D  27      -0.375 -19.823   7.212  1.00 94.30           C  
ATOM   1224  CD  ARG D  27       0.235 -20.792   6.208  1.00 94.30           C  
ATOM   1225  NE  ARG D  27      -0.776 -21.666   5.620  1.00 94.30           N  
ATOM   1226  NH1 ARG D  27       0.060 -23.606   6.555  1.00 94.30           N  
ATOM   1227  NH2 ARG D  27      -1.798 -23.682   5.215  1.00 94.30           N  
ATOM   1228  CZ  ARG D  27      -0.835 -22.982   5.798  1.00 94.30           C  
ATOM   1229  N   LEU D  28      -3.134 -16.456   6.157  1.00 95.60           N  
ATOM   1230  CA  LEU D  28      -3.674 -15.324   5.411  1.00 95.60           C  
ATOM   1231  C   LEU D  28      -3.723 -14.073   6.281  1.00 95.60           C  
ATOM   1232  CB  LEU D  28      -5.074 -15.649   4.884  1.00 95.60           C  
ATOM   1233  O   LEU D  28      -3.328 -12.990   5.841  1.00 95.60           O  
ATOM   1234  CG  LEU D  28      -5.802 -14.520   4.153  1.00 95.60           C  
ATOM   1235  CD1 LEU D  28      -4.988 -14.057   2.949  1.00 95.60           C  
ATOM   1236  CD2 LEU D  28      -7.194 -14.971   3.722  1.00 95.60           C  
ATOM   1237  N   ARG D  29      -4.158 -14.235   7.456  1.00 96.76           N  
ATOM   1238  CA  ARG D  29      -4.242 -13.115   8.388  1.00 96.76           C  
ATOM   1239  C   ARG D  29      -2.860 -12.539   8.678  1.00 96.76           C  
ATOM   1240  CB  ARG D  29      -4.913 -13.549   9.692  1.00 96.76           C  
ATOM   1241  O   ARG D  29      -2.695 -11.320   8.762  1.00 96.76           O  
ATOM   1242  CG  ARG D  29      -5.155 -12.411  10.670  1.00 96.76           C  
ATOM   1243  CD  ARG D  29      -5.830 -12.896  11.945  1.00 96.76           C  
ATOM   1244  NE  ARG D  29      -5.892 -11.844  12.956  1.00 96.76           N  
ATOM   1245  NH1 ARG D  29      -6.625 -13.231  14.652  1.00 96.76           N  
ATOM   1246  NH2 ARG D  29      -6.288 -10.999  15.055  1.00 96.76           N  
ATOM   1247  CZ  ARG D  29      -6.268 -12.027  14.219  1.00 96.76           C  
ATOM   1248  N   GLU D  30      -1.881 -13.355   8.837  1.00 95.95           N  
ATOM   1249  CA  GLU D  30      -0.511 -12.917   9.088  1.00 95.95           C  
ATOM   1250  C   GLU D  30       0.038 -12.119   7.909  1.00 95.95           C  
ATOM   1251  CB  GLU D  30       0.393 -14.117   9.378  1.00 95.95           C  
ATOM   1252  O   GLU D  30       0.660 -11.072   8.097  1.00 95.95           O  
ATOM   1253  CG  GLU D  30       0.168 -14.741  10.747  1.00 95.95           C  
ATOM   1254  CD  GLU D  30       0.946 -16.031  10.955  1.00 95.95           C  
ATOM   1255  OE1 GLU D  30       0.859 -16.622  12.055  1.00 95.95           O  
ATOM   1256  OE2 GLU D  30       1.650 -16.452  10.010  1.00 95.95           O  
ATOM   1257  N   ARG D  31      -0.276 -12.585   6.748  1.00 95.81           N  
ATOM   1258  CA  ARG D  31       0.181 -11.891   5.548  1.00 95.81           C  
ATOM   1259  C   ARG D  31      -0.511 -10.540   5.400  1.00 95.81           C  
ATOM   1260  CB  ARG D  31      -0.069 -12.746   4.304  1.00 95.81           C  
ATOM   1261  O   ARG D  31       0.115  -9.557   4.998  1.00 95.81           O  
ATOM   1262  CG  ARG D  31       0.895 -13.913   4.155  1.00 95.81           C  
ATOM   1263  CD  ARG D  31       2.338 -13.441   4.043  1.00 95.81           C  
ATOM   1264  NE  ARG D  31       3.251 -14.553   3.796  1.00 95.81           N  
ATOM   1265  NH1 ARG D  31       5.137 -13.234   3.609  1.00 95.81           N  
ATOM   1266  NH2 ARG D  31       5.297 -15.509   3.380  1.00 95.81           N  
ATOM   1267  CZ  ARG D  31       4.560 -14.429   3.596  1.00 95.81           C  
ATOM   1268  N   LEU D  32      -1.716 -10.572   5.689  1.00 96.70           N  
ATOM   1269  CA  LEU D  32      -2.460  -9.317   5.651  1.00 96.70           C  
ATOM   1270  C   LEU D  32      -1.882  -8.312   6.641  1.00 96.70           C  
ATOM   1271  CB  LEU D  32      -3.940  -9.561   5.958  1.00 96.70           C  
ATOM   1272  O   LEU D  32      -1.773  -7.123   6.334  1.00 96.70           O  
ATOM   1273  CG  LEU D  32      -4.847  -8.330   5.947  1.00 96.70           C  
ATOM   1274  CD1 LEU D  32      -4.812  -7.657   4.579  1.00 96.70           C  
ATOM   1275  CD2 LEU D  32      -6.274  -8.713   6.325  1.00 96.70           C  
ATOM   1276  N   GLN D  33      -1.518  -8.761   7.813  1.00 96.14           N  
ATOM   1277  CA  GLN D  33      -0.910  -7.896   8.819  1.00 96.14           C  
ATOM   1278  C   GLN D  33       0.420  -7.331   8.327  1.00 96.14           C  
ATOM   1279  CB  GLN D  33      -0.705  -8.656  10.130  1.00 96.14           C  
ATOM   1280  O   GLN D  33       0.717  -6.154   8.540  1.00 96.14           O  
ATOM   1281  CG  GLN D  33      -0.296  -7.769  11.298  1.00 96.14           C  
ATOM   1282  CD  GLN D  33      -0.189  -8.532  12.605  1.00 96.14           C  
ATOM   1283  NE2 GLN D  33       0.266  -7.852  13.652  1.00 96.14           N  
ATOM   1284  OE1 GLN D  33      -0.513  -9.721  12.673  1.00 96.14           O  
ATOM   1285  N   GLU D  34       1.166  -8.110   7.658  1.00 95.93           N  
ATOM   1286  CA  GLU D  34       2.426  -7.652   7.079  1.00 95.93           C  
ATOM   1287  C   GLU D  34       2.188  -6.580   6.019  1.00 95.93           C  
ATOM   1288  CB  GLU D  34       3.199  -8.827   6.475  1.00 95.93           C  
ATOM   1289  O   GLU D  34       2.903  -5.577   5.972  1.00 95.93           O  
ATOM   1290  CG  GLU D  34       3.777  -9.781   7.511  1.00 95.93           C  
ATOM   1291  CD  GLU D  34       4.392 -11.030   6.900  1.00 95.93           C  
ATOM   1292  OE1 GLU D  34       4.803 -11.937   7.658  1.00 95.93           O  
ATOM   1293  OE2 GLU D  34       4.464 -11.101   5.653  1.00 95.93           O  
ATOM   1294  N   LEU D  35       1.234  -6.891   5.225  1.00 96.62           N  
ATOM   1295  CA  LEU D  35       0.868  -5.934   4.186  1.00 96.62           C  
ATOM   1296  C   LEU D  35       0.407  -4.616   4.799  1.00 96.62           C  
ATOM   1297  CB  LEU D  35      -0.234  -6.508   3.292  1.00 96.62           C  
ATOM   1298  O   LEU D  35       0.730  -3.542   4.287  1.00 96.62           O  
ATOM   1299  CG  LEU D  35      -0.683  -5.632   2.122  1.00 96.62           C  
ATOM   1300  CD1 LEU D  35       0.500  -5.315   1.213  1.00 96.62           C  
ATOM   1301  CD2 LEU D  35      -1.798  -6.316   1.339  1.00 96.62           C  
ATOM   1302  N   GLU D  36      -0.265  -4.668   5.826  1.00 97.04           N  
ATOM   1303  CA  GLU D  36      -0.723  -3.466   6.516  1.00 97.04           C  
ATOM   1304  C   GLU D  36       0.452  -2.659   7.059  1.00 97.04           C  
ATOM   1305  CB  GLU D  36      -1.682  -3.830   7.652  1.00 97.04           C  
ATOM   1306  O   GLU D  36       0.440  -1.427   7.015  1.00 97.04           O  
ATOM   1307  CG  GLU D  36      -3.055  -4.283   7.178  1.00 97.04           C  
ATOM   1308  CD  GLU D  36      -3.945  -4.783   8.304  1.00 97.04           C  
ATOM   1309  OE1 GLU D  36      -5.166  -4.951   8.085  1.00 97.04           O  
ATOM   1310  OE2 GLU D  36      -3.417  -5.006   9.417  1.00 97.04           O  
ATOM   1311  N   GLU D  37       1.417  -3.317   7.553  1.00 95.95           N  
ATOM   1312  CA  GLU D  37       2.622  -2.650   8.037  1.00 95.95           C  
ATOM   1313  C   GLU D  37       3.376  -1.973   6.896  1.00 95.95           C  
ATOM   1314  CB  GLU D  37       3.537  -3.646   8.754  1.00 95.95           C  
ATOM   1315  O   GLU D  37       3.841  -0.841   7.037  1.00 95.95           O  
ATOM   1316  CG  GLU D  37       4.759  -3.006   9.397  1.00 95.95           C  
ATOM   1317  CD  GLU D  37       5.578  -3.979  10.229  1.00 95.95           C  
ATOM   1318  OE1 GLU D  37       6.531  -3.540  10.913  1.00 95.95           O  
ATOM   1319  OE2 GLU D  37       5.265  -5.190  10.197  1.00 95.95           O  
ATOM   1320  N   GLN D  38       3.485  -2.727   5.878  1.00 94.82           N  
ATOM   1321  CA  GLN D  38       4.129  -2.163   4.697  1.00 94.82           C  
ATOM   1322  C   GLN D  38       3.381  -0.929   4.200  1.00 94.82           C  
ATOM   1323  CB  GLN D  38       4.217  -3.207   3.583  1.00 94.82           C  
ATOM   1324  O   GLN D  38       4.000   0.057   3.794  1.00 94.82           O  
ATOM   1325  CG  GLN D  38       5.265  -4.284   3.831  1.00 94.82           C  
ATOM   1326  CD  GLN D  38       5.343  -5.298   2.705  1.00 94.82           C  
ATOM   1327  NE2 GLN D  38       6.557  -5.727   2.377  1.00 94.82           N  
ATOM   1328  OE1 GLN D  38       4.320  -5.693   2.136  1.00 94.82           O  
ATOM   1329  N   HIS D  39       2.141  -0.976   4.189  1.00 96.91           N  
ATOM   1330  CA  HIS D  39       1.324   0.156   3.765  1.00 96.91           C  
ATOM   1331  C   HIS D  39       1.524   1.355   4.686  1.00 96.91           C  
ATOM   1332  CB  HIS D  39      -0.154  -0.236   3.726  1.00 96.91           C  
ATOM   1333  O   HIS D  39       1.541   2.499   4.226  1.00 96.91           O  
ATOM   1334  CG  HIS D  39      -1.062   0.886   3.335  1.00 96.91           C  
ATOM   1335  CD2 HIS D  39      -1.279   1.477   2.137  1.00 96.91           C  
ATOM   1336  ND1 HIS D  39      -1.877   1.533   4.238  1.00 96.91           N  
ATOM   1337  CE1 HIS D  39      -2.560   2.476   3.610  1.00 96.91           C  
ATOM   1338  NE2 HIS D  39      -2.215   2.463   2.334  1.00 96.91           N  
ATOM   1339  N   ARG D  40       1.679   1.063   5.931  1.00 95.26           N  
ATOM   1340  CA  ARG D  40       1.938   2.142   6.879  1.00 95.26           C  
ATOM   1341  C   ARG D  40       3.255   2.844   6.563  1.00 95.26           C  
ATOM   1342  CB  ARG D  40       1.960   1.605   8.311  1.00 95.26           C  
ATOM   1343  O   ARG D  40       3.340   4.072   6.625  1.00 95.26           O  
ATOM   1344  CG  ARG D  40       0.586   1.258   8.861  1.00 95.26           C  
ATOM   1345  CD  ARG D  40       0.608   1.096  10.374  1.00 95.26           C  
ATOM   1346  NE  ARG D  40       1.413  -0.052  10.781  1.00 95.26           N  
ATOM   1347  NH1 ARG D  40      -0.336  -1.561  10.727  1.00 95.26           N  
ATOM   1348  NH2 ARG D  40       1.768  -2.258  11.313  1.00 95.26           N  
ATOM   1349  CZ  ARG D  40       0.946  -1.288  10.940  1.00 95.26           C  
ATOM   1350  N   GLU D  41       4.217   2.126   6.286  1.00 95.16           N  
ATOM   1351  CA  GLU D  41       5.501   2.693   5.887  1.00 95.16           C  
ATOM   1352  C   GLU D  41       5.364   3.536   4.623  1.00 95.16           C  
ATOM   1353  CB  GLU D  41       6.535   1.585   5.671  1.00 95.16           C  
ATOM   1354  O   GLU D  41       5.952   4.615   4.522  1.00 95.16           O  
ATOM   1355  CG  GLU D  41       7.020   0.937   6.960  1.00 95.16           C  
ATOM   1356  CD  GLU D  41       7.955  -0.239   6.725  1.00 95.16           C  
ATOM   1357  OE1 GLU D  41       8.317  -0.932   7.703  1.00 95.16           O  
ATOM   1358  OE2 GLU D  41       8.329  -0.469   5.553  1.00 95.16           O  
ATOM   1359  N   LEU D  42       4.637   2.955   3.716  1.00 96.13           N  
ATOM   1360  CA  LEU D  42       4.379   3.678   2.475  1.00 96.13           C  
ATOM   1361  C   LEU D  42       3.697   5.013   2.756  1.00 96.13           C  
ATOM   1362  CB  LEU D  42       3.511   2.837   1.535  1.00 96.13           C  
ATOM   1363  O   LEU D  42       4.043   6.031   2.150  1.00 96.13           O  
ATOM   1364  CG  LEU D  42       3.371   3.349   0.101  1.00 96.13           C  
ATOM   1365  CD1 LEU D  42       4.736   3.410  -0.576  1.00 96.13           C  
ATOM   1366  CD2 LEU D  42       2.414   2.465  -0.692  1.00 96.13           C  
ATOM   1367  N   GLN D  43       2.786   4.986   3.616  1.00 95.68           N  
ATOM   1368  CA  GLN D  43       2.072   6.204   3.985  1.00 95.68           C  
ATOM   1369  C   GLN D  43       3.019   7.233   4.595  1.00 95.68           C  
ATOM   1370  CB  GLN D  43       0.940   5.887   4.963  1.00 95.68           C  
ATOM   1371  O   GLN D  43       2.909   8.428   4.315  1.00 95.68           O  
ATOM   1372  CG  GLN D  43      -0.274   5.240   4.310  1.00 95.68           C  
ATOM   1373  CD  GLN D  43      -1.426   5.043   5.278  1.00 95.68           C  
ATOM   1374  NE2 GLN D  43      -2.639   5.342   4.824  1.00 95.68           N  
ATOM   1375  OE1 GLN D  43      -1.228   4.625   6.423  1.00 95.68           O  
ATOM   1376  N   GLU D  44       3.979   6.861   5.399  1.00 94.86           N  
ATOM   1377  CA  GLU D  44       4.961   7.757   6.001  1.00 94.86           C  
ATOM   1378  C   GLU D  44       5.875   8.366   4.941  1.00 94.86           C  
ATOM   1379  CB  GLU D  44       5.795   7.016   7.050  1.00 94.86           C  
ATOM   1380  O   GLU D  44       6.166   9.564   4.980  1.00 94.86           O  
ATOM   1381  CG  GLU D  44       5.031   6.692   8.326  1.00 94.86           C  
ATOM   1382  CD  GLU D  44       5.823   5.833   9.298  1.00 94.86           C  
ATOM   1383  OE1 GLU D  44       5.298   5.506  10.386  1.00 94.86           O  
ATOM   1384  OE2 GLU D  44       6.980   5.486   8.970  1.00 94.86           O  
ATOM   1385  N   GLU D  45       6.278   7.549   4.049  1.00 94.88           N  
ATOM   1386  CA  GLU D  45       7.131   8.022   2.963  1.00 94.88           C  
ATOM   1387  C   GLU D  45       6.390   9.011   2.068  1.00 94.88           C  
ATOM   1388  CB  GLU D  45       7.645   6.844   2.131  1.00 94.88           C  
ATOM   1389  O   GLU D  45       6.979   9.979   1.583  1.00 94.88           O  
ATOM   1390  CG  GLU D  45       8.656   5.970   2.860  1.00 94.88           C  
ATOM   1391  CD  GLU D  45       9.943   6.703   3.204  1.00 94.88           C  
ATOM   1392  OE1 GLU D  45      10.642   6.286   4.156  1.00 94.88           O  
ATOM   1393  OE2 GLU D  45      10.255   7.701   2.518  1.00 94.88           O  
ATOM   1394  N   LEU D  46       5.114   8.702   1.884  1.00 96.07           N  
ATOM   1395  CA  LEU D  46       4.299   9.614   1.089  1.00 96.07           C  
ATOM   1396  C   LEU D  46       4.190  10.976   1.767  1.00 96.07           C  
ATOM   1397  CB  LEU D  46       2.902   9.028   0.866  1.00 96.07           C  
ATOM   1398  O   LEU D  46       4.233  12.011   1.099  1.00 96.07           O  
ATOM   1399  CG  LEU D  46       1.938   9.872   0.030  1.00 96.07           C  
ATOM   1400  CD1 LEU D  46       2.529  10.139  -1.350  1.00 96.07           C  
ATOM   1401  CD2 LEU D  46       0.584   9.180  -0.086  1.00 96.07           C  
ATOM   1402  N   LYS D  47       4.042  10.924   3.021  1.00 94.82           N  
ATOM   1403  CA  LYS D  47       3.988  12.168   3.782  1.00 94.82           C  
ATOM   1404  C   LYS D  47       5.279  12.967   3.623  1.00 94.82           C  
ATOM   1405  CB  LYS D  47       3.728  11.882   5.262  1.00 94.82           C  
ATOM   1406  O   LYS D  47       5.242  14.184   3.429  1.00 94.82           O  
ATOM   1407  CG  LYS D  47       3.540  13.131   6.111  1.00 94.82           C  
ATOM   1408  CD  LYS D  47       3.269  12.780   7.568  1.00 94.82           C  
ATOM   1409  CE  LYS D  47       3.186  14.028   8.438  1.00 94.82           C  
ATOM   1410  NZ  LYS D  47       2.951  13.688   9.873  1.00 94.82           N  
ATOM   1411  N   GLU D  48       6.399  12.388   3.713  1.00 94.43           N  
ATOM   1412  CA  GLU D  48       7.698  13.030   3.536  1.00 94.43           C  
ATOM   1413  C   GLU D  48       7.838  13.615   2.133  1.00 94.43           C  
ATOM   1414  CB  GLU D  48       8.831  12.037   3.807  1.00 94.43           C  
ATOM   1415  O   GLU D  48       8.334  14.731   1.967  1.00 94.43           O  
ATOM   1416  CG  GLU D  48      10.215  12.668   3.809  1.00 94.43           C  
ATOM   1417  CD  GLU D  48      11.325  11.678   4.125  1.00 94.43           C  
ATOM   1418  OE1 GLU D  48      12.516  12.055   4.042  1.00 94.43           O  
ATOM   1419  OE2 GLU D  48      11.001  10.516   4.459  1.00 94.43           O  
ATOM   1420  N   LEU D  49       7.398  12.797   1.183  1.00 94.66           N  
ATOM   1421  CA  LEU D  49       7.447  13.240  -0.206  1.00 94.66           C  
ATOM   1422  C   LEU D  49       6.614  14.502  -0.403  1.00 94.66           C  
ATOM   1423  CB  LEU D  49       6.948  12.134  -1.140  1.00 94.66           C  
ATOM   1424  O   LEU D  49       7.058  15.447  -1.060  1.00 94.66           O  
ATOM   1425  CG  LEU D  49       7.088  12.400  -2.639  1.00 94.66           C  
ATOM   1426  CD1 LEU D  49       8.558  12.535  -3.020  1.00 94.66           C  
ATOM   1427  CD2 LEU D  49       6.422  11.288  -3.443  1.00 94.66           C  
ATOM   1428  N   ARG D  50       5.526  14.490   0.232  1.00 94.62           N  
ATOM   1429  CA  ARG D  50       4.636  15.641   0.119  1.00 94.62           C  
ATOM   1430  C   ARG D  50       5.255  16.876   0.766  1.00 94.62           C  
ATOM   1431  CB  ARG D  50       3.280  15.338   0.760  1.00 94.62           C  
ATOM   1432  O   ARG D  50       5.142  17.983   0.236  1.00 94.62           O  
ATOM   1433  CG  ARG D  50       2.363  14.493  -0.110  1.00 94.62           C  
ATOM   1434  CD  ARG D  50       1.020  14.243   0.562  1.00 94.62           C  
ATOM   1435  NE  ARG D  50       0.142  13.429  -0.274  1.00 94.62           N  
ATOM   1436  NH1 ARG D  50      -1.437  13.071   1.374  1.00 94.62           N  
ATOM   1437  NH2 ARG D  50      -1.726  12.168  -0.713  1.00 94.62           N  
ATOM   1438  CZ  ARG D  50      -1.005  12.891   0.131  1.00 94.62           C  
ATOM   1439  N   GLU D  51       5.896  16.751   1.853  1.00 94.43           N  
ATOM   1440  CA  GLU D  51       6.547  17.855   2.552  1.00 94.43           C  
ATOM   1441  C   GLU D  51       7.693  18.432   1.726  1.00 94.43           C  
ATOM   1442  CB  GLU D  51       7.062  17.397   3.919  1.00 94.43           C  
ATOM   1443  O   GLU D  51       7.839  19.652   1.625  1.00 94.43           O  
ATOM   1444  CG  GLU D  51       5.964  17.183   4.950  1.00 94.43           C  
ATOM   1445  CD  GLU D  51       6.483  16.658   6.279  1.00 94.43           C  
ATOM   1446  OE1 GLU D  51       5.688  16.548   7.240  1.00 94.43           O  
ATOM   1447  OE2 GLU D  51       7.694  16.356   6.360  1.00 94.43           O  
ATOM   1448  N   LYS D  52       8.419  17.549   1.121  1.00 93.33           N  
ATOM   1449  CA  LYS D  52       9.538  17.989   0.293  1.00 93.33           C  
ATOM   1450  C   LYS D  52       9.047  18.729  -0.948  1.00 93.33           C  
ATOM   1451  CB  LYS D  52      10.405  16.797  -0.117  1.00 93.33           C  
ATOM   1452  O   LYS D  52       9.637  19.733  -1.353  1.00 93.33           O  
ATOM   1453  CG  LYS D  52      11.252  16.230   1.013  1.00 93.33           C  
ATOM   1454  CD  LYS D  52      12.153  15.103   0.525  1.00 93.33           C  
ATOM   1455  CE  LYS D  52      12.965  14.502   1.665  1.00 93.33           C  
ATOM   1456  NZ  LYS D  52      14.115  15.375   2.045  1.00 93.33           N  
ATOM   1457  N   TRP D  53       7.953  18.234  -1.437  1.00 93.22           N  
ATOM   1458  CA  TRP D  53       7.367  18.904  -2.592  1.00 93.22           C  
ATOM   1459  C   TRP D  53       6.863  20.294  -2.218  1.00 93.22           C  
ATOM   1460  CB  TRP D  53       6.221  18.071  -3.174  1.00 93.22           C  
ATOM   1461  O   TRP D  53       7.069  21.257  -2.960  1.00 93.22           O  
ATOM   1462  CG  TRP D  53       5.530  18.715  -4.338  1.00 93.22           C  
ATOM   1463  CD1 TRP D  53       5.954  18.739  -5.638  1.00 93.22           C  
ATOM   1464  CD2 TRP D  53       4.293  19.433  -4.307  1.00 93.22           C  
ATOM   1465  CE2 TRP D  53       4.026  19.865  -5.625  1.00 93.22           C  
ATOM   1466  CE3 TRP D  53       3.383  19.754  -3.291  1.00 93.22           C  
ATOM   1467  NE1 TRP D  53       5.054  19.428  -6.417  1.00 93.22           N  
ATOM   1468  CH2 TRP D  53       2.012  20.901  -4.941  1.00 93.22           C  
ATOM   1469  CZ2 TRP D  53       2.885  20.601  -5.953  1.00 93.22           C  
ATOM   1470  CZ3 TRP D  53       2.248  20.486  -3.619  1.00 93.22           C  
ATOM   1471  N   LYS D  54       6.297  20.388  -1.109  1.00 93.91           N  
ATOM   1472  CA  LYS D  54       5.784  21.670  -0.638  1.00 93.91           C  
ATOM   1473  C   LYS D  54       6.915  22.673  -0.432  1.00 93.91           C  
ATOM   1474  CB  LYS D  54       5.000  21.489   0.664  1.00 93.91           C  
ATOM   1475  O   LYS D  54       6.799  23.837  -0.821  1.00 93.91           O  
ATOM   1476  CG  LYS D  54       4.296  22.750   1.143  1.00 93.91           C  
ATOM   1477  CD  LYS D  54       3.518  22.502   2.428  1.00 93.91           C  
ATOM   1478  CE  LYS D  54       2.881  23.781   2.954  1.00 93.91           C  
ATOM   1479  NZ  LYS D  54       2.138  23.548   4.228  1.00 93.91           N  
ATOM   1480  N   ARG D  55       8.005  22.279   0.120  1.00 93.09           N  
ATOM   1481  CA  ARG D  55       9.165  23.133   0.352  1.00 93.09           C  
ATOM   1482  C   ARG D  55       9.778  23.594  -0.966  1.00 93.09           C  
ATOM   1483  CB  ARG D  55      10.215  22.399   1.190  1.00 93.09           C  
ATOM   1484  O   ARG D  55      10.147  24.761  -1.111  1.00 93.09           O  
ATOM   1485  CG  ARG D  55       9.855  22.282   2.662  1.00 93.09           C  
ATOM   1486  CD  ARG D  55      10.957  21.597   3.459  1.00 93.09           C  
ATOM   1487  NE  ARG D  55      10.543  21.332   4.834  1.00 93.09           N  
ATOM   1488  NH1 ARG D  55      12.556  20.401   5.479  1.00 93.09           N  
ATOM   1489  NH2 ARG D  55      10.834  20.574   6.982  1.00 93.09           N  
ATOM   1490  CZ  ARG D  55      11.312  20.770   5.762  1.00 93.09           C  
ATOM   1491  N   LEU D  56       9.868  22.647  -1.833  1.00 92.82           N  
ATOM   1492  CA  LEU D  56      10.394  22.963  -3.156  1.00 92.82           C  
ATOM   1493  C   LEU D  56       9.512  23.988  -3.862  1.00 92.82           C  
ATOM   1494  CB  LEU D  56      10.504  21.695  -4.006  1.00 92.82           C  
ATOM   1495  O   LEU D  56      10.014  24.963  -4.425  1.00 92.82           O  
ATOM   1496  CG  LEU D  56      11.012  21.880  -5.437  1.00 92.82           C  
ATOM   1497  CD1 LEU D  56      12.383  22.546  -5.431  1.00 92.82           C  
ATOM   1498  CD2 LEU D  56      11.065  20.540  -6.163  1.00 92.82           C  
ATOM   1499  N   LYS D  57       8.270  23.780  -3.764  1.00 93.70           N  
ATOM   1500  CA  LYS D  57       7.317  24.693  -4.388  1.00 93.70           C  
ATOM   1501  C   LYS D  57       7.419  26.091  -3.785  1.00 93.70           C  
ATOM   1502  CB  LYS D  57       5.890  24.162  -4.240  1.00 93.70           C  
ATOM   1503  O   LYS D  57       7.434  27.086  -4.513  1.00 93.70           O  
ATOM   1504  CG  LYS D  57       4.831  25.048  -4.879  1.00 93.70           C  
ATOM   1505  CD  LYS D  57       3.425  24.547  -4.574  1.00 93.70           C  
ATOM   1506  CE  LYS D  57       2.366  25.547  -5.017  1.00 93.70           C  
ATOM   1507  NZ  LYS D  57       0.990  25.099  -4.646  1.00 93.70           N  
ATOM   1508  N   GLU D  58       7.544  26.211  -2.520  1.00 93.09           N  
ATOM   1509  CA  GLU D  58       7.623  27.488  -1.817  1.00 93.09           C  
ATOM   1510  C   GLU D  58       8.892  28.248  -2.193  1.00 93.09           C  
ATOM   1511  CB  GLU D  58       7.570  27.273  -0.302  1.00 93.09           C  
ATOM   1512  O   GLU D  58       8.843  29.447  -2.476  1.00 93.09           O  
ATOM   1513  CG  GLU D  58       6.189  26.899   0.218  1.00 93.09           C  
ATOM   1514  CD  GLU D  58       6.180  26.541   1.695  1.00 93.09           C  
ATOM   1515  OE1 GLU D  58       5.089  26.280   2.250  1.00 93.09           O  
ATOM   1516  OE2 GLU D  58       7.274  26.523   2.303  1.00 93.09           O  
ATOM   1517  N   ARG D  59       9.999  27.508  -2.265  1.00 90.70           N  
ATOM   1518  CA  ARG D  59      11.280  28.138  -2.573  1.00 90.70           C  
ATOM   1519  C   ARG D  59      11.338  28.577  -4.032  1.00 90.70           C  
ATOM   1520  CB  ARG D  59      12.436  27.183  -2.267  1.00 90.70           C  
ATOM   1521  O   ARG D  59      11.890  29.634  -4.346  1.00 90.70           O  
ATOM   1522  CG  ARG D  59      13.804  27.846  -2.284  1.00 90.70           C  
ATOM   1523  CD  ARG D  59      13.911  28.945  -1.236  1.00 90.70           C  
ATOM   1524  NE  ARG D  59      15.246  29.537  -1.211  1.00 90.70           N  
ATOM   1525  NH1 ARG D  59      14.694  31.225   0.266  1.00 90.70           N  
ATOM   1526  NH2 ARG D  59      16.830  31.062  -0.549  1.00 90.70           N  
ATOM   1527  CZ  ARG D  59      15.587  30.607  -0.498  1.00 90.70           C  
ATOM   1528  N   LEU D  60      10.692  27.826  -4.795  1.00 91.42           N  
ATOM   1529  CA  LEU D  60      10.641  28.178  -6.210  1.00 91.42           C  
ATOM   1530  C   LEU D  60       9.786  29.422  -6.430  1.00 91.42           C  
ATOM   1531  CB  LEU D  60      10.089  27.012  -7.033  1.00 91.42           C  
ATOM   1532  O   LEU D  60      10.144  30.294  -7.224  1.00 91.42           O  
ATOM   1533  CG  LEU D  60      11.091  25.927  -7.429  1.00 91.42           C  
ATOM   1534  CD1 LEU D  60      10.363  24.718  -8.008  1.00 91.42           C  
ATOM   1535  CD2 LEU D  60      12.106  26.475  -8.427  1.00 91.42           C  
ATOM   1536  N   GLU D  61       8.824  29.508  -5.684  1.00 90.96           N  
ATOM   1537  CA  GLU D  61       7.950  30.672  -5.791  1.00 90.96           C  
ATOM   1538  C   GLU D  61       8.640  31.930  -5.271  1.00 90.96           C  
ATOM   1539  CB  GLU D  61       6.643  30.436  -5.028  1.00 90.96           C  
ATOM   1540  O   GLU D  61       8.515  33.003  -5.865  1.00 90.96           O  
ATOM   1541  CG  GLU D  61       5.664  29.525  -5.754  1.00 90.96           C  
ATOM   1542  CD  GLU D  61       4.452  29.157  -4.913  1.00 90.96           C  
ATOM   1543  OE1 GLU D  61       3.549  28.454  -5.424  1.00 90.96           O  
ATOM   1544  OE2 GLU D  61       4.403  29.575  -3.735  1.00 90.96           O  
ATOM   1545  N   GLU D  62       9.369  31.770  -4.185  1.00 90.10           N  
ATOM   1546  CA  GLU D  62      10.131  32.887  -3.634  1.00 90.10           C  
ATOM   1547  C   GLU D  62      11.179  33.384  -4.625  1.00 90.10           C  
ATOM   1548  CB  GLU D  62      10.801  32.483  -2.318  1.00 90.10           C  
ATOM   1549  O   GLU D  62      11.347  34.591  -4.805  1.00 90.10           O  
ATOM   1550  CG  GLU D  62       9.834  32.354  -1.149  1.00 90.10           C  
ATOM   1551  CD  GLU D  62      10.490  31.824   0.116  1.00 90.10           C  
ATOM   1552  OE1 GLU D  62       9.774  31.579   1.114  1.00 90.10           O  
ATOM   1553  OE2 GLU D  62      11.730  31.652   0.110  1.00 90.10           O  
ATOM   1554  N   LEU D  63      11.834  32.444  -5.211  1.00 87.93           N  
ATOM   1555  CA  LEU D  63      12.852  32.767  -6.205  1.00 87.93           C  
ATOM   1556  C   LEU D  63      12.232  33.464  -7.411  1.00 87.93           C  
ATOM   1557  CB  LEU D  63      13.583  31.499  -6.653  1.00 87.93           C  
ATOM   1558  O   LEU D  63      12.782  34.446  -7.916  1.00 87.93           O  
ATOM   1559  CG  LEU D  63      14.705  31.689  -7.675  1.00 87.93           C  
ATOM   1560  CD1 LEU D  63      15.785  32.608  -7.112  1.00 87.93           C  
ATOM   1561  CD2 LEU D  63      15.298  30.343  -8.076  1.00 87.93           C  
ATOM   1562  N   ARG D  64      11.143  33.029  -7.750  1.00 90.02           N  
ATOM   1563  CA  ARG D  64      10.454  33.625  -8.890  1.00 90.02           C  
ATOM   1564  C   ARG D  64      10.062  35.070  -8.600  1.00 90.02           C  
ATOM   1565  CB  ARG D  64       9.212  32.808  -9.254  1.00 90.02           C  
ATOM   1566  O   ARG D  64      10.222  35.945  -9.453  1.00 90.02           O  
ATOM   1567  CG  ARG D  64       8.521  33.272 -10.527  1.00 90.02           C  
ATOM   1568  CD  ARG D  64       7.281  32.443 -10.830  1.00 90.02           C  
ATOM   1569  NE  ARG D  64       6.508  33.012 -11.930  1.00 90.02           N  
ATOM   1570  NH1 ARG D  64       4.795  31.467 -11.799  1.00 90.02           N  
ATOM   1571  NH2 ARG D  64       4.726  33.130 -13.375  1.00 90.02           N  
ATOM   1572  CZ  ARG D  64       5.345  32.535 -12.366  1.00 90.02           C  
ATOM   1573  N   GLU D  65       9.550  35.253  -7.430  1.00 88.65           N  
ATOM   1574  CA  GLU D  65       9.138  36.596  -7.032  1.00 88.65           C  
ATOM   1575  C   GLU D  65      10.331  37.545  -6.973  1.00 88.65           C  
ATOM   1576  CB  GLU D  65       8.426  36.561  -5.677  1.00 88.65           C  
ATOM   1577  O   GLU D  65      10.246  38.686  -7.431  1.00 88.65           O  
ATOM   1578  CG  GLU D  65       7.853  37.903  -5.248  1.00 88.65           C  
ATOM   1579  CD  GLU D  65       6.802  38.441  -6.207  1.00 88.65           C  
ATOM   1580  OE1 GLU D  65       6.528  39.662  -6.185  1.00 88.65           O  
ATOM   1581  OE2 GLU D  65       6.248  37.634  -6.987  1.00 88.65           O  
ATOM   1582  N   LYS D  66      11.439  37.003  -6.401  1.00 86.45           N  
ATOM   1583  CA  LYS D  66      12.650  37.812  -6.298  1.00 86.45           C  
ATOM   1584  C   LYS D  66      13.195  38.164  -7.679  1.00 86.45           C  
ATOM   1585  CB  LYS D  66      13.718  37.080  -5.485  1.00 86.45           C  
ATOM   1586  O   LYS D  66      13.586  39.307  -7.925  1.00 86.45           O  
ATOM   1587  CG  LYS D  66      13.466  37.086  -3.984  1.00 86.45           C  
ATOM   1588  CD  LYS D  66      14.584  36.381  -3.227  1.00 86.45           C  
ATOM   1589  CE  LYS D  66      14.319  36.361  -1.727  1.00 86.45           C  
ATOM   1590  NZ  LYS D  66      15.377  35.611  -0.987  1.00 86.45           N  
ATOM   1591  N   LEU D  67      13.161  37.248  -8.591  1.00 83.98           N  
ATOM   1592  CA  LEU D  67      13.657  37.468  -9.945  1.00 83.98           C  
ATOM   1593  C   LEU D  67      12.762  38.445 -10.699  1.00 83.98           C  
ATOM   1594  CB  LEU D  67      13.743  36.143 -10.707  1.00 83.98           C  
ATOM   1595  O   LEU D  67      13.252  39.273 -11.471  1.00 83.98           O  
ATOM   1596  CG  LEU D  67      14.870  35.195 -10.294  1.00 83.98           C  
ATOM   1597  CD1 LEU D  67      14.711  33.848 -10.990  1.00 83.98           C  
ATOM   1598  CD2 LEU D  67      16.229  35.809 -10.612  1.00 83.98           C  
ATOM   1599  N   ARG D  68      11.591  38.400 -10.491  1.00 86.27           N  
ATOM   1600  CA  ARG D  68      10.644  39.314 -11.121  1.00 86.27           C  
ATOM   1601  C   ARG D  68      10.872  40.747 -10.654  1.00 86.27           C  
ATOM   1602  CB  ARG D  68       9.205  38.888 -10.822  1.00 86.27           C  
ATOM   1603  O   ARG D  68      10.876  41.676 -11.464  1.00 86.27           O  
ATOM   1604  CG  ARG D  68       8.156  39.677 -11.589  1.00 86.27           C  
ATOM   1605  CD  ARG D  68       6.743  39.271 -11.193  1.00 86.27           C  
ATOM   1606  NE  ARG D  68       5.739  40.083 -11.874  1.00 86.27           N  
ATOM   1607  NH1 ARG D  68       3.927  39.002 -10.932  1.00 86.27           N  
ATOM   1608  NH2 ARG D  68       3.599  40.730 -12.402  1.00 86.27           N  
ATOM   1609  CZ  ARG D  68       4.424  39.936 -11.735  1.00 86.27           C  
ATOM   1610  N   ARG D  69      11.091  40.888  -9.368  1.00 86.14           N  
ATOM   1611  CA  ARG D  69      11.321  42.211  -8.796  1.00 86.14           C  
ATOM   1612  C   ARG D  69      12.620  42.815  -9.318  1.00 86.14           C  
ATOM   1613  CB  ARG D  69      11.353  42.139  -7.268  1.00 86.14           C  
ATOM   1614  O   ARG D  69      12.679  44.009  -9.621  1.00 86.14           O  
ATOM   1615  CG  ARG D  69       9.990  41.915  -6.633  1.00 86.14           C  
ATOM   1616  CD  ARG D  69      10.069  41.917  -5.113  1.00 86.14           C  
ATOM   1617  NE  ARG D  69       8.793  41.551  -4.506  1.00 86.14           N  
ATOM   1618  NH1 ARG D  69       9.608  41.467  -2.346  1.00 86.14           N  
ATOM   1619  NH2 ARG D  69       7.399  41.015  -2.761  1.00 86.14           N  
ATOM   1620  CZ  ARG D  69       8.603  41.345  -3.206  1.00 86.14           C  
ATOM   1621  N   GLU D  70      13.566  42.037  -9.368  1.00 82.94           N  
ATOM   1622  CA  GLU D  70      14.862  42.488  -9.864  1.00 82.94           C  
ATOM   1623  C   GLU D  70      14.782  42.886 -11.335  1.00 82.94           C  
ATOM   1624  CB  GLU D  70      15.921  41.400  -9.671  1.00 82.94           C  
ATOM   1625  O   GLU D  70      15.381  43.882 -11.748  1.00 82.94           O  
ATOM   1626  CG  GLU D  70      16.400  41.256  -8.233  1.00 82.94           C  
ATOM   1627  CD  GLU D  70      17.418  40.143  -8.048  1.00 82.94           C  
ATOM   1628  OE1 GLU D  70      17.912  39.954  -6.914  1.00 82.94           O  
ATOM   1629  OE2 GLU D  70      17.725  39.453  -9.047  1.00 82.94           O  
ATOM   1630  N   GLU D  71      14.069  42.191 -12.059  1.00 82.59           N  
ATOM   1631  CA  GLU D  71      13.892  42.505 -13.473  1.00 82.59           C  
ATOM   1632  C   GLU D  71      13.125  43.811 -13.657  1.00 82.59           C  
ATOM   1633  CB  GLU D  71      13.167  41.364 -14.191  1.00 82.59           C  
ATOM   1634  O   GLU D  71      13.456  44.613 -14.533  1.00 82.59           O  
ATOM   1635  CG  GLU D  71      13.105  41.528 -15.702  1.00 82.59           C  
ATOM   1636  CD  GLU D  71      12.520  40.319 -16.415  1.00 82.59           C  
ATOM   1637  OE1 GLU D  71      12.463  40.320 -17.665  1.00 82.59           O  
ATOM   1638  OE2 GLU D  71      12.115  39.363 -15.716  1.00 82.59           O  
ATOM   1639  N   GLN D  72      12.236  43.960 -12.866  1.00 83.58           N  
ATOM   1640  CA  GLN D  72      11.456  45.191 -12.920  1.00 83.58           C  
ATOM   1641  C   GLN D  72      12.315  46.402 -12.567  1.00 83.58           C  
ATOM   1642  CB  GLN D  72      10.253  45.108 -11.979  1.00 83.58           C  
ATOM   1643  O   GLN D  72      12.214  47.450 -13.210  1.00 83.58           O  
ATOM   1644  CG  GLN D  72       9.246  46.234 -12.166  1.00 83.58           C  
ATOM   1645  CD  GLN D  72       8.006  46.061 -11.309  1.00 83.58           C  
ATOM   1646  NE2 GLN D  72       7.001  46.897 -11.546  1.00 83.58           N  
ATOM   1647  OE1 GLN D  72       7.952  45.183 -10.443  1.00 83.58           O  
ATOM   1648  N   ARG D  73      13.097  46.247 -11.628  1.00 82.15           N  
ATOM   1649  CA  ARG D  73      13.996  47.322 -11.219  1.00 82.15           C  
ATOM   1650  C   ARG D  73      14.986  47.659 -12.329  1.00 82.15           C  
ATOM   1651  CB  ARG D  73      14.749  46.937  -9.944  1.00 82.15           C  
ATOM   1652  O   ARG D  73      15.270  48.832 -12.579  1.00 82.15           O  
ATOM   1653  CG  ARG D  73      13.915  47.051  -8.678  1.00 82.15           C  
ATOM   1654  CD  ARG D  73      14.770  46.922  -7.425  1.00 82.15           C  
ATOM   1655  NE  ARG D  73      15.288  45.567  -7.264  1.00 82.15           N  
ATOM   1656  NH1 ARG D  73      15.701  45.772  -5.000  1.00 82.15           N  
ATOM   1657  NH2 ARG D  73      16.169  43.806  -6.081  1.00 82.15           N  
ATOM   1658  CZ  ARG D  73      15.718  45.051  -6.115  1.00 82.15           C  
ATOM   1659  N   ARG D  74      15.490  46.730 -12.901  1.00 78.58           N  
ATOM   1660  CA  ARG D  74      16.431  46.916 -14.001  1.00 78.58           C  
ATOM   1661  C   ARG D  74      15.766  47.625 -15.176  1.00 78.58           C  
ATOM   1662  CB  ARG D  74      17.001  45.571 -14.454  1.00 78.58           C  
ATOM   1663  O   ARG D  74      16.382  48.471 -15.827  1.00 78.58           O  
ATOM   1664  CG  ARG D  74      18.072  45.013 -13.530  1.00 78.58           C  
ATOM   1665  CD  ARG D  74      18.704  43.750 -14.097  1.00 78.58           C  
ATOM   1666  NE  ARG D  74      19.547  43.079 -13.111  1.00 78.58           N  
ATOM   1667  NH1 ARG D  74      20.407  41.530 -14.594  1.00 78.58           N  
ATOM   1668  NH2 ARG D  74      21.061  41.507 -12.397  1.00 78.58           N  
ATOM   1669  CZ  ARG D  74      20.336  42.040 -13.370  1.00 78.58           C  
ATOM   1670  N   ARG D  75      14.552  47.424 -15.419  1.00 80.58           N  
ATOM   1671  CA  ARG D  75      13.816  48.060 -16.506  1.00 80.58           C  
ATOM   1672  C   ARG D  75      13.529  49.524 -16.190  1.00 80.58           C  
ATOM   1673  CB  ARG D  75      12.506  47.316 -16.777  1.00 80.58           C  
ATOM   1674  O   ARG D  75      13.570  50.377 -17.079  1.00 80.58           O  
ATOM   1675  CG  ARG D  75      12.686  46.004 -17.524  1.00 80.58           C  
ATOM   1676  CD  ARG D  75      11.351  45.337 -17.822  1.00 80.58           C  
ATOM   1677  NE  ARG D  75      11.529  44.024 -18.435  1.00 80.58           N  
ATOM   1678  NH1 ARG D  75       9.275  43.647 -18.773  1.00 80.58           N  
ATOM   1679  NH2 ARG D  75      10.814  42.073 -19.414  1.00 80.58           N  
ATOM   1680  CZ  ARG D  75      10.539  43.251 -18.872  1.00 80.58           C  
ATOM   1681  N   GLU D  76      13.377  49.745 -14.962  1.00 81.49           N  
ATOM   1682  CA  GLU D  76      13.068  51.113 -14.560  1.00 81.49           C  
ATOM   1683  C   GLU D  76      14.323  51.981 -14.544  1.00 81.49           C  
ATOM   1684  CB  GLU D  76      12.399  51.131 -13.183  1.00 81.49           C  
ATOM   1685  O   GLU D  76      14.252  53.190 -14.776  1.00 81.49           O  
ATOM   1686  CG  GLU D  76      10.974  50.598 -13.185  1.00 81.49           C  
ATOM   1687  CD  GLU D  76      10.346  50.560 -11.801  1.00 81.49           C  
ATOM   1688  OE1 GLU D  76       9.161  50.173 -11.682  1.00 81.49           O  
ATOM   1689  OE2 GLU D  76      11.044  50.921 -10.827  1.00 81.49           O  
ATOM   1690  N   GLU D  77      15.401  51.487 -14.364  1.00 74.13           N  
ATOM   1691  CA  GLU D  77      16.656  52.233 -14.331  1.00 74.13           C  
ATOM   1692  C   GLU D  77      17.164  52.519 -15.741  1.00 74.13           C  
ATOM   1693  CB  GLU D  77      17.716  51.467 -13.535  1.00 74.13           C  
ATOM   1694  O   GLU D  77      17.870  53.505 -15.964  1.00 74.13           O  
ATOM   1695  CG  GLU D  77      17.530  51.548 -12.027  1.00 74.13           C  
ATOM   1696  CD  GLU D  77      18.559  50.741 -11.251  1.00 74.13           C  
ATOM   1697  OE1 GLU D  77      18.518  50.747 -10.000  1.00 74.13           O  
ATOM   1698  OE2 GLU D  77      19.415  50.099 -11.900  1.00 74.13           O  
ATOM   1699  N   LYS D  78      16.588  52.038 -16.689  1.00 73.46           N  
ATOM   1700  CA  LYS D  78      16.952  52.392 -18.058  1.00 73.46           C  
ATOM   1701  C   LYS D  78      16.086  53.536 -18.578  1.00 73.46           C  
ATOM   1702  CB  LYS D  78      16.824  51.178 -18.979  1.00 73.46           C  
ATOM   1703  O   LYS D  78      16.574  54.419 -19.287  1.00 73.46           O  
ATOM   1704  CG  LYS D  78      18.035  50.257 -18.959  1.00 73.46           C  
ATOM   1705  CD  LYS D  78      17.900  49.134 -19.980  1.00 73.46           C  
ATOM   1706  CE  LYS D  78      19.046  48.137 -19.871  1.00 73.46           C  
ATOM   1707  NZ  LYS D  78      18.917  47.033 -20.869  1.00 73.46           N  
TER    1708      LYS D  78                                                      
ENDMDL                                                                          
END                                                                             
