# Supplementary material for: De novo design of obligate ABC-type heterotrimeric proteins
Source: Nat Struct Mol Biol. 2022 Dec 15;29(12):1266–76. doi: 10.1038/s41594-022-00879-4 (PMC9758053; doi:10.1038/s41594-022-00879-4)
Supplement: Supplementary file 4 — This compressed file contains all PDB files and scripts used in our design protocols and analyses, as well as the final design model outputs. [file 41594_2022_879_MOESM4_ESM.zip › source_data/pdbs/AF-Multimer for base_pdbs/DHT01/DHT01_AF-Mult_model2.pdb]

MODEL     1                                                                     
ATOM      1  N   ASP B   1     -16.433  36.550  -2.399  1.00 58.47           N  
ATOM      2  CA  ASP B   1     -15.056  36.927  -2.699  1.00 58.47           C  
ATOM      3  C   ASP B   1     -14.239  35.717  -3.146  1.00 58.47           C  
ATOM      4  CB  ASP B   1     -14.401  37.583  -1.481  1.00 58.47           C  
ATOM      5  O   ASP B   1     -14.221  34.689  -2.466  1.00 58.47           O  
ATOM      6  CG  ASP B   1     -13.051  38.203  -1.795  1.00 58.47           C  
ATOM      7  OD1 ASP B   1     -12.298  38.534  -0.853  1.00 58.47           O  
ATOM      8  OD2 ASP B   1     -12.739  38.365  -2.994  1.00 58.47           O  
ATOM      9  N   GLU B   2     -13.736  35.714  -4.164  1.00 82.40           N  
ATOM     10  CA  GLU B   2     -12.941  34.713  -4.869  1.00 82.40           C  
ATOM     11  C   GLU B   2     -11.785  34.217  -4.005  1.00 82.40           C  
ATOM     12  CB  GLU B   2     -12.408  35.280  -6.187  1.00 82.40           C  
ATOM     13  O   GLU B   2     -11.488  33.021  -3.984  1.00 82.40           O  
ATOM     14  CG  GLU B   2     -11.815  34.228  -7.114  1.00 82.40           C  
ATOM     15  CD  GLU B   2     -11.377  34.790  -8.457  1.00 82.40           C  
ATOM     16  OE1 GLU B   2     -10.795  34.036  -9.270  1.00 82.40           O  
ATOM     17  OE2 GLU B   2     -11.616  35.995  -8.697  1.00 82.40           O  
ATOM     18  N   GLU B   3     -11.295  35.016  -3.193  1.00 83.16           N  
ATOM     19  CA  GLU B   3     -10.186  34.665  -2.312  1.00 83.16           C  
ATOM     20  C   GLU B   3     -10.639  33.719  -1.203  1.00 83.16           C  
ATOM     21  CB  GLU B   3      -9.560  35.923  -1.707  1.00 83.16           C  
ATOM     22  O   GLU B   3      -9.936  32.764  -0.869  1.00 83.16           O  
ATOM     23  CG  GLU B   3      -8.291  35.657  -0.909  1.00 83.16           C  
ATOM     24  CD  GLU B   3      -7.657  36.921  -0.350  1.00 83.16           C  
ATOM     25  OE1 GLU B   3      -6.741  36.817   0.497  1.00 83.16           O  
ATOM     26  OE2 GLU B   3      -8.081  38.024  -0.762  1.00 83.16           O  
ATOM     27  N   GLU B   4     -11.749  34.004  -0.635  1.00 86.12           N  
ATOM     28  CA  GLU B   4     -12.294  33.153   0.419  1.00 86.12           C  
ATOM     29  C   GLU B   4     -12.610  31.756  -0.108  1.00 86.12           C  
ATOM     30  CB  GLU B   4     -13.551  33.784   1.023  1.00 86.12           C  
ATOM     31  O   GLU B   4     -12.353  30.759   0.570  1.00 86.12           O  
ATOM     32  CG  GLU B   4     -14.035  33.096   2.292  1.00 86.12           C  
ATOM     33  CD  GLU B   4     -15.139  33.862   3.005  1.00 86.12           C  
ATOM     34  OE1 GLU B   4     -15.582  33.418   4.089  1.00 86.12           O  
ATOM     35  OE2 GLU B   4     -15.564  34.913   2.476  1.00 86.12           O  
ATOM     36  N   LYS B   5     -13.079  31.640  -1.298  1.00 87.09           N  
ATOM     37  CA  LYS B   5     -13.396  30.353  -1.909  1.00 87.09           C  
ATOM     38  C   LYS B   5     -12.133  29.531  -2.148  1.00 87.09           C  
ATOM     39  CB  LYS B   5     -14.147  30.555  -3.227  1.00 87.09           C  
ATOM     40  O   LYS B   5     -12.120  28.321  -1.916  1.00 87.09           O  
ATOM     41  CG  LYS B   5     -15.594  30.992  -3.054  1.00 87.09           C  
ATOM     42  CD  LYS B   5     -16.308  31.103  -4.395  1.00 87.09           C  
ATOM     43  CE  LYS B   5     -17.738  31.599  -4.228  1.00 87.09           C  
ATOM     44  NZ  LYS B   5     -18.419  31.781  -5.545  1.00 87.09           N  
ATOM     45  N   LEU B   6     -11.139  30.211  -2.539  1.00 86.24           N  
ATOM     46  CA  LEU B   6      -9.875  29.528  -2.788  1.00 86.24           C  
ATOM     47  C   LEU B   6      -9.261  29.028  -1.485  1.00 86.24           C  
ATOM     48  CB  LEU B   6      -8.894  30.460  -3.504  1.00 86.24           C  
ATOM     49  O   LEU B   6      -8.743  27.911  -1.426  1.00 86.24           O  
ATOM     50  CG  LEU B   6      -8.958  30.469  -5.032  1.00 86.24           C  
ATOM     51  CD1 LEU B   6      -8.614  31.854  -5.569  1.00 86.24           C  
ATOM     52  CD2 LEU B   6      -8.021  29.416  -5.613  1.00 86.24           C  
ATOM     53  N   ARG B   7      -9.382  29.842  -0.445  1.00 87.58           N  
ATOM     54  CA  ARG B   7      -8.870  29.445   0.863  1.00 87.58           C  
ATOM     55  C   ARG B   7      -9.611  28.221   1.392  1.00 87.58           C  
ATOM     56  CB  ARG B   7      -8.986  30.599   1.860  1.00 87.58           C  
ATOM     57  O   ARG B   7      -8.994  27.299   1.928  1.00 87.58           O  
ATOM     58  CG  ARG B   7      -8.306  30.333   3.193  1.00 87.58           C  
ATOM     59  CD  ARG B   7      -8.463  31.506   4.151  1.00 87.58           C  
ATOM     60  NE  ARG B   7      -7.995  31.172   5.493  1.00 87.58           N  
ATOM     61  NH1 ARG B   7      -8.849  33.074   6.488  1.00 87.58           N  
ATOM     62  NH2 ARG B   7      -7.721  31.525   7.746  1.00 87.58           N  
ATOM     63  CZ  ARG B   7      -8.189  31.925   6.572  1.00 87.58           C  
ATOM     64  N   GLU B   8     -10.941  28.233   1.247  1.00 91.04           N  
ATOM     65  CA  GLU B   8     -11.752  27.107   1.699  1.00 91.04           C  
ATOM     66  C   GLU B   8     -11.422  25.839   0.917  1.00 91.04           C  
ATOM     67  CB  GLU B   8     -13.243  27.432   1.569  1.00 91.04           C  
ATOM     68  O   GLU B   8     -11.328  24.754   1.495  1.00 91.04           O  
ATOM     69  CG  GLU B   8     -13.755  28.403   2.623  1.00 91.04           C  
ATOM     70  CD  GLU B   8     -15.221  28.765   2.442  1.00 91.04           C  
ATOM     71  OE1 GLU B   8     -15.757  29.548   3.259  1.00 91.04           O  
ATOM     72  OE2 GLU B   8     -15.837  28.262   1.477  1.00 91.04           O  
ATOM     73  N   SER B   9     -11.203  26.024  -0.322  1.00 89.99           N  
ATOM     74  CA  SER B   9     -10.843  24.892  -1.169  1.00 89.99           C  
ATOM     75  C   SER B   9      -9.501  24.297  -0.755  1.00 89.99           C  
ATOM     76  CB  SER B   9     -10.791  25.314  -2.637  1.00 89.99           C  
ATOM     77  O   SER B   9      -9.347  23.075  -0.704  1.00 89.99           O  
ATOM     78  OG  SER B   9     -10.409  24.226  -3.461  1.00 89.99           O  
ATOM     79  N   LEU B  10      -8.592  25.050  -0.445  1.00 90.96           N  
ATOM     80  CA  LEU B  10      -7.271  24.586  -0.034  1.00 90.96           C  
ATOM     81  C   LEU B  10      -7.346  23.846   1.298  1.00 90.96           C  
ATOM     82  CB  LEU B  10      -6.299  25.763   0.077  1.00 90.96           C  
ATOM     83  O   LEU B  10      -6.687  22.820   1.481  1.00 90.96           O  
ATOM     84  CG  LEU B  10      -4.829  25.409   0.305  1.00 90.96           C  
ATOM     85  CD1 LEU B  10      -4.255  24.712  -0.923  1.00 90.96           C  
ATOM     86  CD2 LEU B  10      -4.024  26.660   0.642  1.00 90.96           C  
ATOM     87  N   GLU B  11      -8.118  24.397   2.248  1.00 92.00           N  
ATOM     88  CA  GLU B  11      -8.287  23.728   3.535  1.00 92.00           C  
ATOM     89  C   GLU B  11      -8.928  22.354   3.362  1.00 92.00           C  
ATOM     90  CB  GLU B  11      -9.130  24.587   4.481  1.00 92.00           C  
ATOM     91  O   GLU B  11      -8.528  21.390   4.017  1.00 92.00           O  
ATOM     92  CG  GLU B  11      -8.367  25.748   5.102  1.00 92.00           C  
ATOM     93  CD  GLU B  11      -7.124  25.312   5.861  1.00 92.00           C  
ATOM     94  OE1 GLU B  11      -6.122  26.062   5.866  1.00 92.00           O  
ATOM     95  OE2 GLU B  11      -7.152  24.210   6.454  1.00 92.00           O  
ATOM     96  N   GLU B  12      -9.912  22.244   2.498  1.00 92.81           N  
ATOM     97  CA  GLU B  12     -10.552  20.963   2.214  1.00 92.81           C  
ATOM     98  C   GLU B  12      -9.570  19.985   1.575  1.00 92.81           C  
ATOM     99  CB  GLU B  12     -11.767  21.158   1.305  1.00 92.81           C  
ATOM    100  O   GLU B  12      -9.561  18.799   1.909  1.00 92.81           O  
ATOM    101  CG  GLU B  12     -12.968  21.775   2.007  1.00 92.81           C  
ATOM    102  CD  GLU B  12     -14.129  22.064   1.068  1.00 92.81           C  
ATOM    103  OE1 GLU B  12     -15.172  22.577   1.533  1.00 92.81           O  
ATOM    104  OE2 GLU B  12     -13.995  21.773  -0.141  1.00 92.81           O  
ATOM    105  N   GLN B  13      -8.787  20.507   0.719  1.00 92.14           N  
ATOM    106  CA  GLN B  13      -7.782  19.678   0.061  1.00 92.14           C  
ATOM    107  C   GLN B  13      -6.752  19.163   1.062  1.00 92.14           C  
ATOM    108  CB  GLN B  13      -7.086  20.461  -1.053  1.00 92.14           C  
ATOM    109  O   GLN B  13      -6.322  18.011   0.980  1.00 92.14           O  
ATOM    110  CG  GLN B  13      -7.944  20.659  -2.295  1.00 92.14           C  
ATOM    111  CD  GLN B  13      -7.268  21.521  -3.345  1.00 92.14           C  
ATOM    112  NE2 GLN B  13      -7.855  21.575  -4.535  1.00 92.14           N  
ATOM    113  OE1 GLN B  13      -6.227  22.133  -3.088  1.00 92.14           O  
ATOM    114  N   LYS B  14      -6.347  20.014   1.962  1.00 93.87           N  
ATOM    115  CA  LYS B  14      -5.421  19.601   3.013  1.00 93.87           C  
ATOM    116  C   LYS B  14      -5.995  18.446   3.828  1.00 93.87           C  
ATOM    117  CB  LYS B  14      -5.091  20.778   3.932  1.00 93.87           C  
ATOM    118  O   LYS B  14      -5.285  17.489   4.144  1.00 93.87           O  
ATOM    119  CG  LYS B  14      -4.052  20.459   4.997  1.00 93.87           C  
ATOM    120  CD  LYS B  14      -3.762  21.670   5.875  1.00 93.87           C  
ATOM    121  CE  LYS B  14      -2.851  21.311   7.041  1.00 93.87           C  
ATOM    122  NZ  LYS B  14      -2.586  22.489   7.920  1.00 93.87           N  
ATOM    123  N   LYS B  15      -7.299  18.497   4.243  1.00 93.31           N  
ATOM    124  CA  LYS B  15      -7.958  17.439   5.004  1.00 93.31           C  
ATOM    125  C   LYS B  15      -7.995  16.134   4.214  1.00 93.31           C  
ATOM    126  CB  LYS B  15      -9.377  17.859   5.389  1.00 93.31           C  
ATOM    127  O   LYS B  15      -7.754  15.060   4.768  1.00 93.31           O  
ATOM    128  CG  LYS B  15      -9.436  18.908   6.490  1.00 93.31           C  
ATOM    129  CD  LYS B  15     -10.873  19.245   6.864  1.00 93.31           C  
ATOM    130  CE  LYS B  15     -10.935  20.372   7.887  1.00 93.31           C  
ATOM    131  NZ  LYS B  15     -12.343  20.760   8.199  1.00 93.31           N  
ATOM    132  N   ARG B  16      -8.257  16.234   2.862  1.00 93.40           N  
ATOM    133  CA  ARG B  16      -8.321  15.045   2.018  1.00 93.40           C  
ATOM    134  C   ARG B  16      -6.952  14.384   1.900  1.00 93.40           C  
ATOM    135  CB  ARG B  16      -8.853  15.400   0.628  1.00 93.40           C  
ATOM    136  O   ARG B  16      -6.843  13.157   1.944  1.00 93.40           O  
ATOM    137  CG  ARG B  16     -10.345  15.693   0.596  1.00 93.40           C  
ATOM    138  CD  ARG B  16     -10.885  15.713  -0.828  1.00 93.40           C  
ATOM    139  NE  ARG B  16     -10.269  16.772  -1.623  1.00 93.40           N  
ATOM    140  NH1 ARG B  16     -11.919  18.333  -1.201  1.00 93.40           N  
ATOM    141  NH2 ARG B  16     -10.131  18.879  -2.527  1.00 93.40           N  
ATOM    142  CZ  ARG B  16     -10.775  17.992  -1.782  1.00 93.40           C  
ATOM    143  N   VAL B  17      -5.874  15.191   1.783  1.00 94.16           N  
ATOM    144  CA  VAL B  17      -4.523  14.651   1.680  1.00 94.16           C  
ATOM    145  C   VAL B  17      -4.153  13.932   2.976  1.00 94.16           C  
ATOM    146  CB  VAL B  17      -3.491  15.759   1.373  1.00 94.16           C  
ATOM    147  O   VAL B  17      -3.553  12.855   2.946  1.00 94.16           O  
ATOM    148  CG1 VAL B  17      -2.067  15.236   1.554  1.00 94.16           C  
ATOM    149  CG2 VAL B  17      -3.691  16.295  -0.044  1.00 94.16           C  
ATOM    150  N   LYS B  18      -4.504  14.535   4.152  1.00 94.37           N  
ATOM    151  CA  LYS B  18      -4.237  13.897   5.438  1.00 94.37           C  
ATOM    152  C   LYS B  18      -4.969  12.563   5.552  1.00 94.37           C  
ATOM    153  CB  LYS B  18      -4.643  14.818   6.589  1.00 94.37           C  
ATOM    154  O   LYS B  18      -4.420  11.591   6.075  1.00 94.37           O  
ATOM    155  CG  LYS B  18      -3.665  15.955   6.848  1.00 94.37           C  
ATOM    156  CD  LYS B  18      -4.046  16.749   8.090  1.00 94.37           C  
ATOM    157  CE  LYS B  18      -3.069  17.887   8.350  1.00 94.37           C  
ATOM    158  NZ  LYS B  18      -3.461  18.693   9.544  1.00 94.37           N  
ATOM    159  N   GLU B  19      -6.227  12.483   5.119  1.00 94.88           N  
ATOM    160  CA  GLU B  19      -6.999  11.244   5.132  1.00 94.88           C  
ATOM    161  C   GLU B  19      -6.347  10.178   4.256  1.00 94.88           C  
ATOM    162  CB  GLU B  19      -8.435  11.501   4.666  1.00 94.88           C  
ATOM    163  O   GLU B  19      -6.238   9.018   4.659  1.00 94.88           O  
ATOM    164  CG  GLU B  19      -9.335  10.277   4.748  1.00 94.88           C  
ATOM    165  CD  GLU B  19     -10.773  10.562   4.345  1.00 94.88           C  
ATOM    166  OE1 GLU B  19     -11.619   9.642   4.420  1.00 94.88           O  
ATOM    167  OE2 GLU B  19     -11.057  11.715   3.951  1.00 94.88           O  
ATOM    168  N   ILE B  20      -5.973  10.563   3.068  1.00 94.91           N  
ATOM    169  CA  ILE B  20      -5.313   9.656   2.135  1.00 94.91           C  
ATOM    170  C   ILE B  20      -4.033   9.111   2.765  1.00 94.91           C  
ATOM    171  CB  ILE B  20      -4.995  10.356   0.795  1.00 94.91           C  
ATOM    172  O   ILE B  20      -3.746   7.915   2.666  1.00 94.91           O  
ATOM    173  CG1 ILE B  20      -6.281  10.574  -0.011  1.00 94.91           C  
ATOM    174  CG2 ILE B  20      -3.976   9.544  -0.010  1.00 94.91           C  
ATOM    175  CD1 ILE B  20      -6.107  11.485  -1.219  1.00 94.91           C  
ATOM    176  N   GLU B  21      -3.300   9.935   3.392  1.00 95.98           N  
ATOM    177  CA  GLU B  21      -2.053   9.530   4.034  1.00 95.98           C  
ATOM    178  C   GLU B  21      -2.312   8.545   5.171  1.00 95.98           C  
ATOM    179  CB  GLU B  21      -1.296  10.752   4.559  1.00 95.98           C  
ATOM    180  O   GLU B  21      -1.558   7.587   5.353  1.00 95.98           O  
ATOM    181  CG  GLU B  21      -0.635  11.581   3.467  1.00 95.98           C  
ATOM    182  CD  GLU B  21       0.027  12.846   3.992  1.00 95.98           C  
ATOM    183  OE1 GLU B  21       0.896  13.412   3.290  1.00 95.98           O  
ATOM    184  OE2 GLU B  21      -0.326  13.273   5.114  1.00 95.98           O  
ATOM    185  N   ARG B  22      -3.369   8.826   5.946  1.00 95.98           N  
ATOM    186  CA  ARG B  22      -3.736   7.911   7.022  1.00 95.98           C  
ATOM    187  C   ARG B  22      -4.098   6.536   6.472  1.00 95.98           C  
ATOM    188  CB  ARG B  22      -4.906   8.475   7.832  1.00 95.98           C  
ATOM    189  O   ARG B  22      -3.643   5.514   6.992  1.00 95.98           O  
ATOM    190  CG  ARG B  22      -5.262   7.649   9.057  1.00 95.98           C  
ATOM    191  CD  ARG B  22      -6.489   8.199   9.771  1.00 95.98           C  
ATOM    192  NE  ARG B  22      -7.675   8.149   8.922  1.00 95.98           N  
ATOM    193  NH1 ARG B  22      -8.948   9.533  10.263  1.00 95.98           N  
ATOM    194  NH2 ARG B  22      -9.833   8.668   8.333  1.00 95.98           N  
ATOM    195  CZ  ARG B  22      -8.816   8.784   9.174  1.00 95.98           C  
ATOM    196  N   GLU B  23      -4.971   6.425   5.424  1.00 95.41           N  
ATOM    197  CA  GLU B  23      -5.370   5.162   4.809  1.00 95.41           C  
ATOM    198  C   GLU B  23      -4.165   4.424   4.233  1.00 95.41           C  
ATOM    199  CB  GLU B  23      -6.412   5.403   3.714  1.00 95.41           C  
ATOM    200  O   GLU B  23      -4.076   3.198   4.334  1.00 95.41           O  
ATOM    201  CG  GLU B  23      -7.778   5.815   4.244  1.00 95.41           C  
ATOM    202  CD  GLU B  23      -8.781   6.123   3.144  1.00 95.41           C  
ATOM    203  OE1 GLU B  23      -9.924   6.525   3.460  1.00 95.41           O  
ATOM    204  OE2 GLU B  23      -8.421   5.960   1.957  1.00 95.41           O  
ATOM    205  N   HIS B  24      -3.289   5.227   3.650  1.00 96.12           N  
ATOM    206  CA  HIS B  24      -2.075   4.624   3.114  1.00 96.12           C  
ATOM    207  C   HIS B  24      -1.242   3.985   4.220  1.00 96.12           C  
ATOM    208  CB  HIS B  24      -1.243   5.667   2.366  1.00 96.12           C  
ATOM    209  O   HIS B  24      -0.679   2.904   4.035  1.00 96.12           O  
ATOM    210  CG  HIS B  24       0.012   5.117   1.767  1.00 96.12           C  
ATOM    211  CD2 HIS B  24       0.240   4.519   0.574  1.00 96.12           C  
ATOM    212  ND1 HIS B  24       1.225   5.148   2.421  1.00 96.12           N  
ATOM    213  CE1 HIS B  24       2.147   4.592   1.653  1.00 96.12           C  
ATOM    214  NE2 HIS B  24       1.575   4.202   0.527  1.00 96.12           N  
ATOM    215  N   GLU B  25      -1.079   4.663   5.339  1.00 95.61           N  
ATOM    216  CA  GLU B  25      -0.335   4.115   6.469  1.00 95.61           C  
ATOM    217  C   GLU B  25      -0.962   2.815   6.965  1.00 95.61           C  
ATOM    218  CB  GLU B  25      -0.263   5.133   7.610  1.00 95.61           C  
ATOM    219  O   GLU B  25      -0.252   1.878   7.333  1.00 95.61           O  
ATOM    220  CG  GLU B  25       0.596   4.683   8.783  1.00 95.61           C  
ATOM    221  CD  GLU B  25       2.025   4.349   8.386  1.00 95.61           C  
ATOM    222  OE1 GLU B  25       2.680   3.550   9.094  1.00 95.61           O  
ATOM    223  OE2 GLU B  25       2.494   4.890   7.360  1.00 95.61           O  
ATOM    224  N   GLU B  26      -2.319   2.674   6.992  1.00 95.71           N  
ATOM    225  CA  GLU B  26      -3.008   1.447   7.380  1.00 95.71           C  
ATOM    226  C   GLU B  26      -2.652   0.295   6.444  1.00 95.71           C  
ATOM    227  CB  GLU B  26      -4.523   1.663   7.395  1.00 95.71           C  
ATOM    228  O   GLU B  26      -2.443  -0.834   6.892  1.00 95.71           O  
ATOM    229  CG  GLU B  26      -5.007   2.549   8.534  1.00 95.71           C  
ATOM    230  CD  GLU B  26      -6.492   2.866   8.458  1.00 95.71           C  
ATOM    231  OE1 GLU B  26      -6.995   3.626   9.316  1.00 95.71           O  
ATOM    232  OE2 GLU B  26      -7.158   2.349   7.534  1.00 95.71           O  
ATOM    233  N   ILE B  27      -2.594   0.514   5.159  1.00 95.72           N  
ATOM    234  CA  ILE B  27      -2.212  -0.487   4.169  1.00 95.72           C  
ATOM    235  C   ILE B  27      -0.773  -0.934   4.415  1.00 95.72           C  
ATOM    236  CB  ILE B  27      -2.367   0.054   2.730  1.00 95.72           C  
ATOM    237  O   ILE B  27      -0.475  -2.130   4.387  1.00 95.72           O  
ATOM    238  CG1 ILE B  27      -3.849   0.252   2.390  1.00 95.72           C  
ATOM    239  CG2 ILE B  27      -1.696  -0.886   1.724  1.00 95.72           C  
ATOM    240  CD1 ILE B  27      -4.090   0.975   1.072  1.00 95.72           C  
ATOM    241  N   ARG B  28       0.111   0.065   4.640  1.00 97.14           N  
ATOM    242  CA  ARG B  28       1.514  -0.237   4.908  1.00 97.14           C  
ATOM    243  C   ARG B  28       1.654  -1.160   6.113  1.00 97.14           C  
ATOM    244  CB  ARG B  28       2.307   1.051   5.139  1.00 97.14           C  
ATOM    245  O   ARG B  28       2.421  -2.125   6.077  1.00 97.14           O  
ATOM    246  CG  ARG B  28       3.803   0.832   5.303  1.00 97.14           C  
ATOM    247  CD  ARG B  28       4.518   2.111   5.714  1.00 97.14           C  
ATOM    248  NE  ARG B  28       5.539   1.856   6.726  1.00 97.14           N  
ATOM    249  NH1 ARG B  28       7.323   2.380   5.355  1.00 97.14           N  
ATOM    250  NH2 ARG B  28       7.690   1.731   7.522  1.00 97.14           N  
ATOM    251  CZ  ARG B  28       6.848   1.989   6.532  1.00 97.14           C  
ATOM    252  N   GLU B  29       0.932  -0.908   7.294  1.00 96.63           N  
ATOM    253  CA  GLU B  29       1.006  -1.716   8.508  1.00 96.63           C  
ATOM    254  C   GLU B  29       0.473  -3.125   8.266  1.00 96.63           C  
ATOM    255  CB  GLU B  29       0.230  -1.049   9.647  1.00 96.63           C  
ATOM    256  O   GLU B  29       1.054  -4.104   8.740  1.00 96.63           O  
ATOM    257  CG  GLU B  29       0.912   0.189  10.213  1.00 96.63           C  
ATOM    258  CD  GLU B  29       0.102   0.876  11.300  1.00 96.63           C  
ATOM    259  OE1 GLU B  29       0.582   1.881  11.872  1.00 96.63           O  
ATOM    260  OE2 GLU B  29      -1.023   0.406  11.582  1.00 96.63           O  
ATOM    261  N   ALA B  30      -0.667  -3.177   7.510  1.00 95.80           N  
ATOM    262  CA  ALA B  30      -1.239  -4.481   7.183  1.00 95.80           C  
ATOM    263  C   ALA B  30      -0.272  -5.308   6.341  1.00 95.80           C  
ATOM    264  CB  ALA B  30      -2.567  -4.310   6.450  1.00 95.80           C  
ATOM    265  O   ALA B  30      -0.123  -6.513   6.560  1.00 95.80           O  
ATOM    266  N   LEU B  31       0.377  -4.759   5.344  1.00 96.50           N  
ATOM    267  CA  LEU B  31       1.350  -5.443   4.500  1.00 96.50           C  
ATOM    268  C   LEU B  31       2.524  -5.954   5.328  1.00 96.50           C  
ATOM    269  CB  LEU B  31       1.857  -4.507   3.400  1.00 96.50           C  
ATOM    270  O   LEU B  31       2.998  -7.073   5.116  1.00 96.50           O  
ATOM    271  CG  LEU B  31       2.808  -5.121   2.371  1.00 96.50           C  
ATOM    272  CD1 LEU B  31       2.125  -6.273   1.640  1.00 96.50           C  
ATOM    273  CD2 LEU B  31       3.285  -4.062   1.383  1.00 96.50           C  
ATOM    274  N   LYS B  32       2.997  -5.133   6.269  1.00 96.16           N  
ATOM    275  CA  LYS B  32       4.088  -5.543   7.148  1.00 96.16           C  
ATOM    276  C   LYS B  32       3.700  -6.767   7.972  1.00 96.16           C  
ATOM    277  CB  LYS B  32       4.491  -4.394   8.075  1.00 96.16           C  
ATOM    278  O   LYS B  32       4.498  -7.694   8.130  1.00 96.16           O  
ATOM    279  CG  LYS B  32       5.743  -4.671   8.895  1.00 96.16           C  
ATOM    280  CD  LYS B  32       6.133  -3.467   9.742  1.00 96.16           C  
ATOM    281  CE  LYS B  32       7.344  -3.765  10.615  1.00 96.16           C  
ATOM    282  NZ  LYS B  32       7.726  -2.590  11.454  1.00 96.16           N  
ATOM    283  N   ARG B  33       2.414  -6.770   8.517  1.00 96.11           N  
ATOM    284  CA  ARG B  33       1.933  -7.912   9.287  1.00 96.11           C  
ATOM    285  C   ARG B  33       1.899  -9.174   8.431  1.00 96.11           C  
ATOM    286  CB  ARG B  33       0.543  -7.629   9.859  1.00 96.11           C  
ATOM    287  O   ARG B  33       2.274 -10.254   8.893  1.00 96.11           O  
ATOM    288  CG  ARG B  33       0.539  -6.629  11.004  1.00 96.11           C  
ATOM    289  CD  ARG B  33      -0.802  -6.600  11.723  1.00 96.11           C  
ATOM    290  NE  ARG B  33      -1.861  -6.073  10.868  1.00 96.11           N  
ATOM    291  NH1 ARG B  33      -1.627  -3.886  11.574  1.00 96.11           N  
ATOM    292  NH2 ARG B  33      -3.206  -4.424  10.002  1.00 96.11           N  
ATOM    293  CZ  ARG B  33      -2.229  -4.796  10.816  1.00 96.11           C  
ATOM    294  N   LEU B  34       1.442  -9.088   7.167  1.00 95.96           N  
ATOM    295  CA  LEU B  34       1.386 -10.218   6.246  1.00 95.96           C  
ATOM    296  C   LEU B  34       2.787 -10.736   5.936  1.00 95.96           C  
ATOM    297  CB  LEU B  34       0.678  -9.819   4.949  1.00 95.96           C  
ATOM    298  O   LEU B  34       3.009 -11.948   5.890  1.00 95.96           O  
ATOM    299  CG  LEU B  34      -0.851  -9.799   4.990  1.00 95.96           C  
ATOM    300  CD1 LEU B  34      -1.406  -9.129   3.738  1.00 95.96           C  
ATOM    301  CD2 LEU B  34      -1.401 -11.213   5.135  1.00 95.96           C  
ATOM    302  N   GLN B  35       3.731  -9.844   5.782  1.00 95.97           N  
ATOM    303  CA  GLN B  35       5.110 -10.233   5.505  1.00 95.97           C  
ATOM    304  C   GLN B  35       5.697 -11.040   6.659  1.00 95.97           C  
ATOM    305  CB  GLN B  35       5.972  -8.998   5.236  1.00 95.97           C  
ATOM    306  O   GLN B  35       6.374 -12.047   6.438  1.00 95.97           O  
ATOM    307  CG  GLN B  35       5.688  -8.329   3.898  1.00 95.97           C  
ATOM    308  CD  GLN B  35       6.430  -7.017   3.729  1.00 95.97           C  
ATOM    309  NE2 GLN B  35       6.759  -6.678   2.487  1.00 95.97           N  
ATOM    310  OE1 GLN B  35       6.703  -6.313   4.706  1.00 95.97           O  
ATOM    311  N   GLU B  36       5.488 -10.586   7.889  1.00 96.25           N  
ATOM    312  CA  GLU B  36       5.986 -11.295   9.064  1.00 96.25           C  
ATOM    313  C   GLU B  36       5.341 -12.673   9.191  1.00 96.25           C  
ATOM    314  CB  GLU B  36       5.733 -10.477  10.333  1.00 96.25           C  
ATOM    315  O   GLU B  36       6.015 -13.650   9.524  1.00 96.25           O  
ATOM    316  CG  GLU B  36       6.611  -9.241  10.453  1.00 96.25           C  
ATOM    317  CD  GLU B  36       6.241  -8.354  11.631  1.00 96.25           C  
ATOM    318  OE1 GLU B  36       6.922  -7.328  11.856  1.00 96.25           O  
ATOM    319  OE2 GLU B  36       5.262  -8.688  12.336  1.00 96.25           O  
ATOM    320  N   SER B  37       3.978 -12.632   8.931  1.00 95.95           N  
ATOM    321  CA  SER B  37       3.246 -13.893   8.990  1.00 95.95           C  
ATOM    322  C   SER B  37       3.792 -14.897   7.981  1.00 95.95           C  
ATOM    323  CB  SER B  37       1.756 -13.661   8.735  1.00 95.95           C  
ATOM    324  O   SER B  37       4.006 -16.065   8.313  1.00 95.95           O  
ATOM    325  OG  SER B  37       1.042 -14.884   8.775  1.00 95.95           O  
ATOM    326  N   VAL B  38       4.011 -14.597   6.731  1.00 96.11           N  
ATOM    327  CA  VAL B  38       4.494 -15.479   5.674  1.00 96.11           C  
ATOM    328  C   VAL B  38       5.905 -15.959   6.006  1.00 96.11           C  
ATOM    329  CB  VAL B  38       4.479 -14.777   4.298  1.00 96.11           C  
ATOM    330  O   VAL B  38       6.245 -17.120   5.767  1.00 96.11           O  
ATOM    331  CG1 VAL B  38       5.244 -15.601   3.263  1.00 96.11           C  
ATOM    332  CG2 VAL B  38       3.042 -14.537   3.837  1.00 96.11           C  
ATOM    333  N   LYS B  39       6.768 -15.109   6.630  1.00 94.86           N  
ATOM    334  CA  LYS B  39       8.105 -15.508   7.061  1.00 94.86           C  
ATOM    335  C   LYS B  39       8.036 -16.595   8.130  1.00 94.86           C  
ATOM    336  CB  LYS B  39       8.881 -14.301   7.590  1.00 94.86           C  
ATOM    337  O   LYS B  39       8.791 -17.568   8.082  1.00 94.86           O  
ATOM    338  CG  LYS B  39      10.351 -14.583   7.864  1.00 94.86           C  
ATOM    339  CD  LYS B  39      11.081 -13.333   8.340  1.00 94.86           C  
ATOM    340  CE  LYS B  39      12.524 -13.638   8.719  1.00 94.86           C  
ATOM    341  NZ  LYS B  39      13.241 -12.417   9.194  1.00 94.86           N  
ATOM    342  N   ARG B  40       7.137 -16.411   9.149  1.00 94.75           N  
ATOM    343  CA  ARG B  40       6.955 -17.413  10.194  1.00 94.75           C  
ATOM    344  C   ARG B  40       6.469 -18.734   9.608  1.00 94.75           C  
ATOM    345  CB  ARG B  40       5.967 -16.913  11.251  1.00 94.75           C  
ATOM    346  O   ARG B  40       6.916 -19.805  10.023  1.00 94.75           O  
ATOM    347  CG  ARG B  40       6.527 -15.823  12.151  1.00 94.75           C  
ATOM    348  CD  ARG B  40       5.638 -15.580  13.363  1.00 94.75           C  
ATOM    349  NE  ARG B  40       4.309 -15.117  12.972  1.00 94.75           N  
ATOM    350  NH1 ARG B  40       4.827 -12.869  13.105  1.00 94.75           N  
ATOM    351  NH2 ARG B  40       2.718 -13.531  12.496  1.00 94.75           N  
ATOM    352  CZ  ARG B  40       3.954 -13.840  12.859  1.00 94.75           C  
ATOM    353  N   GLN B  41       5.548 -18.636   8.670  1.00 94.83           N  
ATOM    354  CA  GLN B  41       5.007 -19.825   8.021  1.00 94.83           C  
ATOM    355  C   GLN B  41       6.091 -20.570   7.247  1.00 94.83           C  
ATOM    356  CB  GLN B  41       3.857 -19.450   7.084  1.00 94.83           C  
ATOM    357  O   GLN B  41       6.113 -21.803   7.231  1.00 94.83           O  
ATOM    358  CG  GLN B  41       2.604 -18.977   7.808  1.00 94.83           C  
ATOM    359  CD  GLN B  41       1.556 -18.419   6.864  1.00 94.83           C  
ATOM    360  NE2 GLN B  41       0.391 -18.078   7.406  1.00 94.83           N  
ATOM    361  OE1 GLN B  41       1.791 -18.295   5.658  1.00 94.83           O  
ATOM    362  N   GLU B  42       7.038 -19.846   6.639  1.00 95.90           N  
ATOM    363  CA  GLU B  42       8.154 -20.467   5.931  1.00 95.90           C  
ATOM    364  C   GLU B  42       9.026 -21.280   6.883  1.00 95.90           C  
ATOM    365  CB  GLU B  42       8.997 -19.405   5.221  1.00 95.90           C  
ATOM    366  O   GLU B  42       9.439 -22.395   6.555  1.00 95.90           O  
ATOM    367  CG  GLU B  42      10.123 -19.980   4.373  1.00 95.90           C  
ATOM    368  CD  GLU B  42      10.914 -18.918   3.627  1.00 95.90           C  
ATOM    369  OE1 GLU B  42      11.773 -19.278   2.789  1.00 95.90           O  
ATOM    370  OE2 GLU B  42      10.675 -17.717   3.882  1.00 95.90           O  
ATOM    371  N   GLU B  43       9.240 -20.770   8.087  1.00 94.84           N  
ATOM    372  CA  GLU B  43      10.043 -21.470   9.085  1.00 94.84           C  
ATOM    373  C   GLU B  43       9.330 -22.724   9.586  1.00 94.84           C  
ATOM    374  CB  GLU B  43      10.367 -20.545  10.261  1.00 94.84           C  
ATOM    375  O   GLU B  43       9.952 -23.777   9.741  1.00 94.84           O  
ATOM    376  CG  GLU B  43      11.321 -21.154  11.278  1.00 94.84           C  
ATOM    377  CD  GLU B  43      11.771 -20.168  12.344  1.00 94.84           C  
ATOM    378  OE1 GLU B  43      12.613 -20.536  13.195  1.00 94.84           O  
ATOM    379  OE2 GLU B  43      11.279 -19.018  12.328  1.00 94.84           O  
ATOM    380  N   ALA B  44       8.011 -22.522   9.793  1.00 93.82           N  
ATOM    381  CA  ALA B  44       7.216 -23.657  10.255  1.00 93.82           C  
ATOM    382  C   ALA B  44       7.219 -24.783   9.225  1.00 93.82           C  
ATOM    383  CB  ALA B  44       5.785 -23.218  10.554  1.00 93.82           C  
ATOM    384  O   ALA B  44       7.339 -25.958   9.581  1.00 93.82           O  
ATOM    385  N   LEU B  45       7.076 -24.442   7.916  1.00 93.31           N  
ATOM    386  CA  LEU B  45       7.088 -25.435   6.848  1.00 93.31           C  
ATOM    387  C   LEU B  45       8.443 -26.132   6.769  1.00 93.31           C  
ATOM    388  CB  LEU B  45       6.759 -24.781   5.504  1.00 93.31           C  
ATOM    389  O   LEU B  45       8.511 -27.343   6.545  1.00 93.31           O  
ATOM    390  CG  LEU B  45       5.275 -24.579   5.194  1.00 93.31           C  
ATOM    391  CD1 LEU B  45       5.105 -23.649   3.997  1.00 93.31           C  
ATOM    392  CD2 LEU B  45       4.595 -25.919   4.936  1.00 93.31           C  
ATOM    393  N   ARG B  46       9.542 -25.401   7.036  1.00 92.82           N  
ATOM    394  CA  ARG B  46      10.884 -25.973   7.009  1.00 92.82           C  
ATOM    395  C   ARG B  46      11.066 -26.996   8.126  1.00 92.82           C  
ATOM    396  CB  ARG B  46      11.941 -24.873   7.130  1.00 92.82           C  
ATOM    397  O   ARG B  46      11.683 -28.043   7.921  1.00 92.82           O  
ATOM    398  CG  ARG B  46      13.363 -25.357   6.892  1.00 92.82           C  
ATOM    399  CD  ARG B  46      14.374 -24.227   7.033  1.00 92.82           C  
ATOM    400  NE  ARG B  46      15.745 -24.728   7.034  1.00 92.82           N  
ATOM    401  NH1 ARG B  46      16.716 -22.670   7.434  1.00 92.82           N  
ATOM    402  NH2 ARG B  46      18.028 -24.536   7.204  1.00 92.82           N  
ATOM    403  CZ  ARG B  46      16.826 -23.977   7.224  1.00 92.82           C  
ATOM    404  N   GLN B  47      10.472 -26.784   9.292  1.00 90.39           N  
ATOM    405  CA  GLN B  47      10.591 -27.666  10.448  1.00 90.39           C  
ATOM    406  C   GLN B  47       9.808 -28.958  10.237  1.00 90.39           C  
ATOM    407  CB  GLN B  47      10.107 -26.959  11.715  1.00 90.39           C  
ATOM    408  O   GLN B  47      10.191 -30.013  10.746  1.00 90.39           O  
ATOM    409  CG  GLN B  47      11.035 -25.851  12.194  1.00 90.39           C  
ATOM    410  CD  GLN B  47      10.495 -25.117  13.408  1.00 90.39           C  
ATOM    411  NE2 GLN B  47      11.267 -24.161  13.914  1.00 90.39           N  
ATOM    412  OE1 GLN B  47       9.394 -25.407  13.886  1.00 90.39           O  
ATOM    413  N   LEU B  48       8.613 -28.795   9.586  1.00 88.45           N  
ATOM    414  CA  LEU B  48       7.796 -29.973   9.318  1.00 88.45           C  
ATOM    415  C   LEU B  48       8.473 -30.884   8.299  1.00 88.45           C  
ATOM    416  CB  LEU B  48       6.411 -29.562   8.812  1.00 88.45           C  
ATOM    417  O   LEU B  48       8.269 -32.100   8.315  1.00 88.45           O  
ATOM    418  CG  LEU B  48       5.434 -29.033   9.863  1.00 88.45           C  
ATOM    419  CD1 LEU B  48       4.198 -28.445   9.189  1.00 88.45           C  
ATOM    420  CD2 LEU B  48       5.044 -30.140  10.836  1.00 88.45           C  
ATOM    421  N   GLY B  49       9.240 -30.825   7.467  1.00 79.90           N  
ATOM    422  CA  GLY B  49      10.049 -31.725   6.660  1.00 79.90           C  
ATOM    423  C   GLY B  49       9.510 -31.915   5.255  1.00 79.90           C  
ATOM    424  O   GLY B  49       9.727 -32.959   4.636  1.00 79.90           O  
TER     425      GLY B  49                                                      
ATOM    426  N   SER C   1      -0.002  45.620 -17.389  1.00 76.70           N  
ATOM    427  CA  SER C   1      -0.817  46.267 -16.367  1.00 76.70           C  
ATOM    428  C   SER C   1      -1.000  45.364 -15.151  1.00 76.70           C  
ATOM    429  CB  SER C   1      -2.184  46.652 -16.935  1.00 76.70           C  
ATOM    430  O   SER C   1      -0.806  44.149 -15.239  1.00 76.70           O  
ATOM    431  OG  SER C   1      -3.007  45.508 -17.085  1.00 76.70           O  
ATOM    432  N   GLU C   2      -1.216  45.765 -13.991  1.00 88.41           N  
ATOM    433  CA  GLU C   2      -1.442  45.072 -12.725  1.00 88.41           C  
ATOM    434  C   GLU C   2      -2.641  44.132 -12.816  1.00 88.41           C  
ATOM    435  CB  GLU C   2      -1.647  46.078 -11.590  1.00 88.41           C  
ATOM    436  O   GLU C   2      -2.605  43.019 -12.288  1.00 88.41           O  
ATOM    437  CG  GLU C   2      -1.671  45.447 -10.206  1.00 88.41           C  
ATOM    438  CD  GLU C   2      -1.746  46.469  -9.082  1.00 88.41           C  
ATOM    439  OE1 GLU C   2      -1.805  46.065  -7.898  1.00 88.41           O  
ATOM    440  OE2 GLU C   2      -1.745  47.682  -9.388  1.00 88.41           O  
ATOM    441  N   GLN C   3      -3.518  44.535 -13.602  1.00 85.89           N  
ATOM    442  CA  GLN C   3      -4.715  43.719 -13.771  1.00 85.89           C  
ATOM    443  C   GLN C   3      -4.415  42.464 -14.586  1.00 85.89           C  
ATOM    444  CB  GLN C   3      -5.826  44.528 -14.443  1.00 85.89           C  
ATOM    445  O   GLN C   3      -4.903  41.378 -14.266  1.00 85.89           O  
ATOM    446  CG  GLN C   3      -7.182  43.834 -14.436  1.00 85.89           C  
ATOM    447  CD  GLN C   3      -8.288  44.701 -15.008  1.00 85.89           C  
ATOM    448  NE2 GLN C   3      -9.489  44.141 -15.108  1.00 85.89           N  
ATOM    449  OE1 GLN C   3      -8.065  45.865 -15.356  1.00 85.89           O  
ATOM    450  N   GLU C   4      -3.569  42.562 -15.602  1.00 89.19           N  
ATOM    451  CA  GLU C   4      -3.185  41.425 -16.433  1.00 89.19           C  
ATOM    452  C   GLU C   4      -2.359  40.415 -15.642  1.00 89.19           C  
ATOM    453  CB  GLU C   4      -2.403  41.897 -17.661  1.00 89.19           C  
ATOM    454  O   GLU C   4      -2.559  39.206 -15.770  1.00 89.19           O  
ATOM    455  CG  GLU C   4      -3.269  42.546 -18.731  1.00 89.19           C  
ATOM    456  CD  GLU C   4      -2.469  43.084 -19.906  1.00 89.19           C  
ATOM    457  OE1 GLU C   4      -3.071  43.394 -20.959  1.00 89.19           O  
ATOM    458  OE2 GLU C   4      -1.230  43.196 -19.774  1.00 89.19           O  
ATOM    459  N   ARG C   5      -1.586  40.836 -14.779  1.00 89.51           N  
ATOM    460  CA  ARG C   5      -0.752  39.962 -13.960  1.00 89.51           C  
ATOM    461  C   ARG C   5      -1.593  39.199 -12.942  1.00 89.51           C  
ATOM    462  CB  ARG C   5       0.332  40.769 -13.243  1.00 89.51           C  
ATOM    463  O   ARG C   5      -1.348  38.018 -12.687  1.00 89.51           O  
ATOM    464  CG  ARG C   5       1.471  41.211 -14.148  1.00 89.51           C  
ATOM    465  CD  ARG C   5       2.605  41.849 -13.358  1.00 89.51           C  
ATOM    466  NE  ARG C   5       2.376  43.275 -13.143  1.00 89.51           N  
ATOM    467  NH1 ARG C   5       4.371  43.638 -12.034  1.00 89.51           N  
ATOM    468  NH2 ARG C   5       2.913  45.373 -12.378  1.00 89.51           N  
ATOM    469  CZ  ARG C   5       3.220  44.092 -12.519  1.00 89.51           C  
ATOM    470  N   ARG C   6      -2.430  39.843 -12.445  1.00 88.69           N  
ATOM    471  CA  ARG C   6      -3.330  39.202 -11.491  1.00 88.69           C  
ATOM    472  C   ARG C   6      -4.134  38.092 -12.159  1.00 88.69           C  
ATOM    473  CB  ARG C   6      -4.274  40.231 -10.868  1.00 88.69           C  
ATOM    474  O   ARG C   6      -4.303  37.012 -11.589  1.00 88.69           O  
ATOM    475  CG  ARG C   6      -3.626  41.092  -9.794  1.00 88.69           C  
ATOM    476  CD  ARG C   6      -4.625  42.049  -9.160  1.00 88.69           C  
ATOM    477  NE  ARG C   6      -3.980  42.945  -8.204  1.00 88.69           N  
ATOM    478  NH1 ARG C   6      -5.871  44.210  -7.799  1.00 88.69           N  
ATOM    479  NH2 ARG C   6      -3.905  44.704  -6.729  1.00 88.69           N  
ATOM    480  CZ  ARG C   6      -4.587  43.951  -7.579  1.00 88.69           C  
ATOM    481  N   GLU C   7      -4.638  38.436 -13.212  1.00 88.35           N  
ATOM    482  CA  GLU C   7      -5.429  37.446 -13.936  1.00 88.35           C  
ATOM    483  C   GLU C   7      -4.579  36.239 -14.326  1.00 88.35           C  
ATOM    484  CB  GLU C   7      -6.060  38.069 -15.183  1.00 88.35           C  
ATOM    485  O   GLU C   7      -5.040  35.098 -14.249  1.00 88.35           O  
ATOM    486  CG  GLU C   7      -7.255  38.964 -14.886  1.00 88.35           C  
ATOM    487  CD  GLU C   7      -8.341  38.267 -14.082  1.00 88.35           C  
ATOM    488  OE1 GLU C   7      -8.884  38.881 -13.136  1.00 88.35           O  
ATOM    489  OE2 GLU C   7      -8.652  37.098 -14.402  1.00 88.35           O  
ATOM    490  N   LYS C   8      -3.432  36.397 -14.702  1.00 90.07           N  
ATOM    491  CA  LYS C   8      -2.527  35.303 -15.040  1.00 90.07           C  
ATOM    492  C   LYS C   8      -2.227  34.439 -13.819  1.00 90.07           C  
ATOM    493  CB  LYS C   8      -1.224  35.846 -15.630  1.00 90.07           C  
ATOM    494  O   LYS C   8      -2.208  33.210 -13.911  1.00 90.07           O  
ATOM    495  CG  LYS C   8      -0.312  34.775 -16.209  1.00 90.07           C  
ATOM    496  CD  LYS C   8       0.930  35.383 -16.848  1.00 90.07           C  
ATOM    497  CE  LYS C   8       1.875  34.309 -17.368  1.00 90.07           C  
ATOM    498  NZ  LYS C   8       3.098  34.901 -17.988  1.00 90.07           N  
ATOM    499  N   ALA C   9      -2.034  35.072 -12.725  1.00 90.62           N  
ATOM    500  CA  ALA C   9      -1.769  34.336 -11.491  1.00 90.62           C  
ATOM    501  C   ALA C   9      -2.980  33.505 -11.077  1.00 90.62           C  
ATOM    502  CB  ALA C   9      -1.380  35.298 -10.371  1.00 90.62           C  
ATOM    503  O   ALA C   9      -2.836  32.359 -10.644  1.00 90.62           O  
ATOM    504  N   LYS C  10      -4.095  34.103 -11.243  1.00 91.16           N  
ATOM    505  CA  LYS C  10      -5.318  33.371 -10.927  1.00 91.16           C  
ATOM    506  C   LYS C  10      -5.493  32.169 -11.850  1.00 91.16           C  
ATOM    507  CB  LYS C  10      -6.536  34.291 -11.029  1.00 91.16           C  
ATOM    508  O   LYS C  10      -5.928  31.101 -11.411  1.00 91.16           O  
ATOM    509  CG  LYS C  10      -6.687  35.250  -9.857  1.00 91.16           C  
ATOM    510  CD  LYS C  10      -7.950  36.092  -9.983  1.00 91.16           C  
ATOM    511  CE  LYS C  10      -8.052  37.119  -8.863  1.00 91.16           C  
ATOM    512  NZ  LYS C  10      -9.253  37.994  -9.022  1.00 91.16           N  
ATOM    513  N   GLU C  11      -5.171  32.328 -13.057  1.00 91.54           N  
ATOM    514  CA  GLU C  11      -5.250  31.230 -14.016  1.00 91.54           C  
ATOM    515  C   GLU C  11      -4.284  30.107 -13.650  1.00 91.54           C  
ATOM    516  CB  GLU C  11      -4.960  31.732 -15.433  1.00 91.54           C  
ATOM    517  O   GLU C  11      -4.630  28.928 -13.746  1.00 91.54           O  
ATOM    518  CG  GLU C  11      -5.136  30.670 -16.509  1.00 91.54           C  
ATOM    519  CD  GLU C  11      -6.559  30.143 -16.606  1.00 91.54           C  
ATOM    520  OE1 GLU C  11      -6.753  29.007 -17.094  1.00 91.54           O  
ATOM    521  OE2 GLU C  11      -7.486  30.873 -16.191  1.00 91.54           O  
ATOM    522  N   GLU C  12      -3.119  30.439 -13.257  1.00 92.54           N  
ATOM    523  CA  GLU C  12      -2.133  29.447 -12.840  1.00 92.54           C  
ATOM    524  C   GLU C  12      -2.634  28.635 -11.649  1.00 92.54           C  
ATOM    525  CB  GLU C  12      -0.804  30.123 -12.493  1.00 92.54           C  
ATOM    526  O   GLU C  12      -2.471  27.414 -11.610  1.00 92.54           O  
ATOM    527  CG  GLU C  12       0.317  29.146 -12.170  1.00 92.54           C  
ATOM    528  CD  GLU C  12       1.639  29.830 -11.858  1.00 92.54           C  
ATOM    529  OE1 GLU C  12       2.626  29.129 -11.540  1.00 92.54           O  
ATOM    530  OE2 GLU C  12       1.687  31.078 -11.931  1.00 92.54           O  
ATOM    531  N   VAL C  13      -3.157  29.281 -10.725  1.00 92.75           N  
ATOM    532  CA  VAL C  13      -3.685  28.611  -9.541  1.00 92.75           C  
ATOM    533  C   VAL C  13      -4.811  27.662  -9.943  1.00 92.75           C  
ATOM    534  CB  VAL C  13      -4.192  29.627  -8.493  1.00 92.75           C  
ATOM    535  O   VAL C  13      -4.899  26.542  -9.435  1.00 92.75           O  
ATOM    536  CG1 VAL C  13      -5.000  28.922  -7.404  1.00 92.75           C  
ATOM    537  CG2 VAL C  13      -3.020  30.392  -7.881  1.00 92.75           C  
ATOM    538  N   ARG C  14      -5.679  28.082 -10.870  1.00 92.03           N  
ATOM    539  CA  ARG C  14      -6.761  27.230 -11.352  1.00 92.03           C  
ATOM    540  C   ARG C  14      -6.213  25.976 -12.025  1.00 92.03           C  
ATOM    541  CB  ARG C  14      -7.657  27.998 -12.326  1.00 92.03           C  
ATOM    542  O   ARG C  14      -6.734  24.878 -11.821  1.00 92.03           O  
ATOM    543  CG  ARG C  14      -8.607  28.975 -11.650  1.00 92.03           C  
ATOM    544  CD  ARG C  14      -9.607  29.563 -12.636  1.00 92.03           C  
ATOM    545  NE  ARG C  14      -9.099  30.783 -13.257  1.00 92.03           N  
ATOM    546  NH1 ARG C  14     -10.854  31.005 -14.742  1.00 92.03           N  
ATOM    547  NH2 ARG C  14      -9.152  32.541 -14.734  1.00 92.03           N  
ATOM    548  CZ  ARG C  14      -9.703  31.440 -14.243  1.00 92.03           C  
ATOM    549  N   GLU C  15      -5.126  26.167 -12.801  1.00 93.06           N  
ATOM    550  CA  GLU C  15      -4.511  25.035 -13.488  1.00 93.06           C  
ATOM    551  C   GLU C  15      -3.888  24.059 -12.493  1.00 93.06           C  
ATOM    552  CB  GLU C  15      -3.453  25.519 -14.483  1.00 93.06           C  
ATOM    553  O   GLU C  15      -4.055  22.844 -12.620  1.00 93.06           O  
ATOM    554  CG  GLU C  15      -4.034  26.166 -15.731  1.00 93.06           C  
ATOM    555  CD  GLU C  15      -2.974  26.747 -16.654  1.00 93.06           C  
ATOM    556  OE1 GLU C  15      -3.335  27.333 -17.700  1.00 93.06           O  
ATOM    557  OE2 GLU C  15      -1.773  26.613 -16.330  1.00 93.06           O  
ATOM    558  N   LEU C  16      -3.241  24.627 -11.540  1.00 93.51           N  
ATOM    559  CA  LEU C  16      -2.625  23.792 -10.515  1.00 93.51           C  
ATOM    560  C   LEU C  16      -3.685  23.042  -9.715  1.00 93.51           C  
ATOM    561  CB  LEU C  16      -1.766  24.642  -9.575  1.00 93.51           C  
ATOM    562  O   LEU C  16      -3.489  21.879  -9.354  1.00 93.51           O  
ATOM    563  CG  LEU C  16      -0.415  25.103 -10.123  1.00 93.51           C  
ATOM    564  CD1 LEU C  16       0.229  26.106  -9.171  1.00 93.51           C  
ATOM    565  CD2 LEU C  16       0.506  23.909 -10.352  1.00 93.51           C  
ATOM    566  N   ASN C  17      -4.721  23.698  -9.454  1.00 93.84           N  
ATOM    567  CA  ASN C  17      -5.819  23.053  -8.741  1.00 93.84           C  
ATOM    568  C   ASN C  17      -6.400  21.891  -9.541  1.00 93.84           C  
ATOM    569  CB  ASN C  17      -6.913  24.069  -8.408  1.00 93.84           C  
ATOM    570  O   ASN C  17      -6.725  20.844  -8.977  1.00 93.84           O  
ATOM    571  CG  ASN C  17      -7.964  23.509  -7.471  1.00 93.84           C  
ATOM    572  ND2 ASN C  17      -9.225  23.580  -7.882  1.00 93.84           N  
ATOM    573  OD1 ASN C  17      -7.646  23.017  -6.385  1.00 93.84           O  
ATOM    574  N   GLU C  18      -6.586  22.091 -10.814  1.00 93.57           N  
ATOM    575  CA  GLU C  18      -7.081  21.019 -11.672  1.00 93.57           C  
ATOM    576  C   GLU C  18      -6.104  19.847 -11.710  1.00 93.57           C  
ATOM    577  CB  GLU C  18      -7.335  21.538 -13.090  1.00 93.57           C  
ATOM    578  O   GLU C  18      -6.517  18.686 -11.656  1.00 93.57           O  
ATOM    579  CG  GLU C  18      -8.602  22.370 -13.222  1.00 93.57           C  
ATOM    580  CD  GLU C  18      -8.808  22.930 -14.621  1.00 93.57           C  
ATOM    581  OE1 GLU C  18      -9.841  23.596 -14.861  1.00 93.57           O  
ATOM    582  OE2 GLU C  18      -7.931  22.699 -15.483  1.00 93.57           O  
ATOM    583  N   GLU C  19      -4.816  20.084 -11.793  1.00 93.83           N  
ATOM    584  CA  GLU C  19      -3.793  19.042 -11.782  1.00 93.83           C  
ATOM    585  C   GLU C  19      -3.825  18.251 -10.478  1.00 93.83           C  
ATOM    586  CB  GLU C  19      -2.404  19.649 -11.996  1.00 93.83           C  
ATOM    587  O   GLU C  19      -3.673  17.027 -10.484  1.00 93.83           O  
ATOM    588  CG  GLU C  19      -2.158  20.136 -13.417  1.00 93.83           C  
ATOM    589  CD  GLU C  19      -0.802  20.799 -13.597  1.00 93.83           C  
ATOM    590  OE1 GLU C  19      -0.558  21.402 -14.667  1.00 93.83           O  
ATOM    591  OE2 GLU C  19       0.024  20.715 -12.660  1.00 93.83           O  
ATOM    592  N   PHE C  20      -4.008  18.918  -9.381  1.00 93.70           N  
ATOM    593  CA  PHE C  20      -4.094  18.266  -8.080  1.00 93.70           C  
ATOM    594  C   PHE C  20      -5.300  17.336  -8.018  1.00 93.70           C  
ATOM    595  CB  PHE C  20      -4.176  19.308  -6.960  1.00 93.70           C  
ATOM    596  O   PHE C  20      -5.192  16.202  -7.547  1.00 93.70           O  
ATOM    597  CG  PHE C  20      -4.386  18.715  -5.593  1.00 93.70           C  
ATOM    598  CD1 PHE C  20      -5.652  18.677  -5.023  1.00 93.70           C  
ATOM    599  CD2 PHE C  20      -3.315  18.195  -4.877  1.00 93.70           C  
ATOM    600  CE1 PHE C  20      -5.849  18.129  -3.758  1.00 93.70           C  
ATOM    601  CE2 PHE C  20      -3.504  17.645  -3.613  1.00 93.70           C  
ATOM    602  CZ  PHE C  20      -4.772  17.614  -3.054  1.00 93.70           C  
ATOM    603  N   LYS C  21      -6.487  17.843  -8.483  1.00 93.99           N  
ATOM    604  CA  LYS C  21      -7.708  17.044  -8.452  1.00 93.99           C  
ATOM    605  C   LYS C  21      -7.551  15.768  -9.275  1.00 93.99           C  
ATOM    606  CB  LYS C  21      -8.896  17.857  -8.969  1.00 93.99           C  
ATOM    607  O   LYS C  21      -8.010  14.700  -8.867  1.00 93.99           O  
ATOM    608  CG  LYS C  21      -9.406  18.900  -7.985  1.00 93.99           C  
ATOM    609  CD  LYS C  21     -10.643  19.613  -8.517  1.00 93.99           C  
ATOM    610  CE  LYS C  21     -11.135  20.679  -7.549  1.00 93.99           C  
ATOM    611  NZ  LYS C  21     -12.290  21.444  -8.107  1.00 93.99           N  
ATOM    612  N   GLU C  22      -6.867  15.829 -10.443  1.00 94.38           N  
ATOM    613  CA  GLU C  22      -6.640  14.656 -11.281  1.00 94.38           C  
ATOM    614  C   GLU C  22      -5.707  13.661 -10.596  1.00 94.38           C  
ATOM    615  CB  GLU C  22      -6.065  15.067 -12.638  1.00 94.38           C  
ATOM    616  O   GLU C  22      -5.946  12.452 -10.631  1.00 94.38           O  
ATOM    617  CG  GLU C  22      -7.078  15.732 -13.559  1.00 94.38           C  
ATOM    618  CD  GLU C  22      -6.470  16.228 -14.861  1.00 94.38           C  
ATOM    619  OE1 GLU C  22      -7.203  16.816 -15.689  1.00 94.38           O  
ATOM    620  OE2 GLU C  22      -5.250  16.027 -15.056  1.00 94.38           O  
ATOM    621  N   ALA C  23      -4.669  14.172 -10.009  1.00 94.74           N  
ATOM    622  CA  ALA C  23      -3.729  13.321  -9.283  1.00 94.74           C  
ATOM    623  C   ALA C  23      -4.408  12.644  -8.095  1.00 94.74           C  
ATOM    624  CB  ALA C  23      -2.528  14.136  -8.811  1.00 94.74           C  
ATOM    625  O   ALA C  23      -4.152  11.472  -7.811  1.00 94.74           O  
ATOM    626  N   GLU C  24      -5.195  13.359  -7.427  1.00 96.37           N  
ATOM    627  CA  GLU C  24      -5.935  12.794  -6.302  1.00 96.37           C  
ATOM    628  C   GLU C  24      -6.849  11.660  -6.756  1.00 96.37           C  
ATOM    629  CB  GLU C  24      -6.753  13.879  -5.597  1.00 96.37           C  
ATOM    630  O   GLU C  24      -6.944  10.627  -6.089  1.00 96.37           O  
ATOM    631  CG  GLU C  24      -7.503  13.383  -4.369  1.00 96.37           C  
ATOM    632  CD  GLU C  24      -8.418  14.433  -3.760  1.00 96.37           C  
ATOM    633  OE1 GLU C  24      -9.107  14.132  -2.760  1.00 96.37           O  
ATOM    634  OE2 GLU C  24      -8.447  15.567  -4.289  1.00 96.37           O  
ATOM    635  N   LYS C  25      -7.575  11.899  -7.846  1.00 94.44           N  
ATOM    636  CA  LYS C  25      -8.455  10.870  -8.392  1.00 94.44           C  
ATOM    637  C   LYS C  25      -7.673   9.605  -8.737  1.00 94.44           C  
ATOM    638  CB  LYS C  25      -9.184  11.390  -9.632  1.00 94.44           C  
ATOM    639  O   LYS C  25      -8.105   8.496  -8.418  1.00 94.44           O  
ATOM    640  CG  LYS C  25     -10.243  10.439 -10.171  1.00 94.44           C  
ATOM    641  CD  LYS C  25     -10.951  11.023 -11.387  1.00 94.44           C  
ATOM    642  CE  LYS C  25     -11.947  10.037 -11.981  1.00 94.44           C  
ATOM    643  NZ  LYS C  25     -12.638  10.602 -13.179  1.00 94.44           N  
ATOM    644  N   ARG C  26      -6.582   9.730  -9.401  1.00 94.02           N  
ATOM    645  CA  ARG C  26      -5.738   8.594  -9.757  1.00 94.02           C  
ATOM    646  C   ARG C  26      -5.260   7.855  -8.511  1.00 94.02           C  
ATOM    647  CB  ARG C  26      -4.537   9.054 -10.586  1.00 94.02           C  
ATOM    648  O   ARG C  26      -5.272   6.623  -8.471  1.00 94.02           O  
ATOM    649  CG  ARG C  26      -4.892   9.476 -12.003  1.00 94.02           C  
ATOM    650  CD  ARG C  26      -3.653   9.620 -12.875  1.00 94.02           C  
ATOM    651  NE  ARG C  26      -2.755  10.655 -12.370  1.00 94.02           N  
ATOM    652  NH1 ARG C  26      -3.651  12.352 -13.656  1.00 94.02           N  
ATOM    653  NH2 ARG C  26      -1.912  12.786 -12.227  1.00 94.02           N  
ATOM    654  CZ  ARG C  26      -2.775  11.929 -12.752  1.00 94.02           C  
ATOM    655  N   PHE C  27      -4.791   8.610  -7.437  1.00 95.53           N  
ATOM    656  CA  PHE C  27      -4.309   8.012  -6.197  1.00 95.53           C  
ATOM    657  C   PHE C  27      -5.412   7.209  -5.519  1.00 95.53           C  
ATOM    658  CB  PHE C  27      -3.785   9.092  -5.246  1.00 95.53           C  
ATOM    659  O   PHE C  27      -5.178   6.090  -5.057  1.00 95.53           O  
ATOM    660  CG  PHE C  27      -3.245   8.550  -3.950  1.00 95.53           C  
ATOM    661  CD1 PHE C  27      -4.066   8.428  -2.836  1.00 95.53           C  
ATOM    662  CD2 PHE C  27      -1.915   8.162  -3.847  1.00 95.53           C  
ATOM    663  CE1 PHE C  27      -3.568   7.927  -1.635  1.00 95.53           C  
ATOM    664  CE2 PHE C  27      -1.411   7.660  -2.650  1.00 95.53           C  
ATOM    665  CZ  PHE C  27      -2.239   7.544  -1.546  1.00 95.53           C  
ATOM    666  N   ARG C  28      -6.611   7.803  -5.502  1.00 95.47           N  
ATOM    667  CA  ARG C  28      -7.722   7.136  -4.830  1.00 95.47           C  
ATOM    668  C   ARG C  28      -8.076   5.827  -5.526  1.00 95.47           C  
ATOM    669  CB  ARG C  28      -8.947   8.052  -4.781  1.00 95.47           C  
ATOM    670  O   ARG C  28      -8.384   4.831  -4.867  1.00 95.47           O  
ATOM    671  CG  ARG C  28      -8.843   9.166  -3.751  1.00 95.47           C  
ATOM    672  CD  ARG C  28     -10.193   9.817  -3.486  1.00 95.47           C  
ATOM    673  NE  ARG C  28     -10.078  10.935  -2.555  1.00 95.47           N  
ATOM    674  NH1 ARG C  28     -10.332   9.647  -0.654  1.00 95.47           N  
ATOM    675  NH2 ARG C  28     -10.030  11.913  -0.477  1.00 95.47           N  
ATOM    676  CZ  ARG C  28     -10.147  10.829  -1.230  1.00 95.47           C  
ATOM    677  N   LYS C  29      -7.994   5.836  -6.843  1.00 95.10           N  
ATOM    678  CA  LYS C  29      -8.257   4.611  -7.593  1.00 95.10           C  
ATOM    679  C   LYS C  29      -7.222   3.537  -7.273  1.00 95.10           C  
ATOM    680  CB  LYS C  29      -8.271   4.894  -9.095  1.00 95.10           C  
ATOM    681  O   LYS C  29      -7.575   2.387  -7.006  1.00 95.10           O  
ATOM    682  CG  LYS C  29      -8.633   3.688  -9.949  1.00 95.10           C  
ATOM    683  CD  LYS C  29      -8.663   4.041 -11.431  1.00 95.10           C  
ATOM    684  CE  LYS C  29      -8.950   2.818 -12.292  1.00 95.10           C  
ATOM    685  NZ  LYS C  29      -8.935   3.149 -13.748  1.00 95.10           N  
ATOM    686  N   LEU C  30      -5.986   3.882  -7.298  1.00 95.31           N  
ATOM    687  CA  LEU C  30      -4.905   2.950  -7.000  1.00 95.31           C  
ATOM    688  C   LEU C  30      -4.994   2.457  -5.559  1.00 95.31           C  
ATOM    689  CB  LEU C  30      -3.545   3.610  -7.242  1.00 95.31           C  
ATOM    690  O   LEU C  30      -4.740   1.282  -5.283  1.00 95.31           O  
ATOM    691  CG  LEU C  30      -3.105   3.742  -8.701  1.00 95.31           C  
ATOM    692  CD1 LEU C  30      -1.871   4.631  -8.804  1.00 95.31           C  
ATOM    693  CD2 LEU C  30      -2.833   2.368  -9.303  1.00 95.31           C  
ATOM    694  N   GLN C  31      -5.296   3.307  -4.725  1.00 96.70           N  
ATOM    695  CA  GLN C  31      -5.435   2.940  -3.320  1.00 96.70           C  
ATOM    696  C   GLN C  31      -6.539   1.905  -3.128  1.00 96.70           C  
ATOM    697  CB  GLN C  31      -5.721   4.177  -2.467  1.00 96.70           C  
ATOM    698  O   GLN C  31      -6.371   0.940  -2.380  1.00 96.70           O  
ATOM    699  CG  GLN C  31      -5.711   3.906  -0.968  1.00 96.70           C  
ATOM    700  CD  GLN C  31      -5.996   5.149  -0.145  1.00 96.70           C  
ATOM    701  NE2 GLN C  31      -5.151   5.410   0.846  1.00 96.70           N  
ATOM    702  OE1 GLN C  31      -6.967   5.869  -0.400  1.00 96.70           O  
ATOM    703  N   GLU C  32      -7.695   2.147  -3.743  1.00 95.61           N  
ATOM    704  CA  GLU C  32      -8.803   1.200  -3.657  1.00 95.61           C  
ATOM    705  C   GLU C  32      -8.406  -0.166  -4.207  1.00 95.61           C  
ATOM    706  CB  GLU C  32     -10.027   1.734  -4.406  1.00 95.61           C  
ATOM    707  O   GLU C  32      -8.734  -1.198  -3.618  1.00 95.61           O  
ATOM    708  CG  GLU C  32     -11.283   0.898  -4.208  1.00 95.61           C  
ATOM    709  CD  GLU C  32     -12.501   1.468  -4.918  1.00 95.61           C  
ATOM    710  OE1 GLU C  32     -13.589   0.853  -4.844  1.00 95.61           O  
ATOM    711  OE2 GLU C  32     -12.366   2.537  -5.554  1.00 95.61           O  
ATOM    712  N   GLU C  33      -7.696  -0.238  -5.306  1.00 95.71           N  
ATOM    713  CA  GLU C  33      -7.231  -1.490  -5.894  1.00 95.71           C  
ATOM    714  C   GLU C  33      -6.258  -2.209  -4.964  1.00 95.71           C  
ATOM    715  CB  GLU C  33      -6.569  -1.234  -7.251  1.00 95.71           C  
ATOM    716  O   GLU C  33      -6.309  -3.434  -4.831  1.00 95.71           O  
ATOM    717  CG  GLU C  33      -7.547  -0.830  -8.345  1.00 95.71           C  
ATOM    718  CD  GLU C  33      -6.862  -0.417  -9.638  1.00 95.71           C  
ATOM    719  OE1 GLU C  33      -7.567  -0.112 -10.627  1.00 95.71           O  
ATOM    720  OE2 GLU C  33      -5.611  -0.398  -9.663  1.00 95.71           O  
ATOM    721  N   THR C  34      -5.415  -1.509  -4.390  1.00 96.18           N  
ATOM    722  CA  THR C  34      -4.439  -2.078  -3.468  1.00 96.18           C  
ATOM    723  C   THR C  34      -5.130  -2.638  -2.227  1.00 96.18           C  
ATOM    724  CB  THR C  34      -3.391  -1.032  -3.048  1.00 96.18           C  
ATOM    725  O   THR C  34      -4.763  -3.707  -1.735  1.00 96.18           O  
ATOM    726  CG2 THR C  34      -2.354  -1.639  -2.108  1.00 96.18           C  
ATOM    727  OG1 THR C  34      -2.727  -0.534  -4.216  1.00 96.18           O  
ATOM    728  N   LYS C  35      -6.133  -1.908  -1.731  1.00 96.28           N  
ATOM    729  CA  LYS C  35      -6.886  -2.391  -0.577  1.00 96.28           C  
ATOM    730  C   LYS C  35      -7.593  -3.706  -0.894  1.00 96.28           C  
ATOM    731  CB  LYS C  35      -7.904  -1.344  -0.123  1.00 96.28           C  
ATOM    732  O   LYS C  35      -7.614  -4.620  -0.068  1.00 96.28           O  
ATOM    733  CG  LYS C  35      -7.300  -0.201   0.680  1.00 96.28           C  
ATOM    734  CD  LYS C  35      -8.363   0.800   1.113  1.00 96.28           C  
ATOM    735  CE  LYS C  35      -7.764   1.930   1.940  1.00 96.28           C  
ATOM    736  NZ  LYS C  35      -8.796   2.937   2.331  1.00 96.28           N  
ATOM    737  N   LYS C  36      -8.132  -3.800  -2.121  1.00 95.55           N  
ATOM    738  CA  LYS C  36      -8.781  -5.040  -2.537  1.00 95.55           C  
ATOM    739  C   LYS C  36      -7.776  -6.186  -2.617  1.00 95.55           C  
ATOM    740  CB  LYS C  36      -9.476  -4.856  -3.887  1.00 95.55           C  
ATOM    741  O   LYS C  36      -8.056  -7.297  -2.162  1.00 95.55           O  
ATOM    742  CG  LYS C  36     -10.745  -4.021  -3.820  1.00 95.55           C  
ATOM    743  CD  LYS C  36     -11.403  -3.893  -5.189  1.00 95.55           C  
ATOM    744  CE  LYS C  36     -12.613  -2.971  -5.145  1.00 95.55           C  
ATOM    745  NZ  LYS C  36     -13.201  -2.763  -6.502  1.00 95.55           N  
ATOM    746  N   ALA C  37      -6.626  -5.924  -3.211  1.00 95.91           N  
ATOM    747  CA  ALA C  37      -5.574  -6.933  -3.308  1.00 95.91           C  
ATOM    748  C   ALA C  37      -5.091  -7.357  -1.924  1.00 95.91           C  
ATOM    749  CB  ALA C  37      -4.406  -6.407  -4.138  1.00 95.91           C  
ATOM    750  O   ALA C  37      -4.820  -8.536  -1.688  1.00 95.91           O  
ATOM    751  N   LEU C  38      -4.933  -6.400  -1.039  1.00 96.66           N  
ATOM    752  CA  LEU C  38      -4.531  -6.690   0.333  1.00 96.66           C  
ATOM    753  C   LEU C  38      -5.527  -7.630   1.004  1.00 96.66           C  
ATOM    754  CB  LEU C  38      -4.409  -5.395   1.141  1.00 96.66           C  
ATOM    755  O   LEU C  38      -5.130  -8.580   1.683  1.00 96.66           O  
ATOM    756  CG  LEU C  38      -4.045  -5.550   2.618  1.00 96.66           C  
ATOM    757  CD1 LEU C  38      -2.673  -6.201   2.761  1.00 96.66           C  
ATOM    758  CD2 LEU C  38      -4.077  -4.198   3.322  1.00 96.66           C  
ATOM    759  N   GLU C  39      -6.819  -7.368   0.820  1.00 96.41           N  
ATOM    760  CA  GLU C  39      -7.855  -8.219   1.396  1.00 96.41           C  
ATOM    761  C   GLU C  39      -7.764  -9.643   0.855  1.00 96.41           C  
ATOM    762  CB  GLU C  39      -9.244  -7.639   1.118  1.00 96.41           C  
ATOM    763  O   GLU C  39      -7.920 -10.609   1.605  1.00 96.41           O  
ATOM    764  CG  GLU C  39      -9.572  -6.405   1.946  1.00 96.41           C  
ATOM    765  CD  GLU C  39     -10.884  -5.747   1.549  1.00 96.41           C  
ATOM    766  OE1 GLU C  39     -11.231  -4.691   2.124  1.00 96.41           O  
ATOM    767  OE2 GLU C  39     -11.571  -6.294   0.657  1.00 96.41           O  
ATOM    768  N   GLU C  40      -7.459  -9.795  -0.414  1.00 96.02           N  
ATOM    769  CA  GLU C  40      -7.311 -11.110  -1.030  1.00 96.02           C  
ATOM    770  C   GLU C  40      -6.134 -11.872  -0.428  1.00 96.02           C  
ATOM    771  CB  GLU C  40      -7.132 -10.977  -2.544  1.00 96.02           C  
ATOM    772  O   GLU C  40      -6.249 -13.060  -0.119  1.00 96.02           O  
ATOM    773  CG  GLU C  40      -8.390 -10.531  -3.275  1.00 96.02           C  
ATOM    774  CD  GLU C  40      -8.156 -10.242  -4.750  1.00 96.02           C  
ATOM    775  OE1 GLU C  40      -9.092  -9.764  -5.430  1.00 96.02           O  
ATOM    776  OE2 GLU C  40      -7.029 -10.496  -5.229  1.00 96.02           O  
ATOM    777  N   VAL C  41      -4.999 -11.239  -0.279  1.00 96.50           N  
ATOM    778  CA  VAL C  41      -3.801 -11.871   0.262  1.00 96.50           C  
ATOM    779  C   VAL C  41      -4.025 -12.233   1.729  1.00 96.50           C  
ATOM    780  CB  VAL C  41      -2.563 -10.957   0.122  1.00 96.50           C  
ATOM    781  O   VAL C  41      -3.575 -13.284   2.192  1.00 96.50           O  
ATOM    782  CG1 VAL C  41      -1.364 -11.554   0.857  1.00 96.50           C  
ATOM    783  CG2 VAL C  41      -2.231 -10.732  -1.352  1.00 96.50           C  
ATOM    784  N   GLU C  42      -4.791 -11.391   2.458  1.00 96.99           N  
ATOM    785  CA  GLU C  42      -5.105 -11.688   3.853  1.00 96.99           C  
ATOM    786  C   GLU C  42      -5.955 -12.949   3.971  1.00 96.99           C  
ATOM    787  CB  GLU C  42      -5.825 -10.505   4.505  1.00 96.99           C  
ATOM    788  O   GLU C  42      -5.746 -13.763   4.873  1.00 96.99           O  
ATOM    789  CG  GLU C  42      -4.907  -9.342   4.855  1.00 96.99           C  
ATOM    790  CD  GLU C  42      -5.648  -8.143   5.424  1.00 96.99           C  
ATOM    791  OE1 GLU C  42      -5.021  -7.320   6.129  1.00 96.99           O  
ATOM    792  OE2 GLU C  42      -6.867  -8.026   5.165  1.00 96.99           O  
ATOM    793  N   GLU C  43      -6.891 -13.095   3.036  1.00 96.21           N  
ATOM    794  CA  GLU C  43      -7.725 -14.293   3.026  1.00 96.21           C  
ATOM    795  C   GLU C  43      -6.897 -15.540   2.725  1.00 96.21           C  
ATOM    796  CB  GLU C  43      -8.855 -14.153   2.004  1.00 96.21           C  
ATOM    797  O   GLU C  43      -7.059 -16.572   3.379  1.00 96.21           O  
ATOM    798  CG  GLU C  43      -9.955 -13.192   2.431  1.00 96.21           C  
ATOM    799  CD  GLU C  43     -10.999 -12.956   1.351  1.00 96.21           C  
ATOM    800  OE1 GLU C  43     -11.907 -12.119   1.556  1.00 96.21           O  
ATOM    801  OE2 GLU C  43     -10.908 -13.614   0.290  1.00 96.21           O  
ATOM    802  N   LEU C  44      -5.988 -15.484   1.710  1.00 95.29           N  
ATOM    803  CA  LEU C  44      -5.100 -16.591   1.372  1.00 95.29           C  
ATOM    804  C   LEU C  44      -4.202 -16.947   2.552  1.00 95.29           C  
ATOM    805  CB  LEU C  44      -4.243 -16.238   0.153  1.00 95.29           C  
ATOM    806  O   LEU C  44      -3.966 -18.127   2.824  1.00 95.29           O  
ATOM    807  CG  LEU C  44      -4.953 -16.257  -1.202  1.00 95.29           C  
ATOM    808  CD1 LEU C  44      -4.036 -15.704  -2.288  1.00 95.29           C  
ATOM    809  CD2 LEU C  44      -5.409 -17.670  -1.548  1.00 95.29           C  
ATOM    810  N   ASN C  45      -3.685 -15.908   3.244  1.00 96.25           N  
ATOM    811  CA  ASN C  45      -2.840 -16.114   4.416  1.00 96.25           C  
ATOM    812  C   ASN C  45      -3.585 -16.862   5.518  1.00 96.25           C  
ATOM    813  CB  ASN C  45      -2.316 -14.777   4.942  1.00 96.25           C  
ATOM    814  O   ASN C  45      -3.028 -17.764   6.147  1.00 96.25           O  
ATOM    815  CG  ASN C  45      -1.337 -14.943   6.088  1.00 96.25           C  
ATOM    816  ND2 ASN C  45      -1.647 -14.334   7.226  1.00 96.25           N  
ATOM    817  OD1 ASN C  45      -0.310 -15.613   5.950  1.00 96.25           O  
ATOM    818  N   GLN C  46      -4.863 -16.474   5.774  1.00 94.98           N  
ATOM    819  CA  GLN C  46      -5.668 -17.132   6.797  1.00 94.98           C  
ATOM    820  C   GLN C  46      -5.905 -18.600   6.452  1.00 94.98           C  
ATOM    821  CB  GLN C  46      -7.006 -16.412   6.973  1.00 94.98           C  
ATOM    822  O   GLN C  46      -5.797 -19.472   7.316  1.00 94.98           O  
ATOM    823  CG  GLN C  46      -7.849 -16.952   8.122  1.00 94.98           C  
ATOM    824  CD  GLN C  46      -7.170 -16.800   9.470  1.00 94.98           C  
ATOM    825  NE2 GLN C  46      -7.425 -17.740  10.372  1.00 94.98           N  
ATOM    826  OE1 GLN C  46      -6.421 -15.844   9.698  1.00 94.98           O  
ATOM    827  N   ARG C  47      -6.194 -18.872   5.138  1.00 94.65           N  
ATOM    828  CA  ARG C  47      -6.413 -20.245   4.694  1.00 94.65           C  
ATOM    829  C   ARG C  47      -5.151 -21.083   4.863  1.00 94.65           C  
ATOM    830  CB  ARG C  47      -6.869 -20.272   3.233  1.00 94.65           C  
ATOM    831  O   ARG C  47      -5.220 -22.244   5.273  1.00 94.65           O  
ATOM    832  CG  ARG C  47      -8.296 -19.793   3.025  1.00 94.65           C  
ATOM    833  CD  ARG C  47      -8.707 -19.866   1.561  1.00 94.65           C  
ATOM    834  NE  ARG C  47     -10.040 -19.309   1.346  1.00 94.65           N  
ATOM    835  NH1 ARG C  47      -9.962 -19.469  -0.957  1.00 94.65           N  
ATOM    836  NH2 ARG C  47     -11.823 -18.617   0.075  1.00 94.65           N  
ATOM    837  CZ  ARG C  47     -10.605 -19.133   0.155  1.00 94.65           C  
ATOM    838  N   PHE C  48      -3.952 -20.567   4.583  1.00 94.91           N  
ATOM    839  CA  PHE C  48      -2.684 -21.275   4.716  1.00 94.91           C  
ATOM    840  C   PHE C  48      -2.382 -21.575   6.180  1.00 94.91           C  
ATOM    841  CB  PHE C  48      -1.543 -20.457   4.102  1.00 94.91           C  
ATOM    842  O   PHE C  48      -1.930 -22.673   6.513  1.00 94.91           O  
ATOM    843  CG  PHE C  48      -0.215 -21.165   4.112  1.00 94.91           C  
ATOM    844  CD1 PHE C  48       0.698 -20.944   5.136  1.00 94.91           C  
ATOM    845  CD2 PHE C  48       0.120 -22.052   3.097  1.00 94.91           C  
ATOM    846  CE1 PHE C  48       1.928 -21.598   5.147  1.00 94.91           C  
ATOM    847  CE2 PHE C  48       1.347 -22.709   3.102  1.00 94.91           C  
ATOM    848  CZ  PHE C  48       2.250 -22.480   4.128  1.00 94.91           C  
ATOM    849  N   GLU C  49      -2.675 -20.588   7.045  1.00 95.52           N  
ATOM    850  CA  GLU C  49      -2.431 -20.789   8.470  1.00 95.52           C  
ATOM    851  C   GLU C  49      -3.265 -21.946   9.014  1.00 95.52           C  
ATOM    852  CB  GLU C  49      -2.733 -19.509   9.254  1.00 95.52           C  
ATOM    853  O   GLU C  49      -2.775 -22.751   9.809  1.00 95.52           O  
ATOM    854  CG  GLU C  49      -1.652 -18.445   9.133  1.00 95.52           C  
ATOM    855  CD  GLU C  49      -1.951 -17.191   9.940  1.00 95.52           C  
ATOM    856  OE1 GLU C  49      -1.081 -16.294  10.012  1.00 95.52           O  
ATOM    857  OE2 GLU C  49      -3.064 -17.107  10.505  1.00 95.52           O  
ATOM    858  N   GLU C  50      -4.525 -22.042   8.527  1.00 94.51           N  
ATOM    859  CA  GLU C  50      -5.398 -23.129   8.961  1.00 94.51           C  
ATOM    860  C   GLU C  50      -4.881 -24.480   8.476  1.00 94.51           C  
ATOM    861  CB  GLU C  50      -6.827 -22.902   8.462  1.00 94.51           C  
ATOM    862  O   GLU C  50      -4.886 -25.458   9.225  1.00 94.51           O  
ATOM    863  CG  GLU C  50      -7.547 -21.757   9.158  1.00 94.51           C  
ATOM    864  CD  GLU C  50      -8.891 -21.423   8.531  1.00 94.51           C  
ATOM    865  OE1 GLU C  50      -9.546 -20.453   8.977  1.00 94.51           O  
ATOM    866  OE2 GLU C  50      -9.294 -22.139   7.586  1.00 94.51           O  
ATOM    867  N   ALA C  51      -4.404 -24.533   7.236  1.00 93.91           N  
ATOM    868  CA  ALA C  51      -3.864 -25.764   6.664  1.00 93.91           C  
ATOM    869  C   ALA C  51      -2.578 -26.179   7.373  1.00 93.91           C  
ATOM    870  CB  ALA C  51      -3.610 -25.589   5.169  1.00 93.91           C  
ATOM    871  O   ALA C  51      -2.362 -27.365   7.636  1.00 93.91           O  
ATOM    872  N   LEU C  52      -1.734 -25.249   7.685  1.00 94.12           N  
ATOM    873  CA  LEU C  52      -0.489 -25.519   8.394  1.00 94.12           C  
ATOM    874  C   LEU C  52      -0.766 -26.102   9.776  1.00 94.12           C  
ATOM    875  CB  LEU C  52       0.343 -24.241   8.525  1.00 94.12           C  
ATOM    876  O   LEU C  52      -0.094 -27.044  10.203  1.00 94.12           O  
ATOM    877  CG  LEU C  52       1.726 -24.393   9.159  1.00 94.12           C  
ATOM    878  CD1 LEU C  52       2.603 -25.304   8.307  1.00 94.12           C  
ATOM    879  CD2 LEU C  52       2.383 -23.030   9.344  1.00 94.12           C  
ATOM    880  N   GLU C  53      -1.790 -25.521  10.462  1.00 94.03           N  
ATOM    881  CA  GLU C  53      -2.161 -26.015  11.784  1.00 94.03           C  
ATOM    882  C   GLU C  53      -2.633 -27.464  11.720  1.00 94.03           C  
ATOM    883  CB  GLU C  53      -3.250 -25.134  12.401  1.00 94.03           C  
ATOM    884  O   GLU C  53      -2.330 -28.262  12.609  1.00 94.03           O  
ATOM    885  CG  GLU C  53      -2.738 -23.801  12.929  1.00 94.03           C  
ATOM    886  CD  GLU C  53      -3.844 -22.897  13.450  1.00 94.03           C  
ATOM    887  OE1 GLU C  53      -3.552 -21.745  13.842  1.00 94.03           O  
ATOM    888  OE2 GLU C  53      -5.012 -23.346  13.468  1.00 94.03           O  
ATOM    889  N   GLU C  54      -3.343 -27.864  10.673  1.00 92.29           N  
ATOM    890  CA  GLU C  54      -3.818 -29.232  10.488  1.00 92.29           C  
ATOM    891  C   GLU C  54      -2.653 -30.208  10.352  1.00 92.29           C  
ATOM    892  CB  GLU C  54      -4.728 -29.324   9.260  1.00 92.29           C  
ATOM    893  O   GLU C  54      -2.662 -31.281  10.958  1.00 92.29           O  
ATOM    894  CG  GLU C  54      -5.339 -30.702   9.049  1.00 92.29           C  
ATOM    895  CD  GLU C  54      -6.335 -30.747   7.901  1.00 92.29           C  
ATOM    896  OE1 GLU C  54      -6.917 -31.825   7.645  1.00 92.29           O  
ATOM    897  OE2 GLU C  54      -6.534 -29.695   7.253  1.00 92.29           O  
ATOM    898  N   VAL C  55      -1.613 -29.894   9.604  1.00 91.57           N  
ATOM    899  CA  VAL C  55      -0.455 -30.753   9.378  1.00 91.57           C  
ATOM    900  C   VAL C  55       0.364 -30.865  10.662  1.00 91.57           C  
ATOM    901  CB  VAL C  55       0.428 -30.223   8.226  1.00 91.57           C  
ATOM    902  O   VAL C  55       0.863 -31.942  10.995  1.00 91.57           O  
ATOM    903  CG1 VAL C  55       1.749 -30.988   8.163  1.00 91.57           C  
ATOM    904  CG2 VAL C  55      -0.315 -30.322   6.895  1.00 91.57           C  
ATOM    905  N   GLU C  56       0.399 -29.774  11.347  1.00 92.89           N  
ATOM    906  CA  GLU C  56       1.127 -29.797  12.613  1.00 92.89           C  
ATOM    907  C   GLU C  56       0.458 -30.731  13.617  1.00 92.89           C  
ATOM    908  CB  GLU C  56       1.235 -28.386  13.197  1.00 92.89           C  
ATOM    909  O   GLU C  56       1.138 -31.430  14.371  1.00 92.89           O  
ATOM    910  CG  GLU C  56       2.263 -27.509  12.498  1.00 92.89           C  
ATOM    911  CD  GLU C  56       2.319 -26.094  13.052  1.00 92.89           C  
ATOM    912  OE1 GLU C  56       3.294 -25.365  12.757  1.00 92.89           O  
ATOM    913  OE2 GLU C  56       1.382 -25.711  13.787  1.00 92.89           O  
ATOM    914  N   ARG C  57      -0.833 -30.757  13.586  1.00 91.21           N  
ATOM    915  CA  ARG C  57      -1.589 -31.632  14.476  1.00 91.21           C  
ATOM    916  C   ARG C  57      -1.350 -33.099  14.135  1.00 91.21           C  
ATOM    917  CB  ARG C  57      -3.083 -31.313  14.403  1.00 91.21           C  
ATOM    918  O   ARG C  57      -1.180 -33.930  15.029  1.00 91.21           O  
ATOM    919  CG  ARG C  57      -3.496 -30.101  15.223  1.00 91.21           C  
ATOM    920  CD  ARG C  57      -5.009 -29.945  15.277  1.00 91.21           C  
ATOM    921  NE  ARG C  57      -5.405 -28.540  15.315  1.00 91.21           N  
ATOM    922  NH1 ARG C  57      -7.669 -28.960  15.127  1.00 91.21           N  
ATOM    923  NH2 ARG C  57      -6.907 -26.803  15.286  1.00 91.21           N  
ATOM    924  CZ  ARG C  57      -6.660 -28.104  15.243  1.00 91.21           C  
ATOM    925  N   ILE C  58      -1.283 -33.446  12.889  1.00 88.86           N  
ATOM    926  CA  ILE C  58      -1.059 -34.814  12.433  1.00 88.86           C  
ATOM    927  C   ILE C  58       0.335 -35.275  12.852  1.00 88.86           C  
ATOM    928  CB  ILE C  58      -1.226 -34.933  10.902  1.00 88.86           C  
ATOM    929  O   ILE C  58       0.508 -36.402  13.320  1.00 88.86           O  
ATOM    930  CG1 ILE C  58      -2.685 -34.684  10.503  1.00 88.86           C  
ATOM    931  CG2 ILE C  58      -0.752 -36.305  10.413  1.00 88.86           C  
ATOM    932  CD1 ILE C  58      -2.903 -34.556   9.002  1.00 88.86           C  
ATOM    933  N   LYS C  59       1.316 -34.486  12.656  1.00 88.60           N  
ATOM    934  CA  LYS C  59       2.693 -34.811  13.015  1.00 88.60           C  
ATOM    935  C   LYS C  59       2.830 -35.042  14.517  1.00 88.60           C  
ATOM    936  CB  LYS C  59       3.642 -33.699  12.567  1.00 88.60           C  
ATOM    937  O   LYS C  59       3.563 -35.934  14.950  1.00 88.60           O  
ATOM    938  CG  LYS C  59       5.116 -34.068  12.660  1.00 88.60           C  
ATOM    939  CD  LYS C  59       6.008 -32.930  12.178  1.00 88.60           C  
ATOM    940  CE  LYS C  59       7.475 -33.205  12.477  1.00 88.60           C  
ATOM    941  NZ  LYS C  59       8.350 -32.073  12.047  1.00 88.60           N  
ATOM    942  N   ARG C  60       2.158 -34.268  15.296  1.00 88.33           N  
ATOM    943  CA  ARG C  60       2.211 -34.407  16.748  1.00 88.33           C  
ATOM    944  C   ARG C  60       1.619 -35.740  17.193  1.00 88.33           C  
ATOM    945  CB  ARG C  60       1.470 -33.252  17.426  1.00 88.33           C  
ATOM    946  O   ARG C  60       2.112 -36.360  18.138  1.00 88.33           O  
ATOM    947  CG  ARG C  60       2.262 -31.954  17.470  1.00 88.33           C  
ATOM    948  CD  ARG C  60       1.527 -30.872  18.249  1.00 88.33           C  
ATOM    949  NE  ARG C  60       2.066 -29.545  17.966  1.00 88.33           N  
ATOM    950  NH1 ARG C  60       0.559 -28.420  19.309  1.00 88.33           N  
ATOM    951  NH2 ARG C  60       2.161 -27.258  18.152  1.00 88.33           N  
ATOM    952  CZ  ARG C  60       1.594 -28.411  18.477  1.00 88.33           C  
ATOM    953  N   ARG C  61       0.695 -36.205  16.572  1.00 85.87           N  
ATOM    954  CA  ARG C  61       0.035 -37.460  16.918  1.00 85.87           C  
ATOM    955  C   ARG C  61       0.905 -38.656  16.547  1.00 85.87           C  
ATOM    956  CB  ARG C  61      -1.323 -37.562  16.221  1.00 85.87           C  
ATOM    957  O   ARG C  61       0.851 -39.697  17.205  1.00 85.87           O  
ATOM    958  CG  ARG C  61      -2.398 -36.677  16.831  1.00 85.87           C  
ATOM    959  CD  ARG C  61      -3.739 -36.855  16.134  1.00 85.87           C  
ATOM    960  NE  ARG C  61      -4.719 -35.874  16.591  1.00 85.87           N  
ATOM    961  NH1 ARG C  61      -6.386 -36.559  15.147  1.00 85.87           N  
ATOM    962  NH2 ARG C  61      -6.764 -34.828  16.601  1.00 85.87           N  
ATOM    963  CZ  ARG C  61      -5.954 -35.756  16.112  1.00 85.87           C  
ATOM    964  N   GLN C  62       1.806 -38.739  15.608  1.00 81.20           N  
ATOM    965  CA  GLN C  62       2.662 -39.831  15.157  1.00 81.20           C  
ATOM    966  C   GLN C  62       3.869 -39.999  16.077  1.00 81.20           C  
ATOM    967  CB  GLN C  62       3.127 -39.591  13.720  1.00 81.20           C  
ATOM    968  O   GLN C  62       4.422 -41.095  16.190  1.00 81.20           O  
ATOM    969  CG  GLN C  62       2.042 -39.819  12.676  1.00 81.20           C  
ATOM    970  CD  GLN C  62       2.534 -39.597  11.259  1.00 81.20           C  
ATOM    971  NE2 GLN C  62       1.762 -40.062  10.283  1.00 81.20           N  
ATOM    972  OE1 GLN C  62       3.600 -39.011  11.042  1.00 81.20           O  
ATOM    973  N   LYS C  63       4.307 -39.034  16.877  1.00 77.37           N  
ATOM    974  CA  LYS C  63       5.395 -39.191  17.839  1.00 77.37           C  
ATOM    975  C   LYS C  63       4.936 -39.978  19.063  1.00 77.37           C  
ATOM    976  CB  LYS C  63       5.934 -37.825  18.266  1.00 77.37           C  
ATOM    977  O   LYS C  63       5.675 -40.821  19.577  1.00 77.37           O  
ATOM    978  CG  LYS C  63       6.903 -37.203  17.271  1.00 77.37           C  
ATOM    979  CD  LYS C  63       7.508 -35.913  17.811  1.00 77.37           C  
ATOM    980  CE  LYS C  63       8.413 -35.247  16.784  1.00 77.37           C  
ATOM    981  NZ  LYS C  63       8.988 -33.968  17.299  1.00 77.37           N  
TER     982      LYS C  63                                                      
ATOM    983  N   GLY D   1       0.757 -57.388  10.503  1.00 61.28           N  
ATOM    984  CA  GLY D   1       0.779 -57.283   9.053  1.00 61.28           C  
ATOM    985  C   GLY D   1       0.038 -56.067   8.531  1.00 61.28           C  
ATOM    986  O   GLY D   1       0.569 -55.313   7.713  1.00 61.28           O  
ATOM    987  N   ASP D   2      -0.332 -55.697   9.113  1.00 83.95           N  
ATOM    988  CA  ASP D   2      -1.331 -54.689   8.771  1.00 83.95           C  
ATOM    989  C   ASP D   2      -0.962 -53.328   9.356  1.00 83.95           C  
ATOM    990  CB  ASP D   2      -2.715 -55.116   9.266  1.00 83.95           C  
ATOM    991  O   ASP D   2      -1.150 -52.296   8.708  1.00 83.95           O  
ATOM    992  CG  ASP D   2      -3.345 -56.197   8.405  1.00 83.95           C  
ATOM    993  OD1 ASP D   2      -4.229 -56.931   8.898  1.00 83.95           O  
ATOM    994  OD2 ASP D   2      -2.952 -56.318   7.225  1.00 83.95           O  
ATOM    995  N   GLU D   3      -0.196 -53.436  10.383  1.00 87.77           N  
ATOM    996  CA  GLU D   3       0.229 -52.220  11.071  1.00 87.77           C  
ATOM    997  C   GLU D   3       1.304 -51.484  10.277  1.00 87.77           C  
ATOM    998  CB  GLU D   3       0.743 -52.549  12.475  1.00 87.77           C  
ATOM    999  O   GLU D   3       1.282 -50.255  10.184  1.00 87.77           O  
ATOM   1000  CG  GLU D   3      -0.359 -52.710  13.512  1.00 87.77           C  
ATOM   1001  CD  GLU D   3       0.168 -52.993  14.909  1.00 87.77           C  
ATOM   1002  OE1 GLU D   3      -0.645 -53.107  15.854  1.00 87.77           O  
ATOM   1003  OE2 GLU D   3       1.406 -53.100  15.061  1.00 87.77           O  
ATOM   1004  N   GLU D   4       2.128 -52.133   9.792  1.00 87.65           N  
ATOM   1005  CA  GLU D   4       3.188 -51.540   8.982  1.00 87.65           C  
ATOM   1006  C   GLU D   4       2.625 -50.910   7.712  1.00 87.65           C  
ATOM   1007  CB  GLU D   4       4.244 -52.590   8.626  1.00 87.65           C  
ATOM   1008  O   GLU D   4       3.066 -49.836   7.297  1.00 87.65           O  
ATOM   1009  CG  GLU D   4       5.291 -52.801   9.710  1.00 87.65           C  
ATOM   1010  CD  GLU D   4       6.345 -53.830   9.332  1.00 87.65           C  
ATOM   1011  OE1 GLU D   4       7.297 -54.039  10.118  1.00 87.65           O  
ATOM   1012  OE2 GLU D   4       6.219 -54.430   8.242  1.00 87.65           O  
ATOM   1013  N   GLU D   5       1.731 -51.496   7.145  1.00 87.60           N  
ATOM   1014  CA  GLU D   5       1.095 -50.966   5.942  1.00 87.60           C  
ATOM   1015  C   GLU D   5       0.311 -49.693   6.248  1.00 87.60           C  
ATOM   1016  CB  GLU D   5       0.172 -52.014   5.315  1.00 87.60           C  
ATOM   1017  O   GLU D   5       0.331 -48.742   5.464  1.00 87.60           O  
ATOM   1018  CG  GLU D   5       0.897 -53.027   4.441  1.00 87.60           C  
ATOM   1019  CD  GLU D   5      -0.040 -54.013   3.762  1.00 87.60           C  
ATOM   1020  OE1 GLU D   5       0.433 -54.840   2.950  1.00 87.60           O  
ATOM   1021  OE2 GLU D   5      -1.258 -53.958   4.044  1.00 87.60           O  
ATOM   1022  N   GLU D   6      -0.280 -49.685   7.403  1.00 87.56           N  
ATOM   1023  CA  GLU D   6      -1.035 -48.506   7.817  1.00 87.56           C  
ATOM   1024  C   GLU D   6      -0.108 -47.326   8.097  1.00 87.56           C  
ATOM   1025  CB  GLU D   6      -1.881 -48.816   9.055  1.00 87.56           C  
ATOM   1026  O   GLU D   6      -0.417 -46.189   7.737  1.00 87.56           O  
ATOM   1027  CG  GLU D   6      -3.177 -49.550   8.746  1.00 87.56           C  
ATOM   1028  CD  GLU D   6      -4.021 -49.824   9.981  1.00 87.56           C  
ATOM   1029  OE1 GLU D   6      -5.131 -50.386   9.846  1.00 87.56           O  
ATOM   1030  OE2 GLU D   6      -3.567 -49.473  11.094  1.00 87.56           O  
ATOM   1031  N   LYS D   7       1.000 -47.591   8.645  1.00 87.10           N  
ATOM   1032  CA  LYS D   7       1.988 -46.550   8.916  1.00 87.10           C  
ATOM   1033  C   LYS D   7       2.558 -45.983   7.619  1.00 87.10           C  
ATOM   1034  CB  LYS D   7       3.118 -47.097   9.790  1.00 87.10           C  
ATOM   1035  O   LYS D   7       2.768 -44.774   7.504  1.00 87.10           O  
ATOM   1036  CG  LYS D   7       2.773 -47.174  11.270  1.00 87.10           C  
ATOM   1037  CD  LYS D   7       3.973 -47.610  12.101  1.00 87.10           C  
ATOM   1038  CE  LYS D   7       3.603 -47.789  13.568  1.00 87.10           C  
ATOM   1039  NZ  LYS D   7       4.770 -48.239  14.383  1.00 87.10           N  
ATOM   1040  N   LYS D   8       2.750 -46.867   6.690  1.00 86.94           N  
ATOM   1041  CA  LYS D   8       3.263 -46.424   5.397  1.00 86.94           C  
ATOM   1042  C   LYS D   8       2.241 -45.555   4.669  1.00 86.94           C  
ATOM   1043  CB  LYS D   8       3.640 -47.626   4.529  1.00 86.94           C  
ATOM   1044  O   LYS D   8       2.602 -44.553   4.048  1.00 86.94           O  
ATOM   1045  CG  LYS D   8       4.994 -48.233   4.868  1.00 86.94           C  
ATOM   1046  CD  LYS D   8       5.362 -49.352   3.902  1.00 86.94           C  
ATOM   1047  CE  LYS D   8       6.656 -50.043   4.313  1.00 86.94           C  
ATOM   1048  NZ  LYS D   8       7.007 -51.158   3.384  1.00 86.94           N  
ATOM   1049  N   LYS D   9       0.934 -45.938   4.788  1.00 87.33           N  
ATOM   1050  CA  LYS D   9      -0.129 -45.158   4.160  1.00 87.33           C  
ATOM   1051  C   LYS D   9      -0.267 -43.788   4.816  1.00 87.33           C  
ATOM   1052  CB  LYS D   9      -1.460 -45.910   4.231  1.00 87.33           C  
ATOM   1053  O   LYS D   9      -0.437 -42.779   4.129  1.00 87.33           O  
ATOM   1054  CG  LYS D   9      -1.600 -47.019   3.199  1.00 87.33           C  
ATOM   1055  CD  LYS D   9      -2.985 -47.653   3.244  1.00 87.33           C  
ATOM   1056  CE  LYS D   9      -3.089 -48.839   2.296  1.00 87.33           C  
ATOM   1057  NZ  LYS D   9      -4.427 -49.497   2.377  1.00 87.33           N  
ATOM   1058  N   GLU D  10      -0.046 -43.674   6.036  1.00 88.10           N  
ATOM   1059  CA  GLU D  10      -0.137 -42.418   6.775  1.00 88.10           C  
ATOM   1060  C   GLU D  10       1.043 -41.505   6.456  1.00 88.10           C  
ATOM   1061  CB  GLU D  10      -0.205 -42.684   8.281  1.00 88.10           C  
ATOM   1062  O   GLU D  10       0.876 -40.291   6.317  1.00 88.10           O  
ATOM   1063  CG  GLU D  10      -1.580 -43.119   8.767  1.00 88.10           C  
ATOM   1064  CD  GLU D  10      -1.649 -43.318  10.272  1.00 88.10           C  
ATOM   1065  OE1 GLU D  10      -2.749 -43.605  10.797  1.00 88.10           O  
ATOM   1066  OE2 GLU D  10      -0.595 -43.184  10.933  1.00 88.10           O  
ATOM   1067  N   GLU D  11       2.097 -42.115   6.353  1.00 88.07           N  
ATOM   1068  CA  GLU D  11       3.290 -41.348   6.005  1.00 88.07           C  
ATOM   1069  C   GLU D  11       3.179 -40.762   4.600  1.00 88.07           C  
ATOM   1070  CB  GLU D  11       4.542 -42.221   6.113  1.00 88.07           C  
ATOM   1071  O   GLU D  11       3.582 -39.621   4.364  1.00 88.07           O  
ATOM   1072  CG  GLU D  11       5.845 -41.436   6.066  1.00 88.07           C  
ATOM   1073  CD  GLU D  11       7.068 -42.286   6.374  1.00 88.07           C  
ATOM   1074  OE1 GLU D  11       8.192 -41.735   6.425  1.00 88.07           O  
ATOM   1075  OE2 GLU D  11       6.902 -43.511   6.565  1.00 88.07           O  
ATOM   1076  N   LYS D  12       2.669 -41.568   3.720  1.00 88.63           N  
ATOM   1077  CA  LYS D  12       2.475 -41.090   2.354  1.00 88.63           C  
ATOM   1078  C   LYS D  12       1.472 -39.941   2.311  1.00 88.63           C  
ATOM   1079  CB  LYS D  12       2.006 -42.229   1.448  1.00 88.63           C  
ATOM   1080  O   LYS D  12       1.682 -38.953   1.605  1.00 88.63           O  
ATOM   1081  CG  LYS D  12       2.032 -41.891  -0.035  1.00 88.63           C  
ATOM   1082  CD  LYS D  12       1.610 -43.081  -0.887  1.00 88.63           C  
ATOM   1083  CE  LYS D  12       1.527 -42.712  -2.363  1.00 88.63           C  
ATOM   1084  NZ  LYS D  12       1.092 -43.870  -3.200  1.00 88.63           N  
ATOM   1085  N   LYS D  13       0.374 -40.066   3.064  1.00 89.09           N  
ATOM   1086  CA  LYS D  13      -0.635 -39.013   3.128  1.00 89.09           C  
ATOM   1087  C   LYS D  13      -0.050 -37.725   3.699  1.00 89.09           C  
ATOM   1088  CB  LYS D  13      -1.830 -39.465   3.969  1.00 89.09           C  
ATOM   1089  O   LYS D  13      -0.336 -36.633   3.203  1.00 89.09           O  
ATOM   1090  CG  LYS D  13      -2.799 -40.375   3.230  1.00 89.09           C  
ATOM   1091  CD  LYS D  13      -4.026 -40.691   4.076  1.00 89.09           C  
ATOM   1092  CE  LYS D  13      -4.927 -41.712   3.396  1.00 89.09           C  
ATOM   1093  NZ  LYS D  13      -6.115 -42.049   4.236  1.00 89.09           N  
ATOM   1094  N   LYS D  14       0.726 -37.892   4.620  1.00 89.77           N  
ATOM   1095  CA  LYS D  14       1.389 -36.737   5.217  1.00 89.77           C  
ATOM   1096  C   LYS D  14       2.322 -36.061   4.217  1.00 89.77           C  
ATOM   1097  CB  LYS D  14       2.171 -37.152   6.465  1.00 89.77           C  
ATOM   1098  O   LYS D  14       2.339 -34.833   4.108  1.00 89.77           O  
ATOM   1099  CG  LYS D  14       2.871 -35.999   7.169  1.00 89.77           C  
ATOM   1100  CD  LYS D  14       3.736 -36.491   8.322  1.00 89.77           C  
ATOM   1101  CE  LYS D  14       4.610 -35.377   8.881  1.00 89.77           C  
ATOM   1102  NZ  LYS D  14       5.502 -35.868   9.975  1.00 89.77           N  
ATOM   1103  N   GLU D  15       3.109 -36.812   3.538  1.00 90.21           N  
ATOM   1104  CA  GLU D  15       4.044 -36.274   2.554  1.00 90.21           C  
ATOM   1105  C   GLU D  15       3.306 -35.549   1.431  1.00 90.21           C  
ATOM   1106  CB  GLU D  15       4.917 -37.390   1.975  1.00 90.21           C  
ATOM   1107  O   GLU D  15       3.746 -34.492   0.973  1.00 90.21           O  
ATOM   1108  CG  GLU D  15       6.030 -37.846   2.907  1.00 90.21           C  
ATOM   1109  CD  GLU D  15       6.854 -38.992   2.342  1.00 90.21           C  
ATOM   1110  OE1 GLU D  15       7.789 -39.463   3.028  1.00 90.21           O  
ATOM   1111  OE2 GLU D  15       6.562 -39.422   1.204  1.00 90.21           O  
ATOM   1112  N   GLU D  16       2.168 -36.081   1.044  1.00 90.99           N  
ATOM   1113  CA  GLU D  16       1.373 -35.448  -0.004  1.00 90.99           C  
ATOM   1114  C   GLU D  16       0.788 -34.122   0.473  1.00 90.99           C  
ATOM   1115  CB  GLU D  16       0.253 -36.381  -0.468  1.00 90.99           C  
ATOM   1116  O   GLU D  16       0.797 -33.132  -0.262  1.00 90.99           O  
ATOM   1117  CG  GLU D  16       0.727 -37.510  -1.373  1.00 90.99           C  
ATOM   1118  CD  GLU D  16      -0.381 -38.477  -1.756  1.00 90.99           C  
ATOM   1119  OE1 GLU D  16      -0.117 -39.428  -2.527  1.00 90.99           O  
ATOM   1120  OE2 GLU D  16      -1.523 -38.283  -1.283  1.00 90.99           O  
ATOM   1121  N   ARG D  17       0.362 -34.094   1.650  1.00 92.10           N  
ATOM   1122  CA  ARG D  17      -0.206 -32.874   2.214  1.00 92.10           C  
ATOM   1123  C   ARG D  17       0.861 -31.796   2.373  1.00 92.10           C  
ATOM   1124  CB  ARG D  17      -0.867 -33.161   3.563  1.00 92.10           C  
ATOM   1125  O   ARG D  17       0.608 -30.620   2.105  1.00 92.10           O  
ATOM   1126  CG  ARG D  17      -1.576 -31.961   4.170  1.00 92.10           C  
ATOM   1127  CD  ARG D  17      -2.699 -31.458   3.274  1.00 92.10           C  
ATOM   1128  NE  ARG D  17      -3.418 -30.343   3.885  1.00 92.10           N  
ATOM   1129  NH1 ARG D  17      -4.554 -29.752   1.962  1.00 92.10           N  
ATOM   1130  NH2 ARG D  17      -4.881 -28.573   3.901  1.00 92.10           N  
ATOM   1131  CZ  ARG D  17      -4.282 -29.559   3.248  1.00 92.10           C  
ATOM   1132  N   LEU D  18       2.016 -32.260   2.769  1.00 92.12           N  
ATOM   1133  CA  LEU D  18       3.121 -31.320   2.924  1.00 92.12           C  
ATOM   1134  C   LEU D  18       3.513 -30.716   1.580  1.00 92.12           C  
ATOM   1135  CB  LEU D  18       4.329 -32.013   3.559  1.00 92.12           C  
ATOM   1136  O   LEU D  18       3.819 -29.525   1.495  1.00 92.12           O  
ATOM   1137  CG  LEU D  18       4.284 -32.200   5.076  1.00 92.12           C  
ATOM   1138  CD1 LEU D  18       5.431 -33.096   5.534  1.00 92.12           C  
ATOM   1139  CD2 LEU D  18       4.338 -30.850   5.784  1.00 92.12           C  
ATOM   1140  N   LYS D  19       3.540 -31.526   0.527  1.00 92.18           N  
ATOM   1141  CA  LYS D  19       3.827 -31.027  -0.815  1.00 92.18           C  
ATOM   1142  C   LYS D  19       2.791 -29.996  -1.252  1.00 92.18           C  
ATOM   1143  CB  LYS D  19       3.873 -32.181  -1.819  1.00 92.18           C  
ATOM   1144  O   LYS D  19       3.140 -28.961  -1.823  1.00 92.18           O  
ATOM   1145  CG  LYS D  19       4.332 -31.773  -3.211  1.00 92.18           C  
ATOM   1146  CD  LYS D  19       4.384 -32.967  -4.155  1.00 92.18           C  
ATOM   1147  CE  LYS D  19       4.749 -32.545  -5.572  1.00 92.18           C  
ATOM   1148  NZ  LYS D  19       4.773 -33.709  -6.507  1.00 92.18           N  
ATOM   1149  N   GLU D  20       1.418 -30.214  -0.934  1.00 93.25           N  
ATOM   1150  CA  GLU D  20       0.340 -29.290  -1.272  1.00 93.25           C  
ATOM   1151  C   GLU D  20       0.491 -27.968  -0.524  1.00 93.25           C  
ATOM   1152  CB  GLU D  20      -1.022 -29.916  -0.962  1.00 93.25           C  
ATOM   1153  O   GLU D  20       0.312 -26.896  -1.105  1.00 93.25           O  
ATOM   1154  CG  GLU D  20      -1.439 -31.000  -1.945  1.00 93.25           C  
ATOM   1155  CD  GLU D  20      -2.740 -31.689  -1.564  1.00 93.25           C  
ATOM   1156  OE1 GLU D  20      -3.138 -32.657  -2.251  1.00 93.25           O  
ATOM   1157  OE2 GLU D  20      -3.365 -31.257  -0.570  1.00 93.25           O  
ATOM   1158  N   LEU D  21       0.863 -28.118   0.715  1.00 94.25           N  
ATOM   1159  CA  LEU D  21       1.040 -26.930   1.543  1.00 94.25           C  
ATOM   1160  C   LEU D  21       2.187 -26.070   1.022  1.00 94.25           C  
ATOM   1161  CB  LEU D  21       1.303 -27.325   2.998  1.00 94.25           C  
ATOM   1162  O   LEU D  21       2.094 -24.841   1.017  1.00 94.25           O  
ATOM   1163  CG  LEU D  21       0.072 -27.654   3.844  1.00 94.25           C  
ATOM   1164  CD1 LEU D  21       0.493 -28.156   5.221  1.00 94.25           C  
ATOM   1165  CD2 LEU D  21      -0.835 -26.434   3.968  1.00 94.25           C  
ATOM   1166  N   ARG D  22       3.282 -26.726   0.555  1.00 93.99           N  
ATOM   1167  CA  ARG D  22       4.421 -25.988   0.018  1.00 93.99           C  
ATOM   1168  C   ARG D  22       4.035 -25.230  -1.247  1.00 93.99           C  
ATOM   1169  CB  ARG D  22       5.587 -26.935  -0.274  1.00 93.99           C  
ATOM   1170  O   ARG D  22       4.467 -24.094  -1.453  1.00 93.99           O  
ATOM   1171  CG  ARG D  22       6.345 -27.379   0.966  1.00 93.99           C  
ATOM   1172  CD  ARG D  22       7.506 -28.301   0.618  1.00 93.99           C  
ATOM   1173  NE  ARG D  22       8.101 -28.893   1.813  1.00 93.99           N  
ATOM   1174  NH1 ARG D  22       9.239 -30.551   0.675  1.00 93.99           N  
ATOM   1175  NH2 ARG D  22       9.396 -30.405   2.957  1.00 93.99           N  
ATOM   1176  CZ  ARG D  22       8.911 -29.948   1.812  1.00 93.99           C  
ATOM   1177  N   GLU D  23       3.153 -25.848  -2.110  1.00 94.00           N  
ATOM   1178  CA  GLU D  23       2.689 -25.183  -3.324  1.00 94.00           C  
ATOM   1179  C   GLU D  23       1.786 -23.998  -2.993  1.00 94.00           C  
ATOM   1180  CB  GLU D  23       1.950 -26.171  -4.230  1.00 94.00           C  
ATOM   1181  O   GLU D  23       1.894 -22.937  -3.611  1.00 94.00           O  
ATOM   1182  CG  GLU D  23       2.863 -27.169  -4.926  1.00 94.00           C  
ATOM   1183  CD  GLU D  23       2.113 -28.162  -5.799  1.00 94.00           C  
ATOM   1184  OE1 GLU D  23       2.765 -28.970  -6.499  1.00 94.00           O  
ATOM   1185  OE2 GLU D  23       0.862 -28.131  -5.784  1.00 94.00           O  
ATOM   1186  N   GLU D  24       0.902 -24.178  -1.999  1.00 94.74           N  
ATOM   1187  CA  GLU D  24       0.011 -23.104  -1.568  1.00 94.74           C  
ATOM   1188  C   GLU D  24       0.798 -21.940  -0.972  1.00 94.74           C  
ATOM   1189  CB  GLU D  24      -1.008 -23.625  -0.551  1.00 94.74           C  
ATOM   1190  O   GLU D  24       0.459 -20.776  -1.195  1.00 94.74           O  
ATOM   1191  CG  GLU D  24      -2.092 -24.501  -1.162  1.00 94.74           C  
ATOM   1192  CD  GLU D  24      -3.084 -25.029  -0.137  1.00 94.74           C  
ATOM   1193  OE1 GLU D  24      -3.962 -25.842  -0.505  1.00 94.74           O  
ATOM   1194  OE2 GLU D  24      -2.982 -24.627   1.043  1.00 94.74           O  
ATOM   1195  N   TRP D  25       1.848 -22.305  -0.246  1.00 95.18           N  
ATOM   1196  CA  TRP D  25       2.690 -21.268   0.342  1.00 95.18           C  
ATOM   1197  C   TRP D  25       3.396 -20.460  -0.741  1.00 95.18           C  
ATOM   1198  CB  TRP D  25       3.721 -21.885   1.290  1.00 95.18           C  
ATOM   1199  O   TRP D  25       3.513 -19.237  -0.636  1.00 95.18           O  
ATOM   1200  CG  TRP D  25       4.579 -20.879   1.997  1.00 95.18           C  
ATOM   1201  CD1 TRP D  25       4.287 -20.216   3.156  1.00 95.18           C  
ATOM   1202  CD2 TRP D  25       5.869 -20.417   1.585  1.00 95.18           C  
ATOM   1203  CE2 TRP D  25       6.301 -19.474   2.543  1.00 95.18           C  
ATOM   1204  CE3 TRP D  25       6.703 -20.710   0.497  1.00 95.18           C  
ATOM   1205  NE1 TRP D  25       5.319 -19.369   3.490  1.00 95.18           N  
ATOM   1206  CH2 TRP D  25       8.329 -19.127   1.373  1.00 95.18           C  
ATOM   1207  CZ2 TRP D  25       7.533 -18.821   2.446  1.00 95.18           C  
ATOM   1208  CZ3 TRP D  25       7.928 -20.060   0.403  1.00 95.18           C  
ATOM   1209  N   LYS D  26       3.942 -21.144  -1.799  1.00 94.57           N  
ATOM   1210  CA  LYS D  26       4.591 -20.461  -2.915  1.00 94.57           C  
ATOM   1211  C   LYS D  26       3.638 -19.475  -3.585  1.00 94.57           C  
ATOM   1212  CB  LYS D  26       5.103 -21.474  -3.940  1.00 94.57           C  
ATOM   1213  O   LYS D  26       4.032 -18.358  -3.928  1.00 94.57           O  
ATOM   1214  CG  LYS D  26       5.931 -20.858  -5.058  1.00 94.57           C  
ATOM   1215  CD  LYS D  26       6.425 -21.917  -6.035  1.00 94.57           C  
ATOM   1216  CE  LYS D  26       7.179 -21.294  -7.202  1.00 94.57           C  
ATOM   1217  NZ  LYS D  26       7.645 -22.326  -8.176  1.00 94.57           N  
ATOM   1218  N   ARG D  27       2.328 -19.843  -3.725  1.00 94.66           N  
ATOM   1219  CA  ARG D  27       1.328 -18.965  -4.324  1.00 94.66           C  
ATOM   1220  C   ARG D  27       1.067 -17.749  -3.441  1.00 94.66           C  
ATOM   1221  CB  ARG D  27       0.022 -19.725  -4.568  1.00 94.66           C  
ATOM   1222  O   ARG D  27       0.926 -16.631  -3.941  1.00 94.66           O  
ATOM   1223  CG  ARG D  27       0.099 -20.733  -5.703  1.00 94.66           C  
ATOM   1224  CD  ARG D  27      -1.261 -21.346  -6.007  1.00 94.66           C  
ATOM   1225  NE  ARG D  27      -1.138 -22.559  -6.811  1.00 94.66           N  
ATOM   1226  NH1 ARG D  27      -3.284 -22.460  -7.661  1.00 94.66           N  
ATOM   1227  NH2 ARG D  27      -1.883 -24.170  -8.268  1.00 94.66           N  
ATOM   1228  CZ  ARG D  27      -2.102 -23.060  -7.578  1.00 94.66           C  
ATOM   1229  N   LEU D  28       0.933 -18.009  -2.150  1.00 95.54           N  
ATOM   1230  CA  LEU D  28       0.738 -16.924  -1.194  1.00 95.54           C  
ATOM   1231  C   LEU D  28       1.899 -15.937  -1.249  1.00 95.54           C  
ATOM   1232  CB  LEU D  28       0.591 -17.480   0.225  1.00 95.54           C  
ATOM   1233  O   LEU D  28       1.686 -14.722  -1.268  1.00 95.54           O  
ATOM   1234  CG  LEU D  28       0.479 -16.448   1.348  1.00 95.54           C  
ATOM   1235  CD1 LEU D  28      -0.718 -15.534   1.111  1.00 95.54           C  
ATOM   1236  CD2 LEU D  28       0.369 -17.141   2.702  1.00 95.54           C  
ATOM   1237  N   ARG D  29       3.121 -16.474  -1.239  1.00 96.50           N  
ATOM   1238  CA  ARG D  29       4.310 -15.630  -1.301  1.00 96.50           C  
ATOM   1239  C   ARG D  29       4.319 -14.790  -2.575  1.00 96.50           C  
ATOM   1240  CB  ARG D  29       5.579 -16.482  -1.226  1.00 96.50           C  
ATOM   1241  O   ARG D  29       4.683 -13.613  -2.545  1.00 96.50           O  
ATOM   1242  CG  ARG D  29       6.861 -15.670  -1.136  1.00 96.50           C  
ATOM   1243  CD  ARG D  29       8.094 -16.563  -1.112  1.00 96.50           C  
ATOM   1244  NE  ARG D  29       9.320 -15.794  -1.298  1.00 96.50           N  
ATOM   1245  NH1 ARG D  29      10.695 -17.641  -1.486  1.00 96.50           N  
ATOM   1246  NH2 ARG D  29      11.577 -15.530  -1.632  1.00 96.50           N  
ATOM   1247  CZ  ARG D  29      10.528 -16.323  -1.472  1.00 96.50           C  
ATOM   1248  N   GLU D  30       3.941 -15.382  -3.803  1.00 95.86           N  
ATOM   1249  CA  GLU D  30       3.891 -14.663  -5.073  1.00 95.86           C  
ATOM   1250  C   GLU D  30       2.870 -13.529  -5.025  1.00 95.86           C  
ATOM   1251  CB  GLU D  30       3.561 -15.620  -6.221  1.00 95.86           C  
ATOM   1252  O   GLU D  30       3.143 -12.421  -5.493  1.00 95.86           O  
ATOM   1253  CG  GLU D  30       4.708 -16.545  -6.600  1.00 95.86           C  
ATOM   1254  CD  GLU D  30       4.319 -17.594  -7.629  1.00 95.86           C  
ATOM   1255  OE1 GLU D  30       5.192 -18.387  -8.048  1.00 95.86           O  
ATOM   1256  OE2 GLU D  30       3.130 -17.623  -8.019  1.00 95.86           O  
ATOM   1257  N   ARG D  31       1.685 -13.781  -4.398  1.00 96.08           N  
ATOM   1258  CA  ARG D  31       0.649 -12.760  -4.278  1.00 96.08           C  
ATOM   1259  C   ARG D  31       1.101 -11.626  -3.363  1.00 96.08           C  
ATOM   1260  CB  ARG D  31      -0.651 -13.371  -3.752  1.00 96.08           C  
ATOM   1261  O   ARG D  31       0.821 -10.456  -3.632  1.00 96.08           O  
ATOM   1262  CG  ARG D  31      -1.392 -14.217  -4.774  1.00 96.08           C  
ATOM   1263  CD  ARG D  31      -1.768 -13.410  -6.009  1.00 96.08           C  
ATOM   1264  NE  ARG D  31      -2.524 -14.211  -6.968  1.00 96.08           N  
ATOM   1265  NH1 ARG D  31      -2.829 -12.490  -8.478  1.00 96.08           N  
ATOM   1266  NH2 ARG D  31      -3.684 -14.571  -8.916  1.00 96.08           N  
ATOM   1267  CZ  ARG D  31      -3.011 -13.755  -8.119  1.00 96.08           C  
ATOM   1268  N   LEU D  32       1.739 -11.998  -2.287  1.00 96.33           N  
ATOM   1269  CA  LEU D  32       2.272 -10.987  -1.380  1.00 96.33           C  
ATOM   1270  C   LEU D  32       3.284 -10.096  -2.093  1.00 96.33           C  
ATOM   1271  CB  LEU D  32       2.924 -11.648  -0.164  1.00 96.33           C  
ATOM   1272  O   LEU D  32       3.302  -8.881  -1.886  1.00 96.33           O  
ATOM   1273  CG  LEU D  32       3.534 -10.706   0.875  1.00 96.33           C  
ATOM   1274  CD1 LEU D  32       2.477  -9.741   1.402  1.00 96.33           C  
ATOM   1275  CD2 LEU D  32       4.158 -11.500   2.017  1.00 96.33           C  
ATOM   1276  N   GLN D  33       4.178 -10.715  -2.944  1.00 96.02           N  
ATOM   1277  CA  GLN D  33       5.154  -9.944  -3.707  1.00 96.02           C  
ATOM   1278  C   GLN D  33       4.464  -8.975  -4.663  1.00 96.02           C  
ATOM   1279  CB  GLN D  33       6.084 -10.876  -4.486  1.00 96.02           C  
ATOM   1280  O   GLN D  33       4.895  -7.830  -4.813  1.00 96.02           O  
ATOM   1281  CG  GLN D  33       7.277 -10.170  -5.114  1.00 96.02           C  
ATOM   1282  CD  GLN D  33       8.215 -11.124  -5.829  1.00 96.02           C  
ATOM   1283  NE2 GLN D  33       9.222 -10.575  -6.500  1.00 96.02           N  
ATOM   1284  OE1 GLN D  33       8.037 -12.345  -5.778  1.00 96.02           O  
ATOM   1285  N   GLU D  34       3.353  -9.415  -5.304  1.00 96.13           N  
ATOM   1286  CA  GLU D  34       2.582  -8.543  -6.185  1.00 96.13           C  
ATOM   1287  C   GLU D  34       1.987  -7.367  -5.416  1.00 96.13           C  
ATOM   1288  CB  GLU D  34       1.471  -9.330  -6.884  1.00 96.13           C  
ATOM   1289  O   GLU D  34       2.015  -6.230  -5.891  1.00 96.13           O  
ATOM   1290  CG  GLU D  34       1.977 -10.299  -7.943  1.00 96.13           C  
ATOM   1291  CD  GLU D  34       0.884 -11.190  -8.512  1.00 96.13           C  
ATOM   1292  OE1 GLU D  34       1.199 -12.107  -9.305  1.00 96.13           O  
ATOM   1293  OE2 GLU D  34      -0.298 -10.969  -8.163  1.00 96.13           O  
ATOM   1294  N   LEU D  35       1.442  -7.720  -4.253  1.00 96.34           N  
ATOM   1295  CA  LEU D  35       0.870  -6.686  -3.397  1.00 96.34           C  
ATOM   1296  C   LEU D  35       1.937  -5.683  -2.970  1.00 96.34           C  
ATOM   1297  CB  LEU D  35       0.219  -7.313  -2.162  1.00 96.34           C  
ATOM   1298  O   LEU D  35       1.675  -4.479  -2.913  1.00 96.34           O  
ATOM   1299  CG  LEU D  35      -0.469  -6.348  -1.195  1.00 96.34           C  
ATOM   1300  CD1 LEU D  35      -1.554  -5.557  -1.918  1.00 96.34           C  
ATOM   1301  CD2 LEU D  35      -1.055  -7.106  -0.008  1.00 96.34           C  
ATOM   1302  N   GLU D  36       3.090  -6.109  -2.668  1.00 96.74           N  
ATOM   1303  CA  GLU D  36       4.187  -5.227  -2.283  1.00 96.74           C  
ATOM   1304  C   GLU D  36       4.563  -4.284  -3.422  1.00 96.74           C  
ATOM   1305  CB  GLU D  36       5.408  -6.044  -1.851  1.00 96.74           C  
ATOM   1306  O   GLU D  36       4.867  -3.112  -3.190  1.00 96.74           O  
ATOM   1307  CG  GLU D  36       5.249  -6.718  -0.497  1.00 96.74           C  
ATOM   1308  CD  GLU D  36       6.394  -7.659  -0.157  1.00 96.74           C  
ATOM   1309  OE1 GLU D  36       6.507  -8.078   1.017  1.00 96.74           O  
ATOM   1310  OE2 GLU D  36       7.185  -7.978  -1.072  1.00 96.74           O  
ATOM   1311  N   GLU D  37       4.580  -4.782  -4.681  1.00 96.12           N  
ATOM   1312  CA  GLU D  37       4.852  -3.944  -5.845  1.00 96.12           C  
ATOM   1313  C   GLU D  37       3.769  -2.885  -6.029  1.00 96.12           C  
ATOM   1314  CB  GLU D  37       4.971  -4.800  -7.108  1.00 96.12           C  
ATOM   1315  O   GLU D  37       4.070  -1.725  -6.320  1.00 96.12           O  
ATOM   1316  CG  GLU D  37       5.382  -4.017  -8.346  1.00 96.12           C  
ATOM   1317  CD  GLU D  37       5.638  -4.899  -9.558  1.00 96.12           C  
ATOM   1318  OE1 GLU D  37       6.086  -4.379 -10.604  1.00 96.12           O  
ATOM   1319  OE2 GLU D  37       5.386  -6.121  -9.460  1.00 96.12           O  
ATOM   1320  N   GLN D  38       2.548  -3.385  -5.877  1.00 94.84           N  
ATOM   1321  CA  GLN D  38       1.433  -2.448  -5.970  1.00 94.84           C  
ATOM   1322  C   GLN D  38       1.541  -1.357  -4.909  1.00 94.84           C  
ATOM   1323  CB  GLN D  38       0.099  -3.184  -5.833  1.00 94.84           C  
ATOM   1324  O   GLN D  38       1.258  -0.189  -5.181  1.00 94.84           O  
ATOM   1325  CG  GLN D  38      -0.286  -3.994  -7.064  1.00 94.84           C  
ATOM   1326  CD  GLN D  38      -1.598  -4.735  -6.893  1.00 94.84           C  
ATOM   1327  NE2 GLN D  38      -2.289  -4.982  -8.001  1.00 94.84           N  
ATOM   1328  OE1 GLN D  38      -1.988  -5.083  -5.774  1.00 94.84           O  
ATOM   1329  N   HIS D  39       1.863  -1.653  -3.707  1.00 96.78           N  
ATOM   1330  CA  HIS D  39       2.021  -0.685  -2.627  1.00 96.78           C  
ATOM   1331  C   HIS D  39       3.138   0.306  -2.935  1.00 96.78           C  
ATOM   1332  CB  HIS D  39       2.303  -1.400  -1.304  1.00 96.78           C  
ATOM   1333  O   HIS D  39       3.027   1.492  -2.618  1.00 96.78           O  
ATOM   1334  CG  HIS D  39       2.497  -0.469  -0.149  1.00 96.78           C  
ATOM   1335  CD2 HIS D  39       1.618   0.315   0.518  1.00 96.78           C  
ATOM   1336  ND1 HIS D  39       3.724  -0.266   0.444  1.00 96.78           N  
ATOM   1337  CE1 HIS D  39       3.590   0.605   1.431  1.00 96.78           C  
ATOM   1338  NE2 HIS D  39       2.322   0.973   1.497  1.00 96.78           N  
ATOM   1339  N   ARG D  40       4.203  -0.212  -3.582  1.00 95.80           N  
ATOM   1340  CA  ARG D  40       5.287   0.683  -3.975  1.00 95.80           C  
ATOM   1341  C   ARG D  40       4.795   1.739  -4.959  1.00 95.80           C  
ATOM   1342  CB  ARG D  40       6.443  -0.109  -4.590  1.00 95.80           C  
ATOM   1343  O   ARG D  40       5.164   2.911  -4.856  1.00 95.80           O  
ATOM   1344  CG  ARG D  40       7.305  -0.833  -3.569  1.00 95.80           C  
ATOM   1345  CD  ARG D  40       8.634  -1.277  -4.166  1.00 95.80           C  
ATOM   1346  NE  ARG D  40       8.446  -2.263  -5.226  1.00 95.80           N  
ATOM   1347  NH1 ARG D  40       8.685  -4.099  -3.844  1.00 95.80           N  
ATOM   1348  NH2 ARG D  40       8.292  -4.388  -6.084  1.00 95.80           N  
ATOM   1349  CZ  ARG D  40       8.475  -3.581  -5.049  1.00 95.80           C  
ATOM   1350  N   GLU D  41       4.026   1.356  -5.926  1.00 95.65           N  
ATOM   1351  CA  GLU D  41       3.438   2.298  -6.874  1.00 95.65           C  
ATOM   1352  C   GLU D  41       2.558   3.320  -6.161  1.00 95.65           C  
ATOM   1353  CB  GLU D  41       2.626   1.554  -7.937  1.00 95.65           C  
ATOM   1354  O   GLU D  41       2.588   4.508  -6.488  1.00 95.65           O  
ATOM   1355  CG  GLU D  41       3.479   0.794  -8.943  1.00 95.65           C  
ATOM   1356  CD  GLU D  41       2.659  -0.020  -9.931  1.00 95.65           C  
ATOM   1357  OE1 GLU D  41       3.246  -0.822 -10.691  1.00 95.65           O  
ATOM   1358  OE2 GLU D  41       1.419   0.148  -9.946  1.00 95.65           O  
ATOM   1359  N   LEU D  42       1.760   2.798  -5.246  1.00 96.01           N  
ATOM   1360  CA  LEU D  42       0.904   3.674  -4.453  1.00 96.01           C  
ATOM   1361  C   LEU D  42       1.733   4.718  -3.712  1.00 96.01           C  
ATOM   1362  CB  LEU D  42       0.078   2.858  -3.456  1.00 96.01           C  
ATOM   1363  O   LEU D  42       1.357   5.891  -3.656  1.00 96.01           O  
ATOM   1364  CG  LEU D  42      -1.028   3.611  -2.715  1.00 96.01           C  
ATOM   1365  CD1 LEU D  42      -2.030   4.191  -3.708  1.00 96.01           C  
ATOM   1366  CD2 LEU D  42      -1.726   2.692  -1.718  1.00 96.01           C  
ATOM   1367  N   GLN D  43       2.796   4.318  -3.126  1.00 96.17           N  
ATOM   1368  CA  GLN D  43       3.680   5.228  -2.405  1.00 96.17           C  
ATOM   1369  C   GLN D  43       4.233   6.307  -3.331  1.00 96.17           C  
ATOM   1370  CB  GLN D  43       4.828   4.456  -1.753  1.00 96.17           C  
ATOM   1371  O   GLN D  43       4.337   7.472  -2.942  1.00 96.17           O  
ATOM   1372  CG  GLN D  43       4.413   3.658  -0.524  1.00 96.17           C  
ATOM   1373  CD  GLN D  43       5.581   2.953   0.140  1.00 96.17           C  
ATOM   1374  NE2 GLN D  43       5.638   3.021   1.466  1.00 96.17           N  
ATOM   1375  OE1 GLN D  43       6.425   2.353  -0.533  1.00 96.17           O  
ATOM   1376  N   GLU D  44       4.630   5.990  -4.611  1.00 95.40           N  
ATOM   1377  CA  GLU D  44       5.132   6.957  -5.583  1.00 95.40           C  
ATOM   1378  C   GLU D  44       4.059   7.978  -5.950  1.00 95.40           C  
ATOM   1379  CB  GLU D  44       5.632   6.244  -6.842  1.00 95.40           C  
ATOM   1380  O   GLU D  44       4.338   9.175  -6.040  1.00 95.40           O  
ATOM   1381  CG  GLU D  44       6.941   5.493  -6.644  1.00 95.40           C  
ATOM   1382  CD  GLU D  44       7.358   4.683  -7.861  1.00 95.40           C  
ATOM   1383  OE1 GLU D  44       8.408   4.003  -7.807  1.00 95.40           O  
ATOM   1384  OE2 GLU D  44       6.629   4.729  -8.877  1.00 95.40           O  
ATOM   1385  N   GLU D  45       2.847   7.462  -6.152  1.00 95.51           N  
ATOM   1386  CA  GLU D  45       1.734   8.348  -6.479  1.00 95.51           C  
ATOM   1387  C   GLU D  45       1.423   9.293  -5.322  1.00 95.51           C  
ATOM   1388  CB  GLU D  45       0.488   7.536  -6.843  1.00 95.51           C  
ATOM   1389  O   GLU D  45       1.084  10.458  -5.539  1.00 95.51           O  
ATOM   1390  CG  GLU D  45       0.601   6.798  -8.169  1.00 95.51           C  
ATOM   1391  CD  GLU D  45       0.707   7.729  -9.366  1.00 95.51           C  
ATOM   1392  OE1 GLU D  45       1.194   7.292 -10.434  1.00 95.51           O  
ATOM   1393  OE2 GLU D  45       0.302   8.905  -9.235  1.00 95.51           O  
ATOM   1394  N   LEU D  46       1.491   8.775  -4.107  1.00 96.20           N  
ATOM   1395  CA  LEU D  46       1.263   9.607  -2.931  1.00 96.20           C  
ATOM   1396  C   LEU D  46       2.292  10.730  -2.851  1.00 96.20           C  
ATOM   1397  CB  LEU D  46       1.314   8.760  -1.657  1.00 96.20           C  
ATOM   1398  O   LEU D  46       1.955  11.862  -2.498  1.00 96.20           O  
ATOM   1399  CG  LEU D  46       1.082   9.502  -0.339  1.00 96.20           C  
ATOM   1400  CD1 LEU D  46      -0.261  10.225  -0.368  1.00 96.20           C  
ATOM   1401  CD2 LEU D  46       1.150   8.535   0.838  1.00 96.20           C  
ATOM   1402  N   LYS D  47       3.497  10.383  -3.132  1.00 95.36           N  
ATOM   1403  CA  LYS D  47       4.547  11.397  -3.148  1.00 95.36           C  
ATOM   1404  C   LYS D  47       4.235  12.496  -4.159  1.00 95.36           C  
ATOM   1405  CB  LYS D  47       5.902  10.762  -3.467  1.00 95.36           C  
ATOM   1406  O   LYS D  47       4.402  13.682  -3.866  1.00 95.36           O  
ATOM   1407  CG  LYS D  47       7.073  11.730  -3.390  1.00 95.36           C  
ATOM   1408  CD  LYS D  47       8.392  11.038  -3.708  1.00 95.36           C  
ATOM   1409  CE  LYS D  47       9.549  12.027  -3.742  1.00 95.36           C  
ATOM   1410  NZ  LYS D  47      10.842  11.357  -4.077  1.00 95.36           N  
ATOM   1411  N   GLU D  48       3.816  12.167  -5.375  1.00 95.08           N  
ATOM   1412  CA  GLU D  48       3.450  13.129  -6.410  1.00 95.08           C  
ATOM   1413  C   GLU D  48       2.289  14.010  -5.958  1.00 95.08           C  
ATOM   1414  CB  GLU D  48       3.087  12.408  -7.711  1.00 95.08           C  
ATOM   1415  O   GLU D  48       2.297  15.222  -6.186  1.00 95.08           O  
ATOM   1416  CG  GLU D  48       2.863  13.343  -8.890  1.00 95.08           C  
ATOM   1417  CD  GLU D  48       2.557  12.611 -10.187  1.00 95.08           C  
ATOM   1418  OE1 GLU D  48       2.237  13.275 -11.199  1.00 95.08           O  
ATOM   1419  OE2 GLU D  48       2.636  11.362 -10.191  1.00 95.08           O  
ATOM   1420  N   LEU D  49       1.304  13.339  -5.351  1.00 94.91           N  
ATOM   1421  CA  LEU D  49       0.144  14.066  -4.846  1.00 94.91           C  
ATOM   1422  C   LEU D  49       0.562  15.104  -3.810  1.00 94.91           C  
ATOM   1423  CB  LEU D  49      -0.871  13.097  -4.234  1.00 94.91           C  
ATOM   1424  O   LEU D  49       0.087  16.242  -3.838  1.00 94.91           O  
ATOM   1425  CG  LEU D  49      -2.208  13.701  -3.801  1.00 94.91           C  
ATOM   1426  CD1 LEU D  49      -2.946  14.276  -5.005  1.00 94.91           C  
ATOM   1427  CD2 LEU D  49      -3.063  12.656  -3.092  1.00 94.91           C  
ATOM   1428  N   ARG D  50       1.445  14.739  -2.968  1.00 95.66           N  
ATOM   1429  CA  ARG D  50       1.924  15.646  -1.930  1.00 95.66           C  
ATOM   1430  C   ARG D  50       2.667  16.831  -2.537  1.00 95.66           C  
ATOM   1431  CB  ARG D  50       2.834  14.905  -0.947  1.00 95.66           C  
ATOM   1432  O   ARG D  50       2.513  17.966  -2.081  1.00 95.66           O  
ATOM   1433  CG  ARG D  50       2.086  14.016   0.034  1.00 95.66           C  
ATOM   1434  CD  ARG D  50       3.036  13.304   0.987  1.00 95.66           C  
ATOM   1435  NE  ARG D  50       2.314  12.491   1.961  1.00 95.66           N  
ATOM   1436  NH1 ARG D  50       4.185  11.368   2.719  1.00 95.66           N  
ATOM   1437  NH2 ARG D  50       2.125  10.904   3.610  1.00 95.66           N  
ATOM   1438  CZ  ARG D  50       2.876  11.589   2.761  1.00 95.66           C  
ATOM   1439  N   GLU D  51       3.464  16.585  -3.531  1.00 95.23           N  
ATOM   1440  CA  GLU D  51       4.217  17.642  -4.200  1.00 95.23           C  
ATOM   1441  C   GLU D  51       3.283  18.630  -4.893  1.00 95.23           C  
ATOM   1442  CB  GLU D  51       5.198  17.046  -5.213  1.00 95.23           C  
ATOM   1443  O   GLU D  51       3.485  19.844  -4.812  1.00 95.23           O  
ATOM   1444  CG  GLU D  51       6.402  16.366  -4.577  1.00 95.23           C  
ATOM   1445  CD  GLU D  51       7.325  15.710  -5.591  1.00 95.23           C  
ATOM   1446  OE1 GLU D  51       8.390  15.186  -5.193  1.00 95.23           O  
ATOM   1447  OE2 GLU D  51       6.981  15.721  -6.795  1.00 95.23           O  
ATOM   1448  N   LYS D  52       2.261  18.053  -5.536  1.00 94.07           N  
ATOM   1449  CA  LYS D  52       1.297  18.910  -6.220  1.00 94.07           C  
ATOM   1450  C   LYS D  52       0.519  19.766  -5.225  1.00 94.07           C  
ATOM   1451  CB  LYS D  52       0.332  18.071  -7.057  1.00 94.07           C  
ATOM   1452  O   LYS D  52       0.259  20.944  -5.481  1.00 94.07           O  
ATOM   1453  CG  LYS D  52       0.948  17.499  -8.325  1.00 94.07           C  
ATOM   1454  CD  LYS D  52      -0.085  16.754  -9.162  1.00 94.07           C  
ATOM   1455  CE  LYS D  52       0.544  16.125 -10.398  1.00 94.07           C  
ATOM   1456  NZ  LYS D  52       0.811  17.139 -11.461  1.00 94.07           N  
ATOM   1457  N   TRP D  53       0.192  19.191  -4.115  1.00 94.19           N  
ATOM   1458  CA  TRP D  53      -0.508  19.948  -3.081  1.00 94.19           C  
ATOM   1459  C   TRP D  53       0.374  21.065  -2.534  1.00 94.19           C  
ATOM   1460  CB  TRP D  53      -0.947  19.023  -1.942  1.00 94.19           C  
ATOM   1461  O   TRP D  53      -0.093  22.188  -2.327  1.00 94.19           O  
ATOM   1462  CG  TRP D  53      -1.647  19.730  -0.820  1.00 94.19           C  
ATOM   1463  CD1 TRP D  53      -2.944  20.161  -0.799  1.00 94.19           C  
ATOM   1464  CD2 TRP D  53      -1.083  20.092   0.444  1.00 94.19           C  
ATOM   1465  CE2 TRP D  53      -2.097  20.739   1.184  1.00 94.19           C  
ATOM   1466  CE3 TRP D  53       0.183  19.930   1.024  1.00 94.19           C  
ATOM   1467  NE1 TRP D  53      -3.221  20.769   0.404  1.00 94.19           N  
ATOM   1468  CH2 TRP D  53      -0.636  21.055   3.020  1.00 94.19           C  
ATOM   1469  CZ2 TRP D  53      -1.883  21.226   2.476  1.00 94.19           C  
ATOM   1470  CZ3 TRP D  53       0.393  20.415   2.310  1.00 94.19           C  
ATOM   1471  N   LYS D  54       1.591  20.781  -2.332  1.00 94.63           N  
ATOM   1472  CA  LYS D  54       2.530  21.778  -1.824  1.00 94.63           C  
ATOM   1473  C   LYS D  54       2.665  22.949  -2.793  1.00 94.63           C  
ATOM   1474  CB  LYS D  54       3.899  21.145  -1.572  1.00 94.63           C  
ATOM   1475  O   LYS D  54       2.678  24.109  -2.375  1.00 94.63           O  
ATOM   1476  CG  LYS D  54       4.898  22.078  -0.903  1.00 94.63           C  
ATOM   1477  CD  LYS D  54       6.237  21.390  -0.671  1.00 94.63           C  
ATOM   1478  CE  LYS D  54       7.266  22.349  -0.088  1.00 94.63           C  
ATOM   1479  NZ  LYS D  54       8.588  21.686   0.117  1.00 94.63           N  
ATOM   1480  N   ARG D  55       2.799  22.697  -4.070  1.00 94.12           N  
ATOM   1481  CA  ARG D  55       2.912  23.733  -5.092  1.00 94.12           C  
ATOM   1482  C   ARG D  55       1.660  24.602  -5.131  1.00 94.12           C  
ATOM   1483  CB  ARG D  55       3.159  23.107  -6.467  1.00 94.12           C  
ATOM   1484  O   ARG D  55       1.751  25.826  -5.253  1.00 94.12           O  
ATOM   1485  CG  ARG D  55       4.578  22.598  -6.665  1.00 94.12           C  
ATOM   1486  CD  ARG D  55       4.786  22.039  -8.066  1.00 94.12           C  
ATOM   1487  NE  ARG D  55       6.098  21.416  -8.209  1.00 94.12           N  
ATOM   1488  NH1 ARG D  55       5.862  20.951 -10.460  1.00 94.12           N  
ATOM   1489  NH2 ARG D  55       7.787  20.369  -9.360  1.00 94.12           N  
ATOM   1490  CZ  ARG D  55       6.579  20.913  -9.343  1.00 94.12           C  
ATOM   1491  N   LEU D  56       0.527  23.921  -5.076  1.00 93.79           N  
ATOM   1492  CA  LEU D  56      -0.742  24.639  -5.054  1.00 93.79           C  
ATOM   1493  C   LEU D  56      -0.829  25.553  -3.836  1.00 93.79           C  
ATOM   1494  CB  LEU D  56      -1.915  23.655  -5.053  1.00 93.79           C  
ATOM   1495  O   LEU D  56      -1.219  26.716  -3.954  1.00 93.79           O  
ATOM   1496  CG  LEU D  56      -3.315  24.269  -4.993  1.00 93.79           C  
ATOM   1497  CD1 LEU D  56      -3.526  25.222  -6.164  1.00 93.79           C  
ATOM   1498  CD2 LEU D  56      -4.378  23.176  -4.988  1.00 93.79           C  
ATOM   1499  N   LYS D  57      -0.507  25.041  -2.750  1.00 94.67           N  
ATOM   1500  CA  LYS D  57      -0.527  25.816  -1.513  1.00 94.67           C  
ATOM   1501  C   LYS D  57       0.389  27.033  -1.611  1.00 94.67           C  
ATOM   1502  CB  LYS D  57      -0.115  24.944  -0.327  1.00 94.67           C  
ATOM   1503  O   LYS D  57       0.006  28.137  -1.220  1.00 94.67           O  
ATOM   1504  CG  LYS D  57      -0.114  25.674   1.008  1.00 94.67           C  
ATOM   1505  CD  LYS D  57       0.465  24.808   2.119  1.00 94.67           C  
ATOM   1506  CE  LYS D  57       0.697  25.611   3.392  1.00 94.67           C  
ATOM   1507  NZ  LYS D  57       1.360  24.792   4.451  1.00 94.67           N  
ATOM   1508  N   GLU D  58       1.599  26.899  -2.138  1.00 94.20           N  
ATOM   1509  CA  GLU D  58       2.577  27.975  -2.262  1.00 94.20           C  
ATOM   1510  C   GLU D  58       2.070  29.078  -3.186  1.00 94.20           C  
ATOM   1511  CB  GLU D  58       3.913  27.431  -2.775  1.00 94.20           C  
ATOM   1512  O   GLU D  58       2.180  30.264  -2.865  1.00 94.20           O  
ATOM   1513  CG  GLU D  58       4.694  26.639  -1.736  1.00 94.20           C  
ATOM   1514  CD  GLU D  58       5.952  25.993  -2.295  1.00 94.20           C  
ATOM   1515  OE1 GLU D  58       6.712  25.372  -1.519  1.00 94.20           O  
ATOM   1516  OE2 GLU D  58       6.179  26.111  -3.520  1.00 94.20           O  
ATOM   1517  N   ARG D  59       1.472  28.663  -4.331  1.00 92.79           N  
ATOM   1518  CA  ARG D  59       0.982  29.635  -5.303  1.00 92.79           C  
ATOM   1519  C   ARG D  59      -0.225  30.393  -4.760  1.00 92.79           C  
ATOM   1520  CB  ARG D  59       0.618  28.944  -6.619  1.00 92.79           C  
ATOM   1521  O   ARG D  59      -0.363  31.596  -4.986  1.00 92.79           O  
ATOM   1522  CG  ARG D  59       1.821  28.499  -7.435  1.00 92.79           C  
ATOM   1523  CD  ARG D  59       2.730  29.670  -7.782  1.00 92.79           C  
ATOM   1524  NE  ARG D  59       3.927  29.229  -8.493  1.00 92.79           N  
ATOM   1525  NH1 ARG D  59       4.821  31.347  -8.723  1.00 92.79           N  
ATOM   1526  NH2 ARG D  59       5.939  29.530  -9.560  1.00 92.79           N  
ATOM   1527  CZ  ARG D  59       4.893  30.037  -8.924  1.00 92.79           C  
ATOM   1528  N   LEU D  60      -1.013  29.729  -4.041  1.00 92.52           N  
ATOM   1529  CA  LEU D  60      -2.178  30.370  -3.442  1.00 92.52           C  
ATOM   1530  C   LEU D  60      -1.757  31.381  -2.380  1.00 92.52           C  
ATOM   1531  CB  LEU D  60      -3.109  29.322  -2.825  1.00 92.52           C  
ATOM   1532  O   LEU D  60      -2.332  32.468  -2.289  1.00 92.52           O  
ATOM   1533  CG  LEU D  60      -4.080  28.630  -3.783  1.00 92.52           C  
ATOM   1534  CD1 LEU D  60      -4.760  27.454  -3.089  1.00 92.52           C  
ATOM   1535  CD2 LEU D  60      -5.114  29.621  -4.305  1.00 92.52           C  
ATOM   1536  N   GLU D  61      -0.783  31.051  -1.691  1.00 92.91           N  
ATOM   1537  CA  GLU D  61      -0.280  31.963  -0.668  1.00 92.91           C  
ATOM   1538  C   GLU D  61       0.349  33.204  -1.296  1.00 92.91           C  
ATOM   1539  CB  GLU D  61       0.737  31.255   0.231  1.00 92.91           C  
ATOM   1540  O   GLU D  61       0.160  34.318  -0.804  1.00 92.91           O  
ATOM   1541  CG  GLU D  61       0.108  30.315   1.249  1.00 92.91           C  
ATOM   1542  CD  GLU D  61       1.132  29.521   2.044  1.00 92.91           C  
ATOM   1543  OE1 GLU D  61       0.736  28.774   2.968  1.00 92.91           O  
ATOM   1544  OE2 GLU D  61       2.340  29.647   1.742  1.00 92.91           O  
ATOM   1545  N   GLU D  62       1.124  32.975  -2.398  1.00 92.35           N  
ATOM   1546  CA  GLU D  62       1.721  34.095  -3.119  1.00 92.35           C  
ATOM   1547  C   GLU D  62       0.650  35.037  -3.659  1.00 92.35           C  
ATOM   1548  CB  GLU D  62       2.602  33.589  -4.264  1.00 92.35           C  
ATOM   1549  O   GLU D  62       0.783  36.259  -3.560  1.00 92.35           O  
ATOM   1550  CG  GLU D  62       3.924  32.990  -3.806  1.00 92.35           C  
ATOM   1551  CD  GLU D  62       4.733  32.383  -4.940  1.00 92.35           C  
ATOM   1552  OE1 GLU D  62       5.785  31.759  -4.670  1.00 92.35           O  
ATOM   1553  OE2 GLU D  62       4.313  32.533  -6.109  1.00 92.35           O  
ATOM   1554  N   LEU D  63      -0.382  34.478  -4.241  1.00 89.97           N  
ATOM   1555  CA  LEU D  63      -1.494  35.256  -4.777  1.00 89.97           C  
ATOM   1556  C   LEU D  63      -2.204  36.025  -3.668  1.00 89.97           C  
ATOM   1557  CB  LEU D  63      -2.489  34.342  -5.497  1.00 89.97           C  
ATOM   1558  O   LEU D  63      -2.552  37.195  -3.843  1.00 89.97           O  
ATOM   1559  CG  LEU D  63      -3.676  35.031  -6.173  1.00 89.97           C  
ATOM   1560  CD1 LEU D  63      -3.186  36.000  -7.245  1.00 89.97           C  
ATOM   1561  CD2 LEU D  63      -4.624  33.998  -6.771  1.00 89.97           C  
ATOM   1562  N   ARG D  64      -2.370  35.424  -2.593  1.00 92.27           N  
ATOM   1563  CA  ARG D  64      -3.024  36.069  -1.459  1.00 92.27           C  
ATOM   1564  C   ARG D  64      -2.225  37.277  -0.981  1.00 92.27           C  
ATOM   1565  CB  ARG D  64      -3.211  35.076  -0.310  1.00 92.27           C  
ATOM   1566  O   ARG D  64      -2.797  38.329  -0.686  1.00 92.27           O  
ATOM   1567  CG  ARG D  64      -4.020  35.626   0.854  1.00 92.27           C  
ATOM   1568  CD  ARG D  64      -4.151  34.610   1.980  1.00 92.27           C  
ATOM   1569  NE  ARG D  64      -4.747  35.202   3.174  1.00 92.27           N  
ATOM   1570  NH1 ARG D  64      -4.454  33.333   4.499  1.00 92.27           N  
ATOM   1571  NH2 ARG D  64      -5.436  35.215   5.365  1.00 92.27           N  
ATOM   1572  CZ  ARG D  64      -4.878  34.582   4.343  1.00 92.27           C  
ATOM   1573  N   GLU D  65      -0.926  37.040  -0.882  1.00 91.53           N  
ATOM   1574  CA  GLU D  65      -0.057  38.124  -0.434  1.00 91.53           C  
ATOM   1575  C   GLU D  65      -0.082  39.292  -1.416  1.00 91.53           C  
ATOM   1576  CB  GLU D  65       1.378  37.622  -0.250  1.00 91.53           C  
ATOM   1577  O   GLU D  65      -0.132  40.453  -1.006  1.00 91.53           O  
ATOM   1578  CG  GLU D  65       2.298  38.627   0.427  1.00 91.53           C  
ATOM   1579  CD  GLU D  65       3.675  38.063   0.740  1.00 91.53           C  
ATOM   1580  OE1 GLU D  65       4.514  38.793   1.315  1.00 91.53           O  
ATOM   1581  OE2 GLU D  65       3.918  36.882   0.406  1.00 91.53           O  
ATOM   1582  N   LYS D  66      -0.010  38.973  -2.742  1.00 89.82           N  
ATOM   1583  CA  LYS D  66      -0.039  40.008  -3.771  1.00 89.82           C  
ATOM   1584  C   LYS D  66      -1.353  40.784  -3.734  1.00 89.82           C  
ATOM   1585  CB  LYS D  66       0.168  39.394  -5.156  1.00 89.82           C  
ATOM   1586  O   LYS D  66      -1.357  42.012  -3.840  1.00 89.82           O  
ATOM   1587  CG  LYS D  66       1.611  39.016  -5.457  1.00 89.82           C  
ATOM   1588  CD  LYS D  66       1.764  38.473  -6.872  1.00 89.82           C  
ATOM   1589  CE  LYS D  66       3.199  38.055  -7.159  1.00 89.82           C  
ATOM   1590  NZ  LYS D  66       3.342  37.464  -8.523  1.00 89.82           N  
ATOM   1591  N   LEU D  67      -2.488  40.133  -3.615  1.00 88.17           N  
ATOM   1592  CA  LEU D  67      -3.798  40.773  -3.562  1.00 88.17           C  
ATOM   1593  C   LEU D  67      -3.927  41.645  -2.318  1.00 88.17           C  
ATOM   1594  CB  LEU D  67      -4.910  39.721  -3.580  1.00 88.17           C  
ATOM   1595  O   LEU D  67      -4.515  42.727  -2.371  1.00 88.17           O  
ATOM   1596  CG  LEU D  67      -5.161  39.023  -4.918  1.00 88.17           C  
ATOM   1597  CD1 LEU D  67      -6.145  37.871  -4.739  1.00 88.17           C  
ATOM   1598  CD2 LEU D  67      -5.677  40.018  -5.952  1.00 88.17           C  
ATOM   1599  N   ARG D  68      -3.430  41.212  -1.260  1.00 90.00           N  
ATOM   1600  CA  ARG D  68      -3.456  41.981  -0.020  1.00 90.00           C  
ATOM   1601  C   ARG D  68      -2.671  43.281  -0.164  1.00 90.00           C  
ATOM   1602  CB  ARG D  68      -2.893  41.155   1.138  1.00 90.00           C  
ATOM   1603  O   ARG D  68      -3.128  44.340   0.270  1.00 90.00           O  
ATOM   1604  CG  ARG D  68      -3.069  41.804   2.502  1.00 90.00           C  
ATOM   1605  CD  ARG D  68      -2.406  40.990   3.604  1.00 90.00           C  
ATOM   1606  NE  ARG D  68      -2.505  41.656   4.900  1.00 90.00           N  
ATOM   1607  NH1 ARG D  68      -1.315  40.045   6.051  1.00 90.00           N  
ATOM   1608  NH2 ARG D  68      -2.134  41.879   7.155  1.00 90.00           N  
ATOM   1609  CZ  ARG D  68      -1.985  41.192   6.032  1.00 90.00           C  
ATOM   1610  N   ARG D  69      -1.503  43.215  -0.793  1.00 90.11           N  
ATOM   1611  CA  ARG D  69      -0.663  44.392  -0.991  1.00 90.11           C  
ATOM   1612  C   ARG D  69      -1.338  45.396  -1.919  1.00 90.11           C  
ATOM   1613  CB  ARG D  69       0.701  43.990  -1.556  1.00 90.11           C  
ATOM   1614  O   ARG D  69      -1.274  46.605  -1.686  1.00 90.11           O  
ATOM   1615  CG  ARG D  69       1.614  43.318  -0.543  1.00 90.11           C  
ATOM   1616  CD  ARG D  69       2.988  43.024  -1.129  1.00 90.11           C  
ATOM   1617  NE  ARG D  69       3.806  42.233  -0.215  1.00 90.11           N  
ATOM   1618  NH1 ARG D  69       5.569  41.975  -1.685  1.00 90.11           N  
ATOM   1619  NH2 ARG D  69       5.671  41.046   0.407  1.00 90.11           N  
ATOM   1620  CZ  ARG D  69       5.013  41.753  -0.500  1.00 90.11           C  
ATOM   1621  N   GLU D  70      -1.878  44.897  -2.889  1.00 88.45           N  
ATOM   1622  CA  GLU D  70      -2.574  45.760  -3.839  1.00 88.45           C  
ATOM   1623  C   GLU D  70      -3.763  46.457  -3.184  1.00 88.45           C  
ATOM   1624  CB  GLU D  70      -3.040  44.955  -5.055  1.00 88.45           C  
ATOM   1625  O   GLU D  70      -4.010  47.639  -3.432  1.00 88.45           O  
ATOM   1626  CG  GLU D  70      -1.925  44.614  -6.032  1.00 88.45           C  
ATOM   1627  CD  GLU D  70      -2.394  43.776  -7.210  1.00 88.45           C  
ATOM   1628  OE1 GLU D  70      -1.563  43.435  -8.083  1.00 88.45           O  
ATOM   1629  OE2 GLU D  70      -3.604  43.459  -7.263  1.00 88.45           O  
ATOM   1630  N   GLU D  71      -4.495  45.732  -2.395  1.00 87.79           N  
ATOM   1631  CA  GLU D  71      -5.624  46.317  -1.679  1.00 87.79           C  
ATOM   1632  C   GLU D  71      -5.162  47.402  -0.711  1.00 87.79           C  
ATOM   1633  CB  GLU D  71      -6.401  45.235  -0.924  1.00 87.79           C  
ATOM   1634  O   GLU D  71      -5.810  48.443  -0.581  1.00 87.79           O  
ATOM   1635  CG  GLU D  71      -7.711  45.725  -0.323  1.00 87.79           C  
ATOM   1636  CD  GLU D  71      -8.539  44.611   0.298  1.00 87.79           C  
ATOM   1637  OE1 GLU D  71      -9.653  44.890   0.797  1.00 87.79           O  
ATOM   1638  OE2 GLU D  71      -8.070  43.451   0.286  1.00 87.79           O  
ATOM   1639  N   GLN D  72      -4.119  47.191  -0.153  1.00 87.31           N  
ATOM   1640  CA  GLN D  72      -3.566  48.178   0.769  1.00 87.31           C  
ATOM   1641  C   GLN D  72      -3.141  49.444   0.031  1.00 87.31           C  
ATOM   1642  CB  GLN D  72      -2.377  47.592   1.533  1.00 87.31           C  
ATOM   1643  O   GLN D  72      -3.381  50.556   0.505  1.00 87.31           O  
ATOM   1644  CG  GLN D  72      -1.906  48.458   2.694  1.00 87.31           C  
ATOM   1645  CD  GLN D  72      -0.799  47.805   3.501  1.00 87.31           C  
ATOM   1646  NE2 GLN D  72      -0.395  48.455   4.587  1.00 87.31           N  
ATOM   1647  OE1 GLN D  72      -0.311  46.726   3.151  1.00 87.31           O  
ATOM   1648  N   ARG D  73      -2.526  49.266  -1.069  1.00 86.69           N  
ATOM   1649  CA  ARG D  73      -2.106  50.403  -1.881  1.00 86.69           C  
ATOM   1650  C   ARG D  73      -3.309  51.218  -2.346  1.00 86.69           C  
ATOM   1651  CB  ARG D  73      -1.294  49.932  -3.089  1.00 86.69           C  
ATOM   1652  O   ARG D  73      -3.271  52.450  -2.338  1.00 86.69           O  
ATOM   1653  CG  ARG D  73       0.153  49.596  -2.765  1.00 86.69           C  
ATOM   1654  CD  ARG D  73       0.982  49.398  -4.026  1.00 86.69           C  
ATOM   1655  NE  ARG D  73       0.585  48.193  -4.748  1.00 86.69           N  
ATOM   1656  NH1 ARG D  73       2.523  48.056  -6.000  1.00 86.69           N  
ATOM   1657  NH2 ARG D  73       0.868  46.491  -6.265  1.00 86.69           N  
ATOM   1658  CZ  ARG D  73       1.326  47.583  -5.669  1.00 86.69           C  
ATOM   1659  N   ARG D  74      -4.268  50.595  -2.750  1.00 84.55           N  
ATOM   1660  CA  ARG D  74      -5.491  51.255  -3.197  1.00 84.55           C  
ATOM   1661  C   ARG D  74      -6.142  52.031  -2.057  1.00 84.55           C  
ATOM   1662  CB  ARG D  74      -6.477  50.232  -3.765  1.00 84.55           C  
ATOM   1663  O   ARG D  74      -6.659  53.131  -2.264  1.00 84.55           O  
ATOM   1664  CG  ARG D  74      -6.170  49.807  -5.192  1.00 84.55           C  
ATOM   1665  CD  ARG D  74      -7.251  48.894  -5.753  1.00 84.55           C  
ATOM   1666  NE  ARG D  74      -6.835  48.275  -7.009  1.00 84.55           N  
ATOM   1667  NH1 ARG D  74      -8.907  47.374  -7.490  1.00 84.55           N  
ATOM   1668  NH2 ARG D  74      -7.150  47.049  -8.926  1.00 84.55           N  
ATOM   1669  CZ  ARG D  74      -7.632  47.567  -7.805  1.00 84.55           C  
ATOM   1670  N   ARG D  75      -6.105  51.558  -0.865  1.00 84.82           N  
ATOM   1671  CA  ARG D  75      -6.677  52.229   0.298  1.00 84.82           C  
ATOM   1672  C   ARG D  75      -5.862  53.462   0.674  1.00 84.82           C  
ATOM   1673  CB  ARG D  75      -6.756  51.271   1.488  1.00 84.82           C  
ATOM   1674  O   ARG D  75      -6.422  54.484   1.076  1.00 84.82           O  
ATOM   1675  CG  ARG D  75      -7.909  50.283   1.409  1.00 84.82           C  
ATOM   1676  CD  ARG D  75      -7.980  49.398   2.645  1.00 84.82           C  
ATOM   1677  NE  ARG D  75      -8.977  48.342   2.495  1.00 84.82           N  
ATOM   1678  NH1 ARG D  75      -8.784  47.567   4.663  1.00 84.82           N  
ATOM   1679  NH2 ARG D  75     -10.253  46.572   3.212  1.00 84.82           N  
ATOM   1680  CZ  ARG D  75      -9.336  47.496   3.457  1.00 84.82           C  
ATOM   1681  N   GLU D  76      -4.584  53.374   0.471  1.00 85.67           N  
ATOM   1682  CA  GLU D  76      -3.716  54.494   0.820  1.00 85.67           C  
ATOM   1683  C   GLU D  76      -3.830  55.620  -0.204  1.00 85.67           C  
ATOM   1684  CB  GLU D  76      -2.261  54.033   0.935  1.00 85.67           C  
ATOM   1685  O   GLU D  76      -3.679  56.795   0.138  1.00 85.67           O  
ATOM   1686  CG  GLU D  76      -1.977  53.196   2.174  1.00 85.67           C  
ATOM   1687  CD  GLU D  76      -0.544  52.695   2.244  1.00 85.67           C  
ATOM   1688  OE1 GLU D  76      -0.184  52.021   3.236  1.00 85.67           O  
ATOM   1689  OE2 GLU D  76       0.227  52.981   1.301  1.00 85.67           O  
ATOM   1690  N   GLU D  77      -4.112  55.414  -1.330  1.00 79.26           N  
ATOM   1691  CA  GLU D  77      -4.259  56.425  -2.373  1.00 79.26           C  
ATOM   1692  C   GLU D  77      -5.612  57.123  -2.279  1.00 79.26           C  
ATOM   1693  CB  GLU D  77      -4.087  55.797  -3.759  1.00 79.26           C  
ATOM   1694  O   GLU D  77      -5.740  58.294  -2.644  1.00 79.26           O  
ATOM   1695  CG  GLU D  77      -2.638  55.518  -4.132  1.00 79.26           C  
ATOM   1696  CD  GLU D  77      -2.485  54.866  -5.497  1.00 79.26           C  
ATOM   1697  OE1 GLU D  77      -1.336  54.598  -5.917  1.00 79.26           O  
ATOM   1698  OE2 GLU D  77      -3.523  54.621  -6.153  1.00 79.26           O  
ATOM   1699  N   LYS D  78      -6.606  56.783  -1.568  1.00 76.79           N  
ATOM   1700  CA  LYS D  78      -7.861  57.491  -1.330  1.00 76.79           C  
ATOM   1701  C   LYS D  78      -7.748  58.419  -0.125  1.00 76.79           C  
ATOM   1702  CB  LYS D  78      -9.006  56.499  -1.122  1.00 76.79           C  
ATOM   1703  O   LYS D  78      -8.283  59.530  -0.138  1.00 76.79           O  
ATOM   1704  CG  LYS D  78      -9.620  55.982  -2.415  1.00 76.79           C  
ATOM   1705  CD  LYS D  78     -10.819  55.083  -2.144  1.00 76.79           C  
ATOM   1706  CE  LYS D  78     -11.348  54.453  -3.426  1.00 76.79           C  
ATOM   1707  NZ  LYS D  78     -12.522  53.567  -3.165  1.00 76.79           N  
TER    1708      LYS D  78                                                      
ENDMDL                                                                          
END                                                                             
