# Supplementary material for: De novo design of obligate ABC-type heterotrimeric proteins
Source: Nat Struct Mol Biol. 2022 Dec 15;29(12):1266–76. doi: 10.1038/s41594-022-00879-4 (PMC9758053; doi:10.1038/s41594-022-00879-4)
Supplement: Supplementary file 4 — This compressed file contains all PDB files and scripts used in our design protocols and analyses, as well as the final design model outputs. [file 41594_2022_879_MOESM4_ESM.zip › source_data/pdbs/AF-Multimer for base_pdbs/DHT01/DHT01_AF-Mult_model1.pdb]

MODEL     1                                                                     
ATOM      1  N   ASP B   1     -24.993  28.863  -7.650  1.00 64.71           N  
ATOM      2  CA  ASP B   1     -25.453  28.477  -6.319  1.00 64.71           C  
ATOM      3  C   ASP B   1     -24.358  27.737  -5.553  1.00 64.71           C  
ATOM      4  CB  ASP B   1     -26.707  27.605  -6.417  1.00 64.71           C  
ATOM      5  O   ASP B   1     -23.790  26.765  -6.055  1.00 64.71           O  
ATOM      6  CG  ASP B   1     -27.364  27.360  -5.070  1.00 64.71           C  
ATOM      7  OD1 ASP B   1     -28.293  26.527  -4.988  1.00 64.71           O  
ATOM      8  OD2 ASP B   1     -26.952  28.007  -4.083  1.00 64.71           O  
ATOM      9  N   GLU B   2     -23.967  28.219  -4.587  1.00 85.17           N  
ATOM     10  CA  GLU B   2     -22.929  27.727  -3.686  1.00 85.17           C  
ATOM     11  C   GLU B   2     -23.167  26.266  -3.315  1.00 85.17           C  
ATOM     12  CB  GLU B   2     -22.862  28.587  -2.422  1.00 85.17           C  
ATOM     13  O   GLU B   2     -22.224  25.475  -3.252  1.00 85.17           O  
ATOM     14  CG  GLU B   2     -21.628  28.330  -1.568  1.00 85.17           C  
ATOM     15  CD  GLU B   2     -21.520  29.265  -0.374  1.00 85.17           C  
ATOM     16  OE1 GLU B   2     -20.573  29.114   0.431  1.00 85.17           O  
ATOM     17  OE2 GLU B   2     -22.390  30.154  -0.241  1.00 85.17           O  
ATOM     18  N   GLU B   3     -24.413  25.841  -3.240  1.00 86.45           N  
ATOM     19  CA  GLU B   3     -24.752  24.464  -2.895  1.00 86.45           C  
ATOM     20  C   GLU B   3     -24.396  23.507  -4.029  1.00 86.45           C  
ATOM     21  CB  GLU B   3     -26.241  24.346  -2.555  1.00 86.45           C  
ATOM     22  O   GLU B   3     -23.890  22.409  -3.785  1.00 86.45           O  
ATOM     23  CG  GLU B   3     -26.651  22.967  -2.059  1.00 86.45           C  
ATOM     24  CD  GLU B   3     -28.124  22.874  -1.694  1.00 86.45           C  
ATOM     25  OE1 GLU B   3     -28.648  21.744  -1.569  1.00 86.45           O  
ATOM     26  OE2 GLU B   3     -28.759  23.940  -1.533  1.00 86.45           O  
ATOM     27  N   GLU B   4     -24.612  23.903  -5.239  1.00 87.91           N  
ATOM     28  CA  GLU B   4     -24.277  23.090  -6.404  1.00 87.91           C  
ATOM     29  C   GLU B   4     -22.769  22.892  -6.524  1.00 87.91           C  
ATOM     30  CB  GLU B   4     -24.827  23.729  -7.682  1.00 87.91           C  
ATOM     31  O   GLU B   4     -22.306  21.799  -6.858  1.00 87.91           O  
ATOM     32  CG  GLU B   4     -24.661  22.863  -8.923  1.00 87.91           C  
ATOM     33  CD  GLU B   4     -25.465  21.574  -8.867  1.00 87.91           C  
ATOM     34  OE1 GLU B   4     -25.160  20.635  -9.637  1.00 87.91           O  
ATOM     35  OE2 GLU B   4     -26.408  21.503  -8.048  1.00 87.91           O  
ATOM     36  N   LYS B   5     -22.017  23.893  -6.229  1.00 89.23           N  
ATOM     37  CA  LYS B   5     -20.561  23.799  -6.276  1.00 89.23           C  
ATOM     38  C   LYS B   5     -20.038  22.817  -5.232  1.00 89.23           C  
ATOM     39  CB  LYS B   5     -19.927  25.175  -6.064  1.00 89.23           C  
ATOM     40  O   LYS B   5     -19.122  22.039  -5.507  1.00 89.23           O  
ATOM     41  CG  LYS B   5     -20.075  26.114  -7.252  1.00 89.23           C  
ATOM     42  CD  LYS B   5     -19.361  27.438  -7.010  1.00 89.23           C  
ATOM     43  CE  LYS B   5     -19.562  28.403  -8.171  1.00 89.23           C  
ATOM     44  NZ  LYS B   5     -18.928  29.729  -7.906  1.00 89.23           N  
ATOM     45  N   LEU B   6     -20.640  22.834  -4.108  1.00 89.15           N  
ATOM     46  CA  LEU B   6     -20.238  21.927  -3.038  1.00 89.15           C  
ATOM     47  C   LEU B   6     -20.566  20.482  -3.399  1.00 89.15           C  
ATOM     48  CB  LEU B   6     -20.929  22.307  -1.726  1.00 89.15           C  
ATOM     49  O   LEU B   6     -19.773  19.576  -3.132  1.00 89.15           O  
ATOM     50  CG  LEU B   6     -20.397  23.553  -1.016  1.00 89.15           C  
ATOM     51  CD1 LEU B   6     -21.337  23.962   0.113  1.00 89.15           C  
ATOM     52  CD2 LEU B   6     -18.990  23.305  -0.483  1.00 89.15           C  
ATOM     53  N   ARG B   7     -21.694  20.372  -4.084  1.00 90.65           N  
ATOM     54  CA  ARG B   7     -22.086  19.034  -4.514  1.00 90.65           C  
ATOM     55  C   ARG B   7     -21.127  18.495  -5.570  1.00 90.65           C  
ATOM     56  CB  ARG B   7     -23.515  19.043  -5.061  1.00 90.65           C  
ATOM     57  O   ARG B   7     -20.761  17.318  -5.541  1.00 90.65           O  
ATOM     58  CG  ARG B   7     -24.099  17.656  -5.282  1.00 90.65           C  
ATOM     59  CD  ARG B   7     -25.552  17.720  -5.729  1.00 90.65           C  
ATOM     60  NE  ARG B   7     -26.110  16.388  -5.943  1.00 90.65           N  
ATOM     61  NH1 ARG B   7     -27.427  17.001  -7.739  1.00 90.65           N  
ATOM     62  NH2 ARG B   7     -27.429  14.832  -6.998  1.00 90.65           N  
ATOM     63  CZ  ARG B   7     -26.987  16.077  -6.893  1.00 90.65           C  
ATOM     64  N   GLU B   8     -20.763  19.334  -6.564  1.00 92.11           N  
ATOM     65  CA  GLU B   8     -19.817  18.939  -7.604  1.00 92.11           C  
ATOM     66  C   GLU B   8     -18.460  18.578  -7.008  1.00 92.11           C  
ATOM     67  CB  GLU B   8     -19.657  20.056  -8.638  1.00 92.11           C  
ATOM     68  O   GLU B   8     -17.840  17.591  -7.412  1.00 92.11           O  
ATOM     69  CG  GLU B   8     -20.852  20.211  -9.567  1.00 92.11           C  
ATOM     70  CD  GLU B   8     -20.718  21.380 -10.529  1.00 92.11           C  
ATOM     71  OE1 GLU B   8     -21.647  21.614 -11.334  1.00 92.11           O  
ATOM     72  OE2 GLU B   8     -19.674  22.068 -10.477  1.00 92.11           O  
ATOM     73  N   SER B   9     -18.062  19.355  -5.948  1.00 91.30           N  
ATOM     74  CA  SER B   9     -16.803  19.076  -5.265  1.00 91.30           C  
ATOM     75  C   SER B   9     -16.848  17.729  -4.551  1.00 91.30           C  
ATOM     76  CB  SER B   9     -16.479  20.184  -4.263  1.00 91.30           C  
ATOM     77  O   SER B   9     -15.870  16.979  -4.567  1.00 91.30           O  
ATOM     78  OG  SER B   9     -15.229  19.948  -3.638  1.00 91.30           O  
ATOM     79  N   LEU B  10     -17.973  17.470  -3.978  1.00 92.81           N  
ATOM     80  CA  LEU B  10     -18.133  16.198  -3.282  1.00 92.81           C  
ATOM     81  C   LEU B  10     -18.023  15.028  -4.254  1.00 92.81           C  
ATOM     82  CB  LEU B  10     -19.481  16.149  -2.557  1.00 92.81           C  
ATOM     83  O   LEU B  10     -17.355  14.034  -3.962  1.00 92.81           O  
ATOM     84  CG  LEU B  10     -19.806  14.852  -1.816  1.00 92.81           C  
ATOM     85  CD1 LEU B  10     -18.818  14.631  -0.676  1.00 92.81           C  
ATOM     86  CD2 LEU B  10     -21.238  14.879  -1.292  1.00 92.81           C  
ATOM     87  N   GLU B  11     -18.686  15.127  -5.414  1.00 92.38           N  
ATOM     88  CA  GLU B  11     -18.646  14.062  -6.411  1.00 92.38           C  
ATOM     89  C   GLU B  11     -17.223  13.830  -6.913  1.00 92.38           C  
ATOM     90  CB  GLU B  11     -19.571  14.389  -7.586  1.00 92.38           C  
ATOM     91  O   GLU B  11     -16.804  12.685  -7.100  1.00 92.38           O  
ATOM     92  CG  GLU B  11     -21.051  14.240  -7.263  1.00 92.38           C  
ATOM     93  CD  GLU B  11     -21.405  12.878  -6.688  1.00 92.38           C  
ATOM     94  OE1 GLU B  11     -22.094  12.820  -5.644  1.00 92.38           O  
ATOM     95  OE2 GLU B  11     -20.990  11.860  -7.286  1.00 92.38           O  
ATOM     96  N   GLU B  12     -16.454  14.897  -7.079  1.00 92.71           N  
ATOM     97  CA  GLU B  12     -15.063  14.789  -7.508  1.00 92.71           C  
ATOM     98  C   GLU B  12     -14.214  14.082  -6.455  1.00 92.71           C  
ATOM     99  CB  GLU B  12     -14.483  16.173  -7.809  1.00 92.71           C  
ATOM    100  O   GLU B  12     -13.383  13.234  -6.786  1.00 92.71           O  
ATOM    101  CG  GLU B  12     -14.996  16.786  -9.104  1.00 92.71           C  
ATOM    102  CD  GLU B  12     -14.511  18.210  -9.327  1.00 92.71           C  
ATOM    103  OE1 GLU B  12     -14.884  18.825 -10.351  1.00 92.71           O  
ATOM    104  OE2 GLU B  12     -13.752  18.715  -8.470  1.00 92.71           O  
ATOM    105  N   GLN B  13     -14.503  14.404  -5.231  1.00 91.86           N  
ATOM    106  CA  GLN B  13     -13.739  13.803  -4.142  1.00 91.86           C  
ATOM    107  C   GLN B  13     -14.074  12.322  -3.987  1.00 91.86           C  
ATOM    108  CB  GLN B  13     -14.003  14.541  -2.829  1.00 91.86           C  
ATOM    109  O   GLN B  13     -13.196  11.509  -3.693  1.00 91.86           O  
ATOM    110  CG  GLN B  13     -13.429  15.951  -2.790  1.00 91.86           C  
ATOM    111  CD  GLN B  13     -11.941  15.987  -3.087  1.00 91.86           C  
ATOM    112  NE2 GLN B  13     -11.487  17.068  -3.711  1.00 91.86           N  
ATOM    113  OE1 GLN B  13     -11.206  15.051  -2.756  1.00 91.86           O  
ATOM    114  N   LYS B  14     -15.278  12.017  -4.269  1.00 93.68           N  
ATOM    115  CA  LYS B  14     -15.674  10.612  -4.227  1.00 93.68           C  
ATOM    116  C   LYS B  14     -14.939   9.801  -5.291  1.00 93.68           C  
ATOM    117  CB  LYS B  14     -17.186  10.475  -4.416  1.00 93.68           C  
ATOM    118  O   LYS B  14     -14.505   8.677  -5.032  1.00 93.68           O  
ATOM    119  CG  LYS B  14     -18.000  10.863  -3.190  1.00 93.68           C  
ATOM    120  CD  LYS B  14     -19.493  10.684  -3.432  1.00 93.68           C  
ATOM    121  CE  LYS B  14     -20.307  11.027  -2.191  1.00 93.68           C  
ATOM    122  NZ  LYS B  14     -21.774  10.900  -2.437  1.00 93.68           N  
ATOM    123  N   LYS B  15     -14.777  10.345  -6.519  1.00 92.96           N  
ATOM    124  CA  LYS B  15     -14.038   9.687  -7.592  1.00 92.96           C  
ATOM    125  C   LYS B  15     -12.571   9.498  -7.214  1.00 92.96           C  
ATOM    126  CB  LYS B  15     -14.144  10.491  -8.889  1.00 92.96           C  
ATOM    127  O   LYS B  15     -11.989   8.442  -7.473  1.00 92.96           O  
ATOM    128  CG  LYS B  15     -15.515  10.426  -9.546  1.00 92.96           C  
ATOM    129  CD  LYS B  15     -15.550  11.221 -10.845  1.00 92.96           C  
ATOM    130  CE  LYS B  15     -16.952  11.260 -11.440  1.00 92.96           C  
ATOM    131  NZ  LYS B  15     -17.011  12.118 -12.661  1.00 92.96           N  
ATOM    132  N   ARG B  16     -12.016  10.473  -6.469  1.00 92.97           N  
ATOM    133  CA  ARG B  16     -10.615  10.408  -6.067  1.00 92.97           C  
ATOM    134  C   ARG B  16     -10.395   9.324  -5.017  1.00 92.97           C  
ATOM    135  CB  ARG B  16     -10.147  11.762  -5.528  1.00 92.97           C  
ATOM    136  O   ARG B  16      -9.400   8.599  -5.065  1.00 92.97           O  
ATOM    137  CG  ARG B  16      -9.954  12.820  -6.603  1.00 92.97           C  
ATOM    138  CD  ARG B  16      -9.446  14.131  -6.019  1.00 92.97           C  
ATOM    139  NE  ARG B  16      -9.388  15.184  -7.029  1.00 92.97           N  
ATOM    140  NH1 ARG B  16      -8.346  16.725  -5.660  1.00 92.97           N  
ATOM    141  NH2 ARG B  16      -8.866  17.274  -7.824  1.00 92.97           N  
ATOM    142  CZ  ARG B  16      -8.867  16.392  -6.835  1.00 92.97           C  
ATOM    143  N   VAL B  17     -11.368   9.253  -4.114  1.00 94.22           N  
ATOM    144  CA  VAL B  17     -11.255   8.240  -3.071  1.00 94.22           C  
ATOM    145  C   VAL B  17     -11.337   6.847  -3.691  1.00 94.22           C  
ATOM    146  CB  VAL B  17     -12.351   8.409  -1.994  1.00 94.22           C  
ATOM    147  O   VAL B  17     -10.605   5.939  -3.292  1.00 94.22           O  
ATOM    148  CG1 VAL B  17     -12.408   7.184  -1.084  1.00 94.22           C  
ATOM    149  CG2 VAL B  17     -12.103   9.676  -1.177  1.00 94.22           C  
ATOM    150  N   LYS B  18     -12.189   6.669  -4.694  1.00 94.08           N  
ATOM    151  CA  LYS B  18     -12.287   5.388  -5.386  1.00 94.08           C  
ATOM    152  C   LYS B  18     -10.971   5.032  -6.073  1.00 94.08           C  
ATOM    153  CB  LYS B  18     -13.422   5.416  -6.410  1.00 94.08           C  
ATOM    154  O   LYS B  18     -10.556   3.871  -6.068  1.00 94.08           O  
ATOM    155  CG  LYS B  18     -14.809   5.279  -5.801  1.00 94.08           C  
ATOM    156  CD  LYS B  18     -15.885   5.183  -6.875  1.00 94.08           C  
ATOM    157  CE  LYS B  18     -17.279   5.110  -6.267  1.00 94.08           C  
ATOM    158  NZ  LYS B  18     -18.339   5.057  -7.317  1.00 94.08           N  
ATOM    159  N   GLU B  19     -10.291   6.005  -6.702  1.00 94.06           N  
ATOM    160  CA  GLU B  19      -8.994   5.787  -7.336  1.00 94.06           C  
ATOM    161  C   GLU B  19      -7.944   5.364  -6.314  1.00 94.06           C  
ATOM    162  CB  GLU B  19      -8.536   7.050  -8.070  1.00 94.06           C  
ATOM    163  O   GLU B  19      -7.164   4.442  -6.563  1.00 94.06           O  
ATOM    164  CG  GLU B  19      -7.243   6.871  -8.853  1.00 94.06           C  
ATOM    165  CD  GLU B  19      -6.850   8.104  -9.651  1.00 94.06           C  
ATOM    166  OE1 GLU B  19      -5.825   8.061 -10.369  1.00 94.06           O  
ATOM    167  OE2 GLU B  19      -7.572   9.122  -9.557  1.00 94.06           O  
ATOM    168  N   ILE B  20      -7.956   6.041  -5.188  1.00 93.75           N  
ATOM    169  CA  ILE B  20      -7.022   5.724  -4.113  1.00 93.75           C  
ATOM    170  C   ILE B  20      -7.264   4.297  -3.625  1.00 93.75           C  
ATOM    171  CB  ILE B  20      -7.152   6.721  -2.940  1.00 93.75           C  
ATOM    172  O   ILE B  20      -6.315   3.542  -3.401  1.00 93.75           O  
ATOM    173  CG1 ILE B  20      -6.590   8.090  -3.338  1.00 93.75           C  
ATOM    174  CG2 ILE B  20      -6.446   6.181  -1.693  1.00 93.75           C  
ATOM    175  CD1 ILE B  20      -6.888   9.197  -2.336  1.00 93.75           C  
ATOM    176  N   GLU B  21      -8.493   3.963  -3.581  1.00 95.75           N  
ATOM    177  CA  GLU B  21      -8.853   2.618  -3.142  1.00 95.75           C  
ATOM    178  C   GLU B  21      -8.351   1.563  -4.124  1.00 95.75           C  
ATOM    179  CB  GLU B  21     -10.370   2.497  -2.970  1.00 95.75           C  
ATOM    180  O   GLU B  21      -7.843   0.518  -3.714  1.00 95.75           O  
ATOM    181  CG  GLU B  21     -10.902   3.171  -1.714  1.00 95.75           C  
ATOM    182  CD  GLU B  21     -12.420   3.154  -1.621  1.00 95.75           C  
ATOM    183  OE1 GLU B  21     -12.963   3.396  -0.520  1.00 95.75           O  
ATOM    184  OE2 GLU B  21     -13.070   2.896  -2.658  1.00 95.75           O  
ATOM    185  N   ARG B  22      -8.511   1.794  -5.381  1.00 95.36           N  
ATOM    186  CA  ARG B  22      -8.044   0.870  -6.409  1.00 95.36           C  
ATOM    187  C   ARG B  22      -6.532   0.684  -6.332  1.00 95.36           C  
ATOM    188  CB  ARG B  22      -8.440   1.368  -7.801  1.00 95.36           C  
ATOM    189  O   ARG B  22      -6.038  -0.444  -6.369  1.00 95.36           O  
ATOM    190  CG  ARG B  22      -8.107   0.396  -8.921  1.00 95.36           C  
ATOM    191  CD  ARG B  22      -8.422   0.984 -10.290  1.00 95.36           C  
ATOM    192  NE  ARG B  22      -7.851   0.179 -11.366  1.00 95.36           N  
ATOM    193  NH1 ARG B  22      -8.151   1.781 -13.003  1.00 95.36           N  
ATOM    194  NH2 ARG B  22      -7.200  -0.237 -13.529  1.00 95.36           N  
ATOM    195  CZ  ARG B  22      -7.736   0.576 -12.630  1.00 95.36           C  
ATOM    196  N   GLU B  23      -5.748   1.805  -6.247  1.00 94.40           N  
ATOM    197  CA  GLU B  23      -4.292   1.741  -6.158  1.00 94.40           C  
ATOM    198  C   GLU B  23      -3.849   0.996  -4.901  1.00 94.40           C  
ATOM    199  CB  GLU B  23      -3.690   3.148  -6.176  1.00 94.40           C  
ATOM    200  O   GLU B  23      -2.885   0.228  -4.936  1.00 94.40           O  
ATOM    201  CG  GLU B  23      -3.759   3.829  -7.535  1.00 94.40           C  
ATOM    202  CD  GLU B  23      -3.232   5.255  -7.518  1.00 94.40           C  
ATOM    203  OE1 GLU B  23      -3.345   5.956  -8.550  1.00 94.40           O  
ATOM    204  OE2 GLU B  23      -2.701   5.675  -6.466  1.00 94.40           O  
ATOM    205  N   HIS B  24      -4.623   1.287  -3.799  1.00 94.71           N  
ATOM    206  CA  HIS B  24      -4.334   0.586  -2.553  1.00 94.71           C  
ATOM    207  C   HIS B  24      -4.458  -0.924  -2.728  1.00 94.71           C  
ATOM    208  CB  HIS B  24      -5.270   1.064  -1.441  1.00 94.71           C  
ATOM    209  O   HIS B  24      -3.601  -1.679  -2.263  1.00 94.71           O  
ATOM    210  CG  HIS B  24      -5.000   0.427  -0.115  1.00 94.71           C  
ATOM    211  CD2 HIS B  24      -5.591  -0.623   0.503  1.00 94.71           C  
ATOM    212  ND1 HIS B  24      -4.016   0.874   0.740  1.00 94.71           N  
ATOM    213  CE1 HIS B  24      -4.012   0.123   1.829  1.00 94.71           C  
ATOM    214  NE2 HIS B  24      -4.958  -0.792   1.710  1.00 94.71           N  
ATOM    215  N   GLU B  25      -5.493  -1.364  -3.367  1.00 94.38           N  
ATOM    216  CA  GLU B  25      -5.713  -2.790  -3.589  1.00 94.38           C  
ATOM    217  C   GLU B  25      -4.628  -3.384  -4.482  1.00 94.38           C  
ATOM    218  CB  GLU B  25      -7.093  -3.031  -4.206  1.00 94.38           C  
ATOM    219  O   GLU B  25      -4.176  -4.508  -4.255  1.00 94.38           O  
ATOM    220  CG  GLU B  25      -7.444  -4.503  -4.370  1.00 94.38           C  
ATOM    221  CD  GLU B  25      -7.387  -5.282  -3.066  1.00 94.38           C  
ATOM    222  OE1 GLU B  25      -7.160  -6.513  -3.105  1.00 94.38           O  
ATOM    223  OE2 GLU B  25      -7.571  -4.658  -1.998  1.00 94.38           O  
ATOM    224  N   GLU B  26      -4.100  -2.683  -5.531  1.00 94.85           N  
ATOM    225  CA  GLU B  26      -3.024  -3.139  -6.406  1.00 94.85           C  
ATOM    226  C   GLU B  26      -1.731  -3.357  -5.625  1.00 94.85           C  
ATOM    227  CB  GLU B  26      -2.791  -2.136  -7.539  1.00 94.85           C  
ATOM    228  O   GLU B  26      -1.034  -4.351  -5.834  1.00 94.85           O  
ATOM    229  CG  GLU B  26      -3.899  -2.120  -8.583  1.00 94.85           C  
ATOM    230  CD  GLU B  26      -3.728  -1.023  -9.621  1.00 94.85           C  
ATOM    231  OE1 GLU B  26      -4.604  -0.881 -10.504  1.00 94.85           O  
ATOM    232  OE2 GLU B  26      -2.710  -0.299  -9.552  1.00 94.85           O  
ATOM    233  N   ILE B  27      -1.463  -2.462  -4.733  1.00 94.42           N  
ATOM    234  CA  ILE B  27      -0.264  -2.559  -3.909  1.00 94.42           C  
ATOM    235  C   ILE B  27      -0.379  -3.759  -2.971  1.00 94.42           C  
ATOM    236  CB  ILE B  27      -0.030  -1.266  -3.097  1.00 94.42           C  
ATOM    237  O   ILE B  27       0.579  -4.517  -2.803  1.00 94.42           O  
ATOM    238  CG1 ILE B  27       0.359  -0.113  -4.030  1.00 94.42           C  
ATOM    239  CG2 ILE B  27       1.041  -1.487  -2.025  1.00 94.42           C  
ATOM    240  CD1 ILE B  27       0.395   1.249  -3.350  1.00 94.42           C  
ATOM    241  N   ARG B  28      -1.567  -3.867  -2.438  1.00 96.10           N  
ATOM    242  CA  ARG B  28      -1.797  -5.001  -1.548  1.00 96.10           C  
ATOM    243  C   ARG B  28      -1.564  -6.322  -2.274  1.00 96.10           C  
ATOM    244  CB  ARG B  28      -3.216  -4.959  -0.978  1.00 96.10           C  
ATOM    245  O   ARG B  28      -0.922  -7.227  -1.736  1.00 96.10           O  
ATOM    246  CG  ARG B  28      -3.501  -6.046   0.045  1.00 96.10           C  
ATOM    247  CD  ARG B  28      -4.965  -6.059   0.461  1.00 96.10           C  
ATOM    248  NE  ARG B  28      -5.285  -7.231   1.272  1.00 96.10           N  
ATOM    249  NH1 ARG B  28      -7.278  -6.386   2.079  1.00 96.10           N  
ATOM    250  NH2 ARG B  28      -6.567  -8.469   2.720  1.00 96.10           N  
ATOM    251  CZ  ARG B  28      -6.376  -7.359   2.022  1.00 96.10           C  
ATOM    252  N   GLU B  29      -2.061  -6.523  -3.513  1.00 95.54           N  
ATOM    253  CA  GLU B  29      -1.908  -7.748  -4.293  1.00 95.54           C  
ATOM    254  C   GLU B  29      -0.447  -7.988  -4.663  1.00 95.54           C  
ATOM    255  CB  GLU B  29      -2.769  -7.691  -5.557  1.00 95.54           C  
ATOM    256  O   GLU B  29       0.037  -9.120  -4.599  1.00 95.54           O  
ATOM    257  CG  GLU B  29      -4.260  -7.839  -5.293  1.00 95.54           C  
ATOM    258  CD  GLU B  29      -5.108  -7.701  -6.547  1.00 95.54           C  
ATOM    259  OE1 GLU B  29      -6.349  -7.849  -6.461  1.00 95.54           O  
ATOM    260  OE2 GLU B  29      -4.528  -7.443  -7.626  1.00 95.54           O  
ATOM    261  N   ALA B  30       0.254  -6.896  -5.018  1.00 94.53           N  
ATOM    262  CA  ALA B  30       1.671  -7.009  -5.354  1.00 94.53           C  
ATOM    263  C   ALA B  30       2.485  -7.473  -4.150  1.00 94.53           C  
ATOM    264  CB  ALA B  30       2.203  -5.675  -5.870  1.00 94.53           C  
ATOM    265  O   ALA B  30       3.375  -8.317  -4.282  1.00 94.53           O  
ATOM    266  N   LEU B  31       2.156  -6.950  -2.985  1.00 95.48           N  
ATOM    267  CA  LEU B  31       2.855  -7.337  -1.765  1.00 95.48           C  
ATOM    268  C   LEU B  31       2.607  -8.805  -1.438  1.00 95.48           C  
ATOM    269  CB  LEU B  31       2.413  -6.459  -0.592  1.00 95.48           C  
ATOM    270  O   LEU B  31       3.528  -9.521  -1.037  1.00 95.48           O  
ATOM    271  CG  LEU B  31       3.095  -6.726   0.751  1.00 95.48           C  
ATOM    272  CD1 LEU B  31       4.602  -6.523   0.629  1.00 95.48           C  
ATOM    273  CD2 LEU B  31       2.514  -5.825   1.835  1.00 95.48           C  
ATOM    274  N   LYS B  32       1.403  -9.218  -1.628  1.00 95.11           N  
ATOM    275  CA  LYS B  32       1.071 -10.620  -1.388  1.00 95.11           C  
ATOM    276  C   LYS B  32       1.872 -11.539  -2.306  1.00 95.11           C  
ATOM    277  CB  LYS B  32      -0.427 -10.858  -1.585  1.00 95.11           C  
ATOM    278  O   LYS B  32       2.391 -12.566  -1.864  1.00 95.11           O  
ATOM    279  CG  LYS B  32      -0.893 -12.246  -1.171  1.00 95.11           C  
ATOM    280  CD  LYS B  32      -2.399 -12.401  -1.332  1.00 95.11           C  
ATOM    281  CE  LYS B  32      -2.856 -13.813  -0.990  1.00 95.11           C  
ATOM    282  NZ  LYS B  32      -4.328 -13.980  -1.180  1.00 95.11           N  
ATOM    283  N   ARG B  33       2.053 -11.181  -3.620  1.00 94.80           N  
ATOM    284  CA  ARG B  33       2.826 -11.972  -4.573  1.00 94.80           C  
ATOM    285  C   ARG B  33       4.291 -12.049  -4.159  1.00 94.80           C  
ATOM    286  CB  ARG B  33       2.708 -11.384  -5.980  1.00 94.80           C  
ATOM    287  O   ARG B  33       4.911 -13.111  -4.247  1.00 94.80           O  
ATOM    288  CG  ARG B  33       1.353 -11.607  -6.631  1.00 94.80           C  
ATOM    289  CD  ARG B  33       1.374 -11.259  -8.113  1.00 94.80           C  
ATOM    290  NE  ARG B  33       1.544  -9.825  -8.327  1.00 94.80           N  
ATOM    291  NH1 ARG B  33      -0.713  -9.378  -8.537  1.00 94.80           N  
ATOM    292  NH2 ARG B  33       0.818  -7.680  -8.709  1.00 94.80           N  
ATOM    293  CZ  ARG B  33       0.549  -8.964  -8.524  1.00 94.80           C  
ATOM    294  N   LEU B  34       4.830 -10.919  -3.690  1.00 94.00           N  
ATOM    295  CA  LEU B  34       6.221 -10.869  -3.252  1.00 94.00           C  
ATOM    296  C   LEU B  34       6.432 -11.731  -2.012  1.00 94.00           C  
ATOM    297  CB  LEU B  34       6.639  -9.425  -2.962  1.00 94.00           C  
ATOM    298  O   LEU B  34       7.436 -12.439  -1.906  1.00 94.00           O  
ATOM    299  CG  LEU B  34       7.022  -8.574  -4.173  1.00 94.00           C  
ATOM    300  CD1 LEU B  34       7.126  -7.105  -3.777  1.00 94.00           C  
ATOM    301  CD2 LEU B  34       8.333  -9.064  -4.779  1.00 94.00           C  
ATOM    302  N   GLN B  35       5.428 -11.734  -1.170  1.00 93.87           N  
ATOM    303  CA  GLN B  35       5.523 -12.544   0.039  1.00 93.87           C  
ATOM    304  C   GLN B  35       5.555 -14.032  -0.297  1.00 93.87           C  
ATOM    305  CB  GLN B  35       4.355 -12.244   0.980  1.00 93.87           C  
ATOM    306  O   GLN B  35       6.318 -14.793   0.303  1.00 93.87           O  
ATOM    307  CG  GLN B  35       4.460 -10.895   1.679  1.00 93.87           C  
ATOM    308  CD  GLN B  35       3.231 -10.565   2.505  1.00 93.87           C  
ATOM    309  NE2 GLN B  35       3.435  -9.876   3.623  1.00 93.87           N  
ATOM    310  OE1 GLN B  35       2.107 -10.926   2.141  1.00 93.87           O  
ATOM    311  N   GLU B  36       4.740 -14.432  -1.218  1.00 94.64           N  
ATOM    312  CA  GLU B  36       4.715 -15.829  -1.641  1.00 94.64           C  
ATOM    313  C   GLU B  36       6.033 -16.230  -2.298  1.00 94.64           C  
ATOM    314  CB  GLU B  36       3.551 -16.080  -2.602  1.00 94.64           C  
ATOM    315  O   GLU B  36       6.540 -17.329  -2.064  1.00 94.64           O  
ATOM    316  CG  GLU B  36       2.184 -16.044  -1.934  1.00 94.64           C  
ATOM    317  CD  GLU B  36       1.031 -16.130  -2.922  1.00 94.64           C  
ATOM    318  OE1 GLU B  36      -0.142 -16.156  -2.485  1.00 94.64           O  
ATOM    319  OE2 GLU B  36       1.303 -16.174  -4.142  1.00 94.64           O  
ATOM    320  N   SER B  37       6.512 -15.285  -3.147  1.00 93.72           N  
ATOM    321  CA  SER B  37       7.792 -15.535  -3.802  1.00 93.72           C  
ATOM    322  C   SER B  37       8.911 -15.711  -2.781  1.00 93.72           C  
ATOM    323  CB  SER B  37       8.138 -14.392  -4.757  1.00 93.72           C  
ATOM    324  O   SER B  37       9.731 -16.624  -2.902  1.00 93.72           O  
ATOM    325  OG  SER B  37       9.392 -14.618  -5.379  1.00 93.72           O  
ATOM    326  N   VAL B  38       9.015 -14.875  -1.751  1.00 93.53           N  
ATOM    327  CA  VAL B  38      10.050 -14.938  -0.724  1.00 93.53           C  
ATOM    328  C   VAL B  38       9.934 -16.250   0.048  1.00 93.53           C  
ATOM    329  CB  VAL B  38       9.961 -13.738   0.245  1.00 93.53           C  
ATOM    330  O   VAL B  38      10.943 -16.891   0.351  1.00 93.53           O  
ATOM    331  CG1 VAL B  38      10.860 -13.958   1.461  1.00 93.53           C  
ATOM    332  CG2 VAL B  38      10.336 -12.443  -0.473  1.00 93.53           C  
ATOM    333  N   LYS B  39       8.690 -16.671   0.277  1.00 93.48           N  
ATOM    334  CA  LYS B  39       8.477 -17.940   0.966  1.00 93.48           C  
ATOM    335  C   LYS B  39       9.043 -19.106   0.160  1.00 93.48           C  
ATOM    336  CB  LYS B  39       6.988 -18.163   1.234  1.00 93.48           C  
ATOM    337  O   LYS B  39       9.703 -19.988   0.714  1.00 93.48           O  
ATOM    338  CG  LYS B  39       6.693 -19.347   2.144  1.00 93.48           C  
ATOM    339  CD  LYS B  39       5.199 -19.490   2.408  1.00 93.48           C  
ATOM    340  CE  LYS B  39       4.890 -20.751   3.203  1.00 93.48           C  
ATOM    341  NZ  LYS B  39       3.423 -20.914   3.434  1.00 93.48           N  
ATOM    342  N   ARG B  40       8.794 -19.139  -1.125  1.00 93.10           N  
ATOM    343  CA  ARG B  40       9.300 -20.195  -1.996  1.00 93.10           C  
ATOM    344  C   ARG B  40      10.825 -20.190  -2.034  1.00 93.10           C  
ATOM    345  CB  ARG B  40       8.740 -20.039  -3.412  1.00 93.10           C  
ATOM    346  O   ARG B  40      11.456 -21.248  -1.991  1.00 93.10           O  
ATOM    347  CG  ARG B  40       7.269 -20.400  -3.535  1.00 93.10           C  
ATOM    348  CD  ARG B  40       6.840 -20.531  -4.990  1.00 93.10           C  
ATOM    349  NE  ARG B  40       6.955 -19.261  -5.702  1.00 93.10           N  
ATOM    350  NH1 ARG B  40       4.775 -18.607  -5.311  1.00 93.10           N  
ATOM    351  NH2 ARG B  40       6.186 -17.253  -6.507  1.00 93.10           N  
ATOM    352  CZ  ARG B  40       5.972 -18.377  -5.839  1.00 93.10           C  
ATOM    353  N   GLN B  41      11.396 -19.025  -2.134  1.00 91.11           N  
ATOM    354  CA  GLN B  41      12.849 -18.895  -2.188  1.00 91.11           C  
ATOM    355  C   GLN B  41      13.490 -19.334  -0.875  1.00 91.11           C  
ATOM    356  CB  GLN B  41      13.248 -17.454  -2.511  1.00 91.11           C  
ATOM    357  O   GLN B  41      14.549 -19.965  -0.875  1.00 91.11           O  
ATOM    358  CG  GLN B  41      12.917 -17.029  -3.935  1.00 91.11           C  
ATOM    359  CD  GLN B  41      13.238 -15.570  -4.201  1.00 91.11           C  
ATOM    360  NE2 GLN B  41      13.156 -15.166  -5.464  1.00 91.11           N  
ATOM    361  OE1 GLN B  41      13.555 -14.812  -3.279  1.00 91.11           O  
ATOM    362  N   GLU B  42      12.766 -19.090   0.209  1.00 93.87           N  
ATOM    363  CA  GLU B  42      13.259 -19.540   1.507  1.00 93.87           C  
ATOM    364  C   GLU B  42      13.283 -21.063   1.590  1.00 93.87           C  
ATOM    365  CB  GLU B  42      12.402 -18.964   2.637  1.00 93.87           C  
ATOM    366  O   GLU B  42      14.245 -21.647   2.093  1.00 93.87           O  
ATOM    367  CG  GLU B  42      12.703 -17.507   2.956  1.00 93.87           C  
ATOM    368  CD  GLU B  42      11.822 -16.940   4.059  1.00 93.87           C  
ATOM    369  OE1 GLU B  42      12.103 -15.822   4.545  1.00 93.87           O  
ATOM    370  OE2 GLU B  42      10.844 -17.621   4.440  1.00 93.87           O  
ATOM    371  N   GLU B  43      12.316 -21.625   1.083  1.00 93.32           N  
ATOM    372  CA  GLU B  43      12.244 -23.083   1.091  1.00 93.32           C  
ATOM    373  C   GLU B  43      13.315 -23.694   0.192  1.00 93.32           C  
ATOM    374  CB  GLU B  43      10.856 -23.555   0.650  1.00 93.32           C  
ATOM    375  O   GLU B  43      13.966 -24.670   0.569  1.00 93.32           O  
ATOM    376  CG  GLU B  43      10.674 -25.065   0.703  1.00 93.32           C  
ATOM    377  CD  GLU B  43      10.827 -25.638   2.102  1.00 93.32           C  
ATOM    378  OE1 GLU B  43      11.097 -26.854   2.234  1.00 93.32           O  
ATOM    379  OE2 GLU B  43      10.675 -24.867   3.075  1.00 93.32           O  
ATOM    380  N   ALA B  44      13.477 -23.079  -0.944  1.00 91.97           N  
ATOM    381  CA  ALA B  44      14.487 -23.570  -1.879  1.00 91.97           C  
ATOM    382  C   ALA B  44      15.884 -23.485  -1.271  1.00 91.97           C  
ATOM    383  CB  ALA B  44      14.430 -22.782  -3.186  1.00 91.97           C  
ATOM    384  O   ALA B  44      16.683 -24.415  -1.403  1.00 91.97           O  
ATOM    385  N   LEU B  45      16.192 -22.378  -0.599  1.00 91.16           N  
ATOM    386  CA  LEU B  45      17.494 -22.184   0.029  1.00 91.16           C  
ATOM    387  C   LEU B  45      17.707 -23.184   1.160  1.00 91.16           C  
ATOM    388  CB  LEU B  45      17.623 -20.755   0.564  1.00 91.16           C  
ATOM    389  O   LEU B  45      18.811 -23.706   1.332  1.00 91.16           O  
ATOM    390  CG  LEU B  45      19.005 -20.345   1.074  1.00 91.16           C  
ATOM    391  CD1 LEU B  45      20.030 -20.419  -0.053  1.00 91.16           C  
ATOM    392  CD2 LEU B  45      18.960 -18.942   1.671  1.00 91.16           C  
ATOM    393  N   ARG B  46      16.620 -23.443   1.872  1.00 91.53           N  
ATOM    394  CA  ARG B  46      16.713 -24.420   2.952  1.00 91.53           C  
ATOM    395  C   ARG B  46      17.072 -25.801   2.411  1.00 91.53           C  
ATOM    396  CB  ARG B  46      15.398 -24.488   3.731  1.00 91.53           C  
ATOM    397  O   ARG B  46      17.868 -26.522   3.016  1.00 91.53           O  
ATOM    398  CG  ARG B  46      15.501 -25.236   5.051  1.00 91.53           C  
ATOM    399  CD  ARG B  46      14.150 -25.347   5.743  1.00 91.53           C  
ATOM    400  NE  ARG B  46      13.681 -24.050   6.222  1.00 91.53           N  
ATOM    401  NH1 ARG B  46      12.095 -24.922   7.658  1.00 91.53           N  
ATOM    402  NH2 ARG B  46      12.368 -22.653   7.486  1.00 91.53           N  
ATOM    403  CZ  ARG B  46      12.716 -23.878   7.121  1.00 91.53           C  
ATOM    404  N   GLN B  47      16.625 -26.187   1.247  1.00 89.10           N  
ATOM    405  CA  GLN B  47      16.851 -27.495   0.641  1.00 89.10           C  
ATOM    406  C   GLN B  47      18.274 -27.613   0.103  1.00 89.10           C  
ATOM    407  CB  GLN B  47      15.843 -27.750  -0.480  1.00 89.10           C  
ATOM    408  O   GLN B  47      18.860 -28.698   0.117  1.00 89.10           O  
ATOM    409  CG  GLN B  47      14.420 -27.978   0.012  1.00 89.10           C  
ATOM    410  CD  GLN B  47      13.429 -28.161  -1.122  1.00 89.10           C  
ATOM    411  NE2 GLN B  47      12.169 -28.402  -0.775  1.00 89.10           N  
ATOM    412  OE1 GLN B  47      13.792 -28.085  -2.300  1.00 89.10           O  
ATOM    413  N   LEU B  48      18.872 -26.551  -0.427  1.00 87.11           N  
ATOM    414  CA  LEU B  48      20.210 -26.560  -1.009  1.00 87.11           C  
ATOM    415  C   LEU B  48      21.274 -26.669   0.078  1.00 87.11           C  
ATOM    416  CB  LEU B  48      20.441 -25.295  -1.840  1.00 87.11           C  
ATOM    417  O   LEU B  48      22.357 -27.209  -0.159  1.00 87.11           O  
ATOM    418  CG  LEU B  48      19.736 -25.237  -3.196  1.00 87.11           C  
ATOM    419  CD1 LEU B  48      19.838 -23.835  -3.787  1.00 87.11           C  
ATOM    420  CD2 LEU B  48      20.326 -26.270  -4.151  1.00 87.11           C  
ATOM    421  N   GLY B  49      21.283 -26.228   1.149  1.00 67.41           N  
ATOM    422  CA  GLY B  49      22.368 -26.367   2.107  1.00 67.41           C  
ATOM    423  C   GLY B  49      22.150 -27.495   3.097  1.00 67.41           C  
ATOM    424  O   GLY B  49      23.093 -27.949   3.748  1.00 67.41           O  
TER     425      GLY B  49                                                      
ATOM    426  N   SER C   1     -31.378  32.739  13.476  1.00 72.92           N  
ATOM    427  CA  SER C   1     -32.246  32.805  12.305  1.00 72.92           C  
ATOM    428  C   SER C   1     -31.924  31.692  11.314  1.00 72.92           C  
ATOM    429  CB  SER C   1     -32.116  34.165  11.616  1.00 72.92           C  
ATOM    430  O   SER C   1     -30.851  31.088  11.378  1.00 72.92           O  
ATOM    431  OG  SER C   1     -30.899  34.249  10.896  1.00 72.92           O  
ATOM    432  N   GLU C   2     -32.651  31.413  10.428  1.00 86.72           N  
ATOM    433  CA  GLU C   2     -32.559  30.406   9.376  1.00 86.72           C  
ATOM    434  C   GLU C   2     -31.383  30.685   8.445  1.00 86.72           C  
ATOM    435  CB  GLU C   2     -33.862  30.345   8.574  1.00 86.72           C  
ATOM    436  O   GLU C   2     -30.663  29.765   8.052  1.00 86.72           O  
ATOM    437  CG  GLU C   2     -33.934  29.173   7.607  1.00 86.72           C  
ATOM    438  CD  GLU C   2     -35.255  29.093   6.858  1.00 86.72           C  
ATOM    439  OE1 GLU C   2     -35.402  28.216   5.977  1.00 86.72           O  
ATOM    440  OE2 GLU C   2     -36.151  29.916   7.155  1.00 86.72           O  
ATOM    441  N   GLN C   3     -31.115  31.910   8.215  1.00 82.68           N  
ATOM    442  CA  GLN C   3     -30.019  32.318   7.342  1.00 82.68           C  
ATOM    443  C   GLN C   3     -28.667  32.062   8.000  1.00 82.68           C  
ATOM    444  CB  GLN C   3     -30.151  33.795   6.969  1.00 82.68           C  
ATOM    445  O   GLN C   3     -27.728  31.605   7.345  1.00 82.68           O  
ATOM    446  CG  GLN C   3     -29.197  34.239   5.868  1.00 82.68           C  
ATOM    447  CD  GLN C   3     -29.409  35.682   5.453  1.00 82.68           C  
ATOM    448  NE2 GLN C   3     -28.562  36.173   4.555  1.00 82.68           N  
ATOM    449  OE1 GLN C   3     -30.329  36.352   5.936  1.00 82.68           O  
ATOM    450  N   GLU C   4     -28.533  32.265   9.287  1.00 88.50           N  
ATOM    451  CA  GLU C   4     -27.299  32.037  10.034  1.00 88.50           C  
ATOM    452  C   GLU C   4     -26.958  30.551  10.097  1.00 88.50           C  
ATOM    453  CB  GLU C   4     -27.414  32.610  11.449  1.00 88.50           C  
ATOM    454  O   GLU C   4     -25.796  30.169   9.944  1.00 88.50           O  
ATOM    455  CG  GLU C   4     -27.306  34.127  11.509  1.00 88.50           C  
ATOM    456  CD  GLU C   4     -27.496  34.687  12.910  1.00 88.50           C  
ATOM    457  OE1 GLU C   4     -27.174  35.876  13.137  1.00 88.50           O  
ATOM    458  OE2 GLU C   4     -27.969  33.931  13.787  1.00 88.50           O  
ATOM    459  N   ARG C   5     -27.893  29.695  10.166  1.00 87.70           N  
ATOM    460  CA  ARG C   5     -27.687  28.251  10.223  1.00 87.70           C  
ATOM    461  C   ARG C   5     -27.203  27.714   8.880  1.00 87.70           C  
ATOM    462  CB  ARG C   5     -28.977  27.540  10.637  1.00 87.70           C  
ATOM    463  O   ARG C   5     -26.313  26.862   8.831  1.00 87.70           O  
ATOM    464  CG  ARG C   5     -29.305  27.673  12.116  1.00 87.70           C  
ATOM    465  CD  ARG C   5     -30.470  26.778  12.518  1.00 87.70           C  
ATOM    466  NE  ARG C   5     -31.744  27.302  12.035  1.00 87.70           N  
ATOM    467  NH1 ARG C   5     -33.039  25.725  13.118  1.00 87.70           N  
ATOM    468  NH2 ARG C   5     -34.032  27.347  11.838  1.00 87.70           N  
ATOM    469  CZ  ARG C   5     -32.935  26.791  12.331  1.00 87.70           C  
ATOM    470  N   ARG C   6     -27.716  28.230   7.911  1.00 88.41           N  
ATOM    471  CA  ARG C   6     -27.320  27.802   6.573  1.00 88.41           C  
ATOM    472  C   ARG C   6     -25.880  28.206   6.273  1.00 88.41           C  
ATOM    473  CB  ARG C   6     -28.260  28.392   5.519  1.00 88.41           C  
ATOM    474  O   ARG C   6     -25.115  27.421   5.709  1.00 88.41           O  
ATOM    475  CG  ARG C   6     -29.591  27.666   5.407  1.00 88.41           C  
ATOM    476  CD  ARG C   6     -30.460  28.249   4.300  1.00 88.41           C  
ATOM    477  NE  ARG C   6     -31.784  27.635   4.274  1.00 88.41           N  
ATOM    478  NH1 ARG C   6     -32.598  28.973   2.576  1.00 88.41           N  
ATOM    479  NH2 ARG C   6     -33.935  27.366   3.517  1.00 88.41           N  
ATOM    480  CZ  ARG C   6     -32.769  27.993   3.456  1.00 88.41           C  
ATOM    481  N   GLU C   7     -25.597  29.446   6.659  1.00 86.64           N  
ATOM    482  CA  GLU C   7     -24.239  29.929   6.427  1.00 86.64           C  
ATOM    483  C   GLU C   7     -23.222  29.126   7.232  1.00 86.64           C  
ATOM    484  CB  GLU C   7     -24.131  31.416   6.776  1.00 86.64           C  
ATOM    485  O   GLU C   7     -22.138  28.811   6.735  1.00 86.64           O  
ATOM    486  CG  GLU C   7     -24.775  32.337   5.750  1.00 86.64           C  
ATOM    487  CD  GLU C   7     -24.249  32.126   4.340  1.00 86.64           C  
ATOM    488  OE1 GLU C   7     -25.063  32.083   3.389  1.00 86.64           O  
ATOM    489  OE2 GLU C   7     -23.014  32.001   4.184  1.00 86.64           O  
ATOM    490  N   LYS C   8     -23.529  28.768   8.421  1.00 88.31           N  
ATOM    491  CA  LYS C   8     -22.650  27.949   9.252  1.00 88.31           C  
ATOM    492  C   LYS C   8     -22.461  26.560   8.649  1.00 88.31           C  
ATOM    493  CB  LYS C   8     -23.208  27.833  10.671  1.00 88.31           C  
ATOM    494  O   LYS C   8     -21.346  26.036   8.621  1.00 88.31           O  
ATOM    495  CG  LYS C   8     -22.255  27.175  11.658  1.00 88.31           C  
ATOM    496  CD  LYS C   8     -22.823  27.179  13.072  1.00 88.31           C  
ATOM    497  CE  LYS C   8     -21.894  26.475  14.051  1.00 88.31           C  
ATOM    498  NZ  LYS C   8     -22.465  26.441  15.430  1.00 88.31           N  
ATOM    499  N   ALA C   9     -23.560  26.040   8.144  1.00 88.79           N  
ATOM    500  CA  ALA C   9     -23.489  24.722   7.518  1.00 88.79           C  
ATOM    501  C   ALA C   9     -22.607  24.753   6.274  1.00 88.79           C  
ATOM    502  CB  ALA C   9     -24.889  24.227   7.163  1.00 88.79           C  
ATOM    503  O   ALA C   9     -21.806  23.843   6.051  1.00 88.79           O  
ATOM    504  N   LYS C  10     -22.709  25.770   5.477  1.00 89.33           N  
ATOM    505  CA  LYS C  10     -21.879  25.918   4.285  1.00 89.33           C  
ATOM    506  C   LYS C  10     -20.404  26.050   4.654  1.00 89.33           C  
ATOM    507  CB  LYS C  10     -22.325  27.132   3.468  1.00 89.33           C  
ATOM    508  O   LYS C  10     -19.539  25.477   3.988  1.00 89.33           O  
ATOM    509  CG  LYS C  10     -23.616  26.915   2.693  1.00 89.33           C  
ATOM    510  CD  LYS C  10     -23.985  28.142   1.867  1.00 89.33           C  
ATOM    511  CE  LYS C  10     -25.342  27.977   1.196  1.00 89.33           C  
ATOM    512  NZ  LYS C  10     -25.747  29.211   0.457  1.00 89.33           N  
ATOM    513  N   GLU C  11     -20.143  26.829   5.746  1.00 90.10           N  
ATOM    514  CA  GLU C  11     -18.771  26.995   6.219  1.00 90.10           C  
ATOM    515  C   GLU C  11     -18.180  25.665   6.676  1.00 90.10           C  
ATOM    516  CB  GLU C  11     -18.715  28.015   7.358  1.00 90.10           C  
ATOM    517  O   GLU C  11     -17.019  25.364   6.390  1.00 90.10           O  
ATOM    518  CG  GLU C  11     -17.304  28.320   7.841  1.00 90.10           C  
ATOM    519  CD  GLU C  11     -16.417  28.922   6.763  1.00 90.10           C  
ATOM    520  OE1 GLU C  11     -15.174  28.825   6.875  1.00 90.10           O  
ATOM    521  OE2 GLU C  11     -16.970  29.496   5.798  1.00 90.10           O  
ATOM    522  N   GLU C  12     -18.988  24.864   7.339  1.00 90.33           N  
ATOM    523  CA  GLU C  12     -18.536  23.556   7.804  1.00 90.33           C  
ATOM    524  C   GLU C  12     -18.169  22.650   6.633  1.00 90.33           C  
ATOM    525  CB  GLU C  12     -19.611  22.891   8.667  1.00 90.33           C  
ATOM    526  O   GLU C  12     -17.151  21.955   6.673  1.00 90.33           O  
ATOM    527  CG  GLU C  12     -19.766  23.515  10.047  1.00 90.33           C  
ATOM    528  CD  GLU C  12     -20.910  22.918  10.850  1.00 90.33           C  
ATOM    529  OE1 GLU C  12     -21.183  23.404  11.971  1.00 90.33           O  
ATOM    530  OE2 GLU C  12     -21.537  21.954  10.356  1.00 90.33           O  
ATOM    531  N   VAL C  13     -18.986  22.750   5.624  1.00 90.75           N  
ATOM    532  CA  VAL C  13     -18.733  21.925   4.448  1.00 90.75           C  
ATOM    533  C   VAL C  13     -17.454  22.391   3.756  1.00 90.75           C  
ATOM    534  CB  VAL C  13     -19.920  21.968   3.459  1.00 90.75           C  
ATOM    535  O   VAL C  13     -16.647  21.570   3.312  1.00 90.75           O  
ATOM    536  CG1 VAL C  13     -19.559  21.264   2.152  1.00 90.75           C  
ATOM    537  CG2 VAL C  13     -21.160  21.334   4.087  1.00 90.75           C  
ATOM    538  N   ARG C  14     -17.171  23.668   3.660  1.00 90.16           N  
ATOM    539  CA  ARG C  14     -15.955  24.206   3.061  1.00 90.16           C  
ATOM    540  C   ARG C  14     -14.718  23.749   3.827  1.00 90.16           C  
ATOM    541  CB  ARG C  14     -16.007  25.735   3.016  1.00 90.16           C  
ATOM    542  O   ARG C  14     -13.703  23.396   3.223  1.00 90.16           O  
ATOM    543  CG  ARG C  14     -16.925  26.288   1.937  1.00 90.16           C  
ATOM    544  CD  ARG C  14     -16.763  27.793   1.777  1.00 90.16           C  
ATOM    545  NE  ARG C  14     -17.536  28.527   2.775  1.00 90.16           N  
ATOM    546  NH1 ARG C  14     -17.592  30.504   1.581  1.00 90.16           N  
ATOM    547  NH2 ARG C  14     -18.613  30.367   3.629  1.00 90.16           N  
ATOM    548  CZ  ARG C  14     -17.912  29.798   2.659  1.00 90.16           C  
ATOM    549  N   GLU C  15     -14.880  23.796   5.244  1.00 91.00           N  
ATOM    550  CA  GLU C  15     -13.767  23.361   6.082  1.00 91.00           C  
ATOM    551  C   GLU C  15     -13.471  21.877   5.881  1.00 91.00           C  
ATOM    552  CB  GLU C  15     -14.062  23.643   7.558  1.00 91.00           C  
ATOM    553  O   GLU C  15     -12.310  21.481   5.767  1.00 91.00           O  
ATOM    554  CG  GLU C  15     -13.979  25.116   7.931  1.00 91.00           C  
ATOM    555  CD  GLU C  15     -14.372  25.393   9.373  1.00 91.00           C  
ATOM    556  OE1 GLU C  15     -14.377  26.576   9.785  1.00 91.00           O  
ATOM    557  OE2 GLU C  15     -14.678  24.420  10.097  1.00 91.00           O  
ATOM    558  N   LEU C  16     -14.528  21.057   5.750  1.00 90.12           N  
ATOM    559  CA  LEU C  16     -14.375  19.624   5.523  1.00 90.12           C  
ATOM    560  C   LEU C  16     -13.721  19.355   4.172  1.00 90.12           C  
ATOM    561  CB  LEU C  16     -15.733  18.922   5.595  1.00 90.12           C  
ATOM    562  O   LEU C  16     -12.875  18.466   4.052  1.00 90.12           O  
ATOM    563  CG  LEU C  16     -16.310  18.704   6.994  1.00 90.12           C  
ATOM    564  CD1 LEU C  16     -17.766  18.257   6.904  1.00 90.12           C  
ATOM    565  CD2 LEU C  16     -15.479  17.682   7.763  1.00 90.12           C  
ATOM    566  N   ASN C  17     -14.107  20.157   3.215  1.00 91.65           N  
ATOM    567  CA  ASN C  17     -13.520  20.020   1.887  1.00 91.65           C  
ATOM    568  C   ASN C  17     -12.020  20.301   1.905  1.00 91.65           C  
ATOM    569  CB  ASN C  17     -14.221  20.947   0.892  1.00 91.65           C  
ATOM    570  O   ASN C  17     -11.239  19.569   1.294  1.00 91.65           O  
ATOM    571  CG  ASN C  17     -13.740  20.747  -0.532  1.00 91.65           C  
ATOM    572  ND2 ASN C  17     -13.506  21.847  -1.238  1.00 91.65           N  
ATOM    573  OD1 ASN C  17     -13.581  19.614  -0.993  1.00 91.65           O  
ATOM    574  N   GLU C  18     -11.632  21.370   2.583  1.00 90.90           N  
ATOM    575  CA  GLU C  18     -10.218  21.717   2.679  1.00 90.90           C  
ATOM    576  C   GLU C  18      -9.434  20.640   3.424  1.00 90.90           C  
ATOM    577  CB  GLU C  18     -10.041  23.070   3.372  1.00 90.90           C  
ATOM    578  O   GLU C  18      -8.337  20.263   3.007  1.00 90.90           O  
ATOM    579  CG  GLU C  18     -10.433  24.260   2.507  1.00 90.90           C  
ATOM    580  CD  GLU C  18      -9.695  24.305   1.179  1.00 90.90           C  
ATOM    581  OE1 GLU C  18     -10.326  24.617   0.144  1.00 90.90           O  
ATOM    582  OE2 GLU C  18      -8.475  24.026   1.173  1.00 90.90           O  
ATOM    583  N   GLU C  19      -9.987  20.111   4.559  1.00 90.97           N  
ATOM    584  CA  GLU C  19      -9.351  19.044   5.326  1.00 90.97           C  
ATOM    585  C   GLU C  19      -9.175  17.786   4.480  1.00 90.97           C  
ATOM    586  CB  GLU C  19     -10.168  18.723   6.580  1.00 90.97           C  
ATOM    587  O   GLU C  19      -8.141  17.118   4.559  1.00 90.97           O  
ATOM    588  CG  GLU C  19     -10.086  19.795   7.658  1.00 90.97           C  
ATOM    589  CD  GLU C  19     -10.990  19.518   8.849  1.00 90.97           C  
ATOM    590  OE1 GLU C  19     -11.118  20.398   9.730  1.00 90.97           O  
ATOM    591  OE2 GLU C  19     -11.573  18.413   8.901  1.00 90.97           O  
ATOM    592  N   PHE C  20     -10.165  17.533   3.695  1.00 91.10           N  
ATOM    593  CA  PHE C  20     -10.107  16.367   2.822  1.00 91.10           C  
ATOM    594  C   PHE C  20      -8.984  16.510   1.801  1.00 91.10           C  
ATOM    595  CB  PHE C  20     -11.445  16.164   2.105  1.00 91.10           C  
ATOM    596  O   PHE C  20      -8.222  15.569   1.573  1.00 91.10           O  
ATOM    597  CG  PHE C  20     -11.470  14.967   1.193  1.00 91.10           C  
ATOM    598  CD1 PHE C  20     -11.134  15.092  -0.149  1.00 91.10           C  
ATOM    599  CD2 PHE C  20     -11.829  13.716   1.679  1.00 91.10           C  
ATOM    600  CE1 PHE C  20     -11.156  13.986  -0.996  1.00 91.10           C  
ATOM    601  CE2 PHE C  20     -11.853  12.607   0.839  1.00 91.10           C  
ATOM    602  CZ  PHE C  20     -11.517  12.744  -0.498  1.00 91.10           C  
ATOM    603  N   LYS C  21      -8.881  17.639   1.098  1.00 91.35           N  
ATOM    604  CA  LYS C  21      -7.860  17.873   0.081  1.00 91.35           C  
ATOM    605  C   LYS C  21      -6.458  17.688   0.656  1.00 91.35           C  
ATOM    606  CB  LYS C  21      -8.002  19.276  -0.510  1.00 91.35           C  
ATOM    607  O   LYS C  21      -5.589  17.100   0.010  1.00 91.35           O  
ATOM    608  CG  LYS C  21      -9.182  19.432  -1.458  1.00 91.35           C  
ATOM    609  CD  LYS C  21      -9.228  20.826  -2.070  1.00 91.35           C  
ATOM    610  CE  LYS C  21     -10.424  20.991  -2.997  1.00 91.35           C  
ATOM    611  NZ  LYS C  21     -10.524  22.383  -3.529  1.00 91.35           N  
ATOM    612  N   GLU C  22      -6.254  18.133   1.945  1.00 92.13           N  
ATOM    613  CA  GLU C  22      -4.953  17.975   2.589  1.00 92.13           C  
ATOM    614  C   GLU C  22      -4.665  16.508   2.897  1.00 92.13           C  
ATOM    615  CB  GLU C  22      -4.885  18.805   3.874  1.00 92.13           C  
ATOM    616  O   GLU C  22      -3.552  16.028   2.669  1.00 92.13           O  
ATOM    617  CG  GLU C  22      -4.779  20.304   3.633  1.00 92.13           C  
ATOM    618  CD  GLU C  22      -4.809  21.121   4.914  1.00 92.13           C  
ATOM    619  OE1 GLU C  22      -4.744  22.369   4.839  1.00 92.13           O  
ATOM    620  OE2 GLU C  22      -4.897  20.509   6.002  1.00 92.13           O  
ATOM    621  N   ALA C  23      -5.695  15.876   3.368  1.00 92.44           N  
ATOM    622  CA  ALA C  23      -5.552  14.455   3.675  1.00 92.44           C  
ATOM    623  C   ALA C  23      -5.282  13.645   2.410  1.00 92.44           C  
ATOM    624  CB  ALA C  23      -6.802  13.934   4.380  1.00 92.44           C  
ATOM    625  O   ALA C  23      -4.458  12.727   2.417  1.00 92.44           O  
ATOM    626  N   GLU C  24      -5.936  13.983   1.372  1.00 94.96           N  
ATOM    627  CA  GLU C  24      -5.733  13.300   0.098  1.00 94.96           C  
ATOM    628  C   GLU C  24      -4.302  13.475  -0.400  1.00 94.96           C  
ATOM    629  CB  GLU C  24      -6.722  13.815  -0.951  1.00 94.96           C  
ATOM    630  O   GLU C  24      -3.690  12.525  -0.892  1.00 94.96           O  
ATOM    631  CG  GLU C  24      -6.607  13.118  -2.299  1.00 94.96           C  
ATOM    632  CD  GLU C  24      -7.342  13.844  -3.415  1.00 94.96           C  
ATOM    633  OE1 GLU C  24      -7.239  13.417  -4.587  1.00 94.96           O  
ATOM    634  OE2 GLU C  24      -8.024  14.849  -3.114  1.00 94.96           O  
ATOM    635  N   LYS C  25      -3.795  14.660  -0.308  1.00 92.73           N  
ATOM    636  CA  LYS C  25      -2.423  14.933  -0.725  1.00 92.73           C  
ATOM    637  C   LYS C  25      -1.429  14.090   0.068  1.00 92.73           C  
ATOM    638  CB  LYS C  25      -2.098  16.419  -0.562  1.00 92.73           C  
ATOM    639  O   LYS C  25      -0.511  13.500  -0.506  1.00 92.73           O  
ATOM    640  CG  LYS C  25      -0.745  16.822  -1.129  1.00 92.73           C  
ATOM    641  CD  LYS C  25      -0.496  18.317  -0.972  1.00 92.73           C  
ATOM    642  CE  LYS C  25       0.892  18.708  -1.459  1.00 92.73           C  
ATOM    643  NZ  LYS C  25       1.147  20.170  -1.293  1.00 92.73           N  
ATOM    644  N   ARG C  26      -1.594  14.022   1.347  1.00 92.00           N  
ATOM    645  CA  ARG C  26      -0.714  13.228   2.199  1.00 92.00           C  
ATOM    646  C   ARG C  26      -0.781  11.750   1.829  1.00 92.00           C  
ATOM    647  CB  ARG C  26      -1.080  13.416   3.673  1.00 92.00           C  
ATOM    648  O   ARG C  26       0.248  11.076   1.758  1.00 92.00           O  
ATOM    649  CG  ARG C  26      -0.714  14.783   4.229  1.00 92.00           C  
ATOM    650  CD  ARG C  26      -0.780  14.810   5.750  1.00 92.00           C  
ATOM    651  NE  ARG C  26      -2.129  14.535   6.236  1.00 92.00           N  
ATOM    652  NH1 ARG C  26      -2.782  16.751   6.293  1.00 92.00           N  
ATOM    653  NH2 ARG C  26      -4.246  15.103   6.922  1.00 92.00           N  
ATOM    654  CZ  ARG C  26      -3.050  15.464   6.482  1.00 92.00           C  
ATOM    655  N   PHE C  27      -2.076  11.304   1.579  1.00 93.38           N  
ATOM    656  CA  PHE C  27      -2.268   9.897   1.247  1.00 93.38           C  
ATOM    657  C   PHE C  27      -1.608   9.560  -0.085  1.00 93.38           C  
ATOM    658  CB  PHE C  27      -3.761   9.555   1.194  1.00 93.38           C  
ATOM    659  O   PHE C  27      -0.974   8.511  -0.221  1.00 93.38           O  
ATOM    660  CG  PHE C  27      -4.041   8.090   1.002  1.00 93.38           C  
ATOM    661  CD1 PHE C  27      -4.328   7.582  -0.259  1.00 93.38           C  
ATOM    662  CD2 PHE C  27      -4.018   7.218   2.083  1.00 93.38           C  
ATOM    663  CE1 PHE C  27      -4.588   6.226  -0.441  1.00 93.38           C  
ATOM    664  CE2 PHE C  27      -4.277   5.862   1.910  1.00 93.38           C  
ATOM    665  CZ  PHE C  27      -4.562   5.368   0.648  1.00 93.38           C  
ATOM    666  N   ARG C  28      -1.684  10.401  -1.023  1.00 93.80           N  
ATOM    667  CA  ARG C  28      -1.090  10.166  -2.335  1.00 93.80           C  
ATOM    668  C   ARG C  28       0.430  10.083  -2.240  1.00 93.80           C  
ATOM    669  CB  ARG C  28      -1.494  11.270  -3.314  1.00 93.80           C  
ATOM    670  O   ARG C  28       1.054   9.257  -2.909  1.00 93.80           O  
ATOM    671  CG  ARG C  28      -2.929  11.162  -3.806  1.00 93.80           C  
ATOM    672  CD  ARG C  28      -3.177  12.045  -5.021  1.00 93.80           C  
ATOM    673  NE  ARG C  28      -4.579  12.020  -5.429  1.00 93.80           N  
ATOM    674  NH1 ARG C  28      -4.350  10.208  -6.843  1.00 93.80           N  
ATOM    675  NH2 ARG C  28      -6.393  11.216  -6.585  1.00 93.80           N  
ATOM    676  CZ  ARG C  28      -5.104  11.148  -6.285  1.00 93.80           C  
ATOM    677  N   LYS C  29       0.979  10.936  -1.394  1.00 93.14           N  
ATOM    678  CA  LYS C  29       2.422  10.877  -1.180  1.00 93.14           C  
ATOM    679  C   LYS C  29       2.831   9.545  -0.558  1.00 93.14           C  
ATOM    680  CB  LYS C  29       2.880  12.034  -0.291  1.00 93.14           C  
ATOM    681  O   LYS C  29       3.809   8.928  -0.986  1.00 93.14           O  
ATOM    682  CG  LYS C  29       4.391  12.131  -0.132  1.00 93.14           C  
ATOM    683  CD  LYS C  29       4.788  13.348   0.693  1.00 93.14           C  
ATOM    684  CE  LYS C  29       6.295  13.416   0.901  1.00 93.14           C  
ATOM    685  NZ  LYS C  29       6.684  14.572   1.762  1.00 93.14           N  
ATOM    686  N   LEU C  30       2.066   9.189   0.418  1.00 92.79           N  
ATOM    687  CA  LEU C  30       2.329   7.911   1.071  1.00 92.79           C  
ATOM    688  C   LEU C  30       2.223   6.761   0.075  1.00 92.79           C  
ATOM    689  CB  LEU C  30       1.353   7.690   2.229  1.00 92.79           C  
ATOM    690  O   LEU C  30       3.063   5.859   0.070  1.00 92.79           O  
ATOM    691  CG  LEU C  30       1.570   6.429   3.067  1.00 92.79           C  
ATOM    692  CD1 LEU C  30       2.933   6.474   3.749  1.00 92.79           C  
ATOM    693  CD2 LEU C  30       0.456   6.273   4.097  1.00 92.79           C  
ATOM    694  N   GLN C  31       1.266   6.754  -0.765  1.00 94.43           N  
ATOM    695  CA  GLN C  31       1.058   5.714  -1.767  1.00 94.43           C  
ATOM    696  C   GLN C  31       2.222   5.659  -2.753  1.00 94.43           C  
ATOM    697  CB  GLN C  31      -0.255   5.944  -2.516  1.00 94.43           C  
ATOM    698  O   GLN C  31       2.684   4.576  -3.117  1.00 94.43           O  
ATOM    699  CG  GLN C  31      -1.484   5.442  -1.771  1.00 94.43           C  
ATOM    700  CD  GLN C  31      -2.746   5.505  -2.611  1.00 94.43           C  
ATOM    701  NE2 GLN C  31      -3.518   4.423  -2.604  1.00 94.43           N  
ATOM    702  OE1 GLN C  31      -3.026   6.517  -3.260  1.00 94.43           O  
ATOM    703  N   GLU C  32       2.647   6.776  -3.173  1.00 94.10           N  
ATOM    704  CA  GLU C  32       3.778   6.838  -4.093  1.00 94.10           C  
ATOM    705  C   GLU C  32       5.036   6.248  -3.462  1.00 94.10           C  
ATOM    706  CB  GLU C  32       4.037   8.282  -4.531  1.00 94.10           C  
ATOM    707  O   GLU C  32       5.771   5.502  -4.112  1.00 94.10           O  
ATOM    708  CG  GLU C  32       3.020   8.813  -5.530  1.00 94.10           C  
ATOM    709  CD  GLU C  32       3.246  10.271  -5.899  1.00 94.10           C  
ATOM    710  OE1 GLU C  32       2.484  10.812  -6.733  1.00 94.10           O  
ATOM    711  OE2 GLU C  32       4.193  10.877  -5.350  1.00 94.10           O  
ATOM    712  N   GLU C  33       5.304   6.596  -2.241  1.00 93.90           N  
ATOM    713  CA  GLU C  33       6.461   6.060  -1.530  1.00 93.90           C  
ATOM    714  C   GLU C  33       6.377   4.541  -1.406  1.00 93.90           C  
ATOM    715  CB  GLU C  33       6.582   6.695  -0.142  1.00 93.90           C  
ATOM    716  O   GLU C  33       7.380   3.844  -1.571  1.00 93.90           O  
ATOM    717  CG  GLU C  33       7.004   8.157  -0.170  1.00 93.90           C  
ATOM    718  CD  GLU C  33       6.935   8.827   1.193  1.00 93.90           C  
ATOM    719  OE1 GLU C  33       7.292  10.022   1.301  1.00 93.90           O  
ATOM    720  OE2 GLU C  33       6.521   8.151   2.162  1.00 93.90           O  
ATOM    721  N   THR C  34       5.261   4.086  -1.136  1.00 95.03           N  
ATOM    722  CA  THR C  34       5.061   2.647  -1.001  1.00 95.03           C  
ATOM    723  C   THR C  34       5.265   1.944  -2.340  1.00 95.03           C  
ATOM    724  CB  THR C  34       3.655   2.328  -0.459  1.00 95.03           C  
ATOM    725  O   THR C  34       5.883   0.879  -2.400  1.00 95.03           O  
ATOM    726  CG2 THR C  34       3.463   0.825  -0.282  1.00 95.03           C  
ATOM    727  OG1 THR C  34       3.479   2.973   0.808  1.00 95.03           O  
ATOM    728  N   LYS C  35       4.784   2.532  -3.369  1.00 94.18           N  
ATOM    729  CA  LYS C  35       4.959   1.959  -4.701  1.00 94.18           C  
ATOM    730  C   LYS C  35       6.436   1.873  -5.072  1.00 94.18           C  
ATOM    731  CB  LYS C  35       4.203   2.783  -5.744  1.00 94.18           C  
ATOM    732  O   LYS C  35       6.885   0.867  -5.627  1.00 94.18           O  
ATOM    733  CG  LYS C  35       2.703   2.528  -5.766  1.00 94.18           C  
ATOM    734  CD  LYS C  35       2.008   3.372  -6.827  1.00 94.18           C  
ATOM    735  CE  LYS C  35       0.501   3.154  -6.817  1.00 94.18           C  
ATOM    736  NZ  LYS C  35      -0.192   4.032  -7.807  1.00 94.18           N  
ATOM    737  N   LYS C  36       7.152   2.932  -4.729  1.00 93.73           N  
ATOM    738  CA  LYS C  36       8.588   2.923  -4.996  1.00 93.73           C  
ATOM    739  C   LYS C  36       9.285   1.815  -4.212  1.00 93.73           C  
ATOM    740  CB  LYS C  36       9.207   4.278  -4.650  1.00 93.73           C  
ATOM    741  O   LYS C  36      10.129   1.099  -4.756  1.00 93.73           O  
ATOM    742  CG  LYS C  36       8.874   5.382  -5.644  1.00 93.73           C  
ATOM    743  CD  LYS C  36       9.536   6.699  -5.258  1.00 93.73           C  
ATOM    744  CE  LYS C  36       9.115   7.830  -6.187  1.00 93.73           C  
ATOM    745  NZ  LYS C  36       9.690   9.140  -5.760  1.00 93.73           N  
ATOM    746  N   ALA C  37       8.911   1.726  -2.960  1.00 93.74           N  
ATOM    747  CA  ALA C  37       9.492   0.679  -2.124  1.00 93.74           C  
ATOM    748  C   ALA C  37       9.148  -0.706  -2.662  1.00 93.74           C  
ATOM    749  CB  ALA C  37       9.010   0.822  -0.682  1.00 93.74           C  
ATOM    750  O   ALA C  37       9.991  -1.607  -2.659  1.00 93.74           O  
ATOM    751  N   LEU C  38       7.962  -0.846  -3.094  1.00 94.65           N  
ATOM    752  CA  LEU C  38       7.527  -2.114  -3.668  1.00 94.65           C  
ATOM    753  C   LEU C  38       8.343  -2.458  -4.909  1.00 94.65           C  
ATOM    754  CB  LEU C  38       6.038  -2.061  -4.020  1.00 94.65           C  
ATOM    755  O   LEU C  38       8.753  -3.607  -5.089  1.00 94.65           O  
ATOM    756  CG  LEU C  38       5.421  -3.354  -4.554  1.00 94.65           C  
ATOM    757  CD1 LEU C  38       5.414  -4.426  -3.469  1.00 94.65           C  
ATOM    758  CD2 LEU C  38       4.008  -3.100  -5.070  1.00 94.65           C  
ATOM    759  N   GLU C  39       8.542  -1.545  -5.742  1.00 94.26           N  
ATOM    760  CA  GLU C  39       9.339  -1.753  -6.947  1.00 94.26           C  
ATOM    761  C   GLU C  39      10.763  -2.178  -6.601  1.00 94.26           C  
ATOM    762  CB  GLU C  39       9.362  -0.483  -7.802  1.00 94.26           C  
ATOM    763  O   GLU C  39      11.328  -3.060  -7.252  1.00 94.26           O  
ATOM    764  CG  GLU C  39       8.050  -0.200  -8.519  1.00 94.26           C  
ATOM    765  CD  GLU C  39       8.030   1.147  -9.224  1.00 94.26           C  
ATOM    766  OE1 GLU C  39       6.977   1.521  -9.789  1.00 94.26           O  
ATOM    767  OE2 GLU C  39       9.076   1.834  -9.212  1.00 94.26           O  
ATOM    768  N   GLU C  40      11.328  -1.588  -5.558  1.00 93.28           N  
ATOM    769  CA  GLU C  40      12.673  -1.943  -5.117  1.00 93.28           C  
ATOM    770  C   GLU C  40      12.737  -3.395  -4.652  1.00 93.28           C  
ATOM    771  CB  GLU C  40      13.136  -1.010  -3.995  1.00 93.28           C  
ATOM    772  O   GLU C  40      13.670  -4.123  -4.999  1.00 93.28           O  
ATOM    773  CG  GLU C  40      13.430   0.409  -4.457  1.00 93.28           C  
ATOM    774  CD  GLU C  40      13.725   1.364  -3.311  1.00 93.28           C  
ATOM    775  OE1 GLU C  40      13.888   2.580  -3.561  1.00 93.28           O  
ATOM    776  OE2 GLU C  40      13.793   0.893  -2.154  1.00 93.28           O  
ATOM    777  N   VAL C  41      11.798  -3.792  -3.901  1.00 93.95           N  
ATOM    778  CA  VAL C  41      11.767  -5.154  -3.379  1.00 93.95           C  
ATOM    779  C   VAL C  41      11.560  -6.142  -4.524  1.00 93.95           C  
ATOM    780  CB  VAL C  41      10.658  -5.330  -2.317  1.00 93.95           C  
ATOM    781  O   VAL C  41      12.152  -7.224  -4.533  1.00 93.95           O  
ATOM    782  CG1 VAL C  41      10.514  -6.799  -1.924  1.00 93.95           C  
ATOM    783  CG2 VAL C  41      10.956  -4.472  -1.089  1.00 93.95           C  
ATOM    784  N   GLU C  42      10.799  -5.739  -5.495  1.00 94.76           N  
ATOM    785  CA  GLU C  42      10.589  -6.593  -6.660  1.00 94.76           C  
ATOM    786  C   GLU C  42      11.893  -6.823  -7.419  1.00 94.76           C  
ATOM    787  CB  GLU C  42       9.539  -5.983  -7.592  1.00 94.76           C  
ATOM    788  O   GLU C  42      12.171  -7.939  -7.862  1.00 94.76           O  
ATOM    789  CG  GLU C  42       8.109  -6.147  -7.098  1.00 94.76           C  
ATOM    790  CD  GLU C  42       7.094  -5.386  -7.936  1.00 94.76           C  
ATOM    791  OE1 GLU C  42       5.874  -5.602  -7.757  1.00 94.76           O  
ATOM    792  OE2 GLU C  42       7.522  -4.567  -8.780  1.00 94.76           O  
ATOM    793  N   GLU C  43      12.653  -5.788  -7.543  1.00 93.98           N  
ATOM    794  CA  GLU C  43      13.946  -5.904  -8.210  1.00 93.98           C  
ATOM    795  C   GLU C  43      14.885  -6.826  -7.437  1.00 93.98           C  
ATOM    796  CB  GLU C  43      14.588  -4.525  -8.382  1.00 93.98           C  
ATOM    797  O   GLU C  43      15.559  -7.672  -8.029  1.00 93.98           O  
ATOM    798  CG  GLU C  43      13.917  -3.661  -9.439  1.00 93.98           C  
ATOM    799  CD  GLU C  43      14.467  -2.245  -9.496  1.00 93.98           C  
ATOM    800  OE1 GLU C  43      13.921  -1.411 -10.253  1.00 93.98           O  
ATOM    801  OE2 GLU C  43      15.454  -1.967  -8.778  1.00 93.98           O  
ATOM    802  N   LEU C  44      14.924  -6.687  -6.114  1.00 91.66           N  
ATOM    803  CA  LEU C  44      15.749  -7.538  -5.264  1.00 91.66           C  
ATOM    804  C   LEU C  44      15.318  -8.997  -5.374  1.00 91.66           C  
ATOM    805  CB  LEU C  44      15.668  -7.079  -3.806  1.00 91.66           C  
ATOM    806  O   LEU C  44      16.160  -9.897  -5.413  1.00 91.66           O  
ATOM    807  CG  LEU C  44      16.422  -5.795  -3.457  1.00 91.66           C  
ATOM    808  CD1 LEU C  44      16.072  -5.342  -2.043  1.00 91.66           C  
ATOM    809  CD2 LEU C  44      17.926  -6.001  -3.601  1.00 91.66           C  
ATOM    810  N   ASN C  45      14.073  -9.129  -5.425  1.00 93.84           N  
ATOM    811  CA  ASN C  45      13.531 -10.477  -5.560  1.00 93.84           C  
ATOM    812  C   ASN C  45      13.991 -11.138  -6.856  1.00 93.84           C  
ATOM    813  CB  ASN C  45      12.003 -10.451  -5.490  1.00 93.84           C  
ATOM    814  O   ASN C  45      14.339 -12.320  -6.865  1.00 93.84           O  
ATOM    815  CG  ASN C  45      11.396 -11.840  -5.464  1.00 93.84           C  
ATOM    816  ND2 ASN C  45      10.530 -12.127  -6.429  1.00 93.84           N  
ATOM    817  OD1 ASN C  45      11.703 -12.649  -4.584  1.00 93.84           O  
ATOM    818  N   GLN C  46      13.941 -10.458  -7.900  1.00 91.59           N  
ATOM    819  CA  GLN C  46      14.393 -10.986  -9.183  1.00 91.59           C  
ATOM    820  C   GLN C  46      15.870 -11.366  -9.132  1.00 91.59           C  
ATOM    821  CB  GLN C  46      14.151  -9.969 -10.299  1.00 91.59           C  
ATOM    822  O   GLN C  46      16.261 -12.428  -9.620  1.00 91.59           O  
ATOM    823  CG  GLN C  46      14.412 -10.515 -11.696  1.00 91.59           C  
ATOM    824  CD  GLN C  46      13.977  -9.560 -12.791  1.00 91.59           C  
ATOM    825  NE2 GLN C  46      13.963 -10.043 -14.029  1.00 91.59           N  
ATOM    826  OE1 GLN C  46      13.655  -8.397 -12.527  1.00 91.59           O  
ATOM    827  N   ARG C  47      16.721 -10.512  -8.523  1.00 92.89           N  
ATOM    828  CA  ARG C  47      18.148 -10.789  -8.397  1.00 92.89           C  
ATOM    829  C   ARG C  47      18.392 -12.027  -7.540  1.00 92.89           C  
ATOM    830  CB  ARG C  47      18.879  -9.586  -7.799  1.00 92.89           C  
ATOM    831  O   ARG C  47      19.278 -12.831  -7.838  1.00 92.89           O  
ATOM    832  CG  ARG C  47      18.984  -8.398  -8.742  1.00 92.89           C  
ATOM    833  CD  ARG C  47      19.742  -7.240  -8.108  1.00 92.89           C  
ATOM    834  NE  ARG C  47      19.794  -6.080  -8.994  1.00 92.89           N  
ATOM    835  NH1 ARG C  47      20.870  -4.710  -7.477  1.00 92.89           N  
ATOM    836  NH2 ARG C  47      20.323  -3.917  -9.557  1.00 92.89           N  
ATOM    837  CZ  ARG C  47      20.329  -4.905  -8.674  1.00 92.89           C  
ATOM    838  N   PHE C  48      17.645 -12.143  -6.552  1.00 92.96           N  
ATOM    839  CA  PHE C  48      17.766 -13.302  -5.676  1.00 92.96           C  
ATOM    840  C   PHE C  48      17.432 -14.585  -6.427  1.00 92.96           C  
ATOM    841  CB  PHE C  48      16.852 -13.154  -4.456  1.00 92.96           C  
ATOM    842  O   PHE C  48      18.136 -15.588  -6.297  1.00 92.96           O  
ATOM    843  CG  PHE C  48      17.022 -14.245  -3.434  1.00 92.96           C  
ATOM    844  CD1 PHE C  48      16.229 -15.385  -3.475  1.00 92.96           C  
ATOM    845  CD2 PHE C  48      17.976 -14.130  -2.431  1.00 92.96           C  
ATOM    846  CE1 PHE C  48      16.384 -16.396  -2.530  1.00 92.96           C  
ATOM    847  CE2 PHE C  48      18.137 -15.136  -1.483  1.00 92.96           C  
ATOM    848  CZ  PHE C  48      17.340 -16.268  -1.534  1.00 92.96           C  
ATOM    849  N   GLU C  49      16.384 -14.503  -7.203  1.00 93.61           N  
ATOM    850  CA  GLU C  49      15.985 -15.676  -7.974  1.00 93.61           C  
ATOM    851  C   GLU C  49      17.094 -16.114  -8.927  1.00 93.61           C  
ATOM    852  CB  GLU C  49      14.700 -15.394  -8.758  1.00 93.61           C  
ATOM    853  O   GLU C  49      17.370 -17.308  -9.059  1.00 93.61           O  
ATOM    854  CG  GLU C  49      13.441 -15.424  -7.904  1.00 93.61           C  
ATOM    855  CD  GLU C  49      12.177 -15.108  -8.689  1.00 93.61           C  
ATOM    856  OE1 GLU C  49      11.074 -15.131  -8.097  1.00 93.61           O  
ATOM    857  OE2 GLU C  49      12.291 -14.835  -9.905  1.00 93.61           O  
ATOM    858  N   GLU C  50      17.741 -15.184  -9.501  1.00 92.92           N  
ATOM    859  CA  GLU C  50      18.837 -15.489 -10.415  1.00 92.92           C  
ATOM    860  C   GLU C  50      20.013 -16.122  -9.675  1.00 92.92           C  
ATOM    861  CB  GLU C  50      19.296 -14.224 -11.146  1.00 92.92           C  
ATOM    862  O   GLU C  50      20.600 -17.096 -10.150  1.00 92.92           O  
ATOM    863  CG  GLU C  50      18.290 -13.703 -12.162  1.00 92.92           C  
ATOM    864  CD  GLU C  50      18.662 -12.343 -12.731  1.00 92.92           C  
ATOM    865  OE1 GLU C  50      17.861 -11.768 -13.503  1.00 92.92           O  
ATOM    866  OE2 GLU C  50      19.764 -11.849 -12.403  1.00 92.92           O  
ATOM    867  N   ALA C  51      20.312 -15.563  -8.568  1.00 92.56           N  
ATOM    868  CA  ALA C  51      21.412 -16.090  -7.763  1.00 92.56           C  
ATOM    869  C   ALA C  51      21.096 -17.493  -7.255  1.00 92.56           C  
ATOM    870  CB  ALA C  51      21.707 -15.156  -6.591  1.00 92.56           C  
ATOM    871  O   ALA C  51      21.973 -18.360  -7.223  1.00 92.56           O  
ATOM    872  N   LEU C  52      19.868 -17.675  -6.913  1.00 92.95           N  
ATOM    873  CA  LEU C  52      19.443 -18.991  -6.450  1.00 92.95           C  
ATOM    874  C   LEU C  52      19.584 -20.029  -7.559  1.00 92.95           C  
ATOM    875  CB  LEU C  52      17.994 -18.945  -5.959  1.00 92.95           C  
ATOM    876  O   LEU C  52      20.030 -21.151  -7.312  1.00 92.95           O  
ATOM    877  CG  LEU C  52      17.450 -20.229  -5.330  1.00 92.95           C  
ATOM    878  CD1 LEU C  52      18.230 -20.571  -4.065  1.00 92.95           C  
ATOM    879  CD2 LEU C  52      15.963 -20.086  -5.024  1.00 92.95           C  
ATOM    880  N   GLU C  53      19.204 -19.673  -8.727  1.00 92.99           N  
ATOM    881  CA  GLU C  53      19.338 -20.573  -9.868  1.00 92.99           C  
ATOM    882  C   GLU C  53      20.798 -20.945 -10.109  1.00 92.99           C  
ATOM    883  CB  GLU C  53      18.742 -19.939 -11.127  1.00 92.99           C  
ATOM    884  O   GLU C  53      21.106 -22.095 -10.431  1.00 92.99           O  
ATOM    885  CG  GLU C  53      17.220 -19.923 -11.147  1.00 92.99           C  
ATOM    886  CD  GLU C  53      16.643 -19.190 -12.347  1.00 92.99           C  
ATOM    887  OE1 GLU C  53      15.403 -19.043 -12.430  1.00 92.99           O  
ATOM    888  OE2 GLU C  53      17.438 -18.759 -13.212  1.00 92.99           O  
ATOM    889  N   GLU C  54      21.687 -20.029  -9.921  1.00 91.53           N  
ATOM    890  CA  GLU C  54      23.115 -20.285 -10.081  1.00 91.53           C  
ATOM    891  C   GLU C  54      23.613 -21.299  -9.055  1.00 91.53           C  
ATOM    892  CB  GLU C  54      23.911 -18.982  -9.963  1.00 91.53           C  
ATOM    893  O   GLU C  54      24.363 -22.216  -9.395  1.00 91.53           O  
ATOM    894  CG  GLU C  54      25.407 -19.154 -10.185  1.00 91.53           C  
ATOM    895  CD  GLU C  54      26.172 -17.840 -10.154  1.00 91.53           C  
ATOM    896  OE1 GLU C  54      27.410 -17.855 -10.339  1.00 91.53           O  
ATOM    897  OE2 GLU C  54      25.529 -16.788  -9.942  1.00 91.53           O  
ATOM    898  N   VAL C  55      23.232 -21.098  -7.869  1.00 91.51           N  
ATOM    899  CA  VAL C  55      23.642 -21.999  -6.797  1.00 91.51           C  
ATOM    900  C   VAL C  55      23.094 -23.400  -7.061  1.00 91.51           C  
ATOM    901  CB  VAL C  55      23.167 -21.492  -5.417  1.00 91.51           C  
ATOM    902  O   VAL C  55      23.792 -24.395  -6.853  1.00 91.51           O  
ATOM    903  CG1 VAL C  55      23.363 -22.568  -4.349  1.00 91.51           C  
ATOM    904  CG2 VAL C  55      23.909 -20.214  -5.034  1.00 91.51           C  
ATOM    905  N   GLU C  56      21.922 -23.440  -7.611  1.00 92.40           N  
ATOM    906  CA  GLU C  56      21.327 -24.733  -7.935  1.00 92.40           C  
ATOM    907  C   GLU C  56      22.113 -25.442  -9.035  1.00 92.40           C  
ATOM    908  CB  GLU C  56      19.866 -24.563  -8.360  1.00 92.40           C  
ATOM    909  O   GLU C  56      22.315 -26.657  -8.977  1.00 92.40           O  
ATOM    910  CG  GLU C  56      18.916 -24.297  -7.202  1.00 92.40           C  
ATOM    911  CD  GLU C  56      17.490 -24.016  -7.648  1.00 92.40           C  
ATOM    912  OE1 GLU C  56      16.580 -23.985  -6.788  1.00 92.40           O  
ATOM    913  OE2 GLU C  56      17.281 -23.827  -8.867  1.00 92.40           O  
ATOM    914  N   ARG C  57      22.478 -24.660  -9.904  1.00 91.60           N  
ATOM    915  CA  ARG C  57      23.260 -25.220 -11.002  1.00 91.60           C  
ATOM    916  C   ARG C  57      24.591 -25.771 -10.500  1.00 91.60           C  
ATOM    917  CB  ARG C  57      23.504 -24.165 -12.082  1.00 91.60           C  
ATOM    918  O   ARG C  57      25.008 -26.860 -10.899  1.00 91.60           O  
ATOM    919  CG  ARG C  57      22.310 -23.928 -12.993  1.00 91.60           C  
ATOM    920  CD  ARG C  57      22.683 -23.088 -14.206  1.00 91.60           C  
ATOM    921  NE  ARG C  57      22.963 -21.703 -13.838  1.00 91.60           N  
ATOM    922  NH1 ARG C  57      23.243 -20.965 -16.009  1.00 91.60           N  
ATOM    923  NH2 ARG C  57      23.463 -19.501 -14.258  1.00 91.60           N  
ATOM    924  CZ  ARG C  57      23.222 -20.726 -14.702  1.00 91.60           C  
ATOM    925  N   ILE C  58      25.263 -25.093  -9.649  1.00 90.01           N  
ATOM    926  CA  ILE C  58      26.545 -25.510  -9.091  1.00 90.01           C  
ATOM    927  C   ILE C  58      26.369 -26.808  -8.307  1.00 90.01           C  
ATOM    928  CB  ILE C  58      27.151 -24.415  -8.186  1.00 90.01           C  
ATOM    929  O   ILE C  58      27.169 -27.737  -8.443  1.00 90.01           O  
ATOM    930  CG1 ILE C  58      27.512 -23.176  -9.014  1.00 90.01           C  
ATOM    931  CG2 ILE C  58      28.376 -24.949  -7.438  1.00 90.01           C  
ATOM    932  CD1 ILE C  58      27.923 -21.971  -8.179  1.00 90.01           C  
ATOM    933  N   LYS C  59      25.351 -26.901  -7.519  1.00 89.10           N  
ATOM    934  CA  LYS C  59      25.091 -28.090  -6.711  1.00 89.10           C  
ATOM    935  C   LYS C  59      24.828 -29.307  -7.594  1.00 89.10           C  
ATOM    936  CB  LYS C  59      23.905 -27.855  -5.776  1.00 89.10           C  
ATOM    937  O   LYS C  59      25.279 -30.412  -7.286  1.00 89.10           O  
ATOM    938  CG  LYS C  59      23.820 -28.845  -4.623  1.00 89.10           C  
ATOM    939  CD  LYS C  59      22.743 -28.445  -3.622  1.00 89.10           C  
ATOM    940  CE  LYS C  59      22.555 -29.509  -2.549  1.00 89.10           C  
ATOM    941  NZ  LYS C  59      21.511 -29.115  -1.555  1.00 89.10           N  
ATOM    942  N   ARG C  60      24.112 -29.028  -8.621  1.00 90.07           N  
ATOM    943  CA  ARG C  60      23.821 -30.121  -9.543  1.00 90.07           C  
ATOM    944  C   ARG C  60      25.099 -30.657 -10.179  1.00 90.07           C  
ATOM    945  CB  ARG C  60      22.847 -29.661 -10.631  1.00 90.07           C  
ATOM    946  O   ARG C  60      25.249 -31.867 -10.358  1.00 90.07           O  
ATOM    947  CG  ARG C  60      21.400 -29.587 -10.171  1.00 90.07           C  
ATOM    948  CD  ARG C  60      20.464 -29.216 -11.312  1.00 90.07           C  
ATOM    949  NE  ARG C  60      19.187 -28.709 -10.819  1.00 90.07           N  
ATOM    950  NH1 ARG C  60      18.381 -28.115 -12.901  1.00 90.07           N  
ATOM    951  NH2 ARG C  60      17.103 -27.765 -11.031  1.00 90.07           N  
ATOM    952  CZ  ARG C  60      18.227 -28.198 -11.585  1.00 90.07           C  
ATOM    953  N   ARG C  61      26.000 -29.875 -10.455  1.00 88.05           N  
ATOM    954  CA  ARG C  61      27.258 -30.270 -11.081  1.00 88.05           C  
ATOM    955  C   ARG C  61      28.140 -31.039 -10.103  1.00 88.05           C  
ATOM    956  CB  ARG C  61      28.006 -29.042 -11.606  1.00 88.05           C  
ATOM    957  O   ARG C  61      28.908 -31.914 -10.507  1.00 88.05           O  
ATOM    958  CG  ARG C  61      27.377 -28.420 -12.843  1.00 88.05           C  
ATOM    959  CD  ARG C  61      28.274 -27.355 -13.457  1.00 88.05           C  
ATOM    960  NE  ARG C  61      28.370 -26.173 -12.605  1.00 88.05           N  
ATOM    961  NH1 ARG C  61      29.546 -24.908 -14.139  1.00 88.05           N  
ATOM    962  NH2 ARG C  61      29.000 -24.024 -12.095  1.00 88.05           N  
ATOM    963  CZ  ARG C  61      28.972 -25.038 -12.948  1.00 88.05           C  
ATOM    964  N   GLN C  62      28.242 -30.822  -8.876  1.00 85.68           N  
ATOM    965  CA  GLN C  62      29.078 -31.445  -7.856  1.00 85.68           C  
ATOM    966  C   GLN C  62      28.567 -32.838  -7.500  1.00 85.68           C  
ATOM    967  CB  GLN C  62      29.136 -30.571  -6.602  1.00 85.68           C  
ATOM    968  O   GLN C  62      29.325 -33.677  -7.009  1.00 85.68           O  
ATOM    969  CG  GLN C  62      29.973 -29.310  -6.769  1.00 85.68           C  
ATOM    970  CD  GLN C  62      30.074 -28.499  -5.491  1.00 85.68           C  
ATOM    971  NE2 GLN C  62      30.980 -27.527  -5.475  1.00 85.68           N  
ATOM    972  OE1 GLN C  62      29.342 -28.742  -4.526  1.00 85.68           O  
ATOM    973  N   LYS C  63      27.373 -33.315  -7.774  1.00 82.70           N  
ATOM    974  CA  LYS C  63      26.864 -34.664  -7.543  1.00 82.70           C  
ATOM    975  C   LYS C  63      27.436 -35.648  -8.560  1.00 82.70           C  
ATOM    976  CB  LYS C  63      25.336 -34.679  -7.602  1.00 82.70           C  
ATOM    977  O   LYS C  63      27.788 -36.776  -8.210  1.00 82.70           O  
ATOM    978  CG  LYS C  63      24.663 -34.184  -6.330  1.00 82.70           C  
ATOM    979  CD  LYS C  63      23.151 -34.359  -6.393  1.00 82.70           C  
ATOM    980  CE  LYS C  63      22.472 -33.818  -5.142  1.00 82.70           C  
ATOM    981  NZ  LYS C  63      20.989 -33.986  -5.200  1.00 82.70           N  
TER     982      LYS C  63                                                      
ATOM    983  N   GLY D   1     -51.378  33.198   0.560  1.00 58.67           N  
ATOM    984  CA  GLY D   1     -51.392  32.066   1.472  1.00 58.67           C  
ATOM    985  C   GLY D   1     -50.591  30.882   0.965  1.00 58.67           C  
ATOM    986  O   GLY D   1     -49.769  30.323   1.695  1.00 58.67           O  
ATOM    987  N   ASP D   2     -50.412  30.824   0.050  1.00 80.77           N  
ATOM    988  CA  ASP D   2     -49.817  29.697  -0.660  1.00 80.77           C  
ATOM    989  C   ASP D   2     -48.350  29.966  -0.988  1.00 80.77           C  
ATOM    990  CB  ASP D   2     -50.597  29.400  -1.943  1.00 80.77           C  
ATOM    991  O   ASP D   2     -47.511  29.069  -0.883  1.00 80.77           O  
ATOM    992  CG  ASP D   2     -51.882  28.631  -1.692  1.00 80.77           C  
ATOM    993  OD1 ASP D   2     -52.802  28.687  -2.536  1.00 80.77           O  
ATOM    994  OD2 ASP D   2     -51.977  27.964  -0.638  1.00 80.77           O  
ATOM    995  N   GLU D   3     -48.123  31.191  -1.135  1.00 86.98           N  
ATOM    996  CA  GLU D   3     -46.759  31.594  -1.463  1.00 86.98           C  
ATOM    997  C   GLU D   3     -45.835  31.448  -0.257  1.00 86.98           C  
ATOM    998  CB  GLU D   3     -46.732  33.037  -1.973  1.00 86.98           C  
ATOM    999  O   GLU D   3     -44.696  30.995  -0.392  1.00 86.98           O  
ATOM   1000  CG  GLU D   3     -47.050  33.171  -3.456  1.00 86.98           C  
ATOM   1001  CD  GLU D   3     -47.003  34.607  -3.952  1.00 86.98           C  
ATOM   1002  OE1 GLU D   3     -47.215  34.838  -5.164  1.00 86.98           O  
ATOM   1003  OE2 GLU D   3     -46.750  35.509  -3.122  1.00 86.98           O  
ATOM   1004  N   GLU D   4     -46.243  31.779   0.708  1.00 85.66           N  
ATOM   1005  CA  GLU D   4     -45.469  31.662   1.940  1.00 85.66           C  
ATOM   1006  C   GLU D   4     -45.218  30.200   2.298  1.00 85.66           C  
ATOM   1007  CB  GLU D   4     -46.185  32.370   3.094  1.00 85.66           C  
ATOM   1008  O   GLU D   4     -44.122  29.842   2.735  1.00 85.66           O  
ATOM   1009  CG  GLU D   4     -45.270  32.734   4.254  1.00 85.66           C  
ATOM   1010  CD  GLU D   4     -45.959  33.565   5.324  1.00 85.66           C  
ATOM   1011  OE1 GLU D   4     -45.339  33.831   6.379  1.00 85.66           O  
ATOM   1012  OE2 GLU D   4     -47.129  33.953   5.106  1.00 85.66           O  
ATOM   1013  N   GLU D   5     -46.158  29.430   2.100  1.00 85.76           N  
ATOM   1014  CA  GLU D   5     -46.015  28.000   2.356  1.00 85.76           C  
ATOM   1015  C   GLU D   5     -45.020  27.363   1.391  1.00 85.76           C  
ATOM   1016  CB  GLU D   5     -47.371  27.298   2.254  1.00 85.76           C  
ATOM   1017  O   GLU D   5     -44.220  26.513   1.787  1.00 85.76           O  
ATOM   1018  CG  GLU D   5     -48.184  27.339   3.540  1.00 85.76           C  
ATOM   1019  CD  GLU D   5     -49.500  26.583   3.444  1.00 85.76           C  
ATOM   1020  OE1 GLU D   5     -50.218  26.483   4.464  1.00 85.76           O  
ATOM   1021  OE2 GLU D   5     -49.814  26.087   2.339  1.00 85.76           O  
ATOM   1022  N   GLU D   6     -45.008  27.803   0.246  1.00 87.53           N  
ATOM   1023  CA  GLU D   6     -44.076  27.294  -0.756  1.00 87.53           C  
ATOM   1024  C   GLU D   6     -42.641  27.704  -0.434  1.00 87.53           C  
ATOM   1025  CB  GLU D   6     -44.463  27.791  -2.152  1.00 87.53           C  
ATOM   1026  O   GLU D   6     -41.713  26.907  -0.588  1.00 87.53           O  
ATOM   1027  CG  GLU D   6     -45.568  26.976  -2.809  1.00 87.53           C  
ATOM   1028  CD  GLU D   6     -45.918  27.458  -4.208  1.00 87.53           C  
ATOM   1029  OE1 GLU D   6     -46.776  26.832  -4.869  1.00 87.53           O  
ATOM   1030  OE2 GLU D   6     -45.327  28.471  -4.647  1.00 87.53           O  
ATOM   1031  N   LYS D   7     -42.474  28.858   0.017  1.00 86.09           N  
ATOM   1032  CA  LYS D   7     -41.150  29.338   0.402  1.00 86.09           C  
ATOM   1033  C   LYS D   7     -40.610  28.560   1.599  1.00 86.09           C  
ATOM   1034  CB  LYS D   7     -41.192  30.832   0.724  1.00 86.09           C  
ATOM   1035  O   LYS D   7     -39.428  28.213   1.639  1.00 86.09           O  
ATOM   1036  CG  LYS D   7     -41.154  31.731  -0.503  1.00 86.09           C  
ATOM   1037  CD  LYS D   7     -41.074  33.202  -0.117  1.00 86.09           C  
ATOM   1038  CE  LYS D   7     -41.142  34.107  -1.339  1.00 86.09           C  
ATOM   1039  NZ  LYS D   7     -41.073  35.551  -0.964  1.00 86.09           N  
ATOM   1040  N   LYS D   8     -41.446  28.298   2.469  1.00 85.84           N  
ATOM   1041  CA  LYS D   8     -41.050  27.521   3.641  1.00 85.84           C  
ATOM   1042  C   LYS D   8     -40.660  26.098   3.251  1.00 85.84           C  
ATOM   1043  CB  LYS D   8     -42.178  27.492   4.672  1.00 85.84           C  
ATOM   1044  O   LYS D   8     -39.687  25.550   3.774  1.00 85.84           O  
ATOM   1045  CG  LYS D   8     -42.259  28.741   5.537  1.00 85.84           C  
ATOM   1046  CD  LYS D   8     -43.321  28.603   6.621  1.00 85.84           C  
ATOM   1047  CE  LYS D   8     -43.478  29.890   7.419  1.00 85.84           C  
ATOM   1048  NZ  LYS D   8     -44.526  29.764   8.474  1.00 85.84           N  
ATOM   1049  N   LYS D   9     -41.388  25.509   2.328  1.00 86.83           N  
ATOM   1050  CA  LYS D   9     -41.079  24.169   1.836  1.00 86.83           C  
ATOM   1051  C   LYS D   9     -39.742  24.149   1.101  1.00 86.83           C  
ATOM   1052  CB  LYS D   9     -42.191  23.665   0.916  1.00 86.83           C  
ATOM   1053  O   LYS D   9     -38.940  23.231   1.285  1.00 86.83           O  
ATOM   1054  CG  LYS D   9     -43.395  23.097   1.653  1.00 86.83           C  
ATOM   1055  CD  LYS D   9     -44.419  22.516   0.686  1.00 86.83           C  
ATOM   1056  CE  LYS D   9     -45.678  22.062   1.411  1.00 86.83           C  
ATOM   1057  NZ  LYS D   9     -46.692  21.505   0.466  1.00 86.83           N  
ATOM   1058  N   GLU D  10     -39.461  25.111   0.428  1.00 86.47           N  
ATOM   1059  CA  GLU D  10     -38.205  25.206  -0.309  1.00 86.47           C  
ATOM   1060  C   GLU D  10     -37.023  25.396   0.636  1.00 86.47           C  
ATOM   1061  CB  GLU D  10     -38.261  26.356  -1.319  1.00 86.47           C  
ATOM   1062  O   GLU D  10     -35.962  24.800   0.440  1.00 86.47           O  
ATOM   1063  CG  GLU D  10     -37.117  26.348  -2.323  1.00 86.47           C  
ATOM   1064  CD  GLU D  10     -37.216  27.462  -3.353  1.00 86.47           C  
ATOM   1065  OE1 GLU D  10     -36.301  27.590  -4.198  1.00 86.47           O  
ATOM   1066  OE2 GLU D  10     -38.215  28.214  -3.314  1.00 86.47           O  
ATOM   1067  N   GLU D  11     -37.210  26.095   1.598  1.00 86.03           N  
ATOM   1068  CA  GLU D  11     -36.158  26.330   2.583  1.00 86.03           C  
ATOM   1069  C   GLU D  11     -35.831  25.055   3.356  1.00 86.03           C  
ATOM   1070  CB  GLU D  11     -36.567  27.442   3.552  1.00 86.03           C  
ATOM   1071  O   GLU D  11     -34.663  24.769   3.625  1.00 86.03           O  
ATOM   1072  CG  GLU D  11     -35.424  27.960   4.412  1.00 86.03           C  
ATOM   1073  CD  GLU D  11     -35.819  29.136   5.291  1.00 86.03           C  
ATOM   1074  OE1 GLU D  11     -34.962  29.641   6.052  1.00 86.03           O  
ATOM   1075  OE2 GLU D  11     -36.996  29.556   5.220  1.00 86.03           O  
ATOM   1076  N   LYS D  12     -36.889  24.406   3.619  1.00 86.73           N  
ATOM   1077  CA  LYS D  12     -36.697  23.132   4.306  1.00 86.73           C  
ATOM   1078  C   LYS D  12     -35.949  22.138   3.421  1.00 86.73           C  
ATOM   1079  CB  LYS D  12     -38.042  22.544   4.733  1.00 86.73           C  
ATOM   1080  O   LYS D  12     -35.074  21.411   3.897  1.00 86.73           O  
ATOM   1081  CG  LYS D  12     -37.927  21.368   5.692  1.00 86.73           C  
ATOM   1082  CD  LYS D  12     -39.298  20.867   6.129  1.00 86.73           C  
ATOM   1083  CE  LYS D  12     -39.188  19.617   6.992  1.00 86.73           C  
ATOM   1084  NZ  LYS D  12     -40.532  19.099   7.389  1.00 86.73           N  
ATOM   1085  N   LYS D  13     -36.239  22.075   2.136  1.00 88.18           N  
ATOM   1086  CA  LYS D  13     -35.563  21.195   1.187  1.00 88.18           C  
ATOM   1087  C   LYS D  13     -34.086  21.555   1.058  1.00 88.18           C  
ATOM   1088  CB  LYS D  13     -36.240  21.262  -0.183  1.00 88.18           C  
ATOM   1089  O   LYS D  13     -33.228  20.672   1.012  1.00 88.18           O  
ATOM   1090  CG  LYS D  13     -37.498  20.413  -0.295  1.00 88.18           C  
ATOM   1091  CD  LYS D  13     -38.062  20.433  -1.709  1.00 88.18           C  
ATOM   1092  CE  LYS D  13     -39.381  19.677  -1.797  1.00 88.18           C  
ATOM   1093  NZ  LYS D  13     -39.945  19.705  -3.179  1.00 88.18           N  
ATOM   1094  N   LYS D  14     -33.799  22.798   1.104  1.00 88.02           N  
ATOM   1095  CA  LYS D  14     -32.417  23.263   1.017  1.00 88.02           C  
ATOM   1096  C   LYS D  14     -31.623  22.861   2.256  1.00 88.02           C  
ATOM   1097  CB  LYS D  14     -32.372  24.780   0.833  1.00 88.02           C  
ATOM   1098  O   LYS D  14     -30.471  22.433   2.150  1.00 88.02           O  
ATOM   1099  CG  LYS D  14     -32.692  25.243  -0.580  1.00 88.02           C  
ATOM   1100  CD  LYS D  14     -32.546  26.753  -0.721  1.00 88.02           C  
ATOM   1101  CE  LYS D  14     -32.956  27.228  -2.109  1.00 88.02           C  
ATOM   1102  NZ  LYS D  14     -32.852  28.712  -2.238  1.00 88.02           N  
ATOM   1103  N   GLU D  15     -32.287  22.970   3.360  1.00 88.37           N  
ATOM   1104  CA  GLU D  15     -31.645  22.585   4.613  1.00 88.37           C  
ATOM   1105  C   GLU D  15     -31.353  21.087   4.646  1.00 88.37           C  
ATOM   1106  CB  GLU D  15     -32.517  22.978   5.808  1.00 88.37           C  
ATOM   1107  O   GLU D  15     -30.288  20.667   5.103  1.00 88.37           O  
ATOM   1108  CG  GLU D  15     -31.830  22.803   7.154  1.00 88.37           C  
ATOM   1109  CD  GLU D  15     -32.688  23.250   8.328  1.00 88.37           C  
ATOM   1110  OE1 GLU D  15     -32.237  23.131   9.490  1.00 88.37           O  
ATOM   1111  OE2 GLU D  15     -33.821  23.722   8.083  1.00 88.37           O  
ATOM   1112  N   GLU D  16     -32.269  20.290   4.147  1.00 89.11           N  
ATOM   1113  CA  GLU D  16     -32.089  18.843   4.099  1.00 89.11           C  
ATOM   1114  C   GLU D  16     -30.958  18.458   3.150  1.00 89.11           C  
ATOM   1115  CB  GLU D  16     -33.389  18.153   3.676  1.00 89.11           C  
ATOM   1116  O   GLU D  16     -30.161  17.569   3.454  1.00 89.11           O  
ATOM   1117  CG  GLU D  16     -34.433  18.077   4.781  1.00 89.11           C  
ATOM   1118  CD  GLU D  16     -35.749  17.471   4.322  1.00 89.11           C  
ATOM   1119  OE1 GLU D  16     -36.677  17.334   5.151  1.00 89.11           O  
ATOM   1120  OE2 GLU D  16     -35.854  17.129   3.123  1.00 89.11           O  
ATOM   1121  N   ARG D  17     -30.814  19.160   2.045  1.00 89.22           N  
ATOM   1122  CA  ARG D  17     -29.755  18.891   1.078  1.00 89.22           C  
ATOM   1123  C   ARG D  17     -28.384  19.207   1.665  1.00 89.22           C  
ATOM   1124  CB  ARG D  17     -29.976  19.700  -0.202  1.00 89.22           C  
ATOM   1125  O   ARG D  17     -27.431  18.448   1.476  1.00 89.22           O  
ATOM   1126  CG  ARG D  17     -31.116  19.186  -1.067  1.00 89.22           C  
ATOM   1127  CD  ARG D  17     -31.294  20.026  -2.324  1.00 89.22           C  
ATOM   1128  NE  ARG D  17     -32.523  19.681  -3.033  1.00 89.22           N  
ATOM   1129  NH1 ARG D  17     -32.214  21.211  -4.736  1.00 89.22           N  
ATOM   1130  NH2 ARG D  17     -34.066  19.861  -4.724  1.00 89.22           N  
ATOM   1131  CZ  ARG D  17     -32.931  20.252  -4.163  1.00 89.22           C  
ATOM   1132  N   LEU D  18     -28.404  20.273   2.478  1.00 88.99           N  
ATOM   1133  CA  LEU D  18     -27.143  20.664   3.099  1.00 88.99           C  
ATOM   1134  C   LEU D  18     -26.736  19.665   4.177  1.00 88.99           C  
ATOM   1135  CB  LEU D  18     -27.254  22.067   3.701  1.00 88.99           C  
ATOM   1136  O   LEU D  18     -25.554  19.340   4.313  1.00 88.99           O  
ATOM   1137  CG  LEU D  18     -27.140  23.236   2.722  1.00 88.99           C  
ATOM   1138  CD1 LEU D  18     -27.535  24.540   3.406  1.00 88.99           C  
ATOM   1139  CD2 LEU D  18     -25.725  23.328   2.161  1.00 88.99           C  
ATOM   1140  N   LYS D  19     -27.726  19.201   4.872  1.00 89.43           N  
ATOM   1141  CA  LYS D  19     -27.460  18.176   5.877  1.00 89.43           C  
ATOM   1142  C   LYS D  19     -26.921  16.901   5.233  1.00 89.43           C  
ATOM   1143  CB  LYS D  19     -28.727  17.864   6.675  1.00 89.43           C  
ATOM   1144  O   LYS D  19     -25.989  16.283   5.753  1.00 89.43           O  
ATOM   1145  CG  LYS D  19     -28.503  16.925   7.850  1.00 89.43           C  
ATOM   1146  CD  LYS D  19     -29.796  16.663   8.611  1.00 89.43           C  
ATOM   1147  CE  LYS D  19     -29.598  15.634   9.716  1.00 89.43           C  
ATOM   1148  NZ  LYS D  19     -30.871  15.348  10.442  1.00 89.43           N  
ATOM   1149  N   GLU D  20     -27.473  16.456   4.054  1.00 90.53           N  
ATOM   1150  CA  GLU D  20     -27.020  15.271   3.330  1.00 90.53           C  
ATOM   1151  C   GLU D  20     -25.594  15.450   2.816  1.00 90.53           C  
ATOM   1152  CB  GLU D  20     -27.964  14.959   2.165  1.00 90.53           C  
ATOM   1153  O   GLU D  20     -24.778  14.530   2.903  1.00 90.53           O  
ATOM   1154  CG  GLU D  20     -29.299  14.371   2.597  1.00 90.53           C  
ATOM   1155  CD  GLU D  20     -30.267  14.169   1.442  1.00 90.53           C  
ATOM   1156  OE1 GLU D  20     -31.423  13.753   1.684  1.00 90.53           O  
ATOM   1157  OE2 GLU D  20     -29.866  14.427   0.285  1.00 90.53           O  
ATOM   1158  N   LEU D  21     -25.358  16.650   2.358  1.00 90.23           N  
ATOM   1159  CA  LEU D  21     -24.022  16.952   1.856  1.00 90.23           C  
ATOM   1160  C   LEU D  21     -22.988  16.858   2.973  1.00 90.23           C  
ATOM   1161  CB  LEU D  21     -23.988  18.348   1.229  1.00 90.23           C  
ATOM   1162  O   LEU D  21     -21.910  16.291   2.780  1.00 90.23           O  
ATOM   1163  CG  LEU D  21     -24.518  18.463  -0.201  1.00 90.23           C  
ATOM   1164  CD1 LEU D  21     -24.684  19.928  -0.589  1.00 90.23           C  
ATOM   1165  CD2 LEU D  21     -23.588  17.748  -1.175  1.00 90.23           C  
ATOM   1166  N   ARG D  22     -23.365  17.371   4.106  1.00 91.09           N  
ATOM   1167  CA  ARG D  22     -22.469  17.317   5.256  1.00 91.09           C  
ATOM   1168  C   ARG D  22     -22.178  15.875   5.657  1.00 91.09           C  
ATOM   1169  CB  ARG D  22     -23.067  18.080   6.441  1.00 91.09           C  
ATOM   1170  O   ARG D  22     -21.030  15.523   5.938  1.00 91.09           O  
ATOM   1171  CG  ARG D  22     -22.168  18.118   7.666  1.00 91.09           C  
ATOM   1172  CD  ARG D  22     -22.837  18.827   8.835  1.00 91.09           C  
ATOM   1173  NE  ARG D  22     -22.046  18.715  10.058  1.00 91.09           N  
ATOM   1174  NH1 ARG D  22     -23.651  19.655  11.428  1.00 91.09           N  
ATOM   1175  NH2 ARG D  22     -21.650  18.963  12.306  1.00 91.09           N  
ATOM   1176  CZ  ARG D  22     -22.451  19.111  11.261  1.00 91.09           C  
ATOM   1177  N   GLU D  23     -23.200  14.987   5.716  1.00 91.62           N  
ATOM   1178  CA  GLU D  23     -23.046  13.587   6.101  1.00 91.62           C  
ATOM   1179  C   GLU D  23     -22.174  12.833   5.102  1.00 91.62           C  
ATOM   1180  CB  GLU D  23     -24.414  12.909   6.221  1.00 91.62           C  
ATOM   1181  O   GLU D  23     -21.332  12.021   5.493  1.00 91.62           O  
ATOM   1182  CG  GLU D  23     -25.199  13.324   7.458  1.00 91.62           C  
ATOM   1183  CD  GLU D  23     -26.558  12.651   7.558  1.00 91.62           C  
ATOM   1184  OE1 GLU D  23     -27.232  12.798   8.603  1.00 91.62           O  
ATOM   1185  OE2 GLU D  23     -26.953  11.971   6.585  1.00 91.62           O  
ATOM   1186  N   GLU D  24     -22.309  13.148   3.827  1.00 91.79           N  
ATOM   1187  CA  GLU D  24     -21.512  12.487   2.799  1.00 91.79           C  
ATOM   1188  C   GLU D  24     -20.045  12.895   2.889  1.00 91.79           C  
ATOM   1189  CB  GLU D  24     -22.062  12.805   1.405  1.00 91.79           C  
ATOM   1190  O   GLU D  24     -19.152  12.063   2.713  1.00 91.79           O  
ATOM   1191  CG  GLU D  24     -23.349  12.066   1.069  1.00 91.79           C  
ATOM   1192  CD  GLU D  24     -23.851  12.347  -0.339  1.00 91.79           C  
ATOM   1193  OE1 GLU D  24     -24.920  11.817  -0.719  1.00 91.79           O  
ATOM   1194  OE2 GLU D  24     -23.169  13.101  -1.068  1.00 91.79           O  
ATOM   1195  N   TRP D  25     -19.826  14.091   3.274  1.00 91.76           N  
ATOM   1196  CA  TRP D  25     -18.456  14.560   3.452  1.00 91.76           C  
ATOM   1197  C   TRP D  25     -17.792  13.866   4.638  1.00 91.76           C  
ATOM   1198  CB  TRP D  25     -18.428  16.078   3.652  1.00 91.76           C  
ATOM   1199  O   TRP D  25     -16.624  13.480   4.564  1.00 91.76           O  
ATOM   1200  CG  TRP D  25     -18.258  16.856   2.381  1.00 91.76           C  
ATOM   1201  CD1 TRP D  25     -19.203  17.612   1.746  1.00 91.76           C  
ATOM   1202  CD2 TRP D  25     -17.070  16.949   1.589  1.00 91.76           C  
ATOM   1203  CE2 TRP D  25     -17.368  17.780   0.487  1.00 91.76           C  
ATOM   1204  CE3 TRP D  25     -15.782  16.410   1.705  1.00 91.76           C  
ATOM   1205  NE1 TRP D  25     -18.674  18.171   0.606  1.00 91.76           N  
ATOM   1206  CH2 TRP D  25     -15.169  17.546  -0.358  1.00 91.76           C  
ATOM   1207  CZ2 TRP D  25     -16.422  18.086  -0.495  1.00 91.76           C  
ATOM   1208  CZ3 TRP D  25     -14.842  16.715   0.727  1.00 91.76           C  
ATOM   1209  N   LYS D  26     -18.549  13.813   5.622  1.00 91.12           N  
ATOM   1210  CA  LYS D  26     -18.032  13.142   6.810  1.00 91.12           C  
ATOM   1211  C   LYS D  26     -17.680  11.687   6.511  1.00 91.12           C  
ATOM   1212  CB  LYS D  26     -19.048  13.210   7.951  1.00 91.12           C  
ATOM   1213  O   LYS D  26     -16.640  11.192   6.949  1.00 91.12           O  
ATOM   1214  CG  LYS D  26     -18.505  12.743   9.293  1.00 91.12           C  
ATOM   1215  CD  LYS D  26     -19.548  12.876  10.396  1.00 91.12           C  
ATOM   1216  CE  LYS D  26     -19.051  12.291  11.711  1.00 91.12           C  
ATOM   1217  NZ  LYS D  26     -20.081  12.393  12.787  1.00 91.12           N  
ATOM   1218  N   ARG D  27     -18.487  10.948   5.686  1.00 92.44           N  
ATOM   1219  CA  ARG D  27     -18.242   9.555   5.324  1.00 92.44           C  
ATOM   1220  C   ARG D  27     -16.985   9.425   4.469  1.00 92.44           C  
ATOM   1221  CB  ARG D  27     -19.445   8.973   4.579  1.00 92.44           C  
ATOM   1222  O   ARG D  27     -16.191   8.501   4.660  1.00 92.44           O  
ATOM   1223  CG  ARG D  27     -20.641   8.684   5.472  1.00 92.44           C  
ATOM   1224  CD  ARG D  27     -21.682   7.831   4.761  1.00 92.44           C  
ATOM   1225  NE  ARG D  27     -22.441   8.608   3.785  1.00 92.44           N  
ATOM   1226  NH1 ARG D  27     -24.440   8.492   4.937  1.00 92.44           N  
ATOM   1227  NH2 ARG D  27     -24.324   9.618   2.944  1.00 92.44           N  
ATOM   1228  CZ  ARG D  27     -23.733   8.904   3.891  1.00 92.44           C  
ATOM   1229  N   LEU D  28     -16.928  10.381   3.596  1.00 92.63           N  
ATOM   1230  CA  LEU D  28     -15.762  10.356   2.719  1.00 92.63           C  
ATOM   1231  C   LEU D  28     -14.479  10.565   3.516  1.00 92.63           C  
ATOM   1232  CB  LEU D  28     -15.884  11.430   1.635  1.00 92.63           C  
ATOM   1233  O   LEU D  28     -13.474   9.894   3.269  1.00 92.63           O  
ATOM   1234  CG  LEU D  28     -14.956  11.284   0.428  1.00 92.63           C  
ATOM   1235  CD1 LEU D  28     -15.301  10.023  -0.357  1.00 92.63           C  
ATOM   1236  CD2 LEU D  28     -15.041  12.517  -0.465  1.00 92.63           C  
ATOM   1237  N   ARG D  29     -14.502  11.439   4.421  1.00 93.37           N  
ATOM   1238  CA  ARG D  29     -13.348  11.687   5.279  1.00 93.37           C  
ATOM   1239  C   ARG D  29     -12.979  10.440   6.075  1.00 93.37           C  
ATOM   1240  CB  ARG D  29     -13.626  12.853   6.230  1.00 93.37           C  
ATOM   1241  O   ARG D  29     -11.800  10.103   6.201  1.00 93.37           O  
ATOM   1242  CG  ARG D  29     -12.443  13.226   7.110  1.00 93.37           C  
ATOM   1243  CD  ARG D  29     -12.811  14.297   8.126  1.00 93.37           C  
ATOM   1244  NE  ARG D  29     -11.776  14.454   9.143  1.00 93.37           N  
ATOM   1245  NH1 ARG D  29     -13.027  15.845  10.499  1.00 93.37           N  
ATOM   1246  NH2 ARG D  29     -10.895  15.260  11.106  1.00 93.37           N  
ATOM   1247  CZ  ARG D  29     -11.902  15.186  10.247  1.00 93.37           C  
ATOM   1248  N   GLU D  30     -13.952   9.772   6.691  1.00 93.58           N  
ATOM   1249  CA  GLU D  30     -13.721   8.554   7.461  1.00 93.58           C  
ATOM   1250  C   GLU D  30     -13.117   7.457   6.589  1.00 93.58           C  
ATOM   1251  CB  GLU D  30     -15.025   8.063   8.095  1.00 93.58           C  
ATOM   1252  O   GLU D  30     -12.207   6.745   7.020  1.00 93.58           O  
ATOM   1253  CG  GLU D  30     -15.494   8.909   9.269  1.00 93.58           C  
ATOM   1254  CD  GLU D  30     -16.864   8.505   9.791  1.00 93.58           C  
ATOM   1255  OE1 GLU D  30     -17.356   9.133  10.756  1.00 93.58           O  
ATOM   1256  OE2 GLU D  30     -17.450   7.553   9.230  1.00 93.58           O  
ATOM   1257  N   ARG D  31     -13.611   7.369   5.334  1.00 92.75           N  
ATOM   1258  CA  ARG D  31     -13.088   6.366   4.413  1.00 92.75           C  
ATOM   1259  C   ARG D  31     -11.616   6.622   4.103  1.00 92.75           C  
ATOM   1260  CB  ARG D  31     -13.901   6.349   3.117  1.00 92.75           C  
ATOM   1261  O   ARG D  31     -10.809   5.690   4.086  1.00 92.75           O  
ATOM   1262  CG  ARG D  31     -13.439   5.305   2.113  1.00 92.75           C  
ATOM   1263  CD  ARG D  31     -13.562   3.894   2.670  1.00 92.75           C  
ATOM   1264  NE  ARG D  31     -13.189   2.888   1.679  1.00 92.75           N  
ATOM   1265  NH1 ARG D  31     -13.109   1.137   3.183  1.00 92.75           N  
ATOM   1266  NH2 ARG D  31     -12.647   0.773   0.967  1.00 92.75           N  
ATOM   1267  CZ  ARG D  31     -12.983   1.602   1.945  1.00 92.75           C  
ATOM   1268  N   LEU D  32     -11.293   7.870   3.883  1.00 92.82           N  
ATOM   1269  CA  LEU D  32      -9.907   8.226   3.600  1.00 92.82           C  
ATOM   1270  C   LEU D  32      -9.010   7.910   4.792  1.00 92.82           C  
ATOM   1271  CB  LEU D  32      -9.797   9.711   3.244  1.00 92.82           C  
ATOM   1272  O   LEU D  32      -7.893   7.417   4.620  1.00 92.82           O  
ATOM   1273  CG  LEU D  32      -8.422  10.198   2.784  1.00 92.82           C  
ATOM   1274  CD1 LEU D  32      -7.997   9.463   1.517  1.00 92.82           C  
ATOM   1275  CD2 LEU D  32      -8.438  11.705   2.554  1.00 92.82           C  
ATOM   1276  N   GLN D  33      -9.491   8.164   5.992  1.00 92.18           N  
ATOM   1277  CA  GLN D  33      -8.736   7.857   7.202  1.00 92.18           C  
ATOM   1278  C   GLN D  33      -8.505   6.355   7.340  1.00 92.18           C  
ATOM   1279  CB  GLN D  33      -9.460   8.392   8.438  1.00 92.18           C  
ATOM   1280  O   GLN D  33      -7.413   5.921   7.713  1.00 92.18           O  
ATOM   1281  CG  GLN D  33      -8.623   8.349   9.709  1.00 92.18           C  
ATOM   1282  CD  GLN D  33      -9.343   8.938  10.907  1.00 92.18           C  
ATOM   1283  NE2 GLN D  33      -8.725   8.837  12.080  1.00 92.18           N  
ATOM   1284  OE1 GLN D  33     -10.445   9.482  10.781  1.00 92.18           O  
ATOM   1285  N   GLU D  34      -9.503   5.567   7.046  1.00 93.93           N  
ATOM   1286  CA  GLU D  34      -9.371   4.113   7.086  1.00 93.93           C  
ATOM   1287  C   GLU D  34      -8.330   3.626   6.083  1.00 93.93           C  
ATOM   1288  CB  GLU D  34     -10.720   3.443   6.813  1.00 93.93           C  
ATOM   1289  O   GLU D  34      -7.500   2.773   6.405  1.00 93.93           O  
ATOM   1290  CG  GLU D  34     -11.709   3.559   7.964  1.00 93.93           C  
ATOM   1291  CD  GLU D  34     -13.098   3.049   7.615  1.00 93.93           C  
ATOM   1292  OE1 GLU D  34     -14.028   3.212   8.436  1.00 93.93           O  
ATOM   1293  OE2 GLU D  34     -13.257   2.483   6.510  1.00 93.93           O  
ATOM   1294  N   LEU D  35      -8.434   4.188   4.874  1.00 93.11           N  
ATOM   1295  CA  LEU D  35      -7.477   3.817   3.837  1.00 93.11           C  
ATOM   1296  C   LEU D  35      -6.056   4.175   4.256  1.00 93.11           C  
ATOM   1297  CB  LEU D  35      -7.822   4.511   2.516  1.00 93.11           C  
ATOM   1298  O   LEU D  35      -5.118   3.416   3.999  1.00 93.11           O  
ATOM   1299  CG  LEU D  35      -8.962   3.894   1.704  1.00 93.11           C  
ATOM   1300  CD1 LEU D  35      -9.383   4.836   0.581  1.00 93.11           C  
ATOM   1301  CD2 LEU D  35      -8.546   2.538   1.143  1.00 93.11           C  
ATOM   1302  N   GLU D  36      -5.920   5.251   4.951  1.00 94.36           N  
ATOM   1303  CA  GLU D  36      -4.606   5.669   5.432  1.00 94.36           C  
ATOM   1304  C   GLU D  36      -4.050   4.678   6.450  1.00 94.36           C  
ATOM   1305  CB  GLU D  36      -4.679   7.069   6.046  1.00 94.36           C  
ATOM   1306  O   GLU D  36      -2.864   4.346   6.418  1.00 94.36           O  
ATOM   1307  CG  GLU D  36      -3.320   7.659   6.395  1.00 94.36           C  
ATOM   1308  CD  GLU D  36      -3.407   9.056   6.989  1.00 94.36           C  
ATOM   1309  OE1 GLU D  36      -2.366   9.593   7.432  1.00 94.36           O  
ATOM   1310  OE2 GLU D  36      -4.525   9.618   7.011  1.00 94.36           O  
ATOM   1311  N   GLU D  37      -4.854   4.272   7.336  1.00 93.35           N  
ATOM   1312  CA  GLU D  37      -4.437   3.285   8.328  1.00 93.35           C  
ATOM   1313  C   GLU D  37      -4.037   1.970   7.664  1.00 93.35           C  
ATOM   1314  CB  GLU D  37      -5.553   3.042   9.347  1.00 93.35           C  
ATOM   1315  O   GLU D  37      -3.018   1.375   8.018  1.00 93.35           O  
ATOM   1316  CG  GLU D  37      -5.152   2.121  10.490  1.00 93.35           C  
ATOM   1317  CD  GLU D  37      -6.215   2.008  11.571  1.00 93.35           C  
ATOM   1318  OE1 GLU D  37      -5.952   1.374  12.618  1.00 93.35           O  
ATOM   1319  OE2 GLU D  37      -7.321   2.557  11.368  1.00 93.35           O  
ATOM   1320  N   GLN D  38      -4.906   1.494   6.718  1.00 92.95           N  
ATOM   1321  CA  GLN D  38      -4.600   0.267   5.990  1.00 92.95           C  
ATOM   1322  C   GLN D  38      -3.276   0.387   5.241  1.00 92.95           C  
ATOM   1323  CB  GLN D  38      -5.727  -0.073   5.014  1.00 92.95           C  
ATOM   1324  O   GLN D  38      -2.490  -0.561   5.204  1.00 92.95           O  
ATOM   1325  CG  GLN D  38      -7.014  -0.523   5.693  1.00 92.95           C  
ATOM   1326  CD  GLN D  38      -8.145  -0.758   4.710  1.00 92.95           C  
ATOM   1327  NE2 GLN D  38      -9.236  -1.346   5.190  1.00 92.95           N  
ATOM   1328  OE1 GLN D  38      -8.040  -0.414   3.528  1.00 92.95           O  
ATOM   1329  N   HIS D  39      -3.066   1.548   4.637  1.00 94.16           N  
ATOM   1330  CA  HIS D  39      -1.843   1.770   3.873  1.00 94.16           C  
ATOM   1331  C   HIS D  39      -0.616   1.739   4.777  1.00 94.16           C  
ATOM   1332  CB  HIS D  39      -1.912   3.103   3.127  1.00 94.16           C  
ATOM   1333  O   HIS D  39       0.436   1.230   4.385  1.00 94.16           O  
ATOM   1334  CG  HIS D  39      -0.949   3.204   1.987  1.00 94.16           C  
ATOM   1335  CD2 HIS D  39       0.195   3.915   1.850  1.00 94.16           C  
ATOM   1336  ND1 HIS D  39      -1.120   2.515   0.806  1.00 94.16           N  
ATOM   1337  CE1 HIS D  39      -0.119   2.799  -0.011  1.00 94.16           C  
ATOM   1338  NE2 HIS D  39       0.693   3.647   0.598  1.00 94.16           N  
ATOM   1339  N   ARG D  40      -0.758   2.228   5.968  1.00 92.91           N  
ATOM   1340  CA  ARG D  40       0.347   2.173   6.920  1.00 92.91           C  
ATOM   1341  C   ARG D  40       0.709   0.730   7.256  1.00 92.91           C  
ATOM   1342  CB  ARG D  40      -0.006   2.936   8.198  1.00 92.91           C  
ATOM   1343  O   ARG D  40       1.888   0.397   7.397  1.00 92.91           O  
ATOM   1344  CG  ARG D  40       0.013   4.448   8.038  1.00 92.91           C  
ATOM   1345  CD  ARG D  40      -0.086   5.158   9.381  1.00 92.91           C  
ATOM   1346  NE  ARG D  40      -0.390   6.577   9.219  1.00 92.91           N  
ATOM   1347  NH1 ARG D  40       1.818   7.249   9.107  1.00 92.91           N  
ATOM   1348  NH2 ARG D  40       0.135   8.797   8.950  1.00 92.91           N  
ATOM   1349  CZ  ARG D  40       0.522   7.538   9.092  1.00 92.91           C  
ATOM   1350  N   GLU D  41      -0.290  -0.103   7.362  1.00 93.78           N  
ATOM   1351  CA  GLU D  41      -0.045  -1.521   7.604  1.00 93.78           C  
ATOM   1352  C   GLU D  41       0.709  -2.157   6.439  1.00 93.78           C  
ATOM   1353  CB  GLU D  41      -1.363  -2.262   7.844  1.00 93.78           C  
ATOM   1354  O   GLU D  41       1.633  -2.947   6.648  1.00 93.78           O  
ATOM   1355  CG  GLU D  41      -2.008  -1.950   9.187  1.00 93.78           C  
ATOM   1356  CD  GLU D  41      -3.384  -2.574   9.351  1.00 93.78           C  
ATOM   1357  OE1 GLU D  41      -4.060  -2.295  10.367  1.00 93.78           O  
ATOM   1358  OE2 GLU D  41      -3.789  -3.350   8.456  1.00 93.78           O  
ATOM   1359  N   LEU D  42       0.297  -1.802   5.246  1.00 93.74           N  
ATOM   1360  CA  LEU D  42       0.975  -2.309   4.059  1.00 93.74           C  
ATOM   1361  C   LEU D  42       2.440  -1.884   4.047  1.00 93.74           C  
ATOM   1362  CB  LEU D  42       0.278  -1.814   2.790  1.00 93.74           C  
ATOM   1363  O   LEU D  42       3.318  -2.679   3.703  1.00 93.74           O  
ATOM   1364  CG  LEU D  42      -1.060  -2.473   2.449  1.00 93.74           C  
ATOM   1365  CD1 LEU D  42      -1.677  -1.816   1.220  1.00 93.74           C  
ATOM   1366  CD2 LEU D  42      -0.876  -3.971   2.226  1.00 93.74           C  
ATOM   1367  N   GLN D  43       2.661  -0.711   4.499  1.00 94.55           N  
ATOM   1368  CA  GLN D  43       4.031  -0.212   4.546  1.00 94.55           C  
ATOM   1369  C   GLN D  43       4.873  -1.010   5.538  1.00 94.55           C  
ATOM   1370  CB  GLN D  43       4.051   1.272   4.916  1.00 94.55           C  
ATOM   1371  O   GLN D  43       6.035  -1.319   5.267  1.00 94.55           O  
ATOM   1372  CG  GLN D  43       3.662   2.196   3.770  1.00 94.55           C  
ATOM   1373  CD  GLN D  43       3.822   3.664   4.119  1.00 94.55           C  
ATOM   1374  NE2 GLN D  43       4.427   4.426   3.215  1.00 94.55           N  
ATOM   1375  OE1 GLN D  43       3.405   4.109   5.193  1.00 94.55           O  
ATOM   1376  N   GLU D  44       4.294  -1.285   6.643  1.00 93.98           N  
ATOM   1377  CA  GLU D  44       4.999  -2.086   7.640  1.00 93.98           C  
ATOM   1378  C   GLU D  44       5.314  -3.480   7.105  1.00 93.98           C  
ATOM   1379  CB  GLU D  44       4.176  -2.189   8.927  1.00 93.98           C  
ATOM   1380  O   GLU D  44       6.416  -3.994   7.308  1.00 93.98           O  
ATOM   1381  CG  GLU D  44       4.907  -2.879  10.070  1.00 93.98           C  
ATOM   1382  CD  GLU D  44       6.179  -2.159  10.490  1.00 93.98           C  
ATOM   1383  OE1 GLU D  44       7.114  -2.823  10.992  1.00 93.98           O  
ATOM   1384  OE2 GLU D  44       6.240  -0.921  10.316  1.00 93.98           O  
ATOM   1385  N   GLU D  45       4.328  -4.094   6.430  1.00 94.15           N  
ATOM   1386  CA  GLU D  45       4.540  -5.413   5.841  1.00 94.15           C  
ATOM   1387  C   GLU D  45       5.654  -5.380   4.799  1.00 94.15           C  
ATOM   1388  CB  GLU D  45       3.246  -5.934   5.211  1.00 94.15           C  
ATOM   1389  O   GLU D  45       6.467  -6.304   4.723  1.00 94.15           O  
ATOM   1390  CG  GLU D  45       2.193  -6.355   6.226  1.00 94.15           C  
ATOM   1391  CD  GLU D  45       0.888  -6.801   5.587  1.00 94.15           C  
ATOM   1392  OE1 GLU D  45      -0.121  -6.959   6.312  1.00 94.15           O  
ATOM   1393  OE2 GLU D  45       0.873  -6.995   4.351  1.00 94.15           O  
ATOM   1394  N   LEU D  46       5.681  -4.362   4.055  1.00 94.50           N  
ATOM   1395  CA  LEU D  46       6.717  -4.202   3.041  1.00 94.50           C  
ATOM   1396  C   LEU D  46       8.092  -4.065   3.686  1.00 94.50           C  
ATOM   1397  CB  LEU D  46       6.427  -2.980   2.165  1.00 94.50           C  
ATOM   1398  O   LEU D  46       9.073  -4.628   3.193  1.00 94.50           O  
ATOM   1399  CG  LEU D  46       7.330  -2.790   0.946  1.00 94.50           C  
ATOM   1400  CD1 LEU D  46       7.160  -3.953  -0.026  1.00 94.50           C  
ATOM   1401  CD2 LEU D  46       7.027  -1.463   0.258  1.00 94.50           C  
ATOM   1402  N   LYS D  47       8.126  -3.313   4.742  1.00 93.54           N  
ATOM   1403  CA  LYS D  47       9.380  -3.163   5.474  1.00 93.54           C  
ATOM   1404  C   LYS D  47       9.875  -4.508   5.999  1.00 93.54           C  
ATOM   1405  CB  LYS D  47       9.211  -2.179   6.632  1.00 93.54           C  
ATOM   1406  O   LYS D  47      11.066  -4.814   5.913  1.00 93.54           O  
ATOM   1407  CG  LYS D  47      10.500  -1.881   7.385  1.00 93.54           C  
ATOM   1408  CD  LYS D  47      10.269  -0.892   8.520  1.00 93.54           C  
ATOM   1409  CE  LYS D  47      11.531  -0.682   9.345  1.00 93.54           C  
ATOM   1410  NZ  LYS D  47      11.301   0.263  10.479  1.00 93.54           N  
ATOM   1411  N   GLU D  48       8.972  -5.289   6.536  1.00 93.39           N  
ATOM   1412  CA  GLU D  48       9.326  -6.611   7.041  1.00 93.39           C  
ATOM   1413  C   GLU D  48       9.845  -7.510   5.922  1.00 93.39           C  
ATOM   1414  CB  GLU D  48       8.123  -7.265   7.725  1.00 93.39           C  
ATOM   1415  O   GLU D  48      10.823  -8.238   6.107  1.00 93.39           O  
ATOM   1416  CG  GLU D  48       7.771  -6.649   9.072  1.00 93.39           C  
ATOM   1417  CD  GLU D  48       6.517  -7.243   9.693  1.00 93.39           C  
ATOM   1418  OE1 GLU D  48       6.086  -6.763  10.767  1.00 93.39           O  
ATOM   1419  OE2 GLU D  48       5.960  -8.195   9.102  1.00 93.39           O  
ATOM   1420  N   LEU D  49       9.166  -7.412   4.809  1.00 93.34           N  
ATOM   1421  CA  LEU D  49       9.571  -8.213   3.659  1.00 93.34           C  
ATOM   1422  C   LEU D  49      10.967  -7.821   3.188  1.00 93.34           C  
ATOM   1423  CB  LEU D  49       8.568  -8.052   2.513  1.00 93.34           C  
ATOM   1424  O   LEU D  49      11.766  -8.683   2.816  1.00 93.34           O  
ATOM   1425  CG  LEU D  49       8.615  -9.117   1.416  1.00 93.34           C  
ATOM   1426  CD1 LEU D  49       8.169 -10.466   1.968  1.00 93.34           C  
ATOM   1427  CD2 LEU D  49       7.746  -8.704   0.233  1.00 93.34           C  
ATOM   1428  N   ARG D  50      11.192  -6.603   3.230  1.00 94.25           N  
ATOM   1429  CA  ARG D  50      12.514  -6.122   2.843  1.00 94.25           C  
ATOM   1430  C   ARG D  50      13.593  -6.686   3.760  1.00 94.25           C  
ATOM   1431  CB  ARG D  50      12.557  -4.592   2.863  1.00 94.25           C  
ATOM   1432  O   ARG D  50      14.663  -7.086   3.296  1.00 94.25           O  
ATOM   1433  CG  ARG D  50      13.860  -4.005   2.344  1.00 94.25           C  
ATOM   1434  CD  ARG D  50      13.838  -2.483   2.358  1.00 94.25           C  
ATOM   1435  NE  ARG D  50      15.137  -1.922   2.001  1.00 94.25           N  
ATOM   1436  NH1 ARG D  50      14.527   0.273   2.385  1.00 94.25           N  
ATOM   1437  NH2 ARG D  50      16.649  -0.224   1.676  1.00 94.25           N  
ATOM   1438  CZ  ARG D  50      15.435  -0.625   2.021  1.00 94.25           C  
ATOM   1439  N   GLU D  51      13.378  -6.692   5.012  1.00 93.01           N  
ATOM   1440  CA  GLU D  51      14.331  -7.234   5.976  1.00 93.01           C  
ATOM   1441  C   GLU D  51      14.553  -8.727   5.753  1.00 93.01           C  
ATOM   1442  CB  GLU D  51      13.851  -6.982   7.408  1.00 93.01           C  
ATOM   1443  O   GLU D  51      15.686  -9.209   5.821  1.00 93.01           O  
ATOM   1444  CG  GLU D  51      13.953  -5.528   7.843  1.00 93.01           C  
ATOM   1445  CD  GLU D  51      13.429  -5.284   9.249  1.00 93.01           C  
ATOM   1446  OE1 GLU D  51      13.576  -4.153   9.765  1.00 93.01           O  
ATOM   1447  OE2 GLU D  51      12.867  -6.233   9.841  1.00 93.01           O  
ATOM   1448  N   LYS D  52      13.452  -9.389   5.479  1.00 91.82           N  
ATOM   1449  CA  LYS D  52      13.558 -10.818   5.200  1.00 91.82           C  
ATOM   1450  C   LYS D  52      14.405 -11.074   3.958  1.00 91.82           C  
ATOM   1451  CB  LYS D  52      12.170 -11.435   5.025  1.00 91.82           C  
ATOM   1452  O   LYS D  52      15.240 -11.981   3.945  1.00 91.82           O  
ATOM   1453  CG  LYS D  52      11.430 -11.677   6.332  1.00 91.82           C  
ATOM   1454  CD  LYS D  52      10.066 -12.312   6.094  1.00 91.82           C  
ATOM   1455  CE  LYS D  52       9.294 -12.486   7.395  1.00 91.82           C  
ATOM   1456  NZ  LYS D  52       7.931 -13.050   7.159  1.00 91.82           N  
ATOM   1457  N   TRP D  53      14.201 -10.319   2.957  1.00 91.77           N  
ATOM   1458  CA  TRP D  53      14.965 -10.459   1.722  1.00 91.77           C  
ATOM   1459  C   TRP D  53      16.453 -10.235   1.975  1.00 91.77           C  
ATOM   1460  CB  TRP D  53      14.461  -9.475   0.663  1.00 91.77           C  
ATOM   1461  O   TRP D  53      17.295 -10.963   1.444  1.00 91.77           O  
ATOM   1462  CG  TRP D  53      15.136  -9.614  -0.668  1.00 91.77           C  
ATOM   1463  CD1 TRP D  53      14.825 -10.502  -1.661  1.00 91.77           C  
ATOM   1464  CD2 TRP D  53      16.240  -8.843  -1.150  1.00 91.77           C  
ATOM   1465  CE2 TRP D  53      16.548  -9.318  -2.445  1.00 91.77           C  
ATOM   1466  CE3 TRP D  53      17.000  -7.796  -0.613  1.00 91.77           C  
ATOM   1467  NE1 TRP D  53      15.671 -10.329  -2.732  1.00 91.77           N  
ATOM   1468  CH2 TRP D  53      18.312  -7.755  -2.662  1.00 91.77           C  
ATOM   1469  CZ2 TRP D  53      17.584  -8.779  -3.211  1.00 91.77           C  
ATOM   1470  CZ3 TRP D  53      18.032  -7.261  -1.377  1.00 91.77           C  
ATOM   1471  N   LYS D  54      16.708  -9.278   2.791  1.00 92.35           N  
ATOM   1472  CA  LYS D  54      18.102  -8.996   3.117  1.00 92.35           C  
ATOM   1473  C   LYS D  54      18.768 -10.201   3.775  1.00 92.35           C  
ATOM   1474  CB  LYS D  54      18.203  -7.777   4.035  1.00 92.35           C  
ATOM   1475  O   LYS D  54      19.901 -10.552   3.438  1.00 92.35           O  
ATOM   1476  CG  LYS D  54      19.629  -7.310   4.290  1.00 92.35           C  
ATOM   1477  CD  LYS D  54      19.662  -6.086   5.196  1.00 92.35           C  
ATOM   1478  CE  LYS D  54      21.090  -5.687   5.545  1.00 92.35           C  
ATOM   1479  NZ  LYS D  54      21.127  -4.501   6.453  1.00 92.35           N  
ATOM   1480  N   ARG D  55      18.106 -10.845   4.632  1.00 92.68           N  
ATOM   1481  CA  ARG D  55      18.641 -12.020   5.312  1.00 92.68           C  
ATOM   1482  C   ARG D  55      18.833 -13.177   4.337  1.00 92.68           C  
ATOM   1483  CB  ARG D  55      17.719 -12.446   6.456  1.00 92.68           C  
ATOM   1484  O   ARG D  55      19.848 -13.875   4.385  1.00 92.68           O  
ATOM   1485  CG  ARG D  55      17.731 -11.497   7.643  1.00 92.68           C  
ATOM   1486  CD  ARG D  55      17.021 -12.094   8.850  1.00 92.68           C  
ATOM   1487  NE  ARG D  55      15.575 -12.152   8.650  1.00 92.68           N  
ATOM   1488  NH1 ARG D  55      15.104 -10.362  10.032  1.00 92.68           N  
ATOM   1489  NH2 ARG D  55      13.405 -11.471   8.965  1.00 92.68           N  
ATOM   1490  CZ  ARG D  55      14.698 -11.328   9.216  1.00 92.68           C  
ATOM   1491  N   LEU D  56      17.884 -13.351   3.543  1.00 92.58           N  
ATOM   1492  CA  LEU D  56      17.965 -14.417   2.551  1.00 92.58           C  
ATOM   1493  C   LEU D  56      19.132 -14.184   1.597  1.00 92.58           C  
ATOM   1494  CB  LEU D  56      16.657 -14.516   1.761  1.00 92.58           C  
ATOM   1495  O   LEU D  56      19.844 -15.125   1.240  1.00 92.58           O  
ATOM   1496  CG  LEU D  56      15.476 -15.164   2.485  1.00 92.58           C  
ATOM   1497  CD1 LEU D  56      14.208 -15.039   1.647  1.00 92.58           C  
ATOM   1498  CD2 LEU D  56      15.775 -16.627   2.795  1.00 92.58           C  
ATOM   1499  N   LYS D  57      19.283 -13.024   1.256  1.00 93.96           N  
ATOM   1500  CA  LYS D  57      20.395 -12.687   0.372  1.00 93.96           C  
ATOM   1501  C   LYS D  57      21.734 -13.027   1.020  1.00 93.96           C  
ATOM   1502  CB  LYS D  57      20.355 -11.205  -0.001  1.00 93.96           C  
ATOM   1503  O   LYS D  57      22.628 -13.567   0.365  1.00 93.96           O  
ATOM   1504  CG  LYS D  57      21.470 -10.773  -0.942  1.00 93.96           C  
ATOM   1505  CD  LYS D  57      21.499  -9.259  -1.116  1.00 93.96           C  
ATOM   1506  CE  LYS D  57      22.730  -8.809  -1.892  1.00 93.96           C  
ATOM   1507  NZ  LYS D  57      22.829  -7.320  -1.958  1.00 93.96           N  
ATOM   1508  N   GLU D  58      21.875 -12.693   2.240  1.00 93.58           N  
ATOM   1509  CA  GLU D  58      23.111 -12.993   2.957  1.00 93.58           C  
ATOM   1510  C   GLU D  58      23.363 -14.496   3.017  1.00 93.58           C  
ATOM   1511  CB  GLU D  58      23.066 -12.410   4.372  1.00 93.58           C  
ATOM   1512  O   GLU D  58      24.485 -14.952   2.790  1.00 93.58           O  
ATOM   1513  CG  GLU D  58      23.201 -10.894   4.417  1.00 93.58           C  
ATOM   1514  CD  GLU D  58      22.995 -10.315   5.808  1.00 93.58           C  
ATOM   1515  OE1 GLU D  58      23.079  -9.076   5.968  1.00 93.58           O  
ATOM   1516  OE2 GLU D  58      22.749 -11.107   6.745  1.00 93.58           O  
ATOM   1517  N   ARG D  59      22.373 -15.212   3.259  1.00 92.68           N  
ATOM   1518  CA  ARG D  59      22.492 -16.664   3.330  1.00 92.68           C  
ATOM   1519  C   ARG D  59      22.863 -17.251   1.972  1.00 92.68           C  
ATOM   1520  CB  ARG D  59      21.187 -17.287   3.831  1.00 92.68           C  
ATOM   1521  O   ARG D  59      23.691 -18.159   1.887  1.00 92.68           O  
ATOM   1522  CG  ARG D  59      21.296 -18.767   4.159  1.00 92.68           C  
ATOM   1523  CD  ARG D  59      20.033 -19.292   4.828  1.00 92.68           C  
ATOM   1524  NE  ARG D  59      20.040 -20.748   4.924  1.00 92.68           N  
ATOM   1525  NH1 ARG D  59      17.978 -20.895   5.957  1.00 92.68           N  
ATOM   1526  NH2 ARG D  59      19.172 -22.797   5.494  1.00 92.68           N  
ATOM   1527  CZ  ARG D  59      19.063 -21.477   5.458  1.00 92.68           C  
ATOM   1528  N   LEU D  60      22.251 -16.733   1.023  1.00 93.54           N  
ATOM   1529  CA  LEU D  60      22.535 -17.210  -0.326  1.00 93.54           C  
ATOM   1530  C   LEU D  60      23.981 -16.920  -0.713  1.00 93.54           C  
ATOM   1531  CB  LEU D  60      21.584 -16.562  -1.335  1.00 93.54           C  
ATOM   1532  O   LEU D  60      24.653 -17.768  -1.304  1.00 93.54           O  
ATOM   1533  CG  LEU D  60      21.720 -17.022  -2.788  1.00 93.54           C  
ATOM   1534  CD1 LEU D  60      21.317 -18.487  -2.919  1.00 93.54           C  
ATOM   1535  CD2 LEU D  60      20.877 -16.146  -3.708  1.00 93.54           C  
ATOM   1536  N   GLU D  61      24.409 -15.817  -0.351  1.00 92.73           N  
ATOM   1537  CA  GLU D  61      25.785 -15.448  -0.672  1.00 92.73           C  
ATOM   1538  C   GLU D  61      26.782 -16.335   0.069  1.00 92.73           C  
ATOM   1539  CB  GLU D  61      26.039 -13.976  -0.336  1.00 92.73           C  
ATOM   1540  O   GLU D  61      27.807 -16.727  -0.491  1.00 92.73           O  
ATOM   1541  CG  GLU D  61      25.424 -13.003  -1.331  1.00 92.73           C  
ATOM   1542  CD  GLU D  61      25.567 -11.548  -0.914  1.00 92.73           C  
ATOM   1543  OE1 GLU D  61      25.184 -10.651  -1.698  1.00 92.73           O  
ATOM   1544  OE2 GLU D  61      26.068 -11.303   0.207  1.00 92.73           O  
ATOM   1545  N   GLU D  62      26.470 -16.665   1.299  1.00 92.54           N  
ATOM   1546  CA  GLU D  62      27.323 -17.564   2.070  1.00 92.54           C  
ATOM   1547  C   GLU D  62      27.386 -18.948   1.431  1.00 92.54           C  
ATOM   1548  CB  GLU D  62      26.823 -17.673   3.513  1.00 92.54           C  
ATOM   1549  O   GLU D  62      28.464 -19.535   1.315  1.00 92.54           O  
ATOM   1550  CG  GLU D  62      27.091 -16.433   4.353  1.00 92.54           C  
ATOM   1551  CD  GLU D  62      26.483 -16.507   5.744  1.00 92.54           C  
ATOM   1552  OE1 GLU D  62      26.524 -15.494   6.479  1.00 92.54           O  
ATOM   1553  OE2 GLU D  62      25.963 -17.587   6.103  1.00 92.54           O  
ATOM   1554  N   LEU D  63      26.283 -19.384   1.061  1.00 90.88           N  
ATOM   1555  CA  LEU D  63      26.206 -20.694   0.423  1.00 90.88           C  
ATOM   1556  C   LEU D  63      26.942 -20.692  -0.913  1.00 90.88           C  
ATOM   1557  CB  LEU D  63      24.746 -21.103   0.214  1.00 90.88           C  
ATOM   1558  O   LEU D  63      27.654 -21.645  -1.235  1.00 90.88           O  
ATOM   1559  CG  LEU D  63      24.509 -22.497  -0.368  1.00 90.88           C  
ATOM   1560  CD1 LEU D  63      25.119 -23.561   0.539  1.00 90.88           C  
ATOM   1561  CD2 LEU D  63      23.018 -22.748  -0.567  1.00 90.88           C  
ATOM   1562  N   ARG D  64      26.752 -19.643  -1.579  1.00 93.90           N  
ATOM   1563  CA  ARG D  64      27.435 -19.524  -2.862  1.00 93.90           C  
ATOM   1564  C   ARG D  64      28.949 -19.582  -2.685  1.00 93.90           C  
ATOM   1565  CB  ARG D  64      27.040 -18.222  -3.564  1.00 93.90           C  
ATOM   1566  O   ARG D  64      29.641 -20.270  -3.438  1.00 93.90           O  
ATOM   1567  CG  ARG D  64      27.581 -18.096  -4.979  1.00 93.90           C  
ATOM   1568  CD  ARG D  64      27.193 -16.768  -5.615  1.00 93.90           C  
ATOM   1569  NE  ARG D  64      27.887 -16.554  -6.881  1.00 93.90           N  
ATOM   1570  NH1 ARG D  64      27.047 -14.429  -7.220  1.00 93.90           N  
ATOM   1571  NH2 ARG D  64      28.475 -15.359  -8.752  1.00 93.90           N  
ATOM   1572  CZ  ARG D  64      27.801 -15.448  -7.615  1.00 93.90           C  
ATOM   1573  N   GLU D  65      29.478 -18.922  -1.761  1.00 91.99           N  
ATOM   1574  CA  GLU D  65      30.913 -18.893  -1.498  1.00 91.99           C  
ATOM   1575  C   GLU D  65      31.426 -20.269  -1.083  1.00 91.99           C  
ATOM   1576  CB  GLU D  65      31.241 -17.862  -0.415  1.00 91.99           C  
ATOM   1577  O   GLU D  65      32.486 -20.705  -1.537  1.00 91.99           O  
ATOM   1578  CG  GLU D  65      32.732 -17.628  -0.220  1.00 91.99           C  
ATOM   1579  CD  GLU D  65      33.040 -16.487   0.737  1.00 91.99           C  
ATOM   1580  OE1 GLU D  65      34.235 -16.183   0.953  1.00 91.99           O  
ATOM   1581  OE2 GLU D  65      32.079 -15.894   1.275  1.00 91.99           O  
ATOM   1582  N   LYS D  66      30.670 -20.911  -0.237  1.00 91.19           N  
ATOM   1583  CA  LYS D  66      31.049 -22.247   0.214  1.00 91.19           C  
ATOM   1584  C   LYS D  66      31.118 -23.224  -0.956  1.00 91.19           C  
ATOM   1585  CB  LYS D  66      30.062 -22.758   1.266  1.00 91.19           C  
ATOM   1586  O   LYS D  66      32.074 -23.993  -1.074  1.00 91.19           O  
ATOM   1587  CG  LYS D  66      30.450 -24.095   1.880  1.00 91.19           C  
ATOM   1588  CD  LYS D  66      29.413 -24.568   2.890  1.00 91.19           C  
ATOM   1589  CE  LYS D  66      29.712 -25.978   3.382  1.00 91.19           C  
ATOM   1590  NZ  LYS D  66      28.686 -26.454   4.357  1.00 91.19           N  
ATOM   1591  N   LEU D  67      30.131 -23.164  -1.763  1.00 90.24           N  
ATOM   1592  CA  LEU D  67      30.060 -24.078  -2.898  1.00 90.24           C  
ATOM   1593  C   LEU D  67      31.163 -23.778  -3.908  1.00 90.24           C  
ATOM   1594  CB  LEU D  67      28.691 -23.983  -3.578  1.00 90.24           C  
ATOM   1595  O   LEU D  67      31.757 -24.697  -4.476  1.00 90.24           O  
ATOM   1596  CG  LEU D  67      27.518 -24.621  -2.831  1.00 90.24           C  
ATOM   1597  CD1 LEU D  67      26.202 -24.279  -3.521  1.00 90.24           C  
ATOM   1598  CD2 LEU D  67      27.702 -26.132  -2.737  1.00 90.24           C  
ATOM   1599  N   ARG D  68      31.445 -22.582  -4.076  1.00 91.51           N  
ATOM   1600  CA  ARG D  68      32.516 -22.202  -4.991  1.00 91.51           C  
ATOM   1601  C   ARG D  68      33.866 -22.710  -4.495  1.00 91.51           C  
ATOM   1602  CB  ARG D  68      32.560 -20.682  -5.165  1.00 91.51           C  
ATOM   1603  O   ARG D  68      34.673 -23.211  -5.281  1.00 91.51           O  
ATOM   1604  CG  ARG D  68      33.442 -20.219  -6.314  1.00 91.51           C  
ATOM   1605  CD  ARG D  68      33.479 -18.701  -6.421  1.00 91.51           C  
ATOM   1606  NE  ARG D  68      34.400 -18.256  -7.463  1.00 91.51           N  
ATOM   1607  NH1 ARG D  68      33.939 -16.008  -7.199  1.00 91.51           N  
ATOM   1608  NH2 ARG D  68      35.460 -16.694  -8.771  1.00 91.51           N  
ATOM   1609  CZ  ARG D  68      34.597 -16.987  -7.808  1.00 91.51           C  
ATOM   1610  N   ARG D  69      34.075 -22.665  -3.237  1.00 92.26           N  
ATOM   1611  CA  ARG D  69      35.323 -23.144  -2.651  1.00 92.26           C  
ATOM   1612  C   ARG D  69      35.450 -24.657  -2.795  1.00 92.26           C  
ATOM   1613  CB  ARG D  69      35.410 -22.750  -1.175  1.00 92.26           C  
ATOM   1614  O   ARG D  69      36.531 -25.168  -3.097  1.00 92.26           O  
ATOM   1615  CG  ARG D  69      35.679 -21.271  -0.947  1.00 92.26           C  
ATOM   1616  CD  ARG D  69      35.845 -20.949   0.532  1.00 92.26           C  
ATOM   1617  NE  ARG D  69      35.884 -19.509   0.768  1.00 92.26           N  
ATOM   1618  NH1 ARG D  69      35.903 -19.679   3.072  1.00 92.26           N  
ATOM   1619  NH2 ARG D  69      35.946 -17.618   2.070  1.00 92.26           N  
ATOM   1620  CZ  ARG D  69      35.911 -18.938   1.970  1.00 92.26           C  
ATOM   1621  N   GLU D  70      34.415 -25.246  -2.593  1.00 90.10           N  
ATOM   1622  CA  GLU D  70      34.412 -26.701  -2.710  1.00 90.10           C  
ATOM   1623  C   GLU D  70      34.685 -27.140  -4.145  1.00 90.10           C  
ATOM   1624  CB  GLU D  70      33.077 -27.276  -2.229  1.00 90.10           C  
ATOM   1625  O   GLU D  70      35.422 -28.100  -4.377  1.00 90.10           O  
ATOM   1626  CG  GLU D  70      32.918 -27.279  -0.715  1.00 90.10           C  
ATOM   1627  CD  GLU D  70      31.555 -27.771  -0.256  1.00 90.10           C  
ATOM   1628  OE1 GLU D  70      31.312 -27.830   0.971  1.00 90.10           O  
ATOM   1629  OE2 GLU D  70      30.723 -28.102  -1.130  1.00 90.10           O  
ATOM   1630  N   GLU D  71      34.106 -26.370  -5.040  1.00 90.81           N  
ATOM   1631  CA  GLU D  71      34.334 -26.681  -6.448  1.00 90.81           C  
ATOM   1632  C   GLU D  71      35.796 -26.470  -6.830  1.00 90.81           C  
ATOM   1633  CB  GLU D  71      33.429 -25.828  -7.340  1.00 90.81           C  
ATOM   1634  O   GLU D  71      36.374 -27.276  -7.562  1.00 90.81           O  
ATOM   1635  CG  GLU D  71      33.429 -26.253  -8.801  1.00 90.81           C  
ATOM   1636  CD  GLU D  71      32.439 -25.473  -9.653  1.00 90.81           C  
ATOM   1637  OE1 GLU D  71      32.075 -25.952 -10.751  1.00 90.81           O  
ATOM   1638  OE2 GLU D  71      32.026 -24.375  -9.219  1.00 90.81           O  
ATOM   1639  N   GLN D  72      36.269 -25.518  -6.424  1.00 89.52           N  
ATOM   1640  CA  GLN D  72      37.675 -25.234  -6.693  1.00 89.52           C  
ATOM   1641  C   GLN D  72      38.576 -26.322  -6.116  1.00 89.52           C  
ATOM   1642  CB  GLN D  72      38.066 -23.870  -6.123  1.00 89.52           C  
ATOM   1643  O   GLN D  72      39.531 -26.753  -6.764  1.00 89.52           O  
ATOM   1644  CG  GLN D  72      39.452 -23.401  -6.547  1.00 89.52           C  
ATOM   1645  CD  GLN D  72      39.763 -21.992  -6.079  1.00 89.52           C  
ATOM   1646  NE2 GLN D  72      40.895 -21.456  -6.523  1.00 89.52           N  
ATOM   1647  OE1 GLN D  72      38.992 -21.389  -5.325  1.00 89.52           O  
ATOM   1648  N   ARG D  73      38.339 -26.761  -4.966  1.00 90.45           N  
ATOM   1649  CA  ARG D  73      39.118 -27.815  -4.323  1.00 90.45           C  
ATOM   1650  C   ARG D  73      39.052 -29.110  -5.125  1.00 90.45           C  
ATOM   1651  CB  ARG D  73      38.621 -28.056  -2.896  1.00 90.45           C  
ATOM   1652  O   ARG D  73      40.066 -29.788  -5.304  1.00 90.45           O  
ATOM   1653  CG  ARG D  73      39.087 -27.009  -1.897  1.00 90.45           C  
ATOM   1654  CD  ARG D  73      38.813 -27.438  -0.462  1.00 90.45           C  
ATOM   1655  NE  ARG D  73      37.383 -27.474  -0.173  1.00 90.45           N  
ATOM   1656  NH1 ARG D  73      37.628 -27.260   2.114  1.00 90.45           N  
ATOM   1657  NH2 ARG D  73      35.537 -27.433   1.193  1.00 90.45           N  
ATOM   1658  CZ  ARG D  73      36.852 -27.389   1.044  1.00 90.45           C  
ATOM   1659  N   ARG D  74      37.937 -29.346  -5.574  1.00 87.76           N  
ATOM   1660  CA  ARG D  74      37.746 -30.564  -6.356  1.00 87.76           C  
ATOM   1661  C   ARG D  74      38.500 -30.488  -7.679  1.00 87.76           C  
ATOM   1662  CB  ARG D  74      36.258 -30.809  -6.614  1.00 87.76           C  
ATOM   1663  O   ARG D  74      39.071 -31.483  -8.132  1.00 87.76           O  
ATOM   1664  CG  ARG D  74      35.507 -31.363  -5.413  1.00 87.76           C  
ATOM   1665  CD  ARG D  74      34.086 -31.769  -5.775  1.00 87.76           C  
ATOM   1666  NE  ARG D  74      33.317 -32.151  -4.593  1.00 87.76           N  
ATOM   1667  NH1 ARG D  74      31.520 -32.989  -5.779  1.00 87.76           N  
ATOM   1668  NH2 ARG D  74      31.506 -33.028  -3.487  1.00 87.76           N  
ATOM   1669  CZ  ARG D  74      32.116 -32.722  -4.622  1.00 87.76           C  
ATOM   1670  N   ARG D  75      38.547 -29.336  -8.230  1.00 88.78           N  
ATOM   1671  CA  ARG D  75      39.268 -29.144  -9.484  1.00 88.78           C  
ATOM   1672  C   ARG D  75      40.774 -29.265  -9.275  1.00 88.78           C  
ATOM   1673  CB  ARG D  75      38.932 -27.782 -10.095  1.00 88.78           C  
ATOM   1674  O   ARG D  75      41.481 -29.816 -10.121  1.00 88.78           O  
ATOM   1675  CG  ARG D  75      37.576 -27.733 -10.782  1.00 88.78           C  
ATOM   1676  CD  ARG D  75      37.325 -26.382 -11.438  1.00 88.78           C  
ATOM   1677  NE  ARG D  75      35.981 -26.298 -12.002  1.00 88.78           N  
ATOM   1678  NH1 ARG D  75      36.306 -24.243 -13.005  1.00 88.78           N  
ATOM   1679  NH2 ARG D  75      34.286 -25.311 -13.197  1.00 88.78           N  
ATOM   1680  CZ  ARG D  75      35.527 -25.284 -12.733  1.00 88.78           C  
ATOM   1681  N   GLU D  76      41.206 -28.934  -8.203  1.00 89.71           N  
ATOM   1682  CA  GLU D  76      42.637 -28.975  -7.915  1.00 89.71           C  
ATOM   1683  C   GLU D  76      43.088 -30.388  -7.557  1.00 89.71           C  
ATOM   1684  CB  GLU D  76      42.984 -28.008  -6.779  1.00 89.71           C  
ATOM   1685  O   GLU D  76      44.232 -30.765  -7.820  1.00 89.71           O  
ATOM   1686  CG  GLU D  76      42.881 -26.540  -7.168  1.00 89.71           C  
ATOM   1687  CD  GLU D  76      43.146 -25.593  -6.009  1.00 89.71           C  
ATOM   1688  OE1 GLU D  76      43.139 -24.359  -6.220  1.00 89.71           O  
ATOM   1689  OE2 GLU D  76      43.364 -26.088  -4.881  1.00 89.71           O  
ATOM   1690  N   GLU D  77      42.342 -31.263  -7.007  1.00 85.32           N  
ATOM   1691  CA  GLU D  77      42.679 -32.631  -6.627  1.00 85.32           C  
ATOM   1692  C   GLU D  77      42.687 -33.555  -7.841  1.00 85.32           C  
ATOM   1693  CB  GLU D  77      41.699 -33.154  -5.573  1.00 85.32           C  
ATOM   1694  O   GLU D  77      43.441 -34.530  -7.882  1.00 85.32           O  
ATOM   1695  CG  GLU D  77      41.958 -32.619  -4.173  1.00 85.32           C  
ATOM   1696  CD  GLU D  77      40.949 -33.109  -3.147  1.00 85.32           C  
ATOM   1697  OE1 GLU D  77      41.060 -32.733  -1.958  1.00 85.32           O  
ATOM   1698  OE2 GLU D  77      40.040 -33.877  -3.535  1.00 85.32           O  
ATOM   1699  N   LYS D  78      42.396 -33.202  -9.069  1.00 81.35           N  
ATOM   1700  CA  LYS D  78      42.504 -34.013 -10.278  1.00 81.35           C  
ATOM   1701  C   LYS D  78      43.786 -33.694 -11.042  1.00 81.35           C  
ATOM   1702  CB  LYS D  78      41.288 -33.797 -11.181  1.00 81.35           C  
ATOM   1703  O   LYS D  78      44.423 -34.590 -11.598  1.00 81.35           O  
ATOM   1704  CG  LYS D  78      40.064 -34.605 -10.774  1.00 81.35           C  
ATOM   1705  CD  LYS D  78      38.937 -34.461 -11.789  1.00 81.35           C  
ATOM   1706  CE  LYS D  78      37.678 -35.186 -11.335  1.00 81.35           C  
ATOM   1707  NZ  LYS D  78      36.572 -35.053 -12.330  1.00 81.35           N  
TER    1708      LYS D  78                                                      
ENDMDL                                                                          
END                                                                             
