# Supplementary material for: De novo design of obligate ABC-type heterotrimeric proteins
Source: Nat Struct Mol Biol. 2022 Dec 15;29(12):1266–76. doi: 10.1038/s41594-022-00879-4 (PMC9758053; doi:10.1038/s41594-022-00879-4)
Supplement: Supplementary file 4 — This compressed file contains all PDB files and scripts used in our design protocols and analyses, as well as the final design model outputs. [file 41594_2022_879_MOESM4_ESM.zip › source_data/pdbs/AF-Multimer for base_pdbs/DHT01/DHT01_AF-Mult_model5.pdb]

MODEL     1                                                                     
ATOM      1  N   ASP B   1     -30.231  14.791  19.267  1.00 73.28           N  
ATOM      2  CA  ASP B   1     -29.480  15.995  18.924  1.00 73.28           C  
ATOM      3  C   ASP B   1     -28.575  15.753  17.718  1.00 73.28           C  
ATOM      4  CB  ASP B   1     -28.650  16.469  20.118  1.00 73.28           C  
ATOM      5  O   ASP B   1     -27.772  14.818  17.716  1.00 73.28           O  
ATOM      6  CG  ASP B   1     -28.027  17.837  19.902  1.00 73.28           C  
ATOM      7  OD1 ASP B   1     -27.289  18.319  20.789  1.00 73.28           O  
ATOM      8  OD2 ASP B   1     -28.279  18.441  18.837  1.00 73.28           O  
ATOM      9  N   GLU B   2     -28.854  16.260  16.518  1.00 89.03           N  
ATOM     10  CA  GLU B   2     -28.136  16.200  15.249  1.00 89.03           C  
ATOM     11  C   GLU B   2     -26.635  16.382  15.455  1.00 89.03           C  
ATOM     12  CB  GLU B   2     -28.666  17.261  14.281  1.00 89.03           C  
ATOM     13  O   GLU B   2     -25.829  15.697  14.821  1.00 89.03           O  
ATOM     14  CG  GLU B   2     -28.174  17.090  12.851  1.00 89.03           C  
ATOM     15  CD  GLU B   2     -28.825  18.054  11.873  1.00 89.03           C  
ATOM     16  OE1 GLU B   2     -28.450  18.053  10.678  1.00 89.03           O  
ATOM     17  OE2 GLU B   2     -29.718  18.818  12.304  1.00 89.03           O  
ATOM     18  N   GLU B   3     -26.158  17.107  16.461  1.00 90.81           N  
ATOM     19  CA  GLU B   3     -24.748  17.345  16.751  1.00 90.81           C  
ATOM     20  C   GLU B   3     -24.077  16.088  17.299  1.00 90.81           C  
ATOM     21  CB  GLU B   3     -24.590  18.500  17.743  1.00 90.81           C  
ATOM     22  O   GLU B   3     -22.944  15.771  16.929  1.00 90.81           O  
ATOM     23  CG  GLU B   3     -23.142  18.883  18.016  1.00 90.81           C  
ATOM     24  CD  GLU B   3     -23.002  20.050  18.980  1.00 90.81           C  
ATOM     25  OE1 GLU B   3     -21.934  20.185  19.618  1.00 90.81           O  
ATOM     26  OE2 GLU B   3     -23.969  20.836  19.098  1.00 90.81           O  
ATOM     27  N   GLU B   4     -24.777  15.375  18.139  1.00 90.79           N  
ATOM     28  CA  GLU B   4     -24.251  14.130  18.691  1.00 90.79           C  
ATOM     29  C   GLU B   4     -24.041  13.087  17.598  1.00 90.79           C  
ATOM     30  CB  GLU B   4     -25.189  13.582  19.769  1.00 90.79           C  
ATOM     31  O   GLU B   4     -23.037  12.372  17.599  1.00 90.79           O  
ATOM     32  CG  GLU B   4     -24.630  12.380  20.517  1.00 90.79           C  
ATOM     33  CD  GLU B   4     -23.390  12.705  21.335  1.00 90.79           C  
ATOM     34  OE1 GLU B   4     -22.640  11.771  21.698  1.00 90.79           O  
ATOM     35  OE2 GLU B   4     -23.168  13.904  21.616  1.00 90.79           O  
ATOM     36  N   LYS B   5     -24.945  12.982  16.659  1.00 92.15           N  
ATOM     37  CA  LYS B   5     -24.820  12.044  15.547  1.00 92.15           C  
ATOM     38  C   LYS B   5     -23.609  12.376  14.680  1.00 92.15           C  
ATOM     39  CB  LYS B   5     -26.091  12.049  14.696  1.00 92.15           C  
ATOM     40  O   LYS B   5     -22.885  11.478  14.246  1.00 92.15           O  
ATOM     41  CG  LYS B   5     -27.279  11.361  15.354  1.00 92.15           C  
ATOM     42  CD  LYS B   5     -28.493  11.343  14.434  1.00 92.15           C  
ATOM     43  CE  LYS B   5     -29.702  10.717  15.116  1.00 92.15           C  
ATOM     44  NZ  LYS B   5     -30.913  10.756  14.242  1.00 92.15           N  
ATOM     45  N   LEU B   6     -23.373  13.609  14.476  1.00 91.94           N  
ATOM     46  CA  LEU B   6     -22.229  14.042  13.680  1.00 91.94           C  
ATOM     47  C   LEU B   6     -20.919  13.722  14.393  1.00 91.94           C  
ATOM     48  CB  LEU B   6     -22.313  15.543  13.391  1.00 91.94           C  
ATOM     49  O   LEU B   6     -19.952  13.292  13.760  1.00 91.94           O  
ATOM     50  CG  LEU B   6     -23.347  15.975  12.350  1.00 91.94           C  
ATOM     51  CD1 LEU B   6     -23.497  17.493  12.351  1.00 91.94           C  
ATOM     52  CD2 LEU B   6     -22.955  15.472  10.965  1.00 91.94           C  
ATOM     53  N   ARG B   7     -20.965  13.876  15.707  1.00 93.10           N  
ATOM     54  CA  ARG B   7     -19.776  13.560  16.491  1.00 93.10           C  
ATOM     55  C   ARG B   7     -19.473  12.066  16.450  1.00 93.10           C  
ATOM     56  CB  ARG B   7     -19.950  14.019  17.941  1.00 93.10           C  
ATOM     57  O   ARG B   7     -18.312  11.666  16.341  1.00 93.10           O  
ATOM     58  CG  ARG B   7     -18.664  14.004  18.751  1.00 93.10           C  
ATOM     59  CD  ARG B   7     -18.874  14.556  20.154  1.00 93.10           C  
ATOM     60  NE  ARG B   7     -17.625  14.599  20.909  1.00 93.10           N  
ATOM     61  NH1 ARG B   7     -18.378  13.253  22.629  1.00 93.10           N  
ATOM     62  NH2 ARG B   7     -16.242  14.085  22.669  1.00 93.10           N  
ATOM     63  CZ  ARG B   7     -17.418  13.979  22.067  1.00 93.10           C  
ATOM     64  N   GLU B   8     -20.514  11.250  16.615  1.00 94.01           N  
ATOM     65  CA  GLU B   8     -20.345   9.802  16.538  1.00 94.01           C  
ATOM     66  C   GLU B   8     -19.809   9.381  15.173  1.00 94.01           C  
ATOM     67  CB  GLU B   8     -21.668   9.090  16.827  1.00 94.01           C  
ATOM     68  O   GLU B   8     -18.923   8.529  15.083  1.00 94.01           O  
ATOM     69  CG  GLU B   8     -22.084   9.133  18.290  1.00 94.01           C  
ATOM     70  CD  GLU B   8     -23.444   8.505  18.547  1.00 94.01           C  
ATOM     71  OE1 GLU B   8     -23.878   8.454  19.720  1.00 94.01           O  
ATOM     72  OE2 GLU B   8     -24.081   8.059  17.566  1.00 94.01           O  
ATOM     73  N   SER B   9     -20.319  10.075  14.104  1.00 93.48           N  
ATOM     74  CA  SER B   9     -19.847   9.789  12.753  1.00 93.48           C  
ATOM     75  C   SER B   9     -18.371  10.139  12.597  1.00 93.48           C  
ATOM     76  CB  SER B   9     -20.674  10.558  11.722  1.00 93.48           C  
ATOM     77  O   SER B   9     -17.615   9.398  11.964  1.00 93.48           O  
ATOM     78  OG  SER B   9     -20.264  10.233  10.405  1.00 93.48           O  
ATOM     79  N   LEU B  10     -17.961  11.209  13.177  1.00 94.84           N  
ATOM     80  CA  LEU B  10     -16.564  11.624  13.111  1.00 94.84           C  
ATOM     81  C   LEU B  10     -15.661  10.605  13.796  1.00 94.84           C  
ATOM     82  CB  LEU B  10     -16.382  13.000  13.757  1.00 94.84           C  
ATOM     83  O   LEU B  10     -14.604  10.251  13.269  1.00 94.84           O  
ATOM     84  CG  LEU B  10     -14.955  13.549  13.793  1.00 94.84           C  
ATOM     85  CD1 LEU B  10     -14.441  13.783  12.377  1.00 94.84           C  
ATOM     86  CD2 LEU B  10     -14.898  14.837  14.608  1.00 94.84           C  
ATOM     87  N   GLU B  11     -16.070  10.183  14.981  1.00 93.94           N  
ATOM     88  CA  GLU B  11     -15.274   9.204  15.715  1.00 93.94           C  
ATOM     89  C   GLU B  11     -15.129   7.907  14.924  1.00 93.94           C  
ATOM     90  CB  GLU B  11     -15.899   8.919  17.083  1.00 93.94           C  
ATOM     91  O   GLU B  11     -14.052   7.308  14.895  1.00 93.94           O  
ATOM     92  CG  GLU B  11     -15.708  10.042  18.092  1.00 93.94           C  
ATOM     93  CD  GLU B  11     -14.255  10.453  18.265  1.00 93.94           C  
ATOM     94  OE1 GLU B  11     -13.957  11.668  18.211  1.00 93.94           O  
ATOM     95  OE2 GLU B  11     -13.407   9.552  18.454  1.00 93.94           O  
ATOM     96  N   GLU B  12     -16.197   7.466  14.257  1.00 94.44           N  
ATOM     97  CA  GLU B  12     -16.147   6.269  13.422  1.00 94.44           C  
ATOM     98  C   GLU B  12     -15.184   6.452  12.253  1.00 94.44           C  
ATOM     99  CB  GLU B  12     -17.543   5.915  12.904  1.00 94.44           C  
ATOM    100  O   GLU B  12     -14.413   5.546  11.928  1.00 94.44           O  
ATOM    101  CG  GLU B  12     -18.463   5.329  13.965  1.00 94.44           C  
ATOM    102  CD  GLU B  12     -19.879   5.091  13.466  1.00 94.44           C  
ATOM    103  OE1 GLU B  12     -20.733   4.632  14.259  1.00 94.44           O  
ATOM    104  OE2 GLU B  12     -20.138   5.366  12.273  1.00 94.44           O  
ATOM    105  N   GLN B  13     -15.212   7.626  11.726  1.00 94.11           N  
ATOM    106  CA  GLN B  13     -14.344   7.899  10.585  1.00 94.11           C  
ATOM    107  C   GLN B  13     -12.880   7.965  11.011  1.00 94.11           C  
ATOM    108  CB  GLN B  13     -14.750   9.205   9.901  1.00 94.11           C  
ATOM    109  O   GLN B  13     -11.995   7.506  10.286  1.00 94.11           O  
ATOM    110  CG  GLN B  13     -16.078   9.123   9.159  1.00 94.11           C  
ATOM    111  CD  GLN B  13     -16.115   7.996   8.145  1.00 94.11           C  
ATOM    112  NE2 GLN B  13     -17.286   7.391   7.973  1.00 94.11           N  
ATOM    113  OE1 GLN B  13     -15.101   7.672   7.519  1.00 94.11           O  
ATOM    114  N   LYS B  14     -12.674   8.458  12.150  1.00 94.83           N  
ATOM    115  CA  LYS B  14     -11.311   8.483  12.675  1.00 94.83           C  
ATOM    116  C   LYS B  14     -10.762   7.069  12.844  1.00 94.83           C  
ATOM    117  CB  LYS B  14     -11.264   9.227  14.010  1.00 94.83           C  
ATOM    118  O   LYS B  14      -9.594   6.812  12.543  1.00 94.83           O  
ATOM    119  CG  LYS B  14     -11.360  10.740  13.880  1.00 94.83           C  
ATOM    120  CD  LYS B  14     -11.278  11.424  15.238  1.00 94.83           C  
ATOM    121  CE  LYS B  14     -11.309  12.941  15.104  1.00 94.83           C  
ATOM    122  NZ  LYS B  14     -11.272  13.616  16.436  1.00 94.83           N  
ATOM    123  N   LYS B  15     -11.589   6.143  13.329  1.00 94.38           N  
ATOM    124  CA  LYS B  15     -11.185   4.747  13.468  1.00 94.38           C  
ATOM    125  C   LYS B  15     -10.872   4.128  12.109  1.00 94.38           C  
ATOM    126  CB  LYS B  15     -12.275   3.940  14.174  1.00 94.38           C  
ATOM    127  O   LYS B  15      -9.893   3.392  11.966  1.00 94.38           O  
ATOM    128  CG  LYS B  15     -12.394   4.230  15.663  1.00 94.38           C  
ATOM    129  CD  LYS B  15     -13.474   3.376  16.314  1.00 94.38           C  
ATOM    130  CE  LYS B  15     -13.684   3.756  17.774  1.00 94.38           C  
ATOM    131  NZ  LYS B  15     -14.802   2.983  18.392  1.00 94.38           N  
ATOM    132  N   ARG B  16     -11.625   4.523  11.102  1.00 94.88           N  
ATOM    133  CA  ARG B  16     -11.426   3.980   9.763  1.00 94.88           C  
ATOM    134  C   ARG B  16     -10.114   4.474   9.161  1.00 94.88           C  
ATOM    135  CB  ARG B  16     -12.595   4.356   8.850  1.00 94.88           C  
ATOM    136  O   ARG B  16      -9.395   3.710   8.515  1.00 94.88           O  
ATOM    137  CG  ARG B  16     -13.863   3.558   9.113  1.00 94.88           C  
ATOM    138  CD  ARG B  16     -14.985   3.953   8.163  1.00 94.88           C  
ATOM    139  NE  ARG B  16     -16.259   3.359   8.558  1.00 94.88           N  
ATOM    140  NH1 ARG B  16     -17.422   4.123   6.714  1.00 94.88           N  
ATOM    141  NH2 ARG B  16     -18.490   2.875   8.312  1.00 94.88           N  
ATOM    142  CZ  ARG B  16     -17.388   3.454   7.860  1.00 94.88           C  
ATOM    143  N   VAL B  17      -9.819   5.746   9.402  1.00 95.56           N  
ATOM    144  CA  VAL B  17      -8.578   6.304   8.876  1.00 95.56           C  
ATOM    145  C   VAL B  17      -7.382   5.613   9.528  1.00 95.56           C  
ATOM    146  CB  VAL B  17      -8.500   7.830   9.104  1.00 95.56           C  
ATOM    147  O   VAL B  17      -6.392   5.309   8.858  1.00 95.56           O  
ATOM    148  CG1 VAL B  17      -7.085   8.344   8.846  1.00 95.56           C  
ATOM    149  CG2 VAL B  17      -9.506   8.555   8.211  1.00 95.56           C  
ATOM    150  N   LYS B  18      -7.510   5.338  10.804  1.00 95.10           N  
ATOM    151  CA  LYS B  18      -6.439   4.617  11.486  1.00 95.10           C  
ATOM    152  C   LYS B  18      -6.238   3.230  10.881  1.00 95.10           C  
ATOM    153  CB  LYS B  18      -6.738   4.499  12.981  1.00 95.10           C  
ATOM    154  O   LYS B  18      -5.105   2.770  10.733  1.00 95.10           O  
ATOM    155  CG  LYS B  18      -6.496   5.781  13.764  1.00 95.10           C  
ATOM    156  CD  LYS B  18      -6.686   5.566  15.260  1.00 95.10           C  
ATOM    157  CE  LYS B  18      -6.504   6.862  16.039  1.00 95.10           C  
ATOM    158  NZ  LYS B  18      -6.729   6.665  17.502  1.00 95.10           N  
ATOM    159  N   GLU B  19      -7.326   2.524  10.569  1.00 95.55           N  
ATOM    160  CA  GLU B  19      -7.242   1.217   9.925  1.00 95.55           C  
ATOM    161  C   GLU B  19      -6.562   1.315   8.563  1.00 95.55           C  
ATOM    162  CB  GLU B  19      -8.636   0.602   9.774  1.00 95.55           C  
ATOM    163  O   GLU B  19      -5.708   0.491   8.229  1.00 95.55           O  
ATOM    164  CG  GLU B  19      -8.627  -0.807   9.198  1.00 95.55           C  
ATOM    165  CD  GLU B  19     -10.011  -1.433   9.122  1.00 95.55           C  
ATOM    166  OE1 GLU B  19     -10.125  -2.605   8.697  1.00 95.55           O  
ATOM    167  OE2 GLU B  19     -10.989  -0.745   9.490  1.00 95.55           O  
ATOM    168  N   ILE B  20      -6.925   2.340   7.781  1.00 95.42           N  
ATOM    169  CA  ILE B  20      -6.329   2.565   6.469  1.00 95.42           C  
ATOM    170  C   ILE B  20      -4.831   2.822   6.619  1.00 95.42           C  
ATOM    171  CB  ILE B  20      -7.004   3.747   5.737  1.00 95.42           C  
ATOM    172  O   ILE B  20      -4.024   2.288   5.855  1.00 95.42           O  
ATOM    173  CG1 ILE B  20      -8.415   3.358   5.282  1.00 95.42           C  
ATOM    174  CG2 ILE B  20      -6.152   4.204   4.549  1.00 95.42           C  
ATOM    175  CD1 ILE B  20      -9.242   4.525   4.762  1.00 95.42           C  
ATOM    176  N   GLU B  21      -4.493   3.536   7.630  1.00 96.47           N  
ATOM    177  CA  GLU B  21      -3.089   3.841   7.890  1.00 96.47           C  
ATOM    178  C   GLU B  21      -2.301   2.576   8.220  1.00 96.47           C  
ATOM    179  CB  GLU B  21      -2.961   4.853   9.031  1.00 96.47           C  
ATOM    180  O   GLU B  21      -1.178   2.397   7.746  1.00 96.47           O  
ATOM    181  CG  GLU B  21      -3.293   6.282   8.626  1.00 96.47           C  
ATOM    182  CD  GLU B  21      -3.265   7.258   9.792  1.00 96.47           C  
ATOM    183  OE1 GLU B  21      -3.223   8.487   9.554  1.00 96.47           O  
ATOM    184  OE2 GLU B  21      -3.283   6.791  10.952  1.00 96.47           O  
ATOM    185  N   ARG B  22      -2.880   1.759   9.040  1.00 96.41           N  
ATOM    186  CA  ARG B  22      -2.226   0.506   9.405  1.00 96.41           C  
ATOM    187  C   ARG B  22      -2.002  -0.372   8.178  1.00 96.41           C  
ATOM    188  CB  ARG B  22      -3.055  -0.250  10.446  1.00 96.41           C  
ATOM    189  O   ARG B  22      -0.908  -0.906   7.983  1.00 96.41           O  
ATOM    190  CG  ARG B  22      -2.382  -1.507  10.974  1.00 96.41           C  
ATOM    191  CD  ARG B  22      -3.289  -2.276  11.923  1.00 96.41           C  
ATOM    192  NE  ARG B  22      -4.478  -2.781  11.242  1.00 96.41           N  
ATOM    193  NH1 ARG B  22      -5.553  -3.453  13.173  1.00 96.41           N  
ATOM    194  NH2 ARG B  22      -6.556  -3.754  11.133  1.00 96.41           N  
ATOM    195  CZ  ARG B  22      -5.526  -3.328  11.851  1.00 96.41           C  
ATOM    196  N   GLU B  23      -3.035  -0.570   7.342  1.00 95.79           N  
ATOM    197  CA  GLU B  23      -2.917  -1.387   6.138  1.00 95.79           C  
ATOM    198  C   GLU B  23      -1.883  -0.807   5.177  1.00 95.79           C  
ATOM    199  CB  GLU B  23      -4.273  -1.512   5.439  1.00 95.79           C  
ATOM    200  O   GLU B  23      -1.123  -1.550   4.553  1.00 95.79           O  
ATOM    201  CG  GLU B  23      -5.266  -2.398   6.177  1.00 95.79           C  
ATOM    202  CD  GLU B  23      -6.634  -2.447   5.515  1.00 95.79           C  
ATOM    203  OE1 GLU B  23      -7.564  -3.058   6.089  1.00 95.79           O  
ATOM    204  OE2 GLU B  23      -6.777  -1.871   4.414  1.00 95.79           O  
ATOM    205  N   HIS B  24      -1.887   0.562   5.076  1.00 95.86           N  
ATOM    206  CA  HIS B  24      -0.898   1.234   4.241  1.00 95.86           C  
ATOM    207  C   HIS B  24       0.520   0.896   4.687  1.00 95.86           C  
ATOM    208  CB  HIS B  24      -1.112   2.748   4.271  1.00 95.86           C  
ATOM    209  O   HIS B  24       1.387   0.613   3.856  1.00 95.86           O  
ATOM    210  CG  HIS B  24      -0.170   3.505   3.388  1.00 95.86           C  
ATOM    211  CD2 HIS B  24       0.992   4.141   3.667  1.00 95.86           C  
ATOM    212  ND1 HIS B  24      -0.388   3.671   2.038  1.00 95.86           N  
ATOM    213  CE1 HIS B  24       0.603   4.379   1.522  1.00 95.86           C  
ATOM    214  NE2 HIS B  24       1.453   4.677   2.490  1.00 95.86           N  
ATOM    215  N   GLU B  25       0.753   0.942   5.974  1.00 95.56           N  
ATOM    216  CA  GLU B  25       2.076   0.635   6.510  1.00 95.56           C  
ATOM    217  C   GLU B  25       2.452  -0.821   6.252  1.00 95.56           C  
ATOM    218  CB  GLU B  25       2.132   0.936   8.010  1.00 95.56           C  
ATOM    219  O   GLU B  25       3.605  -1.124   5.936  1.00 95.56           O  
ATOM    220  CG  GLU B  25       3.513   0.749   8.623  1.00 95.56           C  
ATOM    221  CD  GLU B  25       4.587   1.588   7.950  1.00 95.56           C  
ATOM    222  OE1 GLU B  25       5.779   1.210   8.009  1.00 95.56           O  
ATOM    223  OE2 GLU B  25       4.234   2.633   7.359  1.00 95.56           O  
ATOM    224  N   GLU B  26       1.506  -1.803   6.313  1.00 96.08           N  
ATOM    225  CA  GLU B  26       1.760  -3.212   6.024  1.00 96.08           C  
ATOM    226  C   GLU B  26       2.189  -3.408   4.572  1.00 96.08           C  
ATOM    227  CB  GLU B  26       0.519  -4.055   6.325  1.00 96.08           C  
ATOM    228  O   GLU B  26       3.112  -4.174   4.291  1.00 96.08           O  
ATOM    229  CG  GLU B  26       0.233  -4.221   7.810  1.00 96.08           C  
ATOM    230  CD  GLU B  26      -1.076  -4.940   8.093  1.00 96.08           C  
ATOM    231  OE1 GLU B  26      -1.439  -5.096   9.281  1.00 96.08           O  
ATOM    232  OE2 GLU B  26      -1.744  -5.352   7.118  1.00 96.08           O  
ATOM    233  N   ILE B  27       1.544  -2.708   3.681  1.00 95.90           N  
ATOM    234  CA  ILE B  27       1.873  -2.790   2.262  1.00 95.90           C  
ATOM    235  C   ILE B  27       3.267  -2.213   2.022  1.00 95.90           C  
ATOM    236  CB  ILE B  27       0.830  -2.049   1.395  1.00 95.90           C  
ATOM    237  O   ILE B  27       4.069  -2.796   1.288  1.00 95.90           O  
ATOM    238  CG1 ILE B  27      -0.508  -2.795   1.417  1.00 95.90           C  
ATOM    239  CG2 ILE B  27       1.341  -1.881  -0.039  1.00 95.90           C  
ATOM    240  CD1 ILE B  27      -1.659  -2.020   0.790  1.00 95.90           C  
ATOM    241  N   ARG B  28       3.474  -1.095   2.690  1.00 97.16           N  
ATOM    242  CA  ARG B  28       4.790  -0.477   2.558  1.00 97.16           C  
ATOM    243  C   ARG B  28       5.891  -1.430   3.011  1.00 97.16           C  
ATOM    244  CB  ARG B  28       4.858   0.822   3.363  1.00 97.16           C  
ATOM    245  O   ARG B  28       6.918  -1.563   2.342  1.00 97.16           O  
ATOM    246  CG  ARG B  28       6.158   1.589   3.187  1.00 97.16           C  
ATOM    247  CD  ARG B  28       6.253   2.767   4.147  1.00 97.16           C  
ATOM    248  NE  ARG B  28       7.640   3.159   4.383  1.00 97.16           N  
ATOM    249  NH1 ARG B  28       7.440   5.232   3.382  1.00 97.16           N  
ATOM    250  NH2 ARG B  28       9.445   4.575   4.280  1.00 97.16           N  
ATOM    251  CZ  ARG B  28       8.172   4.321   4.014  1.00 97.16           C  
ATOM    252  N   GLU B  29       5.765  -2.167   4.125  1.00 96.46           N  
ATOM    253  CA  GLU B  29       6.760  -3.094   4.655  1.00 96.46           C  
ATOM    254  C   GLU B  29       6.936  -4.299   3.736  1.00 96.46           C  
ATOM    255  CB  GLU B  29       6.368  -3.557   6.061  1.00 96.46           C  
ATOM    256  O   GLU B  29       8.059  -4.753   3.507  1.00 96.46           O  
ATOM    257  CG  GLU B  29       6.537  -2.488   7.130  1.00 96.46           C  
ATOM    258  CD  GLU B  29       6.063  -2.933   8.504  1.00 96.46           C  
ATOM    259  OE1 GLU B  29       6.184  -2.148   9.472  1.00 96.46           O  
ATOM    260  OE2 GLU B  29       5.568  -4.077   8.614  1.00 96.46           O  
ATOM    261  N   ALA B  30       5.810  -4.797   3.208  1.00 95.90           N  
ATOM    262  CA  ALA B  30       5.876  -5.925   2.283  1.00 95.90           C  
ATOM    263  C   ALA B  30       6.654  -5.556   1.023  1.00 95.90           C  
ATOM    264  CB  ALA B  30       4.471  -6.397   1.919  1.00 95.90           C  
ATOM    265  O   ALA B  30       7.462  -6.347   0.531  1.00 95.90           O  
ATOM    266  N   LEU B  31       6.423  -4.331   0.506  1.00 96.36           N  
ATOM    267  CA  LEU B  31       7.135  -3.866  -0.680  1.00 96.36           C  
ATOM    268  C   LEU B  31       8.629  -3.739  -0.403  1.00 96.36           C  
ATOM    269  CB  LEU B  31       6.574  -2.520  -1.148  1.00 96.36           C  
ATOM    270  O   LEU B  31       9.454  -4.113  -1.240  1.00 96.36           O  
ATOM    271  CG  LEU B  31       7.231  -1.905  -2.385  1.00 96.36           C  
ATOM    272  CD1 LEU B  31       7.143  -2.867  -3.565  1.00 96.36           C  
ATOM    273  CD2 LEU B  31       6.581  -0.569  -2.728  1.00 96.36           C  
ATOM    274  N   LYS B  32       8.960  -3.241   0.748  1.00 95.91           N  
ATOM    275  CA  LYS B  32      10.366  -3.113   1.122  1.00 95.91           C  
ATOM    276  C   LYS B  32      11.049  -4.477   1.167  1.00 95.91           C  
ATOM    277  CB  LYS B  32      10.499  -2.415   2.477  1.00 95.91           C  
ATOM    278  O   LYS B  32      12.177  -4.627   0.692  1.00 95.91           O  
ATOM    279  CG  LYS B  32      11.931  -2.064   2.853  1.00 95.91           C  
ATOM    280  CD  LYS B  32      11.991  -1.297   4.168  1.00 95.91           C  
ATOM    281  CE  LYS B  32      13.428  -1.006   4.582  1.00 95.91           C  
ATOM    282  NZ  LYS B  32      13.492  -0.265   5.877  1.00 95.91           N  
ATOM    283  N   ARG B  33      10.372  -5.518   1.703  1.00 96.18           N  
ATOM    284  CA  ARG B  33      10.927  -6.866   1.757  1.00 96.18           C  
ATOM    285  C   ARG B  33      11.160  -7.420   0.356  1.00 96.18           C  
ATOM    286  CB  ARG B  33      10.002  -7.798   2.542  1.00 96.18           C  
ATOM    287  O   ARG B  33      12.186  -8.051   0.094  1.00 96.18           O  
ATOM    288  CG  ARG B  33       9.996  -7.542   4.041  1.00 96.18           C  
ATOM    289  CD  ARG B  33       9.308  -8.666   4.803  1.00 96.18           C  
ATOM    290  NE  ARG B  33       7.879  -8.721   4.507  1.00 96.18           N  
ATOM    291  NH1 ARG B  33       7.259  -7.306   6.224  1.00 96.18           N  
ATOM    292  NH2 ARG B  33       5.668  -8.195   4.834  1.00 96.18           N  
ATOM    293  CZ  ARG B  33       6.939  -8.074   5.189  1.00 96.18           C  
ATOM    294  N   LEU B  34      10.204  -7.200  -0.549  1.00 95.43           N  
ATOM    295  CA  LEU B  34      10.327  -7.661  -1.927  1.00 95.43           C  
ATOM    296  C   LEU B  34      11.490  -6.970  -2.631  1.00 95.43           C  
ATOM    297  CB  LEU B  34       9.027  -7.407  -2.695  1.00 95.43           C  
ATOM    298  O   LEU B  34      12.244  -7.610  -3.367  1.00 95.43           O  
ATOM    299  CG  LEU B  34       7.912  -8.436  -2.501  1.00 95.43           C  
ATOM    300  CD1 LEU B  34       6.604  -7.918  -3.090  1.00 95.43           C  
ATOM    301  CD2 LEU B  34       8.299  -9.769  -3.132  1.00 95.43           C  
ATOM    302  N   GLN B  35      11.677  -5.690  -2.332  1.00 95.52           N  
ATOM    303  CA  GLN B  35      12.772  -4.941  -2.938  1.00 95.52           C  
ATOM    304  C   GLN B  35      14.125  -5.492  -2.498  1.00 95.52           C  
ATOM    305  CB  GLN B  35      12.669  -3.456  -2.583  1.00 95.52           C  
ATOM    306  O   GLN B  35      15.048  -5.607  -3.308  1.00 95.52           O  
ATOM    307  CG  GLN B  35      11.550  -2.726  -3.312  1.00 95.52           C  
ATOM    308  CD  GLN B  35      11.375  -1.296  -2.837  1.00 95.52           C  
ATOM    309  NE2 GLN B  35      11.048  -0.399  -3.762  1.00 95.52           N  
ATOM    310  OE1 GLN B  35      11.531  -0.999  -1.649  1.00 95.52           O  
ATOM    311  N   GLU B  36      14.252  -5.832  -1.232  1.00 95.91           N  
ATOM    312  CA  GLU B  36      15.494  -6.405  -0.721  1.00 95.91           C  
ATOM    313  C   GLU B  36      15.768  -7.772  -1.341  1.00 95.91           C  
ATOM    314  CB  GLU B  36      15.445  -6.520   0.805  1.00 95.91           C  
ATOM    315  O   GLU B  36      16.910  -8.088  -1.680  1.00 95.91           O  
ATOM    316  CG  GLU B  36      15.531  -5.183   1.525  1.00 95.91           C  
ATOM    317  CD  GLU B  36      15.324  -5.296   3.027  1.00 95.91           C  
ATOM    318  OE1 GLU B  36      15.407  -4.264   3.731  1.00 95.91           O  
ATOM    319  OE2 GLU B  36      15.077  -6.426   3.504  1.00 95.91           O  
ATOM    320  N   SER B  37      14.672  -8.582  -1.432  1.00 95.36           N  
ATOM    321  CA  SER B  37      14.804  -9.897  -2.052  1.00 95.36           C  
ATOM    322  C   SER B  37      15.281  -9.782  -3.496  1.00 95.36           C  
ATOM    323  CB  SER B  37      13.473 -10.648  -2.005  1.00 95.36           C  
ATOM    324  O   SER B  37      16.172 -10.521  -3.921  1.00 95.36           O  
ATOM    325  OG  SER B  37      13.591 -11.920  -2.619  1.00 95.36           O  
ATOM    326  N   VAL B  38      14.724  -8.868  -4.305  1.00 95.31           N  
ATOM    327  CA  VAL B  38      15.092  -8.681  -5.704  1.00 95.31           C  
ATOM    328  C   VAL B  38      16.547  -8.226  -5.800  1.00 95.31           C  
ATOM    329  CB  VAL B  38      14.167  -7.660  -6.403  1.00 95.31           C  
ATOM    330  O   VAL B  38      17.296  -8.696  -6.660  1.00 95.31           O  
ATOM    331  CG1 VAL B  38      14.741  -7.249  -7.758  1.00 95.31           C  
ATOM    332  CG2 VAL B  38      12.763  -8.239  -6.568  1.00 95.31           C  
ATOM    333  N   LYS B  39      16.971  -7.357  -4.858  1.00 95.14           N  
ATOM    334  CA  LYS B  39      18.361  -6.910  -4.840  1.00 95.14           C  
ATOM    335  C   LYS B  39      19.313  -8.084  -4.630  1.00 95.14           C  
ATOM    336  CB  LYS B  39      18.574  -5.861  -3.747  1.00 95.14           C  
ATOM    337  O   LYS B  39      20.341  -8.184  -5.303  1.00 95.14           O  
ATOM    338  CG  LYS B  39      19.937  -5.187  -3.794  1.00 95.14           C  
ATOM    339  CD  LYS B  39      20.067  -4.115  -2.719  1.00 95.14           C  
ATOM    340  CE  LYS B  39      21.471  -3.527  -2.682  1.00 95.14           C  
ATOM    341  NZ  LYS B  39      21.610  -2.491  -1.615  1.00 95.14           N  
ATOM    342  N   ARG B  40      19.006  -8.980  -3.702  1.00 95.19           N  
ATOM    343  CA  ARG B  40      19.836 -10.151  -3.441  1.00 95.19           C  
ATOM    344  C   ARG B  40      19.888 -11.067  -4.659  1.00 95.19           C  
ATOM    345  CB  ARG B  40      19.311 -10.923  -2.228  1.00 95.19           C  
ATOM    346  O   ARG B  40      20.951 -11.587  -5.006  1.00 95.19           O  
ATOM    347  CG  ARG B  40      19.562 -10.226  -0.900  1.00 95.19           C  
ATOM    348  CD  ARG B  40      19.322 -11.158   0.280  1.00 95.19           C  
ATOM    349  NE  ARG B  40      17.932 -11.604   0.340  1.00 95.19           N  
ATOM    350  NH1 ARG B  40      17.225  -9.887   1.715  1.00 95.19           N  
ATOM    351  NH2 ARG B  40      15.738 -11.481   1.007  1.00 95.19           N  
ATOM    352  CZ  ARG B  40      16.968 -10.990   1.021  1.00 95.19           C  
ATOM    353  N   GLN B  41      18.784 -11.288  -5.299  1.00 94.09           N  
ATOM    354  CA  GLN B  41      18.716 -12.143  -6.479  1.00 94.09           C  
ATOM    355  C   GLN B  41      19.512 -11.547  -7.637  1.00 94.09           C  
ATOM    356  CB  GLN B  41      17.262 -12.363  -6.899  1.00 94.09           C  
ATOM    357  O   GLN B  41      20.183 -12.272  -8.373  1.00 94.09           O  
ATOM    358  CG  GLN B  41      16.467 -13.229  -5.932  1.00 94.09           C  
ATOM    359  CD  GLN B  41      14.998 -13.325  -6.301  1.00 94.09           C  
ATOM    360  NE2 GLN B  41      14.288 -14.256  -5.673  1.00 94.09           N  
ATOM    361  OE1 GLN B  41      14.506 -12.567  -7.143  1.00 94.09           O  
ATOM    362  N   GLU B  42      19.462 -10.192  -7.702  1.00 95.43           N  
ATOM    363  CA  GLU B  42      20.245  -9.522  -8.735  1.00 95.43           C  
ATOM    364  C   GLU B  42      21.741  -9.739  -8.522  1.00 95.43           C  
ATOM    365  CB  GLU B  42      19.930  -8.024  -8.763  1.00 95.43           C  
ATOM    366  O   GLU B  42      22.478  -9.995  -9.476  1.00 95.43           O  
ATOM    367  CG  GLU B  42      20.547  -7.288  -9.943  1.00 95.43           C  
ATOM    368  CD  GLU B  42      20.158  -5.819 -10.003  1.00 95.43           C  
ATOM    369  OE1 GLU B  42      20.545  -5.128 -10.973  1.00 95.43           O  
ATOM    370  OE2 GLU B  42      19.461  -5.356  -9.073  1.00 95.43           O  
ATOM    371  N   GLU B  43      22.134  -9.711  -7.322  1.00 94.92           N  
ATOM    372  CA  GLU B  43      23.544  -9.922  -7.007  1.00 94.92           C  
ATOM    373  C   GLU B  43      23.961 -11.364  -7.277  1.00 94.92           C  
ATOM    374  CB  GLU B  43      23.829  -9.557  -5.548  1.00 94.92           C  
ATOM    375  O   GLU B  43      25.026 -11.612  -7.846  1.00 94.92           O  
ATOM    376  CG  GLU B  43      25.295  -9.680  -5.158  1.00 94.92           C  
ATOM    377  CD  GLU B  43      26.205  -8.750  -5.945  1.00 94.92           C  
ATOM    378  OE1 GLU B  43      27.429  -9.006  -6.004  1.00 94.92           O  
ATOM    379  OE2 GLU B  43      25.690  -7.757  -6.505  1.00 94.92           O  
ATOM    380  N   ALA B  44      23.075 -12.274  -6.919  1.00 94.33           N  
ATOM    381  CA  ALA B  44      23.369 -13.687  -7.144  1.00 94.33           C  
ATOM    382  C   ALA B  44      23.498 -13.990  -8.634  1.00 94.33           C  
ATOM    383  CB  ALA B  44      22.287 -14.563  -6.517  1.00 94.33           C  
ATOM    384  O   ALA B  44      24.406 -14.714  -9.050  1.00 94.33           O  
ATOM    385  N   LEU B  45      22.592 -13.439  -9.453  1.00 93.46           N  
ATOM    386  CA  LEU B  45      22.620 -13.651 -10.896  1.00 93.46           C  
ATOM    387  C   LEU B  45      23.873 -13.039 -11.512  1.00 93.46           C  
ATOM    388  CB  LEU B  45      21.371 -13.052 -11.549  1.00 93.46           C  
ATOM    389  O   LEU B  45      24.482 -13.629 -12.407  1.00 93.46           O  
ATOM    390  CG  LEU B  45      21.170 -13.361 -13.034  1.00 93.46           C  
ATOM    391  CD1 LEU B  45      21.032 -14.864 -13.249  1.00 93.46           C  
ATOM    392  CD2 LEU B  45      19.947 -12.624 -13.572  1.00 93.46           C  
ATOM    393  N   ARG B  46      24.285 -11.874 -10.984  1.00 93.71           N  
ATOM    394  CA  ARG B  46      25.500 -11.234 -11.478  1.00 93.71           C  
ATOM    395  C   ARG B  46      26.722 -12.110 -11.226  1.00 93.71           C  
ATOM    396  CB  ARG B  46      25.691  -9.865 -10.821  1.00 93.71           C  
ATOM    397  O   ARG B  46      27.605 -12.213 -12.080  1.00 93.71           O  
ATOM    398  CG  ARG B  46      26.784  -9.023 -11.460  1.00 93.71           C  
ATOM    399  CD  ARG B  46      26.951  -7.685 -10.753  1.00 93.71           C  
ATOM    400  NE  ARG B  46      25.865  -6.764 -11.079  1.00 93.71           N  
ATOM    401  NH1 ARG B  46      27.027  -4.857 -10.487  1.00 93.71           N  
ATOM    402  NH2 ARG B  46      24.879  -4.699 -11.271  1.00 93.71           N  
ATOM    403  CZ  ARG B  46      25.926  -5.442 -10.945  1.00 93.71           C  
ATOM    404  N   GLN B  47      26.777 -12.880 -10.116  1.00 92.18           N  
ATOM    405  CA  GLN B  47      27.912 -13.718  -9.743  1.00 92.18           C  
ATOM    406  C   GLN B  47      27.970 -14.980 -10.599  1.00 92.18           C  
ATOM    407  CB  GLN B  47      27.840 -14.092  -8.262  1.00 92.18           C  
ATOM    408  O   GLN B  47      29.054 -15.481 -10.904  1.00 92.18           O  
ATOM    409  CG  GLN B  47      28.120 -12.930  -7.319  1.00 92.18           C  
ATOM    410  CD  GLN B  47      27.959 -13.306  -5.858  1.00 92.18           C  
ATOM    411  NE2 GLN B  47      28.226 -12.356  -4.968  1.00 92.18           N  
ATOM    412  OE1 GLN B  47      27.596 -14.441  -5.532  1.00 92.18           O  
ATOM    413  N   LEU B  48      26.825 -15.586 -11.053  1.00 90.27           N  
ATOM    414  CA  LEU B  48      26.771 -16.812 -11.843  1.00 90.27           C  
ATOM    415  C   LEU B  48      27.186 -16.547 -13.286  1.00 90.27           C  
ATOM    416  CB  LEU B  48      25.363 -17.411 -11.807  1.00 90.27           C  
ATOM    417  O   LEU B  48      27.683 -17.446 -13.969  1.00 90.27           O  
ATOM    418  CG  LEU B  48      24.947 -18.088 -10.500  1.00 90.27           C  
ATOM    419  CD1 LEU B  48      23.457 -18.410 -10.520  1.00 90.27           C  
ATOM    420  CD2 LEU B  48      25.770 -19.350 -10.266  1.00 90.27           C  
ATOM    421  N   GLY B  49      27.193 -15.607 -13.926  1.00 68.11           N  
ATOM    422  CA  GLY B  49      27.541 -15.310 -15.306  1.00 68.11           C  
ATOM    423  C   GLY B  49      29.022 -15.050 -15.506  1.00 68.11           C  
ATOM    424  O   GLY B  49      29.505 -15.019 -16.639  1.00 68.11           O  
TER     425      GLY B  49                                                      
ATOM    426  N   SER C   1     -30.168  35.106  11.272  1.00 78.04           N  
ATOM    427  CA  SER C   1     -30.527  34.637  12.606  1.00 78.04           C  
ATOM    428  C   SER C   1     -29.591  33.527  13.073  1.00 78.04           C  
ATOM    429  CB  SER C   1     -31.973  34.140  12.629  1.00 78.04           C  
ATOM    430  O   SER C   1     -28.925  32.885  12.257  1.00 78.04           O  
ATOM    431  OG  SER C   1     -32.084  32.887  11.975  1.00 78.04           O  
ATOM    432  N   GLU C   2     -29.208  33.366  14.279  1.00 89.88           N  
ATOM    433  CA  GLU C   2     -28.406  32.358  14.967  1.00 89.88           C  
ATOM    434  C   GLU C   2     -28.798  30.949  14.532  1.00 89.88           C  
ATOM    435  CB  GLU C   2     -28.552  32.500  16.485  1.00 89.88           C  
ATOM    436  O   GLU C   2     -27.933  30.099  14.311  1.00 89.88           O  
ATOM    437  CG  GLU C   2     -27.598  31.620  17.279  1.00 89.88           C  
ATOM    438  CD  GLU C   2     -27.720  31.807  18.783  1.00 89.88           C  
ATOM    439  OE1 GLU C   2     -27.047  31.074  19.543  1.00 89.88           O  
ATOM    440  OE2 GLU C   2     -28.496  32.694  19.205  1.00 89.88           O  
ATOM    441  N   GLN C   3     -30.078  30.738  14.204  1.00 86.56           N  
ATOM    442  CA  GLN C   3     -30.595  29.442  13.778  1.00 86.56           C  
ATOM    443  C   GLN C   3     -30.157  29.116  12.353  1.00 86.56           C  
ATOM    444  CB  GLN C   3     -32.121  29.414  13.877  1.00 86.56           C  
ATOM    445  O   GLN C   3     -29.782  27.979  12.059  1.00 86.56           O  
ATOM    446  CG  GLN C   3     -32.725  28.032  13.668  1.00 86.56           C  
ATOM    447  CD  GLN C   3     -34.230  28.013  13.864  1.00 86.56           C  
ATOM    448  NE2 GLN C   3     -34.851  26.875  13.574  1.00 86.56           N  
ATOM    449  OE1 GLN C   3     -34.828  29.012  14.273  1.00 86.56           O  
ATOM    450  N   GLU C   4     -30.093  30.123  11.435  1.00 90.55           N  
ATOM    451  CA  GLU C   4     -29.664  29.939  10.052  1.00 90.55           C  
ATOM    452  C   GLU C   4     -28.184  29.578   9.976  1.00 90.55           C  
ATOM    453  CB  GLU C   4     -29.940  31.202   9.232  1.00 90.55           C  
ATOM    454  O   GLU C   4     -27.792  28.701   9.202  1.00 90.55           O  
ATOM    455  CG  GLU C   4     -31.405  31.389   8.864  1.00 90.55           C  
ATOM    456  CD  GLU C   4     -31.680  32.698   8.141  1.00 90.55           C  
ATOM    457  OE1 GLU C   4     -32.754  32.829   7.510  1.00 90.55           O  
ATOM    458  OE2 GLU C   4     -30.814  33.599   8.205  1.00 90.55           O  
ATOM    459  N   ARG C   5     -27.301  30.145  10.859  1.00 90.21           N  
ATOM    460  CA  ARG C   5     -25.870  29.861  10.880  1.00 90.21           C  
ATOM    461  C   ARG C   5     -25.602  28.432  11.342  1.00 90.21           C  
ATOM    462  CB  ARG C   5     -25.138  30.851  11.788  1.00 90.21           C  
ATOM    463  O   ARG C   5     -24.743  27.745  10.785  1.00 90.21           O  
ATOM    464  CG  ARG C   5     -24.964  32.233  11.179  1.00 90.21           C  
ATOM    465  CD  ARG C   5     -24.059  33.115  12.028  1.00 90.21           C  
ATOM    466  NE  ARG C   5     -24.744  33.597  13.224  1.00 90.21           N  
ATOM    467  NH1 ARG C   5     -23.059  35.043  13.859  1.00 90.21           N  
ATOM    468  NH2 ARG C   5     -24.963  34.869  15.124  1.00 90.21           N  
ATOM    469  CZ  ARG C   5     -24.254  34.502  14.066  1.00 90.21           C  
ATOM    470  N   ARG C   6     -26.324  27.968  12.260  1.00 91.20           N  
ATOM    471  CA  ARG C   6     -26.162  26.611  12.772  1.00 91.20           C  
ATOM    472  C   ARG C   6     -26.559  25.578  11.723  1.00 91.20           C  
ATOM    473  CB  ARG C   6     -26.992  26.413  14.043  1.00 91.20           C  
ATOM    474  O   ARG C   6     -25.878  24.565  11.552  1.00 91.20           O  
ATOM    475  CG  ARG C   6     -26.365  27.019  15.288  1.00 91.20           C  
ATOM    476  CD  ARG C   6     -27.202  26.746  16.530  1.00 91.20           C  
ATOM    477  NE  ARG C   6     -26.646  27.403  17.710  1.00 91.20           N  
ATOM    478  NH1 ARG C   6     -28.329  26.721  19.138  1.00 91.20           N  
ATOM    479  NH2 ARG C   6     -26.603  28.009  19.925  1.00 91.20           N  
ATOM    480  CZ  ARG C   6     -27.194  27.376  18.922  1.00 91.20           C  
ATOM    481  N   GLU C   7     -27.688  25.860  11.087  1.00 89.73           N  
ATOM    482  CA  GLU C   7     -28.144  24.936  10.053  1.00 89.73           C  
ATOM    483  C   GLU C   7     -27.142  24.854   8.905  1.00 89.73           C  
ATOM    484  CB  GLU C   7     -29.518  25.355   9.524  1.00 89.73           C  
ATOM    485  O   GLU C   7     -26.882  23.771   8.376  1.00 89.73           O  
ATOM    486  CG  GLU C   7     -30.666  25.024  10.466  1.00 89.73           C  
ATOM    487  CD  GLU C   7     -30.722  23.554  10.851  1.00 89.73           C  
ATOM    488  OE1 GLU C   7     -30.951  23.247  12.042  1.00 89.73           O  
ATOM    489  OE2 GLU C   7     -30.534  22.702   9.953  1.00 89.73           O  
ATOM    490  N   LYS C   8     -26.496  25.950   8.545  1.00 91.09           N  
ATOM    491  CA  LYS C   8     -25.483  25.956   7.494  1.00 91.09           C  
ATOM    492  C   LYS C   8     -24.249  25.164   7.916  1.00 91.09           C  
ATOM    493  CB  LYS C   8     -25.089  27.390   7.136  1.00 91.09           C  
ATOM    494  O   LYS C   8     -23.703  24.389   7.128  1.00 91.09           O  
ATOM    495  CG  LYS C   8     -24.189  27.497   5.914  1.00 91.09           C  
ATOM    496  CD  LYS C   8     -23.910  28.950   5.551  1.00 91.09           C  
ATOM    497  CE  LYS C   8     -22.966  29.059   4.361  1.00 91.09           C  
ATOM    498  NZ  LYS C   8     -22.671  30.482   4.016  1.00 91.09           N  
ATOM    499  N   ALA C   9     -23.870  25.334   9.190  1.00 91.80           N  
ATOM    500  CA  ALA C   9     -22.711  24.606   9.701  1.00 91.80           C  
ATOM    501  C   ALA C   9     -22.974  23.103   9.722  1.00 91.80           C  
ATOM    502  CB  ALA C   9     -22.347  25.099  11.099  1.00 91.80           C  
ATOM    503  O   ALA C   9     -22.104  22.309   9.358  1.00 91.80           O  
ATOM    504  N   LYS C  10     -24.163  22.728  10.106  1.00 92.01           N  
ATOM    505  CA  LYS C  10     -24.528  21.315  10.114  1.00 92.01           C  
ATOM    506  C   LYS C  10     -24.526  20.738   8.702  1.00 92.01           C  
ATOM    507  CB  LYS C  10     -25.901  21.119  10.759  1.00 92.01           C  
ATOM    508  O   LYS C  10     -24.083  19.607   8.488  1.00 92.01           O  
ATOM    509  CG  LYS C  10     -25.899  21.255  12.274  1.00 92.01           C  
ATOM    510  CD  LYS C  10     -27.284  21.011  12.859  1.00 92.01           C  
ATOM    511  CE  LYS C  10     -27.319  21.296  14.355  1.00 92.01           C  
ATOM    512  NZ  LYS C  10     -28.694  21.143  14.916  1.00 92.01           N  
ATOM    513  N   GLU C  11     -25.053  21.537   7.743  1.00 91.80           N  
ATOM    514  CA  GLU C  11     -25.055  21.105   6.349  1.00 91.80           C  
ATOM    515  C   GLU C  11     -23.634  20.913   5.828  1.00 91.80           C  
ATOM    516  CB  GLU C  11     -25.804  22.113   5.474  1.00 91.80           C  
ATOM    517  O   GLU C  11     -23.351  19.941   5.124  1.00 91.80           O  
ATOM    518  CG  GLU C  11     -25.923  21.694   4.016  1.00 91.80           C  
ATOM    519  CD  GLU C  11     -26.677  20.387   3.828  1.00 91.80           C  
ATOM    520  OE1 GLU C  11     -26.466  19.708   2.797  1.00 91.80           O  
ATOM    521  OE2 GLU C  11     -27.485  20.039   4.718  1.00 91.80           O  
ATOM    522  N   GLU C  12     -22.708  21.805   6.224  1.00 92.18           N  
ATOM    523  CA  GLU C  12     -21.315  21.697   5.803  1.00 92.18           C  
ATOM    524  C   GLU C  12     -20.672  20.423   6.344  1.00 92.18           C  
ATOM    525  CB  GLU C  12     -20.518  22.922   6.259  1.00 92.18           C  
ATOM    526  O   GLU C  12     -19.945  19.735   5.625  1.00 92.18           O  
ATOM    527  CG  GLU C  12     -20.836  24.188   5.476  1.00 92.18           C  
ATOM    528  CD  GLU C  12     -20.118  25.418   6.007  1.00 92.18           C  
ATOM    529  OE1 GLU C  12     -20.345  26.530   5.478  1.00 92.18           O  
ATOM    530  OE2 GLU C  12     -19.322  25.269   6.961  1.00 92.18           O  
ATOM    531  N   VAL C  13     -21.011  20.136   7.567  1.00 93.00           N  
ATOM    532  CA  VAL C  13     -20.449  18.939   8.182  1.00 93.00           C  
ATOM    533  C   VAL C  13     -21.008  17.694   7.497  1.00 93.00           C  
ATOM    534  CB  VAL C  13     -20.742  18.890   9.699  1.00 93.00           C  
ATOM    535  O   VAL C  13     -20.273  16.740   7.234  1.00 93.00           O  
ATOM    536  CG1 VAL C  13     -20.351  17.532  10.280  1.00 93.00           C  
ATOM    537  CG2 VAL C  13     -20.005  20.016  10.421  1.00 93.00           C  
ATOM    538  N   ARG C  14     -22.293  17.709   7.167  1.00 91.93           N  
ATOM    539  CA  ARG C  14     -22.896  16.582   6.463  1.00 91.93           C  
ATOM    540  C   ARG C  14     -22.235  16.367   5.106  1.00 91.93           C  
ATOM    541  CB  ARG C  14     -24.400  16.802   6.285  1.00 91.93           C  
ATOM    542  O   ARG C  14     -21.985  15.229   4.705  1.00 91.93           O  
ATOM    543  CG  ARG C  14     -25.210  16.569   7.550  1.00 91.93           C  
ATOM    544  CD  ARG C  14     -26.707  16.661   7.286  1.00 91.93           C  
ATOM    545  NE  ARG C  14     -27.444  17.042   8.487  1.00 91.93           N  
ATOM    546  NH1 ARG C  14     -29.100  18.190   7.357  1.00 91.93           N  
ATOM    547  NH2 ARG C  14     -29.153  18.049   9.645  1.00 91.93           N  
ATOM    548  CZ  ARG C  14     -28.564  17.759   8.494  1.00 91.93           C  
ATOM    549  N   GLU C  15     -21.964  17.513   4.359  1.00 92.53           N  
ATOM    550  CA  GLU C  15     -21.309  17.424   3.057  1.00 92.53           C  
ATOM    551  C   GLU C  15     -19.897  16.861   3.188  1.00 92.53           C  
ATOM    552  CB  GLU C  15     -21.268  18.797   2.381  1.00 92.53           C  
ATOM    553  O   GLU C  15     -19.489  16.006   2.399  1.00 92.53           O  
ATOM    554  CG  GLU C  15     -22.614  19.256   1.839  1.00 92.53           C  
ATOM    555  CD  GLU C  15     -22.579  20.662   1.261  1.00 92.53           C  
ATOM    556  OE1 GLU C  15     -23.634  21.154   0.799  1.00 92.53           O  
ATOM    557  OE2 GLU C  15     -21.489  21.275   1.268  1.00 92.53           O  
ATOM    558  N   LEU C  16     -19.192  17.293   4.264  1.00 92.12           N  
ATOM    559  CA  LEU C  16     -17.843  16.796   4.509  1.00 92.12           C  
ATOM    560  C   LEU C  16     -17.861  15.302   4.815  1.00 92.12           C  
ATOM    561  CB  LEU C  16     -17.192  17.558   5.667  1.00 92.12           C  
ATOM    562  O   LEU C  16     -16.995  14.558   4.348  1.00 92.12           O  
ATOM    563  CG  LEU C  16     -16.683  18.965   5.351  1.00 92.12           C  
ATOM    564  CD1 LEU C  16     -16.310  19.694   6.638  1.00 92.12           C  
ATOM    565  CD2 LEU C  16     -15.492  18.903   4.401  1.00 92.12           C  
ATOM    566  N   ASN C  17     -18.843  14.901   5.552  1.00 93.72           N  
ATOM    567  CA  ASN C  17     -18.989  13.486   5.875  1.00 93.72           C  
ATOM    568  C   ASN C  17     -19.189  12.642   4.619  1.00 93.72           C  
ATOM    569  CB  ASN C  17     -20.152  13.274   6.847  1.00 93.72           C  
ATOM    570  O   ASN C  17     -18.574  11.584   4.472  1.00 93.72           O  
ATOM    571  CG  ASN C  17     -20.277  11.833   7.302  1.00 93.72           C  
ATOM    572  ND2 ASN C  17     -21.493  11.302   7.262  1.00 93.72           N  
ATOM    573  OD1 ASN C  17     -19.289  11.203   7.689  1.00 93.72           O  
ATOM    574  N   GLU C  18     -20.090  13.117   3.755  1.00 92.23           N  
ATOM    575  CA  GLU C  18     -20.345  12.391   2.514  1.00 92.23           C  
ATOM    576  C   GLU C  18     -19.098  12.340   1.637  1.00 92.23           C  
ATOM    577  CB  GLU C  18     -21.503  13.032   1.745  1.00 92.23           C  
ATOM    578  O   GLU C  18     -18.778  11.297   1.063  1.00 92.23           O  
ATOM    579  CG  GLU C  18     -22.873  12.743   2.342  1.00 92.23           C  
ATOM    580  CD  GLU C  18     -23.161  11.258   2.491  1.00 92.23           C  
ATOM    581  OE1 GLU C  18     -23.738  10.852   3.526  1.00 92.23           O  
ATOM    582  OE2 GLU C  18     -22.807  10.493   1.567  1.00 92.23           O  
ATOM    583  N   GLU C  19     -18.317  13.455   1.481  1.00 92.65           N  
ATOM    584  CA  GLU C  19     -17.083  13.503   0.703  1.00 92.65           C  
ATOM    585  C   GLU C  19     -16.041  12.538   1.262  1.00 92.65           C  
ATOM    586  CB  GLU C  19     -16.520  14.926   0.673  1.00 92.65           C  
ATOM    587  O   GLU C  19     -15.334  11.872   0.503  1.00 92.65           O  
ATOM    588  CG  GLU C  19     -17.322  15.886  -0.194  1.00 92.65           C  
ATOM    589  CD  GLU C  19     -16.818  17.319  -0.127  1.00 92.65           C  
ATOM    590  OE1 GLU C  19     -17.480  18.222  -0.686  1.00 92.65           O  
ATOM    591  OE2 GLU C  19     -15.751  17.540   0.489  1.00 92.65           O  
ATOM    592  N   PHE C  20     -16.029  12.475   2.523  1.00 93.54           N  
ATOM    593  CA  PHE C  20     -15.081  11.579   3.174  1.00 93.54           C  
ATOM    594  C   PHE C  20     -15.405  10.124   2.855  1.00 93.54           C  
ATOM    595  CB  PHE C  20     -15.086  11.798   4.690  1.00 93.54           C  
ATOM    596  O   PHE C  20     -14.510   9.338   2.538  1.00 93.54           O  
ATOM    597  CG  PHE C  20     -14.074  10.963   5.427  1.00 93.54           C  
ATOM    598  CD1 PHE C  20     -14.405   9.697   5.896  1.00 93.54           C  
ATOM    599  CD2 PHE C  20     -12.791  11.444   5.652  1.00 93.54           C  
ATOM    600  CE1 PHE C  20     -13.470   8.922   6.578  1.00 93.54           C  
ATOM    601  CE2 PHE C  20     -11.851  10.676   6.333  1.00 93.54           C  
ATOM    602  CZ  PHE C  20     -12.193   9.416   6.797  1.00 93.54           C  
ATOM    603  N   LYS C  21     -16.637   9.747   3.018  1.00 92.85           N  
ATOM    604  CA  LYS C  21     -17.051   8.372   2.751  1.00 92.85           C  
ATOM    605  C   LYS C  21     -16.692   7.956   1.327  1.00 92.85           C  
ATOM    606  CB  LYS C  21     -18.554   8.210   2.982  1.00 92.85           C  
ATOM    607  O   LYS C  21     -16.244   6.831   1.098  1.00 92.85           O  
ATOM    608  CG  LYS C  21     -18.955   8.181   4.449  1.00 92.85           C  
ATOM    609  CD  LYS C  21     -20.447   7.922   4.616  1.00 92.85           C  
ATOM    610  CE  LYS C  21     -20.857   7.932   6.083  1.00 92.85           C  
ATOM    611  NZ  LYS C  21     -22.330   7.753   6.247  1.00 92.85           N  
ATOM    612  N   GLU C  22     -16.843   8.896   0.324  1.00 93.62           N  
ATOM    613  CA  GLU C  22     -16.488   8.598  -1.060  1.00 93.62           C  
ATOM    614  C   GLU C  22     -14.980   8.435  -1.221  1.00 93.62           C  
ATOM    615  CB  GLU C  22     -17.001   9.696  -1.995  1.00 93.62           C  
ATOM    616  O   GLU C  22     -14.518   7.521  -1.907  1.00 93.62           O  
ATOM    617  CG  GLU C  22     -18.510   9.678  -2.196  1.00 93.62           C  
ATOM    618  CD  GLU C  22     -19.016  10.832  -3.047  1.00 93.62           C  
ATOM    619  OE1 GLU C  22     -20.242  10.920  -3.282  1.00 93.62           O  
ATOM    620  OE2 GLU C  22     -18.179  11.653  -3.483  1.00 93.62           O  
ATOM    621  N   ALA C  23     -14.270   9.341  -0.581  1.00 94.32           N  
ATOM    622  CA  ALA C  23     -12.812   9.261  -0.638  1.00 94.32           C  
ATOM    623  C   ALA C  23     -12.308   7.975   0.011  1.00 94.32           C  
ATOM    624  CB  ALA C  23     -12.185  10.476   0.040  1.00 94.32           C  
ATOM    625  O   ALA C  23     -11.386   7.335  -0.499  1.00 94.32           O  
ATOM    626  N   GLU C  24     -12.916   7.614   1.082  1.00 95.84           N  
ATOM    627  CA  GLU C  24     -12.545   6.378   1.764  1.00 95.84           C  
ATOM    628  C   GLU C  24     -12.770   5.164   0.867  1.00 95.84           C  
ATOM    629  CB  GLU C  24     -13.334   6.224   3.066  1.00 95.84           C  
ATOM    630  O   GLU C  24     -11.936   4.258   0.818  1.00 95.84           O  
ATOM    631  CG  GLU C  24     -12.977   4.973   3.857  1.00 95.84           C  
ATOM    632  CD  GLU C  24     -13.983   4.647   4.950  1.00 95.84           C  
ATOM    633  OE1 GLU C  24     -13.916   3.537   5.525  1.00 95.84           O  
ATOM    634  OE2 GLU C  24     -14.846   5.508   5.232  1.00 95.84           O  
ATOM    635  N   LYS C  25     -13.892   5.121   0.226  1.00 94.11           N  
ATOM    636  CA  LYS C  25     -14.198   4.021  -0.683  1.00 94.11           C  
ATOM    637  C   LYS C  25     -13.157   3.919  -1.794  1.00 94.11           C  
ATOM    638  CB  LYS C  25     -15.593   4.196  -1.287  1.00 94.11           C  
ATOM    639  O   LYS C  25     -12.685   2.826  -2.112  1.00 94.11           O  
ATOM    640  CG  LYS C  25     -16.065   3.005  -2.108  1.00 94.11           C  
ATOM    641  CD  LYS C  25     -17.476   3.218  -2.642  1.00 94.11           C  
ATOM    642  CE  LYS C  25     -17.918   2.066  -3.533  1.00 94.11           C  
ATOM    643  NZ  LYS C  25     -19.301   2.270  -4.058  1.00 94.11           N  
ATOM    644  N   ARG C  26     -12.812   4.999  -2.406  1.00 93.80           N  
ATOM    645  CA  ARG C  26     -11.808   5.005  -3.466  1.00 93.80           C  
ATOM    646  C   ARG C  26     -10.464   4.503  -2.949  1.00 93.80           C  
ATOM    647  CB  ARG C  26     -11.652   6.411  -4.050  1.00 93.80           C  
ATOM    648  O   ARG C  26      -9.788   3.721  -3.622  1.00 93.80           O  
ATOM    649  CG  ARG C  26     -12.828   6.856  -4.906  1.00 93.80           C  
ATOM    650  CD  ARG C  26     -12.487   8.084  -5.738  1.00 93.80           C  
ATOM    651  NE  ARG C  26     -12.168   9.234  -4.897  1.00 93.80           N  
ATOM    652  NH1 ARG C  26     -14.340  10.015  -4.785  1.00 93.80           N  
ATOM    653  NH2 ARG C  26     -12.658  11.134  -3.703  1.00 93.80           N  
ATOM    654  CZ  ARG C  26     -13.056  10.125  -4.464  1.00 93.80           C  
ATOM    655  N   PHE C  27     -10.104   4.998  -1.704  1.00 95.07           N  
ATOM    656  CA  PHE C  27      -8.824   4.602  -1.129  1.00 95.07           C  
ATOM    657  C   PHE C  27      -8.795   3.103  -0.855  1.00 95.07           C  
ATOM    658  CB  PHE C  27      -8.550   5.378   0.163  1.00 95.07           C  
ATOM    659  O   PHE C  27      -7.796   2.435  -1.131  1.00 95.07           O  
ATOM    660  CG  PHE C  27      -7.166   5.169   0.715  1.00 95.07           C  
ATOM    661  CD1 PHE C  27      -6.929   4.211   1.693  1.00 95.07           C  
ATOM    662  CD2 PHE C  27      -6.100   5.932   0.254  1.00 95.07           C  
ATOM    663  CE1 PHE C  27      -5.648   4.016   2.205  1.00 95.07           C  
ATOM    664  CE2 PHE C  27      -4.818   5.743   0.762  1.00 95.07           C  
ATOM    665  CZ  PHE C  27      -4.594   4.785   1.737  1.00 95.07           C  
ATOM    666  N   ARG C  28      -9.855   2.566  -0.359  1.00 94.96           N  
ATOM    667  CA  ARG C  28      -9.917   1.138  -0.060  1.00 94.96           C  
ATOM    668  C   ARG C  28      -9.770   0.307  -1.330  1.00 94.96           C  
ATOM    669  CB  ARG C  28     -11.232   0.793   0.644  1.00 94.96           C  
ATOM    670  O   ARG C  28      -9.114  -0.737  -1.322  1.00 94.96           O  
ATOM    671  CG  ARG C  28     -11.282   1.224   2.101  1.00 94.96           C  
ATOM    672  CD  ARG C  28     -12.451   0.586   2.837  1.00 94.96           C  
ATOM    673  NE  ARG C  28     -12.560   1.079   4.207  1.00 94.96           N  
ATOM    674  NH1 ARG C  28     -11.130  -0.496   5.107  1.00 94.96           N  
ATOM    675  NH2 ARG C  28     -12.099   1.082   6.457  1.00 94.96           N  
ATOM    676  CZ  ARG C  28     -11.929   0.554   5.254  1.00 94.96           C  
ATOM    677  N   LYS C  29     -10.372   0.822  -2.413  1.00 94.47           N  
ATOM    678  CA  LYS C  29     -10.215   0.133  -3.691  1.00 94.47           C  
ATOM    679  C   LYS C  29      -8.759   0.147  -4.148  1.00 94.47           C  
ATOM    680  CB  LYS C  29     -11.105   0.771  -4.758  1.00 94.47           C  
ATOM    681  O   LYS C  29      -8.232  -0.875  -4.591  1.00 94.47           O  
ATOM    682  CG  LYS C  29     -11.108   0.029  -6.087  1.00 94.47           C  
ATOM    683  CD  LYS C  29     -12.066   0.670  -7.083  1.00 94.47           C  
ATOM    684  CE  LYS C  29     -12.025  -0.035  -8.432  1.00 94.47           C  
ATOM    685  NZ  LYS C  29     -12.920   0.625  -9.429  1.00 94.47           N  
ATOM    686  N   LEU C  30      -8.192   1.305  -4.012  1.00 94.65           N  
ATOM    687  CA  LEU C  30      -6.785   1.428  -4.377  1.00 94.65           C  
ATOM    688  C   LEU C  30      -5.924   0.483  -3.546  1.00 94.65           C  
ATOM    689  CB  LEU C  30      -6.307   2.871  -4.190  1.00 94.65           C  
ATOM    690  O   LEU C  30      -5.029  -0.178  -4.078  1.00 94.65           O  
ATOM    691  CG  LEU C  30      -4.891   3.184  -4.677  1.00 94.65           C  
ATOM    692  CD1 LEU C  30      -4.781   2.939  -6.179  1.00 94.65           C  
ATOM    693  CD2 LEU C  30      -4.514   4.621  -4.335  1.00 94.65           C  
ATOM    694  N   GLN C  31      -6.177   0.389  -2.261  1.00 95.62           N  
ATOM    695  CA  GLN C  31      -5.424  -0.485  -1.368  1.00 95.62           C  
ATOM    696  C   GLN C  31      -5.587  -1.949  -1.764  1.00 95.62           C  
ATOM    697  CB  GLN C  31      -5.866  -0.281   0.082  1.00 95.62           C  
ATOM    698  O   GLN C  31      -4.616  -2.709  -1.769  1.00 95.62           O  
ATOM    699  CG  GLN C  31      -5.272   0.959   0.737  1.00 95.62           C  
ATOM    700  CD  GLN C  31      -5.561   1.032   2.225  1.00 95.62           C  
ATOM    701  NE2 GLN C  31      -4.512   1.179   3.026  1.00 95.62           N  
ATOM    702  OE1 GLN C  31      -6.718   0.959   2.650  1.00 95.62           O  
ATOM    703  N   GLU C  32      -6.801  -2.328  -2.052  1.00 95.03           N  
ATOM    704  CA  GLU C  32      -7.063  -3.702  -2.473  1.00 95.03           C  
ATOM    705  C   GLU C  32      -6.306  -4.040  -3.754  1.00 95.03           C  
ATOM    706  CB  GLU C  32      -8.564  -3.925  -2.673  1.00 95.03           C  
ATOM    707  O   GLU C  32      -5.723  -5.120  -3.870  1.00 95.03           O  
ATOM    708  CG  GLU C  32      -9.348  -4.041  -1.374  1.00 95.03           C  
ATOM    709  CD  GLU C  32     -10.843  -4.217  -1.589  1.00 95.03           C  
ATOM    710  OE1 GLU C  32     -11.584  -4.374  -0.592  1.00 95.03           O  
ATOM    711  OE2 GLU C  32     -11.275  -4.200  -2.763  1.00 95.03           O  
ATOM    712  N   GLU C  33      -6.332  -3.149  -4.745  1.00 95.37           N  
ATOM    713  CA  GLU C  33      -5.608  -3.365  -5.994  1.00 95.37           C  
ATOM    714  C   GLU C  33      -4.109  -3.509  -5.745  1.00 95.37           C  
ATOM    715  CB  GLU C  33      -5.871  -2.217  -6.973  1.00 95.37           C  
ATOM    716  O   GLU C  33      -3.454  -4.361  -6.348  1.00 95.37           O  
ATOM    717  CG  GLU C  33      -7.279  -2.210  -7.548  1.00 95.37           C  
ATOM    718  CD  GLU C  33      -7.582  -0.973  -8.378  1.00 95.37           C  
ATOM    719  OE1 GLU C  33      -8.694  -0.880  -8.947  1.00 95.37           O  
ATOM    720  OE2 GLU C  33      -6.700  -0.089  -8.462  1.00 95.37           O  
ATOM    721  N   THR C  34      -3.612  -2.713  -4.897  1.00 95.93           N  
ATOM    722  CA  THR C  34      -2.187  -2.761  -4.587  1.00 95.93           C  
ATOM    723  C   THR C  34      -1.832  -4.062  -3.873  1.00 95.93           C  
ATOM    724  CB  THR C  34      -1.764  -1.563  -3.717  1.00 95.93           C  
ATOM    725  O   THR C  34      -0.806  -4.678  -4.167  1.00 95.93           O  
ATOM    726  CG2 THR C  34      -0.267  -1.596  -3.426  1.00 95.93           C  
ATOM    727  OG1 THR C  34      -2.079  -0.346  -4.405  1.00 95.93           O  
ATOM    728  N   LYS C  35      -2.650  -4.503  -3.000  1.00 95.19           N  
ATOM    729  CA  LYS C  35      -2.413  -5.760  -2.296  1.00 95.19           C  
ATOM    730  C   LYS C  35      -2.381  -6.937  -3.266  1.00 95.19           C  
ATOM    731  CB  LYS C  35      -3.486  -5.989  -1.230  1.00 95.19           C  
ATOM    732  O   LYS C  35      -1.533  -7.824  -3.147  1.00 95.19           O  
ATOM    733  CG  LYS C  35      -3.279  -5.179   0.041  1.00 95.19           C  
ATOM    734  CD  LYS C  35      -4.374  -5.453   1.063  1.00 95.19           C  
ATOM    735  CE  LYS C  35      -4.194  -4.607   2.317  1.00 95.19           C  
ATOM    736  NZ  LYS C  35      -5.312  -4.810   3.287  1.00 95.19           N  
ATOM    737  N   LYS C  36      -3.320  -6.882  -4.217  1.00 95.00           N  
ATOM    738  CA  LYS C  36      -3.326  -7.935  -5.228  1.00 95.00           C  
ATOM    739  C   LYS C  36      -2.040  -7.917  -6.049  1.00 95.00           C  
ATOM    740  CB  LYS C  36      -4.538  -7.787  -6.149  1.00 95.00           C  
ATOM    741  O   LYS C  36      -1.449  -8.967  -6.308  1.00 95.00           O  
ATOM    742  CG  LYS C  36      -4.724  -8.945  -7.118  1.00 95.00           C  
ATOM    743  CD  LYS C  36      -5.963  -8.756  -7.984  1.00 95.00           C  
ATOM    744  CE  LYS C  36      -6.084  -9.851  -9.035  1.00 95.00           C  
ATOM    745  NZ  LYS C  36      -7.283  -9.655  -9.903  1.00 95.00           N  
ATOM    746  N   ALA C  37      -1.659  -6.718  -6.457  1.00 95.35           N  
ATOM    747  CA  ALA C  37      -0.425  -6.588  -7.226  1.00 95.35           C  
ATOM    748  C   ALA C  37       0.780  -7.054  -6.413  1.00 95.35           C  
ATOM    749  CB  ALA C  37      -0.230  -5.144  -7.681  1.00 95.35           C  
ATOM    750  O   ALA C  37       1.674  -7.719  -6.941  1.00 95.35           O  
ATOM    751  N   LEU C  38       0.799  -6.731  -5.147  1.00 95.70           N  
ATOM    752  CA  LEU C  38       1.882  -7.149  -4.263  1.00 95.70           C  
ATOM    753  C   LEU C  38       1.942  -8.670  -4.158  1.00 95.70           C  
ATOM    754  CB  LEU C  38       1.705  -6.537  -2.871  1.00 95.70           C  
ATOM    755  O   LEU C  38       3.026  -9.257  -4.195  1.00 95.70           O  
ATOM    756  CG  LEU C  38       2.844  -6.771  -1.878  1.00 95.70           C  
ATOM    757  CD1 LEU C  38       4.107  -6.051  -2.340  1.00 95.70           C  
ATOM    758  CD2 LEU C  38       2.440  -6.310  -0.482  1.00 95.70           C  
ATOM    759  N   GLU C  39       0.839  -9.302  -4.029  1.00 95.23           N  
ATOM    760  CA  GLU C  39       0.773 -10.758  -3.952  1.00 95.23           C  
ATOM    761  C   GLU C  39       1.311 -11.404  -5.226  1.00 95.23           C  
ATOM    762  CB  GLU C  39      -0.664 -11.219  -3.695  1.00 95.23           C  
ATOM    763  O   GLU C  39       2.035 -12.400  -5.165  1.00 95.23           O  
ATOM    764  CG  GLU C  39      -1.138 -10.987  -2.267  1.00 95.23           C  
ATOM    765  CD  GLU C  39      -2.609 -11.313  -2.063  1.00 95.23           C  
ATOM    766  OE1 GLU C  39      -3.129 -11.099  -0.945  1.00 95.23           O  
ATOM    767  OE2 GLU C  39      -3.247 -11.787  -3.030  1.00 95.23           O  
ATOM    768  N   GLU C  40       0.999 -10.828  -6.394  1.00 94.89           N  
ATOM    769  CA  GLU C  40       1.491 -11.346  -7.667  1.00 94.89           C  
ATOM    770  C   GLU C  40       3.013 -11.266  -7.744  1.00 94.89           C  
ATOM    771  CB  GLU C  40       0.864 -10.582  -8.837  1.00 94.89           C  
ATOM    772  O   GLU C  40       3.669 -12.217  -8.176  1.00 94.89           O  
ATOM    773  CG  GLU C  40      -0.612 -10.886  -9.049  1.00 94.89           C  
ATOM    774  CD  GLU C  40      -1.259 -10.006 -10.107  1.00 94.89           C  
ATOM    775  OE1 GLU C  40      -2.490 -10.111 -10.313  1.00 94.89           O  
ATOM    776  OE2 GLU C  40      -0.530  -9.207 -10.735  1.00 94.89           O  
ATOM    777  N   VAL C  41       3.537 -10.127  -7.345  1.00 95.14           N  
ATOM    778  CA  VAL C  41       4.983  -9.939  -7.392  1.00 95.14           C  
ATOM    779  C   VAL C  41       5.661 -10.889  -6.407  1.00 95.14           C  
ATOM    780  CB  VAL C  41       5.376  -8.478  -7.078  1.00 95.14           C  
ATOM    781  O   VAL C  41       6.716 -11.453  -6.705  1.00 95.14           O  
ATOM    782  CG1 VAL C  41       6.891  -8.345  -6.935  1.00 95.14           C  
ATOM    783  CG2 VAL C  41       4.854  -7.541  -8.166  1.00 95.14           C  
ATOM    784  N   GLU C  42       5.043 -11.175  -5.297  1.00 95.51           N  
ATOM    785  CA  GLU C  42       5.589 -12.114  -4.322  1.00 95.51           C  
ATOM    786  C   GLU C  42       5.675 -13.523  -4.901  1.00 95.51           C  
ATOM    787  CB  GLU C  42       4.740 -12.120  -3.048  1.00 95.51           C  
ATOM    788  O   GLU C  42       6.661 -14.230  -4.684  1.00 95.51           O  
ATOM    789  CG  GLU C  42       4.980 -10.920  -2.144  1.00 95.51           C  
ATOM    790  CD  GLU C  42       4.023 -10.857  -0.963  1.00 95.51           C  
ATOM    791  OE1 GLU C  42       4.241 -10.030  -0.049  1.00 95.51           O  
ATOM    792  OE2 GLU C  42       3.049 -11.642  -0.952  1.00 95.51           O  
ATOM    793  N   GLU C  43       4.667 -13.911  -5.630  1.00 95.29           N  
ATOM    794  CA  GLU C  43       4.670 -15.223  -6.271  1.00 95.29           C  
ATOM    795  C   GLU C  43       5.776 -15.324  -7.318  1.00 95.29           C  
ATOM    796  CB  GLU C  43       3.310 -15.511  -6.913  1.00 95.29           C  
ATOM    797  O   GLU C  43       6.485 -16.330  -7.384  1.00 95.29           O  
ATOM    798  CG  GLU C  43       2.209 -15.819  -5.910  1.00 95.29           C  
ATOM    799  CD  GLU C  43       0.838 -15.968  -6.550  1.00 95.29           C  
ATOM    800  OE1 GLU C  43      -0.161 -16.131  -5.814  1.00 95.29           O  
ATOM    801  OE2 GLU C  43       0.763 -15.924  -7.798  1.00 95.29           O  
ATOM    802  N   LEU C  44       5.902 -14.274  -8.130  1.00 93.48           N  
ATOM    803  CA  LEU C  44       6.956 -14.242  -9.138  1.00 93.48           C  
ATOM    804  C   LEU C  44       8.333 -14.319  -8.486  1.00 93.48           C  
ATOM    805  CB  LEU C  44       6.850 -12.971  -9.985  1.00 93.48           C  
ATOM    806  O   LEU C  44       9.224 -15.009  -8.987  1.00 93.48           O  
ATOM    807  CG  LEU C  44       5.710 -12.928 -11.003  1.00 93.48           C  
ATOM    808  CD1 LEU C  44       5.590 -11.533 -11.607  1.00 93.48           C  
ATOM    809  CD2 LEU C  44       5.927 -13.972 -12.093  1.00 93.48           C  
ATOM    810  N   ASN C  45       8.453 -13.654  -7.396  1.00 95.24           N  
ATOM    811  CA  ASN C  45       9.714 -13.662  -6.661  1.00 95.24           C  
ATOM    812  C   ASN C  45      10.071 -15.064  -6.177  1.00 95.24           C  
ATOM    813  CB  ASN C  45       9.653 -12.691  -5.480  1.00 95.24           C  
ATOM    814  O   ASN C  45      11.229 -15.478  -6.259  1.00 95.24           O  
ATOM    815  CG  ASN C  45      11.000 -12.499  -4.812  1.00 95.24           C  
ATOM    816  ND2 ASN C  45      11.059 -12.753  -3.510  1.00 95.24           N  
ATOM    817  OD1 ASN C  45      11.980 -12.124  -5.461  1.00 95.24           O  
ATOM    818  N   GLN C  46       9.167 -15.800  -5.707  1.00 93.58           N  
ATOM    819  CA  GLN C  46       9.398 -17.164  -5.244  1.00 93.58           C  
ATOM    820  C   GLN C  46       9.839 -18.068  -6.392  1.00 93.58           C  
ATOM    821  CB  GLN C  46       8.139 -17.729  -4.585  1.00 93.58           C  
ATOM    822  O   GLN C  46      10.767 -18.864  -6.241  1.00 93.58           O  
ATOM    823  CG  GLN C  46       8.359 -19.059  -3.877  1.00 93.58           C  
ATOM    824  CD  GLN C  46       7.161 -19.489  -3.050  1.00 93.58           C  
ATOM    825  NE2 GLN C  46       7.352 -20.503  -2.213  1.00 93.58           N  
ATOM    826  OE1 GLN C  46       6.074 -18.914  -3.163  1.00 93.58           O  
ATOM    827  N   ARG C  47       9.194 -17.955  -7.577  1.00 94.14           N  
ATOM    828  CA  ARG C  47       9.558 -18.757  -8.741  1.00 94.14           C  
ATOM    829  C   ARG C  47      10.972 -18.428  -9.211  1.00 94.14           C  
ATOM    830  CB  ARG C  47       8.562 -18.534  -9.881  1.00 94.14           C  
ATOM    831  O   ARG C  47      11.724 -19.322  -9.604  1.00 94.14           O  
ATOM    832  CG  ARG C  47       7.198 -19.159  -9.637  1.00 94.14           C  
ATOM    833  CD  ARG C  47       6.256 -18.933 -10.812  1.00 94.14           C  
ATOM    834  NE  ARG C  47       4.917 -19.446 -10.536  1.00 94.14           N  
ATOM    835  NH1 ARG C  47       3.990 -18.673 -12.506  1.00 94.14           N  
ATOM    836  NH2 ARG C  47       2.698 -19.818 -10.998  1.00 94.14           N  
ATOM    837  CZ  ARG C  47       3.872 -19.311 -11.347  1.00 94.14           C  
ATOM    838  N   PHE C  48      11.248 -17.165  -9.129  1.00 94.55           N  
ATOM    839  CA  PHE C  48      12.587 -16.739  -9.520  1.00 94.55           C  
ATOM    840  C   PHE C  48      13.639 -17.351  -8.603  1.00 94.55           C  
ATOM    841  CB  PHE C  48      12.694 -15.211  -9.496  1.00 94.55           C  
ATOM    842  O   PHE C  48      14.671 -17.838  -9.071  1.00 94.55           O  
ATOM    843  CG  PHE C  48      13.998 -14.686 -10.034  1.00 94.55           C  
ATOM    844  CD1 PHE C  48      15.080 -14.475  -9.188  1.00 94.55           C  
ATOM    845  CD2 PHE C  48      14.142 -14.403 -11.386  1.00 94.55           C  
ATOM    846  CE1 PHE C  48      16.288 -13.989  -9.683  1.00 94.55           C  
ATOM    847  CE2 PHE C  48      15.346 -13.917 -11.888  1.00 94.55           C  
ATOM    848  CZ  PHE C  48      16.417 -13.710 -11.035  1.00 94.55           C  
ATOM    849  N   GLU C  49      13.367 -17.355  -7.315  1.00 94.67           N  
ATOM    850  CA  GLU C  49      14.305 -17.928  -6.354  1.00 94.67           C  
ATOM    851  C   GLU C  49      14.551 -19.407  -6.637  1.00 94.67           C  
ATOM    852  CB  GLU C  49      13.789 -17.744  -4.924  1.00 94.67           C  
ATOM    853  O   GLU C  49      15.688 -19.877  -6.569  1.00 94.67           O  
ATOM    854  CG  GLU C  49      13.976 -16.336  -4.379  1.00 94.67           C  
ATOM    855  CD  GLU C  49      13.448 -16.166  -2.963  1.00 94.67           C  
ATOM    856  OE1 GLU C  49      13.578 -15.057  -2.396  1.00 94.67           O  
ATOM    857  OE2 GLU C  49      12.901 -17.149  -2.417  1.00 94.67           O  
ATOM    858  N   GLU C  50      13.528 -20.096  -7.025  1.00 94.32           N  
ATOM    859  CA  GLU C  50      13.659 -21.515  -7.341  1.00 94.32           C  
ATOM    860  C   GLU C  50      14.496 -21.725  -8.600  1.00 94.32           C  
ATOM    861  CB  GLU C  50      12.280 -22.157  -7.513  1.00 94.32           C  
ATOM    862  O   GLU C  50      15.355 -22.609  -8.640  1.00 94.32           O  
ATOM    863  CG  GLU C  50      11.501 -22.298  -6.214  1.00 94.32           C  
ATOM    864  CD  GLU C  50      10.068 -22.763  -6.421  1.00 94.32           C  
ATOM    865  OE1 GLU C  50       9.303 -22.832  -5.432  1.00 94.32           O  
ATOM    866  OE2 GLU C  50       9.707 -23.061  -7.581  1.00 94.32           O  
ATOM    867  N   ALA C  51      14.205 -20.918  -9.604  1.00 94.23           N  
ATOM    868  CA  ALA C  51      14.954 -21.022 -10.853  1.00 94.23           C  
ATOM    869  C   ALA C  51      16.424 -20.672 -10.641  1.00 94.23           C  
ATOM    870  CB  ALA C  51      14.343 -20.116 -11.918  1.00 94.23           C  
ATOM    871  O   ALA C  51      17.311 -21.320 -11.203  1.00 94.23           O  
ATOM    872  N   LEU C  52      16.655 -19.680  -9.777  1.00 94.58           N  
ATOM    873  CA  LEU C  52      18.026 -19.289  -9.465  1.00 94.58           C  
ATOM    874  C   LEU C  52      18.771 -20.426  -8.773  1.00 94.58           C  
ATOM    875  CB  LEU C  52      18.038 -18.041  -8.578  1.00 94.58           C  
ATOM    876  O   LEU C  52      19.934 -20.691  -9.085  1.00 94.58           O  
ATOM    877  CG  LEU C  52      19.412 -17.448  -8.263  1.00 94.58           C  
ATOM    878  CD1 LEU C  52      20.101 -16.995  -9.546  1.00 94.58           C  
ATOM    879  CD2 LEU C  52      19.282 -16.288  -7.282  1.00 94.58           C  
ATOM    880  N   GLU C  53      18.118 -21.096  -7.874  1.00 94.27           N  
ATOM    881  CA  GLU C  53      18.728 -22.228  -7.183  1.00 94.27           C  
ATOM    882  C   GLU C  53      19.087 -23.344  -8.162  1.00 94.27           C  
ATOM    883  CB  GLU C  53      17.793 -22.763  -6.096  1.00 94.27           C  
ATOM    884  O   GLU C  53      20.138 -23.975  -8.034  1.00 94.27           O  
ATOM    885  CG  GLU C  53      17.729 -21.886  -4.854  1.00 94.27           C  
ATOM    886  CD  GLU C  53      16.721 -22.374  -3.826  1.00 94.27           C  
ATOM    887  OE1 GLU C  53      16.522 -21.688  -2.798  1.00 94.27           O  
ATOM    888  OE2 GLU C  53      16.126 -23.452  -4.050  1.00 94.27           O  
ATOM    889  N   GLU C  54      18.256 -23.555  -9.161  1.00 93.52           N  
ATOM    890  CA  GLU C  54      18.530 -24.565 -10.180  1.00 93.52           C  
ATOM    891  C   GLU C  54      19.783 -24.218 -10.978  1.00 93.52           C  
ATOM    892  CB  GLU C  54      17.333 -24.718 -11.121  1.00 93.52           C  
ATOM    893  O   GLU C  54      20.621 -25.085 -11.236  1.00 93.52           O  
ATOM    894  CG  GLU C  54      17.511 -25.805 -12.171  1.00 93.52           C  
ATOM    895  CD  GLU C  54      16.268 -26.032 -13.017  1.00 93.52           C  
ATOM    896  OE1 GLU C  54      16.289 -26.916 -13.902  1.00 93.52           O  
ATOM    897  OE2 GLU C  54      15.264 -25.318 -12.792  1.00 93.52           O  
ATOM    898  N   VAL C  55      19.868 -23.001 -11.376  1.00 93.60           N  
ATOM    899  CA  VAL C  55      21.025 -22.553 -12.143  1.00 93.60           C  
ATOM    900  C   VAL C  55      22.289 -22.680 -11.296  1.00 93.60           C  
ATOM    901  CB  VAL C  55      20.854 -21.096 -12.630  1.00 93.60           C  
ATOM    902  O   VAL C  55      23.335 -23.106 -11.790  1.00 93.60           O  
ATOM    903  CG1 VAL C  55      22.171 -20.553 -13.182  1.00 93.60           C  
ATOM    904  CG2 VAL C  55      19.753 -21.012 -13.685  1.00 93.60           C  
ATOM    905  N   GLU C  56      22.157 -22.445 -10.002  1.00 93.89           N  
ATOM    906  CA  GLU C  56      23.301 -22.579  -9.105  1.00 93.89           C  
ATOM    907  C   GLU C  56      23.754 -24.033  -9.002  1.00 93.89           C  
ATOM    908  CB  GLU C  56      22.963 -22.034  -7.715  1.00 93.89           C  
ATOM    909  O   GLU C  56      24.954 -24.315  -8.973  1.00 93.89           O  
ATOM    910  CG  GLU C  56      22.932 -20.514  -7.642  1.00 93.89           C  
ATOM    911  CD  GLU C  56      22.494 -19.989  -6.284  1.00 93.89           C  
ATOM    912  OE1 GLU C  56      22.690 -18.783  -6.008  1.00 93.89           O  
ATOM    913  OE2 GLU C  56      21.951 -20.789  -5.489  1.00 93.89           O  
ATOM    914  N   ARG C  57      22.821 -24.810  -8.997  1.00 93.79           N  
ATOM    915  CA  ARG C  57      23.136 -26.233  -8.921  1.00 93.79           C  
ATOM    916  C   ARG C  57      23.852 -26.703 -10.183  1.00 93.79           C  
ATOM    917  CB  ARG C  57      21.863 -27.055  -8.704  1.00 93.79           C  
ATOM    918  O   ARG C  57      24.826 -27.456 -10.106  1.00 93.79           O  
ATOM    919  CG  ARG C  57      21.371 -27.061  -7.266  1.00 93.79           C  
ATOM    920  CD  ARG C  57      20.270 -28.090  -7.050  1.00 93.79           C  
ATOM    921  NE  ARG C  57      19.015 -27.673  -7.667  1.00 93.79           N  
ATOM    922  NH1 ARG C  57      17.848 -29.575  -7.066  1.00 93.79           N  
ATOM    923  NH2 ARG C  57      16.807 -27.913  -8.253  1.00 93.79           N  
ATOM    924  CZ  ARG C  57      17.893 -28.388  -7.661  1.00 93.79           C  
ATOM    925  N   ILE C  58      23.412 -26.292 -11.313  1.00 92.39           N  
ATOM    926  CA  ILE C  58      24.018 -26.671 -12.585  1.00 92.39           C  
ATOM    927  C   ILE C  58      25.458 -26.166 -12.641  1.00 92.39           C  
ATOM    928  CB  ILE C  58      23.209 -26.123 -13.782  1.00 92.39           C  
ATOM    929  O   ILE C  58      26.363 -26.896 -13.051  1.00 92.39           O  
ATOM    930  CG1 ILE C  58      21.830 -26.788 -13.844  1.00 92.39           C  
ATOM    931  CG2 ILE C  58      23.977 -26.329 -15.091  1.00 92.39           C  
ATOM    932  CD1 ILE C  58      20.886 -26.162 -14.862  1.00 92.39           C  
ATOM    933  N   LYS C  59      25.692 -25.005 -12.201  1.00 91.50           N  
ATOM    934  CA  LYS C  59      27.030 -24.419 -12.221  1.00 91.50           C  
ATOM    935  C   LYS C  59      27.975 -25.174 -11.290  1.00 91.50           C  
ATOM    936  CB  LYS C  59      26.975 -22.942 -11.829  1.00 91.50           C  
ATOM    937  O   LYS C  59      29.139 -25.397 -11.627  1.00 91.50           O  
ATOM    938  CG  LYS C  59      28.216 -22.152 -12.219  1.00 91.50           C  
ATOM    939  CD  LYS C  59      28.028 -20.660 -11.973  1.00 91.50           C  
ATOM    940  CE  LYS C  59      29.318 -19.887 -12.212  1.00 91.50           C  
ATOM    941  NZ  LYS C  59      29.141 -18.425 -11.967  1.00 91.50           N  
ATOM    942  N   ARG C  60      27.432 -25.555 -10.154  1.00 91.93           N  
ATOM    943  CA  ARG C  60      28.255 -26.299  -9.207  1.00 91.93           C  
ATOM    944  C   ARG C  60      28.681 -27.644  -9.788  1.00 91.93           C  
ATOM    945  CB  ARG C  60      27.503 -26.511  -7.891  1.00 91.93           C  
ATOM    946  O   ARG C  60      29.819 -28.077  -9.596  1.00 91.93           O  
ATOM    947  CG  ARG C  60      27.466 -25.282  -6.997  1.00 91.93           C  
ATOM    948  CD  ARG C  60      26.817 -25.581  -5.653  1.00 91.93           C  
ATOM    949  NE  ARG C  60      26.333 -24.366  -5.006  1.00 91.93           N  
ATOM    950  NH1 ARG C  60      25.411 -25.453  -3.188  1.00 91.93           N  
ATOM    951  NH2 ARG C  60      25.281 -23.171  -3.351  1.00 91.93           N  
ATOM    952  CZ  ARG C  60      25.676 -24.333  -3.850  1.00 91.93           C  
ATOM    953  N   ARG C  61      27.876 -28.207 -10.518  1.00 90.53           N  
ATOM    954  CA  ARG C  61      28.175 -29.507 -11.112  1.00 90.53           C  
ATOM    955  C   ARG C  61      29.194 -29.372 -12.238  1.00 90.53           C  
ATOM    956  CB  ARG C  61      26.897 -30.165 -11.636  1.00 90.53           C  
ATOM    957  O   ARG C  61      29.994 -30.281 -12.470  1.00 90.53           O  
ATOM    958  CG  ARG C  61      25.983 -30.693 -10.542  1.00 90.53           C  
ATOM    959  CD  ARG C  61      24.823 -31.497 -11.116  1.00 90.53           C  
ATOM    960  NE  ARG C  61      23.876 -30.643 -11.827  1.00 90.53           N  
ATOM    961  NH1 ARG C  61      22.393 -32.345 -12.316  1.00 90.53           N  
ATOM    962  NH2 ARG C  61      21.954 -30.203 -13.004  1.00 90.53           N  
ATOM    963  CZ  ARG C  61      22.743 -31.066 -12.381  1.00 90.53           C  
ATOM    964  N   GLN C  62      29.263 -28.379 -13.062  1.00 89.11           N  
ATOM    965  CA  GLN C  62      30.170 -28.165 -14.184  1.00 89.11           C  
ATOM    966  C   GLN C  62      31.572 -27.810 -13.699  1.00 89.11           C  
ATOM    967  CB  GLN C  62      29.638 -27.064 -15.103  1.00 89.11           C  
ATOM    968  O   GLN C  62      32.554 -28.017 -14.415  1.00 89.11           O  
ATOM    969  CG  GLN C  62      28.434 -27.486 -15.935  1.00 89.11           C  
ATOM    970  CD  GLN C  62      27.965 -26.398 -16.883  1.00 89.11           C  
ATOM    971  NE2 GLN C  62      27.104 -26.764 -17.826  1.00 89.11           N  
ATOM    972  OE1 GLN C  62      28.372 -25.238 -16.767  1.00 89.11           O  
ATOM    973  N   LYS C  63      31.788 -27.333 -12.419  1.00 82.70           N  
ATOM    974  CA  LYS C  63      33.127 -27.109 -11.880  1.00 82.70           C  
ATOM    975  C   LYS C  63      33.846 -28.430 -11.626  1.00 82.70           C  
ATOM    976  CB  LYS C  63      33.056 -26.293 -10.588  1.00 82.70           C  
ATOM    977  O   LYS C  63      35.048 -28.546 -11.872  1.00 82.70           O  
ATOM    978  CG  LYS C  63      32.859 -24.800 -10.809  1.00 82.70           C  
ATOM    979  CD  LYS C  63      32.936 -24.027  -9.499  1.00 82.70           C  
ATOM    980  CE  LYS C  63      32.694 -22.539  -9.712  1.00 82.70           C  
ATOM    981  NZ  LYS C  63      32.766 -21.777  -8.429  1.00 82.70           N  
TER     982      LYS C  63                                                      
ATOM    983  N   GLY D   1     -34.114  38.012  33.855  1.00 65.06           N  
ATOM    984  CA  GLY D   1     -32.805  38.602  33.626  1.00 65.06           C  
ATOM    985  C   GLY D   1     -31.687  37.577  33.590  1.00 65.06           C  
ATOM    986  O   GLY D   1     -30.798  37.649  32.740  1.00 65.06           O  
ATOM    987  N   ASP D   2     -31.710  36.358  34.095  1.00 84.15           N  
ATOM    988  CA  ASP D   2     -30.719  35.295  34.231  1.00 84.15           C  
ATOM    989  C   ASP D   2     -30.966  34.181  33.216  1.00 84.15           C  
ATOM    990  CB  ASP D   2     -30.733  34.725  35.651  1.00 84.15           C  
ATOM    991  O   ASP D   2     -30.019  33.608  32.672  1.00 84.15           O  
ATOM    992  CG  ASP D   2     -30.053  35.633  36.661  1.00 84.15           C  
ATOM    993  OD1 ASP D   2     -30.339  35.520  37.872  1.00 84.15           O  
ATOM    994  OD2 ASP D   2     -29.226  36.471  36.241  1.00 84.15           O  
ATOM    995  N   GLU D   3     -32.258  33.974  32.776  1.00 90.42           N  
ATOM    996  CA  GLU D   3     -32.629  32.925  31.832  1.00 90.42           C  
ATOM    997  C   GLU D   3     -32.153  33.259  30.421  1.00 90.42           C  
ATOM    998  CB  GLU D   3     -34.144  32.706  31.838  1.00 90.42           C  
ATOM    999  O   GLU D   3     -31.659  32.386  29.704  1.00 90.42           O  
ATOM   1000  CG  GLU D   3     -34.635  31.835  32.985  1.00 90.42           C  
ATOM   1001  CD  GLU D   3     -36.139  31.609  32.966  1.00 90.42           C  
ATOM   1002  OE1 GLU D   3     -36.653  30.874  33.839  1.00 90.42           O  
ATOM   1003  OE2 GLU D   3     -36.807  32.171  32.070  1.00 90.42           O  
ATOM   1004  N   GLU D   4     -32.281  34.444  29.970  1.00 90.11           N  
ATOM   1005  CA  GLU D   4     -31.832  34.878  28.650  1.00 90.11           C  
ATOM   1006  C   GLU D   4     -30.314  34.790  28.527  1.00 90.11           C  
ATOM   1007  CB  GLU D   4     -32.300  36.308  28.366  1.00 90.11           C  
ATOM   1008  O   GLU D   4     -29.793  34.371  27.491  1.00 90.11           O  
ATOM   1009  CG  GLU D   4     -33.439  36.394  27.360  1.00 90.11           C  
ATOM   1010  CD  GLU D   4     -33.900  37.819  27.096  1.00 90.11           C  
ATOM   1011  OE1 GLU D   4     -34.786  38.020  26.235  1.00 90.11           O  
ATOM   1012  OE2 GLU D   4     -33.369  38.741  27.755  1.00 90.11           O  
ATOM   1013  N   GLU D   5     -29.565  35.210  29.551  1.00 89.73           N  
ATOM   1014  CA  GLU D   5     -28.109  35.112  29.561  1.00 89.73           C  
ATOM   1015  C   GLU D   5     -27.653  33.657  29.496  1.00 89.73           C  
ATOM   1016  CB  GLU D   5     -27.533  35.788  30.808  1.00 89.73           C  
ATOM   1017  O   GLU D   5     -26.693  33.333  28.793  1.00 89.73           O  
ATOM   1018  CG  GLU D   5     -27.309  37.285  30.648  1.00 89.73           C  
ATOM   1019  CD  GLU D   5     -26.674  37.930  31.869  1.00 89.73           C  
ATOM   1020  OE1 GLU D   5     -26.367  39.143  31.824  1.00 89.73           O  
ATOM   1021  OE2 GLU D   5     -26.481  37.217  32.879  1.00 89.73           O  
ATOM   1022  N   GLU D   6     -28.304  32.701  30.177  1.00 90.90           N  
ATOM   1023  CA  GLU D   6     -27.984  31.277  30.146  1.00 90.90           C  
ATOM   1024  C   GLU D   6     -28.228  30.686  28.761  1.00 90.90           C  
ATOM   1025  CB  GLU D   6     -28.804  30.518  31.194  1.00 90.90           C  
ATOM   1026  O   GLU D   6     -27.434  29.877  28.276  1.00 90.90           O  
ATOM   1027  CG  GLU D   6     -28.260  29.134  31.516  1.00 90.90           C  
ATOM   1028  CD  GLU D   6     -28.975  28.464  32.679  1.00 90.90           C  
ATOM   1029  OE1 GLU D   6     -28.597  27.331  33.052  1.00 90.90           O  
ATOM   1030  OE2 GLU D   6     -29.921  29.078  33.220  1.00 90.90           O  
ATOM   1031  N   LYS D   7     -29.315  31.104  28.097  1.00 89.80           N  
ATOM   1032  CA  LYS D   7     -29.616  30.642  26.745  1.00 89.80           C  
ATOM   1033  C   LYS D   7     -28.557  31.114  25.754  1.00 89.80           C  
ATOM   1034  CB  LYS D   7     -30.998  31.127  26.307  1.00 89.80           C  
ATOM   1035  O   LYS D   7     -28.136  30.355  24.878  1.00 89.80           O  
ATOM   1036  CG  LYS D   7     -32.149  30.294  26.853  1.00 89.80           C  
ATOM   1037  CD  LYS D   7     -33.490  30.766  26.305  1.00 89.80           C  
ATOM   1038  CE  LYS D   7     -34.650  30.000  26.927  1.00 89.80           C  
ATOM   1039  NZ  LYS D   7     -35.967  30.460  26.393  1.00 89.80           N  
ATOM   1040  N   LYS D   8     -28.103  32.333  25.924  1.00 89.69           N  
ATOM   1041  CA  LYS D   8     -27.061  32.874  25.057  1.00 89.69           C  
ATOM   1042  C   LYS D   8     -25.742  32.131  25.252  1.00 89.69           C  
ATOM   1043  CB  LYS D   8     -26.864  34.368  25.321  1.00 89.69           C  
ATOM   1044  O   LYS D   8     -25.035  31.846  24.284  1.00 89.69           O  
ATOM   1045  CG  LYS D   8     -27.899  35.257  24.646  1.00 89.69           C  
ATOM   1046  CD  LYS D   8     -27.592  36.734  24.860  1.00 89.69           C  
ATOM   1047  CE  LYS D   8     -28.680  37.623  24.273  1.00 89.69           C  
ATOM   1048  NZ  LYS D   8     -28.384  39.072  24.481  1.00 89.69           N  
ATOM   1049  N   LYS D   9     -25.374  31.760  26.523  1.00 90.51           N  
ATOM   1050  CA  LYS D   9     -24.165  30.997  26.821  1.00 90.51           C  
ATOM   1051  C   LYS D   9     -24.238  29.596  26.221  1.00 90.51           C  
ATOM   1052  CB  LYS D   9     -23.945  30.908  28.332  1.00 90.51           C  
ATOM   1053  O   LYS D   9     -23.260  29.106  25.652  1.00 90.51           O  
ATOM   1054  CG  LYS D   9     -23.327  32.158  28.941  1.00 90.51           C  
ATOM   1055  CD  LYS D   9     -23.043  31.974  30.426  1.00 90.51           C  
ATOM   1056  CE  LYS D   9     -22.536  33.261  31.063  1.00 90.51           C  
ATOM   1057  NZ  LYS D   9     -22.267  33.088  32.522  1.00 90.51           N  
ATOM   1058  N   GLU D  10     -25.345  28.984  26.276  1.00 91.07           N  
ATOM   1059  CA  GLU D  10     -25.533  27.650  25.715  1.00 91.07           C  
ATOM   1060  C   GLU D  10     -25.439  27.672  24.192  1.00 91.07           C  
ATOM   1061  CB  GLU D  10     -26.881  27.069  26.151  1.00 91.07           C  
ATOM   1062  O   GLU D  10     -24.839  26.780  23.589  1.00 91.07           O  
ATOM   1063  CG  GLU D  10     -26.891  26.542  27.578  1.00 91.07           C  
ATOM   1064  CD  GLU D  10     -28.224  25.933  27.984  1.00 91.07           C  
ATOM   1065  OE1 GLU D  10     -28.329  25.397  29.110  1.00 91.07           O  
ATOM   1066  OE2 GLU D  10     -29.171  25.993  27.168  1.00 91.07           O  
ATOM   1067  N   GLU D  11     -25.925  28.703  23.617  1.00 90.02           N  
ATOM   1068  CA  GLU D  11     -25.878  28.840  22.164  1.00 90.02           C  
ATOM   1069  C   GLU D  11     -24.448  29.049  21.676  1.00 90.02           C  
ATOM   1070  CB  GLU D  11     -26.765  30.000  21.704  1.00 90.02           C  
ATOM   1071  O   GLU D  11     -24.045  28.480  20.659  1.00 90.02           O  
ATOM   1072  CG  GLU D  11     -28.252  29.674  21.701  1.00 90.02           C  
ATOM   1073  CD  GLU D  11     -29.124  30.851  21.295  1.00 90.02           C  
ATOM   1074  OE1 GLU D  11     -30.362  30.688  21.210  1.00 90.02           O  
ATOM   1075  OE2 GLU D  11     -28.564  31.945  21.060  1.00 90.02           O  
ATOM   1076  N   LYS D  12     -23.785  29.819  22.476  1.00 90.03           N  
ATOM   1077  CA  LYS D  12     -22.380  30.033  22.140  1.00 90.03           C  
ATOM   1078  C   LYS D  12     -21.584  28.736  22.253  1.00 90.03           C  
ATOM   1079  CB  LYS D  12     -21.769  31.104  23.044  1.00 90.03           C  
ATOM   1080  O   LYS D  12     -20.740  28.444  21.404  1.00 90.03           O  
ATOM   1081  CG  LYS D  12     -20.390  31.573  22.603  1.00 90.03           C  
ATOM   1082  CD  LYS D  12     -19.862  32.681  23.505  1.00 90.03           C  
ATOM   1083  CE  LYS D  12     -18.430  33.059  23.148  1.00 90.03           C  
ATOM   1084  NZ  LYS D  12     -17.898  34.125  24.048  1.00 90.03           N  
ATOM   1085  N   LYS D  13     -21.852  27.902  23.287  1.00 91.71           N  
ATOM   1086  CA  LYS D  13     -21.181  26.619  23.470  1.00 91.71           C  
ATOM   1087  C   LYS D  13     -21.508  25.660  22.329  1.00 91.71           C  
ATOM   1088  CB  LYS D  13     -21.575  25.994  24.809  1.00 91.71           C  
ATOM   1089  O   LYS D  13     -20.626  24.959  21.829  1.00 91.71           O  
ATOM   1090  CG  LYS D  13     -20.845  26.585  26.007  1.00 91.71           C  
ATOM   1091  CD  LYS D  13     -21.205  25.857  27.296  1.00 91.71           C  
ATOM   1092  CE  LYS D  13     -20.559  26.513  28.508  1.00 91.71           C  
ATOM   1093  NZ  LYS D  13     -20.918  25.810  29.776  1.00 91.71           N  
ATOM   1094  N   LYS D  14     -22.695  25.742  21.872  1.00 92.04           N  
ATOM   1095  CA  LYS D  14     -23.113  24.885  20.766  1.00 92.04           C  
ATOM   1096  C   LYS D  14     -22.422  25.288  19.467  1.00 92.04           C  
ATOM   1097  CB  LYS D  14     -24.632  24.938  20.590  1.00 92.04           C  
ATOM   1098  O   LYS D  14     -21.975  24.429  18.704  1.00 92.04           O  
ATOM   1099  CG  LYS D  14     -25.402  24.107  21.605  1.00 92.04           C  
ATOM   1100  CD  LYS D  14     -26.901  24.142  21.334  1.00 92.04           C  
ATOM   1101  CE  LYS D  14     -27.681  23.394  22.406  1.00 92.04           C  
ATOM   1102  NZ  LYS D  14     -29.154  23.451  22.161  1.00 92.04           N  
ATOM   1103  N   GLU D  15     -22.260  26.560  19.269  1.00 91.77           N  
ATOM   1104  CA  GLU D  15     -21.578  27.063  18.080  1.00 91.77           C  
ATOM   1105  C   GLU D  15     -20.100  26.684  18.089  1.00 91.77           C  
ATOM   1106  CB  GLU D  15     -21.730  28.583  17.976  1.00 91.77           C  
ATOM   1107  O   GLU D  15     -19.546  26.303  17.056  1.00 91.77           O  
ATOM   1108  CG  GLU D  15     -21.206  29.166  16.672  1.00 91.77           C  
ATOM   1109  CD  GLU D  15     -21.422  30.666  16.555  1.00 91.77           C  
ATOM   1110  OE1 GLU D  15     -21.034  31.257  15.521  1.00 91.77           O  
ATOM   1111  OE2 GLU D  15     -21.982  31.256  17.505  1.00 91.77           O  
ATOM   1112  N   GLU D  16     -19.474  26.717  19.270  1.00 91.93           N  
ATOM   1113  CA  GLU D  16     -18.069  26.341  19.403  1.00 91.93           C  
ATOM   1114  C   GLU D  16     -17.870  24.850  19.149  1.00 91.93           C  
ATOM   1115  CB  GLU D  16     -17.543  26.713  20.792  1.00 91.93           C  
ATOM   1116  O   GLU D  16     -16.909  24.451  18.487  1.00 91.93           O  
ATOM   1117  CG  GLU D  16     -17.265  28.199  20.967  1.00 91.93           C  
ATOM   1118  CD  GLU D  16     -16.826  28.565  22.376  1.00 91.93           C  
ATOM   1119  OE1 GLU D  16     -16.558  29.760  22.637  1.00 91.93           O  
ATOM   1120  OE2 GLU D  16     -16.749  27.650  23.226  1.00 91.93           O  
ATOM   1121  N   ARG D  17     -18.800  24.053  19.548  1.00 92.70           N  
ATOM   1122  CA  ARG D  17     -18.716  22.611  19.341  1.00 92.70           C  
ATOM   1123  C   ARG D  17     -18.829  22.262  17.861  1.00 92.70           C  
ATOM   1124  CB  ARG D  17     -19.807  21.889  20.135  1.00 92.70           C  
ATOM   1125  O   ARG D  17     -18.091  21.412  17.359  1.00 92.70           O  
ATOM   1126  CG  ARG D  17     -19.545  21.833  21.631  1.00 92.70           C  
ATOM   1127  CD  ARG D  17     -20.644  21.080  22.368  1.00 92.70           C  
ATOM   1128  NE  ARG D  17     -20.542  21.256  23.814  1.00 92.70           N  
ATOM   1129  NH1 ARG D  17     -22.415  19.997  24.308  1.00 92.70           N  
ATOM   1130  NH2 ARG D  17     -21.199  20.960  25.995  1.00 92.70           N  
ATOM   1131  CZ  ARG D  17     -21.386  20.737  24.702  1.00 92.70           C  
ATOM   1132  N   LEU D  18     -19.676  23.039  17.205  1.00 92.26           N  
ATOM   1133  CA  LEU D  18     -19.853  22.798  15.777  1.00 92.26           C  
ATOM   1134  C   LEU D  18     -18.622  23.240  14.994  1.00 92.26           C  
ATOM   1135  CB  LEU D  18     -21.093  23.532  15.259  1.00 92.26           C  
ATOM   1136  O   LEU D  18     -18.213  22.571  14.042  1.00 92.26           O  
ATOM   1137  CG  LEU D  18     -22.442  22.877  15.556  1.00 92.26           C  
ATOM   1138  CD1 LEU D  18     -23.582  23.828  15.207  1.00 92.26           C  
ATOM   1139  CD2 LEU D  18     -22.580  21.566  14.790  1.00 92.26           C  
ATOM   1140  N   LYS D  19     -18.069  24.324  15.443  1.00 91.99           N  
ATOM   1141  CA  LYS D  19     -16.834  24.783  14.814  1.00 91.99           C  
ATOM   1142  C   LYS D  19     -15.715  23.760  14.989  1.00 91.99           C  
ATOM   1143  CB  LYS D  19     -16.406  26.132  15.393  1.00 91.99           C  
ATOM   1144  O   LYS D  19     -14.962  23.489  14.051  1.00 91.99           O  
ATOM   1145  CG  LYS D  19     -15.213  26.759  14.686  1.00 91.99           C  
ATOM   1146  CD  LYS D  19     -14.858  28.115  15.284  1.00 91.99           C  
ATOM   1147  CE  LYS D  19     -13.610  28.701  14.639  1.00 91.99           C  
ATOM   1148  NZ  LYS D  19     -13.243  30.019  15.239  1.00 91.99           N  
ATOM   1149  N   GLU D  20     -15.552  23.136  16.176  1.00 93.02           N  
ATOM   1150  CA  GLU D  20     -14.545  22.115  16.449  1.00 93.02           C  
ATOM   1151  C   GLU D  20     -14.780  20.868  15.602  1.00 93.02           C  
ATOM   1152  CB  GLU D  20     -14.539  21.749  17.935  1.00 93.02           C  
ATOM   1153  O   GLU D  20     -13.834  20.292  15.060  1.00 93.02           O  
ATOM   1154  CG  GLU D  20     -13.912  22.810  18.828  1.00 93.02           C  
ATOM   1155  CD  GLU D  20     -13.997  22.476  20.308  1.00 93.02           C  
ATOM   1156  OE1 GLU D  20     -13.569  23.304  21.143  1.00 93.02           O  
ATOM   1157  OE2 GLU D  20     -14.496  21.376  20.636  1.00 93.02           O  
ATOM   1158  N   LEU D  21     -16.037  20.545  15.482  1.00 93.08           N  
ATOM   1159  CA  LEU D  21     -16.388  19.382  14.675  1.00 93.08           C  
ATOM   1160  C   LEU D  21     -15.997  19.595  13.216  1.00 93.08           C  
ATOM   1161  CB  LEU D  21     -17.888  19.092  14.776  1.00 93.08           C  
ATOM   1162  O   LEU D  21     -15.447  18.694  12.579  1.00 93.08           O  
ATOM   1163  CG  LEU D  21     -18.345  18.307  16.006  1.00 93.08           C  
ATOM   1164  CD1 LEU D  21     -19.867  18.321  16.109  1.00 93.08           C  
ATOM   1165  CD2 LEU D  21     -17.821  16.876  15.954  1.00 93.08           C  
ATOM   1166  N   ARG D  22     -16.245  20.797  12.748  1.00 93.78           N  
ATOM   1167  CA  ARG D  22     -15.893  21.123  11.370  1.00 93.78           C  
ATOM   1168  C   ARG D  22     -14.386  21.034  11.154  1.00 93.78           C  
ATOM   1169  CB  ARG D  22     -16.392  22.522  11.004  1.00 93.78           C  
ATOM   1170  O   ARG D  22     -13.929  20.491  10.146  1.00 93.78           O  
ATOM   1171  CG  ARG D  22     -16.114  22.918   9.562  1.00 93.78           C  
ATOM   1172  CD  ARG D  22     -16.574  24.340   9.269  1.00 93.78           C  
ATOM   1173  NE  ARG D  22     -16.113  24.797   7.961  1.00 93.78           N  
ATOM   1174  NH1 ARG D  22     -16.812  26.980   8.248  1.00 93.78           N  
ATOM   1175  NH2 ARG D  22     -15.780  26.347   6.300  1.00 93.78           N  
ATOM   1176  CZ  ARG D  22     -16.236  26.040   7.506  1.00 93.78           C  
ATOM   1177  N   GLU D  23     -13.556  21.566  12.086  1.00 93.78           N  
ATOM   1178  CA  GLU D  23     -12.100  21.549  11.981  1.00 93.78           C  
ATOM   1179  C   GLU D  23     -11.560  20.123  12.022  1.00 93.78           C  
ATOM   1180  CB  GLU D  23     -11.470  22.383  13.099  1.00 93.78           C  
ATOM   1181  O   GLU D  23     -10.650  19.776  11.265  1.00 93.78           O  
ATOM   1182  CG  GLU D  23     -11.642  23.884  12.919  1.00 93.78           C  
ATOM   1183  CD  GLU D  23     -11.056  24.697  14.062  1.00 93.78           C  
ATOM   1184  OE1 GLU D  23     -11.025  25.945  13.967  1.00 93.78           O  
ATOM   1185  OE2 GLU D  23     -10.622  24.081  15.061  1.00 93.78           O  
ATOM   1186  N   GLU D  24     -12.156  19.277  12.824  1.00 94.23           N  
ATOM   1187  CA  GLU D  24     -11.713  17.889  12.919  1.00 94.23           C  
ATOM   1188  C   GLU D  24     -12.023  17.121  11.638  1.00 94.23           C  
ATOM   1189  CB  GLU D  24     -12.366  17.198  14.119  1.00 94.23           C  
ATOM   1190  O   GLU D  24     -11.210  16.316  11.178  1.00 94.23           O  
ATOM   1191  CG  GLU D  24     -11.788  17.619  15.462  1.00 94.23           C  
ATOM   1192  CD  GLU D  24     -12.399  16.874  16.638  1.00 94.23           C  
ATOM   1193  OE1 GLU D  24     -12.036  17.171  17.799  1.00 94.23           O  
ATOM   1194  OE2 GLU D  24     -13.246  15.985  16.397  1.00 94.23           O  
ATOM   1195  N   TRP D  25     -13.082  17.440  11.030  1.00 94.09           N  
ATOM   1196  CA  TRP D  25     -13.432  16.807   9.763  1.00 94.09           C  
ATOM   1197  C   TRP D  25     -12.458  17.215   8.663  1.00 94.09           C  
ATOM   1198  CB  TRP D  25     -14.863  17.171   9.357  1.00 94.09           C  
ATOM   1199  O   TRP D  25     -12.040  16.382   7.855  1.00 94.09           O  
ATOM   1200  CG  TRP D  25     -15.896  16.186   9.817  1.00 94.09           C  
ATOM   1201  CD1 TRP D  25     -16.819  16.364  10.809  1.00 94.09           C  
ATOM   1202  CD2 TRP D  25     -16.107  14.867   9.303  1.00 94.09           C  
ATOM   1203  CE2 TRP D  25     -17.177  14.302  10.032  1.00 94.09           C  
ATOM   1204  CE3 TRP D  25     -15.495  14.109   8.296  1.00 94.09           C  
ATOM   1205  NE1 TRP D  25     -17.593  15.234  10.943  1.00 94.09           N  
ATOM   1206  CH2 TRP D  25     -17.032  12.289   8.794  1.00 94.09           C  
ATOM   1207  CZ2 TRP D  25     -17.648  13.010   9.784  1.00 94.09           C  
ATOM   1208  CZ3 TRP D  25     -15.966  12.824   8.052  1.00 94.09           C  
ATOM   1209  N   LYS D  26     -12.227  18.460   8.677  1.00 93.17           N  
ATOM   1210  CA  LYS D  26     -11.285  18.961   7.680  1.00 93.17           C  
ATOM   1211  C   LYS D  26      -9.921  18.294   7.829  1.00 93.17           C  
ATOM   1212  CB  LYS D  26     -11.141  20.479   7.794  1.00 93.17           C  
ATOM   1213  O   LYS D  26      -9.295  17.920   6.835  1.00 93.17           O  
ATOM   1214  CG  LYS D  26     -10.346  21.112   6.662  1.00 93.17           C  
ATOM   1215  CD  LYS D  26     -10.282  22.628   6.802  1.00 93.17           C  
ATOM   1216  CE  LYS D  26      -9.398  23.252   5.731  1.00 93.17           C  
ATOM   1217  NZ  LYS D  26      -9.324  24.738   5.871  1.00 93.17           N  
ATOM   1218  N   ARG D  27      -9.445  18.036   9.067  1.00 94.65           N  
ATOM   1219  CA  ARG D  27      -8.162  17.391   9.323  1.00 94.65           C  
ATOM   1220  C   ARG D  27      -8.178  15.938   8.861  1.00 94.65           C  
ATOM   1221  CB  ARG D  27      -7.810  17.464  10.811  1.00 94.65           C  
ATOM   1222  O   ARG D  27      -7.205  15.456   8.276  1.00 94.65           O  
ATOM   1223  CG  ARG D  27      -7.374  18.844  11.274  1.00 94.65           C  
ATOM   1224  CD  ARG D  27      -6.746  18.802  12.660  1.00 94.65           C  
ATOM   1225  NE  ARG D  27      -7.735  18.499  13.690  1.00 94.65           N  
ATOM   1226  NH1 ARG D  27      -8.090  20.702  14.290  1.00 94.65           N  
ATOM   1227  NH2 ARG D  27      -9.235  19.023  15.350  1.00 94.65           N  
ATOM   1228  CZ  ARG D  27      -8.351  19.409  14.441  1.00 94.65           C  
ATOM   1229  N   LEU D  28      -9.262  15.367   9.175  1.00 94.86           N  
ATOM   1230  CA  LEU D  28      -9.386  13.969   8.777  1.00 94.86           C  
ATOM   1231  C   LEU D  28      -9.352  13.830   7.259  1.00 94.86           C  
ATOM   1232  CB  LEU D  28     -10.681  13.367   9.328  1.00 94.86           C  
ATOM   1233  O   LEU D  28      -8.705  12.925   6.728  1.00 94.86           O  
ATOM   1234  CG  LEU D  28     -10.794  11.842   9.282  1.00 94.86           C  
ATOM   1235  CD1 LEU D  28      -9.676  11.204  10.101  1.00 94.86           C  
ATOM   1236  CD2 LEU D  28     -12.160  11.391   9.789  1.00 94.86           C  
ATOM   1237  N   ARG D  29     -10.001  14.698   6.577  1.00 95.04           N  
ATOM   1238  CA  ARG D  29     -10.000  14.691   5.117  1.00 95.04           C  
ATOM   1239  C   ARG D  29      -8.590  14.892   4.570  1.00 95.04           C  
ATOM   1240  CB  ARG D  29     -10.932  15.776   4.574  1.00 95.04           C  
ATOM   1241  O   ARG D  29      -8.188  14.222   3.616  1.00 95.04           O  
ATOM   1242  CG  ARG D  29     -11.056  15.779   3.058  1.00 95.04           C  
ATOM   1243  CD  ARG D  29     -11.912  16.936   2.564  1.00 95.04           C  
ATOM   1244  NE  ARG D  29     -11.793  17.117   1.120  1.00 95.04           N  
ATOM   1245  NH1 ARG D  29     -12.921  19.133   1.072  1.00 95.04           N  
ATOM   1246  NH2 ARG D  29     -12.110  18.221  -0.869  1.00 95.04           N  
ATOM   1247  CZ  ARG D  29     -12.275  18.157   0.445  1.00 95.04           C  
ATOM   1248  N   GLU D  30      -7.840  15.841   5.100  1.00 95.14           N  
ATOM   1249  CA  GLU D  30      -6.468  16.102   4.675  1.00 95.14           C  
ATOM   1250  C   GLU D  30      -5.579  14.882   4.902  1.00 95.14           C  
ATOM   1251  CB  GLU D  30      -5.897  17.314   5.415  1.00 95.14           C  
ATOM   1252  O   GLU D  30      -4.758  14.539   4.049  1.00 95.14           O  
ATOM   1253  CG  GLU D  30      -6.470  18.645   4.949  1.00 95.14           C  
ATOM   1254  CD  GLU D  30      -6.013  19.824   5.794  1.00 95.14           C  
ATOM   1255  OE1 GLU D  30      -6.426  20.971   5.509  1.00 95.14           O  
ATOM   1256  OE2 GLU D  30      -5.234  19.598   6.747  1.00 95.14           O  
ATOM   1257  N   ARG D  31      -5.828  14.231   6.028  1.00 95.12           N  
ATOM   1258  CA  ARG D  31      -5.048  13.035   6.328  1.00 95.12           C  
ATOM   1259  C   ARG D  31      -5.306  11.941   5.298  1.00 95.12           C  
ATOM   1260  CB  ARG D  31      -5.370  12.521   7.732  1.00 95.12           C  
ATOM   1261  O   ARG D  31      -4.371  11.287   4.832  1.00 95.12           O  
ATOM   1262  CG  ARG D  31      -4.571  11.292   8.136  1.00 95.12           C  
ATOM   1263  CD  ARG D  31      -3.076  11.577   8.166  1.00 95.12           C  
ATOM   1264  NE  ARG D  31      -2.316  10.419   8.629  1.00 95.12           N  
ATOM   1265  NH1 ARG D  31      -0.247  11.314   8.122  1.00 95.12           N  
ATOM   1266  NH2 ARG D  31      -0.401   9.221   9.045  1.00 95.12           N  
ATOM   1267  CZ  ARG D  31      -0.990  10.321   8.598  1.00 95.12           C  
ATOM   1268  N   LEU D  32      -6.533  11.760   4.956  1.00 95.03           N  
ATOM   1269  CA  LEU D  32      -6.883  10.750   3.964  1.00 95.03           C  
ATOM   1270  C   LEU D  32      -6.260  11.078   2.611  1.00 95.03           C  
ATOM   1271  CB  LEU D  32      -8.404  10.639   3.825  1.00 95.03           C  
ATOM   1272  O   LEU D  32      -5.770  10.186   1.915  1.00 95.03           O  
ATOM   1273  CG  LEU D  32      -8.922   9.517   2.923  1.00 95.03           C  
ATOM   1274  CD1 LEU D  32      -8.468   8.160   3.451  1.00 95.03           C  
ATOM   1275  CD2 LEU D  32     -10.442   9.575   2.818  1.00 95.03           C  
ATOM   1276  N   GLN D  33      -6.292  12.341   2.236  1.00 94.39           N  
ATOM   1277  CA  GLN D  33      -5.678  12.769   0.983  1.00 94.39           C  
ATOM   1278  C   GLN D  33      -4.177  12.497   0.984  1.00 94.39           C  
ATOM   1279  CB  GLN D  33      -5.942  14.256   0.736  1.00 94.39           C  
ATOM   1280  O   GLN D  33      -3.621  12.051  -0.021  1.00 94.39           O  
ATOM   1281  CG  GLN D  33      -5.537  14.730  -0.653  1.00 94.39           C  
ATOM   1282  CD  GLN D  33      -5.859  16.193  -0.891  1.00 94.39           C  
ATOM   1283  NE2 GLN D  33      -5.421  16.719  -2.030  1.00 94.39           N  
ATOM   1284  OE1 GLN D  33      -6.496  16.845  -0.058  1.00 94.39           O  
ATOM   1285  N   GLU D  34      -3.501  12.750   2.083  1.00 95.61           N  
ATOM   1286  CA  GLU D  34      -2.074  12.466   2.208  1.00 95.61           C  
ATOM   1287  C   GLU D  34      -1.794  10.973   2.059  1.00 95.61           C  
ATOM   1288  CB  GLU D  34      -1.541  12.970   3.552  1.00 95.61           C  
ATOM   1289  O   GLU D  34      -0.855  10.579   1.364  1.00 95.61           O  
ATOM   1290  CG  GLU D  34      -1.434  14.485   3.641  1.00 95.61           C  
ATOM   1291  CD  GLU D  34      -1.062  14.979   5.030  1.00 95.61           C  
ATOM   1292  OE1 GLU D  34      -1.059  16.210   5.256  1.00 95.61           O  
ATOM   1293  OE2 GLU D  34      -0.770  14.127   5.900  1.00 95.61           O  
ATOM   1294  N   LEU D  35      -2.619  10.212   2.715  1.00 95.06           N  
ATOM   1295  CA  LEU D  35      -2.462   8.765   2.627  1.00 95.06           C  
ATOM   1296  C   LEU D  35      -2.652   8.283   1.193  1.00 95.06           C  
ATOM   1297  CB  LEU D  35      -3.459   8.060   3.551  1.00 95.06           C  
ATOM   1298  O   LEU D  35      -1.928   7.400   0.729  1.00 95.06           O  
ATOM   1299  CG  LEU D  35      -3.087   8.005   5.034  1.00 95.06           C  
ATOM   1300  CD1 LEU D  35      -4.280   7.540   5.862  1.00 95.06           C  
ATOM   1301  CD2 LEU D  35      -1.888   7.087   5.251  1.00 95.06           C  
ATOM   1302  N   GLU D  36      -3.547   8.913   0.465  1.00 96.21           N  
ATOM   1303  CA  GLU D  36      -3.785   8.554  -0.930  1.00 96.21           C  
ATOM   1304  C   GLU D  36      -2.563   8.853  -1.794  1.00 96.21           C  
ATOM   1305  CB  GLU D  36      -5.008   9.296  -1.475  1.00 96.21           C  
ATOM   1306  O   GLU D  36      -2.199   8.056  -2.661  1.00 96.21           O  
ATOM   1307  CG  GLU D  36      -5.432   8.846  -2.866  1.00 96.21           C  
ATOM   1308  CD  GLU D  36      -6.661   9.575  -3.384  1.00 96.21           C  
ATOM   1309  OE1 GLU D  36      -7.005   9.413  -4.577  1.00 96.21           O  
ATOM   1310  OE2 GLU D  36      -7.285  10.315  -2.591  1.00 96.21           O  
ATOM   1311  N   GLU D  37      -1.992   9.989  -1.578  1.00 95.49           N  
ATOM   1312  CA  GLU D  37      -0.787  10.353  -2.317  1.00 95.49           C  
ATOM   1313  C   GLU D  37       0.356   9.386  -2.020  1.00 95.49           C  
ATOM   1314  CB  GLU D  37      -0.364  11.785  -1.984  1.00 95.49           C  
ATOM   1315  O   GLU D  37       1.054   8.942  -2.933  1.00 95.49           O  
ATOM   1316  CG  GLU D  37       0.820  12.283  -2.800  1.00 95.49           C  
ATOM   1317  CD  GLU D  37       1.145  13.748  -2.555  1.00 95.49           C  
ATOM   1318  OE1 GLU D  37       2.026  14.299  -3.253  1.00 95.49           O  
ATOM   1319  OE2 GLU D  37       0.514  14.349  -1.658  1.00 95.49           O  
ATOM   1320  N   GLN D  38       0.572   9.076  -0.722  1.00 95.27           N  
ATOM   1321  CA  GLN D  38       1.605   8.120  -0.337  1.00 95.27           C  
ATOM   1322  C   GLN D  38       1.361   6.758  -0.981  1.00 95.27           C  
ATOM   1323  CB  GLN D  38       1.666   7.978   1.184  1.00 95.27           C  
ATOM   1324  O   GLN D  38       2.302   6.103  -1.436  1.00 95.27           O  
ATOM   1325  CG  GLN D  38       2.227   9.203   1.894  1.00 95.27           C  
ATOM   1326  CD  GLN D  38       2.209   9.066   3.405  1.00 95.27           C  
ATOM   1327  NE2 GLN D  38       2.983   9.904   4.086  1.00 95.27           N  
ATOM   1328  OE1 GLN D  38       1.504   8.214   3.956  1.00 95.27           O  
ATOM   1329  N   HIS D  39       0.096   6.356  -1.016  1.00 96.00           N  
ATOM   1330  CA  HIS D  39      -0.246   5.055  -1.579  1.00 96.00           C  
ATOM   1331  C   HIS D  39       0.035   5.012  -3.078  1.00 96.00           C  
ATOM   1332  CB  HIS D  39      -1.715   4.724  -1.310  1.00 96.00           C  
ATOM   1333  O   HIS D  39       0.466   3.983  -3.603  1.00 96.00           O  
ATOM   1334  CG  HIS D  39      -2.034   3.268  -1.429  1.00 96.00           C  
ATOM   1335  CD2 HIS D  39      -2.670   2.574  -2.402  1.00 96.00           C  
ATOM   1336  ND1 HIS D  39      -1.688   2.349  -0.462  1.00 96.00           N  
ATOM   1337  CE1 HIS D  39      -2.098   1.149  -0.837  1.00 96.00           C  
ATOM   1338  NE2 HIS D  39      -2.697   1.258  -2.011  1.00 96.00           N  
ATOM   1339  N   ARG D  40      -0.182   6.092  -3.747  1.00 95.44           N  
ATOM   1340  CA  ARG D  40       0.124   6.154  -5.172  1.00 95.44           C  
ATOM   1341  C   ARG D  40       1.619   5.982  -5.420  1.00 95.44           C  
ATOM   1342  CB  ARG D  40      -0.357   7.479  -5.768  1.00 95.44           C  
ATOM   1343  O   ARG D  40       2.022   5.332  -6.386  1.00 95.44           O  
ATOM   1344  CG  ARG D  40      -1.865   7.565  -5.943  1.00 95.44           C  
ATOM   1345  CD  ARG D  40      -2.270   8.786  -6.756  1.00 95.44           C  
ATOM   1346  NE  ARG D  40      -3.707   9.033  -6.679  1.00 95.44           N  
ATOM   1347  NH1 ARG D  40      -4.262   7.541  -8.353  1.00 95.44           N  
ATOM   1348  NH2 ARG D  40      -5.902   8.735  -7.286  1.00 95.44           N  
ATOM   1349  CZ  ARG D  40      -4.620   8.436  -7.440  1.00 95.44           C  
ATOM   1350  N   GLU D  41       2.425   6.542  -4.526  1.00 95.90           N  
ATOM   1351  CA  GLU D  41       3.868   6.348  -4.629  1.00 95.90           C  
ATOM   1352  C   GLU D  41       4.242   4.879  -4.456  1.00 95.90           C  
ATOM   1353  CB  GLU D  41       4.601   7.203  -3.592  1.00 95.90           C  
ATOM   1354  O   GLU D  41       5.088   4.358  -5.186  1.00 95.90           O  
ATOM   1355  CG  GLU D  41       4.585   8.693  -3.901  1.00 95.90           C  
ATOM   1356  CD  GLU D  41       5.194   9.542  -2.796  1.00 95.90           C  
ATOM   1357  OE1 GLU D  41       5.145  10.789  -2.892  1.00 95.90           O  
ATOM   1358  OE2 GLU D  41       5.725   8.954  -1.828  1.00 95.90           O  
ATOM   1359  N   LEU D  42       3.588   4.249  -3.505  1.00 95.64           N  
ATOM   1360  CA  LEU D  42       3.828   2.826  -3.290  1.00 95.64           C  
ATOM   1361  C   LEU D  42       3.467   2.020  -4.533  1.00 95.64           C  
ATOM   1362  CB  LEU D  42       3.023   2.322  -2.089  1.00 95.64           C  
ATOM   1363  O   LEU D  42       4.193   1.098  -4.912  1.00 95.64           O  
ATOM   1364  CG  LEU D  42       3.546   2.719  -0.707  1.00 95.64           C  
ATOM   1365  CD1 LEU D  42       2.603   2.218   0.381  1.00 95.64           C  
ATOM   1366  CD2 LEU D  42       4.955   2.176  -0.493  1.00 95.64           C  
ATOM   1367  N   GLN D  43       2.425   2.419  -5.190  1.00 96.26           N  
ATOM   1368  CA  GLN D  43       2.005   1.727  -6.404  1.00 96.26           C  
ATOM   1369  C   GLN D  43       3.047   1.874  -7.509  1.00 96.26           C  
ATOM   1370  CB  GLN D  43       0.653   2.258  -6.884  1.00 96.26           C  
ATOM   1371  O   GLN D  43       3.326   0.919  -8.237  1.00 96.26           O  
ATOM   1372  CG  GLN D  43      -0.529   1.762  -6.063  1.00 96.26           C  
ATOM   1373  CD  GLN D  43      -1.867   2.153  -6.662  1.00 96.26           C  
ATOM   1374  NE2 GLN D  43      -2.745   1.173  -6.844  1.00 96.26           N  
ATOM   1375  OE1 GLN D  43      -2.109   3.327  -6.960  1.00 96.26           O  
ATOM   1376  N   GLU D  44       3.572   3.068  -7.622  1.00 95.76           N  
ATOM   1377  CA  GLU D  44       4.614   3.297  -8.619  1.00 95.76           C  
ATOM   1378  C   GLU D  44       5.854   2.458  -8.324  1.00 95.76           C  
ATOM   1379  CB  GLU D  44       4.985   4.781  -8.677  1.00 95.76           C  
ATOM   1380  O   GLU D  44       6.449   1.879  -9.235  1.00 95.76           O  
ATOM   1381  CG  GLU D  44       3.937   5.651  -9.358  1.00 95.76           C  
ATOM   1382  CD  GLU D  44       3.558   5.158 -10.745  1.00 95.76           C  
ATOM   1383  OE1 GLU D  44       2.371   5.272 -11.126  1.00 95.76           O  
ATOM   1384  OE2 GLU D  44       4.455   4.652 -11.456  1.00 95.76           O  
ATOM   1385  N   GLU D  45       6.259   2.373  -7.038  1.00 96.03           N  
ATOM   1386  CA  GLU D  45       7.405   1.558  -6.646  1.00 96.03           C  
ATOM   1387  C   GLU D  45       7.170   0.085  -6.967  1.00 96.03           C  
ATOM   1388  CB  GLU D  45       7.703   1.731  -5.155  1.00 96.03           C  
ATOM   1389  O   GLU D  45       8.080  -0.608  -7.426  1.00 96.03           O  
ATOM   1390  CG  GLU D  45       8.299   3.085  -4.799  1.00 96.03           C  
ATOM   1391  CD  GLU D  45       8.522   3.269  -3.306  1.00 96.03           C  
ATOM   1392  OE1 GLU D  45       8.831   4.403  -2.874  1.00 96.03           O  
ATOM   1393  OE2 GLU D  45       8.387   2.272  -2.563  1.00 96.03           O  
ATOM   1394  N   LEU D  46       5.963  -0.371  -6.742  1.00 96.25           N  
ATOM   1395  CA  LEU D  46       5.611  -1.757  -7.033  1.00 96.25           C  
ATOM   1396  C   LEU D  46       5.686  -2.033  -8.531  1.00 96.25           C  
ATOM   1397  CB  LEU D  46       4.206  -2.074  -6.513  1.00 96.25           C  
ATOM   1398  O   LEU D  46       6.157  -3.094  -8.948  1.00 96.25           O  
ATOM   1399  CG  LEU D  46       3.727  -3.515  -6.690  1.00 96.25           C  
ATOM   1400  CD1 LEU D  46       4.678  -4.480  -5.990  1.00 96.25           C  
ATOM   1401  CD2 LEU D  46       2.307  -3.676  -6.158  1.00 96.25           C  
ATOM   1402  N   LYS D  47       5.196  -1.074  -9.296  1.00 95.61           N  
ATOM   1403  CA  LYS D  47       5.281  -1.211 -10.747  1.00 95.61           C  
ATOM   1404  C   LYS D  47       6.732  -1.315 -11.207  1.00 95.61           C  
ATOM   1405  CB  LYS D  47       4.595  -0.032 -11.439  1.00 95.61           C  
ATOM   1406  O   LYS D  47       7.060  -2.138 -12.065  1.00 95.61           O  
ATOM   1407  CG  LYS D  47       4.534  -0.154 -12.955  1.00 95.61           C  
ATOM   1408  CD  LYS D  47       3.824   1.038 -13.584  1.00 95.61           C  
ATOM   1409  CE  LYS D  47       3.858   0.972 -15.104  1.00 95.61           C  
ATOM   1410  NZ  LYS D  47       3.189   2.154 -15.726  1.00 95.61           N  
ATOM   1411  N   GLU D  48       7.607  -0.475 -10.638  1.00 95.67           N  
ATOM   1412  CA  GLU D  48       9.026  -0.511 -10.978  1.00 95.67           C  
ATOM   1413  C   GLU D  48       9.651  -1.851 -10.601  1.00 95.67           C  
ATOM   1414  CB  GLU D  48       9.774   0.632 -10.286  1.00 95.67           C  
ATOM   1415  O   GLU D  48      10.444  -2.409 -11.362  1.00 95.67           O  
ATOM   1416  CG  GLU D  48       9.485   2.004 -10.878  1.00 95.67           C  
ATOM   1417  CD  GLU D  48      10.164   3.137 -10.125  1.00 95.67           C  
ATOM   1418  OE1 GLU D  48       9.949   4.317 -10.483  1.00 95.67           O  
ATOM   1419  OE2 GLU D  48      10.918   2.842  -9.171  1.00 95.67           O  
ATOM   1420  N   LEU D  49       9.256  -2.345  -9.453  1.00 95.54           N  
ATOM   1421  CA  LEU D  49       9.773  -3.630  -8.993  1.00 95.54           C  
ATOM   1422  C   LEU D  49       9.351  -4.753  -9.935  1.00 95.54           C  
ATOM   1423  CB  LEU D  49       9.284  -3.928  -7.573  1.00 95.54           C  
ATOM   1424  O   LEU D  49      10.144  -5.649 -10.235  1.00 95.54           O  
ATOM   1425  CG  LEU D  49       9.953  -5.103  -6.858  1.00 95.54           C  
ATOM   1426  CD1 LEU D  49      11.453  -4.858  -6.727  1.00 95.54           C  
ATOM   1427  CD2 LEU D  49       9.320  -5.326  -5.489  1.00 95.54           C  
ATOM   1428  N   ARG D  50       8.165  -4.669 -10.387  1.00 96.12           N  
ATOM   1429  CA  ARG D  50       7.671  -5.670 -11.327  1.00 96.12           C  
ATOM   1430  C   ARG D  50       8.489  -5.663 -12.615  1.00 96.12           C  
ATOM   1431  CB  ARG D  50       6.193  -5.428 -11.644  1.00 96.12           C  
ATOM   1432  O   ARG D  50       8.814  -6.722 -13.155  1.00 96.12           O  
ATOM   1433  CG  ARG D  50       5.559  -6.517 -12.494  1.00 96.12           C  
ATOM   1434  CD  ARG D  50       4.076  -6.260 -12.725  1.00 96.12           C  
ATOM   1435  NE  ARG D  50       3.508  -7.207 -13.680  1.00 96.12           N  
ATOM   1436  NH1 ARG D  50       1.453  -6.158 -13.811  1.00 96.12           N  
ATOM   1437  NH2 ARG D  50       1.859  -8.051 -15.039  1.00 96.12           N  
ATOM   1438  CZ  ARG D  50       2.275  -7.137 -14.174  1.00 96.12           C  
ATOM   1439  N   GLU D  51       8.809  -4.509 -13.153  1.00 95.27           N  
ATOM   1440  CA  GLU D  51       9.616  -4.389 -14.363  1.00 95.27           C  
ATOM   1441  C   GLU D  51      11.022  -4.942 -14.146  1.00 95.27           C  
ATOM   1442  CB  GLU D  51       9.689  -2.930 -14.819  1.00 95.27           C  
ATOM   1443  O   GLU D  51      11.566  -5.629 -15.013  1.00 95.27           O  
ATOM   1444  CG  GLU D  51       8.378  -2.392 -15.372  1.00 95.27           C  
ATOM   1445  CD  GLU D  51       7.855  -3.187 -16.557  1.00 95.27           C  
ATOM   1446  OE1 GLU D  51       6.619  -3.335 -16.692  1.00 95.27           O  
ATOM   1447  OE2 GLU D  51       8.688  -3.667 -17.358  1.00 95.27           O  
ATOM   1448  N   LYS D  52      11.583  -4.614 -12.939  1.00 94.66           N  
ATOM   1449  CA  LYS D  52      12.905  -5.138 -12.611  1.00 94.66           C  
ATOM   1450  C   LYS D  52      12.896  -6.663 -12.563  1.00 94.66           C  
ATOM   1451  CB  LYS D  52      13.390  -4.574 -11.275  1.00 94.66           C  
ATOM   1452  O   LYS D  52      13.810  -7.311 -13.077  1.00 94.66           O  
ATOM   1453  CG  LYS D  52      13.898  -3.142 -11.354  1.00 94.66           C  
ATOM   1454  CD  LYS D  52      14.368  -2.640  -9.996  1.00 94.66           C  
ATOM   1455  CE  LYS D  52      14.791  -1.178 -10.055  1.00 94.66           C  
ATOM   1456  NZ  LYS D  52      15.196  -0.663  -8.713  1.00 94.66           N  
ATOM   1457  N   TRP D  53      11.875  -7.208 -12.032  1.00 93.74           N  
ATOM   1458  CA  TRP D  53      11.754  -8.659 -11.939  1.00 93.74           C  
ATOM   1459  C   TRP D  53      11.672  -9.289 -13.325  1.00 93.74           C  
ATOM   1460  CB  TRP D  53      10.522  -9.045 -11.115  1.00 93.74           C  
ATOM   1461  O   TRP D  53      12.295 -10.321 -13.583  1.00 93.74           O  
ATOM   1462  CG  TRP D  53      10.346 -10.523 -10.939  1.00 93.74           C  
ATOM   1463  CD1 TRP D  53      10.917 -11.313  -9.979  1.00 93.74           C  
ATOM   1464  CD2 TRP D  53       9.548 -11.391 -11.749  1.00 93.74           C  
ATOM   1465  CE2 TRP D  53       9.681 -12.695 -11.222  1.00 93.74           C  
ATOM   1466  CE3 TRP D  53       8.732 -11.192 -12.871  1.00 93.74           C  
ATOM   1467  NE1 TRP D  53      10.520 -12.620 -10.144  1.00 93.74           N  
ATOM   1468  CH2 TRP D  53       8.234 -13.574 -12.877  1.00 93.74           C  
ATOM   1469  CZ2 TRP D  53       9.026 -13.796 -11.780  1.00 93.74           C  
ATOM   1470  CZ3 TRP D  53       8.082 -12.289 -13.425  1.00 93.74           C  
ATOM   1471  N   LYS D  54      10.937  -8.677 -14.191  1.00 94.54           N  
ATOM   1472  CA  LYS D  54      10.812  -9.191 -15.552  1.00 94.54           C  
ATOM   1473  C   LYS D  54      12.173  -9.262 -16.239  1.00 94.54           C  
ATOM   1474  CB  LYS D  54       9.857  -8.320 -16.370  1.00 94.54           C  
ATOM   1475  O   LYS D  54      12.486 -10.249 -16.908  1.00 94.54           O  
ATOM   1476  CG  LYS D  54       9.531  -8.882 -17.745  1.00 94.54           C  
ATOM   1477  CD  LYS D  54       8.553  -7.987 -18.497  1.00 94.54           C  
ATOM   1478  CE  LYS D  54       8.307  -8.492 -19.913  1.00 94.54           C  
ATOM   1479  NZ  LYS D  54       7.357  -7.613 -20.657  1.00 94.54           N  
ATOM   1480  N   ARG D  55      13.001  -8.294 -16.036  1.00 94.96           N  
ATOM   1481  CA  ARG D  55      14.333  -8.272 -16.632  1.00 94.96           C  
ATOM   1482  C   ARG D  55      15.220  -9.356 -16.029  1.00 94.96           C  
ATOM   1483  CB  ARG D  55      14.983  -6.900 -16.447  1.00 94.96           C  
ATOM   1484  O   ARG D  55      15.958 -10.033 -16.749  1.00 94.96           O  
ATOM   1485  CG  ARG D  55      14.357  -5.802 -17.293  1.00 94.96           C  
ATOM   1486  CD  ARG D  55      15.206  -4.539 -17.296  1.00 94.96           C  
ATOM   1487  NE  ARG D  55      15.205  -3.885 -15.991  1.00 94.96           N  
ATOM   1488  NH1 ARG D  55      13.454  -2.458 -16.477  1.00 94.96           N  
ATOM   1489  NH2 ARG D  55      14.459  -2.387 -14.418  1.00 94.96           N  
ATOM   1490  CZ  ARG D  55      14.373  -2.912 -15.631  1.00 94.96           C  
ATOM   1491  N   LEU D  56      15.122  -9.473 -14.768  1.00 94.96           N  
ATOM   1492  CA  LEU D  56      15.909 -10.495 -14.087  1.00 94.96           C  
ATOM   1493  C   LEU D  56      15.501 -11.891 -14.544  1.00 94.96           C  
ATOM   1494  CB  LEU D  56      15.745 -10.374 -12.569  1.00 94.96           C  
ATOM   1495  O   LEU D  56      16.354 -12.758 -14.743  1.00 94.96           O  
ATOM   1496  CG  LEU D  56      16.485  -9.217 -11.897  1.00 94.96           C  
ATOM   1497  CD1 LEU D  56      16.121  -9.142 -10.418  1.00 94.96           C  
ATOM   1498  CD2 LEU D  56      17.992  -9.370 -12.075  1.00 94.96           C  
ATOM   1499  N   LYS D  57      14.266 -12.077 -14.746  1.00 95.58           N  
ATOM   1500  CA  LYS D  57      13.775 -13.368 -15.220  1.00 95.58           C  
ATOM   1501  C   LYS D  57      14.335 -13.695 -16.601  1.00 95.58           C  
ATOM   1502  CB  LYS D  57      12.246 -13.379 -15.259  1.00 95.58           C  
ATOM   1503  O   LYS D  57      14.731 -14.833 -16.862  1.00 95.58           O  
ATOM   1504  CG  LYS D  57      11.648 -14.705 -15.704  1.00 95.58           C  
ATOM   1505  CD  LYS D  57      10.133 -14.619 -15.838  1.00 95.58           C  
ATOM   1506  CE  LYS D  57       9.551 -15.884 -16.454  1.00 95.58           C  
ATOM   1507  NZ  LYS D  57       8.084 -15.756 -16.701  1.00 95.58           N  
ATOM   1508  N   GLU D  58      14.331 -12.721 -17.464  1.00 95.16           N  
ATOM   1509  CA  GLU D  58      14.869 -12.926 -18.806  1.00 95.16           C  
ATOM   1510  C   GLU D  58      16.349 -13.294 -18.756  1.00 95.16           C  
ATOM   1511  CB  GLU D  58      14.666 -11.675 -19.664  1.00 95.16           C  
ATOM   1512  O   GLU D  58      16.789 -14.214 -19.449  1.00 95.16           O  
ATOM   1513  CG  GLU D  58      13.223 -11.449 -20.089  1.00 95.16           C  
ATOM   1514  CD  GLU D  58      13.008 -10.123 -20.802  1.00 95.16           C  
ATOM   1515  OE1 GLU D  58      11.857  -9.823 -21.192  1.00 95.16           O  
ATOM   1516  OE2 GLU D  58      13.999  -9.378 -20.971  1.00 95.16           O  
ATOM   1517  N   ARG D  59      17.086 -12.650 -17.900  1.00 94.76           N  
ATOM   1518  CA  ARG D  59      18.511 -12.929 -17.758  1.00 94.76           C  
ATOM   1519  C   ARG D  59      18.742 -14.330 -17.202  1.00 94.76           C  
ATOM   1520  CB  ARG D  59      19.176 -11.890 -16.853  1.00 94.76           C  
ATOM   1521  O   ARG D  59      19.633 -15.048 -17.661  1.00 94.76           O  
ATOM   1522  CG  ARG D  59      20.695 -11.958 -16.849  1.00 94.76           C  
ATOM   1523  CD  ARG D  59      21.312 -10.746 -16.167  1.00 94.76           C  
ATOM   1524  NE  ARG D  59      22.763 -10.869 -16.058  1.00 94.76           N  
ATOM   1525  NH1 ARG D  59      23.067  -8.821 -15.033  1.00 94.76           N  
ATOM   1526  NH2 ARG D  59      24.870 -10.167 -15.473  1.00 94.76           N  
ATOM   1527  CZ  ARG D  59      23.564  -9.952 -15.522  1.00 94.76           C  
ATOM   1528  N   LEU D  60      17.925 -14.655 -16.269  1.00 95.33           N  
ATOM   1529  CA  LEU D  60      18.050 -15.979 -15.670  1.00 95.33           C  
ATOM   1530  C   LEU D  60      17.748 -17.069 -16.692  1.00 95.33           C  
ATOM   1531  CB  LEU D  60      17.109 -16.115 -14.469  1.00 95.33           C  
ATOM   1532  O   LEU D  60      18.450 -18.082 -16.752  1.00 95.33           O  
ATOM   1533  CG  LEU D  60      17.149 -17.450 -13.724  1.00 95.33           C  
ATOM   1534  CD1 LEU D  60      18.531 -17.679 -13.121  1.00 95.33           C  
ATOM   1535  CD2 LEU D  60      16.075 -17.491 -12.642  1.00 95.33           C  
ATOM   1536  N   GLU D  61      16.791 -16.869 -17.503  1.00 94.54           N  
ATOM   1537  CA  GLU D  61      16.430 -17.849 -18.523  1.00 94.54           C  
ATOM   1538  C   GLU D  61      17.532 -17.987 -19.570  1.00 94.54           C  
ATOM   1539  CB  GLU D  61      15.110 -17.464 -19.196  1.00 94.54           C  
ATOM   1540  O   GLU D  61      17.830 -19.095 -20.022  1.00 94.54           O  
ATOM   1541  CG  GLU D  61      13.881 -17.741 -18.343  1.00 94.54           C  
ATOM   1542  CD  GLU D  61      12.592 -17.226 -18.963  1.00 94.54           C  
ATOM   1543  OE1 GLU D  61      11.504 -17.473 -18.395  1.00 94.54           O  
ATOM   1544  OE2 GLU D  61      12.670 -16.570 -20.025  1.00 94.54           O  
ATOM   1545  N   GLU D  62      18.164 -16.856 -19.910  1.00 94.76           N  
ATOM   1546  CA  GLU D  62      19.278 -16.898 -20.853  1.00 94.76           C  
ATOM   1547  C   GLU D  62      20.452 -17.691 -20.287  1.00 94.76           C  
ATOM   1548  CB  GLU D  62      19.727 -15.481 -21.217  1.00 94.76           C  
ATOM   1549  O   GLU D  62      21.051 -18.509 -20.988  1.00 94.76           O  
ATOM   1550  CG  GLU D  62      18.765 -14.749 -22.142  1.00 94.76           C  
ATOM   1551  CD  GLU D  62      19.167 -13.307 -22.406  1.00 94.76           C  
ATOM   1552  OE1 GLU D  62      18.391 -12.569 -23.056  1.00 94.76           O  
ATOM   1553  OE2 GLU D  62      20.268 -12.911 -21.961  1.00 94.76           O  
ATOM   1554  N   LEU D  63      20.729 -17.441 -19.059  1.00 93.29           N  
ATOM   1555  CA  LEU D  63      21.821 -18.148 -18.399  1.00 93.29           C  
ATOM   1556  C   LEU D  63      21.512 -19.637 -18.282  1.00 93.29           C  
ATOM   1557  CB  LEU D  63      22.079 -17.558 -17.010  1.00 93.29           C  
ATOM   1558  O   LEU D  63      22.385 -20.476 -18.513  1.00 93.29           O  
ATOM   1559  CG  LEU D  63      23.254 -18.151 -16.230  1.00 93.29           C  
ATOM   1560  CD1 LEU D  63      24.544 -18.017 -17.031  1.00 93.29           C  
ATOM   1561  CD2 LEU D  63      23.389 -17.473 -14.871  1.00 93.29           C  
ATOM   1562  N   ARG D  64      20.284 -19.889 -18.004  1.00 95.66           N  
ATOM   1563  CA  ARG D  64      19.875 -21.286 -17.896  1.00 95.66           C  
ATOM   1564  C   ARG D  64      20.063 -22.015 -19.223  1.00 95.66           C  
ATOM   1565  CB  ARG D  64      18.416 -21.386 -17.446  1.00 95.66           C  
ATOM   1566  O   ARG D  64      20.558 -23.143 -19.252  1.00 95.66           O  
ATOM   1567  CG  ARG D  64      17.959 -22.805 -17.148  1.00 95.66           C  
ATOM   1568  CD  ARG D  64      16.490 -22.853 -16.751  1.00 95.66           C  
ATOM   1569  NE  ARG D  64      15.984 -24.222 -16.722  1.00 95.66           N  
ATOM   1570  NH1 ARG D  64      13.787 -23.622 -16.336  1.00 95.66           N  
ATOM   1571  NH2 ARG D  64      14.361 -25.834 -16.518  1.00 95.66           N  
ATOM   1572  CZ  ARG D  64      14.712 -24.556 -16.526  1.00 95.66           C  
ATOM   1573  N   GLU D  65      19.695 -21.455 -20.316  1.00 94.00           N  
ATOM   1574  CA  GLU D  65      19.824 -22.055 -21.641  1.00 94.00           C  
ATOM   1575  C   GLU D  65      21.290 -22.256 -22.016  1.00 94.00           C  
ATOM   1576  CB  GLU D  65      19.126 -21.190 -22.694  1.00 94.00           C  
ATOM   1577  O   GLU D  65      21.661 -23.299 -22.558  1.00 94.00           O  
ATOM   1578  CG  GLU D  65      19.038 -21.842 -24.066  1.00 94.00           C  
ATOM   1579  CD  GLU D  65      18.220 -21.036 -25.062  1.00 94.00           C  
ATOM   1580  OE1 GLU D  65      18.054 -21.487 -26.218  1.00 94.00           O  
ATOM   1581  OE2 GLU D  65      17.742 -19.943 -24.684  1.00 94.00           O  
ATOM   1582  N   LYS D  66      22.116 -21.252 -21.684  1.00 93.61           N  
ATOM   1583  CA  LYS D  66      23.544 -21.349 -21.975  1.00 93.61           C  
ATOM   1584  C   LYS D  66      24.185 -22.501 -21.205  1.00 93.61           C  
ATOM   1585  CB  LYS D  66      24.251 -20.036 -21.638  1.00 93.61           C  
ATOM   1586  O   LYS D  66      24.955 -23.279 -21.770  1.00 93.61           O  
ATOM   1587  CG  LYS D  66      25.723 -20.008 -22.025  1.00 93.61           C  
ATOM   1588  CD  LYS D  66      26.371 -18.679 -21.662  1.00 93.61           C  
ATOM   1589  CE  LYS D  66      27.874 -18.704 -21.906  1.00 93.61           C  
ATOM   1590  NZ  LYS D  66      28.518 -17.410 -21.530  1.00 93.61           N  
ATOM   1591  N   LEU D  67      23.820 -22.608 -19.977  1.00 92.87           N  
ATOM   1592  CA  LEU D  67      24.396 -23.650 -19.134  1.00 92.87           C  
ATOM   1593  C   LEU D  67      23.915 -25.030 -19.570  1.00 92.87           C  
ATOM   1594  CB  LEU D  67      24.035 -23.411 -17.665  1.00 92.87           C  
ATOM   1595  O   LEU D  67      24.691 -25.988 -19.577  1.00 92.87           O  
ATOM   1596  CG  LEU D  67      24.760 -22.260 -16.967  1.00 92.87           C  
ATOM   1597  CD1 LEU D  67      24.163 -22.017 -15.585  1.00 92.87           C  
ATOM   1598  CD2 LEU D  67      26.254 -22.552 -16.866  1.00 92.87           C  
ATOM   1599  N   ARG D  68      22.770 -25.119 -19.976  1.00 93.75           N  
ATOM   1600  CA  ARG D  68      22.237 -26.391 -20.453  1.00 93.75           C  
ATOM   1601  C   ARG D  68      22.945 -26.837 -21.728  1.00 93.75           C  
ATOM   1602  CB  ARG D  68      20.731 -26.286 -20.699  1.00 93.75           C  
ATOM   1603  O   ARG D  68      23.281 -28.014 -21.879  1.00 93.75           O  
ATOM   1604  CG  ARG D  68      20.049 -27.625 -20.928  1.00 93.75           C  
ATOM   1605  CD  ARG D  68      18.563 -27.460 -21.217  1.00 93.75           C  
ATOM   1606  NE  ARG D  68      17.945 -28.725 -21.603  1.00 93.75           N  
ATOM   1607  NH1 ARG D  68      15.822 -27.849 -21.852  1.00 93.75           N  
ATOM   1608  NH2 ARG D  68      16.200 -30.078 -22.234  1.00 93.75           N  
ATOM   1609  CZ  ARG D  68      16.657 -28.881 -21.896  1.00 93.75           C  
ATOM   1610  N   ARG D  69      23.191 -25.918 -22.600  1.00 94.33           N  
ATOM   1611  CA  ARG D  69      23.880 -26.234 -23.847  1.00 94.33           C  
ATOM   1612  C   ARG D  69      25.315 -26.678 -23.583  1.00 94.33           C  
ATOM   1613  CB  ARG D  69      23.870 -25.027 -24.788  1.00 94.33           C  
ATOM   1614  O   ARG D  69      25.805 -27.619 -24.211  1.00 94.33           O  
ATOM   1615  CG  ARG D  69      22.512 -24.742 -25.410  1.00 94.33           C  
ATOM   1616  CD  ARG D  69      22.571 -23.571 -26.380  1.00 94.33           C  
ATOM   1617  NE  ARG D  69      21.238 -23.171 -26.823  1.00 94.33           N  
ATOM   1618  NH1 ARG D  69      21.955 -21.291 -27.959  1.00 94.33           N  
ATOM   1619  NH2 ARG D  69      19.726 -21.826 -27.910  1.00 94.33           N  
ATOM   1620  CZ  ARG D  69      20.976 -22.097 -27.563  1.00 94.33           C  
ATOM   1621  N   GLU D  70      25.940 -26.011 -22.679  1.00 92.61           N  
ATOM   1622  CA  GLU D  70      27.315 -26.361 -22.338  1.00 92.61           C  
ATOM   1623  C   GLU D  70      27.392 -27.751 -21.713  1.00 92.61           C  
ATOM   1624  CB  GLU D  70      27.914 -25.323 -21.386  1.00 92.61           C  
ATOM   1625  O   GLU D  70      28.301 -28.526 -22.018  1.00 92.61           O  
ATOM   1626  CG  GLU D  70      28.272 -24.006 -22.060  1.00 92.61           C  
ATOM   1627  CD  GLU D  70      28.801 -22.961 -21.090  1.00 92.61           C  
ATOM   1628  OE1 GLU D  70      29.149 -21.843 -21.533  1.00 92.61           O  
ATOM   1629  OE2 GLU D  70      28.870 -23.263 -19.878  1.00 92.61           O  
ATOM   1630  N   GLU D  71      26.363 -28.042 -20.895  1.00 92.86           N  
ATOM   1631  CA  GLU D  71      26.329 -29.365 -20.280  1.00 92.86           C  
ATOM   1632  C   GLU D  71      26.112 -30.455 -21.325  1.00 92.86           C  
ATOM   1633  CB  GLU D  71      25.234 -29.434 -19.213  1.00 92.86           C  
ATOM   1634  O   GLU D  71      26.741 -31.513 -21.266  1.00 92.86           O  
ATOM   1635  CG  GLU D  71      25.287 -30.691 -18.357  1.00 92.86           C  
ATOM   1636  CD  GLU D  71      24.302 -30.671 -17.199  1.00 92.86           C  
ATOM   1637  OE1 GLU D  71      24.409 -31.532 -16.296  1.00 92.86           O  
ATOM   1638  OE2 GLU D  71      23.415 -29.788 -17.195  1.00 92.86           O  
ATOM   1639  N   GLN D  72      25.304 -30.202 -22.174  1.00 92.19           N  
ATOM   1640  CA  GLN D  72      25.048 -31.160 -23.245  1.00 92.19           C  
ATOM   1641  C   GLN D  72      26.300 -31.393 -24.086  1.00 92.19           C  
ATOM   1642  CB  GLN D  72      23.900 -30.679 -24.133  1.00 92.19           C  
ATOM   1643  O   GLN D  72      26.617 -32.532 -24.435  1.00 92.19           O  
ATOM   1644  CG  GLN D  72      23.437 -31.712 -25.152  1.00 92.19           C  
ATOM   1645  CD  GLN D  72      22.219 -31.258 -25.936  1.00 92.19           C  
ATOM   1646  NE2 GLN D  72      21.675 -32.151 -26.755  1.00 92.19           N  
ATOM   1647  OE1 GLN D  72      21.772 -30.114 -25.805  1.00 92.19           O  
ATOM   1648  N   ARG D  73      27.007 -30.392 -24.406  1.00 92.60           N  
ATOM   1649  CA  ARG D  73      28.236 -30.503 -25.185  1.00 92.60           C  
ATOM   1650  C   ARG D  73      29.285 -31.322 -24.440  1.00 92.60           C  
ATOM   1651  CB  ARG D  73      28.792 -29.116 -25.515  1.00 92.60           C  
ATOM   1652  O   ARG D  73      29.961 -32.164 -25.035  1.00 92.60           O  
ATOM   1653  CG  ARG D  73      28.043 -28.401 -26.628  1.00 92.60           C  
ATOM   1654  CD  ARG D  73      28.776 -27.148 -27.087  1.00 92.60           C  
ATOM   1655  NE  ARG D  73      28.837 -26.142 -26.031  1.00 92.60           N  
ATOM   1656  NH1 ARG D  73      28.967 -24.340 -27.472  1.00 92.60           N  
ATOM   1657  NH2 ARG D  73      28.976 -24.004 -25.204  1.00 92.60           N  
ATOM   1658  CZ  ARG D  73      28.927 -24.831 -26.238  1.00 92.60           C  
ATOM   1659  N   ARG D  74      29.392 -31.102 -23.190  1.00 90.78           N  
ATOM   1660  CA  ARG D  74      30.357 -31.834 -22.377  1.00 90.78           C  
ATOM   1661  C   ARG D  74      30.002 -33.316 -22.308  1.00 90.78           C  
ATOM   1662  CB  ARG D  74      30.429 -31.246 -20.966  1.00 90.78           C  
ATOM   1663  O   ARG D  74      30.885 -34.174 -22.361  1.00 90.78           O  
ATOM   1664  CG  ARG D  74      31.200 -29.938 -20.883  1.00 90.78           C  
ATOM   1665  CD  ARG D  74      31.373 -29.476 -19.443  1.00 90.78           C  
ATOM   1666  NE  ARG D  74      31.997 -28.158 -19.370  1.00 90.78           N  
ATOM   1667  NH1 ARG D  74      32.387 -28.240 -17.095  1.00 90.78           N  
ATOM   1668  NH2 ARG D  74      33.014 -26.396 -18.305  1.00 90.78           N  
ATOM   1669  CZ  ARG D  74      32.464 -27.601 -18.257  1.00 90.78           C  
ATOM   1670  N   ARG D  75      28.701 -33.622 -22.251  1.00 91.63           N  
ATOM   1671  CA  ARG D  75      28.257 -35.012 -22.214  1.00 91.63           C  
ATOM   1672  C   ARG D  75      28.526 -35.709 -23.543  1.00 91.63           C  
ATOM   1673  CB  ARG D  75      26.767 -35.091 -21.874  1.00 91.63           C  
ATOM   1674  O   ARG D  75      28.911 -36.880 -23.570  1.00 91.63           O  
ATOM   1675  CG  ARG D  75      26.457 -34.846 -20.405  1.00 91.63           C  
ATOM   1676  CD  ARG D  75      24.971 -34.995 -20.111  1.00 91.63           C  
ATOM   1677  NE  ARG D  75      24.655 -34.629 -18.733  1.00 91.63           N  
ATOM   1678  NH1 ARG D  75      22.443 -35.284 -18.846  1.00 91.63           N  
ATOM   1679  NH2 ARG D  75      23.285 -34.408 -16.903  1.00 91.63           N  
ATOM   1680  CZ  ARG D  75      23.462 -34.775 -18.164  1.00 91.63           C  
ATOM   1681  N   GLU D  76      28.442 -34.992 -24.604  1.00 93.21           N  
ATOM   1682  CA  GLU D  76      28.641 -35.579 -25.926  1.00 93.21           C  
ATOM   1683  C   GLU D  76      30.125 -35.774 -26.226  1.00 93.21           C  
ATOM   1684  CB  GLU D  76      27.997 -34.706 -27.005  1.00 93.21           C  
ATOM   1685  O   GLU D  76      30.505 -36.725 -26.912  1.00 93.21           O  
ATOM   1686  CG  GLU D  76      26.475 -34.723 -26.983  1.00 93.21           C  
ATOM   1687  CD  GLU D  76      25.850 -33.793 -28.010  1.00 93.21           C  
ATOM   1688  OE1 GLU D  76      24.603 -33.759 -28.119  1.00 93.21           O  
ATOM   1689  OE2 GLU D  76      26.612 -33.092 -28.713  1.00 93.21           O  
ATOM   1690  N   GLU D  77      31.085 -34.988 -25.713  1.00 89.31           N  
ATOM   1691  CA  GLU D  77      32.521 -35.108 -25.946  1.00 89.31           C  
ATOM   1692  C   GLU D  77      33.124 -36.231 -25.106  1.00 89.31           C  
ATOM   1693  CB  GLU D  77      33.228 -33.785 -25.642  1.00 89.31           C  
ATOM   1694  O   GLU D  77      34.096 -36.868 -25.518  1.00 89.31           O  
ATOM   1695  CG  GLU D  77      33.016 -32.716 -26.703  1.00 89.31           C  
ATOM   1696  CD  GLU D  77      33.680 -31.391 -26.362  1.00 89.31           C  
ATOM   1697  OE1 GLU D  77      33.586 -30.439 -27.170  1.00 89.31           O  
ATOM   1698  OE2 GLU D  77      34.301 -31.305 -25.279  1.00 89.31           O  
ATOM   1699  N   LYS D  78      32.380 -36.878 -24.051  1.00 83.30           N  
ATOM   1700  CA  LYS D  78      32.873 -38.050 -23.334  1.00 83.30           C  
ATOM   1701  C   LYS D  78      32.508 -39.337 -24.069  1.00 83.30           C  
ATOM   1702  CB  LYS D  78      32.316 -38.083 -21.910  1.00 83.30           C  
ATOM   1703  O   LYS D  78      33.298 -40.283 -24.105  1.00 83.30           O  
ATOM   1704  CG  LYS D  78      33.034 -37.153 -20.943  1.00 83.30           C  
ATOM   1705  CD  LYS D  78      32.522 -37.325 -19.519  1.00 83.30           C  
ATOM   1706  CE  LYS D  78      33.175 -36.333 -18.566  1.00 83.30           C  
ATOM   1707  NZ  LYS D  78      32.670 -36.492 -17.169  1.00 83.30           N  
TER    1708      LYS D  78                                                      
ENDMDL                                                                          
END                                                                             
