# Supplementary material for: De novo design of obligate ABC-type heterotrimeric proteins
Source: Nat Struct Mol Biol. 2022 Dec 15;29(12):1266–76. doi: 10.1038/s41594-022-00879-4 (PMC9758053; doi:10.1038/s41594-022-00879-4)
Supplement: Supplementary file 4 — This compressed file contains all PDB files and scripts used in our design protocols and analyses, as well as the final design model outputs. [file 41594_2022_879_MOESM4_ESM.zip › source_data/pdbs/AF-Multimer for base_pdbs/DHT01/DHT01_AF-Mult_model4.pdb]

MODEL     1                                                                     
ATOM      1  N   ASP B   1     -23.834  31.938 -14.030  1.00 65.41           N  
ATOM      2  CA  ASP B   1     -22.563  32.580 -13.711  1.00 65.41           C  
ATOM      3  C   ASP B   1     -21.398  31.606 -13.879  1.00 65.41           C  
ATOM      4  CB  ASP B   1     -22.584  33.132 -12.284  1.00 65.41           C  
ATOM      5  O   ASP B   1     -21.334  30.582 -13.196  1.00 65.41           O  
ATOM      6  CG  ASP B   1     -21.401  34.034 -11.979  1.00 65.41           C  
ATOM      7  OD1 ASP B   1     -21.289  34.528 -10.837  1.00 65.41           O  
ATOM      8  OD2 ASP B   1     -20.574  34.254 -12.891  1.00 65.41           O  
ATOM      9  N   GLU B   2     -20.777  31.508 -15.012  1.00 85.32           N  
ATOM     10  CA  GLU B   2     -19.619  30.728 -15.438  1.00 85.32           C  
ATOM     11  C   GLU B   2     -18.539  30.710 -14.360  1.00 85.32           C  
ATOM     12  CB  GLU B   2     -19.048  31.283 -16.745  1.00 85.32           C  
ATOM     13  O   GLU B   2     -17.918  29.674 -14.113  1.00 85.32           O  
ATOM     14  CG  GLU B   2     -19.842  30.886 -17.981  1.00 85.32           C  
ATOM     15  CD  GLU B   2     -19.251  31.425 -19.274  1.00 85.32           C  
ATOM     16  OE1 GLU B   2     -19.768  31.091 -20.364  1.00 85.32           O  
ATOM     17  OE2 GLU B   2     -18.261  32.187 -19.196  1.00 85.32           O  
ATOM     18  N   GLU B   3     -18.375  31.733 -13.572  1.00 86.47           N  
ATOM     19  CA  GLU B   3     -17.405  31.843 -12.487  1.00 86.47           C  
ATOM     20  C   GLU B   3     -17.760  30.911 -11.333  1.00 86.47           C  
ATOM     21  CB  GLU B   3     -17.316  33.288 -11.989  1.00 86.47           C  
ATOM     22  O   GLU B   3     -16.884  30.253 -10.767  1.00 86.47           O  
ATOM     23  CG  GLU B   3     -16.236  33.512 -10.940  1.00 86.47           C  
ATOM     24  CD  GLU B   3     -16.154  34.952 -10.462  1.00 86.47           C  
ATOM     25  OE1 GLU B   3     -15.432  35.224  -9.476  1.00 86.47           O  
ATOM     26  OE2 GLU B   3     -16.817  35.816 -11.077  1.00 86.47           O  
ATOM     27  N   GLU B   4     -19.055  30.848 -10.977  1.00 88.84           N  
ATOM     28  CA  GLU B   4     -19.508  29.986  -9.889  1.00 88.84           C  
ATOM     29  C   GLU B   4     -19.310  28.513 -10.232  1.00 88.84           C  
ATOM     30  CB  GLU B   4     -20.979  30.258  -9.564  1.00 88.84           C  
ATOM     31  O   GLU B   4     -18.890  27.723  -9.384  1.00 88.84           O  
ATOM     32  CG  GLU B   4     -21.460  29.588  -8.285  1.00 88.84           C  
ATOM     33  CD  GLU B   4     -22.838  30.057  -7.845  1.00 88.84           C  
ATOM     34  OE1 GLU B   4     -23.307  29.632  -6.764  1.00 88.84           O  
ATOM     35  OE2 GLU B   4     -23.454  30.855  -8.586  1.00 88.84           O  
ATOM     36  N   LYS B   5     -19.551  28.041 -11.401  1.00 89.08           N  
ATOM     37  CA  LYS B   5     -19.376  26.658 -11.835  1.00 89.08           C  
ATOM     38  C   LYS B   5     -17.906  26.249 -11.787  1.00 89.08           C  
ATOM     39  CB  LYS B   5     -19.928  26.465 -13.248  1.00 89.08           C  
ATOM     40  O   LYS B   5     -17.579  25.140 -11.361  1.00 89.08           O  
ATOM     41  CG  LYS B   5     -21.447  26.427 -13.319  1.00 89.08           C  
ATOM     42  CD  LYS B   5     -21.934  26.147 -14.735  1.00 89.08           C  
ATOM     43  CE  LYS B   5     -23.453  26.182 -14.823  1.00 89.08           C  
ATOM     44  NZ  LYS B   5     -23.933  25.978 -16.222  1.00 89.08           N  
ATOM     45  N   LEU B   6     -17.052  27.202 -12.152  1.00 88.02           N  
ATOM     46  CA  LEU B   6     -15.619  26.925 -12.136  1.00 88.02           C  
ATOM     47  C   LEU B   6     -15.102  26.821 -10.706  1.00 88.02           C  
ATOM     48  CB  LEU B   6     -14.853  28.015 -12.890  1.00 88.02           C  
ATOM     49  O   LEU B   6     -14.294  25.942 -10.395  1.00 88.02           O  
ATOM     50  CG  LEU B   6     -14.851  27.910 -14.416  1.00 88.02           C  
ATOM     51  CD1 LEU B   6     -14.482  29.252 -15.040  1.00 88.02           C  
ATOM     52  CD2 LEU B   6     -13.889  26.819 -14.876  1.00 88.02           C  
ATOM     53  N   ARG B   7     -15.568  27.689  -9.835  1.00 89.20           N  
ATOM     54  CA  ARG B   7     -15.190  27.641  -8.427  1.00 89.20           C  
ATOM     55  C   ARG B   7     -15.611  26.321  -7.791  1.00 89.20           C  
ATOM     56  CB  ARG B   7     -15.811  28.813  -7.663  1.00 89.20           C  
ATOM     57  O   ARG B   7     -14.844  25.715  -7.040  1.00 89.20           O  
ATOM     58  CG  ARG B   7     -15.337  28.930  -6.223  1.00 89.20           C  
ATOM     59  CD  ARG B   7     -16.006  30.092  -5.502  1.00 89.20           C  
ATOM     60  NE  ARG B   7     -15.688  30.097  -4.077  1.00 89.20           N  
ATOM     61  NH1 ARG B   7     -17.170  31.786  -3.541  1.00 89.20           N  
ATOM     62  NH2 ARG B   7     -15.885  30.821  -1.906  1.00 89.20           N  
ATOM     63  CZ  ARG B   7     -16.248  30.901  -3.178  1.00 89.20           C  
ATOM     64  N   GLU B   8     -16.878  25.888  -8.053  1.00 92.32           N  
ATOM     65  CA  GLU B   8     -17.387  24.631  -7.513  1.00 92.32           C  
ATOM     66  C   GLU B   8     -16.576  23.443  -8.022  1.00 92.32           C  
ATOM     67  CB  GLU B   8     -18.865  24.452  -7.869  1.00 92.32           C  
ATOM     68  O   GLU B   8     -16.259  22.528  -7.259  1.00 92.32           O  
ATOM     69  CG  GLU B   8     -19.804  25.331  -7.056  1.00 92.32           C  
ATOM     70  CD  GLU B   8     -21.261  25.197  -7.471  1.00 92.32           C  
ATOM     71  OE1 GLU B   8     -22.129  25.862  -6.862  1.00 92.32           O  
ATOM     72  OE2 GLU B   8     -21.536  24.420  -8.412  1.00 92.32           O  
ATOM     73  N   SER B   9     -16.174  23.506  -9.261  1.00 89.90           N  
ATOM     74  CA  SER B   9     -15.369  22.439  -9.847  1.00 89.90           C  
ATOM     75  C   SER B   9     -13.998  22.353  -9.184  1.00 89.90           C  
ATOM     76  CB  SER B   9     -15.205  22.657 -11.352  1.00 89.90           C  
ATOM     77  O   SER B   9     -13.513  21.259  -8.890  1.00 89.90           O  
ATOM     78  OG  SER B   9     -14.427  21.621 -11.928  1.00 89.90           O  
ATOM     79  N   LEU B  10     -13.354  23.416  -8.897  1.00 90.95           N  
ATOM     80  CA  LEU B  10     -12.041  23.450  -8.262  1.00 90.95           C  
ATOM     81  C   LEU B  10     -12.116  22.927  -6.832  1.00 90.95           C  
ATOM     82  CB  LEU B  10     -11.479  24.874  -8.269  1.00 90.95           C  
ATOM     83  O   LEU B  10     -11.246  22.168  -6.398  1.00 90.95           O  
ATOM     84  CG  LEU B  10     -10.036  25.035  -7.789  1.00 90.95           C  
ATOM     85  CD1 LEU B  10      -9.072  24.394  -8.782  1.00 90.95           C  
ATOM     86  CD2 LEU B  10      -9.701  26.509  -7.586  1.00 90.95           C  
ATOM     87  N   GLU B  11     -13.158  23.327  -6.099  1.00 92.52           N  
ATOM     88  CA  GLU B  11     -13.321  22.865  -4.724  1.00 92.52           C  
ATOM     89  C   GLU B  11     -13.549  21.357  -4.671  1.00 92.52           C  
ATOM     90  CB  GLU B  11     -14.482  23.596  -4.044  1.00 92.52           C  
ATOM     91  O   GLU B  11     -13.007  20.671  -3.801  1.00 92.52           O  
ATOM     92  CG  GLU B  11     -14.140  25.009  -3.595  1.00 92.52           C  
ATOM     93  CD  GLU B  11     -12.938  25.069  -2.665  1.00 92.52           C  
ATOM     94  OE1 GLU B  11     -12.100  25.987  -2.815  1.00 92.52           O  
ATOM     95  OE2 GLU B  11     -12.834  24.190  -1.781  1.00 92.52           O  
ATOM     96  N   GLU B  12     -14.341  20.812  -5.565  1.00 92.79           N  
ATOM     97  CA  GLU B  12     -14.580  19.374  -5.631  1.00 92.79           C  
ATOM     98  C   GLU B  12     -13.296  18.614  -5.950  1.00 92.79           C  
ATOM     99  CB  GLU B  12     -15.653  19.054  -6.675  1.00 92.79           C  
ATOM    100  O   GLU B  12     -13.022  17.570  -5.356  1.00 92.79           O  
ATOM    101  CG  GLU B  12     -17.066  19.407  -6.233  1.00 92.79           C  
ATOM    102  CD  GLU B  12     -18.109  19.173  -7.314  1.00 92.79           C  
ATOM    103  OE1 GLU B  12     -19.308  19.440  -7.069  1.00 92.79           O  
ATOM    104  OE2 GLU B  12     -17.725  18.719  -8.415  1.00 92.79           O  
ATOM    105  N   GLN B  13     -12.517  19.152  -6.809  1.00 91.75           N  
ATOM    106  CA  GLN B  13     -11.255  18.520  -7.180  1.00 91.75           C  
ATOM    107  C   GLN B  13     -10.263  18.551  -6.021  1.00 91.75           C  
ATOM    108  CB  GLN B  13     -10.651  19.206  -8.406  1.00 91.75           C  
ATOM    109  O   GLN B  13      -9.546  17.576  -5.784  1.00 91.75           O  
ATOM    110  CG  GLN B  13     -11.377  18.891  -9.707  1.00 91.75           C  
ATOM    111  CD  GLN B  13     -10.800  19.637 -10.896  1.00 91.75           C  
ATOM    112  NE2 GLN B  13     -11.171  19.211 -12.099  1.00 91.75           N  
ATOM    113  OE1 GLN B  13     -10.029  20.588 -10.735  1.00 91.75           O  
ATOM    114  N   LYS B  14     -10.202  19.641  -5.336  1.00 94.13           N  
ATOM    115  CA  LYS B  14      -9.349  19.744  -4.156  1.00 94.13           C  
ATOM    116  C   LYS B  14      -9.719  18.690  -3.116  1.00 94.13           C  
ATOM    117  CB  LYS B  14      -9.446  21.142  -3.543  1.00 94.13           C  
ATOM    118  O   LYS B  14      -8.840  18.060  -2.524  1.00 94.13           O  
ATOM    119  CG  LYS B  14      -8.496  21.374  -2.377  1.00 94.13           C  
ATOM    120  CD  LYS B  14      -8.628  22.787  -1.821  1.00 94.13           C  
ATOM    121  CE  LYS B  14      -7.789  22.974  -0.565  1.00 94.13           C  
ATOM    122  NZ  LYS B  14      -7.934  24.351  -0.002  1.00 94.13           N  
ATOM    123  N   LYS B  15     -11.043  18.468  -2.835  1.00 94.14           N  
ATOM    124  CA  LYS B  15     -11.515  17.472  -1.877  1.00 94.14           C  
ATOM    125  C   LYS B  15     -11.117  16.063  -2.307  1.00 94.14           C  
ATOM    126  CB  LYS B  15     -13.032  17.562  -1.712  1.00 94.14           C  
ATOM    127  O   LYS B  15     -10.697  15.251  -1.481  1.00 94.14           O  
ATOM    128  CG  LYS B  15     -13.497  18.756  -0.892  1.00 94.14           C  
ATOM    129  CD  LYS B  15     -15.010  18.760  -0.718  1.00 94.14           C  
ATOM    130  CE  LYS B  15     -15.489  20.018  -0.005  1.00 94.14           C  
ATOM    131  NZ  LYS B  15     -16.978  20.066   0.094  1.00 94.14           N  
ATOM    132  N   ARG B  16     -11.188  15.797  -3.584  1.00 93.62           N  
ATOM    133  CA  ARG B  16     -10.836  14.479  -4.103  1.00 93.62           C  
ATOM    134  C   ARG B  16      -9.347  14.203  -3.931  1.00 93.62           C  
ATOM    135  CB  ARG B  16     -11.224  14.361  -5.578  1.00 93.62           C  
ATOM    136  O   ARG B  16      -8.955  13.097  -3.550  1.00 93.62           O  
ATOM    137  CG  ARG B  16     -12.720  14.222  -5.813  1.00 93.62           C  
ATOM    138  CD  ARG B  16     -13.031  13.835  -7.252  1.00 93.62           C  
ATOM    139  NE  ARG B  16     -12.720  14.917  -8.181  1.00 93.62           N  
ATOM    140  NH1 ARG B  16     -14.908  15.267  -8.832  1.00 93.62           N  
ATOM    141  NH2 ARG B  16     -13.225  16.542  -9.724  1.00 93.62           N  
ATOM    142  CZ  ARG B  16     -13.618  15.573  -8.910  1.00 93.62           C  
ATOM    143  N   VAL B  17      -8.461  15.192  -4.175  1.00 94.34           N  
ATOM    144  CA  VAL B  17      -7.018  15.027  -4.034  1.00 94.34           C  
ATOM    145  C   VAL B  17      -6.667  14.784  -2.568  1.00 94.34           C  
ATOM    146  CB  VAL B  17      -6.250  16.256  -4.569  1.00 94.34           C  
ATOM    147  O   VAL B  17      -5.836  13.927  -2.256  1.00 94.34           O  
ATOM    148  CG1 VAL B  17      -4.779  16.192  -4.164  1.00 94.34           C  
ATOM    149  CG2 VAL B  17      -6.386  16.349  -6.088  1.00 94.34           C  
ATOM    150  N   LYS B  18      -7.294  15.532  -1.651  1.00 94.96           N  
ATOM    151  CA  LYS B  18      -7.052  15.344  -0.223  1.00 94.96           C  
ATOM    152  C   LYS B  18      -7.449  13.939   0.221  1.00 94.96           C  
ATOM    153  CB  LYS B  18      -7.815  16.388   0.593  1.00 94.96           C  
ATOM    154  O   LYS B  18      -6.752  13.317   1.026  1.00 94.96           O  
ATOM    155  CG  LYS B  18      -7.170  17.766   0.594  1.00 94.96           C  
ATOM    156  CD  LYS B  18      -7.871  18.710   1.562  1.00 94.96           C  
ATOM    157  CE  LYS B  18      -7.223  20.088   1.569  1.00 94.96           C  
ATOM    158  NZ  LYS B  18      -7.922  21.025   2.498  1.00 94.96           N  
ATOM    159  N   GLU B  19      -8.608  13.431  -0.259  1.00 95.31           N  
ATOM    160  CA  GLU B  19      -9.055  12.079   0.062  1.00 95.31           C  
ATOM    161  C   GLU B  19      -8.054  11.036  -0.427  1.00 95.31           C  
ATOM    162  CB  GLU B  19     -10.434  11.810  -0.545  1.00 95.31           C  
ATOM    163  O   GLU B  19      -7.721  10.098   0.300  1.00 95.31           O  
ATOM    164  CG  GLU B  19     -11.015  10.453  -0.174  1.00 95.31           C  
ATOM    165  CD  GLU B  19     -12.414  10.228  -0.727  1.00 95.31           C  
ATOM    166  OE1 GLU B  19     -13.017   9.169  -0.440  1.00 95.31           O  
ATOM    167  OE2 GLU B  19     -12.910  11.118  -1.454  1.00 95.31           O  
ATOM    168  N   ILE B  20      -7.624  11.178  -1.601  1.00 95.40           N  
ATOM    169  CA  ILE B  20      -6.651  10.266  -2.193  1.00 95.40           C  
ATOM    170  C   ILE B  20      -5.367  10.275  -1.368  1.00 95.40           C  
ATOM    171  CB  ILE B  20      -6.347  10.640  -3.661  1.00 95.40           C  
ATOM    172  O   ILE B  20      -4.796   9.218  -1.086  1.00 95.40           O  
ATOM    173  CG1 ILE B  20      -7.534  10.277  -4.562  1.00 95.40           C  
ATOM    174  CG2 ILE B  20      -5.066   9.951  -4.139  1.00 95.40           C  
ATOM    175  CD1 ILE B  20      -7.430  10.831  -5.976  1.00 95.40           C  
ATOM    176  N   GLU B  21      -4.927  11.402  -0.988  1.00 96.24           N  
ATOM    177  CA  GLU B  21      -3.708  11.533  -0.197  1.00 96.24           C  
ATOM    178  C   GLU B  21      -3.864  10.876   1.171  1.00 96.24           C  
ATOM    179  CB  GLU B  21      -3.329  13.007  -0.032  1.00 96.24           C  
ATOM    180  O   GLU B  21      -2.934  10.238   1.669  1.00 96.24           O  
ATOM    181  CG  GLU B  21      -2.740  13.635  -1.287  1.00 96.24           C  
ATOM    182  CD  GLU B  21      -2.446  15.119  -1.134  1.00 96.24           C  
ATOM    183  OE1 GLU B  21      -1.666  15.670  -1.944  1.00 96.24           O  
ATOM    184  OE2 GLU B  21      -2.999  15.736  -0.196  1.00 96.24           O  
ATOM    185  N   ARG B  22      -5.013  11.018   1.790  1.00 96.33           N  
ATOM    186  CA  ARG B  22      -5.284  10.378   3.073  1.00 96.33           C  
ATOM    187  C   ARG B  22      -5.235   8.859   2.947  1.00 96.33           C  
ATOM    188  CB  ARG B  22      -6.647  10.815   3.615  1.00 96.33           C  
ATOM    189  O   ARG B  22      -4.619   8.182   3.773  1.00 96.33           O  
ATOM    190  CG  ARG B  22      -6.939  10.317   5.021  1.00 96.33           C  
ATOM    191  CD  ARG B  22      -8.342  10.695   5.473  1.00 96.33           C  
ATOM    192  NE  ARG B  22      -9.365  10.066   4.643  1.00 96.33           N  
ATOM    193  NH1 ARG B  22     -11.059  11.501   5.278  1.00 96.33           N  
ATOM    194  NH2 ARG B  22     -11.479   9.818   3.780  1.00 96.33           N  
ATOM    195  CZ  ARG B  22     -10.632  10.463   4.569  1.00 96.33           C  
ATOM    196  N   GLU B  23      -5.939   8.269   1.949  1.00 95.61           N  
ATOM    197  CA  GLU B  23      -5.945   6.826   1.726  1.00 95.61           C  
ATOM    198  C   GLU B  23      -4.537   6.304   1.454  1.00 95.61           C  
ATOM    199  CB  GLU B  23      -6.872   6.466   0.563  1.00 95.61           C  
ATOM    200  O   GLU B  23      -4.165   5.229   1.930  1.00 95.61           O  
ATOM    201  CG  GLU B  23      -8.351   6.628   0.883  1.00 95.61           C  
ATOM    202  CD  GLU B  23      -9.257   6.351  -0.307  1.00 95.61           C  
ATOM    203  OE1 GLU B  23     -10.493   6.498  -0.176  1.00 95.61           O  
ATOM    204  OE2 GLU B  23      -8.725   5.984  -1.378  1.00 95.61           O  
ATOM    205  N   HIS B  24      -3.753   7.081   0.717  1.00 96.34           N  
ATOM    206  CA  HIS B  24      -2.373   6.692   0.448  1.00 96.34           C  
ATOM    207  C   HIS B  24      -1.554   6.642   1.733  1.00 96.34           C  
ATOM    208  CB  HIS B  24      -1.729   7.657  -0.549  1.00 96.34           C  
ATOM    209  O   HIS B  24      -0.741   5.735   1.921  1.00 96.34           O  
ATOM    210  CG  HIS B  24      -0.297   7.344  -0.847  1.00 96.34           C  
ATOM    211  CD2 HIS B  24       0.260   6.492  -1.739  1.00 96.34           C  
ATOM    212  ND1 HIS B  24       0.749   7.943  -0.179  1.00 96.34           N  
ATOM    213  CE1 HIS B  24       1.892   7.472  -0.651  1.00 96.34           C  
ATOM    214  NE2 HIS B  24       1.623   6.590  -1.598  1.00 96.34           N  
ATOM    215  N   GLU B  25      -1.712   7.638   2.582  1.00 96.02           N  
ATOM    216  CA  GLU B  25      -1.006   7.656   3.859  1.00 96.02           C  
ATOM    217  C   GLU B  25      -1.354   6.432   4.700  1.00 96.02           C  
ATOM    218  CB  GLU B  25      -1.329   8.936   4.634  1.00 96.02           C  
ATOM    219  O   GLU B  25      -0.487   5.862   5.366  1.00 96.02           O  
ATOM    220  CG  GLU B  25      -0.534   9.092   5.922  1.00 96.02           C  
ATOM    221  CD  GLU B  25       0.971   9.068   5.706  1.00 96.02           C  
ATOM    222  OE1 GLU B  25       1.715   8.732   6.655  1.00 96.02           O  
ATOM    223  OE2 GLU B  25       1.409   9.388   4.578  1.00 96.02           O  
ATOM    224  N   GLU B  26      -2.623   5.943   4.714  1.00 96.15           N  
ATOM    225  CA  GLU B  26      -3.035   4.737   5.426  1.00 96.15           C  
ATOM    226  C   GLU B  26      -2.295   3.508   4.904  1.00 96.15           C  
ATOM    227  CB  GLU B  26      -4.547   4.531   5.306  1.00 96.15           C  
ATOM    228  O   GLU B  26      -1.871   2.654   5.686  1.00 96.15           O  
ATOM    229  CG  GLU B  26      -5.369   5.536   6.100  1.00 96.15           C  
ATOM    230  CD  GLU B  26      -6.866   5.405   5.866  1.00 96.15           C  
ATOM    231  OE1 GLU B  26      -7.639   6.226   6.409  1.00 96.15           O  
ATOM    232  OE2 GLU B  26      -7.268   4.472   5.135  1.00 96.15           O  
ATOM    233  N   ILE B  27      -2.138   3.364   3.631  1.00 96.31           N  
ATOM    234  CA  ILE B  27      -1.408   2.263   3.013  1.00 96.31           C  
ATOM    235  C   ILE B  27       0.058   2.312   3.437  1.00 96.31           C  
ATOM    236  CB  ILE B  27      -1.522   2.304   1.472  1.00 96.31           C  
ATOM    237  O   ILE B  27       0.642   1.287   3.794  1.00 96.31           O  
ATOM    238  CG1 ILE B  27      -2.956   1.986   1.034  1.00 96.31           C  
ATOM    239  CG2 ILE B  27      -0.526   1.334   0.831  1.00 96.31           C  
ATOM    240  CD1 ILE B  27      -3.212   2.201  -0.451  1.00 96.31           C  
ATOM    241  N   ARG B  28       0.661   3.518   3.353  1.00 97.24           N  
ATOM    242  CA  ARG B  28       2.054   3.696   3.748  1.00 97.24           C  
ATOM    243  C   ARG B  28       2.278   3.240   5.186  1.00 97.24           C  
ATOM    244  CB  ARG B  28       2.475   5.159   3.590  1.00 97.24           C  
ATOM    245  O   ARG B  28       3.257   2.550   5.479  1.00 97.24           O  
ATOM    246  CG  ARG B  28       3.952   5.407   3.855  1.00 97.24           C  
ATOM    247  CD  ARG B  28       4.280   6.893   3.873  1.00 97.24           C  
ATOM    248  NE  ARG B  28       4.504   7.380   5.231  1.00 97.24           N  
ATOM    249  NH1 ARG B  28       6.770   7.732   4.951  1.00 97.24           N  
ATOM    250  NH2 ARG B  28       5.774   8.193   6.964  1.00 97.24           N  
ATOM    251  CZ  ARG B  28       5.682   7.767   5.712  1.00 97.24           C  
ATOM    252  N   GLU B  29       1.373   3.578   6.195  1.00 96.87           N  
ATOM    253  CA  GLU B  29       1.504   3.211   7.602  1.00 96.87           C  
ATOM    254  C   GLU B  29       1.351   1.705   7.796  1.00 96.87           C  
ATOM    255  CB  GLU B  29       0.472   3.957   8.452  1.00 96.87           C  
ATOM    256  O   GLU B  29       2.092   1.094   8.569  1.00 96.87           O  
ATOM    257  CG  GLU B  29       0.779   5.437   8.631  1.00 96.87           C  
ATOM    258  CD  GLU B  29      -0.286   6.179   9.422  1.00 96.87           C  
ATOM    259  OE1 GLU B  29      -0.110   7.389   9.692  1.00 96.87           O  
ATOM    260  OE2 GLU B  29      -1.305   5.545   9.777  1.00 96.87           O  
ATOM    261  N   ALA B  30       0.373   1.152   7.089  1.00 96.13           N  
ATOM    262  CA  ALA B  30       0.171  -0.292   7.166  1.00 96.13           C  
ATOM    263  C   ALA B  30       1.394  -1.045   6.650  1.00 96.13           C  
ATOM    264  CB  ALA B  30      -1.072  -0.699   6.378  1.00 96.13           C  
ATOM    265  O   ALA B  30       1.806  -2.049   7.237  1.00 96.13           O  
ATOM    266  N   LEU B  31       1.980  -0.627   5.540  1.00 96.84           N  
ATOM    267  CA  LEU B  31       3.180  -1.244   4.983  1.00 96.84           C  
ATOM    268  C   LEU B  31       4.340  -1.162   5.969  1.00 96.84           C  
ATOM    269  CB  LEU B  31       3.567  -0.570   3.664  1.00 96.84           C  
ATOM    270  O   LEU B  31       5.081  -2.133   6.145  1.00 96.84           O  
ATOM    271  CG  LEU B  31       4.812  -1.116   2.964  1.00 96.84           C  
ATOM    272  CD1 LEU B  31       4.640  -2.600   2.657  1.00 96.84           C  
ATOM    273  CD2 LEU B  31       5.095  -0.331   1.688  1.00 96.84           C  
ATOM    274  N   LYS B  32       4.537  -0.034   6.611  1.00 96.65           N  
ATOM    275  CA  LYS B  32       5.592   0.133   7.606  1.00 96.65           C  
ATOM    276  C   LYS B  32       5.421  -0.850   8.760  1.00 96.65           C  
ATOM    277  CB  LYS B  32       5.607   1.568   8.137  1.00 96.65           C  
ATOM    278  O   LYS B  32       6.394  -1.449   9.222  1.00 96.65           O  
ATOM    279  CG  LYS B  32       6.795   1.885   9.032  1.00 96.65           C  
ATOM    280  CD  LYS B  32       6.796   3.345   9.465  1.00 96.65           C  
ATOM    281  CE  LYS B  32       7.950   3.649  10.411  1.00 96.65           C  
ATOM    282  NZ  LYS B  32       7.944   5.076  10.851  1.00 96.65           N  
ATOM    283  N   ARG B  33       4.119  -1.061   9.242  1.00 96.74           N  
ATOM    284  CA  ARG B  33       3.845  -2.017  10.310  1.00 96.74           C  
ATOM    285  C   ARG B  33       4.205  -3.435   9.882  1.00 96.74           C  
ATOM    286  CB  ARG B  33       2.373  -1.953  10.725  1.00 96.74           C  
ATOM    287  O   ARG B  33       4.773  -4.200  10.664  1.00 96.74           O  
ATOM    288  CG  ARG B  33       2.006  -0.700  11.504  1.00 96.74           C  
ATOM    289  CD  ARG B  33       0.624  -0.811  12.132  1.00 96.74           C  
ATOM    290  NE  ARG B  33      -0.427  -0.846  11.119  1.00 96.74           N  
ATOM    291  NH1 ARG B  33      -0.777   1.438  11.107  1.00 96.74           N  
ATOM    292  NH2 ARG B  33      -2.009   0.078   9.734  1.00 96.74           N  
ATOM    293  CZ  ARG B  33      -1.069   0.223  10.656  1.00 96.74           C  
ATOM    294  N   LEU B  34       3.868  -3.837   8.664  1.00 96.36           N  
ATOM    295  CA  LEU B  34       4.188  -5.157   8.133  1.00 96.36           C  
ATOM    296  C   LEU B  34       5.698  -5.357   8.048  1.00 96.36           C  
ATOM    297  CB  LEU B  34       3.558  -5.346   6.750  1.00 96.36           C  
ATOM    298  O   LEU B  34       6.208  -6.424   8.397  1.00 96.36           O  
ATOM    299  CG  LEU B  34       2.080  -5.738   6.727  1.00 96.36           C  
ATOM    300  CD1 LEU B  34       1.525  -5.628   5.310  1.00 96.36           C  
ATOM    301  CD2 LEU B  34       1.891  -7.149   7.272  1.00 96.36           C  
ATOM    302  N   GLN B  35       6.425  -4.324   7.608  1.00 96.58           N  
ATOM    303  CA  GLN B  35       7.878  -4.399   7.510  1.00 96.58           C  
ATOM    304  C   GLN B  35       8.509  -4.655   8.875  1.00 96.58           C  
ATOM    305  CB  GLN B  35       8.443  -3.113   6.903  1.00 96.58           C  
ATOM    306  O   GLN B  35       9.423  -5.473   8.999  1.00 96.58           O  
ATOM    307  CG  GLN B  35       8.148  -2.952   5.418  1.00 96.58           C  
ATOM    308  CD  GLN B  35       8.562  -1.595   4.881  1.00 96.58           C  
ATOM    309  NE2 GLN B  35       8.980  -1.559   3.620  1.00 96.58           N  
ATOM    310  OE1 GLN B  35       8.505  -0.587   5.593  1.00 96.58           O  
ATOM    311  N   GLU B  36       8.039  -3.985   9.908  1.00 96.64           N  
ATOM    312  CA  GLU B  36       8.564  -4.163  11.259  1.00 96.64           C  
ATOM    313  C   GLU B  36       8.248  -5.556  11.794  1.00 96.64           C  
ATOM    314  CB  GLU B  36       7.999  -3.096  12.200  1.00 96.64           C  
ATOM    315  O   GLU B  36       9.093  -6.189  12.431  1.00 96.64           O  
ATOM    316  CG  GLU B  36       8.547  -1.699  11.947  1.00 96.64           C  
ATOM    317  CD  GLU B  36       7.856  -0.625  12.773  1.00 96.64           C  
ATOM    318  OE1 GLU B  36       8.248   0.560  12.676  1.00 96.64           O  
ATOM    319  OE2 GLU B  36       6.917  -0.972  13.523  1.00 96.64           O  
ATOM    320  N   SER B  37       6.974  -5.952  11.538  1.00 96.15           N  
ATOM    321  CA  SER B  37       6.553  -7.280  11.973  1.00 96.15           C  
ATOM    322  C   SER B  37       7.413  -8.367  11.338  1.00 96.15           C  
ATOM    323  CB  SER B  37       5.082  -7.516  11.628  1.00 96.15           C  
ATOM    324  O   SER B  37       7.866  -9.287  12.023  1.00 96.15           O  
ATOM    325  OG  SER B  37       4.673  -8.811  12.033  1.00 96.15           O  
ATOM    326  N   VAL B  38       7.640  -8.339  10.018  1.00 96.47           N  
ATOM    327  CA  VAL B  38       8.415  -9.344   9.298  1.00 96.47           C  
ATOM    328  C   VAL B  38       9.862  -9.327   9.784  1.00 96.47           C  
ATOM    329  CB  VAL B  38       8.363  -9.115   7.771  1.00 96.47           C  
ATOM    330  O   VAL B  38      10.484 -10.381   9.939  1.00 96.47           O  
ATOM    331  CG1 VAL B  38       9.382 -10.000   7.057  1.00 96.47           C  
ATOM    332  CG2 VAL B  38       6.955  -9.380   7.240  1.00 96.47           C  
ATOM    333  N   LYS B  39      10.462  -8.151  10.117  1.00 96.16           N  
ATOM    334  CA  LYS B  39      11.809  -8.049  10.672  1.00 96.16           C  
ATOM    335  C   LYS B  39      11.896  -8.738  12.031  1.00 96.16           C  
ATOM    336  CB  LYS B  39      12.227  -6.583  10.800  1.00 96.16           C  
ATOM    337  O   LYS B  39      12.859  -9.456  12.308  1.00 96.16           O  
ATOM    338  CG  LYS B  39      13.684  -6.388  11.192  1.00 96.16           C  
ATOM    339  CD  LYS B  39      14.057  -4.912  11.240  1.00 96.16           C  
ATOM    340  CE  LYS B  39      15.492  -4.711  11.707  1.00 96.16           C  
ATOM    341  NZ  LYS B  39      15.861  -3.265  11.761  1.00 96.16           N  
ATOM    342  N   ARG B  40      10.892  -8.533  12.913  1.00 95.94           N  
ATOM    343  CA  ARG B  40      10.853  -9.177  14.222  1.00 95.94           C  
ATOM    344  C   ARG B  40      10.751 -10.693  14.083  1.00 95.94           C  
ATOM    345  CB  ARG B  40       9.680  -8.647  15.048  1.00 95.94           C  
ATOM    346  O   ARG B  40      11.399 -11.435  14.824  1.00 95.94           O  
ATOM    347  CG  ARG B  40       9.884  -7.233  15.570  1.00 95.94           C  
ATOM    348  CD  ARG B  40       8.843  -6.863  16.618  1.00 95.94           C  
ATOM    349  NE  ARG B  40       7.493  -6.870  16.062  1.00 95.94           N  
ATOM    350  NH1 ARG B  40       7.468  -4.616  15.555  1.00 95.94           N  
ATOM    351  NH2 ARG B  40       5.642  -5.920  15.090  1.00 95.94           N  
ATOM    352  CZ  ARG B  40       6.871  -5.802  15.570  1.00 95.94           C  
ATOM    353  N   GLN B  41       9.925 -11.135  13.192  1.00 95.34           N  
ATOM    354  CA  GLN B  41       9.749 -12.563  12.952  1.00 95.34           C  
ATOM    355  C   GLN B  41      11.045 -13.203  12.462  1.00 95.34           C  
ATOM    356  CB  GLN B  41       8.629 -12.803  11.938  1.00 95.34           C  
ATOM    357  O   GLN B  41      11.370 -14.329  12.845  1.00 95.34           O  
ATOM    358  CG  GLN B  41       7.243 -12.445  12.457  1.00 95.34           C  
ATOM    359  CD  GLN B  41       6.180 -12.498  11.375  1.00 95.34           C  
ATOM    360  NE2 GLN B  41       4.934 -12.231  11.754  1.00 95.34           N  
ATOM    361  OE1 GLN B  41       6.475 -12.777  10.209  1.00 95.34           O  
ATOM    362  N   GLU B  42      11.816 -12.484  11.673  1.00 96.57           N  
ATOM    363  CA  GLU B  42      13.110 -12.982  11.216  1.00 96.57           C  
ATOM    364  C   GLU B  42      14.063 -13.198  12.388  1.00 96.57           C  
ATOM    365  CB  GLU B  42      13.730 -12.016  10.204  1.00 96.57           C  
ATOM    366  O   GLU B  42      14.761 -14.213  12.449  1.00 96.57           O  
ATOM    367  CG  GLU B  42      15.031 -12.517   9.594  1.00 96.57           C  
ATOM    368  CD  GLU B  42      15.603 -11.577   8.544  1.00 96.57           C  
ATOM    369  OE1 GLU B  42      16.568 -11.962   7.846  1.00 96.57           O  
ATOM    370  OE2 GLU B  42      15.081 -10.447   8.419  1.00 96.57           O  
ATOM    371  N   GLU B  43      14.065 -12.311  13.329  1.00 95.45           N  
ATOM    372  CA  GLU B  43      14.923 -12.428  14.505  1.00 95.45           C  
ATOM    373  C   GLU B  43      14.497 -13.601  15.384  1.00 95.45           C  
ATOM    374  CB  GLU B  43      14.904 -11.130  15.315  1.00 95.45           C  
ATOM    375  O   GLU B  43      15.341 -14.353  15.875  1.00 95.45           O  
ATOM    376  CG  GLU B  43      15.900 -11.109  16.466  1.00 95.45           C  
ATOM    377  CD  GLU B  43      15.995  -9.756  17.153  1.00 95.45           C  
ATOM    378  OE1 GLU B  43      16.831  -9.599  18.072  1.00 95.45           O  
ATOM    379  OE2 GLU B  43      15.226  -8.846  16.771  1.00 95.45           O  
ATOM    380  N   ALA B  44      13.175 -13.718  15.519  1.00 94.67           N  
ATOM    381  CA  ALA B  44      12.647 -14.821  16.317  1.00 94.67           C  
ATOM    382  C   ALA B  44      13.022 -16.168  15.706  1.00 94.67           C  
ATOM    383  CB  ALA B  44      11.131 -14.704  16.450  1.00 94.67           C  
ATOM    384  O   ALA B  44      13.397 -17.099  16.423  1.00 94.67           O  
ATOM    385  N   LEU B  45      12.901 -16.291  14.373  1.00 94.42           N  
ATOM    386  CA  LEU B  45      13.257 -17.524  13.680  1.00 94.42           C  
ATOM    387  C   LEU B  45      14.742 -17.832  13.844  1.00 94.42           C  
ATOM    388  CB  LEU B  45      12.907 -17.423  12.193  1.00 94.42           C  
ATOM    389  O   LEU B  45      15.124 -18.990  14.029  1.00 94.42           O  
ATOM    390  CG  LEU B  45      11.462 -17.752  11.813  1.00 94.42           C  
ATOM    391  CD1 LEU B  45      11.177 -17.310  10.382  1.00 94.42           C  
ATOM    392  CD2 LEU B  45      11.191 -19.244  11.981  1.00 94.42           C  
ATOM    393  N   ARG B  46      15.634 -16.826  13.864  1.00 94.48           N  
ATOM    394  CA  ARG B  46      17.072 -17.001  14.039  1.00 94.48           C  
ATOM    395  C   ARG B  46      17.393 -17.528  15.434  1.00 94.48           C  
ATOM    396  CB  ARG B  46      17.809 -15.683  13.794  1.00 94.48           C  
ATOM    397  O   ARG B  46      18.263 -18.386  15.594  1.00 94.48           O  
ATOM    398  CG  ARG B  46      19.321 -15.825  13.728  1.00 94.48           C  
ATOM    399  CD  ARG B  46      20.002 -14.490  13.462  1.00 94.48           C  
ATOM    400  NE  ARG B  46      21.406 -14.512  13.862  1.00 94.48           N  
ATOM    401  NH1 ARG B  46      21.692 -12.223  13.740  1.00 94.48           N  
ATOM    402  NH2 ARG B  46      23.442 -13.570  14.355  1.00 94.48           N  
ATOM    403  CZ  ARG B  46      22.177 -13.435  13.985  1.00 94.48           C  
ATOM    404  N   GLN B  47      16.621 -17.169  16.467  1.00 92.54           N  
ATOM    405  CA  GLN B  47      16.841 -17.570  17.852  1.00 92.54           C  
ATOM    406  C   GLN B  47      16.409 -19.015  18.082  1.00 92.54           C  
ATOM    407  CB  GLN B  47      16.090 -16.640  18.806  1.00 92.54           C  
ATOM    408  O   GLN B  47      16.997 -19.721  18.904  1.00 92.54           O  
ATOM    409  CG  GLN B  47      16.685 -15.241  18.897  1.00 92.54           C  
ATOM    410  CD  GLN B  47      15.876 -14.315  19.786  1.00 92.54           C  
ATOM    411  NE2 GLN B  47      16.331 -13.074  19.920  1.00 92.54           N  
ATOM    412  OE1 GLN B  47      14.850 -14.712  20.347  1.00 92.54           O  
ATOM    413  N   LEU B  48      15.322 -19.512  17.476  1.00 90.09           N  
ATOM    414  CA  LEU B  48      14.812 -20.870  17.630  1.00 90.09           C  
ATOM    415  C   LEU B  48      15.765 -21.883  17.005  1.00 90.09           C  
ATOM    416  CB  LEU B  48      13.425 -20.998  16.994  1.00 90.09           C  
ATOM    417  O   LEU B  48      15.827 -23.035  17.441  1.00 90.09           O  
ATOM    418  CG  LEU B  48      12.262 -20.383  17.774  1.00 90.09           C  
ATOM    419  CD1 LEU B  48      11.005 -20.348  16.912  1.00 90.09           C  
ATOM    420  CD2 LEU B  48      12.012 -21.159  19.062  1.00 90.09           C  
ATOM    421  N   GLY B  49      16.547 -21.951  16.294  1.00 75.41           N  
ATOM    422  CA  GLY B  49      17.492 -22.905  15.736  1.00 75.41           C  
ATOM    423  C   GLY B  49      18.818 -22.933  16.472  1.00 75.41           C  
ATOM    424  O   GLY B  49      19.488 -23.966  16.516  1.00 75.41           O  
TER     425      GLY B  49                                                      
ATOM    426  N   SER C   1      -9.478  39.100 -31.019  1.00 81.26           N  
ATOM    427  CA  SER C   1     -10.563  39.655 -30.217  1.00 81.26           C  
ATOM    428  C   SER C   1     -10.562  39.075 -28.806  1.00 81.26           C  
ATOM    429  CB  SER C   1     -11.914  39.390 -30.884  1.00 81.26           C  
ATOM    430  O   SER C   1     -10.002  38.001 -28.572  1.00 81.26           O  
ATOM    431  OG  SER C   1     -12.290  38.032 -30.737  1.00 81.26           O  
ATOM    432  N   GLU C   2     -10.868  39.800 -27.659  1.00 90.90           N  
ATOM    433  CA  GLU C   2     -11.002  39.416 -26.257  1.00 90.90           C  
ATOM    434  C   GLU C   2     -11.854  38.159 -26.108  1.00 90.90           C  
ATOM    435  CB  GLU C   2     -11.607  40.561 -25.441  1.00 90.90           C  
ATOM    436  O   GLU C   2     -11.540  37.281 -25.301  1.00 90.90           O  
ATOM    437  CG  GLU C   2     -11.575  40.328 -23.938  1.00 90.90           C  
ATOM    438  CD  GLU C   2     -12.064  41.523 -23.135  1.00 90.90           C  
ATOM    439  OE1 GLU C   2     -12.099  41.442 -21.886  1.00 90.90           O  
ATOM    440  OE2 GLU C   2     -12.414  42.549 -23.760  1.00 90.90           O  
ATOM    441  N   GLN C   3     -12.777  38.008 -26.977  1.00 88.87           N  
ATOM    442  CA  GLN C   3     -13.650  36.840 -26.955  1.00 88.87           C  
ATOM    443  C   GLN C   3     -12.905  35.587 -27.405  1.00 88.87           C  
ATOM    444  CB  GLN C   3     -14.876  37.068 -27.840  1.00 88.87           C  
ATOM    445  O   GLN C   3     -13.061  34.518 -26.811  1.00 88.87           O  
ATOM    446  CG  GLN C   3     -15.946  35.995 -27.698  1.00 88.87           C  
ATOM    447  CD  GLN C   3     -17.182  36.283 -28.530  1.00 88.87           C  
ATOM    448  NE2 GLN C   3     -18.104  35.328 -28.573  1.00 88.87           N  
ATOM    449  OE1 GLN C   3     -17.307  37.357 -29.128  1.00 88.87           O  
ATOM    450  N   GLU C   4     -12.035  35.662 -28.424  1.00 91.34           N  
ATOM    451  CA  GLU C   4     -11.242  34.537 -28.911  1.00 91.34           C  
ATOM    452  C   GLU C   4     -10.239  34.073 -27.859  1.00 91.34           C  
ATOM    453  CB  GLU C   4     -10.512  34.914 -30.203  1.00 91.34           C  
ATOM    454  O   GLU C   4     -10.056  32.871 -27.656  1.00 91.34           O  
ATOM    455  CG  GLU C   4     -11.414  34.957 -31.428  1.00 91.34           C  
ATOM    456  CD  GLU C   4     -10.692  35.406 -32.689  1.00 91.34           C  
ATOM    457  OE1 GLU C   4     -11.219  35.183 -33.802  1.00 91.34           O  
ATOM    458  OE2 GLU C   4      -9.590  35.984 -32.562  1.00 91.34           O  
ATOM    459  N   ARG C   5      -9.641  34.954 -27.099  1.00 91.49           N  
ATOM    460  CA  ARG C   5      -8.678  34.616 -26.056  1.00 91.49           C  
ATOM    461  C   ARG C   5      -9.360  33.906 -24.891  1.00 91.49           C  
ATOM    462  CB  ARG C   5      -7.962  35.873 -25.557  1.00 91.49           C  
ATOM    463  O   ARG C   5      -8.813  32.954 -24.332  1.00 91.49           O  
ATOM    464  CG  ARG C   5      -6.900  36.396 -26.512  1.00 91.49           C  
ATOM    465  CD  ARG C   5      -6.070  37.505 -25.879  1.00 91.49           C  
ATOM    466  NE  ARG C   5      -6.733  38.801 -25.985  1.00 91.49           N  
ATOM    467  NH1 ARG C   5      -4.914  40.022 -25.249  1.00 91.49           N  
ATOM    468  NH2 ARG C   5      -6.863  41.088 -25.817  1.00 91.49           N  
ATOM    469  CZ  ARG C   5      -6.168  39.968 -25.683  1.00 91.49           C  
ATOM    470  N   ARG C   6     -10.488  34.364 -24.590  1.00 91.11           N  
ATOM    471  CA  ARG C   6     -11.255  33.723 -23.526  1.00 91.11           C  
ATOM    472  C   ARG C   6     -11.613  32.288 -23.898  1.00 91.11           C  
ATOM    473  CB  ARG C   6     -12.526  34.519 -23.225  1.00 91.11           C  
ATOM    474  O   ARG C   6     -11.517  31.383 -23.066  1.00 91.11           O  
ATOM    475  CG  ARG C   6     -12.286  35.776 -22.404  1.00 91.11           C  
ATOM    476  CD  ARG C   6     -13.587  36.498 -22.083  1.00 91.11           C  
ATOM    477  NE  ARG C   6     -13.345  37.781 -21.430  1.00 91.11           N  
ATOM    478  NH1 ARG C   6     -15.577  38.359 -21.277  1.00 91.11           N  
ATOM    479  NH2 ARG C   6     -13.964  39.776 -20.476  1.00 91.11           N  
ATOM    480  CZ  ARG C   6     -14.296  38.636 -21.063  1.00 91.11           C  
ATOM    481  N   GLU C   7     -12.105  32.145 -25.052  1.00 90.46           N  
ATOM    482  CA  GLU C   7     -12.485  30.812 -25.508  1.00 90.46           C  
ATOM    483  C   GLU C   7     -11.284  29.871 -25.524  1.00 90.46           C  
ATOM    484  CB  GLU C   7     -13.118  30.879 -26.900  1.00 90.46           C  
ATOM    485  O   GLU C   7     -11.400  28.701 -25.153  1.00 90.46           O  
ATOM    486  CG  GLU C   7     -14.541  31.419 -26.903  1.00 90.46           C  
ATOM    487  CD  GLU C   7     -15.480  30.641 -25.994  1.00 90.46           C  
ATOM    488  OE1 GLU C   7     -16.285  31.270 -25.272  1.00 90.46           O  
ATOM    489  OE2 GLU C   7     -15.408  29.392 -26.005  1.00 90.46           O  
ATOM    490  N   LYS C   8     -10.141  30.290 -25.861  1.00 91.81           N  
ATOM    491  CA  LYS C   8      -8.926  29.480 -25.854  1.00 91.81           C  
ATOM    492  C   LYS C   8      -8.535  29.088 -24.432  1.00 91.81           C  
ATOM    493  CB  LYS C   8      -7.776  30.233 -26.526  1.00 91.81           C  
ATOM    494  O   LYS C   8      -8.160  27.941 -24.180  1.00 91.81           O  
ATOM    495  CG  LYS C   8      -6.537  29.383 -26.765  1.00 91.81           C  
ATOM    496  CD  LYS C   8      -5.465  30.158 -27.521  1.00 91.81           C  
ATOM    497  CE  LYS C   8      -4.201  29.330 -27.707  1.00 91.81           C  
ATOM    498  NZ  LYS C   8      -3.143  30.090 -28.437  1.00 91.81           N  
ATOM    499  N   ALA C   9      -8.625  30.023 -23.527  1.00 92.08           N  
ATOM    500  CA  ALA C   9      -8.301  29.740 -22.131  1.00 92.08           C  
ATOM    501  C   ALA C   9      -9.271  28.722 -21.538  1.00 92.08           C  
ATOM    502  CB  ALA C   9      -8.318  31.027 -21.309  1.00 92.08           C  
ATOM    503  O   ALA C   9      -8.861  27.822 -20.801  1.00 92.08           O  
ATOM    504  N   LYS C  10     -10.517  28.873 -21.898  1.00 92.72           N  
ATOM    505  CA  LYS C  10     -11.516  27.916 -21.433  1.00 92.72           C  
ATOM    506  C   LYS C  10     -11.241  26.521 -21.988  1.00 92.72           C  
ATOM    507  CB  LYS C  10     -12.921  28.370 -21.831  1.00 92.72           C  
ATOM    508  O   LYS C  10     -11.401  25.524 -21.282  1.00 92.72           O  
ATOM    509  CG  LYS C  10     -13.470  29.504 -20.977  1.00 92.72           C  
ATOM    510  CD  LYS C  10     -14.897  29.861 -21.371  1.00 92.72           C  
ATOM    511  CE  LYS C  10     -15.411  31.062 -20.589  1.00 92.72           C  
ATOM    512  NZ  LYS C  10     -16.782  31.462 -21.025  1.00 92.72           N  
ATOM    513  N   GLU C  11     -10.869  26.469 -23.209  1.00 92.63           N  
ATOM    514  CA  GLU C  11     -10.531  25.190 -23.825  1.00 92.63           C  
ATOM    515  C   GLU C  11      -9.325  24.550 -23.143  1.00 92.63           C  
ATOM    516  CB  GLU C  11     -10.256  25.368 -25.321  1.00 92.63           C  
ATOM    517  O   GLU C  11      -9.308  23.340 -22.909  1.00 92.63           O  
ATOM    518  CG  GLU C  11      -9.998  24.063 -26.059  1.00 92.63           C  
ATOM    519  CD  GLU C  11     -11.171  23.097 -25.997  1.00 92.63           C  
ATOM    520  OE1 GLU C  11     -10.957  21.872 -26.145  1.00 92.63           O  
ATOM    521  OE2 GLU C  11     -12.313  23.569 -25.801  1.00 92.63           O  
ATOM    522  N   GLU C  12      -8.317  25.350 -22.825  1.00 93.09           N  
ATOM    523  CA  GLU C  12      -7.139  24.844 -22.127  1.00 93.09           C  
ATOM    524  C   GLU C  12      -7.512  24.266 -20.764  1.00 93.09           C  
ATOM    525  CB  GLU C  12      -6.095  25.951 -21.961  1.00 93.09           C  
ATOM    526  O   GLU C  12      -7.020  23.203 -20.380  1.00 93.09           O  
ATOM    527  CG  GLU C  12      -4.774  25.469 -21.379  1.00 93.09           C  
ATOM    528  CD  GLU C  12      -3.735  26.572 -21.255  1.00 93.09           C  
ATOM    529  OE1 GLU C  12      -2.619  26.300 -20.757  1.00 93.09           O  
ATOM    530  OE2 GLU C  12      -4.039  27.716 -21.660  1.00 93.09           O  
ATOM    531  N   VAL C  13      -8.306  24.919 -20.065  1.00 93.54           N  
ATOM    532  CA  VAL C  13      -8.741  24.457 -18.751  1.00 93.54           C  
ATOM    533  C   VAL C  13      -9.508  23.144 -18.893  1.00 93.54           C  
ATOM    534  CB  VAL C  13      -9.618  25.513 -18.040  1.00 93.54           C  
ATOM    535  O   VAL C  13      -9.322  22.220 -18.098  1.00 93.54           O  
ATOM    536  CG1 VAL C  13     -10.323  24.902 -16.830  1.00 93.54           C  
ATOM    537  CG2 VAL C  13      -8.771  26.713 -17.620  1.00 93.54           C  
ATOM    538  N   ARG C  14     -10.355  23.040 -19.908  1.00 93.37           N  
ATOM    539  CA  ARG C  14     -11.098  21.809 -20.151  1.00 93.37           C  
ATOM    540  C   ARG C  14     -10.153  20.643 -20.424  1.00 93.37           C  
ATOM    541  CB  ARG C  14     -12.065  21.986 -21.324  1.00 93.37           C  
ATOM    542  O   ARG C  14     -10.365  19.535 -19.927  1.00 93.37           O  
ATOM    543  CG  ARG C  14     -13.332  22.747 -20.969  1.00 93.37           C  
ATOM    544  CD  ARG C  14     -14.327  22.753 -22.121  1.00 93.37           C  
ATOM    545  NE  ARG C  14     -15.297  23.837 -21.989  1.00 93.37           N  
ATOM    546  NH1 ARG C  14     -16.079  23.679 -24.157  1.00 93.37           N  
ATOM    547  NH2 ARG C  14     -16.951  25.247 -22.731  1.00 93.37           N  
ATOM    548  CZ  ARG C  14     -16.107  24.252 -22.959  1.00 93.37           C  
ATOM    549  N   GLU C  15      -9.099  20.904 -21.208  1.00 93.96           N  
ATOM    550  CA  GLU C  15      -8.122  19.866 -21.522  1.00 93.96           C  
ATOM    551  C   GLU C  15      -7.362  19.427 -20.273  1.00 93.96           C  
ATOM    552  CB  GLU C  15      -7.140  20.357 -22.590  1.00 93.96           C  
ATOM    553  O   GLU C  15      -7.170  18.231 -20.046  1.00 93.96           O  
ATOM    554  CG  GLU C  15      -7.741  20.442 -23.985  1.00 93.96           C  
ATOM    555  CD  GLU C  15      -6.792  21.042 -25.011  1.00 93.96           C  
ATOM    556  OE1 GLU C  15      -7.189  21.192 -26.189  1.00 93.96           O  
ATOM    557  OE2 GLU C  15      -5.643  21.363 -24.634  1.00 93.96           O  
ATOM    558  N   LEU C  16      -6.986  20.398 -19.500  1.00 94.06           N  
ATOM    559  CA  LEU C  16      -6.267  20.091 -18.268  1.00 94.06           C  
ATOM    560  C   LEU C  16      -7.159  19.328 -17.294  1.00 94.06           C  
ATOM    561  CB  LEU C  16      -5.757  21.376 -17.610  1.00 94.06           C  
ATOM    562  O   LEU C  16      -6.696  18.414 -16.608  1.00 94.06           O  
ATOM    563  CG  LEU C  16      -4.541  22.035 -18.264  1.00 94.06           C  
ATOM    564  CD1 LEU C  16      -4.281  23.403 -17.641  1.00 94.06           C  
ATOM    565  CD2 LEU C  16      -3.313  21.141 -18.134  1.00 94.06           C  
ATOM    566  N   ASN C  17      -8.372  19.696 -17.246  1.00 94.40           N  
ATOM    567  CA  ASN C  17      -9.318  18.983 -16.395  1.00 94.40           C  
ATOM    568  C   ASN C  17      -9.471  17.526 -16.824  1.00 94.40           C  
ATOM    569  CB  ASN C  17     -10.679  19.683 -16.401  1.00 94.40           C  
ATOM    570  O   ASN C  17      -9.540  16.630 -15.981  1.00 94.40           O  
ATOM    571  CG  ASN C  17     -11.623  19.133 -15.350  1.00 94.40           C  
ATOM    572  ND2 ASN C  17     -12.812  18.725 -15.777  1.00 94.40           N  
ATOM    573  OD1 ASN C  17     -11.287  19.077 -14.164  1.00 94.40           O  
ATOM    574  N   GLU C  18      -9.563  17.291 -18.126  1.00 94.06           N  
ATOM    575  CA  GLU C  18      -9.649  15.925 -18.633  1.00 94.06           C  
ATOM    576  C   GLU C  18      -8.391  15.130 -18.294  1.00 94.06           C  
ATOM    577  CB  GLU C  18      -9.879  15.926 -20.146  1.00 94.06           C  
ATOM    578  O   GLU C  18      -8.474  13.962 -17.909  1.00 94.06           O  
ATOM    579  CG  GLU C  18     -11.292  16.316 -20.554  1.00 94.06           C  
ATOM    580  CD  GLU C  18     -12.362  15.434 -19.929  1.00 94.06           C  
ATOM    581  OE1 GLU C  18     -13.416  15.963 -19.510  1.00 94.06           O  
ATOM    582  OE2 GLU C  18     -12.143  14.204 -19.858  1.00 94.06           O  
ATOM    583  N   GLU C  19      -7.202  15.714 -18.416  1.00 94.32           N  
ATOM    584  CA  GLU C  19      -5.944  15.065 -18.060  1.00 94.32           C  
ATOM    585  C   GLU C  19      -5.908  14.706 -16.577  1.00 94.32           C  
ATOM    586  CB  GLU C  19      -4.756  15.963 -18.413  1.00 94.32           C  
ATOM    587  O   GLU C  19      -5.436  13.630 -16.205  1.00 94.32           O  
ATOM    588  CG  GLU C  19      -4.493  16.077 -19.907  1.00 94.32           C  
ATOM    589  CD  GLU C  19      -3.364  17.037 -20.247  1.00 94.32           C  
ATOM    590  OE1 GLU C  19      -3.181  17.360 -21.443  1.00 94.32           O  
ATOM    591  OE2 GLU C  19      -2.656  17.468 -19.310  1.00 94.32           O  
ATOM    592  N   PHE C  20      -6.362  15.591 -15.761  1.00 94.65           N  
ATOM    593  CA  PHE C  20      -6.416  15.344 -14.325  1.00 94.65           C  
ATOM    594  C   PHE C  20      -7.335  14.169 -14.012  1.00 94.65           C  
ATOM    595  CB  PHE C  20      -6.892  16.595 -13.581  1.00 94.65           C  
ATOM    596  O   PHE C  20      -6.986  13.296 -13.215  1.00 94.65           O  
ATOM    597  CG  PHE C  20      -7.103  16.381 -12.106  1.00 94.65           C  
ATOM    598  CD1 PHE C  20      -8.381  16.198 -11.592  1.00 94.65           C  
ATOM    599  CD2 PHE C  20      -6.023  16.364 -11.234  1.00 94.65           C  
ATOM    600  CE1 PHE C  20      -8.579  15.999 -10.228  1.00 94.65           C  
ATOM    601  CE2 PHE C  20      -6.213  16.166  -9.869  1.00 94.65           C  
ATOM    602  CZ  PHE C  20      -7.492  15.985  -9.368  1.00 94.65           C  
ATOM    603  N   LYS C  21      -8.550  14.152 -14.639  1.00 94.34           N  
ATOM    604  CA  LYS C  21      -9.515  13.083 -14.401  1.00 94.34           C  
ATOM    605  C   LYS C  21      -8.943  11.726 -14.800  1.00 94.34           C  
ATOM    606  CB  LYS C  21     -10.812  13.351 -15.167  1.00 94.34           C  
ATOM    607  O   LYS C  21      -9.154  10.729 -14.106  1.00 94.34           O  
ATOM    608  CG  LYS C  21     -11.689  14.426 -14.543  1.00 94.34           C  
ATOM    609  CD  LYS C  21     -13.015  14.563 -15.279  1.00 94.34           C  
ATOM    610  CE  LYS C  21     -13.884  15.655 -14.670  1.00 94.34           C  
ATOM    611  NZ  LYS C  21     -15.158  15.837 -15.429  1.00 94.34           N  
ATOM    612  N   GLU C  22      -8.198  11.674 -15.911  1.00 94.65           N  
ATOM    613  CA  GLU C  22      -7.574  10.427 -16.343  1.00 94.65           C  
ATOM    614  C   GLU C  22      -6.498   9.979 -15.359  1.00 94.65           C  
ATOM    615  CB  GLU C  22      -6.974  10.583 -17.743  1.00 94.65           C  
ATOM    616  O   GLU C  22      -6.403   8.794 -15.032  1.00 94.65           O  
ATOM    617  CG  GLU C  22      -8.013  10.632 -18.855  1.00 94.65           C  
ATOM    618  CD  GLU C  22      -7.410  10.889 -20.227  1.00 94.65           C  
ATOM    619  OE1 GLU C  22      -8.170  10.961 -21.220  1.00 94.65           O  
ATOM    620  OE2 GLU C  22      -6.168  11.018 -20.311  1.00 94.65           O  
ATOM    621  N   ALA C  23      -5.669  10.906 -14.939  1.00 95.03           N  
ATOM    622  CA  ALA C  23      -4.634  10.598 -13.955  1.00 95.03           C  
ATOM    623  C   ALA C  23      -5.249  10.126 -12.641  1.00 95.03           C  
ATOM    624  CB  ALA C  23      -3.748  11.818 -13.717  1.00 95.03           C  
ATOM    625  O   ALA C  23      -4.736   9.202 -12.005  1.00 95.03           O  
ATOM    626  N   GLU C  24      -6.268  10.740 -12.275  1.00 96.40           N  
ATOM    627  CA  GLU C  24      -6.968  10.335 -11.060  1.00 96.40           C  
ATOM    628  C   GLU C  24      -7.500   8.909 -11.179  1.00 96.40           C  
ATOM    629  CB  GLU C  24      -8.116  11.300 -10.754  1.00 96.40           C  
ATOM    630  O   GLU C  24      -7.402   8.124 -10.234  1.00 96.40           O  
ATOM    631  CG  GLU C  24      -8.852  10.988  -9.458  1.00 96.40           C  
ATOM    632  CD  GLU C  24     -10.123  11.803  -9.280  1.00 96.40           C  
ATOM    633  OE1 GLU C  24     -10.819  11.626  -8.254  1.00 96.40           O  
ATOM    634  OE2 GLU C  24     -10.427  12.625 -10.173  1.00 96.40           O  
ATOM    635  N   LYS C  25      -8.157   8.635 -12.298  1.00 95.22           N  
ATOM    636  CA  LYS C  25      -8.673   7.291 -12.540  1.00 95.22           C  
ATOM    637  C   LYS C  25      -7.559   6.251 -12.451  1.00 95.22           C  
ATOM    638  CB  LYS C  25      -9.353   7.214 -13.908  1.00 95.22           C  
ATOM    639  O   LYS C  25      -7.731   5.201 -11.828  1.00 95.22           O  
ATOM    640  CG  LYS C  25     -10.063   5.895 -14.173  1.00 95.22           C  
ATOM    641  CD  LYS C  25     -10.746   5.892 -15.535  1.00 95.22           C  
ATOM    642  CE  LYS C  25     -11.385   4.543 -15.838  1.00 95.22           C  
ATOM    643  NZ  LYS C  25     -12.048   4.533 -17.176  1.00 95.22           N  
ATOM    644  N   ARG C  26      -6.446   6.489 -13.057  1.00 94.86           N  
ATOM    645  CA  ARG C  26      -5.304   5.581 -13.012  1.00 94.86           C  
ATOM    646  C   ARG C  26      -4.808   5.397 -11.581  1.00 94.86           C  
ATOM    647  CB  ARG C  26      -4.169   6.099 -13.897  1.00 94.86           C  
ATOM    648  O   ARG C  26      -4.509   4.277 -11.162  1.00 94.86           O  
ATOM    649  CG  ARG C  26      -4.445   5.975 -15.387  1.00 94.86           C  
ATOM    650  CD  ARG C  26      -3.185   6.189 -16.214  1.00 94.86           C  
ATOM    651  NE  ARG C  26      -2.642   7.532 -16.032  1.00 94.86           N  
ATOM    652  NH1 ARG C  26      -3.765   8.455 -17.828  1.00 94.86           N  
ATOM    653  NH2 ARG C  26      -2.379   9.755 -16.546  1.00 94.86           N  
ATOM    654  CZ  ARG C  26      -2.930   8.578 -16.802  1.00 94.86           C  
ATOM    655  N   PHE C  27      -4.657   6.507 -10.834  1.00 96.07           N  
ATOM    656  CA  PHE C  27      -4.198   6.443  -9.451  1.00 96.07           C  
ATOM    657  C   PHE C  27      -5.139   5.590  -8.608  1.00 96.07           C  
ATOM    658  CB  PHE C  27      -4.087   7.849  -8.854  1.00 96.07           C  
ATOM    659  O   PHE C  27      -4.690   4.751  -7.824  1.00 96.07           O  
ATOM    660  CG  PHE C  27      -3.602   7.867  -7.429  1.00 96.07           C  
ATOM    661  CD1 PHE C  27      -4.506   7.874  -6.374  1.00 96.07           C  
ATOM    662  CD2 PHE C  27      -2.243   7.877  -7.146  1.00 96.07           C  
ATOM    663  CE1 PHE C  27      -4.060   7.890  -5.054  1.00 96.07           C  
ATOM    664  CE2 PHE C  27      -1.790   7.894  -5.830  1.00 96.07           C  
ATOM    665  CZ  PHE C  27      -2.700   7.902  -4.785  1.00 96.07           C  
ATOM    666  N   ARG C  28      -6.448   5.814  -8.805  1.00 95.99           N  
ATOM    667  CA  ARG C  28      -7.429   5.089  -8.004  1.00 95.99           C  
ATOM    668  C   ARG C  28      -7.370   3.592  -8.288  1.00 95.99           C  
ATOM    669  CB  ARG C  28      -8.839   5.619  -8.272  1.00 95.99           C  
ATOM    670  O   ARG C  28      -7.502   2.775  -7.374  1.00 95.99           O  
ATOM    671  CG  ARG C  28      -9.125   6.965  -7.627  1.00 95.99           C  
ATOM    672  CD  ARG C  28     -10.612   7.290  -7.634  1.00 95.99           C  
ATOM    673  NE  ARG C  28     -10.877   8.615  -7.080  1.00 95.99           N  
ATOM    674  NH1 ARG C  28     -10.994   7.902  -4.886  1.00 95.99           N  
ATOM    675  NH2 ARG C  28     -11.288  10.118  -5.393  1.00 95.99           N  
ATOM    676  CZ  ARG C  28     -11.053   8.875  -5.788  1.00 95.99           C  
ATOM    677  N   LYS C  29      -7.166   3.272  -9.526  1.00 95.80           N  
ATOM    678  CA  LYS C  29      -7.026   1.862  -9.882  1.00 95.80           C  
ATOM    679  C   LYS C  29      -5.807   1.243  -9.204  1.00 95.80           C  
ATOM    680  CB  LYS C  29      -6.922   1.699 -11.399  1.00 95.80           C  
ATOM    681  O   LYS C  29      -5.899   0.163  -8.616  1.00 95.80           O  
ATOM    682  CG  LYS C  29      -6.868   0.252 -11.864  1.00 95.80           C  
ATOM    683  CD  LYS C  29      -6.790   0.154 -13.382  1.00 95.80           C  
ATOM    684  CE  LYS C  29      -6.650  -1.290 -13.844  1.00 95.80           C  
ATOM    685  NZ  LYS C  29      -6.499  -1.385 -15.327  1.00 95.80           N  
ATOM    686  N   LEU C  30      -4.686   1.875  -9.299  1.00 95.90           N  
ATOM    687  CA  LEU C  30      -3.458   1.388  -8.681  1.00 95.90           C  
ATOM    688  C   LEU C  30      -3.595   1.340  -7.163  1.00 95.90           C  
ATOM    689  CB  LEU C  30      -2.273   2.275  -9.070  1.00 95.90           C  
ATOM    690  O   LEU C  30      -3.101   0.411  -6.519  1.00 95.90           O  
ATOM    691  CG  LEU C  30      -0.883   1.745  -8.715  1.00 95.90           C  
ATOM    692  CD1 LEU C  30      -0.644   0.396  -9.385  1.00 95.90           C  
ATOM    693  CD2 LEU C  30       0.192   2.747  -9.121  1.00 95.90           C  
ATOM    694  N   GLN C  31      -4.199   2.271  -6.655  1.00 96.81           N  
ATOM    695  CA  GLN C  31      -4.424   2.310  -5.214  1.00 96.81           C  
ATOM    696  C   GLN C  31      -5.246   1.110  -4.752  1.00 96.81           C  
ATOM    697  CB  GLN C  31      -5.123   3.611  -4.814  1.00 96.81           C  
ATOM    698  O   GLN C  31      -4.927   0.486  -3.738  1.00 96.81           O  
ATOM    699  CG  GLN C  31      -5.244   3.807  -3.309  1.00 96.81           C  
ATOM    700  CD  GLN C  31      -5.968   5.088  -2.941  1.00 96.81           C  
ATOM    701  NE2 GLN C  31      -5.354   5.888  -2.076  1.00 96.81           N  
ATOM    702  OE1 GLN C  31      -7.070   5.357  -3.430  1.00 96.81           O  
ATOM    703  N   GLU C  32      -6.354   0.854  -5.464  1.00 95.93           N  
ATOM    704  CA  GLU C  32      -7.189  -0.296  -5.133  1.00 95.93           C  
ATOM    705  C   GLU C  32      -6.398  -1.598  -5.225  1.00 95.93           C  
ATOM    706  CB  GLU C  32      -8.411  -0.357  -6.054  1.00 95.93           C  
ATOM    707  O   GLU C  32      -6.518  -2.466  -4.358  1.00 95.93           O  
ATOM    708  CG  GLU C  32      -9.476   0.680  -5.733  1.00 95.93           C  
ATOM    709  CD  GLU C  32     -10.658   0.643  -6.689  1.00 95.93           C  
ATOM    710  OE1 GLU C  32     -11.629   1.407  -6.484  1.00 95.93           O  
ATOM    711  OE2 GLU C  32     -10.612  -0.156  -7.650  1.00 95.93           O  
ATOM    712  N   GLU C  33      -5.580  -1.767  -6.201  1.00 96.09           N  
ATOM    713  CA  GLU C  33      -4.747  -2.956  -6.359  1.00 96.09           C  
ATOM    714  C   GLU C  33      -3.743  -3.082  -5.218  1.00 96.09           C  
ATOM    715  CB  GLU C  33      -4.015  -2.925  -7.703  1.00 96.09           C  
ATOM    716  O   GLU C  33      -3.502  -4.181  -4.714  1.00 96.09           O  
ATOM    717  CG  GLU C  33      -4.924  -3.147  -8.904  1.00 96.09           C  
ATOM    718  CD  GLU C  33      -4.216  -2.953 -10.236  1.00 96.09           C  
ATOM    719  OE1 GLU C  33      -4.846  -3.173 -11.295  1.00 96.09           O  
ATOM    720  OE2 GLU C  33      -3.022  -2.580 -10.219  1.00 96.09           O  
ATOM    721  N   THR C  34      -3.151  -2.033  -4.864  1.00 96.41           N  
ATOM    722  CA  THR C  34      -2.181  -2.030  -3.775  1.00 96.41           C  
ATOM    723  C   THR C  34      -2.854  -2.372  -2.449  1.00 96.41           C  
ATOM    724  CB  THR C  34      -1.476  -0.665  -3.659  1.00 96.41           C  
ATOM    725  O   THR C  34      -2.299  -3.117  -1.639  1.00 96.41           O  
ATOM    726  CG2 THR C  34      -0.434  -0.677  -2.545  1.00 96.41           C  
ATOM    727  OG1 THR C  34      -0.828  -0.362  -4.901  1.00 96.41           O  
ATOM    728  N   LYS C  35      -4.057  -1.890  -2.276  1.00 96.63           N  
ATOM    729  CA  LYS C  35      -4.806  -2.204  -1.062  1.00 96.63           C  
ATOM    730  C   LYS C  35      -5.124  -3.694  -0.982  1.00 96.63           C  
ATOM    731  CB  LYS C  35      -6.098  -1.388  -1.002  1.00 96.63           C  
ATOM    732  O   LYS C  35      -5.016  -4.301   0.085  1.00 96.63           O  
ATOM    733  CG  LYS C  35      -5.902   0.050  -0.547  1.00 96.63           C  
ATOM    734  CD  LYS C  35      -7.225   0.801  -0.482  1.00 96.63           C  
ATOM    735  CE  LYS C  35      -7.032   2.237  -0.012  1.00 96.63           C  
ATOM    736  NZ  LYS C  35      -8.318   2.995  -0.004  1.00 96.63           N  
ATOM    737  N   LYS C  36      -5.504  -4.249  -2.105  1.00 96.20           N  
ATOM    738  CA  LYS C  36      -5.766  -5.685  -2.141  1.00 96.20           C  
ATOM    739  C   LYS C  36      -4.504  -6.482  -1.823  1.00 96.20           C  
ATOM    740  CB  LYS C  36      -6.315  -6.096  -3.509  1.00 96.20           C  
ATOM    741  O   LYS C  36      -4.550  -7.445  -1.055  1.00 96.20           O  
ATOM    742  CG  LYS C  36      -7.758  -5.678  -3.747  1.00 96.20           C  
ATOM    743  CD  LYS C  36      -8.255  -6.139  -5.111  1.00 96.20           C  
ATOM    744  CE  LYS C  36      -9.654  -5.613  -5.405  1.00 96.20           C  
ATOM    745  NZ  LYS C  36     -10.109  -5.986  -6.777  1.00 96.20           N  
ATOM    746  N   ALA C  37      -3.367  -6.114  -2.422  1.00 96.21           N  
ATOM    747  CA  ALA C  37      -2.094  -6.777  -2.155  1.00 96.21           C  
ATOM    748  C   ALA C  37      -1.695  -6.631  -0.690  1.00 96.21           C  
ATOM    749  CB  ALA C  37      -1.000  -6.214  -3.060  1.00 96.21           C  
ATOM    750  O   ALA C  37      -1.183  -7.574  -0.082  1.00 96.21           O  
ATOM    751  N   LEU C  38      -1.899  -5.467  -0.163  1.00 96.83           N  
ATOM    752  CA  LEU C  38      -1.613  -5.222   1.246  1.00 96.83           C  
ATOM    753  C   LEU C  38      -2.420  -6.161   2.136  1.00 96.83           C  
ATOM    754  CB  LEU C  38      -1.919  -3.766   1.609  1.00 96.83           C  
ATOM    755  O   LEU C  38      -1.885  -6.731   3.090  1.00 96.83           O  
ATOM    756  CG  LEU C  38      -1.694  -3.370   3.070  1.00 96.83           C  
ATOM    757  CD1 LEU C  38      -0.218  -3.493   3.431  1.00 96.83           C  
ATOM    758  CD2 LEU C  38      -2.196  -1.953   3.323  1.00 96.83           C  
ATOM    759  N   GLU C  39      -3.709  -6.323   1.844  1.00 96.56           N  
ATOM    760  CA  GLU C  39      -4.567  -7.217   2.616  1.00 96.56           C  
ATOM    761  C   GLU C  39      -4.070  -8.658   2.545  1.00 96.56           C  
ATOM    762  CB  GLU C  39      -6.013  -7.134   2.122  1.00 96.56           C  
ATOM    763  O   GLU C  39      -4.066  -9.369   3.552  1.00 96.56           O  
ATOM    764  CG  GLU C  39      -6.729  -5.853   2.525  1.00 96.56           C  
ATOM    765  CD  GLU C  39      -8.103  -5.708   1.890  1.00 96.56           C  
ATOM    766  OE1 GLU C  39      -8.758  -4.661   2.092  1.00 96.56           O  
ATOM    767  OE2 GLU C  39      -8.529  -6.651   1.185  1.00 96.56           O  
ATOM    768  N   GLU C  40      -3.594  -9.097   1.408  1.00 96.33           N  
ATOM    769  CA  GLU C  40      -3.063 -10.445   1.235  1.00 96.33           C  
ATOM    770  C   GLU C  40      -1.813 -10.659   2.084  1.00 96.33           C  
ATOM    771  CB  GLU C  40      -2.751 -10.716  -0.239  1.00 96.33           C  
ATOM    772  O   GLU C  40      -1.672 -11.693   2.741  1.00 96.33           O  
ATOM    773  CG  GLU C  40      -3.989 -10.864  -1.112  1.00 96.33           C  
ATOM    774  CD  GLU C  40      -3.667 -10.968  -2.595  1.00 96.33           C  
ATOM    775  OE1 GLU C  40      -4.609 -10.989  -3.420  1.00 96.33           O  
ATOM    776  OE2 GLU C  40      -2.465 -11.029  -2.934  1.00 96.33           O  
ATOM    777  N   VAL C  41      -0.880  -9.718   2.056  1.00 96.42           N  
ATOM    778  CA  VAL C  41       0.365  -9.830   2.810  1.00 96.42           C  
ATOM    779  C   VAL C  41       0.069  -9.783   4.307  1.00 96.42           C  
ATOM    780  CB  VAL C  41       1.362  -8.713   2.428  1.00 96.42           C  
ATOM    781  O   VAL C  41       0.690 -10.503   5.092  1.00 96.42           O  
ATOM    782  CG1 VAL C  41       2.587  -8.749   3.340  1.00 96.42           C  
ATOM    783  CG2 VAL C  41       1.777  -8.846   0.964  1.00 96.42           C  
ATOM    784  N   GLU C  42      -0.944  -9.035   4.684  1.00 97.08           N  
ATOM    785  CA  GLU C  42      -1.334  -8.975   6.090  1.00 97.08           C  
ATOM    786  C   GLU C  42      -1.871 -10.319   6.571  1.00 97.08           C  
ATOM    787  CB  GLU C  42      -2.382  -7.880   6.310  1.00 97.08           C  
ATOM    788  O   GLU C  42      -1.577 -10.747   7.690  1.00 97.08           O  
ATOM    789  CG  GLU C  42      -1.806  -6.472   6.330  1.00 97.08           C  
ATOM    790  CD  GLU C  42      -2.867  -5.391   6.451  1.00 97.08           C  
ATOM    791  OE1 GLU C  42      -2.535  -4.258   6.868  1.00 97.08           O  
ATOM    792  OE2 GLU C  42      -4.041  -5.679   6.127  1.00 97.08           O  
ATOM    793  N   GLU C  43      -2.646 -10.956   5.714  1.00 96.68           N  
ATOM    794  CA  GLU C  43      -3.167 -12.277   6.053  1.00 96.68           C  
ATOM    795  C   GLU C  43      -2.041 -13.297   6.187  1.00 96.68           C  
ATOM    796  CB  GLU C  43      -4.176 -12.743   5.000  1.00 96.68           C  
ATOM    797  O   GLU C  43      -2.028 -14.095   7.127  1.00 96.68           O  
ATOM    798  CG  GLU C  43      -5.517 -12.027   5.072  1.00 96.68           C  
ATOM    799  CD  GLU C  43      -6.459 -12.400   3.939  1.00 96.68           C  
ATOM    800  OE1 GLU C  43      -7.558 -11.809   3.844  1.00 96.68           O  
ATOM    801  OE2 GLU C  43      -6.095 -13.292   3.141  1.00 96.68           O  
ATOM    802  N   LEU C  44      -1.100 -13.315   5.253  1.00 95.88           N  
ATOM    803  CA  LEU C  44       0.055 -14.204   5.311  1.00 95.88           C  
ATOM    804  C   LEU C  44       0.882 -13.940   6.565  1.00 95.88           C  
ATOM    805  CB  LEU C  44       0.928 -14.031   4.065  1.00 95.88           C  
ATOM    806  O   LEU C  44       1.354 -14.879   7.211  1.00 95.88           O  
ATOM    807  CG  LEU C  44       0.395 -14.651   2.772  1.00 95.88           C  
ATOM    808  CD1 LEU C  44       1.257 -14.230   1.587  1.00 95.88           C  
ATOM    809  CD2 LEU C  44       0.344 -16.171   2.889  1.00 95.88           C  
ATOM    810  N   ASN C  45       1.084 -12.661   6.887  1.00 96.58           N  
ATOM    811  CA  ASN C  45       1.822 -12.274   8.085  1.00 96.58           C  
ATOM    812  C   ASN C  45       1.162 -12.817   9.349  1.00 96.58           C  
ATOM    813  CB  ASN C  45       1.954 -10.752   8.166  1.00 96.58           C  
ATOM    814  O   ASN C  45       1.845 -13.317  10.245  1.00 96.58           O  
ATOM    815  CG  ASN C  45       2.836 -10.303   9.315  1.00 96.58           C  
ATOM    816  ND2 ASN C  45       2.281  -9.488  10.205  1.00 96.58           N  
ATOM    817  OD1 ASN C  45       4.006 -10.684   9.401  1.00 96.58           O  
ATOM    818  N   GLN C  46      -0.185 -12.738   9.433  1.00 95.84           N  
ATOM    819  CA  GLN C  46      -0.919 -13.241  10.590  1.00 95.84           C  
ATOM    820  C   GLN C  46      -0.769 -14.754  10.721  1.00 95.84           C  
ATOM    821  CB  GLN C  46      -2.398 -12.866  10.491  1.00 95.84           C  
ATOM    822  O   GLN C  46      -0.554 -15.268  11.820  1.00 95.84           O  
ATOM    823  CG  GLN C  46      -3.207 -13.221  11.732  1.00 95.84           C  
ATOM    824  CD  GLN C  46      -2.739 -12.478  12.970  1.00 95.84           C  
ATOM    825  NE2 GLN C  46      -2.855 -13.121  14.127  1.00 95.84           N  
ATOM    826  OE1 GLN C  46      -2.276 -11.336  12.887  1.00 95.84           O  
ATOM    827  N   ARG C  47      -0.854 -15.450   9.585  1.00 95.32           N  
ATOM    828  CA  ARG C  47      -0.700 -16.902   9.598  1.00 95.32           C  
ATOM    829  C   ARG C  47       0.700 -17.300  10.054  1.00 95.32           C  
ATOM    830  CB  ARG C  47      -0.985 -17.485   8.212  1.00 95.32           C  
ATOM    831  O   ARG C  47       0.861 -18.256  10.816  1.00 95.32           O  
ATOM    832  CG  ARG C  47      -2.458 -17.487   7.836  1.00 95.32           C  
ATOM    833  CD  ARG C  47      -2.689 -18.105   6.464  1.00 95.32           C  
ATOM    834  NE  ARG C  47      -4.084 -17.989   6.048  1.00 95.32           N  
ATOM    835  NH1 ARG C  47      -3.756 -18.926   3.962  1.00 95.32           N  
ATOM    836  NH2 ARG C  47      -5.846 -18.228   4.595  1.00 95.32           N  
ATOM    837  CZ  ARG C  47      -4.558 -18.381   4.869  1.00 95.32           C  
ATOM    838  N   PHE C  48       1.731 -16.549   9.592  1.00 95.64           N  
ATOM    839  CA  PHE C  48       3.104 -16.841   9.983  1.00 95.64           C  
ATOM    840  C   PHE C  48       3.309 -16.585  11.472  1.00 95.64           C  
ATOM    841  CB  PHE C  48       4.089 -15.998   9.166  1.00 95.64           C  
ATOM    842  O   PHE C  48       3.965 -17.371  12.158  1.00 95.64           O  
ATOM    843  CG  PHE C  48       5.533 -16.322   9.434  1.00 95.64           C  
ATOM    844  CD1 PHE C  48       6.268 -15.581  10.352  1.00 95.64           C  
ATOM    845  CD2 PHE C  48       6.158 -17.369   8.768  1.00 95.64           C  
ATOM    846  CE1 PHE C  48       7.605 -15.879  10.602  1.00 95.64           C  
ATOM    847  CE2 PHE C  48       7.494 -17.672   9.013  1.00 95.64           C  
ATOM    848  CZ  PHE C  48       8.216 -16.925   9.929  1.00 95.64           C  
ATOM    849  N   GLU C  49       2.710 -15.554  11.968  1.00 96.13           N  
ATOM    850  CA  GLU C  49       2.833 -15.237  13.387  1.00 96.13           C  
ATOM    851  C   GLU C  49       2.246 -16.348  14.253  1.00 96.13           C  
ATOM    852  CB  GLU C  49       2.146 -13.905  13.702  1.00 96.13           C  
ATOM    853  O   GLU C  49       2.824 -16.713  15.279  1.00 96.13           O  
ATOM    854  CG  GLU C  49       2.969 -12.683  13.321  1.00 96.13           C  
ATOM    855  CD  GLU C  49       2.285 -11.369  13.661  1.00 96.13           C  
ATOM    856  OE1 GLU C  49       2.904 -10.297  13.476  1.00 96.13           O  
ATOM    857  OE2 GLU C  49       1.120 -11.412  14.118  1.00 96.13           O  
ATOM    858  N   GLU C  50       1.137 -16.899  13.827  1.00 95.37           N  
ATOM    859  CA  GLU C  50       0.505 -17.990  14.563  1.00 95.37           C  
ATOM    860  C   GLU C  50       1.377 -19.242  14.550  1.00 95.37           C  
ATOM    861  CB  GLU C  50      -0.875 -18.304  13.978  1.00 95.37           C  
ATOM    862  O   GLU C  50       1.528 -19.910  15.575  1.00 95.37           O  
ATOM    863  CG  GLU C  50      -1.921 -17.236  14.263  1.00 95.37           C  
ATOM    864  CD  GLU C  50      -3.229 -17.464  13.522  1.00 95.37           C  
ATOM    865  OE1 GLU C  50      -4.126 -16.595  13.593  1.00 95.37           O  
ATOM    866  OE2 GLU C  50      -3.357 -18.522  12.866  1.00 95.37           O  
ATOM    867  N   ALA C  51       1.950 -19.535  13.385  1.00 94.62           N  
ATOM    868  CA  ALA C  51       2.825 -20.697  13.255  1.00 94.62           C  
ATOM    869  C   ALA C  51       4.088 -20.530  14.095  1.00 94.62           C  
ATOM    870  CB  ALA C  51       3.190 -20.928  11.791  1.00 94.62           C  
ATOM    871  O   ALA C  51       4.542 -21.477  14.741  1.00 94.62           O  
ATOM    872  N   LEU C  52       4.653 -19.338  14.097  1.00 94.97           N  
ATOM    873  CA  LEU C  52       5.843 -19.045  14.888  1.00 94.97           C  
ATOM    874  C   LEU C  52       5.562 -19.215  16.377  1.00 94.97           C  
ATOM    875  CB  LEU C  52       6.334 -17.622  14.609  1.00 94.97           C  
ATOM    876  O   LEU C  52       6.381 -19.778  17.107  1.00 94.97           O  
ATOM    877  CG  LEU C  52       7.641 -17.210  15.289  1.00 94.97           C  
ATOM    878  CD1 LEU C  52       8.793 -18.078  14.794  1.00 94.97           C  
ATOM    879  CD2 LEU C  52       7.932 -15.734  15.040  1.00 94.97           C  
ATOM    880  N   GLU C  53       4.363 -18.775  16.825  1.00 94.78           N  
ATOM    881  CA  GLU C  53       3.980 -18.901  18.229  1.00 94.78           C  
ATOM    882  C   GLU C  53       3.854 -20.366  18.637  1.00 94.78           C  
ATOM    883  CB  GLU C  53       2.665 -18.165  18.496  1.00 94.78           C  
ATOM    884  O   GLU C  53       4.239 -20.742  19.746  1.00 94.78           O  
ATOM    885  CG  GLU C  53       2.810 -16.652  18.571  1.00 94.78           C  
ATOM    886  CD  GLU C  53       1.483 -15.929  18.736  1.00 94.78           C  
ATOM    887  OE1 GLU C  53       1.470 -14.677  18.738  1.00 94.78           O  
ATOM    888  OE2 GLU C  53       0.448 -16.620  18.865  1.00 94.78           O  
ATOM    889  N   GLU C  54       3.362 -21.215  17.771  1.00 93.36           N  
ATOM    890  CA  GLU C  54       3.235 -22.645  18.036  1.00 93.36           C  
ATOM    891  C   GLU C  54       4.600 -23.287  18.265  1.00 93.36           C  
ATOM    892  CB  GLU C  54       2.512 -23.344  16.882  1.00 93.36           C  
ATOM    893  O   GLU C  54       4.770 -24.083  19.191  1.00 93.36           O  
ATOM    894  CG  GLU C  54       2.248 -24.822  17.127  1.00 93.36           C  
ATOM    895  CD  GLU C  54       1.406 -25.470  16.039  1.00 93.36           C  
ATOM    896  OE1 GLU C  54       1.082 -26.673  16.158  1.00 93.36           O  
ATOM    897  OE2 GLU C  54       1.070 -24.769  15.059  1.00 93.36           O  
ATOM    898  N   VAL C  55       5.605 -22.950  17.449  1.00 92.13           N  
ATOM    899  CA  VAL C  55       6.945 -23.516  17.556  1.00 92.13           C  
ATOM    900  C   VAL C  55       7.628 -22.995  18.818  1.00 92.13           C  
ATOM    901  CB  VAL C  55       7.801 -23.187  16.312  1.00 92.13           C  
ATOM    902  O   VAL C  55       8.321 -23.743  19.511  1.00 92.13           O  
ATOM    903  CG1 VAL C  55       9.260 -23.574  16.543  1.00 92.13           C  
ATOM    904  CG2 VAL C  55       7.245 -23.898  15.079  1.00 92.13           C  
ATOM    905  N   GLU C  56       7.320 -21.785  19.122  1.00 93.65           N  
ATOM    906  CA  GLU C  56       7.896 -21.217  20.338  1.00 93.65           C  
ATOM    907  C   GLU C  56       7.356 -21.915  21.583  1.00 93.65           C  
ATOM    908  CB  GLU C  56       7.615 -19.714  20.413  1.00 93.65           C  
ATOM    909  O   GLU C  56       8.095 -22.141  22.543  1.00 93.65           O  
ATOM    910  CG  GLU C  56       8.482 -18.878  19.483  1.00 93.65           C  
ATOM    911  CD  GLU C  56       8.146 -17.396  19.519  1.00 93.65           C  
ATOM    912  OE1 GLU C  56       8.959 -16.577  19.034  1.00 93.65           O  
ATOM    913  OE2 GLU C  56       7.061 -17.051  20.038  1.00 93.65           O  
ATOM    914  N   ARG C  57       6.097 -22.302  21.542  1.00 92.59           N  
ATOM    915  CA  ARG C  57       5.470 -23.005  22.657  1.00 92.59           C  
ATOM    916  C   ARG C  57       6.070 -24.395  22.834  1.00 92.59           C  
ATOM    917  CB  ARG C  57       3.958 -23.109  22.445  1.00 92.59           C  
ATOM    918  O   ARG C  57       6.327 -24.827  23.960  1.00 92.59           O  
ATOM    919  CG  ARG C  57       3.193 -21.856  22.838  1.00 92.59           C  
ATOM    920  CD  ARG C  57       1.692 -22.104  22.889  1.00 92.59           C  
ATOM    921  NE  ARG C  57       1.120 -22.231  21.552  1.00 92.59           N  
ATOM    922  NH1 ARG C  57      -1.068 -22.381  22.277  1.00 92.59           N  
ATOM    923  NH2 ARG C  57      -0.589 -22.467  20.036  1.00 92.59           N  
ATOM    924  CZ  ARG C  57      -0.178 -22.359  21.291  1.00 92.59           C  
ATOM    925  N   ILE C  58       6.350 -25.088  21.777  1.00 90.83           N  
ATOM    926  CA  ILE C  58       6.922 -26.430  21.808  1.00 90.83           C  
ATOM    927  C   ILE C  58       8.334 -26.376  22.387  1.00 90.83           C  
ATOM    928  CB  ILE C  58       6.944 -27.067  20.401  1.00 90.83           C  
ATOM    929  O   ILE C  58       8.707 -27.217  23.208  1.00 90.83           O  
ATOM    930  CG1 ILE C  58       5.514 -27.324  19.908  1.00 90.83           C  
ATOM    931  CG2 ILE C  58       7.761 -28.362  20.407  1.00 90.83           C  
ATOM    932  CD1 ILE C  58       5.429 -27.748  18.449  1.00 90.83           C  
ATOM    933  N   LYS C  59       9.150 -25.478  22.031  1.00 90.11           N  
ATOM    934  CA  LYS C  59      10.520 -25.327  22.512  1.00 90.11           C  
ATOM    935  C   LYS C  59      10.547 -25.029  24.009  1.00 90.11           C  
ATOM    936  CB  LYS C  59      11.240 -24.218  21.744  1.00 90.11           C  
ATOM    937  O   LYS C  59      11.413 -25.527  24.731  1.00 90.11           O  
ATOM    938  CG  LYS C  59      12.744 -24.185  21.969  1.00 90.11           C  
ATOM    939  CD  LYS C  59      13.408 -23.083  21.153  1.00 90.11           C  
ATOM    940  CE  LYS C  59      14.872 -22.911  21.532  1.00 90.11           C  
ATOM    941  NZ  LYS C  59      15.518 -21.808  20.759  1.00 90.11           N  
ATOM    942  N   ARG C  60       9.598 -24.224  24.497  1.00 90.43           N  
ATOM    943  CA  ARG C  60       9.531 -23.880  25.914  1.00 90.43           C  
ATOM    944  C   ARG C  60       9.189 -25.103  26.758  1.00 90.43           C  
ATOM    945  CB  ARG C  60       8.501 -22.774  26.151  1.00 90.43           C  
ATOM    946  O   ARG C  60       9.705 -25.263  27.866  1.00 90.43           O  
ATOM    947  CG  ARG C  60       8.990 -21.385  25.776  1.00 90.43           C  
ATOM    948  CD  ARG C  60       7.980 -20.310  26.152  1.00 90.43           C  
ATOM    949  NE  ARG C  60       7.921 -19.251  25.148  1.00 90.43           N  
ATOM    950  NH1 ARG C  60       6.332 -17.998  26.264  1.00 90.43           N  
ATOM    951  NH2 ARG C  60       7.165 -17.276  24.254  1.00 90.43           N  
ATOM    952  CZ  ARG C  60       7.139 -18.178  25.224  1.00 90.43           C  
ATOM    953  N   ARG C  61       8.428 -25.982  26.314  1.00 88.93           N  
ATOM    954  CA  ARG C  61       8.024 -27.183  27.038  1.00 88.93           C  
ATOM    955  C   ARG C  61       9.166 -28.191  27.107  1.00 88.93           C  
ATOM    956  CB  ARG C  61       6.800 -27.822  26.379  1.00 88.93           C  
ATOM    957  O   ARG C  61       9.269 -28.955  28.069  1.00 88.93           O  
ATOM    958  CG  ARG C  61       5.499 -27.083  26.648  1.00 88.93           C  
ATOM    959  CD  ARG C  61       4.308 -27.787  26.013  1.00 88.93           C  
ATOM    960  NE  ARG C  61       3.083 -27.006  26.153  1.00 88.93           N  
ATOM    961  NH1 ARG C  61       1.747 -28.514  25.021  1.00 88.93           N  
ATOM    962  NH2 ARG C  61       0.844 -26.582  25.862  1.00 88.93           N  
ATOM    963  CZ  ARG C  61       1.894 -27.369  25.678  1.00 88.93           C  
ATOM    964  N   GLN C  62      10.187 -28.379  26.237  1.00 85.14           N  
ATOM    965  CA  GLN C  62      11.308 -29.313  26.197  1.00 85.14           C  
ATOM    966  C   GLN C  62      12.430 -28.864  27.128  1.00 85.14           C  
ATOM    967  CB  GLN C  62      11.836 -29.458  24.770  1.00 85.14           C  
ATOM    968  O   GLN C  62      13.199 -29.689  27.626  1.00 85.14           O  
ATOM    969  CG  GLN C  62      10.957 -30.319  23.873  1.00 85.14           C  
ATOM    970  CD  GLN C  62      11.514 -30.464  22.469  1.00 85.14           C  
ATOM    971  NE2 GLN C  62      10.944 -31.382  21.696  1.00 85.14           N  
ATOM    972  OE1 GLN C  62      12.449 -29.756  22.082  1.00 85.14           O  
ATOM    973  N   LYS C  63      12.504 -27.553  27.619  1.00 80.49           N  
ATOM    974  CA  LYS C  63      13.487 -27.122  28.609  1.00 80.49           C  
ATOM    975  C   LYS C  63      13.070 -27.540  30.016  1.00 80.49           C  
ATOM    976  CB  LYS C  63      13.681 -25.606  28.548  1.00 80.49           C  
ATOM    977  O   LYS C  63      13.912 -27.920  30.832  1.00 80.49           O  
ATOM    978  CG  LYS C  63      14.607 -25.145  27.433  1.00 80.49           C  
ATOM    979  CD  LYS C  63      14.887 -23.650  27.520  1.00 80.49           C  
ATOM    980  CE  LYS C  63      15.752 -23.173  26.362  1.00 80.49           C  
ATOM    981  NZ  LYS C  63      16.026 -21.707  26.442  1.00 80.49           N  
TER     982      LYS C  63                                                      
ATOM    983  N   GLY D   1      15.766 -47.443  27.179  1.00 74.33           N  
ATOM    984  CA  GLY D   1      15.890 -47.581  25.737  1.00 74.33           C  
ATOM    985  C   GLY D   1      14.751 -46.931  24.975  1.00 74.33           C  
ATOM    986  O   GLY D   1      14.974 -46.276  23.954  1.00 74.33           O  
ATOM    987  N   ASP D   2      13.763 -46.736  25.422  1.00 87.98           N  
ATOM    988  CA  ASP D   2      12.550 -46.205  24.810  1.00 87.98           C  
ATOM    989  C   ASP D   2      12.483 -44.686  24.952  1.00 87.98           C  
ATOM    990  CB  ASP D   2      11.309 -46.846  25.434  1.00 87.98           C  
ATOM    991  O   ASP D   2      12.059 -43.989  24.028  1.00 87.98           O  
ATOM    992  CG  ASP D   2      11.080 -48.273  24.968  1.00 87.98           C  
ATOM    993  OD1 ASP D   2      10.392 -49.042  25.672  1.00 87.98           O  
ATOM    994  OD2 ASP D   2      11.595 -48.632  23.887  1.00 87.98           O  
ATOM    995  N   GLU D   3      13.129 -44.164  26.003  1.00 90.95           N  
ATOM    996  CA  GLU D   3      13.137 -42.728  26.267  1.00 90.95           C  
ATOM    997  C   GLU D   3      14.064 -41.995  25.302  1.00 90.95           C  
ATOM    998  CB  GLU D   3      13.555 -42.449  27.713  1.00 90.95           C  
ATOM    999  O   GLU D   3      13.727 -40.917  24.807  1.00 90.95           O  
ATOM   1000  CG  GLU D   3      12.434 -42.633  28.724  1.00 90.95           C  
ATOM   1001  CD  GLU D   3      12.851 -42.308  30.150  1.00 90.95           C  
ATOM   1002  OE1 GLU D   3      12.001 -42.390  31.065  1.00 90.95           O  
ATOM   1003  OE2 GLU D   3      14.038 -41.967  30.352  1.00 90.95           O  
ATOM   1004  N   GLU D   4      15.201 -42.443  25.050  1.00 90.95           N  
ATOM   1005  CA  GLU D   4      16.152 -41.846  24.117  1.00 90.95           C  
ATOM   1006  C   GLU D   4      15.596 -41.832  22.696  1.00 90.95           C  
ATOM   1007  CB  GLU D   4      17.485 -42.598  24.153  1.00 90.95           C  
ATOM   1008  O   GLU D   4      15.771 -40.854  21.965  1.00 90.95           O  
ATOM   1009  CG  GLU D   4      18.397 -42.177  25.295  1.00 90.95           C  
ATOM   1010  CD  GLU D   4      19.732 -42.905  25.296  1.00 90.95           C  
ATOM   1011  OE1 GLU D   4      20.597 -42.586  26.143  1.00 90.95           O  
ATOM   1012  OE2 GLU D   4      19.916 -43.800  24.441  1.00 90.95           O  
ATOM   1013  N   GLU D   5      14.966 -42.840  22.253  1.00 90.54           N  
ATOM   1014  CA  GLU D   5      14.352 -42.911  20.931  1.00 90.54           C  
ATOM   1015  C   GLU D   5      13.224 -41.893  20.791  1.00 90.54           C  
ATOM   1016  CB  GLU D   5      13.824 -44.322  20.658  1.00 90.54           C  
ATOM   1017  O   GLU D   5      13.081 -41.256  19.745  1.00 90.54           O  
ATOM   1018  CG  GLU D   5      14.887 -45.292  20.163  1.00 90.54           C  
ATOM   1019  CD  GLU D   5      14.329 -46.659  19.799  1.00 90.54           C  
ATOM   1020  OE1 GLU D   5      15.098 -47.516  19.307  1.00 90.54           O  
ATOM   1021  OE2 GLU D   5      13.115 -46.874  20.008  1.00 90.54           O  
ATOM   1022  N   GLU D   6      12.422 -41.705  21.847  1.00 90.77           N  
ATOM   1023  CA  GLU D   6      11.338 -40.728  21.847  1.00 90.77           C  
ATOM   1024  C   GLU D   6      11.879 -39.304  21.757  1.00 90.77           C  
ATOM   1025  CB  GLU D   6      10.473 -40.884  23.100  1.00 90.77           C  
ATOM   1026  O   GLU D   6      11.320 -38.465  21.047  1.00 90.77           O  
ATOM   1027  CG  GLU D   6       9.116 -40.203  23.000  1.00 90.77           C  
ATOM   1028  CD  GLU D   6       8.193 -40.530  24.162  1.00 90.77           C  
ATOM   1029  OE1 GLU D   6       7.042 -40.036  24.181  1.00 90.77           O  
ATOM   1030  OE2 GLU D   6       8.623 -41.285  25.062  1.00 90.77           O  
ATOM   1031  N   LYS D   7      12.975 -39.021  22.412  1.00 90.98           N  
ATOM   1032  CA  LYS D   7      13.614 -37.709  22.361  1.00 90.98           C  
ATOM   1033  C   LYS D   7      14.161 -37.419  20.966  1.00 90.98           C  
ATOM   1034  CB  LYS D   7      14.739 -37.619  23.394  1.00 90.98           C  
ATOM   1035  O   LYS D   7      14.045 -36.296  20.470  1.00 90.98           O  
ATOM   1036  CG  LYS D   7      14.257 -37.349  24.811  1.00 90.98           C  
ATOM   1037  CD  LYS D   7      15.424 -37.150  25.770  1.00 90.98           C  
ATOM   1038  CE  LYS D   7      14.946 -36.974  27.205  1.00 90.98           C  
ATOM   1039  NZ  LYS D   7      16.088 -36.797  28.152  1.00 90.98           N  
ATOM   1040  N   LYS D   8      14.743 -38.443  20.335  1.00 90.37           N  
ATOM   1041  CA  LYS D   8      15.269 -38.281  18.982  1.00 90.37           C  
ATOM   1042  C   LYS D   8      14.146 -38.013  17.984  1.00 90.37           C  
ATOM   1043  CB  LYS D   8      16.059 -39.522  18.561  1.00 90.37           C  
ATOM   1044  O   LYS D   8      14.291 -37.180  17.087  1.00 90.37           O  
ATOM   1045  CG  LYS D   8      17.469 -39.580  19.130  1.00 90.37           C  
ATOM   1046  CD  LYS D   8      18.242 -40.774  18.585  1.00 90.37           C  
ATOM   1047  CE  LYS D   8      19.617 -40.892  19.230  1.00 90.37           C  
ATOM   1048  NZ  LYS D   8      20.369 -42.076  18.718  1.00 90.37           N  
ATOM   1049  N   LYS D   9      12.942 -38.676  18.146  1.00 90.81           N  
ATOM   1050  CA  LYS D   9      11.791 -38.469  17.273  1.00 90.81           C  
ATOM   1051  C   LYS D   9      11.210 -37.069  17.452  1.00 90.81           C  
ATOM   1052  CB  LYS D   9      10.715 -39.522  17.544  1.00 90.81           C  
ATOM   1053  O   LYS D   9      10.859 -36.407  16.474  1.00 90.81           O  
ATOM   1054  CG  LYS D   9      11.011 -40.882  16.930  1.00 90.81           C  
ATOM   1055  CD  LYS D   9       9.858 -41.854  17.141  1.00 90.81           C  
ATOM   1056  CE  LYS D   9      10.197 -43.246  16.626  1.00 90.81           C  
ATOM   1057  NZ  LYS D   9       9.084 -44.213  16.868  1.00 90.81           N  
ATOM   1058  N   GLU D  10      11.217 -36.556  18.603  1.00 91.30           N  
ATOM   1059  CA  GLU D  10      10.699 -35.224  18.901  1.00 91.30           C  
ATOM   1060  C   GLU D  10      11.617 -34.139  18.346  1.00 91.30           C  
ATOM   1061  CB  GLU D  10      10.522 -35.042  20.411  1.00 91.30           C  
ATOM   1062  O   GLU D  10      11.144 -33.132  17.814  1.00 91.30           O  
ATOM   1063  CG  GLU D  10       9.283 -35.724  20.972  1.00 91.30           C  
ATOM   1064  CD  GLU D  10       9.097 -35.497  22.464  1.00 91.30           C  
ATOM   1065  OE1 GLU D  10       8.076 -35.957  23.025  1.00 91.30           O  
ATOM   1066  OE2 GLU D  10       9.978 -34.854  23.076  1.00 91.30           O  
ATOM   1067  N   GLU D  11      12.825 -34.399  18.485  1.00 91.16           N  
ATOM   1068  CA  GLU D  11      13.799 -33.452  17.953  1.00 91.16           C  
ATOM   1069  C   GLU D  11      13.716 -33.369  16.432  1.00 91.16           C  
ATOM   1070  CB  GLU D  11      15.217 -33.840  18.382  1.00 91.16           C  
ATOM   1071  O   GLU D  11      13.815 -32.283  15.857  1.00 91.16           O  
ATOM   1072  CG  GLU D  11      16.255 -32.756  18.129  1.00 91.16           C  
ATOM   1073  CD  GLU D  11      17.616 -33.078  18.724  1.00 91.16           C  
ATOM   1074  OE1 GLU D  11      18.536 -32.235  18.626  1.00 91.16           O  
ATOM   1075  OE2 GLU D  11      17.764 -34.183  19.292  1.00 91.16           O  
ATOM   1076  N   LYS D  12      13.574 -34.519  15.804  1.00 91.51           N  
ATOM   1077  CA  LYS D  12      13.431 -34.550  14.352  1.00 91.51           C  
ATOM   1078  C   LYS D  12      12.171 -33.812  13.907  1.00 91.51           C  
ATOM   1079  CB  LYS D  12      13.399 -35.993  13.846  1.00 91.51           C  
ATOM   1080  O   LYS D  12      12.197 -33.062  12.929  1.00 91.51           O  
ATOM   1081  CG  LYS D  12      13.507 -36.121  12.333  1.00 91.51           C  
ATOM   1082  CD  LYS D  12      13.560 -37.580  11.898  1.00 91.51           C  
ATOM   1083  CE  LYS D  12      13.569 -37.712  10.381  1.00 91.51           C  
ATOM   1084  NZ  LYS D  12      13.594 -39.141   9.950  1.00 91.51           N  
ATOM   1085  N   LYS D  13      11.044 -33.966  14.615  1.00 91.85           N  
ATOM   1086  CA  LYS D  13       9.789 -33.287  14.305  1.00 91.85           C  
ATOM   1087  C   LYS D  13       9.932 -31.774  14.451  1.00 91.85           C  
ATOM   1088  CB  LYS D  13       8.665 -33.796  15.208  1.00 91.85           C  
ATOM   1089  O   LYS D  13       9.431 -31.015  13.619  1.00 91.85           O  
ATOM   1090  CG  LYS D  13       8.073 -35.128  14.769  1.00 91.85           C  
ATOM   1091  CD  LYS D  13       6.887 -35.525  15.637  1.00 91.85           C  
ATOM   1092  CE  LYS D  13       6.375 -36.915  15.283  1.00 91.85           C  
ATOM   1093  NZ  LYS D  13       5.215 -37.312  16.137  1.00 91.85           N  
ATOM   1094  N   LYS D  14      10.643 -31.384  15.397  1.00 92.76           N  
ATOM   1095  CA  LYS D  14      10.892 -29.963  15.621  1.00 92.76           C  
ATOM   1096  C   LYS D  14      11.734 -29.369  14.495  1.00 92.76           C  
ATOM   1097  CB  LYS D  14      11.587 -29.745  16.966  1.00 92.76           C  
ATOM   1098  O   LYS D  14      11.441 -28.277  14.004  1.00 92.76           O  
ATOM   1099  CG  LYS D  14      11.831 -28.282  17.306  1.00 92.76           C  
ATOM   1100  CD  LYS D  14      12.613 -28.133  18.604  1.00 92.76           C  
ATOM   1101  CE  LYS D  14      13.042 -26.691  18.837  1.00 92.76           C  
ATOM   1102  NZ  LYS D  14      13.857 -26.549  20.081  1.00 92.76           N  
ATOM   1103  N   GLU D  15      12.742 -30.039  14.154  1.00 92.41           N  
ATOM   1104  CA  GLU D  15      13.620 -29.571  13.086  1.00 92.41           C  
ATOM   1105  C   GLU D  15      12.870 -29.462  11.762  1.00 92.41           C  
ATOM   1106  CB  GLU D  15      14.825 -30.504  12.933  1.00 92.41           C  
ATOM   1107  O   GLU D  15      13.067 -28.508  11.007  1.00 92.41           O  
ATOM   1108  CG  GLU D  15      15.880 -30.327  14.015  1.00 92.41           C  
ATOM   1109  CD  GLU D  15      17.029 -31.317  13.900  1.00 92.41           C  
ATOM   1110  OE1 GLU D  15      17.953 -31.276  14.744  1.00 92.41           O  
ATOM   1111  OE2 GLU D  15      17.004 -32.140  12.958  1.00 92.41           O  
ATOM   1112  N   GLU D  16      11.981 -30.376  11.494  1.00 93.19           N  
ATOM   1113  CA  GLU D  16      11.181 -30.342  10.273  1.00 93.19           C  
ATOM   1114  C   GLU D  16      10.212 -29.163  10.281  1.00 93.19           C  
ATOM   1115  CB  GLU D  16      10.412 -31.654  10.097  1.00 93.19           C  
ATOM   1116  O   GLU D  16      10.043 -28.485   9.265  1.00 93.19           O  
ATOM   1117  CG  GLU D  16      11.277 -32.815   9.627  1.00 93.19           C  
ATOM   1118  CD  GLU D  16      10.520 -34.131   9.541  1.00 93.19           C  
ATOM   1119  OE1 GLU D  16      11.122 -35.152   9.138  1.00 93.19           O  
ATOM   1120  OE2 GLU D  16       9.315 -34.140   9.879  1.00 93.19           O  
ATOM   1121  N   ARG D  17       9.681 -28.914  11.384  1.00 94.10           N  
ATOM   1122  CA  ARG D  17       8.753 -27.794  11.507  1.00 94.10           C  
ATOM   1123  C   ARG D  17       9.476 -26.462  11.337  1.00 94.10           C  
ATOM   1124  CB  ARG D  17       8.038 -27.834  12.859  1.00 94.10           C  
ATOM   1125  O   ARG D  17       8.960 -25.548  10.691  1.00 94.10           O  
ATOM   1126  CG  ARG D  17       6.976 -26.759  13.027  1.00 94.10           C  
ATOM   1127  CD  ARG D  17       5.882 -26.879  11.976  1.00 94.10           C  
ATOM   1128  NE  ARG D  17       4.834 -25.881  12.172  1.00 94.10           N  
ATOM   1129  NH1 ARG D  17       3.928 -26.116  10.060  1.00 94.10           N  
ATOM   1130  NH2 ARG D  17       3.021 -24.620  11.541  1.00 94.10           N  
ATOM   1131  CZ  ARG D  17       3.930 -25.541  11.257  1.00 94.10           C  
ATOM   1132  N   LEU D  18      10.626 -26.397  11.902  1.00 93.92           N  
ATOM   1133  CA  LEU D  18      11.425 -25.184  11.769  1.00 93.92           C  
ATOM   1134  C   LEU D  18      11.805 -24.939  10.313  1.00 93.92           C  
ATOM   1135  CB  LEU D  18      12.689 -25.278  12.629  1.00 93.92           C  
ATOM   1136  O   LEU D  18      11.793 -23.798   9.847  1.00 93.92           O  
ATOM   1137  CG  LEU D  18      12.510 -25.023  14.127  1.00 93.92           C  
ATOM   1138  CD1 LEU D  18      13.788 -25.377  14.880  1.00 93.92           C  
ATOM   1139  CD2 LEU D  18      12.119 -23.571  14.379  1.00 93.92           C  
ATOM   1140  N   LYS D  19      12.168 -25.962   9.585  1.00 94.18           N  
ATOM   1141  CA  LYS D  19      12.472 -25.840   8.162  1.00 94.18           C  
ATOM   1142  C   LYS D  19      11.263 -25.332   7.383  1.00 94.18           C  
ATOM   1143  CB  LYS D  19      12.934 -27.184   7.596  1.00 94.18           C  
ATOM   1144  O   LYS D  19      11.397 -24.471   6.511  1.00 94.18           O  
ATOM   1145  CG  LYS D  19      13.438 -27.110   6.162  1.00 94.18           C  
ATOM   1146  CD  LYS D  19      13.924 -28.468   5.670  1.00 94.18           C  
ATOM   1147  CE  LYS D  19      14.348 -28.414   4.208  1.00 94.18           C  
ATOM   1148  NZ  LYS D  19      14.794 -29.751   3.712  1.00 94.18           N  
ATOM   1149  N   GLU D  20      10.002 -25.798   7.723  1.00 94.78           N  
ATOM   1150  CA  GLU D  20       8.768 -25.359   7.078  1.00 94.78           C  
ATOM   1151  C   GLU D  20       8.491 -23.885   7.361  1.00 94.78           C  
ATOM   1152  CB  GLU D  20       7.586 -26.215   7.541  1.00 94.78           C  
ATOM   1153  O   GLU D  20       8.110 -23.136   6.460  1.00 94.78           O  
ATOM   1154  CG  GLU D  20       7.576 -27.619   6.954  1.00 94.78           C  
ATOM   1155  CD  GLU D  20       6.460 -28.491   7.505  1.00 94.78           C  
ATOM   1156  OE1 GLU D  20       6.395 -29.690   7.150  1.00 94.78           O  
ATOM   1157  OE2 GLU D  20       5.642 -27.972   8.296  1.00 94.78           O  
ATOM   1158  N   LEU D  21       8.745 -23.511   8.573  1.00 95.55           N  
ATOM   1159  CA  LEU D  21       8.522 -22.125   8.967  1.00 95.55           C  
ATOM   1160  C   LEU D  21       9.466 -21.188   8.221  1.00 95.55           C  
ATOM   1161  CB  LEU D  21       8.709 -21.960  10.478  1.00 95.55           C  
ATOM   1162  O   LEU D  21       9.068 -20.095   7.812  1.00 95.55           O  
ATOM   1163  CG  LEU D  21       7.519 -22.351  11.355  1.00 95.55           C  
ATOM   1164  CD1 LEU D  21       7.902 -22.280  12.830  1.00 95.55           C  
ATOM   1165  CD2 LEU D  21       6.322 -21.452  11.065  1.00 95.55           C  
ATOM   1166  N   ARG D  22      10.723 -21.630   8.064  1.00 94.88           N  
ATOM   1167  CA  ARG D  22      11.690 -20.811   7.340  1.00 94.88           C  
ATOM   1168  C   ARG D  22      11.266 -20.617   5.888  1.00 94.88           C  
ATOM   1169  CB  ARG D  22      13.082 -21.444   7.400  1.00 94.88           C  
ATOM   1170  O   ARG D  22      11.418 -19.528   5.332  1.00 94.88           O  
ATOM   1171  CG  ARG D  22      13.785 -21.261   8.735  1.00 94.88           C  
ATOM   1172  CD  ARG D  22      15.183 -21.865   8.724  1.00 94.88           C  
ATOM   1173  NE  ARG D  22      15.755 -21.925  10.066  1.00 94.88           N  
ATOM   1174  NH1 ARG D  22      17.313 -23.552   9.554  1.00 94.88           N  
ATOM   1175  NH2 ARG D  22      17.197 -22.698  11.678  1.00 94.88           N  
ATOM   1176  CZ  ARG D  22      16.753 -22.725  10.430  1.00 94.88           C  
ATOM   1177  N   GLU D  23      10.657 -21.650   5.241  1.00 95.26           N  
ATOM   1178  CA  GLU D  23      10.172 -21.544   3.868  1.00 95.26           C  
ATOM   1179  C   GLU D  23       8.965 -20.614   3.780  1.00 95.26           C  
ATOM   1180  CB  GLU D  23       9.813 -22.926   3.316  1.00 95.26           C  
ATOM   1181  O   GLU D  23       8.861 -19.811   2.851  1.00 95.26           O  
ATOM   1182  CG  GLU D  23      11.020 -23.808   3.034  1.00 95.26           C  
ATOM   1183  CD  GLU D  23      11.992 -23.195   2.038  1.00 95.26           C  
ATOM   1184  OE1 GLU D  23      13.222 -23.324   2.231  1.00 95.26           O  
ATOM   1185  OE2 GLU D  23      11.518 -22.580   1.056  1.00 95.26           O  
ATOM   1186  N   GLU D  24       8.098 -20.723   4.746  1.00 95.69           N  
ATOM   1187  CA  GLU D  24       6.926 -19.853   4.787  1.00 95.69           C  
ATOM   1188  C   GLU D  24       7.329 -18.395   4.989  1.00 95.69           C  
ATOM   1189  CB  GLU D  24       5.969 -20.293   5.898  1.00 95.69           C  
ATOM   1190  O   GLU D  24       6.745 -17.495   4.382  1.00 95.69           O  
ATOM   1191  CG  GLU D  24       5.225 -21.585   5.592  1.00 95.69           C  
ATOM   1192  CD  GLU D  24       4.284 -22.014   6.707  1.00 95.69           C  
ATOM   1193  OE1 GLU D  24       3.704 -23.120   6.620  1.00 95.69           O  
ATOM   1194  OE2 GLU D  24       4.126 -21.237   7.675  1.00 95.69           O  
ATOM   1195  N   TRP D  25       8.339 -18.200   5.841  1.00 95.80           N  
ATOM   1196  CA  TRP D  25       8.824 -16.844   6.072  1.00 95.80           C  
ATOM   1197  C   TRP D  25       9.427 -16.258   4.800  1.00 95.80           C  
ATOM   1198  CB  TRP D  25       9.861 -16.828   7.198  1.00 95.80           C  
ATOM   1199  O   TRP D  25       9.222 -15.081   4.493  1.00 95.80           O  
ATOM   1200  CG  TRP D  25      10.375 -15.460   7.533  1.00 95.80           C  
ATOM   1201  CD1 TRP D  25       9.832 -14.569   8.417  1.00 95.80           C  
ATOM   1202  CD2 TRP D  25      11.535 -14.826   6.985  1.00 95.80           C  
ATOM   1203  CE2 TRP D  25      11.634 -13.550   7.583  1.00 95.80           C  
ATOM   1204  CE3 TRP D  25      12.500 -15.213   6.047  1.00 95.80           C  
ATOM   1205  NE1 TRP D  25      10.584 -13.418   8.451  1.00 95.80           N  
ATOM   1206  CH2 TRP D  25      13.595 -13.061   6.350  1.00 95.80           C  
ATOM   1207  CZ2 TRP D  25      12.663 -12.657   7.271  1.00 95.80           C  
ATOM   1208  CZ3 TRP D  25      13.523 -14.323   5.738  1.00 95.80           C  
ATOM   1209  N   LYS D  26      10.210 -17.069   4.032  1.00 95.73           N  
ATOM   1210  CA  LYS D  26      10.789 -16.620   2.769  1.00 95.73           C  
ATOM   1211  C   LYS D  26       9.701 -16.186   1.790  1.00 95.73           C  
ATOM   1212  CB  LYS D  26      11.643 -17.726   2.146  1.00 95.73           C  
ATOM   1213  O   LYS D  26       9.843 -15.168   1.109  1.00 95.73           O  
ATOM   1214  CG  LYS D  26      12.420 -17.288   0.914  1.00 95.73           C  
ATOM   1215  CD  LYS D  26      13.279 -18.419   0.363  1.00 95.73           C  
ATOM   1216  CE  LYS D  26      13.992 -18.008  -0.917  1.00 95.73           C  
ATOM   1217  NZ  LYS D  26      14.819 -19.122  -1.473  1.00 95.73           N  
ATOM   1218  N   ARG D  27       8.565 -16.895   1.758  1.00 96.02           N  
ATOM   1219  CA  ARG D  27       7.447 -16.541   0.889  1.00 96.02           C  
ATOM   1220  C   ARG D  27       6.803 -15.231   1.330  1.00 96.02           C  
ATOM   1221  CB  ARG D  27       6.403 -17.659   0.874  1.00 96.02           C  
ATOM   1222  O   ARG D  27       6.447 -14.397   0.496  1.00 96.02           O  
ATOM   1223  CG  ARG D  27       6.840 -18.901   0.114  1.00 96.02           C  
ATOM   1224  CD  ARG D  27       5.683 -19.866  -0.105  1.00 96.02           C  
ATOM   1225  NE  ARG D  27       5.297 -20.535   1.135  1.00 96.02           N  
ATOM   1226  NH1 ARG D  27       6.365 -22.522   0.637  1.00 96.02           N  
ATOM   1227  NH2 ARG D  27       5.225 -22.291   2.613  1.00 96.02           N  
ATOM   1228  CZ  ARG D  27       5.630 -21.781   1.459  1.00 96.02           C  
ATOM   1229  N   LEU D  28       6.626 -15.112   2.624  1.00 96.29           N  
ATOM   1230  CA  LEU D  28       6.078 -13.877   3.174  1.00 96.29           C  
ATOM   1231  C   LEU D  28       6.963 -12.686   2.825  1.00 96.29           C  
ATOM   1232  CB  LEU D  28       5.927 -13.988   4.694  1.00 96.29           C  
ATOM   1233  O   LEU D  28       6.465 -11.638   2.408  1.00 96.29           O  
ATOM   1234  CG  LEU D  28       5.480 -12.721   5.425  1.00 96.29           C  
ATOM   1235  CD1 LEU D  28       4.125 -12.258   4.901  1.00 96.29           C  
ATOM   1236  CD2 LEU D  28       5.423 -12.963   6.929  1.00 96.29           C  
ATOM   1237  N   ARG D  29       8.259 -12.834   3.019  1.00 96.90           N  
ATOM   1238  CA  ARG D  29       9.206 -11.768   2.707  1.00 96.90           C  
ATOM   1239  C   ARG D  29       9.140 -11.393   1.230  1.00 96.90           C  
ATOM   1240  CB  ARG D  29      10.630 -12.189   3.077  1.00 96.90           C  
ATOM   1241  O   ARG D  29       9.203 -10.212   0.881  1.00 96.90           O  
ATOM   1242  CG  ARG D  29      11.660 -11.083   2.915  1.00 96.90           C  
ATOM   1243  CD  ARG D  29      13.055 -11.550   3.308  1.00 96.90           C  
ATOM   1244  NE  ARG D  29      14.071 -10.558   2.968  1.00 96.90           N  
ATOM   1245  NH1 ARG D  29      15.865 -11.898   3.536  1.00 96.90           N  
ATOM   1246  NH2 ARG D  29      16.219  -9.775   2.746  1.00 96.90           N  
ATOM   1247  CZ  ARG D  29      15.383 -10.746   3.084  1.00 96.90           C  
ATOM   1248  N   GLU D  30       9.011 -12.369   0.290  1.00 96.54           N  
ATOM   1249  CA  GLU D  30       8.911 -12.117  -1.145  1.00 96.54           C  
ATOM   1250  C   GLU D  30       7.647 -11.332  -1.481  1.00 96.54           C  
ATOM   1251  CB  GLU D  30       8.936 -13.433  -1.925  1.00 96.54           C  
ATOM   1252  O   GLU D  30       7.687 -10.391  -2.276  1.00 96.54           O  
ATOM   1253  CG  GLU D  30      10.306 -14.096  -1.971  1.00 96.54           C  
ATOM   1254  CD  GLU D  30      10.282 -15.480  -2.599  1.00 96.54           C  
ATOM   1255  OE1 GLU D  30      11.355 -16.115  -2.708  1.00 96.54           O  
ATOM   1256  OE2 GLU D  30       9.182 -15.932  -2.987  1.00 96.54           O  
ATOM   1257  N   ARG D  31       6.536 -11.690  -0.842  1.00 96.67           N  
ATOM   1258  CA  ARG D  31       5.281 -10.981  -1.071  1.00 96.67           C  
ATOM   1259  C   ARG D  31       5.357  -9.549  -0.551  1.00 96.67           C  
ATOM   1260  CB  ARG D  31       4.117 -11.718  -0.405  1.00 96.67           C  
ATOM   1261  O   ARG D  31       4.835  -8.626  -1.180  1.00 96.67           O  
ATOM   1262  CG  ARG D  31       3.734 -13.017  -1.097  1.00 96.67           C  
ATOM   1263  CD  ARG D  31       3.335 -12.787  -2.548  1.00 96.67           C  
ATOM   1264  NE  ARG D  31       2.897 -14.023  -3.189  1.00 96.67           N  
ATOM   1265  NH1 ARG D  31       2.371 -13.033  -5.209  1.00 96.67           N  
ATOM   1266  NH2 ARG D  31       2.076 -15.288  -4.922  1.00 96.67           N  
ATOM   1267  CZ  ARG D  31       2.449 -14.112  -4.439  1.00 96.67           C  
ATOM   1268  N   LEU D  32       5.988  -9.409   0.586  1.00 96.83           N  
ATOM   1269  CA  LEU D  32       6.184  -8.071   1.133  1.00 96.83           C  
ATOM   1270  C   LEU D  32       7.012  -7.211   0.184  1.00 96.83           C  
ATOM   1271  CB  LEU D  32       6.868  -8.146   2.501  1.00 96.83           C  
ATOM   1272  O   LEU D  32       6.712  -6.032  -0.013  1.00 96.83           O  
ATOM   1273  CG  LEU D  32       7.174  -6.810   3.180  1.00 96.83           C  
ATOM   1274  CD1 LEU D  32       5.888  -6.019   3.397  1.00 96.83           C  
ATOM   1275  CD2 LEU D  32       7.897  -7.036   4.504  1.00 96.83           C  
ATOM   1276  N   GLN D  33       8.084  -7.768  -0.417  1.00 96.49           N  
ATOM   1277  CA  GLN D  33       8.918  -7.042  -1.370  1.00 96.49           C  
ATOM   1278  C   GLN D  33       8.114  -6.623  -2.597  1.00 96.49           C  
ATOM   1279  CB  GLN D  33      10.117  -7.892  -1.792  1.00 96.49           C  
ATOM   1280  O   GLN D  33       8.272  -5.508  -3.099  1.00 96.49           O  
ATOM   1281  CG  GLN D  33      11.205  -7.992  -0.731  1.00 96.49           C  
ATOM   1282  CD  GLN D  33      12.357  -8.883  -1.155  1.00 96.49           C  
ATOM   1283  NE2 GLN D  33      13.483  -8.767  -0.459  1.00 96.49           N  
ATOM   1284  OE1 GLN D  33      12.237  -9.670  -2.099  1.00 96.49           O  
ATOM   1285  N   GLU D  34       7.196  -7.468  -3.088  1.00 96.75           N  
ATOM   1286  CA  GLU D  34       6.324  -7.126  -4.208  1.00 96.75           C  
ATOM   1287  C   GLU D  34       5.398  -5.966  -3.853  1.00 96.75           C  
ATOM   1288  CB  GLU D  34       5.501  -8.343  -4.639  1.00 96.75           C  
ATOM   1289  O   GLU D  34       5.193  -5.059  -4.662  1.00 96.75           O  
ATOM   1290  CG  GLU D  34       6.318  -9.424  -5.332  1.00 96.75           C  
ATOM   1291  CD  GLU D  34       5.526 -10.693  -5.604  1.00 96.75           C  
ATOM   1292  OE1 GLU D  34       6.126 -11.701  -6.043  1.00 96.75           O  
ATOM   1293  OE2 GLU D  34       4.295 -10.679  -5.377  1.00 96.75           O  
ATOM   1294  N   LEU D  35       4.853  -6.075  -2.641  1.00 96.71           N  
ATOM   1295  CA  LEU D  35       3.987  -5.005  -2.157  1.00 96.71           C  
ATOM   1296  C   LEU D  35       4.750  -3.688  -2.066  1.00 96.71           C  
ATOM   1297  CB  LEU D  35       3.403  -5.366  -0.789  1.00 96.71           C  
ATOM   1298  O   LEU D  35       4.218  -2.632  -2.415  1.00 96.71           O  
ATOM   1299  CG  LEU D  35       2.495  -4.319  -0.142  1.00 96.71           C  
ATOM   1300  CD1 LEU D  35       1.311  -4.010  -1.052  1.00 96.71           C  
ATOM   1301  CD2 LEU D  35       2.016  -4.797   1.224  1.00 96.71           C  
ATOM   1302  N   GLU D  36       5.933  -3.724  -1.637  1.00 97.02           N  
ATOM   1303  CA  GLU D  36       6.760  -2.525  -1.542  1.00 97.02           C  
ATOM   1304  C   GLU D  36       7.000  -1.909  -2.918  1.00 97.02           C  
ATOM   1305  CB  GLU D  36       8.096  -2.845  -0.869  1.00 97.02           C  
ATOM   1306  O   GLU D  36       6.996  -0.686  -3.066  1.00 97.02           O  
ATOM   1307  CG  GLU D  36       7.984  -3.111   0.626  1.00 97.02           C  
ATOM   1308  CD  GLU D  36       9.283  -3.597   1.248  1.00 97.02           C  
ATOM   1309  OE1 GLU D  36       9.407  -3.569   2.494  1.00 97.02           O  
ATOM   1310  OE2 GLU D  36      10.184  -4.008   0.484  1.00 97.02           O  
ATOM   1311  N   GLU D  37       7.225  -2.708  -3.909  1.00 96.60           N  
ATOM   1312  CA  GLU D  37       7.394  -2.223  -5.276  1.00 96.60           C  
ATOM   1313  C   GLU D  37       6.111  -1.581  -5.796  1.00 96.60           C  
ATOM   1314  CB  GLU D  37       7.824  -3.364  -6.202  1.00 96.60           C  
ATOM   1315  O   GLU D  37       6.153  -0.526  -6.432  1.00 96.60           O  
ATOM   1316  CG  GLU D  37       8.095  -2.925  -7.634  1.00 96.60           C  
ATOM   1317  CD  GLU D  37       9.212  -1.900  -7.746  1.00 96.60           C  
ATOM   1318  OE1 GLU D  37       9.242  -1.141  -8.741  1.00 96.60           O  
ATOM   1319  OE2 GLU D  37      10.066  -1.857  -6.832  1.00 96.60           O  
ATOM   1320  N   GLN D  38       5.042  -2.271  -5.530  1.00 95.88           N  
ATOM   1321  CA  GLN D  38       3.752  -1.716  -5.926  1.00 95.88           C  
ATOM   1322  C   GLN D  38       3.505  -0.366  -5.258  1.00 95.88           C  
ATOM   1323  CB  GLN D  38       2.621  -2.686  -5.584  1.00 95.88           C  
ATOM   1324  O   GLN D  38       2.984   0.558  -5.886  1.00 95.88           O  
ATOM   1325  CG  GLN D  38       2.553  -3.900  -6.500  1.00 95.88           C  
ATOM   1326  CD  GLN D  38       1.420  -4.844  -6.141  1.00 95.88           C  
ATOM   1327  NE2 GLN D  38       0.865  -5.513  -7.146  1.00 95.88           N  
ATOM   1328  OE1 GLN D  38       1.048  -4.971  -4.970  1.00 95.88           O  
ATOM   1329  N   HIS D  39       3.786  -0.218  -4.028  1.00 97.08           N  
ATOM   1330  CA  HIS D  39       3.616   1.039  -3.308  1.00 97.08           C  
ATOM   1331  C   HIS D  39       4.495   2.136  -3.900  1.00 97.08           C  
ATOM   1332  CB  HIS D  39       3.937   0.853  -1.823  1.00 97.08           C  
ATOM   1333  O   HIS D  39       4.074   3.291  -3.992  1.00 97.08           O  
ATOM   1334  CG  HIS D  39       3.829   2.113  -1.024  1.00 97.08           C  
ATOM   1335  CD2 HIS D  39       2.749   2.836  -0.646  1.00 97.08           C  
ATOM   1336  ND1 HIS D  39       4.930   2.771  -0.520  1.00 97.08           N  
ATOM   1337  CE1 HIS D  39       4.529   3.847   0.137  1.00 97.08           C  
ATOM   1338  NE2 HIS D  39       3.210   3.909   0.075  1.00 97.08           N  
ATOM   1339  N   ARG D  40       5.710   1.759  -4.320  1.00 96.51           N  
ATOM   1340  CA  ARG D  40       6.581   2.736  -4.965  1.00 96.51           C  
ATOM   1341  C   ARG D  40       5.947   3.276  -6.242  1.00 96.51           C  
ATOM   1342  CB  ARG D  40       7.944   2.116  -5.279  1.00 96.51           C  
ATOM   1343  O   ARG D  40       6.017   4.476  -6.517  1.00 96.51           O  
ATOM   1344  CG  ARG D  40       8.846   1.962  -4.064  1.00 96.51           C  
ATOM   1345  CD  ARG D  40      10.287   1.677  -4.464  1.00 96.51           C  
ATOM   1346  NE  ARG D  40      10.419   0.376  -5.112  1.00 96.51           N  
ATOM   1347  NH1 ARG D  40      10.856  -0.783  -3.161  1.00 96.51           N  
ATOM   1348  NH2 ARG D  40      10.785  -1.891  -5.167  1.00 96.51           N  
ATOM   1349  CZ  ARG D  40      10.687  -0.763  -4.478  1.00 96.51           C  
ATOM   1350  N   GLU D  41       5.360   2.446  -7.036  1.00 96.44           N  
ATOM   1351  CA  GLU D  41       4.651   2.873  -8.239  1.00 96.44           C  
ATOM   1352  C   GLU D  41       3.491   3.802  -7.896  1.00 96.44           C  
ATOM   1353  CB  GLU D  41       4.141   1.661  -9.022  1.00 96.44           C  
ATOM   1354  O   GLU D  41       3.266   4.803  -8.581  1.00 96.44           O  
ATOM   1355  CG  GLU D  41       5.239   0.870  -9.718  1.00 96.44           C  
ATOM   1356  CD  GLU D  41       4.730  -0.383 -10.412  1.00 96.44           C  
ATOM   1357  OE1 GLU D  41       5.558  -1.191 -10.891  1.00 96.44           O  
ATOM   1358  OE2 GLU D  41       3.492  -0.558 -10.478  1.00 96.44           O  
ATOM   1359  N   LEU D  42       2.785   3.383  -6.857  1.00 96.59           N  
ATOM   1360  CA  LEU D  42       1.675   4.206  -6.389  1.00 96.59           C  
ATOM   1361  C   LEU D  42       2.158   5.600  -6.002  1.00 96.59           C  
ATOM   1362  CB  LEU D  42       0.982   3.543  -5.196  1.00 96.59           C  
ATOM   1363  O   LEU D  42       1.516   6.599  -6.337  1.00 96.59           O  
ATOM   1364  CG  LEU D  42      -0.293   4.221  -4.691  1.00 96.59           C  
ATOM   1365  CD1 LEU D  42      -1.345   4.262  -5.794  1.00 96.59           C  
ATOM   1366  CD2 LEU D  42      -0.830   3.501  -3.459  1.00 96.59           C  
ATOM   1367  N   GLN D  43       3.231   5.677  -5.312  1.00 96.54           N  
ATOM   1368  CA  GLN D  43       3.803   6.955  -4.901  1.00 96.54           C  
ATOM   1369  C   GLN D  43       4.170   7.808  -6.112  1.00 96.54           C  
ATOM   1370  CB  GLN D  43       5.034   6.735  -4.021  1.00 96.54           C  
ATOM   1371  O   GLN D  43       3.959   9.022  -6.109  1.00 96.54           O  
ATOM   1372  CG  GLN D  43       4.705   6.275  -2.607  1.00 96.54           C  
ATOM   1373  CD  GLN D  43       5.934   6.164  -1.725  1.00 96.54           C  
ATOM   1374  NE2 GLN D  43       5.846   6.704  -0.514  1.00 96.54           N  
ATOM   1375  OE1 GLN D  43       6.955   5.596  -2.128  1.00 96.54           O  
ATOM   1376  N   GLU D  44       4.711   7.253  -7.191  1.00 96.09           N  
ATOM   1377  CA  GLU D  44       5.052   7.976  -8.413  1.00 96.09           C  
ATOM   1378  C   GLU D  44       3.804   8.529  -9.094  1.00 96.09           C  
ATOM   1379  CB  GLU D  44       5.820   7.069  -9.378  1.00 96.09           C  
ATOM   1380  O   GLU D  44       3.797   9.671  -9.557  1.00 96.09           O  
ATOM   1381  CG  GLU D  44       7.245   6.767  -8.936  1.00 96.09           C  
ATOM   1382  CD  GLU D  44       7.961   5.786  -9.849  1.00 96.09           C  
ATOM   1383  OE1 GLU D  44       9.130   5.437  -9.568  1.00 96.09           O  
ATOM   1384  OE2 GLU D  44       7.349   5.363 -10.855  1.00 96.09           O  
ATOM   1385  N   GLU D  45       2.765   7.672  -9.153  1.00 96.06           N  
ATOM   1386  CA  GLU D  45       1.506   8.114  -9.747  1.00 96.06           C  
ATOM   1387  C   GLU D  45       0.883   9.249  -8.940  1.00 96.06           C  
ATOM   1388  CB  GLU D  45       0.523   6.945  -9.855  1.00 96.06           C  
ATOM   1389  O   GLU D  45       0.303  10.176  -9.508  1.00 96.06           O  
ATOM   1390  CG  GLU D  45       0.917   5.904 -10.894  1.00 96.06           C  
ATOM   1391  CD  GLU D  45       0.959   6.456 -12.310  1.00 96.06           C  
ATOM   1392  OE1 GLU D  45       1.683   5.890 -13.161  1.00 96.06           O  
ATOM   1393  OE2 GLU D  45       0.262   7.462 -12.571  1.00 96.06           O  
ATOM   1394  N   LEU D  46       1.002   9.175  -7.622  1.00 96.65           N  
ATOM   1395  CA  LEU D  46       0.488  10.238  -6.765  1.00 96.65           C  
ATOM   1396  C   LEU D  46       1.211  11.553  -7.037  1.00 96.65           C  
ATOM   1397  CB  LEU D  46       0.637   9.856  -5.290  1.00 96.65           C  
ATOM   1398  O   LEU D  46       0.586  12.615  -7.067  1.00 96.65           O  
ATOM   1399  CG  LEU D  46       0.128  10.877  -4.271  1.00 96.65           C  
ATOM   1400  CD1 LEU D  46      -1.345  11.186  -4.519  1.00 96.65           C  
ATOM   1401  CD2 LEU D  46       0.340  10.366  -2.850  1.00 96.65           C  
ATOM   1402  N   LYS D  47       2.486  11.480  -7.193  1.00 95.98           N  
ATOM   1403  CA  LYS D  47       3.264  12.671  -7.523  1.00 95.98           C  
ATOM   1404  C   LYS D  47       2.781  13.299  -8.827  1.00 95.98           C  
ATOM   1405  CB  LYS D  47       4.751  12.330  -7.625  1.00 95.98           C  
ATOM   1406  O   LYS D  47       2.638  14.520  -8.918  1.00 95.98           O  
ATOM   1407  CG  LYS D  47       5.649  13.538  -7.848  1.00 95.98           C  
ATOM   1408  CD  LYS D  47       7.117  13.138  -7.919  1.00 95.98           C  
ATOM   1409  CE  LYS D  47       8.008  14.330  -8.243  1.00 95.98           C  
ATOM   1410  NZ  LYS D  47       9.445  13.937  -8.342  1.00 95.98           N  
ATOM   1411  N   GLU D  48       2.548  12.514  -9.874  1.00 95.82           N  
ATOM   1412  CA  GLU D  48       2.044  12.997 -11.156  1.00 95.82           C  
ATOM   1413  C   GLU D  48       0.669  13.641 -11.001  1.00 95.82           C  
ATOM   1414  CB  GLU D  48       1.979  11.855 -12.173  1.00 95.82           C  
ATOM   1415  O   GLU D  48       0.401  14.693 -11.586  1.00 95.82           O  
ATOM   1416  CG  GLU D  48       1.643  12.309 -13.586  1.00 95.82           C  
ATOM   1417  CD  GLU D  48       1.649  11.174 -14.598  1.00 95.82           C  
ATOM   1418  OE1 GLU D  48       1.310  11.412 -15.780  1.00 95.82           O  
ATOM   1419  OE2 GLU D  48       1.994  10.037 -14.206  1.00 95.82           O  
ATOM   1420  N   LEU D  49      -0.175  12.968 -10.245  1.00 95.49           N  
ATOM   1421  CA  LEU D  49      -1.515  13.488  -9.993  1.00 95.49           C  
ATOM   1422  C   LEU D  49      -1.450  14.853  -9.318  1.00 95.49           C  
ATOM   1423  CB  LEU D  49      -2.314  12.513  -9.124  1.00 95.49           C  
ATOM   1424  O   LEU D  49      -2.182  15.772  -9.693  1.00 95.49           O  
ATOM   1425  CG  LEU D  49      -3.786  12.859  -8.894  1.00 95.49           C  
ATOM   1426  CD1 LEU D  49      -4.558  12.786 -10.207  1.00 95.49           C  
ATOM   1427  CD2 LEU D  49      -4.398  11.927  -7.854  1.00 95.49           C  
ATOM   1428  N   ARG D  50      -0.577  14.956  -8.393  1.00 95.84           N  
ATOM   1429  CA  ARG D  50      -0.421  16.220  -7.680  1.00 95.84           C  
ATOM   1430  C   ARG D  50       0.045  17.326  -8.621  1.00 95.84           C  
ATOM   1431  CB  ARG D  50       0.568  16.066  -6.523  1.00 95.84           C  
ATOM   1432  O   ARG D  50      -0.424  18.463  -8.532  1.00 95.84           O  
ATOM   1433  CG  ARG D  50      -0.012  15.362  -5.307  1.00 95.84           C  
ATOM   1434  CD  ARG D  50       1.013  15.232  -4.188  1.00 95.84           C  
ATOM   1435  NE  ARG D  50       0.436  14.614  -2.998  1.00 95.84           N  
ATOM   1436  NH1 ARG D  50       2.463  14.254  -1.949  1.00 95.84           N  
ATOM   1437  NH2 ARG D  50       0.511  13.619  -0.929  1.00 95.84           N  
ATOM   1438  CZ  ARG D  50       1.138  14.164  -1.961  1.00 95.84           C  
ATOM   1439  N   GLU D  51       0.927  17.030  -9.515  1.00 95.69           N  
ATOM   1440  CA  GLU D  51       1.433  18.003 -10.479  1.00 95.69           C  
ATOM   1441  C   GLU D  51       0.330  18.464 -11.428  1.00 95.69           C  
ATOM   1442  CB  GLU D  51       2.600  17.414 -11.275  1.00 95.69           C  
ATOM   1443  O   GLU D  51       0.213  19.656 -11.718  1.00 95.69           O  
ATOM   1444  CG  GLU D  51       3.887  17.284 -10.475  1.00 95.69           C  
ATOM   1445  CD  GLU D  51       5.017  16.631 -11.256  1.00 95.69           C  
ATOM   1446  OE1 GLU D  51       6.150  16.550 -10.731  1.00 95.69           O  
ATOM   1447  OE2 GLU D  51       4.766  16.198 -12.402  1.00 95.69           O  
ATOM   1448  N   LYS D  52      -0.445  17.512 -11.876  1.00 94.93           N  
ATOM   1449  CA  LYS D  52      -1.542  17.850 -12.778  1.00 94.93           C  
ATOM   1450  C   LYS D  52      -2.590  18.706 -12.072  1.00 94.93           C  
ATOM   1451  CB  LYS D  52      -2.190  16.581 -13.335  1.00 94.93           C  
ATOM   1452  O   LYS D  52      -3.124  19.650 -12.658  1.00 94.93           O  
ATOM   1453  CG  LYS D  52      -1.338  15.852 -14.363  1.00 94.93           C  
ATOM   1454  CD  LYS D  52      -2.062  14.635 -14.926  1.00 94.93           C  
ATOM   1455  CE  LYS D  52      -1.203  13.893 -15.941  1.00 94.93           C  
ATOM   1456  NZ  LYS D  52      -1.742  14.028 -17.327  1.00 94.93           N  
ATOM   1457  N   TRP D  53      -2.847  18.375 -10.825  1.00 95.08           N  
ATOM   1458  CA  TRP D  53      -3.787  19.177 -10.049  1.00 95.08           C  
ATOM   1459  C   TRP D  53      -3.269  20.600  -9.866  1.00 95.08           C  
ATOM   1460  CB  TRP D  53      -4.043  18.534  -8.683  1.00 95.08           C  
ATOM   1461  O   TRP D  53      -4.024  21.565 -10.004  1.00 95.08           O  
ATOM   1462  CG  TRP D  53      -4.950  19.332  -7.795  1.00 95.08           C  
ATOM   1463  CD1 TRP D  53      -6.312  19.420  -7.874  1.00 95.08           C  
ATOM   1464  CD2 TRP D  53      -4.557  20.159  -6.695  1.00 95.08           C  
ATOM   1465  CE2 TRP D  53      -5.735  20.718  -6.151  1.00 95.08           C  
ATOM   1466  CE3 TRP D  53      -3.323  20.481  -6.115  1.00 95.08           C  
ATOM   1467  NE1 TRP D  53      -6.790  20.252  -6.888  1.00 95.08           N  
ATOM   1468  CH2 TRP D  53      -4.492  21.881  -4.506  1.00 95.08           C  
ATOM   1469  CZ2 TRP D  53      -5.713  21.583  -5.054  1.00 95.08           C  
ATOM   1470  CZ3 TRP D  53      -3.303  21.341  -5.024  1.00 95.08           C  
ATOM   1471  N   LYS D  54      -2.029  20.736  -9.597  1.00 95.48           N  
ATOM   1472  CA  LYS D  54      -1.421  22.051  -9.414  1.00 95.48           C  
ATOM   1473  C   LYS D  54      -1.538  22.891 -10.682  1.00 95.48           C  
ATOM   1474  CB  LYS D  54       0.048  21.912  -9.012  1.00 95.48           C  
ATOM   1475  O   LYS D  54      -1.872  24.076 -10.619  1.00 95.48           O  
ATOM   1476  CG  LYS D  54       0.721  23.231  -8.662  1.00 95.48           C  
ATOM   1477  CD  LYS D  54       2.174  23.026  -8.252  1.00 95.48           C  
ATOM   1478  CE  LYS D  54       2.875  24.352  -7.992  1.00 95.48           C  
ATOM   1479  NZ  LYS D  54       4.310  24.158  -7.627  1.00 95.48           N  
ATOM   1480  N   ARG D  55      -1.264  22.332 -11.844  1.00 94.89           N  
ATOM   1481  CA  ARG D  55      -1.365  23.028 -13.122  1.00 94.89           C  
ATOM   1482  C   ARG D  55      -2.802  23.454 -13.402  1.00 94.89           C  
ATOM   1483  CB  ARG D  55      -0.851  22.142 -14.259  1.00 94.89           C  
ATOM   1484  O   ARG D  55      -3.045  24.569 -13.868  1.00 94.89           O  
ATOM   1485  CG  ARG D  55       0.663  22.002 -14.295  1.00 94.89           C  
ATOM   1486  CD  ARG D  55       1.125  21.178 -15.489  1.00 94.89           C  
ATOM   1487  NE  ARG D  55       2.549  20.864 -15.409  1.00 94.89           N  
ATOM   1488  NH1 ARG D  55       2.611  19.681 -17.392  1.00 94.89           N  
ATOM   1489  NH2 ARG D  55       4.516  19.934 -16.142  1.00 94.89           N  
ATOM   1490  CZ  ARG D  55       3.222  20.160 -16.315  1.00 94.89           C  
ATOM   1491  N   LEU D  56      -3.702  22.532 -13.167  1.00 94.57           N  
ATOM   1492  CA  LEU D  56      -5.118  22.829 -13.349  1.00 94.57           C  
ATOM   1493  C   LEU D  56      -5.556  23.971 -12.439  1.00 94.57           C  
ATOM   1494  CB  LEU D  56      -5.966  21.585 -13.071  1.00 94.57           C  
ATOM   1495  O   LEU D  56      -6.245  24.893 -12.880  1.00 94.57           O  
ATOM   1496  CG  LEU D  56      -7.482  21.760 -13.177  1.00 94.57           C  
ATOM   1497  CD1 LEU D  56      -7.862  22.264 -14.565  1.00 94.57           C  
ATOM   1498  CD2 LEU D  56      -8.195  20.449 -12.864  1.00 94.57           C  
ATOM   1499  N   LYS D  57      -5.169  23.915 -11.231  1.00 95.37           N  
ATOM   1500  CA  LYS D  57      -5.508  24.957 -10.266  1.00 95.37           C  
ATOM   1501  C   LYS D  57      -4.976  26.315 -10.712  1.00 95.37           C  
ATOM   1502  CB  LYS D  57      -4.958  24.607  -8.882  1.00 95.37           C  
ATOM   1503  O   LYS D  57      -5.687  27.320 -10.644  1.00 95.37           O  
ATOM   1504  CG  LYS D  57      -5.275  25.640  -7.811  1.00 95.37           C  
ATOM   1505  CD  LYS D  57      -4.579  25.313  -6.496  1.00 95.37           C  
ATOM   1506  CE  LYS D  57      -4.713  26.451  -5.493  1.00 95.37           C  
ATOM   1507  NZ  LYS D  57      -3.954  26.175  -4.237  1.00 95.37           N  
ATOM   1508  N   GLU D  58      -3.761  26.432 -11.197  1.00 94.90           N  
ATOM   1509  CA  GLU D  58      -3.129  27.672 -11.635  1.00 94.90           C  
ATOM   1510  C   GLU D  58      -3.866  28.277 -12.827  1.00 94.90           C  
ATOM   1511  CB  GLU D  58      -1.660  27.431 -11.993  1.00 94.90           C  
ATOM   1512  O   GLU D  58      -4.131  29.480 -12.855  1.00 94.90           O  
ATOM   1513  CG  GLU D  58      -0.758  27.231 -10.784  1.00 94.90           C  
ATOM   1514  CD  GLU D  58       0.667  26.853 -11.154  1.00 94.90           C  
ATOM   1515  OE1 GLU D  58       1.515  26.714 -10.244  1.00 94.90           O  
ATOM   1516  OE2 GLU D  58       0.939  26.696 -12.366  1.00 94.90           O  
ATOM   1517  N   ARG D  59      -4.250  27.389 -13.808  1.00 93.49           N  
ATOM   1518  CA  ARG D  59      -4.922  27.867 -15.012  1.00 93.49           C  
ATOM   1519  C   ARG D  59      -6.346  28.316 -14.702  1.00 93.49           C  
ATOM   1520  CB  ARG D  59      -4.938  26.779 -16.088  1.00 93.49           C  
ATOM   1521  O   ARG D  59      -6.822  29.312 -15.252  1.00 93.49           O  
ATOM   1522  CG  ARG D  59      -5.373  27.273 -17.458  1.00 93.49           C  
ATOM   1523  CD  ARG D  59      -4.436  28.346 -17.994  1.00 93.49           C  
ATOM   1524  NE  ARG D  59      -4.800  28.753 -19.348  1.00 93.49           N  
ATOM   1525  NH1 ARG D  59      -3.277  30.486 -19.459  1.00 93.49           N  
ATOM   1526  NH2 ARG D  59      -4.650  30.045 -21.241  1.00 93.49           N  
ATOM   1527  CZ  ARG D  59      -4.241  29.760 -20.013  1.00 93.49           C  
ATOM   1528  N   LEU D  60      -6.928  27.636 -13.856  1.00 93.55           N  
ATOM   1529  CA  LEU D  60      -8.278  28.013 -13.453  1.00 93.55           C  
ATOM   1530  C   LEU D  60      -8.273  29.348 -12.715  1.00 93.55           C  
ATOM   1531  CB  LEU D  60      -8.896  26.928 -12.566  1.00 93.55           C  
ATOM   1532  O   LEU D  60      -9.153  30.184 -12.930  1.00 93.55           O  
ATOM   1533  CG  LEU D  60      -9.500  25.724 -13.289  1.00 93.55           C  
ATOM   1534  CD1 LEU D  60      -9.849  24.626 -12.290  1.00 93.55           C  
ATOM   1535  CD2 LEU D  60     -10.732  26.140 -14.086  1.00 93.55           C  
ATOM   1536  N   GLU D  61      -7.312  29.568 -11.924  1.00 93.84           N  
ATOM   1537  CA  GLU D  61      -7.202  30.827 -11.193  1.00 93.84           C  
ATOM   1538  C   GLU D  61      -6.909  31.989 -12.138  1.00 93.84           C  
ATOM   1539  CB  GLU D  61      -6.113  30.734 -10.121  1.00 93.84           C  
ATOM   1540  O   GLU D  61      -7.447  33.085 -11.968  1.00 93.84           O  
ATOM   1541  CG  GLU D  61      -6.530  29.946  -8.888  1.00 93.84           C  
ATOM   1542  CD  GLU D  61      -5.403  29.760  -7.885  1.00 93.84           C  
ATOM   1543  OE1 GLU D  61      -5.660  29.254  -6.769  1.00 93.84           O  
ATOM   1544  OE2 GLU D  61      -4.253  30.125  -8.217  1.00 93.84           O  
ATOM   1545  N   GLU D  62      -6.049  31.751 -13.117  1.00 93.58           N  
ATOM   1546  CA  GLU D  62      -5.760  32.767 -14.124  1.00 93.58           C  
ATOM   1547  C   GLU D  62      -7.018  33.153 -14.896  1.00 93.58           C  
ATOM   1548  CB  GLU D  62      -4.680  32.275 -15.091  1.00 93.58           C  
ATOM   1549  O   GLU D  62      -7.266  34.336 -15.140  1.00 93.58           O  
ATOM   1550  CG  GLU D  62      -3.280  32.259 -14.493  1.00 93.58           C  
ATOM   1551  CD  GLU D  62      -2.239  31.654 -15.421  1.00 93.58           C  
ATOM   1552  OE1 GLU D  62      -1.079  31.464 -14.989  1.00 93.58           O  
ATOM   1553  OE2 GLU D  62      -2.585  31.368 -16.589  1.00 93.58           O  
ATOM   1554  N   LEU D  63      -7.762  32.154 -15.348  1.00 91.92           N  
ATOM   1555  CA  LEU D  63      -9.011  32.379 -16.067  1.00 91.92           C  
ATOM   1556  C   LEU D  63     -10.005  33.148 -15.204  1.00 91.92           C  
ATOM   1557  CB  LEU D  63      -9.623  31.047 -16.508  1.00 91.92           C  
ATOM   1558  O   LEU D  63     -10.680  34.058 -15.688  1.00 91.92           O  
ATOM   1559  CG  LEU D  63     -10.903  31.132 -17.342  1.00 91.92           C  
ATOM   1560  CD1 LEU D  63     -10.641  31.891 -18.638  1.00 91.92           C  
ATOM   1561  CD2 LEU D  63     -11.445  29.737 -17.633  1.00 91.92           C  
ATOM   1562  N   ARG D  64     -10.083  32.807 -13.996  1.00 92.97           N  
ATOM   1563  CA  ARG D  64     -10.976  33.497 -13.072  1.00 92.97           C  
ATOM   1564  C   ARG D  64     -10.625  34.977 -12.973  1.00 92.97           C  
ATOM   1565  CB  ARG D  64     -10.920  32.851 -11.685  1.00 92.97           C  
ATOM   1566  O   ARG D  64     -11.513  35.833 -12.971  1.00 92.97           O  
ATOM   1567  CG  ARG D  64     -11.924  33.422 -10.698  1.00 92.97           C  
ATOM   1568  CD  ARG D  64     -11.790  32.783  -9.323  1.00 92.97           C  
ATOM   1569  NE  ARG D  64     -12.615  33.464  -8.329  1.00 92.97           N  
ATOM   1570  NH1 ARG D  64     -11.841  32.227  -6.537  1.00 92.97           N  
ATOM   1571  NH2 ARG D  64     -13.411  33.866  -6.213  1.00 92.97           N  
ATOM   1572  CZ  ARG D  64     -12.621  33.184  -7.029  1.00 92.97           C  
ATOM   1573  N   GLU D  65      -9.339  35.260 -12.791  1.00 93.13           N  
ATOM   1574  CA  GLU D  65      -8.881  36.643 -12.689  1.00 93.13           C  
ATOM   1575  C   GLU D  65      -9.216  37.429 -13.954  1.00 93.13           C  
ATOM   1576  CB  GLU D  65      -7.375  36.693 -12.423  1.00 93.13           C  
ATOM   1577  O   GLU D  65      -9.654  38.579 -13.878  1.00 93.13           O  
ATOM   1578  CG  GLU D  65      -6.849  38.089 -12.121  1.00 93.13           C  
ATOM   1579  CD  GLU D  65      -5.395  38.100 -11.676  1.00 93.13           C  
ATOM   1580  OE1 GLU D  65      -4.870  39.187 -11.346  1.00 93.13           O  
ATOM   1581  OE2 GLU D  65      -4.777  37.012 -11.658  1.00 93.13           O  
ATOM   1582  N   LYS D  66      -8.972  36.781 -15.134  1.00 92.04           N  
ATOM   1583  CA  LYS D  66      -9.271  37.427 -16.409  1.00 92.04           C  
ATOM   1584  C   LYS D  66     -10.762  37.727 -16.537  1.00 92.04           C  
ATOM   1585  CB  LYS D  66      -8.810  36.553 -17.575  1.00 92.04           C  
ATOM   1586  O   LYS D  66     -11.147  38.809 -16.985  1.00 92.04           O  
ATOM   1587  CG  LYS D  66      -7.307  36.572 -17.807  1.00 92.04           C  
ATOM   1588  CD  LYS D  66      -6.916  35.728 -19.013  1.00 92.04           C  
ATOM   1589  CE  LYS D  66      -5.407  35.703 -19.214  1.00 92.04           C  
ATOM   1590  NZ  LYS D  66      -5.013  34.813 -20.347  1.00 92.04           N  
ATOM   1591  N   LEU D  67     -11.633  36.773 -16.220  1.00 89.99           N  
ATOM   1592  CA  LEU D  67     -13.079  36.953 -16.296  1.00 89.99           C  
ATOM   1593  C   LEU D  67     -13.542  38.045 -15.337  1.00 89.99           C  
ATOM   1594  CB  LEU D  67     -13.800  35.641 -15.979  1.00 89.99           C  
ATOM   1595  O   LEU D  67     -14.437  38.827 -15.665  1.00 89.99           O  
ATOM   1596  CG  LEU D  67     -13.731  34.553 -17.052  1.00 89.99           C  
ATOM   1597  CD1 LEU D  67     -14.323  33.250 -16.525  1.00 89.99           C  
ATOM   1598  CD2 LEU D  67     -14.456  35.003 -18.317  1.00 89.99           C  
ATOM   1599  N   ARG D  68     -12.995  38.111 -14.159  1.00 92.19           N  
ATOM   1600  CA  ARG D  68     -13.328  39.144 -13.183  1.00 92.19           C  
ATOM   1601  C   ARG D  68     -12.989  40.532 -13.717  1.00 92.19           C  
ATOM   1602  CB  ARG D  68     -12.592  38.896 -11.865  1.00 92.19           C  
ATOM   1603  O   ARG D  68     -13.782  41.466 -13.581  1.00 92.19           O  
ATOM   1604  CG  ARG D  68     -13.022  39.818 -10.736  1.00 92.19           C  
ATOM   1605  CD  ARG D  68     -12.202  39.586  -9.474  1.00 92.19           C  
ATOM   1606  NE  ARG D  68     -12.543  40.544  -8.426  1.00 92.19           N  
ATOM   1607  NH1 ARG D  68     -11.007  39.736  -6.901  1.00 92.19           N  
ATOM   1608  NH2 ARG D  68     -12.355  41.506  -6.349  1.00 92.19           N  
ATOM   1609  CZ  ARG D  68     -11.967  40.593  -7.228  1.00 92.19           C  
ATOM   1610  N   ARG D  69     -11.797  40.647 -14.301  1.00 92.12           N  
ATOM   1611  CA  ARG D  69     -11.357  41.925 -14.850  1.00 92.12           C  
ATOM   1612  C   ARG D  69     -12.259  42.367 -15.998  1.00 92.12           C  
ATOM   1613  CB  ARG D  69      -9.906  41.834 -15.329  1.00 92.12           C  
ATOM   1614  O   ARG D  69     -12.588  43.550 -16.116  1.00 92.12           O  
ATOM   1615  CG  ARG D  69      -8.888  41.778 -14.202  1.00 92.12           C  
ATOM   1616  CD  ARG D  69      -7.461  41.760 -14.732  1.00 92.12           C  
ATOM   1617  NE  ARG D  69      -6.490  41.559 -13.660  1.00 92.12           N  
ATOM   1618  NH1 ARG D  69      -4.663  41.395 -15.064  1.00 92.12           N  
ATOM   1619  NH2 ARG D  69      -4.391  41.214 -12.795  1.00 92.12           N  
ATOM   1620  CZ  ARG D  69      -5.183  41.390 -13.842  1.00 92.12           C  
ATOM   1621  N   GLU D  70     -12.578  41.489 -16.882  1.00 90.65           N  
ATOM   1622  CA  GLU D  70     -13.456  41.787 -18.010  1.00 90.65           C  
ATOM   1623  C   GLU D  70     -14.837  42.229 -17.532  1.00 90.65           C  
ATOM   1624  CB  GLU D  70     -13.582  40.569 -18.929  1.00 90.65           C  
ATOM   1625  O   GLU D  70     -15.423  43.160 -18.088  1.00 90.65           O  
ATOM   1626  CG  GLU D  70     -12.361  40.331 -19.805  1.00 90.65           C  
ATOM   1627  CD  GLU D  70     -12.489  39.103 -20.692  1.00 90.65           C  
ATOM   1628  OE1 GLU D  70     -11.554  38.819 -21.474  1.00 90.65           O  
ATOM   1629  OE2 GLU D  70     -13.534  38.419 -20.604  1.00 90.65           O  
ATOM   1630  N   GLU D  71     -15.380  41.557 -16.559  1.00 90.38           N  
ATOM   1631  CA  GLU D  71     -16.675  41.933 -15.999  1.00 90.38           C  
ATOM   1632  C   GLU D  71     -16.624  43.327 -15.379  1.00 90.38           C  
ATOM   1633  CB  GLU D  71     -17.128  40.909 -14.956  1.00 90.38           C  
ATOM   1634  O   GLU D  71     -17.562  44.113 -15.528  1.00 90.38           O  
ATOM   1635  CG  GLU D  71     -18.552  41.121 -14.463  1.00 90.38           C  
ATOM   1636  CD  GLU D  71     -19.031  40.026 -13.524  1.00 90.38           C  
ATOM   1637  OE1 GLU D  71     -20.205  40.069 -13.090  1.00 90.38           O  
ATOM   1638  OE2 GLU D  71     -18.226  39.118 -13.218  1.00 90.38           O  
ATOM   1639  N   GLN D  72     -15.538  43.595 -14.716  1.00 90.11           N  
ATOM   1640  CA  GLN D  72     -15.367  44.915 -14.119  1.00 90.11           C  
ATOM   1641  C   GLN D  72     -15.319  46.001 -15.190  1.00 90.11           C  
ATOM   1642  CB  GLN D  72     -14.096  44.960 -13.269  1.00 90.11           C  
ATOM   1643  O   GLN D  72     -15.923  47.064 -15.031  1.00 90.11           O  
ATOM   1644  CG  GLN D  72     -13.960  46.225 -12.433  1.00 90.11           C  
ATOM   1645  CD  GLN D  72     -12.737  46.207 -11.535  1.00 90.11           C  
ATOM   1646  NE2 GLN D  72     -12.645  47.183 -10.638  1.00 90.11           N  
ATOM   1647  OE1 GLN D  72     -11.883  45.322 -11.646  1.00 90.11           O  
ATOM   1648  N   ARG D  73     -14.605  45.764 -16.274  1.00 89.97           N  
ATOM   1649  CA  ARG D  73     -14.517  46.710 -17.381  1.00 89.97           C  
ATOM   1650  C   ARG D  73     -15.885  46.943 -18.013  1.00 89.97           C  
ATOM   1651  CB  ARG D  73     -13.530  46.212 -18.438  1.00 89.97           C  
ATOM   1652  O   ARG D  73     -16.238  48.077 -18.344  1.00 89.97           O  
ATOM   1653  CG  ARG D  73     -12.070  46.404 -18.058  1.00 89.97           C  
ATOM   1654  CD  ARG D  73     -11.140  46.121 -19.229  1.00 89.97           C  
ATOM   1655  NE  ARG D  73     -11.144  44.707 -19.591  1.00 89.97           N  
ATOM   1656  NH1 ARG D  73      -9.210  44.811 -20.851  1.00 89.97           N  
ATOM   1657  NH2 ARG D  73     -10.327  42.823 -20.620  1.00 89.97           N  
ATOM   1658  CZ  ARG D  73     -10.227  44.117 -20.353  1.00 89.97           C  
ATOM   1659  N   ARG D  74     -16.630  45.942 -18.253  1.00 88.38           N  
ATOM   1660  CA  ARG D  74     -17.971  46.032 -18.822  1.00 88.38           C  
ATOM   1661  C   ARG D  74     -18.893  46.850 -17.923  1.00 88.38           C  
ATOM   1662  CB  ARG D  74     -18.558  44.636 -19.041  1.00 88.38           C  
ATOM   1663  O   ARG D  74     -19.701  47.642 -18.412  1.00 88.38           O  
ATOM   1664  CG  ARG D  74     -18.005  43.920 -20.263  1.00 88.38           C  
ATOM   1665  CD  ARG D  74     -18.724  42.603 -20.519  1.00 88.38           C  
ATOM   1666  NE  ARG D  74     -18.056  41.816 -21.552  1.00 88.38           N  
ATOM   1667  NH1 ARG D  74     -19.721  40.222 -21.705  1.00 88.38           N  
ATOM   1668  NH2 ARG D  74     -17.853  40.066 -23.025  1.00 88.38           N  
ATOM   1669  CZ  ARG D  74     -18.545  40.703 -22.092  1.00 88.38           C  
ATOM   1670  N   ARG D  75     -18.752  46.700 -16.600  1.00 88.33           N  
ATOM   1671  CA  ARG D  75     -19.566  47.456 -15.654  1.00 88.33           C  
ATOM   1672  C   ARG D  75     -19.188  48.934 -15.666  1.00 88.33           C  
ATOM   1673  CB  ARG D  75     -19.415  46.888 -14.241  1.00 88.33           C  
ATOM   1674  O   ARG D  75     -20.057  49.802 -15.560  1.00 88.33           O  
ATOM   1675  CG  ARG D  75     -20.155  45.578 -14.021  1.00 88.33           C  
ATOM   1676  CD  ARG D  75     -20.017  45.085 -12.588  1.00 88.33           C  
ATOM   1677  NE  ARG D  75     -20.611  43.763 -12.413  1.00 88.33           N  
ATOM   1678  NH1 ARG D  75     -20.226  43.664 -10.137  1.00 88.33           N  
ATOM   1679  NH2 ARG D  75     -21.257  41.919 -11.206  1.00 88.33           N  
ATOM   1680  CZ  ARG D  75     -20.697  43.118 -11.252  1.00 88.33           C  
ATOM   1681  N   GLU D  76     -17.883  49.222 -15.825  1.00 89.80           N  
ATOM   1682  CA  GLU D  76     -17.416  50.605 -15.830  1.00 89.80           C  
ATOM   1683  C   GLU D  76     -17.797  51.312 -17.127  1.00 89.80           C  
ATOM   1684  CB  GLU D  76     -15.900  50.661 -15.626  1.00 89.80           C  
ATOM   1685  O   GLU D  76     -18.058  52.517 -17.130  1.00 89.80           O  
ATOM   1686  CG  GLU D  76     -15.456  50.316 -14.212  1.00 89.80           C  
ATOM   1687  CD  GLU D  76     -13.946  50.309 -14.041  1.00 89.80           C  
ATOM   1688  OE1 GLU D  76     -13.463  50.062 -12.913  1.00 89.80           O  
ATOM   1689  OE2 GLU D  76     -13.239  50.554 -15.044  1.00 89.80           O  
ATOM   1690  N   GLU D  77     -17.874  50.704 -18.231  1.00 85.74           N  
ATOM   1691  CA  GLU D  77     -18.241  51.285 -19.520  1.00 85.74           C  
ATOM   1692  C   GLU D  77     -19.745  51.526 -19.609  1.00 85.74           C  
ATOM   1693  CB  GLU D  77     -17.784  50.379 -20.667  1.00 85.74           C  
ATOM   1694  O   GLU D  77     -20.190  52.466 -20.270  1.00 85.74           O  
ATOM   1695  CG  GLU D  77     -16.288  50.440 -20.940  1.00 85.74           C  
ATOM   1696  CD  GLU D  77     -15.841  49.498 -22.046  1.00 85.74           C  
ATOM   1697  OE1 GLU D  77     -14.631  49.467 -22.366  1.00 85.74           O  
ATOM   1698  OE2 GLU D  77     -16.709  48.785 -22.599  1.00 85.74           O  
ATOM   1699  N   LYS D  78     -20.687  51.020 -18.833  1.00 81.56           N  
ATOM   1700  CA  LYS D  78     -22.114  51.324 -18.796  1.00 81.56           C  
ATOM   1701  C   LYS D  78     -22.393  52.553 -17.935  1.00 81.56           C  
ATOM   1702  CB  LYS D  78     -22.905  50.125 -18.269  1.00 81.56           C  
ATOM   1703  O   LYS D  78     -23.242  53.378 -18.278  1.00 81.56           O  
ATOM   1704  CG  LYS D  78     -23.176  49.054 -19.315  1.00 81.56           C  
ATOM   1705  CD  LYS D  78     -24.070  47.950 -18.766  1.00 81.56           C  
ATOM   1706  CE  LYS D  78     -24.244  46.819 -19.771  1.00 81.56           C  
ATOM   1707  NZ  LYS D  78     -25.113  45.729 -19.234  1.00 81.56           N  
TER    1708      LYS D  78                                                      
ENDMDL                                                                          
END                                                                             
