# Supplementary material for: De novo design of obligate ABC-type heterotrimeric proteins
Source: Nat Struct Mol Biol. 2022 Dec 15;29(12):1266–76. doi: 10.1038/s41594-022-00879-4 (PMC9758053; doi:10.1038/s41594-022-00879-4)
Supplement: Supplementary file 4 — This compressed file contains all PDB files and scripts used in our design protocols and analyses, as well as the final design model outputs. [file 41594_2022_879_MOESM4_ESM.zip › source_data/pdbs/AF-Multimer for base_pdbs/DHT08/DHT08_AF-Mult_model5.pdb]

MODEL     1                                                                     
ATOM      1  N   SER B   1      18.835 -18.986   4.573  1.00 82.13           N  
ATOM      2  CA  SER B   1      18.682 -20.184   3.753  1.00 82.13           C  
ATOM      3  C   SER B   1      17.392 -20.136   2.941  1.00 82.13           C  
ATOM      4  CB  SER B   1      18.697 -21.438   4.628  1.00 82.13           C  
ATOM      5  O   SER B   1      16.454 -19.420   3.296  1.00 82.13           O  
ATOM      6  OG  SER B   1      17.507 -21.533   5.392  1.00 82.13           O  
ATOM      7  N   LYS B   2      17.340 -20.571   1.815  1.00 91.76           N  
ATOM      8  CA  LYS B   2      16.165 -20.734   0.964  1.00 91.76           C  
ATOM      9  C   LYS B   2      14.963 -21.213   1.773  1.00 91.76           C  
ATOM     10  CB  LYS B   2      16.456 -21.715  -0.173  1.00 91.76           C  
ATOM     11  O   LYS B   2      13.842 -20.742   1.569  1.00 91.76           O  
ATOM     12  CG  LYS B   2      15.334 -21.829  -1.194  1.00 91.76           C  
ATOM     13  CD  LYS B   2      15.698 -22.788  -2.319  1.00 91.76           C  
ATOM     14  CE  LYS B   2      14.530 -23.002  -3.273  1.00 91.76           C  
ATOM     15  NZ  LYS B   2      14.875 -23.960  -4.366  1.00 91.76           N  
ATOM     16  N   GLU B   3      15.197 -22.141   2.857  1.00 94.00           N  
ATOM     17  CA  GLU B   3      14.132 -22.688   3.692  1.00 94.00           C  
ATOM     18  C   GLU B   3      13.506 -21.606   4.567  1.00 94.00           C  
ATOM     19  CB  GLU B   3      14.663 -23.828   4.563  1.00 94.00           C  
ATOM     20  O   GLU B   3      12.284 -21.552   4.720  1.00 94.00           O  
ATOM     21  CG  GLU B   3      14.910 -25.122   3.801  1.00 94.00           C  
ATOM     22  CD  GLU B   3      15.540 -26.211   4.655  1.00 94.00           C  
ATOM     23  OE1 GLU B   3      15.852 -27.298   4.118  1.00 94.00           O  
ATOM     24  OE2 GLU B   3      15.721 -25.976   5.870  1.00 94.00           O  
ATOM     25  N   GLU B   4      14.297 -20.707   5.127  1.00 94.91           N  
ATOM     26  CA  GLU B   4      13.811 -19.614   5.964  1.00 94.91           C  
ATOM     27  C   GLU B   4      12.975 -18.628   5.153  1.00 94.91           C  
ATOM     28  CB  GLU B   4      14.980 -18.887   6.634  1.00 94.91           C  
ATOM     29  O   GLU B   4      11.934 -18.159   5.617  1.00 94.91           O  
ATOM     30  CG  GLU B   4      15.625 -19.673   7.766  1.00 94.91           C  
ATOM     31  CD  GLU B   4      16.860 -18.996   8.339  1.00 94.91           C  
ATOM     32  OE1 GLU B   4      17.325 -19.402   9.428  1.00 94.91           O  
ATOM     33  OE2 GLU B   4      17.365 -18.050   7.694  1.00 94.91           O  
ATOM     34  N   ILE B   5      13.379 -18.402   3.956  1.00 94.69           N  
ATOM     35  CA  ILE B   5      12.672 -17.472   3.083  1.00 94.69           C  
ATOM     36  C   ILE B   5      11.324 -18.066   2.680  1.00 94.69           C  
ATOM     37  CB  ILE B   5      13.504 -17.132   1.827  1.00 94.69           C  
ATOM     38  O   ILE B   5      10.306 -17.370   2.685  1.00 94.69           O  
ATOM     39  CG1 ILE B   5      14.761 -16.344   2.216  1.00 94.69           C  
ATOM     40  CG2 ILE B   5      12.660 -16.352   0.814  1.00 94.69           C  
ATOM     41  CD1 ILE B   5      15.713 -16.086   1.056  1.00 94.69           C  
ATOM     42  N   GLU B   6      11.256 -19.336   2.392  1.00 94.58           N  
ATOM     43  CA  GLU B   6      10.020 -20.001   1.991  1.00 94.58           C  
ATOM     44  C   GLU B   6       8.998 -19.997   3.125  1.00 94.58           C  
ATOM     45  CB  GLU B   6      10.303 -21.437   1.543  1.00 94.58           C  
ATOM     46  O   GLU B   6       7.802 -19.818   2.889  1.00 94.58           O  
ATOM     47  CG  GLU B   6      10.909 -21.539   0.151  1.00 94.58           C  
ATOM     48  CD  GLU B   6      11.264 -22.962  -0.247  1.00 94.58           C  
ATOM     49  OE1 GLU B   6      11.619 -23.193  -1.425  1.00 94.58           O  
ATOM     50  OE2 GLU B   6      11.187 -23.855   0.628  1.00 94.58           O  
ATOM     51  N   LYS B   7       9.521 -20.203   4.354  1.00 95.16           N  
ATOM     52  CA  LYS B   7       8.634 -20.145   5.513  1.00 95.16           C  
ATOM     53  C   LYS B   7       8.044 -18.748   5.683  1.00 95.16           C  
ATOM     54  CB  LYS B   7       9.381 -20.556   6.782  1.00 95.16           C  
ATOM     55  O   LYS B   7       6.850 -18.601   5.952  1.00 95.16           O  
ATOM     56  CG  LYS B   7       8.481 -20.751   7.994  1.00 95.16           C  
ATOM     57  CD  LYS B   7       9.275 -21.205   9.212  1.00 95.16           C  
ATOM     58  CE  LYS B   7       8.401 -21.274  10.457  1.00 95.16           C  
ATOM     59  NZ  LYS B   7       9.178 -21.705  11.657  1.00 95.16           N  
ATOM     60  N   GLU B   8       8.885 -17.744   5.513  1.00 95.37           N  
ATOM     61  CA  GLU B   8       8.429 -16.361   5.616  1.00 95.37           C  
ATOM     62  C   GLU B   8       7.426 -16.027   4.515  1.00 95.37           C  
ATOM     63  CB  GLU B   8       9.617 -15.397   5.555  1.00 95.37           C  
ATOM     64  O   GLU B   8       6.430 -15.344   4.762  1.00 95.37           O  
ATOM     65  CG  GLU B   8       9.238 -13.939   5.769  1.00 95.37           C  
ATOM     66  CD  GLU B   8       8.685 -13.661   7.158  1.00 95.37           C  
ATOM     67  OE1 GLU B   8       8.054 -12.598   7.359  1.00 95.37           O  
ATOM     68  OE2 GLU B   8       8.886 -14.512   8.053  1.00 95.37           O  
ATOM     69  N   LEU B   9       7.691 -16.550   3.309  1.00 95.34           N  
ATOM     70  CA  LEU B   9       6.792 -16.291   2.190  1.00 95.34           C  
ATOM     71  C   LEU B   9       5.418 -16.902   2.444  1.00 95.34           C  
ATOM     72  CB  LEU B   9       7.379 -16.849   0.891  1.00 95.34           C  
ATOM     73  O   LEU B   9       4.395 -16.300   2.110  1.00 95.34           O  
ATOM     74  CG  LEU B   9       8.578 -16.097   0.311  1.00 95.34           C  
ATOM     75  CD1 LEU B   9       9.082 -16.794  -0.949  1.00 95.34           C  
ATOM     76  CD2 LEU B   9       8.209 -14.648   0.015  1.00 95.34           C  
ATOM     77  N   LYS B  10       5.347 -18.117   3.060  1.00 95.58           N  
ATOM     78  CA  LYS B  10       4.078 -18.760   3.392  1.00 95.58           C  
ATOM     79  C   LYS B  10       3.290 -17.931   4.401  1.00 95.58           C  
ATOM     80  CB  LYS B  10       4.317 -20.167   3.942  1.00 95.58           C  
ATOM     81  O   LYS B  10       2.074 -17.774   4.269  1.00 95.58           O  
ATOM     82  CG  LYS B  10       3.054 -21.007   4.062  1.00 95.58           C  
ATOM     83  CD  LYS B  10       3.366 -22.421   4.535  1.00 95.58           C  
ATOM     84  CE  LYS B  10       2.096 -23.234   4.745  1.00 95.58           C  
ATOM     85  NZ  LYS B  10       2.397 -24.618   5.220  1.00 95.58           N  
ATOM     86  N   LYS B  11       3.986 -17.355   5.375  1.00 95.99           N  
ATOM     87  CA  LYS B  11       3.354 -16.501   6.376  1.00 95.99           C  
ATOM     88  C   LYS B  11       2.790 -15.233   5.740  1.00 95.99           C  
ATOM     89  CB  LYS B  11       4.350 -16.135   7.477  1.00 95.99           C  
ATOM     90  O   LYS B  11       1.663 -14.831   6.037  1.00 95.99           O  
ATOM     91  CG  LYS B  11       3.738 -15.352   8.630  1.00 95.99           C  
ATOM     92  CD  LYS B  11       4.773 -15.036   9.702  1.00 95.99           C  
ATOM     93  CE  LYS B  11       4.190 -14.162  10.803  1.00 95.99           C  
ATOM     94  NZ  LYS B  11       5.211 -13.817  11.837  1.00 95.99           N  
ATOM     95  N   LEU B  12       3.558 -14.621   4.845  1.00 96.06           N  
ATOM     96  CA  LEU B  12       3.142 -13.388   4.186  1.00 96.06           C  
ATOM     97  C   LEU B  12       1.920 -13.628   3.305  1.00 96.06           C  
ATOM     98  CB  LEU B  12       4.287 -12.816   3.346  1.00 96.06           C  
ATOM     99  O   LEU B  12       1.015 -12.793   3.251  1.00 96.06           O  
ATOM    100  CG  LEU B  12       5.464 -12.221   4.120  1.00 96.06           C  
ATOM    101  CD1 LEU B  12       6.574 -11.806   3.159  1.00 96.06           C  
ATOM    102  CD2 LEU B  12       5.007 -11.035   4.962  1.00 96.06           C  
ATOM    103  N   LYS B  13       1.842 -14.811   2.649  1.00 96.04           N  
ATOM    104  CA  LYS B  13       0.707 -15.145   1.793  1.00 96.04           C  
ATOM    105  C   LYS B  13      -0.576 -15.277   2.608  1.00 96.04           C  
ATOM    106  CB  LYS B  13       0.977 -16.441   1.026  1.00 96.04           C  
ATOM    107  O   LYS B  13      -1.642 -14.835   2.174  1.00 96.04           O  
ATOM    108  CG  LYS B  13       1.883 -16.267  -0.184  1.00 96.04           C  
ATOM    109  CD  LYS B  13       2.113 -17.589  -0.904  1.00 96.04           C  
ATOM    110  CE  LYS B  13       3.046 -17.423  -2.096  1.00 96.04           C  
ATOM    111  NZ  LYS B  13       3.331 -18.728  -2.763  1.00 96.04           N  
ATOM    112  N   LYS B  14      -0.445 -15.876   3.801  1.00 96.31           N  
ATOM    113  CA  LYS B  14      -1.605 -16.014   4.677  1.00 96.31           C  
ATOM    114  C   LYS B  14      -2.107 -14.650   5.142  1.00 96.31           C  
ATOM    115  CB  LYS B  14      -1.264 -16.887   5.885  1.00 96.31           C  
ATOM    116  O   LYS B  14      -3.311 -14.389   5.130  1.00 96.31           O  
ATOM    117  CG  LYS B  14      -2.465 -17.241   6.751  1.00 96.31           C  
ATOM    118  CD  LYS B  14      -2.069 -18.142   7.914  1.00 96.31           C  
ATOM    119  CE  LYS B  14      -3.239 -18.383   8.858  1.00 96.31           C  
ATOM    120  NZ  LYS B  14      -2.843 -19.226  10.026  1.00 96.31           N  
ATOM    121  N   GLU B  15      -1.214 -13.758   5.571  1.00 96.57           N  
ATOM    122  CA  GLU B  15      -1.574 -12.410   6.002  1.00 96.57           C  
ATOM    123  C   GLU B  15      -2.210 -11.618   4.863  1.00 96.57           C  
ATOM    124  CB  GLU B  15      -0.345 -11.669   6.535  1.00 96.57           C  
ATOM    125  O   GLU B  15      -3.169 -10.874   5.078  1.00 96.57           O  
ATOM    126  CG  GLU B  15       0.180 -12.218   7.854  1.00 96.57           C  
ATOM    127  CD  GLU B  15       1.418 -11.493   8.356  1.00 96.57           C  
ATOM    128  OE1 GLU B  15       2.245 -12.118   9.058  1.00 96.57           O  
ATOM    129  OE2 GLU B  15       1.562 -10.290   8.045  1.00 96.57           O  
ATOM    130  N   LEU B  16      -1.679 -11.834   3.654  1.00 96.66           N  
ATOM    131  CA  LEU B  16      -2.193 -11.128   2.485  1.00 96.66           C  
ATOM    132  C   LEU B  16      -3.620 -11.565   2.170  1.00 96.66           C  
ATOM    133  CB  LEU B  16      -1.292 -11.373   1.272  1.00 96.66           C  
ATOM    134  O   LEU B  16      -4.459 -10.740   1.802  1.00 96.66           O  
ATOM    135  CG  LEU B  16      -1.584 -10.531   0.029  1.00 96.66           C  
ATOM    136  CD1 LEU B  16      -1.400  -9.049   0.339  1.00 96.66           C  
ATOM    137  CD2 LEU B  16      -0.688 -10.956  -1.128  1.00 96.66           C  
ATOM    138  N   GLU B  17      -3.942 -12.860   2.316  1.00 96.34           N  
ATOM    139  CA  GLU B  17      -5.286 -13.373   2.064  1.00 96.34           C  
ATOM    140  C   GLU B  17      -6.297 -12.774   3.037  1.00 96.34           C  
ATOM    141  CB  GLU B  17      -5.305 -14.901   2.159  1.00 96.34           C  
ATOM    142  O   GLU B  17      -7.414 -12.430   2.645  1.00 96.34           O  
ATOM    143  CG  GLU B  17      -4.691 -15.600   0.955  1.00 96.34           C  
ATOM    144  CD  GLU B  17      -5.311 -15.176  -0.366  1.00 96.34           C  
ATOM    145  OE1 GLU B  17      -4.560 -14.827  -1.305  1.00 96.34           O  
ATOM    146  OE2 GLU B  17      -6.559 -15.191  -0.463  1.00 96.34           O  
ATOM    147  N   GLU B  18      -5.913 -12.621   4.290  1.00 96.67           N  
ATOM    148  CA  GLU B  18      -6.780 -12.000   5.288  1.00 96.67           C  
ATOM    149  C   GLU B  18      -7.068 -10.543   4.938  1.00 96.67           C  
ATOM    150  CB  GLU B  18      -6.150 -12.092   6.680  1.00 96.67           C  
ATOM    151  O   GLU B  18      -8.209 -10.087   5.045  1.00 96.67           O  
ATOM    152  CG  GLU B  18      -6.148 -13.498   7.263  1.00 96.67           C  
ATOM    153  CD  GLU B  18      -5.375 -13.606   8.567  1.00 96.67           C  
ATOM    154  OE1 GLU B  18      -5.316 -14.713   9.148  1.00 96.67           O  
ATOM    155  OE2 GLU B  18      -4.824 -12.574   9.012  1.00 96.67           O  
ATOM    156  N   LEU B  19      -6.021  -9.819   4.480  1.00 96.47           N  
ATOM    157  CA  LEU B  19      -6.171  -8.414   4.116  1.00 96.47           C  
ATOM    158  C   LEU B  19      -7.073  -8.261   2.896  1.00 96.47           C  
ATOM    159  CB  LEU B  19      -4.804  -7.784   3.836  1.00 96.47           C  
ATOM    160  O   LEU B  19      -7.862  -7.317   2.817  1.00 96.47           O  
ATOM    161  CG  LEU B  19      -4.002  -7.333   5.059  1.00 96.47           C  
ATOM    162  CD1 LEU B  19      -2.581  -6.958   4.652  1.00 96.47           C  
ATOM    163  CD2 LEU B  19      -4.693  -6.162   5.750  1.00 96.47           C  
ATOM    164  N   LYS B  20      -6.987  -9.235   2.006  1.00 96.51           N  
ATOM    165  CA  LYS B  20      -7.849  -9.211   0.828  1.00 96.51           C  
ATOM    166  C   LYS B  20      -9.322  -9.264   1.223  1.00 96.51           C  
ATOM    167  CB  LYS B  20      -7.514 -10.375  -0.106  1.00 96.51           C  
ATOM    168  O   LYS B  20     -10.149  -8.547   0.655  1.00 96.51           O  
ATOM    169  CG  LYS B  20      -8.180 -10.284  -1.471  1.00 96.51           C  
ATOM    170  CD  LYS B  20      -7.721 -11.407  -2.393  1.00 96.51           C  
ATOM    171  CE  LYS B  20      -8.492 -11.405  -3.706  1.00 96.51           C  
ATOM    172  NZ  LYS B  20      -8.050 -12.509  -4.610  1.00 96.51           N  
ATOM    173  N   ARG B  21      -9.636 -10.078   2.211  1.00 96.34           N  
ATOM    174  CA  ARG B  21     -11.011 -10.189   2.685  1.00 96.34           C  
ATOM    175  C   ARG B  21     -11.467  -8.895   3.351  1.00 96.34           C  
ATOM    176  CB  ARG B  21     -11.152 -11.358   3.662  1.00 96.34           C  
ATOM    177  O   ARG B  21     -12.593  -8.442   3.135  1.00 96.34           O  
ATOM    178  CG  ARG B  21     -11.049 -12.725   3.005  1.00 96.34           C  
ATOM    179  CD  ARG B  21     -11.276 -13.850   4.005  1.00 96.34           C  
ATOM    180  NE  ARG B  21     -10.881 -15.145   3.458  1.00 96.34           N  
ATOM    181  NH1 ARG B  21     -10.777 -16.210   5.506  1.00 96.34           N  
ATOM    182  NH2 ARG B  21     -10.298 -17.363   3.584  1.00 96.34           N  
ATOM    183  CZ  ARG B  21     -10.653 -16.237   4.184  1.00 96.34           C  
ATOM    184  N   GLU B  22     -10.635  -8.299   4.164  1.00 96.42           N  
ATOM    185  CA  GLU B  22     -10.952  -7.051   4.851  1.00 96.42           C  
ATOM    186  C   GLU B  22     -11.153  -5.910   3.858  1.00 96.42           C  
ATOM    187  CB  GLU B  22      -9.849  -6.691   5.850  1.00 96.42           C  
ATOM    188  O   GLU B  22     -12.028  -5.062   4.047  1.00 96.42           O  
ATOM    189  CG  GLU B  22      -9.792  -7.612   7.060  1.00 96.42           C  
ATOM    190  CD  GLU B  22      -8.746  -7.194   8.082  1.00 96.42           C  
ATOM    191  OE1 GLU B  22      -8.294  -8.053   8.873  1.00 96.42           O  
ATOM    192  OE2 GLU B  22      -8.376  -5.999   8.092  1.00 96.42           O  
ATOM    193  N   ILE B  23     -10.315  -5.883   2.787  1.00 96.07           N  
ATOM    194  CA  ILE B  23     -10.429  -4.850   1.764  1.00 96.07           C  
ATOM    195  C   ILE B  23     -11.772  -4.979   1.047  1.00 96.07           C  
ATOM    196  CB  ILE B  23      -9.269  -4.931   0.746  1.00 96.07           C  
ATOM    197  O   ILE B  23     -12.445  -3.977   0.792  1.00 96.07           O  
ATOM    198  CG1 ILE B  23      -7.944  -4.550   1.416  1.00 96.07           C  
ATOM    199  CG2 ILE B  23      -9.548  -4.035  -0.464  1.00 96.07           C  
ATOM    200  CD1 ILE B  23      -6.715  -4.838   0.565  1.00 96.07           C  
ATOM    201  N   GLU B  24     -12.230  -6.217   0.761  1.00 96.04           N  
ATOM    202  CA  GLU B  24     -13.511  -6.448   0.100  1.00 96.04           C  
ATOM    203  C   GLU B  24     -14.674  -5.994   0.976  1.00 96.04           C  
ATOM    204  CB  GLU B  24     -13.670  -7.927  -0.261  1.00 96.04           C  
ATOM    205  O   GLU B  24     -15.625  -5.381   0.486  1.00 96.04           O  
ATOM    206  CG  GLU B  24     -12.814  -8.368  -1.440  1.00 96.04           C  
ATOM    207  CD  GLU B  24     -12.890  -9.863  -1.710  1.00 96.04           C  
ATOM    208  OE1 GLU B  24     -12.238 -10.340  -2.667  1.00 96.04           O  
ATOM    209  OE2 GLU B  24     -13.608 -10.561  -0.960  1.00 96.04           O  
ATOM    210  N   LYS B  25     -14.567  -6.231   2.279  1.00 95.72           N  
ATOM    211  CA  LYS B  25     -15.604  -5.810   3.216  1.00 95.72           C  
ATOM    212  C   LYS B  25     -15.698  -4.288   3.284  1.00 95.72           C  
ATOM    213  CB  LYS B  25     -15.333  -6.381   4.609  1.00 95.72           C  
ATOM    214  O   LYS B  25     -16.796  -3.728   3.274  1.00 95.72           O  
ATOM    215  CG  LYS B  25     -16.462  -6.151   5.602  1.00 95.72           C  
ATOM    216  CD  LYS B  25     -16.146  -6.766   6.960  1.00 95.72           C  
ATOM    217  CE  LYS B  25     -17.227  -6.448   7.984  1.00 95.72           C  
ATOM    218  NZ  LYS B  25     -16.907  -7.024   9.324  1.00 95.72           N  
ATOM    219  N   SER B  26     -14.532  -3.599   3.399  1.00 94.41           N  
ATOM    220  CA  SER B  26     -14.488  -2.142   3.465  1.00 94.41           C  
ATOM    221  C   SER B  26     -15.056  -1.513   2.197  1.00 94.41           C  
ATOM    222  CB  SER B  26     -13.055  -1.658   3.686  1.00 94.41           C  
ATOM    223  O   SER B  26     -15.764  -0.506   2.260  1.00 94.41           O  
ATOM    224  OG  SER B  26     -13.001  -0.242   3.717  1.00 94.41           O  
ATOM    225  N   THR B  27     -14.787  -2.142   1.047  1.00 95.59           N  
ATOM    226  CA  THR B  27     -15.295  -1.649  -0.228  1.00 95.59           C  
ATOM    227  C   THR B  27     -16.817  -1.754  -0.281  1.00 95.59           C  
ATOM    228  CB  THR B  27     -14.684  -2.425  -1.410  1.00 95.59           C  
ATOM    229  O   THR B  27     -17.491  -0.834  -0.748  1.00 95.59           O  
ATOM    230  CG2 THR B  27     -15.219  -1.909  -2.742  1.00 95.59           C  
ATOM    231  OG1 THR B  27     -13.259  -2.271  -1.389  1.00 95.59           O  
ATOM    232  N   LYS B  28     -17.430  -2.832   0.251  1.00 94.98           N  
ATOM    233  CA  LYS B  28     -18.878  -3.022   0.280  1.00 94.98           C  
ATOM    234  C   LYS B  28     -19.546  -2.019   1.216  1.00 94.98           C  
ATOM    235  CB  LYS B  28     -19.224  -4.449   0.708  1.00 94.98           C  
ATOM    236  O   LYS B  28     -20.594  -1.459   0.888  1.00 94.98           O  
ATOM    237  CG  LYS B  28     -20.689  -4.813   0.521  1.00 94.98           C  
ATOM    238  CD  LYS B  28     -20.950  -6.274   0.867  1.00 94.98           C  
ATOM    239  CE  LYS B  28     -22.431  -6.615   0.773  1.00 94.98           C  
ATOM    240  NZ  LYS B  28     -22.699  -8.032   1.162  1.00 94.98           N  
ATOM    241  N   LYS B  29     -18.897  -1.750   2.347  1.00 95.05           N  
ATOM    242  CA  LYS B  29     -19.428  -0.792   3.313  1.00 95.05           C  
ATOM    243  C   LYS B  29     -19.541   0.601   2.701  1.00 95.05           C  
ATOM    244  CB  LYS B  29     -18.547  -0.746   4.563  1.00 95.05           C  
ATOM    245  O   LYS B  29     -20.521   1.310   2.936  1.00 95.05           O  
ATOM    246  CG  LYS B  29     -18.743  -1.927   5.503  1.00 95.05           C  
ATOM    247  CD  LYS B  29     -17.869  -1.805   6.744  1.00 95.05           C  
ATOM    248  CE  LYS B  29     -17.994  -3.030   7.640  1.00 95.05           C  
ATOM    249  NZ  LYS B  29     -17.099  -2.938   8.832  1.00 95.05           N  
ATOM    250  N   LEU B  30     -18.477   0.999   1.940  1.00 94.36           N  
ATOM    251  CA  LEU B  30     -18.470   2.317   1.316  1.00 94.36           C  
ATOM    252  C   LEU B  30     -19.614   2.452   0.316  1.00 94.36           C  
ATOM    253  CB  LEU B  30     -17.132   2.571   0.615  1.00 94.36           C  
ATOM    254  O   LEU B  30     -20.256   3.502   0.239  1.00 94.36           O  
ATOM    255  CG  LEU B  30     -16.983   3.919  -0.092  1.00 94.36           C  
ATOM    256  CD1 LEU B  30     -17.123   5.061   0.908  1.00 94.36           C  
ATOM    257  CD2 LEU B  30     -15.643   3.997  -0.816  1.00 94.36           C  
ATOM    258  N   GLU B  31     -19.928   1.331  -0.418  1.00 93.01           N  
ATOM    259  CA  GLU B  31     -20.975   1.353  -1.435  1.00 93.01           C  
ATOM    260  C   GLU B  31     -22.359   1.457  -0.801  1.00 93.01           C  
ATOM    261  CB  GLU B  31     -20.893   0.105  -2.318  1.00 93.01           C  
ATOM    262  O   GLU B  31     -23.283   2.010  -1.401  1.00 93.01           O  
ATOM    263  CG  GLU B  31     -19.678   0.078  -3.234  1.00 93.01           C  
ATOM    264  CD  GLU B  31     -19.546  -1.218  -4.018  1.00 93.01           C  
ATOM    265  OE1 GLU B  31     -18.659  -1.308  -4.897  1.00 93.01           O  
ATOM    266  OE2 GLU B  31     -20.337  -2.150  -3.752  1.00 93.01           O  
ATOM    267  N   GLU B  32     -22.420   1.063   0.513  1.00 93.40           N  
ATOM    268  CA  GLU B  32     -23.714   0.989   1.184  1.00 93.40           C  
ATOM    269  C   GLU B  32     -24.015   2.277   1.945  1.00 93.40           C  
ATOM    270  CB  GLU B  32     -23.759  -0.208   2.137  1.00 93.40           C  
ATOM    271  O   GLU B  32     -25.146   2.493   2.387  1.00 93.40           O  
ATOM    272  CG  GLU B  32     -23.760  -1.556   1.431  1.00 93.40           C  
ATOM    273  CD  GLU B  32     -23.668  -2.734   2.387  1.00 93.40           C  
ATOM    274  OE1 GLU B  32     -23.736  -3.897   1.927  1.00 93.40           O  
ATOM    275  OE2 GLU B  32     -23.529  -2.493   3.607  1.00 93.40           O  
ATOM    276  N   VAL B  33     -22.924   3.216   2.057  1.00 91.52           N  
ATOM    277  CA  VAL B  33     -23.138   4.450   2.806  1.00 91.52           C  
ATOM    278  C   VAL B  33     -24.104   5.355   2.047  1.00 91.52           C  
ATOM    279  CB  VAL B  33     -21.808   5.191   3.070  1.00 91.52           C  
ATOM    280  O   VAL B  33     -23.892   5.650   0.868  1.00 91.52           O  
ATOM    281  CG1 VAL B  33     -22.068   6.557   3.704  1.00 91.52           C  
ATOM    282  CG2 VAL B  33     -20.897   4.350   3.962  1.00 91.52           C  
ATOM    283  N   ARG B  34     -25.287   5.478   2.512  1.00 86.04           N  
ATOM    284  CA  ARG B  34     -26.304   6.375   1.974  1.00 86.04           C  
ATOM    285  C   ARG B  34     -26.931   7.219   3.079  1.00 86.04           C  
ATOM    286  CB  ARG B  34     -27.388   5.581   1.242  1.00 86.04           C  
ATOM    287  O   ARG B  34     -26.928   6.823   4.246  1.00 86.04           O  
ATOM    288  CG  ARG B  34     -26.890   4.855   0.003  1.00 86.04           C  
ATOM    289  CD  ARG B  34     -28.028   4.187  -0.756  1.00 86.04           C  
ATOM    290  NE  ARG B  34     -27.537   3.410  -1.890  1.00 86.04           N  
ATOM    291  NH1 ARG B  34     -29.588   3.265  -2.944  1.00 86.04           N  
ATOM    292  NH2 ARG B  34     -27.740   2.289  -3.884  1.00 86.04           N  
ATOM    293  CZ  ARG B  34     -28.290   2.990  -2.904  1.00 86.04           C  
ATOM    294  N   GLY B  35     -27.268   8.485   2.814  1.00 73.62           N  
ATOM    295  CA  GLY B  35     -28.187   9.230   3.661  1.00 73.62           C  
ATOM    296  C   GLY B  35     -27.485  10.175   4.617  1.00 73.62           C  
ATOM    297  O   GLY B  35     -26.267  10.351   4.542  1.00 73.62           O  
ATOM    298  N   SER B  36     -28.352  10.768   5.548  1.00 68.48           N  
ATOM    299  CA  SER B  36     -28.024  11.880   6.435  1.00 68.48           C  
ATOM    300  C   SER B  36     -26.969  11.476   7.460  1.00 68.48           C  
ATOM    301  CB  SER B  36     -29.277  12.383   7.152  1.00 68.48           C  
ATOM    302  O   SER B  36     -26.164  12.305   7.889  1.00 68.48           O  
ATOM    303  OG  SER B  36     -29.790  11.391   8.024  1.00 68.48           O  
ATOM    304  N   ASN B  37     -26.736  10.277   7.867  1.00 73.90           N  
ATOM    305  CA  ASN B  37     -25.705   9.858   8.811  1.00 73.90           C  
ATOM    306  C   ASN B  37     -24.466   9.332   8.092  1.00 73.90           C  
ATOM    307  CB  ASN B  37     -26.253   8.797   9.768  1.00 73.90           C  
ATOM    308  O   ASN B  37     -23.660   8.611   8.682  1.00 73.90           O  
ATOM    309  CG  ASN B  37     -26.999   9.399  10.943  1.00 73.90           C  
ATOM    310  ND2 ASN B  37     -27.883   8.615  11.548  1.00 73.90           N  
ATOM    311  OD1 ASN B  37     -26.782  10.559  11.302  1.00 73.90           O  
ATOM    312  N   SER B  38     -24.152   9.905   7.201  1.00 84.13           N  
ATOM    313  CA  SER B  38     -23.157   9.410   6.255  1.00 84.13           C  
ATOM    314  C   SER B  38     -21.753   9.857   6.645  1.00 84.13           C  
ATOM    315  CB  SER B  38     -23.479   9.889   4.839  1.00 84.13           C  
ATOM    316  O   SER B  38     -20.784   9.122   6.446  1.00 84.13           O  
ATOM    317  OG  SER B  38     -23.366  11.299   4.747  1.00 84.13           O  
ATOM    318  N   GLU B  39     -21.720  10.729   7.530  1.00 89.71           N  
ATOM    319  CA  GLU B  39     -20.387  11.239   7.839  1.00 89.71           C  
ATOM    320  C   GLU B  39     -19.674  10.343   8.848  1.00 89.71           C  
ATOM    321  CB  GLU B  39     -20.471  12.671   8.374  1.00 89.71           C  
ATOM    322  O   GLU B  39     -18.488  10.045   8.691  1.00 89.71           O  
ATOM    323  CG  GLU B  39     -19.127  13.383   8.438  1.00 89.71           C  
ATOM    324  CD  GLU B  39     -19.243  14.850   8.819  1.00 89.71           C  
ATOM    325  OE1 GLU B  39     -18.198  15.512   9.012  1.00 89.71           O  
ATOM    326  OE2 GLU B  39     -20.389  15.342   8.925  1.00 89.71           O  
ATOM    327  N   LYS B  40     -20.419   9.942   9.909  1.00 90.99           N  
ATOM    328  CA  LYS B  40     -19.842   9.054  10.915  1.00 90.99           C  
ATOM    329  C   LYS B  40     -19.407   7.730  10.294  1.00 90.99           C  
ATOM    330  CB  LYS B  40     -20.842   8.800  12.044  1.00 90.99           C  
ATOM    331  O   LYS B  40     -18.346   7.199  10.630  1.00 90.99           O  
ATOM    332  CG  LYS B  40     -20.979   9.958  13.021  1.00 90.99           C  
ATOM    333  CD  LYS B  40     -21.900   9.605  14.182  1.00 90.99           C  
ATOM    334  CE  LYS B  40     -22.134  10.800  15.095  1.00 90.99           C  
ATOM    335  NZ  LYS B  40     -23.096  10.479  16.192  1.00 90.99           N  
ATOM    336  N   GLU B  41     -20.256   7.186   9.397  1.00 93.14           N  
ATOM    337  CA  GLU B  41     -19.927   5.930   8.730  1.00 93.14           C  
ATOM    338  C   GLU B  41     -18.687   6.080   7.852  1.00 93.14           C  
ATOM    339  CB  GLU B  41     -21.110   5.440   7.890  1.00 93.14           C  
ATOM    340  O   GLU B  41     -17.839   5.187   7.810  1.00 93.14           O  
ATOM    341  CG  GLU B  41     -22.282   4.933   8.717  1.00 93.14           C  
ATOM    342  CD  GLU B  41     -23.460   4.478   7.871  1.00 93.14           C  
ATOM    343  OE1 GLU B  41     -24.436   3.930   8.433  1.00 93.14           O  
ATOM    344  OE2 GLU B  41     -23.407   4.669   6.635  1.00 93.14           O  
ATOM    345  N   LEU B  42     -18.571   7.214   7.188  1.00 93.86           N  
ATOM    346  CA  LEU B  42     -17.416   7.467   6.334  1.00 93.86           C  
ATOM    347  C   LEU B  42     -16.137   7.555   7.160  1.00 93.86           C  
ATOM    348  CB  LEU B  42     -17.611   8.758   5.536  1.00 93.86           C  
ATOM    349  O   LEU B  42     -15.094   7.037   6.755  1.00 93.86           O  
ATOM    350  CG  LEU B  42     -18.660   8.716   4.423  1.00 93.86           C  
ATOM    351  CD1 LEU B  42     -18.860  10.106   3.830  1.00 93.86           C  
ATOM    352  CD2 LEU B  42     -18.253   7.721   3.342  1.00 93.86           C  
ATOM    353  N   ILE B  43     -16.285   8.226   8.350  1.00 92.12           N  
ATOM    354  CA  ILE B  43     -15.125   8.362   9.225  1.00 92.12           C  
ATOM    355  C   ILE B  43     -14.694   6.987   9.728  1.00 92.12           C  
ATOM    356  CB  ILE B  43     -15.424   9.300  10.416  1.00 92.12           C  
ATOM    357  O   ILE B  43     -13.498   6.700   9.821  1.00 92.12           O  
ATOM    358  CG1 ILE B  43     -15.558  10.749   9.934  1.00 92.12           C  
ATOM    359  CG2 ILE B  43     -14.335   9.177  11.486  1.00 92.12           C  
ATOM    360  CD1 ILE B  43     -16.022  11.719  11.013  1.00 92.12           C  
ATOM    361  N   GLN B  44     -15.691   6.126  10.026  1.00 93.10           N  
ATOM    362  CA  GLN B  44     -15.369   4.766  10.445  1.00 93.10           C  
ATOM    363  C   GLN B  44     -14.642   4.007   9.338  1.00 93.10           C  
ATOM    364  CB  GLN B  44     -16.637   4.014  10.852  1.00 93.10           C  
ATOM    365  O   GLN B  44     -13.700   3.259   9.606  1.00 93.10           O  
ATOM    366  CG  GLN B  44     -16.372   2.630  11.429  1.00 93.10           C  
ATOM    367  CD  GLN B  44     -15.486   2.667  12.660  1.00 93.10           C  
ATOM    368  NE2 GLN B  44     -14.621   1.668  12.798  1.00 93.10           N  
ATOM    369  OE1 GLN B  44     -15.578   3.586  13.480  1.00 93.10           O  
ATOM    370  N   ILE B  45     -15.021   4.143   8.088  1.00 94.67           N  
ATOM    371  CA  ILE B  45     -14.379   3.500   6.947  1.00 94.67           C  
ATOM    372  C   ILE B  45     -12.949   4.014   6.802  1.00 94.67           C  
ATOM    373  CB  ILE B  45     -15.171   3.743   5.643  1.00 94.67           C  
ATOM    374  O   ILE B  45     -12.030   3.240   6.522  1.00 94.67           O  
ATOM    375  CG1 ILE B  45     -16.526   3.027   5.700  1.00 94.67           C  
ATOM    376  CG2 ILE B  45     -14.361   3.285   4.426  1.00 94.67           C  
ATOM    377  CD1 ILE B  45     -17.458   3.376   4.548  1.00 94.67           C  
ATOM    378  N   ILE B  46     -12.733   5.303   7.028  1.00 94.70           N  
ATOM    379  CA  ILE B  46     -11.400   5.891   6.971  1.00 94.70           C  
ATOM    380  C   ILE B  46     -10.495   5.220   8.002  1.00 94.70           C  
ATOM    381  CB  ILE B  46     -11.444   7.417   7.210  1.00 94.70           C  
ATOM    382  O   ILE B  46      -9.359   4.852   7.694  1.00 94.70           O  
ATOM    383  CG1 ILE B  46     -12.052   8.131   5.997  1.00 94.70           C  
ATOM    384  CG2 ILE B  46     -10.044   7.957   7.519  1.00 94.70           C  
ATOM    385  CD1 ILE B  46     -12.293   9.619   6.211  1.00 94.70           C  
ATOM    386  N   LYS B  47     -11.027   5.030   9.211  1.00 94.97           N  
ATOM    387  CA  LYS B  47     -10.247   4.393  10.268  1.00 94.97           C  
ATOM    388  C   LYS B  47      -9.855   2.970   9.881  1.00 94.97           C  
ATOM    389  CB  LYS B  47     -11.031   4.381  11.581  1.00 94.97           C  
ATOM    390  O   LYS B  47      -8.726   2.542  10.129  1.00 94.97           O  
ATOM    391  CG  LYS B  47     -11.173   5.750  12.230  1.00 94.97           C  
ATOM    392  CD  LYS B  47     -11.970   5.675  13.526  1.00 94.97           C  
ATOM    393  CE  LYS B  47     -12.107   7.044  14.178  1.00 94.97           C  
ATOM    394  NZ  LYS B  47     -12.937   6.985  15.419  1.00 94.97           N  
ATOM    395  N   GLU B  48     -10.784   2.235   9.287  1.00 95.34           N  
ATOM    396  CA  GLU B  48     -10.512   0.871   8.843  1.00 95.34           C  
ATOM    397  C   GLU B  48      -9.463   0.850   7.735  1.00 95.34           C  
ATOM    398  CB  GLU B  48     -11.799   0.196   8.362  1.00 95.34           C  
ATOM    399  O   GLU B  48      -8.574  -0.004   7.730  1.00 95.34           O  
ATOM    400  CG  GLU B  48     -12.782  -0.121   9.479  1.00 95.34           C  
ATOM    401  CD  GLU B  48     -14.140  -0.579   8.972  1.00 95.34           C  
ATOM    402  OE1 GLU B  48     -15.041  -0.843   9.801  1.00 95.34           O  
ATOM    403  OE2 GLU B  48     -14.305  -0.675   7.735  1.00 95.34           O  
ATOM    404  N   GLN B  49      -9.583   1.825   6.790  1.00 95.34           N  
ATOM    405  CA  GLN B  49      -8.636   1.891   5.681  1.00 95.34           C  
ATOM    406  C   GLN B  49      -7.231   2.220   6.177  1.00 95.34           C  
ATOM    407  CB  GLN B  49      -9.086   2.928   4.651  1.00 95.34           C  
ATOM    408  O   GLN B  49      -6.243   1.712   5.643  1.00 95.34           O  
ATOM    409  CG  GLN B  49     -10.252   2.470   3.786  1.00 95.34           C  
ATOM    410  CD  GLN B  49     -10.524   3.406   2.624  1.00 95.34           C  
ATOM    411  NE2 GLN B  49     -11.243   2.913   1.621  1.00 95.34           N  
ATOM    412  OE1 GLN B  49     -10.091   4.563   2.627  1.00 95.34           O  
ATOM    413  N   ILE B  50      -7.099   3.033   7.183  1.00 95.57           N  
ATOM    414  CA  ILE B  50      -5.801   3.367   7.761  1.00 95.57           C  
ATOM    415  C   ILE B  50      -5.142   2.105   8.313  1.00 95.57           C  
ATOM    416  CB  ILE B  50      -5.935   4.432   8.872  1.00 95.57           C  
ATOM    417  O   ILE B  50      -3.952   1.870   8.087  1.00 95.57           O  
ATOM    418  CG1 ILE B  50      -6.313   5.790   8.268  1.00 95.57           C  
ATOM    419  CG2 ILE B  50      -4.639   4.535   9.681  1.00 95.57           C  
ATOM    420  CD1 ILE B  50      -6.674   6.848   9.301  1.00 95.57           C  
ATOM    421  N   GLU B  51      -5.909   1.225   9.019  1.00 96.06           N  
ATOM    422  CA  GLU B  51      -5.381  -0.020   9.567  1.00 96.06           C  
ATOM    423  C   GLU B  51      -4.956  -0.976   8.457  1.00 96.06           C  
ATOM    424  CB  GLU B  51      -6.418  -0.692  10.472  1.00 96.06           C  
ATOM    425  O   GLU B  51      -3.902  -1.609   8.546  1.00 96.06           O  
ATOM    426  CG  GLU B  51      -6.645   0.033  11.790  1.00 96.06           C  
ATOM    427  CD  GLU B  51      -7.744  -0.591  12.636  1.00 96.06           C  
ATOM    428  OE1 GLU B  51      -8.032  -0.070  13.737  1.00 96.06           O  
ATOM    429  OE2 GLU B  51      -8.320  -1.610  12.195  1.00 96.06           O  
ATOM    430  N   ILE B  52      -5.745  -1.076   7.390  1.00 96.17           N  
ATOM    431  CA  ILE B  52      -5.451  -1.943   6.255  1.00 96.17           C  
ATOM    432  C   ILE B  52      -4.171  -1.475   5.566  1.00 96.17           C  
ATOM    433  CB  ILE B  52      -6.622  -1.970   5.247  1.00 96.17           C  
ATOM    434  O   ILE B  52      -3.297  -2.286   5.250  1.00 96.17           O  
ATOM    435  CG1 ILE B  52      -7.818  -2.725   5.838  1.00 96.17           C  
ATOM    436  CG2 ILE B  52      -6.179  -2.597   3.922  1.00 96.17           C  
ATOM    437  CD1 ILE B  52      -9.098  -2.591   5.025  1.00 96.17           C  
ATOM    438  N   SER B  53      -4.082  -0.123   5.317  1.00 95.66           N  
ATOM    439  CA  SER B  53      -2.904   0.440   4.665  1.00 95.66           C  
ATOM    440  C   SER B  53      -1.637   0.145   5.462  1.00 95.66           C  
ATOM    441  CB  SER B  53      -3.062   1.950   4.482  1.00 95.66           C  
ATOM    442  O   SER B  53      -0.594  -0.171   4.886  1.00 95.66           O  
ATOM    443  OG  SER B  53      -3.992   2.237   3.453  1.00 95.66           O  
ATOM    444  N   GLU B  54      -1.753   0.260   6.794  1.00 96.76           N  
ATOM    445  CA  GLU B  54      -0.609  -0.019   7.656  1.00 96.76           C  
ATOM    446  C   GLU B  54      -0.151  -1.468   7.515  1.00 96.76           C  
ATOM    447  CB  GLU B  54      -0.950   0.284   9.118  1.00 96.76           C  
ATOM    448  O   GLU B  54       1.045  -1.738   7.389  1.00 96.76           O  
ATOM    449  CG  GLU B  54       0.216   0.085  10.075  1.00 96.76           C  
ATOM    450  CD  GLU B  54      -0.124   0.434  11.515  1.00 96.76           C  
ATOM    451  OE1 GLU B  54       0.806   0.579  12.341  1.00 96.76           O  
ATOM    452  OE2 GLU B  54      -1.330   0.564  11.821  1.00 96.76           O  
ATOM    453  N   ARG B  55      -1.010  -2.409   7.549  1.00 96.52           N  
ATOM    454  CA  ARG B  55      -0.672  -3.825   7.446  1.00 96.52           C  
ATOM    455  C   ARG B  55      -0.119  -4.156   6.064  1.00 96.52           C  
ATOM    456  CB  ARG B  55      -1.897  -4.693   7.742  1.00 96.52           C  
ATOM    457  O   ARG B  55       0.824  -4.941   5.939  1.00 96.52           O  
ATOM    458  CG  ARG B  55      -2.313  -4.692   9.205  1.00 96.52           C  
ATOM    459  CD  ARG B  55      -3.604  -5.468   9.424  1.00 96.52           C  
ATOM    460  NE  ARG B  55      -3.434  -6.889   9.138  1.00 96.52           N  
ATOM    461  NH1 ARG B  55      -5.696  -7.351   9.036  1.00 96.52           N  
ATOM    462  NH2 ARG B  55      -4.164  -9.024   8.705  1.00 96.52           N  
ATOM    463  CZ  ARG B  55      -4.432  -7.751   8.960  1.00 96.52           C  
ATOM    464  N   LEU B  56      -0.688  -3.571   4.968  1.00 96.47           N  
ATOM    465  CA  LEU B  56      -0.188  -3.785   3.615  1.00 96.47           C  
ATOM    466  C   LEU B  56       1.261  -3.327   3.492  1.00 96.47           C  
ATOM    467  CB  LEU B  56      -1.058  -3.043   2.597  1.00 96.47           C  
ATOM    468  O   LEU B  56       2.088  -4.020   2.895  1.00 96.47           O  
ATOM    469  CG  LEU B  56      -2.343  -3.749   2.161  1.00 96.47           C  
ATOM    470  CD1 LEU B  56      -3.210  -2.807   1.333  1.00 96.47           C  
ATOM    471  CD2 LEU B  56      -2.017  -5.014   1.375  1.00 96.47           C  
ATOM    472  N   LEU B  57       1.535  -2.137   4.053  1.00 95.54           N  
ATOM    473  CA  LEU B  57       2.880  -1.582   3.945  1.00 95.54           C  
ATOM    474  C   LEU B  57       3.877  -2.413   4.745  1.00 95.54           C  
ATOM    475  CB  LEU B  57       2.901  -0.131   4.432  1.00 95.54           C  
ATOM    476  O   LEU B  57       5.027  -2.579   4.331  1.00 95.54           O  
ATOM    477  CG  LEU B  57       4.216   0.628   4.246  1.00 95.54           C  
ATOM    478  CD1 LEU B  57       4.522   0.800   2.762  1.00 95.54           C  
ATOM    479  CD2 LEU B  57       4.157   1.982   4.945  1.00 95.54           C  
ATOM    480  N   GLU B  58       3.425  -3.042   5.890  1.00 96.39           N  
ATOM    481  CA  GLU B  58       4.294  -3.936   6.649  1.00 96.39           C  
ATOM    482  C   GLU B  58       4.672  -5.166   5.829  1.00 96.39           C  
ATOM    483  CB  GLU B  58       3.618  -4.362   7.955  1.00 96.39           C  
ATOM    484  O   GLU B  58       5.832  -5.583   5.825  1.00 96.39           O  
ATOM    485  CG  GLU B  58       3.574  -3.267   9.011  1.00 96.39           C  
ATOM    486  CD  GLU B  58       2.777  -3.656  10.246  1.00 96.39           C  
ATOM    487  OE1 GLU B  58       2.669  -2.832  11.183  1.00 96.39           O  
ATOM    488  OE2 GLU B  58       2.256  -4.793  10.277  1.00 96.39           O  
ATOM    489  N   ILE B  59       3.708  -5.769   5.147  1.00 96.46           N  
ATOM    490  CA  ILE B  59       3.965  -6.927   4.297  1.00 96.46           C  
ATOM    491  C   ILE B  59       4.896  -6.532   3.153  1.00 96.46           C  
ATOM    492  CB  ILE B  59       2.652  -7.521   3.739  1.00 96.46           C  
ATOM    493  O   ILE B  59       5.848  -7.251   2.843  1.00 96.46           O  
ATOM    494  CG1 ILE B  59       1.807  -8.111   4.874  1.00 96.46           C  
ATOM    495  CG2 ILE B  59       2.949  -8.578   2.671  1.00 96.46           C  
ATOM    496  CD1 ILE B  59       0.422  -8.569   4.441  1.00 96.46           C  
ATOM    497  N   SER B  60       4.590  -5.329   2.499  1.00 96.21           N  
ATOM    498  CA  SER B  60       5.420  -4.834   1.406  1.00 96.21           C  
ATOM    499  C   SER B  60       6.870  -4.663   1.846  1.00 96.21           C  
ATOM    500  CB  SER B  60       4.878  -3.504   0.881  1.00 96.21           C  
ATOM    501  O   SER B  60       7.793  -5.046   1.124  1.00 96.21           O  
ATOM    502  OG  SER B  60       5.671  -3.025  -0.192  1.00 96.21           O  
ATOM    503  N   THR B  61       7.094  -4.119   3.030  1.00 96.22           N  
ATOM    504  CA  THR B  61       8.433  -3.882   3.557  1.00 96.22           C  
ATOM    505  C   THR B  61       9.164  -5.201   3.791  1.00 96.22           C  
ATOM    506  CB  THR B  61       8.382  -3.081   4.871  1.00 96.22           C  
ATOM    507  O   THR B  61      10.339  -5.336   3.445  1.00 96.22           O  
ATOM    508  CG2 THR B  61       9.783  -2.843   5.425  1.00 96.22           C  
ATOM    509  OG1 THR B  61       7.756  -1.815   4.628  1.00 96.22           O  
ATOM    510  N   ARG B  62       8.522  -6.156   4.388  1.00 95.62           N  
ATOM    511  CA  ARG B  62       9.137  -7.456   4.639  1.00 95.62           C  
ATOM    512  C   ARG B  62       9.496  -8.154   3.331  1.00 95.62           C  
ATOM    513  CB  ARG B  62       8.204  -8.341   5.467  1.00 95.62           C  
ATOM    514  O   ARG B  62      10.553  -8.778   3.224  1.00 95.62           O  
ATOM    515  CG  ARG B  62       8.054  -7.895   6.913  1.00 95.62           C  
ATOM    516  CD  ARG B  62       6.948  -8.660   7.627  1.00 95.62           C  
ATOM    517  NE  ARG B  62       7.266 -10.080   7.749  1.00 95.62           N  
ATOM    518  NH1 ARG B  62       5.133 -10.717   8.367  1.00 95.62           N  
ATOM    519  NH2 ARG B  62       6.794 -12.286   8.178  1.00 95.62           N  
ATOM    520  CZ  ARG B  62       6.397 -11.024   8.098  1.00 95.62           C  
ATOM    521  N   LEU B  63       8.661  -8.081   2.288  1.00 94.64           N  
ATOM    522  CA  LEU B  63       8.921  -8.684   0.985  1.00 94.64           C  
ATOM    523  C   LEU B  63      10.131  -8.037   0.319  1.00 94.64           C  
ATOM    524  CB  LEU B  63       7.695  -8.553   0.079  1.00 94.64           C  
ATOM    525  O   LEU B  63      10.985  -8.733  -0.236  1.00 94.64           O  
ATOM    526  CG  LEU B  63       6.603  -9.609   0.258  1.00 94.64           C  
ATOM    527  CD1 LEU B  63       5.343  -9.203  -0.499  1.00 94.64           C  
ATOM    528  CD2 LEU B  63       7.098 -10.974  -0.211  1.00 94.64           C  
ATOM    529  N   LEU B  64      10.187  -6.660   0.387  1.00 93.53           N  
ATOM    530  CA  LEU B  64      11.294  -5.951  -0.245  1.00 93.53           C  
ATOM    531  C   LEU B  64      12.614  -6.279   0.445  1.00 93.53           C  
ATOM    532  CB  LEU B  64      11.050  -4.440  -0.215  1.00 93.53           C  
ATOM    533  O   LEU B  64      13.651  -6.395  -0.212  1.00 93.53           O  
ATOM    534  CG  LEU B  64      10.014  -3.901  -1.202  1.00 93.53           C  
ATOM    535  CD1 LEU B  64       9.838  -2.397  -1.016  1.00 93.53           C  
ATOM    536  CD2 LEU B  64      10.423  -4.223  -2.636  1.00 93.53           C  
ATOM    537  N   GLU B  65      12.559  -6.533   1.730  1.00 93.10           N  
ATOM    538  CA  GLU B  65      13.765  -6.930   2.450  1.00 93.10           C  
ATOM    539  C   GLU B  65      14.263  -8.294   1.982  1.00 93.10           C  
ATOM    540  CB  GLU B  65      13.509  -6.952   3.959  1.00 93.10           C  
ATOM    541  O   GLU B  65      15.470  -8.513   1.862  1.00 93.10           O  
ATOM    542  CG  GLU B  65      13.394  -5.569   4.583  1.00 93.10           C  
ATOM    543  CD  GLU B  65      13.070  -5.606   6.068  1.00 93.10           C  
ATOM    544  OE1 GLU B  65      13.086  -4.537   6.720  1.00 93.10           O  
ATOM    545  OE2 GLU B  65      12.800  -6.713   6.585  1.00 93.10           O  
ATOM    546  N   ILE B  66      13.368  -9.189   1.721  1.00 92.75           N  
ATOM    547  CA  ILE B  66      13.727 -10.507   1.207  1.00 92.75           C  
ATOM    548  C   ILE B  66      14.373 -10.365  -0.169  1.00 92.75           C  
ATOM    549  CB  ILE B  66      12.497 -11.437   1.128  1.00 92.75           C  
ATOM    550  O   ILE B  66      15.397 -10.993  -0.449  1.00 92.75           O  
ATOM    551  CG1 ILE B  66      11.994 -11.778   2.535  1.00 92.75           C  
ATOM    552  CG2 ILE B  66      12.831 -12.709   0.343  1.00 92.75           C  
ATOM    553  CD1 ILE B  66      10.673 -12.535   2.554  1.00 92.75           C  
ATOM    554  N   ILE B  67      13.815  -9.515  -1.044  1.00 90.90           N  
ATOM    555  CA  ILE B  67      14.318  -9.296  -2.396  1.00 90.90           C  
ATOM    556  C   ILE B  67      15.739  -8.742  -2.335  1.00 90.90           C  
ATOM    557  CB  ILE B  67      13.403  -8.337  -3.190  1.00 90.90           C  
ATOM    558  O   ILE B  67      16.627  -9.212  -3.051  1.00 90.90           O  
ATOM    559  CG1 ILE B  67      12.067  -9.018  -3.513  1.00 90.90           C  
ATOM    560  CG2 ILE B  67      14.098  -7.863  -4.470  1.00 90.90           C  
ATOM    561  CD1 ILE B  67      11.038  -8.092  -4.147  1.00 90.90           C  
ATOM    562  N   ILE B  68      15.935  -7.761  -1.494  1.00 89.68           N  
ATOM    563  CA  ILE B  68      17.242  -7.122  -1.373  1.00 89.68           C  
ATOM    564  C   ILE B  68      18.267  -8.137  -0.874  1.00 89.68           C  
ATOM    565  CB  ILE B  68      17.189  -5.903  -0.426  1.00 89.68           C  
ATOM    566  O   ILE B  68      19.405  -8.164  -1.348  1.00 89.68           O  
ATOM    567  CG1 ILE B  68      16.338  -4.785  -1.040  1.00 89.68           C  
ATOM    568  CG2 ILE B  68      18.601  -5.404  -0.108  1.00 89.68           C  
ATOM    569  CD1 ILE B  68      16.041  -3.637  -0.086  1.00 89.68           C  
ATOM    570  N   LYS B  69      17.834  -8.986   0.108  1.00 89.98           N  
ATOM    571  CA  LYS B  69      18.721 -10.022   0.631  1.00 89.98           C  
ATOM    572  C   LYS B  69      19.091 -11.028  -0.456  1.00 89.98           C  
ATOM    573  CB  LYS B  69      18.068 -10.742   1.811  1.00 89.98           C  
ATOM    574  O   LYS B  69      20.239 -11.470  -0.535  1.00 89.98           O  
ATOM    575  CG  LYS B  69      18.108  -9.958   3.114  1.00 89.98           C  
ATOM    576  CD  LYS B  69      17.474 -10.740   4.258  1.00 89.98           C  
ATOM    577  CE  LYS B  69      17.459  -9.931   5.548  1.00 89.98           C  
ATOM    578  NZ  LYS B  69      16.786 -10.671   6.657  1.00 89.98           N  
ATOM    579  N   LEU B  70      18.161 -11.452  -1.370  1.00 87.42           N  
ATOM    580  CA  LEU B  70      18.383 -12.436  -2.424  1.00 87.42           C  
ATOM    581  C   LEU B  70      19.340 -11.895  -3.481  1.00 87.42           C  
ATOM    582  CB  LEU B  70      17.056 -12.832  -3.076  1.00 87.42           C  
ATOM    583  O   LEU B  70      20.105 -12.655  -4.079  1.00 87.42           O  
ATOM    584  CG  LEU B  70      16.132 -13.725  -2.246  1.00 87.42           C  
ATOM    585  CD1 LEU B  70      14.781 -13.879  -2.937  1.00 87.42           C  
ATOM    586  CD2 LEU B  70      16.776 -15.088  -2.010  1.00 87.42           C  
ATOM    587  N   LEU B  71      19.364 -10.533  -3.698  1.00 84.36           N  
ATOM    588  CA  LEU B  71      20.224  -9.912  -4.700  1.00 84.36           C  
ATOM    589  C   LEU B  71      21.644  -9.745  -4.168  1.00 84.36           C  
ATOM    590  CB  LEU B  71      19.661  -8.553  -5.122  1.00 84.36           C  
ATOM    591  O   LEU B  71      22.600  -9.696  -4.945  1.00 84.36           O  
ATOM    592  CG  LEU B  71      18.363  -8.578  -5.930  1.00 84.36           C  
ATOM    593  CD1 LEU B  71      17.848  -7.159  -6.150  1.00 84.36           C  
ATOM    594  CD2 LEU B  71      18.576  -9.288  -7.262  1.00 84.36           C  
ATOM    595  N   GLY B  72      21.798  -9.580  -2.891  1.00 80.56           N  
ATOM    596  CA  GLY B  72      23.126  -9.433  -2.318  1.00 80.56           C  
ATOM    597  C   GLY B  72      23.841 -10.756  -2.121  1.00 80.56           C  
ATOM    598  O   GLY B  72      25.063 -10.834  -2.262  1.00 80.56           O  
TER     599      GLY B  72                                                      
ATOM    600  N   ASP C   1       8.164 -22.009 -18.927  1.00 73.48           N  
ATOM    601  CA  ASP C   1       9.314 -21.172 -19.254  1.00 73.48           C  
ATOM    602  C   ASP C   1       9.470 -20.034 -18.248  1.00 73.48           C  
ATOM    603  CB  ASP C   1       9.181 -20.608 -20.670  1.00 73.48           C  
ATOM    604  O   ASP C   1       8.567 -19.209 -18.092  1.00 73.48           O  
ATOM    605  CG  ASP C   1      10.431 -19.883 -21.140  1.00 73.48           C  
ATOM    606  OD1 ASP C   1      10.351 -19.095 -22.106  1.00 73.48           O  
ATOM    607  OD2 ASP C   1      11.504 -20.105 -20.539  1.00 73.48           O  
ATOM    608  N   LYS C   2      10.142 -20.089 -17.176  1.00 91.72           N  
ATOM    609  CA  LYS C   2      10.429 -19.158 -16.088  1.00 91.72           C  
ATOM    610  C   LYS C   2      10.593 -17.734 -16.612  1.00 91.72           C  
ATOM    611  CB  LYS C   2      11.688 -19.586 -15.333  1.00 91.72           C  
ATOM    612  O   LYS C   2      10.040 -16.790 -16.043  1.00 91.72           O  
ATOM    613  CG  LYS C   2      11.962 -18.773 -14.076  1.00 91.72           C  
ATOM    614  CD  LYS C   2      13.182 -19.295 -13.328  1.00 91.72           C  
ATOM    615  CE  LYS C   2      13.497 -18.443 -12.106  1.00 91.72           C  
ATOM    616  NZ  LYS C   2      14.688 -18.955 -11.365  1.00 91.72           N  
ATOM    617  N   GLU C   3      11.173 -17.531 -17.736  1.00 94.64           N  
ATOM    618  CA  GLU C   3      11.431 -16.219 -18.321  1.00 94.64           C  
ATOM    619  C   GLU C   3      10.136 -15.557 -18.785  1.00 94.64           C  
ATOM    620  CB  GLU C   3      12.411 -16.335 -19.492  1.00 94.64           C  
ATOM    621  O   GLU C   3       9.940 -14.357 -18.585  1.00 94.64           O  
ATOM    622  CG  GLU C   3      12.895 -14.994 -20.023  1.00 94.64           C  
ATOM    623  CD  GLU C   3      13.964 -15.125 -21.096  1.00 94.64           C  
ATOM    624  OE1 GLU C   3      14.309 -14.106 -21.737  1.00 94.64           O  
ATOM    625  OE2 GLU C   3      14.460 -16.256 -21.299  1.00 94.64           O  
ATOM    626  N   GLU C   4       9.315 -16.390 -19.397  1.00 95.59           N  
ATOM    627  CA  GLU C   4       8.038 -15.856 -19.862  1.00 95.59           C  
ATOM    628  C   GLU C   4       7.174 -15.394 -18.692  1.00 95.59           C  
ATOM    629  CB  GLU C   4       7.287 -16.902 -20.690  1.00 95.59           C  
ATOM    630  O   GLU C   4       6.512 -14.357 -18.775  1.00 95.59           O  
ATOM    631  CG  GLU C   4       6.059 -16.355 -21.403  1.00 95.59           C  
ATOM    632  CD  GLU C   4       6.388 -15.275 -22.422  1.00 95.59           C  
ATOM    633  OE1 GLU C   4       5.493 -14.470 -22.764  1.00 95.59           O  
ATOM    634  OE2 GLU C   4       7.551 -15.235 -22.883  1.00 95.59           O  
ATOM    635  N   LYS C   5       7.226 -16.126 -17.605  1.00 95.42           N  
ATOM    636  CA  LYS C   5       6.462 -15.758 -16.417  1.00 95.42           C  
ATOM    637  C   LYS C   5       6.997 -14.471 -15.796  1.00 95.42           C  
ATOM    638  CB  LYS C   5       6.494 -16.889 -15.387  1.00 95.42           C  
ATOM    639  O   LYS C   5       6.222 -13.626 -15.343  1.00 95.42           O  
ATOM    640  CG  LYS C   5       5.662 -18.102 -15.773  1.00 95.42           C  
ATOM    641  CD  LYS C   5       5.709 -19.179 -14.697  1.00 95.42           C  
ATOM    642  CE  LYS C   5       4.906 -20.408 -15.099  1.00 95.42           C  
ATOM    643  NZ  LYS C   5       4.994 -21.488 -14.070  1.00 95.42           N  
ATOM    644  N   ILE C   6       8.263 -14.339 -15.827  1.00 94.83           N  
ATOM    645  CA  ILE C   6       8.889 -13.134 -15.294  1.00 94.83           C  
ATOM    646  C   ILE C   6       8.532 -11.936 -16.172  1.00 94.83           C  
ATOM    647  CB  ILE C   6      10.424 -13.289 -15.198  1.00 94.83           C  
ATOM    648  O   ILE C   6       8.229 -10.854 -15.663  1.00 94.83           O  
ATOM    649  CG1 ILE C   6      10.790 -14.303 -14.108  1.00 94.83           C  
ATOM    650  CG2 ILE C   6      11.088 -11.935 -14.931  1.00 94.83           C  
ATOM    651  CD1 ILE C   6      12.275 -14.635 -14.045  1.00 94.83           C  
ATOM    652  N   LYS C   7       8.516 -12.109 -17.517  1.00 95.54           N  
ATOM    653  CA  LYS C   7       8.147 -11.032 -18.432  1.00 95.54           C  
ATOM    654  C   LYS C   7       6.690 -10.621 -18.238  1.00 95.54           C  
ATOM    655  CB  LYS C   7       8.384 -11.455 -19.882  1.00 95.54           C  
ATOM    656  O   LYS C   7       6.356  -9.438 -18.329  1.00 95.54           O  
ATOM    657  CG  LYS C   7       9.844 -11.410 -20.310  1.00 95.54           C  
ATOM    658  CD  LYS C   7      10.008 -11.785 -21.777  1.00 95.54           C  
ATOM    659  CE  LYS C   7      11.475 -11.824 -22.184  1.00 95.54           C  
ATOM    660  NZ  LYS C   7      11.647 -12.282 -23.595  1.00 95.54           N  
ATOM    661  N   GLU C   8       5.857 -11.623 -17.946  1.00 95.79           N  
ATOM    662  CA  GLU C   8       4.451 -11.332 -17.681  1.00 95.79           C  
ATOM    663  C   GLU C   8       4.291 -10.479 -16.425  1.00 95.79           C  
ATOM    664  CB  GLU C   8       3.650 -12.630 -17.541  1.00 95.79           C  
ATOM    665  O   GLU C   8       3.475  -9.556 -16.396  1.00 95.79           O  
ATOM    666  CG  GLU C   8       2.150 -12.415 -17.403  1.00 95.79           C  
ATOM    667  CD  GLU C   8       1.364 -13.713 -17.313  1.00 95.79           C  
ATOM    668  OE1 GLU C   8       0.122 -13.662 -17.162  1.00 95.79           O  
ATOM    669  OE2 GLU C   8       1.995 -14.791 -17.394  1.00 95.79           O  
ATOM    670  N   ILE C   9       5.091 -10.776 -15.438  1.00 95.57           N  
ATOM    671  CA  ILE C   9       5.063 -10.002 -14.202  1.00 95.57           C  
ATOM    672  C   ILE C   9       5.519  -8.571 -14.479  1.00 95.57           C  
ATOM    673  CB  ILE C   9       5.949 -10.645 -13.111  1.00 95.57           C  
ATOM    674  O   ILE C   9       4.901  -7.614 -14.008  1.00 95.57           O  
ATOM    675  CG1 ILE C   9       5.317 -11.950 -12.612  1.00 95.57           C  
ATOM    676  CG2 ILE C   9       6.176  -9.668 -11.954  1.00 95.57           C  
ATOM    677  CD1 ILE C   9       6.201 -12.739 -11.656  1.00 95.57           C  
ATOM    678  N   LEU C  10       6.522  -8.441 -15.297  1.00 96.09           N  
ATOM    679  CA  LEU C  10       7.037  -7.119 -15.636  1.00 96.09           C  
ATOM    680  C   LEU C  10       5.979  -6.294 -16.361  1.00 96.09           C  
ATOM    681  CB  LEU C  10       8.291  -7.238 -16.505  1.00 96.09           C  
ATOM    682  O   LEU C  10       5.800  -5.110 -16.067  1.00 96.09           O  
ATOM    683  CG  LEU C  10       8.931  -5.925 -16.957  1.00 96.09           C  
ATOM    684  CD1 LEU C  10       9.326  -5.084 -15.747  1.00 96.09           C  
ATOM    685  CD2 LEU C  10      10.142  -6.196 -17.843  1.00 96.09           C  
ATOM    686  N   ARG C  11       5.266  -6.922 -17.281  1.00 96.63           N  
ATOM    687  CA  ARG C  11       4.230  -6.223 -18.034  1.00 96.63           C  
ATOM    688  C   ARG C  11       3.124  -5.724 -17.110  1.00 96.63           C  
ATOM    689  CB  ARG C  11       3.641  -7.134 -19.113  1.00 96.63           C  
ATOM    690  O   ARG C  11       2.679  -4.580 -17.226  1.00 96.63           O  
ATOM    691  CG  ARG C  11       2.681  -6.429 -20.057  1.00 96.63           C  
ATOM    692  CD  ARG C  11       2.017  -7.406 -21.019  1.00 96.63           C  
ATOM    693  NE  ARG C  11       1.168  -8.362 -20.315  1.00 96.63           N  
ATOM    694  NH1 ARG C  11      -0.804  -7.233 -20.732  1.00 96.63           N  
ATOM    695  NH2 ARG C  11      -0.828  -9.186 -19.532  1.00 96.63           N  
ATOM    696  CZ  ARG C  11      -0.153  -8.258 -20.195  1.00 96.63           C  
ATOM    697  N   ARG C  12       2.786  -6.585 -16.187  1.00 96.52           N  
ATOM    698  CA  ARG C  12       1.716  -6.209 -15.269  1.00 96.52           C  
ATOM    699  C   ARG C  12       2.173  -5.111 -14.315  1.00 96.52           C  
ATOM    700  CB  ARG C  12       1.236  -7.426 -14.475  1.00 96.52           C  
ATOM    701  O   ARG C  12       1.408  -4.197 -13.999  1.00 96.52           O  
ATOM    702  CG  ARG C  12       0.054  -7.139 -13.562  1.00 96.52           C  
ATOM    703  CD  ARG C  12      -1.139  -6.600 -14.338  1.00 96.52           C  
ATOM    704  NE  ARG C  12      -2.256  -6.277 -13.454  1.00 96.52           N  
ATOM    705  NH1 ARG C  12      -3.181  -4.693 -14.859  1.00 96.52           N  
ATOM    706  NH2 ARG C  12      -4.171  -5.165 -12.846  1.00 96.52           N  
ATOM    707  CZ  ARG C  12      -3.200  -5.379 -13.721  1.00 96.52           C  
ATOM    708  N   VAL C  13       3.387  -5.129 -13.873  1.00 96.23           N  
ATOM    709  CA  VAL C  13       3.929  -4.108 -12.983  1.00 96.23           C  
ATOM    710  C   VAL C  13       3.961  -2.760 -13.700  1.00 96.23           C  
ATOM    711  CB  VAL C  13       5.343  -4.481 -12.486  1.00 96.23           C  
ATOM    712  O   VAL C  13       3.641  -1.727 -13.107  1.00 96.23           O  
ATOM    713  CG1 VAL C  13       6.021  -3.278 -11.831  1.00 96.23           C  
ATOM    714  CG2 VAL C  13       5.273  -5.655 -11.511  1.00 96.23           C  
ATOM    715  N   GLN C  14       4.292  -2.771 -14.946  1.00 95.90           N  
ATOM    716  CA  GLN C  14       4.318  -1.536 -15.724  1.00 95.90           C  
ATOM    717  C   GLN C  14       2.913  -0.969 -15.903  1.00 95.90           C  
ATOM    718  CB  GLN C  14       4.966  -1.775 -17.089  1.00 95.90           C  
ATOM    719  O   GLN C  14       2.721   0.248 -15.873  1.00 95.90           O  
ATOM    720  CG  GLN C  14       6.470  -2.004 -17.025  1.00 95.90           C  
ATOM    721  CD  GLN C  14       7.070  -2.344 -18.376  1.00 95.90           C  
ATOM    722  NE2 GLN C  14       8.340  -2.001 -18.564  1.00 95.90           N  
ATOM    723  OE1 GLN C  14       6.398  -2.912 -19.243  1.00 95.90           O  
ATOM    724  N   GLU C  15       1.930  -1.839 -16.045  1.00 96.91           N  
ATOM    725  CA  GLU C  15       0.540  -1.399 -16.113  1.00 96.91           C  
ATOM    726  C   GLU C  15       0.094  -0.776 -14.793  1.00 96.91           C  
ATOM    727  CB  GLU C  15      -0.377  -2.569 -16.479  1.00 96.91           C  
ATOM    728  O   GLU C  15      -0.590   0.249 -14.785  1.00 96.91           O  
ATOM    729  CG  GLU C  15      -0.246  -3.024 -17.925  1.00 96.91           C  
ATOM    730  CD  GLU C  15      -1.030  -4.291 -18.229  1.00 96.91           C  
ATOM    731  OE1 GLU C  15      -0.993  -4.764 -19.387  1.00 96.91           O  
ATOM    732  OE2 GLU C  15      -1.686  -4.814 -17.301  1.00 96.91           O  
ATOM    733  N   LEU C  16       0.531  -1.435 -13.676  1.00 96.18           N  
ATOM    734  CA  LEU C  16       0.194  -0.907 -12.359  1.00 96.18           C  
ATOM    735  C   LEU C  16       0.816   0.469 -12.149  1.00 96.18           C  
ATOM    736  CB  LEU C  16       0.663  -1.865 -11.261  1.00 96.18           C  
ATOM    737  O   LEU C  16       0.206   1.343 -11.529  1.00 96.18           O  
ATOM    738  CG  LEU C  16      -0.159  -3.141 -11.077  1.00 96.18           C  
ATOM    739  CD1 LEU C  16       0.413  -3.981  -9.939  1.00 96.18           C  
ATOM    740  CD2 LEU C  16      -1.622  -2.802 -10.815  1.00 96.18           C  
ATOM    741  N   ARG C  17       1.980   0.663 -12.652  1.00 96.69           N  
ATOM    742  CA  ARG C  17       2.637   1.963 -12.559  1.00 96.69           C  
ATOM    743  C   ARG C  17       1.805   3.046 -13.239  1.00 96.69           C  
ATOM    744  CB  ARG C  17       4.033   1.906 -13.182  1.00 96.69           C  
ATOM    745  O   ARG C  17       1.654   4.146 -12.704  1.00 96.69           O  
ATOM    746  CG  ARG C  17       4.808   3.210 -13.077  1.00 96.69           C  
ATOM    747  CD  ARG C  17       6.174   3.109 -13.743  1.00 96.69           C  
ATOM    748  NE  ARG C  17       6.819   4.415 -13.847  1.00 96.69           N  
ATOM    749  NH1 ARG C  17       8.565   3.676 -15.168  1.00 96.69           N  
ATOM    750  NH2 ARG C  17       8.441   5.880 -14.552  1.00 96.69           N  
ATOM    751  CZ  ARG C  17       7.940   4.654 -14.522  1.00 96.69           C  
ATOM    752  N   ARG C  18       1.275   2.737 -14.426  1.00 96.65           N  
ATOM    753  CA  ARG C  18       0.438   3.691 -15.147  1.00 96.65           C  
ATOM    754  C   ARG C  18      -0.850   3.975 -14.383  1.00 96.65           C  
ATOM    755  CB  ARG C  18       0.112   3.170 -16.548  1.00 96.65           C  
ATOM    756  O   ARG C  18      -1.277   5.127 -14.281  1.00 96.65           O  
ATOM    757  CG  ARG C  18       1.287   3.220 -17.512  1.00 96.65           C  
ATOM    758  CD  ARG C  18       0.881   2.800 -18.918  1.00 96.65           C  
ATOM    759  NE  ARG C  18       2.044   2.592 -19.776  1.00 96.65           N  
ATOM    760  NH1 ARG C  18       0.817   2.146 -21.682  1.00 96.65           N  
ATOM    761  NH2 ARG C  18       3.108   2.119 -21.756  1.00 96.65           N  
ATOM    762  CZ  ARG C  18       1.987   2.286 -21.069  1.00 96.65           C  
ATOM    763  N   GLU C  19      -1.520   2.924 -13.855  1.00 96.34           N  
ATOM    764  CA  GLU C  19      -2.724   3.094 -13.048  1.00 96.34           C  
ATOM    765  C   GLU C  19      -2.445   3.945 -11.812  1.00 96.34           C  
ATOM    766  CB  GLU C  19      -3.290   1.733 -12.633  1.00 96.34           C  
ATOM    767  O   GLU C  19      -3.270   4.773 -11.423  1.00 96.34           O  
ATOM    768  CG  GLU C  19      -3.850   0.921 -13.792  1.00 96.34           C  
ATOM    769  CD  GLU C  19      -4.330  -0.461 -13.379  1.00 96.34           C  
ATOM    770  OE1 GLU C  19      -4.319  -1.385 -14.223  1.00 96.34           O  
ATOM    771  OE2 GLU C  19      -4.722  -0.621 -12.201  1.00 96.34           O  
ATOM    772  N   HIS C  20      -1.294   3.693 -11.240  1.00 96.74           N  
ATOM    773  CA  HIS C  20      -0.894   4.466 -10.070  1.00 96.74           C  
ATOM    774  C   HIS C  20      -0.723   5.941 -10.416  1.00 96.74           C  
ATOM    775  CB  HIS C  20       0.403   3.911  -9.479  1.00 96.74           C  
ATOM    776  O   HIS C  20      -1.144   6.815  -9.655  1.00 96.74           O  
ATOM    777  CG  HIS C  20       1.001   4.782  -8.421  1.00 96.74           C  
ATOM    778  CD2 HIS C  20       0.716   4.902  -7.102  1.00 96.74           C  
ATOM    779  ND1 HIS C  20       2.023   5.671  -8.678  1.00 96.74           N  
ATOM    780  CE1 HIS C  20       2.342   6.300  -7.559  1.00 96.74           C  
ATOM    781  NE2 HIS C  20       1.565   5.852  -6.589  1.00 96.74           N  
ATOM    782  N   GLU C  21      -0.125   6.309 -11.517  1.00 95.83           N  
ATOM    783  CA  GLU C  21       0.073   7.692 -11.940  1.00 95.83           C  
ATOM    784  C   GLU C  21      -1.262   8.395 -12.170  1.00 95.83           C  
ATOM    785  CB  GLU C  21       0.924   7.750 -13.212  1.00 95.83           C  
ATOM    786  O   GLU C  21      -1.419   9.568 -11.825  1.00 95.83           O  
ATOM    787  CG  GLU C  21       2.394   7.429 -12.983  1.00 95.83           C  
ATOM    788  CD  GLU C  21       3.186   7.293 -14.274  1.00 95.83           C  
ATOM    789  OE1 GLU C  21       4.406   7.019 -14.211  1.00 95.83           O  
ATOM    790  OE2 GLU C  21       2.581   7.462 -15.357  1.00 95.83           O  
ATOM    791  N   GLU C  22      -2.209   7.636 -12.707  1.00 96.22           N  
ATOM    792  CA  GLU C  22      -3.545   8.193 -12.898  1.00 96.22           C  
ATOM    793  C   GLU C  22      -4.213   8.496 -11.559  1.00 96.22           C  
ATOM    794  CB  GLU C  22      -4.416   7.236 -13.716  1.00 96.22           C  
ATOM    795  O   GLU C  22      -4.856   9.536 -11.401  1.00 96.22           O  
ATOM    796  CG  GLU C  22      -4.026   7.153 -15.184  1.00 96.22           C  
ATOM    797  CD  GLU C  22      -4.792   6.086 -15.949  1.00 96.22           C  
ATOM    798  OE1 GLU C  22      -4.502   5.873 -17.149  1.00 96.22           O  
ATOM    799  OE2 GLU C  22      -5.690   5.458 -15.345  1.00 96.22           O  
ATOM    800  N   LEU C  23      -4.046   7.577 -10.587  1.00 95.54           N  
ATOM    801  CA  LEU C  23      -4.605   7.774  -9.253  1.00 95.54           C  
ATOM    802  C   LEU C  23      -3.975   8.984  -8.573  1.00 95.54           C  
ATOM    803  CB  LEU C  23      -4.394   6.524  -8.394  1.00 95.54           C  
ATOM    804  O   LEU C  23      -4.669   9.763  -7.915  1.00 95.54           O  
ATOM    805  CG  LEU C  23      -5.340   5.352  -8.659  1.00 95.54           C  
ATOM    806  CD1 LEU C  23      -4.906   4.129  -7.858  1.00 95.54           C  
ATOM    807  CD2 LEU C  23      -6.777   5.736  -8.322  1.00 95.54           C  
ATOM    808  N   GLU C  24      -2.667   9.205  -8.789  1.00 95.89           N  
ATOM    809  CA  GLU C  24      -1.964  10.341  -8.201  1.00 95.89           C  
ATOM    810  C   GLU C  24      -2.502  11.663  -8.742  1.00 95.89           C  
ATOM    811  CB  GLU C  24      -0.460  10.238  -8.464  1.00 95.89           C  
ATOM    812  O   GLU C  24      -2.652  12.631  -7.994  1.00 95.89           O  
ATOM    813  CG  GLU C  24       0.273   9.323  -7.493  1.00 95.89           C  
ATOM    814  CD  GLU C  24       1.785   9.376  -7.644  1.00 95.89           C  
ATOM    815  OE1 GLU C  24       2.476   9.800  -6.690  1.00 95.89           O  
ATOM    816  OE2 GLU C  24       2.282   8.990  -8.726  1.00 95.89           O  
ATOM    817  N   GLU C  25      -2.821  11.712 -10.035  1.00 95.37           N  
ATOM    818  CA  GLU C  25      -3.376  12.916 -10.645  1.00 95.37           C  
ATOM    819  C   GLU C  25      -4.761  13.229 -10.087  1.00 95.37           C  
ATOM    820  CB  GLU C  25      -3.444  12.765 -12.167  1.00 95.37           C  
ATOM    821  O   GLU C  25      -5.068  14.385  -9.786  1.00 95.37           O  
ATOM    822  CG  GLU C  25      -2.094  12.894 -12.859  1.00 95.37           C  
ATOM    823  CD  GLU C  25      -2.158  12.625 -14.354  1.00 95.37           C  
ATOM    824  OE1 GLU C  25      -1.107  12.699 -15.030  1.00 95.37           O  
ATOM    825  OE2 GLU C  25      -3.269  12.338 -14.854  1.00 95.37           O  
ATOM    826  N   ARG C  26      -5.590  12.215  -9.945  1.00 95.37           N  
ATOM    827  CA  ARG C  26      -6.923  12.397  -9.379  1.00 95.37           C  
ATOM    828  C   ARG C  26      -6.842  12.867  -7.930  1.00 95.37           C  
ATOM    829  CB  ARG C  26      -7.726  11.098  -9.464  1.00 95.37           C  
ATOM    830  O   ARG C  26      -7.643  13.698  -7.497  1.00 95.37           O  
ATOM    831  CG  ARG C  26      -8.183  10.747 -10.872  1.00 95.37           C  
ATOM    832  CD  ARG C  26      -8.764   9.342 -10.942  1.00 95.37           C  
ATOM    833  NE  ARG C  26      -9.962   9.212 -10.118  1.00 95.37           N  
ATOM    834  NH1 ARG C  26     -10.024   6.905 -10.206  1.00 95.37           N  
ATOM    835  NH2 ARG C  26     -11.623   8.055  -9.033  1.00 95.37           N  
ATOM    836  CZ  ARG C  26     -10.534   8.058  -9.787  1.00 95.37           C  
ATOM    837  N   LEU C  27      -5.886  12.313  -7.193  1.00 94.41           N  
ATOM    838  CA  LEU C  27      -5.690  12.718  -5.806  1.00 94.41           C  
ATOM    839  C   LEU C  27      -5.318  14.194  -5.718  1.00 94.41           C  
ATOM    840  CB  LEU C  27      -4.603  11.865  -5.146  1.00 94.41           C  
ATOM    841  O   LEU C  27      -5.816  14.914  -4.850  1.00 94.41           O  
ATOM    842  CG  LEU C  27      -4.251  12.215  -3.700  1.00 94.41           C  
ATOM    843  CD1 LEU C  27      -5.480  12.079  -2.807  1.00 94.41           C  
ATOM    844  CD2 LEU C  27      -3.117  11.329  -3.195  1.00 94.41           C  
ATOM    845  N   LYS C  28      -4.467  14.667  -6.576  1.00 93.23           N  
ATOM    846  CA  LYS C  28      -4.048  16.066  -6.592  1.00 93.23           C  
ATOM    847  C   LYS C  28      -5.235  16.993  -6.837  1.00 93.23           C  
ATOM    848  CB  LYS C  28      -2.976  16.294  -7.659  1.00 93.23           C  
ATOM    849  O   LYS C  28      -5.353  18.042  -6.200  1.00 93.23           O  
ATOM    850  CG  LYS C  28      -1.592  15.805  -7.260  1.00 93.23           C  
ATOM    851  CD  LYS C  28      -0.563  16.094  -8.346  1.00 93.23           C  
ATOM    852  CE  LYS C  28       0.791  15.482  -8.011  1.00 93.23           C  
ATOM    853  NZ  LYS C  28       1.780  15.690  -9.111  1.00 93.23           N  
ATOM    854  N   GLU C  29      -6.132  16.572  -7.712  1.00 93.09           N  
ATOM    855  CA  GLU C  29      -7.306  17.376  -8.038  1.00 93.09           C  
ATOM    856  C   GLU C  29      -8.285  17.424  -6.869  1.00 93.09           C  
ATOM    857  CB  GLU C  29      -8.003  16.828  -9.286  1.00 93.09           C  
ATOM    858  O   GLU C  29      -8.835  18.482  -6.556  1.00 93.09           O  
ATOM    859  CG  GLU C  29      -7.234  17.072 -10.577  1.00 93.09           C  
ATOM    860  CD  GLU C  29      -7.886  16.433 -11.793  1.00 93.09           C  
ATOM    861  OE1 GLU C  29      -7.336  16.556 -12.911  1.00 93.09           O  
ATOM    862  OE2 GLU C  29      -8.956  15.806 -11.627  1.00 93.09           O  
ATOM    863  N   LEU C  30      -8.420  16.259  -6.134  1.00 91.35           N  
ATOM    864  CA  LEU C  30      -9.374  16.145  -5.035  1.00 91.35           C  
ATOM    865  C   LEU C  30      -8.858  16.859  -3.791  1.00 91.35           C  
ATOM    866  CB  LEU C  30      -9.650  14.673  -4.716  1.00 91.35           C  
ATOM    867  O   LEU C  30      -9.643  17.402  -3.011  1.00 91.35           O  
ATOM    868  CG  LEU C  30     -10.761  14.000  -5.524  1.00 91.35           C  
ATOM    869  CD1 LEU C  30     -10.528  12.495  -5.593  1.00 91.35           C  
ATOM    870  CD2 LEU C  30     -12.125  14.309  -4.917  1.00 91.35           C  
ATOM    871  N   LYS C  31      -7.560  16.898  -3.630  1.00 91.57           N  
ATOM    872  CA  LYS C  31      -6.937  17.514  -2.463  1.00 91.57           C  
ATOM    873  C   LYS C  31      -7.344  18.979  -2.332  1.00 91.57           C  
ATOM    874  CB  LYS C  31      -5.414  17.399  -2.542  1.00 91.57           C  
ATOM    875  O   LYS C  31      -7.583  19.466  -1.224  1.00 91.57           O  
ATOM    876  CG  LYS C  31      -4.696  17.788  -1.259  1.00 91.57           C  
ATOM    877  CD  LYS C  31      -3.188  17.611  -1.386  1.00 91.57           C  
ATOM    878  CE  LYS C  31      -2.452  18.200  -0.190  1.00 91.57           C  
ATOM    879  NZ  LYS C  31      -0.970  18.098  -0.346  1.00 91.57           N  
ATOM    880  N   LYS C  32      -7.517  19.665  -3.430  1.00 87.54           N  
ATOM    881  CA  LYS C  32      -7.907  21.072  -3.415  1.00 87.54           C  
ATOM    882  C   LYS C  32      -9.297  21.251  -2.811  1.00 87.54           C  
ATOM    883  CB  LYS C  32      -7.871  21.655  -4.828  1.00 87.54           C  
ATOM    884  O   LYS C  32      -9.529  22.183  -2.037  1.00 87.54           O  
ATOM    885  CG  LYS C  32      -6.468  21.917  -5.354  1.00 87.54           C  
ATOM    886  CD  LYS C  32      -6.499  22.581  -6.725  1.00 87.54           C  
ATOM    887  CE  LYS C  32      -5.099  22.736  -7.304  1.00 87.54           C  
ATOM    888  NZ  LYS C  32      -5.129  23.339  -8.670  1.00 87.54           N  
ATOM    889  N   GLU C  33     -10.094  20.308  -3.087  1.00 86.53           N  
ATOM    890  CA  GLU C  33     -11.468  20.355  -2.597  1.00 86.53           C  
ATOM    891  C   GLU C  33     -11.547  19.932  -1.133  1.00 86.53           C  
ATOM    892  CB  GLU C  33     -12.374  19.464  -3.451  1.00 86.53           C  
ATOM    893  O   GLU C  33     -12.327  20.493  -0.361  1.00 86.53           O  
ATOM    894  CG  GLU C  33     -12.570  19.970  -4.873  1.00 86.53           C  
ATOM    895  CD  GLU C  33     -13.474  19.077  -5.709  1.00 86.53           C  
ATOM    896  OE1 GLU C  33     -13.804  19.451  -6.857  1.00 86.53           O  
ATOM    897  OE2 GLU C  33     -13.856  17.995  -5.210  1.00 86.53           O  
ATOM    898  N   LEU C  34     -10.642  19.004  -0.707  1.00 87.62           N  
ATOM    899  CA  LEU C  34     -10.688  18.426   0.632  1.00 87.62           C  
ATOM    900  C   LEU C  34     -10.128  19.400   1.664  1.00 87.62           C  
ATOM    901  CB  LEU C  34      -9.904  17.112   0.676  1.00 87.62           C  
ATOM    902  O   LEU C  34     -10.499  19.349   2.838  1.00 87.62           O  
ATOM    903  CG  LEU C  34     -10.545  15.917  -0.032  1.00 87.62           C  
ATOM    904  CD1 LEU C  34      -9.557  14.758  -0.113  1.00 87.62           C  
ATOM    905  CD2 LEU C  34     -11.820  15.490   0.686  1.00 87.62           C  
ATOM    906  N   GLU C  35      -9.290  20.321   1.213  1.00 84.68           N  
ATOM    907  CA  GLU C  35      -8.680  21.287   2.121  1.00 84.68           C  
ATOM    908  C   GLU C  35      -9.707  22.298   2.624  1.00 84.68           C  
ATOM    909  CB  GLU C  35      -7.520  22.013   1.435  1.00 84.68           C  
ATOM    910  O   GLU C  35      -9.534  22.888   3.692  1.00 84.68           O  
ATOM    911  CG  GLU C  35      -6.264  21.166   1.290  1.00 84.68           C  
ATOM    912  CD  GLU C  35      -5.131  21.890   0.580  1.00 84.68           C  
ATOM    913  OE1 GLU C  35      -4.003  21.348   0.527  1.00 84.68           O  
ATOM    914  OE2 GLU C  35      -5.372  23.009   0.075  1.00 84.68           O  
ATOM    915  N   LYS C  36     -10.862  22.332   1.877  1.00 80.28           N  
ATOM    916  CA  LYS C  36     -11.954  23.174   2.355  1.00 80.28           C  
ATOM    917  C   LYS C  36     -12.973  22.357   3.145  1.00 80.28           C  
ATOM    918  CB  LYS C  36     -12.642  23.878   1.185  1.00 80.28           C  
ATOM    919  O   LYS C  36     -12.697  21.220   3.534  1.00 80.28           O  
ATOM    920  CG  LYS C  36     -11.727  24.802   0.394  1.00 80.28           C  
ATOM    921  CD  LYS C  36     -12.461  25.450  -0.774  1.00 80.28           C  
ATOM    922  CE  LYS C  36     -11.529  26.317  -1.609  1.00 80.28           C  
ATOM    923  NZ  LYS C  36     -12.216  26.866  -2.815  1.00 80.28           N  
ATOM    924  N   SER C  37     -13.964  22.623   3.419  1.00 82.11           N  
ATOM    925  CA  SER C  37     -15.019  21.829   4.040  1.00 82.11           C  
ATOM    926  C   SER C  37     -15.700  20.921   3.022  1.00 82.11           C  
ATOM    927  CB  SER C  37     -16.057  22.739   4.699  1.00 82.11           C  
ATOM    928  O   SER C  37     -16.645  21.334   2.348  1.00 82.11           O  
ATOM    929  OG  SER C  37     -15.476  23.483   5.756  1.00 82.11           O  
ATOM    930  N   PRO C  38     -15.031  19.590   2.898  1.00 85.64           N  
ATOM    931  CA  PRO C  38     -15.579  18.714   1.859  1.00 85.64           C  
ATOM    932  C   PRO C  38     -17.039  18.346   2.107  1.00 85.64           C  
ATOM    933  CB  PRO C  38     -14.682  17.476   1.934  1.00 85.64           C  
ATOM    934  O   PRO C  38     -17.451  18.180   3.258  1.00 85.64           O  
ATOM    935  CG  PRO C  38     -14.152  17.472   3.331  1.00 85.64           C  
ATOM    936  CD  PRO C  38     -14.077  18.891   3.817  1.00 85.64           C  
ATOM    937  N   SER C  39     -17.726  18.393   0.938  1.00 88.41           N  
ATOM    938  CA  SER C  39     -19.047  17.780   1.025  1.00 88.41           C  
ATOM    939  C   SER C  39     -18.944  16.275   1.249  1.00 88.41           C  
ATOM    940  CB  SER C  39     -19.854  18.061  -0.243  1.00 88.41           C  
ATOM    941  O   SER C  39     -17.881  15.684   1.050  1.00 88.41           O  
ATOM    942  OG  SER C  39     -19.335  17.330  -1.342  1.00 88.41           O  
ATOM    943  N   GLN C  40     -19.972  15.689   1.743  1.00 91.19           N  
ATOM    944  CA  GLN C  40     -20.039  14.244   1.933  1.00 91.19           C  
ATOM    945  C   GLN C  40     -19.680  13.503   0.649  1.00 91.19           C  
ATOM    946  CB  GLN C  40     -21.432  13.828   2.408  1.00 91.19           C  
ATOM    947  O   GLN C  40     -18.991  12.481   0.687  1.00 91.19           O  
ATOM    948  CG  GLN C  40     -21.698  14.130   3.876  1.00 91.19           C  
ATOM    949  CD  GLN C  40     -23.034  13.594   4.354  1.00 91.19           C  
ATOM    950  NE2 GLN C  40     -23.265  13.655   5.661  1.00 91.19           N  
ATOM    951  OE1 GLN C  40     -23.853  13.130   3.554  1.00 91.19           O  
ATOM    952  N   GLU C  41     -20.137  13.986  -0.488  1.00 92.35           N  
ATOM    953  CA  GLU C  41     -19.863  13.369  -1.783  1.00 92.35           C  
ATOM    954  C   GLU C  41     -18.374  13.421  -2.115  1.00 92.35           C  
ATOM    955  CB  GLU C  41     -20.673  14.053  -2.887  1.00 92.35           C  
ATOM    956  O   GLU C  41     -17.812  12.448  -2.623  1.00 92.35           O  
ATOM    957  CG  GLU C  41     -20.676  13.295  -4.207  1.00 92.35           C  
ATOM    958  CD  GLU C  41     -21.583  13.920  -5.255  1.00 92.35           C  
ATOM    959  OE1 GLU C  41     -21.628  13.412  -6.399  1.00 92.35           O  
ATOM    960  OE2 GLU C  41     -22.254  14.925  -4.930  1.00 92.35           O  
ATOM    961  N   GLU C  42     -17.748  14.541  -1.861  1.00 93.84           N  
ATOM    962  CA  GLU C  42     -16.317  14.690  -2.110  1.00 93.84           C  
ATOM    963  C   GLU C  42     -15.502  13.761  -1.215  1.00 93.84           C  
ATOM    964  CB  GLU C  42     -15.882  16.142  -1.897  1.00 93.84           C  
ATOM    965  O   GLU C  42     -14.515  13.171  -1.659  1.00 93.84           O  
ATOM    966  CG  GLU C  42     -16.352  17.091  -2.990  1.00 93.84           C  
ATOM    967  CD  GLU C  42     -16.126  18.556  -2.650  1.00 93.84           C  
ATOM    968  OE1 GLU C  42     -16.107  19.398  -3.576  1.00 93.84           O  
ATOM    969  OE2 GLU C  42     -15.967  18.864  -1.448  1.00 93.84           O  
ATOM    970  N   LEU C  43     -15.967  13.653   0.031  1.00 93.02           N  
ATOM    971  CA  LEU C  43     -15.295  12.747   0.957  1.00 93.02           C  
ATOM    972  C   LEU C  43     -15.416  11.301   0.487  1.00 93.02           C  
ATOM    973  CB  LEU C  43     -15.879  12.889   2.365  1.00 93.02           C  
ATOM    974  O   LEU C  43     -14.443  10.545   0.536  1.00 93.02           O  
ATOM    975  CG  LEU C  43     -15.232  12.035   3.456  1.00 93.02           C  
ATOM    976  CD1 LEU C  43     -13.736  12.322   3.536  1.00 93.02           C  
ATOM    977  CD2 LEU C  43     -15.903  12.289   4.802  1.00 93.02           C  
ATOM    978  N   LYS C  44     -16.658  10.941   0.054  1.00 94.18           N  
ATOM    979  CA  LYS C  44     -16.874   9.591  -0.459  1.00 94.18           C  
ATOM    980  C   LYS C  44     -15.983   9.312  -1.665  1.00 94.18           C  
ATOM    981  CB  LYS C  44     -18.343   9.388  -0.834  1.00 94.18           C  
ATOM    982  O   LYS C  44     -15.422   8.222  -1.790  1.00 94.18           O  
ATOM    983  CG  LYS C  44     -18.720   7.937  -1.095  1.00 94.18           C  
ATOM    984  CD  LYS C  44     -20.218   7.781  -1.321  1.00 94.18           C  
ATOM    985  CE  LYS C  44     -20.586   6.343  -1.663  1.00 94.18           C  
ATOM    986  NZ  LYS C  44     -22.054   6.186  -1.891  1.00 94.18           N  
ATOM    987  N   LYS C  45     -15.827  10.290  -2.581  1.00 93.90           N  
ATOM    988  CA  LYS C  45     -14.959  10.141  -3.746  1.00 93.90           C  
ATOM    989  C   LYS C  45     -13.509   9.920  -3.325  1.00 93.90           C  
ATOM    990  CB  LYS C  45     -15.060  11.369  -4.652  1.00 93.90           C  
ATOM    991  O   LYS C  45     -12.804   9.098  -3.915  1.00 93.90           O  
ATOM    992  CG  LYS C  45     -16.334  11.422  -5.482  1.00 93.90           C  
ATOM    993  CD  LYS C  45     -16.358  12.643  -6.393  1.00 93.90           C  
ATOM    994  CE  LYS C  45     -17.681  12.761  -7.137  1.00 93.90           C  
ATOM    995  NZ  LYS C  45     -17.749  14.011  -7.952  1.00 93.90           N  
ATOM    996  N   PHE C  46     -13.113  10.673  -2.313  1.00 94.57           N  
ATOM    997  CA  PHE C  46     -11.747  10.540  -1.819  1.00 94.57           C  
ATOM    998  C   PHE C  46     -11.519   9.155  -1.226  1.00 94.57           C  
ATOM    999  CB  PHE C  46     -11.446  11.616  -0.771  1.00 94.57           C  
ATOM   1000  O   PHE C  46     -10.493   8.523  -1.488  1.00 94.57           O  
ATOM   1001  CG  PHE C  46     -10.108  11.454  -0.102  1.00 94.57           C  
ATOM   1002  CD1 PHE C  46     -10.023  11.047   1.224  1.00 94.57           C  
ATOM   1003  CD2 PHE C  46      -8.934  11.709  -0.800  1.00 94.57           C  
ATOM   1004  CE1 PHE C  46      -8.785  10.897   1.846  1.00 94.57           C  
ATOM   1005  CE2 PHE C  46      -7.694  11.561  -0.185  1.00 94.57           C  
ATOM   1006  CZ  PHE C  46      -7.622  11.155   1.138  1.00 94.57           C  
ATOM   1007  N   ILE C  47     -12.438   8.670  -0.372  1.00 95.56           N  
ATOM   1008  CA  ILE C  47     -12.318   7.362   0.264  1.00 95.56           C  
ATOM   1009  C   ILE C  47     -12.265   6.272  -0.804  1.00 95.56           C  
ATOM   1010  CB  ILE C  47     -13.486   7.099   1.241  1.00 95.56           C  
ATOM   1011  O   ILE C  47     -11.497   5.314  -0.685  1.00 95.56           O  
ATOM   1012  CG1 ILE C  47     -13.426   8.076   2.420  1.00 95.56           C  
ATOM   1013  CG2 ILE C  47     -13.464   5.648   1.730  1.00 95.56           C  
ATOM   1014  CD1 ILE C  47     -14.643   8.019   3.334  1.00 95.56           C  
ATOM   1015  N   LYS C  48     -13.083   6.462  -1.888  1.00 95.34           N  
ATOM   1016  CA  LYS C  48     -13.055   5.510  -2.994  1.00 95.34           C  
ATOM   1017  C   LYS C  48     -11.693   5.506  -3.681  1.00 95.34           C  
ATOM   1018  CB  LYS C  48     -14.153   5.833  -4.009  1.00 95.34           C  
ATOM   1019  O   LYS C  48     -11.175   4.447  -4.040  1.00 95.34           O  
ATOM   1020  CG  LYS C  48     -14.305   4.792  -5.108  1.00 95.34           C  
ATOM   1021  CD  LYS C  48     -15.515   5.081  -5.988  1.00 95.34           C  
ATOM   1022  CE  LYS C  48     -15.661   4.047  -7.096  1.00 95.34           C  
ATOM   1023  NZ  LYS C  48     -16.845   4.326  -7.962  1.00 95.34           N  
ATOM   1024  N   LEU C  49     -11.120   6.688  -3.885  1.00 95.54           N  
ATOM   1025  CA  LEU C  49      -9.794   6.795  -4.482  1.00 95.54           C  
ATOM   1026  C   LEU C  49      -8.751   6.091  -3.620  1.00 95.54           C  
ATOM   1027  CB  LEU C  49      -9.409   8.265  -4.671  1.00 95.54           C  
ATOM   1028  O   LEU C  49      -7.902   5.362  -4.138  1.00 95.54           O  
ATOM   1029  CG  LEU C  49      -8.126   8.534  -5.460  1.00 95.54           C  
ATOM   1030  CD1 LEU C  49      -8.222   9.870  -6.188  1.00 95.54           C  
ATOM   1031  CD2 LEU C  49      -6.914   8.509  -4.535  1.00 95.54           C  
ATOM   1032  N   ALA C  50      -8.777   6.295  -2.299  1.00 96.04           N  
ATOM   1033  CA  ALA C  50      -7.861   5.631  -1.375  1.00 96.04           C  
ATOM   1034  C   ALA C  50      -8.005   4.114  -1.455  1.00 96.04           C  
ATOM   1035  CB  ALA C  50      -8.105   6.111   0.053  1.00 96.04           C  
ATOM   1036  O   ALA C  50      -7.011   3.386  -1.398  1.00 96.04           O  
ATOM   1037  N   GLN C  51      -9.243   3.650  -1.608  1.00 95.93           N  
ATOM   1038  CA  GLN C  51      -9.492   2.218  -1.740  1.00 95.93           C  
ATOM   1039  C   GLN C  51      -8.835   1.660  -2.999  1.00 95.93           C  
ATOM   1040  CB  GLN C  51     -10.994   1.934  -1.761  1.00 95.93           C  
ATOM   1041  O   GLN C  51      -8.278   0.561  -2.980  1.00 95.93           O  
ATOM   1042  CG  GLN C  51     -11.650   1.990  -0.388  1.00 95.93           C  
ATOM   1043  CD  GLN C  51     -13.142   1.719  -0.439  1.00 95.93           C  
ATOM   1044  NE2 GLN C  51     -13.675   1.135   0.629  1.00 95.93           N  
ATOM   1045  OE1 GLN C  51     -13.810   2.033  -1.429  1.00 95.93           O  
ATOM   1046  N   GLU C  52      -8.931   2.348  -4.116  1.00 95.90           N  
ATOM   1047  CA  GLU C  52      -8.287   1.915  -5.353  1.00 95.90           C  
ATOM   1048  C   GLU C  52      -6.776   1.796  -5.176  1.00 95.90           C  
ATOM   1049  CB  GLU C  52      -8.608   2.884  -6.494  1.00 95.90           C  
ATOM   1050  O   GLU C  52      -6.155   0.872  -5.705  1.00 95.90           O  
ATOM   1051  CG  GLU C  52     -10.061   2.842  -6.945  1.00 95.90           C  
ATOM   1052  CD  GLU C  52     -10.375   3.838  -8.051  1.00 95.90           C  
ATOM   1053  OE1 GLU C  52     -11.554   3.941  -8.457  1.00 95.90           O  
ATOM   1054  OE2 GLU C  52      -9.433   4.519  -8.514  1.00 95.90           O  
ATOM   1055  N   LEU C  53      -6.183   2.800  -4.448  1.00 96.69           N  
ATOM   1056  CA  LEU C  53      -4.753   2.746  -4.162  1.00 96.69           C  
ATOM   1057  C   LEU C  53      -4.410   1.507  -3.342  1.00 96.69           C  
ATOM   1058  CB  LEU C  53      -4.308   4.006  -3.416  1.00 96.69           C  
ATOM   1059  O   LEU C  53      -3.414   0.832  -3.616  1.00 96.69           O  
ATOM   1060  CG  LEU C  53      -2.831   4.076  -3.025  1.00 96.69           C  
ATOM   1061  CD1 LEU C  53      -1.953   4.072  -4.272  1.00 96.69           C  
ATOM   1062  CD2 LEU C  53      -2.560   5.315  -2.178  1.00 96.69           C  
ATOM   1063  N   ILE C  54      -5.168   1.175  -2.305  1.00 96.47           N  
ATOM   1064  CA  ILE C  54      -4.960   0.020  -1.439  1.00 96.47           C  
ATOM   1065  C   ILE C  54      -5.036  -1.263  -2.263  1.00 96.47           C  
ATOM   1066  CB  ILE C  54      -5.994  -0.018  -0.290  1.00 96.47           C  
ATOM   1067  O   ILE C  54      -4.204  -2.160  -2.104  1.00 96.47           O  
ATOM   1068  CG1 ILE C  54      -5.688   1.075   0.740  1.00 96.47           C  
ATOM   1069  CG2 ILE C  54      -6.018  -1.401   0.368  1.00 96.47           C  
ATOM   1070  CD1 ILE C  54      -6.796   1.289   1.762  1.00 96.47           C  
ATOM   1071  N   LYS C  55      -5.965  -1.363  -3.239  1.00 96.56           N  
ATOM   1072  CA  LYS C  55      -6.095  -2.534  -4.101  1.00 96.56           C  
ATOM   1073  C   LYS C  55      -4.898  -2.663  -5.038  1.00 96.56           C  
ATOM   1074  CB  LYS C  55      -7.390  -2.463  -4.912  1.00 96.56           C  
ATOM   1075  O   LYS C  55      -4.415  -3.769  -5.288  1.00 96.56           O  
ATOM   1076  CG  LYS C  55      -8.647  -2.727  -4.096  1.00 96.56           C  
ATOM   1077  CD  LYS C  55      -9.902  -2.622  -4.953  1.00 96.56           C  
ATOM   1078  CE  LYS C  55     -11.165  -2.787  -4.119  1.00 96.56           C  
ATOM   1079  NZ  LYS C  55     -12.399  -2.581  -4.935  1.00 96.56           N  
ATOM   1080  N   LEU C  56      -4.507  -1.523  -5.553  1.00 96.69           N  
ATOM   1081  CA  LEU C  56      -3.324  -1.515  -6.406  1.00 96.69           C  
ATOM   1082  C   LEU C  56      -2.103  -2.025  -5.647  1.00 96.69           C  
ATOM   1083  CB  LEU C  56      -3.056  -0.106  -6.940  1.00 96.69           C  
ATOM   1084  O   LEU C  56      -1.333  -2.832  -6.172  1.00 96.69           O  
ATOM   1085  CG  LEU C  56      -1.957   0.023  -7.995  1.00 96.69           C  
ATOM   1086  CD1 LEU C  56      -2.208   1.241  -8.877  1.00 96.69           C  
ATOM   1087  CD2 LEU C  56      -0.586   0.109  -7.333  1.00 96.69           C  
ATOM   1088  N   THR C  57      -1.950  -1.575  -4.385  1.00 97.15           N  
ATOM   1089  CA  THR C  57      -0.836  -2.009  -3.549  1.00 97.15           C  
ATOM   1090  C   THR C  57      -0.897  -3.514  -3.306  1.00 97.15           C  
ATOM   1091  CB  THR C  57      -0.830  -1.268  -2.198  1.00 97.15           C  
ATOM   1092  O   THR C  57       0.128  -4.197  -3.352  1.00 97.15           O  
ATOM   1093  CG2 THR C  57       0.371  -1.677  -1.352  1.00 97.15           C  
ATOM   1094  OG1 THR C  57      -0.776   0.144  -2.435  1.00 97.15           O  
ATOM   1095  N   LEU C  58      -2.083  -4.038  -3.047  1.00 97.24           N  
ATOM   1096  CA  LEU C  58      -2.270  -5.470  -2.843  1.00 97.24           C  
ATOM   1097  C   LEU C  58      -1.775  -6.260  -4.050  1.00 97.24           C  
ATOM   1098  CB  LEU C  58      -3.744  -5.787  -2.580  1.00 97.24           C  
ATOM   1099  O   LEU C  58      -1.057  -7.251  -3.897  1.00 97.24           O  
ATOM   1100  CG  LEU C  58      -4.099  -7.264  -2.398  1.00 97.24           C  
ATOM   1101  CD1 LEU C  58      -3.424  -7.820  -1.149  1.00 97.24           C  
ATOM   1102  CD2 LEU C  58      -5.611  -7.445  -2.322  1.00 97.24           C  
ATOM   1103  N   GLU C  59      -2.190  -5.860  -5.277  1.00 96.92           N  
ATOM   1104  CA  GLU C  59      -1.776  -6.562  -6.488  1.00 96.92           C  
ATOM   1105  C   GLU C  59      -0.263  -6.495  -6.676  1.00 96.92           C  
ATOM   1106  CB  GLU C  59      -2.485  -5.980  -7.715  1.00 96.92           C  
ATOM   1107  O   GLU C  59       0.361  -7.477  -7.080  1.00 96.92           O  
ATOM   1108  CG  GLU C  59      -2.222  -6.752  -9.000  1.00 96.92           C  
ATOM   1109  CD  GLU C  59      -3.103  -6.307 -10.157  1.00 96.92           C  
ATOM   1110  OE1 GLU C  59      -2.877  -6.763 -11.301  1.00 96.92           O  
ATOM   1111  OE2 GLU C  59      -4.025  -5.496  -9.917  1.00 96.92           O  
ATOM   1112  N   LEU C  60       0.314  -5.308  -6.383  1.00 97.00           N  
ATOM   1113  CA  LEU C  60       1.760  -5.152  -6.496  1.00 97.00           C  
ATOM   1114  C   LEU C  60       2.485  -6.121  -5.568  1.00 97.00           C  
ATOM   1115  CB  LEU C  60       2.171  -3.713  -6.172  1.00 97.00           C  
ATOM   1116  O   LEU C  60       3.477  -6.738  -5.961  1.00 97.00           O  
ATOM   1117  CG  LEU C  60       3.666  -3.400  -6.254  1.00 97.00           C  
ATOM   1118  CD1 LEU C  60       4.200  -3.727  -7.644  1.00 97.00           C  
ATOM   1119  CD2 LEU C  60       3.926  -1.939  -5.905  1.00 97.00           C  
ATOM   1120  N   ILE C  61       2.028  -6.291  -4.359  1.00 96.88           N  
ATOM   1121  CA  ILE C  61       2.622  -7.199  -3.384  1.00 96.88           C  
ATOM   1122  C   ILE C  61       2.493  -8.639  -3.873  1.00 96.88           C  
ATOM   1123  CB  ILE C  61       1.966  -7.044  -1.994  1.00 96.88           C  
ATOM   1124  O   ILE C  61       3.441  -9.422  -3.778  1.00 96.88           O  
ATOM   1125  CG1 ILE C  61       2.334  -5.690  -1.377  1.00 96.88           C  
ATOM   1126  CG2 ILE C  61       2.376  -8.196  -1.071  1.00 96.88           C  
ATOM   1127  CD1 ILE C  61       1.567  -5.360  -0.104  1.00 96.88           C  
ATOM   1128  N   GLU C  62       1.354  -8.991  -4.491  1.00 96.81           N  
ATOM   1129  CA  GLU C  62       1.148 -10.338  -5.014  1.00 96.81           C  
ATOM   1130  C   GLU C  62       2.122 -10.645  -6.148  1.00 96.81           C  
ATOM   1131  CB  GLU C  62      -0.294 -10.513  -5.497  1.00 96.81           C  
ATOM   1132  O   GLU C  62       2.675 -11.744  -6.218  1.00 96.81           O  
ATOM   1133  CG  GLU C  62      -1.309 -10.643  -4.371  1.00 96.81           C  
ATOM   1134  CD  GLU C  62      -2.748 -10.674  -4.860  1.00 96.81           C  
ATOM   1135  OE1 GLU C  62      -3.628 -11.180  -4.127  1.00 96.81           O  
ATOM   1136  OE2 GLU C  62      -2.997 -10.190  -5.987  1.00 96.81           O  
ATOM   1137  N   LEU C  63       2.319  -9.683  -6.993  1.00 96.39           N  
ATOM   1138  CA  LEU C  63       3.258  -9.865  -8.095  1.00 96.39           C  
ATOM   1139  C   LEU C  63       4.683 -10.022  -7.576  1.00 96.39           C  
ATOM   1140  CB  LEU C  63       3.183  -8.681  -9.064  1.00 96.39           C  
ATOM   1141  O   LEU C  63       5.450 -10.836  -8.093  1.00 96.39           O  
ATOM   1142  CG  LEU C  63       1.925  -8.593  -9.930  1.00 96.39           C  
ATOM   1143  CD1 LEU C  63       1.875  -7.252 -10.655  1.00 96.39           C  
ATOM   1144  CD2 LEU C  63       1.878  -9.747 -10.925  1.00 96.39           C  
ATOM   1145  N   SER C  64       4.997  -9.257  -6.563  1.00 95.70           N  
ATOM   1146  CA  SER C  64       6.321  -9.363  -5.958  1.00 95.70           C  
ATOM   1147  C   SER C  64       6.536 -10.738  -5.334  1.00 95.70           C  
ATOM   1148  CB  SER C  64       6.515  -8.278  -4.898  1.00 95.70           C  
ATOM   1149  O   SER C  64       7.622 -11.312  -5.442  1.00 95.70           O  
ATOM   1150  OG  SER C  64       6.477  -6.988  -5.486  1.00 95.70           O  
ATOM   1151  N   LEU C  65       5.554 -11.245  -4.657  1.00 96.18           N  
ATOM   1152  CA  LEU C  65       5.632 -12.581  -4.077  1.00 96.18           C  
ATOM   1153  C   LEU C  65       5.861 -13.631  -5.159  1.00 96.18           C  
ATOM   1154  CB  LEU C  65       4.353 -12.903  -3.299  1.00 96.18           C  
ATOM   1155  O   LEU C  65       6.689 -14.530  -4.992  1.00 96.18           O  
ATOM   1156  CG  LEU C  65       4.228 -12.276  -1.910  1.00 96.18           C  
ATOM   1157  CD1 LEU C  65       2.801 -12.418  -1.391  1.00 96.18           C  
ATOM   1158  CD2 LEU C  65       5.220 -12.915  -0.943  1.00 96.18           C  
ATOM   1159  N   ARG C  66       5.110 -13.549  -6.274  1.00 95.62           N  
ATOM   1160  CA  ARG C  66       5.258 -14.490  -7.379  1.00 95.62           C  
ATOM   1161  C   ARG C  66       6.662 -14.425  -7.970  1.00 95.62           C  
ATOM   1162  CB  ARG C  66       4.218 -14.210  -8.467  1.00 95.62           C  
ATOM   1163  O   ARG C  66       7.244 -15.456  -8.315  1.00 95.62           O  
ATOM   1164  CG  ARG C  66       4.154 -15.278  -9.547  1.00 95.62           C  
ATOM   1165  CD  ARG C  66       2.836 -15.232 -10.307  1.00 95.62           C  
ATOM   1166  NE  ARG C  66       2.792 -16.232 -11.370  1.00 95.62           N  
ATOM   1167  NH1 ARG C  66       0.706 -15.614 -12.149  1.00 95.62           N  
ATOM   1168  NH2 ARG C  66       1.845 -17.332 -13.150  1.00 95.62           N  
ATOM   1169  CZ  ARG C  66       1.781 -16.391 -12.221  1.00 95.62           C  
ATOM   1170  N   LEU C  67       7.190 -13.224  -8.091  1.00 95.24           N  
ATOM   1171  CA  LEU C  67       8.540 -13.048  -8.616  1.00 95.24           C  
ATOM   1172  C   LEU C  67       9.562 -13.763  -7.738  1.00 95.24           C  
ATOM   1173  CB  LEU C  67       8.887 -11.560  -8.716  1.00 95.24           C  
ATOM   1174  O   LEU C  67      10.445 -14.457  -8.246  1.00 95.24           O  
ATOM   1175  CG  LEU C  67      10.290 -11.224  -9.223  1.00 95.24           C  
ATOM   1176  CD1 LEU C  67      10.504 -11.805 -10.616  1.00 95.24           C  
ATOM   1177  CD2 LEU C  67      10.509  -9.714  -9.228  1.00 95.24           C  
ATOM   1178  N   ILE C  68       9.439 -13.593  -6.416  1.00 94.61           N  
ATOM   1179  CA  ILE C  68      10.362 -14.221  -5.478  1.00 94.61           C  
ATOM   1180  C   ILE C  68      10.247 -15.740  -5.579  1.00 94.61           C  
ATOM   1181  CB  ILE C  68      10.096 -13.758  -4.028  1.00 94.61           C  
ATOM   1182  O   ILE C  68      11.258 -16.447  -5.576  1.00 94.61           O  
ATOM   1183  CG1 ILE C  68      10.440 -12.273  -3.870  1.00 94.61           C  
ATOM   1184  CG2 ILE C  68      10.888 -14.613  -3.034  1.00 94.61           C  
ATOM   1185  CD1 ILE C  68      10.023 -11.680  -2.531  1.00 94.61           C  
ATOM   1186  N   GLU C  69       9.057 -16.247  -5.717  1.00 94.49           N  
ATOM   1187  CA  GLU C  69       8.846 -17.686  -5.842  1.00 94.49           C  
ATOM   1188  C   GLU C  69       9.518 -18.236  -7.096  1.00 94.49           C  
ATOM   1189  CB  GLU C  69       7.350 -18.011  -5.861  1.00 94.49           C  
ATOM   1190  O   GLU C  69      10.099 -19.323  -7.070  1.00 94.49           O  
ATOM   1191  CG  GLU C  69       6.676 -17.884  -4.502  1.00 94.49           C  
ATOM   1192  CD  GLU C  69       5.171 -18.091  -4.558  1.00 94.49           C  
ATOM   1193  OE1 GLU C  69       4.556 -18.366  -3.502  1.00 94.49           O  
ATOM   1194  OE2 GLU C  69       4.601 -17.979  -5.667  1.00 94.49           O  
ATOM   1195  N   LEU C  70       9.413 -17.486  -8.210  1.00 92.94           N  
ATOM   1196  CA  LEU C  70      10.049 -17.899  -9.457  1.00 92.94           C  
ATOM   1197  C   LEU C  70      11.568 -17.907  -9.315  1.00 92.94           C  
ATOM   1198  CB  LEU C  70       9.637 -16.972 -10.602  1.00 92.94           C  
ATOM   1199  O   LEU C  70      12.239 -18.800  -9.837  1.00 92.94           O  
ATOM   1200  CG  LEU C  70       8.216 -17.149 -11.140  1.00 92.94           C  
ATOM   1201  CD1 LEU C  70       7.855 -15.999 -12.075  1.00 92.94           C  
ATOM   1202  CD2 LEU C  70       8.078 -18.489 -11.855  1.00 92.94           C  
ATOM   1203  N   LEU C  71      12.081 -16.941  -8.540  1.00 89.89           N  
ATOM   1204  CA  LEU C  71      13.522 -16.827  -8.342  1.00 89.89           C  
ATOM   1205  C   LEU C  71      14.047 -17.981  -7.495  1.00 89.89           C  
ATOM   1206  CB  LEU C  71      13.868 -15.492  -7.678  1.00 89.89           C  
ATOM   1207  O   LEU C  71      15.141 -18.492  -7.745  1.00 89.89           O  
ATOM   1208  CG  LEU C  71      13.707 -14.242  -8.544  1.00 89.89           C  
ATOM   1209  CD1 LEU C  71      13.940 -12.986  -7.711  1.00 89.89           C  
ATOM   1210  CD2 LEU C  71      14.663 -14.287  -9.731  1.00 89.89           C  
ATOM   1211  N   LEU C  72      13.232 -18.403  -6.512  1.00 90.44           N  
ATOM   1212  CA  LEU C  72      13.655 -19.468  -5.610  1.00 90.44           C  
ATOM   1213  C   LEU C  72      13.491 -20.835  -6.267  1.00 90.44           C  
ATOM   1214  CB  LEU C  72      12.853 -19.417  -4.306  1.00 90.44           C  
ATOM   1215  O   LEU C  72      14.108 -21.813  -5.839  1.00 90.44           O  
ATOM   1216  CG  LEU C  72      13.125 -18.222  -3.390  1.00 90.44           C  
ATOM   1217  CD1 LEU C  72      12.160 -18.230  -2.209  1.00 90.44           C  
ATOM   1218  CD2 LEU C  72      14.571 -18.237  -2.907  1.00 90.44           C  
ATOM   1219  N   GLY C  73      12.639 -20.958  -7.157  1.00 87.39           N  
ATOM   1220  CA  GLY C  73      12.422 -22.229  -7.828  1.00 87.39           C  
ATOM   1221  C   GLY C  73      13.457 -22.524  -8.897  1.00 87.39           C  
ATOM   1222  O   GLY C  73      13.852 -23.677  -9.085  1.00 87.39           O  
TER    1223      GLY C  73                                                      
ATOM   1224  N   ASP D   1      23.761  -1.624 -11.634  1.00 54.30           N  
ATOM   1225  CA  ASP D   1      22.469  -2.302 -11.630  1.00 54.30           C  
ATOM   1226  C   ASP D   1      22.154  -2.877 -10.251  1.00 54.30           C  
ATOM   1227  CB  ASP D   1      22.443  -3.413 -12.682  1.00 54.30           C  
ATOM   1228  O   ASP D   1      21.056  -3.389 -10.022  1.00 54.30           O  
ATOM   1229  CG  ASP D   1      21.080  -3.584 -13.331  1.00 54.30           C  
ATOM   1230  OD1 ASP D   1      20.977  -4.293 -14.355  1.00 54.30           O  
ATOM   1231  OD2 ASP D   1      20.102  -3.002 -12.815  1.00 54.30           O  
ATOM   1232  N   GLU D   2      22.682  -2.787  -9.338  1.00 86.59           N  
ATOM   1233  CA  GLU D   2      22.587  -3.143  -7.925  1.00 86.59           C  
ATOM   1234  C   GLU D   2      22.621  -1.900  -7.040  1.00 86.59           C  
ATOM   1235  CB  GLU D   2      23.716  -4.100  -7.533  1.00 86.59           C  
ATOM   1236  O   GLU D   2      21.905  -1.824  -6.039  1.00 86.59           O  
ATOM   1237  CG  GLU D   2      23.543  -4.723  -6.156  1.00 86.59           C  
ATOM   1238  CD  GLU D   2      24.625  -5.736  -5.816  1.00 86.59           C  
ATOM   1239  OE1 GLU D   2      24.741  -6.126  -4.632  1.00 86.59           O  
ATOM   1240  OE2 GLU D   2      25.363  -6.143  -6.742  1.00 86.59           O  
ATOM   1241  N   GLU D   3      23.457  -0.918  -7.539  1.00 93.00           N  
ATOM   1242  CA  GLU D   3      23.576   0.328  -6.788  1.00 93.00           C  
ATOM   1243  C   GLU D   3      22.270   1.115  -6.814  1.00 93.00           C  
ATOM   1244  CB  GLU D   3      24.717   1.184  -7.343  1.00 93.00           C  
ATOM   1245  O   GLU D   3      21.863   1.688  -5.800  1.00 93.00           O  
ATOM   1246  CG  GLU D   3      25.158   2.302  -6.410  1.00 93.00           C  
ATOM   1247  CD  GLU D   3      25.737   1.797  -5.099  1.00 93.00           C  
ATOM   1248  OE1 GLU D   3      25.901   2.604  -4.156  1.00 93.00           O  
ATOM   1249  OE2 GLU D   3      26.031   0.583  -5.014  1.00 93.00           O  
ATOM   1250  N   GLU D   4      21.675   1.075  -7.965  1.00 94.37           N  
ATOM   1251  CA  GLU D   4      20.402   1.777  -8.102  1.00 94.37           C  
ATOM   1252  C   GLU D   4      19.342   1.182  -7.180  1.00 94.37           C  
ATOM   1253  CB  GLU D   4      19.920   1.736  -9.554  1.00 94.37           C  
ATOM   1254  O   GLU D   4      18.577   1.915  -6.551  1.00 94.37           O  
ATOM   1255  CG  GLU D   4      18.667   2.563  -9.810  1.00 94.37           C  
ATOM   1256  CD  GLU D   4      18.271   2.614 -11.277  1.00 94.37           C  
ATOM   1257  OE1 GLU D   4      17.230   3.228 -11.603  1.00 94.37           O  
ATOM   1258  OE2 GLU D   4      19.007   2.034 -12.106  1.00 94.37           O  
ATOM   1259  N   VAL D   5      19.272  -0.130  -7.067  1.00 92.98           N  
ATOM   1260  CA  VAL D   5      18.296  -0.801  -6.215  1.00 92.98           C  
ATOM   1261  C   VAL D   5      18.535  -0.421  -4.756  1.00 92.98           C  
ATOM   1262  CB  VAL D   5      18.356  -2.336  -6.383  1.00 92.98           C  
ATOM   1263  O   VAL D   5      17.586  -0.161  -4.012  1.00 92.98           O  
ATOM   1264  CG1 VAL D   5      17.470  -3.027  -5.348  1.00 92.98           C  
ATOM   1265  CG2 VAL D   5      17.940  -2.733  -7.798  1.00 92.98           C  
ATOM   1266  N   LYS D   6      19.728  -0.341  -4.321  1.00 92.96           N  
ATOM   1267  CA  LYS D   6      20.065   0.014  -2.946  1.00 92.96           C  
ATOM   1268  C   LYS D   6      19.643   1.446  -2.628  1.00 92.96           C  
ATOM   1269  CB  LYS D   6      21.565  -0.156  -2.699  1.00 92.96           C  
ATOM   1270  O   LYS D   6      19.143   1.724  -1.536  1.00 92.96           O  
ATOM   1271  CG  LYS D   6      22.008  -1.605  -2.561  1.00 92.96           C  
ATOM   1272  CD  LYS D   6      23.495  -1.707  -2.246  1.00 92.96           C  
ATOM   1273  CE  LYS D   6      23.957  -3.157  -2.186  1.00 92.96           C  
ATOM   1274  NZ  LYS D   6      25.427  -3.260  -1.945  1.00 92.96           N  
ATOM   1275  N   GLU D   7      19.845   2.321  -3.620  1.00 94.99           N  
ATOM   1276  CA  GLU D   7      19.458   3.715  -3.423  1.00 94.99           C  
ATOM   1277  C   GLU D   7      17.944   3.854  -3.294  1.00 94.99           C  
ATOM   1278  CB  GLU D   7      19.970   4.583  -4.576  1.00 94.99           C  
ATOM   1279  O   GLU D   7      17.454   4.579  -2.426  1.00 94.99           O  
ATOM   1280  CG  GLU D   7      21.464   4.869  -4.513  1.00 94.99           C  
ATOM   1281  CD  GLU D   7      21.973   5.663  -5.706  1.00 94.99           C  
ATOM   1282  OE1 GLU D   7      23.189   5.955  -5.766  1.00 94.99           O  
ATOM   1283  OE2 GLU D   7      21.148   5.997  -6.586  1.00 94.99           O  
ATOM   1284  N   VAL D   8      17.246   3.161  -4.151  1.00 95.89           N  
ATOM   1285  CA  VAL D   8      15.788   3.209  -4.113  1.00 95.89           C  
ATOM   1286  C   VAL D   8      15.283   2.582  -2.815  1.00 95.89           C  
ATOM   1287  CB  VAL D   8      15.164   2.489  -5.330  1.00 95.89           C  
ATOM   1288  O   VAL D   8      14.330   3.076  -2.209  1.00 95.89           O  
ATOM   1289  CG1 VAL D   8      13.640   2.493  -5.237  1.00 95.89           C  
ATOM   1290  CG2 VAL D   8      15.626   3.144  -6.630  1.00 95.89           C  
ATOM   1291  N   ALA D   9      15.923   1.476  -2.366  1.00 95.10           N  
ATOM   1292  CA  ALA D   9      15.548   0.806  -1.124  1.00 95.10           C  
ATOM   1293  C   ALA D   9      15.728   1.732   0.075  1.00 95.10           C  
ATOM   1294  CB  ALA D   9      16.370  -0.467  -0.937  1.00 95.10           C  
ATOM   1295  O   ALA D   9      14.916   1.721   1.003  1.00 95.10           O  
ATOM   1296  N   LYS D  10      16.801   2.550   0.065  1.00 95.95           N  
ATOM   1297  CA  LYS D  10      17.025   3.527   1.126  1.00 95.95           C  
ATOM   1298  C   LYS D  10      15.901   4.558   1.171  1.00 95.95           C  
ATOM   1299  CB  LYS D  10      18.371   4.229   0.933  1.00 95.95           C  
ATOM   1300  O   LYS D  10      15.396   4.887   2.246  1.00 95.95           O  
ATOM   1301  CG  LYS D  10      18.748   5.166   2.071  1.00 95.95           C  
ATOM   1302  CD  LYS D  10      20.095   5.834   1.822  1.00 95.95           C  
ATOM   1303  CE  LYS D  10      20.421   6.857   2.901  1.00 95.95           C  
ATOM   1304  NZ  LYS D  10      21.725   7.538   2.643  1.00 95.95           N  
ATOM   1305  N   GLU D  11      15.570   5.105  -0.000  1.00 96.38           N  
ATOM   1306  CA  GLU D  11      14.462   6.053  -0.083  1.00 96.38           C  
ATOM   1307  C   GLU D  11      13.158   5.420   0.393  1.00 96.38           C  
ATOM   1308  CB  GLU D  11      14.304   6.571  -1.515  1.00 96.38           C  
ATOM   1309  O   GLU D  11      12.357   6.070   1.069  1.00 96.38           O  
ATOM   1310  CG  GLU D  11      13.298   7.704  -1.651  1.00 96.38           C  
ATOM   1311  CD  GLU D  11      13.251   8.301  -3.049  1.00 96.38           C  
ATOM   1312  OE1 GLU D  11      12.389   9.170  -3.309  1.00 96.38           O  
ATOM   1313  OE2 GLU D  11      14.083   7.895  -3.890  1.00 96.38           O  
ATOM   1314  N   TYR D  12      12.971   4.159   0.051  1.00 96.65           N  
ATOM   1315  CA  TYR D  12      11.782   3.428   0.475  1.00 96.65           C  
ATOM   1316  C   TYR D  12      11.698   3.357   1.995  1.00 96.65           C  
ATOM   1317  CB  TYR D  12      11.782   2.014  -0.115  1.00 96.65           C  
ATOM   1318  O   TYR D  12      10.645   3.625   2.578  1.00 96.65           O  
ATOM   1319  CG  TYR D  12      10.557   1.208   0.240  1.00 96.65           C  
ATOM   1320  CD1 TYR D  12      10.530   0.412   1.383  1.00 96.65           C  
ATOM   1321  CD2 TYR D  12       9.424   1.240  -0.566  1.00 96.65           C  
ATOM   1322  CE1 TYR D  12       9.403  -0.334   1.714  1.00 96.65           C  
ATOM   1323  CE2 TYR D  12       8.292   0.498  -0.245  1.00 96.65           C  
ATOM   1324  OH  TYR D  12       7.173  -1.021   1.218  1.00 96.65           O  
ATOM   1325  CZ  TYR D  12       8.291  -0.284   0.895  1.00 96.65           C  
ATOM   1326  N   ARG D  13      12.748   2.999   2.639  1.00 95.91           N  
ATOM   1327  CA  ARG D  13      12.770   2.865   4.092  1.00 95.91           C  
ATOM   1328  C   ARG D  13      12.463   4.196   4.769  1.00 95.91           C  
ATOM   1329  CB  ARG D  13      14.127   2.338   4.563  1.00 95.91           C  
ATOM   1330  O   ARG D  13      11.764   4.235   5.784  1.00 95.91           O  
ATOM   1331  CG  ARG D  13      14.351   0.863   4.270  1.00 95.91           C  
ATOM   1332  CD  ARG D  13      15.584   0.327   4.984  1.00 95.91           C  
ATOM   1333  NE  ARG D  13      16.816   0.838   4.389  1.00 95.91           N  
ATOM   1334  NH1 ARG D  13      17.021  -0.867   2.844  1.00 95.91           N  
ATOM   1335  NH2 ARG D  13      18.583   0.810   2.922  1.00 95.91           N  
ATOM   1336  CZ  ARG D  13      17.471   0.259   3.386  1.00 95.91           C  
ATOM   1337  N   GLU D  14      12.958   5.303   4.165  1.00 96.54           N  
ATOM   1338  CA  GLU D  14      12.673   6.625   4.714  1.00 96.54           C  
ATOM   1339  C   GLU D  14      11.187   6.959   4.607  1.00 96.54           C  
ATOM   1340  CB  GLU D  14      13.505   7.695   4.001  1.00 96.54           C  
ATOM   1341  O   GLU D  14      10.598   7.499   5.545  1.00 96.54           O  
ATOM   1342  CG  GLU D  14      14.981   7.672   4.370  1.00 96.54           C  
ATOM   1343  CD  GLU D  14      15.819   8.640   3.550  1.00 96.54           C  
ATOM   1344  OE1 GLU D  14      17.025   8.801   3.847  1.00 96.54           O  
ATOM   1345  OE2 GLU D  14      15.266   9.242   2.603  1.00 96.54           O  
ATOM   1346  N   GLU D  15      10.596   6.675   3.492  1.00 96.55           N  
ATOM   1347  CA  GLU D  15       9.174   6.933   3.289  1.00 96.55           C  
ATOM   1348  C   GLU D  15       8.319   6.080   4.223  1.00 96.55           C  
ATOM   1349  CB  GLU D  15       8.782   6.672   1.833  1.00 96.55           C  
ATOM   1350  O   GLU D  15       7.284   6.534   4.713  1.00 96.55           O  
ATOM   1351  CG  GLU D  15       9.354   7.684   0.851  1.00 96.55           C  
ATOM   1352  CD  GLU D  15       8.911   9.111   1.134  1.00 96.55           C  
ATOM   1353  OE1 GLU D  15       9.707  10.050   0.906  1.00 96.55           O  
ATOM   1354  OE2 GLU D  15       7.759   9.291   1.588  1.00 96.55           O  
ATOM   1355  N   VAL D  16       8.772   4.804   4.509  1.00 96.87           N  
ATOM   1356  CA  VAL D  16       8.061   3.932   5.438  1.00 96.87           C  
ATOM   1357  C   VAL D  16       8.075   4.544   6.836  1.00 96.87           C  
ATOM   1358  CB  VAL D  16       8.677   2.515   5.470  1.00 96.87           C  
ATOM   1359  O   VAL D  16       7.067   4.509   7.546  1.00 96.87           O  
ATOM   1360  CG1 VAL D  16       8.116   1.709   6.640  1.00 96.87           C  
ATOM   1361  CG2 VAL D  16       8.423   1.793   4.148  1.00 96.87           C  
ATOM   1362  N   ARG D  17       9.225   5.145   7.215  1.00 96.91           N  
ATOM   1363  CA  ARG D  17       9.333   5.800   8.515  1.00 96.91           C  
ATOM   1364  C   ARG D  17       8.334   6.946   8.636  1.00 96.91           C  
ATOM   1365  CB  ARG D  17      10.755   6.319   8.740  1.00 96.91           C  
ATOM   1366  O   ARG D  17       7.640   7.067   9.648  1.00 96.91           O  
ATOM   1367  CG  ARG D  17      10.987   6.899  10.126  1.00 96.91           C  
ATOM   1368  CD  ARG D  17      12.358   7.551  10.242  1.00 96.91           C  
ATOM   1369  NE  ARG D  17      12.476   8.715   9.369  1.00 96.91           N  
ATOM   1370  NH1 ARG D  17      11.371  10.157  10.797  1.00 96.91           N  
ATOM   1371  NH2 ARG D  17      12.168  10.915   8.786  1.00 96.91           N  
ATOM   1372  CZ  ARG D  17      12.005   9.926   9.653  1.00 96.91           C  
ATOM   1373  N   LYS D  18       8.234   7.864   7.611  1.00 96.74           N  
ATOM   1374  CA  LYS D  18       7.291   8.979   7.601  1.00 96.74           C  
ATOM   1375  C   LYS D  18       5.850   8.480   7.664  1.00 96.74           C  
ATOM   1376  CB  LYS D  18       7.493   9.842   6.355  1.00 96.74           C  
ATOM   1377  O   LYS D  18       5.010   9.076   8.342  1.00 96.74           O  
ATOM   1378  CG  LYS D  18       8.797  10.625   6.350  1.00 96.74           C  
ATOM   1379  CD  LYS D  18       8.949  11.450   5.078  1.00 96.74           C  
ATOM   1380  CE  LYS D  18      10.311  12.127   5.008  1.00 96.74           C  
ATOM   1381  NZ  LYS D  18      10.505  12.851   3.717  1.00 96.74           N  
ATOM   1382  N   PHE D  19       5.598   7.357   6.994  1.00 96.81           N  
ATOM   1383  CA  PHE D  19       4.272   6.749   6.976  1.00 96.81           C  
ATOM   1384  C   PHE D  19       3.867   6.292   8.373  1.00 96.81           C  
ATOM   1385  CB  PHE D  19       4.236   5.564   6.006  1.00 96.81           C  
ATOM   1386  O   PHE D  19       2.763   6.590   8.833  1.00 96.81           O  
ATOM   1387  CG  PHE D  19       2.864   4.976   5.817  1.00 96.81           C  
ATOM   1388  CD1 PHE D  19       2.410   3.955   6.644  1.00 96.81           C  
ATOM   1389  CD2 PHE D  19       2.026   5.444   4.813  1.00 96.81           C  
ATOM   1390  CE1 PHE D  19       1.141   3.408   6.472  1.00 96.81           C  
ATOM   1391  CE2 PHE D  19       0.756   4.902   4.635  1.00 96.81           C  
ATOM   1392  CZ  PHE D  19       0.316   3.884   5.465  1.00 96.81           C  
ATOM   1393  N   LYS D  20       4.721   5.623   9.097  1.00 96.24           N  
ATOM   1394  CA  LYS D  20       4.434   5.104  10.431  1.00 96.24           C  
ATOM   1395  C   LYS D  20       4.248   6.239  11.434  1.00 96.24           C  
ATOM   1396  CB  LYS D  20       5.554   4.172  10.897  1.00 96.24           C  
ATOM   1397  O   LYS D  20       3.396   6.157  12.321  1.00 96.24           O  
ATOM   1398  CG  LYS D  20       5.569   2.823  10.194  1.00 96.24           C  
ATOM   1399  CD  LYS D  20       6.645   1.908  10.764  1.00 96.24           C  
ATOM   1400  CE  LYS D  20       6.629   0.540  10.094  1.00 96.24           C  
ATOM   1401  NZ  LYS D  20       7.716  -0.343  10.612  1.00 96.24           N  
ATOM   1402  N   GLU D  21       5.059   7.342  11.246  1.00 96.57           N  
ATOM   1403  CA  GLU D  21       4.920   8.501  12.124  1.00 96.57           C  
ATOM   1404  C   GLU D  21       3.560   9.168  11.946  1.00 96.57           C  
ATOM   1405  CB  GLU D  21       6.040   9.511  11.861  1.00 96.57           C  
ATOM   1406  O   GLU D  21       2.939   9.593  12.923  1.00 96.57           O  
ATOM   1407  CG  GLU D  21       7.397   9.079  12.398  1.00 96.57           C  
ATOM   1408  CD  GLU D  21       8.521  10.033  12.027  1.00 96.57           C  
ATOM   1409  OE1 GLU D  21       9.672   9.816  12.469  1.00 96.57           O  
ATOM   1410  OE2 GLU D  21       8.248  11.007  11.290  1.00 96.57           O  
ATOM   1411  N   THR D  22       3.066   9.232  10.684  1.00 96.33           N  
ATOM   1412  CA  THR D  22       1.768   9.832  10.399  1.00 96.33           C  
ATOM   1413  C   THR D  22       0.641   8.985  10.983  1.00 96.33           C  
ATOM   1414  CB  THR D  22       1.552  10.004   8.884  1.00 96.33           C  
ATOM   1415  O   THR D  22      -0.327   9.520  11.529  1.00 96.33           O  
ATOM   1416  CG2 THR D  22       0.204  10.655   8.591  1.00 96.33           C  
ATOM   1417  OG1 THR D  22       2.595  10.828   8.349  1.00 96.33           O  
ATOM   1418  N   ILE D  23       0.736   7.619  10.946  1.00 95.93           N  
ATOM   1419  CA  ILE D  23      -0.261   6.725  11.525  1.00 95.93           C  
ATOM   1420  C   ILE D  23      -0.323   6.932  13.037  1.00 95.93           C  
ATOM   1421  CB  ILE D  23       0.048   5.247  11.198  1.00 95.93           C  
ATOM   1422  O   ILE D  23      -1.409   6.988  13.618  1.00 95.93           O  
ATOM   1423  CG1 ILE D  23      -0.222   4.960   9.717  1.00 95.93           C  
ATOM   1424  CG2 ILE D  23      -0.771   4.314  12.095  1.00 95.93           C  
ATOM   1425  CD1 ILE D  23      -1.699   4.945   9.348  1.00 95.93           C  
ATOM   1426  N   LYS D  24       0.889   7.082  13.628  1.00 95.85           N  
ATOM   1427  CA  LYS D  24       0.953   7.325  15.066  1.00 95.85           C  
ATOM   1428  C   LYS D  24       0.262   8.635  15.434  1.00 95.85           C  
ATOM   1429  CB  LYS D  24       2.407   7.348  15.542  1.00 95.85           C  
ATOM   1430  O   LYS D  24      -0.483   8.696  16.414  1.00 95.85           O  
ATOM   1431  CG  LYS D  24       2.562   7.430  17.054  1.00 95.85           C  
ATOM   1432  CD  LYS D  24       4.028   7.427  17.466  1.00 95.85           C  
ATOM   1433  CE  LYS D  24       4.188   7.614  18.969  1.00 95.85           C  
ATOM   1434  NZ  LYS D  24       5.625   7.648  19.374  1.00 95.85           N  
ATOM   1435  N   GLU D  25       0.566   9.691  14.678  1.00 95.45           N  
ATOM   1436  CA  GLU D  25      -0.065  10.987  14.909  1.00 95.45           C  
ATOM   1437  C   GLU D  25      -1.582  10.893  14.782  1.00 95.45           C  
ATOM   1438  CB  GLU D  25       0.481  12.032  13.933  1.00 95.45           C  
ATOM   1439  O   GLU D  25      -2.315  11.470  15.588  1.00 95.45           O  
ATOM   1440  CG  GLU D  25      -0.068  13.433  14.161  1.00 95.45           C  
ATOM   1441  CD  GLU D  25       0.551  14.477  13.245  1.00 95.45           C  
ATOM   1442  OE1 GLU D  25       0.132  15.656  13.297  1.00 95.45           O  
ATOM   1443  OE2 GLU D  25       1.462  14.113  12.468  1.00 95.45           O  
ATOM   1444  N   ILE D  26      -2.101  10.154  13.741  1.00 94.74           N  
ATOM   1445  CA  ILE D  26      -3.532   9.986  13.515  1.00 94.74           C  
ATOM   1446  C   ILE D  26      -4.165   9.281  14.712  1.00 94.74           C  
ATOM   1447  CB  ILE D  26      -3.810   9.193  12.218  1.00 94.74           C  
ATOM   1448  O   ILE D  26      -5.210   9.706  15.210  1.00 94.74           O  
ATOM   1449  CG1 ILE D  26      -3.428  10.027  10.990  1.00 94.74           C  
ATOM   1450  CG2 ILE D  26      -5.278   8.761  12.152  1.00 94.74           C  
ATOM   1451  CD1 ILE D  26      -3.494   9.261   9.676  1.00 94.74           C  
ATOM   1452  N   ARG D  27      -3.538   8.302  15.221  1.00 94.52           N  
ATOM   1453  CA  ARG D  27      -4.064   7.539  16.348  1.00 94.52           C  
ATOM   1454  C   ARG D  27      -4.145   8.402  17.603  1.00 94.52           C  
ATOM   1455  CB  ARG D  27      -3.198   6.306  16.614  1.00 94.52           C  
ATOM   1456  O   ARG D  27      -5.111   8.312  18.364  1.00 94.52           O  
ATOM   1457  CG  ARG D  27      -3.400   5.183  15.609  1.00 94.52           C  
ATOM   1458  CD  ARG D  27      -2.521   3.981  15.923  1.00 94.52           C  
ATOM   1459  NE  ARG D  27      -2.686   2.919  14.934  1.00 94.52           N  
ATOM   1460  NH1 ARG D  27      -0.589   2.007  15.259  1.00 94.52           N  
ATOM   1461  NH2 ARG D  27      -2.020   1.084  13.724  1.00 94.52           N  
ATOM   1462  CZ  ARG D  27      -1.765   2.006  14.641  1.00 94.52           C  
ATOM   1463  N   GLU D  28      -3.104   9.237  17.791  1.00 94.30           N  
ATOM   1464  CA  GLU D  28      -3.083  10.119  18.953  1.00 94.30           C  
ATOM   1465  C   GLU D  28      -4.193  11.163  18.873  1.00 94.30           C  
ATOM   1466  CB  GLU D  28      -1.722  10.808  19.082  1.00 94.30           C  
ATOM   1467  O   GLU D  28      -4.853  11.454  19.873  1.00 94.30           O  
ATOM   1468  CG  GLU D  28      -0.610   9.887  19.564  1.00 94.30           C  
ATOM   1469  CD  GLU D  28       0.749  10.565  19.617  1.00 94.30           C  
ATOM   1470  OE1 GLU D  28       1.713   9.954  20.133  1.00 94.30           O  
ATOM   1471  OE2 GLU D  28       0.852  11.717  19.140  1.00 94.30           O  
ATOM   1472  N   ARG D  29      -4.370  11.661  17.707  1.00 93.80           N  
ATOM   1473  CA  ARG D  29      -5.405  12.671  17.515  1.00 93.80           C  
ATOM   1474  C   ARG D  29      -6.796  12.072  17.697  1.00 93.80           C  
ATOM   1475  CB  ARG D  29      -5.286  13.307  16.129  1.00 93.80           C  
ATOM   1476  O   ARG D  29      -7.687  12.716  18.254  1.00 93.80           O  
ATOM   1477  CG  ARG D  29      -4.086  14.228  15.974  1.00 93.80           C  
ATOM   1478  CD  ARG D  29      -4.186  15.080  14.717  1.00 93.80           C  
ATOM   1479  NE  ARG D  29      -3.054  15.993  14.592  1.00 93.80           N  
ATOM   1480  NH1 ARG D  29      -3.924  17.157  12.796  1.00 93.80           N  
ATOM   1481  NH2 ARG D  29      -1.879  17.732  13.659  1.00 93.80           N  
ATOM   1482  CZ  ARG D  29      -2.955  16.958  13.683  1.00 93.80           C  
ATOM   1483  N   ILE D  30      -7.036  10.824  17.174  1.00 91.86           N  
ATOM   1484  CA  ILE D  30      -8.311  10.138  17.356  1.00 91.86           C  
ATOM   1485  C   ILE D  30      -8.591   9.955  18.846  1.00 91.86           C  
ATOM   1486  CB  ILE D  30      -8.324   8.770  16.636  1.00 91.86           C  
ATOM   1487  O   ILE D  30      -9.714  10.177  19.305  1.00 91.86           O  
ATOM   1488  CG1 ILE D  30      -8.311   8.967  15.116  1.00 91.86           C  
ATOM   1489  CG2 ILE D  30      -9.538   7.943  17.071  1.00 91.86           C  
ATOM   1490  CD1 ILE D  30      -8.151   7.675  14.327  1.00 91.86           C  
ATOM   1491  N   LYS D  31      -7.576   9.630  19.603  1.00 92.01           N  
ATOM   1492  CA  LYS D  31      -7.711   9.420  21.041  1.00 92.01           C  
ATOM   1493  C   LYS D  31      -8.071  10.720  21.755  1.00 92.01           C  
ATOM   1494  CB  LYS D  31      -6.420   8.843  21.623  1.00 92.01           C  
ATOM   1495  O   LYS D  31      -8.845  10.713  22.714  1.00 92.01           O  
ATOM   1496  CG  LYS D  31      -6.279   7.338  21.446  1.00 92.01           C  
ATOM   1497  CD  LYS D  31      -5.015   6.812  22.113  1.00 92.01           C  
ATOM   1498  CE  LYS D  31      -4.801   5.333  21.821  1.00 92.01           C  
ATOM   1499  NZ  LYS D  31      -3.557   4.815  22.464  1.00 92.01           N  
ATOM   1500  N   ARG D  32      -7.549  11.899  21.304  1.00 91.93           N  
ATOM   1501  CA  ARG D  32      -7.770  13.198  21.931  1.00 91.93           C  
ATOM   1502  C   ARG D  32      -9.109  13.791  21.505  1.00 91.93           C  
ATOM   1503  CB  ARG D  32      -6.635  14.163  21.583  1.00 91.93           C  
ATOM   1504  O   ARG D  32      -9.532  14.822  22.031  1.00 91.93           O  
ATOM   1505  CG  ARG D  32      -5.312  13.826  22.253  1.00 91.93           C  
ATOM   1506  CD  ARG D  32      -4.225  14.827  21.889  1.00 91.93           C  
ATOM   1507  NE  ARG D  32      -2.925  14.428  22.420  1.00 91.93           N  
ATOM   1508  NH1 ARG D  32      -1.754  16.148  21.416  1.00 91.93           N  
ATOM   1509  NH2 ARG D  32      -0.655  14.614  22.718  1.00 91.93           N  
ATOM   1510  CZ  ARG D  32      -1.781  15.064  22.184  1.00 91.93           C  
ATOM   1511  N   GLY D  33      -9.905  13.152  20.567  1.00 85.65           N  
ATOM   1512  CA  GLY D  33     -11.217  13.594  20.123  1.00 85.65           C  
ATOM   1513  C   GLY D  33     -11.155  14.672  19.058  1.00 85.65           C  
ATOM   1514  O   GLY D  33     -11.941  15.622  19.082  1.00 85.65           O  
ATOM   1515  N   SER D  34     -10.120  14.614  18.180  1.00 84.84           N  
ATOM   1516  CA  SER D  34     -10.015  15.599  17.107  1.00 84.84           C  
ATOM   1517  C   SER D  34     -11.251  15.578  16.215  1.00 84.84           C  
ATOM   1518  CB  SER D  34      -8.764  15.344  16.266  1.00 84.84           C  
ATOM   1519  O   SER D  34     -11.906  14.542  16.077  1.00 84.84           O  
ATOM   1520  OG  SER D  34      -7.591  15.522  17.042  1.00 84.84           O  
ATOM   1521  N   ASN D  35     -11.689  16.770  15.792  1.00 85.43           N  
ATOM   1522  CA  ASN D  35     -12.867  16.919  14.943  1.00 85.43           C  
ATOM   1523  C   ASN D  35     -12.674  16.235  13.593  1.00 85.43           C  
ATOM   1524  CB  ASN D  35     -13.203  18.398  14.746  1.00 85.43           C  
ATOM   1525  O   ASN D  35     -11.545  15.936  13.199  1.00 85.43           O  
ATOM   1526  CG  ASN D  35     -12.159  19.130  13.927  1.00 85.43           C  
ATOM   1527  ND2 ASN D  35     -12.087  20.445  14.096  1.00 85.43           N  
ATOM   1528  OD1 ASN D  35     -11.423  18.519  13.147  1.00 85.43           O  
ATOM   1529  N   GLU D  36     -13.554  15.897  12.946  1.00 89.10           N  
ATOM   1530  CA  GLU D  36     -13.681  15.178  11.681  1.00 89.10           C  
ATOM   1531  C   GLU D  36     -12.812  15.810  10.598  1.00 89.10           C  
ATOM   1532  CB  GLU D  36     -15.143  15.142  11.228  1.00 89.10           C  
ATOM   1533  O   GLU D  36     -12.153  15.103   9.833  1.00 89.10           O  
ATOM   1534  CG  GLU D  36     -16.018  14.204  12.047  1.00 89.10           C  
ATOM   1535  CD  GLU D  36     -17.474  14.206  11.610  1.00 89.10           C  
ATOM   1536  OE1 GLU D  36     -18.288  13.467  12.208  1.00 89.10           O  
ATOM   1537  OE2 GLU D  36     -17.803  14.953  10.662  1.00 89.10           O  
ATOM   1538  N   LYS D  37     -12.688  17.136  10.618  1.00 88.93           N  
ATOM   1539  CA  LYS D  37     -11.937  17.862   9.598  1.00 88.93           C  
ATOM   1540  C   LYS D  37     -10.443  17.567   9.701  1.00 88.93           C  
ATOM   1541  CB  LYS D  37     -12.183  19.367   9.719  1.00 88.93           C  
ATOM   1542  O   LYS D  37      -9.776  17.353   8.686  1.00 88.93           O  
ATOM   1543  CG  LYS D  37     -11.643  20.179   8.551  1.00 88.93           C  
ATOM   1544  CD  LYS D  37     -11.967  21.660   8.703  1.00 88.93           C  
ATOM   1545  CE  LYS D  37     -11.307  22.491   7.611  1.00 88.93           C  
ATOM   1546  NZ  LYS D  37     -11.581  23.949   7.784  1.00 88.93           N  
ATOM   1547  N   GLU D  38      -9.924  17.595  10.875  1.00 90.90           N  
ATOM   1548  CA  GLU D  38      -8.508  17.320  11.093  1.00 90.90           C  
ATOM   1549  C   GLU D  38      -8.156  15.888  10.697  1.00 90.90           C  
ATOM   1550  CB  GLU D  38      -8.130  17.568  12.556  1.00 90.90           C  
ATOM   1551  O   GLU D  38      -7.100  15.642  10.111  1.00 90.90           O  
ATOM   1552  CG  GLU D  38      -8.021  19.042  12.921  1.00 90.90           C  
ATOM   1553  CD  GLU D  38      -7.713  19.274  14.391  1.00 90.90           C  
ATOM   1554  OE1 GLU D  38      -7.422  20.430  14.775  1.00 90.90           O  
ATOM   1555  OE2 GLU D  38      -7.762  18.293  15.166  1.00 90.90           O  
ATOM   1556  N   MET D  39      -9.095  14.960  10.993  1.00 90.39           N  
ATOM   1557  CA  MET D  39      -8.878  13.558  10.649  1.00 90.39           C  
ATOM   1558  C   MET D  39      -8.783  13.377   9.137  1.00 90.39           C  
ATOM   1559  CB  MET D  39     -10.002  12.685  11.210  1.00 90.39           C  
ATOM   1560  O   MET D  39      -7.931  12.633   8.649  1.00 90.39           O  
ATOM   1561  CG  MET D  39      -9.904  12.449  12.709  1.00 90.39           C  
ATOM   1562  SD  MET D  39      -8.368  11.564  13.182  1.00 90.39           S  
ATOM   1563  CE  MET D  39      -8.701   9.934  12.457  1.00 90.39           C  
ATOM   1564  N   ILE D  40      -9.592  14.085   8.428  1.00 91.10           N  
ATOM   1565  CA  ILE D  40      -9.612  13.986   6.973  1.00 91.10           C  
ATOM   1566  C   ILE D  40      -8.301  14.520   6.401  1.00 91.10           C  
ATOM   1567  CB  ILE D  40     -10.811  14.752   6.371  1.00 91.10           C  
ATOM   1568  O   ILE D  40      -7.716  13.913   5.500  1.00 91.10           O  
ATOM   1569  CG1 ILE D  40     -12.129  14.068   6.754  1.00 91.10           C  
ATOM   1570  CG2 ILE D  40     -10.673  14.862   4.850  1.00 91.10           C  
ATOM   1571  CD1 ILE D  40     -13.371  14.874   6.401  1.00 91.10           C  
ATOM   1572  N   LYS D  41      -7.834  15.639   6.979  1.00 92.42           N  
ATOM   1573  CA  LYS D  41      -6.575  16.218   6.523  1.00 92.42           C  
ATOM   1574  C   LYS D  41      -5.418  15.242   6.715  1.00 92.42           C  
ATOM   1575  CB  LYS D  41      -6.285  17.525   7.263  1.00 92.42           C  
ATOM   1576  O   LYS D  41      -4.577  15.085   5.827  1.00 92.42           O  
ATOM   1577  CG  LYS D  41      -5.104  18.304   6.705  1.00 92.42           C  
ATOM   1578  CD  LYS D  41      -4.903  19.621   7.445  1.00 92.42           C  
ATOM   1579  CE  LYS D  41      -3.637  20.333   6.987  1.00 92.42           C  
ATOM   1580  NZ  LYS D  41      -3.425  21.614   7.724  1.00 92.42           N  
ATOM   1581  N   LEU D  42      -5.373  14.578   7.815  1.00 93.54           N  
ATOM   1582  CA  LEU D  42      -4.303  13.633   8.111  1.00 93.54           C  
ATOM   1583  C   LEU D  42      -4.406  12.398   7.223  1.00 93.54           C  
ATOM   1584  CB  LEU D  42      -4.345  13.220   9.585  1.00 93.54           C  
ATOM   1585  O   LEU D  42      -3.388  11.856   6.785  1.00 93.54           O  
ATOM   1586  CG  LEU D  42      -3.851  14.258  10.594  1.00 93.54           C  
ATOM   1587  CD1 LEU D  42      -4.179  13.814  12.016  1.00 93.54           C  
ATOM   1588  CD2 LEU D  42      -2.352  14.490  10.433  1.00 93.54           C  
ATOM   1589  N   TYR D  43      -5.568  11.946   6.921  1.00 94.72           N  
ATOM   1590  CA  TYR D  43      -5.767  10.800   6.041  1.00 94.72           C  
ATOM   1591  C   TYR D  43      -5.281  11.105   4.629  1.00 94.72           C  
ATOM   1592  CB  TYR D  43      -7.244  10.396   6.009  1.00 94.72           C  
ATOM   1593  O   TYR D  43      -4.666  10.256   3.980  1.00 94.72           O  
ATOM   1594  CG  TYR D  43      -7.515   9.147   5.206  1.00 94.72           C  
ATOM   1595  CD1 TYR D  43      -8.495   9.131   4.217  1.00 94.72           C  
ATOM   1596  CD2 TYR D  43      -6.792   7.981   5.436  1.00 94.72           C  
ATOM   1597  CE1 TYR D  43      -8.750   7.981   3.476  1.00 94.72           C  
ATOM   1598  CE2 TYR D  43      -7.038   6.826   4.701  1.00 94.72           C  
ATOM   1599  OH  TYR D  43      -8.265   5.695   2.994  1.00 94.72           O  
ATOM   1600  CZ  TYR D  43      -8.017   6.836   3.724  1.00 94.72           C  
ATOM   1601  N   VAL D  44      -5.578  12.354   4.186  1.00 94.95           N  
ATOM   1602  CA  VAL D  44      -5.100  12.770   2.871  1.00 94.95           C  
ATOM   1603  C   VAL D  44      -3.575  12.699   2.829  1.00 94.95           C  
ATOM   1604  CB  VAL D  44      -5.577  14.196   2.519  1.00 94.95           C  
ATOM   1605  O   VAL D  44      -2.997  12.204   1.859  1.00 94.95           O  
ATOM   1606  CG1 VAL D  44      -4.878  14.704   1.259  1.00 94.95           C  
ATOM   1607  CG2 VAL D  44      -7.094  14.221   2.338  1.00 94.95           C  
ATOM   1608  N   LYS D  45      -2.961  13.236   3.858  1.00 94.92           N  
ATOM   1609  CA  LYS D  45      -1.505  13.175   3.944  1.00 94.92           C  
ATOM   1610  C   LYS D  45      -1.011  11.732   3.901  1.00 94.92           C  
ATOM   1611  CB  LYS D  45      -1.013  13.859   5.221  1.00 94.92           C  
ATOM   1612  O   LYS D  45      -0.025  11.427   3.228  1.00 94.92           O  
ATOM   1613  CG  LYS D  45       0.502  13.933   5.339  1.00 94.92           C  
ATOM   1614  CD  LYS D  45       0.928  14.725   6.569  1.00 94.92           C  
ATOM   1615  CE  LYS D  45       2.443  14.740   6.728  1.00 94.92           C  
ATOM   1616  NZ  LYS D  45       2.866  15.517   7.931  1.00 94.92           N  
ATOM   1617  N   LEU D  46      -1.687  10.804   4.631  1.00 96.05           N  
ATOM   1618  CA  LEU D  46      -1.313   9.395   4.675  1.00 96.05           C  
ATOM   1619  C   LEU D  46      -1.399   8.766   3.288  1.00 96.05           C  
ATOM   1620  CB  LEU D  46      -2.213   8.631   5.650  1.00 96.05           C  
ATOM   1621  O   LEU D  46      -0.507   8.017   2.885  1.00 96.05           O  
ATOM   1622  CG  LEU D  46      -1.858   7.163   5.892  1.00 96.05           C  
ATOM   1623  CD1 LEU D  46      -0.543   7.054   6.656  1.00 96.05           C  
ATOM   1624  CD2 LEU D  46      -2.981   6.459   6.647  1.00 96.05           C  
ATOM   1625  N   ILE D  47      -2.459   9.074   2.500  1.00 95.43           N  
ATOM   1626  CA  ILE D  47      -2.668   8.518   1.167  1.00 95.43           C  
ATOM   1627  C   ILE D  47      -1.586   9.030   0.219  1.00 95.43           C  
ATOM   1628  CB  ILE D  47      -4.070   8.870   0.621  1.00 95.43           C  
ATOM   1629  O   ILE D  47      -1.097   8.287  -0.635  1.00 95.43           O  
ATOM   1630  CG1 ILE D  47      -5.155   8.164   1.441  1.00 95.43           C  
ATOM   1631  CG2 ILE D  47      -4.179   8.504  -0.862  1.00 95.43           C  
ATOM   1632  CD1 ILE D  47      -5.010   6.649   1.486  1.00 95.43           C  
ATOM   1633  N   GLU D  48      -1.148  10.284   0.426  1.00 96.01           N  
ATOM   1634  CA  GLU D  48      -0.051  10.815  -0.379  1.00 96.01           C  
ATOM   1635  C   GLU D  48       1.240  10.039  -0.132  1.00 96.01           C  
ATOM   1636  CB  GLU D  48       0.163  12.301  -0.083  1.00 96.01           C  
ATOM   1637  O   GLU D  48       1.970   9.724  -1.074  1.00 96.01           O  
ATOM   1638  CG  GLU D  48      -0.919  13.205  -0.657  1.00 96.01           C  
ATOM   1639  CD  GLU D  48      -0.731  14.669  -0.295  1.00 96.01           C  
ATOM   1640  OE1 GLU D  48      -1.195  15.547  -1.057  1.00 96.01           O  
ATOM   1641  OE2 GLU D  48      -0.115  14.941   0.760  1.00 96.01           O  
ATOM   1642  N   LEU D  49       1.495   9.788   1.101  1.00 96.02           N  
ATOM   1643  CA  LEU D  49       2.674   8.999   1.439  1.00 96.02           C  
ATOM   1644  C   LEU D  49       2.568   7.590   0.865  1.00 96.02           C  
ATOM   1645  CB  LEU D  49       2.856   8.931   2.958  1.00 96.02           C  
ATOM   1646  O   LEU D  49       3.550   7.050   0.350  1.00 96.02           O  
ATOM   1647  CG  LEU D  49       3.356  10.206   3.639  1.00 96.02           C  
ATOM   1648  CD1 LEU D  49       3.160  10.112   5.148  1.00 96.02           C  
ATOM   1649  CD2 LEU D  49       4.821  10.455   3.299  1.00 96.02           C  
ATOM   1650  N   HIS D  50       1.384   6.984   1.000  1.00 96.56           N  
ATOM   1651  CA  HIS D  50       1.143   5.651   0.459  1.00 96.56           C  
ATOM   1652  C   HIS D  50       1.425   5.606  -1.039  1.00 96.56           C  
ATOM   1653  CB  HIS D  50      -0.296   5.213   0.736  1.00 96.56           C  
ATOM   1654  O   HIS D  50       2.052   4.664  -1.529  1.00 96.56           O  
ATOM   1655  CG  HIS D  50      -0.541   3.761   0.477  1.00 96.56           C  
ATOM   1656  CD2 HIS D  50       0.174   2.850  -0.224  1.00 96.56           C  
ATOM   1657  ND1 HIS D  50      -1.643   3.093   0.966  1.00 96.56           N  
ATOM   1658  CE1 HIS D  50      -1.594   1.830   0.577  1.00 96.56           C  
ATOM   1659  NE2 HIS D  50      -0.501   1.656  -0.146  1.00 96.56           N  
ATOM   1660  N   THR D  51       1.051   6.621  -1.798  1.00 96.96           N  
ATOM   1661  CA  THR D  51       1.291   6.688  -3.236  1.00 96.96           C  
ATOM   1662  C   THR D  51       2.787   6.698  -3.535  1.00 96.96           C  
ATOM   1663  CB  THR D  51       0.633   7.936  -3.854  1.00 96.96           C  
ATOM   1664  O   THR D  51       3.243   6.037  -4.471  1.00 96.96           O  
ATOM   1665  CG2 THR D  51       0.959   8.050  -5.340  1.00 96.96           C  
ATOM   1666  OG1 THR D  51      -0.788   7.850  -3.693  1.00 96.96           O  
ATOM   1667  N   ARG D  52       3.579   7.484  -2.784  1.00 96.24           N  
ATOM   1668  CA  ARG D  52       5.023   7.535  -2.991  1.00 96.24           C  
ATOM   1669  C   ARG D  52       5.661   6.173  -2.742  1.00 96.24           C  
ATOM   1670  CB  ARG D  52       5.660   8.587  -2.080  1.00 96.24           C  
ATOM   1671  O   ARG D  52       6.576   5.769  -3.462  1.00 96.24           O  
ATOM   1672  CG  ARG D  52       5.340  10.020  -2.475  1.00 96.24           C  
ATOM   1673  CD  ARG D  52       6.081  11.024  -1.604  1.00 96.24           C  
ATOM   1674  NE  ARG D  52       5.482  12.353  -1.685  1.00 96.24           N  
ATOM   1675  NH1 ARG D  52       6.885  13.308  -0.117  1.00 96.24           N  
ATOM   1676  NH2 ARG D  52       5.262  14.571  -1.129  1.00 96.24           N  
ATOM   1677  CZ  ARG D  52       5.877  13.408  -0.977  1.00 96.24           C  
ATOM   1678  N   LEU D  53       5.142   5.428  -1.739  1.00 96.45           N  
ATOM   1679  CA  LEU D  53       5.662   4.102  -1.424  1.00 96.45           C  
ATOM   1680  C   LEU D  53       5.376   3.123  -2.557  1.00 96.45           C  
ATOM   1681  CB  LEU D  53       5.053   3.583  -0.119  1.00 96.45           C  
ATOM   1682  O   LEU D  53       6.236   2.316  -2.919  1.00 96.45           O  
ATOM   1683  CG  LEU D  53       5.611   4.179   1.174  1.00 96.45           C  
ATOM   1684  CD1 LEU D  53       4.677   3.881   2.342  1.00 96.45           C  
ATOM   1685  CD2 LEU D  53       7.010   3.641   1.451  1.00 96.45           C  
ATOM   1686  N   VAL D  54       4.190   3.208  -3.126  1.00 96.67           N  
ATOM   1687  CA  VAL D  54       3.830   2.335  -4.239  1.00 96.67           C  
ATOM   1688  C   VAL D  54       4.751   2.607  -5.427  1.00 96.67           C  
ATOM   1689  CB  VAL D  54       2.354   2.525  -4.655  1.00 96.67           C  
ATOM   1690  O   VAL D  54       5.201   1.674  -6.097  1.00 96.67           O  
ATOM   1691  CG1 VAL D  54       2.068   1.809  -5.973  1.00 96.67           C  
ATOM   1692  CG2 VAL D  54       1.422   2.020  -3.555  1.00 96.67           C  
ATOM   1693  N   LYS D  55       5.061   3.932  -5.651  1.00 96.48           N  
ATOM   1694  CA  LYS D  55       5.968   4.304  -6.733  1.00 96.48           C  
ATOM   1695  C   LYS D  55       7.347   3.683  -6.533  1.00 96.48           C  
ATOM   1696  CB  LYS D  55       6.088   5.826  -6.834  1.00 96.48           C  
ATOM   1697  O   LYS D  55       7.932   3.141  -7.473  1.00 96.48           O  
ATOM   1698  CG  LYS D  55       6.909   6.304  -8.022  1.00 96.48           C  
ATOM   1699  CD  LYS D  55       6.919   7.825  -8.118  1.00 96.48           C  
ATOM   1700  CE  LYS D  55       7.783   8.307  -9.276  1.00 96.48           C  
ATOM   1701  NZ  LYS D  55       7.782   9.796  -9.385  1.00 96.48           N  
ATOM   1702  N   LEU D  56       7.845   3.749  -5.404  1.00 96.10           N  
ATOM   1703  CA  LEU D  56       9.170   3.217  -5.104  1.00 96.10           C  
ATOM   1704  C   LEU D  56       9.174   1.693  -5.181  1.00 96.10           C  
ATOM   1705  CB  LEU D  56       9.629   3.670  -3.716  1.00 96.10           C  
ATOM   1706  O   LEU D  56      10.118   1.097  -5.705  1.00 96.10           O  
ATOM   1707  CG  LEU D  56       9.947   5.158  -3.560  1.00 96.10           C  
ATOM   1708  CD1 LEU D  56      10.132   5.509  -2.087  1.00 96.10           C  
ATOM   1709  CD2 LEU D  56      11.189   5.528  -4.363  1.00 96.10           C  
ATOM   1710  N   HIS D  57       8.175   1.024  -4.653  1.00 96.11           N  
ATOM   1711  CA  HIS D  57       8.062  -0.429  -4.721  1.00 96.11           C  
ATOM   1712  C   HIS D  57       8.043  -0.913  -6.167  1.00 96.11           C  
ATOM   1713  CB  HIS D  57       6.804  -0.903  -3.992  1.00 96.11           C  
ATOM   1714  O   HIS D  57       8.728  -1.879  -6.512  1.00 96.11           O  
ATOM   1715  CG  HIS D  57       6.712  -2.390  -3.858  1.00 96.11           C  
ATOM   1716  CD2 HIS D  57       7.206  -3.384  -4.633  1.00 96.11           C  
ATOM   1717  ND1 HIS D  57       6.041  -3.004  -2.822  1.00 96.11           N  
ATOM   1718  CE1 HIS D  57       6.128  -4.316  -2.966  1.00 96.11           C  
ATOM   1719  NE2 HIS D  57       6.829  -4.573  -4.057  1.00 96.11           N  
ATOM   1720  N   THR D  58       7.232  -0.252  -6.975  1.00 96.34           N  
ATOM   1721  CA  THR D  58       7.161  -0.614  -8.386  1.00 96.34           C  
ATOM   1722  C   THR D  58       8.532  -0.490  -9.046  1.00 96.34           C  
ATOM   1723  CB  THR D  58       6.146   0.267  -9.138  1.00 96.34           C  
ATOM   1724  O   THR D  58       8.926  -1.351  -9.836  1.00 96.34           O  
ATOM   1725  CG2 THR D  58       6.030  -0.153 -10.599  1.00 96.34           C  
ATOM   1726  OG1 THR D  58       4.862   0.145  -8.514  1.00 96.34           O  
ATOM   1727  N   LYS D  59       9.263   0.623  -8.794  1.00 95.59           N  
ATOM   1728  CA  LYS D  59      10.592   0.839  -9.358  1.00 95.59           C  
ATOM   1729  C   LYS D  59      11.548  -0.279  -8.956  1.00 95.59           C  
ATOM   1730  CB  LYS D  59      11.150   2.192  -8.914  1.00 95.59           C  
ATOM   1731  O   LYS D  59      12.322  -0.769  -9.782  1.00 95.59           O  
ATOM   1732  CG  LYS D  59      12.443   2.587  -9.612  1.00 95.59           C  
ATOM   1733  CD  LYS D  59      12.812   4.037  -9.326  1.00 95.59           C  
ATOM   1734  CE  LYS D  59      14.107   4.434 -10.022  1.00 95.59           C  
ATOM   1735  NZ  LYS D  59      14.461   5.861  -9.762  1.00 95.59           N  
ATOM   1736  N   ILE D  60      11.541  -0.743  -7.701  1.00 94.78           N  
ATOM   1737  CA  ILE D  60      12.413  -1.801  -7.203  1.00 94.78           C  
ATOM   1738  C   ILE D  60      12.129  -3.100  -7.953  1.00 94.78           C  
ATOM   1739  CB  ILE D  60      12.238  -2.010  -5.683  1.00 94.78           C  
ATOM   1740  O   ILE D  60      13.055  -3.790  -8.387  1.00 94.78           O  
ATOM   1741  CG1 ILE D  60      12.818  -0.820  -4.909  1.00 94.78           C  
ATOM   1742  CG2 ILE D  60      12.890  -3.322  -5.239  1.00 94.78           C  
ATOM   1743  CD1 ILE D  60      12.497  -0.833  -3.421  1.00 94.78           C  
ATOM   1744  N   VAL D  61      10.845  -3.427  -8.125  1.00 94.64           N  
ATOM   1745  CA  VAL D  61      10.460  -4.661  -8.803  1.00 94.64           C  
ATOM   1746  C   VAL D  61      10.899  -4.606 -10.264  1.00 94.64           C  
ATOM   1747  CB  VAL D  61       8.937  -4.907  -8.713  1.00 94.64           C  
ATOM   1748  O   VAL D  61      11.407  -5.592 -10.804  1.00 94.64           O  
ATOM   1749  CG1 VAL D  61       8.533  -6.109  -9.564  1.00 94.64           C  
ATOM   1750  CG2 VAL D  61       8.516  -5.112  -7.259  1.00 94.64           C  
ATOM   1751  N   GLU D  62      10.759  -3.444 -10.930  1.00 94.71           N  
ATOM   1752  CA  GLU D  62      11.162  -3.291 -12.324  1.00 94.71           C  
ATOM   1753  C   GLU D  62      12.665  -3.498 -12.491  1.00 94.71           C  
ATOM   1754  CB  GLU D  62      10.760  -1.911 -12.852  1.00 94.71           C  
ATOM   1755  O   GLU D  62      13.104  -4.170 -13.426  1.00 94.71           O  
ATOM   1756  CG  GLU D  62       9.274  -1.775 -13.149  1.00 94.71           C  
ATOM   1757  CD  GLU D  62       8.878  -0.380 -13.606  1.00 94.71           C  
ATOM   1758  OE1 GLU D  62       7.746  -0.205 -14.110  1.00 94.71           O  
ATOM   1759  OE2 GLU D  62       9.707   0.545 -13.459  1.00 94.71           O  
ATOM   1760  N   ILE D  63      13.437  -2.937 -11.643  1.00 93.39           N  
ATOM   1761  CA  ILE D  63      14.889  -3.075 -11.700  1.00 93.39           C  
ATOM   1762  C   ILE D  63      15.277  -4.537 -11.493  1.00 93.39           C  
ATOM   1763  CB  ILE D  63      15.583  -2.181 -10.648  1.00 93.39           C  
ATOM   1764  O   ILE D  63      16.125  -5.068 -12.213  1.00 93.39           O  
ATOM   1765  CG1 ILE D  63      15.370  -0.700 -10.982  1.00 93.39           C  
ATOM   1766  CG2 ILE D  63      17.075  -2.512 -10.558  1.00 93.39           C  
ATOM   1767  CD1 ILE D  63      15.831   0.254  -9.888  1.00 93.39           C  
ATOM   1768  N   LEU D  64      14.612  -5.162 -10.515  1.00 92.26           N  
ATOM   1769  CA  LEU D  64      14.906  -6.557 -10.204  1.00 92.26           C  
ATOM   1770  C   LEU D  64      14.623  -7.453 -11.406  1.00 92.26           C  
ATOM   1771  CB  LEU D  64      14.083  -7.023  -9.000  1.00 92.26           C  
ATOM   1772  O   LEU D  64      15.430  -8.324 -11.739  1.00 92.26           O  
ATOM   1773  CG  LEU D  64      14.370  -8.436  -8.489  1.00 92.26           C  
ATOM   1774  CD1 LEU D  64      15.781  -8.516  -7.915  1.00 92.26           C  
ATOM   1775  CD2 LEU D  64      13.338  -8.847  -7.445  1.00 92.26           C  
ATOM   1776  N   VAL D  65      13.461  -7.256 -11.987  1.00 93.42           N  
ATOM   1777  CA  VAL D  65      13.082  -8.071 -13.136  1.00 93.42           C  
ATOM   1778  C   VAL D  65      14.084  -7.866 -14.270  1.00 93.42           C  
ATOM   1779  CB  VAL D  65      11.653  -7.738 -13.621  1.00 93.42           C  
ATOM   1780  O   VAL D  65      14.500  -8.827 -14.921  1.00 93.42           O  
ATOM   1781  CG1 VAL D  65      11.358  -8.434 -14.949  1.00 93.42           C  
ATOM   1782  CG2 VAL D  65      10.625  -8.138 -12.565  1.00 93.42           C  
ATOM   1783  N   LYS D  66      14.517  -6.645 -14.499  1.00 91.34           N  
ATOM   1784  CA  LYS D  66      15.494  -6.355 -15.544  1.00 91.34           C  
ATOM   1785  C   LYS D  66      16.825  -7.045 -15.258  1.00 91.34           C  
ATOM   1786  CB  LYS D  66      15.704  -4.846 -15.680  1.00 91.34           C  
ATOM   1787  O   LYS D  66      17.474  -7.557 -16.173  1.00 91.34           O  
ATOM   1788  CG  LYS D  66      14.558  -4.122 -16.372  1.00 91.34           C  
ATOM   1789  CD  LYS D  66      14.833  -2.629 -16.493  1.00 91.34           C  
ATOM   1790  CE  LYS D  66      13.666  -1.895 -17.140  1.00 91.34           C  
ATOM   1791  NZ  LYS D  66      13.888  -0.418 -17.169  1.00 91.34           N  
ATOM   1792  N   LEU D  67      17.162  -7.084 -13.953  1.00 89.72           N  
ATOM   1793  CA  LEU D  67      18.416  -7.719 -13.562  1.00 89.72           C  
ATOM   1794  C   LEU D  67      18.341  -9.231 -13.749  1.00 89.72           C  
ATOM   1795  CB  LEU D  67      18.753  -7.389 -12.106  1.00 89.72           C  
ATOM   1796  O   LEU D  67      19.334  -9.866 -14.111  1.00 89.72           O  
ATOM   1797  CG  LEU D  67      19.212  -5.957 -11.824  1.00 89.72           C  
ATOM   1798  CD1 LEU D  67      19.351  -5.732 -10.322  1.00 89.72           C  
ATOM   1799  CD2 LEU D  67      20.528  -5.667 -12.538  1.00 89.72           C  
ATOM   1800  N   LEU D  68      17.238  -9.835 -13.547  1.00 88.17           N  
ATOM   1801  CA  LEU D  68      17.049 -11.279 -13.642  1.00 88.17           C  
ATOM   1802  C   LEU D  68      16.997 -11.726 -15.099  1.00 88.17           C  
ATOM   1803  CB  LEU D  68      15.766 -11.700 -12.921  1.00 88.17           C  
ATOM   1804  O   LEU D  68      17.402 -12.844 -15.425  1.00 88.17           O  
ATOM   1805  CG  LEU D  68      15.777 -11.588 -11.396  1.00 88.17           C  
ATOM   1806  CD1 LEU D  68      14.388 -11.868 -10.833  1.00 88.17           C  
ATOM   1807  CD2 LEU D  68      16.805 -12.542 -10.797  1.00 88.17           C  
ATOM   1808  N   LEU D  69      16.409 -10.837 -15.973  1.00 90.07           N  
ATOM   1809  CA  LEU D  69      16.304 -11.205 -17.381  1.00 90.07           C  
ATOM   1810  C   LEU D  69      17.625 -10.967 -18.105  1.00 90.07           C  
ATOM   1811  CB  LEU D  69      15.186 -10.411 -18.061  1.00 90.07           C  
ATOM   1812  O   LEU D  69      17.977 -11.712 -19.023  1.00 90.07           O  
ATOM   1813  CG  LEU D  69      13.756 -10.760 -17.643  1.00 90.07           C  
ATOM   1814  CD1 LEU D  69      12.764  -9.806 -18.301  1.00 90.07           C  
ATOM   1815  CD2 LEU D  69      13.432 -12.206 -18.001  1.00 90.07           C  
TER    1816      LEU D  69                                                      
ENDMDL                                                                          
END                                                                             
