# Supplementary material for: De novo design of obligate ABC-type heterotrimeric proteins
Source: Nat Struct Mol Biol. 2022 Dec 15;29(12):1266–76. doi: 10.1038/s41594-022-00879-4 (PMC9758053; doi:10.1038/s41594-022-00879-4)
Supplement: Supplementary file 4 — This compressed file contains all PDB files and scripts used in our design protocols and analyses, as well as the final design model outputs. [file 41594_2022_879_MOESM4_ESM.zip › source_data/pdbs/AF-Multimer for base_pdbs/DHT08/DHT08_AF-Mult_model4.pdb]

MODEL     1                                                                     
ATOM      1  N   SER B   1     -11.953  23.497 -12.903  1.00 80.70           N  
ATOM      2  CA  SER B   1     -12.745  24.287 -11.965  1.00 80.70           C  
ATOM      3  C   SER B   1     -12.825  23.608 -10.602  1.00 80.70           C  
ATOM      4  CB  SER B   1     -14.154  24.516 -12.513  1.00 80.70           C  
ATOM      5  O   SER B   1     -12.607  22.400 -10.490  1.00 80.70           O  
ATOM      6  OG  SER B   1     -14.906  23.315 -12.487  1.00 80.70           O  
ATOM      7  N   LYS B   2     -12.838  24.292  -9.454  1.00 91.48           N  
ATOM      8  CA  LYS B   2     -13.066  23.811  -8.095  1.00 91.48           C  
ATOM      9  C   LYS B   2     -14.161  22.749  -8.064  1.00 91.48           C  
ATOM     10  CB  LYS B   2     -13.435  24.971  -7.169  1.00 91.48           C  
ATOM     11  O   LYS B   2     -14.051  21.757  -7.340  1.00 91.48           O  
ATOM     12  CG  LYS B   2     -13.493  24.594  -5.696  1.00 91.48           C  
ATOM     13  CD  LYS B   2     -13.809  25.801  -4.822  1.00 91.48           C  
ATOM     14  CE  LYS B   2     -13.991  25.404  -3.363  1.00 91.48           C  
ATOM     15  NZ  LYS B   2     -14.321  26.581  -2.506  1.00 91.48           N  
ATOM     16  N   GLU B   3     -15.271  22.846  -9.036  1.00 93.49           N  
ATOM     17  CA  GLU B   3     -16.387  21.907  -9.099  1.00 93.49           C  
ATOM     18  C   GLU B   3     -15.935  20.546  -9.619  1.00 93.49           C  
ATOM     19  CB  GLU B   3     -17.508  22.462  -9.983  1.00 93.49           C  
ATOM     20  O   GLU B   3     -16.344  19.508  -9.095  1.00 93.49           O  
ATOM     21  CG  GLU B   3     -18.294  23.595  -9.340  1.00 93.49           C  
ATOM     22  CD  GLU B   3     -19.317  24.222 -10.274  1.00 93.49           C  
ATOM     23  OE1 GLU B   3     -19.970  25.214  -9.881  1.00 93.49           O  
ATOM     24  OE2 GLU B   3     -19.466  23.715 -11.409  1.00 93.49           O  
ATOM     25  N   GLU B   4     -15.072  20.488 -10.586  1.00 94.26           N  
ATOM     26  CA  GLU B   4     -14.550  19.246 -11.148  1.00 94.26           C  
ATOM     27  C   GLU B   4     -13.682  18.505 -10.136  1.00 94.26           C  
ATOM     28  CB  GLU B   4     -13.750  19.526 -12.422  1.00 94.26           C  
ATOM     29  O   GLU B   4     -13.768  17.281 -10.014  1.00 94.26           O  
ATOM     30  CG  GLU B   4     -14.612  19.895 -13.621  1.00 94.26           C  
ATOM     31  CD  GLU B   4     -13.801  20.287 -14.846  1.00 94.26           C  
ATOM     32  OE1 GLU B   4     -14.382  20.396 -15.949  1.00 94.26           O  
ATOM     33  OE2 GLU B   4     -12.574  20.486 -14.700  1.00 94.26           O  
ATOM     34  N   ILE B   5     -12.922  19.195  -9.315  1.00 93.89           N  
ATOM     35  CA  ILE B   5     -12.036  18.609  -8.315  1.00 93.89           C  
ATOM     36  C   ILE B   5     -12.864  18.004  -7.183  1.00 93.89           C  
ATOM     37  CB  ILE B   5     -11.046  19.654  -7.755  1.00 93.89           C  
ATOM     38  O   ILE B   5     -12.582  16.894  -6.724  1.00 93.89           O  
ATOM     39  CG1 ILE B   5     -10.067  20.101  -8.847  1.00 93.89           C  
ATOM     40  CG2 ILE B   5     -10.296  19.093  -6.544  1.00 93.89           C  
ATOM     41  CD1 ILE B   5      -9.149  21.241  -8.427  1.00 93.89           C  
ATOM     42  N   GLU B   6     -13.928  18.696  -6.799  1.00 93.79           N  
ATOM     43  CA  GLU B   6     -14.782  18.207  -5.720  1.00 93.79           C  
ATOM     44  C   GLU B   6     -15.498  16.921  -6.122  1.00 93.79           C  
ATOM     45  CB  GLU B   6     -15.803  19.274  -5.317  1.00 93.79           C  
ATOM     46  O   GLU B   6     -15.652  16.009  -5.307  1.00 93.79           O  
ATOM     47  CG  GLU B   6     -15.224  20.385  -4.455  1.00 93.79           C  
ATOM     48  CD  GLU B   6     -16.232  21.474  -4.122  1.00 93.79           C  
ATOM     49  OE1 GLU B   6     -15.903  22.383  -3.326  1.00 93.79           O  
ATOM     50  OE2 GLU B   6     -17.360  21.417  -4.661  1.00 93.79           O  
ATOM     51  N   LYS B   7     -15.935  16.787  -7.426  1.00 94.70           N  
ATOM     52  CA  LYS B   7     -16.563  15.568  -7.926  1.00 94.70           C  
ATOM     53  C   LYS B   7     -15.582  14.399  -7.915  1.00 94.70           C  
ATOM     54  CB  LYS B   7     -17.104  15.784  -9.340  1.00 94.70           C  
ATOM     55  O   LYS B   7     -15.932  13.292  -7.502  1.00 94.70           O  
ATOM     56  CG  LYS B   7     -17.972  14.644  -9.852  1.00 94.70           C  
ATOM     57  CD  LYS B   7     -18.505  14.931 -11.250  1.00 94.70           C  
ATOM     58  CE  LYS B   7     -19.266  13.739 -11.815  1.00 94.70           C  
ATOM     59  NZ  LYS B   7     -19.768  14.006 -13.196  1.00 94.70           N  
ATOM     60  N   GLU B   8     -14.388  14.663  -8.260  1.00 94.95           N  
ATOM     61  CA  GLU B   8     -13.355  13.631  -8.275  1.00 94.95           C  
ATOM     62  C   GLU B   8     -13.006  13.178  -6.860  1.00 94.95           C  
ATOM     63  CB  GLU B   8     -12.100  14.137  -8.990  1.00 94.95           C  
ATOM     64  O   GLU B   8     -12.803  11.987  -6.617  1.00 94.95           O  
ATOM     65  CG  GLU B   8     -11.029  13.073  -9.181  1.00 94.95           C  
ATOM     66  CD  GLU B   8     -11.478  11.922 -10.067  1.00 94.95           C  
ATOM     67  OE1 GLU B   8     -10.836  10.848 -10.040  1.00 94.95           O  
ATOM     68  OE2 GLU B   8     -12.481  12.096 -10.796  1.00 94.95           O  
ATOM     69  N   LEU B   9     -12.962  14.128  -5.955  1.00 94.48           N  
ATOM     70  CA  LEU B   9     -12.647  13.795  -4.570  1.00 94.48           C  
ATOM     71  C   LEU B   9     -13.722  12.896  -3.968  1.00 94.48           C  
ATOM     72  CB  LEU B   9     -12.502  15.069  -3.732  1.00 94.48           C  
ATOM     73  O   LEU B   9     -13.413  11.973  -3.212  1.00 94.48           O  
ATOM     74  CG  LEU B   9     -11.243  15.902  -3.977  1.00 94.48           C  
ATOM     75  CD1 LEU B   9     -11.288  17.184  -3.152  1.00 94.48           C  
ATOM     76  CD2 LEU B   9      -9.994  15.092  -3.648  1.00 94.48           C  
ATOM     77  N   LYS B  10     -15.026  13.102  -4.306  1.00 95.01           N  
ATOM     78  CA  LYS B  10     -16.118  12.262  -3.823  1.00 95.01           C  
ATOM     79  C   LYS B  10     -15.987  10.834  -4.348  1.00 95.01           C  
ATOM     80  CB  LYS B  10     -17.469  12.849  -4.234  1.00 95.01           C  
ATOM     81  O   LYS B  10     -16.202   9.873  -3.607  1.00 95.01           O  
ATOM     82  CG  LYS B  10     -18.661  12.196  -3.550  1.00 95.01           C  
ATOM     83  CD  LYS B  10     -19.969  12.875  -3.937  1.00 95.01           C  
ATOM     84  CE  LYS B  10     -21.171  12.161  -3.334  1.00 95.01           C  
ATOM     85  NZ  LYS B  10     -22.456  12.819  -3.717  1.00 95.01           N  
ATOM     86  N   LYS B  11     -15.547  10.632  -5.617  1.00 95.67           N  
ATOM     87  CA  LYS B  11     -15.341   9.316  -6.216  1.00 95.67           C  
ATOM     88  C   LYS B  11     -14.191   8.577  -5.538  1.00 95.67           C  
ATOM     89  CB  LYS B  11     -15.069   9.446  -7.715  1.00 95.67           C  
ATOM     90  O   LYS B  11     -14.300   7.385  -5.245  1.00 95.67           O  
ATOM     91  CG  LYS B  11     -15.023   8.116  -8.453  1.00 95.67           C  
ATOM     92  CD  LYS B  11     -14.787   8.312  -9.945  1.00 95.67           C  
ATOM     93  CE  LYS B  11     -14.591   6.983 -10.661  1.00 95.67           C  
ATOM     94  NZ  LYS B  11     -14.320   7.172 -12.117  1.00 95.67           N  
ATOM     95  N   LEU B  12     -13.124   9.327  -5.186  1.00 95.40           N  
ATOM     96  CA  LEU B  12     -11.953   8.731  -4.553  1.00 95.40           C  
ATOM     97  C   LEU B  12     -12.282   8.249  -3.144  1.00 95.40           C  
ATOM     98  CB  LEU B  12     -10.800   9.737  -4.504  1.00 95.40           C  
ATOM     99  O   LEU B  12     -11.835   7.176  -2.731  1.00 95.40           O  
ATOM    100  CG  LEU B  12     -10.124  10.060  -5.838  1.00 95.40           C  
ATOM    101  CD1 LEU B  12      -9.088  11.164  -5.654  1.00 95.40           C  
ATOM    102  CD2 LEU B  12      -9.482   8.810  -6.428  1.00 95.40           C  
ATOM    103  N   LYS B  13     -13.105   9.009  -2.457  1.00 95.32           N  
ATOM    104  CA  LYS B  13     -13.488   8.634  -1.099  1.00 95.32           C  
ATOM    105  C   LYS B  13     -14.304   7.345  -1.094  1.00 95.32           C  
ATOM    106  CB  LYS B  13     -14.282   9.760  -0.435  1.00 95.32           C  
ATOM    107  O   LYS B  13     -14.115   6.487  -0.228  1.00 95.32           O  
ATOM    108  CG  LYS B  13     -13.423  10.910   0.069  1.00 95.32           C  
ATOM    109  CD  LYS B  13     -14.266  11.983   0.745  1.00 95.32           C  
ATOM    110  CE  LYS B  13     -13.410  13.145   1.231  1.00 95.32           C  
ATOM    111  NZ  LYS B  13     -14.240  14.235   1.825  1.00 95.32           N  
ATOM    112  N   LYS B  14     -15.208   7.149  -2.082  1.00 95.60           N  
ATOM    113  CA  LYS B  14     -16.006   5.931  -2.192  1.00 95.60           C  
ATOM    114  C   LYS B  14     -15.125   4.722  -2.495  1.00 95.60           C  
ATOM    115  CB  LYS B  14     -17.074   6.086  -3.275  1.00 95.60           C  
ATOM    116  O   LYS B  14     -15.285   3.663  -1.886  1.00 95.60           O  
ATOM    117  CG  LYS B  14     -18.064   4.931  -3.338  1.00 95.60           C  
ATOM    118  CD  LYS B  14     -19.108   5.148  -4.426  1.00 95.60           C  
ATOM    119  CE  LYS B  14     -20.003   3.928  -4.593  1.00 95.60           C  
ATOM    120  NZ  LYS B  14     -20.996   4.116  -5.693  1.00 95.60           N  
ATOM    121  N   GLU B  15     -14.166   4.831  -3.386  1.00 95.75           N  
ATOM    122  CA  GLU B  15     -13.256   3.748  -3.747  1.00 95.75           C  
ATOM    123  C   GLU B  15     -12.358   3.366  -2.574  1.00 95.75           C  
ATOM    124  CB  GLU B  15     -12.404   4.143  -4.956  1.00 95.75           C  
ATOM    125  O   GLU B  15     -12.076   2.186  -2.360  1.00 95.75           O  
ATOM    126  CG  GLU B  15     -13.183   4.214  -6.261  1.00 95.75           C  
ATOM    127  CD  GLU B  15     -12.317   4.575  -7.458  1.00 95.75           C  
ATOM    128  OE1 GLU B  15     -12.734   5.429  -8.274  1.00 95.75           O  
ATOM    129  OE2 GLU B  15     -11.214   3.998  -7.582  1.00 95.75           O  
ATOM    130  N   LEU B  16     -11.961   4.381  -1.781  1.00 95.60           N  
ATOM    131  CA  LEU B  16     -11.112   4.123  -0.623  1.00 95.60           C  
ATOM    132  C   LEU B  16     -11.863   3.318   0.433  1.00 95.60           C  
ATOM    133  CB  LEU B  16     -10.614   5.439  -0.019  1.00 95.60           C  
ATOM    134  O   LEU B  16     -11.288   2.432   1.068  1.00 95.60           O  
ATOM    135  CG  LEU B  16      -9.387   6.067  -0.682  1.00 95.60           C  
ATOM    136  CD1 LEU B  16      -9.192   7.497  -0.188  1.00 95.60           C  
ATOM    137  CD2 LEU B  16      -8.144   5.228  -0.409  1.00 95.60           C  
ATOM    138  N   GLU B  17     -13.157   3.559   0.601  1.00 95.59           N  
ATOM    139  CA  GLU B  17     -13.968   2.815   1.560  1.00 95.59           C  
ATOM    140  C   GLU B  17     -14.098   1.350   1.153  1.00 95.59           C  
ATOM    141  CB  GLU B  17     -15.355   3.448   1.697  1.00 95.59           C  
ATOM    142  O   GLU B  17     -14.031   0.457   2.000  1.00 95.59           O  
ATOM    143  CG  GLU B  17     -15.364   4.744   2.494  1.00 95.59           C  
ATOM    144  CD  GLU B  17     -14.736   4.606   3.871  1.00 95.59           C  
ATOM    145  OE1 GLU B  17     -13.864   5.432   4.227  1.00 95.59           O  
ATOM    146  OE2 GLU B  17     -15.117   3.664   4.601  1.00 95.59           O  
ATOM    147  N   GLU B  18     -14.244   1.090  -0.173  1.00 96.14           N  
ATOM    148  CA  GLU B  18     -14.311  -0.277  -0.679  1.00 96.14           C  
ATOM    149  C   GLU B  18     -12.996  -1.017  -0.450  1.00 96.14           C  
ATOM    150  CB  GLU B  18     -14.665  -0.282  -2.169  1.00 96.14           C  
ATOM    151  O   GLU B  18     -12.995  -2.176  -0.030  1.00 96.14           O  
ATOM    152  CG  GLU B  18     -16.111   0.090  -2.459  1.00 96.14           C  
ATOM    153  CD  GLU B  18     -16.404   0.250  -3.942  1.00 96.14           C  
ATOM    154  OE1 GLU B  18     -17.560   0.567  -4.302  1.00 96.14           O  
ATOM    155  OE2 GLU B  18     -15.469   0.057  -4.751  1.00 96.14           O  
ATOM    156  N   LEU B  19     -11.853  -0.293  -0.628  1.00 95.60           N  
ATOM    157  CA  LEU B  19     -10.536  -0.894  -0.446  1.00 95.60           C  
ATOM    158  C   LEU B  19     -10.284  -1.215   1.024  1.00 95.60           C  
ATOM    159  CB  LEU B  19      -9.442   0.039  -0.971  1.00 95.60           C  
ATOM    160  O   LEU B  19      -9.693  -2.248   1.346  1.00 95.60           O  
ATOM    161  CG  LEU B  19      -9.214   0.032  -2.483  1.00 95.60           C  
ATOM    162  CD1 LEU B  19      -8.271   1.162  -2.882  1.00 95.60           C  
ATOM    163  CD2 LEU B  19      -8.662  -1.316  -2.935  1.00 95.60           C  
ATOM    164  N   LYS B  20     -10.812  -0.381   1.843  1.00 95.73           N  
ATOM    165  CA  LYS B  20     -10.681  -0.632   3.276  1.00 95.73           C  
ATOM    166  C   LYS B  20     -11.371  -1.935   3.671  1.00 95.73           C  
ATOM    167  CB  LYS B  20     -11.260   0.532   4.081  1.00 95.73           C  
ATOM    168  O   LYS B  20     -10.827  -2.720   4.451  1.00 95.73           O  
ATOM    169  CG  LYS B  20     -10.973   0.456   5.573  1.00 95.73           C  
ATOM    170  CD  LYS B  20     -11.486   1.690   6.304  1.00 95.73           C  
ATOM    171  CE  LYS B  20     -11.266   1.583   7.807  1.00 95.73           C  
ATOM    172  NZ  LYS B  20     -11.755   2.796   8.527  1.00 95.73           N  
ATOM    173  N   ARG B  21     -12.536  -2.231   3.081  1.00 95.24           N  
ATOM    174  CA  ARG B  21     -13.270  -3.458   3.373  1.00 95.24           C  
ATOM    175  C   ARG B  21     -12.528  -4.680   2.840  1.00 95.24           C  
ATOM    176  CB  ARG B  21     -14.677  -3.399   2.775  1.00 95.24           C  
ATOM    177  O   ARG B  21     -12.445  -5.706   3.517  1.00 95.24           O  
ATOM    178  CG  ARG B  21     -15.611  -2.437   3.493  1.00 95.24           C  
ATOM    179  CD  ARG B  21     -17.029  -2.513   2.945  1.00 95.24           C  
ATOM    180  NE  ARG B  21     -17.838  -1.380   3.384  1.00 95.24           N  
ATOM    181  NH1 ARG B  21     -19.433  -1.611   1.729  1.00 95.24           N  
ATOM    182  NH2 ARG B  21     -19.619   0.067   3.279  1.00 95.24           N  
ATOM    183  CZ  ARG B  21     -18.961  -0.977   2.796  1.00 95.24           C  
ATOM    184  N   GLU B  22     -12.003  -4.592   1.656  1.00 95.20           N  
ATOM    185  CA  GLU B  22     -11.268  -5.694   1.042  1.00 95.20           C  
ATOM    186  C   GLU B  22      -9.991  -6.005   1.818  1.00 95.20           C  
ATOM    187  CB  GLU B  22     -10.930  -5.369  -0.416  1.00 95.20           C  
ATOM    188  O   GLU B  22      -9.621  -7.171   1.971  1.00 95.20           O  
ATOM    189  CG  GLU B  22     -12.135  -5.391  -1.345  1.00 95.20           C  
ATOM    190  CD  GLU B  22     -11.775  -5.132  -2.800  1.00 95.20           C  
ATOM    191  OE1 GLU B  22     -12.655  -4.688  -3.572  1.00 95.20           O  
ATOM    192  OE2 GLU B  22     -10.605  -5.375  -3.170  1.00 95.20           O  
ATOM    193  N   ILE B  23      -9.322  -4.952   2.329  1.00 94.07           N  
ATOM    194  CA  ILE B  23      -8.110  -5.139   3.119  1.00 94.07           C  
ATOM    195  C   ILE B  23      -8.447  -5.864   4.419  1.00 94.07           C  
ATOM    196  CB  ILE B  23      -7.419  -3.790   3.421  1.00 94.07           C  
ATOM    197  O   ILE B  23      -7.725  -6.774   4.835  1.00 94.07           O  
ATOM    198  CG1 ILE B  23      -6.826  -3.195   2.139  1.00 94.07           C  
ATOM    199  CG2 ILE B  23      -6.340  -3.964   4.494  1.00 94.07           C  
ATOM    200  CD1 ILE B  23      -6.327  -1.765   2.294  1.00 94.07           C  
ATOM    201  N   GLU B  24      -9.596  -5.540   5.031  1.00 94.72           N  
ATOM    202  CA  GLU B  24     -10.022  -6.188   6.268  1.00 94.72           C  
ATOM    203  C   GLU B  24     -10.332  -7.665   6.038  1.00 94.72           C  
ATOM    204  CB  GLU B  24     -11.245  -5.479   6.853  1.00 94.72           C  
ATOM    205  O   GLU B  24      -9.962  -8.515   6.850  1.00 94.72           O  
ATOM    206  CG  GLU B  24     -10.926  -4.144   7.510  1.00 94.72           C  
ATOM    207  CD  GLU B  24     -12.164  -3.391   7.971  1.00 94.72           C  
ATOM    208  OE1 GLU B  24     -12.025  -2.281   8.534  1.00 94.72           O  
ATOM    209  OE2 GLU B  24     -13.282  -3.916   7.769  1.00 94.72           O  
ATOM    210  N   LYS B  25     -10.949  -7.989   4.866  1.00 93.94           N  
ATOM    211  CA  LYS B  25     -11.266  -9.373   4.522  1.00 93.94           C  
ATOM    212  C   LYS B  25      -9.996 -10.189   4.302  1.00 93.94           C  
ATOM    213  CB  LYS B  25     -12.147  -9.427   3.273  1.00 93.94           C  
ATOM    214  O   LYS B  25      -9.883 -11.315   4.790  1.00 93.94           O  
ATOM    215  CG  LYS B  25     -12.650 -10.822   2.930  1.00 93.94           C  
ATOM    216  CD  LYS B  25     -13.514 -10.812   1.676  1.00 93.94           C  
ATOM    217  CE  LYS B  25     -13.914 -12.221   1.261  1.00 93.94           C  
ATOM    218  NZ  LYS B  25     -14.739 -12.218   0.015  1.00 93.94           N  
ATOM    219  N   SER B  26      -9.035  -9.624   3.557  1.00 91.57           N  
ATOM    220  CA  SER B  26      -7.772 -10.299   3.278  1.00 91.57           C  
ATOM    221  C   SER B  26      -6.968 -10.519   4.555  1.00 91.57           C  
ATOM    222  CB  SER B  26      -6.943  -9.494   2.276  1.00 91.57           C  
ATOM    223  O   SER B  26      -6.332 -11.562   4.723  1.00 91.57           O  
ATOM    224  OG  SER B  26      -5.721 -10.152   1.990  1.00 91.57           O  
ATOM    225  N   THR B  27      -7.004  -9.595   5.480  1.00 92.70           N  
ATOM    226  CA  THR B  27      -6.310  -9.713   6.758  1.00 92.70           C  
ATOM    227  C   THR B  27      -6.898 -10.849   7.590  1.00 92.70           C  
ATOM    228  CB  THR B  27      -6.381  -8.398   7.556  1.00 92.70           C  
ATOM    229  O   THR B  27      -6.161 -11.611   8.219  1.00 92.70           O  
ATOM    230  CG2 THR B  27      -5.646  -8.522   8.887  1.00 92.70           C  
ATOM    231  OG1 THR B  27      -5.782  -7.347   6.788  1.00 92.70           O  
ATOM    232  N   LYS B  28      -8.250 -11.027   7.576  1.00 92.54           N  
ATOM    233  CA  LYS B  28      -8.909 -12.107   8.305  1.00 92.54           C  
ATOM    234  C   LYS B  28      -8.527 -13.469   7.732  1.00 92.54           C  
ATOM    235  CB  LYS B  28     -10.428 -11.931   8.269  1.00 92.54           C  
ATOM    236  O   LYS B  28      -8.281 -14.417   8.481  1.00 92.54           O  
ATOM    237  CG  LYS B  28     -11.180 -12.848   9.222  1.00 92.54           C  
ATOM    238  CD  LYS B  28     -12.677 -12.568   9.202  1.00 92.54           C  
ATOM    239  CE  LYS B  28     -13.444 -13.562  10.064  1.00 92.54           C  
ATOM    240  NZ  LYS B  28     -14.916 -13.316  10.017  1.00 92.54           N  
ATOM    241  N   LYS B  29      -8.429 -13.614   6.369  1.00 91.71           N  
ATOM    242  CA  LYS B  29      -8.040 -14.855   5.706  1.00 91.71           C  
ATOM    243  C   LYS B  29      -6.622 -15.265   6.095  1.00 91.71           C  
ATOM    244  CB  LYS B  29      -8.146 -14.709   4.187  1.00 91.71           C  
ATOM    245  O   LYS B  29      -6.347 -16.448   6.301  1.00 91.71           O  
ATOM    246  CG  LYS B  29      -9.570 -14.778   3.657  1.00 91.71           C  
ATOM    247  CD  LYS B  29      -9.609 -14.636   2.141  1.00 91.71           C  
ATOM    248  CE  LYS B  29     -11.039 -14.578   1.620  1.00 91.71           C  
ATOM    249  NZ  LYS B  29     -11.083 -14.388   0.139  1.00 91.71           N  
ATOM    250  N   LEU B  30      -5.724 -14.274   6.168  1.00 89.04           N  
ATOM    251  CA  LEU B  30      -4.337 -14.537   6.535  1.00 89.04           C  
ATOM    252  C   LEU B  30      -4.245 -15.092   7.952  1.00 89.04           C  
ATOM    253  CB  LEU B  30      -3.501 -13.259   6.420  1.00 89.04           C  
ATOM    254  O   LEU B  30      -3.437 -15.984   8.223  1.00 89.04           O  
ATOM    255  CG  LEU B  30      -1.994 -13.414   6.631  1.00 89.04           C  
ATOM    256  CD1 LEU B  30      -1.394 -14.300   5.544  1.00 89.04           C  
ATOM    257  CD2 LEU B  30      -1.314 -12.050   6.652  1.00 89.04           C  
ATOM    258  N   GLU B  31      -5.167 -14.634   8.858  1.00 89.82           N  
ATOM    259  CA  GLU B  31      -5.171 -15.095  10.244  1.00 89.82           C  
ATOM    260  C   GLU B  31      -5.734 -16.510  10.353  1.00 89.82           C  
ATOM    261  CB  GLU B  31      -5.978 -14.139  11.126  1.00 89.82           C  
ATOM    262  O   GLU B  31      -5.288 -17.298  11.189  1.00 89.82           O  
ATOM    263  CG  GLU B  31      -5.297 -12.799  11.362  1.00 89.82           C  
ATOM    264  CD  GLU B  31      -6.137 -11.836  12.187  1.00 89.82           C  
ATOM    265  OE1 GLU B  31      -5.634 -10.747  12.547  1.00 89.82           O  
ATOM    266  OE2 GLU B  31      -7.306 -12.174  12.476  1.00 89.82           O  
ATOM    267  N   GLU B  32      -6.648 -16.957   9.377  1.00 89.13           N  
ATOM    268  CA  GLU B  32      -7.299 -18.263   9.398  1.00 89.13           C  
ATOM    269  C   GLU B  32      -6.372 -19.351   8.864  1.00 89.13           C  
ATOM    270  CB  GLU B  32      -8.596 -18.231   8.586  1.00 89.13           C  
ATOM    271  O   GLU B  32      -6.444 -20.503   9.297  1.00 89.13           O  
ATOM    272  CG  GLU B  32      -9.720 -17.449   9.250  1.00 89.13           C  
ATOM    273  CD  GLU B  32     -10.957 -17.316   8.377  1.00 89.13           C  
ATOM    274  OE1 GLU B  32     -11.949 -16.695   8.820  1.00 89.13           O  
ATOM    275  OE2 GLU B  32     -10.934 -17.838   7.240  1.00 89.13           O  
ATOM    276  N   VAL B  33      -5.466 -19.018   7.902  1.00 83.13           N  
ATOM    277  CA  VAL B  33      -4.543 -19.986   7.318  1.00 83.13           C  
ATOM    278  C   VAL B  33      -3.430 -20.304   8.313  1.00 83.13           C  
ATOM    279  CB  VAL B  33      -3.942 -19.468   5.993  1.00 83.13           C  
ATOM    280  O   VAL B  33      -2.675 -21.261   8.125  1.00 83.13           O  
ATOM    281  CG1 VAL B  33      -2.956 -20.482   5.415  1.00 83.13           C  
ATOM    282  CG2 VAL B  33      -5.051 -19.163   4.987  1.00 83.13           C  
ATOM    283  N   ARG B  34      -3.259 -19.784   9.339  1.00 75.22           N  
ATOM    284  CA  ARG B  34      -2.244 -19.987  10.367  1.00 75.22           C  
ATOM    285  C   ARG B  34      -2.136 -21.460  10.746  1.00 75.22           C  
ATOM    286  CB  ARG B  34      -2.558 -19.148  11.607  1.00 75.22           C  
ATOM    287  O   ARG B  34      -1.049 -21.947  11.066  1.00 75.22           O  
ATOM    288  CG  ARG B  34      -2.126 -17.695  11.494  1.00 75.22           C  
ATOM    289  CD  ARG B  34      -2.328 -16.943  12.802  1.00 75.22           C  
ATOM    290  NE  ARG B  34      -1.884 -15.556  12.701  1.00 75.22           N  
ATOM    291  NH1 ARG B  34      -2.524 -14.977  14.844  1.00 75.22           N  
ATOM    292  NH2 ARG B  34      -1.551 -13.418  13.473  1.00 75.22           N  
ATOM    293  CZ  ARG B  34      -1.988 -14.653  13.673  1.00 75.22           C  
ATOM    294  N   GLY B  35      -2.858 -22.064  10.135  1.00 72.96           N  
ATOM    295  CA  GLY B  35      -2.801 -23.458  10.546  1.00 72.96           C  
ATOM    296  C   GLY B  35      -2.748 -24.423   9.376  1.00 72.96           C  
ATOM    297  O   GLY B  35      -2.464 -25.609   9.555  1.00 72.96           O  
ATOM    298  N   SER B  36      -2.864 -23.813   8.113  1.00 73.05           N  
ATOM    299  CA  SER B  36      -2.886 -24.718   6.968  1.00 73.05           C  
ATOM    300  C   SER B  36      -1.617 -24.583   6.134  1.00 73.05           C  
ATOM    301  CB  SER B  36      -4.111 -24.448   6.095  1.00 73.05           C  
ATOM    302  O   SER B  36      -1.038 -23.498   6.045  1.00 73.05           O  
ATOM    303  OG  SER B  36      -3.847 -23.413   5.163  1.00 73.05           O  
ATOM    304  N   ASN B  37      -0.873 -25.305   6.123  1.00 75.31           N  
ATOM    305  CA  ASN B  37       0.344 -25.397   5.323  1.00 75.31           C  
ATOM    306  C   ASN B  37       0.028 -25.554   3.838  1.00 75.31           C  
ATOM    307  CB  ASN B  37       1.217 -26.557   5.805  1.00 75.31           C  
ATOM    308  O   ASN B  37       0.892 -25.951   3.054  1.00 75.31           O  
ATOM    309  CG  ASN B  37       1.987 -26.222   7.068  1.00 75.31           C  
ATOM    310  ND2 ASN B  37       2.383 -27.249   7.811  1.00 75.31           N  
ATOM    311  OD1 ASN B  37       2.224 -25.050   7.372  1.00 75.31           O  
ATOM    312  N   SER B  38      -1.037 -24.980   3.403  1.00 79.90           N  
ATOM    313  CA  SER B  38      -1.335 -25.226   1.996  1.00 79.90           C  
ATOM    314  C   SER B  38      -0.720 -24.152   1.104  1.00 79.90           C  
ATOM    315  CB  SER B  38      -2.846 -25.284   1.769  1.00 79.90           C  
ATOM    316  O   SER B  38      -0.902 -22.958   1.347  1.00 79.90           O  
ATOM    317  OG  SER B  38      -3.159 -25.069   0.404  1.00 79.90           O  
ATOM    318  N   GLU B  39       0.187 -24.426   0.383  1.00 88.54           N  
ATOM    319  CA  GLU B  39       0.837 -23.615  -0.641  1.00 88.54           C  
ATOM    320  C   GLU B  39      -0.191 -22.906  -1.518  1.00 88.54           C  
ATOM    321  CB  GLU B  39       1.760 -24.478  -1.506  1.00 88.54           C  
ATOM    322  O   GLU B  39      -0.032 -21.727  -1.841  1.00 88.54           O  
ATOM    323  CG  GLU B  39       2.639 -23.677  -2.456  1.00 88.54           C  
ATOM    324  CD  GLU B  39       3.598 -24.542  -3.258  1.00 88.54           C  
ATOM    325  OE1 GLU B  39       4.253 -24.019  -4.188  1.00 88.54           O  
ATOM    326  OE2 GLU B  39       3.695 -25.752  -2.954  1.00 88.54           O  
ATOM    327  N   LYS B  40      -1.317 -23.569  -1.836  1.00 89.76           N  
ATOM    328  CA  LYS B  40      -2.360 -23.022  -2.700  1.00 89.76           C  
ATOM    329  C   LYS B  40      -3.048 -21.829  -2.042  1.00 89.76           C  
ATOM    330  CB  LYS B  40      -3.391 -24.097  -3.044  1.00 89.76           C  
ATOM    331  O   LYS B  40      -3.310 -20.818  -2.698  1.00 89.76           O  
ATOM    332  CG  LYS B  40      -4.379 -23.684  -4.126  1.00 89.76           C  
ATOM    333  CD  LYS B  40      -5.364 -24.802  -4.440  1.00 89.76           C  
ATOM    334  CE  LYS B  40      -6.442 -24.342  -5.411  1.00 89.76           C  
ATOM    335  NZ  LYS B  40      -7.421 -25.430  -5.709  1.00 89.76           N  
ATOM    336  N   GLU B  41      -3.201 -21.879  -0.800  1.00 91.06           N  
ATOM    337  CA  GLU B  41      -3.879 -20.806  -0.079  1.00 91.06           C  
ATOM    338  C   GLU B  41      -2.989 -19.573   0.042  1.00 91.06           C  
ATOM    339  CB  GLU B  41      -4.310 -21.281   1.311  1.00 91.06           C  
ATOM    340  O   GLU B  41      -3.462 -18.443  -0.098  1.00 91.06           O  
ATOM    341  CG  GLU B  41      -5.477 -22.258   1.292  1.00 91.06           C  
ATOM    342  CD  GLU B  41      -5.822 -22.807   2.667  1.00 91.06           C  
ATOM    343  OE1 GLU B  41      -6.842 -23.522   2.797  1.00 91.06           O  
ATOM    344  OE2 GLU B  41      -5.068 -22.518   3.623  1.00 91.06           O  
ATOM    345  N   LEU B  42      -1.702 -19.822   0.253  1.00 90.02           N  
ATOM    346  CA  LEU B  42      -0.765 -18.708   0.351  1.00 90.02           C  
ATOM    347  C   LEU B  42      -0.678 -17.952  -0.971  1.00 90.02           C  
ATOM    348  CB  LEU B  42       0.623 -19.209   0.757  1.00 90.02           C  
ATOM    349  O   LEU B  42      -0.653 -16.719  -0.985  1.00 90.02           O  
ATOM    350  CG  LEU B  42       0.786 -19.648   2.214  1.00 90.02           C  
ATOM    351  CD1 LEU B  42       2.154 -20.288   2.424  1.00 90.02           C  
ATOM    352  CD2 LEU B  42       0.594 -18.463   3.154  1.00 90.02           C  
ATOM    353  N   ILE B  43      -0.623 -18.709  -2.069  1.00 90.06           N  
ATOM    354  CA  ILE B  43      -0.544 -18.089  -3.387  1.00 90.06           C  
ATOM    355  C   ILE B  43      -1.805 -17.267  -3.647  1.00 90.06           C  
ATOM    356  CB  ILE B  43      -0.355 -19.145  -4.498  1.00 90.06           C  
ATOM    357  O   ILE B  43      -1.735 -16.171  -4.208  1.00 90.06           O  
ATOM    358  CG1 ILE B  43       1.047 -19.761  -4.416  1.00 90.06           C  
ATOM    359  CG2 ILE B  43      -0.602 -18.528  -5.878  1.00 90.06           C  
ATOM    360  CD1 ILE B  43       1.261 -20.939  -5.357  1.00 90.06           C  
ATOM    361  N   GLN B  44      -2.969 -17.777  -3.128  1.00 91.85           N  
ATOM    362  CA  GLN B  44      -4.216 -17.037  -3.292  1.00 91.85           C  
ATOM    363  C   GLN B  44      -4.182 -15.723  -2.517  1.00 91.85           C  
ATOM    364  CB  GLN B  44      -5.407 -17.884  -2.840  1.00 91.85           C  
ATOM    365  O   GLN B  44      -4.651 -14.695  -3.008  1.00 91.85           O  
ATOM    366  CG  GLN B  44      -6.759 -17.236  -3.109  1.00 91.85           C  
ATOM    367  CD  GLN B  44      -6.990 -16.950  -4.581  1.00 91.85           C  
ATOM    368  NE2 GLN B  44      -7.651 -15.834  -4.871  1.00 91.85           N  
ATOM    369  OE1 GLN B  44      -6.577 -17.724  -5.450  1.00 91.85           O  
ATOM    370  N   ILE B  45      -3.643 -15.699  -1.365  1.00 91.30           N  
ATOM    371  CA  ILE B  45      -3.528 -14.498  -0.546  1.00 91.30           C  
ATOM    372  C   ILE B  45      -2.609 -13.490  -1.233  1.00 91.30           C  
ATOM    373  CB  ILE B  45      -3.000 -14.826   0.869  1.00 91.30           C  
ATOM    374  O   ILE B  45      -2.911 -12.296  -1.279  1.00 91.30           O  
ATOM    375  CG1 ILE B  45      -4.035 -15.647   1.647  1.00 91.30           C  
ATOM    376  CG2 ILE B  45      -2.640 -13.543   1.622  1.00 91.30           C  
ATOM    377  CD1 ILE B  45      -3.516 -16.207   2.964  1.00 91.30           C  
ATOM    378  N   ILE B  46      -1.538 -13.931  -1.787  1.00 91.20           N  
ATOM    379  CA  ILE B  46      -0.607 -13.072  -2.510  1.00 91.20           C  
ATOM    380  C   ILE B  46      -1.316 -12.429  -3.700  1.00 91.20           C  
ATOM    381  CB  ILE B  46       0.635 -13.858  -2.987  1.00 91.20           C  
ATOM    382  O   ILE B  46      -1.168 -11.229  -3.943  1.00 91.20           O  
ATOM    383  CG1 ILE B  46       1.506 -14.257  -1.790  1.00 91.20           C  
ATOM    384  CG2 ILE B  46       1.438 -13.037  -3.999  1.00 91.20           C  
ATOM    385  CD1 ILE B  46       2.640 -15.211  -2.141  1.00 91.20           C  
ATOM    386  N   LYS B  47      -2.130 -13.217  -4.380  1.00 93.73           N  
ATOM    387  CA  LYS B  47      -2.879 -12.697  -5.520  1.00 93.73           C  
ATOM    388  C   LYS B  47      -3.817 -11.571  -5.095  1.00 93.73           C  
ATOM    389  CB  LYS B  47      -3.675 -13.815  -6.194  1.00 93.73           C  
ATOM    390  O   LYS B  47      -3.908 -10.543  -5.770  1.00 93.73           O  
ATOM    391  CG  LYS B  47      -2.824 -14.769  -7.020  1.00 93.73           C  
ATOM    392  CD  LYS B  47      -3.672 -15.853  -7.672  1.00 93.73           C  
ATOM    393  CE  LYS B  47      -2.829 -16.780  -8.537  1.00 93.73           C  
ATOM    394  NZ  LYS B  47      -3.653 -17.860  -9.159  1.00 93.73           N  
ATOM    395  N   GLU B  48      -4.480 -11.750  -4.003  1.00 93.85           N  
ATOM    396  CA  GLU B  48      -5.416 -10.747  -3.503  1.00 93.85           C  
ATOM    397  C   GLU B  48      -4.688  -9.472  -3.086  1.00 93.85           C  
ATOM    398  CB  GLU B  48      -6.221 -11.303  -2.325  1.00 93.85           C  
ATOM    399  O   GLU B  48      -5.153  -8.366  -3.367  1.00 93.85           O  
ATOM    400  CG  GLU B  48      -7.236 -12.365  -2.720  1.00 93.85           C  
ATOM    401  CD  GLU B  48      -7.865 -13.067  -1.527  1.00 93.85           C  
ATOM    402  OE1 GLU B  48      -8.697 -13.981  -1.730  1.00 93.85           O  
ATOM    403  OE2 GLU B  48      -7.524 -12.700  -0.381  1.00 93.85           O  
ATOM    404  N   GLN B  49      -3.539  -9.664  -2.396  1.00 92.45           N  
ATOM    405  CA  GLN B  49      -2.766  -8.505  -1.962  1.00 92.45           C  
ATOM    406  C   GLN B  49      -2.239  -7.716  -3.157  1.00 92.45           C  
ATOM    407  CB  GLN B  49      -1.605  -8.938  -1.066  1.00 92.45           C  
ATOM    408  O   GLN B  49      -2.191  -6.485  -3.123  1.00 92.45           O  
ATOM    409  CG  GLN B  49      -2.036  -9.400   0.320  1.00 92.45           C  
ATOM    410  CD  GLN B  49      -0.874  -9.519   1.287  1.00 92.45           C  
ATOM    411  NE2 GLN B  49      -1.183  -9.738   2.561  1.00 92.45           N  
ATOM    412  OE1 GLN B  49       0.292  -9.417   0.893  1.00 92.45           O  
ATOM    413  N   ILE B  50      -1.900  -8.293  -4.213  1.00 93.24           N  
ATOM    414  CA  ILE B  50      -1.423  -7.635  -5.424  1.00 93.24           C  
ATOM    415  C   ILE B  50      -2.547  -6.802  -6.037  1.00 93.24           C  
ATOM    416  CB  ILE B  50      -0.893  -8.659  -6.452  1.00 93.24           C  
ATOM    417  O   ILE B  50      -2.332  -5.656  -6.437  1.00 93.24           O  
ATOM    418  CG1 ILE B  50       0.432  -9.262  -5.971  1.00 93.24           C  
ATOM    419  CG2 ILE B  50      -0.730  -8.008  -7.829  1.00 93.24           C  
ATOM    420  CD1 ILE B  50       0.922 -10.431  -6.814  1.00 93.24           C  
ATOM    421  N   GLU B  51      -3.788  -7.357  -6.084  1.00 95.14           N  
ATOM    422  CA  GLU B  51      -4.929  -6.631  -6.635  1.00 95.14           C  
ATOM    423  C   GLU B  51      -5.241  -5.385  -5.811  1.00 95.14           C  
ATOM    424  CB  GLU B  51      -6.160  -7.538  -6.704  1.00 95.14           C  
ATOM    425  O   GLU B  51      -5.514  -4.320  -6.367  1.00 95.14           O  
ATOM    426  CG  GLU B  51      -6.084  -8.596  -7.796  1.00 95.14           C  
ATOM    427  CD  GLU B  51      -7.251  -9.570  -7.769  1.00 95.14           C  
ATOM    428  OE1 GLU B  51      -7.263 -10.526  -8.578  1.00 95.14           O  
ATOM    429  OE2 GLU B  51      -8.162  -9.376  -6.933  1.00 95.14           O  
ATOM    430  N   ILE B  52      -5.169  -5.470  -4.477  1.00 94.76           N  
ATOM    431  CA  ILE B  52      -5.413  -4.348  -3.577  1.00 94.76           C  
ATOM    432  C   ILE B  52      -4.352  -3.272  -3.795  1.00 94.76           C  
ATOM    433  CB  ILE B  52      -5.421  -4.801  -2.099  1.00 94.76           C  
ATOM    434  O   ILE B  52      -4.675  -2.086  -3.898  1.00 94.76           O  
ATOM    435  CG1 ILE B  52      -6.666  -5.647  -1.807  1.00 94.76           C  
ATOM    436  CG2 ILE B  52      -5.350  -3.590  -1.164  1.00 94.76           C  
ATOM    437  CD1 ILE B  52      -6.632  -6.353  -0.459  1.00 94.76           C  
ATOM    438  N   SER B  53      -3.108  -3.643  -3.909  1.00 94.27           N  
ATOM    439  CA  SER B  53      -2.011  -2.702  -4.108  1.00 94.27           C  
ATOM    440  C   SER B  53      -2.168  -1.940  -5.420  1.00 94.27           C  
ATOM    441  CB  SER B  53      -0.668  -3.433  -4.091  1.00 94.27           C  
ATOM    442  O   SER B  53      -1.894  -0.740  -5.483  1.00 94.27           O  
ATOM    443  OG  SER B  53      -0.371  -3.909  -2.789  1.00 94.27           O  
ATOM    444  N   GLU B  54      -2.623  -2.628  -6.452  1.00 96.05           N  
ATOM    445  CA  GLU B  54      -2.847  -1.988  -7.745  1.00 96.05           C  
ATOM    446  C   GLU B  54      -3.916  -0.904  -7.646  1.00 96.05           C  
ATOM    447  CB  GLU B  54      -3.246  -3.027  -8.796  1.00 96.05           C  
ATOM    448  O   GLU B  54      -3.764   0.179  -8.215  1.00 96.05           O  
ATOM    449  CG  GLU B  54      -2.082  -3.862  -9.309  1.00 96.05           C  
ATOM    450  CD  GLU B  54      -2.505  -4.940 -10.294  1.00 96.05           C  
ATOM    451  OE1 GLU B  54      -2.008  -4.940 -11.444  1.00 96.05           O  
ATOM    452  OE2 GLU B  54      -3.340  -5.790  -9.914  1.00 96.05           O  
ATOM    453  N   ARG B  55      -4.903  -1.232  -6.946  1.00 95.61           N  
ATOM    454  CA  ARG B  55      -5.987  -0.265  -6.801  1.00 95.61           C  
ATOM    455  C   ARG B  55      -5.554   0.920  -5.945  1.00 95.61           C  
ATOM    456  CB  ARG B  55      -7.222  -0.930  -6.189  1.00 95.61           C  
ATOM    457  O   ARG B  55      -5.904   2.065  -6.237  1.00 95.61           O  
ATOM    458  CG  ARG B  55      -7.935  -1.889  -7.129  1.00 95.61           C  
ATOM    459  CD  ARG B  55      -9.084  -2.608  -6.436  1.00 95.61           C  
ATOM    460  NE  ARG B  55     -10.171  -1.692  -6.103  1.00 95.61           N  
ATOM    461  NH1 ARG B  55     -11.274  -3.176  -4.718  1.00 95.61           N  
ATOM    462  NH2 ARG B  55     -12.122  -1.074  -5.060  1.00 95.61           N  
ATOM    463  CZ  ARG B  55     -11.186  -1.983  -5.295  1.00 95.61           C  
ATOM    464  N   LEU B  56      -4.811   0.740  -4.877  1.00 95.69           N  
ATOM    465  CA  LEU B  56      -4.285   1.827  -4.059  1.00 95.69           C  
ATOM    466  C   LEU B  56      -3.383   2.740  -4.884  1.00 95.69           C  
ATOM    467  CB  LEU B  56      -3.509   1.270  -2.862  1.00 95.69           C  
ATOM    468  O   LEU B  56      -3.431   3.963  -4.737  1.00 95.69           O  
ATOM    469  CG  LEU B  56      -4.348   0.740  -1.698  1.00 95.69           C  
ATOM    470  CD1 LEU B  56      -3.466  -0.016  -0.710  1.00 95.69           C  
ATOM    471  CD2 LEU B  56      -5.081   1.882  -1.003  1.00 95.69           C  
ATOM    472  N   LEU B  57      -2.595   2.153  -5.720  1.00 94.89           N  
ATOM    473  CA  LEU B  57      -1.701   2.924  -6.576  1.00 94.89           C  
ATOM    474  C   LEU B  57      -2.493   3.817  -7.525  1.00 94.89           C  
ATOM    475  CB  LEU B  57      -0.789   1.990  -7.377  1.00 94.89           C  
ATOM    476  O   LEU B  57      -2.126   4.973  -7.748  1.00 94.89           O  
ATOM    477  CG  LEU B  57       0.279   2.663  -8.241  1.00 94.89           C  
ATOM    478  CD1 LEU B  57       1.302   3.374  -7.362  1.00 94.89           C  
ATOM    479  CD2 LEU B  57       0.961   1.639  -9.143  1.00 94.89           C  
ATOM    480  N   GLU B  58      -3.606   3.293  -8.116  1.00 95.87           N  
ATOM    481  CA  GLU B  58      -4.441   4.081  -9.018  1.00 95.87           C  
ATOM    482  C   GLU B  58      -5.044   5.285  -8.300  1.00 95.87           C  
ATOM    483  CB  GLU B  58      -5.551   3.216  -9.618  1.00 95.87           C  
ATOM    484  O   GLU B  58      -5.073   6.390  -8.846  1.00 95.87           O  
ATOM    485  CG  GLU B  58      -6.366   3.919 -10.694  1.00 95.87           C  
ATOM    486  CD  GLU B  58      -7.412   3.023 -11.337  1.00 95.87           C  
ATOM    487  OE1 GLU B  58      -8.163   3.501 -12.217  1.00 95.87           O  
ATOM    488  OE2 GLU B  58      -7.481   1.832 -10.957  1.00 95.87           O  
ATOM    489  N   ILE B  59      -5.496   5.097  -7.099  1.00 95.70           N  
ATOM    490  CA  ILE B  59      -6.069   6.182  -6.310  1.00 95.70           C  
ATOM    491  C   ILE B  59      -4.995   7.225  -6.010  1.00 95.70           C  
ATOM    492  CB  ILE B  59      -6.690   5.658  -4.996  1.00 95.70           C  
ATOM    493  O   ILE B  59      -5.236   8.428  -6.136  1.00 95.70           O  
ATOM    494  CG1 ILE B  59      -7.953   4.841  -5.290  1.00 95.70           C  
ATOM    495  CG2 ILE B  59      -6.997   6.818  -4.044  1.00 95.70           C  
ATOM    496  CD1 ILE B  59      -8.539   4.146  -4.069  1.00 95.70           C  
ATOM    497  N   SER B  60      -3.787   6.775  -5.595  1.00 95.29           N  
ATOM    498  CA  SER B  60      -2.678   7.676  -5.302  1.00 95.29           C  
ATOM    499  C   SER B  60      -2.311   8.516  -6.521  1.00 95.29           C  
ATOM    500  CB  SER B  60      -1.456   6.887  -4.830  1.00 95.29           C  
ATOM    501  O   SER B  60      -2.047   9.714  -6.400  1.00 95.29           O  
ATOM    502  OG  SER B  60      -1.665   6.367  -3.529  1.00 95.29           O  
ATOM    503  N   THR B  61      -2.310   7.974  -7.738  1.00 95.69           N  
ATOM    504  CA  THR B  61      -1.987   8.678  -8.974  1.00 95.69           C  
ATOM    505  C   THR B  61      -3.029   9.754  -9.271  1.00 95.69           C  
ATOM    506  CB  THR B  61      -1.897   7.706 -10.164  1.00 95.69           C  
ATOM    507  O   THR B  61      -2.681  10.874  -9.650  1.00 95.69           O  
ATOM    508  CG2 THR B  61      -1.562   8.445 -11.455  1.00 95.69           C  
ATOM    509  OG1 THR B  61      -0.875   6.735  -9.904  1.00 95.69           O  
ATOM    510  N   ARG B  62      -4.288   9.420  -9.136  1.00 95.07           N  
ATOM    511  CA  ARG B  62      -5.350  10.394  -9.372  1.00 95.07           C  
ATOM    512  C   ARG B  62      -5.273  11.541  -8.371  1.00 95.07           C  
ATOM    513  CB  ARG B  62      -6.722   9.722  -9.296  1.00 95.07           C  
ATOM    514  O   ARG B  62      -5.506  12.698  -8.726  1.00 95.07           O  
ATOM    515  CG  ARG B  62      -7.021   8.795 -10.464  1.00 95.07           C  
ATOM    516  CD  ARG B  62      -8.275   7.967 -10.220  1.00 95.07           C  
ATOM    517  NE  ARG B  62      -9.463   8.808 -10.110  1.00 95.07           N  
ATOM    518  NH1 ARG B  62     -10.838   7.121  -9.336  1.00 95.07           N  
ATOM    519  NH2 ARG B  62     -11.668   9.237  -9.631  1.00 95.07           N  
ATOM    520  CZ  ARG B  62     -10.654   8.386  -9.692  1.00 95.07           C  
ATOM    521  N   LEU B  63      -4.922  11.313  -7.098  1.00 94.65           N  
ATOM    522  CA  LEU B  63      -4.754  12.347  -6.084  1.00 94.65           C  
ATOM    523  C   LEU B  63      -3.600  13.278  -6.442  1.00 94.65           C  
ATOM    524  CB  LEU B  63      -4.508  11.716  -4.711  1.00 94.65           C  
ATOM    525  O   LEU B  63      -3.713  14.497  -6.299  1.00 94.65           O  
ATOM    526  CG  LEU B  63      -5.747  11.233  -3.955  1.00 94.65           C  
ATOM    527  CD1 LEU B  63      -5.338  10.381  -2.758  1.00 94.65           C  
ATOM    528  CD2 LEU B  63      -6.598  12.417  -3.510  1.00 94.65           C  
ATOM    529  N   LEU B  64      -2.498  12.704  -6.889  1.00 94.26           N  
ATOM    530  CA  LEU B  64      -1.345  13.501  -7.294  1.00 94.26           C  
ATOM    531  C   LEU B  64      -1.710  14.443  -8.436  1.00 94.26           C  
ATOM    532  CB  LEU B  64      -0.187  12.592  -7.717  1.00 94.26           C  
ATOM    533  O   LEU B  64      -1.294  15.604  -8.445  1.00 94.26           O  
ATOM    534  CG  LEU B  64       1.093  13.293  -8.174  1.00 94.26           C  
ATOM    535  CD1 LEU B  64       1.660  14.149  -7.046  1.00 94.26           C  
ATOM    536  CD2 LEU B  64       2.122  12.273  -8.647  1.00 94.26           C  
ATOM    537  N   GLU B  65      -2.560  14.017  -9.386  1.00 94.13           N  
ATOM    538  CA  GLU B  65      -2.985  14.858 -10.501  1.00 94.13           C  
ATOM    539  C   GLU B  65      -3.811  16.045 -10.013  1.00 94.13           C  
ATOM    540  CB  GLU B  65      -3.788  14.041 -11.516  1.00 94.13           C  
ATOM    541  O   GLU B  65      -3.667  17.159 -10.522  1.00 94.13           O  
ATOM    542  CG  GLU B  65      -2.947  13.054 -12.313  1.00 94.13           C  
ATOM    543  CD  GLU B  65      -3.771  12.182 -13.248  1.00 94.13           C  
ATOM    544  OE1 GLU B  65      -3.180  11.396 -14.023  1.00 94.13           O  
ATOM    545  OE2 GLU B  65      -5.017  12.286 -13.205  1.00 94.13           O  
ATOM    546  N   ILE B  66      -4.628  15.786  -9.057  1.00 93.76           N  
ATOM    547  CA  ILE B  66      -5.429  16.855  -8.470  1.00 93.76           C  
ATOM    548  C   ILE B  66      -4.512  17.888  -7.820  1.00 93.76           C  
ATOM    549  CB  ILE B  66      -6.435  16.304  -7.436  1.00 93.76           C  
ATOM    550  O   ILE B  66      -4.695  19.094  -8.005  1.00 93.76           O  
ATOM    551  CG1 ILE B  66      -7.538  15.503  -8.137  1.00 93.76           C  
ATOM    552  CG2 ILE B  66      -7.031  17.443  -6.603  1.00 93.76           C  
ATOM    553  CD1 ILE B  66      -8.464  14.759  -7.185  1.00 93.76           C  
ATOM    554  N   ILE B  67      -3.532  17.485  -7.048  1.00 92.09           N  
ATOM    555  CA  ILE B  67      -2.597  18.358  -6.348  1.00 92.09           C  
ATOM    556  C   ILE B  67      -1.826  19.205  -7.358  1.00 92.09           C  
ATOM    557  CB  ILE B  67      -1.617  17.549  -5.469  1.00 92.09           C  
ATOM    558  O   ILE B  67      -1.665  20.413  -7.170  1.00 92.09           O  
ATOM    559  CG1 ILE B  67      -2.363  16.899  -4.298  1.00 92.09           C  
ATOM    560  CG2 ILE B  67      -0.479  18.441  -4.966  1.00 92.09           C  
ATOM    561  CD1 ILE B  67      -1.525  15.905  -3.506  1.00 92.09           C  
ATOM    562  N   ILE B  68      -1.349  18.601  -8.428  1.00 92.69           N  
ATOM    563  CA  ILE B  68      -0.601  19.314  -9.458  1.00 92.69           C  
ATOM    564  C   ILE B  68      -1.486  20.387 -10.088  1.00 92.69           C  
ATOM    565  CB  ILE B  68      -0.074  18.349 -10.544  1.00 92.69           C  
ATOM    566  O   ILE B  68      -1.037  21.511 -10.324  1.00 92.69           O  
ATOM    567  CG1 ILE B  68       1.015  17.438  -9.965  1.00 92.69           C  
ATOM    568  CG2 ILE B  68       0.451  19.130 -11.752  1.00 92.69           C  
ATOM    569  CD1 ILE B  68       1.479  16.345 -10.918  1.00 92.69           C  
ATOM    570  N   LYS B  69      -2.790  20.025 -10.385  1.00 92.26           N  
ATOM    571  CA  LYS B  69      -3.730  20.981 -10.964  1.00 92.26           C  
ATOM    572  C   LYS B  69      -3.989  22.144 -10.011  1.00 92.26           C  
ATOM    573  CB  LYS B  69      -5.048  20.290 -11.318  1.00 92.26           C  
ATOM    574  O   LYS B  69      -4.065  23.298 -10.437  1.00 92.26           O  
ATOM    575  CG  LYS B  69      -4.985  19.451 -12.586  1.00 92.26           C  
ATOM    576  CD  LYS B  69      -6.331  18.809 -12.898  1.00 92.26           C  
ATOM    577  CE  LYS B  69      -6.254  17.917 -14.130  1.00 92.26           C  
ATOM    578  NZ  LYS B  69      -7.547  17.216 -14.388  1.00 92.26           N  
ATOM    579  N   LEU B  70      -4.101  21.949  -8.626  1.00 89.85           N  
ATOM    580  CA  LEU B  70      -4.390  22.970  -7.625  1.00 89.85           C  
ATOM    581  C   LEU B  70      -3.213  23.927  -7.469  1.00 89.85           C  
ATOM    582  CB  LEU B  70      -4.717  22.321  -6.277  1.00 89.85           C  
ATOM    583  O   LEU B  70      -3.407  25.129  -7.272  1.00 89.85           O  
ATOM    584  CG  LEU B  70      -6.097  21.673  -6.154  1.00 89.85           C  
ATOM    585  CD1 LEU B  70      -6.195  20.876  -4.858  1.00 89.85           C  
ATOM    586  CD2 LEU B  70      -7.193  22.732  -6.220  1.00 89.85           C  
ATOM    587  N   LEU B  71      -1.973  23.381  -7.567  1.00 86.13           N  
ATOM    588  CA  LEU B  71      -0.783  24.189  -7.322  1.00 86.13           C  
ATOM    589  C   LEU B  71      -0.322  24.880  -8.601  1.00 86.13           C  
ATOM    590  CB  LEU B  71       0.347  23.322  -6.760  1.00 86.13           C  
ATOM    591  O   LEU B  71       0.404  25.875  -8.547  1.00 86.13           O  
ATOM    592  CG  LEU B  71       0.111  22.713  -5.377  1.00 86.13           C  
ATOM    593  CD1 LEU B  71       1.275  21.806  -4.992  1.00 86.13           C  
ATOM    594  CD2 LEU B  71      -0.085  23.810  -4.336  1.00 86.13           C  
ATOM    595  N   GLY B  72      -0.710  24.446  -9.773  1.00 82.07           N  
ATOM    596  CA  GLY B  72      -0.326  25.092 -11.018  1.00 82.07           C  
ATOM    597  C   GLY B  72      -1.244  26.235 -11.406  1.00 82.07           C  
ATOM    598  O   GLY B  72      -0.794  27.238 -11.964  1.00 82.07           O  
TER     599      GLY B  72                                                      
ATOM    600  N   ASP C   1     -11.332  25.396  13.938  1.00 66.38           N  
ATOM    601  CA  ASP C   1     -10.038  26.061  13.811  1.00 66.38           C  
ATOM    602  C   ASP C   1      -9.153  25.349  12.791  1.00 66.38           C  
ATOM    603  CB  ASP C   1      -9.333  26.124  15.167  1.00 66.38           C  
ATOM    604  O   ASP C   1      -8.809  24.178  12.970  1.00 66.38           O  
ATOM    605  CG  ASP C   1      -7.953  26.755  15.089  1.00 66.38           C  
ATOM    606  OD1 ASP C   1      -7.186  26.667  16.072  1.00 66.38           O  
ATOM    607  OD2 ASP C   1      -7.632  27.347  14.036  1.00 66.38           O  
ATOM    608  N   LYS C   2      -9.177  25.589  11.522  1.00 90.54           N  
ATOM    609  CA  LYS C   2      -8.410  25.085  10.387  1.00 90.54           C  
ATOM    610  C   LYS C   2      -6.964  24.800  10.784  1.00 90.54           C  
ATOM    611  CB  LYS C   2      -8.448  26.083   9.228  1.00 90.54           C  
ATOM    612  O   LYS C   2      -6.416  23.752  10.438  1.00 90.54           O  
ATOM    613  CG  LYS C   2      -7.814  25.566   7.945  1.00 90.54           C  
ATOM    614  CD  LYS C   2      -7.938  26.577   6.813  1.00 90.54           C  
ATOM    615  CE  LYS C   2      -7.238  26.093   5.550  1.00 90.54           C  
ATOM    616  NZ  LYS C   2      -7.368  27.076   4.433  1.00 90.54           N  
ATOM    617  N   GLU C   3      -6.361  25.572  11.635  1.00 92.20           N  
ATOM    618  CA  GLU C   3      -4.972  25.423  12.058  1.00 92.20           C  
ATOM    619  C   GLU C   3      -4.796  24.199  12.952  1.00 92.20           C  
ATOM    620  CB  GLU C   3      -4.494  26.680  12.788  1.00 92.20           C  
ATOM    621  O   GLU C   3      -3.817  23.462  12.819  1.00 92.20           O  
ATOM    622  CG  GLU C   3      -2.986  26.742  12.984  1.00 92.20           C  
ATOM    623  CD  GLU C   3      -2.511  28.061  13.572  1.00 92.20           C  
ATOM    624  OE1 GLU C   3      -1.295  28.206  13.835  1.00 92.20           O  
ATOM    625  OE2 GLU C   3      -3.361  28.957  13.774  1.00 92.20           O  
ATOM    626  N   GLU C   4      -5.736  23.997  13.847  1.00 93.92           N  
ATOM    627  CA  GLU C   4      -5.674  22.840  14.735  1.00 93.92           C  
ATOM    628  C   GLU C   4      -5.812  21.537  13.954  1.00 93.92           C  
ATOM    629  CB  GLU C   4      -6.762  22.928  15.809  1.00 93.92           C  
ATOM    630  O   GLU C   4      -5.122  20.557  14.243  1.00 93.92           O  
ATOM    631  CG  GLU C   4      -6.443  23.905  16.930  1.00 93.92           C  
ATOM    632  CD  GLU C   4      -7.542  23.999  17.976  1.00 93.92           C  
ATOM    633  OE1 GLU C   4      -7.346  24.688  19.003  1.00 93.92           O  
ATOM    634  OE2 GLU C   4      -8.608  23.377  17.768  1.00 93.92           O  
ATOM    635  N   LYS C   5      -6.649  21.498  12.874  1.00 93.55           N  
ATOM    636  CA  LYS C   5      -6.838  20.311  12.045  1.00 93.55           C  
ATOM    637  C   LYS C   5      -5.575  19.988  11.252  1.00 93.55           C  
ATOM    638  CB  LYS C   5      -8.020  20.503  11.093  1.00 93.55           C  
ATOM    639  O   LYS C   5      -5.195  18.821  11.129  1.00 93.55           O  
ATOM    640  CG  LYS C   5      -9.379  20.435  11.773  1.00 93.55           C  
ATOM    641  CD  LYS C   5     -10.514  20.616  10.772  1.00 93.55           C  
ATOM    642  CE  LYS C   5     -11.873  20.604  11.459  1.00 93.55           C  
ATOM    643  NZ  LYS C   5     -12.986  20.828  10.488  1.00 93.55           N  
ATOM    644  N   ILE C   6      -4.941  21.027  10.793  1.00 92.55           N  
ATOM    645  CA  ILE C   6      -3.714  20.849  10.024  1.00 92.55           C  
ATOM    646  C   ILE C   6      -2.613  20.302  10.929  1.00 92.55           C  
ATOM    647  CB  ILE C   6      -3.260  22.173   9.368  1.00 92.55           C  
ATOM    648  O   ILE C   6      -1.876  19.392  10.541  1.00 92.55           O  
ATOM    649  CG1 ILE C   6      -4.251  22.595   8.277  1.00 92.55           C  
ATOM    650  CG2 ILE C   6      -1.845  22.036   8.800  1.00 92.55           C  
ATOM    651  CD1 ILE C   6      -3.996  23.987   7.715  1.00 92.55           C  
ATOM    652  N   LYS C   7      -2.491  20.825  12.254  1.00 93.74           N  
ATOM    653  CA  LYS C   7      -1.478  20.354  13.194  1.00 93.74           C  
ATOM    654  C   LYS C   7      -1.699  18.887  13.551  1.00 93.74           C  
ATOM    655  CB  LYS C   7      -1.484  21.208  14.462  1.00 93.74           C  
ATOM    656  O   LYS C   7      -0.740  18.122  13.676  1.00 93.74           O  
ATOM    657  CG  LYS C   7      -0.797  22.557  14.303  1.00 93.74           C  
ATOM    658  CD  LYS C   7      -0.774  23.331  15.615  1.00 93.74           C  
ATOM    659  CE  LYS C   7      -0.194  24.727  15.432  1.00 93.74           C  
ATOM    660  NZ  LYS C   7      -0.255  25.522  16.695  1.00 93.74           N  
ATOM    661  N   GLU C   8      -2.952  18.441  13.665  1.00 93.55           N  
ATOM    662  CA  GLU C   8      -3.280  17.048  13.953  1.00 93.55           C  
ATOM    663  C   GLU C   8      -2.862  16.134  12.806  1.00 93.55           C  
ATOM    664  CB  GLU C   8      -4.778  16.895  14.229  1.00 93.55           C  
ATOM    665  O   GLU C   8      -2.313  15.054  13.034  1.00 93.55           O  
ATOM    666  CG  GLU C   8      -5.193  15.478  14.601  1.00 93.55           C  
ATOM    667  CD  GLU C   8      -6.682  15.342  14.875  1.00 93.55           C  
ATOM    668  OE1 GLU C   8      -7.145  14.215  15.167  1.00 93.55           O  
ATOM    669  OE2 GLU C   8      -7.392  16.369  14.795  1.00 93.55           O  
ATOM    670  N   ILE C   9      -3.035  16.604  11.551  1.00 93.61           N  
ATOM    671  CA  ILE C   9      -2.672  15.822  10.375  1.00 93.61           C  
ATOM    672  C   ILE C   9      -1.154  15.679  10.299  1.00 93.61           C  
ATOM    673  CB  ILE C   9      -3.216  16.464   9.079  1.00 93.61           C  
ATOM    674  O   ILE C   9      -0.639  14.593  10.024  1.00 93.61           O  
ATOM    675  CG1 ILE C   9      -4.743  16.342   9.022  1.00 93.61           C  
ATOM    676  CG2 ILE C   9      -2.569  15.825   7.847  1.00 93.61           C  
ATOM    677  CD1 ILE C   9      -5.384  17.123   7.884  1.00 93.61           C  
ATOM    678  N   LEU C  10      -0.515  16.722  10.671  1.00 94.05           N  
ATOM    679  CA  LEU C  10       0.944  16.690  10.642  1.00 94.05           C  
ATOM    680  C   LEU C  10       1.487  15.699  11.666  1.00 94.05           C  
ATOM    681  CB  LEU C  10       1.516  18.084  10.910  1.00 94.05           C  
ATOM    682  O   LEU C  10       2.445  14.975  11.388  1.00 94.05           O  
ATOM    683  CG  LEU C  10       1.606  19.023   9.706  1.00 94.05           C  
ATOM    684  CD1 LEU C  10       1.850  20.456  10.169  1.00 94.05           C  
ATOM    685  CD2 LEU C  10       2.708  18.569   8.755  1.00 94.05           C  
ATOM    686  N   ARG C  11       0.898  15.601  12.832  1.00 94.80           N  
ATOM    687  CA  ARG C  11       1.320  14.655  13.860  1.00 94.80           C  
ATOM    688  C   ARG C  11       1.113  13.217  13.398  1.00 94.80           C  
ATOM    689  CB  ARG C  11       0.557  14.902  15.163  1.00 94.80           C  
ATOM    690  O   ARG C  11       1.993  12.371  13.572  1.00 94.80           O  
ATOM    691  CG  ARG C  11       1.065  14.083  16.339  1.00 94.80           C  
ATOM    692  CD  ARG C  11       0.170  14.234  17.561  1.00 94.80           C  
ATOM    693  NE  ARG C  11      -1.171  13.712  17.315  1.00 94.80           N  
ATOM    694  NH1 ARG C  11      -0.751  11.630  18.226  1.00 94.80           N  
ATOM    695  NH2 ARG C  11      -2.820  12.114  17.367  1.00 94.80           N  
ATOM    696  CZ  ARG C  11      -1.578  12.487  17.637  1.00 94.80           C  
ATOM    697  N   ARG C  12      -0.000  13.041  12.685  1.00 94.78           N  
ATOM    698  CA  ARG C  12      -0.305  11.699  12.199  1.00 94.78           C  
ATOM    699  C   ARG C  12       0.648  11.292  11.080  1.00 94.78           C  
ATOM    700  CB  ARG C  12      -1.752  11.619  11.709  1.00 94.78           C  
ATOM    701  O   ARG C  12       1.085  10.141  11.016  1.00 94.78           O  
ATOM    702  CG  ARG C  12      -2.177  10.228  11.266  1.00 94.78           C  
ATOM    703  CD  ARG C  12      -2.088   9.222  12.405  1.00 94.78           C  
ATOM    704  NE  ARG C  12      -2.557   7.901  11.994  1.00 94.78           N  
ATOM    705  NH1 ARG C  12      -1.768   6.810  13.872  1.00 94.78           N  
ATOM    706  NH2 ARG C  12      -2.860   5.637  12.233  1.00 94.78           N  
ATOM    707  CZ  ARG C  12      -2.394   6.786  12.701  1.00 94.78           C  
ATOM    708  N   VAL C  13       1.008  12.183  10.260  1.00 94.02           N  
ATOM    709  CA  VAL C  13       1.929  11.908   9.162  1.00 94.02           C  
ATOM    710  C   VAL C  13       3.295  11.513   9.720  1.00 94.02           C  
ATOM    711  CB  VAL C  13       2.070  13.125   8.221  1.00 94.02           C  
ATOM    712  O   VAL C  13       3.925  10.574   9.228  1.00 94.02           O  
ATOM    713  CG1 VAL C  13       3.234  12.926   7.252  1.00 94.02           C  
ATOM    714  CG2 VAL C  13       0.769  13.361   7.456  1.00 94.02           C  
ATOM    715  N   GLN C  14       3.728  12.211  10.753  1.00 93.95           N  
ATOM    716  CA  GLN C  14       5.012  11.889  11.366  1.00 93.95           C  
ATOM    717  C   GLN C  14       4.988  10.500  11.997  1.00 93.95           C  
ATOM    718  CB  GLN C  14       5.385  12.936  12.416  1.00 93.95           C  
ATOM    719  O   GLN C  14       5.964   9.753  11.905  1.00 93.95           O  
ATOM    720  CG  GLN C  14       5.797  14.279  11.827  1.00 93.95           C  
ATOM    721  CD  GLN C  14       6.052  15.332  12.888  1.00 93.95           C  
ATOM    722  NE2 GLN C  14       6.759  16.393  12.513  1.00 93.95           N  
ATOM    723  OE1 GLN C  14       5.616  15.194  14.036  1.00 93.95           O  
ATOM    724  N   GLU C  15       3.841  10.067  12.584  1.00 95.58           N  
ATOM    725  CA  GLU C  15       3.688   8.740  13.174  1.00 95.58           C  
ATOM    726  C   GLU C  15       3.711   7.654  12.103  1.00 95.58           C  
ATOM    727  CB  GLU C  15       2.390   8.657  13.981  1.00 95.58           C  
ATOM    728  O   GLU C  15       4.354   6.616  12.278  1.00 95.58           O  
ATOM    729  CG  GLU C  15       2.219   7.347  14.737  1.00 95.58           C  
ATOM    730  CD  GLU C  15       0.961   7.307  15.590  1.00 95.58           C  
ATOM    731  OE1 GLU C  15       0.730   6.290  16.283  1.00 95.58           O  
ATOM    732  OE2 GLU C  15       0.200   8.299  15.565  1.00 95.58           O  
ATOM    733  N   LEU C  16       3.055   7.961  10.954  1.00 94.54           N  
ATOM    734  CA  LEU C  16       3.002   7.002   9.856  1.00 94.54           C  
ATOM    735  C   LEU C  16       4.378   6.821   9.224  1.00 94.54           C  
ATOM    736  CB  LEU C  16       1.996   7.457   8.795  1.00 94.54           C  
ATOM    737  O   LEU C  16       4.743   5.712   8.829  1.00 94.54           O  
ATOM    738  CG  LEU C  16       0.517   7.345   9.170  1.00 94.54           C  
ATOM    739  CD1 LEU C  16      -0.356   7.930   8.065  1.00 94.54           C  
ATOM    740  CD2 LEU C  16       0.143   5.891   9.442  1.00 94.54           C  
ATOM    741  N   ARG C  17       5.128   7.895   9.186  1.00 95.18           N  
ATOM    742  CA  ARG C  17       6.489   7.811   8.664  1.00 95.18           C  
ATOM    743  C   ARG C  17       7.354   6.905   9.533  1.00 95.18           C  
ATOM    744  CB  ARG C  17       7.116   9.204   8.573  1.00 95.18           C  
ATOM    745  O   ARG C  17       8.122   6.090   9.017  1.00 95.18           O  
ATOM    746  CG  ARG C  17       8.481   9.222   7.903  1.00 95.18           C  
ATOM    747  CD  ARG C  17       9.017  10.639   7.752  1.00 95.18           C  
ATOM    748  NE  ARG C  17      10.354  10.650   7.166  1.00 95.18           N  
ATOM    749  NH1 ARG C  17      10.675  12.922   7.429  1.00 95.18           N  
ATOM    750  NH2 ARG C  17      12.314  11.630   6.479  1.00 95.18           N  
ATOM    751  CZ  ARG C  17      11.112  11.734   7.026  1.00 95.18           C  
ATOM    752  N   ARG C  18       7.213   7.015  10.853  1.00 95.26           N  
ATOM    753  CA  ARG C  18       7.968   6.170  11.772  1.00 95.26           C  
ATOM    754  C   ARG C  18       7.554   4.708  11.638  1.00 95.26           C  
ATOM    755  CB  ARG C  18       7.774   6.639  13.216  1.00 95.26           C  
ATOM    756  O   ARG C  18       8.406   3.818  11.596  1.00 95.26           O  
ATOM    757  CG  ARG C  18       8.669   5.930  14.220  1.00 95.26           C  
ATOM    758  CD  ARG C  18       8.403   6.400  15.643  1.00 95.26           C  
ATOM    759  NE  ARG C  18       9.121   5.588  16.622  1.00 95.26           N  
ATOM    760  NH1 ARG C  18       7.934   6.365  18.445  1.00 95.26           N  
ATOM    761  NH2 ARG C  18       9.595   4.812  18.731  1.00 95.26           N  
ATOM    762  CZ  ARG C  18       8.881   5.590  17.930  1.00 95.26           C  
ATOM    763  N   GLU C  19       6.256   4.416  11.571  1.00 95.40           N  
ATOM    764  CA  GLU C  19       5.748   3.057  11.407  1.00 95.40           C  
ATOM    765  C   GLU C  19       6.234   2.440  10.099  1.00 95.40           C  
ATOM    766  CB  GLU C  19       4.218   3.046  11.456  1.00 95.40           C  
ATOM    767  O   GLU C  19       6.571   1.255  10.053  1.00 95.40           O  
ATOM    768  CG  GLU C  19       3.645   3.320  12.840  1.00 95.40           C  
ATOM    769  CD  GLU C  19       2.125   3.304  12.874  1.00 95.40           C  
ATOM    770  OE1 GLU C  19       1.530   3.976  13.747  1.00 95.40           O  
ATOM    771  OE2 GLU C  19       1.524   2.613  12.021  1.00 95.40           O  
ATOM    772  N   HIS C  20       6.270   3.279   9.079  1.00 95.06           N  
ATOM    773  CA  HIS C  20       6.756   2.807   7.787  1.00 95.06           C  
ATOM    774  C   HIS C  20       8.226   2.409   7.863  1.00 95.06           C  
ATOM    775  CB  HIS C  20       6.557   3.881   6.715  1.00 95.06           C  
ATOM    776  O   HIS C  20       8.620   1.367   7.332  1.00 95.06           O  
ATOM    777  CG  HIS C  20       7.198   3.547   5.406  1.00 95.06           C  
ATOM    778  CD2 HIS C  20       6.735   2.851   4.341  1.00 95.06           C  
ATOM    779  ND1 HIS C  20       8.477   3.944   5.081  1.00 95.06           N  
ATOM    780  CE1 HIS C  20       8.774   3.506   3.869  1.00 95.06           C  
ATOM    781  NE2 HIS C  20       7.733   2.839   3.398  1.00 95.06           N  
ATOM    782  N   GLU C  21       9.077   3.176   8.495  1.00 94.47           N  
ATOM    783  CA  GLU C  21      10.500   2.874   8.621  1.00 94.47           C  
ATOM    784  C   GLU C  21      10.723   1.594   9.423  1.00 94.47           C  
ATOM    785  CB  GLU C  21      11.241   4.041   9.277  1.00 94.47           C  
ATOM    786  O   GLU C  21      11.586   0.784   9.080  1.00 94.47           O  
ATOM    787  CG  GLU C  21      11.400   5.254   8.372  1.00 94.47           C  
ATOM    788  CD  GLU C  21      11.952   6.473   9.094  1.00 94.47           C  
ATOM    789  OE1 GLU C  21      12.108   7.539   8.455  1.00 94.47           O  
ATOM    790  OE2 GLU C  21      12.232   6.362  10.308  1.00 94.47           O  
ATOM    791  N   GLU C  22       9.843   1.336  10.449  1.00 95.26           N  
ATOM    792  CA  GLU C  22       9.935   0.115  11.244  1.00 95.26           C  
ATOM    793  C   GLU C  22       9.557  -1.111  10.418  1.00 95.26           C  
ATOM    794  CB  GLU C  22       9.040   0.211  12.483  1.00 95.26           C  
ATOM    795  O   GLU C  22      10.225  -2.145  10.490  1.00 95.26           O  
ATOM    796  CG  GLU C  22       9.566   1.160  13.549  1.00 95.26           C  
ATOM    797  CD  GLU C  22       8.597   1.364  14.703  1.00 95.26           C  
ATOM    798  OE1 GLU C  22       8.896   2.170  15.612  1.00 95.26           O  
ATOM    799  OE2 GLU C  22       7.530   0.710  14.697  1.00 95.26           O  
ATOM    800  N   LEU C  23       8.519  -0.983   9.582  1.00 93.90           N  
ATOM    801  CA  LEU C  23       8.075  -2.080   8.729  1.00 93.90           C  
ATOM    802  C   LEU C  23       9.116  -2.392   7.659  1.00 93.90           C  
ATOM    803  CB  LEU C  23       6.736  -1.739   8.071  1.00 93.90           C  
ATOM    804  O   LEU C  23       9.370  -3.560   7.356  1.00 93.90           O  
ATOM    805  CG  LEU C  23       5.495  -1.859   8.957  1.00 93.90           C  
ATOM    806  CD1 LEU C  23       4.282  -1.259   8.255  1.00 93.90           C  
ATOM    807  CD2 LEU C  23       5.239  -3.317   9.325  1.00 93.90           C  
ATOM    808  N   GLU C  24       9.723  -1.340   7.161  1.00 94.84           N  
ATOM    809  CA  GLU C  24      10.763  -1.518   6.152  1.00 94.84           C  
ATOM    810  C   GLU C  24      11.956  -2.283   6.718  1.00 94.84           C  
ATOM    811  CB  GLU C  24      11.218  -0.162   5.605  1.00 94.84           C  
ATOM    812  O   GLU C  24      12.521  -3.147   6.045  1.00 94.84           O  
ATOM    813  CG  GLU C  24      12.159  -0.265   4.413  1.00 94.84           C  
ATOM    814  CD  GLU C  24      12.589   1.089   3.870  1.00 94.84           C  
ATOM    815  OE1 GLU C  24      13.150   1.144   2.752  1.00 94.84           O  
ATOM    816  OE2 GLU C  24      12.365   2.102   4.569  1.00 94.84           O  
ATOM    817  N   GLU C  25      12.366  -2.034   7.991  1.00 94.53           N  
ATOM    818  CA  GLU C  25      13.481  -2.727   8.630  1.00 94.53           C  
ATOM    819  C   GLU C  25      13.152  -4.197   8.874  1.00 94.53           C  
ATOM    820  CB  GLU C  25      13.853  -2.045   9.950  1.00 94.53           C  
ATOM    821  O   GLU C  25      13.981  -5.074   8.622  1.00 94.53           O  
ATOM    822  CG  GLU C  25      14.628  -0.747   9.775  1.00 94.53           C  
ATOM    823  CD  GLU C  25      14.871  -0.013  11.084  1.00 94.53           C  
ATOM    824  OE1 GLU C  25      15.460   1.092  11.059  1.00 94.53           O  
ATOM    825  OE2 GLU C  25      14.471  -0.547  12.142  1.00 94.53           O  
ATOM    826  N   ARG C  26      11.913  -4.519   9.286  1.00 94.00           N  
ATOM    827  CA  ARG C  26      11.486  -5.895   9.518  1.00 94.00           C  
ATOM    828  C   ARG C  26      11.418  -6.676   8.210  1.00 94.00           C  
ATOM    829  CB  ARG C  26      10.125  -5.925  10.218  1.00 94.00           C  
ATOM    830  O   ARG C  26      11.781  -7.853   8.164  1.00 94.00           O  
ATOM    831  CG  ARG C  26      10.172  -5.494  11.675  1.00 94.00           C  
ATOM    832  CD  ARG C  26       8.776  -5.340  12.263  1.00 94.00           C  
ATOM    833  NE  ARG C  26       8.098  -6.628  12.386  1.00 94.00           N  
ATOM    834  NH1 ARG C  26       6.046  -5.727  12.948  1.00 94.00           N  
ATOM    835  NH2 ARG C  26       6.302  -8.000  12.792  1.00 94.00           N  
ATOM    836  CZ  ARG C  26       6.817  -6.782  12.708  1.00 94.00           C  
ATOM    837  N   LEU C  27      10.965  -6.031   7.141  1.00 92.51           N  
ATOM    838  CA  LEU C  27      10.888  -6.678   5.836  1.00 92.51           C  
ATOM    839  C   LEU C  27      12.280  -7.010   5.310  1.00 92.51           C  
ATOM    840  CB  LEU C  27      10.153  -5.781   4.836  1.00 92.51           C  
ATOM    841  O   LEU C  27      12.492  -8.079   4.733  1.00 92.51           O  
ATOM    842  CG  LEU C  27       8.629  -5.738   4.956  1.00 92.51           C  
ATOM    843  CD1 LEU C  27       8.063  -4.593   4.123  1.00 92.51           C  
ATOM    844  CD2 LEU C  27       8.020  -7.069   4.527  1.00 92.51           C  
ATOM    845  N   LYS C  28      13.254  -6.125   5.524  1.00 92.28           N  
ATOM    846  CA  LYS C  28      14.633  -6.346   5.098  1.00 92.28           C  
ATOM    847  C   LYS C  28      15.241  -7.554   5.806  1.00 92.28           C  
ATOM    848  CB  LYS C  28      15.482  -5.102   5.362  1.00 92.28           C  
ATOM    849  O   LYS C  28      15.928  -8.365   5.182  1.00 92.28           O  
ATOM    850  CG  LYS C  28      15.290  -3.993   4.338  1.00 92.28           C  
ATOM    851  CD  LYS C  28      16.193  -2.801   4.630  1.00 92.28           C  
ATOM    852  CE  LYS C  28      15.912  -1.641   3.683  1.00 92.28           C  
ATOM    853  NZ  LYS C  28      16.718  -0.433   4.033  1.00 92.28           N  
ATOM    854  N   GLU C  29      14.947  -7.731   7.162  1.00 93.28           N  
ATOM    855  CA  GLU C  29      15.473  -8.852   7.934  1.00 93.28           C  
ATOM    856  C   GLU C  29      14.871 -10.174   7.467  1.00 93.28           C  
ATOM    857  CB  GLU C  29      15.205  -8.650   9.427  1.00 93.28           C  
ATOM    858  O   GLU C  29      15.585 -11.167   7.312  1.00 93.28           O  
ATOM    859  CG  GLU C  29      16.080  -7.583  10.070  1.00 93.28           C  
ATOM    860  CD  GLU C  29      15.746  -7.334  11.532  1.00 93.28           C  
ATOM    861  OE1 GLU C  29      16.383  -6.458  12.160  1.00 93.28           O  
ATOM    862  OE2 GLU C  29      14.840  -8.022  12.055  1.00 93.28           O  
ATOM    863  N   LEU C  30      13.554 -10.125   7.153  1.00 90.67           N  
ATOM    864  CA  LEU C  30      12.860 -11.336   6.727  1.00 90.67           C  
ATOM    865  C   LEU C  30      13.287 -11.739   5.319  1.00 90.67           C  
ATOM    866  CB  LEU C  30      11.344 -11.130   6.774  1.00 90.67           C  
ATOM    867  O   LEU C  30      13.369 -12.929   5.008  1.00 90.67           O  
ATOM    868  CG  LEU C  30      10.484 -12.384   6.612  1.00 90.67           C  
ATOM    869  CD1 LEU C  30      10.844 -13.414   7.677  1.00 90.67           C  
ATOM    870  CD2 LEU C  30       9.003 -12.030   6.682  1.00 90.67           C  
ATOM    871  N   LYS C  31      13.616 -10.801   4.514  1.00 91.53           N  
ATOM    872  CA  LYS C  31      14.096 -11.066   3.160  1.00 91.53           C  
ATOM    873  C   LYS C  31      15.377 -11.895   3.184  1.00 91.53           C  
ATOM    874  CB  LYS C  31      14.334  -9.756   2.408  1.00 91.53           C  
ATOM    875  O   LYS C  31      15.563 -12.785   2.351  1.00 91.53           O  
ATOM    876  CG  LYS C  31      14.717  -9.942   0.947  1.00 91.53           C  
ATOM    877  CD  LYS C  31      14.982  -8.606   0.265  1.00 91.53           C  
ATOM    878  CE  LYS C  31      15.616  -8.794  -1.107  1.00 91.53           C  
ATOM    879  NZ  LYS C  31      15.952  -7.486  -1.746  1.00 91.53           N  
ATOM    880  N   LYS C  32      16.295 -11.615   4.166  1.00 90.12           N  
ATOM    881  CA  LYS C  32      17.537 -12.371   4.299  1.00 90.12           C  
ATOM    882  C   LYS C  32      17.258 -13.837   4.619  1.00 90.12           C  
ATOM    883  CB  LYS C  32      18.425 -11.758   5.383  1.00 90.12           C  
ATOM    884  O   LYS C  32      17.934 -14.730   4.105  1.00 90.12           O  
ATOM    885  CG  LYS C  32      19.054 -10.429   4.990  1.00 90.12           C  
ATOM    886  CD  LYS C  32      19.959  -9.892   6.091  1.00 90.12           C  
ATOM    887  CE  LYS C  32      20.497  -8.509   5.749  1.00 90.12           C  
ATOM    888  NZ  LYS C  32      21.321  -7.945   6.859  1.00 90.12           N  
ATOM    889  N   GLU C  33      16.197 -14.076   5.355  1.00 88.64           N  
ATOM    890  CA  GLU C  33      15.816 -15.430   5.747  1.00 88.64           C  
ATOM    891  C   GLU C  33      15.177 -16.182   4.583  1.00 88.64           C  
ATOM    892  CB  GLU C  33      14.858 -15.395   6.940  1.00 88.64           C  
ATOM    893  O   GLU C  33      15.324 -17.401   4.470  1.00 88.64           O  
ATOM    894  CG  GLU C  33      15.508 -14.935   8.237  1.00 88.64           C  
ATOM    895  CD  GLU C  33      14.544 -14.904   9.413  1.00 88.64           C  
ATOM    896  OE1 GLU C  33      14.954 -14.497  10.523  1.00 88.64           O  
ATOM    897  OE2 GLU C  33      13.370 -15.292   9.222  1.00 88.64           O  
ATOM    898  N   LEU C  34      14.523 -15.440   3.597  1.00 87.67           N  
ATOM    899  CA  LEU C  34      13.811 -16.040   2.474  1.00 87.67           C  
ATOM    900  C   LEU C  34      14.786 -16.526   1.408  1.00 87.67           C  
ATOM    901  CB  LEU C  34      12.829 -15.036   1.865  1.00 87.67           C  
ATOM    902  O   LEU C  34      14.436 -17.367   0.577  1.00 87.67           O  
ATOM    903  CG  LEU C  34      11.562 -14.751   2.672  1.00 87.67           C  
ATOM    904  CD1 LEU C  34      10.806 -13.570   2.073  1.00 87.67           C  
ATOM    905  CD2 LEU C  34      10.673 -15.988   2.729  1.00 87.67           C  
ATOM    906  N   GLU C  35      16.015 -15.975   1.437  1.00 87.21           N  
ATOM    907  CA  GLU C  35      17.027 -16.395   0.472  1.00 87.21           C  
ATOM    908  C   GLU C  35      17.364 -17.874   0.634  1.00 87.21           C  
ATOM    909  CB  GLU C  35      18.294 -15.548   0.617  1.00 87.21           C  
ATOM    910  O   GLU C  35      17.739 -18.541  -0.333  1.00 87.21           O  
ATOM    911  CG  GLU C  35      18.155 -14.136   0.066  1.00 87.21           C  
ATOM    912  CD  GLU C  35      19.421 -13.307   0.215  1.00 87.21           C  
ATOM    913  OE1 GLU C  35      19.454 -12.155  -0.275  1.00 87.21           O  
ATOM    914  OE2 GLU C  35      20.389 -13.814   0.826  1.00 87.21           O  
ATOM    915  N   LYS C  36      16.963 -18.414   1.806  1.00 81.75           N  
ATOM    916  CA  LYS C  36      17.133 -19.842   2.055  1.00 81.75           C  
ATOM    917  C   LYS C  36      15.815 -20.592   1.879  1.00 81.75           C  
ATOM    918  CB  LYS C  36      17.688 -20.080   3.460  1.00 81.75           C  
ATOM    919  O   LYS C  36      14.775 -19.979   1.630  1.00 81.75           O  
ATOM    920  CG  LYS C  36      19.042 -19.431   3.709  1.00 81.75           C  
ATOM    921  CD  LYS C  36      19.529 -19.681   5.130  1.00 81.75           C  
ATOM    922  CE  LYS C  36      20.849 -18.974   5.402  1.00 81.75           C  
ATOM    923  NZ  LYS C  36      21.291 -19.151   6.818  1.00 81.75           N  
ATOM    924  N   SER C  37      15.692 -21.615   1.645  1.00 82.42           N  
ATOM    925  CA  SER C  37      14.454 -22.374   1.509  1.00 82.42           C  
ATOM    926  C   SER C  37      13.470 -22.030   2.622  1.00 82.42           C  
ATOM    927  CB  SER C  37      14.741 -23.875   1.516  1.00 82.42           C  
ATOM    928  O   SER C  37      13.498 -22.641   3.692  1.00 82.42           O  
ATOM    929  OG  SER C  37      15.505 -24.247   0.382  1.00 82.42           O  
ATOM    930  N   PRO C  38      12.539 -20.898   2.285  1.00 82.15           N  
ATOM    931  CA  PRO C  38      11.645 -20.456   3.358  1.00 82.15           C  
ATOM    932  C   PRO C  38      10.686 -21.553   3.816  1.00 82.15           C  
ATOM    933  CB  PRO C  38      10.880 -19.292   2.724  1.00 82.15           C  
ATOM    934  O   PRO C  38      10.223 -22.354   3.000  1.00 82.15           O  
ATOM    935  CG  PRO C  38      10.971 -19.532   1.251  1.00 82.15           C  
ATOM    936  CD  PRO C  38      12.210 -20.334   0.975  1.00 82.15           C  
ATOM    937  N   SER C  39      10.650 -21.619   5.064  1.00 85.72           N  
ATOM    938  CA  SER C  39       9.564 -22.438   5.592  1.00 85.72           C  
ATOM    939  C   SER C  39       8.211 -21.769   5.372  1.00 85.72           C  
ATOM    940  CB  SER C  39       9.771 -22.708   7.083  1.00 85.72           C  
ATOM    941  O   SER C  39       8.142 -20.570   5.096  1.00 85.72           O  
ATOM    942  OG  SER C  39       9.544 -21.535   7.844  1.00 85.72           O  
ATOM    943  N   GLN C  40       7.214 -22.458   5.338  1.00 89.61           N  
ATOM    944  CA  GLN C  40       5.852 -21.947   5.224  1.00 89.61           C  
ATOM    945  C   GLN C  40       5.577 -20.874   6.274  1.00 89.61           C  
ATOM    946  CB  GLN C  40       4.838 -23.085   5.359  1.00 89.61           C  
ATOM    947  O   GLN C  40       4.910 -19.877   5.990  1.00 89.61           O  
ATOM    948  CG  GLN C  40       4.685 -23.924   4.097  1.00 89.61           C  
ATOM    949  CD  GLN C  40       4.007 -23.170   2.969  1.00 89.61           C  
ATOM    950  NE2 GLN C  40       4.362 -23.506   1.734  1.00 89.61           N  
ATOM    951  OE1 GLN C  40       3.171 -22.292   3.206  1.00 89.61           O  
ATOM    952  N   GLU C  41       6.135 -21.026   7.413  1.00 90.54           N  
ATOM    953  CA  GLU C  41       5.949 -20.066   8.497  1.00 90.54           C  
ATOM    954  C   GLU C  41       6.599 -18.726   8.164  1.00 90.54           C  
ATOM    955  CB  GLU C  41       6.517 -20.616   9.807  1.00 90.54           C  
ATOM    956  O   GLU C  41       6.022 -17.668   8.424  1.00 90.54           O  
ATOM    957  CG  GLU C  41       6.095 -19.828  11.039  1.00 90.54           C  
ATOM    958  CD  GLU C  41       6.541 -20.470  12.343  1.00 90.54           C  
ATOM    959  OE1 GLU C  41       6.285 -19.890  13.423  1.00 90.54           O  
ATOM    960  OE2 GLU C  41       7.151 -21.561  12.285  1.00 90.54           O  
ATOM    961  N   GLU C  42       7.762 -18.732   7.603  1.00 91.98           N  
ATOM    962  CA  GLU C  42       8.467 -17.512   7.219  1.00 91.98           C  
ATOM    963  C   GLU C  42       7.725 -16.771   6.111  1.00 91.98           C  
ATOM    964  CB  GLU C  42       9.895 -17.835   6.771  1.00 91.98           C  
ATOM    965  O   GLU C  42       7.636 -15.541   6.132  1.00 91.98           O  
ATOM    966  CG  GLU C  42      10.824 -18.227   7.911  1.00 91.98           C  
ATOM    967  CD  GLU C  42      12.150 -18.799   7.436  1.00 91.98           C  
ATOM    968  OE1 GLU C  42      13.125 -18.806   8.221  1.00 91.98           O  
ATOM    969  OE2 GLU C  42      12.215 -19.242   6.268  1.00 91.98           O  
ATOM    970  N   LEU C  43       7.101 -17.498   5.220  1.00 90.52           N  
ATOM    971  CA  LEU C  43       6.332 -16.890   4.139  1.00 90.52           C  
ATOM    972  C   LEU C  43       5.086 -16.197   4.681  1.00 90.52           C  
ATOM    973  CB  LEU C  43       5.934 -17.946   3.105  1.00 90.52           C  
ATOM    974  O   LEU C  43       4.748 -15.092   4.251  1.00 90.52           O  
ATOM    975  CG  LEU C  43       7.045 -18.439   2.177  1.00 90.52           C  
ATOM    976  CD1 LEU C  43       6.595 -19.688   1.427  1.00 90.52           C  
ATOM    977  CD2 LEU C  43       7.454 -17.341   1.201  1.00 90.52           C  
ATOM    978  N   LYS C  44       4.514 -16.867   5.603  1.00 91.44           N  
ATOM    979  CA  LYS C  44       3.322 -16.292   6.219  1.00 91.44           C  
ATOM    980  C   LYS C  44       3.652 -14.993   6.948  1.00 91.44           C  
ATOM    981  CB  LYS C  44       2.683 -17.289   7.187  1.00 91.44           C  
ATOM    982  O   LYS C  44       2.893 -14.024   6.876  1.00 91.44           O  
ATOM    983  CG  LYS C  44       1.931 -18.421   6.503  1.00 91.44           C  
ATOM    984  CD  LYS C  44       1.293 -19.361   7.517  1.00 91.44           C  
ATOM    985  CE  LYS C  44       0.642 -20.559   6.839  1.00 91.44           C  
ATOM    986  NZ  LYS C  44       0.095 -21.530   7.833  1.00 91.44           N  
ATOM    987  N   LYS C  45       4.787 -15.021   7.642  1.00 92.13           N  
ATOM    988  CA  LYS C  45       5.219 -13.814   8.342  1.00 92.13           C  
ATOM    989  C   LYS C  45       5.480 -12.675   7.361  1.00 92.13           C  
ATOM    990  CB  LYS C  45       6.474 -14.093   9.169  1.00 92.13           C  
ATOM    991  O   LYS C  45       5.111 -11.528   7.621  1.00 92.13           O  
ATOM    992  CG  LYS C  45       6.215 -14.890  10.438  1.00 92.13           C  
ATOM    993  CD  LYS C  45       7.499 -15.121  11.225  1.00 92.13           C  
ATOM    994  CE  LYS C  45       7.266 -16.034  12.421  1.00 92.13           C  
ATOM    995  NZ  LYS C  45       8.540 -16.347  13.136  1.00 92.13           N  
ATOM    996  N   PHE C  46       6.102 -13.012   6.261  1.00 91.78           N  
ATOM    997  CA  PHE C  46       6.390 -12.013   5.239  1.00 91.78           C  
ATOM    998  C   PHE C  46       5.101 -11.427   4.675  1.00 91.78           C  
ATOM    999  CB  PHE C  46       7.227 -12.623   4.110  1.00 91.78           C  
ATOM   1000  O   PHE C  46       4.974 -10.208   4.539  1.00 91.78           O  
ATOM   1001  CG  PHE C  46       7.586 -11.645   3.024  1.00 91.78           C  
ATOM   1002  CD1 PHE C  46       6.802 -11.536   1.881  1.00 91.78           C  
ATOM   1003  CD2 PHE C  46       8.707 -10.834   3.145  1.00 91.78           C  
ATOM   1004  CE1 PHE C  46       7.131 -10.632   0.874  1.00 91.78           C  
ATOM   1005  CE2 PHE C  46       9.042  -9.929   2.142  1.00 91.78           C  
ATOM   1006  CZ  PHE C  46       8.254  -9.830   1.007  1.00 91.78           C  
ATOM   1007  N   ILE C  47       4.124 -12.308   4.334  1.00 92.04           N  
ATOM   1008  CA  ILE C  47       2.858 -11.879   3.750  1.00 92.04           C  
ATOM   1009  C   ILE C  47       2.109 -10.988   4.739  1.00 92.04           C  
ATOM   1010  CB  ILE C  47       1.982 -13.087   3.348  1.00 92.04           C  
ATOM   1011  O   ILE C  47       1.517  -9.978   4.349  1.00 92.04           O  
ATOM   1012  CG1 ILE C  47       2.623 -13.845   2.180  1.00 92.04           C  
ATOM   1013  CG2 ILE C  47       0.564 -12.632   2.993  1.00 92.04           C  
ATOM   1014  CD1 ILE C  47       1.928 -15.155   1.836  1.00 92.04           C  
ATOM   1015  N   LYS C  48       2.230 -11.288   6.000  1.00 92.84           N  
ATOM   1016  CA  LYS C  48       1.592 -10.472   7.029  1.00 92.84           C  
ATOM   1017  C   LYS C  48       2.211  -9.079   7.088  1.00 92.84           C  
ATOM   1018  CB  LYS C  48       1.699 -11.151   8.396  1.00 92.84           C  
ATOM   1019  O   LYS C  48       1.497  -8.081   7.209  1.00 92.84           O  
ATOM   1020  CG  LYS C  48       0.879 -10.478   9.487  1.00 92.84           C  
ATOM   1021  CD  LYS C  48       0.873 -11.300  10.769  1.00 92.84           C  
ATOM   1022  CE  LYS C  48       0.061 -10.623  11.865  1.00 92.84           C  
ATOM   1023  NZ  LYS C  48       0.055 -11.424  13.125  1.00 92.84           N  
ATOM   1024  N   LEU C  49       3.461  -9.028   7.011  1.00 93.38           N  
ATOM   1025  CA  LEU C  49       4.148  -7.741   7.034  1.00 93.38           C  
ATOM   1026  C   LEU C  49       3.792  -6.913   5.803  1.00 93.38           C  
ATOM   1027  CB  LEU C  49       5.664  -7.943   7.107  1.00 93.38           C  
ATOM   1028  O   LEU C  49       3.610  -5.697   5.899  1.00 93.38           O  
ATOM   1029  CG  LEU C  49       6.221  -8.411   8.452  1.00 93.38           C  
ATOM   1030  CD1 LEU C  49       7.704  -8.745   8.323  1.00 93.38           C  
ATOM   1031  CD2 LEU C  49       5.998  -7.348   9.522  1.00 93.38           C  
ATOM   1032  N   ALA C  50       3.710  -7.478   4.683  1.00 93.09           N  
ATOM   1033  CA  ALA C  50       3.296  -6.798   3.459  1.00 93.09           C  
ATOM   1034  C   ALA C  50       1.894  -6.213   3.604  1.00 93.09           C  
ATOM   1035  CB  ALA C  50       3.348  -7.758   2.273  1.00 93.09           C  
ATOM   1036  O   ALA C  50       1.626  -5.104   3.135  1.00 93.09           O  
ATOM   1037  N   GLN C  51       1.100  -6.977   4.293  1.00 93.59           N  
ATOM   1038  CA  GLN C  51      -0.262  -6.511   4.535  1.00 93.59           C  
ATOM   1039  C   GLN C  51      -0.268  -5.256   5.402  1.00 93.59           C  
ATOM   1040  CB  GLN C  51      -1.096  -7.610   5.196  1.00 93.59           C  
ATOM   1041  O   GLN C  51      -1.055  -4.337   5.168  1.00 93.59           O  
ATOM   1042  CG  GLN C  51      -2.569  -7.256   5.350  1.00 93.59           C  
ATOM   1043  CD  GLN C  51      -3.310  -7.243   4.026  1.00 93.59           C  
ATOM   1044  NE2 GLN C  51      -4.329  -6.396   3.926  1.00 93.59           N  
ATOM   1045  OE1 GLN C  51      -2.970  -7.987   3.101  1.00 93.59           O  
ATOM   1046  N   GLU C  52       0.483  -5.169   6.380  1.00 94.22           N  
ATOM   1047  CA  GLU C  52       0.579  -3.988   7.232  1.00 94.22           C  
ATOM   1048  C   GLU C  52       1.025  -2.766   6.433  1.00 94.22           C  
ATOM   1049  CB  GLU C  52       1.545  -4.239   8.392  1.00 94.22           C  
ATOM   1050  O   GLU C  52       0.549  -1.654   6.673  1.00 94.22           O  
ATOM   1051  CG  GLU C  52       1.027  -5.235   9.419  1.00 94.22           C  
ATOM   1052  CD  GLU C  52       1.992  -5.466  10.572  1.00 94.22           C  
ATOM   1053  OE1 GLU C  52       1.668  -6.257  11.486  1.00 94.22           O  
ATOM   1054  OE2 GLU C  52       3.081  -4.850  10.560  1.00 94.22           O  
ATOM   1055  N   LEU C  53       1.950  -2.952   5.482  1.00 94.56           N  
ATOM   1056  CA  LEU C  53       2.392  -1.873   4.606  1.00 94.56           C  
ATOM   1057  C   LEU C  53       1.236  -1.355   3.756  1.00 94.56           C  
ATOM   1058  CB  LEU C  53       3.533  -2.348   3.703  1.00 94.56           C  
ATOM   1059  O   LEU C  53       1.092  -0.146   3.567  1.00 94.56           O  
ATOM   1060  CG  LEU C  53       4.147  -1.296   2.777  1.00 94.56           C  
ATOM   1061  CD1 LEU C  53       4.739  -0.152   3.593  1.00 94.56           C  
ATOM   1062  CD2 LEU C  53       5.208  -1.927   1.882  1.00 94.56           C  
ATOM   1063  N   ILE C  54       0.381  -2.215   3.238  1.00 94.49           N  
ATOM   1064  CA  ILE C  54      -0.784  -1.856   2.437  1.00 94.49           C  
ATOM   1065  C   ILE C  54      -1.741  -1.007   3.270  1.00 94.49           C  
ATOM   1066  CB  ILE C  54      -1.509  -3.110   1.900  1.00 94.49           C  
ATOM   1067  O   ILE C  54      -2.249   0.013   2.797  1.00 94.49           O  
ATOM   1068  CG1 ILE C  54      -0.674  -3.781   0.803  1.00 94.49           C  
ATOM   1069  CG2 ILE C  54      -2.903  -2.746   1.380  1.00 94.49           C  
ATOM   1070  CD1 ILE C  54      -1.197  -5.145   0.374  1.00 94.49           C  
ATOM   1071  N   LYS C  55      -1.923  -1.344   4.547  1.00 95.16           N  
ATOM   1072  CA  LYS C  55      -2.797  -0.585   5.437  1.00 95.16           C  
ATOM   1073  C   LYS C  55      -2.237   0.811   5.698  1.00 95.16           C  
ATOM   1074  CB  LYS C  55      -2.991  -1.327   6.760  1.00 95.16           C  
ATOM   1075  O   LYS C  55      -2.988   1.787   5.752  1.00 95.16           O  
ATOM   1076  CG  LYS C  55      -3.895  -2.547   6.658  1.00 95.16           C  
ATOM   1077  CD  LYS C  55      -4.037  -3.251   8.002  1.00 95.16           C  
ATOM   1078  CE  LYS C  55      -4.887  -4.509   7.887  1.00 95.16           C  
ATOM   1079  NZ  LYS C  55      -4.948  -5.256   9.179  1.00 95.16           N  
ATOM   1080  N   LEU C  56      -0.936   0.867   5.826  1.00 95.04           N  
ATOM   1081  CA  LEU C  56      -0.285   2.154   6.043  1.00 95.04           C  
ATOM   1082  C   LEU C  56      -0.474   3.069   4.838  1.00 95.04           C  
ATOM   1083  CB  LEU C  56       1.207   1.960   6.323  1.00 95.04           C  
ATOM   1084  O   LEU C  56      -0.737   4.263   4.995  1.00 95.04           O  
ATOM   1085  CG  LEU C  56       1.581   1.540   7.746  1.00 95.04           C  
ATOM   1086  CD1 LEU C  56       3.069   1.218   7.829  1.00 95.04           C  
ATOM   1087  CD2 LEU C  56       1.209   2.634   8.742  1.00 95.04           C  
ATOM   1088  N   THR C  57      -0.367   2.561   3.628  1.00 95.45           N  
ATOM   1089  CA  THR C  57      -0.571   3.340   2.411  1.00 95.45           C  
ATOM   1090  C   THR C  57      -1.992   3.892   2.355  1.00 95.45           C  
ATOM   1091  CB  THR C  57      -0.295   2.495   1.154  1.00 95.45           C  
ATOM   1092  O   THR C  57      -2.200   5.049   1.983  1.00 95.45           O  
ATOM   1093  CG2 THR C  57      -0.439   3.331  -0.113  1.00 95.45           C  
ATOM   1094  OG1 THR C  57       1.037   1.972   1.220  1.00 95.45           O  
ATOM   1095  N   LEU C  58      -2.920   3.059   2.725  1.00 96.00           N  
ATOM   1096  CA  LEU C  58      -4.313   3.493   2.755  1.00 96.00           C  
ATOM   1097  C   LEU C  58      -4.489   4.690   3.684  1.00 96.00           C  
ATOM   1098  CB  LEU C  58      -5.222   2.346   3.204  1.00 96.00           C  
ATOM   1099  O   LEU C  58      -5.150   5.667   3.325  1.00 96.00           O  
ATOM   1100  CG  LEU C  58      -6.714   2.665   3.310  1.00 96.00           C  
ATOM   1101  CD1 LEU C  58      -7.295   2.947   1.928  1.00 96.00           C  
ATOM   1102  CD2 LEU C  58      -7.460   1.519   3.986  1.00 96.00           C  
ATOM   1103  N   GLU C  59      -3.952   4.671   4.895  1.00 95.59           N  
ATOM   1104  CA  GLU C  59      -4.074   5.760   5.860  1.00 95.59           C  
ATOM   1105  C   GLU C  59      -3.427   7.039   5.334  1.00 95.59           C  
ATOM   1106  CB  GLU C  59      -3.446   5.365   7.199  1.00 95.59           C  
ATOM   1107  O   GLU C  59      -3.970   8.132   5.510  1.00 95.59           O  
ATOM   1108  CG  GLU C  59      -4.255   4.339   7.979  1.00 95.59           C  
ATOM   1109  CD  GLU C  59      -3.633   3.975   9.317  1.00 95.59           C  
ATOM   1110  OE1 GLU C  59      -4.027   2.946   9.910  1.00 95.59           O  
ATOM   1111  OE2 GLU C  59      -2.744   4.727   9.777  1.00 95.59           O  
ATOM   1112  N   LEU C  60      -2.300   6.907   4.673  1.00 95.17           N  
ATOM   1113  CA  LEU C  60      -1.613   8.063   4.107  1.00 95.17           C  
ATOM   1114  C   LEU C  60      -2.464   8.727   3.030  1.00 95.17           C  
ATOM   1115  CB  LEU C  60      -0.260   7.649   3.522  1.00 95.17           C  
ATOM   1116  O   LEU C  60      -2.542   9.956   2.964  1.00 95.17           O  
ATOM   1117  CG  LEU C  60       0.887   7.484   4.519  1.00 95.17           C  
ATOM   1118  CD1 LEU C  60       2.083   6.818   3.845  1.00 95.17           C  
ATOM   1119  CD2 LEU C  60       1.283   8.833   5.109  1.00 95.17           C  
ATOM   1120  N   ILE C  61      -3.087   7.977   2.167  1.00 95.46           N  
ATOM   1121  CA  ILE C  61      -3.942   8.499   1.106  1.00 95.46           C  
ATOM   1122  C   ILE C  61      -5.136   9.228   1.717  1.00 95.46           C  
ATOM   1123  CB  ILE C  61      -4.426   7.373   0.165  1.00 95.46           C  
ATOM   1124  O   ILE C  61      -5.513  10.309   1.258  1.00 95.46           O  
ATOM   1125  CG1 ILE C  61      -3.254   6.824  -0.657  1.00 95.46           C  
ATOM   1126  CG2 ILE C  61      -5.546   7.878  -0.749  1.00 95.46           C  
ATOM   1127  CD1 ILE C  61      -3.599   5.589  -1.478  1.00 95.46           C  
ATOM   1128  N   GLU C  62      -5.663   8.717   2.832  1.00 95.81           N  
ATOM   1129  CA  GLU C  62      -6.787   9.359   3.507  1.00 95.81           C  
ATOM   1130  C   GLU C  62      -6.389  10.722   4.066  1.00 95.81           C  
ATOM   1131  CB  GLU C  62      -7.322   8.466   4.629  1.00 95.81           C  
ATOM   1132  O   GLU C  62      -7.157  11.683   3.978  1.00 95.81           O  
ATOM   1133  CG  GLU C  62      -8.128   7.274   4.135  1.00 95.81           C  
ATOM   1134  CD  GLU C  62      -8.526   6.316   5.247  1.00 95.81           C  
ATOM   1135  OE1 GLU C  62      -9.439   5.486   5.035  1.00 95.81           O  
ATOM   1136  OE2 GLU C  62      -7.920   6.397   6.339  1.00 95.81           O  
ATOM   1137  N   LEU C  63      -5.235  10.834   4.568  1.00 94.94           N  
ATOM   1138  CA  LEU C  63      -4.757  12.106   5.101  1.00 94.94           C  
ATOM   1139  C   LEU C  63      -4.570  13.127   3.985  1.00 94.94           C  
ATOM   1140  CB  LEU C  63      -3.439  11.909   5.855  1.00 94.94           C  
ATOM   1141  O   LEU C  63      -4.890  14.306   4.156  1.00 94.94           O  
ATOM   1142  CG  LEU C  63      -3.527  11.180   7.196  1.00 94.94           C  
ATOM   1143  CD1 LEU C  63      -2.138  11.021   7.806  1.00 94.94           C  
ATOM   1144  CD2 LEU C  63      -4.453  11.925   8.151  1.00 94.94           C  
ATOM   1145  N   SER C  64      -4.083  12.691   2.866  1.00 94.35           N  
ATOM   1146  CA  SER C  64      -3.922  13.575   1.716  1.00 94.35           C  
ATOM   1147  C   SER C  64      -5.264  14.133   1.255  1.00 94.35           C  
ATOM   1148  CB  SER C  64      -3.243  12.837   0.562  1.00 94.35           C  
ATOM   1149  O   SER C  64      -5.375  15.320   0.941  1.00 94.35           O  
ATOM   1150  OG  SER C  64      -1.926  12.453   0.916  1.00 94.35           O  
ATOM   1151  N   LEU C  65      -6.267  13.307   1.237  1.00 95.16           N  
ATOM   1152  CA  LEU C  65      -7.600  13.745   0.835  1.00 95.16           C  
ATOM   1153  C   LEU C  65      -8.133  14.807   1.791  1.00 95.16           C  
ATOM   1154  CB  LEU C  65      -8.563  12.556   0.786  1.00 95.16           C  
ATOM   1155  O   LEU C  65      -8.708  15.808   1.355  1.00 95.16           O  
ATOM   1156  CG  LEU C  65      -8.424  11.620  -0.415  1.00 95.16           C  
ATOM   1157  CD1 LEU C  65      -9.266  10.365  -0.209  1.00 95.16           C  
ATOM   1158  CD2 LEU C  65      -8.827  12.336  -1.700  1.00 95.16           C  
ATOM   1159  N   ARG C  66      -7.958  14.626   3.080  1.00 94.34           N  
ATOM   1160  CA  ARG C  66      -8.414  15.592   4.075  1.00 94.34           C  
ATOM   1161  C   ARG C  66      -7.705  16.931   3.903  1.00 94.34           C  
ATOM   1162  CB  ARG C  66      -8.184  15.056   5.490  1.00 94.34           C  
ATOM   1163  O   ARG C  66      -8.324  17.989   4.036  1.00 94.34           O  
ATOM   1164  CG  ARG C  66      -9.155  13.959   5.898  1.00 94.34           C  
ATOM   1165  CD  ARG C  66      -8.853  13.429   7.293  1.00 94.34           C  
ATOM   1166  NE  ARG C  66      -9.690  12.280   7.626  1.00 94.34           N  
ATOM   1167  NH1 ARG C  66      -8.973  12.132   9.818  1.00 94.34           N  
ATOM   1168  NH2 ARG C  66     -10.526  10.651   9.012  1.00 94.34           N  
ATOM   1169  CZ  ARG C  66      -9.728  11.690   8.818  1.00 94.34           C  
ATOM   1170  N   LEU C  67      -6.452  16.947   3.558  1.00 94.48           N  
ATOM   1171  CA  LEU C  67      -5.691  18.174   3.355  1.00 94.48           C  
ATOM   1172  C   LEU C  67      -6.204  18.937   2.138  1.00 94.48           C  
ATOM   1173  CB  LEU C  67      -4.202  17.860   3.183  1.00 94.48           C  
ATOM   1174  O   LEU C  67      -6.334  20.163   2.178  1.00 94.48           O  
ATOM   1175  CG  LEU C  67      -3.433  17.508   4.457  1.00 94.48           C  
ATOM   1176  CD1 LEU C  67      -2.051  16.964   4.109  1.00 94.48           C  
ATOM   1177  CD2 LEU C  67      -3.320  18.725   5.368  1.00 94.48           C  
ATOM   1178  N   ILE C  68      -6.465  18.209   1.087  1.00 93.60           N  
ATOM   1179  CA  ILE C  68      -6.980  18.842  -0.123  1.00 93.60           C  
ATOM   1180  C   ILE C  68      -8.339  19.476   0.166  1.00 93.60           C  
ATOM   1181  CB  ILE C  68      -7.096  17.830  -1.285  1.00 93.60           C  
ATOM   1182  O   ILE C  68      -8.621  20.587  -0.290  1.00 93.60           O  
ATOM   1183  CG1 ILE C  68      -5.704  17.416  -1.774  1.00 93.60           C  
ATOM   1184  CG2 ILE C  68      -7.927  18.417  -2.430  1.00 93.60           C  
ATOM   1185  CD1 ILE C  68      -5.719  16.319  -2.829  1.00 93.60           C  
ATOM   1186  N   GLU C  69      -9.157  18.788   0.963  1.00 93.72           N  
ATOM   1187  CA  GLU C  69     -10.461  19.333   1.329  1.00 93.72           C  
ATOM   1188  C   GLU C  69     -10.315  20.625   2.128  1.00 93.72           C  
ATOM   1189  CB  GLU C  69     -11.267  18.308   2.131  1.00 93.72           C  
ATOM   1190  O   GLU C  69     -11.087  21.568   1.940  1.00 93.72           O  
ATOM   1191  CG  GLU C  69     -11.816  17.164   1.291  1.00 93.72           C  
ATOM   1192  CD  GLU C  69     -12.482  16.077   2.119  1.00 93.72           C  
ATOM   1193  OE1 GLU C  69     -13.201  15.229   1.543  1.00 93.72           O  
ATOM   1194  OE2 GLU C  69     -12.285  16.074   3.355  1.00 93.72           O  
ATOM   1195  N   LEU C  70      -9.357  20.677   3.054  1.00 91.91           N  
ATOM   1196  CA  LEU C  70      -9.098  21.890   3.822  1.00 91.91           C  
ATOM   1197  C   LEU C  70      -8.630  23.020   2.912  1.00 91.91           C  
ATOM   1198  CB  LEU C  70      -8.050  21.624   4.906  1.00 91.91           C  
ATOM   1199  O   LEU C  70      -9.013  24.176   3.104  1.00 91.91           O  
ATOM   1200  CG  LEU C  70      -8.511  20.796   6.107  1.00 91.91           C  
ATOM   1201  CD1 LEU C  70      -7.326  20.461   7.006  1.00 91.91           C  
ATOM   1202  CD2 LEU C  70      -9.588  21.542   6.889  1.00 91.91           C  
ATOM   1203  N   LEU C  71      -7.801  22.703   1.861  1.00 90.11           N  
ATOM   1204  CA  LEU C  71      -7.282  23.684   0.915  1.00 90.11           C  
ATOM   1205  C   LEU C  71      -8.411  24.294   0.090  1.00 90.11           C  
ATOM   1206  CB  LEU C  71      -6.248  23.039  -0.012  1.00 90.11           C  
ATOM   1207  O   LEU C  71      -8.394  25.491  -0.203  1.00 90.11           O  
ATOM   1208  CG  LEU C  71      -4.850  22.832   0.571  1.00 90.11           C  
ATOM   1209  CD1 LEU C  71      -4.025  21.925  -0.336  1.00 90.11           C  
ATOM   1210  CD2 LEU C  71      -4.151  24.172   0.775  1.00 90.11           C  
ATOM   1211  N   LEU C  72      -9.508  23.472  -0.284  1.00 89.92           N  
ATOM   1212  CA  LEU C  72     -10.613  23.920  -1.124  1.00 89.92           C  
ATOM   1213  C   LEU C  72     -11.636  24.701  -0.306  1.00 89.92           C  
ATOM   1214  CB  LEU C  72     -11.289  22.727  -1.803  1.00 89.92           C  
ATOM   1215  O   LEU C  72     -12.436  25.457  -0.863  1.00 89.92           O  
ATOM   1216  CG  LEU C  72     -10.480  22.018  -2.891  1.00 89.92           C  
ATOM   1217  CD1 LEU C  72     -11.207  20.760  -3.357  1.00 89.92           C  
ATOM   1218  CD2 LEU C  72     -10.221  22.957  -4.063  1.00 89.92           C  
ATOM   1219  N   GLY C  73     -11.819  24.543   0.938  1.00 85.61           N  
ATOM   1220  CA  GLY C  73     -12.779  25.247   1.774  1.00 85.61           C  
ATOM   1221  C   GLY C  73     -12.329  26.646   2.149  1.00 85.61           C  
ATOM   1222  O   GLY C  73     -13.151  27.557   2.267  1.00 85.61           O  
TER    1223      GLY C  73                                                      
ATOM   1224  N   ASP D   1       7.899  26.308  -4.201  1.00 66.10           N  
ATOM   1225  CA  ASP D   1       7.300  25.050  -3.766  1.00 66.10           C  
ATOM   1226  C   ASP D   1       6.713  24.283  -4.949  1.00 66.10           C  
ATOM   1227  CB  ASP D   1       6.216  25.306  -2.716  1.00 66.10           C  
ATOM   1228  O   ASP D   1       6.426  23.089  -4.841  1.00 66.10           O  
ATOM   1229  CG  ASP D   1       5.930  24.092  -1.851  1.00 66.10           C  
ATOM   1230  OD1 ASP D   1       5.354  24.248  -0.753  1.00 66.10           O  
ATOM   1231  OD2 ASP D   1       6.287  22.969  -2.269  1.00 66.10           O  
ATOM   1232  N   GLU D   2       6.276  24.823  -6.086  1.00 87.34           N  
ATOM   1233  CA  GLU D   2       5.792  24.205  -7.316  1.00 87.34           C  
ATOM   1234  C   GLU D   2       6.854  23.299  -7.934  1.00 87.34           C  
ATOM   1235  CB  GLU D   2       5.362  25.275  -8.323  1.00 87.34           C  
ATOM   1236  O   GLU D   2       6.543  22.207  -8.414  1.00 87.34           O  
ATOM   1237  CG  GLU D   2       4.694  24.713  -9.570  1.00 87.34           C  
ATOM   1238  CD  GLU D   2       4.233  25.789 -10.540  1.00 87.34           C  
ATOM   1239  OE1 GLU D   2       3.802  25.448 -11.665  1.00 87.34           O  
ATOM   1240  OE2 GLU D   2       4.304  26.983 -10.172  1.00 87.34           O  
ATOM   1241  N   GLU D   3       8.090  23.739  -7.893  1.00 91.89           N  
ATOM   1242  CA  GLU D   3       9.184  22.967  -8.475  1.00 91.89           C  
ATOM   1243  C   GLU D   3       9.411  21.667  -7.709  1.00 91.89           C  
ATOM   1244  CB  GLU D   3      10.472  23.794  -8.500  1.00 91.89           C  
ATOM   1245  O   GLU D   3       9.639  20.616  -8.312  1.00 91.89           O  
ATOM   1246  CG  GLU D   3      11.517  23.276  -9.477  1.00 91.89           C  
ATOM   1247  CD  GLU D   3      12.678  24.236  -9.679  1.00 91.89           C  
ATOM   1248  OE1 GLU D   3      13.588  23.928 -10.482  1.00 91.89           O  
ATOM   1249  OE2 GLU D   3      12.678  25.306  -9.029  1.00 91.89           O  
ATOM   1250  N   GLU D   4       9.313  21.728  -6.458  1.00 92.46           N  
ATOM   1251  CA  GLU D   4       9.493  20.545  -5.622  1.00 92.46           C  
ATOM   1252  C   GLU D   4       8.406  19.509  -5.889  1.00 92.46           C  
ATOM   1253  CB  GLU D   4       9.501  20.931  -4.140  1.00 92.46           C  
ATOM   1254  O   GLU D   4       8.688  18.312  -5.970  1.00 92.46           O  
ATOM   1255  CG  GLU D   4       9.889  19.791  -3.210  1.00 92.46           C  
ATOM   1256  CD  GLU D   4      10.054  20.227  -1.763  1.00 92.46           C  
ATOM   1257  OE1 GLU D   4      10.419  19.383  -0.913  1.00 92.46           O  
ATOM   1258  OE2 GLU D   4       9.815  21.421  -1.477  1.00 92.46           O  
ATOM   1259  N   VAL D   5       7.224  19.966  -6.073  1.00 91.06           N  
ATOM   1260  CA  VAL D   5       6.105  19.067  -6.336  1.00 91.06           C  
ATOM   1261  C   VAL D   5       6.302  18.376  -7.683  1.00 91.06           C  
ATOM   1262  CB  VAL D   5       4.756  19.820  -6.315  1.00 91.06           C  
ATOM   1263  O   VAL D   5       6.072  17.172  -7.810  1.00 91.06           O  
ATOM   1264  CG1 VAL D   5       3.615  18.895  -6.736  1.00 91.06           C  
ATOM   1265  CG2 VAL D   5       4.492  20.401  -4.927  1.00 91.06           C  
ATOM   1266  N   LYS D   6       6.792  19.071  -8.674  1.00 92.25           N  
ATOM   1267  CA  LYS D   6       7.002  18.516 -10.008  1.00 92.25           C  
ATOM   1268  C   LYS D   6       8.097  17.453  -9.995  1.00 92.25           C  
ATOM   1269  CB  LYS D   6       7.359  19.624 -11.001  1.00 92.25           C  
ATOM   1270  O   LYS D   6       7.980  16.426 -10.667  1.00 92.25           O  
ATOM   1271  CG  LYS D   6       6.172  20.470 -11.437  1.00 92.25           C  
ATOM   1272  CD  LYS D   6       6.576  21.504 -12.480  1.00 92.25           C  
ATOM   1273  CE  LYS D   6       5.405  22.396 -12.867  1.00 92.25           C  
ATOM   1274  NZ  LYS D   6       5.813  23.458 -13.836  1.00 92.25           N  
ATOM   1275  N   GLU D   7       9.080  17.687  -9.208  1.00 93.63           N  
ATOM   1276  CA  GLU D   7      10.165  16.716  -9.114  1.00 93.63           C  
ATOM   1277  C   GLU D   7       9.695  15.426  -8.446  1.00 93.63           C  
ATOM   1278  CB  GLU D   7      11.350  17.305  -8.344  1.00 93.63           C  
ATOM   1279  O   GLU D   7      10.011  14.329  -8.912  1.00 93.63           O  
ATOM   1280  CG  GLU D   7      12.605  16.447  -8.397  1.00 93.63           C  
ATOM   1281  CD  GLU D   7      13.800  17.090  -7.710  1.00 93.63           C  
ATOM   1282  OE1 GLU D   7      14.897  16.487  -7.710  1.00 93.63           O  
ATOM   1283  OE2 GLU D   7      13.638  18.206  -7.168  1.00 93.63           O  
ATOM   1284  N   VAL D   8       8.961  15.491  -7.341  1.00 93.87           N  
ATOM   1285  CA  VAL D   8       8.436  14.328  -6.632  1.00 93.87           C  
ATOM   1286  C   VAL D   8       7.444  13.584  -7.523  1.00 93.87           C  
ATOM   1287  CB  VAL D   8       7.760  14.731  -5.302  1.00 93.87           C  
ATOM   1288  O   VAL D   8       7.425  12.351  -7.546  1.00 93.87           O  
ATOM   1289  CG1 VAL D   8       7.052  13.534  -4.672  1.00 93.87           C  
ATOM   1290  CG2 VAL D   8       8.789  15.317  -4.337  1.00 93.87           C  
ATOM   1291  N   ALA D   9       6.708  14.405  -8.298  1.00 93.87           N  
ATOM   1292  CA  ALA D   9       5.736  13.812  -9.213  1.00 93.87           C  
ATOM   1293  C   ALA D   9       6.431  12.989 -10.293  1.00 93.87           C  
ATOM   1294  CB  ALA D   9       4.873  14.899  -9.849  1.00 93.87           C  
ATOM   1295  O   ALA D   9       5.963  11.908 -10.657  1.00 93.87           O  
ATOM   1296  N   LYS D  10       7.557  13.511 -10.853  1.00 95.10           N  
ATOM   1297  CA  LYS D  10       8.325  12.780 -11.857  1.00 95.10           C  
ATOM   1298  C   LYS D  10       8.842  11.457 -11.297  1.00 95.10           C  
ATOM   1299  CB  LYS D  10       9.493  13.628 -12.362  1.00 95.10           C  
ATOM   1300  O   LYS D  10       8.733  10.417 -11.949  1.00 95.10           O  
ATOM   1301  CG  LYS D  10      10.279  12.986 -13.496  1.00 95.10           C  
ATOM   1302  CD  LYS D  10      11.432  13.872 -13.948  1.00 95.10           C  
ATOM   1303  CE  LYS D  10      12.287  13.183 -15.004  1.00 95.10           C  
ATOM   1304  NZ  LYS D  10      13.443  14.031 -15.420  1.00 95.10           N  
ATOM   1305  N   GLU D  11       9.415  11.432 -10.089  1.00 95.44           N  
ATOM   1306  CA  GLU D  11       9.911  10.220  -9.443  1.00 95.44           C  
ATOM   1307  C   GLU D  11       8.775   9.243  -9.157  1.00 95.44           C  
ATOM   1308  CB  GLU D  11      10.647  10.566  -8.145  1.00 95.44           C  
ATOM   1309  O   GLU D  11       8.928   8.033  -9.341  1.00 95.44           O  
ATOM   1310  CG  GLU D  11      11.997  11.232  -8.363  1.00 95.44           C  
ATOM   1311  CD  GLU D  11      12.711  11.579  -7.067  1.00 95.44           C  
ATOM   1312  OE1 GLU D  11      13.554  12.505  -7.067  1.00 95.44           O  
ATOM   1313  OE2 GLU D  11      12.426  10.919  -6.042  1.00 95.44           O  
ATOM   1314  N   TYR D  12       7.667   9.781  -8.738  1.00 95.22           N  
ATOM   1315  CA  TYR D  12       6.489   8.965  -8.466  1.00 95.22           C  
ATOM   1316  C   TYR D  12       6.039   8.222  -9.719  1.00 95.22           C  
ATOM   1317  CB  TYR D  12       5.344   9.832  -7.935  1.00 95.22           C  
ATOM   1318  O   TYR D  12       5.783   7.016  -9.674  1.00 95.22           O  
ATOM   1319  CG  TYR D  12       4.126   9.043  -7.520  1.00 95.22           C  
ATOM   1320  CD1 TYR D  12       3.119   8.747  -8.435  1.00 95.22           C  
ATOM   1321  CD2 TYR D  12       3.980   8.593  -6.212  1.00 95.22           C  
ATOM   1322  CE1 TYR D  12       1.994   8.021  -8.057  1.00 95.22           C  
ATOM   1323  CE2 TYR D  12       2.859   7.867  -5.823  1.00 95.22           C  
ATOM   1324  OH  TYR D  12       0.762   6.867  -6.371  1.00 95.22           O  
ATOM   1325  CZ  TYR D  12       1.873   7.586  -6.751  1.00 95.22           C  
ATOM   1326  N   ARG D  13       5.983   8.903 -10.836  1.00 95.12           N  
ATOM   1327  CA  ARG D  13       5.536   8.297 -12.086  1.00 95.12           C  
ATOM   1328  C   ARG D  13       6.479   7.180 -12.520  1.00 95.12           C  
ATOM   1329  CB  ARG D  13       5.432   9.352 -13.189  1.00 95.12           C  
ATOM   1330  O   ARG D  13       6.035   6.142 -13.016  1.00 95.12           O  
ATOM   1331  CG  ARG D  13       4.237  10.282 -13.041  1.00 95.12           C  
ATOM   1332  CD  ARG D  13       4.019  11.123 -14.290  1.00 95.12           C  
ATOM   1333  NE  ARG D  13       5.051  12.146 -14.438  1.00 95.12           N  
ATOM   1334  NH1 ARG D  13       3.899  13.770 -13.265  1.00 95.12           N  
ATOM   1335  NH2 ARG D  13       5.967  14.231 -14.140  1.00 95.12           N  
ATOM   1336  CZ  ARG D  13       4.970  13.380 -13.947  1.00 95.12           C  
ATOM   1337  N   GLU D  14       7.746   7.364 -12.265  1.00 95.93           N  
ATOM   1338  CA  GLU D  14       8.717   6.329 -12.609  1.00 95.93           C  
ATOM   1339  C   GLU D  14       8.527   5.085 -11.746  1.00 95.93           C  
ATOM   1340  CB  GLU D  14      10.145   6.860 -12.460  1.00 95.93           C  
ATOM   1341  O   GLU D  14       8.572   3.961 -12.249  1.00 95.93           O  
ATOM   1342  CG  GLU D  14      11.215   5.891 -12.943  1.00 95.93           C  
ATOM   1343  CD  GLU D  14      12.612   6.489 -12.936  1.00 95.93           C  
ATOM   1344  OE1 GLU D  14      13.572   5.793 -13.339  1.00 95.93           O  
ATOM   1345  OE2 GLU D  14      12.749   7.663 -12.524  1.00 95.93           O  
ATOM   1346  N   GLU D  15       8.304   5.208 -10.415  1.00 95.50           N  
ATOM   1347  CA  GLU D  15       8.097   4.087  -9.503  1.00 95.50           C  
ATOM   1348  C   GLU D  15       6.800   3.349  -9.821  1.00 95.50           C  
ATOM   1349  CB  GLU D  15       8.084   4.570  -8.051  1.00 95.50           C  
ATOM   1350  O   GLU D  15       6.737   2.121  -9.721  1.00 95.50           O  
ATOM   1351  CG  GLU D  15       9.424   5.110  -7.571  1.00 95.50           C  
ATOM   1352  CD  GLU D  15      10.557   4.104  -7.700  1.00 95.50           C  
ATOM   1353  OE1 GLU D  15      11.724   4.524  -7.869  1.00 95.50           O  
ATOM   1354  OE2 GLU D  15      10.274   2.887  -7.633  1.00 95.50           O  
ATOM   1355  N   VAL D  16       5.765   4.169 -10.264  1.00 95.72           N  
ATOM   1356  CA  VAL D  16       4.488   3.573 -10.642  1.00 95.72           C  
ATOM   1357  C   VAL D  16       4.675   2.686 -11.870  1.00 95.72           C  
ATOM   1358  CB  VAL D  16       3.419   4.653 -10.922  1.00 95.72           C  
ATOM   1359  O   VAL D  16       4.118   1.587 -11.941  1.00 95.72           O  
ATOM   1360  CG1 VAL D  16       2.197   4.040 -11.605  1.00 95.72           C  
ATOM   1361  CG2 VAL D  16       3.015   5.353  -9.626  1.00 95.72           C  
ATOM   1362  N   ARG D  17       5.504   3.133 -12.882  1.00 95.99           N  
ATOM   1363  CA  ARG D  17       5.784   2.339 -14.073  1.00 95.99           C  
ATOM   1364  C   ARG D  17       6.447   1.015 -13.706  1.00 95.99           C  
ATOM   1365  CB  ARG D  17       6.674   3.119 -15.044  1.00 95.99           C  
ATOM   1366  O   ARG D  17       6.046  -0.043 -14.195  1.00 95.99           O  
ATOM   1367  CG  ARG D  17       6.910   2.410 -16.368  1.00 95.99           C  
ATOM   1368  CD  ARG D  17       7.918   3.154 -17.233  1.00 95.99           C  
ATOM   1369  NE  ARG D  17       9.243   3.177 -16.618  1.00 95.99           N  
ATOM   1370  NH1 ARG D  17       9.853   1.077 -17.365  1.00 95.99           N  
ATOM   1371  NH2 ARG D  17      11.307   2.316 -16.097  1.00 95.99           N  
ATOM   1372  CZ  ARG D  17      10.131   2.190 -16.695  1.00 95.99           C  
ATOM   1373  N   LYS D  18       7.479   0.932 -12.824  1.00 95.74           N  
ATOM   1374  CA  LYS D  18       8.179  -0.269 -12.380  1.00 95.74           C  
ATOM   1375  C   LYS D  18       7.244  -1.198 -11.611  1.00 95.74           C  
ATOM   1376  CB  LYS D  18       9.382   0.101 -11.511  1.00 95.74           C  
ATOM   1377  O   LYS D  18       7.317  -2.420 -11.756  1.00 95.74           O  
ATOM   1378  CG  LYS D  18      10.518   0.764 -12.277  1.00 95.74           C  
ATOM   1379  CD  LYS D  18      11.671   1.138 -11.354  1.00 95.74           C  
ATOM   1380  CE  LYS D  18      12.755   1.907 -12.095  1.00 95.74           C  
ATOM   1381  NZ  LYS D  18      13.836   2.369 -11.173  1.00 95.74           N  
ATOM   1382  N   PHE D  19       6.355  -0.567 -10.835  1.00 95.45           N  
ATOM   1383  CA  PHE D  19       5.371  -1.321 -10.068  1.00 95.45           C  
ATOM   1384  C   PHE D  19       4.439  -2.093 -10.993  1.00 95.45           C  
ATOM   1385  CB  PHE D  19       4.559  -0.385  -9.167  1.00 95.45           C  
ATOM   1386  O   PHE D  19       4.238  -3.297 -10.817  1.00 95.45           O  
ATOM   1387  CG  PHE D  19       3.706  -1.104  -8.157  1.00 95.45           C  
ATOM   1388  CD1 PHE D  19       2.476  -1.638  -8.519  1.00 95.45           C  
ATOM   1389  CD2 PHE D  19       4.136  -1.247  -6.843  1.00 95.45           C  
ATOM   1390  CE1 PHE D  19       1.684  -2.305  -7.586  1.00 95.45           C  
ATOM   1391  CE2 PHE D  19       3.350  -1.911  -5.906  1.00 95.45           C  
ATOM   1392  CZ  PHE D  19       2.125  -2.438  -6.279  1.00 95.45           C  
ATOM   1393  N   LYS D  20       3.916  -1.492 -12.017  1.00 95.33           N  
ATOM   1394  CA  LYS D  20       2.983  -2.116 -12.950  1.00 95.33           C  
ATOM   1395  C   LYS D  20       3.663  -3.226 -13.747  1.00 95.33           C  
ATOM   1396  CB  LYS D  20       2.395  -1.073 -13.901  1.00 95.33           C  
ATOM   1397  O   LYS D  20       3.063  -4.272 -14.001  1.00 95.33           O  
ATOM   1398  CG  LYS D  20       1.385  -0.140 -13.249  1.00 95.33           C  
ATOM   1399  CD  LYS D  20       0.788   0.832 -14.258  1.00 95.33           C  
ATOM   1400  CE  LYS D  20      -0.267   1.724 -13.620  1.00 95.33           C  
ATOM   1401  NZ  LYS D  20      -0.820   2.713 -14.594  1.00 95.33           N  
ATOM   1402  N   GLU D  21       4.955  -2.990 -14.103  1.00 95.52           N  
ATOM   1403  CA  GLU D  21       5.703  -4.002 -14.843  1.00 95.52           C  
ATOM   1404  C   GLU D  21       5.921  -5.254 -13.999  1.00 95.52           C  
ATOM   1405  CB  GLU D  21       7.048  -3.442 -15.312  1.00 95.52           C  
ATOM   1406  O   GLU D  21       5.807  -6.375 -14.500  1.00 95.52           O  
ATOM   1407  CG  GLU D  21       6.937  -2.463 -16.471  1.00 95.52           C  
ATOM   1408  CD  GLU D  21       8.262  -1.816 -16.840  1.00 95.52           C  
ATOM   1409  OE1 GLU D  21       8.305  -1.032 -17.816  1.00 95.52           O  
ATOM   1410  OE2 GLU D  21       9.267  -2.096 -16.149  1.00 95.52           O  
ATOM   1411  N   THR D  22       6.150  -5.132 -12.671  1.00 94.63           N  
ATOM   1412  CA  THR D  22       6.379  -6.254 -11.769  1.00 94.63           C  
ATOM   1413  C   THR D  22       5.091  -7.042 -11.546  1.00 94.63           C  
ATOM   1414  CB  THR D  22       6.933  -5.777 -10.413  1.00 94.63           C  
ATOM   1415  O   THR D  22       5.107  -8.274 -11.520  1.00 94.63           O  
ATOM   1416  CG2 THR D  22       7.198  -6.955  -9.482  1.00 94.63           C  
ATOM   1417  OG1 THR D  22       8.158  -5.066 -10.627  1.00 94.63           O  
ATOM   1418  N   ILE D  23       3.922  -6.344 -11.455  1.00 94.97           N  
ATOM   1419  CA  ILE D  23       2.632  -7.005 -11.289  1.00 94.97           C  
ATOM   1420  C   ILE D  23       2.324  -7.852 -12.522  1.00 94.97           C  
ATOM   1421  CB  ILE D  23       1.500  -5.982 -11.046  1.00 94.97           C  
ATOM   1422  O   ILE D  23       1.861  -8.989 -12.402  1.00 94.97           O  
ATOM   1423  CG1 ILE D  23       1.559  -5.452  -9.608  1.00 94.97           C  
ATOM   1424  CG2 ILE D  23       0.134  -6.607 -11.344  1.00 94.97           C  
ATOM   1425  CD1 ILE D  23       0.499  -4.407  -9.289  1.00 94.97           C  
ATOM   1426  N   LYS D  24       2.649  -7.243 -13.696  1.00 95.21           N  
ATOM   1427  CA  LYS D  24       2.428  -7.973 -14.942  1.00 95.21           C  
ATOM   1428  C   LYS D  24       3.263  -9.249 -14.986  1.00 95.21           C  
ATOM   1429  CB  LYS D  24       2.756  -7.090 -16.147  1.00 95.21           C  
ATOM   1430  O   LYS D  24       2.766 -10.309 -15.372  1.00 95.21           O  
ATOM   1431  CG  LYS D  24       2.414  -7.721 -17.488  1.00 95.21           C  
ATOM   1432  CD  LYS D  24       2.736  -6.785 -18.645  1.00 95.21           C  
ATOM   1433  CE  LYS D  24       2.478  -7.448 -19.991  1.00 95.21           C  
ATOM   1434  NZ  LYS D  24       2.849  -6.555 -21.130  1.00 95.21           N  
ATOM   1435  N   GLU D  25       4.542  -9.168 -14.639  1.00 94.75           N  
ATOM   1436  CA  GLU D  25       5.431 -10.326 -14.621  1.00 94.75           C  
ATOM   1437  C   GLU D  25       4.937 -11.387 -13.642  1.00 94.75           C  
ATOM   1438  CB  GLU D  25       6.858  -9.903 -14.262  1.00 94.75           C  
ATOM   1439  O   GLU D  25       4.958 -12.581 -13.949  1.00 94.75           O  
ATOM   1440  CG  GLU D  25       7.868 -11.040 -14.314  1.00 94.75           C  
ATOM   1441  CD  GLU D  25       9.303 -10.578 -14.114  1.00 94.75           C  
ATOM   1442  OE1 GLU D  25      10.218 -11.433 -14.090  1.00 94.75           O  
ATOM   1443  OE2 GLU D  25       9.513  -9.352 -13.979  1.00 94.75           O  
ATOM   1444  N   ILE D  26       4.433 -11.046 -12.432  1.00 93.90           N  
ATOM   1445  CA  ILE D  26       3.936 -11.964 -11.413  1.00 93.90           C  
ATOM   1446  C   ILE D  26       2.702 -12.696 -11.936  1.00 93.90           C  
ATOM   1447  CB  ILE D  26       3.603 -11.224 -10.098  1.00 93.90           C  
ATOM   1448  O   ILE D  26       2.586 -13.915 -11.789  1.00 93.90           O  
ATOM   1449  CG1 ILE D  26       4.885 -10.698  -9.442  1.00 93.90           C  
ATOM   1450  CG2 ILE D  26       2.834 -12.140  -9.142  1.00 93.90           C  
ATOM   1451  CD1 ILE D  26       4.640  -9.816  -8.226  1.00 93.90           C  
ATOM   1452  N   ARG D  27       1.887 -11.974 -12.548  1.00 94.13           N  
ATOM   1453  CA  ARG D  27       0.664 -12.577 -13.069  1.00 94.13           C  
ATOM   1454  C   ARG D  27       0.979 -13.615 -14.141  1.00 94.13           C  
ATOM   1455  CB  ARG D  27      -0.266 -11.503 -13.638  1.00 94.13           C  
ATOM   1456  O   ARG D  27       0.356 -14.678 -14.185  1.00 94.13           O  
ATOM   1457  CG  ARG D  27      -0.967 -10.670 -12.576  1.00 94.13           C  
ATOM   1458  CD  ARG D  27      -1.952  -9.686 -13.191  1.00 94.13           C  
ATOM   1459  NE  ARG D  27      -2.672  -8.933 -12.167  1.00 94.13           N  
ATOM   1460  NH1 ARG D  27      -3.013  -7.067 -13.486  1.00 94.13           N  
ATOM   1461  NH2 ARG D  27      -3.797  -7.113 -11.333  1.00 94.13           N  
ATOM   1462  CZ  ARG D  27      -3.159  -7.706 -12.331  1.00 94.13           C  
ATOM   1463  N   GLU D  28       1.922 -13.302 -15.058  1.00 93.73           N  
ATOM   1464  CA  GLU D  28       2.319 -14.233 -16.110  1.00 93.73           C  
ATOM   1465  C   GLU D  28       2.925 -15.504 -15.521  1.00 93.73           C  
ATOM   1466  CB  GLU D  28       3.313 -13.571 -17.067  1.00 93.73           C  
ATOM   1467  O   GLU D  28       2.634 -16.609 -15.985  1.00 93.73           O  
ATOM   1468  CG  GLU D  28       2.682 -12.543 -17.995  1.00 93.73           C  
ATOM   1469  CD  GLU D  28       3.694 -11.828 -18.876  1.00 93.73           C  
ATOM   1470  OE1 GLU D  28       3.282 -11.047 -19.763  1.00 93.73           O  
ATOM   1471  OE2 GLU D  28       4.909 -12.052 -18.678  1.00 93.73           O  
ATOM   1472  N   ARG D  29       3.695 -15.345 -14.459  1.00 92.98           N  
ATOM   1473  CA  ARG D  29       4.333 -16.494 -13.825  1.00 92.98           C  
ATOM   1474  C   ARG D  29       3.309 -17.356 -13.095  1.00 92.98           C  
ATOM   1475  CB  ARG D  29       5.421 -16.035 -12.851  1.00 92.98           C  
ATOM   1476  O   ARG D  29       3.411 -18.584 -13.094  1.00 92.98           O  
ATOM   1477  CG  ARG D  29       6.661 -15.477 -13.531  1.00 92.98           C  
ATOM   1478  CD  ARG D  29       7.846 -15.410 -12.577  1.00 92.98           C  
ATOM   1479  NE  ARG D  29       9.047 -14.916 -13.244  1.00 92.98           N  
ATOM   1480  NH1 ARG D  29      10.456 -15.324 -11.459  1.00 92.98           N  
ATOM   1481  NH2 ARG D  29      11.283 -14.415 -13.394  1.00 92.98           N  
ATOM   1482  CZ  ARG D  29      10.259 -14.886 -12.697  1.00 92.98           C  
ATOM   1483  N   ILE D  30       2.277 -16.785 -12.432  1.00 90.88           N  
ATOM   1484  CA  ILE D  30       1.209 -17.523 -11.766  1.00 90.88           C  
ATOM   1485  C   ILE D  30       0.441 -18.355 -12.790  1.00 90.88           C  
ATOM   1486  CB  ILE D  30       0.248 -16.573 -11.017  1.00 90.88           C  
ATOM   1487  O   ILE D  30       0.138 -19.525 -12.547  1.00 90.88           O  
ATOM   1488  CG1 ILE D  30       0.947 -15.957  -9.800  1.00 90.88           C  
ATOM   1489  CG2 ILE D  30      -1.027 -17.312 -10.601  1.00 90.88           C  
ATOM   1490  CD1 ILE D  30       0.138 -14.869  -9.106  1.00 90.88           C  
ATOM   1491  N   LYS D  31       0.195 -17.741 -13.944  1.00 92.13           N  
ATOM   1492  CA  LYS D  31      -0.541 -18.425 -15.004  1.00 92.13           C  
ATOM   1493  C   LYS D  31       0.242 -19.623 -15.532  1.00 92.13           C  
ATOM   1494  CB  LYS D  31      -0.856 -17.459 -16.148  1.00 92.13           C  
ATOM   1495  O   LYS D  31      -0.343 -20.658 -15.859  1.00 92.13           O  
ATOM   1496  CG  LYS D  31      -1.890 -17.984 -17.133  1.00 92.13           C  
ATOM   1497  CD  LYS D  31      -2.225 -16.946 -18.197  1.00 92.13           C  
ATOM   1498  CE  LYS D  31      -3.155 -17.515 -19.260  1.00 92.13           C  
ATOM   1499  NZ  LYS D  31      -3.467 -16.508 -20.319  1.00 92.13           N  
ATOM   1500  N   ARG D  32       1.628 -19.587 -15.643  1.00 91.15           N  
ATOM   1501  CA  ARG D  32       2.493 -20.632 -16.182  1.00 91.15           C  
ATOM   1502  C   ARG D  32       2.757 -21.715 -15.142  1.00 91.15           C  
ATOM   1503  CB  ARG D  32       3.817 -20.037 -16.667  1.00 91.15           C  
ATOM   1504  O   ARG D  32       3.263 -22.790 -15.472  1.00 91.15           O  
ATOM   1505  CG  ARG D  32       3.695 -19.224 -17.946  1.00 91.15           C  
ATOM   1506  CD  ARG D  32       5.045 -18.688 -18.404  1.00 91.15           C  
ATOM   1507  NE  ARG D  32       4.905 -17.766 -19.528  1.00 91.15           N  
ATOM   1508  NH1 ARG D  32       7.142 -17.195 -19.605  1.00 91.15           N  
ATOM   1509  NH2 ARG D  32       5.666 -16.267 -21.092  1.00 91.15           N  
ATOM   1510  CZ  ARG D  32       5.905 -17.078 -20.072  1.00 91.15           C  
ATOM   1511  N   GLY D  33       2.272 -21.588 -13.775  1.00 87.29           N  
ATOM   1512  CA  GLY D  33       2.470 -22.548 -12.701  1.00 87.29           C  
ATOM   1513  C   GLY D  33       3.889 -22.559 -12.164  1.00 87.29           C  
ATOM   1514  O   GLY D  33       4.466 -23.626 -11.944  1.00 87.29           O  
ATOM   1515  N   SER D  34       4.535 -21.331 -12.034  1.00 85.25           N  
ATOM   1516  CA  SER D  34       5.884 -21.236 -11.485  1.00 85.25           C  
ATOM   1517  C   SER D  34       5.932 -21.743 -10.047  1.00 85.25           C  
ATOM   1518  CB  SER D  34       6.387 -19.793 -11.543  1.00 85.25           C  
ATOM   1519  O   SER D  34       4.919 -21.733  -9.345  1.00 85.25           O  
ATOM   1520  OG  SER D  34       6.527 -19.363 -12.886  1.00 85.25           O  
ATOM   1521  N   ASN D  35       7.033 -22.396  -9.663  1.00 84.93           N  
ATOM   1522  CA  ASN D  35       7.183 -22.913  -8.307  1.00 84.93           C  
ATOM   1523  C   ASN D  35       7.128 -21.794  -7.271  1.00 84.93           C  
ATOM   1524  CB  ASN D  35       8.490 -23.697  -8.173  1.00 84.93           C  
ATOM   1525  O   ASN D  35       7.360 -20.628  -7.597  1.00 84.93           O  
ATOM   1526  CG  ASN D  35       9.715 -22.806  -8.240  1.00 84.93           C  
ATOM   1527  ND2 ASN D  35      10.838 -23.373  -8.666  1.00 84.93           N  
ATOM   1528  OD1 ASN D  35       9.653 -21.619  -7.912  1.00 84.93           O  
ATOM   1529  N   GLU D  36       6.755 -21.952  -6.175  1.00 89.43           N  
ATOM   1530  CA  GLU D  36       6.523 -21.078  -5.029  1.00 89.43           C  
ATOM   1531  C   GLU D  36       7.724 -20.171  -4.775  1.00 89.43           C  
ATOM   1532  CB  GLU D  36       6.214 -21.903  -3.777  1.00 89.43           C  
ATOM   1533  O   GLU D  36       7.562 -18.981  -4.500  1.00 89.43           O  
ATOM   1534  CG  GLU D  36       5.819 -21.064  -2.570  1.00 89.43           C  
ATOM   1535  CD  GLU D  36       5.523 -21.896  -1.333  1.00 89.43           C  
ATOM   1536  OE1 GLU D  36       5.674 -21.379  -0.203  1.00 89.43           O  
ATOM   1537  OE2 GLU D  36       5.137 -23.076  -1.494  1.00 89.43           O  
ATOM   1538  N   LYS D  37       8.903 -20.733  -4.953  1.00 88.57           N  
ATOM   1539  CA  LYS D  37      10.126 -19.987  -4.675  1.00 88.57           C  
ATOM   1540  C   LYS D  37      10.269 -18.794  -5.617  1.00 88.57           C  
ATOM   1541  CB  LYS D  37      11.349 -20.897  -4.794  1.00 88.57           C  
ATOM   1542  O   LYS D  37      10.603 -17.690  -5.183  1.00 88.57           O  
ATOM   1543  CG  LYS D  37      12.637 -20.276  -4.272  1.00 88.57           C  
ATOM   1544  CD  LYS D  37      13.802 -21.254  -4.353  1.00 88.57           C  
ATOM   1545  CE  LYS D  37      15.115 -20.594  -3.954  1.00 88.57           C  
ATOM   1546  NZ  LYS D  37      16.266 -21.540  -4.066  1.00 88.57           N  
ATOM   1547  N   GLU D  38      10.084 -19.021  -6.899  1.00 89.29           N  
ATOM   1548  CA  GLU D  38      10.187 -17.953  -7.888  1.00 89.29           C  
ATOM   1549  C   GLU D  38       9.118 -16.887  -7.662  1.00 89.29           C  
ATOM   1550  CB  GLU D  38      10.073 -18.519  -9.306  1.00 89.29           C  
ATOM   1551  O   GLU D  38       9.392 -15.691  -7.778  1.00 89.29           O  
ATOM   1552  CG  GLU D  38      11.305 -19.287  -9.762  1.00 89.29           C  
ATOM   1553  CD  GLU D  38      11.162 -19.877 -11.156  1.00 89.29           C  
ATOM   1554  OE1 GLU D  38      12.171 -20.363 -11.715  1.00 89.29           O  
ATOM   1555  OE2 GLU D  38      10.033 -19.851 -11.694  1.00 89.29           O  
ATOM   1556  N   MET D  39       7.931 -17.322  -7.239  1.00 89.69           N  
ATOM   1557  CA  MET D  39       6.824 -16.403  -6.989  1.00 89.69           C  
ATOM   1558  C   MET D  39       7.124 -15.504  -5.794  1.00 89.69           C  
ATOM   1559  CB  MET D  39       5.526 -17.175  -6.749  1.00 89.69           C  
ATOM   1560  O   MET D  39       6.851 -14.302  -5.832  1.00 89.69           O  
ATOM   1561  CG  MET D  39       4.903 -17.736  -8.018  1.00 89.69           C  
ATOM   1562  SD  MET D  39       4.565 -16.436  -9.268  1.00 89.69           S  
ATOM   1563  CE  MET D  39       3.275 -15.493  -8.409  1.00 89.69           C  
ATOM   1564  N   ILE D  40       7.664 -16.047  -4.815  1.00 89.08           N  
ATOM   1565  CA  ILE D  40       7.959 -15.294  -3.601  1.00 89.08           C  
ATOM   1566  C   ILE D  40       9.017 -14.233  -3.895  1.00 89.08           C  
ATOM   1567  CB  ILE D  40       8.433 -16.222  -2.461  1.00 89.08           C  
ATOM   1568  O   ILE D  40       8.925 -13.104  -3.408  1.00 89.08           O  
ATOM   1569  CG1 ILE D  40       7.263 -17.059  -1.931  1.00 89.08           C  
ATOM   1570  CG2 ILE D  40       9.079 -15.409  -1.335  1.00 89.08           C  
ATOM   1571  CD1 ILE D  40       7.666 -18.106  -0.902  1.00 89.08           C  
ATOM   1572  N   LYS D  41      10.028 -14.642  -4.754  1.00 91.34           N  
ATOM   1573  CA  LYS D  41      11.059 -13.675  -5.119  1.00 91.34           C  
ATOM   1574  C   LYS D  41      10.451 -12.455  -5.806  1.00 91.34           C  
ATOM   1575  CB  LYS D  41      12.104 -14.322  -6.030  1.00 91.34           C  
ATOM   1576  O   LYS D  41      10.828 -11.319  -5.513  1.00 91.34           O  
ATOM   1577  CG  LYS D  41      13.096 -15.214  -5.297  1.00 91.34           C  
ATOM   1578  CD  LYS D  41      14.154 -15.768  -6.243  1.00 91.34           C  
ATOM   1579  CE  LYS D  41      15.089 -16.736  -5.532  1.00 91.34           C  
ATOM   1580  NZ  LYS D  41      16.093 -17.325  -6.468  1.00 91.34           N  
ATOM   1581  N   LEU D  42       9.507 -12.653  -6.645  1.00 92.55           N  
ATOM   1582  CA  LEU D  42       8.864 -11.556  -7.361  1.00 92.55           C  
ATOM   1583  C   LEU D  42       7.969 -10.748  -6.428  1.00 92.55           C  
ATOM   1584  CB  LEU D  42       8.044 -12.092  -8.537  1.00 92.55           C  
ATOM   1585  O   LEU D  42       7.906  -9.521  -6.530  1.00 92.55           O  
ATOM   1586  CG  LEU D  42       8.837 -12.570  -9.755  1.00 92.55           C  
ATOM   1587  CD1 LEU D  42       7.917 -13.284 -10.740  1.00 92.55           C  
ATOM   1588  CD2 LEU D  42       9.542 -11.397 -10.428  1.00 92.55           C  
ATOM   1589  N   TYR D  43       7.309 -11.383  -5.529  1.00 92.64           N  
ATOM   1590  CA  TYR D  43       6.448 -10.702  -4.568  1.00 92.64           C  
ATOM   1591  C   TYR D  43       7.267  -9.824  -3.629  1.00 92.64           C  
ATOM   1592  CB  TYR D  43       5.637 -11.718  -3.758  1.00 92.64           C  
ATOM   1593  O   TYR D  43       6.844  -8.722  -3.274  1.00 92.64           O  
ATOM   1594  CG  TYR D  43       4.606 -11.089  -2.853  1.00 92.64           C  
ATOM   1595  CD1 TYR D  43       4.621 -11.321  -1.480  1.00 92.64           C  
ATOM   1596  CD2 TYR D  43       3.614 -10.261  -3.370  1.00 92.64           C  
ATOM   1597  CE1 TYR D  43       3.671 -10.744  -0.642  1.00 92.64           C  
ATOM   1598  CE2 TYR D  43       2.660  -9.680  -2.542  1.00 92.64           C  
ATOM   1599  OH  TYR D  43       1.754  -9.353  -0.357  1.00 92.64           O  
ATOM   1600  CZ  TYR D  43       2.697  -9.926  -1.182  1.00 92.64           C  
ATOM   1601  N   VAL D  44       8.495 -10.332  -3.288  1.00 93.48           N  
ATOM   1602  CA  VAL D  44       9.407  -9.541  -2.468  1.00 93.48           C  
ATOM   1603  C   VAL D  44       9.792  -8.263  -3.209  1.00 93.48           C  
ATOM   1604  CB  VAL D  44      10.674 -10.342  -2.094  1.00 93.48           C  
ATOM   1605  O   VAL D  44       9.810  -7.179  -2.621  1.00 93.48           O  
ATOM   1606  CG1 VAL D  44      11.733  -9.425  -1.485  1.00 93.48           C  
ATOM   1607  CG2 VAL D  44      10.324 -11.474  -1.129  1.00 93.48           C  
ATOM   1608  N   LYS D  45      10.157  -8.355  -4.463  1.00 93.08           N  
ATOM   1609  CA  LYS D  45      10.475  -7.189  -5.283  1.00 93.08           C  
ATOM   1610  C   LYS D  45       9.311  -6.202  -5.309  1.00 93.08           C  
ATOM   1611  CB  LYS D  45      10.832  -7.616  -6.707  1.00 93.08           C  
ATOM   1612  O   LYS D  45       9.516  -4.991  -5.202  1.00 93.08           O  
ATOM   1613  CG  LYS D  45      11.242  -6.464  -7.614  1.00 93.08           C  
ATOM   1614  CD  LYS D  45      11.656  -6.959  -8.994  1.00 93.08           C  
ATOM   1615  CE  LYS D  45      11.994  -5.803  -9.925  1.00 93.08           C  
ATOM   1616  NZ  LYS D  45      12.393  -6.283 -11.282  1.00 93.08           N  
ATOM   1617  N   LEU D  46       8.058  -6.700  -5.426  1.00 93.80           N  
ATOM   1618  CA  LEU D  46       6.863  -5.863  -5.453  1.00 93.80           C  
ATOM   1619  C   LEU D  46       6.715  -5.083  -4.151  1.00 93.80           C  
ATOM   1620  CB  LEU D  46       5.615  -6.717  -5.694  1.00 93.80           C  
ATOM   1621  O   LEU D  46       6.396  -3.892  -4.169  1.00 93.80           O  
ATOM   1622  CG  LEU D  46       4.286  -5.967  -5.780  1.00 93.80           C  
ATOM   1623  CD1 LEU D  46       4.235  -5.123  -7.049  1.00 93.80           C  
ATOM   1624  CD2 LEU D  46       3.116  -6.943  -5.734  1.00 93.80           C  
ATOM   1625  N   ILE D  47       6.957  -5.738  -2.992  1.00 93.73           N  
ATOM   1626  CA  ILE D  47       6.836  -5.108  -1.682  1.00 93.73           C  
ATOM   1627  C   ILE D  47       7.884  -4.007  -1.540  1.00 93.73           C  
ATOM   1628  CB  ILE D  47       6.986  -6.141  -0.542  1.00 93.73           C  
ATOM   1629  O   ILE D  47       7.607  -2.946  -0.975  1.00 93.73           O  
ATOM   1630  CG1 ILE D  47       5.808  -7.123  -0.554  1.00 93.73           C  
ATOM   1631  CG2 ILE D  47       7.099  -5.437   0.813  1.00 93.73           C  
ATOM   1632  CD1 ILE D  47       4.444  -6.454  -0.458  1.00 93.73           C  
ATOM   1633  N   GLU D  48       9.085  -4.197  -2.117  1.00 94.86           N  
ATOM   1634  CA  GLU D  48      10.123  -3.171  -2.091  1.00 94.86           C  
ATOM   1635  C   GLU D  48       9.689  -1.927  -2.860  1.00 94.86           C  
ATOM   1636  CB  GLU D  48      11.432  -3.716  -2.668  1.00 94.86           C  
ATOM   1637  O   GLU D  48       9.917  -0.802  -2.410  1.00 94.86           O  
ATOM   1638  CG  GLU D  48      12.149  -4.694  -1.749  1.00 94.86           C  
ATOM   1639  CD  GLU D  48      13.382  -5.320  -2.383  1.00 94.86           C  
ATOM   1640  OE1 GLU D  48      14.209  -5.908  -1.650  1.00 94.86           O  
ATOM   1641  OE2 GLU D  48      13.522  -5.219  -3.622  1.00 94.86           O  
ATOM   1642  N   LEU D  49       9.121  -2.094  -3.991  1.00 94.23           N  
ATOM   1643  CA  LEU D  49       8.613  -0.977  -4.780  1.00 94.23           C  
ATOM   1644  C   LEU D  49       7.503  -0.245  -4.034  1.00 94.23           C  
ATOM   1645  CB  LEU D  49       8.096  -1.468  -6.134  1.00 94.23           C  
ATOM   1646  O   LEU D  49       7.450   0.987  -4.044  1.00 94.23           O  
ATOM   1647  CG  LEU D  49       9.157  -1.885  -7.154  1.00 94.23           C  
ATOM   1648  CD1 LEU D  49       8.517  -2.670  -8.294  1.00 94.23           C  
ATOM   1649  CD2 LEU D  49       9.894  -0.662  -7.689  1.00 94.23           C  
ATOM   1650  N   HIS D  50       6.604  -1.012  -3.373  1.00 94.86           N  
ATOM   1651  CA  HIS D  50       5.521  -0.434  -2.587  1.00 94.86           C  
ATOM   1652  C   HIS D  50       6.062   0.463  -1.478  1.00 94.86           C  
ATOM   1653  CB  HIS D  50       4.645  -1.537  -1.989  1.00 94.86           C  
ATOM   1654  O   HIS D  50       5.537   1.553  -1.244  1.00 94.86           O  
ATOM   1655  CG  HIS D  50       3.402  -1.027  -1.333  1.00 94.86           C  
ATOM   1656  CD2 HIS D  50       3.025  -1.012  -0.033  1.00 94.86           C  
ATOM   1657  ND1 HIS D  50       2.371  -0.449  -2.041  1.00 94.86           N  
ATOM   1658  CE1 HIS D  50       1.411  -0.098  -1.202  1.00 94.86           C  
ATOM   1659  NE2 HIS D  50       1.783  -0.429   0.023  1.00 94.86           N  
ATOM   1660  N   THR D  51       7.136   0.072  -0.822  1.00 95.27           N  
ATOM   1661  CA  THR D  51       7.748   0.862   0.241  1.00 95.27           C  
ATOM   1662  C   THR D  51       8.258   2.194  -0.301  1.00 95.27           C  
ATOM   1663  CB  THR D  51       8.907   0.099   0.908  1.00 95.27           C  
ATOM   1664  O   THR D  51       8.106   3.233   0.346  1.00 95.27           O  
ATOM   1665  CG2 THR D  51       9.516   0.910   2.047  1.00 95.27           C  
ATOM   1666  OG1 THR D  51       8.415  -1.142   1.430  1.00 95.27           O  
ATOM   1667  N   ARG D  52       8.923   2.227  -1.455  1.00 94.14           N  
ATOM   1668  CA  ARG D  52       9.420   3.460  -2.057  1.00 94.14           C  
ATOM   1669  C   ARG D  52       8.272   4.398  -2.411  1.00 94.14           C  
ATOM   1670  CB  ARG D  52      10.251   3.154  -3.305  1.00 94.14           C  
ATOM   1671  O   ARG D  52       8.379   5.614  -2.236  1.00 94.14           O  
ATOM   1672  CG  ARG D  52      11.595   2.507  -3.007  1.00 94.14           C  
ATOM   1673  CD  ARG D  52      12.477   2.445  -4.245  1.00 94.14           C  
ATOM   1674  NE  ARG D  52      11.987   1.463  -5.208  1.00 94.14           N  
ATOM   1675  NH1 ARG D  52      13.466  -0.198  -4.580  1.00 94.14           N  
ATOM   1676  NH2 ARG D  52      11.947  -0.582  -6.254  1.00 94.14           N  
ATOM   1677  CZ  ARG D  52      12.468   0.230  -5.345  1.00 94.14           C  
ATOM   1678  N   LEU D  53       7.113   3.845  -2.832  1.00 94.40           N  
ATOM   1679  CA  LEU D  53       5.944   4.652  -3.162  1.00 94.40           C  
ATOM   1680  C   LEU D  53       5.352   5.290  -1.910  1.00 94.40           C  
ATOM   1681  CB  LEU D  53       4.884   3.798  -3.863  1.00 94.40           C  
ATOM   1682  O   LEU D  53       4.939   6.452  -1.936  1.00 94.40           O  
ATOM   1683  CG  LEU D  53       5.145   3.464  -5.333  1.00 94.40           C  
ATOM   1684  CD1 LEU D  53       4.199   2.364  -5.803  1.00 94.40           C  
ATOM   1685  CD2 LEU D  53       4.997   4.710  -6.199  1.00 94.40           C  
ATOM   1686  N   VAL D  54       5.307   4.492  -0.821  1.00 94.68           N  
ATOM   1687  CA  VAL D  54       4.805   5.027   0.440  1.00 94.68           C  
ATOM   1688  C   VAL D  54       5.678   6.195   0.890  1.00 94.68           C  
ATOM   1689  CB  VAL D  54       4.759   3.941   1.539  1.00 94.68           C  
ATOM   1690  O   VAL D  54       5.168   7.217   1.354  1.00 94.68           O  
ATOM   1691  CG1 VAL D  54       4.462   4.565   2.901  1.00 94.68           C  
ATOM   1692  CG2 VAL D  54       3.716   2.879   1.195  1.00 94.68           C  
ATOM   1693  N   LYS D  55       7.023   6.102   0.686  1.00 94.78           N  
ATOM   1694  CA  LYS D  55       7.946   7.179   1.032  1.00 94.78           C  
ATOM   1695  C   LYS D  55       7.662   8.432   0.209  1.00 94.78           C  
ATOM   1696  CB  LYS D  55       9.394   6.733   0.825  1.00 94.78           C  
ATOM   1697  O   LYS D  55       7.659   9.544   0.742  1.00 94.78           O  
ATOM   1698  CG  LYS D  55      10.426   7.698   1.389  1.00 94.78           C  
ATOM   1699  CD  LYS D  55      11.835   7.126   1.297  1.00 94.78           C  
ATOM   1700  CE  LYS D  55      12.873   8.107   1.826  1.00 94.78           C  
ATOM   1701  NZ  LYS D  55      14.253   7.541   1.761  1.00 94.78           N  
ATOM   1702  N   LEU D  56       7.454   8.323  -1.057  1.00 94.13           N  
ATOM   1703  CA  LEU D  56       7.168   9.455  -1.932  1.00 94.13           C  
ATOM   1704  C   LEU D  56       5.837  10.103  -1.565  1.00 94.13           C  
ATOM   1705  CB  LEU D  56       7.144   9.008  -3.396  1.00 94.13           C  
ATOM   1706  O   LEU D  56       5.714  11.330  -1.580  1.00 94.13           O  
ATOM   1707  CG  LEU D  56       8.499   8.684  -4.028  1.00 94.13           C  
ATOM   1708  CD1 LEU D  56       8.305   8.012  -5.384  1.00 94.13           C  
ATOM   1709  CD2 LEU D  56       9.340   9.949  -4.168  1.00 94.13           C  
ATOM   1710  N   HIS D  57       4.886   9.290  -1.169  1.00 94.27           N  
ATOM   1711  CA  HIS D  57       3.587   9.812  -0.761  1.00 94.27           C  
ATOM   1712  C   HIS D  57       3.706  10.663   0.499  1.00 94.27           C  
ATOM   1713  CB  HIS D  57       2.597   8.669  -0.531  1.00 94.27           C  
ATOM   1714  O   HIS D  57       3.053  11.702   0.616  1.00 94.27           O  
ATOM   1715  CG  HIS D  57       1.166   9.101  -0.549  1.00 94.27           C  
ATOM   1716  CD2 HIS D  57       0.342   9.491   0.452  1.00 94.27           C  
ATOM   1717  ND1 HIS D  57       0.421   9.163  -1.707  1.00 94.27           N  
ATOM   1718  CE1 HIS D  57      -0.802   9.574  -1.416  1.00 94.27           C  
ATOM   1719  NE2 HIS D  57      -0.876   9.780  -0.112  1.00 94.27           N  
ATOM   1720  N   THR D  58       4.487  10.203   1.413  1.00 94.53           N  
ATOM   1721  CA  THR D  58       4.714  10.983   2.625  1.00 94.53           C  
ATOM   1722  C   THR D  58       5.284  12.357   2.285  1.00 94.53           C  
ATOM   1723  CB  THR D  58       5.667  10.252   3.588  1.00 94.53           C  
ATOM   1724  O   THR D  58       4.891  13.362   2.881  1.00 94.53           O  
ATOM   1725  CG2 THR D  58       5.880  11.057   4.867  1.00 94.53           C  
ATOM   1726  OG1 THR D  58       5.110   8.976   3.927  1.00 94.53           O  
ATOM   1727  N   LYS D  59       6.214  12.540   1.320  1.00 93.06           N  
ATOM   1728  CA  LYS D  59       6.787  13.813   0.895  1.00 93.06           C  
ATOM   1729  C   LYS D  59       5.716  14.730   0.308  1.00 93.06           C  
ATOM   1730  CB  LYS D  59       7.900  13.586  -0.129  1.00 93.06           C  
ATOM   1731  O   LYS D  59       5.716  15.935   0.564  1.00 93.06           O  
ATOM   1732  CG  LYS D  59       9.175  13.004   0.462  1.00 93.06           C  
ATOM   1733  CD  LYS D  59      10.257  12.837  -0.597  1.00 93.06           C  
ATOM   1734  CE  LYS D  59      11.522  12.221  -0.013  1.00 93.06           C  
ATOM   1735  NZ  LYS D  59      12.584  12.051  -1.049  1.00 93.06           N  
ATOM   1736  N   ILE D  60       4.795  14.162  -0.448  1.00 91.79           N  
ATOM   1737  CA  ILE D  60       3.712  14.933  -1.050  1.00 91.79           C  
ATOM   1738  C   ILE D  60       2.824  15.518   0.046  1.00 91.79           C  
ATOM   1739  CB  ILE D  60       2.873  14.067  -2.016  1.00 91.79           C  
ATOM   1740  O   ILE D  60       2.449  16.691  -0.011  1.00 91.79           O  
ATOM   1741  CG1 ILE D  60       3.693  13.707  -3.260  1.00 91.79           C  
ATOM   1742  CG2 ILE D  60       1.579  14.790  -2.403  1.00 91.79           C  
ATOM   1743  CD1 ILE D  60       3.043  12.654  -4.146  1.00 91.79           C  
ATOM   1744  N   VAL D  61       2.480  14.693   1.059  1.00 93.51           N  
ATOM   1745  CA  VAL D  61       1.643  15.150   2.163  1.00 93.51           C  
ATOM   1746  C   VAL D  61       2.352  16.271   2.920  1.00 93.51           C  
ATOM   1747  CB  VAL D  61       1.294  13.994   3.127  1.00 93.51           C  
ATOM   1748  O   VAL D  61       1.728  17.267   3.294  1.00 93.51           O  
ATOM   1749  CG1 VAL D  61       0.586  14.524   4.373  1.00 93.51           C  
ATOM   1750  CG2 VAL D  61       0.429  12.952   2.420  1.00 93.51           C  
ATOM   1751  N   GLU D  62       3.663  16.229   3.112  1.00 92.87           N  
ATOM   1752  CA  GLU D  62       4.432  17.255   3.810  1.00 92.87           C  
ATOM   1753  C   GLU D  62       4.429  18.570   3.036  1.00 92.87           C  
ATOM   1754  CB  GLU D  62       5.870  16.784   4.041  1.00 92.87           C  
ATOM   1755  O   GLU D  62       4.328  19.646   3.629  1.00 92.87           O  
ATOM   1756  CG  GLU D  62       6.004  15.723   5.124  1.00 92.87           C  
ATOM   1757  CD  GLU D  62       7.412  15.163   5.245  1.00 92.87           C  
ATOM   1758  OE1 GLU D  62       7.684  14.406   6.204  1.00 92.87           O  
ATOM   1759  OE2 GLU D  62       8.251  15.486   4.375  1.00 92.87           O  
ATOM   1760  N   ILE D  63       4.533  18.491   1.754  1.00 91.23           N  
ATOM   1761  CA  ILE D  63       4.487  19.677   0.906  1.00 91.23           C  
ATOM   1762  C   ILE D  63       3.117  20.342   1.021  1.00 91.23           C  
ATOM   1763  CB  ILE D  63       4.792  19.329  -0.569  1.00 91.23           C  
ATOM   1764  O   ILE D  63       3.022  21.565   1.143  1.00 91.23           O  
ATOM   1765  CG1 ILE D  63       6.259  18.915  -0.728  1.00 91.23           C  
ATOM   1766  CG2 ILE D  63       4.454  20.511  -1.483  1.00 91.23           C  
ATOM   1767  CD1 ILE D  63       6.589  18.314  -2.087  1.00 91.23           C  
ATOM   1768  N   LEU D  64       2.002  19.549   0.999  1.00 91.83           N  
ATOM   1769  CA  LEU D  64       0.646  20.074   1.115  1.00 91.83           C  
ATOM   1770  C   LEU D  64       0.454  20.798   2.443  1.00 91.83           C  
ATOM   1771  CB  LEU D  64      -0.380  18.945   0.983  1.00 91.83           C  
ATOM   1772  O   LEU D  64      -0.152  21.871   2.489  1.00 91.83           O  
ATOM   1773  CG  LEU D  64      -0.620  18.408  -0.429  1.00 91.83           C  
ATOM   1774  CD1 LEU D  64      -1.539  17.192  -0.384  1.00 91.83           C  
ATOM   1775  CD2 LEU D  64      -1.207  19.496  -1.322  1.00 91.83           C  
ATOM   1776  N   VAL D  65       0.949  20.185   3.538  1.00 92.43           N  
ATOM   1777  CA  VAL D  65       0.833  20.792   4.859  1.00 92.43           C  
ATOM   1778  C   VAL D  65       1.549  22.141   4.873  1.00 92.43           C  
ATOM   1779  CB  VAL D  65       1.408  19.872   5.959  1.00 92.43           C  
ATOM   1780  O   VAL D  65       1.023  23.125   5.397  1.00 92.43           O  
ATOM   1781  CG1 VAL D  65       1.543  20.629   7.280  1.00 92.43           C  
ATOM   1782  CG2 VAL D  65       0.527  18.637   6.135  1.00 92.43           C  
ATOM   1783  N   LYS D  66       2.813  22.219   4.305  1.00 90.27           N  
ATOM   1784  CA  LYS D  66       3.575  23.462   4.250  1.00 90.27           C  
ATOM   1785  C   LYS D  66       2.814  24.541   3.484  1.00 90.27           C  
ATOM   1786  CB  LYS D  66       4.941  23.226   3.603  1.00 90.27           C  
ATOM   1787  O   LYS D  66       2.825  25.711   3.873  1.00 90.27           O  
ATOM   1788  CG  LYS D  66       5.933  22.498   4.499  1.00 90.27           C  
ATOM   1789  CD  LYS D  66       7.273  22.298   3.804  1.00 90.27           C  
ATOM   1790  CE  LYS D  66       8.234  21.489   4.663  1.00 90.27           C  
ATOM   1791  NZ  LYS D  66       9.511  21.199   3.943  1.00 90.27           N  
ATOM   1792  N   LEU D  67       2.115  24.151   2.395  1.00 88.32           N  
ATOM   1793  CA  LEU D  67       1.357  25.092   1.578  1.00 88.32           C  
ATOM   1794  C   LEU D  67       0.161  25.641   2.349  1.00 88.32           C  
ATOM   1795  CB  LEU D  67       0.882  24.420   0.287  1.00 88.32           C  
ATOM   1796  O   LEU D  67      -0.214  26.803   2.176  1.00 88.32           O  
ATOM   1797  CG  LEU D  67       1.953  24.150  -0.771  1.00 88.32           C  
ATOM   1798  CD1 LEU D  67       1.382  23.294  -1.896  1.00 88.32           C  
ATOM   1799  CD2 LEU D  67       2.506  25.462  -1.318  1.00 88.32           C  
ATOM   1800  N   LEU D  68      -0.534  24.933   3.211  1.00 87.99           N  
ATOM   1801  CA  LEU D  68      -1.727  25.331   3.950  1.00 87.99           C  
ATOM   1802  C   LEU D  68      -1.360  26.203   5.146  1.00 87.99           C  
ATOM   1803  CB  LEU D  68      -2.502  24.098   4.421  1.00 87.99           C  
ATOM   1804  O   LEU D  68      -2.178  26.999   5.614  1.00 87.99           O  
ATOM   1805  CG  LEU D  68      -3.248  23.313   3.342  1.00 87.99           C  
ATOM   1806  CD1 LEU D  68      -3.766  21.995   3.908  1.00 87.99           C  
ATOM   1807  CD2 LEU D  68      -4.394  24.142   2.771  1.00 87.99           C  
ATOM   1808  N   LEU D  69      -0.076  26.105   5.688  1.00 87.94           N  
ATOM   1809  CA  LEU D  69       0.347  26.927   6.817  1.00 87.94           C  
ATOM   1810  C   LEU D  69       0.805  28.303   6.346  1.00 87.94           C  
ATOM   1811  CB  LEU D  69       1.475  26.237   7.589  1.00 87.94           C  
ATOM   1812  O   LEU D  69       0.608  29.300   7.044  1.00 87.94           O  
ATOM   1813  CG  LEU D  69       1.088  24.989   8.384  1.00 87.94           C  
ATOM   1814  CD1 LEU D  69       2.336  24.296   8.922  1.00 87.94           C  
ATOM   1815  CD2 LEU D  69       0.139  25.352   9.521  1.00 87.94           C  
TER    1816      LEU D  69                                                      
ENDMDL                                                                          
END                                                                             
