# Supplementary material for: De novo design of obligate ABC-type heterotrimeric proteins
Source: Nat Struct Mol Biol. 2022 Dec 15;29(12):1266–76. doi: 10.1038/s41594-022-00879-4 (PMC9758053; doi:10.1038/s41594-022-00879-4)
Supplement: Supplementary file 4 — This compressed file contains all PDB files and scripts used in our design protocols and analyses, as well as the final design model outputs. [file 41594_2022_879_MOESM4_ESM.zip › source_data/pdbs/AF-Multimer for base_pdbs/DHT08/DHT08_AF-Mult_model3.pdb]

MODEL     1                                                                     
ATOM      1  N   SER B   1      -9.691 -24.245  -2.421  1.00 60.76           N  
ATOM      2  CA  SER B   1      -9.222 -25.203  -1.424  1.00 60.76           C  
ATOM      3  C   SER B   1      -8.156 -24.587  -0.524  1.00 60.76           C  
ATOM      4  CB  SER B   1      -8.666 -26.455  -2.103  1.00 60.76           C  
ATOM      5  O   SER B   1      -7.531 -23.588  -0.888  1.00 60.76           O  
ATOM      6  OG  SER B   1      -7.423 -26.180  -2.725  1.00 60.76           O  
ATOM      7  N   LYS B   2      -8.001 -25.046   0.602  1.00 80.23           N  
ATOM      8  CA  LYS B   2      -6.970 -24.662   1.561  1.00 80.23           C  
ATOM      9  C   LYS B   2      -5.585 -24.691   0.921  1.00 80.23           C  
ATOM     10  CB  LYS B   2      -7.002 -25.583   2.782  1.00 80.23           C  
ATOM     11  O   LYS B   2      -4.754 -23.820   1.188  1.00 80.23           O  
ATOM     12  CG  LYS B   2      -6.190 -25.074   3.963  1.00 80.23           C  
ATOM     13  CD  LYS B   2      -6.315 -25.998   5.168  1.00 80.23           C  
ATOM     14  CE  LYS B   2      -5.384 -25.576   6.297  1.00 80.23           C  
ATOM     15  NZ  LYS B   2      -5.461 -26.513   7.457  1.00 80.23           N  
ATOM     16  N   GLU B   3      -5.406 -25.810  -0.008  1.00 88.59           N  
ATOM     17  CA  GLU B   3      -4.126 -25.949  -0.696  1.00 88.59           C  
ATOM     18  C   GLU B   3      -3.888 -24.788  -1.658  1.00 88.59           C  
ATOM     19  CB  GLU B   3      -4.063 -27.279  -1.450  1.00 88.59           C  
ATOM     20  O   GLU B   3      -2.777 -24.259  -1.738  1.00 88.59           O  
ATOM     21  CG  GLU B   3      -3.832 -28.485  -0.552  1.00 88.59           C  
ATOM     22  CD  GLU B   3      -3.892 -29.809  -1.297  1.00 88.59           C  
ATOM     23  OE1 GLU B   3      -3.786 -30.876  -0.650  1.00 88.59           O  
ATOM     24  OE2 GLU B   3      -4.045 -29.779  -2.539  1.00 88.59           O  
ATOM     25  N   GLU B   4      -4.919 -24.352  -2.252  1.00 89.32           N  
ATOM     26  CA  GLU B   4      -4.819 -23.236  -3.188  1.00 89.32           C  
ATOM     27  C   GLU B   4      -4.542 -21.926  -2.457  1.00 89.32           C  
ATOM     28  CB  GLU B   4      -6.099 -23.115  -4.019  1.00 89.32           C  
ATOM     29  O   GLU B   4      -3.730 -21.116  -2.909  1.00 89.32           O  
ATOM     30  CG  GLU B   4      -6.235 -24.179  -5.098  1.00 89.32           C  
ATOM     31  CD  GLU B   4      -7.561 -24.115  -5.840  1.00 89.32           C  
ATOM     32  OE1 GLU B   4      -7.688 -24.750  -6.911  1.00 89.32           O  
ATOM     33  OE2 GLU B   4      -8.479 -23.424  -5.346  1.00 89.32           O  
ATOM     34  N   ILE B   5      -5.085 -21.762  -1.333  1.00 84.99           N  
ATOM     35  CA  ILE B   5      -4.913 -20.556  -0.529  1.00 84.99           C  
ATOM     36  C   ILE B   5      -3.484 -20.493   0.007  1.00 84.99           C  
ATOM     37  CB  ILE B   5      -5.926 -20.505   0.637  1.00 84.99           C  
ATOM     38  O   ILE B   5      -2.843 -19.441  -0.040  1.00 84.99           O  
ATOM     39  CG1 ILE B   5      -7.351 -20.329   0.099  1.00 84.99           C  
ATOM     40  CG2 ILE B   5      -5.567 -19.382   1.614  1.00 84.99           C  
ATOM     41  CD1 ILE B   5      -8.430 -20.405   1.169  1.00 84.99           C  
ATOM     42  N   GLU B   6      -3.006 -21.611   0.411  1.00 88.65           N  
ATOM     43  CA  GLU B   6      -1.648 -21.673   0.944  1.00 88.65           C  
ATOM     44  C   GLU B   6      -0.617 -21.350  -0.133  1.00 88.65           C  
ATOM     45  CB  GLU B   6      -1.368 -23.054   1.543  1.00 88.65           C  
ATOM     46  O   GLU B   6       0.370 -20.660   0.132  1.00 88.65           O  
ATOM     47  CG  GLU B   6      -0.115 -23.107   2.405  1.00 88.65           C  
ATOM     48  CD  GLU B   6       0.033 -24.415   3.167  1.00 88.65           C  
ATOM     49  OE1 GLU B   6       1.015 -24.565   3.929  1.00 88.65           O  
ATOM     50  OE2 GLU B   6      -0.839 -25.296   3.000  1.00 88.65           O  
ATOM     51  N   LYS B   7      -0.858 -21.897  -1.346  1.00 91.19           N  
ATOM     52  CA  LYS B   7       0.034 -21.599  -2.463  1.00 91.19           C  
ATOM     53  C   LYS B   7       0.021 -20.109  -2.794  1.00 91.19           C  
ATOM     54  CB  LYS B   7      -0.360 -22.414  -3.696  1.00 91.19           C  
ATOM     55  O   LYS B   7       1.075 -19.507  -3.011  1.00 91.19           O  
ATOM     56  CG  LYS B   7       0.644 -22.334  -4.836  1.00 91.19           C  
ATOM     57  CD  LYS B   7       0.213 -23.188  -6.022  1.00 91.19           C  
ATOM     58  CE  LYS B   7       1.138 -22.997  -7.216  1.00 91.19           C  
ATOM     59  NZ  LYS B   7       0.703 -23.812  -8.390  1.00 91.19           N  
ATOM     60  N   GLU B   8      -1.103 -19.521  -2.779  1.00 89.45           N  
ATOM     61  CA  GLU B   8      -1.244 -18.097  -3.067  1.00 89.45           C  
ATOM     62  C   GLU B   8      -0.587 -17.247  -1.983  1.00 89.45           C  
ATOM     63  CB  GLU B   8      -2.721 -17.720  -3.208  1.00 89.45           C  
ATOM     64  O   GLU B   8       0.061 -16.243  -2.283  1.00 89.45           O  
ATOM     65  CG  GLU B   8      -2.950 -16.281  -3.645  1.00 89.45           C  
ATOM     66  CD  GLU B   8      -2.436 -15.991  -5.046  1.00 89.45           C  
ATOM     67  OE1 GLU B   8      -2.283 -14.800  -5.403  1.00 89.45           O  
ATOM     68  OE2 GLU B   8      -2.184 -16.962  -5.794  1.00 89.45           O  
ATOM     69  N   LEU B   9      -0.729 -17.705  -0.739  1.00 88.02           N  
ATOM     70  CA  LEU B   9      -0.124 -16.972   0.368  1.00 88.02           C  
ATOM     71  C   LEU B   9       1.397 -16.994   0.267  1.00 88.02           C  
ATOM     72  CB  LEU B   9      -0.567 -17.564   1.709  1.00 88.02           C  
ATOM     73  O   LEU B   9       2.057 -15.991   0.551  1.00 88.02           O  
ATOM     74  CG  LEU B   9      -2.019 -17.309   2.116  1.00 88.02           C  
ATOM     75  CD1 LEU B   9      -2.348 -18.059   3.403  1.00 88.02           C  
ATOM     76  CD2 LEU B   9      -2.273 -15.814   2.283  1.00 88.02           C  
ATOM     77  N   LYS B  10       1.989 -18.107  -0.205  1.00 91.66           N  
ATOM     78  CA  LYS B  10       3.433 -18.215  -0.389  1.00 91.66           C  
ATOM     79  C   LYS B  10       3.918 -17.288  -1.500  1.00 91.66           C  
ATOM     80  CB  LYS B  10       3.827 -19.660  -0.702  1.00 91.66           C  
ATOM     81  O   LYS B  10       4.953 -16.634  -1.361  1.00 91.66           O  
ATOM     82  CG  LYS B  10       3.880 -20.566   0.520  1.00 91.66           C  
ATOM     83  CD  LYS B  10       4.330 -21.974   0.152  1.00 91.66           C  
ATOM     84  CE  LYS B  10       4.263 -22.913   1.348  1.00 91.66           C  
ATOM     85  NZ  LYS B  10       4.641 -24.310   0.978  1.00 91.66           N  
ATOM     86  N   LYS B  11       3.087 -17.237  -2.548  1.00 92.38           N  
ATOM     87  CA  LYS B  11       3.417 -16.347  -3.657  1.00 92.38           C  
ATOM     88  C   LYS B  11       3.379 -14.886  -3.220  1.00 92.38           C  
ATOM     89  CB  LYS B  11       2.458 -16.569  -4.828  1.00 92.38           C  
ATOM     90  O   LYS B  11       4.282 -14.111  -3.544  1.00 92.38           O  
ATOM     91  CG  LYS B  11       2.835 -15.806  -6.089  1.00 92.38           C  
ATOM     92  CD  LYS B  11       1.876 -16.111  -7.234  1.00 92.38           C  
ATOM     93  CE  LYS B  11       2.183 -15.264  -8.461  1.00 92.38           C  
ATOM     94  NZ  LYS B  11       1.226 -15.536  -9.575  1.00 92.38           N  
ATOM     95  N   LEU B  12       2.397 -14.505  -2.447  1.00 89.72           N  
ATOM     96  CA  LEU B  12       2.234 -13.137  -1.968  1.00 89.72           C  
ATOM     97  C   LEU B  12       3.368 -12.752  -1.024  1.00 89.72           C  
ATOM     98  CB  LEU B  12       0.887 -12.974  -1.259  1.00 89.72           C  
ATOM     99  O   LEU B  12       3.862 -11.623  -1.069  1.00 89.72           O  
ATOM    100  CG  LEU B  12      -0.356 -12.998  -2.150  1.00 89.72           C  
ATOM    101  CD1 LEU B  12      -1.620 -12.989  -1.297  1.00 89.72           C  
ATOM    102  CD2 LEU B  12      -0.346 -11.816  -3.113  1.00 89.72           C  
ATOM    103  N   LYS B  13       3.757 -13.734  -0.252  1.00 92.23           N  
ATOM    104  CA  LYS B  13       4.872 -13.482   0.657  1.00 92.23           C  
ATOM    105  C   LYS B  13       6.149 -13.165  -0.116  1.00 92.23           C  
ATOM    106  CB  LYS B  13       5.100 -14.685   1.573  1.00 92.23           C  
ATOM    107  O   LYS B  13       6.878 -12.234   0.235  1.00 92.23           O  
ATOM    108  CG  LYS B  13       6.197 -14.477   2.607  1.00 92.23           C  
ATOM    109  CD  LYS B  13       6.367 -15.702   3.496  1.00 92.23           C  
ATOM    110  CE  LYS B  13       7.531 -15.535   4.463  1.00 92.23           C  
ATOM    111  NZ  LYS B  13       7.718 -16.744   5.320  1.00 92.23           N  
ATOM    112  N   LYS B  14       6.421 -13.899  -1.167  1.00 93.79           N  
ATOM    113  CA  LYS B  14       7.602 -13.673  -1.995  1.00 93.79           C  
ATOM    114  C   LYS B  14       7.545 -12.308  -2.674  1.00 93.79           C  
ATOM    115  CB  LYS B  14       7.740 -14.776  -3.046  1.00 93.79           C  
ATOM    116  O   LYS B  14       8.538 -11.578  -2.698  1.00 93.79           O  
ATOM    117  CG  LYS B  14       9.041 -14.721  -3.833  1.00 93.79           C  
ATOM    118  CD  LYS B  14       9.133 -15.859  -4.841  1.00 93.79           C  
ATOM    119  CE  LYS B  14      10.364 -15.725  -5.727  1.00 93.79           C  
ATOM    120  NZ  LYS B  14      10.425 -16.804  -6.758  1.00 93.79           N  
ATOM    121  N   GLU B  15       6.410 -11.954  -3.171  1.00 92.61           N  
ATOM    122  CA  GLU B  15       6.226 -10.671  -3.842  1.00 92.61           C  
ATOM    123  C   GLU B  15       6.397  -9.509  -2.867  1.00 92.61           C  
ATOM    124  CB  GLU B  15       4.848 -10.604  -4.505  1.00 92.61           C  
ATOM    125  O   GLU B  15       6.970  -8.476  -3.219  1.00 92.61           O  
ATOM    126  CG  GLU B  15       4.703 -11.514  -5.716  1.00 92.61           C  
ATOM    127  CD  GLU B  15       3.328 -11.438  -6.362  1.00 92.61           C  
ATOM    128  OE1 GLU B  15       2.980 -12.342  -7.155  1.00 92.61           O  
ATOM    129  OE2 GLU B  15       2.595 -10.467  -6.073  1.00 92.61           O  
ATOM    130  N   LEU B  16       5.971  -9.661  -1.615  1.00 92.13           N  
ATOM    131  CA  LEU B  16       6.126  -8.627  -0.597  1.00 92.13           C  
ATOM    132  C   LEU B  16       7.595  -8.443  -0.229  1.00 92.13           C  
ATOM    133  CB  LEU B  16       5.315  -8.978   0.652  1.00 92.13           C  
ATOM    134  O   LEU B  16       8.048  -7.318  -0.010  1.00 92.13           O  
ATOM    135  CG  LEU B  16       3.813  -8.696   0.587  1.00 92.13           C  
ATOM    136  CD1 LEU B  16       3.106  -9.308   1.791  1.00 92.13           C  
ATOM    137  CD2 LEU B  16       3.553  -7.195   0.514  1.00 92.13           C  
ATOM    138  N   GLU B  17       8.342  -9.510  -0.234  1.00 94.20           N  
ATOM    139  CA  GLU B  17       9.770  -9.439   0.061  1.00 94.20           C  
ATOM    140  C   GLU B  17      10.523  -8.693  -1.036  1.00 94.20           C  
ATOM    141  CB  GLU B  17      10.352 -10.844   0.237  1.00 94.20           C  
ATOM    142  O   GLU B  17      11.432  -7.910  -0.750  1.00 94.20           O  
ATOM    143  CG  GLU B  17       9.958 -11.513   1.546  1.00 94.20           C  
ATOM    144  CD  GLU B  17      10.435 -12.953   1.650  1.00 94.20           C  
ATOM    145  OE1 GLU B  17      10.283 -13.566   2.732  1.00 94.20           O  
ATOM    146  OE2 GLU B  17      10.965 -13.473   0.643  1.00 94.20           O  
ATOM    147  N   GLU B  18      10.085  -8.961  -2.256  1.00 95.02           N  
ATOM    148  CA  GLU B  18      10.686  -8.251  -3.380  1.00 95.02           C  
ATOM    149  C   GLU B  18      10.399  -6.754  -3.305  1.00 95.02           C  
ATOM    150  CB  GLU B  18      10.179  -8.818  -4.708  1.00 95.02           C  
ATOM    151  O   GLU B  18      11.288  -5.933  -3.539  1.00 95.02           O  
ATOM    152  CG  GLU B  18      10.726 -10.199  -5.037  1.00 95.02           C  
ATOM    153  CD  GLU B  18      10.067 -10.832  -6.252  1.00 95.02           C  
ATOM    154  OE1 GLU B  18      10.450 -11.963  -6.630  1.00 95.02           O  
ATOM    155  OE2 GLU B  18       9.162 -10.192  -6.832  1.00 95.02           O  
ATOM    156  N   LEU B  19       9.153  -6.394  -2.888  1.00 91.88           N  
ATOM    157  CA  LEU B  19       8.761  -4.994  -2.766  1.00 91.88           C  
ATOM    158  C   LEU B  19       9.515  -4.315  -1.627  1.00 91.88           C  
ATOM    159  CB  LEU B  19       7.252  -4.877  -2.536  1.00 91.88           C  
ATOM    160  O   LEU B  19       9.889  -3.145  -1.735  1.00 91.88           O  
ATOM    161  CG  LEU B  19       6.364  -5.039  -3.770  1.00 91.88           C  
ATOM    162  CD1 LEU B  19       4.897  -5.121  -3.359  1.00 91.88           C  
ATOM    163  CD2 LEU B  19       6.587  -3.888  -4.745  1.00 91.88           C  
ATOM    164  N   LYS B  20       9.737  -5.082  -0.653  1.00 93.09           N  
ATOM    165  CA  LYS B  20      10.532  -4.559   0.455  1.00 93.09           C  
ATOM    166  C   LYS B  20      11.929  -4.160  -0.011  1.00 93.09           C  
ATOM    167  CB  LYS B  20      10.629  -5.590   1.580  1.00 93.09           C  
ATOM    168  O   LYS B  20      12.431  -3.095   0.356  1.00 93.09           O  
ATOM    169  CG  LYS B  20      11.389  -5.102   2.804  1.00 93.09           C  
ATOM    170  CD  LYS B  20      11.443  -6.167   3.891  1.00 93.09           C  
ATOM    171  CE  LYS B  20      12.289  -5.718   5.074  1.00 93.09           C  
ATOM    172  NZ  LYS B  20      12.358  -6.766   6.136  1.00 93.09           N  
ATOM    173  N   ARG B  21      12.538  -4.935  -0.853  1.00 93.81           N  
ATOM    174  CA  ARG B  21      13.869  -4.647  -1.379  1.00 93.81           C  
ATOM    175  C   ARG B  21      13.844  -3.427  -2.293  1.00 93.81           C  
ATOM    176  CB  ARG B  21      14.422  -5.858  -2.135  1.00 93.81           C  
ATOM    177  O   ARG B  21      14.744  -2.587  -2.241  1.00 93.81           O  
ATOM    178  CG  ARG B  21      14.789  -7.029  -1.238  1.00 93.81           C  
ATOM    179  CD  ARG B  21      15.431  -8.162  -2.025  1.00 93.81           C  
ATOM    180  NE  ARG B  21      15.503  -9.391  -1.240  1.00 93.81           N  
ATOM    181  NH1 ARG B  21      15.769 -10.785  -3.063  1.00 93.81           N  
ATOM    182  NH2 ARG B  21      15.713 -11.659  -0.945  1.00 93.81           N  
ATOM    183  CZ  ARG B  21      15.662 -10.609  -1.751  1.00 93.81           C  
ATOM    184  N   GLU B  22      12.838  -3.367  -3.100  1.00 91.73           N  
ATOM    185  CA  GLU B  22      12.698  -2.240  -4.017  1.00 91.73           C  
ATOM    186  C   GLU B  22      12.489  -0.933  -3.258  1.00 91.73           C  
ATOM    187  CB  GLU B  22      11.537  -2.477  -4.987  1.00 91.73           C  
ATOM    188  O   GLU B  22      13.016   0.110  -3.651  1.00 91.73           O  
ATOM    189  CG  GLU B  22      11.811  -3.558  -6.022  1.00 91.73           C  
ATOM    190  CD  GLU B  22      10.694  -3.708  -7.043  1.00 91.73           C  
ATOM    191  OE1 GLU B  22      10.722  -4.678  -7.834  1.00 91.73           O  
ATOM    192  OE2 GLU B  22       9.785  -2.848  -7.052  1.00 91.73           O  
ATOM    193  N   ILE B  23      11.728  -0.963  -2.114  1.00 90.25           N  
ATOM    194  CA  ILE B  23      11.497   0.221  -1.293  1.00 90.25           C  
ATOM    195  C   ILE B  23      12.802   0.644  -0.621  1.00 90.25           C  
ATOM    196  CB  ILE B  23      10.405  -0.033  -0.230  1.00 90.25           C  
ATOM    197  O   ILE B  23      13.111   1.836  -0.549  1.00 90.25           O  
ATOM    198  CG1 ILE B  23       9.029  -0.149  -0.897  1.00 90.25           C  
ATOM    199  CG2 ILE B  23      10.410   1.077   0.825  1.00 90.25           C  
ATOM    200  CD1 ILE B  23       7.917  -0.580   0.050  1.00 90.25           C  
ATOM    201  N   GLU B  24      13.639  -0.278  -0.240  1.00 92.83           N  
ATOM    202  CA  GLU B  24      14.933   0.014   0.370  1.00 92.83           C  
ATOM    203  C   GLU B  24      15.881   0.664  -0.633  1.00 92.83           C  
ATOM    204  CB  GLU B  24      15.561  -1.262   0.936  1.00 92.83           C  
ATOM    205  O   GLU B  24      16.595   1.611  -0.297  1.00 92.83           O  
ATOM    206  CG  GLU B  24      14.896  -1.760   2.211  1.00 92.83           C  
ATOM    207  CD  GLU B  24      15.417  -3.113   2.670  1.00 92.83           C  
ATOM    208  OE1 GLU B  24      14.998  -3.591   3.749  1.00 92.83           O  
ATOM    209  OE2 GLU B  24      16.252  -3.699   1.945  1.00 92.83           O  
ATOM    210  N   LYS B  25      15.799   0.127  -1.861  1.00 90.82           N  
ATOM    211  CA  LYS B  25      16.618   0.704  -2.923  1.00 90.82           C  
ATOM    212  C   LYS B  25      16.199   2.141  -3.220  1.00 90.82           C  
ATOM    213  CB  LYS B  25      16.524  -0.143  -4.193  1.00 90.82           C  
ATOM    214  O   LYS B  25      17.049   3.017  -3.394  1.00 90.82           O  
ATOM    215  CG  LYS B  25      17.479   0.289  -5.297  1.00 90.82           C  
ATOM    216  CD  LYS B  25      17.351  -0.601  -6.527  1.00 90.82           C  
ATOM    217  CE  LYS B  25      18.197  -0.084  -7.682  1.00 90.82           C  
ATOM    218  NZ  LYS B  25      18.047  -0.932  -8.902  1.00 90.82           N  
ATOM    219  N   SER B  26      14.890   2.403  -3.263  1.00 86.88           N  
ATOM    220  CA  SER B  26      14.357   3.737  -3.516  1.00 86.88           C  
ATOM    221  C   SER B  26      14.726   4.702  -2.394  1.00 86.88           C  
ATOM    222  CB  SER B  26      12.837   3.686  -3.675  1.00 86.88           C  
ATOM    223  O   SER B  26      15.019   5.873  -2.647  1.00 86.88           O  
ATOM    224  OG  SER B  26      12.327   4.955  -4.048  1.00 86.88           O  
ATOM    225  N   THR B  27      14.720   4.205  -1.194  1.00 88.63           N  
ATOM    226  CA  THR B  27      15.106   5.009  -0.040  1.00 88.63           C  
ATOM    227  C   THR B  27      16.567   5.438  -0.145  1.00 88.63           C  
ATOM    228  CB  THR B  27      14.887   4.240   1.276  1.00 88.63           C  
ATOM    229  O   THR B  27      16.899   6.598   0.111  1.00 88.63           O  
ATOM    230  CG2 THR B  27      15.293   5.084   2.480  1.00 88.63           C  
ATOM    231  OG1 THR B  27      13.502   3.893   1.394  1.00 88.63           O  
ATOM    232  N   LYS B  28      17.442   4.526  -0.578  1.00 88.51           N  
ATOM    233  CA  LYS B  28      18.862   4.827  -0.733  1.00 88.51           C  
ATOM    234  C   LYS B  28      19.089   5.847  -1.845  1.00 88.51           C  
ATOM    235  CB  LYS B  28      19.653   3.551  -1.024  1.00 88.51           C  
ATOM    236  O   LYS B  28      19.882   6.778  -1.688  1.00 88.51           O  
ATOM    237  CG  LYS B  28      19.840   2.649   0.188  1.00 88.51           C  
ATOM    238  CD  LYS B  28      20.647   1.405  -0.161  1.00 88.51           C  
ATOM    239  CE  LYS B  28      20.708   0.432   1.009  1.00 88.51           C  
ATOM    240  NZ  LYS B  28      21.451  -0.814   0.654  1.00 88.51           N  
ATOM    241  N   LYS B  29      18.327   5.700  -2.945  1.00 87.65           N  
ATOM    242  CA  LYS B  29      18.433   6.622  -4.072  1.00 87.65           C  
ATOM    243  C   LYS B  29      18.024   8.035  -3.667  1.00 87.65           C  
ATOM    244  CB  LYS B  29      17.571   6.142  -5.241  1.00 87.65           C  
ATOM    245  O   LYS B  29      18.656   9.011  -4.076  1.00 87.65           O  
ATOM    246  CG  LYS B  29      18.171   4.977  -6.014  1.00 87.65           C  
ATOM    247  CD  LYS B  29      17.264   4.538  -7.157  1.00 87.65           C  
ATOM    248  CE  LYS B  29      17.815   3.311  -7.870  1.00 87.65           C  
ATOM    249  NZ  LYS B  29      16.903   2.846  -8.958  1.00 87.65           N  
ATOM    250  N   LEU B  30      16.963   8.100  -2.820  1.00 83.81           N  
ATOM    251  CA  LEU B  30      16.472   9.398  -2.370  1.00 83.81           C  
ATOM    252  C   LEU B  30      17.501  10.090  -1.483  1.00 83.81           C  
ATOM    253  CB  LEU B  30      15.152   9.238  -1.612  1.00 83.81           C  
ATOM    254  O   LEU B  30      17.685  11.306  -1.572  1.00 83.81           O  
ATOM    255  CG  LEU B  30      14.416  10.530  -1.252  1.00 83.81           C  
ATOM    256  CD1 LEU B  30      13.968  11.255  -2.516  1.00 83.81           C  
ATOM    257  CD2 LEU B  30      13.224  10.233  -0.348  1.00 83.81           C  
ATOM    258  N   GLU B  31      18.260   9.313  -0.727  1.00 85.60           N  
ATOM    259  CA  GLU B  31      19.291   9.866   0.146  1.00 85.60           C  
ATOM    260  C   GLU B  31      20.486  10.366  -0.660  1.00 85.60           C  
ATOM    261  CB  GLU B  31      19.746   8.823   1.170  1.00 85.60           C  
ATOM    262  O   GLU B  31      21.088  11.387  -0.319  1.00 85.60           O  
ATOM    263  CG  GLU B  31      18.710   8.522   2.244  1.00 85.60           C  
ATOM    264  CD  GLU B  31      19.154   7.444   3.220  1.00 85.60           C  
ATOM    265  OE1 GLU B  31      18.454   7.218   4.233  1.00 85.60           O  
ATOM    266  OE2 GLU B  31      20.210   6.821   2.970  1.00 85.60           O  
ATOM    267  N   GLU B  32      20.726   9.737  -1.804  1.00 84.47           N  
ATOM    268  CA  GLU B  32      21.872  10.081  -2.641  1.00 84.47           C  
ATOM    269  C   GLU B  32      21.602  11.343  -3.455  1.00 84.47           C  
ATOM    270  CB  GLU B  32      22.225   8.919  -3.573  1.00 84.47           C  
ATOM    271  O   GLU B  32      22.509  12.145  -3.686  1.00 84.47           O  
ATOM    272  CG  GLU B  32      22.821   7.715  -2.857  1.00 84.47           C  
ATOM    273  CD  GLU B  32      23.024   6.515  -3.768  1.00 84.47           C  
ATOM    274  OE1 GLU B  32      23.528   5.472  -3.294  1.00 84.47           O  
ATOM    275  OE2 GLU B  32      22.677   6.619  -4.966  1.00 84.47           O  
ATOM    276  N   VAL B  33      20.293  11.606  -3.802  1.00 79.40           N  
ATOM    277  CA  VAL B  33      19.934  12.725  -4.667  1.00 79.40           C  
ATOM    278  C   VAL B  33      19.778  13.994  -3.831  1.00 79.40           C  
ATOM    279  CB  VAL B  33      18.634  12.441  -5.452  1.00 79.40           C  
ATOM    280  O   VAL B  33      19.797  15.104  -4.368  1.00 79.40           O  
ATOM    281  CG1 VAL B  33      18.263  13.634  -6.332  1.00 79.40           C  
ATOM    282  CG2 VAL B  33      18.786  11.177  -6.296  1.00 79.40           C  
ATOM    283  N   ARG B  34      19.552  13.807  -2.583  1.00 73.89           N  
ATOM    284  CA  ARG B  34      19.424  14.975  -1.716  1.00 73.89           C  
ATOM    285  C   ARG B  34      20.580  15.946  -1.931  1.00 73.89           C  
ATOM    286  CB  ARG B  34      19.363  14.550  -0.247  1.00 73.89           C  
ATOM    287  O   ARG B  34      20.393  17.163  -1.883  1.00 73.89           O  
ATOM    288  CG  ARG B  34      17.954  14.285   0.259  1.00 73.89           C  
ATOM    289  CD  ARG B  34      17.936  14.004   1.755  1.00 73.89           C  
ATOM    290  NE  ARG B  34      16.578  13.782   2.245  1.00 73.89           N  
ATOM    291  NH1 ARG B  34      17.214  13.348   4.423  1.00 73.89           N  
ATOM    292  NH2 ARG B  34      14.998  13.295   3.839  1.00 73.89           N  
ATOM    293  CZ  ARG B  34      16.267  13.476   3.502  1.00 73.89           C  
ATOM    294  N   GLY B  35      21.136  15.860  -2.468  1.00 62.07           N  
ATOM    295  CA  GLY B  35      22.288  16.730  -2.648  1.00 62.07           C  
ATOM    296  C   GLY B  35      22.456  17.210  -4.077  1.00 62.07           C  
ATOM    297  O   GLY B  35      23.043  18.267  -4.318  1.00 62.07           O  
ATOM    298  N   SER B  36      21.883  16.477  -5.067  1.00 60.71           N  
ATOM    299  CA  SER B  36      22.122  16.788  -6.473  1.00 60.71           C  
ATOM    300  C   SER B  36      20.963  17.580  -7.068  1.00 60.71           C  
ATOM    301  CB  SER B  36      22.339  15.504  -7.276  1.00 60.71           C  
ATOM    302  O   SER B  36      21.131  18.276  -8.072  1.00 60.71           O  
ATOM    303  OG  SER B  36      21.105  14.857  -7.533  1.00 60.71           O  
ATOM    304  N   ASN B  37      20.170  17.581  -6.669  1.00 65.14           N  
ATOM    305  CA  ASN B  37      18.981  18.295  -7.124  1.00 65.14           C  
ATOM    306  C   ASN B  37      18.665  17.983  -8.584  1.00 65.14           C  
ATOM    307  CB  ASN B  37      19.153  19.802  -6.928  1.00 65.14           C  
ATOM    308  O   ASN B  37      18.148  18.837  -9.307  1.00 65.14           O  
ATOM    309  CG  ASN B  37      18.858  20.244  -5.508  1.00 65.14           C  
ATOM    310  ND2 ASN B  37      19.272  21.458  -5.166  1.00 65.14           N  
ATOM    311  OD1 ASN B  37      18.262  19.500  -4.724  1.00 65.14           O  
ATOM    312  N   SER B  38      18.852  17.159  -8.889  1.00 66.43           N  
ATOM    313  CA  SER B  38      18.556  16.852 -10.284  1.00 66.43           C  
ATOM    314  C   SER B  38      17.087  16.486 -10.470  1.00 66.43           C  
ATOM    315  CB  SER B  38      19.442  15.709 -10.782  1.00 66.43           C  
ATOM    316  O   SER B  38      16.591  15.548  -9.842  1.00 66.43           O  
ATOM    317  OG  SER B  38      18.943  15.179 -11.998  1.00 66.43           O  
ATOM    318  N   GLU B  39      16.423  17.211 -11.117  1.00 78.08           N  
ATOM    319  CA  GLU B  39      15.010  17.042 -11.444  1.00 78.08           C  
ATOM    320  C   GLU B  39      14.761  15.709 -12.143  1.00 78.08           C  
ATOM    321  CB  GLU B  39      14.520  18.197 -12.322  1.00 78.08           C  
ATOM    322  O   GLU B  39      13.778  15.024 -11.853  1.00 78.08           O  
ATOM    323  CG  GLU B  39      13.008  18.245 -12.485  1.00 78.08           C  
ATOM    324  CD  GLU B  39      12.530  19.438 -13.299  1.00 78.08           C  
ATOM    325  OE1 GLU B  39      11.316  19.528 -13.588  1.00 78.08           O  
ATOM    326  OE2 GLU B  39      13.378  20.288 -13.651  1.00 78.08           O  
ATOM    327  N   LYS B  40      15.738  15.387 -13.053  1.00 81.59           N  
ATOM    328  CA  LYS B  40      15.615  14.141 -13.805  1.00 81.59           C  
ATOM    329  C   LYS B  40      15.659  12.932 -12.875  1.00 81.59           C  
ATOM    330  CB  LYS B  40      16.722  14.035 -14.855  1.00 81.59           C  
ATOM    331  O   LYS B  40      14.864  12.001 -13.021  1.00 81.59           O  
ATOM    332  CG  LYS B  40      16.532  12.893 -15.842  1.00 81.59           C  
ATOM    333  CD  LYS B  40      17.654  12.851 -16.871  1.00 81.59           C  
ATOM    334  CE  LYS B  40      17.557  11.615 -17.755  1.00 81.59           C  
ATOM    335  NZ  LYS B  40      18.673  11.554 -18.746  1.00 81.59           N  
ATOM    336  N   GLU B  41      16.465  12.971 -11.932  1.00 84.01           N  
ATOM    337  CA  GLU B  41      16.607  11.868 -10.987  1.00 84.01           C  
ATOM    338  C   GLU B  41      15.394  11.769 -10.066  1.00 84.01           C  
ATOM    339  CB  GLU B  41      17.885  12.030 -10.158  1.00 84.01           C  
ATOM    340  O   GLU B  41      14.941  10.669  -9.743  1.00 84.01           O  
ATOM    341  CG  GLU B  41      19.163  11.775 -10.943  1.00 84.01           C  
ATOM    342  CD  GLU B  41      20.425  12.005 -10.126  1.00 84.01           C  
ATOM    343  OE1 GLU B  41      21.529  11.660 -10.604  1.00 84.01           O  
ATOM    344  OE2 GLU B  41      20.307  12.533  -8.998  1.00 84.01           O  
ATOM    345  N   LEU B  42      14.862  12.880  -9.703  1.00 80.87           N  
ATOM    346  CA  LEU B  42      13.683  12.910  -8.844  1.00 80.87           C  
ATOM    347  C   LEU B  42      12.473  12.321  -9.561  1.00 80.87           C  
ATOM    348  CB  LEU B  42      13.380  14.343  -8.400  1.00 80.87           C  
ATOM    349  O   LEU B  42      11.699  11.568  -8.965  1.00 80.87           O  
ATOM    350  CG  LEU B  42      14.343  14.956  -7.382  1.00 80.87           C  
ATOM    351  CD1 LEU B  42      14.028  16.434  -7.177  1.00 80.87           C  
ATOM    352  CD2 LEU B  42      14.276  14.201  -6.059  1.00 80.87           C  
ATOM    353  N   ILE B  43      12.352  12.673 -10.910  1.00 81.04           N  
ATOM    354  CA  ILE B  43      11.251  12.153 -11.712  1.00 81.04           C  
ATOM    355  C   ILE B  43      11.381  10.638 -11.847  1.00 81.04           C  
ATOM    356  CB  ILE B  43      11.206  12.814 -13.108  1.00 81.04           C  
ATOM    357  O   ILE B  43      10.383   9.915 -11.797  1.00 81.04           O  
ATOM    358  CG1 ILE B  43      10.765  14.278 -12.992  1.00 81.04           C  
ATOM    359  CG2 ILE B  43      10.279  12.035 -14.045  1.00 81.04           C  
ATOM    360  CD1 ILE B  43      10.868  15.060 -14.294  1.00 81.04           C  
ATOM    361  N   GLN B  44      12.653  10.232 -11.965  1.00 84.23           N  
ATOM    362  CA  GLN B  44      12.890   8.795 -12.052  1.00 84.23           C  
ATOM    363  C   GLN B  44      12.477   8.090 -10.763  1.00 84.23           C  
ATOM    364  CB  GLN B  44      14.362   8.510 -12.357  1.00 84.23           C  
ATOM    365  O   GLN B  44      11.901   7.001 -10.802  1.00 84.23           O  
ATOM    366  CG  GLN B  44      14.663   7.039 -12.612  1.00 84.23           C  
ATOM    367  CD  GLN B  44      13.888   6.476 -13.788  1.00 84.23           C  
ATOM    368  NE2 GLN B  44      13.458   5.224 -13.669  1.00 84.23           N  
ATOM    369  OE1 GLN B  44      13.676   7.160 -14.794  1.00 84.23           O  
ATOM    370  N   ILE B  45      12.679   8.683  -9.593  1.00 84.36           N  
ATOM    371  CA  ILE B  45      12.304   8.136  -8.294  1.00 84.36           C  
ATOM    372  C   ILE B  45      10.783   8.082  -8.176  1.00 84.36           C  
ATOM    373  CB  ILE B  45      12.902   8.967  -7.136  1.00 84.36           C  
ATOM    374  O   ILE B  45      10.227   7.100  -7.680  1.00 84.36           O  
ATOM    375  CG1 ILE B  45      14.430   8.844  -7.124  1.00 84.36           C  
ATOM    376  CG2 ILE B  45      12.307   8.531  -5.794  1.00 84.36           C  
ATOM    377  CD1 ILE B  45      15.118   9.768  -6.129  1.00 84.36           C  
ATOM    378  N   ILE B  46      10.064   9.053  -8.682  1.00 83.20           N  
ATOM    379  CA  ILE B  46       8.606   9.092  -8.672  1.00 83.20           C  
ATOM    380  C   ILE B  46       8.053   7.935  -9.501  1.00 83.20           C  
ATOM    381  CB  ILE B  46       8.073  10.439  -9.209  1.00 83.20           C  
ATOM    382  O   ILE B  46       7.128   7.241  -9.071  1.00 83.20           O  
ATOM    383  CG1 ILE B  46       8.391  11.570  -8.224  1.00 83.20           C  
ATOM    384  CG2 ILE B  46       6.568  10.355  -9.478  1.00 83.20           C  
ATOM    385  CD1 ILE B  46       8.047  12.959  -8.744  1.00 83.20           C  
ATOM    386  N   LYS B  47       8.669   7.700 -10.691  1.00 87.34           N  
ATOM    387  CA  LYS B  47       8.237   6.611 -11.562  1.00 87.34           C  
ATOM    388  C   LYS B  47       8.394   5.259 -10.872  1.00 87.34           C  
ATOM    389  CB  LYS B  47       9.027   6.625 -12.872  1.00 87.34           C  
ATOM    390  O   LYS B  47       7.506   4.407 -10.953  1.00 87.34           O  
ATOM    391  CG  LYS B  47       8.637   7.752 -13.817  1.00 87.34           C  
ATOM    392  CD  LYS B  47       9.452   7.709 -15.103  1.00 87.34           C  
ATOM    393  CE  LYS B  47       9.021   8.799 -16.075  1.00 87.34           C  
ATOM    394  NZ  LYS B  47       9.844   8.787 -17.322  1.00 87.34           N  
ATOM    395  N   GLU B  48       9.513   5.116 -10.197  1.00 87.25           N  
ATOM    396  CA  GLU B  48       9.773   3.872  -9.479  1.00 87.25           C  
ATOM    397  C   GLU B  48       8.784   3.679  -8.333  1.00 87.25           C  
ATOM    398  CB  GLU B  48      11.207   3.847  -8.946  1.00 87.25           C  
ATOM    399  O   GLU B  48       8.282   2.573  -8.118  1.00 87.25           O  
ATOM    400  CG  GLU B  48      12.264   3.699 -10.030  1.00 87.25           C  
ATOM    401  CD  GLU B  48      13.682   3.895  -9.517  1.00 87.25           C  
ATOM    402  OE1 GLU B  48      14.637   3.811 -10.323  1.00 87.25           O  
ATOM    403  OE2 GLU B  48      13.840   4.134  -8.299  1.00 87.25           O  
ATOM    404  N   GLN B  49       8.465   4.794  -7.581  1.00 84.31           N  
ATOM    405  CA  GLN B  49       7.537   4.727  -6.457  1.00 84.31           C  
ATOM    406  C   GLN B  49       6.118   4.426  -6.932  1.00 84.31           C  
ATOM    407  CB  GLN B  49       7.558   6.035  -5.664  1.00 84.31           C  
ATOM    408  O   GLN B  49       5.367   3.723  -6.253  1.00 84.31           O  
ATOM    409  CG  GLN B  49       8.831   6.243  -4.855  1.00 84.31           C  
ATOM    410  CD  GLN B  49       8.741   7.429  -3.913  1.00 84.31           C  
ATOM    411  NE2 GLN B  49       9.752   7.593  -3.068  1.00 84.31           N  
ATOM    412  OE1 GLN B  49       7.770   8.193  -3.947  1.00 84.31           O  
ATOM    413  N   ILE B  50       5.782   4.881  -8.141  1.00 85.92           N  
ATOM    414  CA  ILE B  50       4.472   4.601  -8.717  1.00 85.92           C  
ATOM    415  C   ILE B  50       4.369   3.119  -9.070  1.00 85.92           C  
ATOM    416  CB  ILE B  50       4.207   5.469  -9.968  1.00 85.92           C  
ATOM    417  O   ILE B  50       3.341   2.485  -8.821  1.00 85.92           O  
ATOM    418  CG1 ILE B  50       3.957   6.926  -9.563  1.00 85.92           C  
ATOM    419  CG2 ILE B  50       3.028   4.913 -10.772  1.00 85.92           C  
ATOM    420  CD1 ILE B  50       3.809   7.879 -10.742  1.00 85.92           C  
ATOM    421  N   GLU B  51       5.422   2.553  -9.624  1.00 90.07           N  
ATOM    422  CA  GLU B  51       5.442   1.129  -9.946  1.00 90.07           C  
ATOM    423  C   GLU B  51       5.307   0.276  -8.688  1.00 90.07           C  
ATOM    424  CB  GLU B  51       6.728   0.765 -10.693  1.00 90.07           C  
ATOM    425  O   GLU B  51       4.577  -0.717  -8.680  1.00 90.07           O  
ATOM    426  CG  GLU B  51       6.772   1.273 -12.126  1.00 90.07           C  
ATOM    427  CD  GLU B  51       8.093   0.992 -12.823  1.00 90.07           C  
ATOM    428  OE1 GLU B  51       8.250   1.374 -14.005  1.00 90.07           O  
ATOM    429  OE2 GLU B  51       8.979   0.383 -12.182  1.00 90.07           O  
ATOM    430  N   ILE B  52       5.986   0.679  -7.614  1.00 88.85           N  
ATOM    431  CA  ILE B  52       5.905  -0.015  -6.333  1.00 88.85           C  
ATOM    432  C   ILE B  52       4.480   0.068  -5.790  1.00 88.85           C  
ATOM    433  CB  ILE B  52       6.904   0.570  -5.309  1.00 88.85           C  
ATOM    434  O   ILE B  52       3.932  -0.928  -5.311  1.00 88.85           O  
ATOM    435  CG1 ILE B  52       8.345   0.294  -5.752  1.00 88.85           C  
ATOM    436  CG2 ILE B  52       6.641  -0.001  -3.912  1.00 88.85           C  
ATOM    437  CD1 ILE B  52       9.396   1.030  -4.932  1.00 88.85           C  
ATOM    438  N   SER B  53       3.855   1.264  -5.862  1.00 86.55           N  
ATOM    439  CA  SER B  53       2.488   1.467  -5.393  1.00 86.55           C  
ATOM    440  C   SER B  53       1.512   0.549  -6.122  1.00 86.55           C  
ATOM    441  CB  SER B  53       2.068   2.925  -5.581  1.00 86.55           C  
ATOM    442  O   SER B  53       0.626  -0.042  -5.501  1.00 86.55           O  
ATOM    443  OG  SER B  53       2.764   3.769  -4.681  1.00 86.55           O  
ATOM    444  N   GLU B  54       1.702   0.351  -7.450  1.00 90.79           N  
ATOM    445  CA  GLU B  54       0.832  -0.505  -8.250  1.00 90.79           C  
ATOM    446  C   GLU B  54       0.953  -1.966  -7.825  1.00 90.79           C  
ATOM    447  CB  GLU B  54       1.158  -0.362  -9.739  1.00 90.79           C  
ATOM    448  O   GLU B  54      -0.052  -2.672  -7.720  1.00 90.79           O  
ATOM    449  CG  GLU B  54       0.667   0.941 -10.353  1.00 90.79           C  
ATOM    450  CD  GLU B  54       1.057   1.101 -11.814  1.00 90.79           C  
ATOM    451  OE1 GLU B  54       0.196   1.496 -12.633  1.00 90.79           O  
ATOM    452  OE2 GLU B  54       2.233   0.827 -12.143  1.00 90.79           O  
ATOM    453  N   ARG B  55       2.129  -2.336  -7.610  1.00 91.29           N  
ATOM    454  CA  ARG B  55       2.357  -3.714  -7.188  1.00 91.29           C  
ATOM    455  C   ARG B  55       1.795  -3.959  -5.791  1.00 91.29           C  
ATOM    456  CB  ARG B  55       3.850  -4.046  -7.218  1.00 91.29           C  
ATOM    457  O   ARG B  55       1.224  -5.018  -5.523  1.00 91.29           O  
ATOM    458  CG  ARG B  55       4.421  -4.190  -8.620  1.00 91.29           C  
ATOM    459  CD  ARG B  55       5.934  -4.363  -8.597  1.00 91.29           C  
ATOM    460  NE  ARG B  55       6.319  -5.664  -8.060  1.00 91.29           N  
ATOM    461  NH1 ARG B  55       8.571  -5.169  -7.917  1.00 91.29           N  
ATOM    462  NH2 ARG B  55       7.802  -7.228  -7.266  1.00 91.29           N  
ATOM    463  CZ  ARG B  55       7.563  -6.017  -7.748  1.00 91.29           C  
ATOM    464  N   LEU B  56       1.921  -2.972  -4.815  1.00 88.94           N  
ATOM    465  CA  LEU B  56       1.333  -3.083  -3.484  1.00 88.94           C  
ATOM    466  C   LEU B  56      -0.186  -3.195  -3.568  1.00 88.94           C  
ATOM    467  CB  LEU B  56       1.721  -1.878  -2.624  1.00 88.94           C  
ATOM    468  O   LEU B  56      -0.796  -3.979  -2.838  1.00 88.94           O  
ATOM    469  CG  LEU B  56       3.133  -1.890  -2.037  1.00 88.94           C  
ATOM    470  CD1 LEU B  56       3.475  -0.525  -1.450  1.00 88.94           C  
ATOM    471  CD2 LEU B  56       3.263  -2.981  -0.979  1.00 88.94           C  
ATOM    472  N   LEU B  57      -0.769  -2.386  -4.508  1.00 87.58           N  
ATOM    473  CA  LEU B  57      -2.215  -2.420  -4.697  1.00 87.58           C  
ATOM    474  C   LEU B  57      -2.662  -3.780  -5.224  1.00 87.58           C  
ATOM    475  CB  LEU B  57      -2.656  -1.316  -5.662  1.00 87.58           C  
ATOM    476  O   LEU B  57      -3.696  -4.304  -4.804  1.00 87.58           O  
ATOM    477  CG  LEU B  57      -4.164  -1.136  -5.843  1.00 87.58           C  
ATOM    478  CD1 LEU B  57      -4.809  -0.718  -4.526  1.00 87.58           C  
ATOM    479  CD2 LEU B  57      -4.453  -0.112  -6.935  1.00 87.58           C  
ATOM    480  N   GLU B  58      -1.907  -4.426  -6.169  1.00 89.79           N  
ATOM    481  CA  GLU B  58      -2.227  -5.743  -6.711  1.00 89.79           C  
ATOM    482  C   GLU B  58      -2.203  -6.810  -5.620  1.00 89.79           C  
ATOM    483  CB  GLU B  58      -1.253  -6.114  -7.832  1.00 89.79           C  
ATOM    484  O   GLU B  58      -3.100  -7.652  -5.548  1.00 89.79           O  
ATOM    485  CG  GLU B  58      -1.596  -7.418  -8.538  1.00 89.79           C  
ATOM    486  CD  GLU B  58      -0.636  -7.759  -9.667  1.00 89.79           C  
ATOM    487  OE1 GLU B  58      -0.763  -8.854 -10.261  1.00 89.79           O  
ATOM    488  OE2 GLU B  58       0.251  -6.926  -9.958  1.00 89.79           O  
ATOM    489  N   ILE B  59      -1.177  -6.731  -4.762  1.00 88.99           N  
ATOM    490  CA  ILE B  59      -1.057  -7.675  -3.656  1.00 88.99           C  
ATOM    491  C   ILE B  59      -2.224  -7.486  -2.689  1.00 88.99           C  
ATOM    492  CB  ILE B  59       0.287  -7.508  -2.913  1.00 88.99           C  
ATOM    493  O   ILE B  59      -2.818  -8.462  -2.225  1.00 88.99           O  
ATOM    494  CG1 ILE B  59       1.451  -7.942  -3.811  1.00 88.99           C  
ATOM    495  CG2 ILE B  59       0.282  -8.299  -1.602  1.00 88.99           C  
ATOM    496  CD1 ILE B  59       2.826  -7.662  -3.221  1.00 88.99           C  
ATOM    497  N   SER B  60      -2.533  -6.127  -2.396  1.00 87.03           N  
ATOM    498  CA  SER B  60      -3.651  -5.815  -1.512  1.00 87.03           C  
ATOM    499  C   SER B  60      -4.956  -6.400  -2.043  1.00 87.03           C  
ATOM    500  CB  SER B  60      -3.794  -4.302  -1.341  1.00 87.03           C  
ATOM    501  O   SER B  60      -5.738  -6.977  -1.285  1.00 87.03           O  
ATOM    502  OG  SER B  60      -4.908  -3.991  -0.522  1.00 87.03           O  
ATOM    503  N   THR B  61      -5.237  -6.410  -3.336  1.00 87.64           N  
ATOM    504  CA  THR B  61      -6.445  -6.927  -3.969  1.00 87.64           C  
ATOM    505  C   THR B  61      -6.492  -8.450  -3.881  1.00 87.64           C  
ATOM    506  CB  THR B  61      -6.532  -6.493  -5.444  1.00 87.64           C  
ATOM    507  O   THR B  61      -7.541  -9.028  -3.590  1.00 87.64           O  
ATOM    508  CG2 THR B  61      -7.808  -7.016  -6.097  1.00 87.64           C  
ATOM    509  OG1 THR B  61      -6.525  -5.062  -5.515  1.00 87.64           O  
ATOM    510  N   ARG B  62      -5.368  -9.063  -4.125  1.00 87.38           N  
ATOM    511  CA  ARG B  62      -5.300 -10.520  -4.056  1.00 87.38           C  
ATOM    512  C   ARG B  62      -5.505 -11.010  -2.627  1.00 87.38           C  
ATOM    513  CB  ARG B  62      -3.959 -11.021  -4.595  1.00 87.38           C  
ATOM    514  O   ARG B  62      -6.159 -12.031  -2.403  1.00 87.38           O  
ATOM    515  CG  ARG B  62      -3.811 -10.885  -6.102  1.00 87.38           C  
ATOM    516  CD  ARG B  62      -2.390 -11.185  -6.559  1.00 87.38           C  
ATOM    517  NE  ARG B  62      -2.033 -12.581  -6.326  1.00 87.38           N  
ATOM    518  NH1 ARG B  62       0.222 -12.288  -6.735  1.00 87.38           N  
ATOM    519  NH2 ARG B  62      -0.587 -14.360  -6.183  1.00 87.38           N  
ATOM    520  CZ  ARG B  62      -0.800 -13.073  -6.415  1.00 87.38           C  
ATOM    521  N   LEU B  63      -5.027 -10.289  -1.536  1.00 84.83           N  
ATOM    522  CA  LEU B  63      -5.241 -10.633  -0.135  1.00 84.83           C  
ATOM    523  C   LEU B  63      -6.715 -10.506   0.237  1.00 84.83           C  
ATOM    524  CB  LEU B  63      -4.394  -9.738   0.773  1.00 84.83           C  
ATOM    525  O   LEU B  63      -7.254 -11.351   0.955  1.00 84.83           O  
ATOM    526  CG  LEU B  63      -2.923 -10.127   0.928  1.00 84.83           C  
ATOM    527  CD1 LEU B  63      -2.165  -9.042   1.686  1.00 84.83           C  
ATOM    528  CD2 LEU B  63      -2.797 -11.471   1.638  1.00 84.83           C  
ATOM    529  N   LEU B  64      -7.315  -9.409  -0.322  1.00 83.74           N  
ATOM    530  CA  LEU B  64      -8.735  -9.203  -0.062  1.00 83.74           C  
ATOM    531  C   LEU B  64      -9.566 -10.336  -0.656  1.00 83.74           C  
ATOM    532  CB  LEU B  64      -9.196  -7.861  -0.637  1.00 83.74           C  
ATOM    533  O   LEU B  64     -10.514 -10.812  -0.027  1.00 83.74           O  
ATOM    534  CG  LEU B  64     -10.645  -7.464  -0.353  1.00 83.74           C  
ATOM    535  CD1 LEU B  64     -10.875  -7.339   1.150  1.00 83.74           C  
ATOM    536  CD2 LEU B  64     -10.991  -6.158  -1.061  1.00 83.74           C  
ATOM    537  N   GLU B  65      -9.197 -10.927  -1.805  1.00 83.60           N  
ATOM    538  CA  GLU B  65      -9.910 -12.025  -2.450  1.00 83.60           C  
ATOM    539  C   GLU B  65      -9.788 -13.313  -1.641  1.00 83.60           C  
ATOM    540  CB  GLU B  65      -9.386 -12.245  -3.872  1.00 83.60           C  
ATOM    541  O   GLU B  65     -10.750 -14.076  -1.529  1.00 83.60           O  
ATOM    542  CG  GLU B  65      -9.806 -11.164  -4.856  1.00 83.60           C  
ATOM    543  CD  GLU B  65      -9.198 -11.341  -6.238  1.00 83.60           C  
ATOM    544  OE1 GLU B  65      -9.541 -10.563  -7.157  1.00 83.60           O  
ATOM    545  OE2 GLU B  65      -8.372 -12.266  -6.404  1.00 83.60           O  
ATOM    546  N   ILE B  66      -8.652 -13.474  -1.048  1.00 81.95           N  
ATOM    547  CA  ILE B  66      -8.413 -14.652  -0.221  1.00 81.95           C  
ATOM    548  C   ILE B  66      -9.282 -14.587   1.033  1.00 81.95           C  
ATOM    549  CB  ILE B  66      -6.923 -14.779   0.165  1.00 81.95           C  
ATOM    550  O   ILE B  66      -9.897 -15.583   1.422  1.00 81.95           O  
ATOM    551  CG1 ILE B  66      -6.076 -15.098  -1.072  1.00 81.95           C  
ATOM    552  CG2 ILE B  66      -6.734 -15.845   1.248  1.00 81.95           C  
ATOM    553  CD1 ILE B  66      -4.575 -15.077  -0.817  1.00 81.95           C  
ATOM    554  N   ILE B  67      -9.375 -13.327   1.653  1.00 77.83           N  
ATOM    555  CA  ILE B  67     -10.163 -13.139   2.866  1.00 77.83           C  
ATOM    556  C   ILE B  67     -11.638 -13.403   2.569  1.00 77.83           C  
ATOM    557  CB  ILE B  67      -9.980 -11.718   3.444  1.00 77.83           C  
ATOM    558  O   ILE B  67     -12.324 -14.070   3.347  1.00 77.83           O  
ATOM    559  CG1 ILE B  67      -8.569 -11.554   4.021  1.00 77.83           C  
ATOM    560  CG2 ILE B  67     -11.043 -11.426   4.508  1.00 77.83           C  
ATOM    561  CD1 ILE B  67      -8.257 -10.144   4.503  1.00 77.83           C  
ATOM    562  N   ILE B  68     -12.125 -12.947   1.445  1.00 79.92           N  
ATOM    563  CA  ILE B  68     -13.516 -13.144   1.053  1.00 79.92           C  
ATOM    564  C   ILE B  68     -13.792 -14.633   0.858  1.00 79.92           C  
ATOM    565  CB  ILE B  68     -13.857 -12.362  -0.235  1.00 79.92           C  
ATOM    566  O   ILE B  68     -14.838 -15.137   1.274  1.00 79.92           O  
ATOM    567  CG1 ILE B  68     -13.810 -10.852   0.029  1.00 79.92           C  
ATOM    568  CG2 ILE B  68     -15.228 -12.781  -0.774  1.00 79.92           C  
ATOM    569  CD1 ILE B  68     -13.978 -10.000  -1.222  1.00 79.92           C  
ATOM    570  N   LYS B  69     -12.764 -15.429   0.224  1.00 79.82           N  
ATOM    571  CA  LYS B  69     -12.903 -16.865  -0.000  1.00 79.82           C  
ATOM    572  C   LYS B  69     -12.874 -17.633   1.318  1.00 79.82           C  
ATOM    573  CB  LYS B  69     -11.797 -17.373  -0.927  1.00 79.82           C  
ATOM    574  O   LYS B  69     -13.638 -18.582   1.506  1.00 79.82           O  
ATOM    575  CG  LYS B  69     -11.990 -16.992  -2.388  1.00 79.82           C  
ATOM    576  CD  LYS B  69     -10.873 -17.546  -3.262  1.00 79.82           C  
ATOM    577  CE  LYS B  69     -11.039 -17.125  -4.716  1.00 79.82           C  
ATOM    578  NZ  LYS B  69      -9.913 -17.615  -5.567  1.00 79.82           N  
ATOM    579  N   LEU B  70     -12.006 -17.102   2.447  1.00 75.21           N  
ATOM    580  CA  LEU B  70     -11.851 -17.781   3.728  1.00 75.21           C  
ATOM    581  C   LEU B  70     -13.084 -17.580   4.603  1.00 75.21           C  
ATOM    582  CB  LEU B  70     -10.604 -17.272   4.457  1.00 75.21           C  
ATOM    583  O   LEU B  70     -13.490 -18.490   5.329  1.00 75.21           O  
ATOM    584  CG  LEU B  70      -9.257 -17.748   3.911  1.00 75.21           C  
ATOM    585  CD1 LEU B  70      -8.114 -17.023   4.614  1.00 75.21           C  
ATOM    586  CD2 LEU B  70      -9.118 -19.258   4.070  1.00 75.21           C  
ATOM    587  N   LEU B  71     -13.775 -16.388   4.500  1.00 73.15           N  
ATOM    588  CA  LEU B  71     -14.916 -16.064   5.350  1.00 73.15           C  
ATOM    589  C   LEU B  71     -16.220 -16.530   4.711  1.00 73.15           C  
ATOM    590  CB  LEU B  71     -14.975 -14.558   5.617  1.00 73.15           C  
ATOM    591  O   LEU B  71     -17.230 -16.693   5.399  1.00 73.15           O  
ATOM    592  CG  LEU B  71     -13.842 -13.974   6.462  1.00 73.15           C  
ATOM    593  CD1 LEU B  71     -13.972 -12.457   6.548  1.00 73.15           C  
ATOM    594  CD2 LEU B  71     -13.839 -14.595   7.855  1.00 73.15           C  
ATOM    595  N   GLY B  72     -16.216 -16.562   3.238  1.00 60.47           N  
ATOM    596  CA  GLY B  72     -17.427 -17.042   2.591  1.00 60.47           C  
ATOM    597  C   GLY B  72     -17.566 -18.552   2.632  1.00 60.47           C  
ATOM    598  O   GLY B  72     -18.673 -19.075   2.774  1.00 60.47           O  
TER     599      GLY B  72                                                      
ATOM    600  N   ASP C   1       1.352  33.305  -4.162  1.00 55.17           N  
ATOM    601  CA  ASP C   1       0.264  32.376  -4.451  1.00 55.17           C  
ATOM    602  C   ASP C   1       0.762  30.933  -4.461  1.00 55.17           C  
ATOM    603  CB  ASP C   1      -0.389  32.716  -5.793  1.00 55.17           C  
ATOM    604  O   ASP C   1       0.121  30.046  -3.892  1.00 55.17           O  
ATOM    605  CG  ASP C   1      -1.659  31.925  -6.051  1.00 55.17           C  
ATOM    606  OD1 ASP C   1      -2.141  31.904  -7.205  1.00 55.17           O  
ATOM    607  OD2 ASP C   1      -2.185  31.319  -5.092  1.00 55.17           O  
ATOM    608  N   LYS C   2       1.926  30.765  -4.956  1.00 66.09           N  
ATOM    609  CA  LYS C   2       2.697  29.527  -5.022  1.00 66.09           C  
ATOM    610  C   LYS C   2       3.147  29.085  -3.633  1.00 66.09           C  
ATOM    611  CB  LYS C   2       3.912  29.699  -5.936  1.00 66.09           C  
ATOM    612  O   LYS C   2       3.043  27.906  -3.287  1.00 66.09           O  
ATOM    613  CG  LYS C   2       4.553  28.388  -6.366  1.00 66.09           C  
ATOM    614  CD  LYS C   2       5.753  28.624  -7.274  1.00 66.09           C  
ATOM    615  CE  LYS C   2       6.497  27.328  -7.568  1.00 66.09           C  
ATOM    616  NZ  LYS C   2       7.687  27.557  -8.441  1.00 66.09           N  
ATOM    617  N   GLU C   3       3.526  30.169  -2.976  1.00 75.32           N  
ATOM    618  CA  GLU C   3       3.990  29.900  -1.618  1.00 75.32           C  
ATOM    619  C   GLU C   3       2.860  29.362  -0.745  1.00 75.32           C  
ATOM    620  CB  GLU C   3       4.583  31.165  -0.992  1.00 75.32           C  
ATOM    621  O   GLU C   3       3.068  28.444   0.052  1.00 75.32           O  
ATOM    622  CG  GLU C   3       5.489  30.894   0.200  1.00 75.32           C  
ATOM    623  CD  GLU C   3       6.180  32.143   0.725  1.00 75.32           C  
ATOM    624  OE1 GLU C   3       6.881  32.060   1.758  1.00 75.32           O  
ATOM    625  OE2 GLU C   3       6.017  33.214   0.097  1.00 75.32           O  
ATOM    626  N   GLU C   4       1.741  29.982  -0.928  1.00 79.36           N  
ATOM    627  CA  GLU C   4       0.584  29.530  -0.160  1.00 79.36           C  
ATOM    628  C   GLU C   4       0.186  28.109  -0.546  1.00 79.36           C  
ATOM    629  CB  GLU C   4      -0.599  30.481  -0.361  1.00 79.36           C  
ATOM    630  O   GLU C   4      -0.165  27.301   0.317  1.00 79.36           O  
ATOM    631  CG  GLU C   4      -1.617  30.443   0.769  1.00 79.36           C  
ATOM    632  CD  GLU C   4      -2.556  31.639   0.771  1.00 79.36           C  
ATOM    633  OE1 GLU C   4      -3.474  31.689   1.621  1.00 79.36           O  
ATOM    634  OE2 GLU C   4      -2.373  32.533  -0.086  1.00 79.36           O  
ATOM    635  N   LYS C   5       0.324  27.693  -1.706  1.00 74.66           N  
ATOM    636  CA  LYS C   5      -0.014  26.357  -2.189  1.00 74.66           C  
ATOM    637  C   LYS C   5       0.972  25.317  -1.664  1.00 74.66           C  
ATOM    638  CB  LYS C   5      -0.039  26.330  -3.718  1.00 74.66           C  
ATOM    639  O   LYS C   5       0.571  24.223  -1.259  1.00 74.66           O  
ATOM    640  CG  LYS C   5      -1.287  26.951  -4.327  1.00 74.66           C  
ATOM    641  CD  LYS C   5      -1.281  26.842  -5.847  1.00 74.66           C  
ATOM    642  CE  LYS C   5      -2.488  27.536  -6.463  1.00 74.66           C  
ATOM    643  NZ  LYS C   5      -2.474  27.452  -7.954  1.00 74.66           N  
ATOM    644  N   ILE C   6       2.188  25.701  -1.580  1.00 73.47           N  
ATOM    645  CA  ILE C   6       3.222  24.812  -1.062  1.00 73.47           C  
ATOM    646  C   ILE C   6       3.003  24.580   0.431  1.00 73.47           C  
ATOM    647  CB  ILE C   6       4.636  25.381  -1.315  1.00 73.47           C  
ATOM    648  O   ILE C   6       3.106  23.449   0.912  1.00 73.47           O  
ATOM    649  CG1 ILE C   6       4.964  25.349  -2.812  1.00 73.47           C  
ATOM    650  CG2 ILE C   6       5.682  24.606  -0.509  1.00 73.47           C  
ATOM    651  CD1 ILE C   6       6.277  26.030  -3.173  1.00 73.47           C  
ATOM    652  N   LYS C   7       2.623  25.764   1.077  1.00 80.65           N  
ATOM    653  CA  LYS C   7       2.351  25.643   2.507  1.00 80.65           C  
ATOM    654  C   LYS C   7       1.158  24.727   2.764  1.00 80.65           C  
ATOM    655  CB  LYS C   7       2.098  27.019   3.124  1.00 80.65           C  
ATOM    656  O   LYS C   7       1.172  23.930   3.704  1.00 80.65           O  
ATOM    657  CG  LYS C   7       3.365  27.804   3.428  1.00 80.65           C  
ATOM    658  CD  LYS C   7       3.053  29.125   4.119  1.00 80.65           C  
ATOM    659  CE  LYS C   7       4.305  29.973   4.299  1.00 80.65           C  
ATOM    660  NZ  LYS C   7       3.996  31.289   4.935  1.00 80.65           N  
ATOM    661  N   GLU C   8       0.201  24.873   1.932  1.00 79.93           N  
ATOM    662  CA  GLU C   8      -0.979  24.022   2.057  1.00 79.93           C  
ATOM    663  C   GLU C   8      -0.629  22.555   1.820  1.00 79.93           C  
ATOM    664  CB  GLU C   8      -2.070  24.467   1.080  1.00 79.93           C  
ATOM    665  O   GLU C   8      -1.087  21.676   2.553  1.00 79.93           O  
ATOM    666  CG  GLU C   8      -3.392  23.736   1.260  1.00 79.93           C  
ATOM    667  CD  GLU C   8      -4.499  24.270   0.366  1.00 79.93           C  
ATOM    668  OE1 GLU C   8      -5.638  23.753   0.434  1.00 79.93           O  
ATOM    669  OE2 GLU C   8      -4.226  25.213  -0.411  1.00 79.93           O  
ATOM    670  N   ILE C   9       0.240  22.225   0.866  1.00 74.60           N  
ATOM    671  CA  ILE C   9       0.668  20.865   0.555  1.00 74.60           C  
ATOM    672  C   ILE C   9       1.482  20.301   1.717  1.00 74.60           C  
ATOM    673  CB  ILE C   9       1.493  20.817  -0.751  1.00 74.60           C  
ATOM    674  O   ILE C   9       1.269  19.161   2.136  1.00 74.60           O  
ATOM    675  CG1 ILE C   9       0.609  21.162  -1.955  1.00 74.60           C  
ATOM    676  CG2 ILE C   9       2.147  19.443  -0.926  1.00 74.60           C  
ATOM    677  CD1 ILE C   9       1.377  21.336  -3.258  1.00 74.60           C  
ATOM    678  N   LEU C  10       2.274  21.128   2.249  1.00 78.97           N  
ATOM    679  CA  LEU C  10       3.116  20.686   3.355  1.00 78.97           C  
ATOM    680  C   LEU C  10       2.276  20.394   4.594  1.00 78.97           C  
ATOM    681  CB  LEU C  10       4.175  21.743   3.679  1.00 78.97           C  
ATOM    682  O   LEU C  10       2.567  19.455   5.340  1.00 78.97           O  
ATOM    683  CG  LEU C  10       5.340  21.859   2.694  1.00 78.97           C  
ATOM    684  CD1 LEU C  10       6.220  23.051   3.054  1.00 78.97           C  
ATOM    685  CD2 LEU C  10       6.156  20.571   2.677  1.00 78.97           C  
ATOM    686  N   ARG C  11       1.210  21.199   4.769  1.00 82.44           N  
ATOM    687  CA  ARG C  11       0.295  20.944   5.876  1.00 82.44           C  
ATOM    688  C   ARG C  11      -0.413  19.604   5.704  1.00 82.44           C  
ATOM    689  CB  ARG C  11      -0.735  22.069   5.994  1.00 82.44           C  
ATOM    690  O   ARG C  11      -0.518  18.825   6.653  1.00 82.44           O  
ATOM    691  CG  ARG C  11      -1.591  21.991   7.248  1.00 82.44           C  
ATOM    692  CD  ARG C  11      -2.709  23.025   7.233  1.00 82.44           C  
ATOM    693  NE  ARG C  11      -3.685  22.748   6.183  1.00 82.44           N  
ATOM    694  NH1 ARG C  11      -5.247  21.802   7.599  1.00 82.44           N  
ATOM    695  NH2 ARG C  11      -5.680  21.968   5.354  1.00 82.44           N  
ATOM    696  CZ  ARG C  11      -4.868  22.173   6.381  1.00 82.44           C  
ATOM    697  N   ARG C  12      -0.756  19.380   4.426  1.00 79.69           N  
ATOM    698  CA  ARG C  12      -1.425  18.116   4.137  1.00 79.69           C  
ATOM    699  C   ARG C  12      -0.477  16.937   4.331  1.00 79.69           C  
ATOM    700  CB  ARG C  12      -1.978  18.115   2.710  1.00 79.69           C  
ATOM    701  O   ARG C  12      -0.865  15.907   4.884  1.00 79.69           O  
ATOM    702  CG  ARG C  12      -2.752  16.857   2.350  1.00 79.69           C  
ATOM    703  CD  ARG C  12      -3.964  16.664   3.250  1.00 79.69           C  
ATOM    704  NE  ARG C  12      -4.736  15.484   2.869  1.00 79.69           N  
ATOM    705  NH1 ARG C  12      -6.004  15.435   4.800  1.00 79.69           N  
ATOM    706  NH2 ARG C  12      -6.327  13.855   3.171  1.00 79.69           N  
ATOM    707  CZ  ARG C  12      -5.687  14.928   3.614  1.00 79.69           C  
ATOM    708  N   VAL C  13       0.680  17.070   3.987  1.00 77.40           N  
ATOM    709  CA  VAL C  13       1.691  16.029   4.137  1.00 77.40           C  
ATOM    710  C   VAL C  13       1.910  15.730   5.619  1.00 77.40           C  
ATOM    711  CB  VAL C  13       3.026  16.433   3.472  1.00 77.40           C  
ATOM    712  O   VAL C  13       2.009  14.567   6.016  1.00 77.40           O  
ATOM    713  CG1 VAL C  13       4.149  15.489   3.898  1.00 77.40           C  
ATOM    714  CG2 VAL C  13       2.881  16.446   1.951  1.00 77.40           C  
ATOM    715  N   GLN C  14       1.916  16.785   6.396  1.00 80.89           N  
ATOM    716  CA  GLN C  14       2.092  16.604   7.833  1.00 80.89           C  
ATOM    717  C   GLN C  14       0.910  15.854   8.442  1.00 80.89           C  
ATOM    718  CB  GLN C  14       2.270  17.955   8.528  1.00 80.89           C  
ATOM    719  O   GLN C  14       1.093  14.996   9.308  1.00 80.89           O  
ATOM    720  CG  GLN C  14       3.657  18.559   8.350  1.00 80.89           C  
ATOM    721  CD  GLN C  14       3.790  19.924   8.999  1.00 80.89           C  
ATOM    722  NE2 GLN C  14       5.013  20.439   9.051  1.00 80.89           N  
ATOM    723  OE1 GLN C  14       2.801  20.511   9.450  1.00 80.89           O  
ATOM    724  N   GLU C  15      -0.299  16.171   8.019  1.00 84.68           N  
ATOM    725  CA  GLU C  15      -1.492  15.478   8.494  1.00 84.68           C  
ATOM    726  C   GLU C  15      -1.457  13.999   8.121  1.00 84.68           C  
ATOM    727  CB  GLU C  15      -2.755  16.132   7.928  1.00 84.68           C  
ATOM    728  O   GLU C  15      -1.769  13.137   8.946  1.00 84.68           O  
ATOM    729  CG  GLU C  15      -3.087  17.476   8.560  1.00 84.68           C  
ATOM    730  CD  GLU C  15      -4.249  18.187   7.884  1.00 84.68           C  
ATOM    731  OE1 GLU C  15      -4.644  19.281   8.347  1.00 84.68           O  
ATOM    732  OE2 GLU C  15      -4.769  17.644   6.883  1.00 84.68           O  
ATOM    733  N   LEU C  16      -1.006  13.651   6.895  1.00 78.28           N  
ATOM    734  CA  LEU C  16      -0.920  12.273   6.423  1.00 78.28           C  
ATOM    735  C   LEU C  16       0.138  11.497   7.199  1.00 78.28           C  
ATOM    736  CB  LEU C  16      -0.600  12.239   4.926  1.00 78.28           C  
ATOM    737  O   LEU C  16      -0.045  10.314   7.493  1.00 78.28           O  
ATOM    738  CG  LEU C  16      -1.748  12.589   3.979  1.00 78.28           C  
ATOM    739  CD1 LEU C  16      -1.228  12.758   2.555  1.00 78.28           C  
ATOM    740  CD2 LEU C  16      -2.833  11.519   4.034  1.00 78.28           C  
ATOM    741  N   ARG C  17       1.130  12.220   7.579  1.00 82.32           N  
ATOM    742  CA  ARG C  17       2.176  11.583   8.373  1.00 82.32           C  
ATOM    743  C   ARG C  17       1.655  11.195   9.753  1.00 82.32           C  
ATOM    744  CB  ARG C  17       3.387  12.508   8.511  1.00 82.32           C  
ATOM    745  O   ARG C  17       1.978  10.120  10.264  1.00 82.32           O  
ATOM    746  CG  ARG C  17       4.668  11.791   8.906  1.00 82.32           C  
ATOM    747  CD  ARG C  17       5.892  12.673   8.704  1.00 82.32           C  
ATOM    748  NE  ARG C  17       7.119  11.994   9.114  1.00 82.32           N  
ATOM    749  NH1 ARG C  17       8.520  13.742   8.550  1.00 82.32           N  
ATOM    750  NH2 ARG C  17       9.386  11.811   9.432  1.00 82.32           N  
ATOM    751  CZ  ARG C  17       8.339  12.517   9.031  1.00 82.32           C  
ATOM    752  N   ARG C  18       0.895  12.124  10.317  1.00 85.06           N  
ATOM    753  CA  ARG C  18       0.295  11.820  11.612  1.00 85.06           C  
ATOM    754  C   ARG C  18      -0.634  10.614  11.516  1.00 85.06           C  
ATOM    755  CB  ARG C  18      -0.473  13.031  12.147  1.00 85.06           C  
ATOM    756  O   ARG C  18      -0.595   9.724  12.368  1.00 85.06           O  
ATOM    757  CG  ARG C  18      -0.989  12.855  13.566  1.00 85.06           C  
ATOM    758  CD  ARG C  18      -1.812  14.053  14.020  1.00 85.06           C  
ATOM    759  NE  ARG C  18      -2.454  13.809  15.308  1.00 85.06           N  
ATOM    760  NH1 ARG C  18      -3.730  15.735  15.269  1.00 85.06           N  
ATOM    761  NH2 ARG C  18      -3.872  14.296  17.048  1.00 85.06           N  
ATOM    762  CZ  ARG C  18      -3.351  14.614  15.872  1.00 85.06           C  
ATOM    763  N   GLU C  19      -1.494  10.579  10.462  1.00 84.31           N  
ATOM    764  CA  GLU C  19      -2.383   9.442  10.244  1.00 84.31           C  
ATOM    765  C   GLU C  19      -1.591   8.150  10.062  1.00 84.31           C  
ATOM    766  CB  GLU C  19      -3.279   9.685   9.027  1.00 84.31           C  
ATOM    767  O   GLU C  19      -1.989   7.096  10.564  1.00 84.31           O  
ATOM    768  CG  GLU C  19      -4.356  10.736   9.257  1.00 84.31           C  
ATOM    769  CD  GLU C  19      -5.266  10.935   8.056  1.00 84.31           C  
ATOM    770  OE1 GLU C  19      -6.101  11.868   8.075  1.00 84.31           O  
ATOM    771  OE2 GLU C  19      -5.145  10.150   7.089  1.00 84.31           O  
ATOM    772  N   HIS C  20      -0.546   8.314   9.353  1.00 81.03           N  
ATOM    773  CA  HIS C  20       0.342   7.178   9.135  1.00 81.03           C  
ATOM    774  C   HIS C  20       0.888   6.645  10.455  1.00 81.03           C  
ATOM    775  CB  HIS C  20       1.495   7.568   8.209  1.00 81.03           C  
ATOM    776  O   HIS C  20       0.906   5.432  10.680  1.00 81.03           O  
ATOM    777  CG  HIS C  20       2.459   6.455   7.949  1.00 81.03           C  
ATOM    778  CD2 HIS C  20       3.692   6.211   8.452  1.00 81.03           C  
ATOM    779  ND1 HIS C  20       2.191   5.428   7.070  1.00 81.03           N  
ATOM    780  CE1 HIS C  20       3.220   4.598   7.044  1.00 81.03           C  
ATOM    781  NE2 HIS C  20       4.144   5.050   7.874  1.00 81.03           N  
ATOM    782  N   GLU C  21       1.352   7.512  11.362  1.00 84.79           N  
ATOM    783  CA  GLU C  21       1.891   7.108  12.657  1.00 84.79           C  
ATOM    784  C   GLU C  21       0.824   6.427  13.510  1.00 84.79           C  
ATOM    785  CB  GLU C  21       2.466   8.317  13.401  1.00 84.79           C  
ATOM    786  O   GLU C  21       1.102   5.434  14.185  1.00 84.79           O  
ATOM    787  CG  GLU C  21       3.790   8.811  12.838  1.00 84.79           C  
ATOM    788  CD  GLU C  21       4.278  10.095  13.491  1.00 84.79           C  
ATOM    789  OE1 GLU C  21       5.328  10.630  13.069  1.00 84.79           O  
ATOM    790  OE2 GLU C  21       3.604  10.569  14.432  1.00 84.79           O  
ATOM    791  N   GLU C  22      -0.406   6.995  13.433  1.00 86.91           N  
ATOM    792  CA  GLU C  22      -1.512   6.390  14.169  1.00 86.91           C  
ATOM    793  C   GLU C  22      -1.809   4.982  13.662  1.00 86.91           C  
ATOM    794  CB  GLU C  22      -2.767   7.262  14.066  1.00 86.91           C  
ATOM    795  O   GLU C  22      -2.048   4.068  14.454  1.00 86.91           O  
ATOM    796  CG  GLU C  22      -2.690   8.549  14.874  1.00 86.91           C  
ATOM    797  CD  GLU C  22      -3.873   9.475  14.641  1.00 86.91           C  
ATOM    798  OE1 GLU C  22      -3.910  10.574  15.239  1.00 86.91           O  
ATOM    799  OE2 GLU C  22      -4.771   9.097  13.856  1.00 86.91           O  
ATOM    800  N   LEU C  23      -1.774   4.757  12.318  1.00 82.12           N  
ATOM    801  CA  LEU C  23      -2.029   3.454  11.712  1.00 82.12           C  
ATOM    802  C   LEU C  23      -0.926   2.464  12.068  1.00 82.12           C  
ATOM    803  CB  LEU C  23      -2.144   3.584  10.191  1.00 82.12           C  
ATOM    804  O   LEU C  23      -1.198   1.284  12.304  1.00 82.12           O  
ATOM    805  CG  LEU C  23      -3.453   4.167   9.656  1.00 82.12           C  
ATOM    806  CD1 LEU C  23      -3.313   4.519   8.179  1.00 82.12           C  
ATOM    807  CD2 LEU C  23      -4.601   3.186   9.871  1.00 82.12           C  
ATOM    808  N   GLU C  24       0.278   2.957  12.175  1.00 86.26           N  
ATOM    809  CA  GLU C  24       1.395   2.107  12.576  1.00 86.26           C  
ATOM    810  C   GLU C  24       1.216   1.598  14.004  1.00 86.26           C  
ATOM    811  CB  GLU C  24       2.719   2.863  12.449  1.00 86.26           C  
ATOM    812  O   GLU C  24       1.483   0.429  14.290  1.00 86.26           O  
ATOM    813  CG  GLU C  24       3.292   2.868  11.039  1.00 86.26           C  
ATOM    814  CD  GLU C  24       4.627   3.589  10.936  1.00 86.26           C  
ATOM    815  OE1 GLU C  24       5.309   3.458   9.894  1.00 86.26           O  
ATOM    816  OE2 GLU C  24       4.994   4.290  11.905  1.00 86.26           O  
ATOM    817  N   GLU C  25       0.732   2.565  14.905  1.00 87.03           N  
ATOM    818  CA  GLU C  25       0.486   2.173  16.290  1.00 87.03           C  
ATOM    819  C   GLU C  25      -0.636   1.143  16.380  1.00 87.03           C  
ATOM    820  CB  GLU C  25       0.147   3.397  17.144  1.00 87.03           C  
ATOM    821  O   GLU C  25      -0.525   0.159  17.116  1.00 87.03           O  
ATOM    822  CG  GLU C  25       1.355   4.250  17.503  1.00 87.03           C  
ATOM    823  CD  GLU C  25       0.987   5.538  18.222  1.00 87.03           C  
ATOM    824  OE1 GLU C  25       1.895   6.344  18.526  1.00 87.03           O  
ATOM    825  OE2 GLU C  25      -0.220   5.743  18.484  1.00 87.03           O  
ATOM    826  N   ARG C  26      -1.657   1.390  15.579  1.00 83.69           N  
ATOM    827  CA  ARG C  26      -2.776   0.454  15.546  1.00 83.69           C  
ATOM    828  C   ARG C  26      -2.329  -0.917  15.047  1.00 83.69           C  
ATOM    829  CB  ARG C  26      -3.902   0.991  14.660  1.00 83.69           C  
ATOM    830  O   ARG C  26      -2.736  -1.945  15.592  1.00 83.69           O  
ATOM    831  CG  ARG C  26      -5.131   0.097  14.614  1.00 83.69           C  
ATOM    832  CD  ARG C  26      -5.809   0.002  15.974  1.00 83.69           C  
ATOM    833  NE  ARG C  26      -7.056  -0.754  15.902  1.00 83.69           N  
ATOM    834  NH1 ARG C  26      -7.335  -0.909  18.191  1.00 83.69           N  
ATOM    835  NH2 ARG C  26      -8.875  -1.850  16.777  1.00 83.69           N  
ATOM    836  CZ  ARG C  26      -7.752  -1.169  16.957  1.00 83.69           C  
ATOM    837  N   LEU C  27      -1.551  -0.996  14.045  1.00 80.72           N  
ATOM    838  CA  LEU C  27      -1.039  -2.246  13.493  1.00 80.72           C  
ATOM    839  C   LEU C  27      -0.225  -3.006  14.535  1.00 80.72           C  
ATOM    840  CB  LEU C  27      -0.179  -1.974  12.256  1.00 80.72           C  
ATOM    841  O   LEU C  27      -0.320  -4.232  14.628  1.00 80.72           O  
ATOM    842  CG  LEU C  27       0.306  -3.201  11.484  1.00 80.72           C  
ATOM    843  CD1 LEU C  27      -0.873  -3.917  10.831  1.00 80.72           C  
ATOM    844  CD2 LEU C  27       1.340  -2.801  10.438  1.00 80.72           C  
ATOM    845  N   LYS C  28       0.574  -2.329  15.393  1.00 84.65           N  
ATOM    846  CA  LYS C  28       1.360  -2.943  16.459  1.00 84.65           C  
ATOM    847  C   LYS C  28       0.457  -3.599  17.500  1.00 84.65           C  
ATOM    848  CB  LYS C  28       2.262  -1.905  17.128  1.00 84.65           C  
ATOM    849  O   LYS C  28       0.729  -4.714  17.951  1.00 84.65           O  
ATOM    850  CG  LYS C  28       3.486  -1.527  16.307  1.00 84.65           C  
ATOM    851  CD  LYS C  28       4.356  -0.511  17.036  1.00 84.65           C  
ATOM    852  CE  LYS C  28       5.487  -0.005  16.151  1.00 84.65           C  
ATOM    853  NZ  LYS C  28       6.286   1.060  16.827  1.00 84.65           N  
ATOM    854  N   GLU C  29      -0.630  -2.851  17.818  1.00 85.60           N  
ATOM    855  CA  GLU C  29      -1.584  -3.388  18.783  1.00 85.60           C  
ATOM    856  C   GLU C  29      -2.267  -4.642  18.245  1.00 85.60           C  
ATOM    857  CB  GLU C  29      -2.633  -2.333  19.146  1.00 85.60           C  
ATOM    858  O   GLU C  29      -2.420  -5.630  18.967  1.00 85.60           O  
ATOM    859  CG  GLU C  29      -2.100  -1.214  20.029  1.00 85.60           C  
ATOM    860  CD  GLU C  29      -3.114  -0.109  20.274  1.00 85.60           C  
ATOM    861  OE1 GLU C  29      -2.775   0.886  20.955  1.00 85.60           O  
ATOM    862  OE2 GLU C  29      -4.257  -0.238  19.782  1.00 85.60           O  
ATOM    863  N   LEU C  30      -2.632  -4.628  16.927  1.00 79.73           N  
ATOM    864  CA  LEU C  30      -3.297  -5.759  16.291  1.00 79.73           C  
ATOM    865  C   LEU C  30      -2.367  -6.965  16.215  1.00 79.73           C  
ATOM    866  CB  LEU C  30      -3.775  -5.379  14.886  1.00 79.73           C  
ATOM    867  O   LEU C  30      -2.807  -8.105  16.378  1.00 79.73           O  
ATOM    868  CG  LEU C  30      -5.010  -4.480  14.810  1.00 79.73           C  
ATOM    869  CD1 LEU C  30      -5.235  -4.009  13.378  1.00 79.73           C  
ATOM    870  CD2 LEU C  30      -6.239  -5.214  15.337  1.00 79.73           C  
ATOM    871  N   LYS C  31      -1.160  -6.698  16.020  1.00 84.06           N  
ATOM    872  CA  LYS C  31      -0.167  -7.768  16.003  1.00 84.06           C  
ATOM    873  C   LYS C  31      -0.091  -8.471  17.355  1.00 84.06           C  
ATOM    874  CB  LYS C  31       1.208  -7.218  15.620  1.00 84.06           C  
ATOM    875  O   LYS C  31      -0.015  -9.699  17.419  1.00 84.06           O  
ATOM    876  CG  LYS C  31       2.246  -8.293  15.332  1.00 84.06           C  
ATOM    877  CD  LYS C  31       3.566  -7.686  14.873  1.00 84.06           C  
ATOM    878  CE  LYS C  31       4.659  -8.741  14.761  1.00 84.06           C  
ATOM    879  NZ  LYS C  31       5.964  -8.144  14.349  1.00 84.06           N  
ATOM    880  N   LYS C  32      -0.086  -7.655  18.420  1.00 83.05           N  
ATOM    881  CA  LYS C  32      -0.043  -8.206  19.772  1.00 83.05           C  
ATOM    882  C   LYS C  32      -1.286  -9.040  20.065  1.00 83.05           C  
ATOM    883  CB  LYS C  32       0.092  -7.085  20.804  1.00 83.05           C  
ATOM    884  O   LYS C  32      -1.190 -10.126  20.641  1.00 83.05           O  
ATOM    885  CG  LYS C  32       1.475  -6.452  20.853  1.00 83.05           C  
ATOM    886  CD  LYS C  32       1.564  -5.386  21.937  1.00 83.05           C  
ATOM    887  CE  LYS C  32       2.909  -4.674  21.914  1.00 83.05           C  
ATOM    888  NZ  LYS C  32       2.970  -3.572  22.920  1.00 83.05           N  
ATOM    889  N   GLU C  33      -2.421  -8.516  19.597  1.00 79.29           N  
ATOM    890  CA  GLU C  33      -3.683  -9.217  19.813  1.00 79.29           C  
ATOM    891  C   GLU C  33      -3.723 -10.532  19.040  1.00 79.29           C  
ATOM    892  CB  GLU C  33      -4.866  -8.333  19.409  1.00 79.29           C  
ATOM    893  O   GLU C  33      -4.254 -11.531  19.531  1.00 79.29           O  
ATOM    894  CG  GLU C  33      -5.111  -7.165  20.352  1.00 79.29           C  
ATOM    895  CD  GLU C  33      -6.301  -6.308  19.950  1.00 79.29           C  
ATOM    896  OE1 GLU C  33      -6.573  -5.290  20.627  1.00 79.29           O  
ATOM    897  OE2 GLU C  33      -6.968  -6.658  18.951  1.00 79.29           O  
ATOM    898  N   LEU C  34      -3.192 -10.504  17.863  1.00 75.12           N  
ATOM    899  CA  LEU C  34      -3.167 -11.695  17.021  1.00 75.12           C  
ATOM    900  C   LEU C  34      -2.309 -12.787  17.649  1.00 75.12           C  
ATOM    901  CB  LEU C  34      -2.638 -11.353  15.625  1.00 75.12           C  
ATOM    902  O   LEU C  34      -2.622 -13.974  17.530  1.00 75.12           O  
ATOM    903  CG  LEU C  34      -2.740 -12.458  14.572  1.00 75.12           C  
ATOM    904  CD1 LEU C  34      -4.199 -12.705  14.202  1.00 75.12           C  
ATOM    905  CD2 LEU C  34      -1.924 -12.095  13.336  1.00 75.12           C  
ATOM    906  N   GLU C  35      -1.237 -12.479  18.314  1.00 75.28           N  
ATOM    907  CA  GLU C  35      -0.317 -13.432  18.927  1.00 75.28           C  
ATOM    908  C   GLU C  35      -0.983 -14.180  20.078  1.00 75.28           C  
ATOM    909  CB  GLU C  35       0.945 -12.721  19.422  1.00 75.28           C  
ATOM    910  O   GLU C  35      -0.614 -15.316  20.383  1.00 75.28           O  
ATOM    911  CG  GLU C  35       1.887 -12.292  18.307  1.00 75.28           C  
ATOM    912  CD  GLU C  35       3.102 -11.527  18.808  1.00 75.28           C  
ATOM    913  OE1 GLU C  35       3.999 -11.212  17.994  1.00 75.28           O  
ATOM    914  OE2 GLU C  35       3.157 -11.241  20.025  1.00 75.28           O  
ATOM    915  N   LYS C  36      -2.076 -13.607  20.501  1.00 76.38           N  
ATOM    916  CA  LYS C  36      -2.777 -14.217  21.628  1.00 76.38           C  
ATOM    917  C   LYS C  36      -3.857 -15.182  21.148  1.00 76.38           C  
ATOM    918  CB  LYS C  36      -3.395 -13.140  22.521  1.00 76.38           C  
ATOM    919  O   LYS C  36      -4.386 -15.970  21.934  1.00 76.38           O  
ATOM    920  CG  LYS C  36      -2.375 -12.244  23.208  1.00 76.38           C  
ATOM    921  CD  LYS C  36      -3.052 -11.158  24.035  1.00 76.38           C  
ATOM    922  CE  LYS C  36      -2.033 -10.214  24.659  1.00 76.38           C  
ATOM    923  NZ  LYS C  36      -2.694  -9.097  25.399  1.00 76.38           N  
ATOM    924  N   SER C  37      -4.107 -15.052  19.748  1.00 59.26           N  
ATOM    925  CA  SER C  37      -5.219 -15.840  19.226  1.00 59.26           C  
ATOM    926  C   SER C  37      -4.790 -17.272  18.928  1.00 59.26           C  
ATOM    927  CB  SER C  37      -5.786 -15.194  17.961  1.00 59.26           C  
ATOM    928  O   SER C  37      -3.722 -17.500  18.356  1.00 59.26           O  
ATOM    929  OG  SER C  37      -6.802 -16.004  17.395  1.00 59.26           O  
ATOM    930  N   PRO C  38      -5.346 -18.192  19.430  1.00 52.56           N  
ATOM    931  CA  PRO C  38      -4.989 -19.607  19.304  1.00 52.56           C  
ATOM    932  C   PRO C  38      -5.368 -20.192  17.946  1.00 52.56           C  
ATOM    933  CB  PRO C  38      -5.787 -20.274  20.428  1.00 52.56           C  
ATOM    934  O   PRO C  38      -4.794 -21.198  17.520  1.00 52.56           O  
ATOM    935  CG  PRO C  38      -6.615 -19.175  21.012  1.00 52.56           C  
ATOM    936  CD  PRO C  38      -6.270 -17.893  20.310  1.00 52.56           C  
ATOM    937  N   SER C  39      -5.687 -19.786  17.089  1.00 57.11           N  
ATOM    938  CA  SER C  39      -6.317 -20.700  16.142  1.00 57.11           C  
ATOM    939  C   SER C  39      -6.313 -20.122  14.731  1.00 57.11           C  
ATOM    940  CB  SER C  39      -7.751 -21.013  16.570  1.00 57.11           C  
ATOM    941  O   SER C  39      -6.026 -18.938  14.540  1.00 57.11           O  
ATOM    942  OG  SER C  39      -8.594 -19.893  16.359  1.00 57.11           O  
ATOM    943  N   GLN C  40      -6.358 -20.788  14.276  1.00 61.62           N  
ATOM    944  CA  GLN C  40      -6.525 -20.853  12.828  1.00 61.62           C  
ATOM    945  C   GLN C  40      -5.263 -20.387  12.107  1.00 61.62           C  
ATOM    946  CB  GLN C  40      -7.723 -20.010  12.387  1.00 61.62           C  
ATOM    947  O   GLN C  40      -5.152 -19.217  11.733  1.00 61.62           O  
ATOM    948  CG  GLN C  40      -9.071 -20.637  12.717  1.00 61.62           C  
ATOM    949  CD  GLN C  40     -10.233 -19.905  12.072  1.00 61.62           C  
ATOM    950  NE2 GLN C  40     -11.394 -20.549  12.039  1.00 61.62           N  
ATOM    951  OE1 GLN C  40     -10.087 -18.770  11.607  1.00 61.62           O  
ATOM    952  N   GLU C  41      -4.625 -21.277  11.902  1.00 75.03           N  
ATOM    953  CA  GLU C  41      -3.282 -21.097  11.358  1.00 75.03           C  
ATOM    954  C   GLU C  41      -3.320 -20.335  10.036  1.00 75.03           C  
ATOM    955  CB  GLU C  41      -2.593 -22.450  11.166  1.00 75.03           C  
ATOM    956  O   GLU C  41      -2.523 -19.421   9.817  1.00 75.03           O  
ATOM    957  CG  GLU C  41      -1.084 -22.354  11.001  1.00 75.03           C  
ATOM    958  CD  GLU C  41      -0.390 -23.706  11.026  1.00 75.03           C  
ATOM    959  OE1 GLU C  41       0.842 -23.761  10.807  1.00 75.03           O  
ATOM    960  OE2 GLU C  41      -1.083 -24.720  11.265  1.00 75.03           O  
ATOM    961  N   GLU C  42      -4.259 -20.591   9.116  1.00 77.30           N  
ATOM    962  CA  GLU C  42      -4.332 -19.965   7.799  1.00 77.30           C  
ATOM    963  C   GLU C  42      -4.686 -18.485   7.911  1.00 77.30           C  
ATOM    964  CB  GLU C  42      -5.355 -20.686   6.917  1.00 77.30           C  
ATOM    965  O   GLU C  42      -4.098 -17.647   7.224  1.00 77.30           O  
ATOM    966  CG  GLU C  42      -4.918 -22.076   6.479  1.00 77.30           C  
ATOM    967  CD  GLU C  42      -6.033 -22.877   5.825  1.00 77.30           C  
ATOM    968  OE1 GLU C  42      -5.785 -24.028   5.401  1.00 77.30           O  
ATOM    969  OE2 GLU C  42      -7.163 -22.348   5.735  1.00 77.30           O  
ATOM    970  N   LEU C  43      -5.590 -18.297   8.809  1.00 76.84           N  
ATOM    971  CA  LEU C  43      -6.006 -16.917   9.035  1.00 76.84           C  
ATOM    972  C   LEU C  43      -4.871 -16.099   9.639  1.00 76.84           C  
ATOM    973  CB  LEU C  43      -7.230 -16.870   9.953  1.00 76.84           C  
ATOM    974  O   LEU C  43      -4.680 -14.934   9.281  1.00 76.84           O  
ATOM    975  CG  LEU C  43      -7.859 -15.493  10.175  1.00 76.84           C  
ATOM    976  CD1 LEU C  43      -8.296 -14.890   8.845  1.00 76.84           C  
ATOM    977  CD2 LEU C  43      -9.038 -15.593  11.136  1.00 76.84           C  
ATOM    978  N   LYS C  44      -4.202 -16.743  10.540  1.00 81.07           N  
ATOM    979  CA  LYS C  44      -3.062 -16.068  11.154  1.00 81.07           C  
ATOM    980  C   LYS C  44      -2.005 -15.714  10.112  1.00 81.07           C  
ATOM    981  CB  LYS C  44      -2.448 -16.941  12.249  1.00 81.07           C  
ATOM    982  O   LYS C  44      -1.442 -14.618  10.138  1.00 81.07           O  
ATOM    983  CG  LYS C  44      -3.201 -16.897  13.571  1.00 81.07           C  
ATOM    984  CD  LYS C  44      -2.496 -17.718  14.643  1.00 81.07           C  
ATOM    985  CE  LYS C  44      -3.291 -17.744  15.942  1.00 81.07           C  
ATOM    986  NZ  LYS C  44      -2.620 -18.576  16.985  1.00 81.07           N  
ATOM    987  N   LYS C  45      -1.723 -16.666   9.161  1.00 79.82           N  
ATOM    988  CA  LYS C  45      -0.763 -16.413   8.090  1.00 79.82           C  
ATOM    989  C   LYS C  45      -1.222 -15.260   7.201  1.00 79.82           C  
ATOM    990  CB  LYS C  45      -0.554 -17.672   7.247  1.00 79.82           C  
ATOM    991  O   LYS C  45      -0.421 -14.403   6.824  1.00 79.82           O  
ATOM    992  CG  LYS C  45       0.271 -18.748   7.938  1.00 79.82           C  
ATOM    993  CD  LYS C  45       0.447 -19.973   7.050  1.00 79.82           C  
ATOM    994  CE  LYS C  45       1.170 -21.096   7.781  1.00 79.82           C  
ATOM    995  NZ  LYS C  45       1.246 -22.337   6.954  1.00 79.82           N  
ATOM    996  N   PHE C  46      -2.455 -15.301   6.970  1.00 76.36           N  
ATOM    997  CA  PHE C  46      -3.036 -14.236   6.161  1.00 76.36           C  
ATOM    998  C   PHE C  46      -2.879 -12.885   6.849  1.00 76.36           C  
ATOM    999  CB  PHE C  46      -4.517 -14.516   5.885  1.00 76.36           C  
ATOM   1000  O   PHE C  46      -2.467 -11.907   6.222  1.00 76.36           O  
ATOM   1001  CG  PHE C  46      -5.208 -13.422   5.117  1.00 76.36           C  
ATOM   1002  CD1 PHE C  46      -5.926 -12.434   5.780  1.00 76.36           C  
ATOM   1003  CD2 PHE C  46      -5.141 -13.383   3.730  1.00 76.36           C  
ATOM   1004  CE1 PHE C  46      -6.567 -11.421   5.071  1.00 76.36           C  
ATOM   1005  CE2 PHE C  46      -5.779 -12.373   3.015  1.00 76.36           C  
ATOM   1006  CZ  PHE C  46      -6.492 -11.394   3.687  1.00 76.36           C  
ATOM   1007  N   ILE C  47      -3.279 -12.867   8.105  1.00 81.26           N  
ATOM   1008  CA  ILE C  47      -3.238 -11.624   8.868  1.00 81.26           C  
ATOM   1009  C   ILE C  47      -1.804 -11.101   8.924  1.00 81.26           C  
ATOM   1010  CB  ILE C  47      -3.794 -11.818  10.296  1.00 81.26           C  
ATOM   1011  O   ILE C  47      -1.571  -9.896   8.796  1.00 81.26           O  
ATOM   1012  CG1 ILE C  47      -5.300 -12.099  10.249  1.00 81.26           C  
ATOM   1013  CG2 ILE C  47      -3.491 -10.594  11.165  1.00 81.26           C  
ATOM   1014  CD1 ILE C  47      -5.900 -12.482  11.595  1.00 81.26           C  
ATOM   1015  N   LYS C  48      -0.796 -11.924   9.082  1.00 83.25           N  
ATOM   1016  CA  LYS C  48       0.607 -11.523   9.106  1.00 83.25           C  
ATOM   1017  C   LYS C  48       1.023 -10.898   7.777  1.00 83.25           C  
ATOM   1018  CB  LYS C  48       1.503 -12.721   9.425  1.00 83.25           C  
ATOM   1019  O   LYS C  48       1.730  -9.889   7.753  1.00 83.25           O  
ATOM   1020  CG  LYS C  48       1.534 -13.095  10.899  1.00 83.25           C  
ATOM   1021  CD  LYS C  48       2.486 -14.255  11.161  1.00 83.25           C  
ATOM   1022  CE  LYS C  48       2.483 -14.662  12.629  1.00 83.25           C  
ATOM   1023  NZ  LYS C  48       3.377 -15.831  12.882  1.00 83.25           N  
ATOM   1024  N   LEU C  49       0.550 -11.496   6.686  1.00 83.27           N  
ATOM   1025  CA  LEU C  49       0.862 -10.951   5.369  1.00 83.27           C  
ATOM   1026  C   LEU C  49       0.192  -9.596   5.170  1.00 83.27           C  
ATOM   1027  CB  LEU C  49       0.419 -11.919   4.269  1.00 83.27           C  
ATOM   1028  O   LEU C  49       0.794  -8.677   4.611  1.00 83.27           O  
ATOM   1029  CG  LEU C  49       1.299 -13.152   4.057  1.00 83.27           C  
ATOM   1030  CD1 LEU C  49       0.640 -14.110   3.070  1.00 83.27           C  
ATOM   1031  CD2 LEU C  49       2.684 -12.743   3.569  1.00 83.27           C  
ATOM   1032  N   ALA C  50      -1.001  -9.463   5.632  1.00 82.38           N  
ATOM   1033  CA  ALA C  50      -1.715  -8.192   5.540  1.00 82.38           C  
ATOM   1034  C   ALA C  50      -0.999  -7.102   6.335  1.00 82.38           C  
ATOM   1035  CB  ALA C  50      -3.150  -8.351   6.035  1.00 82.38           C  
ATOM   1036  O   ALA C  50      -0.897  -5.960   5.881  1.00 82.38           O  
ATOM   1037  N   GLN C  51      -0.535  -7.491   7.471  1.00 85.01           N  
ATOM   1038  CA  GLN C  51       0.204  -6.544   8.299  1.00 85.01           C  
ATOM   1039  C   GLN C  51       1.491  -6.099   7.611  1.00 85.01           C  
ATOM   1040  CB  GLN C  51       0.523  -7.158   9.663  1.00 85.01           C  
ATOM   1041  O   GLN C  51       1.861  -4.925   7.674  1.00 85.01           O  
ATOM   1042  CG  GLN C  51      -0.689  -7.296  10.575  1.00 85.01           C  
ATOM   1043  CD  GLN C  51      -0.366  -8.003  11.878  1.00 85.01           C  
ATOM   1044  NE2 GLN C  51      -1.013  -7.579  12.958  1.00 85.01           N  
ATOM   1045  OE1 GLN C  51       0.457  -8.923  11.913  1.00 85.01           O  
ATOM   1046  N   GLU C  52       2.161  -7.009   6.937  1.00 84.88           N  
ATOM   1047  CA  GLU C  52       3.368  -6.671   6.190  1.00 84.88           C  
ATOM   1048  C   GLU C  52       3.053  -5.736   5.026  1.00 84.88           C  
ATOM   1049  CB  GLU C  52       4.056  -7.938   5.676  1.00 84.88           C  
ATOM   1050  O   GLU C  52       3.809  -4.802   4.750  1.00 84.88           O  
ATOM   1051  CG  GLU C  52       4.786  -8.723   6.756  1.00 84.88           C  
ATOM   1052  CD  GLU C  52       5.461  -9.980   6.231  1.00 84.88           C  
ATOM   1053  OE1 GLU C  52       6.180 -10.651   7.006  1.00 84.88           O  
ATOM   1054  OE2 GLU C  52       5.271 -10.296   5.036  1.00 84.88           O  
ATOM   1055  N   LEU C  53       1.976  -5.975   4.337  1.00 85.50           N  
ATOM   1056  CA  LEU C  53       1.530  -5.106   3.253  1.00 85.50           C  
ATOM   1057  C   LEU C  53       1.283  -3.689   3.760  1.00 85.50           C  
ATOM   1058  CB  LEU C  53       0.256  -5.660   2.611  1.00 85.50           C  
ATOM   1059  O   LEU C  53       1.721  -2.718   3.138  1.00 85.50           O  
ATOM   1060  CG  LEU C  53      -0.392  -4.791   1.532  1.00 85.50           C  
ATOM   1061  CD1 LEU C  53       0.467  -4.782   0.272  1.00 85.50           C  
ATOM   1062  CD2 LEU C  53      -1.800  -5.287   1.220  1.00 85.50           C  
ATOM   1063  N   ILE C  54       0.573  -3.611   4.876  1.00 85.27           N  
ATOM   1064  CA  ILE C  54       0.273  -2.311   5.466  1.00 85.27           C  
ATOM   1065  C   ILE C  54       1.572  -1.596   5.830  1.00 85.27           C  
ATOM   1066  CB  ILE C  54      -0.629  -2.451   6.713  1.00 85.27           C  
ATOM   1067  O   ILE C  54       1.737  -0.409   5.539  1.00 85.27           O  
ATOM   1068  CG1 ILE C  54      -2.021  -2.954   6.312  1.00 85.27           C  
ATOM   1069  CG2 ILE C  54      -0.723  -1.120   7.464  1.00 85.27           C  
ATOM   1070  CD1 ILE C  54      -2.908  -3.326   7.492  1.00 85.27           C  
ATOM   1071  N   LYS C  55       2.467  -2.331   6.434  1.00 86.81           N  
ATOM   1072  CA  LYS C  55       3.755  -1.762   6.821  1.00 86.81           C  
ATOM   1073  C   LYS C  55       4.505  -1.223   5.607  1.00 86.81           C  
ATOM   1074  CB  LYS C  55       4.608  -2.807   7.543  1.00 86.81           C  
ATOM   1075  O   LYS C  55       5.032  -0.109   5.641  1.00 86.81           O  
ATOM   1076  CG  LYS C  55       5.939  -2.274   8.053  1.00 86.81           C  
ATOM   1077  CD  LYS C  55       6.744  -3.360   8.755  1.00 86.81           C  
ATOM   1078  CE  LYS C  55       8.131  -2.866   9.143  1.00 86.81           C  
ATOM   1079  NZ  LYS C  55       8.963  -3.957   9.733  1.00 86.81           N  
ATOM   1080  N   LEU C  56       4.560  -2.013   4.507  1.00 87.12           N  
ATOM   1081  CA  LEU C  56       5.275  -1.609   3.302  1.00 87.12           C  
ATOM   1082  C   LEU C  56       4.610  -0.398   2.656  1.00 87.12           C  
ATOM   1083  CB  LEU C  56       5.336  -2.766   2.301  1.00 87.12           C  
ATOM   1084  O   LEU C  56       5.294   0.497   2.154  1.00 87.12           O  
ATOM   1085  CG  LEU C  56       6.278  -3.918   2.654  1.00 87.12           C  
ATOM   1086  CD1 LEU C  56       6.134  -5.049   1.641  1.00 87.12           C  
ATOM   1087  CD2 LEU C  56       7.721  -3.429   2.715  1.00 87.12           C  
ATOM   1088  N   THR C  57       3.288  -0.363   2.716  1.00 88.01           N  
ATOM   1089  CA  THR C  57       2.566   0.780   2.168  1.00 88.01           C  
ATOM   1090  C   THR C  57       2.853   2.041   2.978  1.00 88.01           C  
ATOM   1091  CB  THR C  57       1.048   0.520   2.139  1.00 88.01           C  
ATOM   1092  O   THR C  57       3.044   3.119   2.411  1.00 88.01           O  
ATOM   1093  CG2 THR C  57       0.304   1.681   1.487  1.00 88.01           C  
ATOM   1094  OG1 THR C  57       0.788  -0.677   1.396  1.00 88.01           O  
ATOM   1095  N   LEU C  58       2.942   1.888   4.270  1.00 86.50           N  
ATOM   1096  CA  LEU C  58       3.261   3.023   5.129  1.00 86.50           C  
ATOM   1097  C   LEU C  58       4.681   3.517   4.872  1.00 86.50           C  
ATOM   1098  CB  LEU C  58       3.099   2.643   6.603  1.00 86.50           C  
ATOM   1099  O   LEU C  58       4.935   4.724   4.881  1.00 86.50           O  
ATOM   1100  CG  LEU C  58       1.665   2.486   7.109  1.00 86.50           C  
ATOM   1101  CD1 LEU C  58       1.662   1.942   8.534  1.00 86.50           C  
ATOM   1102  CD2 LEU C  58       0.924   3.817   7.038  1.00 86.50           C  
ATOM   1103  N   GLU C  59       5.599   2.599   4.631  1.00 86.44           N  
ATOM   1104  CA  GLU C  59       6.973   2.970   4.307  1.00 86.44           C  
ATOM   1105  C   GLU C  59       7.043   3.720   2.980  1.00 86.44           C  
ATOM   1106  CB  GLU C  59       7.869   1.730   4.258  1.00 86.44           C  
ATOM   1107  O   GLU C  59       7.784   4.697   2.851  1.00 86.44           O  
ATOM   1108  CG  GLU C  59       8.171   1.136   5.626  1.00 86.44           C  
ATOM   1109  CD  GLU C  59       9.014  -0.127   5.559  1.00 86.44           C  
ATOM   1110  OE1 GLU C  59       9.328  -0.706   6.624  1.00 86.44           O  
ATOM   1111  OE2 GLU C  59       9.365  -0.542   4.431  1.00 86.44           O  
ATOM   1112  N   LEU C  60       6.229   3.154   2.013  1.00 86.89           N  
ATOM   1113  CA  LEU C  60       6.165   3.835   0.725  1.00 86.89           C  
ATOM   1114  C   LEU C  60       5.602   5.243   0.881  1.00 86.89           C  
ATOM   1115  CB  LEU C  60       5.309   3.036  -0.262  1.00 86.89           C  
ATOM   1116  O   LEU C  60       6.099   6.187   0.262  1.00 86.89           O  
ATOM   1117  CG  LEU C  60       5.122   3.651  -1.650  1.00 86.89           C  
ATOM   1118  CD1 LEU C  60       6.462   3.745  -2.372  1.00 86.89           C  
ATOM   1119  CD2 LEU C  60       4.125   2.836  -2.466  1.00 86.89           C  
ATOM   1120  N   ILE C  61       4.569   5.436   1.713  1.00 85.22           N  
ATOM   1121  CA  ILE C  61       3.962   6.739   1.964  1.00 85.22           C  
ATOM   1122  C   ILE C  61       4.998   7.684   2.568  1.00 85.22           C  
ATOM   1123  CB  ILE C  61       2.736   6.620   2.897  1.00 85.22           C  
ATOM   1124  O   ILE C  61       5.116   8.837   2.148  1.00 85.22           O  
ATOM   1125  CG1 ILE C  61       1.572   5.941   2.166  1.00 85.22           C  
ATOM   1126  CG2 ILE C  61       2.323   7.998   3.423  1.00 85.22           C  
ATOM   1127  CD1 ILE C  61       0.371   5.646   3.054  1.00 85.22           C  
ATOM   1128  N   GLU C  62       5.823   7.171   3.506  1.00 86.77           N  
ATOM   1129  CA  GLU C  62       6.862   7.992   4.121  1.00 86.77           C  
ATOM   1130  C   GLU C  62       7.900   8.431   3.091  1.00 86.77           C  
ATOM   1131  CB  GLU C  62       7.543   7.232   5.262  1.00 86.77           C  
ATOM   1132  O   GLU C  62       8.318   9.590   3.079  1.00 86.77           O  
ATOM   1133  CG  GLU C  62       8.640   8.023   5.960  1.00 86.77           C  
ATOM   1134  CD  GLU C  62       8.131   9.285   6.638  1.00 86.77           C  
ATOM   1135  OE1 GLU C  62       8.930  10.225   6.849  1.00 86.77           O  
ATOM   1136  OE2 GLU C  62       6.923   9.334   6.961  1.00 86.77           O  
ATOM   1137  N   LEU C  63       8.285   7.499   2.228  1.00 84.54           N  
ATOM   1138  CA  LEU C  63       9.241   7.815   1.173  1.00 84.54           C  
ATOM   1139  C   LEU C  63       8.684   8.879   0.234  1.00 84.54           C  
ATOM   1140  CB  LEU C  63       9.599   6.555   0.380  1.00 84.54           C  
ATOM   1141  O   LEU C  63       9.395   9.813  -0.144  1.00 84.54           O  
ATOM   1142  CG  LEU C  63      10.600   5.602   1.035  1.00 84.54           C  
ATOM   1143  CD1 LEU C  63      10.678   4.295   0.253  1.00 84.54           C  
ATOM   1144  CD2 LEU C  63      11.975   6.255   1.134  1.00 84.54           C  
ATOM   1145  N   SER C  64       7.434   8.719  -0.097  1.00 83.06           N  
ATOM   1146  CA  SER C  64       6.767   9.672  -0.978  1.00 83.06           C  
ATOM   1147  C   SER C  64       6.682  11.052  -0.336  1.00 83.06           C  
ATOM   1148  CB  SER C  64       5.364   9.179  -1.337  1.00 83.06           C  
ATOM   1149  O   SER C  64       6.872  12.068  -1.008  1.00 83.06           O  
ATOM   1150  OG  SER C  64       5.427   7.961  -2.059  1.00 83.06           O  
ATOM   1151  N   LEU C  65       6.497  11.151   0.971  1.00 83.67           N  
ATOM   1152  CA  LEU C  65       6.436  12.424   1.681  1.00 83.67           C  
ATOM   1153  C   LEU C  65       7.804  13.097   1.708  1.00 83.67           C  
ATOM   1154  CB  LEU C  65       5.928  12.217   3.111  1.00 83.67           C  
ATOM   1155  O   LEU C  65       7.906  14.314   1.532  1.00 83.67           O  
ATOM   1156  CG  LEU C  65       4.453  11.842   3.258  1.00 83.67           C  
ATOM   1157  CD1 LEU C  65       4.136  11.495   4.709  1.00 83.67           C  
ATOM   1158  CD2 LEU C  65       3.561  12.977   2.767  1.00 83.67           C  
ATOM   1159  N   ARG C  66       8.853  12.321   1.855  1.00 82.75           N  
ATOM   1160  CA  ARG C  66      10.211  12.853   1.830  1.00 82.75           C  
ATOM   1161  C   ARG C  66      10.557  13.406   0.451  1.00 82.75           C  
ATOM   1162  CB  ARG C  66      11.219  11.774   2.230  1.00 82.75           C  
ATOM   1163  O   ARG C  66      11.216  14.442   0.340  1.00 82.75           O  
ATOM   1164  CG  ARG C  66      11.206  11.438   3.712  1.00 82.75           C  
ATOM   1165  CD  ARG C  66      12.222  10.356   4.054  1.00 82.75           C  
ATOM   1166  NE  ARG C  66      12.155   9.981   5.464  1.00 82.75           N  
ATOM   1167  NH1 ARG C  66      13.907   8.479   5.360  1.00 82.75           N  
ATOM   1168  NH2 ARG C  66      12.809   8.831   7.341  1.00 82.75           N  
ATOM   1169  CZ  ARG C  66      12.957   9.098   6.052  1.00 82.75           C  
ATOM   1170  N   LEU C  67      10.063  12.686  -0.532  1.00 81.84           N  
ATOM   1171  CA  LEU C  67      10.290  13.139  -1.900  1.00 81.84           C  
ATOM   1172  C   LEU C  67       9.586  14.467  -2.156  1.00 81.84           C  
ATOM   1173  CB  LEU C  67       9.801  12.088  -2.900  1.00 81.84           C  
ATOM   1174  O   LEU C  67      10.169  15.380  -2.746  1.00 81.84           O  
ATOM   1175  CG  LEU C  67       9.993  12.420  -4.381  1.00 81.84           C  
ATOM   1176  CD1 LEU C  67      11.475  12.592  -4.698  1.00 81.84           C  
ATOM   1177  CD2 LEU C  67       9.376  11.336  -5.257  1.00 81.84           C  
ATOM   1178  N   ILE C  68       8.365  14.622  -1.735  1.00 78.76           N  
ATOM   1179  CA  ILE C  68       7.604  15.855  -1.899  1.00 78.76           C  
ATOM   1180  C   ILE C  68       8.320  17.002  -1.189  1.00 78.76           C  
ATOM   1181  CB  ILE C  68       6.163  15.707  -1.359  1.00 78.76           C  
ATOM   1182  O   ILE C  68       8.435  18.102  -1.733  1.00 78.76           O  
ATOM   1183  CG1 ILE C  68       5.336  14.808  -2.285  1.00 78.76           C  
ATOM   1184  CG2 ILE C  68       5.504  17.079  -1.195  1.00 78.76           C  
ATOM   1185  CD1 ILE C  68       3.954  14.467  -1.744  1.00 78.76           C  
ATOM   1186  N   GLU C  69       8.905  16.768   0.024  1.00 81.71           N  
ATOM   1187  CA  GLU C  69       9.627  17.789   0.775  1.00 81.71           C  
ATOM   1188  C   GLU C  69      10.874  18.249   0.024  1.00 81.71           C  
ATOM   1189  CB  GLU C  69      10.012  17.266   2.162  1.00 81.71           C  
ATOM   1190  O   GLU C  69      11.193  19.440   0.012  1.00 81.71           O  
ATOM   1191  CG  GLU C  69       8.844  17.188   3.135  1.00 81.71           C  
ATOM   1192  CD  GLU C  69       9.215  16.555   4.466  1.00 81.71           C  
ATOM   1193  OE1 GLU C  69       8.410  16.636   5.422  1.00 81.71           O  
ATOM   1194  OE2 GLU C  69      10.319  15.974   4.555  1.00 81.71           O  
ATOM   1195  N   LEU C  70      11.560  17.220  -0.679  1.00 78.44           N  
ATOM   1196  CA  LEU C  70      12.747  17.546  -1.461  1.00 78.44           C  
ATOM   1197  C   LEU C  70      12.381  18.383  -2.683  1.00 78.44           C  
ATOM   1198  CB  LEU C  70      13.467  16.268  -1.901  1.00 78.44           C  
ATOM   1199  O   LEU C  70      13.096  19.325  -3.032  1.00 78.44           O  
ATOM   1200  CG  LEU C  70      14.289  15.550  -0.829  1.00 78.44           C  
ATOM   1201  CD1 LEU C  70      14.730  14.179  -1.329  1.00 78.44           C  
ATOM   1202  CD2 LEU C  70      15.495  16.392  -0.425  1.00 78.44           C  
ATOM   1203  N   LEU C  71      11.113  18.068  -3.295  1.00 75.35           N  
ATOM   1204  CA  LEU C  71      10.665  18.760  -4.498  1.00 75.35           C  
ATOM   1205  C   LEU C  71      10.244  20.190  -4.177  1.00 75.35           C  
ATOM   1206  CB  LEU C  71       9.501  18.007  -5.148  1.00 75.35           C  
ATOM   1207  O   LEU C  71      10.465  21.101  -4.978  1.00 75.35           O  
ATOM   1208  CG  LEU C  71       9.860  16.728  -5.906  1.00 75.35           C  
ATOM   1209  CD1 LEU C  71       8.597  15.957  -6.273  1.00 75.35           C  
ATOM   1210  CD2 LEU C  71      10.674  17.056  -7.153  1.00 75.35           C  
ATOM   1211  N   LEU C  72       9.745  20.474  -2.936  1.00 74.88           N  
ATOM   1212  CA  LEU C  72       9.229  21.787  -2.568  1.00 74.88           C  
ATOM   1213  C   LEU C  72      10.312  22.630  -1.902  1.00 74.88           C  
ATOM   1214  CB  LEU C  72       8.026  21.647  -1.631  1.00 74.88           C  
ATOM   1215  O   LEU C  72      10.208  23.858  -1.856  1.00 74.88           O  
ATOM   1216  CG  LEU C  72       6.750  21.074  -2.248  1.00 74.88           C  
ATOM   1217  CD1 LEU C  72       5.693  20.853  -1.170  1.00 74.88           C  
ATOM   1218  CD2 LEU C  72       6.222  21.997  -3.340  1.00 74.88           C  
ATOM   1219  N   GLY C  73      11.229  21.841  -1.186  1.00 58.54           N  
ATOM   1220  CA  GLY C  73      12.285  22.616  -0.553  1.00 58.54           C  
ATOM   1221  C   GLY C  73      13.308  23.147  -1.540  1.00 58.54           C  
ATOM   1222  O   GLY C  73      13.827  24.252  -1.369  1.00 58.54           O  
TER    1223      GLY C  73                                                      
ATOM   1224  N   ASP D   1     -20.746  -9.565  11.060  1.00 57.46           N  
ATOM   1225  CA  ASP D   1     -19.307  -9.345  10.951  1.00 57.46           C  
ATOM   1226  C   ASP D   1     -18.841  -9.462   9.502  1.00 57.46           C  
ATOM   1227  CB  ASP D   1     -18.544 -10.338  11.830  1.00 57.46           C  
ATOM   1228  O   ASP D   1     -18.004  -8.678   9.048  1.00 57.46           O  
ATOM   1229  CG  ASP D   1     -18.315  -9.827  13.242  1.00 57.46           C  
ATOM   1230  OD1 ASP D   1     -18.034 -10.641  14.147  1.00 57.46           O  
ATOM   1231  OD2 ASP D   1     -18.419  -8.599  13.451  1.00 57.46           O  
ATOM   1232  N   GLU D   2     -19.378 -10.644   8.906  1.00 76.03           N  
ATOM   1233  CA  GLU D   2     -19.206 -10.859   7.472  1.00 76.03           C  
ATOM   1234  C   GLU D   2     -19.719  -9.667   6.670  1.00 76.03           C  
ATOM   1235  CB  GLU D   2     -19.921 -12.138   7.030  1.00 76.03           C  
ATOM   1236  O   GLU D   2     -19.099  -9.261   5.685  1.00 76.03           O  
ATOM   1237  CG  GLU D   2     -19.622 -12.546   5.595  1.00 76.03           C  
ATOM   1238  CD  GLU D   2     -20.300 -13.844   5.186  1.00 76.03           C  
ATOM   1239  OE1 GLU D   2     -20.298 -14.175   3.979  1.00 76.03           O  
ATOM   1240  OE2 GLU D   2     -20.838 -14.534   6.080  1.00 76.03           O  
ATOM   1241  N   GLU D   3     -20.898  -9.178   7.179  1.00 85.31           N  
ATOM   1242  CA  GLU D   3     -21.488  -8.034   6.490  1.00 85.31           C  
ATOM   1243  C   GLU D   3     -20.581  -6.810   6.577  1.00 85.31           C  
ATOM   1244  CB  GLU D   3     -22.867  -7.709   7.071  1.00 85.31           C  
ATOM   1245  O   GLU D   3     -20.431  -6.072   5.601  1.00 85.31           O  
ATOM   1246  CG  GLU D   3     -23.711  -6.807   6.183  1.00 85.31           C  
ATOM   1247  CD  GLU D   3     -25.169  -7.231   6.109  1.00 85.31           C  
ATOM   1248  OE1 GLU D   3     -25.922  -6.676   5.277  1.00 85.31           O  
ATOM   1249  OE2 GLU D   3     -25.562  -8.126   6.891  1.00 85.31           O  
ATOM   1250  N   GLU D   4     -20.050  -6.661   7.712  1.00 85.25           N  
ATOM   1251  CA  GLU D   4     -19.141  -5.535   7.905  1.00 85.25           C  
ATOM   1252  C   GLU D   4     -17.921  -5.648   6.995  1.00 85.25           C  
ATOM   1253  CB  GLU D   4     -18.700  -5.444   9.368  1.00 85.25           C  
ATOM   1254  O   GLU D   4     -17.483  -4.656   6.409  1.00 85.25           O  
ATOM   1255  CG  GLU D   4     -17.952  -4.163   9.706  1.00 85.25           C  
ATOM   1256  CD  GLU D   4     -17.680  -4.002  11.193  1.00 85.25           C  
ATOM   1257  OE1 GLU D   4     -17.061  -2.988  11.591  1.00 85.25           O  
ATOM   1258  OE2 GLU D   4     -18.088  -4.897  11.967  1.00 85.25           O  
ATOM   1259  N   VAL D   5     -17.356  -6.793   6.760  1.00 80.64           N  
ATOM   1260  CA  VAL D   5     -16.199  -7.021   5.901  1.00 80.64           C  
ATOM   1261  C   VAL D   5     -16.575  -6.754   4.445  1.00 80.64           C  
ATOM   1262  CB  VAL D   5     -15.652  -8.458   6.055  1.00 80.64           C  
ATOM   1263  O   VAL D   5     -15.801  -6.153   3.698  1.00 80.64           O  
ATOM   1264  CG1 VAL D   5     -14.566  -8.737   5.018  1.00 80.64           C  
ATOM   1265  CG2 VAL D   5     -15.115  -8.675   7.469  1.00 80.64           C  
ATOM   1266  N   LYS D   6     -17.774  -7.130   4.034  1.00 84.50           N  
ATOM   1267  CA  LYS D   6     -18.232  -6.917   2.664  1.00 84.50           C  
ATOM   1268  C   LYS D   6     -18.384  -5.430   2.360  1.00 84.50           C  
ATOM   1269  CB  LYS D   6     -19.558  -7.640   2.422  1.00 84.50           C  
ATOM   1270  O   LYS D   6     -18.052  -4.978   1.262  1.00 84.50           O  
ATOM   1271  CG  LYS D   6     -19.418  -9.141   2.221  1.00 84.50           C  
ATOM   1272  CD  LYS D   6     -20.761  -9.792   1.915  1.00 84.50           C  
ATOM   1273  CE  LYS D   6     -20.636 -11.305   1.799  1.00 84.50           C  
ATOM   1274  NZ  LYS D   6     -21.958 -11.953   1.549  1.00 84.50           N  
ATOM   1275  N   GLU D   7     -18.858  -4.705   3.385  1.00 87.82           N  
ATOM   1276  CA  GLU D   7     -19.013  -3.265   3.202  1.00 87.82           C  
ATOM   1277  C   GLU D   7     -17.658  -2.578   3.061  1.00 87.82           C  
ATOM   1278  CB  GLU D   7     -19.792  -2.656   4.370  1.00 87.82           C  
ATOM   1279  O   GLU D   7     -17.478  -1.722   2.192  1.00 87.82           O  
ATOM   1280  CG  GLU D   7     -21.291  -2.914   4.311  1.00 87.82           C  
ATOM   1281  CD  GLU D   7     -22.044  -2.358   5.509  1.00 87.82           C  
ATOM   1282  OE1 GLU D   7     -23.285  -2.506   5.568  1.00 87.82           O  
ATOM   1283  OE2 GLU D   7     -21.386  -1.768   6.396  1.00 87.82           O  
ATOM   1284  N   VAL D   8     -16.700  -2.977   3.841  1.00 86.74           N  
ATOM   1285  CA  VAL D   8     -15.353  -2.419   3.780  1.00 86.74           C  
ATOM   1286  C   VAL D   8     -14.697  -2.797   2.454  1.00 86.74           C  
ATOM   1287  CB  VAL D   8     -14.483  -2.903   4.962  1.00 86.74           C  
ATOM   1288  O   VAL D   8     -13.999  -1.983   1.845  1.00 86.74           O  
ATOM   1289  CG1 VAL D   8     -13.044  -2.416   4.808  1.00 86.74           C  
ATOM   1290  CG2 VAL D   8     -15.073  -2.427   6.288  1.00 86.74           C  
ATOM   1291  N   ALA D   9     -14.998  -4.041   2.007  1.00 85.84           N  
ATOM   1292  CA  ALA D   9     -14.441  -4.513   0.741  1.00 85.84           C  
ATOM   1293  C   ALA D   9     -14.966  -3.688  -0.430  1.00 85.84           C  
ATOM   1294  CB  ALA D   9     -14.766  -5.990   0.535  1.00 85.84           C  
ATOM   1295  O   ALA D   9     -14.225  -3.394  -1.371  1.00 85.84           O  
ATOM   1296  N   LYS D  10     -16.256  -3.324  -0.390  1.00 89.22           N  
ATOM   1297  CA  LYS D  10     -16.843  -2.478  -1.426  1.00 89.22           C  
ATOM   1298  C   LYS D  10     -16.162  -1.113  -1.472  1.00 89.22           C  
ATOM   1299  CB  LYS D  10     -18.344  -2.306  -1.192  1.00 89.22           C  
ATOM   1300  O   LYS D  10     -15.808  -0.626  -2.547  1.00 89.22           O  
ATOM   1301  CG  LYS D  10     -19.063  -1.561  -2.307  1.00 89.22           C  
ATOM   1302  CD  LYS D  10     -20.550  -1.413  -2.012  1.00 89.22           C  
ATOM   1303  CE  LYS D  10     -21.246  -0.552  -3.058  1.00 89.22           C  
ATOM   1304  NZ  LYS D  10     -22.694  -0.363  -2.746  1.00 89.22           N  
ATOM   1305  N   GLU D  11     -16.005  -0.538  -0.293  1.00 89.64           N  
ATOM   1306  CA  GLU D  11     -15.314   0.745  -0.207  1.00 89.64           C  
ATOM   1307  C   GLU D  11     -13.874   0.630  -0.700  1.00 89.64           C  
ATOM   1308  CB  GLU D  11     -15.338   1.274   1.229  1.00 89.64           C  
ATOM   1309  O   GLU D  11     -13.372   1.525  -1.382  1.00 89.64           O  
ATOM   1310  CG  GLU D  11     -14.815   2.697   1.369  1.00 89.64           C  
ATOM   1311  CD  GLU D  11     -14.987   3.264   2.768  1.00 89.64           C  
ATOM   1312  OE1 GLU D  11     -14.484   4.379   3.038  1.00 89.64           O  
ATOM   1313  OE2 GLU D  11     -15.630   2.589   3.603  1.00 89.64           O  
ATOM   1314  N   TYR D  12     -13.244  -0.440  -0.364  1.00 87.33           N  
ATOM   1315  CA  TYR D  12     -11.877  -0.704  -0.798  1.00 87.33           C  
ATOM   1316  C   TYR D  12     -11.786  -0.741  -2.319  1.00 87.33           C  
ATOM   1317  CB  TYR D  12     -11.372  -2.026  -0.212  1.00 87.33           C  
ATOM   1318  O   TYR D  12     -10.896  -0.123  -2.909  1.00 87.33           O  
ATOM   1319  CG  TYR D  12      -9.942  -2.343  -0.575  1.00 87.33           C  
ATOM   1320  CD1 TYR D  12      -9.642  -3.114  -1.696  1.00 87.33           C  
ATOM   1321  CD2 TYR D  12      -8.888  -1.875   0.202  1.00 87.33           C  
ATOM   1322  CE1 TYR D  12      -8.326  -3.411  -2.033  1.00 87.33           C  
ATOM   1323  CE2 TYR D  12      -7.568  -2.166  -0.125  1.00 87.33           C  
ATOM   1324  OH  TYR D  12      -5.992  -3.225  -1.573  1.00 87.33           O  
ATOM   1325  CZ  TYR D  12      -7.297  -2.933  -1.244  1.00 87.33           C  
ATOM   1326  N   ARG D  13     -12.696  -1.383  -3.016  1.00 89.19           N  
ATOM   1327  CA  ARG D  13     -12.688  -1.511  -4.469  1.00 89.19           C  
ATOM   1328  C   ARG D  13     -12.863  -0.152  -5.139  1.00 89.19           C  
ATOM   1329  CB  ARG D  13     -13.789  -2.468  -4.931  1.00 89.19           C  
ATOM   1330  O   ARG D  13     -12.236   0.126  -6.163  1.00 89.19           O  
ATOM   1331  CG  ARG D  13     -13.488  -3.933  -4.655  1.00 89.19           C  
ATOM   1332  CD  ARG D  13     -14.455  -4.855  -5.384  1.00 89.19           C  
ATOM   1333  NE  ARG D  13     -15.799  -4.784  -4.816  1.00 89.19           N  
ATOM   1334  NH1 ARG D  13     -15.488  -6.529  -3.335  1.00 89.19           N  
ATOM   1335  NH2 ARG D  13     -17.498  -5.429  -3.413  1.00 89.19           N  
ATOM   1336  CZ  ARG D  13     -16.259  -5.581  -3.856  1.00 89.19           C  
ATOM   1337  N   GLU D  14     -13.636   0.659  -4.474  1.00 92.13           N  
ATOM   1338  CA  GLU D  14     -13.827   2.003  -5.010  1.00 92.13           C  
ATOM   1339  C   GLU D  14     -12.549   2.829  -4.899  1.00 92.13           C  
ATOM   1340  CB  GLU D  14     -14.976   2.712  -4.288  1.00 92.13           C  
ATOM   1341  O   GLU D  14     -12.177   3.537  -5.837  1.00 92.13           O  
ATOM   1342  CG  GLU D  14     -16.355   2.200  -4.676  1.00 92.13           C  
ATOM   1343  CD  GLU D  14     -17.479   2.834  -3.871  1.00 92.13           C  
ATOM   1344  OE1 GLU D  14     -18.665   2.580  -4.180  1.00 92.13           O  
ATOM   1345  OE2 GLU D  14     -17.170   3.591  -2.924  1.00 92.13           O  
ATOM   1346  N   GLU D  15     -11.850   2.747  -3.760  1.00 88.81           N  
ATOM   1347  CA  GLU D  15     -10.602   3.472  -3.542  1.00 88.81           C  
ATOM   1348  C   GLU D  15      -9.506   2.980  -4.484  1.00 88.81           C  
ATOM   1349  CB  GLU D  15     -10.146   3.334  -2.087  1.00 88.81           C  
ATOM   1350  O   GLU D  15      -8.700   3.774  -4.975  1.00 88.81           O  
ATOM   1351  CG  GLU D  15     -11.050   4.044  -1.090  1.00 88.81           C  
ATOM   1352  CD  GLU D  15     -11.176   5.536  -1.350  1.00 88.81           C  
ATOM   1353  OE1 GLU D  15     -12.250   6.114  -1.064  1.00 88.81           O  
ATOM   1354  OE2 GLU D  15     -10.195   6.133  -1.846  1.00 88.81           O  
ATOM   1355  N   VAL D  16      -9.562   1.671  -4.778  1.00 89.28           N  
ATOM   1356  CA  VAL D  16      -8.589   1.094  -5.701  1.00 89.28           C  
ATOM   1357  C   VAL D  16      -8.817   1.649  -7.105  1.00 89.28           C  
ATOM   1358  CB  VAL D  16      -8.668  -0.449  -5.718  1.00 89.28           C  
ATOM   1359  O   VAL D  16      -7.861   1.959  -7.820  1.00 89.28           O  
ATOM   1360  CG1 VAL D  16      -7.870  -1.017  -6.890  1.00 89.28           C  
ATOM   1361  CG2 VAL D  16      -8.162  -1.023  -4.395  1.00 89.28           C  
ATOM   1362  N   ARG D  17     -10.090   1.788  -7.493  1.00 91.01           N  
ATOM   1363  CA  ARG D  17     -10.419   2.357  -8.796  1.00 91.01           C  
ATOM   1364  C   ARG D  17      -9.889   3.781  -8.922  1.00 91.01           C  
ATOM   1365  CB  ARG D  17     -11.932   2.338  -9.025  1.00 91.01           C  
ATOM   1366  O   ARG D  17      -9.276   4.135  -9.931  1.00 91.01           O  
ATOM   1367  CG  ARG D  17     -12.351   2.802 -10.411  1.00 91.01           C  
ATOM   1368  CD  ARG D  17     -13.864   2.911 -10.535  1.00 91.01           C  
ATOM   1369  NE  ARG D  17     -14.405   3.938  -9.649  1.00 91.01           N  
ATOM   1370  NH1 ARG D  17     -13.997   5.694 -11.094  1.00 91.01           N  
ATOM   1371  NH2 ARG D  17     -14.968   6.083  -9.054  1.00 91.01           N  
ATOM   1372  CZ  ARG D  17     -14.455   5.236  -9.934  1.00 91.01           C  
ATOM   1373  N   LYS D  18     -10.122   4.609  -7.860  1.00 91.09           N  
ATOM   1374  CA  LYS D  18      -9.636   5.986  -7.842  1.00 91.09           C  
ATOM   1375  C   LYS D  18      -8.112   6.031  -7.894  1.00 91.09           C  
ATOM   1376  CB  LYS D  18     -10.140   6.718  -6.597  1.00 91.09           C  
ATOM   1377  O   LYS D  18      -7.533   6.890  -8.562  1.00 91.09           O  
ATOM   1378  CG  LYS D  18     -11.637   6.992  -6.604  1.00 91.09           C  
ATOM   1379  CD  LYS D  18     -12.081   7.701  -5.331  1.00 91.09           C  
ATOM   1380  CE  LYS D  18     -13.592   7.883  -5.290  1.00 91.09           C  
ATOM   1381  NZ  LYS D  18     -14.041   8.502  -4.007  1.00 91.09           N  
ATOM   1382  N   PHE D  19      -7.477   5.061  -7.226  1.00 87.63           N  
ATOM   1383  CA  PHE D  19      -6.023   4.951  -7.197  1.00 87.63           C  
ATOM   1384  C   PHE D  19      -5.472   4.679  -8.591  1.00 87.63           C  
ATOM   1385  CB  PHE D  19      -5.586   3.842  -6.234  1.00 87.63           C  
ATOM   1386  O   PHE D  19      -4.563   5.373  -9.051  1.00 87.63           O  
ATOM   1387  CG  PHE D  19      -4.114   3.856  -5.920  1.00 87.63           C  
ATOM   1388  CD1 PHE D  19      -3.202   3.245  -6.772  1.00 87.63           C  
ATOM   1389  CD2 PHE D  19      -3.643   4.480  -4.773  1.00 87.63           C  
ATOM   1390  CE1 PHE D  19      -1.839   3.256  -6.484  1.00 87.63           C  
ATOM   1391  CE2 PHE D  19      -2.282   4.495  -4.478  1.00 87.63           C  
ATOM   1392  CZ  PHE D  19      -1.383   3.881  -5.335  1.00 87.63           C  
ATOM   1393  N   LYS D  20      -6.095   3.802  -9.362  1.00 89.71           N  
ATOM   1394  CA  LYS D  20      -5.639   3.434 -10.699  1.00 89.71           C  
ATOM   1395  C   LYS D  20      -5.823   4.589 -11.680  1.00 89.71           C  
ATOM   1396  CB  LYS D  20      -6.387   2.198 -11.200  1.00 89.71           C  
ATOM   1397  O   LYS D  20      -4.968   4.827 -12.535  1.00 89.71           O  
ATOM   1398  CG  LYS D  20      -5.970   0.903 -10.517  1.00 89.71           C  
ATOM   1399  CD  LYS D  20      -6.700  -0.298 -11.104  1.00 89.71           C  
ATOM   1400  CE  LYS D  20      -6.254  -1.599 -10.448  1.00 89.71           C  
ATOM   1401  NZ  LYS D  20      -7.002  -2.774 -10.985  1.00 89.71           N  
ATOM   1402  N   GLU D  21      -6.932   5.322 -11.445  1.00 90.83           N  
ATOM   1403  CA  GLU D  21      -7.192   6.471 -12.307  1.00 90.83           C  
ATOM   1404  C   GLU D  21      -6.158   7.571 -12.088  1.00 90.83           C  
ATOM   1405  CB  GLU D  21      -8.601   7.017 -12.063  1.00 90.83           C  
ATOM   1406  O   GLU D  21      -5.691   8.191 -13.046  1.00 90.83           O  
ATOM   1407  CG  GLU D  21      -9.708   6.140 -12.629  1.00 90.83           C  
ATOM   1408  CD  GLU D  21     -11.103   6.627 -12.271  1.00 90.83           C  
ATOM   1409  OE1 GLU D  21     -12.096   6.014 -12.726  1.00 90.83           O  
ATOM   1410  OE2 GLU D  21     -11.204   7.630 -11.530  1.00 90.83           O  
ATOM   1411  N   THR D  22      -5.759   7.758 -10.822  1.00 88.45           N  
ATOM   1412  CA  THR D  22      -4.779   8.783 -10.478  1.00 88.45           C  
ATOM   1413  C   THR D  22      -3.398   8.412 -11.013  1.00 88.45           C  
ATOM   1414  CB  THR D  22      -4.702   8.993  -8.955  1.00 88.45           C  
ATOM   1415  O   THR D  22      -2.678   9.267 -11.532  1.00 88.45           O  
ATOM   1416  CG2 THR D  22      -3.693  10.080  -8.600  1.00 88.45           C  
ATOM   1417  OG1 THR D  22      -5.993   9.377  -8.466  1.00 88.45           O  
ATOM   1418  N   ILE D  23      -3.045   7.098 -10.983  1.00 87.44           N  
ATOM   1419  CA  ILE D  23      -1.767   6.625 -11.505  1.00 87.44           C  
ATOM   1420  C   ILE D  23      -1.717   6.836 -13.016  1.00 87.44           C  
ATOM   1421  CB  ILE D  23      -1.533   5.137 -11.163  1.00 87.44           C  
ATOM   1422  O   ILE D  23      -0.698   7.277 -13.554  1.00 87.44           O  
ATOM   1423  CG1 ILE D  23      -1.166   4.980  -9.683  1.00 87.44           C  
ATOM   1424  CG2 ILE D  23      -0.447   4.540 -12.063  1.00 87.44           C  
ATOM   1425  CD1 ILE D  23      -0.941   3.538  -9.250  1.00 87.44           C  
ATOM   1426  N   LYS D  24      -2.838   6.614 -13.660  1.00 89.92           N  
ATOM   1427  CA  LYS D  24      -2.925   6.809 -15.104  1.00 89.92           C  
ATOM   1428  C   LYS D  24      -2.736   8.278 -15.473  1.00 89.92           C  
ATOM   1429  CB  LYS D  24      -4.268   6.304 -15.635  1.00 89.92           C  
ATOM   1430  O   LYS D  24      -2.014   8.598 -16.420  1.00 89.92           O  
ATOM   1431  CG  LYS D  24      -4.386   6.339 -17.151  1.00 89.92           C  
ATOM   1432  CD  LYS D  24      -5.741   5.822 -17.618  1.00 89.92           C  
ATOM   1433  CE  LYS D  24      -5.904   5.959 -19.125  1.00 89.92           C  
ATOM   1434  NZ  LYS D  24      -7.253   5.507 -19.580  1.00 89.92           N  
ATOM   1435  N   GLU D  25      -3.441   9.107 -14.691  1.00 89.23           N  
ATOM   1436  CA  GLU D  25      -3.327  10.543 -14.932  1.00 89.23           C  
ATOM   1437  C   GLU D  25      -1.893  11.024 -14.729  1.00 89.23           C  
ATOM   1438  CB  GLU D  25      -4.277  11.319 -14.017  1.00 89.23           C  
ATOM   1439  O   GLU D  25      -1.389  11.835 -15.509  1.00 89.23           O  
ATOM   1440  CG  GLU D  25      -4.319  12.814 -14.300  1.00 89.23           C  
ATOM   1441  CD  GLU D  25      -5.417  13.538 -13.537  1.00 89.23           C  
ATOM   1442  OE1 GLU D  25      -5.510  14.782 -13.642  1.00 89.23           O  
ATOM   1443  OE2 GLU D  25      -6.191  12.856 -12.829  1.00 89.23           O  
ATOM   1444  N   ILE D  26      -1.173  10.490 -13.640  1.00 85.92           N  
ATOM   1445  CA  ILE D  26       0.207  10.859 -13.347  1.00 85.92           C  
ATOM   1446  C   ILE D  26       1.113  10.418 -14.494  1.00 85.92           C  
ATOM   1447  CB  ILE D  26       0.688  10.238 -12.016  1.00 85.92           C  
ATOM   1448  O   ILE D  26       1.954  11.189 -14.962  1.00 85.92           O  
ATOM   1449  CG1 ILE D  26      -0.037  10.889 -10.832  1.00 85.92           C  
ATOM   1450  CG2 ILE D  26       2.206  10.378 -11.872  1.00 85.92           C  
ATOM   1451  CD1 ILE D  26       0.245  10.222  -9.492  1.00 85.92           C  
ATOM   1452  N   ARG D  27       0.872   9.329 -15.037  1.00 88.80           N  
ATOM   1453  CA  ARG D  27       1.686   8.804 -16.129  1.00 88.80           C  
ATOM   1454  C   ARG D  27       1.514   9.641 -17.392  1.00 88.80           C  
ATOM   1455  CB  ARG D  27       1.325   7.344 -16.414  1.00 88.80           C  
ATOM   1456  O   ARG D  27       2.486   9.913 -18.099  1.00 88.80           O  
ATOM   1457  CG  ARG D  27       1.885   6.361 -15.399  1.00 88.80           C  
ATOM   1458  CD  ARG D  27       1.526   4.924 -15.748  1.00 88.80           C  
ATOM   1459  NE  ARG D  27       2.145   3.975 -14.827  1.00 88.80           N  
ATOM   1460  NH1 ARG D  27       0.511   2.359 -15.067  1.00 88.80           N  
ATOM   1461  NH2 ARG D  27       2.295   1.994 -13.674  1.00 88.80           N  
ATOM   1462  CZ  ARG D  27       1.649   2.778 -14.525  1.00 88.80           C  
ATOM   1463  N   GLU D  28       0.275  10.080 -17.664  1.00 88.64           N  
ATOM   1464  CA  GLU D  28      -0.011  10.894 -18.842  1.00 88.64           C  
ATOM   1465  C   GLU D  28       0.642  12.269 -18.734  1.00 88.64           C  
ATOM   1466  CB  GLU D  28      -1.522  11.042 -19.040  1.00 88.64           C  
ATOM   1467  O   GLU D  28       1.204  12.773 -19.709  1.00 88.64           O  
ATOM   1468  CG  GLU D  28      -2.200   9.783 -19.561  1.00 88.64           C  
ATOM   1469  CD  GLU D  28      -3.709   9.923 -19.686  1.00 88.64           C  
ATOM   1470  OE1 GLU D  28      -4.362   9.000 -20.224  1.00 88.64           O  
ATOM   1471  OE2 GLU D  28      -4.243  10.965 -19.243  1.00 88.64           O  
ATOM   1472  N   ARG D  29       0.595  12.740 -17.499  1.00 87.29           N  
ATOM   1473  CA  ARG D  29       1.175  14.061 -17.278  1.00 87.29           C  
ATOM   1474  C   ARG D  29       2.695  14.016 -17.384  1.00 87.29           C  
ATOM   1475  CB  ARG D  29       0.760  14.608 -15.911  1.00 87.29           C  
ATOM   1476  O   ARG D  29       3.315  14.952 -17.892  1.00 87.29           O  
ATOM   1477  CG  ARG D  29      -0.696  15.036 -15.834  1.00 87.29           C  
ATOM   1478  CD  ARG D  29      -0.986  15.825 -14.565  1.00 87.29           C  
ATOM   1479  NE  ARG D  29      -2.376  16.270 -14.513  1.00 87.29           N  
ATOM   1480  NH1 ARG D  29      -2.106  17.564 -12.618  1.00 87.29           N  
ATOM   1481  NH2 ARG D  29      -4.156  17.428 -13.636  1.00 87.29           N  
ATOM   1482  CZ  ARG D  29      -2.876  17.087 -13.589  1.00 87.29           C  
ATOM   1483  N   ILE D  30       3.349  12.849 -16.899  1.00 82.08           N  
ATOM   1484  CA  ILE D  30       4.793  12.683 -17.017  1.00 82.08           C  
ATOM   1485  C   ILE D  30       5.186  12.616 -18.491  1.00 82.08           C  
ATOM   1486  CB  ILE D  30       5.279  11.417 -16.275  1.00 82.08           C  
ATOM   1487  O   ILE D  30       6.164  13.242 -18.908  1.00 82.08           O  
ATOM   1488  CG1 ILE D  30       5.153  11.606 -14.759  1.00 82.08           C  
ATOM   1489  CG2 ILE D  30       6.721  11.081 -16.668  1.00 82.08           C  
ATOM   1490  CD1 ILE D  30       5.462  10.352 -13.952  1.00 82.08           C  
ATOM   1491  N   LYS D  31       4.429  11.974 -19.292  1.00 85.25           N  
ATOM   1492  CA  LYS D  31       4.698  11.820 -20.719  1.00 85.25           C  
ATOM   1493  C   LYS D  31       4.580  13.156 -21.448  1.00 85.25           C  
ATOM   1494  CB  LYS D  31       3.743  10.799 -21.338  1.00 85.25           C  
ATOM   1495  O   LYS D  31       5.341  13.431 -22.377  1.00 85.25           O  
ATOM   1496  CG  LYS D  31       4.146  10.340 -22.732  1.00 85.25           C  
ATOM   1497  CD  LYS D  31       3.206   9.264 -23.260  1.00 85.25           C  
ATOM   1498  CE  LYS D  31       3.510   8.917 -24.711  1.00 85.25           C  
ATOM   1499  NZ  LYS D  31       2.568   7.889 -25.244  1.00 85.25           N  
ATOM   1500  N   ARG D  32       3.640  14.051 -20.998  1.00 84.27           N  
ATOM   1501  CA  ARG D  32       3.375  15.325 -21.658  1.00 84.27           C  
ATOM   1502  C   ARG D  32       4.339  16.404 -21.175  1.00 84.27           C  
ATOM   1503  CB  ARG D  32       1.930  15.766 -21.415  1.00 84.27           C  
ATOM   1504  O   ARG D  32       4.446  17.467 -21.789  1.00 84.27           O  
ATOM   1505  CG  ARG D  32       0.899  14.940 -22.167  1.00 84.27           C  
ATOM   1506  CD  ARG D  32      -0.517  15.438 -21.914  1.00 84.27           C  
ATOM   1507  NE  ARG D  32      -1.514  14.562 -22.522  1.00 84.27           N  
ATOM   1508  NH1 ARG D  32      -3.336  15.732 -21.716  1.00 84.27           N  
ATOM   1509  NH2 ARG D  32      -3.647  13.864 -23.008  1.00 84.27           N  
ATOM   1510  CZ  ARG D  32      -2.830  14.721 -22.414  1.00 84.27           C  
ATOM   1511  N   GLY D  33       5.161  16.040 -20.074  1.00 74.24           N  
ATOM   1512  CA  GLY D  33       6.091  17.008 -19.514  1.00 74.24           C  
ATOM   1513  C   GLY D  33       5.407  18.091 -18.702  1.00 74.24           C  
ATOM   1514  O   GLY D  33       5.740  19.272 -18.828  1.00 74.24           O  
ATOM   1515  N   SER D  34       4.525  17.649 -17.941  1.00 68.28           N  
ATOM   1516  CA  SER D  34       3.762  18.600 -17.139  1.00 68.28           C  
ATOM   1517  C   SER D  34       4.657  19.325 -16.140  1.00 68.28           C  
ATOM   1518  CB  SER D  34       2.629  17.888 -16.398  1.00 68.28           C  
ATOM   1519  O   SER D  34       5.723  18.823 -15.776  1.00 68.28           O  
ATOM   1520  OG  SER D  34       1.679  17.369 -17.312  1.00 68.28           O  
ATOM   1521  N   ASN D  35       4.279  20.376 -15.898  1.00 69.35           N  
ATOM   1522  CA  ASN D  35       4.984  21.218 -14.938  1.00 69.35           C  
ATOM   1523  C   ASN D  35       5.067  20.555 -13.566  1.00 69.35           C  
ATOM   1524  CB  ASN D  35       4.308  22.587 -14.826  1.00 69.35           C  
ATOM   1525  O   ASN D  35       4.193  19.768 -13.198  1.00 69.35           O  
ATOM   1526  CG  ASN D  35       4.893  23.438 -13.717  1.00 69.35           C  
ATOM   1527  ND2 ASN D  35       4.395  24.661 -13.583  1.00 69.35           N  
ATOM   1528  OD1 ASN D  35       5.787  23.000 -12.987  1.00 69.35           O  
ATOM   1529  N   GLU D  36       5.827  20.758 -13.001  1.00 73.98           N  
ATOM   1530  CA  GLU D  36       6.255  20.182 -11.730  1.00 73.98           C  
ATOM   1531  C   GLU D  36       5.176  20.338 -10.662  1.00 73.98           C  
ATOM   1532  CB  GLU D  36       7.559  20.829 -11.257  1.00 73.98           C  
ATOM   1533  O   GLU D  36       4.893  19.399  -9.915  1.00 73.98           O  
ATOM   1534  CG  GLU D  36       8.795  20.329 -11.992  1.00 73.98           C  
ATOM   1535  CD  GLU D  36      10.083  20.976 -11.508  1.00 73.98           C  
ATOM   1536  OE1 GLU D  36      11.165  20.652 -12.048  1.00 73.98           O  
ATOM   1537  OE2 GLU D  36      10.010  21.813 -10.580  1.00 73.98           O  
ATOM   1538  N   LYS D  37       4.479  21.574 -10.644  1.00 75.02           N  
ATOM   1539  CA  LYS D  37       3.495  21.872  -9.608  1.00 75.02           C  
ATOM   1540  C   LYS D  37       2.271  20.969  -9.735  1.00 75.02           C  
ATOM   1541  CB  LYS D  37       3.072  23.340  -9.675  1.00 75.02           C  
ATOM   1542  O   LYS D  37       1.768  20.452  -8.736  1.00 75.02           O  
ATOM   1543  CG  LYS D  37       4.067  24.300  -9.039  1.00 75.02           C  
ATOM   1544  CD  LYS D  37       3.551  25.733  -9.058  1.00 75.02           C  
ATOM   1545  CE  LYS D  37       4.603  26.714  -8.558  1.00 75.02           C  
ATOM   1546  NZ  LYS D  37       4.106  28.123  -8.589  1.00 75.02           N  
ATOM   1547  N   GLU D  38       1.831  20.860 -10.929  1.00 75.87           N  
ATOM   1548  CA  GLU D  38       0.675  20.004 -11.178  1.00 75.87           C  
ATOM   1549  C   GLU D  38       0.981  18.549 -10.837  1.00 75.87           C  
ATOM   1550  CB  GLU D  38       0.225  20.119 -12.637  1.00 75.87           C  
ATOM   1551  O   GLU D  38       0.133  17.843 -10.287  1.00 75.87           O  
ATOM   1552  CG  GLU D  38      -0.476  21.430 -12.963  1.00 75.87           C  
ATOM   1553  CD  GLU D  38      -0.890  21.542 -14.422  1.00 75.87           C  
ATOM   1554  OE1 GLU D  38      -1.609  22.503 -14.776  1.00 75.87           O  
ATOM   1555  OE2 GLU D  38      -0.493  20.660 -15.216  1.00 75.87           O  
ATOM   1556  N   MET D  39       2.168  18.188 -11.051  1.00 76.85           N  
ATOM   1557  CA  MET D  39       2.603  16.826 -10.756  1.00 76.85           C  
ATOM   1558  C   MET D  39       2.629  16.576  -9.252  1.00 76.85           C  
ATOM   1559  CB  MET D  39       3.986  16.561 -11.354  1.00 76.85           C  
ATOM   1560  O   MET D  39       2.210  15.515  -8.787  1.00 76.85           O  
ATOM   1561  CG  MET D  39       3.972  16.341 -12.858  1.00 76.85           C  
ATOM   1562  SD  MET D  39       2.964  14.888 -13.346  1.00 76.85           S  
ATOM   1563  CE  MET D  39       3.969  13.551 -12.644  1.00 76.85           C  
ATOM   1564  N   ILE D  40       3.069  17.531  -8.518  1.00 78.49           N  
ATOM   1565  CA  ILE D  40       3.150  17.416  -7.066  1.00 78.49           C  
ATOM   1566  C   ILE D  40       1.747  17.271  -6.481  1.00 78.49           C  
ATOM   1567  CB  ILE D  40       3.868  18.634  -6.442  1.00 78.49           C  
ATOM   1568  O   ILE D  40       1.523  16.457  -5.582  1.00 78.49           O  
ATOM   1569  CG1 ILE D  40       5.358  18.616  -6.801  1.00 78.49           C  
ATOM   1570  CG2 ILE D  40       3.670  18.657  -4.924  1.00 78.49           C  
ATOM   1571  CD1 ILE D  40       6.108  19.877  -6.393  1.00 78.49           C  
ATOM   1572  N   LYS D  41       0.761  18.050  -7.081  1.00 83.00           N  
ATOM   1573  CA  LYS D  41      -0.620  17.959  -6.617  1.00 83.00           C  
ATOM   1574  C   LYS D  41      -1.178  16.554  -6.823  1.00 83.00           C  
ATOM   1575  CB  LYS D  41      -1.498  18.983  -7.339  1.00 83.00           C  
ATOM   1576  O   LYS D  41      -1.834  16.004  -5.936  1.00 83.00           O  
ATOM   1577  CG  LYS D  41      -2.891  19.132  -6.745  1.00 83.00           C  
ATOM   1578  CD  LYS D  41      -3.692  20.210  -7.464  1.00 83.00           C  
ATOM   1579  CE  LYS D  41      -5.137  20.247  -6.984  1.00 83.00           C  
ATOM   1580  NZ  LYS D  41      -5.932  21.289  -7.700  1.00 83.00           N  
ATOM   1581  N   LEU D  42      -0.894  15.979  -7.951  1.00 82.76           N  
ATOM   1582  CA  LEU D  42      -1.365  14.634  -8.264  1.00 82.76           C  
ATOM   1583  C   LEU D  42      -0.685  13.600  -7.373  1.00 82.76           C  
ATOM   1584  CB  LEU D  42      -1.107  14.305  -9.736  1.00 82.76           C  
ATOM   1585  O   LEU D  42      -1.325  12.646  -6.922  1.00 82.76           O  
ATOM   1586  CG  LEU D  42      -2.054  14.948 -10.751  1.00 82.76           C  
ATOM   1587  CD1 LEU D  42      -1.533  14.741 -12.169  1.00 82.76           C  
ATOM   1588  CD2 LEU D  42      -3.461  14.379 -10.604  1.00 82.76           C  
ATOM   1589  N   TYR D  43       0.523  13.809  -7.151  1.00 82.23           N  
ATOM   1590  CA  TYR D  43       1.278  12.899  -6.297  1.00 82.23           C  
ATOM   1591  C   TYR D  43       0.753  12.931  -4.867  1.00 82.23           C  
ATOM   1592  CB  TYR D  43       2.767  13.256  -6.315  1.00 82.23           C  
ATOM   1593  O   TYR D  43       0.677  11.895  -4.203  1.00 82.23           O  
ATOM   1594  CG  TYR D  43       3.668  12.126  -5.876  1.00 82.23           C  
ATOM   1595  CD1 TYR D  43       4.522  12.274  -4.786  1.00 82.23           C  
ATOM   1596  CD2 TYR D  43       3.667  10.910  -6.551  1.00 82.23           C  
ATOM   1597  CE1 TYR D  43       5.355  11.236  -4.379  1.00 82.23           C  
ATOM   1598  CE2 TYR D  43       4.495   9.866  -6.154  1.00 82.23           C  
ATOM   1599  OH  TYR D  43       6.156   9.008  -4.670  1.00 82.23           O  
ATOM   1600  CZ  TYR D  43       5.334  10.038  -5.068  1.00 82.23           C  
ATOM   1601  N   VAL D  44       0.413  14.198  -4.351  1.00 84.92           N  
ATOM   1602  CA  VAL D  44      -0.189  14.327  -3.028  1.00 84.92           C  
ATOM   1603  C   VAL D  44      -1.525  13.588  -2.993  1.00 84.92           C  
ATOM   1604  CB  VAL D  44      -0.390  15.809  -2.638  1.00 84.92           C  
ATOM   1605  O   VAL D  44      -1.843  12.915  -2.010  1.00 84.92           O  
ATOM   1606  CG1 VAL D  44      -1.235  15.924  -1.371  1.00 84.92           C  
ATOM   1607  CG2 VAL D  44       0.960  16.498  -2.447  1.00 84.92           C  
ATOM   1608  N   LYS D  45      -2.320  13.705  -4.031  1.00 84.08           N  
ATOM   1609  CA  LYS D  45      -3.580  12.976  -4.142  1.00 84.08           C  
ATOM   1610  C   LYS D  45      -3.352  11.469  -4.061  1.00 84.08           C  
ATOM   1611  CB  LYS D  45      -4.290  13.328  -5.450  1.00 84.08           C  
ATOM   1612  O   LYS D  45      -4.108  10.757  -3.397  1.00 84.08           O  
ATOM   1613  CG  LYS D  45      -5.663  12.688  -5.601  1.00 84.08           C  
ATOM   1614  CD  LYS D  45      -6.379  13.189  -6.848  1.00 84.08           C  
ATOM   1615  CE  LYS D  45      -7.732  12.514  -7.026  1.00 84.08           C  
ATOM   1616  NZ  LYS D  45      -8.436  12.998  -8.252  1.00 84.08           N  
ATOM   1617  N   LEU D  46      -2.312  10.967  -4.747  1.00 84.66           N  
ATOM   1618  CA  LEU D  46      -1.976   9.548  -4.722  1.00 84.66           C  
ATOM   1619  C   LEU D  46      -1.656   9.090  -3.302  1.00 84.66           C  
ATOM   1620  CB  LEU D  46      -0.787   9.263  -5.643  1.00 84.66           C  
ATOM   1621  O   LEU D  46      -2.100   8.022  -2.875  1.00 84.66           O  
ATOM   1622  CG  LEU D  46      -0.400   7.793  -5.815  1.00 84.66           C  
ATOM   1623  CD1 LEU D  46      -1.497   7.040  -6.561  1.00 84.66           C  
ATOM   1624  CD2 LEU D  46       0.931   7.672  -6.548  1.00 84.66           C  
ATOM   1625  N   ILE D  47      -0.889   9.892  -2.554  1.00 83.22           N  
ATOM   1626  CA  ILE D  47      -0.535   9.575  -1.175  1.00 83.22           C  
ATOM   1627  C   ILE D  47      -1.796   9.539  -0.314  1.00 83.22           C  
ATOM   1628  CB  ILE D  47       0.475  10.594  -0.602  1.00 83.22           C  
ATOM   1629  O   ILE D  47      -1.943   8.668   0.546  1.00 83.22           O  
ATOM   1630  CG1 ILE D  47       1.820  10.478  -1.329  1.00 83.22           C  
ATOM   1631  CG2 ILE D  47       0.649  10.394   0.906  1.00 83.22           C  
ATOM   1632  CD1 ILE D  47       2.815  11.573  -0.968  1.00 83.22           C  
ATOM   1633  N   GLU D  48      -2.768  10.434  -0.577  1.00 87.87           N  
ATOM   1634  CA  GLU D  48      -4.038  10.444   0.142  1.00 87.87           C  
ATOM   1635  C   GLU D  48      -4.825   9.162  -0.110  1.00 87.87           C  
ATOM   1636  CB  GLU D  48      -4.874  11.662  -0.259  1.00 87.87           C  
ATOM   1637  O   GLU D  48      -5.411   8.594   0.815  1.00 87.87           O  
ATOM   1638  CG  GLU D  48      -4.339  12.980   0.282  1.00 87.87           C  
ATOM   1639  CD  GLU D  48      -5.076  14.195  -0.259  1.00 87.87           C  
ATOM   1640  OE1 GLU D  48      -4.862  15.315   0.256  1.00 87.87           O  
ATOM   1641  OE2 GLU D  48      -5.876  14.024  -1.207  1.00 87.87           O  
ATOM   1642  N   LEU D  49      -4.797   8.766  -1.287  1.00 85.27           N  
ATOM   1643  CA  LEU D  49      -5.482   7.528  -1.644  1.00 85.27           C  
ATOM   1644  C   LEU D  49      -4.810   6.327  -0.989  1.00 85.27           C  
ATOM   1645  CB  LEU D  49      -5.506   7.348  -3.164  1.00 85.27           C  
ATOM   1646  O   LEU D  49      -5.489   5.429  -0.484  1.00 85.27           O  
ATOM   1647  CG  LEU D  49      -6.476   8.242  -3.938  1.00 85.27           C  
ATOM   1648  CD1 LEU D  49      -6.154   8.209  -5.428  1.00 85.27           C  
ATOM   1649  CD2 LEU D  49      -7.917   7.810  -3.688  1.00 85.27           C  
ATOM   1650  N   HIS D  50      -3.465   6.346  -0.983  1.00 86.39           N  
ATOM   1651  CA  HIS D  50      -2.741   5.283  -0.295  1.00 86.39           C  
ATOM   1652  C   HIS D  50      -3.118   5.226   1.182  1.00 86.39           C  
ATOM   1653  CB  HIS D  50      -1.231   5.480  -0.444  1.00 86.39           C  
ATOM   1654  O   HIS D  50      -3.326   4.142   1.732  1.00 86.39           O  
ATOM   1655  CG  HIS D  50      -0.646   4.764  -1.620  1.00 86.39           C  
ATOM   1656  CD2 HIS D  50      -0.071   3.543  -1.721  1.00 86.39           C  
ATOM   1657  ND1 HIS D  50      -0.610   5.314  -2.883  1.00 86.39           N  
ATOM   1658  CE1 HIS D  50      -0.037   4.458  -3.713  1.00 86.39           C  
ATOM   1659  NE2 HIS D  50       0.299   3.376  -3.033  1.00 86.39           N  
ATOM   1660  N   THR D  51      -3.231   6.356   1.777  1.00 87.22           N  
ATOM   1661  CA  THR D  51      -3.582   6.440   3.190  1.00 87.22           C  
ATOM   1662  C   THR D  51      -4.976   5.868   3.436  1.00 87.22           C  
ATOM   1663  CB  THR D  51      -3.525   7.894   3.695  1.00 87.22           C  
ATOM   1664  O   THR D  51      -5.187   5.124   4.396  1.00 87.22           O  
ATOM   1665  CG2 THR D  51      -3.907   7.979   5.169  1.00 87.22           C  
ATOM   1666  OG1 THR D  51      -2.195   8.399   3.527  1.00 87.22           O  
ATOM   1667  N   ARG D  52      -5.881   6.275   2.560  1.00 86.18           N  
ATOM   1668  CA  ARG D  52      -7.238   5.755   2.697  1.00 86.18           C  
ATOM   1669  C   ARG D  52      -7.263   4.239   2.526  1.00 86.18           C  
ATOM   1670  CB  ARG D  52      -8.171   6.412   1.678  1.00 86.18           C  
ATOM   1671  O   ARG D  52      -7.984   3.541   3.240  1.00 86.18           O  
ATOM   1672  CG  ARG D  52      -8.498   7.864   1.989  1.00 86.18           C  
ATOM   1673  CD  ARG D  52      -9.524   8.432   1.018  1.00 86.18           C  
ATOM   1674  NE  ARG D  52      -9.575   9.890   1.080  1.00 86.18           N  
ATOM   1675  NH1 ARG D  52     -11.203  10.108  -0.545  1.00 86.18           N  
ATOM   1676  NH2 ARG D  52     -10.336  11.970   0.473  1.00 86.18           N  
ATOM   1677  CZ  ARG D  52     -10.371  10.652   0.336  1.00 86.18           C  
ATOM   1678  N   LEU D  53      -6.414   3.771   1.577  1.00 85.65           N  
ATOM   1679  CA  LEU D  53      -6.325   2.332   1.356  1.00 85.65           C  
ATOM   1680  C   LEU D  53      -5.718   1.632   2.568  1.00 85.65           C  
ATOM   1681  CB  LEU D  53      -5.492   2.031   0.108  1.00 85.65           C  
ATOM   1682  O   LEU D  53      -6.185   0.566   2.973  1.00 85.65           O  
ATOM   1683  CG  LEU D  53      -6.171   2.289  -1.238  1.00 85.65           C  
ATOM   1684  CD1 LEU D  53      -5.156   2.188  -2.372  1.00 85.65           C  
ATOM   1685  CD2 LEU D  53      -7.321   1.311  -1.454  1.00 85.65           C  
ATOM   1686  N   VAL D  54      -4.720   2.241   3.168  1.00 85.63           N  
ATOM   1687  CA  VAL D  54      -4.096   1.678   4.361  1.00 85.63           C  
ATOM   1688  C   VAL D  54      -5.104   1.648   5.507  1.00 85.63           C  
ATOM   1689  CB  VAL D  54      -2.840   2.477   4.776  1.00 85.63           C  
ATOM   1690  O   VAL D  54      -5.166   0.676   6.263  1.00 85.63           O  
ATOM   1691  CG1 VAL D  54      -2.382   2.073   6.176  1.00 85.63           C  
ATOM   1692  CG2 VAL D  54      -1.717   2.269   3.762  1.00 85.63           C  
ATOM   1693  N   LYS D  55      -6.001   2.673   5.648  1.00 87.06           N  
ATOM   1694  CA  LYS D  55      -7.038   2.707   6.676  1.00 87.06           C  
ATOM   1695  C   LYS D  55      -8.041   1.574   6.483  1.00 87.06           C  
ATOM   1696  CB  LYS D  55      -7.761   4.055   6.664  1.00 87.06           C  
ATOM   1697  O   LYS D  55      -8.436   0.916   7.448  1.00 87.06           O  
ATOM   1698  CG  LYS D  55      -6.944   5.201   7.242  1.00 87.06           C  
ATOM   1699  CD  LYS D  55      -7.714   6.515   7.196  1.00 87.06           C  
ATOM   1700  CE  LYS D  55      -6.883   7.670   7.740  1.00 87.06           C  
ATOM   1701  NZ  LYS D  55      -7.603   8.973   7.621  1.00 87.06           N  
ATOM   1702  N   LEU D  56      -8.397   1.395   5.235  1.00 83.96           N  
ATOM   1703  CA  LEU D  56      -9.347   0.330   4.933  1.00 83.96           C  
ATOM   1704  C   LEU D  56      -8.730  -1.039   5.193  1.00 83.96           C  
ATOM   1705  CB  LEU D  56      -9.813   0.425   3.477  1.00 83.96           C  
ATOM   1706  O   LEU D  56      -9.381  -1.922   5.757  1.00 83.96           O  
ATOM   1707  CG  LEU D  56     -10.749   1.586   3.139  1.00 83.96           C  
ATOM   1708  CD1 LEU D  56     -10.915   1.710   1.628  1.00 83.96           C  
ATOM   1709  CD2 LEU D  56     -12.101   1.399   3.817  1.00 83.96           C  
ATOM   1710  N   HIS D  57      -7.480  -1.229   4.869  1.00 84.36           N  
ATOM   1711  CA  HIS D  57      -6.782  -2.478   5.150  1.00 84.36           C  
ATOM   1712  C   HIS D  57      -6.685  -2.729   6.651  1.00 84.36           C  
ATOM   1713  CB  HIS D  57      -5.384  -2.463   4.529  1.00 84.36           C  
ATOM   1714  O   HIS D  57      -6.880  -3.857   7.110  1.00 84.36           O  
ATOM   1715  CG  HIS D  57      -5.377  -2.740   3.059  1.00 84.36           C  
ATOM   1716  CD2 HIS D  57      -5.458  -3.904   2.374  1.00 84.36           C  
ATOM   1717  ND1 HIS D  57      -5.274  -1.741   2.115  1.00 84.36           N  
ATOM   1718  CE1 HIS D  57      -5.293  -2.282   0.908  1.00 84.36           C  
ATOM   1719  NE2 HIS D  57      -5.404  -3.593   1.037  1.00 84.36           N  
ATOM   1720  N   THR D  58      -6.398  -1.692   7.370  1.00 85.89           N  
ATOM   1721  CA  THR D  58      -6.304  -1.808   8.821  1.00 85.89           C  
ATOM   1722  C   THR D  58      -7.649  -2.211   9.419  1.00 85.89           C  
ATOM   1723  CB  THR D  58      -5.830  -0.489   9.458  1.00 85.89           C  
ATOM   1724  O   THR D  58      -7.704  -3.030  10.339  1.00 85.89           O  
ATOM   1725  CG2 THR D  58      -5.708  -0.622  10.972  1.00 85.89           C  
ATOM   1726  OG1 THR D  58      -4.552  -0.135   8.916  1.00 85.89           O  
ATOM   1727  N   LYS D  59      -8.718  -1.631   8.899  1.00 83.71           N  
ATOM   1728  CA  LYS D  59     -10.059  -1.982   9.357  1.00 83.71           C  
ATOM   1729  C   LYS D  59     -10.361  -3.455   9.096  1.00 83.71           C  
ATOM   1730  CB  LYS D  59     -11.107  -1.103   8.673  1.00 83.71           C  
ATOM   1731  O   LYS D  59     -10.939  -4.136   9.946  1.00 83.71           O  
ATOM   1732  CG  LYS D  59     -12.507  -1.243   9.254  1.00 83.71           C  
ATOM   1733  CD  LYS D  59     -13.446  -0.173   8.712  1.00 83.71           C  
ATOM   1734  CE  LYS D  59     -14.853  -0.325   9.275  1.00 83.71           C  
ATOM   1735  NZ  LYS D  59     -15.780   0.714   8.737  1.00 83.71           N  
ATOM   1736  N   ILE D  60      -9.994  -3.967   7.957  1.00 80.17           N  
ATOM   1737  CA  ILE D  60     -10.204  -5.367   7.603  1.00 80.17           C  
ATOM   1738  C   ILE D  60      -9.429  -6.264   8.566  1.00 80.17           C  
ATOM   1739  CB  ILE D  60      -9.778  -5.651   6.145  1.00 80.17           C  
ATOM   1740  O   ILE D  60      -9.965  -7.254   9.069  1.00 80.17           O  
ATOM   1741  CG1 ILE D  60     -10.746  -4.979   5.165  1.00 80.17           C  
ATOM   1742  CG2 ILE D  60      -9.700  -7.159   5.890  1.00 80.17           C  
ATOM   1743  CD1 ILE D  60     -10.293  -5.032   3.713  1.00 80.17           C  
ATOM   1744  N   VAL D  61      -8.175  -5.879   8.847  1.00 82.18           N  
ATOM   1745  CA  VAL D  61      -7.348  -6.640   9.778  1.00 82.18           C  
ATOM   1746  C   VAL D  61      -7.979  -6.617  11.168  1.00 82.18           C  
ATOM   1747  CB  VAL D  61      -5.906  -6.088   9.838  1.00 82.18           C  
ATOM   1748  O   VAL D  61      -8.014  -7.639  11.858  1.00 82.18           O  
ATOM   1749  CG1 VAL D  61      -5.134  -6.718  10.995  1.00 82.18           C  
ATOM   1750  CG2 VAL D  61      -5.185  -6.334   8.513  1.00 82.18           C  
ATOM   1751  N   GLU D  62      -8.571  -5.515  11.582  1.00 84.43           N  
ATOM   1752  CA  GLU D  62      -9.232  -5.390  12.877  1.00 84.43           C  
ATOM   1753  C   GLU D  62     -10.430  -6.330  12.979  1.00 84.43           C  
ATOM   1754  CB  GLU D  62      -9.676  -3.945  13.117  1.00 84.43           C  
ATOM   1755  O   GLU D  62     -10.612  -7.004  13.996  1.00 84.43           O  
ATOM   1756  CG  GLU D  62      -8.542  -3.011  13.514  1.00 84.43           C  
ATOM   1757  CD  GLU D  62      -8.982  -1.564  13.666  1.00 84.43           C  
ATOM   1758  OE1 GLU D  62      -8.153  -0.717  14.070  1.00 84.43           O  
ATOM   1759  OE2 GLU D  62     -10.165  -1.274  13.379  1.00 84.43           O  
ATOM   1760  N   ILE D  63     -11.214  -6.359  11.996  1.00 79.62           N  
ATOM   1761  CA  ILE D  63     -12.395  -7.214  11.955  1.00 79.62           C  
ATOM   1762  C   ILE D  63     -11.973  -8.680  12.031  1.00 79.62           C  
ATOM   1763  CB  ILE D  63     -13.231  -6.963  10.680  1.00 79.62           C  
ATOM   1764  O   ILE D  63     -12.555  -9.461  12.788  1.00 79.62           O  
ATOM   1765  CG1 ILE D  63     -13.844  -5.558  10.713  1.00 79.62           C  
ATOM   1766  CG2 ILE D  63     -14.318  -8.031  10.528  1.00 79.62           C  
ATOM   1767  CD1 ILE D  63     -14.471  -5.126   9.394  1.00 79.62           C  
ATOM   1768  N   LEU D  64     -10.902  -9.025  11.262  1.00 79.66           N  
ATOM   1769  CA  LEU D  64     -10.436 -10.407  11.206  1.00 79.66           C  
ATOM   1770  C   LEU D  64      -9.863 -10.842  12.550  1.00 79.66           C  
ATOM   1771  CB  LEU D  64      -9.380 -10.573  10.110  1.00 79.66           C  
ATOM   1772  O   LEU D  64     -10.094 -11.969  12.993  1.00 79.66           O  
ATOM   1773  CG  LEU D  64      -9.877 -10.463   8.668  1.00 79.66           C  
ATOM   1774  CD1 LEU D  64      -8.706 -10.553   7.695  1.00 79.66           C  
ATOM   1775  CD2 LEU D  64     -10.907 -11.548   8.373  1.00 79.66           C  
ATOM   1776  N   VAL D  65      -9.089  -9.968  13.224  1.00 81.35           N  
ATOM   1777  CA  VAL D  65      -8.525 -10.276  14.534  1.00 81.35           C  
ATOM   1778  C   VAL D  65      -9.650 -10.488  15.544  1.00 81.35           C  
ATOM   1779  CB  VAL D  65      -7.575  -9.159  15.020  1.00 81.35           C  
ATOM   1780  O   VAL D  65      -9.591 -11.406  16.365  1.00 81.35           O  
ATOM   1781  CG1 VAL D  65      -7.231  -9.347  16.496  1.00 81.35           C  
ATOM   1782  CG2 VAL D  65      -6.305  -9.132  14.171  1.00 81.35           C  
ATOM   1783  N   LYS D  66     -10.736  -9.546  15.453  1.00 80.05           N  
ATOM   1784  CA  LYS D  66     -11.888  -9.690  16.338  1.00 80.05           C  
ATOM   1785  C   LYS D  66     -12.590 -11.027  16.113  1.00 80.05           C  
ATOM   1786  CB  LYS D  66     -12.874  -8.539  16.128  1.00 80.05           C  
ATOM   1787  O   LYS D  66     -13.049 -11.661  17.065  1.00 80.05           O  
ATOM   1788  CG  LYS D  66     -12.432  -7.225  16.754  1.00 80.05           C  
ATOM   1789  CD  LYS D  66     -13.468  -6.129  16.542  1.00 80.05           C  
ATOM   1790  CE  LYS D  66     -13.012  -4.804  17.138  1.00 80.05           C  
ATOM   1791  NZ  LYS D  66     -13.990  -3.708  16.867  1.00 80.05           N  
ATOM   1792  N   LEU D  67     -12.576 -11.499  14.746  1.00 74.34           N  
ATOM   1793  CA  LEU D  67     -13.227 -12.756  14.394  1.00 74.34           C  
ATOM   1794  C   LEU D  67     -12.437 -13.945  14.930  1.00 74.34           C  
ATOM   1795  CB  LEU D  67     -13.382 -12.874  12.876  1.00 74.34           C  
ATOM   1796  O   LEU D  67     -13.017 -14.979  15.271  1.00 74.34           O  
ATOM   1797  CG  LEU D  67     -14.454 -11.993  12.233  1.00 74.34           C  
ATOM   1798  CD1 LEU D  67     -14.356 -12.061  10.713  1.00 74.34           C  
ATOM   1799  CD2 LEU D  67     -15.843 -12.412  12.703  1.00 74.34           C  
ATOM   1800  N   LEU D  68     -11.060 -13.858  15.003  1.00 69.99           N  
ATOM   1801  CA  LEU D  68     -10.200 -14.939  15.473  1.00 69.99           C  
ATOM   1802  C   LEU D  68     -10.227 -15.033  16.995  1.00 69.99           C  
ATOM   1803  CB  LEU D  68      -8.763 -14.729  14.988  1.00 69.99           C  
ATOM   1804  O   LEU D  68     -10.001 -16.106  17.559  1.00 69.99           O  
ATOM   1805  CG  LEU D  68      -8.504 -14.988  13.503  1.00 69.99           C  
ATOM   1806  CD1 LEU D  68      -7.104 -14.518  13.119  1.00 69.99           C  
ATOM   1807  CD2 LEU D  68      -8.685 -16.466  13.178  1.00 69.99           C  
ATOM   1808  N   LEU D  69     -10.390 -13.876  17.691  1.00 69.48           N  
ATOM   1809  CA  LEU D  69     -10.416 -13.900  19.149  1.00 69.48           C  
ATOM   1810  C   LEU D  69     -11.759 -14.411  19.660  1.00 69.48           C  
ATOM   1811  CB  LEU D  69     -10.140 -12.504  19.714  1.00 69.48           C  
ATOM   1812  O   LEU D  69     -11.816 -15.119  20.668  1.00 69.48           O  
ATOM   1813  CG  LEU D  69      -8.730 -11.952  19.499  1.00 69.48           C  
ATOM   1814  CD1 LEU D  69      -8.653 -10.500  19.956  1.00 69.48           C  
ATOM   1815  CD2 LEU D  69      -7.704 -12.805  20.237  1.00 69.48           C  
TER    1816      LEU D  69                                                      
ENDMDL                                                                          
END                                                                             
