# Supplementary material for: De novo design of obligate ABC-type heterotrimeric proteins
Source: Nat Struct Mol Biol. 2022 Dec 15;29(12):1266–76. doi: 10.1038/s41594-022-00879-4 (PMC9758053; doi:10.1038/s41594-022-00879-4)
Supplement: Supplementary file 4 — This compressed file contains all PDB files and scripts used in our design protocols and analyses, as well as the final design model outputs. [file 41594_2022_879_MOESM4_ESM.zip › source_data/pdbs/AF-Multimer for base_pdbs/DHT08/DHT08_AF-Mult_model2.pdb]

MODEL     1                                                                     
ATOM      1  N   SER B   1      -8.394 -25.729   4.067  1.00 69.79           N  
ATOM      2  CA  SER B   1      -8.425 -26.617   2.909  1.00 69.79           C  
ATOM      3  C   SER B   1      -7.991 -25.889   1.642  1.00 69.79           C  
ATOM      4  CB  SER B   1      -9.827 -27.198   2.717  1.00 69.79           C  
ATOM      5  O   SER B   1      -8.065 -24.660   1.569  1.00 69.79           O  
ATOM      6  OG  SER B   1     -10.720 -26.210   2.235  1.00 69.79           O  
ATOM      7  N   LYS B   2      -7.497 -26.559   0.807  1.00 87.15           N  
ATOM      8  CA  LYS B   2      -7.102 -26.052  -0.504  1.00 87.15           C  
ATOM      9  C   LYS B   2      -8.272 -25.363  -1.202  1.00 87.15           C  
ATOM     10  CB  LYS B   2      -6.564 -27.185  -1.379  1.00 87.15           C  
ATOM     11  O   LYS B   2      -8.093 -24.332  -1.854  1.00 87.15           O  
ATOM     12  CG  LYS B   2      -5.900 -26.713  -2.664  1.00 87.15           C  
ATOM     13  CD  LYS B   2      -5.346 -27.882  -3.469  1.00 87.15           C  
ATOM     14  CE  LYS B   2      -4.823 -27.430  -4.825  1.00 87.15           C  
ATOM     15  NZ  LYS B   2      -4.322 -28.580  -5.637  1.00 87.15           N  
ATOM     16  N   GLU B   3      -9.518 -25.900  -0.998  1.00 90.98           N  
ATOM     17  CA  GLU B   3     -10.714 -25.335  -1.616  1.00 90.98           C  
ATOM     18  C   GLU B   3     -11.048 -23.969  -1.023  1.00 90.98           C  
ATOM     19  CB  GLU B   3     -11.904 -26.284  -1.454  1.00 90.98           C  
ATOM     20  O   GLU B   3     -11.420 -23.045  -1.750  1.00 90.98           O  
ATOM     21  CG  GLU B   3     -11.839 -27.511  -2.351  1.00 90.98           C  
ATOM     22  CD  GLU B   3     -12.958 -28.507  -2.089  1.00 90.98           C  
ATOM     23  OE1 GLU B   3     -12.964 -29.591  -2.714  1.00 90.98           O  
ATOM     24  OE2 GLU B   3     -13.836 -28.199  -1.252  1.00 90.98           O  
ATOM     25  N   GLU B   4     -10.877 -23.883   0.235  1.00 92.44           N  
ATOM     26  CA  GLU B   4     -11.147 -22.615   0.906  1.00 92.44           C  
ATOM     27  C   GLU B   4     -10.148 -21.542   0.482  1.00 92.44           C  
ATOM     28  CB  GLU B   4     -11.114 -22.793   2.426  1.00 92.44           C  
ATOM     29  O   GLU B   4     -10.525 -20.391   0.251  1.00 92.44           O  
ATOM     30  CG  GLU B   4     -12.327 -23.521   2.986  1.00 92.44           C  
ATOM     31  CD  GLU B   4     -12.227 -23.794   4.479  1.00 92.44           C  
ATOM     32  OE1 GLU B   4     -13.234 -24.222   5.087  1.00 92.44           O  
ATOM     33  OE2 GLU B   4     -11.132 -23.577   5.045  1.00 92.44           O  
ATOM     34  N   ILE B   5      -8.951 -21.896   0.302  1.00 90.72           N  
ATOM     35  CA  ILE B   5      -7.900 -20.969  -0.104  1.00 90.72           C  
ATOM     36  C   ILE B   5      -8.151 -20.500  -1.536  1.00 90.72           C  
ATOM     37  CB  ILE B   5      -6.501 -21.615   0.011  1.00 90.72           C  
ATOM     38  O   ILE B   5      -8.032 -19.309  -1.835  1.00 90.72           O  
ATOM     39  CG1 ILE B   5      -6.140 -21.848   1.483  1.00 90.72           C  
ATOM     40  CG2 ILE B   5      -5.447 -20.746  -0.680  1.00 90.72           C  
ATOM     41  CD1 ILE B   5      -4.838 -22.610   1.687  1.00 90.72           C  
ATOM     42  N   GLU B   6      -8.576 -21.362  -2.359  1.00 91.97           N  
ATOM     43  CA  GLU B   6      -8.855 -21.018  -3.750  1.00 91.97           C  
ATOM     44  C   GLU B   6     -10.025 -20.043  -3.854  1.00 91.97           C  
ATOM     45  CB  GLU B   6      -9.148 -22.279  -4.568  1.00 91.97           C  
ATOM     46  O   GLU B   6      -9.988 -19.104  -4.651  1.00 91.97           O  
ATOM     47  CG  GLU B   6      -9.220 -22.036  -6.068  1.00 91.97           C  
ATOM     48  CD  GLU B   6      -9.374 -23.315  -6.876  1.00 91.97           C  
ATOM     49  OE1 GLU B   6      -9.545 -23.234  -8.114  1.00 91.97           O  
ATOM     50  OE2 GLU B   6      -9.324 -24.407  -6.266  1.00 91.97           O  
ATOM     51  N   LYS B   7     -11.056 -20.304  -3.026  1.00 92.72           N  
ATOM     52  CA  LYS B   7     -12.199 -19.396  -3.013  1.00 92.72           C  
ATOM     53  C   LYS B   7     -11.786 -17.998  -2.560  1.00 92.72           C  
ATOM     54  CB  LYS B   7     -13.304 -19.936  -2.104  1.00 92.72           C  
ATOM     55  O   LYS B   7     -12.193 -17.001  -3.159  1.00 92.72           O  
ATOM     56  CG  LYS B   7     -14.609 -19.159  -2.186  1.00 92.72           C  
ATOM     57  CD  LYS B   7     -15.670 -19.747  -1.265  1.00 92.72           C  
ATOM     58  CE  LYS B   7     -16.930 -18.893  -1.244  1.00 92.72           C  
ATOM     59  NZ  LYS B   7     -17.964 -19.454  -0.324  1.00 92.72           N  
ATOM     60  N   GLU B   8     -10.998 -17.939  -1.596  1.00 92.45           N  
ATOM     61  CA  GLU B   8     -10.524 -16.659  -1.079  1.00 92.45           C  
ATOM     62  C   GLU B   8      -9.641 -15.945  -2.099  1.00 92.45           C  
ATOM     63  CB  GLU B   8      -9.758 -16.858   0.231  1.00 92.45           C  
ATOM     64  O   GLU B   8      -9.732 -14.726  -2.261  1.00 92.45           O  
ATOM     65  CG  GLU B   8      -9.389 -15.558   0.932  1.00 92.45           C  
ATOM     66  CD  GLU B   8     -10.599 -14.741   1.357  1.00 92.45           C  
ATOM     67  OE1 GLU B   8     -10.461 -13.514   1.559  1.00 92.45           O  
ATOM     68  OE2 GLU B   8     -11.693 -15.334   1.489  1.00 92.45           O  
ATOM     69  N   LEU B   9      -8.872 -16.733  -2.722  1.00 92.47           N  
ATOM     70  CA  LEU B   9      -7.997 -16.149  -3.733  1.00 92.47           C  
ATOM     71  C   LEU B   9      -8.810 -15.570  -4.885  1.00 92.47           C  
ATOM     72  CB  LEU B   9      -7.015 -17.197  -4.262  1.00 92.47           C  
ATOM     73  O   LEU B   9      -8.473 -14.509  -5.417  1.00 92.47           O  
ATOM     74  CG  LEU B   9      -5.863 -17.579  -3.330  1.00 92.47           C  
ATOM     75  CD1 LEU B   9      -5.096 -18.769  -3.896  1.00 92.47           C  
ATOM     76  CD2 LEU B   9      -4.933 -16.390  -3.114  1.00 92.47           C  
ATOM     77  N   LYS B  10      -9.898 -16.137  -5.299  1.00 92.84           N  
ATOM     78  CA  LYS B  10     -10.760 -15.629  -6.363  1.00 92.84           C  
ATOM     79  C   LYS B  10     -11.438 -14.328  -5.946  1.00 92.84           C  
ATOM     80  CB  LYS B  10     -11.813 -16.671  -6.743  1.00 92.84           C  
ATOM     81  O   LYS B  10     -11.560 -13.401  -6.749  1.00 92.84           O  
ATOM     82  CG  LYS B  10     -11.275 -17.813  -7.593  1.00 92.84           C  
ATOM     83  CD  LYS B  10     -12.374 -18.803  -7.958  1.00 92.84           C  
ATOM     84  CE  LYS B  10     -11.827 -19.974  -8.764  1.00 92.84           C  
ATOM     85  NZ  LYS B  10     -12.881 -20.995  -9.043  1.00 92.84           N  
ATOM     86  N   LYS B  11     -11.788 -14.243  -4.655  1.00 93.15           N  
ATOM     87  CA  LYS B  11     -12.384 -13.018  -4.131  1.00 93.15           C  
ATOM     88  C   LYS B  11     -11.373 -11.875  -4.120  1.00 93.15           C  
ATOM     89  CB  LYS B  11     -12.932 -13.248  -2.722  1.00 93.15           C  
ATOM     90  O   LYS B  11     -11.694 -10.752  -4.513  1.00 93.15           O  
ATOM     91  CG  LYS B  11     -13.738 -12.080  -2.173  1.00 93.15           C  
ATOM     92  CD  LYS B  11     -14.306 -12.392  -0.794  1.00 93.15           C  
ATOM     93  CE  LYS B  11     -15.027 -11.189  -0.200  1.00 93.15           C  
ATOM     94  NZ  LYS B  11     -15.569 -11.484   1.160  1.00 93.15           N  
ATOM     95  N   LEU B  12     -10.180 -12.207  -3.740  1.00 92.25           N  
ATOM     96  CA  LEU B  12      -9.121 -11.205  -3.691  1.00 92.25           C  
ATOM     97  C   LEU B  12      -8.787 -10.698  -5.090  1.00 92.25           C  
ATOM     98  CB  LEU B  12      -7.866 -11.783  -3.032  1.00 92.25           C  
ATOM     99  O   LEU B  12      -8.543  -9.504  -5.280  1.00 92.25           O  
ATOM    100  CG  LEU B  12      -7.912 -11.944  -1.511  1.00 92.25           C  
ATOM    101  CD1 LEU B  12      -6.637 -12.616  -1.011  1.00 92.25           C  
ATOM    102  CD2 LEU B  12      -8.110 -10.591  -0.836  1.00 92.25           C  
ATOM    103  N   LYS B  13      -8.792 -11.654  -5.946  1.00 93.64           N  
ATOM    104  CA  LYS B  13      -8.522 -11.264  -7.326  1.00 93.64           C  
ATOM    105  C   LYS B  13      -9.539 -10.236  -7.816  1.00 93.64           C  
ATOM    106  CB  LYS B  13      -8.533 -12.488  -8.242  1.00 93.64           C  
ATOM    107  O   LYS B  13      -9.168  -9.223  -8.412  1.00 93.64           O  
ATOM    108  CG  LYS B  13      -8.236 -12.173  -9.701  1.00 93.64           C  
ATOM    109  CD  LYS B  13      -8.311 -13.422 -10.569  1.00 93.64           C  
ATOM    110  CE  LYS B  13      -8.226 -13.081 -12.051  1.00 93.64           C  
ATOM    111  NZ  LYS B  13      -8.401 -14.290 -12.909  1.00 93.64           N  
ATOM    112  N   LYS B  14     -10.820 -10.403  -7.575  1.00 93.35           N  
ATOM    113  CA  LYS B  14     -11.874  -9.486  -7.997  1.00 93.35           C  
ATOM    114  C   LYS B  14     -11.715  -8.121  -7.332  1.00 93.35           C  
ATOM    115  CB  LYS B  14     -13.252 -10.067  -7.677  1.00 93.35           C  
ATOM    116  O   LYS B  14     -11.824  -7.086  -7.993  1.00 93.35           O  
ATOM    117  CG  LYS B  14     -14.412  -9.248  -8.224  1.00 93.35           C  
ATOM    118  CD  LYS B  14     -15.754  -9.874  -7.869  1.00 93.35           C  
ATOM    119  CE  LYS B  14     -16.916  -8.983  -8.289  1.00 93.35           C  
ATOM    120  NZ  LYS B  14     -18.233  -9.571  -7.902  1.00 93.35           N  
ATOM    121  N   GLU B  15     -11.444  -8.112  -6.116  1.00 93.47           N  
ATOM    122  CA  GLU B  15     -11.288  -6.871  -5.362  1.00 93.47           C  
ATOM    123  C   GLU B  15     -10.063  -6.091  -5.830  1.00 93.47           C  
ATOM    124  CB  GLU B  15     -11.186  -7.161  -3.863  1.00 93.47           C  
ATOM    125  O   GLU B  15     -10.099  -4.862  -5.916  1.00 93.47           O  
ATOM    126  CG  GLU B  15     -12.486  -7.655  -3.242  1.00 93.47           C  
ATOM    127  CD  GLU B  15     -12.357  -7.983  -1.763  1.00 93.47           C  
ATOM    128  OE1 GLU B  15     -13.250  -8.668  -1.214  1.00 93.47           O  
ATOM    129  OE2 GLU B  15     -11.357  -7.551  -1.149  1.00 93.47           O  
ATOM    130  N   LEU B  16      -9.022  -6.834  -6.162  1.00 93.53           N  
ATOM    131  CA  LEU B  16      -7.811  -6.182  -6.651  1.00 93.53           C  
ATOM    132  C   LEU B  16      -8.043  -5.566  -8.026  1.00 93.53           C  
ATOM    133  CB  LEU B  16      -6.653  -7.181  -6.714  1.00 93.53           C  
ATOM    134  O   LEU B  16      -7.542  -4.477  -8.316  1.00 93.53           O  
ATOM    135  CG  LEU B  16      -5.943  -7.481  -5.393  1.00 93.53           C  
ATOM    136  CD1 LEU B  16      -5.016  -8.681  -5.550  1.00 93.53           C  
ATOM    137  CD2 LEU B  16      -5.168  -6.259  -4.912  1.00 93.53           C  
ATOM    138  N   GLU B  17      -8.803  -6.147  -8.835  1.00 93.90           N  
ATOM    139  CA  GLU B  17      -9.120  -5.613 -10.156  1.00 93.90           C  
ATOM    140  C   GLU B  17      -9.934  -4.327 -10.051  1.00 93.90           C  
ATOM    141  CB  GLU B  17      -9.879  -6.650 -10.987  1.00 93.90           C  
ATOM    142  O   GLU B  17      -9.693  -3.371 -10.793  1.00 93.90           O  
ATOM    143  CG  GLU B  17      -9.006  -7.786 -11.500  1.00 93.90           C  
ATOM    144  CD  GLU B  17      -9.800  -8.900 -12.165  1.00 93.90           C  
ATOM    145  OE1 GLU B  17      -9.189  -9.762 -12.837  1.00 93.90           O  
ATOM    146  OE2 GLU B  17     -11.042  -8.908 -12.015  1.00 93.90           O  
ATOM    147  N   GLU B  18     -10.811  -4.302  -9.072  1.00 93.93           N  
ATOM    148  CA  GLU B  18     -11.615  -3.104  -8.848  1.00 93.93           C  
ATOM    149  C   GLU B  18     -10.759  -1.955  -8.322  1.00 93.93           C  
ATOM    150  CB  GLU B  18     -12.759  -3.397  -7.874  1.00 93.93           C  
ATOM    151  O   GLU B  18     -10.896  -0.815  -8.772  1.00 93.93           O  
ATOM    152  CG  GLU B  18     -13.867  -4.255  -8.466  1.00 93.93           C  
ATOM    153  CD  GLU B  18     -14.902  -4.690  -7.441  1.00 93.93           C  
ATOM    154  OE1 GLU B  18     -15.855  -5.413  -7.810  1.00 93.93           O  
ATOM    155  OE2 GLU B  18     -14.758  -4.305  -6.259  1.00 93.93           O  
ATOM    156  N   LEU B  19      -9.925  -2.348  -7.442  1.00 92.21           N  
ATOM    157  CA  LEU B  19      -9.029  -1.351  -6.868  1.00 92.21           C  
ATOM    158  C   LEU B  19      -8.109  -0.767  -7.935  1.00 92.21           C  
ATOM    159  CB  LEU B  19      -8.195  -1.965  -5.740  1.00 92.21           C  
ATOM    160  O   LEU B  19      -7.865   0.441  -7.958  1.00 92.21           O  
ATOM    161  CG  LEU B  19      -7.369  -0.990  -4.899  1.00 92.21           C  
ATOM    162  CD1 LEU B  19      -8.267   0.092  -4.308  1.00 92.21           C  
ATOM    163  CD2 LEU B  19      -6.623  -1.734  -3.797  1.00 92.21           C  
ATOM    164  N   LYS B  20      -7.648  -1.613  -8.752  1.00 93.39           N  
ATOM    165  CA  LYS B  20      -6.804  -1.155  -9.852  1.00 93.39           C  
ATOM    166  C   LYS B  20      -7.534  -0.132 -10.716  1.00 93.39           C  
ATOM    167  CB  LYS B  20      -6.351  -2.338 -10.709  1.00 93.39           C  
ATOM    168  O   LYS B  20      -6.972   0.910 -11.061  1.00 93.39           O  
ATOM    169  CG  LYS B  20      -5.466  -1.948 -11.884  1.00 93.39           C  
ATOM    170  CD  LYS B  20      -5.122  -3.154 -12.749  1.00 93.39           C  
ATOM    171  CE  LYS B  20      -4.455  -2.736 -14.052  1.00 93.39           C  
ATOM    172  NZ  LYS B  20      -4.234  -3.901 -14.960  1.00 93.39           N  
ATOM    173  N   ARG B  21      -8.778  -0.331 -10.986  1.00 92.81           N  
ATOM    174  CA  ARG B  21      -9.566   0.574 -11.817  1.00 92.81           C  
ATOM    175  C   ARG B  21      -9.778   1.913 -11.118  1.00 92.81           C  
ATOM    176  CB  ARG B  21     -10.916  -0.054 -12.166  1.00 92.81           C  
ATOM    177  O   ARG B  21      -9.674   2.969 -11.745  1.00 92.81           O  
ATOM    178  CG  ARG B  21     -10.825  -1.188 -13.175  1.00 92.81           C  
ATOM    179  CD  ARG B  21     -12.203  -1.675 -13.603  1.00 92.81           C  
ATOM    180  NE  ARG B  21     -12.148  -3.017 -14.174  1.00 92.81           N  
ATOM    181  NH1 ARG B  21     -14.417  -3.410 -13.998  1.00 92.81           N  
ATOM    182  NH2 ARG B  21     -13.037  -5.014 -14.879  1.00 92.81           N  
ATOM    183  CZ  ARG B  21     -13.201  -3.811 -14.349  1.00 92.81           C  
ATOM    184  N   GLU B  22     -10.037   1.911  -9.891  1.00 92.11           N  
ATOM    185  CA  GLU B  22     -10.285   3.120  -9.111  1.00 92.11           C  
ATOM    186  C   GLU B  22      -9.026   3.975  -9.002  1.00 92.11           C  
ATOM    187  CB  GLU B  22     -10.800   2.763  -7.715  1.00 92.11           C  
ATOM    188  O   GLU B  22      -9.093   5.203  -9.094  1.00 92.11           O  
ATOM    189  CG  GLU B  22     -12.222   2.219  -7.704  1.00 92.11           C  
ATOM    190  CD  GLU B  22     -12.722   1.875  -6.310  1.00 92.11           C  
ATOM    191  OE1 GLU B  22     -13.784   1.223  -6.191  1.00 92.11           O  
ATOM    192  OE2 GLU B  22     -12.048   2.263  -5.330  1.00 92.11           O  
ATOM    193  N   ILE B  23      -7.897   3.296  -8.822  1.00 91.10           N  
ATOM    194  CA  ILE B  23      -6.635   4.019  -8.705  1.00 91.10           C  
ATOM    195  C   ILE B  23      -6.281   4.660 -10.045  1.00 91.10           C  
ATOM    196  CB  ILE B  23      -5.492   3.089  -8.237  1.00 91.10           C  
ATOM    197  O   ILE B  23      -5.815   5.800 -10.090  1.00 91.10           O  
ATOM    198  CG1 ILE B  23      -5.692   2.694  -6.770  1.00 91.10           C  
ATOM    199  CG2 ILE B  23      -4.132   3.761  -8.443  1.00 91.10           C  
ATOM    200  CD1 ILE B  23      -4.689   1.667  -6.263  1.00 91.10           C  
ATOM    201  N   GLU B  24      -6.574   3.985 -11.110  1.00 92.32           N  
ATOM    202  CA  GLU B  24      -6.294   4.526 -12.436  1.00 92.32           C  
ATOM    203  C   GLU B  24      -7.151   5.756 -12.723  1.00 92.32           C  
ATOM    204  CB  GLU B  24      -6.527   3.461 -13.511  1.00 92.32           C  
ATOM    205  O   GLU B  24      -6.664   6.743 -13.279  1.00 92.32           O  
ATOM    206  CG  GLU B  24      -5.449   2.388 -13.557  1.00 92.32           C  
ATOM    207  CD  GLU B  24      -5.762   1.265 -14.533  1.00 92.32           C  
ATOM    208  OE1 GLU B  24      -4.826   0.543 -14.948  1.00 92.32           O  
ATOM    209  OE2 GLU B  24      -6.951   1.106 -14.887  1.00 92.32           O  
ATOM    210  N   LYS B  25      -8.354   5.726 -12.193  1.00 90.50           N  
ATOM    211  CA  LYS B  25      -9.252   6.864 -12.369  1.00 90.50           C  
ATOM    212  C   LYS B  25      -8.791   8.061 -11.542  1.00 90.50           C  
ATOM    213  CB  LYS B  25     -10.683   6.483 -11.988  1.00 90.50           C  
ATOM    214  O   LYS B  25      -8.763   9.190 -12.036  1.00 90.50           O  
ATOM    215  CG  LYS B  25     -11.712   7.563 -12.290  1.00 90.50           C  
ATOM    216  CD  LYS B  25     -13.115   7.126 -11.886  1.00 90.50           C  
ATOM    217  CE  LYS B  25     -14.127   8.248 -12.078  1.00 90.50           C  
ATOM    218  NZ  LYS B  25     -15.499   7.834 -11.657  1.00 90.50           N  
ATOM    219  N   SER B  26      -8.415   7.808 -10.332  1.00 86.92           N  
ATOM    220  CA  SER B  26      -7.958   8.855  -9.424  1.00 86.92           C  
ATOM    221  C   SER B  26      -6.659   9.486  -9.916  1.00 86.92           C  
ATOM    222  CB  SER B  26      -7.761   8.295  -8.015  1.00 86.92           C  
ATOM    223  O   SER B  26      -6.473  10.700  -9.809  1.00 86.92           O  
ATOM    224  OG  SER B  26      -7.350   9.315  -7.121  1.00 86.92           O  
ATOM    225  N   THR B  27      -5.832   8.674 -10.433  1.00 88.32           N  
ATOM    226  CA  THR B  27      -4.561   9.165 -10.954  1.00 88.32           C  
ATOM    227  C   THR B  27      -4.787  10.079 -12.155  1.00 88.32           C  
ATOM    228  CB  THR B  27      -3.635   8.003 -11.357  1.00 88.32           C  
ATOM    229  O   THR B  27      -4.114  11.103 -12.298  1.00 88.32           O  
ATOM    230  CG2 THR B  27      -2.302   8.520 -11.886  1.00 88.32           C  
ATOM    231  OG1 THR B  27      -3.394   7.174 -10.213  1.00 88.32           O  
ATOM    232  N   LYS B  28      -5.723   9.762 -12.933  1.00 87.25           N  
ATOM    233  CA  LYS B  28      -6.051  10.595 -14.086  1.00 87.25           C  
ATOM    234  C   LYS B  28      -6.613  11.944 -13.647  1.00 87.25           C  
ATOM    235  CB  LYS B  28      -7.053   9.882 -14.996  1.00 87.25           C  
ATOM    236  O   LYS B  28      -6.264  12.982 -14.213  1.00 87.25           O  
ATOM    237  CG  LYS B  28      -7.245  10.551 -16.349  1.00 87.25           C  
ATOM    238  CD  LYS B  28      -8.183   9.748 -17.242  1.00 87.25           C  
ATOM    239  CE  LYS B  28      -8.447  10.461 -18.561  1.00 87.25           C  
ATOM    240  NZ  LYS B  28      -9.399   9.698 -19.422  1.00 87.25           N  
ATOM    241  N   LYS B  29      -7.400  11.998 -12.623  1.00 86.89           N  
ATOM    242  CA  LYS B  29      -7.981  13.227 -12.091  1.00 86.89           C  
ATOM    243  C   LYS B  29      -6.903  14.137 -11.509  1.00 86.89           C  
ATOM    244  CB  LYS B  29      -9.029  12.908 -11.024  1.00 86.89           C  
ATOM    245  O   LYS B  29      -6.955  15.357 -11.679  1.00 86.89           O  
ATOM    246  CG  LYS B  29     -10.345  12.391 -11.585  1.00 86.89           C  
ATOM    247  CD  LYS B  29     -11.347  12.093 -10.476  1.00 86.89           C  
ATOM    248  CE  LYS B  29     -12.622  11.470 -11.027  1.00 86.89           C  
ATOM    249  NZ  LYS B  29     -13.586  11.128  -9.938  1.00 86.89           N  
ATOM    250  N   LEU B  30      -5.907  13.538 -10.808  1.00 83.42           N  
ATOM    251  CA  LEU B  30      -4.816  14.301 -10.212  1.00 83.42           C  
ATOM    252  C   LEU B  30      -3.982  14.989 -11.288  1.00 83.42           C  
ATOM    253  CB  LEU B  30      -3.924  13.390  -9.364  1.00 83.42           C  
ATOM    254  O   LEU B  30      -3.531  16.121 -11.101  1.00 83.42           O  
ATOM    255  CG  LEU B  30      -4.351  13.187  -7.909  1.00 83.42           C  
ATOM    256  CD1 LEU B  30      -3.670  11.955  -7.324  1.00 83.42           C  
ATOM    257  CD2 LEU B  30      -4.031  14.426  -7.080  1.00 83.42           C  
ATOM    258  N   GLU B  31      -3.898  14.333 -12.460  1.00 85.75           N  
ATOM    259  CA  GLU B  31      -3.133  14.903 -13.565  1.00 85.75           C  
ATOM    260  C   GLU B  31      -3.871  16.079 -14.198  1.00 85.75           C  
ATOM    261  CB  GLU B  31      -2.840  13.836 -14.622  1.00 85.75           C  
ATOM    262  O   GLU B  31      -3.247  17.055 -14.621  1.00 85.75           O  
ATOM    263  CG  GLU B  31      -1.780  12.828 -14.201  1.00 85.75           C  
ATOM    264  CD  GLU B  31      -1.533  11.747 -15.240  1.00 85.75           C  
ATOM    265  OE1 GLU B  31      -0.613  10.919 -15.049  1.00 85.75           O  
ATOM    266  OE2 GLU B  31      -2.265  11.727 -16.255  1.00 85.75           O  
ATOM    267  N   GLU B  32      -5.170  16.067 -13.988  1.00 82.88           N  
ATOM    268  CA  GLU B  32      -5.982  17.111 -14.607  1.00 82.88           C  
ATOM    269  C   GLU B  32      -6.035  18.360 -13.732  1.00 82.88           C  
ATOM    270  CB  GLU B  32      -7.399  16.599 -14.880  1.00 82.88           C  
ATOM    271  O   GLU B  32      -6.083  19.481 -14.243  1.00 82.88           O  
ATOM    272  CG  GLU B  32      -7.475  15.562 -15.990  1.00 82.88           C  
ATOM    273  CD  GLU B  32      -8.865  14.972 -16.167  1.00 82.88           C  
ATOM    274  OE1 GLU B  32      -9.057  14.130 -17.073  1.00 82.88           O  
ATOM    275  OE2 GLU B  32      -9.770  15.356 -15.392  1.00 82.88           O  
ATOM    276  N   VAL B  33      -5.871  18.212 -12.400  1.00 77.34           N  
ATOM    277  CA  VAL B  33      -5.973  19.325 -11.462  1.00 77.34           C  
ATOM    278  C   VAL B  33      -4.599  19.963 -11.266  1.00 77.34           C  
ATOM    279  CB  VAL B  33      -6.548  18.871 -10.102  1.00 77.34           C  
ATOM    280  O   VAL B  33      -4.486  21.039 -10.674  1.00 77.34           O  
ATOM    281  CG1 VAL B  33      -6.643  20.049  -9.135  1.00 77.34           C  
ATOM    282  CG2 VAL B  33      -7.918  18.222 -10.293  1.00 77.34           C  
ATOM    283  N   ARG B  34      -3.817  19.371 -11.536  1.00 73.51           N  
ATOM    284  CA  ARG B  34      -2.463  19.899 -11.400  1.00 73.51           C  
ATOM    285  C   ARG B  34      -2.416  21.381 -11.757  1.00 73.51           C  
ATOM    286  CB  ARG B  34      -1.489  19.116 -12.283  1.00 73.51           C  
ATOM    287  O   ARG B  34      -1.657  22.145 -11.157  1.00 73.51           O  
ATOM    288  CG  ARG B  34      -0.829  17.941 -11.580  1.00 73.51           C  
ATOM    289  CD  ARG B  34       0.230  17.283 -12.453  1.00 73.51           C  
ATOM    290  NE  ARG B  34       0.859  16.152 -11.778  1.00 73.51           N  
ATOM    291  NH1 ARG B  34       2.229  15.589 -13.551  1.00 73.51           N  
ATOM    292  NH2 ARG B  34       2.300  14.371 -11.611  1.00 73.51           N  
ATOM    293  CZ  ARG B  34       1.794  15.373 -12.315  1.00 73.51           C  
ATOM    294  N   GLY B  35      -2.917  21.764 -11.831  1.00 66.49           N  
ATOM    295  CA  GLY B  35      -2.853  23.169 -12.203  1.00 66.49           C  
ATOM    296  C   GLY B  35      -3.874  24.025 -11.478  1.00 66.49           C  
ATOM    297  O   GLY B  35      -3.832  25.254 -11.560  1.00 66.49           O  
ATOM    298  N   SER B  36      -4.593  23.317 -10.622  1.00 65.03           N  
ATOM    299  CA  SER B  36      -5.623  24.108  -9.956  1.00 65.03           C  
ATOM    300  C   SER B  36      -5.217  24.455  -8.528  1.00 65.03           C  
ATOM    301  CB  SER B  36      -6.954  23.356  -9.948  1.00 65.03           C  
ATOM    302  O   SER B  36      -4.456  23.718  -7.897  1.00 65.03           O  
ATOM    303  OG  SER B  36      -6.988  22.405  -8.898  1.00 65.03           O  
ATOM    304  N   ASN B  37      -5.237  25.099  -8.209  1.00 63.67           N  
ATOM    305  CA  ASN B  37      -4.944  25.588  -6.866  1.00 63.67           C  
ATOM    306  C   ASN B  37      -6.180  25.544  -5.972  1.00 63.67           C  
ATOM    307  CB  ASN B  37      -4.379  27.009  -6.923  1.00 63.67           C  
ATOM    308  O   ASN B  37      -6.186  26.126  -4.886  1.00 63.67           O  
ATOM    309  CG  ASN B  37      -2.926  27.043  -7.353  1.00 63.67           C  
ATOM    310  ND2 ASN B  37      -2.489  28.182  -7.876  1.00 63.67           N  
ATOM    311  OD1 ASN B  37      -2.202  26.053  -7.217  1.00 63.67           O  
ATOM    312  N   SER B  38      -6.741  24.834  -6.345  1.00 67.46           N  
ATOM    313  CA  SER B  38      -7.968  24.880  -5.557  1.00 67.46           C  
ATOM    314  C   SER B  38      -7.890  23.943  -4.356  1.00 67.46           C  
ATOM    315  CB  SER B  38      -9.176  24.514  -6.421  1.00 67.46           C  
ATOM    316  O   SER B  38      -7.544  22.768  -4.501  1.00 67.46           O  
ATOM    317  OG  SER B  38     -10.202  23.936  -5.633  1.00 67.46           O  
ATOM    318  N   GLU B  39      -7.965  24.367  -3.350  1.00 80.88           N  
ATOM    319  CA  GLU B  39      -8.009  23.680  -2.063  1.00 80.88           C  
ATOM    320  C   GLU B  39      -9.100  22.614  -2.043  1.00 80.88           C  
ATOM    321  CB  GLU B  39      -8.232  24.682  -0.927  1.00 80.88           C  
ATOM    322  O   GLU B  39      -8.894  21.517  -1.518  1.00 80.88           O  
ATOM    323  CG  GLU B  39      -8.048  24.087   0.462  1.00 80.88           C  
ATOM    324  CD  GLU B  39      -8.211  25.107   1.578  1.00 80.88           C  
ATOM    325  OE1 GLU B  39      -8.239  24.710   2.765  1.00 80.88           O  
ATOM    326  OE2 GLU B  39      -8.313  26.314   1.262  1.00 80.88           O  
ATOM    327  N   LYS B  40     -10.243  23.033  -2.736  1.00 82.86           N  
ATOM    328  CA  LYS B  40     -11.371  22.106  -2.763  1.00 82.86           C  
ATOM    329  C   LYS B  40     -11.024  20.842  -3.546  1.00 82.86           C  
ATOM    330  CB  LYS B  40     -12.604  22.776  -3.371  1.00 82.86           C  
ATOM    331  O   LYS B  40     -11.355  19.733  -3.122  1.00 82.86           O  
ATOM    332  CG  LYS B  40     -13.444  23.551  -2.367  1.00 82.86           C  
ATOM    333  CD  LYS B  40     -14.685  24.148  -3.019  1.00 82.86           C  
ATOM    334  CE  LYS B  40     -15.499  24.968  -2.027  1.00 82.86           C  
ATOM    335  NZ  LYS B  40     -16.671  25.623  -2.681  1.00 82.86           N  
ATOM    336  N   GLU B  41     -10.373  21.051  -4.486  1.00 83.68           N  
ATOM    337  CA  GLU B  41      -9.992  19.914  -5.318  1.00 83.68           C  
ATOM    338  C   GLU B  41      -8.956  19.040  -4.616  1.00 83.68           C  
ATOM    339  CB  GLU B  41      -9.449  20.392  -6.667  1.00 83.68           C  
ATOM    340  O   GLU B  41      -9.016  17.811  -4.696  1.00 83.68           O  
ATOM    341  CG  GLU B  41     -10.522  20.919  -7.609  1.00 83.68           C  
ATOM    342  CD  GLU B  41      -9.958  21.486  -8.902  1.00 83.68           C  
ATOM    343  OE1 GLU B  41     -10.750  21.912  -9.774  1.00 83.68           O  
ATOM    344  OE2 GLU B  41      -8.715  21.503  -9.046  1.00 83.68           O  
ATOM    345  N   LEU B  42      -8.079  19.647  -3.911  1.00 80.94           N  
ATOM    346  CA  LEU B  42      -7.062  18.908  -3.170  1.00 80.94           C  
ATOM    347  C   LEU B  42      -7.699  18.046  -2.086  1.00 80.94           C  
ATOM    348  CB  LEU B  42      -6.049  19.871  -2.545  1.00 80.94           C  
ATOM    349  O   LEU B  42      -7.322  16.886  -1.907  1.00 80.94           O  
ATOM    350  CG  LEU B  42      -4.858  19.230  -1.830  1.00 80.94           C  
ATOM    351  CD1 LEU B  42      -3.979  18.484  -2.828  1.00 80.94           C  
ATOM    352  CD2 LEU B  42      -4.051  20.287  -1.084  1.00 80.94           C  
ATOM    353  N   ILE B  43      -8.692  18.604  -1.399  1.00 82.66           N  
ATOM    354  CA  ILE B  43      -9.369  17.874  -0.333  1.00 82.66           C  
ATOM    355  C   ILE B  43     -10.085  16.657  -0.914  1.00 82.66           C  
ATOM    356  CB  ILE B  43     -10.371  18.776   0.422  1.00 82.66           C  
ATOM    357  O   ILE B  43     -10.062  15.575  -0.324  1.00 82.66           O  
ATOM    358  CG1 ILE B  43      -9.624  19.823   1.256  1.00 82.66           C  
ATOM    359  CG2 ILE B  43     -11.299  17.934   1.303  1.00 82.66           C  
ATOM    360  CD1 ILE B  43     -10.527  20.881   1.874  1.00 82.66           C  
ATOM    361  N   GLN B  44     -10.702  16.860  -2.129  1.00 83.33           N  
ATOM    362  CA  GLN B  44     -11.380  15.740  -2.773  1.00 83.33           C  
ATOM    363  C   GLN B  44     -10.391  14.640  -3.148  1.00 83.33           C  
ATOM    364  CB  GLN B  44     -12.135  16.213  -4.017  1.00 83.33           C  
ATOM    365  O   GLN B  44     -10.676  13.454  -2.968  1.00 83.33           O  
ATOM    366  CG  GLN B  44     -12.988  15.132  -4.667  1.00 83.33           C  
ATOM    367  CD  GLN B  44     -14.050  14.582  -3.733  1.00 83.33           C  
ATOM    368  NE2 GLN B  44     -14.338  13.291  -3.858  1.00 83.33           N  
ATOM    369  OE1 GLN B  44     -14.606  15.311  -2.906  1.00 83.33           O  
ATOM    370  N   ILE B  45      -9.184  14.914  -3.586  1.00 81.60           N  
ATOM    371  CA  ILE B  45      -8.152  13.954  -3.966  1.00 81.60           C  
ATOM    372  C   ILE B  45      -7.670  13.199  -2.729  1.00 81.60           C  
ATOM    373  CB  ILE B  45      -6.964  14.650  -4.666  1.00 81.60           C  
ATOM    374  O   ILE B  45      -7.500  11.978  -2.767  1.00 81.60           O  
ATOM    375  CG1 ILE B  45      -7.395  15.197  -6.032  1.00 81.60           C  
ATOM    376  CG2 ILE B  45      -5.782  13.686  -4.810  1.00 81.60           C  
ATOM    377  CD1 ILE B  45      -6.356  16.089  -6.697  1.00 81.60           C  
ATOM    378  N   ILE B  46      -7.544  13.847  -1.644  1.00 83.41           N  
ATOM    379  CA  ILE B  46      -7.096  13.231  -0.400  1.00 83.41           C  
ATOM    380  C   ILE B  46      -8.137  12.223   0.081  1.00 83.41           C  
ATOM    381  CB  ILE B  46      -6.831  14.291   0.692  1.00 83.41           C  
ATOM    382  O   ILE B  46      -7.791  11.118   0.506  1.00 83.41           O  
ATOM    383  CG1 ILE B  46      -5.595  15.126   0.337  1.00 83.41           C  
ATOM    384  CG2 ILE B  46      -6.668  13.626   2.062  1.00 83.41           C  
ATOM    385  CD1 ILE B  46      -5.372  16.321   1.253  1.00 83.41           C  
ATOM    386  N   LYS B  47      -9.414  12.585  -0.035  1.00 87.08           N  
ATOM    387  CA  LYS B  47     -10.483  11.676   0.370  1.00 87.08           C  
ATOM    388  C   LYS B  47     -10.453  10.391  -0.453  1.00 87.08           C  
ATOM    389  CB  LYS B  47     -11.846  12.355   0.232  1.00 87.08           C  
ATOM    390  O   LYS B  47     -10.610   9.296   0.091  1.00 87.08           O  
ATOM    391  CG  LYS B  47     -12.143  13.375   1.321  1.00 87.08           C  
ATOM    392  CD  LYS B  47     -13.520  14.001   1.141  1.00 87.08           C  
ATOM    393  CE  LYS B  47     -13.854  14.956   2.279  1.00 87.08           C  
ATOM    394  NZ  LYS B  47     -15.186  15.603   2.085  1.00 87.08           N  
ATOM    395  N   GLU B  48     -10.237  10.544  -1.777  1.00 86.38           N  
ATOM    396  CA  GLU B  48     -10.187   9.386  -2.665  1.00 86.38           C  
ATOM    397  C   GLU B  48      -8.982   8.503  -2.353  1.00 86.38           C  
ATOM    398  CB  GLU B  48     -10.148   9.832  -4.129  1.00 86.38           C  
ATOM    399  O   GLU B  48      -9.091   7.275  -2.347  1.00 86.38           O  
ATOM    400  CG  GLU B  48     -11.462  10.414  -4.630  1.00 86.38           C  
ATOM    401  CD  GLU B  48     -11.362  11.005  -6.027  1.00 86.38           C  
ATOM    402  OE1 GLU B  48     -12.373  11.544  -6.532  1.00 86.38           O  
ATOM    403  OE2 GLU B  48     -10.264  10.927  -6.623  1.00 86.38           O  
ATOM    404  N   GLN B  49      -7.885   9.166  -2.048  1.00 84.77           N  
ATOM    405  CA  GLN B  49      -6.674   8.417  -1.727  1.00 84.77           C  
ATOM    406  C   GLN B  49      -6.832   7.653  -0.415  1.00 84.77           C  
ATOM    407  CB  GLN B  49      -5.468   9.353  -1.648  1.00 84.77           C  
ATOM    408  O   GLN B  49      -6.333   6.533  -0.279  1.00 84.77           O  
ATOM    409  CG  GLN B  49      -5.014   9.887  -2.999  1.00 84.77           C  
ATOM    410  CD  GLN B  49      -4.638   8.784  -3.971  1.00 84.77           C  
ATOM    411  NE2 GLN B  49      -5.132   8.883  -5.200  1.00 84.77           N  
ATOM    412  OE1 GLN B  49      -3.910   7.850  -3.619  1.00 84.77           O  
ATOM    413  N   ILE B  50      -7.499   8.206   0.487  1.00 86.28           N  
ATOM    414  CA  ILE B  50      -7.738   7.560   1.773  1.00 86.28           C  
ATOM    415  C   ILE B  50      -8.579   6.302   1.569  1.00 86.28           C  
ATOM    416  CB  ILE B  50      -8.435   8.517   2.766  1.00 86.28           C  
ATOM    417  O   ILE B  50      -8.269   5.244   2.121  1.00 86.28           O  
ATOM    418  CG1 ILE B  50      -7.466   9.615   3.219  1.00 86.28           C  
ATOM    419  CG2 ILE B  50      -8.985   7.742   3.967  1.00 86.28           C  
ATOM    420  CD1 ILE B  50      -8.121  10.718   4.039  1.00 86.28           C  
ATOM    421  N   GLU B  51      -9.654   6.328   0.736  1.00 88.73           N  
ATOM    422  CA  GLU B  51     -10.510   5.175   0.474  1.00 88.73           C  
ATOM    423  C   GLU B  51      -9.734   4.058  -0.218  1.00 88.73           C  
ATOM    424  CB  GLU B  51     -11.716   5.583  -0.377  1.00 88.73           C  
ATOM    425  O   GLU B  51      -9.892   2.883   0.121  1.00 88.73           O  
ATOM    426  CG  GLU B  51     -12.754   6.399   0.379  1.00 88.73           C  
ATOM    427  CD  GLU B  51     -13.888   6.894  -0.505  1.00 88.73           C  
ATOM    428  OE1 GLU B  51     -14.779   7.615  -0.001  1.00 88.73           O  
ATOM    429  OE2 GLU B  51     -13.884   6.559  -1.710  1.00 88.73           O  
ATOM    430  N   ILE B  52      -8.843   4.416  -1.159  1.00 87.38           N  
ATOM    431  CA  ILE B  52      -8.027   3.454  -1.892  1.00 87.38           C  
ATOM    432  C   ILE B  52      -7.057   2.765  -0.934  1.00 87.38           C  
ATOM    433  CB  ILE B  52      -7.252   4.132  -3.044  1.00 87.38           C  
ATOM    434  O   ILE B  52      -6.913   1.540  -0.962  1.00 87.38           O  
ATOM    435  CG1 ILE B  52      -8.212   4.540  -4.167  1.00 87.38           C  
ATOM    436  CG2 ILE B  52      -6.152   3.206  -3.573  1.00 87.38           C  
ATOM    437  CD1 ILE B  52      -7.580   5.427  -5.230  1.00 87.38           C  
ATOM    438  N   SER B  53      -6.484   3.528  -0.128  1.00 87.71           N  
ATOM    439  CA  SER B  53      -5.524   2.976   0.823  1.00 87.71           C  
ATOM    440  C   SER B  53      -6.199   2.018   1.798  1.00 87.71           C  
ATOM    441  CB  SER B  53      -4.829   4.098   1.595  1.00 87.71           C  
ATOM    442  O   SER B  53      -5.627   0.989   2.162  1.00 87.71           O  
ATOM    443  OG  SER B  53      -3.997   4.860   0.737  1.00 87.71           O  
ATOM    444  N   GLU B  54      -7.390   2.310   2.233  1.00 91.72           N  
ATOM    445  CA  GLU B  54      -8.126   1.437   3.142  1.00 91.72           C  
ATOM    446  C   GLU B  54      -8.429   0.091   2.490  1.00 91.72           C  
ATOM    447  CB  GLU B  54      -9.426   2.106   3.597  1.00 91.72           C  
ATOM    448  O   GLU B  54      -8.305  -0.956   3.128  1.00 91.72           O  
ATOM    449  CG  GLU B  54      -9.219   3.236   4.595  1.00 91.72           C  
ATOM    450  CD  GLU B  54     -10.515   3.918   5.005  1.00 91.72           C  
ATOM    451  OE1 GLU B  54     -10.682   4.230   6.206  1.00 91.72           O  
ATOM    452  OE2 GLU B  54     -11.370   4.140   4.119  1.00 91.72           O  
ATOM    453  N   ARG B  55      -8.799   0.146   1.265  1.00 91.23           N  
ATOM    454  CA  ARG B  55      -9.107  -1.092   0.556  1.00 91.23           C  
ATOM    455  C   ARG B  55      -7.848  -1.924   0.336  1.00 91.23           C  
ATOM    456  CB  ARG B  55      -9.777  -0.790  -0.786  1.00 91.23           C  
ATOM    457  O   ARG B  55      -7.880  -3.151   0.454  1.00 91.23           O  
ATOM    458  CG  ARG B  55     -11.203  -0.279  -0.662  1.00 91.23           C  
ATOM    459  CD  ARG B  55     -11.794   0.081  -2.018  1.00 91.23           C  
ATOM    460  NE  ARG B  55     -12.079  -1.109  -2.814  1.00 91.23           N  
ATOM    461  NH1 ARG B  55     -12.528   0.050  -4.762  1.00 91.23           N  
ATOM    462  NH2 ARG B  55     -12.659  -2.239  -4.728  1.00 91.23           N  
ATOM    463  CZ  ARG B  55     -12.421  -1.097  -4.100  1.00 91.23           C  
ATOM    464  N   LEU B  56      -6.709  -1.246   0.008  1.00 89.95           N  
ATOM    465  CA  LEU B  56      -5.444  -1.954  -0.147  1.00 89.95           C  
ATOM    466  C   LEU B  56      -5.030  -2.621   1.160  1.00 89.95           C  
ATOM    467  CB  LEU B  56      -4.346  -0.995  -0.615  1.00 89.95           C  
ATOM    468  O   LEU B  56      -4.512  -3.740   1.155  1.00 89.95           O  
ATOM    469  CG  LEU B  56      -2.990  -1.623  -0.940  1.00 89.95           C  
ATOM    470  CD1 LEU B  56      -3.128  -2.620  -2.086  1.00 89.95           C  
ATOM    471  CD2 LEU B  56      -1.969  -0.544  -1.283  1.00 89.95           C  
ATOM    472  N   LEU B  57      -5.253  -1.933   2.234  1.00 91.02           N  
ATOM    473  CA  LEU B  57      -4.945  -2.484   3.549  1.00 91.02           C  
ATOM    474  C   LEU B  57      -5.747  -3.756   3.806  1.00 91.02           C  
ATOM    475  CB  LEU B  57      -5.235  -1.454   4.643  1.00 91.02           C  
ATOM    476  O   LEU B  57      -5.206  -4.745   4.305  1.00 91.02           O  
ATOM    477  CG  LEU B  57      -4.957  -1.896   6.081  1.00 91.02           C  
ATOM    478  CD1 LEU B  57      -3.455  -2.006   6.321  1.00 91.02           C  
ATOM    479  CD2 LEU B  57      -5.592  -0.925   7.071  1.00 91.02           C  
ATOM    480  N   GLU B  58      -7.053  -3.813   3.451  1.00 91.79           N  
ATOM    481  CA  GLU B  58      -7.902  -4.984   3.650  1.00 91.79           C  
ATOM    482  C   GLU B  58      -7.416  -6.166   2.816  1.00 91.79           C  
ATOM    483  CB  GLU B  58      -9.357  -4.659   3.304  1.00 91.79           C  
ATOM    484  O   GLU B  58      -7.358  -7.296   3.305  1.00 91.79           O  
ATOM    485  CG  GLU B  58     -10.329  -5.790   3.608  1.00 91.79           C  
ATOM    486  CD  GLU B  58     -11.773  -5.446   3.278  1.00 91.79           C  
ATOM    487  OE1 GLU B  58     -12.658  -6.314   3.451  1.00 91.79           O  
ATOM    488  OE2 GLU B  58     -12.020  -4.299   2.844  1.00 91.79           O  
ATOM    489  N   ILE B  59      -7.004  -5.852   1.622  1.00 90.54           N  
ATOM    490  CA  ILE B  59      -6.520  -6.899   0.729  1.00 90.54           C  
ATOM    491  C   ILE B  59      -5.217  -7.479   1.274  1.00 90.54           C  
ATOM    492  CB  ILE B  59      -6.311  -6.366  -0.706  1.00 90.54           C  
ATOM    493  O   ILE B  59      -5.044  -8.699   1.318  1.00 90.54           O  
ATOM    494  CG1 ILE B  59      -7.662  -6.093  -1.377  1.00 90.54           C  
ATOM    495  CG2 ILE B  59      -5.478  -7.351  -1.532  1.00 90.54           C  
ATOM    496  CD1 ILE B  59      -7.556  -5.365  -2.710  1.00 90.54           C  
ATOM    497  N   SER B  60      -4.277  -6.605   1.726  1.00 91.34           N  
ATOM    498  CA  SER B  60      -3.008  -7.059   2.286  1.00 91.34           C  
ATOM    499  C   SER B  60      -3.227  -7.918   3.527  1.00 91.34           C  
ATOM    500  CB  SER B  60      -2.117  -5.865   2.632  1.00 91.34           C  
ATOM    501  O   SER B  60      -2.539  -8.923   3.721  1.00 91.34           O  
ATOM    502  OG  SER B  60      -1.699  -5.191   1.458  1.00 91.34           O  
ATOM    503  N   THR B  61      -4.195  -7.589   4.339  1.00 92.97           N  
ATOM    504  CA  THR B  61      -4.523  -8.358   5.534  1.00 92.97           C  
ATOM    505  C   THR B  61      -5.027  -9.749   5.160  1.00 92.97           C  
ATOM    506  CB  THR B  61      -5.583  -7.638   6.388  1.00 92.97           C  
ATOM    507  O   THR B  61      -4.619 -10.745   5.762  1.00 92.97           O  
ATOM    508  CG2 THR B  61      -5.940  -8.455   7.625  1.00 92.97           C  
ATOM    509  OG1 THR B  61      -5.072  -6.365   6.800  1.00 92.97           O  
ATOM    510  N   ARG B  62      -5.877  -9.817   4.220  1.00 91.92           N  
ATOM    511  CA  ARG B  62      -6.429 -11.102   3.803  1.00 91.92           C  
ATOM    512  C   ARG B  62      -5.360 -11.973   3.151  1.00 91.92           C  
ATOM    513  CB  ARG B  62      -7.598 -10.897   2.837  1.00 91.92           C  
ATOM    514  O   ARG B  62      -5.349 -13.192   3.332  1.00 91.92           O  
ATOM    515  CG  ARG B  62      -8.849 -10.337   3.494  1.00 91.92           C  
ATOM    516  CD  ARG B  62      -9.921  -9.996   2.468  1.00 91.92           C  
ATOM    517  NE  ARG B  62     -10.438 -11.193   1.811  1.00 91.92           N  
ATOM    518  NH1 ARG B  62     -11.571 -10.046   0.156  1.00 91.92           N  
ATOM    519  NH2 ARG B  62     -11.626 -12.337   0.213  1.00 91.92           N  
ATOM    520  CZ  ARG B  62     -11.211 -11.189   0.728  1.00 91.92           C  
ATOM    521  N   LEU B  63      -4.337 -11.419   2.372  1.00 89.85           N  
ATOM    522  CA  LEU B  63      -3.216 -12.170   1.817  1.00 89.85           C  
ATOM    523  C   LEU B  63      -2.351 -12.756   2.928  1.00 89.85           C  
ATOM    524  CB  LEU B  63      -2.367 -11.274   0.911  1.00 89.85           C  
ATOM    525  O   LEU B  63      -1.917 -13.907   2.841  1.00 89.85           O  
ATOM    526  CG  LEU B  63      -2.922 -11.002  -0.487  1.00 89.85           C  
ATOM    527  CD1 LEU B  63      -2.078  -9.949  -1.197  1.00 89.85           C  
ATOM    528  CD2 LEU B  63      -2.976 -12.290  -1.302  1.00 89.85           C  
ATOM    529  N   LEU B  64      -2.111 -11.940   3.969  1.00 91.63           N  
ATOM    530  CA  LEU B  64      -1.330 -12.402   5.112  1.00 91.63           C  
ATOM    531  C   LEU B  64      -2.017 -13.577   5.801  1.00 91.63           C  
ATOM    532  CB  LEU B  64      -1.118 -11.263   6.112  1.00 91.63           C  
ATOM    533  O   LEU B  64      -1.361 -14.547   6.185  1.00 91.63           O  
ATOM    534  CG  LEU B  64      -0.191 -11.560   7.292  1.00 91.63           C  
ATOM    535  CD1 LEU B  64       1.199 -11.936   6.793  1.00 91.63           C  
ATOM    536  CD2 LEU B  64      -0.121 -10.362   8.233  1.00 91.63           C  
ATOM    537  N   GLU B  65      -3.345 -13.626   5.855  1.00 91.54           N  
ATOM    538  CA  GLU B  65      -4.094 -14.712   6.479  1.00 91.54           C  
ATOM    539  C   GLU B  65      -3.984 -15.998   5.664  1.00 91.54           C  
ATOM    540  CB  GLU B  65      -5.565 -14.323   6.650  1.00 91.54           C  
ATOM    541  O   GLU B  65      -3.866 -17.088   6.228  1.00 91.54           O  
ATOM    542  CG  GLU B  65      -5.804 -13.288   7.741  1.00 91.54           C  
ATOM    543  CD  GLU B  65      -7.248 -12.817   7.814  1.00 91.54           C  
ATOM    544  OE1 GLU B  65      -7.586 -12.037   8.733  1.00 91.54           O  
ATOM    545  OE2 GLU B  65      -8.048 -13.233   6.946  1.00 91.54           O  
ATOM    546  N   ILE B  66      -4.008 -15.825   4.395  1.00 89.53           N  
ATOM    547  CA  ILE B  66      -3.856 -16.977   3.513  1.00 89.53           C  
ATOM    548  C   ILE B  66      -2.477 -17.602   3.714  1.00 89.53           C  
ATOM    549  CB  ILE B  66      -4.056 -16.585   2.031  1.00 89.53           C  
ATOM    550  O   ILE B  66      -2.353 -18.825   3.818  1.00 89.53           O  
ATOM    551  CG1 ILE B  66      -5.530 -16.265   1.758  1.00 89.53           C  
ATOM    552  CG2 ILE B  66      -3.556 -17.698   1.106  1.00 89.53           C  
ATOM    553  CD1 ILE B  66      -5.790 -15.678   0.377  1.00 89.53           C  
ATOM    554  N   ILE B  67      -1.350 -16.746   3.735  1.00 90.37           N  
ATOM    555  CA  ILE B  67       0.015 -17.220   3.934  1.00 90.37           C  
ATOM    556  C   ILE B  67       0.113 -17.969   5.261  1.00 90.37           C  
ATOM    557  CB  ILE B  67       1.029 -16.054   3.901  1.00 90.37           C  
ATOM    558  O   ILE B  67       0.700 -19.052   5.328  1.00 90.37           O  
ATOM    559  CG1 ILE B  67       1.117 -15.464   2.489  1.00 90.37           C  
ATOM    560  CG2 ILE B  67       2.404 -16.521   4.387  1.00 90.37           C  
ATOM    561  CD1 ILE B  67       1.930 -14.179   2.405  1.00 90.37           C  
ATOM    562  N   ILE B  68      -0.521 -17.469   6.319  1.00 90.99           N  
ATOM    563  CA  ILE B  68      -0.485 -18.087   7.640  1.00 90.99           C  
ATOM    564  C   ILE B  68      -1.185 -19.444   7.594  1.00 90.99           C  
ATOM    565  CB  ILE B  68      -1.141 -17.181   8.706  1.00 90.99           C  
ATOM    566  O   ILE B  68      -0.698 -20.420   8.168  1.00 90.99           O  
ATOM    567  CG1 ILE B  68      -0.282 -15.935   8.950  1.00 90.99           C  
ATOM    568  CG2 ILE B  68      -1.366 -17.955  10.008  1.00 90.99           C  
ATOM    569  CD1 ILE B  68      -0.942 -14.894   9.843  1.00 90.99           C  
ATOM    570  N   LYS B  69      -2.356 -19.486   6.846  1.00 89.50           N  
ATOM    571  CA  LYS B  69      -3.097 -20.737   6.718  1.00 89.50           C  
ATOM    572  C   LYS B  69      -2.295 -21.773   5.935  1.00 89.50           C  
ATOM    573  CB  LYS B  69      -4.446 -20.496   6.039  1.00 89.50           C  
ATOM    574  O   LYS B  69      -2.298 -22.957   6.278  1.00 89.50           O  
ATOM    575  CG  LYS B  69      -5.486 -19.847   6.941  1.00 89.50           C  
ATOM    576  CD  LYS B  69      -6.810 -19.648   6.215  1.00 89.50           C  
ATOM    577  CE  LYS B  69      -7.837 -18.958   7.102  1.00 89.50           C  
ATOM    578  NZ  LYS B  69      -9.111 -18.690   6.370  1.00 89.50           N  
ATOM    579  N   LEU B  70      -1.479 -21.336   4.854  1.00 87.15           N  
ATOM    580  CA  LEU B  70      -0.691 -22.237   4.021  1.00 87.15           C  
ATOM    581  C   LEU B  70       0.497 -22.796   4.798  1.00 87.15           C  
ATOM    582  CB  LEU B  70      -0.198 -21.514   2.765  1.00 87.15           C  
ATOM    583  O   LEU B  70       0.894 -23.945   4.591  1.00 87.15           O  
ATOM    584  CG  LEU B  70      -1.254 -21.209   1.701  1.00 87.15           C  
ATOM    585  CD1 LEU B  70      -0.660 -20.336   0.600  1.00 87.15           C  
ATOM    586  CD2 LEU B  70      -1.817 -22.501   1.120  1.00 87.15           C  
ATOM    587  N   LEU B  71       1.212 -22.067   5.829  1.00 85.95           N  
ATOM    588  CA  LEU B  71       2.398 -22.467   6.578  1.00 85.95           C  
ATOM    589  C   LEU B  71       2.012 -23.256   7.825  1.00 85.95           C  
ATOM    590  CB  LEU B  71       3.223 -21.239   6.972  1.00 85.95           C  
ATOM    591  O   LEU B  71       2.833 -23.990   8.379  1.00 85.95           O  
ATOM    592  CG  LEU B  71       3.912 -20.490   5.830  1.00 85.95           C  
ATOM    593  CD1 LEU B  71       4.588 -19.228   6.355  1.00 85.95           C  
ATOM    594  CD2 LEU B  71       4.922 -21.393   5.130  1.00 85.95           C  
ATOM    595  N   GLY B  72       0.842 -23.138   8.359  1.00 77.88           N  
ATOM    596  CA  GLY B  72       0.423 -23.888   9.533  1.00 77.88           C  
ATOM    597  C   GLY B  72      -0.111 -25.268   9.201  1.00 77.88           C  
ATOM    598  O   GLY B  72       0.093 -26.218   9.960  1.00 77.88           O  
TER     599      GLY B  72                                                      
ATOM    600  N   ASP C   1       6.292 -21.849 -18.790  1.00 65.88           N  
ATOM    601  CA  ASP C   1       6.920 -22.434 -17.609  1.00 65.88           C  
ATOM    602  C   ASP C   1       6.557 -21.651 -16.349  1.00 65.88           C  
ATOM    603  CB  ASP C   1       8.440 -22.482 -17.778  1.00 65.88           C  
ATOM    604  O   ASP C   1       6.751 -20.435 -16.289  1.00 65.88           O  
ATOM    605  CG  ASP C   1       9.139 -23.215 -16.647  1.00 65.88           C  
ATOM    606  OD1 ASP C   1      10.280 -22.845 -16.294  1.00 65.88           O  
ATOM    607  OD2 ASP C   1       8.546 -24.172 -16.105  1.00 65.88           O  
ATOM    608  N   LYS C   2       5.756 -22.033 -15.534  1.00 87.78           N  
ATOM    609  CA  LYS C   2       5.225 -21.462 -14.299  1.00 87.78           C  
ATOM    610  C   LYS C   2       6.350 -20.966 -13.395  1.00 87.78           C  
ATOM    611  CB  LYS C   2       4.370 -22.490 -13.557  1.00 87.78           C  
ATOM    612  O   LYS C   2       6.272 -19.865 -12.847  1.00 87.78           O  
ATOM    613  CG  LYS C   2       3.679 -21.941 -12.318  1.00 87.78           C  
ATOM    614  CD  LYS C   2       2.828 -23.004 -11.635  1.00 87.78           C  
ATOM    615  CE  LYS C   2       2.239 -22.495 -10.326  1.00 87.78           C  
ATOM    616  NZ  LYS C   2       1.413 -23.538  -9.647  1.00 87.78           N  
ATOM    617  N   GLU C   3       7.414 -21.757 -13.206  1.00 90.98           N  
ATOM    618  CA  GLU C   3       8.543 -21.400 -12.351  1.00 90.98           C  
ATOM    619  C   GLU C   3       9.228 -20.128 -12.843  1.00 90.98           C  
ATOM    620  CB  GLU C   3       9.553 -22.550 -12.287  1.00 90.98           C  
ATOM    621  O   GLU C   3       9.603 -19.270 -12.042  1.00 90.98           O  
ATOM    622  CG  GLU C   3      10.605 -22.384 -11.200  1.00 90.98           C  
ATOM    623  CD  GLU C   3      11.502 -23.601 -11.044  1.00 90.98           C  
ATOM    624  OE1 GLU C   3      12.452 -23.555 -10.229  1.00 90.98           O  
ATOM    625  OE2 GLU C   3      11.255 -24.609 -11.742  1.00 90.98           O  
ATOM    626  N   GLU C   4       9.341 -20.012 -14.194  1.00 92.68           N  
ATOM    627  CA  GLU C   4       9.970 -18.825 -14.766  1.00 92.68           C  
ATOM    628  C   GLU C   4       9.119 -17.581 -14.530  1.00 92.68           C  
ATOM    629  CB  GLU C   4      10.218 -19.017 -16.264  1.00 92.68           C  
ATOM    630  O   GLU C   4       9.648 -16.506 -14.237  1.00 92.68           O  
ATOM    631  CG  GLU C   4      11.132 -17.965 -16.876  1.00 92.68           C  
ATOM    632  CD  GLU C   4      11.519 -18.270 -18.315  1.00 92.68           C  
ATOM    633  OE1 GLU C   4      12.234 -17.452 -18.937  1.00 92.68           O  
ATOM    634  OE2 GLU C   4      11.102 -19.334 -18.824  1.00 92.68           O  
ATOM    635  N   LYS C   5       7.869 -17.696 -14.608  1.00 92.26           N  
ATOM    636  CA  LYS C   5       6.960 -16.577 -14.377  1.00 92.26           C  
ATOM    637  C   LYS C   5       6.999 -16.129 -12.919  1.00 92.26           C  
ATOM    638  CB  LYS C   5       5.532 -16.956 -14.771  1.00 92.26           C  
ATOM    639  O   LYS C   5       6.977 -14.931 -12.631  1.00 92.26           O  
ATOM    640  CG  LYS C   5       5.313 -17.065 -16.273  1.00 92.26           C  
ATOM    641  CD  LYS C   5       3.865 -17.406 -16.603  1.00 92.26           C  
ATOM    642  CE  LYS C   5       3.649 -17.537 -18.105  1.00 92.26           C  
ATOM    643  NZ  LYS C   5       2.242 -17.915 -18.431  1.00 92.26           N  
ATOM    644  N   ILE C   6       7.081 -17.084 -12.092  1.00 90.69           N  
ATOM    645  CA  ILE C   6       7.151 -16.779 -10.667  1.00 90.69           C  
ATOM    646  C   ILE C   6       8.467 -16.072 -10.354  1.00 90.69           C  
ATOM    647  CB  ILE C   6       7.011 -18.056  -9.808  1.00 90.69           C  
ATOM    648  O   ILE C   6       8.493 -15.104  -9.590  1.00 90.69           O  
ATOM    649  CG1 ILE C   6       5.575 -18.589  -9.873  1.00 90.69           C  
ATOM    650  CG2 ILE C   6       7.428 -17.782  -8.361  1.00 90.69           C  
ATOM    651  CD1 ILE C   6       5.384 -19.940  -9.198  1.00 90.69           C  
ATOM    652  N   LYS C   7       9.579 -16.513 -11.013  1.00 92.01           N  
ATOM    653  CA  LYS C   7      10.875 -15.873 -10.805  1.00 92.01           C  
ATOM    654  C   LYS C   7      10.870 -14.439 -11.327  1.00 92.01           C  
ATOM    655  CB  LYS C   7      11.985 -16.675 -11.487  1.00 92.01           C  
ATOM    656  O   LYS C   7      11.477 -13.552 -10.724  1.00 92.01           O  
ATOM    657  CG  LYS C   7      12.400 -17.927 -10.727  1.00 92.01           C  
ATOM    658  CD  LYS C   7      13.549 -18.646 -11.421  1.00 92.01           C  
ATOM    659  CE  LYS C   7      13.903 -19.948 -10.715  1.00 92.01           C  
ATOM    660  NZ  LYS C   7      14.974 -20.697 -11.438  1.00 92.01           N  
ATOM    661  N   GLU C   8      10.159 -14.200 -12.378  1.00 92.52           N  
ATOM    662  CA  GLU C   8      10.034 -12.852 -12.925  1.00 92.52           C  
ATOM    663  C   GLU C   8       9.281 -11.934 -11.966  1.00 92.52           C  
ATOM    664  CB  GLU C   8       9.328 -12.887 -14.283  1.00 92.52           C  
ATOM    665  O   GLU C   8       9.664 -10.778 -11.776  1.00 92.52           O  
ATOM    666  CG  GLU C   8       9.226 -11.526 -14.958  1.00 92.52           C  
ATOM    667  CD  GLU C   8       8.540 -11.579 -16.314  1.00 92.52           C  
ATOM    668  OE1 GLU C   8       8.365 -10.514 -16.947  1.00 92.52           O  
ATOM    669  OE2 GLU C   8       8.174 -12.695 -16.745  1.00 92.52           O  
ATOM    670  N   ILE C   9       8.267 -12.461 -11.328  1.00 91.69           N  
ATOM    671  CA  ILE C   9       7.494 -11.695 -10.357  1.00 91.69           C  
ATOM    672  C   ILE C   9       8.373 -11.344  -9.159  1.00 91.69           C  
ATOM    673  CB  ILE C   9       6.240 -12.470  -9.894  1.00 91.69           C  
ATOM    674  O   ILE C   9       8.358 -10.207  -8.681  1.00 91.69           O  
ATOM    675  CG1 ILE C   9       5.225 -12.577 -11.038  1.00 91.69           C  
ATOM    676  CG2 ILE C   9       5.614 -11.801  -8.667  1.00 91.69           C  
ATOM    677  CD1 ILE C   9       4.041 -13.483 -10.732  1.00 91.69           C  
ATOM    678  N   LEU C  10       9.143 -12.324  -8.753  1.00 92.83           N  
ATOM    679  CA  LEU C  10      10.029 -12.096  -7.617  1.00 92.83           C  
ATOM    680  C   LEU C  10      11.042 -11.000  -7.929  1.00 92.83           C  
ATOM    681  CB  LEU C  10      10.758 -13.388  -7.238  1.00 92.83           C  
ATOM    682  O   LEU C  10      11.332 -10.155  -7.079  1.00 92.83           O  
ATOM    683  CG  LEU C  10      11.647 -13.325  -5.995  1.00 92.83           C  
ATOM    684  CD1 LEU C  10      10.810 -13.010  -4.760  1.00 92.83           C  
ATOM    685  CD2 LEU C  10      12.406 -14.636  -5.813  1.00 92.83           C  
ATOM    686  N   ARG C  11      11.539 -10.908  -9.166  1.00 93.32           N  
ATOM    687  CA  ARG C  11      12.496  -9.882  -9.566  1.00 93.32           C  
ATOM    688  C   ARG C  11      11.859  -8.496  -9.536  1.00 93.32           C  
ATOM    689  CB  ARG C  11      13.046 -10.175 -10.964  1.00 93.32           C  
ATOM    690  O   ARG C  11      12.450  -7.546  -9.019  1.00 93.32           O  
ATOM    691  CG  ARG C  11      14.180  -9.254 -11.385  1.00 93.32           C  
ATOM    692  CD  ARG C  11      14.564  -9.463 -12.843  1.00 93.32           C  
ATOM    693  NE  ARG C  11      13.468  -9.118 -13.744  1.00 93.32           N  
ATOM    694  NH1 ARG C  11      14.146  -6.934 -14.068  1.00 93.32           N  
ATOM    695  NH2 ARG C  11      12.262  -7.720 -15.110  1.00 93.32           N  
ATOM    696  CZ  ARG C  11      13.294  -7.925 -14.305  1.00 93.32           C  
ATOM    697  N   ARG C  12      10.658  -8.497  -9.992  1.00 93.09           N  
ATOM    698  CA  ARG C  12       9.957  -7.218 -10.033  1.00 93.09           C  
ATOM    699  C   ARG C  12       9.616  -6.736  -8.627  1.00 93.09           C  
ATOM    700  CB  ARG C  12       8.682  -7.330 -10.872  1.00 93.09           C  
ATOM    701  O   ARG C  12       9.707  -5.541  -8.336  1.00 93.09           O  
ATOM    702  CG  ARG C  12       7.960  -6.008 -11.076  1.00 93.09           C  
ATOM    703  CD  ARG C  12       8.849  -4.981 -11.763  1.00 93.09           C  
ATOM    704  NE  ARG C  12       8.160  -3.707 -11.945  1.00 93.09           N  
ATOM    705  NH1 ARG C  12      10.090  -2.445 -12.079  1.00 93.09           N  
ATOM    706  NH2 ARG C  12       8.040  -1.433 -12.250  1.00 93.09           N  
ATOM    707  CZ  ARG C  12       8.765  -2.531 -12.091  1.00 93.09           C  
ATOM    708  N   VAL C  13       9.286  -7.594  -7.762  1.00 92.03           N  
ATOM    709  CA  VAL C  13       8.958  -7.245  -6.384  1.00 92.03           C  
ATOM    710  C   VAL C  13      10.192  -6.675  -5.688  1.00 92.03           C  
ATOM    711  CB  VAL C  13       8.421  -8.464  -5.602  1.00 92.03           C  
ATOM    712  O   VAL C  13      10.097  -5.694  -4.947  1.00 92.03           O  
ATOM    713  CG1 VAL C  13       8.386  -8.172  -4.103  1.00 92.03           C  
ATOM    714  CG2 VAL C  13       7.033  -8.852  -6.107  1.00 92.03           C  
ATOM    715  N   GLN C  14      11.304  -7.242  -5.956  1.00 91.82           N  
ATOM    716  CA  GLN C  14      12.541  -6.750  -5.359  1.00 91.82           C  
ATOM    717  C   GLN C  14      12.886  -5.357  -5.878  1.00 91.82           C  
ATOM    718  CB  GLN C  14      13.694  -7.714  -5.638  1.00 91.82           C  
ATOM    719  O   GLN C  14      13.358  -4.506  -5.121  1.00 91.82           O  
ATOM    720  CG  GLN C  14      13.608  -9.019  -4.857  1.00 91.82           C  
ATOM    721  CD  GLN C  14      14.685 -10.012  -5.252  1.00 91.82           C  
ATOM    722  NE2 GLN C  14      14.974 -10.958  -4.365  1.00 91.82           N  
ATOM    723  OE1 GLN C  14      15.252  -9.930  -6.346  1.00 91.82           O  
ATOM    724  N   GLU C  15      12.531  -5.059  -7.149  1.00 93.80           N  
ATOM    725  CA  GLU C  15      12.751  -3.736  -7.725  1.00 93.80           C  
ATOM    726  C   GLU C  15      11.830  -2.697  -7.090  1.00 93.80           C  
ATOM    727  CB  GLU C  15      12.542  -3.767  -9.241  1.00 93.80           C  
ATOM    728  O   GLU C  15      12.259  -1.582  -6.787  1.00 93.80           O  
ATOM    729  CG  GLU C  15      13.644  -4.493  -9.999  1.00 93.80           C  
ATOM    730  CD  GLU C  15      13.334  -4.679 -11.476  1.00 93.80           C  
ATOM    731  OE1 GLU C  15      14.163  -5.278 -12.199  1.00 93.80           O  
ATOM    732  OE2 GLU C  15      12.255  -4.222 -11.914  1.00 93.80           O  
ATOM    733  N   LEU C  16      10.599  -3.127  -6.842  1.00 91.64           N  
ATOM    734  CA  LEU C  16       9.632  -2.233  -6.214  1.00 91.64           C  
ATOM    735  C   LEU C  16      10.052  -1.893  -4.788  1.00 91.64           C  
ATOM    736  CB  LEU C  16       8.239  -2.867  -6.211  1.00 91.64           C  
ATOM    737  O   LEU C  16       9.854  -0.766  -4.330  1.00 91.64           O  
ATOM    738  CG  LEU C  16       7.484  -2.853  -7.541  1.00 91.64           C  
ATOM    739  CD1 LEU C  16       6.139  -3.557  -7.394  1.00 91.64           C  
ATOM    740  CD2 LEU C  16       7.293  -1.421  -8.031  1.00 91.64           C  
ATOM    741  N   ARG C  17      10.624  -2.821  -4.152  1.00 92.47           N  
ATOM    742  CA  ARG C  17      11.128  -2.577  -2.804  1.00 92.47           C  
ATOM    743  C   ARG C  17      12.192  -1.485  -2.807  1.00 92.47           C  
ATOM    744  CB  ARG C  17      11.698  -3.863  -2.201  1.00 92.47           C  
ATOM    745  O   ARG C  17      12.186  -0.602  -1.947  1.00 92.47           O  
ATOM    746  CG  ARG C  17      12.160  -3.716  -0.760  1.00 92.47           C  
ATOM    747  CD  ARG C  17      12.714  -5.022  -0.210  1.00 92.47           C  
ATOM    748  NE  ARG C  17      13.323  -4.838   1.105  1.00 92.47           N  
ATOM    749  NH1 ARG C  17      14.215  -6.966   1.219  1.00 92.47           N  
ATOM    750  NH2 ARG C  17      14.532  -5.491   2.945  1.00 92.47           N  
ATOM    751  CZ  ARG C  17      14.022  -5.765   1.753  1.00 92.47           C  
ATOM    752  N   ARG C  18      13.045  -1.519  -3.777  1.00 92.61           N  
ATOM    753  CA  ARG C  18      14.090  -0.507  -3.889  1.00 92.61           C  
ATOM    754  C   ARG C  18      13.495   0.863  -4.199  1.00 92.61           C  
ATOM    755  CB  ARG C  18      15.102  -0.895  -4.969  1.00 92.61           C  
ATOM    756  O   ARG C  18      13.899   1.868  -3.611  1.00 92.61           O  
ATOM    757  CG  ARG C  18      16.314   0.020  -5.036  1.00 92.61           C  
ATOM    758  CD  ARG C  18      17.247  -0.361  -6.177  1.00 92.61           C  
ATOM    759  NE  ARG C  18      18.309   0.625  -6.357  1.00 92.61           N  
ATOM    760  NH1 ARG C  18      19.149  -0.328  -8.287  1.00 92.61           N  
ATOM    761  NH2 ARG C  18      20.115   1.563  -7.422  1.00 92.61           N  
ATOM    762  CZ  ARG C  18      19.189   0.618  -7.355  1.00 92.61           C  
ATOM    763  N   GLU C  19      12.524   0.876  -5.097  1.00 92.46           N  
ATOM    764  CA  GLU C  19      11.855   2.125  -5.450  1.00 92.46           C  
ATOM    765  C   GLU C  19      11.123   2.717  -4.249  1.00 92.46           C  
ATOM    766  CB  GLU C  19      10.876   1.902  -6.605  1.00 92.46           C  
ATOM    767  O   GLU C  19      11.122   3.935  -4.055  1.00 92.46           O  
ATOM    768  CG  GLU C  19      11.552   1.606  -7.936  1.00 92.46           C  
ATOM    769  CD  GLU C  19      10.568   1.403  -9.077  1.00 92.46           C  
ATOM    770  OE1 GLU C  19      10.867   0.615 -10.004  1.00 92.46           O  
ATOM    771  OE2 GLU C  19       9.490   2.037  -9.045  1.00 92.46           O  
ATOM    772  N   HIS C  20      10.601   1.906  -3.493  1.00 90.51           N  
ATOM    773  CA  HIS C  20       9.913   2.351  -2.286  1.00 90.51           C  
ATOM    774  C   HIS C  20      10.890   2.975  -1.294  1.00 90.51           C  
ATOM    775  CB  HIS C  20       9.173   1.184  -1.630  1.00 90.51           C  
ATOM    776  O   HIS C  20      10.584   3.997  -0.675  1.00 90.51           O  
ATOM    777  CG  HIS C  20       8.305   1.593  -0.483  1.00 90.51           C  
ATOM    778  CD2 HIS C  20       6.998   1.945  -0.439  1.00 90.51           C  
ATOM    779  ND1 HIS C  20       8.771   1.676   0.811  1.00 90.51           N  
ATOM    780  CE1 HIS C  20       7.786   2.061   1.604  1.00 90.51           C  
ATOM    781  NE2 HIS C  20       6.699   2.231   0.870  1.00 90.51           N  
ATOM    782  N   GLU C  21      11.988   2.410  -1.122  1.00 91.25           N  
ATOM    783  CA  GLU C  21      12.994   2.945  -0.210  1.00 91.25           C  
ATOM    784  C   GLU C  21      13.469   4.324  -0.660  1.00 91.25           C  
ATOM    785  CB  GLU C  21      14.185   1.989  -0.100  1.00 91.25           C  
ATOM    786  O   GLU C  21      13.672   5.217   0.166  1.00 91.25           O  
ATOM    787  CG  GLU C  21      13.892   0.733   0.707  1.00 91.25           C  
ATOM    788  CD  GLU C  21      15.014  -0.292   0.649  1.00 91.25           C  
ATOM    789  OE1 GLU C  21      14.879  -1.375   1.263  1.00 91.25           O  
ATOM    790  OE2 GLU C  21      16.037  -0.009  -0.014  1.00 91.25           O  
ATOM    791  N   GLU C  22      13.490   4.494  -1.982  1.00 92.10           N  
ATOM    792  CA  GLU C  22      13.876   5.795  -2.521  1.00 92.10           C  
ATOM    793  C   GLU C  22      12.804   6.846  -2.245  1.00 92.10           C  
ATOM    794  CB  GLU C  22      14.143   5.698  -4.025  1.00 92.10           C  
ATOM    795  O   GLU C  22      13.118   7.979  -1.875  1.00 92.10           O  
ATOM    796  CG  GLU C  22      15.427   4.960  -4.375  1.00 92.10           C  
ATOM    797  CD  GLU C  22      15.602   4.735  -5.868  1.00 92.10           C  
ATOM    798  OE1 GLU C  22      16.598   4.093  -6.273  1.00 92.10           O  
ATOM    799  OE2 GLU C  22      14.736   5.204  -6.640  1.00 92.10           O  
ATOM    800  N   LEU C  23      11.610   6.468  -2.388  1.00 88.86           N  
ATOM    801  CA  LEU C  23      10.492   7.370  -2.134  1.00 88.86           C  
ATOM    802  C   LEU C  23      10.433   7.761  -0.661  1.00 88.86           C  
ATOM    803  CB  LEU C  23       9.172   6.720  -2.555  1.00 88.86           C  
ATOM    804  O   LEU C  23      10.138   8.912  -0.331  1.00 88.86           O  
ATOM    805  CG  LEU C  23       8.843   6.758  -4.048  1.00 88.86           C  
ATOM    806  CD1 LEU C  23       7.656   5.850  -4.352  1.00 88.86           C  
ATOM    807  CD2 LEU C  23       8.557   8.187  -4.496  1.00 88.86           C  
ATOM    808  N   GLU C  24      10.751   6.832   0.183  1.00 91.60           N  
ATOM    809  CA  GLU C  24      10.767   7.113   1.615  1.00 91.60           C  
ATOM    810  C   GLU C  24      11.816   8.166   1.960  1.00 91.60           C  
ATOM    811  CB  GLU C  24      11.026   5.832   2.411  1.00 91.60           C  
ATOM    812  O   GLU C  24      11.578   9.035   2.801  1.00 91.60           O  
ATOM    813  CG  GLU C  24      10.781   5.977   3.906  1.00 91.60           C  
ATOM    814  CD  GLU C  24      10.969   4.678   4.674  1.00 91.60           C  
ATOM    815  OE1 GLU C  24      10.793   4.674   5.913  1.00 91.60           O  
ATOM    816  OE2 GLU C  24      11.297   3.656   4.031  1.00 91.60           O  
ATOM    817  N   GLU C  25      12.929   8.124   1.250  1.00 90.80           N  
ATOM    818  CA  GLU C  25      13.981   9.110   1.478  1.00 90.80           C  
ATOM    819  C   GLU C  25      13.555  10.494   0.998  1.00 90.80           C  
ATOM    820  CB  GLU C  25      15.276   8.687   0.780  1.00 90.80           C  
ATOM    821  O   GLU C  25      13.787  11.493   1.682  1.00 90.80           O  
ATOM    822  CG  GLU C  25      16.015   7.559   1.485  1.00 90.80           C  
ATOM    823  CD  GLU C  25      17.216   7.049   0.705  1.00 90.80           C  
ATOM    824  OE1 GLU C  25      17.880   6.094   1.168  1.00 90.80           O  
ATOM    825  OE2 GLU C  25      17.496   7.609  -0.379  1.00 90.80           O  
ATOM    826  N   ARG C  26      12.873  10.558  -0.139  1.00 90.35           N  
ATOM    827  CA  ARG C  26      12.373  11.822  -0.670  1.00 90.35           C  
ATOM    828  C   ARG C  26      11.297  12.410   0.236  1.00 90.35           C  
ATOM    829  CB  ARG C  26      11.820  11.630  -2.084  1.00 90.35           C  
ATOM    830  O   ARG C  26      11.234  13.626   0.426  1.00 90.35           O  
ATOM    831  CG  ARG C  26      12.891  11.404  -3.139  1.00 90.35           C  
ATOM    832  CD  ARG C  26      12.287  11.020  -4.483  1.00 90.35           C  
ATOM    833  NE  ARG C  26      11.530  12.122  -5.068  1.00 90.35           N  
ATOM    834  NH1 ARG C  26      10.680  10.881  -6.821  1.00 90.35           N  
ATOM    835  NH2 ARG C  26      10.137  13.098  -6.612  1.00 90.35           N  
ATOM    836  CZ  ARG C  26      10.784  12.031  -6.166  1.00 90.35           C  
ATOM    837  N   LEU C  27      10.505  11.608   0.834  1.00 87.90           N  
ATOM    838  CA  LEU C  27       9.451  12.043   1.744  1.00 87.90           C  
ATOM    839  C   LEU C  27      10.044  12.649   3.012  1.00 87.90           C  
ATOM    840  CB  LEU C  27       8.536  10.870   2.105  1.00 87.90           C  
ATOM    841  O   LEU C  27       9.532  13.645   3.528  1.00 87.90           O  
ATOM    842  CG  LEU C  27       7.291  11.209   2.927  1.00 87.90           C  
ATOM    843  CD1 LEU C  27       6.361  12.119   2.131  1.00 87.90           C  
ATOM    844  CD2 LEU C  27       6.568   9.936   3.353  1.00 87.90           C  
ATOM    845  N   LYS C  28      11.080  12.066   3.485  1.00 88.87           N  
ATOM    846  CA  LYS C  28      11.749  12.580   4.676  1.00 88.87           C  
ATOM    847  C   LYS C  28      12.281  13.992   4.443  1.00 88.87           C  
ATOM    848  CB  LYS C  28      12.892  11.652   5.093  1.00 88.87           C  
ATOM    849  O   LYS C  28      12.145  14.862   5.305  1.00 88.87           O  
ATOM    850  CG  LYS C  28      12.433  10.382   5.794  1.00 88.87           C  
ATOM    851  CD  LYS C  28      13.615   9.513   6.205  1.00 88.87           C  
ATOM    852  CE  LYS C  28      13.156   8.178   6.776  1.00 88.87           C  
ATOM    853  NZ  LYS C  28      14.310   7.281   7.084  1.00 88.87           N  
ATOM    854  N   GLU C  29      12.783  14.273   3.189  1.00 88.92           N  
ATOM    855  CA  GLU C  29      13.309  15.591   2.848  1.00 88.92           C  
ATOM    856  C   GLU C  29      12.186  16.614   2.707  1.00 88.92           C  
ATOM    857  CB  GLU C  29      14.126  15.526   1.555  1.00 88.92           C  
ATOM    858  O   GLU C  29      12.304  17.744   3.186  1.00 88.92           O  
ATOM    859  CG  GLU C  29      15.469  14.826   1.711  1.00 88.92           C  
ATOM    860  CD  GLU C  29      16.220  14.671   0.398  1.00 88.92           C  
ATOM    861  OE1 GLU C  29      17.314  14.062   0.393  1.00 88.92           O  
ATOM    862  OE2 GLU C  29      15.712  15.164  -0.634  1.00 88.92           O  
ATOM    863  N   LEU C  30      11.071  16.162   2.189  1.00 85.60           N  
ATOM    864  CA  LEU C  30       9.920  17.032   1.974  1.00 85.60           C  
ATOM    865  C   LEU C  30       9.270  17.412   3.300  1.00 85.60           C  
ATOM    866  CB  LEU C  30       8.894  16.348   1.067  1.00 85.60           C  
ATOM    867  O   LEU C  30       8.797  18.539   3.465  1.00 85.60           O  
ATOM    868  CG  LEU C  30       7.661  17.173   0.695  1.00 85.60           C  
ATOM    869  CD1 LEU C  30       8.076  18.453  -0.022  1.00 85.60           C  
ATOM    870  CD2 LEU C  30       6.709  16.353  -0.170  1.00 85.60           C  
ATOM    871  N   LYS C  31       9.251  16.550   4.165  1.00 88.27           N  
ATOM    872  CA  LYS C  31       8.680  16.818   5.482  1.00 88.27           C  
ATOM    873  C   LYS C  31       9.388  17.986   6.162  1.00 88.27           C  
ATOM    874  CB  LYS C  31       8.758  15.572   6.365  1.00 88.27           C  
ATOM    875  O   LYS C  31       8.746  18.821   6.801  1.00 88.27           O  
ATOM    876  CG  LYS C  31       8.014  15.701   7.686  1.00 88.27           C  
ATOM    877  CD  LYS C  31       8.129  14.431   8.519  1.00 88.27           C  
ATOM    878  CE  LYS C  31       7.594  14.636   9.930  1.00 88.27           C  
ATOM    879  NZ  LYS C  31       7.771  13.415  10.772  1.00 88.27           N  
ATOM    880  N   LYS C  32      10.678  18.100   5.999  1.00 85.63           N  
ATOM    881  CA  LYS C  32      11.460  19.182   6.590  1.00 85.63           C  
ATOM    882  C   LYS C  32      11.093  20.528   5.971  1.00 85.63           C  
ATOM    883  CB  LYS C  32      12.957  18.918   6.419  1.00 85.63           C  
ATOM    884  O   LYS C  32      11.003  21.537   6.673  1.00 85.63           O  
ATOM    885  CG  LYS C  32      13.487  17.780   7.281  1.00 85.63           C  
ATOM    886  CD  LYS C  32      14.990  17.603   7.109  1.00 85.63           C  
ATOM    887  CE  LYS C  32      15.504  16.399   7.888  1.00 85.63           C  
ATOM    888  NZ  LYS C  32      16.964  16.179   7.667  1.00 85.63           N  
ATOM    889  N   GLU C  33      10.733  20.476   4.719  1.00 83.97           N  
ATOM    890  CA  GLU C  33      10.397  21.692   3.984  1.00 83.97           C  
ATOM    891  C   GLU C  33       8.980  22.158   4.307  1.00 83.97           C  
ATOM    892  CB  GLU C  33      10.546  21.468   2.477  1.00 83.97           C  
ATOM    893  O   GLU C  33       8.708  23.360   4.337  1.00 83.97           O  
ATOM    894  CG  GLU C  33      11.984  21.262   2.025  1.00 83.97           C  
ATOM    895  CD  GLU C  33      12.114  21.008   0.532  1.00 83.97           C  
ATOM    896  OE1 GLU C  33      13.248  20.786   0.050  1.00 83.97           O  
ATOM    897  OE2 GLU C  33      11.073  21.032  -0.162  1.00 83.97           O  
ATOM    898  N   LEU C  34       8.045  21.214   4.793  1.00 82.08           N  
ATOM    899  CA  LEU C  34       6.631  21.512   4.988  1.00 82.08           C  
ATOM    900  C   LEU C  34       6.367  21.988   6.413  1.00 82.08           C  
ATOM    901  CB  LEU C  34       5.776  20.280   4.683  1.00 82.08           C  
ATOM    902  O   LEU C  34       5.302  22.538   6.701  1.00 82.08           O  
ATOM    903  CG  LEU C  34       5.616  19.914   3.207  1.00 82.08           C  
ATOM    904  CD1 LEU C  34       4.956  18.546   3.068  1.00 82.08           C  
ATOM    905  CD2 LEU C  34       4.807  20.980   2.476  1.00 82.08           C  
ATOM    906  N   GLU C  35       7.187  21.756   7.230  1.00 80.54           N  
ATOM    907  CA  GLU C  35       7.008  22.143   8.626  1.00 80.54           C  
ATOM    908  C   GLU C  35       6.808  23.649   8.761  1.00 80.54           C  
ATOM    909  CB  GLU C  35       8.206  21.694   9.467  1.00 80.54           C  
ATOM    910  O   GLU C  35       6.121  24.111   9.675  1.00 80.54           O  
ATOM    911  CG  GLU C  35       8.193  20.213   9.815  1.00 80.54           C  
ATOM    912  CD  GLU C  35       9.370  19.789  10.679  1.00 80.54           C  
ATOM    913  OE1 GLU C  35       9.419  18.612  11.103  1.00 80.54           O  
ATOM    914  OE2 GLU C  35      10.249  20.641  10.935  1.00 80.54           O  
ATOM    915  N   LYS C  36       6.906  24.621   7.950  1.00 76.94           N  
ATOM    916  CA  LYS C  36       6.685  26.062   8.025  1.00 76.94           C  
ATOM    917  C   LYS C  36       5.486  26.479   7.178  1.00 76.94           C  
ATOM    918  CB  LYS C  36       7.934  26.821   7.574  1.00 76.94           C  
ATOM    919  O   LYS C  36       4.522  25.723   7.042  1.00 76.94           O  
ATOM    920  CG  LYS C  36       9.161  26.560   8.435  1.00 76.94           C  
ATOM    921  CD  LYS C  36      10.374  27.328   7.927  1.00 76.94           C  
ATOM    922  CE  LYS C  36      11.621  27.009   8.741  1.00 76.94           C  
ATOM    923  NZ  LYS C  36      12.835  27.671   8.178  1.00 76.94           N  
ATOM    924  N   SER C  37       5.174  26.826   6.791  1.00 75.26           N  
ATOM    925  CA  SER C  37       4.139  27.200   5.833  1.00 75.26           C  
ATOM    926  C   SER C  37       4.563  26.872   4.405  1.00 75.26           C  
ATOM    927  CB  SER C  37       3.815  28.691   5.948  1.00 75.26           C  
ATOM    928  O   SER C  37       5.431  27.541   3.841  1.00 75.26           O  
ATOM    929  OG  SER C  37       3.289  28.994   7.228  1.00 75.26           O  
ATOM    930  N   PRO C  38       3.778  25.858   4.038  1.00 76.61           N  
ATOM    931  CA  PRO C  38       4.243  25.419   2.720  1.00 76.61           C  
ATOM    932  C   PRO C  38       4.022  26.472   1.636  1.00 76.61           C  
ATOM    933  CB  PRO C  38       3.402  24.170   2.448  1.00 76.61           C  
ATOM    934  O   PRO C  38       2.978  27.129   1.612  1.00 76.61           O  
ATOM    935  CG  PRO C  38       2.219  24.300   3.352  1.00 76.61           C  
ATOM    936  CD  PRO C  38       2.587  25.208   4.491  1.00 76.61           C  
ATOM    937  N   SER C  39       4.911  26.598   1.006  1.00 82.01           N  
ATOM    938  CA  SER C  39       4.767  27.386  -0.213  1.00 82.01           C  
ATOM    939  C   SER C  39       4.031  26.601  -1.294  1.00 82.01           C  
ATOM    940  CB  SER C  39       6.137  27.824  -0.733  1.00 82.01           C  
ATOM    941  O   SER C  39       3.875  25.383  -1.187  1.00 82.01           O  
ATOM    942  OG  SER C  39       6.846  26.723  -1.275  1.00 82.01           O  
ATOM    943  N   GLN C  40       3.515  27.233  -2.274  1.00 86.18           N  
ATOM    944  CA  GLN C  40       2.877  26.595  -3.421  1.00 86.18           C  
ATOM    945  C   GLN C  40       3.814  25.587  -4.080  1.00 86.18           C  
ATOM    946  CB  GLN C  40       2.433  27.645  -4.441  1.00 86.18           C  
ATOM    947  O   GLN C  40       3.377  24.522  -4.521  1.00 86.18           O  
ATOM    948  CG  GLN C  40       1.155  28.376  -4.054  1.00 86.18           C  
ATOM    949  CD  GLN C  40       0.643  29.285  -5.155  1.00 86.18           C  
ATOM    950  NE2 GLN C  40      -0.622  29.680  -5.058  1.00 86.18           N  
ATOM    951  OE1 GLN C  40       1.378  29.632  -6.085  1.00 86.18           O  
ATOM    952  N   GLU C  41       5.003  25.942  -4.090  1.00 87.56           N  
ATOM    953  CA  GLU C  41       5.997  25.049  -4.678  1.00 87.56           C  
ATOM    954  C   GLU C  41       6.124  23.759  -3.873  1.00 87.56           C  
ATOM    955  CB  GLU C  41       7.356  25.746  -4.774  1.00 87.56           C  
ATOM    956  O   GLU C  41       6.223  22.671  -4.445  1.00 87.56           O  
ATOM    957  CG  GLU C  41       8.362  25.013  -5.650  1.00 87.56           C  
ATOM    958  CD  GLU C  41       9.660  25.781  -5.843  1.00 87.56           C  
ATOM    959  OE1 GLU C  41      10.586  25.253  -6.500  1.00 87.56           O  
ATOM    960  OE2 GLU C  41       9.753  26.920  -5.333  1.00 87.56           O  
ATOM    961  N   GLU C  42       6.106  23.824  -2.685  1.00 87.51           N  
ATOM    962  CA  GLU C  42       6.200  22.664  -1.804  1.00 87.51           C  
ATOM    963  C   GLU C  42       4.974  21.765  -1.942  1.00 87.51           C  
ATOM    964  CB  GLU C  42       6.366  23.107  -0.348  1.00 87.51           C  
ATOM    965  O   GLU C  42       5.094  20.539  -1.937  1.00 87.51           O  
ATOM    966  CG  GLU C  42       7.732  23.703  -0.038  1.00 87.51           C  
ATOM    967  CD  GLU C  42       7.795  24.383   1.320  1.00 87.51           C  
ATOM    968  OE1 GLU C  42       8.913  24.584   1.847  1.00 87.51           O  
ATOM    969  OE2 GLU C  42       6.718  24.719   1.862  1.00 87.51           O  
ATOM    970  N   LEU C  43       3.921  22.354  -2.122  1.00 85.53           N  
ATOM    971  CA  LEU C  43       2.697  21.584  -2.313  1.00 85.53           C  
ATOM    972  C   LEU C  43       2.741  20.808  -3.625  1.00 85.53           C  
ATOM    973  CB  LEU C  43       1.475  22.507  -2.294  1.00 85.53           C  
ATOM    974  O   LEU C  43       2.291  19.662  -3.689  1.00 85.53           O  
ATOM    975  CG  LEU C  43       1.025  23.007  -0.921  1.00 85.53           C  
ATOM    976  CD1 LEU C  43      -0.001  24.125  -1.074  1.00 85.53           C  
ATOM    977  CD2 LEU C  43       0.453  21.860  -0.095  1.00 85.53           C  
ATOM    978  N   LYS C  44       3.285  21.513  -4.617  1.00 87.43           N  
ATOM    979  CA  LYS C  44       3.440  20.837  -5.902  1.00 87.43           C  
ATOM    980  C   LYS C  44       4.358  19.625  -5.777  1.00 87.43           C  
ATOM    981  CB  LYS C  44       3.987  21.803  -6.954  1.00 87.43           C  
ATOM    982  O   LYS C  44       4.085  18.571  -6.355  1.00 87.43           O  
ATOM    983  CG  LYS C  44       2.954  22.784  -7.489  1.00 87.43           C  
ATOM    984  CD  LYS C  44       3.545  23.685  -8.566  1.00 87.43           C  
ATOM    985  CE  LYS C  44       2.540  24.728  -9.037  1.00 87.43           C  
ATOM    986  NZ  LYS C  44       3.138  25.662 -10.037  1.00 87.43           N  
ATOM    987  N   LYS C  45       5.380  19.762  -4.965  1.00 87.07           N  
ATOM    988  CA  LYS C  45       6.303  18.653  -4.742  1.00 87.07           C  
ATOM    989  C   LYS C  45       5.621  17.510  -3.997  1.00 87.07           C  
ATOM    990  CB  LYS C  45       7.532  19.126  -3.964  1.00 87.07           C  
ATOM    991  O   LYS C  45       5.846  16.338  -4.306  1.00 87.07           O  
ATOM    992  CG  LYS C  45       8.497  19.970  -4.784  1.00 87.07           C  
ATOM    993  CD  LYS C  45       9.708  20.392  -3.961  1.00 87.07           C  
ATOM    994  CE  LYS C  45      10.623  21.320  -4.748  1.00 87.07           C  
ATOM    995  NZ  LYS C  45      11.766  21.807  -3.918  1.00 87.07           N  
ATOM    996  N   PHE C  46       4.867  17.879  -3.089  1.00 84.60           N  
ATOM    997  CA  PHE C  46       4.119  16.889  -2.323  1.00 84.60           C  
ATOM    998  C   PHE C  46       3.170  16.111  -3.226  1.00 84.60           C  
ATOM    999  CB  PHE C  46       3.335  17.562  -1.192  1.00 84.60           C  
ATOM   1000  O   PHE C  46       3.093  14.883  -3.143  1.00 84.60           O  
ATOM   1001  CG  PHE C  46       2.450  16.619  -0.423  1.00 84.60           C  
ATOM   1002  CD1 PHE C  46       1.079  16.593  -0.646  1.00 84.60           C  
ATOM   1003  CD2 PHE C  46       2.989  15.759   0.524  1.00 84.60           C  
ATOM   1004  CE1 PHE C  46       0.257  15.722   0.065  1.00 84.60           C  
ATOM   1005  CE2 PHE C  46       2.174  14.885   1.239  1.00 84.60           C  
ATOM   1006  CZ  PHE C  46       0.808  14.869   1.008  1.00 84.60           C  
ATOM   1007  N   ILE C  47       2.428  16.812  -4.104  1.00 86.34           N  
ATOM   1008  CA  ILE C  47       1.475  16.181  -5.010  1.00 86.34           C  
ATOM   1009  C   ILE C  47       2.211  15.234  -5.955  1.00 86.34           C  
ATOM   1010  CB  ILE C  47       0.681  17.233  -5.817  1.00 86.34           C  
ATOM   1011  O   ILE C  47       1.736  14.129  -6.230  1.00 86.34           O  
ATOM   1012  CG1 ILE C  47      -0.261  18.015  -4.895  1.00 86.34           C  
ATOM   1013  CG2 ILE C  47      -0.096  16.566  -6.956  1.00 86.34           C  
ATOM   1014  CD1 ILE C  47      -0.946  19.197  -5.567  1.00 86.34           C  
ATOM   1015  N   LYS C  48       3.387  15.651  -6.361  1.00 87.85           N  
ATOM   1016  CA  LYS C  48       4.183  14.789  -7.230  1.00 87.85           C  
ATOM   1017  C   LYS C  48       4.590  13.507  -6.508  1.00 87.85           C  
ATOM   1018  CB  LYS C  48       5.426  15.529  -7.727  1.00 87.85           C  
ATOM   1019  O   LYS C  48       4.516  12.417  -7.079  1.00 87.85           O  
ATOM   1020  CG  LYS C  48       6.233  14.757  -8.760  1.00 87.85           C  
ATOM   1021  CD  LYS C  48       7.390  15.588  -9.300  1.00 87.85           C  
ATOM   1022  CE  LYS C  48       8.225  14.802 -10.301  1.00 87.85           C  
ATOM   1023  NZ  LYS C  48       9.377  15.603 -10.812  1.00 87.85           N  
ATOM   1024  N   LEU C  49       4.975  13.674  -5.234  1.00 86.84           N  
ATOM   1025  CA  LEU C  49       5.359  12.512  -4.439  1.00 86.84           C  
ATOM   1026  C   LEU C  49       4.173  11.576  -4.234  1.00 86.84           C  
ATOM   1027  CB  LEU C  49       5.918  12.951  -3.083  1.00 86.84           C  
ATOM   1028  O   LEU C  49       4.313  10.356  -4.342  1.00 86.84           O  
ATOM   1029  CG  LEU C  49       6.478  11.843  -2.190  1.00 86.84           C  
ATOM   1030  CD1 LEU C  49       7.646  11.145  -2.879  1.00 86.84           C  
ATOM   1031  CD2 LEU C  49       6.908  12.409  -0.841  1.00 86.84           C  
ATOM   1032  N   ALA C  50       3.063  12.090  -3.979  1.00 87.27           N  
ATOM   1033  CA  ALA C  50       1.851  11.291  -3.819  1.00 87.27           C  
ATOM   1034  C   ALA C  50       1.534  10.514  -5.093  1.00 87.27           C  
ATOM   1035  CB  ALA C  50       0.672  12.183  -3.436  1.00 87.27           C  
ATOM   1036  O   ALA C  50       1.153   9.342  -5.035  1.00 87.27           O  
ATOM   1037  N   GLN C  51       1.763  11.161  -6.190  1.00 89.87           N  
ATOM   1038  CA  GLN C  51       1.504  10.508  -7.469  1.00 89.87           C  
ATOM   1039  C   GLN C  51       2.455   9.335  -7.691  1.00 89.87           C  
ATOM   1040  CB  GLN C  51       1.628  11.509  -8.619  1.00 89.87           C  
ATOM   1041  O   GLN C  51       2.047   8.283  -8.188  1.00 89.87           O  
ATOM   1042  CG  GLN C  51       0.457  12.477  -8.720  1.00 89.87           C  
ATOM   1043  CD  GLN C  51       0.647  13.517  -9.808  1.00 89.87           C  
ATOM   1044  NE2 GLN C  51      -0.428  13.833 -10.521  1.00 89.87           N  
ATOM   1045  OE1 GLN C  51       1.752  14.032 -10.006  1.00 89.87           O  
ATOM   1046  N   GLU C  52       3.603   9.488  -7.332  1.00 89.24           N  
ATOM   1047  CA  GLU C  52       4.580   8.413  -7.473  1.00 89.24           C  
ATOM   1048  C   GLU C  52       4.237   7.233  -6.569  1.00 89.24           C  
ATOM   1049  CB  GLU C  52       5.990   8.922  -7.161  1.00 89.24           C  
ATOM   1050  O   GLU C  52       4.390   6.075  -6.965  1.00 89.24           O  
ATOM   1051  CG  GLU C  52       6.540   9.886  -8.202  1.00 89.24           C  
ATOM   1052  CD  GLU C  52       7.928  10.406  -7.864  1.00 89.24           C  
ATOM   1053  OE1 GLU C  52       8.495  11.187  -8.662  1.00 89.24           O  
ATOM   1054  OE2 GLU C  52       8.453  10.030  -6.792  1.00 89.24           O  
ATOM   1055  N   LEU C  53       3.799   7.495  -5.400  1.00 88.35           N  
ATOM   1056  CA  LEU C  53       3.399   6.443  -4.473  1.00 88.35           C  
ATOM   1057  C   LEU C  53       2.195   5.675  -5.009  1.00 88.35           C  
ATOM   1058  CB  LEU C  53       3.070   7.035  -3.100  1.00 88.35           C  
ATOM   1059  O   LEU C  53       2.130   4.450  -4.885  1.00 88.35           O  
ATOM   1060  CG  LEU C  53       4.264   7.406  -2.218  1.00 88.35           C  
ATOM   1061  CD1 LEU C  53       3.811   8.273  -1.049  1.00 88.35           C  
ATOM   1062  CD2 LEU C  53       4.969   6.150  -1.717  1.00 88.35           C  
ATOM   1063  N   ILE C  54       1.298   6.361  -5.583  1.00 90.43           N  
ATOM   1064  CA  ILE C  54       0.112   5.736  -6.156  1.00 90.43           C  
ATOM   1065  C   ILE C  54       0.517   4.815  -7.305  1.00 90.43           C  
ATOM   1066  CB  ILE C  54      -0.902   6.793  -6.648  1.00 90.43           C  
ATOM   1067  O   ILE C  54      -0.009   3.708  -7.436  1.00 90.43           O  
ATOM   1068  CG1 ILE C  54      -1.555   7.502  -5.457  1.00 90.43           C  
ATOM   1069  CG2 ILE C  54      -1.960   6.148  -7.549  1.00 90.43           C  
ATOM   1070  CD1 ILE C  54      -2.393   8.714  -5.841  1.00 90.43           C  
ATOM   1071  N   LYS C  55       1.474   5.202  -8.019  1.00 91.03           N  
ATOM   1072  CA  LYS C  55       1.967   4.376  -9.117  1.00 91.03           C  
ATOM   1073  C   LYS C  55       2.599   3.088  -8.596  1.00 91.03           C  
ATOM   1074  CB  LYS C  55       2.980   5.152  -9.959  1.00 91.03           C  
ATOM   1075  O   LYS C  55       2.398   2.016  -9.169  1.00 91.03           O  
ATOM   1076  CG  LYS C  55       3.420   4.427 -11.223  1.00 91.03           C  
ATOM   1077  CD  LYS C  55       4.384   5.272 -12.046  1.00 91.03           C  
ATOM   1078  CE  LYS C  55       4.895   4.514 -13.263  1.00 91.03           C  
ATOM   1079  NZ  LYS C  55       5.850   5.334 -14.066  1.00 91.03           N  
ATOM   1080  N   LEU C  56       3.337   3.285  -7.524  1.00 90.68           N  
ATOM   1081  CA  LEU C  56       3.951   2.107  -6.922  1.00 90.68           C  
ATOM   1082  C   LEU C  56       2.889   1.145  -6.402  1.00 90.68           C  
ATOM   1083  CB  LEU C  56       4.889   2.515  -5.782  1.00 90.68           C  
ATOM   1084  O   LEU C  56       3.010  -0.071  -6.571  1.00 90.68           O  
ATOM   1085  CG  LEU C  56       6.225   3.136  -6.192  1.00 90.68           C  
ATOM   1086  CD1 LEU C  56       7.007   3.574  -4.958  1.00 90.68           C  
ATOM   1087  CD2 LEU C  56       7.039   2.152  -7.025  1.00 90.68           C  
ATOM   1088  N   THR C  57       1.859   1.589  -5.780  1.00 91.79           N  
ATOM   1089  CA  THR C  57       0.756   0.772  -5.286  1.00 91.79           C  
ATOM   1090  C   THR C  57       0.074   0.033  -6.434  1.00 91.79           C  
ATOM   1091  CB  THR C  57      -0.280   1.627  -4.534  1.00 91.79           C  
ATOM   1092  O   THR C  57      -0.249  -1.150  -6.314  1.00 91.79           O  
ATOM   1093  CG2 THR C  57      -1.434   0.770  -4.023  1.00 91.79           C  
ATOM   1094  OG1 THR C  57       0.355   2.267  -3.421  1.00 91.79           O  
ATOM   1095  N   LEU C  58      -0.067   0.741  -7.515  1.00 93.22           N  
ATOM   1096  CA  LEU C  58      -0.687   0.127  -8.684  1.00 93.22           C  
ATOM   1097  C   LEU C  58       0.151  -1.040  -9.194  1.00 93.22           C  
ATOM   1098  CB  LEU C  58      -0.872   1.162  -9.797  1.00 93.22           C  
ATOM   1099  O   LEU C  58      -0.388  -2.096  -9.531  1.00 93.22           O  
ATOM   1100  CG  LEU C  58      -1.641   0.695 -11.035  1.00 93.22           C  
ATOM   1101  CD1 LEU C  58      -3.067   0.309 -10.659  1.00 93.22           C  
ATOM   1102  CD2 LEU C  58      -1.639   1.781 -12.106  1.00 93.22           C  
ATOM   1103  N   GLU C  59       1.449  -0.884  -9.250  1.00 92.67           N  
ATOM   1104  CA  GLU C  59       2.329  -1.951  -9.716  1.00 92.67           C  
ATOM   1105  C   GLU C  59       2.291  -3.149  -8.773  1.00 92.67           C  
ATOM   1106  CB  GLU C  59       3.765  -1.439  -9.858  1.00 92.67           C  
ATOM   1107  O   GLU C  59       2.302  -4.298  -9.219  1.00 92.67           O  
ATOM   1108  CG  GLU C  59       3.970  -0.502 -11.040  1.00 92.67           C  
ATOM   1109  CD  GLU C  59       5.412  -0.048 -11.203  1.00 92.67           C  
ATOM   1110  OE1 GLU C  59       5.675   0.849 -12.036  1.00 92.67           O  
ATOM   1111  OE2 GLU C  59       6.285  -0.595 -10.493  1.00 92.67           O  
ATOM   1112  N   LEU C  60       2.272  -2.855  -7.548  1.00 92.05           N  
ATOM   1113  CA  LEU C  60       2.188  -3.925  -6.560  1.00 92.05           C  
ATOM   1114  C   LEU C  60       0.886  -4.705  -6.712  1.00 92.05           C  
ATOM   1115  CB  LEU C  60       2.293  -3.356  -5.143  1.00 92.05           C  
ATOM   1116  O   LEU C  60       0.879  -5.934  -6.616  1.00 92.05           O  
ATOM   1117  CG  LEU C  60       2.327  -4.376  -4.004  1.00 92.05           C  
ATOM   1118  CD1 LEU C  60       3.546  -5.282  -4.139  1.00 92.05           C  
ATOM   1119  CD2 LEU C  60       2.327  -3.669  -2.653  1.00 92.05           C  
ATOM   1120  N   ILE C  61      -0.213  -4.083  -6.918  1.00 92.81           N  
ATOM   1121  CA  ILE C  61      -1.511  -4.719  -7.118  1.00 92.81           C  
ATOM   1122  C   ILE C  61      -1.463  -5.610  -8.357  1.00 92.81           C  
ATOM   1123  CB  ILE C  61      -2.639  -3.673  -7.253  1.00 92.81           C  
ATOM   1124  O   ILE C  61      -1.962  -6.738  -8.339  1.00 92.81           O  
ATOM   1125  CG1 ILE C  61      -2.938  -3.031  -5.893  1.00 92.81           C  
ATOM   1126  CG2 ILE C  61      -3.899  -4.310  -7.846  1.00 92.81           C  
ATOM   1127  CD1 ILE C  61      -3.962  -1.906  -5.951  1.00 92.81           C  
ATOM   1128  N   GLU C  62      -0.741  -5.156  -9.378  1.00 93.87           N  
ATOM   1129  CA  GLU C  62      -0.623  -5.942 -10.602  1.00 93.87           C  
ATOM   1130  C   GLU C  62       0.174  -7.221 -10.363  1.00 93.87           C  
ATOM   1131  CB  GLU C  62       0.031  -5.114 -11.712  1.00 93.87           C  
ATOM   1132  O   GLU C  62      -0.192  -8.289 -10.857  1.00 93.87           O  
ATOM   1133  CG  GLU C  62      -0.891  -4.069 -12.324  1.00 93.87           C  
ATOM   1134  CD  GLU C  62      -0.187  -3.156 -13.315  1.00 93.87           C  
ATOM   1135  OE1 GLU C  62      -0.852  -2.275 -13.906  1.00 93.87           O  
ATOM   1136  OE2 GLU C  62       1.038  -3.323 -13.503  1.00 93.87           O  
ATOM   1137  N   LEU C  63       1.172  -7.068  -9.648  1.00 92.74           N  
ATOM   1138  CA  LEU C  63       1.990  -8.239  -9.349  1.00 92.74           C  
ATOM   1139  C   LEU C  63       1.218  -9.235  -8.491  1.00 92.74           C  
ATOM   1140  CB  LEU C  63       3.280  -7.824  -8.637  1.00 92.74           C  
ATOM   1141  O   LEU C  63       1.320 -10.447  -8.695  1.00 92.74           O  
ATOM   1142  CG  LEU C  63       4.308  -7.071  -9.481  1.00 92.74           C  
ATOM   1143  CD1 LEU C  63       5.472  -6.609  -8.610  1.00 92.74           C  
ATOM   1144  CD2 LEU C  63       4.805  -7.946 -10.627  1.00 92.74           C  
ATOM   1145  N   SER C  64       0.460  -8.778  -7.508  1.00 91.87           N  
ATOM   1146  CA  SER C  64      -0.373  -9.639  -6.675  1.00 91.87           C  
ATOM   1147  C   SER C  64      -1.414 -10.377  -7.511  1.00 91.87           C  
ATOM   1148  CB  SER C  64      -1.069  -8.821  -5.586  1.00 91.87           C  
ATOM   1149  O   SER C  64      -1.673 -11.560  -7.285  1.00 91.87           O  
ATOM   1150  OG  SER C  64      -0.121  -8.276  -4.684  1.00 91.87           O  
ATOM   1151  N   LEU C  65      -1.945  -9.677  -8.505  1.00 93.60           N  
ATOM   1152  CA  LEU C  65      -2.925 -10.298  -9.389  1.00 93.60           C  
ATOM   1153  C   LEU C  65      -2.290 -11.421 -10.202  1.00 93.60           C  
ATOM   1154  CB  LEU C  65      -3.537  -9.255 -10.328  1.00 93.60           C  
ATOM   1155  O   LEU C  65      -2.868 -12.503 -10.330  1.00 93.60           O  
ATOM   1156  CG  LEU C  65      -4.603  -8.341  -9.723  1.00 93.60           C  
ATOM   1157  CD1 LEU C  65      -4.913  -7.188 -10.673  1.00 93.60           C  
ATOM   1158  CD2 LEU C  65      -5.867  -9.132  -9.404  1.00 93.60           C  
ATOM   1159  N   ARG C  66      -1.127 -11.212 -10.731  1.00 92.76           N  
ATOM   1160  CA  ARG C  66      -0.429 -12.220 -11.523  1.00 92.76           C  
ATOM   1161  C   ARG C  66      -0.090 -13.442 -10.676  1.00 92.76           C  
ATOM   1162  CB  ARG C  66       0.847 -11.636 -12.134  1.00 92.76           C  
ATOM   1163  O   ARG C  66      -0.209 -14.578 -11.140  1.00 92.76           O  
ATOM   1164  CG  ARG C  66       0.595 -10.685 -13.293  1.00 92.76           C  
ATOM   1165  CD  ARG C  66       1.883 -10.031 -13.776  1.00 92.76           C  
ATOM   1166  NE  ARG C  66       2.732 -10.978 -14.492  1.00 92.76           N  
ATOM   1167  NH1 ARG C  66       4.490  -9.506 -14.774  1.00 92.76           N  
ATOM   1168  NH2 ARG C  66       4.638 -11.644 -15.588  1.00 92.76           N  
ATOM   1169  CZ  ARG C  66       3.951 -10.707 -14.950  1.00 92.76           C  
ATOM   1170  N   LEU C  67       0.302 -13.180  -9.471  1.00 92.29           N  
ATOM   1171  CA  LEU C  67       0.639 -14.269  -8.561  1.00 92.29           C  
ATOM   1172  C   LEU C  67      -0.589 -15.119  -8.252  1.00 92.29           C  
ATOM   1173  CB  LEU C  67       1.232 -13.718  -7.261  1.00 92.29           C  
ATOM   1174  O   LEU C  67      -0.519 -16.350  -8.274  1.00 92.29           O  
ATOM   1175  CG  LEU C  67       1.673 -14.753  -6.225  1.00 92.29           C  
ATOM   1176  CD1 LEU C  67       2.757 -15.655  -6.806  1.00 92.29           C  
ATOM   1177  CD2 LEU C  67       2.166 -14.064  -4.957  1.00 92.29           C  
ATOM   1178  N   ILE C  68      -1.735 -14.498  -7.920  1.00 92.38           N  
ATOM   1179  CA  ILE C  68      -2.971 -15.208  -7.608  1.00 92.38           C  
ATOM   1180  C   ILE C  68      -3.403 -16.046  -8.809  1.00 92.38           C  
ATOM   1181  CB  ILE C  68      -4.098 -14.230  -7.204  1.00 92.38           C  
ATOM   1182  O   ILE C  68      -3.826 -17.194  -8.652  1.00 92.38           O  
ATOM   1183  CG1 ILE C  68      -3.824 -13.643  -5.815  1.00 92.38           C  
ATOM   1184  CG2 ILE C  68      -5.460 -14.929  -7.245  1.00 92.38           C  
ATOM   1185  CD1 ILE C  68      -4.809 -12.561  -5.394  1.00 92.38           C  
ATOM   1186  N   GLU C  69      -3.172 -15.520 -10.039  1.00 93.26           N  
ATOM   1187  CA  GLU C  69      -3.529 -16.251 -11.250  1.00 93.26           C  
ATOM   1188  C   GLU C  69      -2.673 -17.504 -11.411  1.00 93.26           C  
ATOM   1189  CB  GLU C  69      -3.385 -15.354 -12.482  1.00 93.26           C  
ATOM   1190  O   GLU C  69      -3.171 -18.555 -11.820  1.00 93.26           O  
ATOM   1191  CG  GLU C  69      -4.489 -14.316 -12.620  1.00 93.26           C  
ATOM   1192  CD  GLU C  69      -4.262 -13.346 -13.768  1.00 93.26           C  
ATOM   1193  OE1 GLU C  69      -5.144 -12.497 -14.029  1.00 93.26           O  
ATOM   1194  OE2 GLU C  69      -3.193 -13.436 -14.412  1.00 93.26           O  
ATOM   1195  N   LEU C  70      -1.422 -17.355 -11.094  1.00 90.32           N  
ATOM   1196  CA  LEU C  70      -0.517 -18.495 -11.184  1.00 90.32           C  
ATOM   1197  C   LEU C  70      -0.880 -19.560 -10.155  1.00 90.32           C  
ATOM   1198  CB  LEU C  70       0.933 -18.047 -10.982  1.00 90.32           C  
ATOM   1199  O   LEU C  70      -0.808 -20.757 -10.442  1.00 90.32           O  
ATOM   1200  CG  LEU C  70       1.570 -17.271 -12.135  1.00 90.32           C  
ATOM   1201  CD1 LEU C  70       2.933 -16.727 -11.719  1.00 90.32           C  
ATOM   1202  CD2 LEU C  70       1.696 -18.156 -13.371  1.00 90.32           C  
ATOM   1203  N   LEU C  71      -1.351 -19.137  -8.909  1.00 88.69           N  
ATOM   1204  CA  LEU C  71      -1.721 -20.058  -7.840  1.00 88.69           C  
ATOM   1205  C   LEU C  71      -3.014 -20.793  -8.178  1.00 88.69           C  
ATOM   1206  CB  LEU C  71      -1.878 -19.306  -6.515  1.00 88.69           C  
ATOM   1207  O   LEU C  71      -3.183 -21.959  -7.816  1.00 88.69           O  
ATOM   1208  CG  LEU C  71      -0.589 -18.809  -5.860  1.00 88.69           C  
ATOM   1209  CD1 LEU C  71      -0.911 -17.939  -4.650  1.00 88.69           C  
ATOM   1210  CD2 LEU C  71       0.296 -19.985  -5.460  1.00 88.69           C  
ATOM   1211  N   LEU C  72      -3.894 -20.069  -8.878  1.00 89.65           N  
ATOM   1212  CA  LEU C  72      -5.180 -20.664  -9.225  1.00 89.65           C  
ATOM   1213  C   LEU C  72      -5.049 -21.570 -10.444  1.00 89.65           C  
ATOM   1214  CB  LEU C  72      -6.220 -19.573  -9.495  1.00 89.65           C  
ATOM   1215  O   LEU C  72      -5.886 -22.449 -10.662  1.00 89.65           O  
ATOM   1216  CG  LEU C  72      -6.722 -18.798  -8.275  1.00 89.65           C  
ATOM   1217  CD1 LEU C  72      -7.612 -17.640  -8.713  1.00 89.65           C  
ATOM   1218  CD2 LEU C  72      -7.471 -19.725  -7.324  1.00 89.65           C  
ATOM   1219  N   GLY C  73      -4.072 -21.552 -11.192  1.00 78.21           N  
ATOM   1220  CA  GLY C  73      -3.847 -22.444 -12.318  1.00 78.21           C  
ATOM   1221  C   GLY C  73      -4.658 -22.071 -13.545  1.00 78.21           C  
ATOM   1222  O   GLY C  73      -5.027 -22.939 -14.339  1.00 78.21           O  
TER    1223      GLY C  73                                                      
ATOM   1224  N   ASP D   1      10.953 -19.619   8.330  1.00 66.27           N  
ATOM   1225  CA  ASP D   1       9.996 -18.960   7.446  1.00 66.27           C  
ATOM   1226  C   ASP D   1       8.727 -18.571   8.203  1.00 66.27           C  
ATOM   1227  CB  ASP D   1       9.646 -19.865   6.263  1.00 66.27           C  
ATOM   1228  O   ASP D   1       8.129 -17.529   7.928  1.00 66.27           O  
ATOM   1229  CG  ASP D   1       8.992 -19.115   5.116  1.00 66.27           C  
ATOM   1230  OD1 ASP D   1       8.686 -19.737   4.076  1.00 66.27           O  
ATOM   1231  OD2 ASP D   1       8.783 -17.890   5.252  1.00 66.27           O  
ATOM   1232  N   GLU D   2       8.380 -19.445   9.106  1.00 86.64           N  
ATOM   1233  CA  GLU D   2       7.227 -19.181   9.961  1.00 86.64           C  
ATOM   1234  C   GLU D   2       7.471 -17.971  10.858  1.00 86.64           C  
ATOM   1235  CB  GLU D   2       6.896 -20.409  10.813  1.00 86.64           C  
ATOM   1236  O   GLU D   2       6.573 -17.151  11.061  1.00 86.64           O  
ATOM   1237  CG  GLU D   2       5.614 -20.269  11.621  1.00 86.64           C  
ATOM   1238  CD  GLU D   2       5.248 -21.530  12.388  1.00 86.64           C  
ATOM   1239  OE1 GLU D   2       4.341 -21.474  13.250  1.00 86.64           O  
ATOM   1240  OE2 GLU D   2       5.874 -22.581  12.127  1.00 86.64           O  
ATOM   1241  N   GLU D   3       8.626 -17.871  11.394  1.00 91.15           N  
ATOM   1242  CA  GLU D   3       8.957 -16.758  12.279  1.00 91.15           C  
ATOM   1243  C   GLU D   3       8.943 -15.431  11.526  1.00 91.15           C  
ATOM   1244  CB  GLU D   3      10.325 -16.979  12.931  1.00 91.15           C  
ATOM   1245  O   GLU D   3       8.462 -14.422  12.046  1.00 91.15           O  
ATOM   1246  CG  GLU D   3      10.305 -17.980  14.077  1.00 91.15           C  
ATOM   1247  CD  GLU D   3      11.685 -18.263  14.650  1.00 91.15           C  
ATOM   1248  OE1 GLU D   3      11.795 -19.078  15.594  1.00 91.15           O  
ATOM   1249  OE2 GLU D   3      12.664 -17.664  14.151  1.00 91.15           O  
ATOM   1250  N   GLU D   4       9.391 -15.457  10.369  1.00 90.76           N  
ATOM   1251  CA  GLU D   4       9.403 -14.252   9.545  1.00 90.76           C  
ATOM   1252  C   GLU D   4       7.986 -13.774   9.246  1.00 90.76           C  
ATOM   1253  CB  GLU D   4      10.162 -14.501   8.239  1.00 90.76           C  
ATOM   1254  O   GLU D   4       7.700 -12.576   9.318  1.00 90.76           O  
ATOM   1255  CG  GLU D   4      10.310 -13.262   7.368  1.00 90.76           C  
ATOM   1256  CD  GLU D   4      11.119 -13.509   6.105  1.00 90.76           C  
ATOM   1257  OE1 GLU D   4      11.333 -12.554   5.324  1.00 90.76           O  
ATOM   1258  OE2 GLU D   4      11.542 -14.668   5.894  1.00 90.76           O  
ATOM   1259  N   VAL D   5       7.180 -14.705   8.975  1.00 90.59           N  
ATOM   1260  CA  VAL D   5       5.798 -14.367   8.651  1.00 90.59           C  
ATOM   1261  C   VAL D   5       5.108 -13.777   9.879  1.00 90.59           C  
ATOM   1262  CB  VAL D   5       5.017 -15.600   8.142  1.00 90.59           C  
ATOM   1263  O   VAL D   5       4.351 -12.810   9.768  1.00 90.59           O  
ATOM   1264  CG1 VAL D   5       3.535 -15.269   7.974  1.00 90.59           C  
ATOM   1265  CG2 VAL D   5       5.609 -16.099   6.825  1.00 90.59           C  
ATOM   1266  N   LYS D   6       5.423 -14.257  11.060  1.00 91.86           N  
ATOM   1267  CA  LYS D   6       4.816 -13.748  12.287  1.00 91.86           C  
ATOM   1268  C   LYS D   6       5.284 -12.325  12.581  1.00 91.86           C  
ATOM   1269  CB  LYS D   6       5.145 -14.662  13.467  1.00 91.86           C  
ATOM   1270  O   LYS D   6       4.495 -11.486  13.023  1.00 91.86           O  
ATOM   1271  CG  LYS D   6       4.336 -15.951  13.496  1.00 91.86           C  
ATOM   1272  CD  LYS D   6       4.652 -16.782  14.733  1.00 91.86           C  
ATOM   1273  CE  LYS D   6       3.878 -18.093  14.739  1.00 91.86           C  
ATOM   1274  NZ  LYS D   6       4.231 -18.939  15.918  1.00 91.86           N  
ATOM   1275  N   GLU D   7       6.452 -12.096  12.309  1.00 92.50           N  
ATOM   1276  CA  GLU D   7       6.995 -10.760  12.536  1.00 92.50           C  
ATOM   1277  C   GLU D   7       6.388  -9.746  11.571  1.00 92.50           C  
ATOM   1278  CB  GLU D   7       8.520 -10.769  12.399  1.00 92.50           C  
ATOM   1279  O   GLU D   7       6.024  -8.639  11.973  1.00 92.50           O  
ATOM   1280  CG  GLU D   7       9.241 -11.380  13.592  1.00 92.50           C  
ATOM   1281  CD  GLU D   7      10.748 -11.460  13.406  1.00 92.50           C  
ATOM   1282  OE1 GLU D   7      11.444 -11.976  14.309  1.00 92.50           O  
ATOM   1283  OE2 GLU D   7      11.236 -11.001  12.349  1.00 92.50           O  
ATOM   1284  N   VAL D   8       6.259 -10.108  10.299  1.00 91.91           N  
ATOM   1285  CA  VAL D   8       5.666  -9.228   9.296  1.00 91.91           C  
ATOM   1286  C   VAL D   8       4.204  -8.959   9.644  1.00 91.91           C  
ATOM   1287  CB  VAL D   8       5.774  -9.830   7.877  1.00 91.91           C  
ATOM   1288  O   VAL D   8       3.728  -7.828   9.517  1.00 91.91           O  
ATOM   1289  CG1 VAL D   8       4.966  -9.005   6.878  1.00 91.91           C  
ATOM   1290  CG2 VAL D   8       7.237  -9.917   7.445  1.00 91.91           C  
ATOM   1291  N   ALA D   9       3.619 -10.012  10.130  1.00 92.97           N  
ATOM   1292  CA  ALA D   9       2.213  -9.866  10.498  1.00 92.97           C  
ATOM   1293  C   ALA D   9       2.049  -8.890  11.659  1.00 92.97           C  
ATOM   1294  CB  ALA D   9       1.615 -11.224  10.861  1.00 92.97           C  
ATOM   1295  O   ALA D   9       1.138  -8.058  11.655  1.00 92.97           O  
ATOM   1296  N   LYS D  10       2.864  -8.935  12.679  1.00 93.88           N  
ATOM   1297  CA  LYS D  10       2.815  -8.035  13.827  1.00 93.88           C  
ATOM   1298  C   LYS D  10       3.053  -6.588  13.402  1.00 93.88           C  
ATOM   1299  CB  LYS D  10       3.847  -8.448  14.878  1.00 93.88           C  
ATOM   1300  O   LYS D  10       2.310  -5.689  13.800  1.00 93.88           O  
ATOM   1301  CG  LYS D  10       3.790  -7.628  16.158  1.00 93.88           C  
ATOM   1302  CD  LYS D  10       4.852  -8.073  17.155  1.00 93.88           C  
ATOM   1303  CE  LYS D  10       4.877  -7.175  18.385  1.00 93.88           C  
ATOM   1304  NZ  LYS D  10       5.946  -7.581  19.345  1.00 93.88           N  
ATOM   1305  N   GLU D  11       4.044  -6.394  12.588  1.00 93.63           N  
ATOM   1306  CA  GLU D  11       4.365  -5.054  12.105  1.00 93.63           C  
ATOM   1307  C   GLU D  11       3.242  -4.496  11.237  1.00 93.63           C  
ATOM   1308  CB  GLU D  11       5.680  -5.066  11.321  1.00 93.63           C  
ATOM   1309  O   GLU D  11       2.893  -3.318  11.345  1.00 93.63           O  
ATOM   1310  CG  GLU D  11       6.191  -3.680  10.957  1.00 93.63           C  
ATOM   1311  CD  GLU D  11       7.560  -3.701  10.295  1.00 93.63           C  
ATOM   1312  OE1 GLU D  11       8.058  -2.623   9.897  1.00 93.63           O  
ATOM   1313  OE2 GLU D  11       8.139  -4.803  10.174  1.00 93.63           O  
ATOM   1314  N   TYR D  12       2.721  -5.352  10.427  1.00 93.69           N  
ATOM   1315  CA  TYR D  12       1.631  -4.947   9.547  1.00 93.69           C  
ATOM   1316  C   TYR D  12       0.413  -4.512  10.353  1.00 93.69           C  
ATOM   1317  CB  TYR D  12       1.250  -6.090   8.601  1.00 93.69           C  
ATOM   1318  O   TYR D  12      -0.187  -3.472  10.070  1.00 93.69           O  
ATOM   1319  CG  TYR D  12       0.229  -5.702   7.560  1.00 93.69           C  
ATOM   1320  CD1 TYR D  12      -1.123  -5.981   7.744  1.00 93.69           C  
ATOM   1321  CD2 TYR D  12       0.614  -5.057   6.390  1.00 93.69           C  
ATOM   1322  CE1 TYR D  12      -2.068  -5.627   6.786  1.00 93.69           C  
ATOM   1323  CE2 TYR D  12      -0.321  -4.698   5.425  1.00 93.69           C  
ATOM   1324  OH  TYR D  12      -2.588  -4.633   4.680  1.00 93.69           O  
ATOM   1325  CZ  TYR D  12      -1.658  -4.986   5.632  1.00 93.69           C  
ATOM   1326  N   ARG D  13       0.099  -5.207  11.392  1.00 94.06           N  
ATOM   1327  CA  ARG D  13      -1.059  -4.884  12.219  1.00 94.06           C  
ATOM   1328  C   ARG D  13      -0.870  -3.545  12.925  1.00 94.06           C  
ATOM   1329  CB  ARG D  13      -1.310  -5.988  13.248  1.00 94.06           C  
ATOM   1330  O   ARG D  13      -1.808  -2.751  13.022  1.00 94.06           O  
ATOM   1331  CG  ARG D  13      -1.926  -7.248  12.661  1.00 94.06           C  
ATOM   1332  CD  ARG D  13      -2.431  -8.188  13.747  1.00 94.06           C  
ATOM   1333  NE  ARG D  13      -1.331  -8.764  14.515  1.00 94.06           N  
ATOM   1334  NH1 ARG D  13      -1.090 -10.624  13.166  1.00 94.06           N  
ATOM   1335  NH2 ARG D  13       0.271 -10.340  14.990  1.00 94.06           N  
ATOM   1336  CZ  ARG D  13      -0.719  -9.908  14.222  1.00 94.06           C  
ATOM   1337  N   GLU D  14       0.305  -3.282  13.323  1.00 94.09           N  
ATOM   1338  CA  GLU D  14       0.592  -2.021  14.000  1.00 94.09           C  
ATOM   1339  C   GLU D  14       0.485  -0.841  13.038  1.00 94.09           C  
ATOM   1340  CB  GLU D  14       1.983  -2.057  14.637  1.00 94.09           C  
ATOM   1341  O   GLU D  14      -0.088   0.195  13.379  1.00 94.09           O  
ATOM   1342  CG  GLU D  14       2.066  -2.925  15.884  1.00 94.09           C  
ATOM   1343  CD  GLU D  14       3.481  -3.070  16.421  1.00 94.09           C  
ATOM   1344  OE1 GLU D  14       3.663  -3.684  17.497  1.00 94.09           O  
ATOM   1345  OE2 GLU D  14       4.417  -2.565  15.760  1.00 94.09           O  
ATOM   1346  N   GLU D  15       1.027  -0.990  11.807  1.00 93.25           N  
ATOM   1347  CA  GLU D  15       0.974   0.075  10.810  1.00 93.25           C  
ATOM   1348  C   GLU D  15      -0.460   0.338  10.359  1.00 93.25           C  
ATOM   1349  CB  GLU D  15       1.850  -0.274   9.604  1.00 93.25           C  
ATOM   1350  O   GLU D  15      -0.841   1.487  10.123  1.00 93.25           O  
ATOM   1351  CG  GLU D  15       3.341  -0.280   9.908  1.00 93.25           C  
ATOM   1352  CD  GLU D  15       3.855   1.057  10.418  1.00 93.25           C  
ATOM   1353  OE1 GLU D  15       4.790   1.070  11.251  1.00 93.25           O  
ATOM   1354  OE2 GLU D  15       3.319   2.099   9.981  1.00 93.25           O  
ATOM   1355  N   VAL D  16      -1.227  -0.708  10.318  1.00 93.78           N  
ATOM   1356  CA  VAL D  16      -2.630  -0.568   9.942  1.00 93.78           C  
ATOM   1357  C   VAL D  16      -3.376   0.224  11.013  1.00 93.78           C  
ATOM   1358  CB  VAL D  16      -3.301  -1.944   9.731  1.00 93.78           C  
ATOM   1359  O   VAL D  16      -4.195   1.090  10.696  1.00 93.78           O  
ATOM   1360  CG1 VAL D  16      -4.819  -1.798   9.653  1.00 93.78           C  
ATOM   1361  CG2 VAL D  16      -2.759  -2.614   8.470  1.00 93.78           C  
ATOM   1362  N   ARG D  17      -3.080  -0.075  12.286  1.00 94.21           N  
ATOM   1363  CA  ARG D  17      -3.706   0.654  13.385  1.00 94.21           C  
ATOM   1364  C   ARG D  17      -3.388   2.143  13.306  1.00 94.21           C  
ATOM   1365  CB  ARG D  17      -3.248   0.092  14.733  1.00 94.21           C  
ATOM   1366  O   ARG D  17      -4.283   2.982  13.428  1.00 94.21           O  
ATOM   1367  CG  ARG D  17      -3.943   0.720  15.930  1.00 94.21           C  
ATOM   1368  CD  ARG D  17      -3.347   0.238  17.245  1.00 94.21           C  
ATOM   1369  NE  ARG D  17      -1.954   0.650  17.389  1.00 94.21           N  
ATOM   1370  NH1 ARG D  17      -2.444   2.731  18.265  1.00 94.21           N  
ATOM   1371  NH2 ARG D  17      -0.262   2.096  17.957  1.00 94.21           N  
ATOM   1372  CZ  ARG D  17      -1.556   1.825  17.870  1.00 94.21           C  
ATOM   1373  N   LYS D  18      -2.120   2.555  13.088  1.00 93.19           N  
ATOM   1374  CA  LYS D  18      -1.694   3.948  12.986  1.00 93.19           C  
ATOM   1375  C   LYS D  18      -2.344   4.636  11.789  1.00 93.19           C  
ATOM   1376  CB  LYS D  18      -0.171   4.037  12.878  1.00 93.19           C  
ATOM   1377  O   LYS D  18      -2.741   5.800  11.876  1.00 93.19           O  
ATOM   1378  CG  LYS D  18       0.563   3.678  14.162  1.00 93.19           C  
ATOM   1379  CD  LYS D  18       2.073   3.766  13.986  1.00 93.19           C  
ATOM   1380  CE  LYS D  18       2.811   3.286  15.229  1.00 93.19           C  
ATOM   1381  NZ  LYS D  18       4.290   3.272  15.024  1.00 93.19           N  
ATOM   1382  N   PHE D  19      -2.528   3.857  10.730  1.00 93.39           N  
ATOM   1383  CA  PHE D  19      -3.146   4.376   9.516  1.00 93.39           C  
ATOM   1384  C   PHE D  19      -4.612   4.717   9.758  1.00 93.39           C  
ATOM   1385  CB  PHE D  19      -3.025   3.362   8.374  1.00 93.39           C  
ATOM   1386  O   PHE D  19      -5.066   5.810   9.413  1.00 93.39           O  
ATOM   1387  CG  PHE D  19      -3.461   3.898   7.037  1.00 93.39           C  
ATOM   1388  CD1 PHE D  19      -4.786   3.801   6.632  1.00 93.39           C  
ATOM   1389  CD2 PHE D  19      -2.544   4.500   6.185  1.00 93.39           C  
ATOM   1390  CE1 PHE D  19      -5.192   4.296   5.395  1.00 93.39           C  
ATOM   1391  CE2 PHE D  19      -2.942   4.998   4.948  1.00 93.39           C  
ATOM   1392  CZ  PHE D  19      -4.267   4.894   4.554  1.00 93.39           C  
ATOM   1393  N   LYS D  20      -5.329   3.888  10.465  1.00 93.25           N  
ATOM   1394  CA  LYS D  20      -6.752   4.095  10.721  1.00 93.25           C  
ATOM   1395  C   LYS D  20      -6.974   5.261  11.680  1.00 93.25           C  
ATOM   1396  CB  LYS D  20      -7.387   2.823  11.285  1.00 93.25           C  
ATOM   1397  O   LYS D  20      -7.913   6.041  11.509  1.00 93.25           O  
ATOM   1398  CG  LYS D  20      -7.565   1.712  10.260  1.00 93.25           C  
ATOM   1399  CD  LYS D  20      -8.294   0.515  10.855  1.00 93.25           C  
ATOM   1400  CE  LYS D  20      -8.562  -0.556   9.806  1.00 93.25           C  
ATOM   1401  NZ  LYS D  20      -9.222  -1.758  10.397  1.00 93.25           N  
ATOM   1402  N   GLU D  21      -6.053   5.373  12.624  1.00 93.23           N  
ATOM   1403  CA  GLU D  21      -6.157   6.477  13.572  1.00 93.23           C  
ATOM   1404  C   GLU D  21      -5.928   7.820  12.884  1.00 93.23           C  
ATOM   1405  CB  GLU D  21      -5.159   6.298  14.719  1.00 93.23           C  
ATOM   1406  O   GLU D  21      -6.616   8.800  13.178  1.00 93.23           O  
ATOM   1407  CG  GLU D  21      -5.562   5.228  15.723  1.00 93.23           C  
ATOM   1408  CD  GLU D  21      -4.504   4.973  16.785  1.00 93.23           C  
ATOM   1409  OE1 GLU D  21      -4.752   4.161  17.706  1.00 93.23           O  
ATOM   1410  OE2 GLU D  21      -3.419   5.590  16.696  1.00 93.23           O  
ATOM   1411  N   THR D  22      -4.982   7.884  11.924  1.00 91.83           N  
ATOM   1412  CA  THR D  22      -4.686   9.110  11.191  1.00 91.83           C  
ATOM   1413  C   THR D  22      -5.851   9.493  10.283  1.00 91.83           C  
ATOM   1414  CB  THR D  22      -3.403   8.964  10.352  1.00 91.83           C  
ATOM   1415  O   THR D  22      -6.200  10.670  10.174  1.00 91.83           O  
ATOM   1416  CG2 THR D  22      -3.080  10.257   9.611  1.00 91.83           C  
ATOM   1417  OG1 THR D  22      -2.308   8.636  11.217  1.00 91.83           O  
ATOM   1418  N   ILE D  23      -6.494   8.467   9.650  1.00 92.19           N  
ATOM   1419  CA  ILE D  23      -7.648   8.715   8.793  1.00 92.19           C  
ATOM   1420  C   ILE D  23      -8.790   9.299   9.622  1.00 92.19           C  
ATOM   1421  CB  ILE D  23      -8.109   7.425   8.079  1.00 92.19           C  
ATOM   1422  O   ILE D  23      -9.453  10.248   9.195  1.00 92.19           O  
ATOM   1423  CG1 ILE D  23      -7.131   7.055   6.959  1.00 92.19           C  
ATOM   1424  CG2 ILE D  23      -9.531   7.589   7.533  1.00 92.19           C  
ATOM   1425  CD1 ILE D  23      -7.477   5.761   6.236  1.00 92.19           C  
ATOM   1426  N   LYS D  24      -8.958   8.775  10.829  1.00 92.73           N  
ATOM   1427  CA  LYS D  24      -9.997   9.277  11.724  1.00 92.73           C  
ATOM   1428  C   LYS D  24      -9.739  10.732  12.104  1.00 92.73           C  
ATOM   1429  CB  LYS D  24     -10.084   8.414  12.984  1.00 92.73           C  
ATOM   1430  O   LYS D  24     -10.659  11.553  12.098  1.00 92.73           O  
ATOM   1431  CG  LYS D  24     -11.243   8.775  13.902  1.00 92.73           C  
ATOM   1432  CD  LYS D  24     -11.289   7.869  15.126  1.00 92.73           C  
ATOM   1433  CE  LYS D  24     -12.389   8.288  16.092  1.00 92.73           C  
ATOM   1434  NZ  LYS D  24     -12.396   7.443  17.323  1.00 92.73           N  
ATOM   1435  N   GLU D  25      -8.512  11.044  12.467  1.00 92.13           N  
ATOM   1436  CA  GLU D  25      -8.140  12.407  12.834  1.00 92.13           C  
ATOM   1437  C   GLU D  25      -8.364  13.371  11.672  1.00 92.13           C  
ATOM   1438  CB  GLU D  25      -6.680  12.463  13.289  1.00 92.13           C  
ATOM   1439  O   GLU D  25      -8.868  14.479  11.867  1.00 92.13           O  
ATOM   1440  CG  GLU D  25      -6.238  13.838  13.770  1.00 92.13           C  
ATOM   1441  CD  GLU D  25      -4.830  13.848  14.344  1.00 92.13           C  
ATOM   1442  OE1 GLU D  25      -4.335  14.936  14.718  1.00 92.13           O  
ATOM   1443  OE2 GLU D  25      -4.216  12.760  14.419  1.00 92.13           O  
ATOM   1444  N   ILE D  26      -8.046  12.975  10.409  1.00 91.15           N  
ATOM   1445  CA  ILE D  26      -8.204  13.806   9.221  1.00 91.15           C  
ATOM   1446  C   ILE D  26      -9.685  14.088   8.981  1.00 91.15           C  
ATOM   1447  CB  ILE D  26      -7.578  13.137   7.976  1.00 91.15           C  
ATOM   1448  O   ILE D  26     -10.073  15.232   8.730  1.00 91.15           O  
ATOM   1449  CG1 ILE D  26      -6.048  13.162   8.069  1.00 91.15           C  
ATOM   1450  CG2 ILE D  26      -8.060  13.823   6.695  1.00 91.15           C  
ATOM   1451  CD1 ILE D  26      -5.348  12.358   6.982  1.00 91.15           C  
ATOM   1452  N   ARG D  27     -10.468  13.146   9.182  1.00 92.08           N  
ATOM   1453  CA  ARG D  27     -11.902  13.308   8.964  1.00 92.08           C  
ATOM   1454  C   ARG D  27     -12.500  14.289   9.968  1.00 92.08           C  
ATOM   1455  CB  ARG D  27     -12.617  11.959   9.060  1.00 92.08           C  
ATOM   1456  O   ARG D  27     -13.342  15.116   9.609  1.00 92.08           O  
ATOM   1457  CG  ARG D  27     -12.419  11.069   7.843  1.00 92.08           C  
ATOM   1458  CD  ARG D  27     -13.149   9.742   7.990  1.00 92.08           C  
ATOM   1459  NE  ARG D  27     -13.021   8.920   6.790  1.00 92.08           N  
ATOM   1460  NH1 ARG D  27     -13.418   6.916   7.869  1.00 92.08           N  
ATOM   1461  NH2 ARG D  27     -13.015   6.948   5.612  1.00 92.08           N  
ATOM   1462  CZ  ARG D  27     -13.151   7.597   6.760  1.00 92.08           C  
ATOM   1463  N   GLU D  28     -12.041  14.211  11.199  1.00 91.63           N  
ATOM   1464  CA  GLU D  28     -12.537  15.100  12.245  1.00 91.63           C  
ATOM   1465  C   GLU D  28     -12.112  16.543  11.991  1.00 91.63           C  
ATOM   1466  CB  GLU D  28     -12.045  14.641  13.620  1.00 91.63           C  
ATOM   1467  O   GLU D  28     -12.906  17.470  12.164  1.00 91.63           O  
ATOM   1468  CG  GLU D  28     -12.745  13.393  14.139  1.00 91.63           C  
ATOM   1469  CD  GLU D  28     -12.182  12.895  15.461  1.00 91.63           C  
ATOM   1470  OE1 GLU D  28     -12.748  11.940  16.040  1.00 91.63           O  
ATOM   1471  OE2 GLU D  28     -11.168  13.466  15.922  1.00 91.63           O  
ATOM   1472  N   ARG D  29     -10.886  16.699  11.503  1.00 91.30           N  
ATOM   1473  CA  ARG D  29     -10.369  18.040  11.250  1.00 91.30           C  
ATOM   1474  C   ARG D  29     -11.048  18.670  10.039  1.00 91.30           C  
ATOM   1475  CB  ARG D  29      -8.854  18.002  11.040  1.00 91.30           C  
ATOM   1476  O   ARG D  29     -11.289  19.879  10.014  1.00 91.30           O  
ATOM   1477  CG  ARG D  29      -8.063  17.730  12.310  1.00 91.30           C  
ATOM   1478  CD  ARG D  29      -6.578  18.009  12.120  1.00 91.30           C  
ATOM   1479  NE  ARG D  29      -5.819  17.738  13.338  1.00 91.30           N  
ATOM   1480  NH1 ARG D  29      -3.886  18.774  12.610  1.00 91.30           N  
ATOM   1481  NH2 ARG D  29      -3.963  17.809  14.688  1.00 91.30           N  
ATOM   1482  CZ  ARG D  29      -4.558  18.107  13.542  1.00 91.30           C  
ATOM   1483  N   ILE D  30     -11.471  17.844   8.957  1.00 88.89           N  
ATOM   1484  CA  ILE D  30     -12.194  18.344   7.793  1.00 88.89           C  
ATOM   1485  C   ILE D  30     -13.574  18.842   8.217  1.00 88.89           C  
ATOM   1486  CB  ILE D  30     -12.328  17.259   6.701  1.00 88.89           C  
ATOM   1487  O   ILE D  30     -14.016  19.909   7.785  1.00 88.89           O  
ATOM   1488  CG1 ILE D  30     -10.967  16.984   6.051  1.00 88.89           C  
ATOM   1489  CG2 ILE D  30     -13.364  17.673   5.651  1.00 88.89           C  
ATOM   1490  CD1 ILE D  30     -10.969  15.808   5.084  1.00 88.89           C  
ATOM   1491  N   LYS D  31     -14.132  18.183   9.168  1.00 89.55           N  
ATOM   1492  CA  LYS D  31     -15.464  18.546   9.643  1.00 89.55           C  
ATOM   1493  C   LYS D  31     -15.429  19.849  10.437  1.00 89.55           C  
ATOM   1494  CB  LYS D  31     -16.052  17.425  10.502  1.00 89.55           C  
ATOM   1495  O   LYS D  31     -16.355  20.659  10.352  1.00 89.55           O  
ATOM   1496  CG  LYS D  31     -16.582  16.245   9.701  1.00 89.55           C  
ATOM   1497  CD  LYS D  31     -17.189  15.181  10.607  1.00 89.55           C  
ATOM   1498  CE  LYS D  31     -17.577  13.934   9.825  1.00 89.55           C  
ATOM   1499  NZ  LYS D  31     -18.137  12.874  10.716  1.00 89.55           N  
ATOM   1500  N   ARG D  32     -14.303  20.144  11.163  1.00 89.16           N  
ATOM   1501  CA  ARG D  32     -14.184  21.312  12.030  1.00 89.16           C  
ATOM   1502  C   ARG D  32     -13.667  22.519  11.255  1.00 89.16           C  
ATOM   1503  CB  ARG D  32     -13.259  21.012  13.212  1.00 89.16           C  
ATOM   1504  O   ARG D  32     -13.668  23.640  11.768  1.00 89.16           O  
ATOM   1505  CG  ARG D  32     -13.861  20.071  14.243  1.00 89.16           C  
ATOM   1506  CD  ARG D  32     -12.917  19.838  15.414  1.00 89.16           C  
ATOM   1507  NE  ARG D  32     -13.432  18.823  16.328  1.00 89.16           N  
ATOM   1508  NH1 ARG D  32     -11.573  18.819  17.700  1.00 89.16           N  
ATOM   1509  NH2 ARG D  32     -13.344  17.438  18.158  1.00 89.16           N  
ATOM   1510  CZ  ARG D  32     -12.782  18.362  17.393  1.00 89.16           C  
ATOM   1511  N   GLY D  33     -13.223  22.385   9.853  1.00 83.43           N  
ATOM   1512  CA  GLY D  33     -12.686  23.469   9.046  1.00 83.43           C  
ATOM   1513  C   GLY D  33     -11.290  23.890   9.465  1.00 83.43           C  
ATOM   1514  O   GLY D  33     -11.008  25.083   9.593  1.00 83.43           O  
ATOM   1515  N   SER D  34     -10.475  22.943   9.629  1.00 82.54           N  
ATOM   1516  CA  SER D  34      -9.109  23.243  10.045  1.00 82.54           C  
ATOM   1517  C   SER D  34      -8.350  23.991   8.954  1.00 82.54           C  
ATOM   1518  CB  SER D  34      -8.363  21.957  10.405  1.00 82.54           C  
ATOM   1519  O   SER D  34      -8.701  23.904   7.775  1.00 82.54           O  
ATOM   1520  OG  SER D  34      -8.931  21.351  11.554  1.00 82.54           O  
ATOM   1521  N   ASN D  35      -7.498  24.820   9.306  1.00 82.49           N  
ATOM   1522  CA  ASN D  35      -6.678  25.595   8.381  1.00 82.49           C  
ATOM   1523  C   ASN D  35      -5.861  24.690   7.463  1.00 82.49           C  
ATOM   1524  CB  ASN D  35      -5.755  26.545   9.149  1.00 82.49           C  
ATOM   1525  O   ASN D  35      -5.563  23.548   7.815  1.00 82.49           O  
ATOM   1526  CG  ASN D  35      -4.610  25.822   9.830  1.00 82.49           C  
ATOM   1527  ND2 ASN D  35      -4.177  26.341  10.973  1.00 82.49           N  
ATOM   1528  OD1 ASN D  35      -4.117  24.806   9.333  1.00 82.49           O  
ATOM   1529  N   GLU D  36      -5.521  25.050   6.558  1.00 85.63           N  
ATOM   1530  CA  GLU D  36      -4.854  24.384   5.443  1.00 85.63           C  
ATOM   1531  C   GLU D  36      -3.502  23.817   5.869  1.00 85.63           C  
ATOM   1532  CB  GLU D  36      -4.673  25.349   4.269  1.00 85.63           C  
ATOM   1533  O   GLU D  36      -3.148  22.697   5.496  1.00 85.63           O  
ATOM   1534  CG  GLU D  36      -4.201  24.678   2.988  1.00 85.63           C  
ATOM   1535  CD  GLU D  36      -4.055  25.644   1.823  1.00 85.63           C  
ATOM   1536  OE1 GLU D  36      -3.479  25.257   0.781  1.00 85.63           O  
ATOM   1537  OE2 GLU D  36      -4.521  26.798   1.953  1.00 85.63           O  
ATOM   1538  N   LYS D  37      -2.823  24.589   6.714  1.00 86.27           N  
ATOM   1539  CA  LYS D  37      -1.489  24.172   7.138  1.00 86.27           C  
ATOM   1540  C   LYS D  37      -1.549  22.886   7.956  1.00 86.27           C  
ATOM   1541  CB  LYS D  37      -0.813  25.279   7.949  1.00 86.27           C  
ATOM   1542  O   LYS D  37      -0.750  21.972   7.745  1.00 86.27           O  
ATOM   1543  CG  LYS D  37       0.660  25.026   8.233  1.00 86.27           C  
ATOM   1544  CD  LYS D  37       1.287  26.182   9.002  1.00 86.27           C  
ATOM   1545  CE  LYS D  37       2.726  25.877   9.397  1.00 86.27           C  
ATOM   1546  NZ  LYS D  37       3.336  26.996  10.175  1.00 86.27           N  
ATOM   1547  N   GLU D  38      -2.422  22.836   8.847  1.00 87.08           N  
ATOM   1548  CA  GLU D  38      -2.577  21.656   9.692  1.00 87.08           C  
ATOM   1549  C   GLU D  38      -3.003  20.441   8.872  1.00 87.08           C  
ATOM   1550  CB  GLU D  38      -3.593  21.921  10.806  1.00 87.08           C  
ATOM   1551  O   GLU D  38      -2.527  19.329   9.108  1.00 87.08           O  
ATOM   1552  CG  GLU D  38      -3.067  22.818  11.917  1.00 87.08           C  
ATOM   1553  CD  GLU D  38      -4.099  23.104  12.996  1.00 87.08           C  
ATOM   1554  OE1 GLU D  38      -3.736  23.681  14.046  1.00 87.08           O  
ATOM   1555  OE2 GLU D  38      -5.281  22.748  12.790  1.00 87.08           O  
ATOM   1556  N   MET D  39      -3.825  20.685   7.880  1.00 87.94           N  
ATOM   1557  CA  MET D  39      -4.305  19.600   7.028  1.00 87.94           C  
ATOM   1558  C   MET D  39      -3.167  19.015   6.199  1.00 87.94           C  
ATOM   1559  CB  MET D  39      -5.423  20.092   6.108  1.00 87.94           C  
ATOM   1560  O   MET D  39      -3.076  17.797   6.033  1.00 87.94           O  
ATOM   1561  CG  MET D  39      -6.753  20.297   6.816  1.00 87.94           C  
ATOM   1562  SD  MET D  39      -7.325  18.788   7.689  1.00 87.94           S  
ATOM   1563  CE  MET D  39      -7.676  17.712   6.271  1.00 87.94           C  
ATOM   1564  N   ILE D  40      -2.320  19.846   5.744  1.00 85.93           N  
ATOM   1565  CA  ILE D  40      -1.199  19.393   4.929  1.00 85.93           C  
ATOM   1566  C   ILE D  40      -0.275  18.511   5.766  1.00 85.93           C  
ATOM   1567  CB  ILE D  40      -0.412  20.584   4.338  1.00 85.93           C  
ATOM   1568  O   ILE D  40       0.197  17.473   5.295  1.00 85.93           O  
ATOM   1569  CG1 ILE D  40      -1.237  21.281   3.250  1.00 85.93           C  
ATOM   1570  CG2 ILE D  40       0.939  20.118   3.787  1.00 85.93           C  
ATOM   1571  CD1 ILE D  40      -0.620  22.577   2.742  1.00 85.93           C  
ATOM   1572  N   LYS D  41      -0.074  18.908   7.052  1.00 88.11           N  
ATOM   1573  CA  LYS D  41       0.761  18.102   7.939  1.00 88.11           C  
ATOM   1574  C   LYS D  41       0.172  16.707   8.132  1.00 88.11           C  
ATOM   1575  CB  LYS D  41       0.929  18.792   9.293  1.00 88.11           C  
ATOM   1576  O   LYS D  41       0.900  15.713   8.123  1.00 88.11           O  
ATOM   1577  CG  LYS D  41       1.886  19.974   9.271  1.00 88.11           C  
ATOM   1578  CD  LYS D  41       2.065  20.574  10.660  1.00 88.11           C  
ATOM   1579  CE  LYS D  41       2.956  21.809  10.626  1.00 88.11           C  
ATOM   1580  NZ  LYS D  41       3.082  22.439  11.974  1.00 88.11           N  
ATOM   1581  N   LEU D  42      -1.119  16.611   8.272  1.00 89.28           N  
ATOM   1582  CA  LEU D  42      -1.790  15.331   8.474  1.00 89.28           C  
ATOM   1583  C   LEU D  42      -1.734  14.483   7.208  1.00 89.28           C  
ATOM   1584  CB  LEU D  42      -3.246  15.550   8.893  1.00 89.28           C  
ATOM   1585  O   LEU D  42      -1.545  13.266   7.279  1.00 89.28           O  
ATOM   1586  CG  LEU D  42      -3.478  15.984  10.341  1.00 89.28           C  
ATOM   1587  CD1 LEU D  42      -4.936  16.380  10.549  1.00 89.28           C  
ATOM   1588  CD2 LEU D  42      -3.078  14.870  11.303  1.00 89.28           C  
ATOM   1589  N   TYR D  43      -1.811  15.096   6.070  1.00 87.83           N  
ATOM   1590  CA  TYR D  43      -1.747  14.370   4.807  1.00 87.83           C  
ATOM   1591  C   TYR D  43      -0.350  13.807   4.571  1.00 87.83           C  
ATOM   1592  CB  TYR D  43      -2.145  15.282   3.642  1.00 87.83           C  
ATOM   1593  O   TYR D  43      -0.201  12.694   4.062  1.00 87.83           O  
ATOM   1594  CG  TYR D  43      -3.637  15.449   3.485  1.00 87.83           C  
ATOM   1595  CD1 TYR D  43      -4.453  14.359   3.192  1.00 87.83           C  
ATOM   1596  CD2 TYR D  43      -4.234  16.697   3.629  1.00 87.83           C  
ATOM   1597  CE1 TYR D  43      -5.828  14.508   3.044  1.00 87.83           C  
ATOM   1598  CE2 TYR D  43      -5.608  16.858   3.484  1.00 87.83           C  
ATOM   1599  OH  TYR D  43      -7.756  15.913   3.047  1.00 87.83           O  
ATOM   1600  CZ  TYR D  43      -6.395  15.760   3.192  1.00 87.83           C  
ATOM   1601  N   VAL D  44       0.620  14.654   5.000  1.00 89.09           N  
ATOM   1602  CA  VAL D  44       1.992  14.171   4.886  1.00 89.09           C  
ATOM   1603  C   VAL D  44       2.182  12.939   5.769  1.00 89.09           C  
ATOM   1604  CB  VAL D  44       3.013  15.265   5.271  1.00 89.09           C  
ATOM   1605  O   VAL D  44       2.795  11.955   5.349  1.00 89.09           O  
ATOM   1606  CG1 VAL D  44       4.417  14.675   5.394  1.00 89.09           C  
ATOM   1607  CG2 VAL D  44       2.994  16.397   4.245  1.00 89.09           C  
ATOM   1608  N   LYS D  45       1.679  13.002   6.909  1.00 89.18           N  
ATOM   1609  CA  LYS D  45       1.744  11.857   7.813  1.00 89.18           C  
ATOM   1610  C   LYS D  45       1.062  10.636   7.202  1.00 89.18           C  
ATOM   1611  CB  LYS D  45       1.102  12.198   9.158  1.00 89.18           C  
ATOM   1612  O   LYS D  45       1.577   9.520   7.295  1.00 89.18           O  
ATOM   1613  CG  LYS D  45       1.201  11.084  10.191  1.00 89.18           C  
ATOM   1614  CD  LYS D  45       0.639  11.519  11.538  1.00 89.18           C  
ATOM   1615  CE  LYS D  45       0.688  10.389  12.557  1.00 89.18           C  
ATOM   1616  NZ  LYS D  45       0.140  10.812  13.880  1.00 89.18           N  
ATOM   1617  N   LEU D  46      -0.112  10.795   6.621  1.00 90.33           N  
ATOM   1618  CA  LEU D  46      -0.855   9.707   5.994  1.00 90.33           C  
ATOM   1619  C   LEU D  46      -0.045   9.075   4.867  1.00 90.33           C  
ATOM   1620  CB  LEU D  46      -2.195  10.214   5.454  1.00 90.33           C  
ATOM   1621  O   LEU D  46      -0.002   7.849   4.740  1.00 90.33           O  
ATOM   1622  CG  LEU D  46      -3.147   9.154   4.898  1.00 90.33           C  
ATOM   1623  CD1 LEU D  46      -3.643   8.247   6.019  1.00 90.33           C  
ATOM   1624  CD2 LEU D  46      -4.318   9.813   4.177  1.00 90.33           C  
ATOM   1625  N   ILE D  47       0.650   9.894   4.005  1.00 89.14           N  
ATOM   1626  CA  ILE D  47       1.456   9.396   2.896  1.00 89.14           C  
ATOM   1627  C   ILE D  47       2.639   8.596   3.437  1.00 89.14           C  
ATOM   1628  CB  ILE D  47       1.956  10.550   1.998  1.00 89.14           C  
ATOM   1629  O   ILE D  47       3.004   7.560   2.876  1.00 89.14           O  
ATOM   1630  CG1 ILE D  47       0.791  11.150   1.202  1.00 89.14           C  
ATOM   1631  CG2 ILE D  47       3.066  10.064   1.061  1.00 89.14           C  
ATOM   1632  CD1 ILE D  47       1.168  12.375   0.381  1.00 89.14           C  
ATOM   1633  N   GLU D  48       3.159   9.053   4.559  1.00 91.47           N  
ATOM   1634  CA  GLU D  48       4.245   8.314   5.197  1.00 91.47           C  
ATOM   1635  C   GLU D  48       3.783   6.929   5.642  1.00 91.47           C  
ATOM   1636  CB  GLU D  48       4.796   9.094   6.393  1.00 91.47           C  
ATOM   1637  O   GLU D  48       4.488   5.938   5.439  1.00 91.47           O  
ATOM   1638  CG  GLU D  48       5.665  10.281   6.005  1.00 91.47           C  
ATOM   1639  CD  GLU D  48       6.148  11.087   7.200  1.00 91.47           C  
ATOM   1640  OE1 GLU D  48       7.095  11.891   7.047  1.00 91.47           O  
ATOM   1641  OE2 GLU D  48       5.575  10.913   8.298  1.00 91.47           O  
ATOM   1642  N   LEU D  49       2.664   6.864   6.289  1.00 90.94           N  
ATOM   1643  CA  LEU D  49       2.114   5.590   6.738  1.00 90.94           C  
ATOM   1644  C   LEU D  49       1.800   4.685   5.551  1.00 90.94           C  
ATOM   1645  CB  LEU D  49       0.849   5.816   7.570  1.00 90.94           C  
ATOM   1646  O   LEU D  49       2.065   3.481   5.596  1.00 90.94           O  
ATOM   1647  CG  LEU D  49       1.057   6.348   8.989  1.00 90.94           C  
ATOM   1648  CD1 LEU D  49      -0.264   6.847   9.566  1.00 90.94           C  
ATOM   1649  CD2 LEU D  49       1.663   5.271   9.881  1.00 90.94           C  
ATOM   1650  N   HIS D  50       1.237   5.250   4.469  1.00 90.92           N  
ATOM   1651  CA  HIS D  50       0.944   4.495   3.256  1.00 90.92           C  
ATOM   1652  C   HIS D  50       2.211   3.882   2.669  1.00 90.92           C  
ATOM   1653  CB  HIS D  50       0.265   5.391   2.218  1.00 90.92           C  
ATOM   1654  O   HIS D  50       2.206   2.725   2.243  1.00 90.92           O  
ATOM   1655  CG  HIS D  50      -0.120   4.672   0.965  1.00 90.92           C  
ATOM   1656  CD2 HIS D  50       0.397   4.726  -0.286  1.00 90.92           C  
ATOM   1657  ND1 HIS D  50      -1.160   3.770   0.914  1.00 90.92           N  
ATOM   1658  CE1 HIS D  50      -1.266   3.298  -0.317  1.00 90.92           C  
ATOM   1659  NE2 HIS D  50      -0.333   3.862  -1.064  1.00 90.92           N  
ATOM   1660  N   THR D  51       3.271   4.617   2.622  1.00 91.98           N  
ATOM   1661  CA  THR D  51       4.536   4.120   2.094  1.00 91.98           C  
ATOM   1662  C   THR D  51       5.029   2.925   2.907  1.00 91.98           C  
ATOM   1663  CB  THR D  51       5.612   5.221   2.092  1.00 91.98           C  
ATOM   1664  O   THR D  51       5.523   1.946   2.343  1.00 91.98           O  
ATOM   1665  CG2 THR D  51       6.928   4.704   1.520  1.00 91.98           C  
ATOM   1666  OG1 THR D  51       5.158   6.323   1.296  1.00 91.98           O  
ATOM   1667  N   ARG D  52       4.937   2.971   4.245  1.00 91.17           N  
ATOM   1668  CA  ARG D  52       5.350   1.857   5.092  1.00 91.17           C  
ATOM   1669  C   ARG D  52       4.478   0.630   4.846  1.00 91.17           C  
ATOM   1670  CB  ARG D  52       5.293   2.253   6.568  1.00 91.17           C  
ATOM   1671  O   ARG D  52       4.973  -0.499   4.841  1.00 91.17           O  
ATOM   1672  CG  ARG D  52       6.377   3.233   6.986  1.00 91.17           C  
ATOM   1673  CD  ARG D  52       6.311   3.548   8.474  1.00 91.17           C  
ATOM   1674  NE  ARG D  52       7.168   4.677   8.825  1.00 91.17           N  
ATOM   1675  NH1 ARG D  52       6.486   4.776  11.029  1.00 91.17           N  
ATOM   1676  NH2 ARG D  52       8.047   6.258  10.240  1.00 91.17           N  
ATOM   1677  CZ  ARG D  52       7.232   5.234  10.030  1.00 91.17           C  
ATOM   1678  N   LEU D  53       3.200   0.842   4.607  1.00 91.93           N  
ATOM   1679  CA  LEU D  53       2.286  -0.262   4.330  1.00 91.93           C  
ATOM   1680  C   LEU D  53       2.604  -0.906   2.985  1.00 91.93           C  
ATOM   1681  CB  LEU D  53       0.835   0.227   4.345  1.00 91.93           C  
ATOM   1682  O   LEU D  53       2.550  -2.130   2.850  1.00 91.93           O  
ATOM   1683  CG  LEU D  53       0.210   0.453   5.723  1.00 91.93           C  
ATOM   1684  CD1 LEU D  53      -1.102   1.219   5.590  1.00 91.93           C  
ATOM   1685  CD2 LEU D  53      -0.012  -0.878   6.434  1.00 91.93           C  
ATOM   1686  N   VAL D  54       2.922  -0.089   2.032  1.00 92.07           N  
ATOM   1687  CA  VAL D  54       3.295  -0.618   0.724  1.00 92.07           C  
ATOM   1688  C   VAL D  54       4.560  -1.465   0.851  1.00 92.07           C  
ATOM   1689  CB  VAL D  54       3.512   0.513  -0.305  1.00 92.07           C  
ATOM   1690  O   VAL D  54       4.669  -2.526   0.232  1.00 92.07           O  
ATOM   1691  CG1 VAL D  54       4.167  -0.029  -1.574  1.00 92.07           C  
ATOM   1692  CG2 VAL D  54       2.186   1.195  -0.635  1.00 92.07           C  
ATOM   1693  N   LYS D  55       5.460  -1.006   1.660  1.00 92.41           N  
ATOM   1694  CA  LYS D  55       6.674  -1.774   1.923  1.00 92.41           C  
ATOM   1695  C   LYS D  55       6.343  -3.132   2.536  1.00 92.41           C  
ATOM   1696  CB  LYS D  55       7.611  -0.995   2.847  1.00 92.41           C  
ATOM   1697  O   LYS D  55       6.900  -4.154   2.130  1.00 92.41           O  
ATOM   1698  CG  LYS D  55       8.939  -1.691   3.110  1.00 92.41           C  
ATOM   1699  CD  LYS D  55       9.825  -0.871   4.039  1.00 92.41           C  
ATOM   1700  CE  LYS D  55      11.088  -1.631   4.423  1.00 92.41           C  
ATOM   1701  NZ  LYS D  55      11.946  -0.842   5.357  1.00 92.41           N  
ATOM   1702  N   LEU D  56       5.494  -3.143   3.507  1.00 92.38           N  
ATOM   1703  CA  LEU D  56       5.113  -4.390   4.161  1.00 92.38           C  
ATOM   1704  C   LEU D  56       4.361  -5.301   3.196  1.00 92.38           C  
ATOM   1705  CB  LEU D  56       4.248  -4.107   5.392  1.00 92.38           C  
ATOM   1706  O   LEU D  56       4.553  -6.519   3.209  1.00 92.38           O  
ATOM   1707  CG  LEU D  56       4.977  -3.561   6.621  1.00 92.38           C  
ATOM   1708  CD1 LEU D  56       3.973  -3.058   7.652  1.00 92.38           C  
ATOM   1709  CD2 LEU D  56       5.881  -4.630   7.226  1.00 92.38           C  
ATOM   1710  N   HIS D  57       3.529  -4.693   2.353  1.00 91.93           N  
ATOM   1711  CA  HIS D  57       2.830  -5.471   1.337  1.00 91.93           C  
ATOM   1712  C   HIS D  57       3.813  -6.142   0.383  1.00 91.93           C  
ATOM   1713  CB  HIS D  57       1.862  -4.582   0.553  1.00 91.93           C  
ATOM   1714  O   HIS D  57       3.620  -7.297  -0.003  1.00 91.93           O  
ATOM   1715  CG  HIS D  57       0.965  -5.341  -0.372  1.00 91.93           C  
ATOM   1716  CD2 HIS D  57       0.995  -5.489  -1.717  1.00 91.93           C  
ATOM   1717  ND1 HIS D  57      -0.123  -6.061   0.072  1.00 91.93           N  
ATOM   1718  CE1 HIS D  57      -0.725  -6.621  -0.964  1.00 91.93           C  
ATOM   1719  NE2 HIS D  57      -0.066  -6.289  -2.061  1.00 91.93           N  
ATOM   1720  N   THR D  58       4.777  -5.467   0.009  1.00 92.83           N  
ATOM   1721  CA  THR D  58       5.809  -6.040  -0.848  1.00 92.83           C  
ATOM   1722  C   THR D  58       6.457  -7.250  -0.180  1.00 92.83           C  
ATOM   1723  CB  THR D  58       6.891  -5.000  -1.193  1.00 92.83           C  
ATOM   1724  O   THR D  58       6.710  -8.265  -0.832  1.00 92.83           O  
ATOM   1725  CG2 THR D  58       7.943  -5.589  -2.127  1.00 92.83           C  
ATOM   1726  OG1 THR D  58       6.277  -3.874  -1.831  1.00 92.83           O  
ATOM   1727  N   LYS D  59       6.727  -7.205   1.092  1.00 91.59           N  
ATOM   1728  CA  LYS D  59       7.301  -8.324   1.834  1.00 91.59           C  
ATOM   1729  C   LYS D  59       6.357  -9.523   1.838  1.00 91.59           C  
ATOM   1730  CB  LYS D  59       7.626  -7.907   3.269  1.00 91.59           C  
ATOM   1731  O   LYS D  59       6.796 -10.667   1.707  1.00 91.59           O  
ATOM   1732  CG  LYS D  59       8.863  -7.030   3.394  1.00 91.59           C  
ATOM   1733  CD  LYS D  59       9.132  -6.647   4.843  1.00 91.59           C  
ATOM   1734  CE  LYS D  59      10.357  -5.752   4.968  1.00 91.59           C  
ATOM   1735  NZ  LYS D  59      10.657  -5.417   6.392  1.00 91.59           N  
ATOM   1736  N   ILE D  60       5.101  -9.256   2.006  1.00 90.65           N  
ATOM   1737  CA  ILE D  60       4.092 -10.309   2.000  1.00 90.65           C  
ATOM   1738  C   ILE D  60       4.106 -11.029   0.653  1.00 90.65           C  
ATOM   1739  CB  ILE D  60       2.683  -9.743   2.290  1.00 90.65           C  
ATOM   1740  O   ILE D  60       4.103 -12.261   0.601  1.00 90.65           O  
ATOM   1741  CG1 ILE D  60       2.596  -9.243   3.736  1.00 90.65           C  
ATOM   1742  CG2 ILE D  60       1.609 -10.798   2.010  1.00 90.65           C  
ATOM   1743  CD1 ILE D  60       1.336  -8.445   4.041  1.00 90.65           C  
ATOM   1744  N   VAL D  61       4.147 -10.271  -0.451  1.00 91.70           N  
ATOM   1745  CA  VAL D  61       4.180 -10.851  -1.790  1.00 91.70           C  
ATOM   1746  C   VAL D  61       5.465 -11.653  -1.975  1.00 91.70           C  
ATOM   1747  CB  VAL D  61       4.069  -9.763  -2.882  1.00 91.70           C  
ATOM   1748  O   VAL D  61       5.446 -12.746  -2.547  1.00 91.70           O  
ATOM   1749  CG1 VAL D  61       4.287 -10.366  -4.269  1.00 91.70           C  
ATOM   1750  CG2 VAL D  61       2.711  -9.067  -2.806  1.00 91.70           C  
ATOM   1751  N   GLU D  62       6.566 -11.199  -1.413  1.00 92.02           N  
ATOM   1752  CA  GLU D  62       7.843 -11.900  -1.508  1.00 92.02           C  
ATOM   1753  C   GLU D  62       7.791 -13.244  -0.788  1.00 92.02           C  
ATOM   1754  CB  GLU D  62       8.973 -11.040  -0.936  1.00 92.02           C  
ATOM   1755  O   GLU D  62       8.289 -14.249  -1.299  1.00 92.02           O  
ATOM   1756  CG  GLU D  62       9.420  -9.917  -1.861  1.00 92.02           C  
ATOM   1757  CD  GLU D  62      10.488  -9.025  -1.249  1.00 92.02           C  
ATOM   1758  OE1 GLU D  62      11.016  -8.137  -1.956  1.00 92.02           O  
ATOM   1759  OE2 GLU D  62      10.801  -9.216  -0.052  1.00 92.02           O  
ATOM   1760  N   ILE D  63       7.236 -13.277   0.336  1.00 90.32           N  
ATOM   1761  CA  ILE D  63       7.110 -14.505   1.114  1.00 90.32           C  
ATOM   1762  C   ILE D  63       6.258 -15.515   0.349  1.00 90.32           C  
ATOM   1763  CB  ILE D  63       6.496 -14.232   2.506  1.00 90.32           C  
ATOM   1764  O   ILE D  63       6.603 -16.697   0.275  1.00 90.32           O  
ATOM   1765  CG1 ILE D  63       7.474 -13.430   3.372  1.00 90.32           C  
ATOM   1766  CG2 ILE D  63       6.107 -15.545   3.191  1.00 90.32           C  
ATOM   1767  CD1 ILE D  63       6.870 -12.916   4.673  1.00 90.32           C  
ATOM   1768  N   LEU D  64       5.147 -14.999  -0.203  1.00 90.72           N  
ATOM   1769  CA  LEU D  64       4.262 -15.867  -0.973  1.00 90.72           C  
ATOM   1770  C   LEU D  64       4.999 -16.481  -2.158  1.00 90.72           C  
ATOM   1771  CB  LEU D  64       3.041 -15.086  -1.465  1.00 90.72           C  
ATOM   1772  O   LEU D  64       4.872 -17.679  -2.420  1.00 90.72           O  
ATOM   1773  CG  LEU D  64       1.937 -15.906  -2.135  1.00 90.72           C  
ATOM   1774  CD1 LEU D  64       1.379 -16.939  -1.161  1.00 90.72           C  
ATOM   1775  CD2 LEU D  64       0.828 -14.993  -2.646  1.00 90.72           C  
ATOM   1776  N   VAL D  65       5.739 -15.743  -2.925  1.00 91.93           N  
ATOM   1777  CA  VAL D  65       6.493 -16.215  -4.082  1.00 91.93           C  
ATOM   1778  C   VAL D  65       7.504 -17.272  -3.644  1.00 91.93           C  
ATOM   1779  CB  VAL D  65       7.215 -15.053  -4.801  1.00 91.93           C  
ATOM   1780  O   VAL D  65       7.636 -18.317  -4.285  1.00 91.93           O  
ATOM   1781  CG1 VAL D  65       8.174 -15.588  -5.863  1.00 91.93           C  
ATOM   1782  CG2 VAL D  65       6.198 -14.100  -5.427  1.00 91.93           C  
ATOM   1783  N   LYS D  66       8.259 -17.076  -2.480  1.00 89.48           N  
ATOM   1784  CA  LYS D  66       9.250 -18.021  -1.975  1.00 89.48           C  
ATOM   1785  C   LYS D  66       8.600 -19.347  -1.591  1.00 89.48           C  
ATOM   1786  CB  LYS D  66       9.990 -17.433  -0.772  1.00 89.48           C  
ATOM   1787  O   LYS D  66       9.171 -20.415  -1.823  1.00 89.48           O  
ATOM   1788  CG  LYS D  66      11.013 -16.368  -1.135  1.00 89.48           C  
ATOM   1789  CD  LYS D  66      11.722 -15.829   0.101  1.00 89.48           C  
ATOM   1790  CE  LYS D  66      12.730 -14.746  -0.259  1.00 89.48           C  
ATOM   1791  NZ  LYS D  66      13.360 -14.149   0.956  1.00 89.48           N  
ATOM   1792  N   LEU D  67       7.371 -19.186  -1.072  1.00 86.80           N  
ATOM   1793  CA  LEU D  67       6.660 -20.390  -0.657  1.00 86.80           C  
ATOM   1794  C   LEU D  67       6.247 -21.222  -1.867  1.00 86.80           C  
ATOM   1795  CB  LEU D  67       5.425 -20.025   0.172  1.00 86.80           C  
ATOM   1796  O   LEU D  67       6.231 -22.453  -1.802  1.00 86.80           O  
ATOM   1797  CG  LEU D  67       5.685 -19.544   1.600  1.00 86.80           C  
ATOM   1798  CD1 LEU D  67       4.392 -19.046   2.235  1.00 86.80           C  
ATOM   1799  CD2 LEU D  67       6.302 -20.660   2.436  1.00 86.80           C  
ATOM   1800  N   LEU D  68       5.938 -20.650  -3.012  1.00 85.74           N  
ATOM   1801  CA  LEU D  68       5.483 -21.343  -4.213  1.00 85.74           C  
ATOM   1802  C   LEU D  68       6.657 -21.975  -4.953  1.00 85.74           C  
ATOM   1803  CB  LEU D  68       4.740 -20.378  -5.140  1.00 85.74           C  
ATOM   1804  O   LEU D  68       6.479 -22.944  -5.695  1.00 85.74           O  
ATOM   1805  CG  LEU D  68       3.366 -19.903  -4.665  1.00 85.74           C  
ATOM   1806  CD1 LEU D  68       2.832 -18.814  -5.589  1.00 85.74           C  
ATOM   1807  CD2 LEU D  68       2.392 -21.074  -4.591  1.00 85.74           C  
ATOM   1808  N   LEU D  69       7.887 -21.435  -4.837  1.00 85.49           N  
ATOM   1809  CA  LEU D  69       9.058 -22.001  -5.498  1.00 85.49           C  
ATOM   1810  C   LEU D  69       9.560 -23.233  -4.752  1.00 85.49           C  
ATOM   1811  CB  LEU D  69      10.174 -20.958  -5.596  1.00 85.49           C  
ATOM   1812  O   LEU D  69      10.029 -24.190  -5.372  1.00 85.49           O  
ATOM   1813  CG  LEU D  69       9.944 -19.809  -6.579  1.00 85.49           C  
ATOM   1814  CD1 LEU D  69      11.049 -18.767  -6.443  1.00 85.49           C  
ATOM   1815  CD2 LEU D  69       9.871 -20.334  -8.008  1.00 85.49           C  
TER    1816      LEU D  69                                                      
ENDMDL                                                                          
END                                                                             
