# Supplementary material for: De novo design of obligate ABC-type heterotrimeric proteins
Source: Nat Struct Mol Biol. 2022 Dec 15;29(12):1266–76. doi: 10.1038/s41594-022-00879-4 (PMC9758053; doi:10.1038/s41594-022-00879-4)
Supplement: Supplementary file 4 — This compressed file contains all PDB files and scripts used in our design protocols and analyses, as well as the final design model outputs. [file 41594_2022_879_MOESM4_ESM.zip › source_data/pdbs/AF-Multimer for base_pdbs/DHT08/DHT08_AF-Mult_model1.pdb]

MODEL     1                                                                     
ATOM      1  N   SER B   1       7.015 -22.240 -14.058  1.00 65.39           N  
ATOM      2  CA  SER B   1       7.675 -22.057 -15.346  1.00 65.39           C  
ATOM      3  C   SER B   1       7.757 -20.580 -15.720  1.00 65.39           C  
ATOM      4  CB  SER B   1       6.937 -22.828 -16.441  1.00 65.39           C  
ATOM      5  O   SER B   1       7.002 -19.759 -15.195  1.00 65.39           O  
ATOM      6  OG  SER B   1       5.706 -22.200 -16.757  1.00 65.39           O  
ATOM      7  N   LYS B   2       8.539 -20.129 -16.473  1.00 84.65           N  
ATOM      8  CA  LYS B   2       8.715 -18.793 -17.034  1.00 84.65           C  
ATOM      9  C   LYS B   2       7.419 -18.283 -17.657  1.00 84.65           C  
ATOM     10  CB  LYS B   2       9.834 -18.791 -18.076  1.00 84.65           C  
ATOM     11  O   LYS B   2       7.085 -17.103 -17.529  1.00 84.65           O  
ATOM     12  CG  LYS B   2      10.271 -17.401 -18.513  1.00 84.65           C  
ATOM     13  CD  LYS B   2      11.418 -17.464 -19.513  1.00 84.65           C  
ATOM     14  CE  LYS B   2      11.747 -16.088 -20.076  1.00 84.65           C  
ATOM     15  NZ  LYS B   2      12.828 -16.154 -21.104  1.00 84.65           N  
ATOM     16  N   GLU B   3       6.629 -19.273 -18.360  1.00 90.54           N  
ATOM     17  CA  GLU B   3       5.365 -18.915 -18.996  1.00 90.54           C  
ATOM     18  C   GLU B   3       4.316 -18.526 -17.958  1.00 90.54           C  
ATOM     19  CB  GLU B   3       4.850 -20.071 -19.857  1.00 90.54           C  
ATOM     20  O   GLU B   3       3.572 -17.563 -18.151  1.00 90.54           O  
ATOM     21  CG  GLU B   3       5.609 -20.251 -21.164  1.00 90.54           C  
ATOM     22  CD  GLU B   3       5.152 -21.462 -21.961  1.00 90.54           C  
ATOM     23  OE1 GLU B   3       5.750 -21.750 -23.023  1.00 90.54           O  
ATOM     24  OE2 GLU B   3       4.188 -22.127 -21.522  1.00 90.54           O  
ATOM     25  N   GLU B   4       4.320 -19.192 -16.896  1.00 91.07           N  
ATOM     26  CA  GLU B   4       3.374 -18.906 -15.822  1.00 91.07           C  
ATOM     27  C   GLU B   4       3.676 -17.563 -15.163  1.00 91.07           C  
ATOM     28  CB  GLU B   4       3.397 -20.023 -14.774  1.00 91.07           C  
ATOM     29  O   GLU B   4       2.761 -16.794 -14.862  1.00 91.07           O  
ATOM     30  CG  GLU B   4       2.723 -21.308 -15.231  1.00 91.07           C  
ATOM     31  CD  GLU B   4       2.842 -22.439 -14.222  1.00 91.07           C  
ATOM     32  OE1 GLU B   4       2.139 -23.465 -14.374  1.00 91.07           O  
ATOM     33  OE2 GLU B   4       3.643 -22.299 -13.272  1.00 91.07           O  
ATOM     34  N   ILE B   5       4.909 -17.233 -15.046  1.00 88.39           N  
ATOM     35  CA  ILE B   5       5.338 -15.987 -14.421  1.00 88.39           C  
ATOM     36  C   ILE B   5       4.976 -14.807 -15.321  1.00 88.39           C  
ATOM     37  CB  ILE B   5       6.855 -15.993 -14.130  1.00 88.39           C  
ATOM     38  O   ILE B   5       4.469 -13.789 -14.846  1.00 88.39           O  
ATOM     39  CG1 ILE B   5       7.187 -17.027 -13.047  1.00 88.39           C  
ATOM     40  CG2 ILE B   5       7.332 -14.597 -13.719  1.00 88.39           C  
ATOM     41  CD1 ILE B   5       8.678 -17.208 -12.801  1.00 88.39           C  
ATOM     42  N   GLU B   6       5.134 -15.014 -16.561  1.00 90.58           N  
ATOM     43  CA  GLU B   6       4.827 -13.953 -17.515  1.00 90.58           C  
ATOM     44  C   GLU B   6       3.331 -13.657 -17.549  1.00 90.58           C  
ATOM     45  CB  GLU B   6       5.321 -14.328 -18.914  1.00 90.58           C  
ATOM     46  O   GLU B   6       2.924 -12.497 -17.636  1.00 90.58           O  
ATOM     47  CG  GLU B   6       5.376 -13.155 -19.882  1.00 90.58           C  
ATOM     48  CD  GLU B   6       6.091 -13.483 -21.183  1.00 90.58           C  
ATOM     49  OE1 GLU B   6       6.217 -12.588 -22.049  1.00 90.58           O  
ATOM     50  OE2 GLU B   6       6.526 -14.646 -21.338  1.00 90.58           O  
ATOM     51  N   LYS B   7       2.497 -14.733 -17.511  1.00 92.64           N  
ATOM     52  CA  LYS B   7       1.049 -14.550 -17.476  1.00 92.64           C  
ATOM     53  C   LYS B   7       0.620 -13.797 -16.221  1.00 92.64           C  
ATOM     54  CB  LYS B   7       0.336 -15.902 -17.547  1.00 92.64           C  
ATOM     55  O   LYS B   7      -0.213 -12.891 -16.288  1.00 92.64           O  
ATOM     56  CG  LYS B   7      -1.169 -15.798 -17.745  1.00 92.64           C  
ATOM     57  CD  LYS B   7      -1.817 -17.173 -17.832  1.00 92.64           C  
ATOM     58  CE  LYS B   7      -3.336 -17.074 -17.882  1.00 92.64           C  
ATOM     59  NZ  LYS B   7      -3.978 -18.422 -17.936  1.00 92.64           N  
ATOM     60  N   GLU B   8       1.244 -14.128 -15.149  1.00 91.65           N  
ATOM     61  CA  GLU B   8       0.928 -13.475 -13.883  1.00 91.65           C  
ATOM     62  C   GLU B   8       1.357 -12.010 -13.895  1.00 91.65           C  
ATOM     63  CB  GLU B   8       1.596 -14.209 -12.717  1.00 91.65           C  
ATOM     64  O   GLU B   8       0.640 -11.143 -13.392  1.00 91.65           O  
ATOM     65  CG  GLU B   8       1.202 -13.674 -11.347  1.00 91.65           C  
ATOM     66  CD  GLU B   8      -0.275 -13.850 -11.036  1.00 91.65           C  
ATOM     67  OE1 GLU B   8      -0.784 -13.183 -10.107  1.00 91.65           O  
ATOM     68  OE2 GLU B   8      -0.930 -14.663 -11.727  1.00 91.65           O  
ATOM     69  N   LEU B   9       2.519 -11.753 -14.477  1.00 91.05           N  
ATOM     70  CA  LEU B   9       3.011 -10.382 -14.553  1.00 91.05           C  
ATOM     71  C   LEU B   9       2.082  -9.516 -15.398  1.00 91.05           C  
ATOM     72  CB  LEU B   9       4.426 -10.352 -15.137  1.00 91.05           C  
ATOM     73  O   LEU B   9       1.843  -8.352 -15.070  1.00 91.05           O  
ATOM     74  CG  LEU B   9       5.544 -10.873 -14.233  1.00 91.05           C  
ATOM     75  CD1 LEU B   9       6.867 -10.907 -14.991  1.00 91.05           C  
ATOM     76  CD2 LEU B   9       5.662 -10.013 -12.979  1.00 91.05           C  
ATOM     77  N   LYS B  10       1.488 -10.057 -16.472  1.00 92.99           N  
ATOM     78  CA  LYS B  10       0.543  -9.331 -17.317  1.00 92.99           C  
ATOM     79  C   LYS B  10      -0.740  -9.010 -16.557  1.00 92.99           C  
ATOM     80  CB  LYS B  10       0.219 -10.138 -18.575  1.00 92.99           C  
ATOM     81  O   LYS B  10      -1.275  -7.905 -16.670  1.00 92.99           O  
ATOM     82  CG  LYS B  10      -0.540  -9.354 -19.635  1.00 92.99           C  
ATOM     83  CD  LYS B  10      -0.768 -10.187 -20.890  1.00 92.99           C  
ATOM     84  CE  LYS B  10      -1.630  -9.446 -21.904  1.00 92.99           C  
ATOM     85  NZ  LYS B  10      -1.867 -10.264 -23.131  1.00 92.99           N  
ATOM     86  N   LYS B  11      -1.177  -9.978 -15.762  1.00 93.76           N  
ATOM     87  CA  LYS B  11      -2.372  -9.770 -14.949  1.00 93.76           C  
ATOM     88  C   LYS B  11      -2.146  -8.673 -13.912  1.00 93.76           C  
ATOM     89  CB  LYS B  11      -2.784 -11.069 -14.257  1.00 93.76           C  
ATOM     90  O   LYS B  11      -3.002  -7.807 -13.720  1.00 93.76           O  
ATOM     91  CG  LYS B  11      -4.116 -10.986 -13.527  1.00 93.76           C  
ATOM     92  CD  LYS B  11      -4.497 -12.323 -12.905  1.00 93.76           C  
ATOM     93  CE  LYS B  11      -5.777 -12.216 -12.086  1.00 93.76           C  
ATOM     94  NZ  LYS B  11      -6.135 -13.516 -11.445  1.00 93.76           N  
ATOM     95  N   LEU B  12      -0.967  -8.678 -13.294  1.00 92.83           N  
ATOM     96  CA  LEU B  12      -0.630  -7.698 -12.268  1.00 92.83           C  
ATOM     97  C   LEU B  12      -0.539  -6.296 -12.863  1.00 92.83           C  
ATOM     98  CB  LEU B  12       0.694  -8.064 -11.591  1.00 92.83           C  
ATOM     99  O   LEU B  12      -0.987  -5.326 -12.248  1.00 92.83           O  
ATOM    100  CG  LEU B  12       0.669  -9.284 -10.669  1.00 92.83           C  
ATOM    101  CD1 LEU B  12       2.080  -9.622 -10.199  1.00 92.83           C  
ATOM    102  CD2 LEU B  12      -0.251  -9.036  -9.478  1.00 92.83           C  
ATOM    103  N   LYS B  13       0.017  -6.259 -14.037  1.00 93.91           N  
ATOM    104  CA  LYS B  13       0.113  -4.969 -14.712  1.00 93.91           C  
ATOM    105  C   LYS B  13      -1.271  -4.378 -14.969  1.00 93.91           C  
ATOM    106  CB  LYS B  13       0.876  -5.108 -16.031  1.00 93.91           C  
ATOM    107  O   LYS B  13      -1.492  -3.185 -14.750  1.00 93.91           O  
ATOM    108  CG  LYS B  13       1.085  -3.793 -16.767  1.00 93.91           C  
ATOM    109  CD  LYS B  13       1.848  -3.997 -18.069  1.00 93.91           C  
ATOM    110  CE  LYS B  13       1.971  -2.699 -18.856  1.00 93.91           C  
ATOM    111  NZ  LYS B  13       2.695  -2.900 -20.147  1.00 93.91           N  
ATOM    112  N   LYS B  14      -2.243  -5.164 -15.412  1.00 95.09           N  
ATOM    113  CA  LYS B  14      -3.606  -4.712 -15.674  1.00 95.09           C  
ATOM    114  C   LYS B  14      -4.285  -4.241 -14.392  1.00 95.09           C  
ATOM    115  CB  LYS B  14      -4.426  -5.828 -16.323  1.00 95.09           C  
ATOM    116  O   LYS B  14      -4.938  -3.195 -14.377  1.00 95.09           O  
ATOM    117  CG  LYS B  14      -5.815  -5.396 -16.769  1.00 95.09           C  
ATOM    118  CD  LYS B  14      -6.575  -6.543 -17.422  1.00 95.09           C  
ATOM    119  CE  LYS B  14      -8.006  -6.147 -17.759  1.00 95.09           C  
ATOM    120  NZ  LYS B  14      -8.774  -7.288 -18.342  1.00 95.09           N  
ATOM    121  N   GLU B  15      -4.106  -4.988 -13.352  1.00 94.55           N  
ATOM    122  CA  GLU B  15      -4.712  -4.644 -12.069  1.00 94.55           C  
ATOM    123  C   GLU B  15      -4.130  -3.347 -11.515  1.00 94.55           C  
ATOM    124  CB  GLU B  15      -4.519  -5.780 -11.061  1.00 94.55           C  
ATOM    125  O   GLU B  15      -4.852  -2.536 -10.930  1.00 94.55           O  
ATOM    126  CG  GLU B  15      -5.339  -7.024 -11.373  1.00 94.55           C  
ATOM    127  CD  GLU B  15      -5.126  -8.149 -10.372  1.00 94.55           C  
ATOM    128  OE1 GLU B  15      -5.441  -9.316 -10.696  1.00 94.55           O  
ATOM    129  OE2 GLU B  15      -4.641  -7.860  -9.256  1.00 94.55           O  
ATOM    130  N   LEU B  16      -2.824  -3.084 -11.720  1.00 94.28           N  
ATOM    131  CA  LEU B  16      -2.189  -1.852 -11.267  1.00 94.28           C  
ATOM    132  C   LEU B  16      -2.713  -0.652 -12.049  1.00 94.28           C  
ATOM    133  CB  LEU B  16      -0.668  -1.947 -11.413  1.00 94.28           C  
ATOM    134  O   LEU B  16      -2.915   0.424 -11.481  1.00 94.28           O  
ATOM    135  CG  LEU B  16       0.069  -2.738 -10.332  1.00 94.28           C  
ATOM    136  CD1 LEU B  16       1.518  -2.977 -10.744  1.00 94.28           C  
ATOM    137  CD2 LEU B  16       0.002  -2.007  -8.995  1.00 94.28           C  
ATOM    138  N   GLU B  17      -2.984  -0.825 -13.299  1.00 95.01           N  
ATOM    139  CA  GLU B  17      -3.533   0.250 -14.122  1.00 95.01           C  
ATOM    140  C   GLU B  17      -4.942   0.624 -13.673  1.00 95.01           C  
ATOM    141  CB  GLU B  17      -3.540  -0.153 -15.598  1.00 95.01           C  
ATOM    142  O   GLU B  17      -5.297   1.804 -13.643  1.00 95.01           O  
ATOM    143  CG  GLU B  17      -2.161  -0.161 -16.241  1.00 95.01           C  
ATOM    144  CD  GLU B  17      -2.164  -0.702 -17.662  1.00 95.01           C  
ATOM    145  OE1 GLU B  17      -1.108  -0.655 -18.332  1.00 95.01           O  
ATOM    146  OE2 GLU B  17      -3.233  -1.174 -18.110  1.00 95.01           O  
ATOM    147  N   GLU B  18      -5.750  -0.407 -13.281  1.00 95.60           N  
ATOM    148  CA  GLU B  18      -7.093  -0.155 -12.769  1.00 95.60           C  
ATOM    149  C   GLU B  18      -7.047   0.616 -11.453  1.00 95.60           C  
ATOM    150  CB  GLU B  18      -7.852  -1.472 -12.580  1.00 95.60           C  
ATOM    151  O   GLU B  18      -7.832   1.544 -11.244  1.00 95.60           O  
ATOM    152  CG  GLU B  18      -8.250  -2.145 -13.886  1.00 95.60           C  
ATOM    153  CD  GLU B  18      -8.824  -3.539 -13.691  1.00 95.60           C  
ATOM    154  OE1 GLU B  18      -9.181  -4.194 -14.697  1.00 95.60           O  
ATOM    155  OE2 GLU B  18      -8.917  -3.980 -12.524  1.00 95.60           O  
ATOM    156  N   LEU B  19      -6.031   0.262 -10.594  1.00 94.65           N  
ATOM    157  CA  LEU B  19      -5.883   0.931  -9.306  1.00 94.65           C  
ATOM    158  C   LEU B  19      -5.445   2.380  -9.494  1.00 94.65           C  
ATOM    159  CB  LEU B  19      -4.870   0.190  -8.429  1.00 94.65           C  
ATOM    160  O   LEU B  19      -5.882   3.266  -8.756  1.00 94.65           O  
ATOM    161  CG  LEU B  19      -5.376  -1.072  -7.728  1.00 94.65           C  
ATOM    162  CD1 LEU B  19      -4.211  -1.840  -7.113  1.00 94.65           C  
ATOM    163  CD2 LEU B  19      -6.409  -0.715  -6.664  1.00 94.65           C  
ATOM    164  N   LYS B  20      -4.642   2.549 -10.464  1.00 94.65           N  
ATOM    165  CA  LYS B  20      -4.235   3.915 -10.783  1.00 94.65           C  
ATOM    166  C   LYS B  20      -5.444   4.783 -11.121  1.00 94.65           C  
ATOM    167  CB  LYS B  20      -3.242   3.922 -11.946  1.00 94.65           C  
ATOM    168  O   LYS B  20      -5.544   5.923 -10.662  1.00 94.65           O  
ATOM    169  CG  LYS B  20      -2.716   5.304 -12.302  1.00 94.65           C  
ATOM    170  CD  LYS B  20      -1.740   5.247 -13.470  1.00 94.65           C  
ATOM    171  CE  LYS B  20      -1.311   6.640 -13.910  1.00 94.65           C  
ATOM    172  NZ  LYS B  20      -0.373   6.590 -15.071  1.00 94.65           N  
ATOM    173  N   ARG B  21      -6.418   4.269 -11.856  1.00 95.13           N  
ATOM    174  CA  ARG B  21      -7.621   5.005 -12.231  1.00 95.13           C  
ATOM    175  C   ARG B  21      -8.503   5.268 -11.015  1.00 95.13           C  
ATOM    176  CB  ARG B  21      -8.411   4.239 -13.295  1.00 95.13           C  
ATOM    177  O   ARG B  21      -9.061   6.358 -10.871  1.00 95.13           O  
ATOM    178  CG  ARG B  21      -7.741   4.213 -14.660  1.00 95.13           C  
ATOM    179  CD  ARG B  21      -8.609   3.521 -15.701  1.00 95.13           C  
ATOM    180  NE  ARG B  21      -7.855   3.214 -16.913  1.00 95.13           N  
ATOM    181  NH1 ARG B  21      -9.383   1.682 -17.724  1.00 95.13           N  
ATOM    182  NH2 ARG B  21      -7.476   2.145 -18.910  1.00 95.13           N  
ATOM    183  CZ  ARG B  21      -8.239   2.348 -17.846  1.00 95.13           C  
ATOM    184  N   GLU B  22      -8.651   4.275 -10.182  1.00 94.29           N  
ATOM    185  CA  GLU B  22      -9.465   4.412  -8.977  1.00 94.29           C  
ATOM    186  C   GLU B  22      -8.880   5.457  -8.032  1.00 94.29           C  
ATOM    187  CB  GLU B  22      -9.593   3.066  -8.259  1.00 94.29           C  
ATOM    188  O   GLU B  22      -9.621   6.216  -7.403  1.00 94.29           O  
ATOM    189  CG  GLU B  22     -10.471   2.061  -8.989  1.00 94.29           C  
ATOM    190  CD  GLU B  22     -10.654   0.758  -8.227  1.00 94.29           C  
ATOM    191  OE1 GLU B  22     -11.189  -0.214  -8.806  1.00 94.29           O  
ATOM    192  OE2 GLU B  22     -10.259   0.710  -7.040  1.00 94.29           O  
ATOM    193  N   ILE B  23      -7.505   5.550  -7.918  1.00 92.99           N  
ATOM    194  CA  ILE B  23      -6.847   6.534  -7.066  1.00 92.99           C  
ATOM    195  C   ILE B  23      -7.061   7.935  -7.634  1.00 92.99           C  
ATOM    196  CB  ILE B  23      -5.336   6.238  -6.925  1.00 92.99           C  
ATOM    197  O   ILE B  23      -7.308   8.884  -6.886  1.00 92.99           O  
ATOM    198  CG1 ILE B  23      -5.115   4.986  -6.069  1.00 92.99           C  
ATOM    199  CG2 ILE B  23      -4.604   7.444  -6.330  1.00 92.99           C  
ATOM    200  CD1 ILE B  23      -3.670   4.507  -6.035  1.00 92.99           C  
ATOM    201  N   GLU B  24      -7.070   8.099  -8.966  1.00 94.41           N  
ATOM    202  CA  GLU B  24      -7.318   9.386  -9.609  1.00 94.41           C  
ATOM    203  C   GLU B  24      -8.745   9.863  -9.358  1.00 94.41           C  
ATOM    204  CB  GLU B  24      -7.050   9.295 -11.113  1.00 94.41           C  
ATOM    205  O   GLU B  24      -8.973  11.045  -9.093  1.00 94.41           O  
ATOM    206  CG  GLU B  24      -5.573   9.221 -11.472  1.00 94.41           C  
ATOM    207  CD  GLU B  24      -5.326   8.959 -12.949  1.00 94.41           C  
ATOM    208  OE1 GLU B  24      -4.147   8.915 -13.369  1.00 94.41           O  
ATOM    209  OE2 GLU B  24      -6.319   8.797 -13.692  1.00 94.41           O  
ATOM    210  N   LYS B  25      -9.701   8.860  -9.397  1.00 92.96           N  
ATOM    211  CA  LYS B  25     -11.095   9.189  -9.112  1.00 92.96           C  
ATOM    212  C   LYS B  25     -11.268   9.645  -7.666  1.00 92.96           C  
ATOM    213  CB  LYS B  25     -11.999   7.988  -9.394  1.00 92.96           C  
ATOM    214  O   LYS B  25     -11.987  10.610  -7.396  1.00 92.96           O  
ATOM    215  CG  LYS B  25     -13.486   8.293  -9.286  1.00 92.96           C  
ATOM    216  CD  LYS B  25     -14.332   7.062  -9.585  1.00 92.96           C  
ATOM    217  CE  LYS B  25     -15.813   7.331  -9.354  1.00 92.96           C  
ATOM    218  NZ  LYS B  25     -16.644   6.118  -9.615  1.00 92.96           N  
ATOM    219  N   SER B  26     -10.611   8.970  -6.731  1.00 90.69           N  
ATOM    220  CA  SER B  26     -10.677   9.319  -5.316  1.00 90.69           C  
ATOM    221  C   SER B  26     -10.072  10.694  -5.057  1.00 90.69           C  
ATOM    222  CB  SER B  26      -9.956   8.268  -4.470  1.00 90.69           C  
ATOM    223  O   SER B  26     -10.576  11.453  -4.226  1.00 90.69           O  
ATOM    224  OG  SER B  26     -10.103   8.547  -3.089  1.00 90.69           O  
ATOM    225  N   THR B  27      -9.004  11.010  -5.771  1.00 92.00           N  
ATOM    226  CA  THR B  27      -8.365  12.317  -5.657  1.00 92.00           C  
ATOM    227  C   THR B  27      -9.318  13.425  -6.098  1.00 92.00           C  
ATOM    228  CB  THR B  27      -7.074  12.383  -6.493  1.00 92.00           C  
ATOM    229  O   THR B  27      -9.420  14.462  -5.440  1.00 92.00           O  
ATOM    230  CG2 THR B  27      -6.410  13.750  -6.372  1.00 92.00           C  
ATOM    231  OG1 THR B  27      -6.162  11.378  -6.033  1.00 92.00           O  
ATOM    232  N   LYS B  28     -10.062  13.205  -7.194  1.00 91.40           N  
ATOM    233  CA  LYS B  28     -11.016  14.189  -7.697  1.00 91.40           C  
ATOM    234  C   LYS B  28     -12.170  14.386  -6.718  1.00 91.40           C  
ATOM    235  CB  LYS B  28     -11.555  13.764  -9.064  1.00 91.40           C  
ATOM    236  O   LYS B  28     -12.591  15.517  -6.467  1.00 91.40           O  
ATOM    237  CG  LYS B  28     -12.387  14.831  -9.760  1.00 91.40           C  
ATOM    238  CD  LYS B  28     -12.841  14.374 -11.140  1.00 91.40           C  
ATOM    239  CE  LYS B  28     -13.792  15.378 -11.778  1.00 91.40           C  
ATOM    240  NZ  LYS B  28     -14.289  14.905 -13.105  1.00 91.40           N  
ATOM    241  N   LYS B  29     -12.667  13.271  -6.128  1.00 90.38           N  
ATOM    242  CA  LYS B  29     -13.756  13.331  -5.158  1.00 90.38           C  
ATOM    243  C   LYS B  29     -13.350  14.131  -3.923  1.00 90.38           C  
ATOM    244  CB  LYS B  29     -14.191  11.922  -4.750  1.00 90.38           C  
ATOM    245  O   LYS B  29     -14.145  14.907  -3.391  1.00 90.38           O  
ATOM    246  CG  LYS B  29     -15.044  11.212  -5.791  1.00 90.38           C  
ATOM    247  CD  LYS B  29     -15.420   9.806  -5.340  1.00 90.38           C  
ATOM    248  CE  LYS B  29     -16.182   9.056  -6.424  1.00 90.38           C  
ATOM    249  NZ  LYS B  29     -16.517   7.663  -6.002  1.00 90.38           N  
ATOM    250  N   LEU B  30     -12.081  13.926  -3.483  1.00 87.96           N  
ATOM    251  CA  LEU B  30     -11.584  14.632  -2.307  1.00 87.96           C  
ATOM    252  C   LEU B  30     -11.518  16.134  -2.562  1.00 87.96           C  
ATOM    253  CB  LEU B  30     -10.201  14.108  -1.912  1.00 87.96           C  
ATOM    254  O   LEU B  30     -11.830  16.932  -1.676  1.00 87.96           O  
ATOM    255  CG  LEU B  30      -9.630  14.629  -0.592  1.00 87.96           C  
ATOM    256  CD1 LEU B  30     -10.490  14.163   0.578  1.00 87.96           C  
ATOM    257  CD2 LEU B  30      -8.186  14.171  -0.417  1.00 87.96           C  
ATOM    258  N   GLU B  31     -11.220  16.539  -3.800  1.00 89.10           N  
ATOM    259  CA  GLU B  31     -11.142  17.952  -4.158  1.00 89.10           C  
ATOM    260  C   GLU B  31     -12.529  18.585  -4.210  1.00 89.10           C  
ATOM    261  CB  GLU B  31     -10.433  18.128  -5.503  1.00 89.10           C  
ATOM    262  O   GLU B  31     -12.703  19.744  -3.827  1.00 89.10           O  
ATOM    263  CG  GLU B  31      -8.937  17.854  -5.451  1.00 89.10           C  
ATOM    264  CD  GLU B  31      -8.259  17.963  -6.807  1.00 89.10           C  
ATOM    265  OE1 GLU B  31      -7.011  17.885  -6.870  1.00 89.10           O  
ATOM    266  OE2 GLU B  31      -8.982  18.128  -7.815  1.00 89.10           O  
ATOM    267  N   GLU B  32     -13.537  17.739  -4.564  1.00 88.31           N  
ATOM    268  CA  GLU B  32     -14.902  18.237  -4.702  1.00 88.31           C  
ATOM    269  C   GLU B  32     -15.561  18.427  -3.339  1.00 88.31           C  
ATOM    270  CB  GLU B  32     -15.738  17.285  -5.562  1.00 88.31           C  
ATOM    271  O   GLU B  32     -16.354  19.352  -3.150  1.00 88.31           O  
ATOM    272  CG  GLU B  32     -15.361  17.296  -7.036  1.00 88.31           C  
ATOM    273  CD  GLU B  32     -16.079  16.228  -7.847  1.00 88.31           C  
ATOM    274  OE1 GLU B  32     -15.845  16.139  -9.074  1.00 88.31           O  
ATOM    275  OE2 GLU B  32     -16.881  15.476  -7.251  1.00 88.31           O  
ATOM    276  N   VAL B  33     -15.152  17.638  -2.354  1.00 85.03           N  
ATOM    277  CA  VAL B  33     -15.796  17.661  -1.044  1.00 85.03           C  
ATOM    278  C   VAL B  33     -15.143  18.725  -0.166  1.00 85.03           C  
ATOM    279  CB  VAL B  33     -15.725  16.281  -0.352  1.00 85.03           C  
ATOM    280  O   VAL B  33     -15.710  19.134   0.850  1.00 85.03           O  
ATOM    281  CG1 VAL B  33     -16.339  16.345   1.045  1.00 85.03           C  
ATOM    282  CG2 VAL B  33     -16.427  15.222  -1.200  1.00 85.03           C  
ATOM    283  N   ARG B  34     -13.945  19.154  -0.503  1.00 81.48           N  
ATOM    284  CA  ARG B  34     -13.264  20.184   0.275  1.00 81.48           C  
ATOM    285  C   ARG B  34     -14.186  21.371   0.538  1.00 81.48           C  
ATOM    286  CB  ARG B  34     -11.998  20.654  -0.445  1.00 81.48           C  
ATOM    287  O   ARG B  34     -14.132  21.981   1.608  1.00 81.48           O  
ATOM    288  CG  ARG B  34     -10.759  19.840  -0.106  1.00 81.48           C  
ATOM    289  CD  ARG B  34      -9.503  20.445  -0.717  1.00 81.48           C  
ATOM    290  NE  ARG B  34      -8.317  19.651  -0.407  1.00 81.48           N  
ATOM    291  NH1 ARG B  34      -6.853  21.003  -1.576  1.00 81.48           N  
ATOM    292  NH2 ARG B  34      -6.078  19.144  -0.481  1.00 81.48           N  
ATOM    293  CZ  ARG B  34      -7.086  19.935  -0.822  1.00 81.48           C  
ATOM    294  N   GLY B  35     -14.981  21.439   0.429  1.00 70.52           N  
ATOM    295  CA  GLY B  35     -15.855  22.584   0.630  1.00 70.52           C  
ATOM    296  C   GLY B  35     -17.195  22.213   1.236  1.00 70.52           C  
ATOM    297  O   GLY B  35     -17.906  23.074   1.759  1.00 70.52           O  
ATOM    298  N   SER B  36     -17.553  20.919   1.144  1.00 68.65           N  
ATOM    299  CA  SER B  36     -18.887  20.524   1.586  1.00 68.65           C  
ATOM    300  C   SER B  36     -18.858  19.975   3.008  1.00 68.65           C  
ATOM    301  CB  SER B  36     -19.479  19.479   0.639  1.00 68.65           C  
ATOM    302  O   SER B  36     -19.878  19.975   3.701  1.00 68.65           O  
ATOM    303  OG  SER B  36     -18.932  18.198   0.900  1.00 68.65           O  
ATOM    304  N   ASN B  37     -18.333  19.762   3.453  1.00 68.04           N  
ATOM    305  CA  ASN B  37     -18.202  19.223   4.803  1.00 68.04           C  
ATOM    306  C   ASN B  37     -19.169  18.067   5.042  1.00 68.04           C  
ATOM    307  CB  ASN B  37     -18.422  20.323   5.844  1.00 68.04           C  
ATOM    308  O   ASN B  37     -19.593  17.831   6.174  1.00 68.04           O  
ATOM    309  CG  ASN B  37     -17.211  21.218   6.013  1.00 68.04           C  
ATOM    310  ND2 ASN B  37     -17.420  22.398   6.586  1.00 68.04           N  
ATOM    311  OD1 ASN B  37     -16.096  20.853   5.632  1.00 68.04           O  
ATOM    312  N   SER B  38     -19.435  17.524   4.297  1.00 70.25           N  
ATOM    313  CA  SER B  38     -20.378  16.436   4.537  1.00 70.25           C  
ATOM    314  C   SER B  38     -19.671  15.207   5.098  1.00 70.25           C  
ATOM    315  CB  SER B  38     -21.112  16.068   3.247  1.00 70.25           C  
ATOM    316  O   SER B  38     -18.761  14.666   4.468  1.00 70.25           O  
ATOM    317  OG  SER B  38     -21.771  14.821   3.382  1.00 70.25           O  
ATOM    318  N   GLU B  39     -19.928  14.928   6.246  1.00 81.69           N  
ATOM    319  CA  GLU B  39     -19.410  13.768   6.965  1.00 81.69           C  
ATOM    320  C   GLU B  39     -19.681  12.477   6.199  1.00 81.69           C  
ATOM    321  CB  GLU B  39     -20.022  13.687   8.366  1.00 81.69           C  
ATOM    322  O   GLU B  39     -18.824  11.593   6.138  1.00 81.69           O  
ATOM    323  CG  GLU B  39     -19.348  12.668   9.273  1.00 81.69           C  
ATOM    324  CD  GLU B  39     -19.920  12.647  10.682  1.00 81.69           C  
ATOM    325  OE1 GLU B  39     -19.502  11.791  11.494  1.00 81.69           O  
ATOM    326  OE2 GLU B  39     -20.793  13.494  10.975  1.00 81.69           O  
ATOM    327  N   LYS B  40     -20.850  12.457   5.585  1.00 86.13           N  
ATOM    328  CA  LYS B  40     -21.247  11.271   4.832  1.00 86.13           C  
ATOM    329  C   LYS B  40     -20.334  11.053   3.629  1.00 86.13           C  
ATOM    330  CB  LYS B  40     -22.701  11.389   4.372  1.00 86.13           C  
ATOM    331  O   LYS B  40     -19.915   9.925   3.358  1.00 86.13           O  
ATOM    332  CG  LYS B  40     -23.264  10.112   3.767  1.00 86.13           C  
ATOM    333  CD  LYS B  40     -24.716  10.289   3.340  1.00 86.13           C  
ATOM    334  CE  LYS B  40     -25.233   9.067   2.593  1.00 86.13           C  
ATOM    335  NZ  LYS B  40     -26.647   9.246   2.149  1.00 86.13           N  
ATOM    336  N   GLU B  41     -20.026  12.099   2.949  1.00 87.46           N  
ATOM    337  CA  GLU B  41     -19.171  12.008   1.769  1.00 87.46           C  
ATOM    338  C   GLU B  41     -17.740  11.643   2.150  1.00 87.46           C  
ATOM    339  CB  GLU B  41     -19.188  13.325   0.990  1.00 87.46           C  
ATOM    340  O   GLU B  41     -17.085  10.864   1.454  1.00 87.46           O  
ATOM    341  CG  GLU B  41     -20.502  13.598   0.271  1.00 87.46           C  
ATOM    342  CD  GLU B  41     -20.523  14.934  -0.455  1.00 87.46           C  
ATOM    343  OE1 GLU B  41     -21.475  15.191  -1.226  1.00 87.46           O  
ATOM    344  OE2 GLU B  41     -19.579  15.729  -0.251  1.00 87.46           O  
ATOM    345  N   LEU B  42     -17.283  12.123   3.298  1.00 85.69           N  
ATOM    346  CA  LEU B  42     -15.934  11.830   3.768  1.00 85.69           C  
ATOM    347  C   LEU B  42     -15.798  10.360   4.150  1.00 85.69           C  
ATOM    348  CB  LEU B  42     -15.579  12.716   4.966  1.00 85.69           C  
ATOM    349  O   LEU B  42     -14.786   9.726   3.844  1.00 85.69           O  
ATOM    350  CG  LEU B  42     -15.347  14.198   4.668  1.00 85.69           C  
ATOM    351  CD1 LEU B  42     -15.191  14.981   5.967  1.00 85.69           C  
ATOM    352  CD2 LEU B  42     -14.123  14.380   3.777  1.00 85.69           C  
ATOM    353  N   ILE B  43     -16.873   9.820   4.798  1.00 85.06           N  
ATOM    354  CA  ILE B  43     -16.868   8.417   5.199  1.00 85.06           C  
ATOM    355  C   ILE B  43     -16.861   7.525   3.960  1.00 85.06           C  
ATOM    356  CB  ILE B  43     -18.082   8.081   6.094  1.00 85.06           C  
ATOM    357  O   ILE B  43     -16.188   6.492   3.935  1.00 85.06           O  
ATOM    358  CG1 ILE B  43     -17.932   8.743   7.469  1.00 85.06           C  
ATOM    359  CG2 ILE B  43     -18.248   6.565   6.232  1.00 85.06           C  
ATOM    360  CD1 ILE B  43     -19.167   8.626   8.351  1.00 85.06           C  
ATOM    361  N   GLN B  44     -17.635   8.048   2.930  1.00 87.62           N  
ATOM    362  CA  GLN B  44     -17.646   7.288   1.685  1.00 87.62           C  
ATOM    363  C   GLN B  44     -16.258   7.247   1.053  1.00 87.62           C  
ATOM    364  CB  GLN B  44     -18.653   7.884   0.701  1.00 87.62           C  
ATOM    365  O   GLN B  44     -15.842   6.216   0.521  1.00 87.62           O  
ATOM    366  CG  GLN B  44     -18.829   7.064  -0.571  1.00 87.62           C  
ATOM    367  CD  GLN B  44     -19.311   5.652  -0.297  1.00 87.62           C  
ATOM    368  NE2 GLN B  44     -18.845   4.700  -1.098  1.00 87.62           N  
ATOM    369  OE1 GLN B  44     -20.095   5.418   0.629  1.00 87.62           O  
ATOM    370  N   ILE B  45     -15.446   8.325   1.111  1.00 88.68           N  
ATOM    371  CA  ILE B  45     -14.092   8.396   0.572  1.00 88.68           C  
ATOM    372  C   ILE B  45     -13.176   7.457   1.353  1.00 88.68           C  
ATOM    373  CB  ILE B  45     -13.542   9.840   0.614  1.00 88.68           C  
ATOM    374  O   ILE B  45     -12.346   6.759   0.766  1.00 88.68           O  
ATOM    375  CG1 ILE B  45     -14.321  10.737  -0.355  1.00 88.68           C  
ATOM    376  CG2 ILE B  45     -12.045   9.857   0.293  1.00 88.68           C  
ATOM    377  CD1 ILE B  45     -13.964  12.213  -0.254  1.00 88.68           C  
ATOM    378  N   ILE B  46     -13.313   7.312   2.674  1.00 87.92           N  
ATOM    379  CA  ILE B  46     -12.522   6.418   3.513  1.00 87.92           C  
ATOM    380  C   ILE B  46     -12.775   4.969   3.104  1.00 87.92           C  
ATOM    381  CB  ILE B  46     -12.843   6.617   5.011  1.00 87.92           C  
ATOM    382  O   ILE B  46     -11.835   4.182   2.970  1.00 87.92           O  
ATOM    383  CG1 ILE B  46     -12.335   7.982   5.490  1.00 87.92           C  
ATOM    384  CG2 ILE B  46     -12.242   5.484   5.847  1.00 87.92           C  
ATOM    385  CD1 ILE B  46     -12.759   8.338   6.908  1.00 87.92           C  
ATOM    386  N   LYS B  47     -14.053   4.643   2.867  1.00 90.21           N  
ATOM    387  CA  LYS B  47     -14.412   3.288   2.459  1.00 90.21           C  
ATOM    388  C   LYS B  47     -13.754   2.920   1.132  1.00 90.21           C  
ATOM    389  CB  LYS B  47     -15.931   3.145   2.348  1.00 90.21           C  
ATOM    390  O   LYS B  47     -13.240   1.811   0.975  1.00 90.21           O  
ATOM    391  CG  LYS B  47     -16.650   3.110   3.688  1.00 90.21           C  
ATOM    392  CD  LYS B  47     -18.155   2.962   3.512  1.00 90.21           C  
ATOM    393  CE  LYS B  47     -18.873   2.900   4.854  1.00 90.21           C  
ATOM    394  NZ  LYS B  47     -20.354   2.805   4.686  1.00 90.21           N  
ATOM    395  N   GLU B  48     -13.807   3.875   0.168  1.00 91.16           N  
ATOM    396  CA  GLU B  48     -13.203   3.641  -1.140  1.00 91.16           C  
ATOM    397  C   GLU B  48     -11.691   3.468  -1.027  1.00 91.16           C  
ATOM    398  CB  GLU B  48     -13.530   4.789  -2.098  1.00 91.16           C  
ATOM    399  O   GLU B  48     -11.109   2.602  -1.683  1.00 91.16           O  
ATOM    400  CG  GLU B  48     -14.988   4.830  -2.533  1.00 91.16           C  
ATOM    401  CD  GLU B  48     -15.351   6.094  -3.296  1.00 91.16           C  
ATOM    402  OE1 GLU B  48     -16.532   6.254  -3.680  1.00 91.16           O  
ATOM    403  OE2 GLU B  48     -14.447   6.931  -3.514  1.00 91.16           O  
ATOM    404  N   GLN B  49     -11.042   4.302  -0.126  1.00 88.53           N  
ATOM    405  CA  GLN B  49      -9.596   4.229   0.056  1.00 88.53           C  
ATOM    406  C   GLN B  49      -9.191   2.919   0.726  1.00 88.53           C  
ATOM    407  CB  GLN B  49      -9.098   5.417   0.880  1.00 88.53           C  
ATOM    408  O   GLN B  49      -8.136   2.360   0.421  1.00 88.53           O  
ATOM    409  CG  GLN B  49      -9.126   6.741   0.130  1.00 88.53           C  
ATOM    410  CD  GLN B  49      -8.444   7.862   0.892  1.00 88.53           C  
ATOM    411  NE2 GLN B  49      -8.243   8.995   0.227  1.00 88.53           N  
ATOM    412  OE1 GLN B  49      -8.102   7.712   2.069  1.00 88.53           O  
ATOM    413  N   ILE B  50     -10.018   2.353   1.577  1.00 90.41           N  
ATOM    414  CA  ILE B  50      -9.749   1.075   2.227  1.00 90.41           C  
ATOM    415  C   ILE B  50      -9.809  -0.051   1.197  1.00 90.41           C  
ATOM    416  CB  ILE B  50     -10.745   0.804   3.376  1.00 90.41           C  
ATOM    417  O   ILE B  50      -8.978  -0.963   1.214  1.00 90.41           O  
ATOM    418  CG1 ILE B  50     -10.445   1.716   4.570  1.00 90.41           C  
ATOM    419  CG2 ILE B  50     -10.705  -0.670   3.789  1.00 90.41           C  
ATOM    420  CD1 ILE B  50     -11.460   1.613   5.699  1.00 90.41           C  
ATOM    421  N   GLU B  51     -10.810   0.025   0.260  1.00 92.54           N  
ATOM    422  CA  GLU B  51     -10.910  -0.975  -0.798  1.00 92.54           C  
ATOM    423  C   GLU B  51      -9.681  -0.947  -1.702  1.00 92.54           C  
ATOM    424  CB  GLU B  51     -12.178  -0.757  -1.628  1.00 92.54           C  
ATOM    425  O   GLU B  51      -9.160  -1.997  -2.085  1.00 92.54           O  
ATOM    426  CG  GLU B  51     -13.460  -1.141  -0.903  1.00 92.54           C  
ATOM    427  CD  GLU B  51     -14.717  -0.810  -1.692  1.00 92.54           C  
ATOM    428  OE1 GLU B  51     -15.835  -1.026  -1.171  1.00 92.54           O  
ATOM    429  OE2 GLU B  51     -14.583  -0.331  -2.840  1.00 92.54           O  
ATOM    430  N   ILE B  52      -9.174   0.258  -2.052  1.00 92.48           N  
ATOM    431  CA  ILE B  52      -7.973   0.417  -2.865  1.00 92.48           C  
ATOM    432  C   ILE B  52      -6.769  -0.164  -2.126  1.00 92.48           C  
ATOM    433  CB  ILE B  52      -7.721   1.901  -3.216  1.00 92.48           C  
ATOM    434  O   ILE B  52      -5.947  -0.865  -2.721  1.00 92.48           O  
ATOM    435  CG1 ILE B  52      -8.824   2.424  -4.144  1.00 92.48           C  
ATOM    436  CG2 ILE B  52      -6.340   2.078  -3.853  1.00 92.48           C  
ATOM    437  CD1 ILE B  52      -8.787   3.931  -4.360  1.00 92.48           C  
ATOM    438  N   SER B  53      -6.652   0.121  -0.788  1.00 90.94           N  
ATOM    439  CA  SER B  53      -5.554  -0.385   0.029  1.00 90.94           C  
ATOM    440  C   SER B  53      -5.515  -1.909   0.021  1.00 90.94           C  
ATOM    441  CB  SER B  53      -5.677   0.122   1.467  1.00 90.94           C  
ATOM    442  O   SER B  53      -4.443  -2.508  -0.082  1.00 90.94           O  
ATOM    443  OG  SER B  53      -5.422   1.515   1.532  1.00 90.94           O  
ATOM    444  N   GLU B  54      -6.699  -2.574   0.086  1.00 93.71           N  
ATOM    445  CA  GLU B  54      -6.781  -4.031   0.088  1.00 93.71           C  
ATOM    446  C   GLU B  54      -6.297  -4.613  -1.237  1.00 93.71           C  
ATOM    447  CB  GLU B  54      -8.214  -4.489   0.372  1.00 93.71           C  
ATOM    448  O   GLU B  54      -5.583  -5.618  -1.256  1.00 93.71           O  
ATOM    449  CG  GLU B  54      -8.638  -4.319   1.824  1.00 93.71           C  
ATOM    450  CD  GLU B  54     -10.085  -4.711   2.076  1.00 93.71           C  
ATOM    451  OE1 GLU B  54     -10.360  -5.403   3.083  1.00 93.71           O  
ATOM    452  OE2 GLU B  54     -10.951  -4.323   1.260  1.00 93.71           O  
ATOM    453  N   ARG B  55      -6.717  -3.986  -2.285  1.00 94.10           N  
ATOM    454  CA  ARG B  55      -6.302  -4.461  -3.601  1.00 94.10           C  
ATOM    455  C   ARG B  55      -4.803  -4.265  -3.807  1.00 94.10           C  
ATOM    456  CB  ARG B  55      -7.080  -3.740  -4.704  1.00 94.10           C  
ATOM    457  O   ARG B  55      -4.134  -5.121  -4.388  1.00 94.10           O  
ATOM    458  CG  ARG B  55      -8.540  -4.153  -4.798  1.00 94.10           C  
ATOM    459  CD  ARG B  55      -9.297  -3.322  -5.824  1.00 94.10           C  
ATOM    460  NE  ARG B  55      -8.855  -3.612  -7.185  1.00 94.10           N  
ATOM    461  NH1 ARG B  55      -9.883  -1.773  -8.132  1.00 94.10           N  
ATOM    462  NH2 ARG B  55      -8.689  -3.226  -9.443  1.00 94.10           N  
ATOM    463  CZ  ARG B  55      -9.143  -2.869  -8.250  1.00 94.10           C  
ATOM    464  N   LEU B  56      -4.184  -3.120  -3.342  1.00 92.77           N  
ATOM    465  CA  LEU B  56      -2.745  -2.895  -3.421  1.00 92.77           C  
ATOM    466  C   LEU B  56      -1.985  -3.960  -2.637  1.00 92.77           C  
ATOM    467  CB  LEU B  56      -2.389  -1.504  -2.892  1.00 92.77           C  
ATOM    468  O   LEU B  56      -0.948  -4.449  -3.090  1.00 92.77           O  
ATOM    469  CG  LEU B  56      -2.670  -0.329  -3.830  1.00 92.77           C  
ATOM    470  CD1 LEU B  56      -2.533   0.992  -3.081  1.00 92.77           C  
ATOM    471  CD2 LEU B  56      -1.732  -0.368  -5.032  1.00 92.77           C  
ATOM    472  N   LEU B  57      -2.539  -4.311  -1.410  1.00 91.80           N  
ATOM    473  CA  LEU B  57      -1.911  -5.331  -0.577  1.00 91.80           C  
ATOM    474  C   LEU B  57      -1.919  -6.686  -1.277  1.00 91.80           C  
ATOM    475  CB  LEU B  57      -2.626  -5.436   0.772  1.00 91.80           C  
ATOM    476  O   LEU B  57      -0.940  -7.432  -1.207  1.00 91.80           O  
ATOM    477  CG  LEU B  57      -1.984  -6.359   1.810  1.00 91.80           C  
ATOM    478  CD1 LEU B  57      -0.608  -5.834   2.207  1.00 91.80           C  
ATOM    479  CD2 LEU B  57      -2.883  -6.495   3.034  1.00 91.80           C  
ATOM    480  N   GLU B  58      -3.057  -7.081  -2.030  1.00 93.13           N  
ATOM    481  CA  GLU B  58      -3.151  -8.342  -2.761  1.00 93.13           C  
ATOM    482  C   GLU B  58      -2.110  -8.412  -3.875  1.00 93.13           C  
ATOM    483  CB  GLU B  58      -4.556  -8.524  -3.341  1.00 93.13           C  
ATOM    484  O   GLU B  58      -1.453  -9.439  -4.054  1.00 93.13           O  
ATOM    485  CG  GLU B  58      -4.777  -9.877  -4.001  1.00 93.13           C  
ATOM    486  CD  GLU B  58      -6.177 -10.045  -4.571  1.00 93.13           C  
ATOM    487  OE1 GLU B  58      -6.455 -11.091  -5.200  1.00 93.13           O  
ATOM    488  OE2 GLU B  58      -7.002  -9.122  -4.387  1.00 93.13           O  
ATOM    489  N   ILE B  59      -1.939  -7.290  -4.626  1.00 92.47           N  
ATOM    490  CA  ILE B  59      -0.961  -7.231  -5.707  1.00 92.47           C  
ATOM    491  C   ILE B  59       0.449  -7.353  -5.135  1.00 92.47           C  
ATOM    492  CB  ILE B  59      -1.097  -5.925  -6.522  1.00 92.47           C  
ATOM    493  O   ILE B  59       1.289  -8.071  -5.682  1.00 92.47           O  
ATOM    494  CG1 ILE B  59      -2.417  -5.918  -7.303  1.00 92.47           C  
ATOM    495  CG2 ILE B  59       0.097  -5.750  -7.465  1.00 92.47           C  
ATOM    496  CD1 ILE B  59      -2.717  -4.599  -8.000  1.00 92.47           C  
ATOM    497  N   SER B  60       0.682  -6.610  -3.949  1.00 91.47           N  
ATOM    498  CA  SER B  60       1.983  -6.670  -3.292  1.00 91.47           C  
ATOM    499  C   SER B  60       2.334  -8.098  -2.889  1.00 91.47           C  
ATOM    500  CB  SER B  60       2.005  -5.764  -2.060  1.00 91.47           C  
ATOM    501  O   SER B  60       3.468  -8.542  -3.078  1.00 91.47           O  
ATOM    502  OG  SER B  60       3.237  -5.883  -1.370  1.00 91.47           O  
ATOM    503  N   THR B  61       1.411  -8.922  -2.397  1.00 92.17           N  
ATOM    504  CA  THR B  61       1.617 -10.300  -1.966  1.00 92.17           C  
ATOM    505  C   THR B  61       1.930 -11.199  -3.160  1.00 92.17           C  
ATOM    506  CB  THR B  61       0.383 -10.843  -1.221  1.00 92.17           C  
ATOM    507  O   THR B  61       2.820 -12.048  -3.087  1.00 92.17           O  
ATOM    508  CG2 THR B  61       0.608 -12.279  -0.759  1.00 92.17           C  
ATOM    509  OG1 THR B  61       0.123 -10.020  -0.077  1.00 92.17           O  
ATOM    510  N   ARG B  62       1.164 -10.984  -4.255  1.00 91.42           N  
ATOM    511  CA  ARG B  62       1.386 -11.791  -5.451  1.00 91.42           C  
ATOM    512  C   ARG B  62       2.747 -11.489  -6.070  1.00 91.42           C  
ATOM    513  CB  ARG B  62       0.278 -11.548  -6.478  1.00 91.42           C  
ATOM    514  O   ARG B  62       3.429 -12.394  -6.555  1.00 91.42           O  
ATOM    515  CG  ARG B  62      -1.070 -12.126  -6.077  1.00 91.42           C  
ATOM    516  CD  ARG B  62      -2.181 -11.664  -7.010  1.00 91.42           C  
ATOM    517  NE  ARG B  62      -1.978 -12.150  -8.372  1.00 91.42           N  
ATOM    518  NH1 ARG B  62      -3.593 -10.796  -9.317  1.00 91.42           N  
ATOM    519  NH2 ARG B  62      -2.387 -12.237 -10.630  1.00 91.42           N  
ATOM    520  CZ  ARG B  62      -2.653 -11.727  -9.437  1.00 91.42           C  
ATOM    521  N   LEU B  63       3.288 -10.233  -6.059  1.00 89.00           N  
ATOM    522  CA  LEU B  63       4.608  -9.868  -6.561  1.00 89.00           C  
ATOM    523  C   LEU B  63       5.706 -10.508  -5.720  1.00 89.00           C  
ATOM    524  CB  LEU B  63       4.777  -8.346  -6.569  1.00 89.00           C  
ATOM    525  O   LEU B  63       6.703 -10.996  -6.259  1.00 89.00           O  
ATOM    526  CG  LEU B  63       4.143  -7.599  -7.743  1.00 89.00           C  
ATOM    527  CD1 LEU B  63       4.189  -6.094  -7.502  1.00 89.00           C  
ATOM    528  CD2 LEU B  63       4.846  -7.959  -9.048  1.00 89.00           C  
ATOM    529  N   LEU B  64       5.444 -10.490  -4.365  1.00 88.39           N  
ATOM    530  CA  LEU B  64       6.417 -11.099  -3.466  1.00 88.39           C  
ATOM    531  C   LEU B  64       6.541 -12.596  -3.732  1.00 88.39           C  
ATOM    532  CB  LEU B  64       6.023 -10.860  -2.006  1.00 88.39           C  
ATOM    533  O   LEU B  64       7.645 -13.145  -3.713  1.00 88.39           O  
ATOM    534  CG  LEU B  64       7.001 -11.370  -0.947  1.00 88.39           C  
ATOM    535  CD1 LEU B  64       8.357 -10.692  -1.108  1.00 88.39           C  
ATOM    536  CD2 LEU B  64       6.443 -11.136   0.453  1.00 88.39           C  
ATOM    537  N   GLU B  65       5.447 -13.307  -4.099  1.00 88.23           N  
ATOM    538  CA  GLU B  65       5.461 -14.738  -4.389  1.00 88.23           C  
ATOM    539  C   GLU B  65       6.247 -15.035  -5.663  1.00 88.23           C  
ATOM    540  CB  GLU B  65       4.033 -15.275  -4.513  1.00 88.23           C  
ATOM    541  O   GLU B  65       6.973 -16.029  -5.733  1.00 88.23           O  
ATOM    542  CG  GLU B  65       3.299 -15.385  -3.185  1.00 88.23           C  
ATOM    543  CD  GLU B  65       1.851 -15.822  -3.334  1.00 88.23           C  
ATOM    544  OE1 GLU B  65       1.166 -16.017  -2.304  1.00 88.23           O  
ATOM    545  OE2 GLU B  65       1.397 -15.972  -4.491  1.00 88.23           O  
ATOM    546  N   ILE B  66       6.146 -14.141  -6.627  1.00 87.17           N  
ATOM    547  CA  ILE B  66       6.874 -14.298  -7.882  1.00 87.17           C  
ATOM    548  C   ILE B  66       8.373 -14.165  -7.628  1.00 87.17           C  
ATOM    549  CB  ILE B  66       6.414 -13.266  -8.935  1.00 87.17           C  
ATOM    550  O   ILE B  66       9.170 -14.945  -8.154  1.00 87.17           O  
ATOM    551  CG1 ILE B  66       4.973 -13.554  -9.372  1.00 87.17           C  
ATOM    552  CG2 ILE B  66       7.361 -13.263 -10.138  1.00 87.17           C  
ATOM    553  CD1 ILE B  66       4.375 -12.486 -10.278  1.00 87.17           C  
ATOM    554  N   ILE B  67       8.757 -13.181  -6.749  1.00 84.12           N  
ATOM    555  CA  ILE B  67      10.161 -12.942  -6.433  1.00 84.12           C  
ATOM    556  C   ILE B  67      10.748 -14.167  -5.735  1.00 84.12           C  
ATOM    557  CB  ILE B  67      10.336 -11.686  -5.550  1.00 84.12           C  
ATOM    558  O   ILE B  67      11.853 -14.605  -6.063  1.00 84.12           O  
ATOM    559  CG1 ILE B  67      10.007 -10.421  -6.350  1.00 84.12           C  
ATOM    560  CG2 ILE B  67      11.756 -11.620  -4.980  1.00 84.12           C  
ATOM    561  CD1 ILE B  67       9.992  -9.147  -5.516  1.00 84.12           C  
ATOM    562  N   ILE B  68      10.009 -14.750  -4.814  1.00 85.18           N  
ATOM    563  CA  ILE B  68      10.470 -15.918  -4.071  1.00 85.18           C  
ATOM    564  C   ILE B  68      10.668 -17.092  -5.027  1.00 85.18           C  
ATOM    565  CB  ILE B  68       9.478 -16.301  -2.950  1.00 85.18           C  
ATOM    566  O   ILE B  68      11.650 -17.830  -4.918  1.00 85.18           O  
ATOM    567  CG1 ILE B  68       9.456 -15.220  -1.864  1.00 85.18           C  
ATOM    568  CG2 ILE B  68       9.837 -17.667  -2.357  1.00 85.18           C  
ATOM    569  CD1 ILE B  68       8.379 -15.426  -0.807  1.00 85.18           C  
ATOM    570  N   LYS B  69       9.717 -17.251  -6.076  1.00 84.51           N  
ATOM    571  CA  LYS B  69       9.815 -18.327  -7.058  1.00 84.51           C  
ATOM    572  C   LYS B  69      11.013 -18.122  -7.981  1.00 84.51           C  
ATOM    573  CB  LYS B  69       8.530 -18.423  -7.881  1.00 84.51           C  
ATOM    574  O   LYS B  69      11.715 -19.078  -8.317  1.00 84.51           O  
ATOM    575  CG  LYS B  69       7.360 -19.045  -7.133  1.00 84.51           C  
ATOM    576  CD  LYS B  69       6.119 -19.135  -8.011  1.00 84.51           C  
ATOM    577  CE  LYS B  69       4.931 -19.704  -7.246  1.00 84.51           C  
ATOM    578  NZ  LYS B  69       3.694 -19.729  -8.082  1.00 84.51           N  
ATOM    579  N   LEU B  70      11.395 -16.768  -8.354  1.00 80.07           N  
ATOM    580  CA  LEU B  70      12.474 -16.449  -9.283  1.00 80.07           C  
ATOM    581  C   LEU B  70      13.835 -16.644  -8.623  1.00 80.07           C  
ATOM    582  CB  LEU B  70      12.340 -15.009  -9.787  1.00 80.07           C  
ATOM    583  O   LEU B  70      14.785 -17.092  -9.270  1.00 80.07           O  
ATOM    584  CG  LEU B  70      11.223 -14.746 -10.798  1.00 80.07           C  
ATOM    585  CD1 LEU B  70      11.084 -13.250 -11.056  1.00 80.07           C  
ATOM    586  CD2 LEU B  70      11.491 -15.496 -12.099  1.00 80.07           C  
ATOM    587  N   LEU B  71      13.956 -16.385  -7.282  1.00 78.63           N  
ATOM    588  CA  LEU B  71      15.235 -16.462  -6.586  1.00 78.63           C  
ATOM    589  C   LEU B  71      15.482 -17.870  -6.055  1.00 78.63           C  
ATOM    590  CB  LEU B  71      15.279 -15.455  -5.433  1.00 78.63           C  
ATOM    591  O   LEU B  71      16.626 -18.248  -5.793  1.00 78.63           O  
ATOM    592  CG  LEU B  71      15.292 -13.976  -5.825  1.00 78.63           C  
ATOM    593  CD1 LEU B  71      15.208 -13.098  -4.581  1.00 78.63           C  
ATOM    594  CD2 LEU B  71      16.542 -13.648  -6.635  1.00 78.63           C  
ATOM    595  N   GLY B  72      14.445 -18.641  -5.671  1.00 73.94           N  
ATOM    596  CA  GLY B  72      14.648 -20.006  -5.210  1.00 73.94           C  
ATOM    597  C   GLY B  72      14.960 -20.974  -6.335  1.00 73.94           C  
ATOM    598  O   GLY B  72      15.764 -21.893  -6.165  1.00 73.94           O  
TER     599      GLY B  72                                                      
ATOM    600  N   ASP C   1      -8.166  18.466  25.801  1.00 58.45           N  
ATOM    601  CA  ASP C   1      -7.863  17.040  25.726  1.00 58.45           C  
ATOM    602  C   ASP C   1      -8.008  16.521  24.297  1.00 58.45           C  
ATOM    603  CB  ASP C   1      -8.774  16.248  26.667  1.00 58.45           C  
ATOM    604  O   ASP C   1      -7.161  15.766  23.817  1.00 58.45           O  
ATOM    605  CG  ASP C   1      -8.357  14.795  26.812  1.00 58.45           C  
ATOM    606  OD1 ASP C   1      -9.188  13.961  27.232  1.00 58.45           O  
ATOM    607  OD2 ASP C   1      -7.186  14.482  26.507  1.00 58.45           O  
ATOM    608  N   LYS C   2      -8.749  16.895  23.668  1.00 73.42           N  
ATOM    609  CA  LYS C   2      -9.087  16.672  22.265  1.00 73.42           C  
ATOM    610  C   LYS C   2      -8.111  17.396  21.343  1.00 73.42           C  
ATOM    611  CB  LYS C   2     -10.518  17.130  21.978  1.00 73.42           C  
ATOM    612  O   LYS C   2      -7.652  16.830  20.348  1.00 73.42           O  
ATOM    613  CG  LYS C   2     -11.093  16.585  20.679  1.00 73.42           C  
ATOM    614  CD  LYS C   2     -12.523  17.062  20.457  1.00 73.42           C  
ATOM    615  CE  LYS C   2     -13.029  16.688  19.071  1.00 73.42           C  
ATOM    616  NZ  LYS C   2     -14.425  17.167  18.843  1.00 73.42           N  
ATOM    617  N   GLU C   3      -7.863  18.539  21.864  1.00 80.05           N  
ATOM    618  CA  GLU C   3      -6.941  19.355  21.081  1.00 80.05           C  
ATOM    619  C   GLU C   3      -5.544  18.742  21.059  1.00 80.05           C  
ATOM    620  CB  GLU C   3      -6.881  20.781  21.635  1.00 80.05           C  
ATOM    621  O   GLU C   3      -4.871  18.755  20.026  1.00 80.05           O  
ATOM    622  CG  GLU C   3      -6.319  21.799  20.653  1.00 80.05           C  
ATOM    623  CD  GLU C   3      -6.394  23.229  21.163  1.00 80.05           C  
ATOM    624  OE1 GLU C   3      -5.892  24.146  20.474  1.00 80.05           O  
ATOM    625  OE2 GLU C   3      -6.958  23.434  22.261  1.00 80.05           O  
ATOM    626  N   GLU C   4      -5.150  18.253  22.164  1.00 85.08           N  
ATOM    627  CA  GLU C   4      -3.835  17.625  22.249  1.00 85.08           C  
ATOM    628  C   GLU C   4      -3.770  16.362  21.396  1.00 85.08           C  
ATOM    629  CB  GLU C   4      -3.489  17.295  23.704  1.00 85.08           C  
ATOM    630  O   GLU C   4      -2.758  16.098  20.743  1.00 85.08           O  
ATOM    631  CG  GLU C   4      -1.995  17.181  23.971  1.00 85.08           C  
ATOM    632  CD  GLU C   4      -1.648  17.182  25.451  1.00 85.08           C  
ATOM    633  OE1 GLU C   4      -0.454  17.032  25.794  1.00 85.08           O  
ATOM    634  OE2 GLU C   4      -2.579  17.333  26.274  1.00 85.08           O  
ATOM    635  N   LYS C   5      -4.815  15.680  21.252  1.00 83.34           N  
ATOM    636  CA  LYS C   5      -4.877  14.458  20.456  1.00 83.34           C  
ATOM    637  C   LYS C   5      -4.810  14.769  18.964  1.00 83.34           C  
ATOM    638  CB  LYS C   5      -6.153  13.675  20.772  1.00 83.34           C  
ATOM    639  O   LYS C   5      -4.122  14.078  18.210  1.00 83.34           O  
ATOM    640  CG  LYS C   5      -6.107  12.925  22.095  1.00 83.34           C  
ATOM    641  CD  LYS C   5      -7.380  12.119  22.324  1.00 83.34           C  
ATOM    642  CE  LYS C   5      -7.370  11.433  23.684  1.00 83.34           C  
ATOM    643  NZ  LYS C   5      -8.633  10.675  23.930  1.00 83.34           N  
ATOM    644  N   ILE C   6      -5.435  15.849  18.596  1.00 81.32           N  
ATOM    645  CA  ILE C   6      -5.430  16.271  17.199  1.00 81.32           C  
ATOM    646  C   ILE C   6      -4.029  16.736  16.807  1.00 81.32           C  
ATOM    647  CB  ILE C   6      -6.459  17.395  16.944  1.00 81.32           C  
ATOM    648  O   ILE C   6      -3.539  16.403  15.725  1.00 81.32           O  
ATOM    649  CG1 ILE C   6      -7.886  16.850  17.067  1.00 81.32           C  
ATOM    650  CG2 ILE C   6      -6.232  18.033  15.571  1.00 81.32           C  
ATOM    651  CD1 ILE C   6      -8.967  17.917  16.968  1.00 81.32           C  
ATOM    652  N   LYS C   7      -3.382  17.462  17.839  1.00 86.62           N  
ATOM    653  CA  LYS C   7      -2.024  17.927  17.572  1.00 86.62           C  
ATOM    654  C   LYS C   7      -1.064  16.754  17.403  1.00 86.62           C  
ATOM    655  CB  LYS C   7      -1.540  18.843  18.697  1.00 86.62           C  
ATOM    656  O   LYS C   7      -0.183  16.784  16.541  1.00 86.62           O  
ATOM    657  CG  LYS C   7      -2.061  20.270  18.601  1.00 86.62           C  
ATOM    658  CD  LYS C   7      -1.464  21.157  19.686  1.00 86.62           C  
ATOM    659  CE  LYS C   7      -2.087  22.546  19.679  1.00 86.62           C  
ATOM    660  NZ  LYS C   7      -1.546  23.402  20.777  1.00 86.62           N  
ATOM    661  N   GLU C   8      -1.252  15.753  18.212  1.00 86.10           N  
ATOM    662  CA  GLU C   8      -0.415  14.560  18.120  1.00 86.10           C  
ATOM    663  C   GLU C   8      -0.614  13.847  16.786  1.00 86.10           C  
ATOM    664  CB  GLU C   8      -0.714  13.603  19.277  1.00 86.10           C  
ATOM    665  O   GLU C   8       0.353  13.403  16.163  1.00 86.10           O  
ATOM    666  CG  GLU C   8       0.229  12.411  19.348  1.00 86.10           C  
ATOM    667  CD  GLU C   8      -0.024  11.517  20.551  1.00 86.10           C  
ATOM    668  OE1 GLU C   8       0.698  10.508  20.721  1.00 86.10           O  
ATOM    669  OE2 GLU C   8      -0.953  11.826  21.330  1.00 86.10           O  
ATOM    670  N   ILE C   9      -1.877  13.788  16.274  1.00 83.16           N  
ATOM    671  CA  ILE C   9      -2.190  13.142  15.004  1.00 83.16           C  
ATOM    672  C   ILE C   9      -1.571  13.935  13.855  1.00 83.16           C  
ATOM    673  CB  ILE C   9      -3.716  13.005  14.800  1.00 83.16           C  
ATOM    674  O   ILE C   9      -0.970  13.357  12.946  1.00 83.16           O  
ATOM    675  CG1 ILE C   9      -4.304  12.016  15.813  1.00 83.16           C  
ATOM    676  CG2 ILE C   9      -4.032  12.571  13.365  1.00 83.16           C  
ATOM    677  CD1 ILE C   9      -5.825  11.965  15.817  1.00 83.16           C  
ATOM    678  N   LEU C  10      -1.699  15.181  13.979  1.00 86.11           N  
ATOM    679  CA  LEU C  10      -1.160  16.032  12.924  1.00 86.11           C  
ATOM    680  C   LEU C  10       0.360  15.923  12.861  1.00 86.11           C  
ATOM    681  CB  LEU C  10      -1.570  17.490  13.148  1.00 86.11           C  
ATOM    682  O   LEU C  10       0.943  15.937  11.774  1.00 86.11           O  
ATOM    683  CG  LEU C  10      -3.018  17.847  12.806  1.00 86.11           C  
ATOM    684  CD1 LEU C  10      -3.331  19.272  13.251  1.00 86.11           C  
ATOM    685  CD2 LEU C  10      -3.272  17.680  11.312  1.00 86.11           C  
ATOM    686  N   ARG C  11       1.044  15.762  14.054  1.00 88.79           N  
ATOM    687  CA  ARG C  11       2.490  15.567  14.088  1.00 88.79           C  
ATOM    688  C   ARG C  11       2.882  14.258  13.411  1.00 88.79           C  
ATOM    689  CB  ARG C  11       3.002  15.585  15.529  1.00 88.79           C  
ATOM    690  O   ARG C  11       3.833  14.218  12.628  1.00 88.79           O  
ATOM    691  CG  ARG C  11       4.518  15.580  15.645  1.00 88.79           C  
ATOM    692  CD  ARG C  11       4.973  15.468  17.093  1.00 88.79           C  
ATOM    693  NE  ARG C  11       4.611  14.177  17.674  1.00 88.79           N  
ATOM    694  NH1 ARG C  11       6.789  13.450  17.931  1.00 88.79           N  
ATOM    695  NH2 ARG C  11       5.045  12.109  18.574  1.00 88.79           N  
ATOM    696  CZ  ARG C  11       5.483  13.248  18.058  1.00 88.79           C  
ATOM    697  N   ARG C  12       2.022  13.269  13.711  1.00 86.39           N  
ATOM    698  CA  ARG C  12       2.288  11.970  13.103  1.00 86.39           C  
ATOM    699  C   ARG C  12       2.088  12.022  11.592  1.00 86.39           C  
ATOM    700  CB  ARG C  12       1.386  10.895  13.714  1.00 86.39           C  
ATOM    701  O   ARG C  12       2.876  11.448  10.836  1.00 86.39           O  
ATOM    702  CG  ARG C  12       1.645   9.496  13.178  1.00 86.39           C  
ATOM    703  CD  ARG C  12       3.069   9.038  13.462  1.00 86.39           C  
ATOM    704  NE  ARG C  12       3.294   7.667  13.014  1.00 86.39           N  
ATOM    705  NH1 ARG C  12       5.595   7.769  13.186  1.00 86.39           N  
ATOM    706  NH2 ARG C  12       4.578   5.841  12.476  1.00 86.39           N  
ATOM    707  CZ  ARG C  12       4.489   7.095  12.893  1.00 86.39           C  
ATOM    708  N   VAL C  13       1.141  12.714  11.158  1.00 85.12           N  
ATOM    709  CA  VAL C  13       0.853  12.857   9.735  1.00 85.12           C  
ATOM    710  C   VAL C  13       2.017  13.558   9.039  1.00 85.12           C  
ATOM    711  CB  VAL C  13      -0.459  13.637   9.496  1.00 85.12           C  
ATOM    712  O   VAL C  13       2.427  13.160   7.946  1.00 85.12           O  
ATOM    713  CG1 VAL C  13      -0.584  14.050   8.031  1.00 85.12           C  
ATOM    714  CG2 VAL C  13      -1.663  12.799   9.923  1.00 85.12           C  
ATOM    715  N   GLN C  14       2.564  14.572   9.685  1.00 87.67           N  
ATOM    716  CA  GLN C  14       3.702  15.287   9.116  1.00 87.67           C  
ATOM    717  C   GLN C  14       4.921  14.376   8.999  1.00 87.67           C  
ATOM    718  CB  GLN C  14       4.042  16.515   9.962  1.00 87.67           C  
ATOM    719  O   GLN C  14       5.655  14.438   8.011  1.00 87.67           O  
ATOM    720  CG  GLN C  14       3.067  17.671   9.788  1.00 87.67           C  
ATOM    721  CD  GLN C  14       3.406  18.862  10.665  1.00 87.67           C  
ATOM    722  NE2 GLN C  14       2.773  19.998  10.393  1.00 87.67           N  
ATOM    723  OE1 GLN C  14       4.230  18.762  11.579  1.00 87.67           O  
ATOM    724  N   GLU C  15       5.196  13.534  10.025  1.00 90.13           N  
ATOM    725  CA  GLU C  15       6.305  12.585   9.991  1.00 90.13           C  
ATOM    726  C   GLU C  15       6.138  11.583   8.852  1.00 90.13           C  
ATOM    727  CB  GLU C  15       6.423  11.847  11.327  1.00 90.13           C  
ATOM    728  O   GLU C  15       7.097  11.279   8.140  1.00 90.13           O  
ATOM    729  CG  GLU C  15       6.947  12.714  12.463  1.00 90.13           C  
ATOM    730  CD  GLU C  15       6.892  12.024  13.817  1.00 90.13           C  
ATOM    731  OE1 GLU C  15       7.314  12.634  14.826  1.00 90.13           O  
ATOM    732  OE2 GLU C  15       6.425  10.865  13.870  1.00 90.13           O  
ATOM    733  N   LEU C  16       4.904  11.111   8.616  1.00 87.12           N  
ATOM    734  CA  LEU C  16       4.617  10.150   7.557  1.00 87.12           C  
ATOM    735  C   LEU C  16       4.812  10.781   6.183  1.00 87.12           C  
ATOM    736  CB  LEU C  16       3.188   9.618   7.689  1.00 87.12           C  
ATOM    737  O   LEU C  16       5.286  10.123   5.254  1.00 87.12           O  
ATOM    738  CG  LEU C  16       2.942   8.604   8.807  1.00 87.12           C  
ATOM    739  CD1 LEU C  16       1.447   8.362   8.984  1.00 87.12           C  
ATOM    740  CD2 LEU C  16       3.670   7.296   8.514  1.00 87.12           C  
ATOM    741  N   ARG C  17       4.496  12.057   6.120  1.00 89.15           N  
ATOM    742  CA  ARG C  17       4.704  12.765   4.861  1.00 89.15           C  
ATOM    743  C   ARG C  17       6.187  12.846   4.516  1.00 89.15           C  
ATOM    744  CB  ARG C  17       4.104  14.171   4.930  1.00 89.15           C  
ATOM    745  O   ARG C  17       6.569  12.681   3.355  1.00 89.15           O  
ATOM    746  CG  ARG C  17       2.605  14.215   4.683  1.00 89.15           C  
ATOM    747  CD  ARG C  17       2.070  15.640   4.708  1.00 89.15           C  
ATOM    748  NE  ARG C  17       0.628  15.679   4.480  1.00 89.15           N  
ATOM    749  NH1 ARG C  17       0.469  17.982   4.558  1.00 89.15           N  
ATOM    750  NH2 ARG C  17      -1.405  16.711   4.204  1.00 89.15           N  
ATOM    751  CZ  ARG C  17      -0.099  16.790   4.415  1.00 89.15           C  
ATOM    752  N   ARG C  18       6.998  13.101   5.542  1.00 90.91           N  
ATOM    753  CA  ARG C  18       8.440  13.148   5.323  1.00 90.91           C  
ATOM    754  C   ARG C  18       8.970  11.792   4.870  1.00 90.91           C  
ATOM    755  CB  ARG C  18       9.163  13.595   6.595  1.00 90.91           C  
ATOM    756  O   ARG C  18       9.772  11.713   3.937  1.00 90.91           O  
ATOM    757  CG  ARG C  18      10.650  13.849   6.402  1.00 90.91           C  
ATOM    758  CD  ARG C  18      11.328  14.249   7.705  1.00 90.91           C  
ATOM    759  NE  ARG C  18      12.780  14.298   7.564  1.00 90.91           N  
ATOM    760  NH1 ARG C  18      13.204  14.392   9.833  1.00 90.91           N  
ATOM    761  NH2 ARG C  18      14.941  14.405   8.337  1.00 90.91           N  
ATOM    762  CZ  ARG C  18      13.638  14.365   8.579  1.00 90.91           C  
ATOM    763  N   GLU C  19       8.554  10.694   5.535  1.00 90.33           N  
ATOM    764  CA  GLU C  19       8.960   9.347   5.148  1.00 90.33           C  
ATOM    765  C   GLU C  19       8.521   9.026   3.722  1.00 90.33           C  
ATOM    766  CB  GLU C  19       8.388   8.312   6.120  1.00 90.33           C  
ATOM    767  O   GLU C  19       9.260   8.391   2.967  1.00 90.33           O  
ATOM    768  CG  GLU C  19       9.034   8.339   7.497  1.00 90.33           C  
ATOM    769  CD  GLU C  19       8.472   7.290   8.444  1.00 90.33           C  
ATOM    770  OE1 GLU C  19       8.709   7.389   9.669  1.00 90.33           O  
ATOM    771  OE2 GLU C  19       7.790   6.361   7.956  1.00 90.33           O  
ATOM    772  N   HIS C  20       7.299   9.421   3.438  1.00 88.58           N  
ATOM    773  CA  HIS C  20       6.765   9.237   2.094  1.00 88.58           C  
ATOM    774  C   HIS C  20       7.659   9.899   1.050  1.00 88.58           C  
ATOM    775  CB  HIS C  20       5.345   9.797   2.000  1.00 88.58           C  
ATOM    776  O   HIS C  20       7.968   9.297   0.020  1.00 88.58           O  
ATOM    777  CG  HIS C  20       4.788   9.792   0.612  1.00 88.58           C  
ATOM    778  CD2 HIS C  20       4.646  10.788  -0.293  1.00 88.58           C  
ATOM    779  ND1 HIS C  20       4.293   8.653   0.013  1.00 88.58           N  
ATOM    780  CE1 HIS C  20       3.870   8.951  -1.204  1.00 88.58           C  
ATOM    781  NE2 HIS C  20       4.073  10.241  -1.414  1.00 88.58           N  
ATOM    782  N   GLU C  21       8.092  11.197   1.240  1.00 90.54           N  
ATOM    783  CA  GLU C  21       8.947  11.923   0.305  1.00 90.54           C  
ATOM    784  C   GLU C  21      10.296  11.229   0.137  1.00 90.54           C  
ATOM    785  CB  GLU C  21       9.153  13.366   0.774  1.00 90.54           C  
ATOM    786  O   GLU C  21      10.821  11.144  -0.975  1.00 90.54           O  
ATOM    787  CG  GLU C  21       7.926  14.250   0.600  1.00 90.54           C  
ATOM    788  CD  GLU C  21       8.087  15.628   1.222  1.00 90.54           C  
ATOM    789  OE1 GLU C  21       7.113  16.415   1.213  1.00 90.54           O  
ATOM    790  OE2 GLU C  21       9.195  15.923   1.722  1.00 90.54           O  
ATOM    791  N   GLU C  22      10.868  10.677   1.274  1.00 91.49           N  
ATOM    792  CA  GLU C  22      12.134   9.953   1.215  1.00 91.49           C  
ATOM    793  C   GLU C  22      12.007   8.688   0.371  1.00 91.49           C  
ATOM    794  CB  GLU C  22      12.617   9.599   2.623  1.00 91.49           C  
ATOM    795  O   GLU C  22      12.900   8.370  -0.418  1.00 91.49           O  
ATOM    796  CG  GLU C  22      13.097  10.798   3.428  1.00 91.49           C  
ATOM    797  CD  GLU C  22      13.410  10.461   4.878  1.00 91.49           C  
ATOM    798  OE1 GLU C  22      13.774  11.378   5.649  1.00 91.49           O  
ATOM    799  OE2 GLU C  22      13.292   9.271   5.245  1.00 91.49           O  
ATOM    800  N   LEU C  23      10.888   7.957   0.518  1.00 89.99           N  
ATOM    801  CA  LEU C  23      10.660   6.728  -0.235  1.00 89.99           C  
ATOM    802  C   LEU C  23      10.470   7.027  -1.718  1.00 89.99           C  
ATOM    803  CB  LEU C  23       9.437   5.986   0.310  1.00 89.99           C  
ATOM    804  O   LEU C  23      10.932   6.267  -2.573  1.00 89.99           O  
ATOM    805  CG  LEU C  23       9.629   5.240   1.631  1.00 89.99           C  
ATOM    806  CD1 LEU C  23       8.280   4.809   2.197  1.00 89.99           C  
ATOM    807  CD2 LEU C  23      10.542   4.035   1.437  1.00 89.99           C  
ATOM    808  N   GLU C  24       9.841   8.163  -2.007  1.00 91.86           N  
ATOM    809  CA  GLU C  24       9.674   8.566  -3.401  1.00 91.86           C  
ATOM    810  C   GLU C  24      11.022   8.833  -4.063  1.00 91.86           C  
ATOM    811  CB  GLU C  24       8.784   9.809  -3.498  1.00 91.86           C  
ATOM    812  O   GLU C  24      11.239   8.453  -5.216  1.00 91.86           O  
ATOM    813  CG  GLU C  24       7.295   9.507  -3.418  1.00 91.86           C  
ATOM    814  CD  GLU C  24       6.424  10.745  -3.550  1.00 91.86           C  
ATOM    815  OE1 GLU C  24       5.219  10.610  -3.865  1.00 91.86           O  
ATOM    816  OE2 GLU C  24       6.950  11.861  -3.338  1.00 91.86           O  
ATOM    817  N   GLU C  25      11.950   9.515  -3.256  1.00 91.88           N  
ATOM    818  CA  GLU C  25      13.284   9.786  -3.784  1.00 91.88           C  
ATOM    819  C   GLU C  25      14.063   8.493  -4.007  1.00 91.88           C  
ATOM    820  CB  GLU C  25      14.059  10.710  -2.840  1.00 91.88           C  
ATOM    821  O   GLU C  25      14.731   8.333  -5.031  1.00 91.88           O  
ATOM    822  CG  GLU C  25      15.380  11.205  -3.411  1.00 91.88           C  
ATOM    823  CD  GLU C  25      15.213  12.049  -4.664  1.00 91.88           C  
ATOM    824  OE1 GLU C  25      16.214  12.279  -5.379  1.00 91.88           O  
ATOM    825  OE2 GLU C  25      14.071  12.486  -4.932  1.00 91.88           O  
ATOM    826  N   ARG C  26      13.923   7.575  -3.079  1.00 90.24           N  
ATOM    827  CA  ARG C  26      14.588   6.283  -3.210  1.00 90.24           C  
ATOM    828  C   ARG C  26      14.074   5.523  -4.428  1.00 90.24           C  
ATOM    829  CB  ARG C  26      14.388   5.444  -1.946  1.00 90.24           C  
ATOM    830  O   ARG C  26      14.854   4.905  -5.156  1.00 90.24           O  
ATOM    831  CG  ARG C  26      15.085   4.094  -1.986  1.00 90.24           C  
ATOM    832  CD  ARG C  26      16.597   4.242  -2.076  1.00 90.24           C  
ATOM    833  NE  ARG C  26      17.272   2.950  -1.991  1.00 90.24           N  
ATOM    834  NH1 ARG C  26      19.333   3.748  -2.661  1.00 90.24           N  
ATOM    835  NH2 ARG C  26      19.067   1.528  -2.159  1.00 90.24           N  
ATOM    836  CZ  ARG C  26      18.556   2.745  -2.271  1.00 90.24           C  
ATOM    837  N   LEU C  27      12.815   5.534  -4.626  1.00 89.76           N  
ATOM    838  CA  LEU C  27      12.218   4.866  -5.777  1.00 89.76           C  
ATOM    839  C   LEU C  27      12.760   5.442  -7.081  1.00 89.76           C  
ATOM    840  CB  LEU C  27      10.693   4.997  -5.742  1.00 89.76           C  
ATOM    841  O   LEU C  27      13.043   4.698  -8.023  1.00 89.76           O  
ATOM    842  CG  LEU C  27       9.930   4.345  -6.896  1.00 89.76           C  
ATOM    843  CD1 LEU C  27      10.168   2.838  -6.903  1.00 89.76           C  
ATOM    844  CD2 LEU C  27       8.441   4.655  -6.796  1.00 89.76           C  
ATOM    845  N   LYS C  28      12.941   6.754  -7.197  1.00 90.55           N  
ATOM    846  CA  LYS C  28      13.489   7.405  -8.383  1.00 90.55           C  
ATOM    847  C   LYS C  28      14.912   6.929  -8.664  1.00 90.55           C  
ATOM    848  CB  LYS C  28      13.468   8.926  -8.220  1.00 90.55           C  
ATOM    849  O   LYS C  28      15.265   6.655  -9.813  1.00 90.55           O  
ATOM    850  CG  LYS C  28      13.811   9.689  -9.490  1.00 90.55           C  
ATOM    851  CD  LYS C  28      13.725  11.195  -9.277  1.00 90.55           C  
ATOM    852  CE  LYS C  28      14.192  11.962 -10.507  1.00 90.55           C  
ATOM    853  NZ  LYS C  28      14.134  13.439 -10.294  1.00 90.55           N  
ATOM    854  N   GLU C  29      15.716   6.824  -7.554  1.00 91.04           N  
ATOM    855  CA  GLU C  29      17.092   6.357  -7.694  1.00 91.04           C  
ATOM    856  C   GLU C  29      17.139   4.913  -8.184  1.00 91.04           C  
ATOM    857  CB  GLU C  29      17.841   6.487  -6.365  1.00 91.04           C  
ATOM    858  O   GLU C  29      17.936   4.575  -9.061  1.00 91.04           O  
ATOM    859  CG  GLU C  29      18.160   7.923  -5.976  1.00 91.04           C  
ATOM    860  CD  GLU C  29      18.770   8.047  -4.589  1.00 91.04           C  
ATOM    861  OE1 GLU C  29      19.023   9.187  -4.137  1.00 91.04           O  
ATOM    862  OE2 GLU C  29      18.998   6.996  -3.949  1.00 91.04           O  
ATOM    863  N   LEU C  30      16.228   4.073  -7.643  1.00 88.04           N  
ATOM    864  CA  LEU C  30      16.184   2.664  -8.020  1.00 88.04           C  
ATOM    865  C   LEU C  30      15.756   2.504  -9.475  1.00 88.04           C  
ATOM    866  CB  LEU C  30      15.226   1.895  -7.107  1.00 88.04           C  
ATOM    867  O   LEU C  30      16.255   1.623 -10.180  1.00 88.04           O  
ATOM    868  CG  LEU C  30      15.735   1.584  -5.698  1.00 88.04           C  
ATOM    869  CD1 LEU C  30      14.612   1.006  -4.844  1.00 88.04           C  
ATOM    870  CD2 LEU C  30      16.918   0.623  -5.757  1.00 88.04           C  
ATOM    871  N   LYS C  31      14.911   3.341  -9.923  1.00 89.69           N  
ATOM    872  CA  LYS C  31      14.492   3.319 -11.321  1.00 89.69           C  
ATOM    873  C   LYS C  31      15.667   3.609 -12.252  1.00 89.69           C  
ATOM    874  CB  LYS C  31      13.371   4.330 -11.562  1.00 89.69           C  
ATOM    875  O   LYS C  31      15.820   2.960 -13.288  1.00 89.69           O  
ATOM    876  CG  LYS C  31      12.699   4.198 -12.921  1.00 89.69           C  
ATOM    877  CD  LYS C  31      11.531   5.166 -13.064  1.00 89.69           C  
ATOM    878  CE  LYS C  31      10.983   5.176 -14.484  1.00 89.69           C  
ATOM    879  NZ  LYS C  31       9.862   6.150 -14.638  1.00 89.69           N  
ATOM    880  N   LYS C  32      16.502   4.626 -11.856  1.00 89.34           N  
ATOM    881  CA  LYS C  32      17.672   4.980 -12.654  1.00 89.34           C  
ATOM    882  C   LYS C  32      18.681   3.836 -12.688  1.00 89.34           C  
ATOM    883  CB  LYS C  32      18.334   6.245 -12.104  1.00 89.34           C  
ATOM    884  O   LYS C  32      19.245   3.530 -13.741  1.00 89.34           O  
ATOM    885  CG  LYS C  32      17.558   7.523 -12.388  1.00 89.34           C  
ATOM    886  CD  LYS C  32      18.292   8.751 -11.866  1.00 89.34           C  
ATOM    887  CE  LYS C  32      17.464  10.016 -12.044  1.00 89.34           C  
ATOM    888  NZ  LYS C  32      18.145  11.210 -11.459  1.00 89.34           N  
ATOM    889  N   GLU C  33      18.836   3.197 -11.490  1.00 86.94           N  
ATOM    890  CA  GLU C  33      19.777   2.085 -11.391  1.00 86.94           C  
ATOM    891  C   GLU C  33      19.322   0.901 -12.239  1.00 86.94           C  
ATOM    892  CB  GLU C  33      19.949   1.653  -9.933  1.00 86.94           C  
ATOM    893  O   GLU C  33      20.146   0.208 -12.839  1.00 86.94           O  
ATOM    894  CG  GLU C  33      20.719   2.653  -9.082  1.00 86.94           C  
ATOM    895  CD  GLU C  33      20.866   2.219  -7.632  1.00 86.94           C  
ATOM    896  OE1 GLU C  33      21.409   2.999  -6.817  1.00 86.94           O  
ATOM    897  OE2 GLU C  33      20.434   1.090  -7.309  1.00 86.94           O  
ATOM    898  N   LEU C  34      18.106   0.656 -12.259  1.00 84.43           N  
ATOM    899  CA  LEU C  34      17.561  -0.447 -13.042  1.00 84.43           C  
ATOM    900  C   LEU C  34      17.783  -0.218 -14.533  1.00 84.43           C  
ATOM    901  CB  LEU C  34      16.066  -0.618 -12.758  1.00 84.43           C  
ATOM    902  O   LEU C  34      18.037  -1.165 -15.280  1.00 84.43           O  
ATOM    903  CG  LEU C  34      15.381  -1.812 -13.426  1.00 84.43           C  
ATOM    904  CD1 LEU C  34      15.963  -3.120 -12.899  1.00 84.43           C  
ATOM    905  CD2 LEU C  34      13.874  -1.761 -13.198  1.00 84.43           C  
ATOM    906  N   GLU C  35      17.651   1.003 -15.062  1.00 83.73           N  
ATOM    907  CA  GLU C  35      17.808   1.336 -16.474  1.00 83.73           C  
ATOM    908  C   GLU C  35      19.223   1.035 -16.958  1.00 83.73           C  
ATOM    909  CB  GLU C  35      17.470   2.808 -16.721  1.00 83.73           C  
ATOM    910  O   GLU C  35      19.432   0.732 -18.135  1.00 83.73           O  
ATOM    911  CG  GLU C  35      15.981   3.118 -16.648  1.00 83.73           C  
ATOM    912  CD  GLU C  35      15.667   4.596 -16.814  1.00 83.73           C  
ATOM    913  OE1 GLU C  35      14.471   4.964 -16.838  1.00 83.73           O  
ATOM    914  OE2 GLU C  35      16.626   5.394 -16.923  1.00 83.73           O  
ATOM    915  N   LYS C  36      20.166   0.897 -16.050  1.00 83.94           N  
ATOM    916  CA  LYS C  36      21.561   0.652 -16.404  1.00 83.94           C  
ATOM    917  C   LYS C  36      21.871  -0.842 -16.417  1.00 83.94           C  
ATOM    918  CB  LYS C  36      22.496   1.372 -15.430  1.00 83.94           C  
ATOM    919  O   LYS C  36      22.903  -1.263 -16.945  1.00 83.94           O  
ATOM    920  CG  LYS C  36      22.397   2.890 -15.486  1.00 83.94           C  
ATOM    921  CD  LYS C  36      23.303   3.547 -14.452  1.00 83.94           C  
ATOM    922  CE  LYS C  36      23.137   5.061 -14.444  1.00 83.94           C  
ATOM    923  NZ  LYS C  36      23.950   5.701 -13.368  1.00 83.94           N  
ATOM    924  N   SER C  37      20.881  -1.512 -15.822  1.00 73.73           N  
ATOM    925  CA  SER C  37      21.148  -2.939 -15.675  1.00 73.73           C  
ATOM    926  C   SER C  37      20.837  -3.695 -16.963  1.00 73.73           C  
ATOM    927  CB  SER C  37      20.331  -3.522 -14.522  1.00 73.73           C  
ATOM    928  O   SER C  37      19.824  -3.433 -17.614  1.00 73.73           O  
ATOM    929  OG  SER C  37      20.485  -4.930 -14.457  1.00 73.73           O  
ATOM    930  N   PRO C  38      21.789  -4.780 -17.446  1.00 63.68           N  
ATOM    931  CA  PRO C  38      21.535  -5.639 -18.605  1.00 63.68           C  
ATOM    932  C   PRO C  38      20.575  -6.784 -18.292  1.00 63.68           C  
ATOM    933  CB  PRO C  38      22.926  -6.173 -18.959  1.00 63.68           C  
ATOM    934  O   PRO C  38      20.652  -7.846 -18.915  1.00 63.68           O  
ATOM    935  CG  PRO C  38      23.778  -5.833 -17.779  1.00 63.68           C  
ATOM    936  CD  PRO C  38      23.012  -4.892 -16.893  1.00 63.68           C  
ATOM    937  N   SER C  39      20.194  -6.713 -17.719  1.00 52.26           N  
ATOM    938  CA  SER C  39      19.487  -7.723 -16.937  1.00 52.26           C  
ATOM    939  C   SER C  39      18.494  -8.494 -17.800  1.00 52.26           C  
ATOM    940  CB  SER C  39      18.756  -7.075 -15.760  1.00 52.26           C  
ATOM    941  O   SER C  39      18.134  -8.048 -18.891  1.00 52.26           O  
ATOM    942  OG  SER C  39      17.746  -6.193 -16.219  1.00 52.26           O  
ATOM    943  N   GLN C  40      18.556  -9.089 -17.481  1.00 68.69           N  
ATOM    944  CA  GLN C  40      17.558 -10.117 -17.756  1.00 68.69           C  
ATOM    945  C   GLN C  40      16.167  -9.508 -17.904  1.00 68.69           C  
ATOM    946  CB  GLN C  40      17.555 -11.172 -16.649  1.00 68.69           C  
ATOM    947  O   GLN C  40      15.636  -8.924 -16.958  1.00 68.69           O  
ATOM    948  CG  GLN C  40      18.760 -12.101 -16.680  1.00 68.69           C  
ATOM    949  CD  GLN C  40      18.654 -13.235 -15.678  1.00 68.69           C  
ATOM    950  NE2 GLN C  40      19.545 -14.214 -15.793  1.00 68.69           N  
ATOM    951  OE1 GLN C  40      17.779 -13.231 -14.806  1.00 68.69           O  
ATOM    952  N   GLU C  41      15.628  -9.938 -18.769  1.00 78.44           N  
ATOM    953  CA  GLU C  41      14.385  -9.319 -19.221  1.00 78.44           C  
ATOM    954  C   GLU C  41      13.246  -9.589 -18.242  1.00 78.44           C  
ATOM    955  CB  GLU C  41      14.009  -9.822 -20.617  1.00 78.44           C  
ATOM    956  O   GLU C  41      12.480  -8.683 -17.908  1.00 78.44           O  
ATOM    957  CG  GLU C  41      12.958  -8.972 -21.315  1.00 78.44           C  
ATOM    958  CD  GLU C  41      12.699  -9.398 -22.752  1.00 78.44           C  
ATOM    959  OE1 GLU C  41      11.812  -8.808 -23.409  1.00 78.44           O  
ATOM    960  OE2 GLU C  41      13.389 -10.330 -23.223  1.00 78.44           O  
ATOM    961  N   GLU C  42      13.118 -10.730 -17.675  1.00 83.67           N  
ATOM    962  CA  GLU C  42      12.004 -11.102 -16.809  1.00 83.67           C  
ATOM    963  C   GLU C  42      12.096 -10.398 -15.458  1.00 83.67           C  
ATOM    964  CB  GLU C  42      11.960 -12.619 -16.610  1.00 83.67           C  
ATOM    965  O   GLU C  42      11.091  -9.907 -14.938  1.00 83.67           O  
ATOM    966  CG  GLU C  42      11.537 -13.390 -17.851  1.00 83.67           C  
ATOM    967  CD  GLU C  42      11.602 -14.898 -17.672  1.00 83.67           C  
ATOM    968  OE1 GLU C  42      11.268 -15.638 -18.625  1.00 83.67           O  
ATOM    969  OE2 GLU C  42      11.989 -15.344 -16.568  1.00 83.67           O  
ATOM    970  N   LEU C  43      13.218 -10.329 -15.015  1.00 83.63           N  
ATOM    971  CA  LEU C  43      13.445  -9.675 -13.730  1.00 83.63           C  
ATOM    972  C   LEU C  43      13.198  -8.174 -13.833  1.00 83.63           C  
ATOM    973  CB  LEU C  43      14.872  -9.937 -13.240  1.00 83.63           C  
ATOM    974  O   LEU C  43      12.650  -7.566 -12.910  1.00 83.63           O  
ATOM    975  CG  LEU C  43      15.219  -9.404 -11.849  1.00 83.63           C  
ATOM    976  CD1 LEU C  43      14.287 -10.006 -10.803  1.00 83.63           C  
ATOM    977  CD2 LEU C  43      16.676  -9.703 -11.510  1.00 83.63           C  
ATOM    978  N   LYS C  44      13.628  -7.683 -14.931  1.00 86.72           N  
ATOM    979  CA  LYS C  44      13.409  -6.257 -15.151  1.00 86.72           C  
ATOM    980  C   LYS C  44      11.919  -5.927 -15.180  1.00 86.72           C  
ATOM    981  CB  LYS C  44      14.071  -5.807 -16.454  1.00 86.72           C  
ATOM    982  O   LYS C  44      11.491  -4.915 -14.621  1.00 86.72           O  
ATOM    983  CG  LYS C  44      15.558  -5.511 -16.323  1.00 86.72           C  
ATOM    984  CD  LYS C  44      16.134  -4.957 -17.620  1.00 86.72           C  
ATOM    985  CE  LYS C  44      17.638  -4.739 -17.516  1.00 86.72           C  
ATOM    986  NZ  LYS C  44      18.208  -4.202 -18.788  1.00 86.72           N  
ATOM    987  N   LYS C  45      11.050  -6.738 -15.821  1.00 85.70           N  
ATOM    988  CA  LYS C  45       9.605  -6.535 -15.874  1.00 85.70           C  
ATOM    989  C   LYS C  45       8.992  -6.578 -14.477  1.00 85.70           C  
ATOM    990  CB  LYS C  45       8.948  -7.588 -16.768  1.00 85.70           C  
ATOM    991  O   LYS C  45       8.134  -5.757 -14.145  1.00 85.70           O  
ATOM    992  CG  LYS C  45       9.188  -7.375 -18.255  1.00 85.70           C  
ATOM    993  CD  LYS C  45       8.501  -8.447 -19.091  1.00 85.70           C  
ATOM    994  CE  LYS C  45       8.834  -8.302 -20.570  1.00 85.70           C  
ATOM    995  NZ  LYS C  45       8.251  -9.413 -21.380  1.00 85.70           N  
ATOM    996  N   PHE C  46       9.536  -7.491 -13.809  1.00 85.66           N  
ATOM    997  CA  PHE C  46       9.057  -7.634 -12.439  1.00 85.66           C  
ATOM    998  C   PHE C  46       9.383  -6.391 -11.619  1.00 85.66           C  
ATOM    999  CB  PHE C  46       9.672  -8.873 -11.780  1.00 85.66           C  
ATOM   1000  O   PHE C  46       8.526  -5.875 -10.898  1.00 85.66           O  
ATOM   1001  CG  PHE C  46       9.293  -9.043 -10.334  1.00 85.66           C  
ATOM   1002  CD1 PHE C  46      10.146  -8.618  -9.323  1.00 85.66           C  
ATOM   1003  CD2 PHE C  46       8.082  -9.627  -9.986  1.00 85.66           C  
ATOM   1004  CE1 PHE C  46       9.797  -8.774  -7.983  1.00 85.66           C  
ATOM   1005  CE2 PHE C  46       7.726  -9.786  -8.649  1.00 85.66           C  
ATOM   1006  CZ  PHE C  46       8.586  -9.360  -7.650  1.00 85.66           C  
ATOM   1007  N   ILE C  47      10.600  -5.939 -11.676  1.00 88.15           N  
ATOM   1008  CA  ILE C  47      11.061  -4.795 -10.898  1.00 88.15           C  
ATOM   1009  C   ILE C  47      10.262  -3.552 -11.285  1.00 88.15           C  
ATOM   1010  CB  ILE C  47      12.572  -4.545 -11.101  1.00 88.15           C  
ATOM   1011  O   ILE C  47       9.892  -2.751 -10.423  1.00 88.15           O  
ATOM   1012  CG1 ILE C  47      13.389  -5.694 -10.499  1.00 88.15           C  
ATOM   1013  CG2 ILE C  47      12.984  -3.202 -10.492  1.00 88.15           C  
ATOM   1014  CD1 ILE C  47      14.878  -5.622 -10.808  1.00 88.15           C  
ATOM   1015  N   LYS C  48       9.942  -3.363 -12.529  1.00 88.91           N  
ATOM   1016  CA  LYS C  48       9.148  -2.226 -12.987  1.00 88.91           C  
ATOM   1017  C   LYS C  48       7.745  -2.259 -12.387  1.00 88.91           C  
ATOM   1018  CB  LYS C  48       9.066  -2.209 -14.514  1.00 88.91           C  
ATOM   1019  O   LYS C  48       7.212  -1.222 -11.985  1.00 88.91           O  
ATOM   1020  CG  LYS C  48      10.327  -1.700 -15.196  1.00 88.91           C  
ATOM   1021  CD  LYS C  48      10.163  -1.652 -16.710  1.00 88.91           C  
ATOM   1022  CE  LYS C  48      11.434  -1.168 -17.395  1.00 88.91           C  
ATOM   1023  NZ  LYS C  48      11.299  -1.178 -18.883  1.00 88.91           N  
ATOM   1024  N   LEU C  49       7.165  -3.471 -12.334  1.00 89.08           N  
ATOM   1025  CA  LEU C  49       5.840  -3.604 -11.738  1.00 89.08           C  
ATOM   1026  C   LEU C  49       5.883  -3.299 -10.244  1.00 89.08           C  
ATOM   1027  CB  LEU C  49       5.287  -5.013 -11.968  1.00 89.08           C  
ATOM   1028  O   LEU C  49       4.978  -2.653  -9.712  1.00 89.08           O  
ATOM   1029  CG  LEU C  49       4.792  -5.325 -13.381  1.00 89.08           C  
ATOM   1030  CD1 LEU C  49       4.444  -6.804 -13.506  1.00 89.08           C  
ATOM   1031  CD2 LEU C  49       3.588  -4.456 -13.730  1.00 89.08           C  
ATOM   1032  N   ALA C  50       6.898  -3.710  -9.610  1.00 89.05           N  
ATOM   1033  CA  ALA C  50       7.064  -3.438  -8.185  1.00 89.05           C  
ATOM   1034  C   ALA C  50       7.201  -1.940  -7.925  1.00 89.05           C  
ATOM   1035  CB  ALA C  50       8.280  -4.183  -7.639  1.00 89.05           C  
ATOM   1036  O   ALA C  50       6.647  -1.419  -6.955  1.00 89.05           O  
ATOM   1037  N   GLN C  51       7.976  -1.361  -8.755  1.00 90.55           N  
ATOM   1038  CA  GLN C  51       8.139   0.083  -8.626  1.00 90.55           C  
ATOM   1039  C   GLN C  51       6.809   0.806  -8.813  1.00 90.55           C  
ATOM   1040  CB  GLN C  51       9.164   0.600  -9.637  1.00 90.55           C  
ATOM   1041  O   GLN C  51       6.520   1.778  -8.112  1.00 90.55           O  
ATOM   1042  CG  GLN C  51      10.599   0.201  -9.317  1.00 90.55           C  
ATOM   1043  CD  GLN C  51      11.582   0.636 -10.387  1.00 90.55           C  
ATOM   1044  NE2 GLN C  51      12.786   1.011  -9.970  1.00 90.55           N  
ATOM   1045  OE1 GLN C  51      11.262   0.635 -11.580  1.00 90.55           O  
ATOM   1046  N   GLU C  52       5.964   0.384  -9.758  1.00 90.37           N  
ATOM   1047  CA  GLU C  52       4.643   0.967  -9.969  1.00 90.37           C  
ATOM   1048  C   GLU C  52       3.748   0.762  -8.750  1.00 90.37           C  
ATOM   1049  CB  GLU C  52       3.982   0.366 -11.213  1.00 90.37           C  
ATOM   1050  O   GLU C  52       2.984   1.655  -8.377  1.00 90.37           O  
ATOM   1051  CG  GLU C  52       2.713   1.088 -11.644  1.00 90.37           C  
ATOM   1052  CD  GLU C  52       2.940   2.554 -11.975  1.00 90.37           C  
ATOM   1053  OE1 GLU C  52       1.952   3.276 -12.239  1.00 90.37           O  
ATOM   1054  OE2 GLU C  52       4.115   2.984 -11.971  1.00 90.37           O  
ATOM   1055  N   LEU C  53       3.793  -0.398  -8.169  1.00 91.50           N  
ATOM   1056  CA  LEU C  53       3.044  -0.683  -6.950  1.00 91.50           C  
ATOM   1057  C   LEU C  53       3.429   0.284  -5.836  1.00 91.50           C  
ATOM   1058  CB  LEU C  53       3.287  -2.125  -6.497  1.00 91.50           C  
ATOM   1059  O   LEU C  53       2.560   0.817  -5.142  1.00 91.50           O  
ATOM   1060  CG  LEU C  53       2.648  -2.535  -5.169  1.00 91.50           C  
ATOM   1061  CD1 LEU C  53       1.129  -2.571  -5.300  1.00 91.50           C  
ATOM   1062  CD2 LEU C  53       3.183  -3.888  -4.713  1.00 91.50           C  
ATOM   1063  N   ILE C  54       4.750   0.493  -5.641  1.00 91.48           N  
ATOM   1064  CA  ILE C  54       5.244   1.402  -4.612  1.00 91.48           C  
ATOM   1065  C   ILE C  54       4.731   2.815  -4.881  1.00 91.48           C  
ATOM   1066  CB  ILE C  54       6.788   1.396  -4.548  1.00 91.48           C  
ATOM   1067  O   ILE C  54       4.260   3.495  -3.967  1.00 91.48           O  
ATOM   1068  CG1 ILE C  54       7.296   0.040  -4.045  1.00 91.48           C  
ATOM   1069  CG2 ILE C  54       7.295   2.535  -3.659  1.00 91.48           C  
ATOM   1070  CD1 ILE C  54       8.807  -0.126  -4.134  1.00 91.48           C  
ATOM   1071  N   LYS C  55       4.824   3.200  -6.120  1.00 92.00           N  
ATOM   1072  CA  LYS C  55       4.364   4.531  -6.503  1.00 92.00           C  
ATOM   1073  C   LYS C  55       2.887   4.720  -6.169  1.00 92.00           C  
ATOM   1074  CB  LYS C  55       4.599   4.772  -7.995  1.00 92.00           C  
ATOM   1075  O   LYS C  55       2.499   5.742  -5.600  1.00 92.00           O  
ATOM   1076  CG  LYS C  55       4.180   6.155  -8.472  1.00 92.00           C  
ATOM   1077  CD  LYS C  55       4.397   6.318  -9.971  1.00 92.00           C  
ATOM   1078  CE  LYS C  55       3.832   7.638 -10.478  1.00 92.00           C  
ATOM   1079  NZ  LYS C  55       3.916   7.741 -11.966  1.00 92.00           N  
ATOM   1080  N   LEU C  56       2.022   3.749  -6.546  1.00 92.32           N  
ATOM   1081  CA  LEU C  56       0.584   3.849  -6.318  1.00 92.32           C  
ATOM   1082  C   LEU C  56       0.269   3.860  -4.826  1.00 92.32           C  
ATOM   1083  CB  LEU C  56      -0.148   2.688  -6.997  1.00 92.32           C  
ATOM   1084  O   LEU C  56      -0.629   4.578  -4.382  1.00 92.32           O  
ATOM   1085  CG  LEU C  56      -0.218   2.731  -8.525  1.00 92.32           C  
ATOM   1086  CD1 LEU C  56      -0.889   1.471  -9.060  1.00 92.32           C  
ATOM   1087  CD2 LEU C  56      -0.960   3.979  -8.991  1.00 92.32           C  
ATOM   1088  N   THR C  57       1.005   3.128  -4.038  1.00 93.22           N  
ATOM   1089  CA  THR C  57       0.799   3.111  -2.594  1.00 93.22           C  
ATOM   1090  C   THR C  57       1.161   4.461  -1.980  1.00 93.22           C  
ATOM   1091  CB  THR C  57       1.629   2.001  -1.924  1.00 93.22           C  
ATOM   1092  O   THR C  57       0.464   4.950  -1.088  1.00 93.22           O  
ATOM   1093  CG2 THR C  57       1.322   1.908  -0.433  1.00 93.22           C  
ATOM   1094  OG1 THR C  57       1.324   0.745  -2.543  1.00 93.22           O  
ATOM   1095  N   LEU C  58       2.247   5.039  -2.499  1.00 92.27           N  
ATOM   1096  CA  LEU C  58       2.645   6.356  -2.013  1.00 92.27           C  
ATOM   1097  C   LEU C  58       1.592   7.403  -2.359  1.00 92.27           C  
ATOM   1098  CB  LEU C  58       3.997   6.760  -2.606  1.00 92.27           C  
ATOM   1099  O   LEU C  58       1.325   8.307  -1.563  1.00 92.27           O  
ATOM   1100  CG  LEU C  58       5.225   6.037  -2.050  1.00 92.27           C  
ATOM   1101  CD1 LEU C  58       6.469   6.416  -2.846  1.00 92.27           C  
ATOM   1102  CD2 LEU C  58       5.411   6.359  -0.571  1.00 92.27           C  
ATOM   1103  N   GLU C  59       0.938   7.321  -3.508  1.00 91.82           N  
ATOM   1104  CA  GLU C  59      -0.131   8.237  -3.896  1.00 91.82           C  
ATOM   1105  C   GLU C  59      -1.353   8.071  -2.996  1.00 91.82           C  
ATOM   1106  CB  GLU C  59      -0.523   8.017  -5.360  1.00 91.82           C  
ATOM   1107  O   GLU C  59      -1.992   9.057  -2.621  1.00 91.82           O  
ATOM   1108  CG  GLU C  59       0.518   8.507  -6.355  1.00 91.82           C  
ATOM   1109  CD  GLU C  59       0.148   8.219  -7.801  1.00 91.82           C  
ATOM   1110  OE1 GLU C  59       0.940   8.558  -8.710  1.00 91.82           O  
ATOM   1111  OE2 GLU C  59      -0.943   7.650  -8.028  1.00 91.82           O  
ATOM   1112  N   LEU C  60      -1.678   6.759  -2.707  1.00 92.23           N  
ATOM   1113  CA  LEU C  60      -2.788   6.496  -1.798  1.00 92.23           C  
ATOM   1114  C   LEU C  60      -2.514   7.088  -0.420  1.00 92.23           C  
ATOM   1115  CB  LEU C  60      -3.039   4.991  -1.679  1.00 92.23           C  
ATOM   1116  O   LEU C  60      -3.414   7.649   0.210  1.00 92.23           O  
ATOM   1117  CG  LEU C  60      -4.157   4.563  -0.727  1.00 92.23           C  
ATOM   1118  CD1 LEU C  60      -5.504   5.076  -1.226  1.00 92.23           C  
ATOM   1119  CD2 LEU C  60      -4.180   3.046  -0.576  1.00 92.23           C  
ATOM   1120  N   ILE C  61      -1.254   6.991   0.101  1.00 91.81           N  
ATOM   1121  CA  ILE C  61      -0.868   7.539   1.397  1.00 91.81           C  
ATOM   1122  C   ILE C  61      -1.061   9.054   1.394  1.00 91.81           C  
ATOM   1123  CB  ILE C  61       0.595   7.186   1.747  1.00 91.81           C  
ATOM   1124  O   ILE C  61      -1.600   9.619   2.349  1.00 91.81           O  
ATOM   1125  CG1 ILE C  61       0.722   5.690   2.059  1.00 91.81           C  
ATOM   1126  CG2 ILE C  61       1.089   8.034   2.922  1.00 91.81           C  
ATOM   1127  CD1 ILE C  61       2.157   5.218   2.251  1.00 91.81           C  
ATOM   1128  N   GLU C  62      -0.670   9.725   0.285  1.00 91.63           N  
ATOM   1129  CA  GLU C  62      -0.843  11.171   0.180  1.00 91.63           C  
ATOM   1130  C   GLU C  62      -2.318  11.556   0.234  1.00 91.63           C  
ATOM   1131  CB  GLU C  62      -0.209  11.696  -1.112  1.00 91.63           C  
ATOM   1132  O   GLU C  62      -2.691  12.511   0.919  1.00 91.63           O  
ATOM   1133  CG  GLU C  62      -0.280  13.209  -1.261  1.00 91.63           C  
ATOM   1134  CD  GLU C  62       0.424  13.722  -2.507  1.00 91.63           C  
ATOM   1135  OE1 GLU C  62       0.472  14.956  -2.711  1.00 91.63           O  
ATOM   1136  OE2 GLU C  62       0.930  12.883  -3.285  1.00 91.63           O  
ATOM   1137  N   LEU C  63      -3.148  10.783  -0.495  1.00 90.61           N  
ATOM   1138  CA  LEU C  63      -4.584  11.040  -0.502  1.00 90.61           C  
ATOM   1139  C   LEU C  63      -5.175  10.862   0.893  1.00 90.61           C  
ATOM   1140  CB  LEU C  63      -5.291  10.109  -1.491  1.00 90.61           C  
ATOM   1141  O   LEU C  63      -6.001  11.666   1.329  1.00 90.61           O  
ATOM   1142  CG  LEU C  63      -5.163  10.469  -2.972  1.00 90.61           C  
ATOM   1143  CD1 LEU C  63      -5.715   9.345  -3.841  1.00 90.61           C  
ATOM   1144  CD2 LEU C  63      -5.880  11.782  -3.267  1.00 90.61           C  
ATOM   1145  N   SER C  64      -4.779   9.837   1.566  1.00 89.82           N  
ATOM   1146  CA  SER C  64      -5.255   9.550   2.915  1.00 89.82           C  
ATOM   1147  C   SER C  64      -4.850  10.649   3.891  1.00 89.82           C  
ATOM   1148  CB  SER C  64      -4.716   8.203   3.399  1.00 89.82           C  
ATOM   1149  O   SER C  64      -5.633  11.032   4.763  1.00 89.82           O  
ATOM   1150  OG  SER C  64      -5.185   7.148   2.577  1.00 89.82           O  
ATOM   1151  N   LEU C  65      -3.590  11.202   3.735  1.00 89.90           N  
ATOM   1152  CA  LEU C  65      -3.128  12.286   4.596  1.00 89.90           C  
ATOM   1153  C   LEU C  65      -3.947  13.552   4.362  1.00 89.90           C  
ATOM   1154  CB  LEU C  65      -1.645  12.572   4.349  1.00 89.90           C  
ATOM   1155  O   LEU C  65      -4.292  14.257   5.313  1.00 89.90           O  
ATOM   1156  CG  LEU C  65      -0.659  11.513   4.846  1.00 89.90           C  
ATOM   1157  CD1 LEU C  65       0.753  11.839   4.370  1.00 89.90           C  
ATOM   1158  CD2 LEU C  65      -0.706  11.411   6.367  1.00 89.90           C  
ATOM   1159  N   ARG C  66      -4.321  13.849   3.121  1.00 88.55           N  
ATOM   1160  CA  ARG C  66      -5.152  15.004   2.797  1.00 88.55           C  
ATOM   1161  C   ARG C  66      -6.548  14.859   3.395  1.00 88.55           C  
ATOM   1162  CB  ARG C  66      -5.248  15.188   1.281  1.00 88.55           C  
ATOM   1163  O   ARG C  66      -7.130  15.836   3.869  1.00 88.55           O  
ATOM   1164  CG  ARG C  66      -3.974  15.716   0.642  1.00 88.55           C  
ATOM   1165  CD  ARG C  66      -4.113  15.849  -0.868  1.00 88.55           C  
ATOM   1166  NE  ARG C  66      -2.866  16.290  -1.487  1.00 88.55           N  
ATOM   1167  NH1 ARG C  66      -3.723  16.388  -3.630  1.00 88.55           N  
ATOM   1168  NH2 ARG C  66      -1.531  16.933  -3.242  1.00 88.55           N  
ATOM   1169  CZ  ARG C  66      -2.709  16.536  -2.785  1.00 88.55           C  
ATOM   1170  N   LEU C  67      -7.081  13.614   3.327  1.00 87.84           N  
ATOM   1171  CA  LEU C  67      -8.394  13.345   3.904  1.00 87.84           C  
ATOM   1172  C   LEU C  67      -8.385  13.582   5.411  1.00 87.84           C  
ATOM   1173  CB  LEU C  67      -8.827  11.907   3.604  1.00 87.84           C  
ATOM   1174  O   LEU C  67      -9.313  14.184   5.954  1.00 87.84           O  
ATOM   1175  CG  LEU C  67     -10.185  11.478   4.161  1.00 87.84           C  
ATOM   1176  CD1 LEU C  67     -11.289  12.377   3.616  1.00 87.84           C  
ATOM   1177  CD2 LEU C  67     -10.463  10.017   3.824  1.00 87.84           C  
ATOM   1178  N   ILE C  68      -7.329  13.135   6.124  1.00 85.73           N  
ATOM   1179  CA  ILE C  68      -7.206  13.318   7.566  1.00 85.73           C  
ATOM   1180  C   ILE C  68      -7.150  14.809   7.894  1.00 85.73           C  
ATOM   1181  CB  ILE C  68      -5.956  12.600   8.123  1.00 85.73           C  
ATOM   1182  O   ILE C  68      -7.792  15.266   8.842  1.00 85.73           O  
ATOM   1183  CG1 ILE C  68      -6.163  11.081   8.111  1.00 85.73           C  
ATOM   1184  CG2 ILE C  68      -5.631  13.097   9.534  1.00 85.73           C  
ATOM   1185  CD1 ILE C  68      -4.928  10.285   8.510  1.00 85.73           C  
ATOM   1186  N   GLU C  69      -6.435  15.602   7.082  1.00 86.51           N  
ATOM   1187  CA  GLU C  69      -6.331  17.042   7.301  1.00 86.51           C  
ATOM   1188  C   GLU C  69      -7.690  17.722   7.157  1.00 86.51           C  
ATOM   1189  CB  GLU C  69      -5.326  17.663   6.327  1.00 86.51           C  
ATOM   1190  O   GLU C  69      -8.018  18.633   7.920  1.00 86.51           O  
ATOM   1191  CG  GLU C  69      -3.874  17.361   6.666  1.00 86.51           C  
ATOM   1192  CD  GLU C  69      -2.895  17.867   5.618  1.00 86.51           C  
ATOM   1193  OE1 GLU C  69      -1.670  17.849   5.873  1.00 86.51           O  
ATOM   1194  OE2 GLU C  69      -3.358  18.286   4.534  1.00 86.51           O  
ATOM   1195  N   LEU C  70      -8.519  17.198   6.137  1.00 83.85           N  
ATOM   1196  CA  LEU C  70      -9.854  17.747   5.928  1.00 83.85           C  
ATOM   1197  C   LEU C  70     -10.769  17.413   7.101  1.00 83.85           C  
ATOM   1198  CB  LEU C  70     -10.457  17.210   4.627  1.00 83.85           C  
ATOM   1199  O   LEU C  70     -11.568  18.249   7.528  1.00 83.85           O  
ATOM   1200  CG  LEU C  70      -9.915  17.812   3.330  1.00 83.85           C  
ATOM   1201  CD1 LEU C  70     -10.413  17.017   2.128  1.00 83.85           C  
ATOM   1202  CD2 LEU C  70     -10.318  19.278   3.211  1.00 83.85           C  
ATOM   1203  N   LEU C  71     -10.572  16.135   7.697  1.00 81.86           N  
ATOM   1204  CA  LEU C  71     -11.416  15.674   8.793  1.00 81.86           C  
ATOM   1205  C   LEU C  71     -11.101  16.432  10.078  1.00 81.86           C  
ATOM   1206  CB  LEU C  71     -11.232  14.170   9.015  1.00 81.86           C  
ATOM   1207  O   LEU C  71     -11.999  16.710  10.877  1.00 81.86           O  
ATOM   1208  CG  LEU C  71     -11.888  13.248   7.987  1.00 81.86           C  
ATOM   1209  CD1 LEU C  71     -11.413  11.812   8.183  1.00 81.86           C  
ATOM   1210  CD2 LEU C  71     -13.408  13.331   8.086  1.00 81.86           C  
ATOM   1211  N   LEU C  72      -9.837  16.866  10.253  1.00 81.63           N  
ATOM   1212  CA  LEU C  72      -9.425  17.513  11.494  1.00 81.63           C  
ATOM   1213  C   LEU C  72      -9.555  19.029  11.386  1.00 81.63           C  
ATOM   1214  CB  LEU C  72      -7.983  17.136  11.842  1.00 81.63           C  
ATOM   1215  O   LEU C  72      -9.590  19.727  12.402  1.00 81.63           O  
ATOM   1216  CG  LEU C  72      -7.743  15.685  12.259  1.00 81.63           C  
ATOM   1217  CD1 LEU C  72      -6.252  15.425  12.441  1.00 81.63           C  
ATOM   1218  CD2 LEU C  72      -8.507  15.363  13.539  1.00 81.63           C  
ATOM   1219  N   GLY C  73      -9.418  19.543  10.229  1.00 72.94           N  
ATOM   1220  CA  GLY C  73      -9.570  20.983  10.106  1.00 72.94           C  
ATOM   1221  C   GLY C  73     -11.011  21.443  10.215  1.00 72.94           C  
ATOM   1222  O   GLY C  73     -11.288  22.511  10.764  1.00 72.94           O  
TER    1223      GLY C  73                                                      
ATOM   1224  N   ASP D   1      22.066 -13.314   0.136  1.00 64.30           N  
ATOM   1225  CA  ASP D   1      21.136 -12.387  -0.502  1.00 64.30           C  
ATOM   1226  C   ASP D   1      19.708 -12.925  -0.459  1.00 64.30           C  
ATOM   1227  CB  ASP D   1      21.554 -12.119  -1.950  1.00 64.30           C  
ATOM   1228  O   ASP D   1      18.757 -12.164  -0.268  1.00 64.30           O  
ATOM   1229  CG  ASP D   1      21.726 -10.642  -2.254  1.00 64.30           C  
ATOM   1230  OD1 ASP D   1      22.463 -10.296  -3.202  1.00 64.30           O  
ATOM   1231  OD2 ASP D   1      21.121  -9.815  -1.537  1.00 64.30           O  
ATOM   1232  N   GLU D   2      19.584 -14.140  -0.828  1.00 81.13           N  
ATOM   1233  CA  GLU D   2      18.337 -14.889  -0.705  1.00 81.13           C  
ATOM   1234  C   GLU D   2      17.817 -14.863   0.729  1.00 81.13           C  
ATOM   1235  CB  GLU D   2      18.531 -16.336  -1.168  1.00 81.13           C  
ATOM   1236  O   GLU D   2      16.611 -14.743   0.955  1.00 81.13           O  
ATOM   1237  CG  GLU D   2      17.236 -17.131  -1.259  1.00 81.13           C  
ATOM   1238  CD  GLU D   2      17.439 -18.552  -1.758  1.00 81.13           C  
ATOM   1239  OE1 GLU D   2      16.480 -19.355  -1.710  1.00 81.13           O  
ATOM   1240  OE2 GLU D   2      18.567 -18.866  -2.201  1.00 81.13           O  
ATOM   1241  N   GLU D   3      18.816 -15.021   1.614  1.00 88.95           N  
ATOM   1242  CA  GLU D   3      18.443 -15.018   3.026  1.00 88.95           C  
ATOM   1243  C   GLU D   3      17.854 -13.672   3.438  1.00 88.95           C  
ATOM   1244  CB  GLU D   3      19.651 -15.355   3.903  1.00 88.95           C  
ATOM   1245  O   GLU D   3      16.884 -13.619   4.196  1.00 88.95           O  
ATOM   1246  CG  GLU D   3      19.284 -15.824   5.303  1.00 88.95           C  
ATOM   1247  CD  GLU D   3      20.458 -16.416   6.065  1.00 88.95           C  
ATOM   1248  OE1 GLU D   3      20.263 -16.893   7.206  1.00 88.95           O  
ATOM   1249  OE2 GLU D   3      21.583 -16.402   5.517  1.00 88.95           O  
ATOM   1250  N   GLU D   4      18.467 -12.666   2.920  1.00 88.67           N  
ATOM   1251  CA  GLU D   4      17.975 -11.326   3.225  1.00 88.67           C  
ATOM   1252  C   GLU D   4      16.561 -11.122   2.687  1.00 88.67           C  
ATOM   1253  CB  GLU D   4      18.915 -10.264   2.648  1.00 88.67           C  
ATOM   1254  O   GLU D   4      15.715 -10.532   3.361  1.00 88.67           O  
ATOM   1255  CG  GLU D   4      18.605  -8.849   3.116  1.00 88.67           C  
ATOM   1256  CD  GLU D   4      19.643  -7.830   2.675  1.00 88.67           C  
ATOM   1257  OE1 GLU D   4      19.488  -6.629   2.992  1.00 88.67           O  
ATOM   1258  OE2 GLU D   4      20.620  -8.236   2.006  1.00 88.67           O  
ATOM   1259  N   VAL D   5      16.219 -11.574   1.516  1.00 85.67           N  
ATOM   1260  CA  VAL D   5      14.897 -11.458   0.908  1.00 85.67           C  
ATOM   1261  C   VAL D   5      13.879 -12.246   1.730  1.00 85.67           C  
ATOM   1262  CB  VAL D   5      14.900 -11.954  -0.555  1.00 85.67           C  
ATOM   1263  O   VAL D   5      12.757 -11.784   1.947  1.00 85.67           O  
ATOM   1264  CG1 VAL D   5      13.479 -11.992  -1.115  1.00 85.67           C  
ATOM   1265  CG2 VAL D   5      15.795 -11.065  -1.417  1.00 85.67           C  
ATOM   1266  N   LYS D   6      14.267 -13.391   2.261  1.00 88.43           N  
ATOM   1267  CA  LYS D   6      13.370 -14.224   3.057  1.00 88.43           C  
ATOM   1268  C   LYS D   6      13.010 -13.541   4.374  1.00 88.43           C  
ATOM   1269  CB  LYS D   6      14.005 -15.588   3.331  1.00 88.43           C  
ATOM   1270  O   LYS D   6      11.864 -13.611   4.822  1.00 88.43           O  
ATOM   1271  CG  LYS D   6      13.980 -16.533   2.139  1.00 88.43           C  
ATOM   1272  CD  LYS D   6      14.561 -17.896   2.494  1.00 88.43           C  
ATOM   1273  CE  LYS D   6      14.621 -18.812   1.279  1.00 88.43           C  
ATOM   1274  NZ  LYS D   6      15.247 -20.128   1.608  1.00 88.43           N  
ATOM   1275  N   GLU D   7      14.047 -12.905   4.926  1.00 90.89           N  
ATOM   1276  CA  GLU D   7      13.794 -12.192   6.175  1.00 90.89           C  
ATOM   1277  C   GLU D   7      12.833 -11.027   5.959  1.00 90.89           C  
ATOM   1278  CB  GLU D   7      15.105 -11.687   6.782  1.00 90.89           C  
ATOM   1279  O   GLU D   7      11.924 -10.808   6.763  1.00 90.89           O  
ATOM   1280  CG  GLU D   7      14.962 -11.159   8.202  1.00 90.89           C  
ATOM   1281  CD  GLU D   7      16.293 -10.803   8.846  1.00 90.89           C  
ATOM   1282  OE1 GLU D   7      16.305 -10.406  10.034  1.00 90.89           O  
ATOM   1283  OE2 GLU D   7      17.331 -10.921   8.158  1.00 90.89           O  
ATOM   1284  N   VAL D   8      13.010 -10.292   4.867  1.00 89.74           N  
ATOM   1285  CA  VAL D   8      12.135  -9.173   4.530  1.00 89.74           C  
ATOM   1286  C   VAL D   8      10.728  -9.688   4.236  1.00 89.74           C  
ATOM   1287  CB  VAL D   8      12.674  -8.375   3.322  1.00 89.74           C  
ATOM   1288  O   VAL D   8       9.738  -9.070   4.636  1.00 89.74           O  
ATOM   1289  CG1 VAL D   8      11.673  -7.304   2.893  1.00 89.74           C  
ATOM   1290  CG2 VAL D   8      14.024  -7.744   3.660  1.00 89.74           C  
ATOM   1291  N   ALA D   9      10.696 -10.848   3.588  1.00 89.51           N  
ATOM   1292  CA  ALA D   9       9.407 -11.446   3.250  1.00 89.51           C  
ATOM   1293  C   ALA D   9       8.637 -11.837   4.509  1.00 89.51           C  
ATOM   1294  CB  ALA D   9       9.604 -12.664   2.351  1.00 89.51           C  
ATOM   1295  O   ALA D   9       7.416 -11.679   4.570  1.00 89.51           O  
ATOM   1296  N   LYS D  10       9.345 -12.395   5.530  1.00 92.07           N  
ATOM   1297  CA  LYS D  10       8.719 -12.744   6.802  1.00 92.07           C  
ATOM   1298  C   LYS D  10       8.130 -11.510   7.481  1.00 92.07           C  
ATOM   1299  CB  LYS D  10       9.729 -13.420   7.730  1.00 92.07           C  
ATOM   1300  O   LYS D  10       6.991 -11.539   7.952  1.00 92.07           O  
ATOM   1301  CG  LYS D  10       9.129 -13.931   9.031  1.00 92.07           C  
ATOM   1302  CD  LYS D  10      10.184 -14.581   9.917  1.00 92.07           C  
ATOM   1303  CE  LYS D  10       9.612 -14.978  11.271  1.00 92.07           C  
ATOM   1304  NZ  LYS D  10      10.654 -15.576  12.159  1.00 92.07           N  
ATOM   1305  N   GLU D  11       8.942 -10.450   7.530  1.00 92.59           N  
ATOM   1306  CA  GLU D  11       8.468  -9.200   8.115  1.00 92.59           C  
ATOM   1307  C   GLU D  11       7.278  -8.643   7.339  1.00 92.59           C  
ATOM   1308  CB  GLU D  11       9.595  -8.166   8.162  1.00 92.59           C  
ATOM   1309  O   GLU D  11       6.336  -8.113   7.932  1.00 92.59           O  
ATOM   1310  CG  GLU D  11       9.242  -6.905   8.938  1.00 92.59           C  
ATOM   1311  CD  GLU D  11      10.420  -5.960   9.115  1.00 92.59           C  
ATOM   1312  OE1 GLU D  11      10.224  -4.836   9.630  1.00 92.59           O  
ATOM   1313  OE2 GLU D  11      11.548  -6.347   8.735  1.00 92.59           O  
ATOM   1314  N   TYR D  12       7.346  -8.742   6.028  1.00 91.03           N  
ATOM   1315  CA  TYR D  12       6.259  -8.292   5.165  1.00 91.03           C  
ATOM   1316  C   TYR D  12       4.960  -9.013   5.504  1.00 91.03           C  
ATOM   1317  CB  TYR D  12       6.613  -8.518   3.692  1.00 91.03           C  
ATOM   1318  O   TYR D  12       3.908  -8.382   5.632  1.00 91.03           O  
ATOM   1319  CG  TYR D  12       5.552  -8.036   2.733  1.00 91.03           C  
ATOM   1320  CD1 TYR D  12       4.558  -8.897   2.274  1.00 91.03           C  
ATOM   1321  CD2 TYR D  12       5.542  -6.721   2.282  1.00 91.03           C  
ATOM   1322  CE1 TYR D  12       3.579  -8.459   1.388  1.00 91.03           C  
ATOM   1323  CE2 TYR D  12       4.569  -6.271   1.396  1.00 91.03           C  
ATOM   1324  OH  TYR D  12       2.627  -6.706   0.079  1.00 91.03           O  
ATOM   1325  CZ  TYR D  12       3.593  -7.146   0.956  1.00 91.03           C  
ATOM   1326  N   ARG D  13       4.979 -10.314   5.691  1.00 92.08           N  
ATOM   1327  CA  ARG D  13       3.789 -11.106   5.986  1.00 92.08           C  
ATOM   1328  C   ARG D  13       3.171 -10.691   7.318  1.00 92.08           C  
ATOM   1329  CB  ARG D  13       4.128 -12.598   6.008  1.00 92.08           C  
ATOM   1330  O   ARG D  13       1.947 -10.638   7.450  1.00 92.08           O  
ATOM   1331  CG  ARG D  13       4.363 -13.196   4.630  1.00 92.08           C  
ATOM   1332  CD  ARG D  13       4.414 -14.717   4.677  1.00 92.08           C  
ATOM   1333  NE  ARG D  13       5.626 -15.196   5.336  1.00 92.08           N  
ATOM   1334  NH1 ARG D  13       6.868 -15.352   3.394  1.00 92.08           N  
ATOM   1335  NH2 ARG D  13       7.805 -15.916   5.409  1.00 92.08           N  
ATOM   1336  CZ  ARG D  13       6.763 -15.487   4.711  1.00 92.08           C  
ATOM   1337  N   GLU D  14       4.037 -10.348   8.274  1.00 93.61           N  
ATOM   1338  CA  GLU D  14       3.538  -9.894   9.568  1.00 93.61           C  
ATOM   1339  C   GLU D  14       2.825  -8.550   9.445  1.00 93.61           C  
ATOM   1340  CB  GLU D  14       4.683  -9.790  10.579  1.00 93.61           C  
ATOM   1341  O   GLU D  14       1.764  -8.348  10.039  1.00 93.61           O  
ATOM   1342  CG  GLU D  14       4.228  -9.446  11.990  1.00 93.61           C  
ATOM   1343  CD  GLU D  14       5.360  -9.460  13.005  1.00 93.61           C  
ATOM   1344  OE1 GLU D  14       5.110  -9.169  14.197  1.00 93.61           O  
ATOM   1345  OE2 GLU D  14       6.506  -9.764  12.606  1.00 93.61           O  
ATOM   1346  N   GLU D  15       3.411  -7.622   8.682  1.00 91.80           N  
ATOM   1347  CA  GLU D  15       2.812  -6.308   8.474  1.00 91.80           C  
ATOM   1348  C   GLU D  15       1.485  -6.418   7.728  1.00 91.80           C  
ATOM   1349  CB  GLU D  15       3.771  -5.394   7.708  1.00 91.80           C  
ATOM   1350  O   GLU D  15       0.542  -5.678   8.015  1.00 91.80           O  
ATOM   1351  CG  GLU D  15       5.017  -5.012   8.495  1.00 91.80           C  
ATOM   1352  CD  GLU D  15       4.706  -4.317   9.811  1.00 91.80           C  
ATOM   1353  OE1 GLU D  15       5.455  -4.516  10.794  1.00 91.80           O  
ATOM   1354  OE2 GLU D  15       3.704  -3.569   9.859  1.00 91.80           O  
ATOM   1355  N   VAL D  16       1.419  -7.397   6.796  1.00 92.50           N  
ATOM   1356  CA  VAL D  16       0.188  -7.620   6.044  1.00 92.50           C  
ATOM   1357  C   VAL D  16      -0.911  -8.109   6.985  1.00 92.50           C  
ATOM   1358  CB  VAL D  16       0.399  -8.634   4.897  1.00 92.50           C  
ATOM   1359  O   VAL D  16      -2.066  -7.692   6.870  1.00 92.50           O  
ATOM   1360  CG1 VAL D  16      -0.942  -9.078   4.316  1.00 92.50           C  
ATOM   1361  CG2 VAL D  16       1.283  -8.030   3.808  1.00 92.50           C  
ATOM   1362  N   ARG D  17      -0.571  -8.982   7.938  1.00 94.07           N  
ATOM   1363  CA  ARG D  17      -1.534  -9.470   8.920  1.00 94.07           C  
ATOM   1364  C   ARG D  17      -2.102  -8.322   9.748  1.00 94.07           C  
ATOM   1365  CB  ARG D  17      -0.886 -10.508   9.839  1.00 94.07           C  
ATOM   1366  O   ARG D  17      -3.317  -8.230   9.939  1.00 94.07           O  
ATOM   1367  CG  ARG D  17      -1.854 -11.156  10.816  1.00 94.07           C  
ATOM   1368  CD  ARG D  17      -1.133 -12.049  11.816  1.00 94.07           C  
ATOM   1369  NE  ARG D  17      -0.238 -11.281  12.677  1.00 94.07           N  
ATOM   1370  NH1 ARG D  17      -1.890 -10.614  14.148  1.00 94.07           N  
ATOM   1371  NH2 ARG D  17       0.280  -9.951  14.476  1.00 94.07           N  
ATOM   1372  CZ  ARG D  17      -0.618 -10.617  13.765  1.00 94.07           C  
ATOM   1373  N   LYS D  18      -1.206  -7.407  10.280  1.00 93.64           N  
ATOM   1374  CA  LYS D  18      -1.630  -6.251  11.065  1.00 93.64           C  
ATOM   1375  C   LYS D  18      -2.513  -5.320  10.239  1.00 93.64           C  
ATOM   1376  CB  LYS D  18      -0.415  -5.487  11.595  1.00 93.64           C  
ATOM   1377  O   LYS D  18      -3.485  -4.761  10.752  1.00 93.64           O  
ATOM   1378  CG  LYS D  18       0.370  -6.236  12.661  1.00 93.64           C  
ATOM   1379  CD  LYS D  18       1.588  -5.443  13.119  1.00 93.64           C  
ATOM   1380  CE  LYS D  18       2.443  -6.243  14.092  1.00 93.64           C  
ATOM   1381  NZ  LYS D  18       3.695  -5.514  14.457  1.00 93.64           N  
ATOM   1382  N   PHE D  19      -2.198  -5.182   8.912  1.00 91.64           N  
ATOM   1383  CA  PHE D  19      -2.962  -4.353   7.988  1.00 91.64           C  
ATOM   1384  C   PHE D  19      -4.386  -4.875   7.844  1.00 91.64           C  
ATOM   1385  CB  PHE D  19      -2.279  -4.304   6.617  1.00 91.64           C  
ATOM   1386  O   PHE D  19      -5.348  -4.116   7.976  1.00 91.64           O  
ATOM   1387  CG  PHE D  19      -2.860  -3.275   5.686  1.00 91.64           C  
ATOM   1388  CD1 PHE D  19      -4.007  -3.550   4.952  1.00 91.64           C  
ATOM   1389  CD2 PHE D  19      -2.259  -2.031   5.546  1.00 91.64           C  
ATOM   1390  CE1 PHE D  19      -4.547  -2.598   4.089  1.00 91.64           C  
ATOM   1391  CE2 PHE D  19      -2.793  -1.075   4.686  1.00 91.64           C  
ATOM   1392  CZ  PHE D  19      -3.936  -1.361   3.958  1.00 91.64           C  
ATOM   1393  N   LYS D  20      -4.581  -6.173   7.677  1.00 92.62           N  
ATOM   1394  CA  LYS D  20      -5.896  -6.778   7.487  1.00 92.62           C  
ATOM   1395  C   LYS D  20      -6.743  -6.659   8.751  1.00 92.62           C  
ATOM   1396  CB  LYS D  20      -5.759  -8.247   7.085  1.00 92.62           C  
ATOM   1397  O   LYS D  20      -7.949  -6.416   8.676  1.00 92.62           O  
ATOM   1398  CG  LYS D  20      -5.263  -8.455   5.661  1.00 92.62           C  
ATOM   1399  CD  LYS D  20      -5.204  -9.933   5.300  1.00 92.62           C  
ATOM   1400  CE  LYS D  20      -4.735 -10.141   3.867  1.00 92.62           C  
ATOM   1401  NZ  LYS D  20      -4.622 -11.591   3.525  1.00 92.62           N  
ATOM   1402  N   GLU D  21      -6.043  -6.772   9.922  1.00 93.50           N  
ATOM   1403  CA  GLU D  21      -6.753  -6.640  11.191  1.00 93.50           C  
ATOM   1404  C   GLU D  21      -7.268  -5.217  11.390  1.00 93.50           C  
ATOM   1405  CB  GLU D  21      -5.848  -7.041  12.359  1.00 93.50           C  
ATOM   1406  O   GLU D  21      -8.389  -5.017  11.861  1.00 93.50           O  
ATOM   1407  CG  GLU D  21      -5.608  -8.540  12.465  1.00 93.50           C  
ATOM   1408  CD  GLU D  21      -4.606  -8.912  13.546  1.00 93.50           C  
ATOM   1409  OE1 GLU D  21      -4.362 -10.121  13.757  1.00 93.50           O  
ATOM   1410  OE2 GLU D  21      -4.061  -7.986  14.187  1.00 93.50           O  
ATOM   1411  N   THR D  22      -6.510  -4.216  10.999  1.00 91.63           N  
ATOM   1412  CA  THR D  22      -6.885  -2.814  11.143  1.00 91.63           C  
ATOM   1413  C   THR D  22      -8.042  -2.465  10.211  1.00 91.63           C  
ATOM   1414  CB  THR D  22      -5.692  -1.884  10.856  1.00 91.63           C  
ATOM   1415  O   THR D  22      -8.966  -1.748  10.601  1.00 91.63           O  
ATOM   1416  CG2 THR D  22      -6.080  -0.420  11.034  1.00 91.63           C  
ATOM   1417  OG1 THR D  22      -4.622  -2.196  11.756  1.00 91.63           O  
ATOM   1418  N   ILE D  23      -7.992  -3.031   8.948  1.00 91.09           N  
ATOM   1419  CA  ILE D  23      -9.066  -2.794   7.991  1.00 91.09           C  
ATOM   1420  C   ILE D  23     -10.372  -3.378   8.525  1.00 91.09           C  
ATOM   1421  CB  ILE D  23      -8.735  -3.400   6.608  1.00 91.09           C  
ATOM   1422  O   ILE D  23     -11.427  -2.747   8.427  1.00 91.09           O  
ATOM   1423  CG1 ILE D  23      -7.680  -2.549   5.892  1.00 91.09           C  
ATOM   1424  CG2 ILE D  23     -10.002  -3.531   5.758  1.00 91.09           C  
ATOM   1425  CD1 ILE D  23      -7.269  -3.091   4.530  1.00 91.09           C  
ATOM   1426  N   LYS D  24     -10.271  -4.533   9.168  1.00 92.58           N  
ATOM   1427  CA  LYS D  24     -11.444  -5.175   9.754  1.00 92.58           C  
ATOM   1428  C   LYS D  24     -12.032  -4.326  10.877  1.00 92.58           C  
ATOM   1429  CB  LYS D  24     -11.089  -6.567  10.280  1.00 92.58           C  
ATOM   1430  O   LYS D  24     -13.250  -4.152  10.959  1.00 92.58           O  
ATOM   1431  CG  LYS D  24     -12.283  -7.359  10.790  1.00 92.58           C  
ATOM   1432  CD  LYS D  24     -11.867  -8.738  11.288  1.00 92.58           C  
ATOM   1433  CE  LYS D  24     -13.044  -9.495  11.888  1.00 92.58           C  
ATOM   1434  NZ  LYS D  24     -12.630 -10.822  12.433  1.00 92.58           N  
ATOM   1435  N   GLU D  25     -11.141  -3.845  11.752  1.00 91.81           N  
ATOM   1436  CA  GLU D  25     -11.585  -3.012  12.865  1.00 91.81           C  
ATOM   1437  C   GLU D  25     -12.247  -1.731  12.365  1.00 91.81           C  
ATOM   1438  CB  GLU D  25     -10.409  -2.672  13.785  1.00 91.81           C  
ATOM   1439  O   GLU D  25     -13.262  -1.296  12.912  1.00 91.81           O  
ATOM   1440  CG  GLU D  25     -10.811  -1.917  15.043  1.00 91.81           C  
ATOM   1441  CD  GLU D  25      -9.678  -1.779  16.048  1.00 91.81           C  
ATOM   1442  OE1 GLU D  25      -9.872  -1.119  17.094  1.00 91.81           O  
ATOM   1443  OE2 GLU D  25      -8.588  -2.333  15.786  1.00 91.81           O  
ATOM   1444  N   ILE D  26     -11.689  -1.091  11.251  1.00 89.27           N  
ATOM   1445  CA  ILE D  26     -12.243   0.129  10.676  1.00 89.27           C  
ATOM   1446  C   ILE D  26     -13.638  -0.150  10.120  1.00 89.27           C  
ATOM   1447  CB  ILE D  26     -11.328   0.699   9.570  1.00 89.27           C  
ATOM   1448  O   ILE D  26     -14.574   0.615  10.363  1.00 89.27           O  
ATOM   1449  CG1 ILE D  26     -10.023   1.229  10.175  1.00 89.27           C  
ATOM   1450  CG2 ILE D  26     -12.052   1.796   8.783  1.00 89.27           C  
ATOM   1451  CD1 ILE D  26      -8.987   1.650   9.142  1.00 89.27           C  
ATOM   1452  N   ARG D  27     -13.786  -1.222   9.518  1.00 91.65           N  
ATOM   1453  CA  ARG D  27     -15.074  -1.579   8.931  1.00 91.65           C  
ATOM   1454  C   ARG D  27     -16.128  -1.792  10.012  1.00 91.65           C  
ATOM   1455  CB  ARG D  27     -14.943  -2.839   8.072  1.00 91.65           C  
ATOM   1456  O   ARG D  27     -17.279  -1.379   9.853  1.00 91.65           O  
ATOM   1457  CG  ARG D  27     -14.277  -2.600   6.726  1.00 91.65           C  
ATOM   1458  CD  ARG D  27     -14.204  -3.876   5.898  1.00 91.65           C  
ATOM   1459  NE  ARG D  27     -13.592  -3.639   4.595  1.00 91.65           N  
ATOM   1460  NH1 ARG D  27     -12.749  -5.778   4.371  1.00 91.65           N  
ATOM   1461  NH2 ARG D  27     -12.398  -4.224   2.722  1.00 91.65           N  
ATOM   1462  CZ  ARG D  27     -12.914  -4.547   3.899  1.00 91.65           C  
ATOM   1463  N   GLU D  28     -15.760  -2.410  11.110  1.00 91.30           N  
ATOM   1464  CA  GLU D  28     -16.683  -2.662  12.213  1.00 91.30           C  
ATOM   1465  C   GLU D  28     -17.113  -1.360  12.882  1.00 91.30           C  
ATOM   1466  CB  GLU D  28     -16.045  -3.597  13.244  1.00 91.30           C  
ATOM   1467  O   GLU D  28     -18.288  -1.183  13.209  1.00 91.30           O  
ATOM   1468  CG  GLU D  28     -15.956  -5.046  12.787  1.00 91.30           C  
ATOM   1469  CD  GLU D  28     -15.237  -5.945  13.781  1.00 91.30           C  
ATOM   1470  OE1 GLU D  28     -15.197  -7.178  13.566  1.00 91.30           O  
ATOM   1471  OE2 GLU D  28     -14.710  -5.412  14.783  1.00 91.30           O  
ATOM   1472  N   ARG D  29     -16.114  -0.506  12.992  1.00 89.69           N  
ATOM   1473  CA  ARG D  29     -16.411   0.776  13.624  1.00 89.69           C  
ATOM   1474  C   ARG D  29     -17.326   1.621  12.744  1.00 89.69           C  
ATOM   1475  CB  ARG D  29     -15.119   1.540  13.922  1.00 89.69           C  
ATOM   1476  O   ARG D  29     -18.208   2.321  13.247  1.00 89.69           O  
ATOM   1477  CG  ARG D  29     -14.304   0.951  15.062  1.00 89.69           C  
ATOM   1478  CD  ARG D  29     -13.225   1.912  15.540  1.00 89.69           C  
ATOM   1479  NE  ARG D  29     -12.458   1.353  16.650  1.00 89.69           N  
ATOM   1480  NH1 ARG D  29     -11.271   3.289  17.075  1.00 89.69           N  
ATOM   1481  NH2 ARG D  29     -10.908   1.414  18.343  1.00 89.69           N  
ATOM   1482  CZ  ARG D  29     -11.547   2.020  17.353  1.00 89.69           C  
ATOM   1483  N   ILE D  30     -17.137   1.559  11.359  1.00 86.38           N  
ATOM   1484  CA  ILE D  30     -17.997   2.286  10.431  1.00 86.38           C  
ATOM   1485  C   ILE D  30     -19.425   1.752  10.525  1.00 86.38           C  
ATOM   1486  CB  ILE D  30     -17.480   2.180   8.979  1.00 86.38           C  
ATOM   1487  O   ILE D  30     -20.384   2.527  10.553  1.00 86.38           O  
ATOM   1488  CG1 ILE D  30     -16.174   2.967   8.819  1.00 86.38           C  
ATOM   1489  CG2 ILE D  30     -18.541   2.672   7.991  1.00 86.38           C  
ATOM   1490  CD1 ILE D  30     -15.504   2.785   7.464  1.00 86.38           C  
ATOM   1491  N   LYS D  31     -19.548   0.505  10.639  1.00 88.51           N  
ATOM   1492  CA  LYS D  31     -20.858  -0.133  10.727  1.00 88.51           C  
ATOM   1493  C   LYS D  31     -21.581   0.270  12.009  1.00 88.51           C  
ATOM   1494  CB  LYS D  31     -20.721  -1.654  10.658  1.00 88.51           C  
ATOM   1495  O   LYS D  31     -22.801   0.446  12.012  1.00 88.51           O  
ATOM   1496  CG  LYS D  31     -22.038  -2.385  10.441  1.00 88.51           C  
ATOM   1497  CD  LYS D  31     -21.827  -3.887  10.301  1.00 88.51           C  
ATOM   1498  CE  LYS D  31     -23.152  -4.634  10.224  1.00 88.51           C  
ATOM   1499  NZ  LYS D  31     -22.952  -6.113  10.158  1.00 88.51           N  
ATOM   1500  N   ARG D  32     -20.849   0.440  13.132  1.00 88.44           N  
ATOM   1501  CA  ARG D  32     -21.429   0.754  14.433  1.00 88.44           C  
ATOM   1502  C   ARG D  32     -21.692   2.250  14.570  1.00 88.44           C  
ATOM   1503  CB  ARG D  32     -20.511   0.278  15.561  1.00 88.44           C  
ATOM   1504  O   ARG D  32     -22.367   2.684  15.505  1.00 88.44           O  
ATOM   1505  CG  ARG D  32     -20.457  -1.233  15.715  1.00 88.44           C  
ATOM   1506  CD  ARG D  32     -19.549  -1.651  16.864  1.00 88.44           C  
ATOM   1507  NE  ARG D  32     -19.354  -3.098  16.898  1.00 88.44           N  
ATOM   1508  NH1 ARG D  32     -17.798  -3.055  18.605  1.00 88.44           N  
ATOM   1509  NH2 ARG D  32     -18.427  -5.052  17.670  1.00 88.44           N  
ATOM   1510  CZ  ARG D  32     -18.527  -3.732  17.724  1.00 88.44           C  
ATOM   1511  N   GLY D  33     -21.276   3.127  13.564  1.00 78.73           N  
ATOM   1512  CA  GLY D  33     -21.463   4.568  13.606  1.00 78.73           C  
ATOM   1513  C   GLY D  33     -20.555   5.258  14.607  1.00 78.73           C  
ATOM   1514  O   GLY D  33     -20.972   6.197  15.288  1.00 78.73           O  
ATOM   1515  N   SER D  34     -19.388   4.767  14.637  1.00 74.52           N  
ATOM   1516  CA  SER D  34     -18.448   5.339  15.595  1.00 74.52           C  
ATOM   1517  C   SER D  34     -18.168   6.806  15.288  1.00 74.52           C  
ATOM   1518  CB  SER D  34     -17.137   4.550  15.596  1.00 74.52           C  
ATOM   1519  O   SER D  34     -18.333   7.249  14.150  1.00 74.52           O  
ATOM   1520  OG  SER D  34     -17.354   3.214  16.015  1.00 74.52           O  
ATOM   1521  N   ASN D  35     -17.972   7.469  16.240  1.00 71.40           N  
ATOM   1522  CA  ASN D  35     -17.670   8.894  16.144  1.00 71.40           C  
ATOM   1523  C   ASN D  35     -16.466   9.151  15.241  1.00 71.40           C  
ATOM   1524  CB  ASN D  35     -17.428   9.487  17.533  1.00 71.40           C  
ATOM   1525  O   ASN D  35     -15.613   8.278  15.073  1.00 71.40           O  
ATOM   1526  CG  ASN D  35     -16.126   9.017  18.151  1.00 71.40           C  
ATOM   1527  ND2 ASN D  35     -16.009   9.156  19.466  1.00 71.40           N  
ATOM   1528  OD1 ASN D  35     -15.232   8.533  17.451  1.00 71.40           O  
ATOM   1529  N   GLU D  36     -16.349   9.932  14.845  1.00 75.44           N  
ATOM   1530  CA  GLU D  36     -15.417  10.442  13.843  1.00 75.44           C  
ATOM   1531  C   GLU D  36     -13.980  10.399  14.354  1.00 75.44           C  
ATOM   1532  CB  GLU D  36     -15.790  11.871  13.441  1.00 75.44           C  
ATOM   1533  O   GLU D  36     -13.066  10.020  13.619  1.00 75.44           O  
ATOM   1534  CG  GLU D  36     -16.999  11.956  12.520  1.00 75.44           C  
ATOM   1535  CD  GLU D  36     -17.351  13.380  12.120  1.00 75.44           C  
ATOM   1536  OE1 GLU D  36     -18.352  13.577  11.395  1.00 75.44           O  
ATOM   1537  OE2 GLU D  36     -16.619  14.306  12.535  1.00 75.44           O  
ATOM   1538  N   LYS D  37     -13.779  10.677  15.649  1.00 77.19           N  
ATOM   1539  CA  LYS D  37     -12.434  10.774  16.209  1.00 77.19           C  
ATOM   1540  C   LYS D  37     -11.761   9.405  16.263  1.00 77.19           C  
ATOM   1541  CB  LYS D  37     -12.477  11.393  17.607  1.00 77.19           C  
ATOM   1542  O   LYS D  37     -10.580   9.275  15.935  1.00 77.19           O  
ATOM   1543  CG  LYS D  37     -12.619  12.908  17.609  1.00 77.19           C  
ATOM   1544  CD  LYS D  37     -12.563  13.472  19.022  1.00 77.19           C  
ATOM   1545  CE  LYS D  37     -12.859  14.966  19.041  1.00 77.19           C  
ATOM   1546  NZ  LYS D  37     -12.818  15.522  20.427  1.00 77.19           N  
ATOM   1547  N   GLU D  38     -12.518   8.467  16.754  1.00 78.55           N  
ATOM   1548  CA  GLU D  38     -11.983   7.111  16.837  1.00 78.55           C  
ATOM   1549  C   GLU D  38     -11.651   6.563  15.452  1.00 78.55           C  
ATOM   1550  CB  GLU D  38     -12.975   6.184  17.546  1.00 78.55           C  
ATOM   1551  O   GLU D  38     -10.645   5.873  15.277  1.00 78.55           O  
ATOM   1552  CG  GLU D  38     -13.061   6.409  19.048  1.00 78.55           C  
ATOM   1553  CD  GLU D  38     -14.058   5.490  19.736  1.00 78.55           C  
ATOM   1554  OE1 GLU D  38     -14.089   5.456  20.987  1.00 78.55           O  
ATOM   1555  OE2 GLU D  38     -14.814   4.798  19.018  1.00 78.55           O  
ATOM   1556  N   MET D  39     -12.356   6.965  14.527  1.00 79.00           N  
ATOM   1557  CA  MET D  39     -12.143   6.530  13.150  1.00 79.00           C  
ATOM   1558  C   MET D  39     -10.855   7.120  12.585  1.00 79.00           C  
ATOM   1559  CB  MET D  39     -13.330   6.926  12.270  1.00 79.00           C  
ATOM   1560  O   MET D  39     -10.103   6.432  11.893  1.00 79.00           O  
ATOM   1561  CG  MET D  39     -14.568   6.072  12.489  1.00 79.00           C  
ATOM   1562  SD  MET D  39     -14.282   4.303  12.092  1.00 79.00           S  
ATOM   1563  CE  MET D  39     -14.058   4.411  10.295  1.00 79.00           C  
ATOM   1564  N   ILE D  40     -10.599   8.321  12.950  1.00 81.61           N  
ATOM   1565  CA  ILE D  40      -9.419   9.018  12.452  1.00 81.61           C  
ATOM   1566  C   ILE D  40      -8.157   8.344  12.985  1.00 81.61           C  
ATOM   1567  CB  ILE D  40      -9.436  10.512  12.847  1.00 81.61           C  
ATOM   1568  O   ILE D  40      -7.186   8.158  12.247  1.00 81.61           O  
ATOM   1569  CG1 ILE D  40     -10.531  11.257  12.074  1.00 81.61           C  
ATOM   1570  CG2 ILE D  40      -8.065  11.150  12.607  1.00 81.61           C  
ATOM   1571  CD1 ILE D  40     -10.747  12.692  12.534  1.00 81.61           C  
ATOM   1572  N   LYS D  41      -8.217   7.925  14.312  1.00 86.35           N  
ATOM   1573  CA  LYS D  41      -7.067   7.247  14.902  1.00 86.35           C  
ATOM   1574  C   LYS D  41      -6.753   5.950  14.162  1.00 86.35           C  
ATOM   1575  CB  LYS D  41      -7.317   6.957  16.383  1.00 86.35           C  
ATOM   1576  O   LYS D  41      -5.589   5.651  13.888  1.00 86.35           O  
ATOM   1577  CG  LYS D  41      -6.088   6.463  17.133  1.00 86.35           C  
ATOM   1578  CD  LYS D  41      -6.381   6.261  18.614  1.00 86.35           C  
ATOM   1579  CE  LYS D  41      -5.207   5.612  19.334  1.00 86.35           C  
ATOM   1580  NZ  LYS D  41      -5.504   5.376  20.779  1.00 86.35           N  
ATOM   1581  N   LEU D  42      -7.794   5.200  13.836  1.00 87.14           N  
ATOM   1582  CA  LEU D  42      -7.618   3.937  13.127  1.00 87.14           C  
ATOM   1583  C   LEU D  42      -7.119   4.177  11.706  1.00 87.14           C  
ATOM   1584  CB  LEU D  42      -8.932   3.154  13.094  1.00 87.14           C  
ATOM   1585  O   LEU D  42      -6.280   3.426  11.203  1.00 87.14           O  
ATOM   1586  CG  LEU D  42      -9.352   2.477  14.400  1.00 87.14           C  
ATOM   1587  CD1 LEU D  42     -10.777   1.945  14.287  1.00 87.14           C  
ATOM   1588  CD2 LEU D  42      -8.383   1.355  14.756  1.00 87.14           C  
ATOM   1589  N   TYR D  43      -7.604   5.164  11.151  1.00 86.62           N  
ATOM   1590  CA  TYR D  43      -7.192   5.506   9.794  1.00 86.62           C  
ATOM   1591  C   TYR D  43      -5.722   5.905   9.755  1.00 86.62           C  
ATOM   1592  CB  TYR D  43      -8.056   6.642   9.240  1.00 86.62           C  
ATOM   1593  O   TYR D  43      -5.000   5.551   8.820  1.00 86.62           O  
ATOM   1594  CG  TYR D  43      -7.969   6.796   7.741  1.00 86.62           C  
ATOM   1595  CD1 TYR D  43      -7.654   8.024   7.164  1.00 86.62           C  
ATOM   1596  CD2 TYR D  43      -8.203   5.714   6.899  1.00 86.62           C  
ATOM   1597  CE1 TYR D  43      -7.575   8.170   5.783  1.00 86.62           C  
ATOM   1598  CE2 TYR D  43      -8.126   5.849   5.516  1.00 86.62           C  
ATOM   1599  OH  TYR D  43      -7.734   7.218   3.601  1.00 86.62           O  
ATOM   1600  CZ  TYR D  43      -7.811   7.079   4.969  1.00 86.62           C  
ATOM   1601  N   VAL D  44      -5.246   6.733  10.822  1.00 88.94           N  
ATOM   1602  CA  VAL D  44      -3.835   7.089  10.930  1.00 88.94           C  
ATOM   1603  C   VAL D  44      -2.993   5.825  11.086  1.00 88.94           C  
ATOM   1604  CB  VAL D  44      -3.581   8.048  12.114  1.00 88.94           C  
ATOM   1605  O   VAL D  44      -1.919   5.709  10.491  1.00 88.94           O  
ATOM   1606  CG1 VAL D  44      -2.083   8.217  12.361  1.00 88.94           C  
ATOM   1607  CG2 VAL D  44      -4.238   9.402  11.854  1.00 88.94           C  
ATOM   1608  N   LYS D  45      -3.465   4.872  11.933  1.00 88.55           N  
ATOM   1609  CA  LYS D  45      -2.777   3.595  12.097  1.00 88.55           C  
ATOM   1610  C   LYS D  45      -2.637   2.871  10.761  1.00 88.55           C  
ATOM   1611  CB  LYS D  45      -3.520   2.709  13.098  1.00 88.55           C  
ATOM   1612  O   LYS D  45      -1.588   2.293  10.469  1.00 88.55           O  
ATOM   1613  CG  LYS D  45      -2.812   1.399  13.409  1.00 88.55           C  
ATOM   1614  CD  LYS D  45      -3.516   0.633  14.522  1.00 88.55           C  
ATOM   1615  CE  LYS D  45      -2.825  -0.692  14.813  1.00 88.55           C  
ATOM   1616  NZ  LYS D  45      -3.508  -1.443  15.910  1.00 88.55           N  
ATOM   1617  N   LEU D  46      -3.713   2.872   9.936  1.00 89.50           N  
ATOM   1618  CA  LEU D  46      -3.691   2.239   8.622  1.00 89.50           C  
ATOM   1619  C   LEU D  46      -2.625   2.870   7.733  1.00 89.50           C  
ATOM   1620  CB  LEU D  46      -5.062   2.349   7.951  1.00 89.50           C  
ATOM   1621  O   LEU D  46      -1.901   2.163   7.027  1.00 89.50           O  
ATOM   1622  CG  LEU D  46      -5.232   1.599   6.628  1.00 89.50           C  
ATOM   1623  CD1 LEU D  46      -5.134   0.094   6.856  1.00 89.50           C  
ATOM   1624  CD2 LEU D  46      -6.562   1.961   5.975  1.00 89.50           C  
ATOM   1625  N   ILE D  47      -2.485   4.223   7.729  1.00 89.04           N  
ATOM   1626  CA  ILE D  47      -1.489   4.937   6.939  1.00 89.04           C  
ATOM   1627  C   ILE D  47      -0.087   4.550   7.403  1.00 89.04           C  
ATOM   1628  CB  ILE D  47      -1.682   6.467   7.036  1.00 89.04           C  
ATOM   1629  O   ILE D  47       0.815   4.361   6.583  1.00 89.04           O  
ATOM   1630  CG1 ILE D  47      -3.003   6.882   6.378  1.00 89.04           C  
ATOM   1631  CG2 ILE D  47      -0.499   7.203   6.399  1.00 89.04           C  
ATOM   1632  CD1 ILE D  47      -3.374   8.342   6.601  1.00 89.04           C  
ATOM   1633  N   GLU D  48       0.107   4.360   8.765  1.00 91.63           N  
ATOM   1634  CA  GLU D  48       1.394   3.928   9.303  1.00 91.63           C  
ATOM   1635  C   GLU D  48       1.771   2.543   8.785  1.00 91.63           C  
ATOM   1636  CB  GLU D  48       1.363   3.926  10.834  1.00 91.63           C  
ATOM   1637  O   GLU D  48       2.926   2.302   8.427  1.00 91.63           O  
ATOM   1638  CG  GLU D  48       1.346   5.318  11.450  1.00 91.63           C  
ATOM   1639  CD  GLU D  48       1.123   5.306  12.954  1.00 91.63           C  
ATOM   1640  OE1 GLU D  48       1.239   6.375  13.593  1.00 91.63           O  
ATOM   1641  OE2 GLU D  48       0.830   4.217  13.497  1.00 91.63           O  
ATOM   1642  N   LEU D  49       0.825   1.685   8.750  1.00 91.00           N  
ATOM   1643  CA  LEU D  49       1.058   0.334   8.253  1.00 91.00           C  
ATOM   1644  C   LEU D  49       1.399   0.353   6.767  1.00 91.00           C  
ATOM   1645  CB  LEU D  49      -0.170  -0.547   8.496  1.00 91.00           C  
ATOM   1646  O   LEU D  49       2.299  -0.363   6.322  1.00 91.00           O  
ATOM   1647  CG  LEU D  49      -0.406  -0.997   9.939  1.00 91.00           C  
ATOM   1648  CD1 LEU D  49      -1.819  -1.552  10.096  1.00 91.00           C  
ATOM   1649  CD2 LEU D  49       0.630  -2.037  10.351  1.00 91.00           C  
ATOM   1650  N   HIS D  50       0.681   1.189   5.957  1.00 90.87           N  
ATOM   1651  CA  HIS D  50       1.003   1.330   4.541  1.00 90.87           C  
ATOM   1652  C   HIS D  50       2.443   1.793   4.347  1.00 90.87           C  
ATOM   1653  CB  HIS D  50       0.041   2.311   3.869  1.00 90.87           C  
ATOM   1654  O   HIS D  50       3.151   1.281   3.477  1.00 90.87           O  
ATOM   1655  CG  HIS D  50      -1.177   1.660   3.295  1.00 90.87           C  
ATOM   1656  CD2 HIS D  50      -1.424   1.169   2.058  1.00 90.87           C  
ATOM   1657  ND1 HIS D  50      -2.327   1.456   4.028  1.00 90.87           N  
ATOM   1658  CE1 HIS D  50      -3.230   0.866   3.263  1.00 90.87           C  
ATOM   1659  NE2 HIS D  50      -2.707   0.680   2.063  1.00 90.87           N  
ATOM   1660  N   THR D  51       2.867   2.752   5.161  1.00 92.48           N  
ATOM   1661  CA  THR D  51       4.221   3.285   5.065  1.00 92.48           C  
ATOM   1662  C   THR D  51       5.252   2.196   5.343  1.00 92.48           C  
ATOM   1663  CB  THR D  51       4.431   4.456   6.042  1.00 92.48           C  
ATOM   1664  O   THR D  51       6.261   2.094   4.641  1.00 92.48           O  
ATOM   1665  CG2 THR D  51       5.845   5.016   5.935  1.00 92.48           C  
ATOM   1666  OG1 THR D  51       3.493   5.497   5.740  1.00 92.48           O  
ATOM   1667  N   ARG D  52       5.017   1.387   6.387  1.00 91.44           N  
ATOM   1668  CA  ARG D  52       5.937   0.301   6.709  1.00 91.44           C  
ATOM   1669  C   ARG D  52       5.997  -0.719   5.578  1.00 91.44           C  
ATOM   1670  CB  ARG D  52       5.524  -0.385   8.013  1.00 91.44           C  
ATOM   1671  O   ARG D  52       7.071  -1.231   5.253  1.00 91.44           O  
ATOM   1672  CG  ARG D  52       5.781   0.449   9.257  1.00 91.44           C  
ATOM   1673  CD  ARG D  52       5.614  -0.369  10.530  1.00 91.44           C  
ATOM   1674  NE  ARG D  52       4.218  -0.733  10.758  1.00 91.44           N  
ATOM   1675  NH1 ARG D  52       3.794   0.993  12.234  1.00 91.44           N  
ATOM   1676  NH2 ARG D  52       2.135  -0.495  11.695  1.00 91.44           N  
ATOM   1677  CZ  ARG D  52       3.385  -0.077  11.561  1.00 91.44           C  
ATOM   1678  N   LEU D  53       4.817  -0.987   4.956  1.00 91.14           N  
ATOM   1679  CA  LEU D  53       4.776  -1.922   3.836  1.00 91.14           C  
ATOM   1680  C   LEU D  53       5.547  -1.372   2.641  1.00 91.14           C  
ATOM   1681  CB  LEU D  53       3.328  -2.213   3.434  1.00 91.14           C  
ATOM   1682  O   LEU D  53       6.275  -2.110   1.973  1.00 91.14           O  
ATOM   1683  CG  LEU D  53       2.544  -3.149   4.355  1.00 91.14           C  
ATOM   1684  CD1 LEU D  53       1.068  -3.159   3.969  1.00 91.14           C  
ATOM   1685  CD2 LEU D  53       3.124  -4.558   4.306  1.00 91.14           C  
ATOM   1686  N   VAL D  54       5.440  -0.056   2.374  1.00 91.36           N  
ATOM   1687  CA  VAL D  54       6.162   0.571   1.271  1.00 91.36           C  
ATOM   1688  C   VAL D  54       7.665   0.491   1.525  1.00 91.36           C  
ATOM   1689  CB  VAL D  54       5.731   2.041   1.074  1.00 91.36           C  
ATOM   1690  O   VAL D  54       8.445   0.238   0.604  1.00 91.36           O  
ATOM   1691  CG1 VAL D  54       6.689   2.762   0.127  1.00 91.36           C  
ATOM   1692  CG2 VAL D  54       4.299   2.112   0.546  1.00 91.36           C  
ATOM   1693  N   LYS D  55       8.114   0.622   2.804  1.00 91.55           N  
ATOM   1694  CA  LYS D  55       9.528   0.507   3.146  1.00 91.55           C  
ATOM   1695  C   LYS D  55      10.050  -0.899   2.865  1.00 91.55           C  
ATOM   1696  CB  LYS D  55       9.757   0.866   4.616  1.00 91.55           C  
ATOM   1697  O   LYS D  55      11.144  -1.064   2.321  1.00 91.55           O  
ATOM   1698  CG  LYS D  55       9.648   2.354   4.913  1.00 91.55           C  
ATOM   1699  CD  LYS D  55       9.868   2.646   6.392  1.00 91.55           C  
ATOM   1700  CE  LYS D  55       9.678   4.124   6.706  1.00 91.55           C  
ATOM   1701  NZ  LYS D  55       9.794   4.399   8.169  1.00 91.55           N  
ATOM   1702  N   LEU D  56       9.249  -1.878   3.208  1.00 89.94           N  
ATOM   1703  CA  LEU D  56       9.649  -3.263   2.979  1.00 89.94           C  
ATOM   1704  C   LEU D  56       9.702  -3.573   1.487  1.00 89.94           C  
ATOM   1705  CB  LEU D  56       8.682  -4.222   3.677  1.00 89.94           C  
ATOM   1706  O   LEU D  56      10.635  -4.229   1.018  1.00 89.94           O  
ATOM   1707  CG  LEU D  56       8.754  -4.265   5.205  1.00 89.94           C  
ATOM   1708  CD1 LEU D  56       7.576  -5.053   5.769  1.00 89.94           C  
ATOM   1709  CD2 LEU D  56      10.077  -4.870   5.661  1.00 89.94           C  
ATOM   1710  N   HIS D  57       8.726  -3.080   0.737  1.00 89.96           N  
ATOM   1711  CA  HIS D  57       8.733  -3.269  -0.709  1.00 89.96           C  
ATOM   1712  C   HIS D  57       9.954  -2.613  -1.345  1.00 89.96           C  
ATOM   1713  CB  HIS D  57       7.452  -2.707  -1.329  1.00 89.96           C  
ATOM   1714  O   HIS D  57      10.569  -3.182  -2.250  1.00 89.96           O  
ATOM   1715  CG  HIS D  57       6.261  -3.594  -1.152  1.00 89.96           C  
ATOM   1716  CD2 HIS D  57       5.875  -4.708  -1.817  1.00 89.96           C  
ATOM   1717  ND1 HIS D  57       5.300  -3.365  -0.191  1.00 89.96           N  
ATOM   1718  CE1 HIS D  57       4.372  -4.305  -0.273  1.00 89.96           C  
ATOM   1719  NE2 HIS D  57       4.698  -5.132  -1.251  1.00 89.96           N  
ATOM   1720  N   THR D  58      10.291  -1.450  -0.879  1.00 91.03           N  
ATOM   1721  CA  THR D  58      11.453  -0.736  -1.396  1.00 91.03           C  
ATOM   1722  C   THR D  58      12.734  -1.521  -1.127  1.00 91.03           C  
ATOM   1723  CB  THR D  58      11.568   0.668  -0.774  1.00 91.03           C  
ATOM   1724  O   THR D  58      13.616  -1.593  -1.985  1.00 91.03           O  
ATOM   1725  CG2 THR D  58      12.771   1.420  -1.333  1.00 91.03           C  
ATOM   1726  OG1 THR D  58      10.378   1.411  -1.062  1.00 91.03           O  
ATOM   1727  N   LYS D  59      12.818  -2.107   0.080  1.00 88.61           N  
ATOM   1728  CA  LYS D  59      13.984  -2.919   0.420  1.00 88.61           C  
ATOM   1729  C   LYS D  59      14.106  -4.122  -0.510  1.00 88.61           C  
ATOM   1730  CB  LYS D  59      13.907  -3.386   1.874  1.00 88.61           C  
ATOM   1731  O   LYS D  59      15.206  -4.464  -0.950  1.00 88.61           O  
ATOM   1732  CG  LYS D  59      15.180  -4.049   2.379  1.00 88.61           C  
ATOM   1733  CD  LYS D  59      15.143  -4.254   3.888  1.00 88.61           C  
ATOM   1734  CE  LYS D  59      16.412  -4.927   4.393  1.00 88.61           C  
ATOM   1735  NZ  LYS D  59      16.376  -5.138   5.871  1.00 88.61           N  
ATOM   1736  N   ILE D  60      13.007  -4.788  -0.839  1.00 86.75           N  
ATOM   1737  CA  ILE D  60      13.000  -5.940  -1.733  1.00 86.75           C  
ATOM   1738  C   ILE D  60      13.468  -5.518  -3.124  1.00 86.75           C  
ATOM   1739  CB  ILE D  60      11.597  -6.585  -1.813  1.00 86.75           C  
ATOM   1740  O   ILE D  60      14.295  -6.195  -3.739  1.00 86.75           O  
ATOM   1741  CG1 ILE D  60      11.241  -7.256  -0.482  1.00 86.75           C  
ATOM   1742  CG2 ILE D  60      11.529  -7.588  -2.968  1.00 86.75           C  
ATOM   1743  CD1 ILE D  60       9.797  -7.728  -0.393  1.00 86.75           C  
ATOM   1744  N   VAL D  61      12.965  -4.338  -3.612  1.00 87.79           N  
ATOM   1745  CA  VAL D  61      13.354  -3.831  -4.924  1.00 87.79           C  
ATOM   1746  C   VAL D  61      14.844  -3.497  -4.928  1.00 87.79           C  
ATOM   1747  CB  VAL D  61      12.528  -2.586  -5.319  1.00 87.79           C  
ATOM   1748  O   VAL D  61      15.548  -3.780  -5.901  1.00 87.79           O  
ATOM   1749  CG1 VAL D  61      13.118  -1.919  -6.560  1.00 87.79           C  
ATOM   1750  CG2 VAL D  61      11.068  -2.969  -5.556  1.00 87.79           C  
ATOM   1751  N   GLU D  62      15.336  -2.983  -3.798  1.00 88.86           N  
ATOM   1752  CA  GLU D  62      16.755  -2.661  -3.683  1.00 88.86           C  
ATOM   1753  C   GLU D  62      17.617  -3.916  -3.791  1.00 88.86           C  
ATOM   1754  CB  GLU D  62      17.038  -1.941  -2.362  1.00 88.86           C  
ATOM   1755  O   GLU D  62      18.638  -3.916  -4.481  1.00 88.86           O  
ATOM   1756  CG  GLU D  62      16.578  -0.490  -2.342  1.00 88.86           C  
ATOM   1757  CD  GLU D  62      16.758   0.177  -0.987  1.00 88.86           C  
ATOM   1758  OE1 GLU D  62      16.497   1.397  -0.872  1.00 88.86           O  
ATOM   1759  OE2 GLU D  62      17.163  -0.524  -0.034  1.00 88.86           O  
ATOM   1760  N   ILE D  63      17.204  -4.967  -3.130  1.00 85.75           N  
ATOM   1761  CA  ILE D  63      17.933  -6.230  -3.147  1.00 85.75           C  
ATOM   1762  C   ILE D  63      17.932  -6.808  -4.560  1.00 85.75           C  
ATOM   1763  CB  ILE D  63      17.328  -7.245  -2.152  1.00 85.75           C  
ATOM   1764  O   ILE D  63      18.968  -7.259  -5.055  1.00 85.75           O  
ATOM   1765  CG1 ILE D  63      17.547  -6.774  -0.709  1.00 85.75           C  
ATOM   1766  CG2 ILE D  63      17.927  -8.638  -2.370  1.00 85.75           C  
ATOM   1767  CD1 ILE D  63      16.767  -7.572   0.327  1.00 85.75           C  
ATOM   1768  N   LEU D  64      16.768  -6.759  -5.239  1.00 85.89           N  
ATOM   1769  CA  LEU D  64      16.628  -7.328  -6.575  1.00 85.89           C  
ATOM   1770  C   LEU D  64      17.467  -6.553  -7.586  1.00 85.89           C  
ATOM   1771  CB  LEU D  64      15.159  -7.329  -7.006  1.00 85.89           C  
ATOM   1772  O   LEU D  64      18.088  -7.148  -8.469  1.00 85.89           O  
ATOM   1773  CG  LEU D  64      14.238  -8.304  -6.272  1.00 85.89           C  
ATOM   1774  CD1 LEU D  64      12.795  -8.115  -6.727  1.00 85.89           C  
ATOM   1775  CD2 LEU D  64      14.692  -9.742  -6.499  1.00 85.89           C  
ATOM   1776  N   VAL D  65      17.483  -5.183  -7.458  1.00 86.44           N  
ATOM   1777  CA  VAL D  65      18.273  -4.359  -8.366  1.00 86.44           C  
ATOM   1778  C   VAL D  65      19.758  -4.659  -8.177  1.00 86.44           C  
ATOM   1779  CB  VAL D  65      18.002  -2.853  -8.148  1.00 86.44           C  
ATOM   1780  O   VAL D  65      20.509  -4.752  -9.151  1.00 86.44           O  
ATOM   1781  CG1 VAL D  65      19.040  -2.006  -8.882  1.00 86.44           C  
ATOM   1782  CG2 VAL D  65      16.591  -2.493  -8.610  1.00 86.44           C  
ATOM   1783  N   LYS D  66      20.179  -4.866  -6.866  1.00 84.93           N  
ATOM   1784  CA  LYS D  66      21.571  -5.200  -6.581  1.00 84.93           C  
ATOM   1785  C   LYS D  66      21.947  -6.551  -7.184  1.00 84.93           C  
ATOM   1786  CB  LYS D  66      21.823  -5.210  -5.073  1.00 84.93           C  
ATOM   1787  O   LYS D  66      23.059  -6.725  -7.685  1.00 84.93           O  
ATOM   1788  CG  LYS D  66      21.922  -3.824  -4.452  1.00 84.93           C  
ATOM   1789  CD  LYS D  66      22.213  -3.900  -2.959  1.00 84.93           C  
ATOM   1790  CE  LYS D  66      22.253  -2.516  -2.325  1.00 84.93           C  
ATOM   1791  NZ  LYS D  66      22.445  -2.590  -0.846  1.00 84.93           N  
ATOM   1792  N   LEU D  67      20.928  -7.528  -7.162  1.00 80.87           N  
ATOM   1793  CA  LEU D  67      21.172  -8.863  -7.696  1.00 80.87           C  
ATOM   1794  C   LEU D  67      21.296  -8.827  -9.216  1.00 80.87           C  
ATOM   1795  CB  LEU D  67      20.047  -9.818  -7.287  1.00 80.87           C  
ATOM   1796  O   LEU D  67      22.027  -9.628  -9.803  1.00 80.87           O  
ATOM   1797  CG  LEU D  67      20.026 -10.252  -5.821  1.00 80.87           C  
ATOM   1798  CD1 LEU D  67      18.747 -11.024  -5.515  1.00 80.87           C  
ATOM   1799  CD2 LEU D  67      21.255 -11.093  -5.494  1.00 80.87           C  
ATOM   1800  N   LEU D  68      20.575  -7.949  -9.924  1.00 77.08           N  
ATOM   1801  CA  LEU D  68      20.598  -7.840 -11.379  1.00 77.08           C  
ATOM   1802  C   LEU D  68      21.876  -7.157 -11.853  1.00 77.08           C  
ATOM   1803  CB  LEU D  68      19.376  -7.064 -11.877  1.00 77.08           C  
ATOM   1804  O   LEU D  68      22.347  -7.413 -12.964  1.00 77.08           O  
ATOM   1805  CG  LEU D  68      18.035  -7.797 -11.814  1.00 77.08           C  
ATOM   1806  CD1 LEU D  68      16.890  -6.835 -12.112  1.00 77.08           C  
ATOM   1807  CD2 LEU D  68      18.021  -8.971 -12.788  1.00 77.08           C  
ATOM   1808  N   LEU D  69      22.375  -6.312 -11.101  1.00 78.41           N  
ATOM   1809  CA  LEU D  69      23.597  -5.635 -11.521  1.00 78.41           C  
ATOM   1810  C   LEU D  69      24.815  -6.526 -11.302  1.00 78.41           C  
ATOM   1811  CB  LEU D  69      23.769  -4.318 -10.758  1.00 78.41           C  
ATOM   1812  O   LEU D  69      25.757  -6.502 -12.096  1.00 78.41           O  
ATOM   1813  CG  LEU D  69      22.760  -3.213 -11.076  1.00 78.41           C  
ATOM   1814  CD1 LEU D  69      22.945  -2.037 -10.124  1.00 78.41           C  
ATOM   1815  CD2 LEU D  69      22.901  -2.761 -12.526  1.00 78.41           C  
TER    1816      LEU D  69                                                      
ENDMDL                                                                          
END                                                                             
