# Supplementary material for: De novo design of obligate ABC-type heterotrimeric proteins
Source: Nat Struct Mol Biol. 2022 Dec 15;29(12):1266–76. doi: 10.1038/s41594-022-00879-4 (PMC9758053; doi:10.1038/s41594-022-00879-4)
Supplement: Supplementary file 4 — This compressed file contains all PDB files and scripts used in our design protocols and analyses, as well as the final design model outputs. [file 41594_2022_879_MOESM4_ESM.zip › source_data/pdbs/AF-Multimer for base_pdbs/DHT09/DHT09_AF-Mult_model2.pdb]

MODEL     1                                                                     
ATOM      1  N   SER B   1     -19.034  19.613   8.288  1.00 79.24           N  
ATOM      2  CA  SER B   1     -18.302  20.622   7.531  1.00 79.24           C  
ATOM      3  C   SER B   1     -17.232  19.984   6.651  1.00 79.24           C  
ATOM      4  CB  SER B   1     -17.658  21.639   8.474  1.00 79.24           C  
ATOM      5  O   SER B   1     -16.827  18.844   6.885  1.00 79.24           O  
ATOM      6  OG  SER B   1     -16.520  21.084   9.111  1.00 79.24           O  
ATOM      7  N   GLU B   2     -16.771  20.440   5.766  1.00 88.04           N  
ATOM      8  CA  GLU B   2     -15.725  20.013   4.842  1.00 88.04           C  
ATOM      9  C   GLU B   2     -14.445  19.647   5.588  1.00 88.04           C  
ATOM     10  CB  GLU B   2     -15.438  21.109   3.812  1.00 88.04           C  
ATOM     11  O   GLU B   2     -13.801  18.645   5.272  1.00 88.04           O  
ATOM     12  CG  GLU B   2     -14.442  20.697   2.737  1.00 88.04           C  
ATOM     13  CD  GLU B   2     -14.155  21.800   1.731  1.00 88.04           C  
ATOM     14  OE1 GLU B   2     -12.967  22.040   1.416  1.00 88.04           O  
ATOM     15  OE2 GLU B   2     -15.125  22.430   1.254  1.00 88.04           O  
ATOM     16  N   ASP B   3     -14.181  20.355   6.654  1.00 90.64           N  
ATOM     17  CA  ASP B   3     -12.967  20.105   7.426  1.00 90.64           C  
ATOM     18  C   ASP B   3     -13.078  18.804   8.217  1.00 90.64           C  
ATOM     19  CB  ASP B   3     -12.683  21.273   8.373  1.00 90.64           C  
ATOM     20  O   ASP B   3     -12.122  18.028   8.284  1.00 90.64           O  
ATOM     21  CG  ASP B   3     -12.082  22.476   7.667  1.00 90.64           C  
ATOM     22  OD1 ASP B   3     -12.003  23.564   8.276  1.00 90.64           O  
ATOM     23  OD2 ASP B   3     -11.686  22.334   6.489  1.00 90.64           O  
ATOM     24  N   GLU B   4     -14.259  18.526   8.811  1.00 92.30           N  
ATOM     25  CA  GLU B   4     -14.467  17.292   9.562  1.00 92.30           C  
ATOM     26  C   GLU B   4     -14.367  16.070   8.654  1.00 92.30           C  
ATOM     27  CB  GLU B   4     -15.826  17.313  10.267  1.00 92.30           C  
ATOM     28  O   GLU B   4     -13.785  15.052   9.035  1.00 92.30           O  
ATOM     29  CG  GLU B   4     -15.863  18.199  11.504  1.00 92.30           C  
ATOM     30  CD  GLU B   4     -17.242  18.285  12.139  1.00 92.30           C  
ATOM     31  OE1 GLU B   4     -17.389  18.964  13.180  1.00 92.30           O  
ATOM     32  OE2 GLU B   4     -18.182  17.667  11.591  1.00 92.30           O  
ATOM     33  N   ASP B   5     -14.918  16.198   7.437  1.00 92.72           N  
ATOM     34  CA  ASP B   5     -14.864  15.097   6.481  1.00 92.72           C  
ATOM     35  C   ASP B   5     -13.428  14.827   6.036  1.00 92.72           C  
ATOM     36  CB  ASP B   5     -15.743  15.397   5.266  1.00 92.72           C  
ATOM     37  O   ASP B   5     -13.032  13.672   5.865  1.00 92.72           O  
ATOM     38  CG  ASP B   5     -17.228  15.324   5.576  1.00 92.72           C  
ATOM     39  OD1 ASP B   5     -18.033  15.955   4.858  1.00 92.72           O  
ATOM     40  OD2 ASP B   5     -17.596  14.631   6.549  1.00 92.72           O  
ATOM     41  N   LEU B   6     -12.726  15.921   5.833  1.00 91.54           N  
ATOM     42  CA  LEU B   6     -11.327  15.780   5.445  1.00 91.54           C  
ATOM     43  C   LEU B   6     -10.530  15.066   6.532  1.00 91.54           C  
ATOM     44  CB  LEU B   6     -10.709  17.151   5.159  1.00 91.54           C  
ATOM     45  O   LEU B   6      -9.736  14.169   6.238  1.00 91.54           O  
ATOM     46  CG  LEU B   6      -9.224  17.163   4.794  1.00 91.54           C  
ATOM     47  CD1 LEU B   6      -8.988  16.376   3.509  1.00 91.54           C  
ATOM     48  CD2 LEU B   6      -8.719  18.595   4.650  1.00 91.54           C  
ATOM     49  N   ILE B   7     -10.744  15.446   7.853  1.00 92.87           N  
ATOM     50  CA  ILE B   7     -10.039  14.829   8.971  1.00 92.87           C  
ATOM     51  C   ILE B   7     -10.395  13.347   9.051  1.00 92.87           C  
ATOM     52  CB  ILE B   7     -10.369  15.534  10.305  1.00 92.87           C  
ATOM     53  O   ILE B   7      -9.525  12.504   9.284  1.00 92.87           O  
ATOM     54  CG1 ILE B   7      -9.746  16.934  10.339  1.00 92.87           C  
ATOM     55  CG2 ILE B   7      -9.892  14.692  11.493  1.00 92.87           C  
ATOM     56  CD1 ILE B   7     -10.125  17.751  11.567  1.00 92.87           C  
ATOM     57  N   ARG B   8     -11.655  12.999   8.865  1.00 94.68           N  
ATOM     58  CA  ARG B   8     -12.074  11.602   8.889  1.00 94.68           C  
ATOM     59  C   ARG B   8     -11.408  10.811   7.767  1.00 94.68           C  
ATOM     60  CB  ARG B   8     -13.596  11.494   8.773  1.00 94.68           C  
ATOM     61  O   ARG B   8     -10.994   9.667   7.968  1.00 94.68           O  
ATOM     62  CG  ARG B   8     -14.339  11.882  10.042  1.00 94.68           C  
ATOM     63  CD  ARG B   8     -15.846  11.738   9.880  1.00 94.68           C  
ATOM     64  NE  ARG B   8     -16.565  12.275  11.031  1.00 94.68           N  
ATOM     65  NH1 ARG B   8     -18.666  11.755  10.222  1.00 94.68           N  
ATOM     66  NH2 ARG B   8     -18.439  12.785  12.257  1.00 94.68           N  
ATOM     67  CZ  ARG B   8     -17.889  12.270  11.167  1.00 94.68           C  
ATOM     68  N   SER B   9     -11.397  11.455   6.534  1.00 93.57           N  
ATOM     69  CA  SER B   9     -10.736  10.820   5.398  1.00 93.57           C  
ATOM     70  C   SER B   9      -9.272  10.524   5.706  1.00 93.57           C  
ATOM     71  CB  SER B   9     -10.835  11.706   4.156  1.00 93.57           C  
ATOM     72  O   SER B   9      -8.790   9.418   5.455  1.00 93.57           O  
ATOM     73  OG  SER B   9     -10.114  11.140   3.075  1.00 93.57           O  
ATOM     74  N   VAL B  10      -8.508  11.460   6.311  1.00 94.99           N  
ATOM     75  CA  VAL B  10      -7.089  11.315   6.617  1.00 94.99           C  
ATOM     76  C   VAL B  10      -6.896  10.227   7.671  1.00 94.99           C  
ATOM     77  CB  VAL B  10      -6.474  12.645   7.106  1.00 94.99           C  
ATOM     78  O   VAL B  10      -5.958   9.430   7.586  1.00 94.99           O  
ATOM     79  CG1 VAL B  10      -5.089  12.413   7.705  1.00 94.99           C  
ATOM     80  CG2 VAL B  10      -6.401  13.652   5.959  1.00 94.99           C  
ATOM     81  N   ARG B  11      -7.775  10.082   8.652  1.00 94.86           N  
ATOM     82  CA  ARG B  11      -7.677   9.074   9.703  1.00 94.86           C  
ATOM     83  C   ARG B  11      -7.859   7.671   9.135  1.00 94.86           C  
ATOM     84  CB  ARG B  11      -8.714   9.336  10.797  1.00 94.86           C  
ATOM     85  O   ARG B  11      -7.155   6.739   9.530  1.00 94.86           O  
ATOM     86  CG  ARG B  11      -8.348  10.476  11.733  1.00 94.86           C  
ATOM     87  CD  ARG B  11      -9.378  10.650  12.841  1.00 94.86           C  
ATOM     88  NE  ARG B  11      -9.081  11.809  13.677  1.00 94.86           N  
ATOM     89  NH1 ARG B  11     -11.208  11.978  14.560  1.00 94.86           N  
ATOM     90  NH2 ARG B  11      -9.579  13.462  15.192  1.00 94.86           N  
ATOM     91  CZ  ARG B  11      -9.957  12.414  14.474  1.00 94.86           C  
ATOM     92  N   VAL B  12      -8.858   7.529   8.224  1.00 96.34           N  
ATOM     93  CA  VAL B  12      -9.105   6.226   7.614  1.00 96.34           C  
ATOM     94  C   VAL B  12      -7.897   5.808   6.780  1.00 96.34           C  
ATOM     95  CB  VAL B  12     -10.379   6.242   6.739  1.00 96.34           C  
ATOM     96  O   VAL B  12      -7.488   4.645   6.807  1.00 96.34           O  
ATOM     97  CG1 VAL B  12     -10.565   4.900   6.032  1.00 96.34           C  
ATOM     98  CG2 VAL B  12     -11.604   6.577   7.587  1.00 96.34           C  
ATOM     99  N   ILE B  13      -7.308   6.783   6.023  1.00 95.62           N  
ATOM    100  CA  ILE B  13      -6.132   6.500   5.207  1.00 95.62           C  
ATOM    101  C   ILE B  13      -4.973   6.072   6.103  1.00 95.62           C  
ATOM    102  CB  ILE B  13      -5.728   7.725   4.356  1.00 95.62           C  
ATOM    103  O   ILE B  13      -4.256   5.119   5.788  1.00 95.62           O  
ATOM    104  CG1 ILE B  13      -6.733   7.940   3.218  1.00 95.62           C  
ATOM    105  CG2 ILE B  13      -4.308   7.555   3.807  1.00 95.62           C  
ATOM    106  CD1 ILE B  13      -6.545   9.250   2.466  1.00 95.62           C  
ATOM    107  N   GLN B  14      -4.829   6.765   7.281  1.00 95.43           N  
ATOM    108  CA  GLN B  14      -3.768   6.417   8.219  1.00 95.43           C  
ATOM    109  C   GLN B  14      -3.916   4.979   8.709  1.00 95.43           C  
ATOM    110  CB  GLN B  14      -3.764   7.379   9.408  1.00 95.43           C  
ATOM    111  O   GLN B  14      -2.935   4.236   8.774  1.00 95.43           O  
ATOM    112  CG  GLN B  14      -2.649   7.115  10.410  1.00 95.43           C  
ATOM    113  CD  GLN B  14      -2.691   8.057  11.599  1.00 95.43           C  
ATOM    114  NE2 GLN B  14      -1.853   7.793  12.595  1.00 95.43           N  
ATOM    115  OE1 GLN B  14      -3.470   9.015  11.620  1.00 95.43           O  
ATOM    116  N   LYS B  15      -5.079   4.561   9.109  1.00 96.33           N  
ATOM    117  CA  LYS B  15      -5.324   3.199   9.575  1.00 96.33           C  
ATOM    118  C   LYS B  15      -5.059   2.184   8.467  1.00 96.33           C  
ATOM    119  CB  LYS B  15      -6.758   3.056  10.086  1.00 96.33           C  
ATOM    120  O   LYS B  15      -4.485   1.122   8.716  1.00 96.33           O  
ATOM    121  CG  LYS B  15      -7.015   3.752  11.414  1.00 96.33           C  
ATOM    122  CD  LYS B  15      -8.457   3.571  11.871  1.00 96.33           C  
ATOM    123  CE  LYS B  15      -8.730   4.315  13.171  1.00 96.33           C  
ATOM    124  NZ  LYS B  15     -10.151   4.168  13.606  1.00 96.33           N  
ATOM    125  N   SER B  16      -5.497   2.495   7.222  1.00 96.14           N  
ATOM    126  CA  SER B  16      -5.302   1.608   6.079  1.00 96.14           C  
ATOM    127  C   SER B  16      -3.821   1.351   5.826  1.00 96.14           C  
ATOM    128  CB  SER B  16      -5.948   2.200   4.826  1.00 96.14           C  
ATOM    129  O   SER B  16      -3.408   0.206   5.631  1.00 96.14           O  
ATOM    130  OG  SER B  16      -5.624   1.428   3.682  1.00 96.14           O  
ATOM    131  N   VAL B  17      -2.941   2.388   5.819  1.00 96.42           N  
ATOM    132  CA  VAL B  17      -1.525   2.229   5.505  1.00 96.42           C  
ATOM    133  C   VAL B  17      -0.833   1.449   6.620  1.00 96.42           C  
ATOM    134  CB  VAL B  17      -0.832   3.594   5.299  1.00 96.42           C  
ATOM    135  O   VAL B  17       0.080   0.660   6.361  1.00 96.42           O  
ATOM    136  CG1 VAL B  17      -1.448   4.340   4.118  1.00 96.42           C  
ATOM    137  CG2 VAL B  17      -0.922   4.434   6.572  1.00 96.42           C  
ATOM    138  N   GLU B  18      -1.288   1.614   7.936  1.00 96.82           N  
ATOM    139  CA  GLU B  18      -0.729   0.859   9.053  1.00 96.82           C  
ATOM    140  C   GLU B  18      -1.020  -0.633   8.911  1.00 96.82           C  
ATOM    141  CB  GLU B  18      -1.281   1.378  10.383  1.00 96.82           C  
ATOM    142  O   GLU B  18      -0.151  -1.467   9.171  1.00 96.82           O  
ATOM    143  CG  GLU B  18      -0.746   2.747  10.779  1.00 96.82           C  
ATOM    144  CD  GLU B  18      -1.446   3.336  11.993  1.00 96.82           C  
ATOM    145  OE1 GLU B  18      -1.061   4.441  12.438  1.00 96.82           O  
ATOM    146  OE2 GLU B  18      -2.386   2.687  12.504  1.00 96.82           O  
ATOM    147  N   ILE B  19      -2.254  -0.959   8.494  1.00 96.80           N  
ATOM    148  CA  ILE B  19      -2.629  -2.354   8.292  1.00 96.80           C  
ATOM    149  C   ILE B  19      -1.825  -2.942   7.135  1.00 96.80           C  
ATOM    150  CB  ILE B  19      -4.143  -2.498   8.020  1.00 96.80           C  
ATOM    151  O   ILE B  19      -1.328  -4.067   7.226  1.00 96.80           O  
ATOM    152  CG1 ILE B  19      -4.950  -2.096   9.260  1.00 96.80           C  
ATOM    153  CG2 ILE B  19      -4.480  -3.929   7.588  1.00 96.80           C  
ATOM    154  CD1 ILE B  19      -6.456  -2.064   9.035  1.00 96.80           C  
ATOM    155  N   ILE B  20      -1.641  -2.202   6.044  1.00 96.44           N  
ATOM    156  CA  ILE B  20      -0.905  -2.658   4.871  1.00 96.44           C  
ATOM    157  C   ILE B  20       0.556  -2.905   5.242  1.00 96.44           C  
ATOM    158  CB  ILE B  20      -0.998  -1.639   3.713  1.00 96.44           C  
ATOM    159  O   ILE B  20       1.157  -3.888   4.802  1.00 96.44           O  
ATOM    160  CG1 ILE B  20      -2.421  -1.606   3.144  1.00 96.44           C  
ATOM    161  CG2 ILE B  20       0.022  -1.969   2.619  1.00 96.44           C  
ATOM    162  CD1 ILE B  20      -2.689  -0.431   2.214  1.00 96.44           C  
ATOM    163  N   LEU B  21       1.119  -1.984   6.116  1.00 96.95           N  
ATOM    164  CA  LEU B  21       2.494  -2.172   6.567  1.00 96.95           C  
ATOM    165  C   LEU B  21       2.646  -3.493   7.313  1.00 96.95           C  
ATOM    166  CB  LEU B  21       2.926  -1.011   7.467  1.00 96.95           C  
ATOM    167  O   LEU B  21       3.624  -4.216   7.111  1.00 96.95           O  
ATOM    168  CG  LEU B  21       4.342  -1.089   8.041  1.00 96.95           C  
ATOM    169  CD1 LEU B  21       5.368  -1.144   6.914  1.00 96.95           C  
ATOM    170  CD2 LEU B  21       4.613   0.097   8.960  1.00 96.95           C  
ATOM    171  N   GLU B  22       1.682  -3.828   8.186  1.00 96.63           N  
ATOM    172  CA  GLU B  22       1.720  -5.093   8.913  1.00 96.63           C  
ATOM    173  C   GLU B  22       1.631  -6.281   7.958  1.00 96.63           C  
ATOM    174  CB  GLU B  22       0.587  -5.158   9.940  1.00 96.63           C  
ATOM    175  O   GLU B  22       2.325  -7.283   8.140  1.00 96.63           O  
ATOM    176  CG  GLU B  22       0.685  -6.343  10.889  1.00 96.63           C  
ATOM    177  CD  GLU B  22      -0.322  -6.285  12.027  1.00 96.63           C  
ATOM    178  OE1 GLU B  22      -0.381  -7.240  12.835  1.00 96.63           O  
ATOM    179  OE2 GLU B  22      -1.058  -5.277  12.112  1.00 96.63           O  
ATOM    180  N   MET B  23       0.805  -6.115   6.929  1.00 96.44           N  
ATOM    181  CA  MET B  23       0.645  -7.178   5.941  1.00 96.44           C  
ATOM    182  C   MET B  23       1.942  -7.405   5.171  1.00 96.44           C  
ATOM    183  CB  MET B  23      -0.488  -6.844   4.970  1.00 96.44           C  
ATOM    184  O   MET B  23       2.352  -8.548   4.961  1.00 96.44           O  
ATOM    185  CG  MET B  23      -1.873  -6.927   5.591  1.00 96.44           C  
ATOM    186  SD  MET B  23      -3.196  -6.411   4.430  1.00 96.44           S  
ATOM    187  CE  MET B  23      -3.184  -7.818   3.284  1.00 96.44           C  
ATOM    188  N   VAL B  24       2.596  -6.361   4.752  1.00 96.75           N  
ATOM    189  CA  VAL B  24       3.837  -6.451   3.991  1.00 96.75           C  
ATOM    190  C   VAL B  24       4.908  -7.146   4.829  1.00 96.75           C  
ATOM    191  CB  VAL B  24       4.331  -5.058   3.543  1.00 96.75           C  
ATOM    192  O   VAL B  24       5.675  -7.963   4.314  1.00 96.75           O  
ATOM    193  CG1 VAL B  24       5.743  -5.145   2.966  1.00 96.75           C  
ATOM    194  CG2 VAL B  24       3.369  -4.453   2.522  1.00 96.75           C  
ATOM    195  N   LYS B  25       4.935  -6.922   6.146  1.00 95.83           N  
ATOM    196  CA  LYS B  25       5.899  -7.553   7.043  1.00 95.83           C  
ATOM    197  C   LYS B  25       5.628  -9.048   7.178  1.00 95.83           C  
ATOM    198  CB  LYS B  25       5.866  -6.888   8.420  1.00 95.83           C  
ATOM    199  O   LYS B  25       6.561  -9.853   7.217  1.00 95.83           O  
ATOM    200  CG  LYS B  25       6.468  -5.491   8.447  1.00 95.83           C  
ATOM    201  CD  LYS B  25       6.398  -4.879   9.841  1.00 95.83           C  
ATOM    202  CE  LYS B  25       7.107  -3.532   9.897  1.00 95.83           C  
ATOM    203  NZ  LYS B  25       6.993  -2.903  11.247  1.00 95.83           N  
ATOM    204  N   ILE B  26       4.355  -9.423   7.254  1.00 95.54           N  
ATOM    205  CA  ILE B  26       3.975 -10.828   7.354  1.00 95.54           C  
ATOM    206  C   ILE B  26       4.348 -11.556   6.064  1.00 95.54           C  
ATOM    207  CB  ILE B  26       2.466 -10.987   7.642  1.00 95.54           C  
ATOM    208  O   ILE B  26       4.855 -12.679   6.102  1.00 95.54           O  
ATOM    209  CG1 ILE B  26       2.138 -10.499   9.058  1.00 95.54           C  
ATOM    210  CG2 ILE B  26       2.029 -12.442   7.450  1.00 95.54           C  
ATOM    211  CD1 ILE B  26       0.652 -10.506   9.387  1.00 95.54           C  
ATOM    212  N   ILE B  27       4.148 -10.948   4.927  1.00 93.81           N  
ATOM    213  CA  ILE B  27       4.465 -11.540   3.631  1.00 93.81           C  
ATOM    214  C   ILE B  27       5.970 -11.773   3.525  1.00 93.81           C  
ATOM    215  CB  ILE B  27       3.977 -10.648   2.468  1.00 93.81           C  
ATOM    216  O   ILE B  27       6.410 -12.797   2.997  1.00 93.81           O  
ATOM    217  CG1 ILE B  27       2.446 -10.643   2.404  1.00 93.81           C  
ATOM    218  CG2 ILE B  27       4.580 -11.115   1.140  1.00 93.81           C  
ATOM    219  CD1 ILE B  27       1.868  -9.579   1.480  1.00 93.81           C  
ATOM    220  N   GLN B  28       6.717 -10.817   4.063  1.00 93.96           N  
ATOM    221  CA  GLN B  28       8.166 -10.984   4.079  1.00 93.96           C  
ATOM    222  C   GLN B  28       8.567 -12.239   4.848  1.00 93.96           C  
ATOM    223  CB  GLN B  28       8.841  -9.755   4.692  1.00 93.96           C  
ATOM    224  O   GLN B  28       9.436 -12.993   4.406  1.00 93.96           O  
ATOM    225  CG  GLN B  28      10.360  -9.772   4.587  1.00 93.96           C  
ATOM    226  CD  GLN B  28      11.001  -8.512   5.138  1.00 93.96           C  
ATOM    227  NE2 GLN B  28      12.320  -8.416   5.018  1.00 93.96           N  
ATOM    228  OE1 GLN B  28      10.315  -7.631   5.667  1.00 93.96           O  
ATOM    229  N   GLU B  29       7.939 -12.467   6.040  1.00 93.94           N  
ATOM    230  CA  GLU B  29       8.217 -13.651   6.848  1.00 93.94           C  
ATOM    231  C   GLU B  29       7.740 -14.921   6.149  1.00 93.94           C  
ATOM    232  CB  GLU B  29       7.559 -13.530   8.225  1.00 93.94           C  
ATOM    233  O   GLU B  29       8.397 -15.961   6.224  1.00 93.94           O  
ATOM    234  CG  GLU B  29       8.166 -12.446   9.104  1.00 93.94           C  
ATOM    235  CD  GLU B  29       9.652 -12.644   9.360  1.00 93.94           C  
ATOM    236  OE1 GLU B  29      10.418 -11.656   9.287  1.00 93.94           O  
ATOM    237  OE2 GLU B  29      10.054 -13.797   9.634  1.00 93.94           O  
ATOM    238  N   LEU B  30       6.643 -14.802   5.400  1.00 92.09           N  
ATOM    239  CA  LEU B  30       6.088 -15.936   4.669  1.00 92.09           C  
ATOM    240  C   LEU B  30       7.044 -16.397   3.574  1.00 92.09           C  
ATOM    241  CB  LEU B  30       4.733 -15.569   4.058  1.00 92.09           C  
ATOM    242  O   LEU B  30       7.236 -17.599   3.377  1.00 92.09           O  
ATOM    243  CG  LEU B  30       3.526 -15.634   4.996  1.00 92.09           C  
ATOM    244  CD1 LEU B  30       2.312 -14.981   4.344  1.00 92.09           C  
ATOM    245  CD2 LEU B  30       3.223 -17.079   5.377  1.00 92.09           C  
ATOM    246  N   LEU B  31       7.631 -15.431   2.924  1.00 89.30           N  
ATOM    247  CA  LEU B  31       8.508 -15.744   1.801  1.00 89.30           C  
ATOM    248  C   LEU B  31       9.800 -16.393   2.285  1.00 89.30           C  
ATOM    249  CB  LEU B  31       8.827 -14.478   1.002  1.00 89.30           C  
ATOM    250  O   LEU B  31      10.446 -17.132   1.539  1.00 89.30           O  
ATOM    251  CG  LEU B  31       7.655 -13.825   0.268  1.00 89.30           C  
ATOM    252  CD1 LEU B  31       8.109 -12.544  -0.424  1.00 89.30           C  
ATOM    253  CD2 LEU B  31       7.047 -14.796  -0.739  1.00 89.30           C  
ATOM    254  N   LYS B  32      10.147 -16.153   3.599  1.00 89.55           N  
ATOM    255  CA  LYS B  32      11.359 -16.711   4.191  1.00 89.55           C  
ATOM    256  C   LYS B  32      11.077 -18.054   4.859  1.00 89.55           C  
ATOM    257  CB  LYS B  32      11.958 -15.737   5.206  1.00 89.55           C  
ATOM    258  O   LYS B  32      11.997 -18.835   5.109  1.00 89.55           O  
ATOM    259  CG  LYS B  32      12.527 -14.470   4.586  1.00 89.55           C  
ATOM    260  CD  LYS B  32      13.062 -13.519   5.649  1.00 89.55           C  
ATOM    261  CE  LYS B  32      13.561 -12.217   5.037  1.00 89.55           C  
ATOM    262  NZ  LYS B  32      14.016 -11.251   6.081  1.00 89.55           N  
ATOM    263  N   SER B  33       9.895 -18.306   5.155  1.00 83.31           N  
ATOM    264  CA  SER B  33       9.555 -19.421   6.033  1.00 83.31           C  
ATOM    265  C   SER B  33       9.752 -20.759   5.328  1.00 83.31           C  
ATOM    266  CB  SER B  33       8.111 -19.299   6.520  1.00 83.31           C  
ATOM    267  O   SER B  33       9.392 -20.909   4.159  1.00 83.31           O  
ATOM    268  OG  SER B  33       7.947 -18.145   7.326  1.00 83.31           O  
ATOM    269  N   THR B  34      10.066 -21.526   6.298  1.00 78.01           N  
ATOM    270  CA  THR B  34      10.337 -22.851   5.753  1.00 78.01           C  
ATOM    271  C   THR B  34       9.515 -23.913   6.479  1.00 78.01           C  
ATOM    272  CB  THR B  34      11.833 -23.200   5.851  1.00 78.01           C  
ATOM    273  O   THR B  34       9.234 -24.976   5.922  1.00 78.01           O  
ATOM    274  CG2 THR B  34      12.664 -22.329   4.914  1.00 78.01           C  
ATOM    275  OG1 THR B  34      12.279 -22.995   7.197  1.00 78.01           O  
ATOM    276  N   SER B  35       9.098 -23.728   7.754  1.00 86.10           N  
ATOM    277  CA  SER B  35       8.353 -24.759   8.470  1.00 86.10           C  
ATOM    278  C   SER B  35       6.856 -24.641   8.209  1.00 86.10           C  
ATOM    279  CB  SER B  35       8.626 -24.670   9.972  1.00 86.10           C  
ATOM    280  O   SER B  35       6.335 -23.536   8.040  1.00 86.10           O  
ATOM    281  OG  SER B  35       7.906 -23.596  10.552  1.00 86.10           O  
ATOM    282  N   GLU B  36       6.251 -25.575   8.128  1.00 91.25           N  
ATOM    283  CA  GLU B  36       4.819 -25.660   7.858  1.00 91.25           C  
ATOM    284  C   GLU B  36       4.007 -24.985   8.960  1.00 91.25           C  
ATOM    285  CB  GLU B  36       4.386 -27.120   7.705  1.00 91.25           C  
ATOM    286  O   GLU B  36       3.017 -24.305   8.681  1.00 91.25           O  
ATOM    287  CG  GLU B  36       2.990 -27.291   7.124  1.00 91.25           C  
ATOM    288  CD  GLU B  36       2.615 -28.744   6.881  1.00 91.25           C  
ATOM    289  OE1 GLU B  36       1.443 -29.019   6.537  1.00 91.25           O  
ATOM    290  OE2 GLU B  36       3.500 -29.615   7.036  1.00 91.25           O  
ATOM    291  N   GLU B  37       4.357 -25.195  10.278  1.00 93.79           N  
ATOM    292  CA  GLU B  37       3.640 -24.605  11.404  1.00 93.79           C  
ATOM    293  C   GLU B  37       3.717 -23.081  11.370  1.00 93.79           C  
ATOM    294  CB  GLU B  37       4.196 -25.130  12.730  1.00 93.79           C  
ATOM    295  O   GLU B  37       2.713 -22.399  11.588  1.00 93.79           O  
ATOM    296  CG  GLU B  37       3.772 -26.555  13.054  1.00 93.79           C  
ATOM    297  CD  GLU B  37       4.458 -27.120  14.288  1.00 93.79           C  
ATOM    298  OE1 GLU B  37       4.225 -28.303  14.624  1.00 93.79           O  
ATOM    299  OE2 GLU B  37       5.234 -26.372  14.924  1.00 93.79           O  
ATOM    300  N   GLU B  38       4.779 -22.604  11.119  1.00 93.94           N  
ATOM    301  CA  GLU B  38       4.971 -21.160  11.021  1.00 93.94           C  
ATOM    302  C   GLU B  38       4.165 -20.573   9.866  1.00 93.94           C  
ATOM    303  CB  GLU B  38       6.455 -20.826  10.850  1.00 93.94           C  
ATOM    304  O   GLU B  38       3.553 -19.513  10.006  1.00 93.94           O  
ATOM    305  CG  GLU B  38       7.271 -20.976  12.126  1.00 93.94           C  
ATOM    306  CD  GLU B  38       8.756 -20.723  11.923  1.00 93.94           C  
ATOM    307  OE1 GLU B  38       9.522 -20.776  12.912  1.00 93.94           O  
ATOM    308  OE2 GLU B  38       9.157 -20.469  10.765  1.00 93.94           O  
ATOM    309  N   LEU B  39       4.213 -21.261   8.791  1.00 92.42           N  
ATOM    310  CA  LEU B  39       3.474 -20.815   7.614  1.00 92.42           C  
ATOM    311  C   LEU B  39       1.983 -20.716   7.915  1.00 92.42           C  
ATOM    312  CB  LEU B  39       3.709 -21.769   6.440  1.00 92.42           C  
ATOM    313  O   LEU B  39       1.337 -19.729   7.556  1.00 92.42           O  
ATOM    314  CG  LEU B  39       3.155 -21.326   5.085  1.00 92.42           C  
ATOM    315  CD1 LEU B  39       4.032 -20.231   4.487  1.00 92.42           C  
ATOM    316  CD2 LEU B  39       3.050 -22.514   4.135  1.00 92.42           C  
ATOM    317  N   LYS B  40       1.446 -21.785   8.577  1.00 94.13           N  
ATOM    318  CA  LYS B  40       0.024 -21.807   8.908  1.00 94.13           C  
ATOM    319  C   LYS B  40      -0.348 -20.635   9.811  1.00 94.13           C  
ATOM    320  CB  LYS B  40      -0.348 -23.128   9.584  1.00 94.13           C  
ATOM    321  O   LYS B  40      -1.386 -19.999   9.614  1.00 94.13           O  
ATOM    322  CG  LYS B  40      -0.523 -24.290   8.617  1.00 94.13           C  
ATOM    323  CD  LYS B  40      -0.972 -25.555   9.338  1.00 94.13           C  
ATOM    324  CE  LYS B  40      -1.044 -26.744   8.391  1.00 94.13           C  
ATOM    325  NZ  LYS B  40      -1.425 -27.999   9.105  1.00 94.13           N  
ATOM    326  N   GLU B  41       0.461 -20.294  10.783  1.00 95.23           N  
ATOM    327  CA  GLU B  41       0.197 -19.191  11.702  1.00 95.23           C  
ATOM    328  C   GLU B  41       0.241 -17.848  10.979  1.00 95.23           C  
ATOM    329  CB  GLU B  41       1.201 -19.200  12.857  1.00 95.23           C  
ATOM    330  O   GLU B  41      -0.609 -16.985  11.208  1.00 95.23           O  
ATOM    331  CG  GLU B  41       0.928 -20.274  13.901  1.00 95.23           C  
ATOM    332  CD  GLU B  41       1.939 -20.277  15.037  1.00 95.23           C  
ATOM    333  OE1 GLU B  41       1.771 -21.064  15.996  1.00 95.23           O  
ATOM    334  OE2 GLU B  41       2.905 -19.485  14.968  1.00 95.23           O  
ATOM    335  N   LEU B  42       1.170 -17.670  10.126  1.00 95.39           N  
ATOM    336  CA  LEU B  42       1.312 -16.430   9.371  1.00 95.39           C  
ATOM    337  C   LEU B  42       0.138 -16.237   8.417  1.00 95.39           C  
ATOM    338  CB  LEU B  42       2.627 -16.427   8.587  1.00 95.39           C  
ATOM    339  O   LEU B  42      -0.368 -15.122   8.266  1.00 95.39           O  
ATOM    340  CG  LEU B  42       3.905 -16.248   9.408  1.00 95.39           C  
ATOM    341  CD1 LEU B  42       5.132 -16.520   8.544  1.00 95.39           C  
ATOM    342  CD2 LEU B  42       3.966 -14.847  10.006  1.00 95.39           C  
ATOM    343  N   LEU B  43      -0.282 -17.354   7.794  1.00 95.03           N  
ATOM    344  CA  LEU B  43      -1.418 -17.283   6.882  1.00 95.03           C  
ATOM    345  C   LEU B  43      -2.690 -16.891   7.627  1.00 95.03           C  
ATOM    346  CB  LEU B  43      -1.621 -18.624   6.172  1.00 95.03           C  
ATOM    347  O   LEU B  43      -3.508 -16.129   7.108  1.00 95.03           O  
ATOM    348  CG  LEU B  43      -0.576 -18.999   5.120  1.00 95.03           C  
ATOM    349  CD1 LEU B  43      -0.861 -20.390   4.562  1.00 95.03           C  
ATOM    350  CD2 LEU B  43      -0.549 -17.964   4.000  1.00 95.03           C  
ATOM    351  N   LYS B  44      -2.843 -17.449   8.861  1.00 96.14           N  
ATOM    352  CA  LYS B  44      -3.991 -17.082   9.686  1.00 96.14           C  
ATOM    353  C   LYS B  44      -3.989 -15.589   9.998  1.00 96.14           C  
ATOM    354  CB  LYS B  44      -3.999 -17.890  10.984  1.00 96.14           C  
ATOM    355  O   LYS B  44      -5.023 -14.926   9.895  1.00 96.14           O  
ATOM    356  CG  LYS B  44      -5.256 -17.702  11.822  1.00 96.14           C  
ATOM    357  CD  LYS B  44      -5.215 -18.547  13.089  1.00 96.14           C  
ATOM    358  CE  LYS B  44      -6.411 -18.267  13.988  1.00 96.14           C  
ATOM    359  NZ  LYS B  44      -6.366 -19.080  15.240  1.00 96.14           N  
ATOM    360  N   LYS B  45      -2.895 -14.985  10.385  1.00 96.12           N  
ATOM    361  CA  LYS B  45      -2.764 -13.561  10.680  1.00 96.12           C  
ATOM    362  C   LYS B  45      -3.057 -12.715   9.444  1.00 96.12           C  
ATOM    363  CB  LYS B  45      -1.363 -13.249  11.209  1.00 96.12           C  
ATOM    364  O   LYS B  45      -3.739 -11.692   9.533  1.00 96.12           O  
ATOM    365  CG  LYS B  45      -1.116 -13.734  12.629  1.00 96.12           C  
ATOM    366  CD  LYS B  45       0.282 -13.366  13.110  1.00 96.12           C  
ATOM    367  CE  LYS B  45       0.555 -13.908  14.507  1.00 96.12           C  
ATOM    368  NZ  LYS B  45       1.940 -13.590  14.964  1.00 96.12           N  
ATOM    369  N   LEU B  46      -2.550 -13.163   8.350  1.00 96.10           N  
ATOM    370  CA  LEU B  46      -2.745 -12.447   7.094  1.00 96.10           C  
ATOM    371  C   LEU B  46      -4.223 -12.394   6.723  1.00 96.10           C  
ATOM    372  CB  LEU B  46      -1.948 -13.111   5.968  1.00 96.10           C  
ATOM    373  O   LEU B  46      -4.729 -11.345   6.316  1.00 96.10           O  
ATOM    374  CG  LEU B  46      -1.816 -12.314   4.670  1.00 96.10           C  
ATOM    375  CD1 LEU B  46      -1.178 -10.956   4.944  1.00 96.10           C  
ATOM    376  CD2 LEU B  46      -1.003 -13.095   3.643  1.00 96.10           C  
ATOM    377  N   LYS B  47      -4.919 -13.528   6.867  1.00 95.88           N  
ATOM    378  CA  LYS B  47      -6.338 -13.594   6.528  1.00 95.88           C  
ATOM    379  C   LYS B  47      -7.159 -12.667   7.420  1.00 95.88           C  
ATOM    380  CB  LYS B  47      -6.852 -15.029   6.650  1.00 95.88           C  
ATOM    381  O   LYS B  47      -8.110 -12.034   6.956  1.00 95.88           O  
ATOM    382  CG  LYS B  47      -6.396 -15.948   5.527  1.00 95.88           C  
ATOM    383  CD  LYS B  47      -6.914 -17.368   5.720  1.00 95.88           C  
ATOM    384  CE  LYS B  47      -6.405 -18.303   4.631  1.00 95.88           C  
ATOM    385  NZ  LYS B  47      -6.818 -19.717   4.878  1.00 95.88           N  
ATOM    386  N   ARG B  48      -6.789 -12.497   8.672  1.00 96.63           N  
ATOM    387  CA  ARG B  48      -7.474 -11.590   9.587  1.00 96.63           C  
ATOM    388  C   ARG B  48      -7.281 -10.137   9.166  1.00 96.63           C  
ATOM    389  CB  ARG B  48      -6.975 -11.792  11.020  1.00 96.63           C  
ATOM    390  O   ARG B  48      -8.225  -9.346   9.195  1.00 96.63           O  
ATOM    391  CG  ARG B  48      -7.465 -13.077  11.668  1.00 96.63           C  
ATOM    392  CD  ARG B  48      -6.989 -13.199  13.108  1.00 96.63           C  
ATOM    393  NE  ARG B  48      -7.432 -14.449  13.719  1.00 96.63           N  
ATOM    394  NH1 ARG B  48      -6.069 -14.267  15.575  1.00 96.63           N  
ATOM    395  NH2 ARG B  48      -7.457 -16.076  15.339  1.00 96.63           N  
ATOM    396  CZ  ARG B  48      -6.985 -14.928  14.876  1.00 96.63           C  
ATOM    397  N   LEU B  49      -6.098  -9.789   8.774  1.00 96.85           N  
ATOM    398  CA  LEU B  49      -5.792  -8.428   8.347  1.00 96.85           C  
ATOM    399  C   LEU B  49      -6.509  -8.094   7.043  1.00 96.85           C  
ATOM    400  CB  LEU B  49      -4.282  -8.247   8.175  1.00 96.85           C  
ATOM    401  O   LEU B  49      -6.948  -6.959   6.845  1.00 96.85           O  
ATOM    402  CG  LEU B  49      -3.456  -8.183   9.460  1.00 96.85           C  
ATOM    403  CD1 LEU B  49      -1.966  -8.207   9.134  1.00 96.85           C  
ATOM    404  CD2 LEU B  49      -3.812  -6.937  10.264  1.00 96.85           C  
ATOM    405  N   ILE B  50      -6.654  -9.111   6.148  1.00 96.55           N  
ATOM    406  CA  ILE B  50      -7.386  -8.918   4.901  1.00 96.55           C  
ATOM    407  C   ILE B  50      -8.831  -8.530   5.206  1.00 96.55           C  
ATOM    408  CB  ILE B  50      -7.346 -10.187   4.021  1.00 96.55           C  
ATOM    409  O   ILE B  50      -9.366  -7.589   4.614  1.00 96.55           O  
ATOM    410  CG1 ILE B  50      -5.944 -10.386   3.434  1.00 96.55           C  
ATOM    411  CG2 ILE B  50      -8.398 -10.108   2.911  1.00 96.55           C  
ATOM    412  CD1 ILE B  50      -5.764 -11.704   2.692  1.00 96.55           C  
ATOM    413  N   GLU B  51      -9.446  -9.240   6.175  1.00 97.04           N  
ATOM    414  CA  GLU B  51     -10.828  -8.954   6.548  1.00 97.04           C  
ATOM    415  C   GLU B  51     -10.965  -7.548   7.126  1.00 97.04           C  
ATOM    416  CB  GLU B  51     -11.338  -9.988   7.556  1.00 97.04           C  
ATOM    417  O   GLU B  51     -11.896  -6.817   6.780  1.00 97.04           O  
ATOM    418  CG  GLU B  51     -11.582 -11.364   6.954  1.00 97.04           C  
ATOM    419  CD  GLU B  51     -11.984 -12.407   7.985  1.00 97.04           C  
ATOM    420  OE1 GLU B  51     -12.171 -13.588   7.613  1.00 97.04           O  
ATOM    421  OE2 GLU B  51     -12.113 -12.040   9.174  1.00 97.04           O  
ATOM    422  N   LYS B  52     -10.036  -7.145   7.972  1.00 96.92           N  
ATOM    423  CA  LYS B  52     -10.050  -5.818   8.581  1.00 96.92           C  
ATOM    424  C   LYS B  52      -9.897  -4.727   7.524  1.00 96.92           C  
ATOM    425  CB  LYS B  52      -8.940  -5.694   9.626  1.00 96.92           C  
ATOM    426  O   LYS B  52     -10.602  -3.717   7.561  1.00 96.92           O  
ATOM    427  CG  LYS B  52      -9.219  -6.450  10.917  1.00 96.92           C  
ATOM    428  CD  LYS B  52      -8.105  -6.246  11.936  1.00 96.92           C  
ATOM    429  CE  LYS B  52      -8.369  -7.024  13.217  1.00 96.92           C  
ATOM    430  NZ  LYS B  52      -7.262  -6.856  14.206  1.00 96.92           N  
ATOM    431  N   LEU B  53      -9.005  -4.933   6.628  1.00 97.25           N  
ATOM    432  CA  LEU B  53      -8.736  -3.943   5.591  1.00 97.25           C  
ATOM    433  C   LEU B  53      -9.918  -3.821   4.636  1.00 97.25           C  
ATOM    434  CB  LEU B  53      -7.471  -4.313   4.812  1.00 97.25           C  
ATOM    435  O   LEU B  53     -10.270  -2.716   4.214  1.00 97.25           O  
ATOM    436  CG  LEU B  53      -6.961  -3.273   3.814  1.00 97.25           C  
ATOM    437  CD1 LEU B  53      -6.749  -1.931   4.508  1.00 97.25           C  
ATOM    438  CD2 LEU B  53      -5.670  -3.750   3.156  1.00 97.25           C  
ATOM    439  N   GLU B  54     -10.580  -4.925   4.295  1.00 97.19           N  
ATOM    440  CA  GLU B  54     -11.751  -4.895   3.424  1.00 97.19           C  
ATOM    441  C   GLU B  54     -12.886  -4.092   4.052  1.00 97.19           C  
ATOM    442  CB  GLU B  54     -12.223  -6.317   3.110  1.00 97.19           C  
ATOM    443  O   GLU B  54     -13.562  -3.322   3.367  1.00 97.19           O  
ATOM    444  CG  GLU B  54     -11.356  -7.043   2.091  1.00 97.19           C  
ATOM    445  CD  GLU B  54     -11.791  -8.479   1.848  1.00 97.19           C  
ATOM    446  OE1 GLU B  54     -11.520  -9.018   0.751  1.00 97.19           O  
ATOM    447  OE2 GLU B  54     -12.408  -9.070   2.762  1.00 97.19           O  
ATOM    448  N   GLU B  55     -13.059  -4.285   5.371  1.00 96.86           N  
ATOM    449  CA  GLU B  55     -14.086  -3.530   6.082  1.00 96.86           C  
ATOM    450  C   GLU B  55     -13.763  -2.038   6.097  1.00 96.86           C  
ATOM    451  CB  GLU B  55     -14.242  -4.049   7.513  1.00 96.86           C  
ATOM    452  O   GLU B  55     -14.639  -1.206   5.855  1.00 96.86           O  
ATOM    453  CG  GLU B  55     -15.311  -3.323   8.317  1.00 96.86           C  
ATOM    454  CD  GLU B  55     -16.707  -3.472   7.732  1.00 96.86           C  
ATOM    455  OE1 GLU B  55     -17.588  -2.639   8.045  1.00 96.86           O  
ATOM    456  OE2 GLU B  55     -16.921  -4.428   6.955  1.00 96.86           O  
ATOM    457  N   LEU B  56     -12.545  -1.691   6.343  1.00 96.74           N  
ATOM    458  CA  LEU B  56     -12.103  -0.301   6.371  1.00 96.74           C  
ATOM    459  C   LEU B  56     -12.293   0.357   5.009  1.00 96.74           C  
ATOM    460  CB  LEU B  56     -10.634  -0.214   6.792  1.00 96.74           C  
ATOM    461  O   LEU B  56     -12.737   1.505   4.926  1.00 96.74           O  
ATOM    462  CG  LEU B  56     -10.081   1.191   7.040  1.00 96.74           C  
ATOM    463  CD1 LEU B  56     -10.798   1.842   8.218  1.00 96.74           C  
ATOM    464  CD2 LEU B  56      -8.577   1.139   7.285  1.00 96.74           C  
ATOM    465  N   LEU B  57     -11.941  -0.375   3.890  1.00 96.48           N  
ATOM    466  CA  LEU B  57     -12.060   0.158   2.537  1.00 96.48           C  
ATOM    467  C   LEU B  57     -13.518   0.439   2.189  1.00 96.48           C  
ATOM    468  CB  LEU B  57     -11.460  -0.819   1.522  1.00 96.48           C  
ATOM    469  O   LEU B  57     -13.821   1.429   1.519  1.00 96.48           O  
ATOM    470  CG  LEU B  57      -9.934  -0.923   1.501  1.00 96.48           C  
ATOM    471  CD1 LEU B  57      -9.486  -1.931   0.448  1.00 96.48           C  
ATOM    472  CD2 LEU B  57      -9.308   0.443   1.241  1.00 96.48           C  
ATOM    473  N   ARG B  58     -14.449  -0.439   2.708  1.00 95.95           N  
ATOM    474  CA  ARG B  58     -15.872  -0.211   2.482  1.00 95.95           C  
ATOM    475  C   ARG B  58     -16.332   1.083   3.145  1.00 95.95           C  
ATOM    476  CB  ARG B  58     -16.695  -1.390   3.007  1.00 95.95           C  
ATOM    477  O   ARG B  58     -17.068   1.868   2.543  1.00 95.95           O  
ATOM    478  CG  ARG B  58     -16.623  -2.630   2.132  1.00 95.95           C  
ATOM    479  CD  ARG B  58     -17.714  -3.632   2.481  1.00 95.95           C  
ATOM    480  NE  ARG B  58     -17.579  -4.120   3.851  1.00 95.95           N  
ATOM    481  NH1 ARG B  58     -16.301  -5.961   3.290  1.00 95.95           N  
ATOM    482  NH2 ARG B  58     -16.852  -5.567   5.480  1.00 95.95           N  
ATOM    483  CZ  ARG B  58     -16.911  -5.215   4.204  1.00 95.95           C  
ATOM    484  N   GLN B  59     -15.908   1.327   4.378  1.00 94.57           N  
ATOM    485  CA  GLN B  59     -16.246   2.547   5.103  1.00 94.57           C  
ATOM    486  C   GLN B  59     -15.678   3.778   4.403  1.00 94.57           C  
ATOM    487  CB  GLN B  59     -15.732   2.477   6.542  1.00 94.57           C  
ATOM    488  O   GLN B  59     -16.341   4.814   4.322  1.00 94.57           O  
ATOM    489  CG  GLN B  59     -16.450   1.446   7.402  1.00 94.57           C  
ATOM    490  CD  GLN B  59     -15.820   1.284   8.773  1.00 94.57           C  
ATOM    491  NE2 GLN B  59     -16.309   0.315   9.539  1.00 94.57           N  
ATOM    492  OE1 GLN B  59     -14.901   2.024   9.140  1.00 94.57           O  
ATOM    493  N   TYR B  60     -14.490   3.608   3.899  1.00 96.54           N  
ATOM    494  CA  TYR B  60     -13.814   4.718   3.238  1.00 96.54           C  
ATOM    495  C   TYR B  60     -14.508   5.078   1.930  1.00 96.54           C  
ATOM    496  CB  TYR B  60     -12.346   4.371   2.971  1.00 96.54           C  
ATOM    497  O   TYR B  60     -14.672   6.258   1.611  1.00 96.54           O  
ATOM    498  CG  TYR B  60     -11.507   5.557   2.559  1.00 96.54           C  
ATOM    499  CD1 TYR B  60     -10.390   5.394   1.744  1.00 96.54           C  
ATOM    500  CD2 TYR B  60     -11.830   6.841   2.984  1.00 96.54           C  
ATOM    501  CE1 TYR B  60      -9.613   6.483   1.363  1.00 96.54           C  
ATOM    502  CE2 TYR B  60     -11.061   7.937   2.610  1.00 96.54           C  
ATOM    503  OH  TYR B  60      -9.191   8.831   1.425  1.00 96.54           O  
ATOM    504  CZ  TYR B  60      -9.956   7.749   1.799  1.00 96.54           C  
ATOM    505  N   GLU B  61     -14.914   4.148   1.186  1.00 96.33           N  
ATOM    506  CA  GLU B  61     -15.626   4.384  -0.066  1.00 96.33           C  
ATOM    507  C   GLU B  61     -16.920   5.157   0.171  1.00 96.33           C  
ATOM    508  CB  GLU B  61     -15.928   3.059  -0.772  1.00 96.33           C  
ATOM    509  O   GLU B  61     -17.249   6.074  -0.585  1.00 96.33           O  
ATOM    510  CG  GLU B  61     -14.729   2.459  -1.492  1.00 96.33           C  
ATOM    511  CD  GLU B  61     -15.018   1.100  -2.110  1.00 96.33           C  
ATOM    512  OE1 GLU B  61     -14.274   0.678  -3.024  1.00 96.33           O  
ATOM    513  OE2 GLU B  61     -15.997   0.453  -1.677  1.00 96.33           O  
ATOM    514  N   GLU B  62     -17.634   4.776   1.248  1.00 95.57           N  
ATOM    515  CA  GLU B  62     -18.871   5.472   1.590  1.00 95.57           C  
ATOM    516  C   GLU B  62     -18.598   6.920   1.986  1.00 95.57           C  
ATOM    517  CB  GLU B  62     -19.601   4.746   2.722  1.00 95.57           C  
ATOM    518  O   GLU B  62     -19.328   7.828   1.581  1.00 95.57           O  
ATOM    519  CG  GLU B  62     -20.250   3.437   2.296  1.00 95.57           C  
ATOM    520  CD  GLU B  62     -20.920   2.698   3.443  1.00 95.57           C  
ATOM    521  OE1 GLU B  62     -21.473   1.598   3.216  1.00 95.57           O  
ATOM    522  OE2 GLU B  62     -20.892   3.223   4.579  1.00 95.57           O  
ATOM    523  N   LEU B  63     -17.520   7.164   2.720  1.00 94.71           N  
ATOM    524  CA  LEU B  63     -17.133   8.503   3.149  1.00 94.71           C  
ATOM    525  C   LEU B  63     -16.773   9.375   1.950  1.00 94.71           C  
ATOM    526  CB  LEU B  63     -15.950   8.436   4.118  1.00 94.71           C  
ATOM    527  O   LEU B  63     -17.200  10.528   1.865  1.00 94.71           O  
ATOM    528  CG  LEU B  63     -15.365   9.775   4.569  1.00 94.71           C  
ATOM    529  CD1 LEU B  63     -16.424  10.599   5.293  1.00 94.71           C  
ATOM    530  CD2 LEU B  63     -14.149   9.554   5.462  1.00 94.71           C  
ATOM    531  N   LEU B  64     -16.016   8.822   0.958  1.00 94.89           N  
ATOM    532  CA  LEU B  64     -15.589   9.583  -0.211  1.00 94.89           C  
ATOM    533  C   LEU B  64     -16.783   9.956  -1.083  1.00 94.89           C  
ATOM    534  CB  LEU B  64     -14.573   8.783  -1.031  1.00 94.89           C  
ATOM    535  O   LEU B  64     -16.827  11.052  -1.647  1.00 94.89           O  
ATOM    536  CG  LEU B  64     -13.159   8.691  -0.455  1.00 94.89           C  
ATOM    537  CD1 LEU B  64     -12.250   7.919  -1.405  1.00 94.89           C  
ATOM    538  CD2 LEU B  64     -12.600  10.083  -0.184  1.00 94.89           C  
ATOM    539  N   LYS B  65     -17.745   9.000  -1.116  1.00 94.18           N  
ATOM    540  CA  LYS B  65     -18.960   9.288  -1.873  1.00 94.18           C  
ATOM    541  C   LYS B  65     -19.716  10.468  -1.271  1.00 94.18           C  
ATOM    542  CB  LYS B  65     -19.865   8.056  -1.923  1.00 94.18           C  
ATOM    543  O   LYS B  65     -20.230  11.319  -1.999  1.00 94.18           O  
ATOM    544  CG  LYS B  65     -19.400   6.985  -2.899  1.00 94.18           C  
ATOM    545  CD  LYS B  65     -20.348   5.793  -2.914  1.00 94.18           C  
ATOM    546  CE  LYS B  65     -19.825   4.673  -3.803  1.00 94.18           C  
ATOM    547  NZ  LYS B  65     -20.692   3.459  -3.733  1.00 94.18           N  
ATOM    548  N   LYS B  66     -19.727  10.533   0.041  1.00 93.28           N  
ATOM    549  CA  LYS B  66     -20.396  11.621   0.747  1.00 93.28           C  
ATOM    550  C   LYS B  66     -19.679  12.949   0.517  1.00 93.28           C  
ATOM    551  CB  LYS B  66     -20.477  11.321   2.244  1.00 93.28           C  
ATOM    552  O   LYS B  66     -20.321  13.977   0.295  1.00 93.28           O  
ATOM    553  CG  LYS B  66     -21.269  12.349   3.040  1.00 93.28           C  
ATOM    554  CD  LYS B  66     -21.290  12.011   4.525  1.00 93.28           C  
ATOM    555  CE  LYS B  66     -21.901  13.138   5.347  1.00 93.28           C  
ATOM    556  NZ  LYS B  66     -21.877  12.833   6.809  1.00 93.28           N  
ATOM    557  N   ILE B  67     -18.348  13.021   0.539  1.00 92.62           N  
ATOM    558  CA  ILE B  67     -17.533  14.224   0.408  1.00 92.62           C  
ATOM    559  C   ILE B  67     -17.662  14.782  -1.008  1.00 92.62           C  
ATOM    560  CB  ILE B  67     -16.050  13.941   0.740  1.00 92.62           C  
ATOM    561  O   ILE B  67     -17.747  15.998  -1.196  1.00 92.62           O  
ATOM    562  CG1 ILE B  67     -15.900  13.542   2.212  1.00 92.62           C  
ATOM    563  CG2 ILE B  67     -15.182  15.159   0.410  1.00 92.62           C  
ATOM    564  CD1 ILE B  67     -14.497  13.086   2.589  1.00 92.62           C  
ATOM    565  N   LYS B  68     -17.705  13.865  -1.979  1.00 90.95           N  
ATOM    566  CA  LYS B  68     -17.755  14.279  -3.378  1.00 90.95           C  
ATOM    567  C   LYS B  68     -19.174  14.662  -3.788  1.00 90.95           C  
ATOM    568  CB  LYS B  68     -17.229  13.167  -4.287  1.00 90.95           C  
ATOM    569  O   LYS B  68     -19.368  15.408  -4.750  1.00 90.95           O  
ATOM    570  CG  LYS B  68     -15.715  13.019  -4.272  1.00 90.95           C  
ATOM    571  CD  LYS B  68     -15.247  11.961  -5.263  1.00 90.95           C  
ATOM    572  CE  LYS B  68     -13.728  11.921  -5.363  1.00 90.95           C  
ATOM    573  NZ  LYS B  68     -13.266  10.911  -6.362  1.00 90.95           N  
ATOM    574  N   GLY B  69     -19.975  14.430  -3.079  1.00 81.80           N  
ATOM    575  CA  GLY B  69     -21.350  14.817  -3.352  1.00 81.80           C  
ATOM    576  C   GLY B  69     -21.955  14.078  -4.531  1.00 81.80           C  
ATOM    577  O   GLY B  69     -21.351  14.009  -5.603  1.00 81.80           O  
TER     578      GLY B  69                                                      
ATOM    579  N   SER C   1      -5.751  27.003  -5.679  1.00 75.01           N  
ATOM    580  CA  SER C   1      -6.797  27.344  -4.721  1.00 75.01           C  
ATOM    581  C   SER C   1      -7.031  26.209  -3.730  1.00 75.01           C  
ATOM    582  CB  SER C   1      -8.102  27.675  -5.447  1.00 75.01           C  
ATOM    583  O   SER C   1      -6.647  25.066  -3.986  1.00 75.01           O  
ATOM    584  OG  SER C   1      -8.706  26.499  -5.957  1.00 75.01           O  
ATOM    585  N   LYS C   2      -7.611  26.411  -2.787  1.00 89.66           N  
ATOM    586  CA  LYS C   2      -7.997  25.470  -1.739  1.00 89.66           C  
ATOM    587  C   LYS C   2      -8.860  24.345  -2.302  1.00 89.66           C  
ATOM    588  CB  LYS C   2      -8.745  26.193  -0.618  1.00 89.66           C  
ATOM    589  O   LYS C   2      -8.676  23.178  -1.949  1.00 89.66           O  
ATOM    590  CG  LYS C   2      -9.083  25.307   0.572  1.00 89.66           C  
ATOM    591  CD  LYS C   2      -9.852  26.074   1.640  1.00 89.66           C  
ATOM    592  CE  LYS C   2     -10.358  25.149   2.739  1.00 89.66           C  
ATOM    593  NZ  LYS C   2     -11.180  25.883   3.746  1.00 89.66           N  
ATOM    594  N   GLU C   3      -9.574  24.715  -3.322  1.00 92.18           N  
ATOM    595  CA  GLU C   3     -10.486  23.746  -3.923  1.00 92.18           C  
ATOM    596  C   GLU C   3      -9.732  22.743  -4.791  1.00 92.18           C  
ATOM    597  CB  GLU C   3     -11.558  24.458  -4.752  1.00 92.18           C  
ATOM    598  O   GLU C   3     -10.041  21.550  -4.782  1.00 92.18           O  
ATOM    599  CG  GLU C   3     -12.620  25.155  -3.914  1.00 92.18           C  
ATOM    600  CD  GLU C   3     -13.601  25.967  -4.745  1.00 92.18           C  
ATOM    601  OE1 GLU C   3     -14.482  26.637  -4.160  1.00 92.18           O  
ATOM    602  OE2 GLU C   3     -13.489  25.932  -5.990  1.00 92.18           O  
ATOM    603  N   GLU C   4      -8.798  23.249  -5.539  1.00 93.97           N  
ATOM    604  CA  GLU C   4      -8.007  22.383  -6.408  1.00 93.97           C  
ATOM    605  C   GLU C   4      -7.187  21.386  -5.594  1.00 93.97           C  
ATOM    606  CB  GLU C   4      -7.086  23.216  -7.302  1.00 93.97           C  
ATOM    607  O   GLU C   4      -7.085  20.213  -5.960  1.00 93.97           O  
ATOM    608  CG  GLU C   4      -7.806  23.911  -8.449  1.00 93.97           C  
ATOM    609  CD  GLU C   4      -6.907  24.844  -9.244  1.00 93.97           C  
ATOM    610  OE1 GLU C   4      -7.282  25.231 -10.374  1.00 93.97           O  
ATOM    611  OE2 GLU C   4      -5.818  25.189  -8.734  1.00 93.97           O  
ATOM    612  N   ILE C   5      -6.678  21.795  -4.457  1.00 93.19           N  
ATOM    613  CA  ILE C   5      -5.865  20.948  -3.591  1.00 93.19           C  
ATOM    614  C   ILE C   5      -6.722  19.822  -3.018  1.00 93.19           C  
ATOM    615  CB  ILE C   5      -5.218  21.764  -2.449  1.00 93.19           C  
ATOM    616  O   ILE C   5      -6.303  18.662  -3.002  1.00 93.19           O  
ATOM    617  CG1 ILE C   5      -4.188  22.749  -3.013  1.00 93.19           C  
ATOM    618  CG2 ILE C   5      -4.576  20.832  -1.417  1.00 93.19           C  
ATOM    619  CD1 ILE C   5      -3.650  23.737  -1.988  1.00 93.19           C  
ATOM    620  N   LEU C   6      -7.890  20.176  -2.531  1.00 93.35           N  
ATOM    621  CA  LEU C   6      -8.794  19.177  -1.972  1.00 93.35           C  
ATOM    622  C   LEU C   6      -9.213  18.168  -3.036  1.00 93.35           C  
ATOM    623  CB  LEU C   6     -10.033  19.850  -1.374  1.00 93.35           C  
ATOM    624  O   LEU C   6      -9.293  16.968  -2.763  1.00 93.35           O  
ATOM    625  CG  LEU C   6     -11.063  18.922  -0.728  1.00 93.35           C  
ATOM    626  CD1 LEU C   6     -10.428  18.140   0.417  1.00 93.35           C  
ATOM    627  CD2 LEU C   6     -12.266  19.719  -0.235  1.00 93.35           C  
ATOM    628  N   LYS C   7      -9.446  18.645  -4.281  1.00 94.47           N  
ATOM    629  CA  LYS C   7      -9.825  17.763  -5.381  1.00 94.47           C  
ATOM    630  C   LYS C   7      -8.725  16.747  -5.675  1.00 94.47           C  
ATOM    631  CB  LYS C   7     -10.137  18.576  -6.638  1.00 94.47           C  
ATOM    632  O   LYS C   7      -9.002  15.560  -5.860  1.00 94.47           O  
ATOM    633  CG  LYS C   7     -10.614  17.738  -7.815  1.00 94.47           C  
ATOM    634  CD  LYS C   7     -10.867  18.597  -9.047  1.00 94.47           C  
ATOM    635  CE  LYS C   7     -11.224  17.746 -10.259  1.00 94.47           C  
ATOM    636  NZ  LYS C   7     -11.424  18.580 -11.482  1.00 94.47           N  
ATOM    637  N   LEU C   8      -7.472  17.242  -5.731  1.00 95.02           N  
ATOM    638  CA  LEU C   8      -6.349  16.353  -6.008  1.00 95.02           C  
ATOM    639  C   LEU C   8      -6.166  15.341  -4.882  1.00 95.02           C  
ATOM    640  CB  LEU C   8      -5.062  17.159  -6.200  1.00 95.02           C  
ATOM    641  O   LEU C   8      -5.880  14.169  -5.136  1.00 95.02           O  
ATOM    642  CG  LEU C   8      -4.954  17.965  -7.496  1.00 95.02           C  
ATOM    643  CD1 LEU C   8      -3.719  18.859  -7.462  1.00 95.02           C  
ATOM    644  CD2 LEU C   8      -4.913  17.034  -8.703  1.00 95.02           C  
ATOM    645  N   HIS C   9      -6.363  15.823  -3.618  1.00 94.71           N  
ATOM    646  CA  HIS C   9      -6.269  14.922  -2.475  1.00 94.71           C  
ATOM    647  C   HIS C   9      -7.298  13.801  -2.571  1.00 94.71           C  
ATOM    648  CB  HIS C   9      -6.453  15.694  -1.167  1.00 94.71           C  
ATOM    649  O   HIS C   9      -6.975  12.634  -2.336  1.00 94.71           O  
ATOM    650  CG  HIS C   9      -6.561  14.815   0.038  1.00 94.71           C  
ATOM    651  CD2 HIS C   9      -7.621  14.508   0.823  1.00 94.71           C  
ATOM    652  ND1 HIS C   9      -5.482  14.137   0.563  1.00 94.71           N  
ATOM    653  CE1 HIS C   9      -5.876  13.447   1.621  1.00 94.71           C  
ATOM    654  NE2 HIS C   9      -7.169  13.655   1.800  1.00 94.71           N  
ATOM    655  N   LEU C  10      -8.512  14.085  -2.900  1.00 94.76           N  
ATOM    656  CA  LEU C  10      -9.575  13.089  -2.979  1.00 94.76           C  
ATOM    657  C   LEU C  10      -9.323  12.114  -4.124  1.00 94.76           C  
ATOM    658  CB  LEU C  10     -10.934  13.770  -3.163  1.00 94.76           C  
ATOM    659  O   LEU C  10      -9.646  10.929  -4.019  1.00 94.76           O  
ATOM    660  CG  LEU C  10     -11.471  14.548  -1.961  1.00 94.76           C  
ATOM    661  CD1 LEU C  10     -12.768  15.261  -2.328  1.00 94.76           C  
ATOM    662  CD2 LEU C  10     -11.685  13.616  -0.773  1.00 94.76           C  
ATOM    663  N   GLU C  11      -8.740  12.648  -5.232  1.00 95.95           N  
ATOM    664  CA  GLU C  11      -8.391  11.763  -6.340  1.00 95.95           C  
ATOM    665  C   GLU C  11      -7.334  10.745  -5.921  1.00 95.95           C  
ATOM    666  CB  GLU C  11      -7.894  12.573  -7.540  1.00 95.95           C  
ATOM    667  O   GLU C  11      -7.422   9.568  -6.277  1.00 95.95           O  
ATOM    668  CG  GLU C  11      -8.996  13.319  -8.277  1.00 95.95           C  
ATOM    669  CD  GLU C  11      -8.489  14.118  -9.467  1.00 95.95           C  
ATOM    670  OE1 GLU C  11      -9.256  14.939 -10.019  1.00 95.95           O  
ATOM    671  OE2 GLU C  11      -7.314  13.920  -9.851  1.00 95.95           O  
ATOM    672  N   VAL C  12      -6.307  11.214  -5.173  1.00 96.75           N  
ATOM    673  CA  VAL C  12      -5.266  10.313  -4.688  1.00 96.75           C  
ATOM    674  C   VAL C  12      -5.869   9.302  -3.716  1.00 96.75           C  
ATOM    675  CB  VAL C  12      -4.117  11.089  -4.006  1.00 96.75           C  
ATOM    676  O   VAL C  12      -5.492   8.128  -3.719  1.00 96.75           O  
ATOM    677  CG1 VAL C  12      -3.146  10.126  -3.325  1.00 96.75           C  
ATOM    678  CG2 VAL C  12      -3.384  11.961  -5.024  1.00 96.75           C  
ATOM    679  N   ALA C  13      -6.808   9.720  -2.870  1.00 96.04           N  
ATOM    680  CA  ALA C  13      -7.488   8.823  -1.939  1.00 96.04           C  
ATOM    681  C   ALA C  13      -8.235   7.721  -2.685  1.00 96.04           C  
ATOM    682  CB  ALA C  13      -8.451   9.609  -1.052  1.00 96.04           C  
ATOM    683  O   ALA C  13      -8.216   6.560  -2.270  1.00 96.04           O  
ATOM    684  N   GLU C  14      -8.880   8.088  -3.809  1.00 96.43           N  
ATOM    685  CA  GLU C  14      -9.588   7.103  -4.620  1.00 96.43           C  
ATOM    686  C   GLU C  14      -8.621   6.092  -5.229  1.00 96.43           C  
ATOM    687  CB  GLU C  14     -10.393   7.793  -5.724  1.00 96.43           C  
ATOM    688  O   GLU C  14      -8.913   4.895  -5.273  1.00 96.43           O  
ATOM    689  CG  GLU C  14     -11.665   8.466  -5.229  1.00 96.43           C  
ATOM    690  CD  GLU C  14     -12.369   9.282  -6.302  1.00 96.43           C  
ATOM    691  OE1 GLU C  14     -13.500   9.759  -6.057  1.00 96.43           O  
ATOM    692  OE2 GLU C  14     -11.785   9.443  -7.397  1.00 96.43           O  
ATOM    693  N   ILE C  15      -7.513   6.607  -5.695  1.00 96.18           N  
ATOM    694  CA  ILE C  15      -6.499   5.728  -6.267  1.00 96.18           C  
ATOM    695  C   ILE C  15      -5.945   4.805  -5.184  1.00 96.18           C  
ATOM    696  CB  ILE C  15      -5.354   6.536  -6.919  1.00 96.18           C  
ATOM    697  O   ILE C  15      -5.671   3.631  -5.441  1.00 96.18           O  
ATOM    698  CG1 ILE C  15      -5.862   7.271  -8.165  1.00 96.18           C  
ATOM    699  CG2 ILE C  15      -4.176   5.621  -7.265  1.00 96.18           C  
ATOM    700  CD1 ILE C  15      -4.850   8.233  -8.771  1.00 96.18           C  
ATOM    701  N   HIS C  16      -5.802   5.324  -3.949  1.00 96.25           N  
ATOM    702  CA  HIS C  16      -5.355   4.502  -2.830  1.00 96.25           C  
ATOM    703  C   HIS C  16      -6.301   3.329  -2.595  1.00 96.25           C  
ATOM    704  CB  HIS C  16      -5.238   5.345  -1.559  1.00 96.25           C  
ATOM    705  O   HIS C  16      -5.855   2.197  -2.398  1.00 96.25           O  
ATOM    706  CG  HIS C  16      -4.855   4.556  -0.348  1.00 96.25           C  
ATOM    707  CD2 HIS C  16      -5.560   4.232   0.762  1.00 96.25           C  
ATOM    708  ND1 HIS C  16      -3.605   3.999  -0.187  1.00 96.25           N  
ATOM    709  CE1 HIS C  16      -3.557   3.365   0.972  1.00 96.25           C  
ATOM    710  NE2 HIS C  16      -4.731   3.492   1.568  1.00 96.25           N  
ATOM    711  N   ILE C  17      -7.596   3.557  -2.646  1.00 96.71           N  
ATOM    712  CA  ILE C  17      -8.591   2.510  -2.445  1.00 96.71           C  
ATOM    713  C   ILE C  17      -8.431   1.432  -3.515  1.00 96.71           C  
ATOM    714  CB  ILE C  17     -10.027   3.082  -2.471  1.00 96.71           C  
ATOM    715  O   ILE C  17      -8.416   0.238  -3.205  1.00 96.71           O  
ATOM    716  CG1 ILE C  17     -10.294   3.912  -1.210  1.00 96.71           C  
ATOM    717  CG2 ILE C  17     -11.054   1.956  -2.614  1.00 96.71           C  
ATOM    718  CD1 ILE C  17     -11.623   4.654  -1.228  1.00 96.71           C  
ATOM    719  N   GLU C  18      -8.267   1.830  -4.777  1.00 96.63           N  
ATOM    720  CA  GLU C  18      -8.143   0.883  -5.881  1.00 96.63           C  
ATOM    721  C   GLU C  18      -6.856   0.070  -5.769  1.00 96.63           C  
ATOM    722  CB  GLU C  18      -8.189   1.614  -7.225  1.00 96.63           C  
ATOM    723  O   GLU C  18      -6.852  -1.135  -6.030  1.00 96.63           O  
ATOM    724  CG  GLU C  18      -9.540   2.240  -7.539  1.00 96.63           C  
ATOM    725  CD  GLU C  18     -10.677   1.230  -7.565  1.00 96.63           C  
ATOM    726  OE1 GLU C  18     -11.762   1.523  -7.013  1.00 96.63           O  
ATOM    727  OE2 GLU C  18     -10.481   0.137  -8.142  1.00 96.63           O  
ATOM    728  N   THR C  19      -5.748   0.759  -5.381  1.00 96.81           N  
ATOM    729  CA  THR C  19      -4.467   0.080  -5.218  1.00 96.81           C  
ATOM    730  C   THR C  19      -4.555  -0.986  -4.130  1.00 96.81           C  
ATOM    731  CB  THR C  19      -3.346   1.077  -4.873  1.00 96.81           C  
ATOM    732  O   THR C  19      -4.062  -2.102  -4.306  1.00 96.81           O  
ATOM    733  CG2 THR C  19      -2.011   0.362  -4.689  1.00 96.81           C  
ATOM    734  OG1 THR C  19      -3.221   2.032  -5.934  1.00 96.81           O  
ATOM    735  N   VAL C  20      -5.201  -0.668  -3.001  1.00 96.86           N  
ATOM    736  CA  VAL C  20      -5.329  -1.591  -1.878  1.00 96.86           C  
ATOM    737  C   VAL C  20      -6.197  -2.780  -2.284  1.00 96.86           C  
ATOM    738  CB  VAL C  20      -5.928  -0.893  -0.636  1.00 96.86           C  
ATOM    739  O   VAL C  20      -5.910  -3.921  -1.912  1.00 96.86           O  
ATOM    740  CG1 VAL C  20      -6.206  -1.908   0.471  1.00 96.86           C  
ATOM    741  CG2 VAL C  20      -4.989   0.204  -0.137  1.00 96.86           C  
ATOM    742  N   LYS C  21      -7.203  -2.572  -3.108  1.00 96.62           N  
ATOM    743  CA  LYS C  21      -8.049  -3.662  -3.583  1.00 96.62           C  
ATOM    744  C   LYS C  21      -7.250  -4.650  -4.428  1.00 96.62           C  
ATOM    745  CB  LYS C  21      -9.228  -3.116  -4.390  1.00 96.62           C  
ATOM    746  O   LYS C  21      -7.412  -5.864  -4.294  1.00 96.62           O  
ATOM    747  CG  LYS C  21     -10.309  -2.463  -3.541  1.00 96.62           C  
ATOM    748  CD  LYS C  21     -11.453  -1.939  -4.400  1.00 96.62           C  
ATOM    749  CE  LYS C  21     -12.587  -1.388  -3.546  1.00 96.62           C  
ATOM    750  NZ  LYS C  21     -13.676  -0.800  -4.383  1.00 96.62           N  
ATOM    751  N   ILE C  22      -6.445  -4.107  -5.290  1.00 96.35           N  
ATOM    752  CA  ILE C  22      -5.610  -4.962  -6.128  1.00 96.35           C  
ATOM    753  C   ILE C  22      -4.611  -5.721  -5.258  1.00 96.35           C  
ATOM    754  CB  ILE C  22      -4.867  -4.143  -7.208  1.00 96.35           C  
ATOM    755  O   ILE C  22      -4.384  -6.916  -5.460  1.00 96.35           O  
ATOM    756  CG1 ILE C  22      -5.864  -3.566  -8.220  1.00 96.35           C  
ATOM    757  CG2 ILE C  22      -3.813  -5.005  -7.908  1.00 96.35           C  
ATOM    758  CD1 ILE C  22      -5.235  -2.628  -9.241  1.00 96.35           C  
ATOM    759  N   TYR C  23      -4.057  -5.051  -4.240  1.00 96.42           N  
ATOM    760  CA  TYR C  23      -3.122  -5.676  -3.312  1.00 96.42           C  
ATOM    761  C   TYR C  23      -3.762  -6.871  -2.615  1.00 96.42           C  
ATOM    762  CB  TYR C  23      -2.638  -4.662  -2.271  1.00 96.42           C  
ATOM    763  O   TYR C  23      -3.155  -7.939  -2.516  1.00 96.42           O  
ATOM    764  CG  TYR C  23      -1.538  -5.185  -1.379  1.00 96.42           C  
ATOM    765  CD1 TYR C  23      -1.823  -5.693  -0.113  1.00 96.42           C  
ATOM    766  CD2 TYR C  23      -0.213  -5.171  -1.799  1.00 96.42           C  
ATOM    767  CE1 TYR C  23      -0.813  -6.174   0.712  1.00 96.42           C  
ATOM    768  CE2 TYR C  23       0.806  -5.650  -0.982  1.00 96.42           C  
ATOM    769  OH  TYR C  23       1.501  -6.624   1.084  1.00 96.42           O  
ATOM    770  CZ  TYR C  23       0.497  -6.149   0.270  1.00 96.42           C  
ATOM    771  N   LEU C  24      -4.980  -6.691  -2.194  1.00 96.52           N  
ATOM    772  CA  LEU C  24      -5.691  -7.753  -1.491  1.00 96.52           C  
ATOM    773  C   LEU C  24      -5.927  -8.949  -2.407  1.00 96.52           C  
ATOM    774  CB  LEU C  24      -7.028  -7.237  -0.951  1.00 96.52           C  
ATOM    775  O   LEU C  24      -5.796 -10.098  -1.980  1.00 96.52           O  
ATOM    776  CG  LEU C  24      -6.954  -6.254   0.218  1.00 96.52           C  
ATOM    777  CD1 LEU C  24      -8.350  -5.771   0.594  1.00 96.52           C  
ATOM    778  CD2 LEU C  24      -6.266  -6.900   1.416  1.00 96.52           C  
ATOM    779  N   GLU C  25      -6.257  -8.705  -3.710  1.00 95.95           N  
ATOM    780  CA  GLU C  25      -6.493  -9.789  -4.659  1.00 95.95           C  
ATOM    781  C   GLU C  25      -5.220 -10.596  -4.903  1.00 95.95           C  
ATOM    782  CB  GLU C  25      -7.028  -9.238  -5.983  1.00 95.95           C  
ATOM    783  O   GLU C  25      -5.261 -11.826  -4.962  1.00 95.95           O  
ATOM    784  CG  GLU C  25      -8.458  -8.724  -5.902  1.00 95.95           C  
ATOM    785  CD  GLU C  25      -9.438  -9.758  -5.370  1.00 95.95           C  
ATOM    786  OE1 GLU C  25     -10.230  -9.430  -4.457  1.00 95.95           O  
ATOM    787  OE2 GLU C  25      -9.412 -10.905  -5.868  1.00 95.95           O  
ATOM    788  N   VAL C  26      -4.080  -9.893  -4.991  1.00 95.45           N  
ATOM    789  CA  VAL C  26      -2.805 -10.563  -5.226  1.00 95.45           C  
ATOM    790  C   VAL C  26      -2.436 -11.412  -4.012  1.00 95.45           C  
ATOM    791  CB  VAL C  26      -1.679  -9.550  -5.531  1.00 95.45           C  
ATOM    792  O   VAL C  26      -1.988 -12.552  -4.157  1.00 95.45           O  
ATOM    793  CG1 VAL C  26      -0.318 -10.245  -5.548  1.00 95.45           C  
ATOM    794  CG2 VAL C  26      -1.940  -8.846  -6.861  1.00 95.45           C  
ATOM    795  N   ILE C  27      -2.646 -10.914  -2.780  1.00 94.40           N  
ATOM    796  CA  ILE C  27      -2.320 -11.633  -1.553  1.00 94.40           C  
ATOM    797  C   ILE C  27      -3.213 -12.865  -1.425  1.00 94.40           C  
ATOM    798  CB  ILE C  27      -2.473 -10.729  -0.310  1.00 94.40           C  
ATOM    799  O   ILE C  27      -2.755 -13.931  -1.005  1.00 94.40           O  
ATOM    800  CG1 ILE C  27      -1.468  -9.572  -0.365  1.00 94.40           C  
ATOM    801  CG2 ILE C  27      -2.300 -11.544   0.975  1.00 94.40           C  
ATOM    802  CD1 ILE C  27      -0.024 -10.014  -0.555  1.00 94.40           C  
ATOM    803  N   LYS C  28      -4.421 -12.739  -1.876  1.00 94.98           N  
ATOM    804  CA  LYS C  28      -5.328 -13.882  -1.837  1.00 94.98           C  
ATOM    805  C   LYS C  28      -4.873 -14.979  -2.794  1.00 94.98           C  
ATOM    806  CB  LYS C  28      -6.754 -13.448  -2.178  1.00 94.98           C  
ATOM    807  O   LYS C  28      -4.973 -16.167  -2.479  1.00 94.98           O  
ATOM    808  CG  LYS C  28      -7.445 -12.666  -1.070  1.00 94.98           C  
ATOM    809  CD  LYS C  28      -8.836 -12.211  -1.490  1.00 94.98           C  
ATOM    810  CE  LYS C  28      -9.476 -11.317  -0.436  1.00 94.98           C  
ATOM    811  NZ  LYS C  28     -10.747 -10.704  -0.926  1.00 94.98           N  
ATOM    812  N   ILE C  29      -4.394 -14.613  -3.913  1.00 94.05           N  
ATOM    813  CA  ILE C  29      -3.861 -15.576  -4.870  1.00 94.05           C  
ATOM    814  C   ILE C  29      -2.621 -16.250  -4.286  1.00 94.05           C  
ATOM    815  CB  ILE C  29      -3.521 -14.904  -6.218  1.00 94.05           C  
ATOM    816  O   ILE C  29      -2.459 -17.468  -4.396  1.00 94.05           O  
ATOM    817  CG1 ILE C  29      -4.803 -14.471  -6.938  1.00 94.05           C  
ATOM    818  CG2 ILE C  29      -2.691 -15.844  -7.097  1.00 94.05           C  
ATOM    819  CD1 ILE C  29      -4.560 -13.641  -8.191  1.00 94.05           C  
ATOM    820  N   LEU C  30      -1.737 -15.455  -3.647  1.00 93.28           N  
ATOM    821  CA  LEU C  30      -0.541 -15.994  -3.010  1.00 93.28           C  
ATOM    822  C   LEU C  30      -0.908 -17.029  -1.952  1.00 93.28           C  
ATOM    823  CB  LEU C  30       0.281 -14.869  -2.375  1.00 93.28           C  
ATOM    824  O   LEU C  30      -0.304 -18.103  -1.892  1.00 93.28           O  
ATOM    825  CG  LEU C  30       1.531 -15.294  -1.604  1.00 93.28           C  
ATOM    826  CD1 LEU C  30       2.509 -16.007  -2.532  1.00 93.28           C  
ATOM    827  CD2 LEU C  30       2.192 -14.087  -0.948  1.00 93.28           C  
ATOM    828  N   ILE C  31      -1.888 -16.743  -1.144  1.00 93.82           N  
ATOM    829  CA  ILE C  31      -2.336 -17.640  -0.084  1.00 93.82           C  
ATOM    830  C   ILE C  31      -2.834 -18.949  -0.691  1.00 93.82           C  
ATOM    831  CB  ILE C  31      -3.445 -16.991   0.775  1.00 93.82           C  
ATOM    832  O   ILE C  31      -2.495 -20.033  -0.210  1.00 93.82           O  
ATOM    833  CG1 ILE C  31      -2.868 -15.847   1.616  1.00 93.82           C  
ATOM    834  CG2 ILE C  31      -4.122 -18.038   1.664  1.00 93.82           C  
ATOM    835  CD1 ILE C  31      -3.919 -15.042   2.369  1.00 93.82           C  
ATOM    836  N   ARG C  32      -3.595 -18.847  -1.742  1.00 93.16           N  
ATOM    837  CA  ARG C  32      -4.133 -20.033  -2.401  1.00 93.16           C  
ATOM    838  C   ARG C  32      -3.013 -20.897  -2.971  1.00 93.16           C  
ATOM    839  CB  ARG C  32      -5.107 -19.636  -3.512  1.00 93.16           C  
ATOM    840  O   ARG C  32      -3.075 -22.127  -2.903  1.00 93.16           O  
ATOM    841  CG  ARG C  32      -6.454 -19.146  -3.005  1.00 93.16           C  
ATOM    842  CD  ARG C  32      -7.379 -18.755  -4.149  1.00 93.16           C  
ATOM    843  NE  ARG C  32      -8.634 -18.193  -3.659  1.00 93.16           N  
ATOM    844  NH1 ARG C  32      -9.455 -17.665  -5.754  1.00 93.16           N  
ATOM    845  NH2 ARG C  32     -10.694 -17.202  -3.882  1.00 93.16           N  
ATOM    846  CZ  ARG C  32      -9.591 -17.688  -4.433  1.00 93.16           C  
ATOM    847  N   LEU C  33      -2.018 -20.307  -3.530  1.00 90.79           N  
ATOM    848  CA  LEU C  33      -0.896 -21.036  -4.112  1.00 90.79           C  
ATOM    849  C   LEU C  33      -0.088 -21.745  -3.030  1.00 90.79           C  
ATOM    850  CB  LEU C  33       0.009 -20.087  -4.902  1.00 90.79           C  
ATOM    851  O   LEU C  33       0.373 -22.871  -3.231  1.00 90.79           O  
ATOM    852  CG  LEU C  33      -0.550 -19.563  -6.226  1.00 90.79           C  
ATOM    853  CD1 LEU C  33       0.368 -18.488  -6.800  1.00 90.79           C  
ATOM    854  CD2 LEU C  33      -0.731 -20.705  -7.220  1.00 90.79           C  
ATOM    855  N   ILE C  34       0.099 -21.083  -1.850  1.00 89.91           N  
ATOM    856  CA  ILE C  34       0.862 -21.643  -0.741  1.00 89.91           C  
ATOM    857  C   ILE C  34       0.091 -22.804  -0.117  1.00 89.91           C  
ATOM    858  CB  ILE C  34       1.175 -20.572   0.328  1.00 89.91           C  
ATOM    859  O   ILE C  34       0.680 -23.821   0.255  1.00 89.91           O  
ATOM    860  CG1 ILE C  34       2.171 -19.544  -0.222  1.00 89.91           C  
ATOM    861  CG2 ILE C  34       1.710 -21.224   1.606  1.00 89.91           C  
ATOM    862  CD1 ILE C  34       2.391 -18.346   0.692  1.00 89.91           C  
ATOM    863  N   GLU C  35      -1.252 -22.687  -0.029  1.00 91.13           N  
ATOM    864  CA  GLU C  35      -2.077 -23.717   0.594  1.00 91.13           C  
ATOM    865  C   GLU C  35      -2.265 -24.912  -0.337  1.00 91.13           C  
ATOM    866  CB  GLU C  35      -3.438 -23.146   0.998  1.00 91.13           C  
ATOM    867  O   GLU C  35      -2.761 -25.960   0.081  1.00 91.13           O  
ATOM    868  CG  GLU C  35      -3.385 -22.227   2.210  1.00 91.13           C  
ATOM    869  CD  GLU C  35      -4.743 -21.664   2.596  1.00 91.13           C  
ATOM    870  OE1 GLU C  35      -4.934 -21.298   3.778  1.00 91.13           O  
ATOM    871  OE2 GLU C  35      -5.623 -21.588   1.710  1.00 91.13           O  
ATOM    872  N   LYS C  36      -1.573 -24.919  -1.488  1.00 80.75           N  
ATOM    873  CA  LYS C  36      -1.587 -26.000  -2.469  1.00 80.75           C  
ATOM    874  C   LYS C  36      -3.009 -26.491  -2.725  1.00 80.75           C  
ATOM    875  CB  LYS C  36      -0.708 -27.161  -2.001  1.00 80.75           C  
ATOM    876  O   LYS C  36      -3.227 -27.680  -2.965  1.00 80.75           O  
ATOM    877  CG  LYS C  36       0.778 -26.838  -1.967  1.00 80.75           C  
ATOM    878  CD  LYS C  36       1.609 -28.065  -1.614  1.00 80.75           C  
ATOM    879  CE  LYS C  36       3.097 -27.743  -1.579  1.00 80.75           C  
ATOM    880  NZ  LYS C  36       3.917 -28.946  -1.248  1.00 80.75           N  
ATOM    881  N   ASN C  37      -3.417 -25.793  -2.685  1.00 73.91           N  
ATOM    882  CA  ASN C  37      -4.805 -26.183  -2.908  1.00 73.91           C  
ATOM    883  C   ASN C  37      -5.218 -25.980  -4.363  1.00 73.91           C  
ATOM    884  CB  ASN C  37      -5.738 -25.405  -1.977  1.00 73.91           C  
ATOM    885  O   ASN C  37      -6.394 -26.117  -4.704  1.00 73.91           O  
ATOM    886  CG  ASN C  37      -5.661 -25.881  -0.540  1.00 73.91           C  
ATOM    887  ND2 ASN C  37      -5.965 -24.991   0.397  1.00 73.91           N  
ATOM    888  OD1 ASN C  37      -5.330 -27.040  -0.275  1.00 73.91           O  
ATOM    889  N   SER C  38      -4.409 -25.873  -5.344  1.00 81.39           N  
ATOM    890  CA  SER C  38      -4.846 -25.569  -6.703  1.00 81.39           C  
ATOM    891  C   SER C  38      -4.412 -26.658  -7.679  1.00 81.39           C  
ATOM    892  CB  SER C  38      -4.291 -24.218  -7.155  1.00 81.39           C  
ATOM    893  O   SER C  38      -3.347 -27.257  -7.516  1.00 81.39           O  
ATOM    894  OG  SER C  38      -4.605 -23.205  -6.214  1.00 81.39           O  
ATOM    895  N   SER C  39      -5.154 -26.987  -8.384  1.00 81.53           N  
ATOM    896  CA  SER C  39      -4.847 -27.829  -9.536  1.00 81.53           C  
ATOM    897  C   SER C  39      -4.028 -27.069 -10.574  1.00 81.53           C  
ATOM    898  CB  SER C  39      -6.134 -28.353 -10.175  1.00 81.53           C  
ATOM    899  O   SER C  39      -3.906 -25.845 -10.500  1.00 81.53           O  
ATOM    900  OG  SER C  39      -6.840 -27.306 -10.817  1.00 81.53           O  
ATOM    901  N   LYS C  40      -3.435 -27.630 -11.508  1.00 85.00           N  
ATOM    902  CA  LYS C  40      -2.682 -26.994 -12.586  1.00 85.00           C  
ATOM    903  C   LYS C  40      -3.556 -26.014 -13.363  1.00 85.00           C  
ATOM    904  CB  LYS C  40      -2.108 -28.049 -13.533  1.00 85.00           C  
ATOM    905  O   LYS C  40      -3.090 -24.948 -13.770  1.00 85.00           O  
ATOM    906  CG  LYS C  40      -0.876 -28.761 -12.993  1.00 85.00           C  
ATOM    907  CD  LYS C  40      -0.233 -29.646 -14.053  1.00 85.00           C  
ATOM    908  CE  LYS C  40       0.970 -30.398 -13.500  1.00 85.00           C  
ATOM    909  NZ  LYS C  40       1.585 -31.291 -14.527  1.00 85.00           N  
ATOM    910  N   GLU C  41      -4.750 -26.541 -13.607  1.00 90.03           N  
ATOM    911  CA  GLU C  41      -5.686 -25.653 -14.290  1.00 90.03           C  
ATOM    912  C   GLU C  41      -5.943 -24.389 -13.475  1.00 90.03           C  
ATOM    913  CB  GLU C  41      -7.006 -26.376 -14.571  1.00 90.03           C  
ATOM    914  O   GLU C  41      -5.990 -23.287 -14.026  1.00 90.03           O  
ATOM    915  CG  GLU C  41      -7.929 -25.625 -15.519  1.00 90.03           C  
ATOM    916  CD  GLU C  41      -9.152 -26.430 -15.929  1.00 90.03           C  
ATOM    917  OE1 GLU C  41      -9.957 -25.934 -16.750  1.00 90.03           O  
ATOM    918  OE2 GLU C  41      -9.306 -27.564 -15.425  1.00 90.03           O  
ATOM    919  N   ASP C  42      -6.032 -24.519 -12.403  1.00 89.37           N  
ATOM    920  CA  ASP C  42      -6.225 -23.397 -11.490  1.00 89.37           C  
ATOM    921  C   ASP C  42      -5.018 -22.462 -11.505  1.00 89.37           C  
ATOM    922  CB  ASP C  42      -6.484 -23.900 -10.069  1.00 89.37           C  
ATOM    923  O   ASP C  42      -5.173 -21.239 -11.489  1.00 89.37           O  
ATOM    924  CG  ASP C  42      -7.857 -24.526  -9.902  1.00 89.37           C  
ATOM    925  OD1 ASP C  42      -8.066 -25.289  -8.934  1.00 89.37           O  
ATOM    926  OD2 ASP C  42      -8.737 -24.257 -10.747  1.00 89.37           O  
ATOM    927  N   GLU C  43      -3.930 -23.074 -11.627  1.00 89.98           N  
ATOM    928  CA  GLU C  43      -2.701 -22.287 -11.630  1.00 89.98           C  
ATOM    929  C   GLU C  43      -2.612 -21.407 -12.874  1.00 89.98           C  
ATOM    930  CB  GLU C  43      -1.476 -23.201 -11.544  1.00 89.98           C  
ATOM    931  O   GLU C  43      -2.184 -20.253 -12.795  1.00 89.98           O  
ATOM    932  CG  GLU C  43      -1.266 -23.820 -10.170  1.00 89.98           C  
ATOM    933  CD  GLU C  43      -0.068 -24.754 -10.109  1.00 89.98           C  
ATOM    934  OE1 GLU C  43       0.177 -25.360  -9.041  1.00 89.98           O  
ATOM    935  OE2 GLU C  43       0.633 -24.881 -11.138  1.00 89.98           O  
ATOM    936  N   ARG C  44      -3.023 -21.939 -13.958  1.00 90.27           N  
ATOM    937  CA  ARG C  44      -3.021 -21.170 -15.199  1.00 90.27           C  
ATOM    938  C   ARG C  44      -3.992 -19.997 -15.117  1.00 90.27           C  
ATOM    939  CB  ARG C  44      -3.380 -22.065 -16.387  1.00 90.27           C  
ATOM    940  O   ARG C  44      -3.669 -18.887 -15.547  1.00 90.27           O  
ATOM    941  CG  ARG C  44      -3.174 -21.405 -17.740  1.00 90.27           C  
ATOM    942  CD  ARG C  44      -3.537 -22.339 -18.886  1.00 90.27           C  
ATOM    943  NE  ARG C  44      -3.547 -21.642 -20.168  1.00 90.27           N  
ATOM    944  NH1 ARG C  44      -4.383 -23.430 -21.368  1.00 90.27           N  
ATOM    945  NH2 ARG C  44      -3.915 -21.452 -22.427  1.00 90.27           N  
ATOM    946  CZ  ARG C  44      -3.948 -22.176 -21.318  1.00 90.27           C  
ATOM    947  N   GLU C  45      -5.115 -20.257 -14.538  1.00 93.14           N  
ATOM    948  CA  GLU C  45      -6.114 -19.205 -14.375  1.00 93.14           C  
ATOM    949  C   GLU C  45      -5.615 -18.110 -13.436  1.00 93.14           C  
ATOM    950  CB  GLU C  45      -7.428 -19.789 -13.851  1.00 93.14           C  
ATOM    951  O   GLU C  45      -5.815 -16.922 -13.698  1.00 93.14           O  
ATOM    952  CG  GLU C  45      -8.214 -20.569 -14.894  1.00 93.14           C  
ATOM    953  CD  GLU C  45      -9.487 -21.193 -14.344  1.00 93.14           C  
ATOM    954  OE1 GLU C  45     -10.206 -21.878 -15.107  1.00 93.14           O  
ATOM    955  OE2 GLU C  45      -9.767 -20.995 -13.141  1.00 93.14           O  
ATOM    956  N   LEU C  46      -4.951 -18.491 -12.439  1.00 92.47           N  
ATOM    957  CA  LEU C  46      -4.412 -17.544 -11.469  1.00 92.47           C  
ATOM    958  C   LEU C  46      -3.315 -16.689 -12.096  1.00 92.47           C  
ATOM    959  CB  LEU C  46      -3.863 -18.283 -10.246  1.00 92.47           C  
ATOM    960  O   LEU C  46      -3.232 -15.487 -11.833  1.00 92.47           O  
ATOM    961  CG  LEU C  46      -4.898 -18.924  -9.321  1.00 92.47           C  
ATOM    962  CD1 LEU C  46      -4.206 -19.779  -8.264  1.00 92.47           C  
ATOM    963  CD2 LEU C  46      -5.766 -17.855  -8.666  1.00 92.47           C  
ATOM    964  N   GLU C  47      -2.523 -17.322 -12.946  1.00 92.16           N  
ATOM    965  CA  GLU C  47      -1.464 -16.592 -13.636  1.00 92.16           C  
ATOM    966  C   GLU C  47      -2.040 -15.514 -14.549  1.00 92.16           C  
ATOM    967  CB  GLU C  47      -0.587 -17.552 -14.444  1.00 92.16           C  
ATOM    968  O   GLU C  47      -1.505 -14.406 -14.626  1.00 92.16           O  
ATOM    969  CG  GLU C  47       0.679 -16.913 -14.996  1.00 92.16           C  
ATOM    970  CD  GLU C  47       1.595 -17.903 -15.697  1.00 92.16           C  
ATOM    971  OE1 GLU C  47       2.679 -17.495 -16.174  1.00 92.16           O  
ATOM    972  OE2 GLU C  47       1.227 -19.097 -15.770  1.00 92.16           O  
ATOM    973  N   GLU C  48      -3.167 -15.866 -15.261  1.00 93.28           N  
ATOM    974  CA  GLU C  48      -3.815 -14.887 -16.129  1.00 93.28           C  
ATOM    975  C   GLU C  48      -4.407 -13.737 -15.320  1.00 93.28           C  
ATOM    976  CB  GLU C  48      -4.906 -15.554 -16.971  1.00 93.28           C  
ATOM    977  O   GLU C  48      -4.300 -12.574 -15.714  1.00 93.28           O  
ATOM    978  CG  GLU C  48      -4.368 -16.410 -18.108  1.00 93.28           C  
ATOM    979  CD  GLU C  48      -5.458 -17.147 -18.871  1.00 93.28           C  
ATOM    980  OE1 GLU C  48      -5.135 -17.879 -19.834  1.00 93.28           O  
ATOM    981  OE2 GLU C  48      -6.643 -16.990 -18.503  1.00 93.28           O  
ATOM    982  N   GLU C  49      -4.938 -14.050 -14.191  1.00 94.20           N  
ATOM    983  CA  GLU C  49      -5.489 -13.030 -13.304  1.00 94.20           C  
ATOM    984  C   GLU C  49      -4.396 -12.100 -12.786  1.00 94.20           C  
ATOM    985  CB  GLU C  49      -6.227 -13.679 -12.130  1.00 94.20           C  
ATOM    986  O   GLU C  49      -4.593 -10.886 -12.705  1.00 94.20           O  
ATOM    987  CG  GLU C  49      -7.004 -12.693 -11.271  1.00 94.20           C  
ATOM    988  CD  GLU C  49      -7.861 -13.366 -10.211  1.00 94.20           C  
ATOM    989  OE1 GLU C  49      -8.484 -12.654  -9.391  1.00 94.20           O  
ATOM    990  OE2 GLU C  49      -7.911 -14.617 -10.200  1.00 94.20           O  
ATOM    991  N   LEU C  50      -3.297 -12.657 -12.498  1.00 93.79           N  
ATOM    992  CA  LEU C  50      -2.175 -11.871 -11.997  1.00 93.79           C  
ATOM    993  C   LEU C  50      -1.681 -10.891 -13.056  1.00 93.79           C  
ATOM    994  CB  LEU C  50      -1.030 -12.789 -11.560  1.00 93.79           C  
ATOM    995  O   LEU C  50      -1.345  -9.747 -12.741  1.00 93.79           O  
ATOM    996  CG  LEU C  50      -1.192 -13.477 -10.204  1.00 93.79           C  
ATOM    997  CD1 LEU C  50      -0.101 -14.524 -10.007  1.00 93.79           C  
ATOM    998  CD2 LEU C  50      -1.165 -12.450  -9.077  1.00 93.79           C  
ATOM    999  N   LYS C  51      -1.618 -11.359 -14.300  1.00 93.56           N  
ATOM   1000  CA  LYS C  51      -1.183 -10.492 -15.391  1.00 93.56           C  
ATOM   1001  C   LYS C  51      -2.136  -9.314 -15.571  1.00 93.56           C  
ATOM   1002  CB  LYS C  51      -1.076 -11.284 -16.696  1.00 93.56           C  
ATOM   1003  O   LYS C  51      -1.700  -8.189 -15.821  1.00 93.56           O  
ATOM   1004  CG  LYS C  51       0.147 -12.186 -16.774  1.00 93.56           C  
ATOM   1005  CD  LYS C  51       0.223 -12.910 -18.111  1.00 93.56           C  
ATOM   1006  CE  LYS C  51       1.406 -13.867 -18.164  1.00 93.56           C  
ATOM   1007  NZ  LYS C  51       1.430 -14.650 -19.435  1.00 93.56           N  
ATOM   1008  N   GLU C  52      -3.437  -9.548 -15.440  1.00 95.30           N  
ATOM   1009  CA  GLU C  52      -4.431  -8.484 -15.547  1.00 95.30           C  
ATOM   1010  C   GLU C  52      -4.286  -7.476 -14.411  1.00 95.30           C  
ATOM   1011  CB  GLU C  52      -5.846  -9.069 -15.554  1.00 95.30           C  
ATOM   1012  O   GLU C  52      -4.361  -6.266 -14.634  1.00 95.30           O  
ATOM   1013  CG  GLU C  52      -6.942  -8.026 -15.721  1.00 95.30           C  
ATOM   1014  CD  GLU C  52      -6.851  -7.266 -17.035  1.00 95.30           C  
ATOM   1015  OE1 GLU C  52      -7.386  -6.138 -17.122  1.00 95.30           O  
ATOM   1016  OE2 GLU C  52      -6.241  -7.805 -17.986  1.00 95.30           O  
ATOM   1017  N   LEU C  53      -4.058  -7.955 -13.225  1.00 94.94           N  
ATOM   1018  CA  LEU C  53      -3.880  -7.093 -12.062  1.00 94.94           C  
ATOM   1019  C   LEU C  53      -2.629  -6.233 -12.208  1.00 94.94           C  
ATOM   1020  CB  LEU C  53      -3.790  -7.931 -10.783  1.00 94.94           C  
ATOM   1021  O   LEU C  53      -2.625  -5.064 -11.816  1.00 94.94           O  
ATOM   1022  CG  LEU C  53      -5.080  -8.619 -10.331  1.00 94.94           C  
ATOM   1023  CD1 LEU C  53      -4.793  -9.580  -9.183  1.00 94.94           C  
ATOM   1024  CD2 LEU C  53      -6.122  -7.584  -9.922  1.00 94.94           C  
ATOM   1025  N   GLU C  54      -1.612  -6.782 -12.796  1.00 95.70           N  
ATOM   1026  CA  GLU C  54      -0.384  -6.032 -13.040  1.00 95.70           C  
ATOM   1027  C   GLU C  54      -0.627  -4.871 -13.999  1.00 95.70           C  
ATOM   1028  CB  GLU C  54       0.708  -6.952 -13.593  1.00 95.70           C  
ATOM   1029  O   GLU C  54      -0.090  -3.778 -13.809  1.00 95.70           O  
ATOM   1030  CG  GLU C  54       2.076  -6.293 -13.691  1.00 95.70           C  
ATOM   1031  CD  GLU C  54       3.169  -7.246 -14.150  1.00 95.70           C  
ATOM   1032  OE1 GLU C  54       4.361  -6.864 -14.115  1.00 95.70           O  
ATOM   1033  OE2 GLU C  54       2.830  -8.382 -14.548  1.00 95.70           O  
ATOM   1034  N   ARG C  55      -1.433  -5.097 -15.012  1.00 95.47           N  
ATOM   1035  CA  ARG C  55      -1.772  -4.044 -15.964  1.00 95.47           C  
ATOM   1036  C   ARG C  55      -2.551  -2.922 -15.286  1.00 95.47           C  
ATOM   1037  CB  ARG C  55      -2.583  -4.615 -17.130  1.00 95.47           C  
ATOM   1038  O   ARG C  55      -2.284  -1.742 -15.525  1.00 95.47           O  
ATOM   1039  CG  ARG C  55      -2.824  -3.622 -18.256  1.00 95.47           C  
ATOM   1040  CD  ARG C  55      -3.716  -4.208 -19.342  1.00 95.47           C  
ATOM   1041  NE  ARG C  55      -5.020  -4.600 -18.816  1.00 95.47           N  
ATOM   1042  NH1 ARG C  55      -5.790  -5.480 -20.808  1.00 95.47           N  
ATOM   1043  NH2 ARG C  55      -7.125  -5.509 -18.945  1.00 95.47           N  
ATOM   1044  CZ  ARG C  55      -5.975  -5.196 -19.524  1.00 95.47           C  
ATOM   1045  N   GLU C  56      -3.516  -3.312 -14.469  1.00 95.87           N  
ATOM   1046  CA  GLU C  56      -4.301  -2.325 -13.735  1.00 95.87           C  
ATOM   1047  C   GLU C  56      -3.420  -1.503 -12.799  1.00 95.87           C  
ATOM   1048  CB  GLU C  56      -5.417  -3.010 -12.940  1.00 95.87           C  
ATOM   1049  O   GLU C  56      -3.612  -0.294 -12.660  1.00 95.87           O  
ATOM   1050  CG  GLU C  56      -6.519  -3.597 -13.809  1.00 95.87           C  
ATOM   1051  CD  GLU C  56      -7.631  -4.254 -13.005  1.00 95.87           C  
ATOM   1052  OE1 GLU C  56      -8.319  -5.151 -13.542  1.00 95.87           O  
ATOM   1053  OE2 GLU C  56      -7.815  -3.867 -11.829  1.00 95.87           O  
ATOM   1054  N   LEU C  57      -2.443  -2.109 -12.204  1.00 94.98           N  
ATOM   1055  CA  LEU C  57      -1.518  -1.431 -11.303  1.00 94.98           C  
ATOM   1056  C   LEU C  57      -0.684  -0.400 -12.056  1.00 94.98           C  
ATOM   1057  CB  LEU C  57      -0.598  -2.445 -10.617  1.00 94.98           C  
ATOM   1058  O   LEU C  57      -0.435   0.695 -11.546  1.00 94.98           O  
ATOM   1059  CG  LEU C  57      -1.201  -3.221  -9.444  1.00 94.98           C  
ATOM   1060  CD1 LEU C  57      -0.284  -4.373  -9.044  1.00 94.98           C  
ATOM   1061  CD2 LEU C  57      -1.449  -2.293  -8.260  1.00 94.98           C  
ATOM   1062  N   GLU C  58      -0.272  -0.704 -13.209  1.00 95.67           N  
ATOM   1063  CA  GLU C  58       0.527   0.210 -14.019  1.00 95.67           C  
ATOM   1064  C   GLU C  58      -0.271   1.454 -14.397  1.00 95.67           C  
ATOM   1065  CB  GLU C  58       1.035  -0.493 -15.280  1.00 95.67           C  
ATOM   1066  O   GLU C  58       0.263   2.566 -14.395  1.00 95.67           O  
ATOM   1067  CG  GLU C  58       2.162  -1.482 -15.022  1.00 95.67           C  
ATOM   1068  CD  GLU C  58       2.530  -2.305 -16.246  1.00 95.67           C  
ATOM   1069  OE1 GLU C  58       3.423  -3.177 -16.145  1.00 95.67           O  
ATOM   1070  OE2 GLU C  58       1.922  -2.076 -17.315  1.00 95.67           O  
ATOM   1071  N   GLU C  59      -1.529   1.220 -14.667  1.00 96.26           N  
ATOM   1072  CA  GLU C  59      -2.394   2.352 -14.987  1.00 96.26           C  
ATOM   1073  C   GLU C  59      -2.561   3.277 -13.785  1.00 96.26           C  
ATOM   1074  CB  GLU C  59      -3.762   1.863 -15.469  1.00 96.26           C  
ATOM   1075  O   GLU C  59      -2.529   4.501 -13.928  1.00 96.26           O  
ATOM   1076  CG  GLU C  59      -3.742   1.256 -16.864  1.00 96.26           C  
ATOM   1077  CD  GLU C  59      -5.085   0.683 -17.289  1.00 96.26           C  
ATOM   1078  OE1 GLU C  59      -5.188   0.152 -18.418  1.00 96.26           O  
ATOM   1079  OE2 GLU C  59      -6.041   0.767 -16.486  1.00 96.26           O  
ATOM   1080  N   LEU C  60      -2.722   2.692 -12.611  1.00 95.74           N  
ATOM   1081  CA  LEU C  60      -2.861   3.477 -11.389  1.00 95.74           C  
ATOM   1082  C   LEU C  60      -1.588   4.267 -11.104  1.00 95.74           C  
ATOM   1083  CB  LEU C  60      -3.188   2.568 -10.202  1.00 95.74           C  
ATOM   1084  O   LEU C  60      -1.652   5.419 -10.669  1.00 95.74           O  
ATOM   1085  CG  LEU C  60      -4.586   1.948 -10.187  1.00 95.74           C  
ATOM   1086  CD1 LEU C  60      -4.724   0.976  -9.020  1.00 95.74           C  
ATOM   1087  CD2 LEU C  60      -5.653   3.036 -10.112  1.00 95.74           C  
ATOM   1088  N   GLN C  61      -0.471   3.714 -11.418  1.00 96.04           N  
ATOM   1089  CA  GLN C  61       0.806   4.392 -11.224  1.00 96.04           C  
ATOM   1090  C   GLN C  61       0.929   5.606 -12.142  1.00 96.04           C  
ATOM   1091  CB  GLN C  61       1.969   3.429 -11.469  1.00 96.04           C  
ATOM   1092  O   GLN C  61       1.447   6.648 -11.736  1.00 96.04           O  
ATOM   1093  CG  GLN C  61       3.337   4.027 -11.169  1.00 96.04           C  
ATOM   1094  CD  GLN C  61       3.527   4.348  -9.698  1.00 96.04           C  
ATOM   1095  NE2 GLN C  61       4.365   5.338  -9.411  1.00 96.04           N  
ATOM   1096  OE1 GLN C  61       2.925   3.712  -8.828  1.00 96.04           O  
ATOM   1097  N   LYS C  62       0.475   5.410 -13.338  1.00 96.01           N  
ATOM   1098  CA  LYS C  62       0.501   6.528 -14.276  1.00 96.01           C  
ATOM   1099  C   LYS C  62      -0.370   7.680 -13.782  1.00 96.01           C  
ATOM   1100  CB  LYS C  62       0.036   6.077 -15.662  1.00 96.01           C  
ATOM   1101  O   LYS C  62       0.034   8.843 -13.851  1.00 96.01           O  
ATOM   1102  CG  LYS C  62       1.051   5.224 -16.408  1.00 96.01           C  
ATOM   1103  CD  LYS C  62       0.534   4.811 -17.780  1.00 96.01           C  
ATOM   1104  CE  LYS C  62       1.485   3.841 -18.468  1.00 96.01           C  
ATOM   1105  NZ  LYS C  62       0.936   3.356 -19.769  1.00 96.01           N  
ATOM   1106  N   LYS C  63      -1.544   7.391 -13.267  1.00 95.76           N  
ATOM   1107  CA  LYS C  63      -2.444   8.408 -12.729  1.00 95.76           C  
ATOM   1108  C   LYS C  63      -1.821   9.115 -11.529  1.00 95.76           C  
ATOM   1109  CB  LYS C  63      -3.783   7.784 -12.333  1.00 95.76           C  
ATOM   1110  O   LYS C  63      -1.942  10.333 -11.388  1.00 95.76           O  
ATOM   1111  CG  LYS C  63      -4.652   7.381 -13.515  1.00 95.76           C  
ATOM   1112  CD  LYS C  63      -5.966   6.762 -13.057  1.00 95.76           C  
ATOM   1113  CE  LYS C  63      -6.811   6.304 -14.238  1.00 95.76           C  
ATOM   1114  NZ  LYS C  63      -8.073   5.640 -13.793  1.00 95.76           N  
ATOM   1115  N   LEU C  64      -1.137   8.361 -10.707  1.00 96.49           N  
ATOM   1116  CA  LEU C  64      -0.481   8.938  -9.538  1.00 96.49           C  
ATOM   1117  C   LEU C  64       0.612   9.916  -9.956  1.00 96.49           C  
ATOM   1118  CB  LEU C  64       0.113   7.835  -8.658  1.00 96.49           C  
ATOM   1119  O   LEU C  64       0.756  10.985  -9.358  1.00 96.49           O  
ATOM   1120  CG  LEU C  64      -0.875   7.058  -7.786  1.00 96.49           C  
ATOM   1121  CD1 LEU C  64      -0.189   5.851  -7.156  1.00 96.49           C  
ATOM   1122  CD2 LEU C  64      -1.467   7.964  -6.712  1.00 96.49           C  
ATOM   1123  N   GLU C  65       1.305   9.622 -10.993  1.00 95.80           N  
ATOM   1124  CA  GLU C  65       2.388  10.476 -11.472  1.00 95.80           C  
ATOM   1125  C   GLU C  65       1.848  11.778 -12.056  1.00 95.80           C  
ATOM   1126  CB  GLU C  65       3.231   9.740 -12.518  1.00 95.80           C  
ATOM   1127  O   GLU C  65       2.437  12.843 -11.861  1.00 95.80           O  
ATOM   1128  CG  GLU C  65       4.456  10.516 -12.977  1.00 95.80           C  
ATOM   1129  CD  GLU C  65       5.382  10.907 -11.836  1.00 95.80           C  
ATOM   1130  OE1 GLU C  65       6.109  11.919 -11.963  1.00 95.80           O  
ATOM   1131  OE2 GLU C  65       5.381  10.196 -10.807  1.00 95.80           O  
ATOM   1132  N   GLU C  66       0.695  11.666 -12.756  1.00 96.10           N  
ATOM   1133  CA  GLU C  66       0.064  12.864 -13.302  1.00 96.10           C  
ATOM   1134  C   GLU C  66      -0.372  13.813 -12.190  1.00 96.10           C  
ATOM   1135  CB  GLU C  66      -1.137  12.489 -14.175  1.00 96.10           C  
ATOM   1136  O   GLU C  66      -0.164  15.025 -12.284  1.00 96.10           O  
ATOM   1137  CG  GLU C  66      -0.757  11.838 -15.497  1.00 96.10           C  
ATOM   1138  CD  GLU C  66      -1.955  11.321 -16.277  1.00 96.10           C  
ATOM   1139  OE1 GLU C  66      -1.765  10.757 -17.378  1.00 96.10           O  
ATOM   1140  OE2 GLU C  66      -3.094  11.481 -15.783  1.00 96.10           O  
ATOM   1141  N   ILE C  67      -0.930  13.274 -11.086  1.00 95.59           N  
ATOM   1142  CA  ILE C  67      -1.389  14.076  -9.957  1.00 95.59           C  
ATOM   1143  C   ILE C  67      -0.190  14.678  -9.229  1.00 95.59           C  
ATOM   1144  CB  ILE C  67      -2.244  13.238  -8.980  1.00 95.59           C  
ATOM   1145  O   ILE C  67      -0.236  15.829  -8.789  1.00 95.59           O  
ATOM   1146  CG1 ILE C  67      -3.550  12.800  -9.653  1.00 95.59           C  
ATOM   1147  CG2 ILE C  67      -2.526  14.025  -7.697  1.00 95.59           C  
ATOM   1148  CD1 ILE C  67      -4.373  11.820  -8.829  1.00 95.59           C  
ATOM   1149  N   ARG C  68       0.853  13.959  -9.127  1.00 96.45           N  
ATOM   1150  CA  ARG C  68       2.072  14.458  -8.499  1.00 96.45           C  
ATOM   1151  C   ARG C  68       2.593  15.696  -9.222  1.00 96.45           C  
ATOM   1152  CB  ARG C  68       3.149  13.372  -8.476  1.00 96.45           C  
ATOM   1153  O   ARG C  68       3.008  16.666  -8.585  1.00 96.45           O  
ATOM   1154  CG  ARG C  68       4.411  13.771  -7.727  1.00 96.45           C  
ATOM   1155  CD  ARG C  68       5.530  12.759  -7.928  1.00 96.45           C  
ATOM   1156  NE  ARG C  68       6.087  12.830  -9.275  1.00 96.45           N  
ATOM   1157  NH1 ARG C  68       8.017  13.930  -8.643  1.00 96.45           N  
ATOM   1158  NH2 ARG C  68       7.666  13.396 -10.844  1.00 96.45           N  
ATOM   1159  CZ  ARG C  68       7.255  13.385  -9.584  1.00 96.45           C  
ATOM   1160  N   LYS C  69       2.592  15.674 -10.566  1.00 95.30           N  
ATOM   1161  CA  LYS C  69       3.052  16.805 -11.368  1.00 95.30           C  
ATOM   1162  C   LYS C  69       2.154  18.022 -11.165  1.00 95.30           C  
ATOM   1163  CB  LYS C  69       3.099  16.428 -12.849  1.00 95.30           C  
ATOM   1164  O   LYS C  69       2.643  19.149 -11.059  1.00 95.30           O  
ATOM   1165  CG  LYS C  69       4.230  15.477 -13.211  1.00 95.30           C  
ATOM   1166  CD  LYS C  69       4.227  15.145 -14.697  1.00 95.30           C  
ATOM   1167  CE  LYS C  69       5.287  14.107 -15.041  1.00 95.30           C  
ATOM   1168  NZ  LYS C  69       5.225  13.708 -16.479  1.00 95.30           N  
ATOM   1169  N   GLU C  70       0.815  17.785 -11.096  1.00 95.37           N  
ATOM   1170  CA  GLU C  70      -0.135  18.871 -10.871  1.00 95.37           C  
ATOM   1171  C   GLU C  70       0.076  19.514  -9.504  1.00 95.37           C  
ATOM   1172  CB  GLU C  70      -1.573  18.362 -10.997  1.00 95.37           C  
ATOM   1173  O   GLU C  70       0.006  20.738  -9.370  1.00 95.37           O  
ATOM   1174  CG  GLU C  70      -1.985  18.030 -12.424  1.00 95.37           C  
ATOM   1175  CD  GLU C  70      -3.435  17.588 -12.543  1.00 95.37           C  
ATOM   1176  OE1 GLU C  70      -3.729  16.681 -13.353  1.00 95.37           O  
ATOM   1177  OE2 GLU C  70      -4.285  18.156 -11.820  1.00 95.37           O  
ATOM   1178  N   LEU C  71       0.409  18.719  -8.466  1.00 94.72           N  
ATOM   1179  CA  LEU C  71       0.649  19.237  -7.123  1.00 94.72           C  
ATOM   1180  C   LEU C  71       1.921  20.077  -7.085  1.00 94.72           C  
ATOM   1181  CB  LEU C  71       0.751  18.089  -6.115  1.00 94.72           C  
ATOM   1182  O   LEU C  71       1.970  21.107  -6.408  1.00 94.72           O  
ATOM   1183  CG  LEU C  71      -0.570  17.458  -5.671  1.00 94.72           C  
ATOM   1184  CD1 LEU C  71      -0.307  16.188  -4.870  1.00 94.72           C  
ATOM   1185  CD2 LEU C  71      -1.389  18.452  -4.854  1.00 94.72           C  
ATOM   1186  N   GLN C  72       2.893  19.662  -7.803  1.00 93.57           N  
ATOM   1187  CA  GLN C  72       4.156  20.388  -7.867  1.00 93.57           C  
ATOM   1188  C   GLN C  72       3.971  21.758  -8.513  1.00 93.57           C  
ATOM   1189  CB  GLN C  72       5.201  19.581  -8.640  1.00 93.57           C  
ATOM   1190  O   GLN C  72       4.599  22.735  -8.099  1.00 93.57           O  
ATOM   1191  CG  GLN C  72       5.817  18.444  -7.836  1.00 93.57           C  
ATOM   1192  CD  GLN C  72       6.792  17.612  -8.648  1.00 93.57           C  
ATOM   1193  NE2 GLN C  72       7.556  16.763  -7.969  1.00 93.57           N  
ATOM   1194  OE1 GLN C  72       6.858  17.731  -9.876  1.00 93.57           O  
ATOM   1195  N   GLU C  73       3.055  21.830  -9.514  1.00 94.27           N  
ATOM   1196  CA  GLU C  73       2.774  23.094 -10.189  1.00 94.27           C  
ATOM   1197  C   GLU C  73       2.064  24.072  -9.257  1.00 94.27           C  
ATOM   1198  CB  GLU C  73       1.932  22.858 -11.445  1.00 94.27           C  
ATOM   1199  O   GLU C  73       2.344  25.272  -9.277  1.00 94.27           O  
ATOM   1200  CG  GLU C  73       2.695  22.193 -12.582  1.00 94.27           C  
ATOM   1201  CD  GLU C  73       1.817  21.853 -13.776  1.00 94.27           C  
ATOM   1202  OE1 GLU C  73       2.331  21.279 -14.762  1.00 94.27           O  
ATOM   1203  OE2 GLU C  73       0.606  22.164 -13.724  1.00 94.27           O  
ATOM   1204  N   ILE C  74       1.146  23.540  -8.409  1.00 91.20           N  
ATOM   1205  CA  ILE C  74       0.394  24.354  -7.461  1.00 91.20           C  
ATOM   1206  C   ILE C  74       1.337  24.909  -6.396  1.00 91.20           C  
ATOM   1207  CB  ILE C  74      -0.745  23.546  -6.800  1.00 91.20           C  
ATOM   1208  O   ILE C  74       1.193  26.056  -5.967  1.00 91.20           O  
ATOM   1209  CG1 ILE C  74      -1.820  23.193  -7.834  1.00 91.20           C  
ATOM   1210  CG2 ILE C  74      -1.348  24.323  -5.626  1.00 91.20           C  
ATOM   1211  CD1 ILE C  74      -2.898  22.255  -7.311  1.00 91.20           C  
ATOM   1212  N   GLU C  75       2.445  24.216  -5.968  1.00 89.76           N  
ATOM   1213  CA  GLU C  75       3.406  24.627  -4.949  1.00 89.76           C  
ATOM   1214  C   GLU C  75       4.361  25.690  -5.487  1.00 89.76           C  
ATOM   1215  CB  GLU C  75       4.197  23.420  -4.438  1.00 89.76           C  
ATOM   1216  O   GLU C  75       4.857  26.526  -4.729  1.00 89.76           O  
ATOM   1217  CG  GLU C  75       3.404  22.515  -3.506  1.00 89.76           C  
ATOM   1218  CD  GLU C  75       4.233  21.382  -2.921  1.00 89.76           C  
ATOM   1219  OE1 GLU C  75       4.221  21.198  -1.683  1.00 89.76           O  
ATOM   1220  OE2 GLU C  75       4.900  20.674  -3.708  1.00 89.76           O  
ATOM   1221  N   GLY C  76       4.783  25.540  -6.740  1.00 82.71           N  
ATOM   1222  CA  GLY C  76       5.689  26.500  -7.349  1.00 82.71           C  
ATOM   1223  C   GLY C  76       5.008  27.797  -7.742  1.00 82.71           C  
ATOM   1224  O   GLY C  76       5.590  28.876  -7.611  1.00 82.71           O  
TER    1225      GLY C  76                                                      
ATOM   1226  N   SER D   1       0.094  25.951   7.350  1.00 86.39           N  
ATOM   1227  CA  SER D   1      -1.314  26.157   7.028  1.00 86.39           C  
ATOM   1228  C   SER D   1      -2.006  24.836   6.705  1.00 86.39           C  
ATOM   1229  CB  SER D   1      -1.460  27.120   5.849  1.00 86.39           C  
ATOM   1230  O   SER D   1      -1.344  23.837   6.416  1.00 86.39           O  
ATOM   1231  OG  SER D   1      -1.081  26.492   4.637  1.00 86.39           O  
ATOM   1232  N   ARG D   2      -3.142  24.745   6.791  1.00 91.15           N  
ATOM   1233  CA  ARG D   2      -3.979  23.602   6.442  1.00 91.15           C  
ATOM   1234  C   ARG D   2      -3.663  23.101   5.037  1.00 91.15           C  
ATOM   1235  CB  ARG D   2      -5.461  23.969   6.547  1.00 91.15           C  
ATOM   1236  O   ARG D   2      -3.500  21.898   4.823  1.00 91.15           O  
ATOM   1237  CG  ARG D   2      -6.404  22.839   6.165  1.00 91.15           C  
ATOM   1238  CD  ARG D   2      -7.854  23.303   6.128  1.00 91.15           C  
ATOM   1239  NE  ARG D   2      -8.721  22.310   5.500  1.00 91.15           N  
ATOM   1240  NH1 ARG D   2     -10.539  23.722   5.301  1.00 91.15           N  
ATOM   1241  NH2 ARG D   2     -10.676  21.558   4.558  1.00 91.15           N  
ATOM   1242  CZ  ARG D   2      -9.977  22.532   5.121  1.00 91.15           C  
ATOM   1243  N   GLU D   3      -3.519  23.993   4.001  1.00 92.54           N  
ATOM   1244  CA  GLU D   3      -3.293  23.634   2.605  1.00 92.54           C  
ATOM   1245  C   GLU D   3      -1.926  22.982   2.417  1.00 92.54           C  
ATOM   1246  CB  GLU D   3      -3.417  24.866   1.705  1.00 92.54           C  
ATOM   1247  O   GLU D   3      -1.800  21.986   1.702  1.00 92.54           O  
ATOM   1248  CG  GLU D   3      -4.842  25.377   1.556  1.00 92.54           C  
ATOM   1249  CD  GLU D   3      -5.286  26.262   2.710  1.00 92.54           C  
ATOM   1250  OE1 GLU D   3      -6.494  26.578   2.803  1.00 92.54           O  
ATOM   1251  OE2 GLU D   3      -4.419  26.643   3.527  1.00 92.54           O  
ATOM   1252  N   GLU D   4      -0.925  23.573   3.106  1.00 94.60           N  
ATOM   1253  CA  GLU D   4       0.422  23.022   2.994  1.00 94.60           C  
ATOM   1254  C   GLU D   4       0.491  21.612   3.574  1.00 94.60           C  
ATOM   1255  CB  GLU D   4       1.434  23.930   3.697  1.00 94.60           C  
ATOM   1256  O   GLU D   4       1.153  20.737   3.013  1.00 94.60           O  
ATOM   1257  CG  GLU D   4       2.883  23.511   3.492  1.00 94.60           C  
ATOM   1258  CD  GLU D   4       3.881  24.490   4.089  1.00 94.60           C  
ATOM   1259  OE1 GLU D   4       5.105  24.273   3.943  1.00 94.60           O  
ATOM   1260  OE2 GLU D   4       3.435  25.482   4.708  1.00 94.60           O  
ATOM   1261  N   THR D   5      -0.191  21.403   4.705  1.00 95.44           N  
ATOM   1262  CA  THR D   5      -0.187  20.099   5.360  1.00 95.44           C  
ATOM   1263  C   THR D   5      -0.903  19.061   4.501  1.00 95.44           C  
ATOM   1264  CB  THR D   5      -0.851  20.169   6.747  1.00 95.44           C  
ATOM   1265  O   THR D   5      -0.450  17.920   4.390  1.00 95.44           O  
ATOM   1266  CG2 THR D   5      -0.781  18.822   7.459  1.00 95.44           C  
ATOM   1267  OG1 THR D   5      -0.180  21.153   7.543  1.00 95.44           O  
ATOM   1268  N   ILE D   6      -2.015  19.399   3.859  1.00 94.39           N  
ATOM   1269  CA  ILE D   6      -2.763  18.489   2.999  1.00 94.39           C  
ATOM   1270  C   ILE D   6      -1.922  18.125   1.777  1.00 94.39           C  
ATOM   1271  CB  ILE D   6      -4.109  19.105   2.559  1.00 94.39           C  
ATOM   1272  O   ILE D   6      -1.929  16.976   1.330  1.00 94.39           O  
ATOM   1273  CG1 ILE D   6      -5.073  19.187   3.748  1.00 94.39           C  
ATOM   1274  CG2 ILE D   6      -4.723  18.299   1.411  1.00 94.39           C  
ATOM   1275  CD1 ILE D   6      -6.353  19.958   3.456  1.00 94.39           C  
ATOM   1276  N   ILE D   7      -1.148  19.134   1.217  1.00 95.42           N  
ATOM   1277  CA  ILE D   7      -0.292  18.881   0.063  1.00 95.42           C  
ATOM   1278  C   ILE D   7       0.794  17.875   0.437  1.00 95.42           C  
ATOM   1279  CB  ILE D   7       0.345  20.186  -0.465  1.00 95.42           C  
ATOM   1280  O   ILE D   7       1.030  16.907  -0.291  1.00 95.42           O  
ATOM   1281  CG1 ILE D   7      -0.707  21.043  -1.179  1.00 95.42           C  
ATOM   1282  CG2 ILE D   7       1.521  19.874  -1.394  1.00 95.42           C  
ATOM   1283  CD1 ILE D   7      -0.212  22.428  -1.573  1.00 95.42           C  
ATOM   1284  N   GLN D   8       1.468  18.126   1.625  1.00 95.38           N  
ATOM   1285  CA  GLN D   8       2.529  17.226   2.063  1.00 95.38           C  
ATOM   1286  C   GLN D   8       1.988  15.822   2.322  1.00 95.38           C  
ATOM   1287  CB  GLN D   8       3.208  17.767   3.322  1.00 95.38           C  
ATOM   1288  O   GLN D   8       2.631  14.830   1.973  1.00 95.38           O  
ATOM   1289  CG  GLN D   8       4.064  19.003   3.076  1.00 95.38           C  
ATOM   1290  CD  GLN D   8       4.719  19.524   4.341  1.00 95.38           C  
ATOM   1291  NE2 GLN D   8       5.734  20.367   4.179  1.00 95.38           N  
ATOM   1292  OE1 GLN D   8       4.317  19.172   5.455  1.00 95.38           O  
ATOM   1293  N   PHE D   9       0.744  15.709   2.965  1.00 96.33           N  
ATOM   1294  CA  PHE D   9       0.092  14.431   3.226  1.00 96.33           C  
ATOM   1295  C   PHE D   9      -0.169  13.681   1.926  1.00 96.33           C  
ATOM   1296  CB  PHE D   9      -1.222  14.641   3.984  1.00 96.33           C  
ATOM   1297  O   PHE D   9       0.126  12.488   1.821  1.00 96.33           O  
ATOM   1298  CG  PHE D   9      -1.859  13.364   4.461  1.00 96.33           C  
ATOM   1299  CD1 PHE D   9      -2.665  12.614   3.614  1.00 96.33           C  
ATOM   1300  CD2 PHE D   9      -1.650  12.913   5.758  1.00 96.33           C  
ATOM   1301  CE1 PHE D   9      -3.256  11.431   4.053  1.00 96.33           C  
ATOM   1302  CE2 PHE D   9      -2.237  11.732   6.204  1.00 96.33           C  
ATOM   1303  CZ  PHE D   9      -3.040  10.993   5.350  1.00 96.33           C  
ATOM   1304  N   THR D  10      -0.694  14.386   0.915  1.00 96.17           N  
ATOM   1305  CA  THR D  10      -1.056  13.793  -0.367  1.00 96.17           C  
ATOM   1306  C   THR D  10       0.187  13.315  -1.112  1.00 96.17           C  
ATOM   1307  CB  THR D  10      -1.831  14.793  -1.246  1.00 96.17           C  
ATOM   1308  O   THR D  10       0.181  12.238  -1.712  1.00 96.17           O  
ATOM   1309  CG2 THR D  10      -2.238  14.159  -2.572  1.00 96.17           C  
ATOM   1310  OG1 THR D  10      -3.010  15.217  -0.550  1.00 96.17           O  
ATOM   1311  N   LYS D  11       1.286  14.070  -1.032  1.00 96.32           N  
ATOM   1312  CA  LYS D  11       2.533  13.668  -1.676  1.00 96.32           C  
ATOM   1313  C   LYS D  11       3.073  12.376  -1.070  1.00 96.32           C  
ATOM   1314  CB  LYS D  11       3.579  14.778  -1.561  1.00 96.32           C  
ATOM   1315  O   LYS D  11       3.562  11.503  -1.791  1.00 96.32           O  
ATOM   1316  CG  LYS D  11       3.341  15.952  -2.499  1.00 96.32           C  
ATOM   1317  CD  LYS D  11       4.424  17.014  -2.351  1.00 96.32           C  
ATOM   1318  CE  LYS D  11       4.278  18.112  -3.396  1.00 96.32           C  
ATOM   1319  NZ  LYS D  11       5.314  19.175  -3.231  1.00 96.32           N  
ATOM   1320  N   LEU D  12       3.016  12.301   0.234  1.00 96.79           N  
ATOM   1321  CA  LEU D  12       3.498  11.097   0.903  1.00 96.79           C  
ATOM   1322  C   LEU D  12       2.623   9.897   0.560  1.00 96.79           C  
ATOM   1323  CB  LEU D  12       3.531  11.304   2.419  1.00 96.79           C  
ATOM   1324  O   LEU D  12       3.124   8.781   0.408  1.00 96.79           O  
ATOM   1325  CG  LEU D  12       4.727  12.080   2.972  1.00 96.79           C  
ATOM   1326  CD1 LEU D  12       4.525  12.381   4.453  1.00 96.79           C  
ATOM   1327  CD2 LEU D  12       6.019  11.300   2.752  1.00 96.79           C  
ATOM   1328  N   LEU D  13       1.297  10.150   0.475  1.00 96.66           N  
ATOM   1329  CA  LEU D  13       0.378   9.078   0.108  1.00 96.66           C  
ATOM   1330  C   LEU D  13       0.678   8.562  -1.296  1.00 96.66           C  
ATOM   1331  CB  LEU D  13      -1.071   9.564   0.186  1.00 96.66           C  
ATOM   1332  O   LEU D  13       0.582   7.360  -1.553  1.00 96.66           O  
ATOM   1333  CG  LEU D  13      -2.154   8.509  -0.046  1.00 96.66           C  
ATOM   1334  CD1 LEU D  13      -1.974   7.343   0.921  1.00 96.66           C  
ATOM   1335  CD2 LEU D  13      -3.541   9.124   0.101  1.00 96.66           C  
ATOM   1336  N   ILE D  14       1.036   9.464  -2.197  1.00 96.96           N  
ATOM   1337  CA  ILE D  14       1.425   9.078  -3.549  1.00 96.96           C  
ATOM   1338  C   ILE D  14       2.658   8.179  -3.495  1.00 96.96           C  
ATOM   1339  CB  ILE D  14       1.703  10.316  -4.432  1.00 96.96           C  
ATOM   1340  O   ILE D  14       2.703   7.135  -4.150  1.00 96.96           O  
ATOM   1341  CG1 ILE D  14       0.394  11.049  -4.749  1.00 96.96           C  
ATOM   1342  CG2 ILE D  14       2.429   9.910  -5.718  1.00 96.96           C  
ATOM   1343  CD1 ILE D  14       0.588  12.380  -5.464  1.00 96.96           C  
ATOM   1344  N   LYS D  15       3.734   8.560  -2.717  1.00 96.77           N  
ATOM   1345  CA  LYS D  15       4.952   7.767  -2.575  1.00 96.77           C  
ATOM   1346  C   LYS D  15       4.648   6.393  -1.986  1.00 96.77           C  
ATOM   1347  CB  LYS D  15       5.970   8.499  -1.698  1.00 96.77           C  
ATOM   1348  O   LYS D  15       5.213   5.387  -2.421  1.00 96.77           O  
ATOM   1349  CG  LYS D  15       6.621   9.696  -2.374  1.00 96.77           C  
ATOM   1350  CD  LYS D  15       7.637  10.370  -1.460  1.00 96.77           C  
ATOM   1351  CE  LYS D  15       8.210  11.631  -2.093  1.00 96.77           C  
ATOM   1352  NZ  LYS D  15       9.174  12.318  -1.183  1.00 96.77           N  
ATOM   1353  N   PHE D  16       3.693   6.372  -0.985  1.00 96.62           N  
ATOM   1354  CA  PHE D  16       3.300   5.116  -0.358  1.00 96.62           C  
ATOM   1355  C   PHE D  16       2.720   4.155  -1.389  1.00 96.62           C  
ATOM   1356  CB  PHE D  16       2.282   5.366   0.759  1.00 96.62           C  
ATOM   1357  O   PHE D  16       3.106   2.986  -1.442  1.00 96.62           O  
ATOM   1358  CG  PHE D  16       1.861   4.118   1.487  1.00 96.62           C  
ATOM   1359  CD1 PHE D  16       0.782   3.366   1.038  1.00 96.62           C  
ATOM   1360  CD2 PHE D  16       2.544   3.697   2.620  1.00 96.62           C  
ATOM   1361  CE1 PHE D  16       0.389   2.211   1.710  1.00 96.62           C  
ATOM   1362  CE2 PHE D  16       2.157   2.543   3.297  1.00 96.62           C  
ATOM   1363  CZ  PHE D  16       1.079   1.802   2.840  1.00 96.62           C  
ATOM   1364  N   ASN D  17       1.795   4.631  -2.215  1.00 96.00           N  
ATOM   1365  CA  ASN D  17       1.132   3.779  -3.197  1.00 96.00           C  
ATOM   1366  C   ASN D  17       2.100   3.320  -4.284  1.00 96.00           C  
ATOM   1367  CB  ASN D  17      -0.061   4.507  -3.821  1.00 96.00           C  
ATOM   1368  O   ASN D  17       2.013   2.186  -4.758  1.00 96.00           O  
ATOM   1369  CG  ASN D  17      -1.294   4.469  -2.939  1.00 96.00           C  
ATOM   1370  ND2 ASN D  17      -1.575   5.578  -2.266  1.00 96.00           N  
ATOM   1371  OD1 ASN D  17      -1.987   3.451  -2.864  1.00 96.00           O  
ATOM   1372  N   SER D  18       3.078   4.159  -4.600  1.00 96.03           N  
ATOM   1373  CA  SER D  18       4.096   3.762  -5.567  1.00 96.03           C  
ATOM   1374  C   SER D  18       4.947   2.614  -5.035  1.00 96.03           C  
ATOM   1375  CB  SER D  18       4.992   4.950  -5.921  1.00 96.03           C  
ATOM   1376  O   SER D  18       5.258   1.673  -5.768  1.00 96.03           O  
ATOM   1377  OG  SER D  18       4.272   5.918  -6.666  1.00 96.03           O  
ATOM   1378  N   LEU D  19       5.331   2.702  -3.789  1.00 96.29           N  
ATOM   1379  CA  LEU D  19       6.124   1.641  -3.179  1.00 96.29           C  
ATOM   1380  C   LEU D  19       5.311   0.358  -3.053  1.00 96.29           C  
ATOM   1381  CB  LEU D  19       6.632   2.075  -1.802  1.00 96.29           C  
ATOM   1382  O   LEU D  19       5.846  -0.741  -3.219  1.00 96.29           O  
ATOM   1383  CG  LEU D  19       7.823   3.035  -1.789  1.00 96.29           C  
ATOM   1384  CD1 LEU D  19       8.037   3.596  -0.387  1.00 96.29           C  
ATOM   1385  CD2 LEU D  19       9.081   2.332  -2.287  1.00 96.29           C  
ATOM   1386  N   LEU D  20       4.030   0.545  -2.742  1.00 96.04           N  
ATOM   1387  CA  LEU D  20       3.151  -0.615  -2.645  1.00 96.04           C  
ATOM   1388  C   LEU D  20       3.069  -1.349  -3.979  1.00 96.04           C  
ATOM   1389  CB  LEU D  20       1.750  -0.189  -2.197  1.00 96.04           C  
ATOM   1390  O   LEU D  20       3.091  -2.581  -4.017  1.00 96.04           O  
ATOM   1391  CG  LEU D  20       0.771  -1.318  -1.871  1.00 96.04           C  
ATOM   1392  CD1 LEU D  20       1.347  -2.224  -0.788  1.00 96.04           C  
ATOM   1393  CD2 LEU D  20      -0.576  -0.749  -1.438  1.00 96.04           C  
ATOM   1394  N   VAL D  21       2.970  -0.547  -5.069  1.00 95.76           N  
ATOM   1395  CA  VAL D  21       2.933  -1.130  -6.407  1.00 95.76           C  
ATOM   1396  C   VAL D  21       4.222  -1.905  -6.668  1.00 95.76           C  
ATOM   1397  CB  VAL D  21       2.732  -0.048  -7.492  1.00 95.76           C  
ATOM   1398  O   VAL D  21       4.188  -3.020  -7.195  1.00 95.76           O  
ATOM   1399  CG1 VAL D  21       2.971  -0.629  -8.884  1.00 95.76           C  
ATOM   1400  CG2 VAL D  21       1.331   0.552  -7.393  1.00 95.76           C  
ATOM   1401  N   LYS D  22       5.392  -1.376  -6.311  1.00 95.17           N  
ATOM   1402  CA  LYS D  22       6.674  -2.055  -6.476  1.00 95.17           C  
ATOM   1403  C   LYS D  22       6.711  -3.360  -5.685  1.00 95.17           C  
ATOM   1404  CB  LYS D  22       7.824  -1.145  -6.040  1.00 95.17           C  
ATOM   1405  O   LYS D  22       7.203  -4.377  -6.177  1.00 95.17           O  
ATOM   1406  CG  LYS D  22       8.115  -0.009  -7.009  1.00 95.17           C  
ATOM   1407  CD  LYS D  22       9.283   0.845  -6.534  1.00 95.17           C  
ATOM   1408  CE  LYS D  22       9.502   2.049  -7.441  1.00 95.17           C  
ATOM   1409  NZ  LYS D  22      10.594   2.933  -6.935  1.00 95.17           N  
ATOM   1410  N   HIS D  23       6.196  -3.341  -4.467  1.00 95.18           N  
ATOM   1411  CA  HIS D  23       6.153  -4.539  -3.636  1.00 95.18           C  
ATOM   1412  C   HIS D  23       5.282  -5.618  -4.270  1.00 95.18           C  
ATOM   1413  CB  HIS D  23       5.636  -4.202  -2.236  1.00 95.18           C  
ATOM   1414  O   HIS D  23       5.657  -6.793  -4.287  1.00 95.18           O  
ATOM   1415  CG  HIS D  23       5.629  -5.370  -1.302  1.00 95.18           C  
ATOM   1416  CD2 HIS D  23       6.642  -6.004  -0.665  1.00 95.18           C  
ATOM   1417  ND1 HIS D  23       4.472  -6.020  -0.932  1.00 95.18           N  
ATOM   1418  CE1 HIS D  23       4.775  -7.007  -0.105  1.00 95.18           C  
ATOM   1419  NE2 HIS D  23       6.084  -7.019   0.074  1.00 95.18           N  
ATOM   1420  N   LEU D  24       4.148  -5.255  -4.783  1.00 94.38           N  
ATOM   1421  CA  LEU D  24       3.241  -6.198  -5.429  1.00 94.38           C  
ATOM   1422  C   LEU D  24       3.908  -6.855  -6.633  1.00 94.38           C  
ATOM   1423  CB  LEU D  24       1.955  -5.492  -5.865  1.00 94.38           C  
ATOM   1424  O   LEU D  24       3.765  -8.061  -6.846  1.00 94.38           O  
ATOM   1425  CG  LEU D  24       0.944  -5.181  -4.760  1.00 94.38           C  
ATOM   1426  CD1 LEU D  24      -0.168  -4.285  -5.296  1.00 94.38           C  
ATOM   1427  CD2 LEU D  24       0.368  -6.470  -4.184  1.00 94.38           C  
ATOM   1428  N   LYS D  25       4.669  -6.057  -7.375  1.00 94.35           N  
ATOM   1429  CA  LYS D  25       5.370  -6.597  -8.536  1.00 94.35           C  
ATOM   1430  C   LYS D  25       6.417  -7.626  -8.117  1.00 94.35           C  
ATOM   1431  CB  LYS D  25       6.031  -5.473  -9.335  1.00 94.35           C  
ATOM   1432  O   LYS D  25       6.630  -8.621  -8.812  1.00 94.35           O  
ATOM   1433  CG  LYS D  25       5.051  -4.616 -10.124  1.00 94.35           C  
ATOM   1434  CD  LYS D  25       5.771  -3.543 -10.930  1.00 94.35           C  
ATOM   1435  CE  LYS D  25       4.799  -2.731 -11.776  1.00 94.35           C  
ATOM   1436  NZ  LYS D  25       5.490  -1.631 -12.512  1.00 94.35           N  
ATOM   1437  N   LEU D  26       7.009  -7.401  -6.984  1.00 93.34           N  
ATOM   1438  CA  LEU D  26       7.996  -8.341  -6.466  1.00 93.34           C  
ATOM   1439  C   LEU D  26       7.339  -9.662  -6.078  1.00 93.34           C  
ATOM   1440  CB  LEU D  26       8.722  -7.745  -5.257  1.00 93.34           C  
ATOM   1441  O   LEU D  26       7.886 -10.734  -6.345  1.00 93.34           O  
ATOM   1442  CG  LEU D  26       9.780  -6.682  -5.558  1.00 93.34           C  
ATOM   1443  CD1 LEU D  26      10.307  -6.077  -4.261  1.00 93.34           C  
ATOM   1444  CD2 LEU D  26      10.919  -7.278  -6.378  1.00 93.34           C  
ATOM   1445  N   ILE D  27       6.143  -9.577  -5.439  1.00 91.93           N  
ATOM   1446  CA  ILE D  27       5.407 -10.770  -5.036  1.00 91.93           C  
ATOM   1447  C   ILE D  27       5.024 -11.582  -6.271  1.00 91.93           C  
ATOM   1448  CB  ILE D  27       4.146 -10.407  -4.220  1.00 91.93           C  
ATOM   1449  O   ILE D  27       5.161 -12.807  -6.283  1.00 91.93           O  
ATOM   1450  CG1 ILE D  27       4.540  -9.827  -2.857  1.00 91.93           C  
ATOM   1451  CG2 ILE D  27       3.240 -11.631  -4.054  1.00 91.93           C  
ATOM   1452  CD1 ILE D  27       3.366  -9.286  -2.052  1.00 91.93           C  
ATOM   1453  N   ILE D  28       4.581 -10.843  -7.317  1.00 92.77           N  
ATOM   1454  CA  ILE D  28       4.182 -11.510  -8.551  1.00 92.77           C  
ATOM   1455  C   ILE D  28       5.388 -12.214  -9.170  1.00 92.77           C  
ATOM   1456  CB  ILE D  28       3.568 -10.514  -9.560  1.00 92.77           C  
ATOM   1457  O   ILE D  28       5.283 -13.355  -9.624  1.00 92.77           O  
ATOM   1458  CG1 ILE D  28       2.211 -10.011  -9.054  1.00 92.77           C  
ATOM   1459  CG2 ILE D  28       3.433 -11.159 -10.942  1.00 92.77           C  
ATOM   1460  CD1 ILE D  28       1.622  -8.878  -9.883  1.00 92.77           C  
ATOM   1461  N   ARG D  29       6.533 -11.587  -9.131  1.00 91.98           N  
ATOM   1462  CA  ARG D  29       7.759 -12.178  -9.656  1.00 91.98           C  
ATOM   1463  C   ARG D  29       8.168 -13.403  -8.845  1.00 91.98           C  
ATOM   1464  CB  ARG D  29       8.893 -11.150  -9.660  1.00 91.98           C  
ATOM   1465  O   ARG D  29       8.611 -14.406  -9.407  1.00 91.98           O  
ATOM   1466  CG  ARG D  29      10.162 -11.635 -10.343  1.00 91.98           C  
ATOM   1467  CD  ARG D  29      11.181 -10.515 -10.501  1.00 91.98           C  
ATOM   1468  NE  ARG D  29      12.442 -11.008 -11.046  1.00 91.98           N  
ATOM   1469  NH1 ARG D  29      13.476  -8.942 -11.072  1.00 91.98           N  
ATOM   1470  NH2 ARG D  29      14.602 -10.801 -11.800  1.00 91.98           N  
ATOM   1471  CZ  ARG D  29      13.504 -10.249 -11.305  1.00 91.98           C  
ATOM   1472  N   PHE D  30       8.011 -13.334  -7.526  1.00 90.69           N  
ATOM   1473  CA  PHE D  30       8.335 -14.456  -6.653  1.00 90.69           C  
ATOM   1474  C   PHE D  30       7.477 -15.670  -6.990  1.00 90.69           C  
ATOM   1475  CB  PHE D  30       8.143 -14.069  -5.183  1.00 90.69           C  
ATOM   1476  O   PHE D  30       7.980 -16.793  -7.055  1.00 90.69           O  
ATOM   1477  CG  PHE D  30       8.540 -15.149  -4.214  1.00 90.69           C  
ATOM   1478  CD1 PHE D  30       7.589 -16.014  -3.688  1.00 90.69           C  
ATOM   1479  CD2 PHE D  30       9.866 -15.298  -3.828  1.00 90.69           C  
ATOM   1480  CE1 PHE D  30       7.954 -17.015  -2.790  1.00 90.69           C  
ATOM   1481  CE2 PHE D  30      10.238 -16.296  -2.931  1.00 90.69           C  
ATOM   1482  CZ  PHE D  30       9.281 -17.152  -2.413  1.00 90.69           C  
ATOM   1483  N   ILE D  31       6.212 -15.395  -7.188  1.00 88.69           N  
ATOM   1484  CA  ILE D  31       5.274 -16.462  -7.518  1.00 88.69           C  
ATOM   1485  C   ILE D  31       5.669 -17.103  -8.847  1.00 88.69           C  
ATOM   1486  CB  ILE D  31       3.822 -15.937  -7.587  1.00 88.69           C  
ATOM   1487  O   ILE D  31       5.637 -18.328  -8.986  1.00 88.69           O  
ATOM   1488  CG1 ILE D  31       3.348 -15.495  -6.197  1.00 88.69           C  
ATOM   1489  CG2 ILE D  31       2.890 -17.002  -8.171  1.00 88.69           C  
ATOM   1490  CD1 ILE D  31       2.026 -14.740  -6.206  1.00 88.69           C  
ATOM   1491  N   GLU D  32       6.128 -16.343  -9.838  1.00 89.58           N  
ATOM   1492  CA  GLU D  32       6.515 -16.830 -11.158  1.00 89.58           C  
ATOM   1493  C   GLU D  32       7.793 -17.662 -11.087  1.00 89.58           C  
ATOM   1494  CB  GLU D  32       6.702 -15.661 -12.129  1.00 89.58           C  
ATOM   1495  O   GLU D  32       7.921 -18.673 -11.780  1.00 89.58           O  
ATOM   1496  CG  GLU D  32       5.400 -14.993 -12.545  1.00 89.58           C  
ATOM   1497  CD  GLU D  32       5.608 -13.760 -13.411  1.00 89.58           C  
ATOM   1498  OE1 GLU D  32       4.619 -13.245 -13.981  1.00 89.58           O  
ATOM   1499  OE2 GLU D  32       6.769 -13.307 -13.521  1.00 89.58           O  
ATOM   1500  N   LEU D  33       8.726 -17.218 -10.183  1.00 88.18           N  
ATOM   1501  CA  LEU D  33       9.995 -17.922 -10.036  1.00 88.18           C  
ATOM   1502  C   LEU D  33       9.787 -19.289  -9.394  1.00 88.18           C  
ATOM   1503  CB  LEU D  33      10.974 -17.095  -9.199  1.00 88.18           C  
ATOM   1504  O   LEU D  33      10.438 -20.265  -9.775  1.00 88.18           O  
ATOM   1505  CG  LEU D  33      11.574 -15.863  -9.877  1.00 88.18           C  
ATOM   1506  CD1 LEU D  33      12.373 -15.040  -8.872  1.00 88.18           C  
ATOM   1507  CD2 LEU D  33      12.449 -16.274 -11.056  1.00 88.18           C  
ATOM   1508  N   GLU D  34       8.998 -19.371  -8.410  1.00 85.41           N  
ATOM   1509  CA  GLU D  34       8.739 -20.635  -7.727  1.00 85.41           C  
ATOM   1510  C   GLU D  34       8.125 -21.660  -8.676  1.00 85.41           C  
ATOM   1511  CB  GLU D  34       7.819 -20.417  -6.523  1.00 85.41           C  
ATOM   1512  O   GLU D  34       8.443 -22.849  -8.604  1.00 85.41           O  
ATOM   1513  CG  GLU D  34       8.525 -19.834  -5.307  1.00 85.41           C  
ATOM   1514  CD  GLU D  34       9.370 -20.852  -4.558  1.00 85.41           C  
ATOM   1515  OE1 GLU D  34      10.537 -20.546  -4.227  1.00 85.41           O  
ATOM   1516  OE2 GLU D  34       8.860 -21.966  -4.302  1.00 85.41           O  
ATOM   1517  N   GLU D  35       7.491 -21.144  -9.655  1.00 84.10           N  
ATOM   1518  CA  GLU D  35       6.848 -22.037 -10.614  1.00 84.10           C  
ATOM   1519  C   GLU D  35       7.847 -22.549 -11.648  1.00 84.10           C  
ATOM   1520  CB  GLU D  35       5.685 -21.328 -11.313  1.00 84.10           C  
ATOM   1521  O   GLU D  35       7.706 -23.662 -12.158  1.00 84.10           O  
ATOM   1522  CG  GLU D  35       4.453 -21.157 -10.435  1.00 84.10           C  
ATOM   1523  CD  GLU D  35       3.281 -20.518 -11.164  1.00 84.10           C  
ATOM   1524  OE1 GLU D  35       2.158 -20.505 -10.611  1.00 84.10           O  
ATOM   1525  OE2 GLU D  35       3.488 -20.029 -12.296  1.00 84.10           O  
ATOM   1526  N   ASN D  36       8.909 -21.838 -11.855  1.00 81.35           N  
ATOM   1527  CA  ASN D  36       9.864 -22.213 -12.891  1.00 81.35           C  
ATOM   1528  C   ASN D  36      11.154 -22.765 -12.292  1.00 81.35           C  
ATOM   1529  CB  ASN D  36      10.168 -21.019 -13.799  1.00 81.35           C  
ATOM   1530  O   ASN D  36      12.144 -22.952 -13.002  1.00 81.35           O  
ATOM   1531  CG  ASN D  36       8.979 -20.611 -14.646  1.00 81.35           C  
ATOM   1532  ND2 ASN D  36       8.890 -19.325 -14.964  1.00 81.35           N  
ATOM   1533  OD1 ASN D  36       8.147 -21.446 -15.012  1.00 81.35           O  
ATOM   1534  N   ASN D  37      11.211 -22.769 -11.121  1.00 72.97           N  
ATOM   1535  CA  ASN D  37      12.366 -23.322 -10.422  1.00 72.97           C  
ATOM   1536  C   ASN D  37      13.621 -22.490 -10.668  1.00 72.97           C  
ATOM   1537  CB  ASN D  37      12.602 -24.775 -10.839  1.00 72.97           C  
ATOM   1538  O   ASN D  37      14.671 -23.031 -11.021  1.00 72.97           O  
ATOM   1539  CG  ASN D  37      11.609 -25.732 -10.208  1.00 72.97           C  
ATOM   1540  ND2 ASN D  37      11.355 -26.849 -10.878  1.00 72.97           N  
ATOM   1541  OD1 ASN D  37      11.074 -25.468  -9.128  1.00 72.97           O  
ATOM   1542  N   SER D  38      13.305 -21.604 -10.471  1.00 72.44           N  
ATOM   1543  CA  SER D  38      14.421 -20.686 -10.679  1.00 72.44           C  
ATOM   1544  C   SER D  38      15.510 -20.894  -9.632  1.00 72.44           C  
ATOM   1545  CB  SER D  38      13.936 -19.236 -10.642  1.00 72.44           C  
ATOM   1546  O   SER D  38      15.287 -21.562  -8.620  1.00 72.44           O  
ATOM   1547  OG  SER D  38      13.189 -18.986  -9.464  1.00 72.44           O  
ATOM   1548  N   SER D  39      16.147 -20.091  -9.555  1.00 77.90           N  
ATOM   1549  CA  SER D  39      17.390 -20.170  -8.794  1.00 77.90           C  
ATOM   1550  C   SER D  39      17.233 -19.543  -7.413  1.00 77.90           C  
ATOM   1551  CB  SER D  39      18.526 -19.480  -9.550  1.00 77.90           C  
ATOM   1552  O   SER D  39      16.447 -18.611  -7.234  1.00 77.90           O  
ATOM   1553  OG  SER D  39      18.383 -18.071  -9.497  1.00 77.90           O  
ATOM   1554  N   LYS D  40      17.849 -19.905  -6.566  1.00 85.46           N  
ATOM   1555  CA  LYS D  40      17.931 -19.416  -5.193  1.00 85.46           C  
ATOM   1556  C   LYS D  40      18.474 -17.990  -5.149  1.00 85.46           C  
ATOM   1557  CB  LYS D  40      18.808 -20.338  -4.346  1.00 85.46           C  
ATOM   1558  O   LYS D  40      18.060 -17.188  -4.310  1.00 85.46           O  
ATOM   1559  CG  LYS D  40      18.115 -21.618  -3.905  1.00 85.46           C  
ATOM   1560  CD  LYS D  40      18.938 -22.370  -2.867  1.00 85.46           C  
ATOM   1561  CE  LYS D  40      18.264 -23.672  -2.453  1.00 85.46           C  
ATOM   1562  NZ  LYS D  40      19.078 -24.423  -1.451  1.00 85.46           N  
ATOM   1563  N   GLU D  41      19.265 -17.691  -6.090  1.00 90.38           N  
ATOM   1564  CA  GLU D  41      19.850 -16.354  -6.146  1.00 90.38           C  
ATOM   1565  C   GLU D  41      18.790 -15.301  -6.457  1.00 90.38           C  
ATOM   1566  CB  GLU D  41      20.967 -16.300  -7.191  1.00 90.38           C  
ATOM   1567  O   GLU D  41      18.772 -14.232  -5.843  1.00 90.38           O  
ATOM   1568  CG  GLU D  41      21.840 -15.057  -7.094  1.00 90.38           C  
ATOM   1569  CD  GLU D  41      23.049 -15.099  -8.015  1.00 90.38           C  
ATOM   1570  OE1 GLU D  41      23.859 -14.145  -7.998  1.00 90.38           O  
ATOM   1571  OE2 GLU D  41      23.187 -16.094  -8.761  1.00 90.38           O  
ATOM   1572  N   SER D  42      17.955 -15.628  -7.297  1.00 90.41           N  
ATOM   1573  CA  SER D  42      16.877 -14.716  -7.666  1.00 90.41           C  
ATOM   1574  C   SER D  42      15.909 -14.507  -6.506  1.00 90.41           C  
ATOM   1575  CB  SER D  42      16.119 -15.247  -8.884  1.00 90.41           C  
ATOM   1576  O   SER D  42      15.450 -13.388  -6.268  1.00 90.41           O  
ATOM   1577  OG  SER D  42      16.961 -15.286 -10.023  1.00 90.41           O  
ATOM   1578  N   GLU D  43      15.744 -15.554  -5.768  1.00 89.71           N  
ATOM   1579  CA  GLU D  43      14.868 -15.461  -4.604  1.00 89.71           C  
ATOM   1580  C   GLU D  43      15.475 -14.568  -3.526  1.00 89.71           C  
ATOM   1581  CB  GLU D  43      14.583 -16.853  -4.034  1.00 89.71           C  
ATOM   1582  O   GLU D  43      14.773 -13.763  -2.912  1.00 89.71           O  
ATOM   1583  CG  GLU D  43      13.616 -17.675  -4.875  1.00 89.71           C  
ATOM   1584  CD  GLU D  43      13.343 -19.055  -4.297  1.00 89.71           C  
ATOM   1585  OE1 GLU D  43      12.629 -19.854  -4.945  1.00 89.71           O  
ATOM   1586  OE2 GLU D  43      13.847 -19.340  -3.188  1.00 89.71           O  
ATOM   1587  N   LYS D  44      16.731 -14.728  -3.332  1.00 91.09           N  
ATOM   1588  CA  LYS D  44      17.433 -13.906  -2.352  1.00 91.09           C  
ATOM   1589  C   LYS D  44      17.381 -12.429  -2.735  1.00 91.09           C  
ATOM   1590  CB  LYS D  44      18.887 -14.360  -2.212  1.00 91.09           C  
ATOM   1591  O   LYS D  44      17.203 -11.565  -1.874  1.00 91.09           O  
ATOM   1592  CG  LYS D  44      19.638 -13.690  -1.070  1.00 91.09           C  
ATOM   1593  CD  LYS D  44      21.064 -14.214  -0.956  1.00 91.09           C  
ATOM   1594  CE  LYS D  44      21.851 -13.464   0.110  1.00 91.09           C  
ATOM   1595  NZ  LYS D  44      23.259 -13.955   0.206  1.00 91.09           N  
ATOM   1596  N   GLU D  45      17.500 -12.166  -4.003  1.00 92.72           N  
ATOM   1597  CA  GLU D  45      17.443 -10.790  -4.487  1.00 92.72           C  
ATOM   1598  C   GLU D  45      16.071 -10.172  -4.231  1.00 92.72           C  
ATOM   1599  CB  GLU D  45      17.777 -10.730  -5.979  1.00 92.72           C  
ATOM   1600  O   GLU D  45      15.974  -9.017  -3.810  1.00 92.72           O  
ATOM   1601  CG  GLU D  45      19.256 -10.915  -6.286  1.00 92.72           C  
ATOM   1602  CD  GLU D  45      19.562 -10.939  -7.776  1.00 92.72           C  
ATOM   1603  OE1 GLU D  45      20.747 -11.084  -8.150  1.00 92.72           O  
ATOM   1604  OE2 GLU D  45      18.607 -10.809  -8.575  1.00 92.72           O  
ATOM   1605  N   ILE D  46      15.064 -10.910  -4.400  1.00 91.38           N  
ATOM   1606  CA  ILE D  46      13.694 -10.452  -4.195  1.00 91.38           C  
ATOM   1607  C   ILE D  46      13.463 -10.161  -2.714  1.00 91.38           C  
ATOM   1608  CB  ILE D  46      12.669 -11.491  -4.703  1.00 91.38           C  
ATOM   1609  O   ILE D  46      12.861  -9.145  -2.361  1.00 91.38           O  
ATOM   1610  CG1 ILE D  46      12.668 -11.535  -6.236  1.00 91.38           C  
ATOM   1611  CG2 ILE D  46      11.270 -11.177  -4.164  1.00 91.38           C  
ATOM   1612  CD1 ILE D  46      11.783 -12.625  -6.823  1.00 91.38           C  
ATOM   1613  N   LEU D  47      13.966 -11.081  -1.908  1.00 91.65           N  
ATOM   1614  CA  LEU D  47      13.795 -10.912  -0.469  1.00 91.65           C  
ATOM   1615  C   LEU D  47      14.509  -9.657   0.020  1.00 91.65           C  
ATOM   1616  CB  LEU D  47      14.322 -12.138   0.281  1.00 91.65           C  
ATOM   1617  O   LEU D  47      13.982  -8.926   0.862  1.00 91.65           O  
ATOM   1618  CG  LEU D  47      13.331 -13.285   0.488  1.00 91.65           C  
ATOM   1619  CD1 LEU D  47      14.076 -14.604   0.663  1.00 91.65           C  
ATOM   1620  CD2 LEU D  47      12.435 -13.007   1.690  1.00 91.65           C  
ATOM   1621  N   GLU D  48      15.736  -9.360  -0.510  1.00 94.03           N  
ATOM   1622  CA  GLU D  48      16.487  -8.171  -0.117  1.00 94.03           C  
ATOM   1623  C   GLU D  48      15.772  -6.896  -0.558  1.00 94.03           C  
ATOM   1624  CB  GLU D  48      17.901  -8.210  -0.703  1.00 94.03           C  
ATOM   1625  O   GLU D  48      15.691  -5.929   0.203  1.00 94.03           O  
ATOM   1626  CG  GLU D  48      18.831  -9.186   0.003  1.00 94.03           C  
ATOM   1627  CD  GLU D  48      20.188  -9.314  -0.671  1.00 94.03           C  
ATOM   1628  OE1 GLU D  48      21.052 -10.062  -0.159  1.00 94.03           O  
ATOM   1629  OE2 GLU D  48      20.390  -8.661  -1.719  1.00 94.03           O  
ATOM   1630  N   GLU D  49      15.258  -6.892  -1.766  1.00 94.25           N  
ATOM   1631  CA  GLU D  49      14.511  -5.739  -2.259  1.00 94.25           C  
ATOM   1632  C   GLU D  49      13.232  -5.524  -1.454  1.00 94.25           C  
ATOM   1633  CB  GLU D  49      14.175  -5.911  -3.743  1.00 94.25           C  
ATOM   1634  O   GLU D  49      12.866  -4.386  -1.154  1.00 94.25           O  
ATOM   1635  CG  GLU D  49      13.541  -4.681  -4.377  1.00 94.25           C  
ATOM   1636  CD  GLU D  49      13.468  -4.758  -5.893  1.00 94.25           C  
ATOM   1637  OE1 GLU D  49      12.941  -3.813  -6.524  1.00 94.25           O  
ATOM   1638  OE2 GLU D  49      13.940  -5.771  -6.455  1.00 94.25           O  
ATOM   1639  N   SER D  50      12.582  -6.595  -1.140  1.00 93.28           N  
ATOM   1640  CA  SER D  50      11.379  -6.508  -0.320  1.00 93.28           C  
ATOM   1641  C   SER D  50      11.680  -5.887   1.040  1.00 93.28           C  
ATOM   1642  CB  SER D  50      10.757  -7.892  -0.131  1.00 93.28           C  
ATOM   1643  O   SER D  50      10.891  -5.090   1.553  1.00 93.28           O  
ATOM   1644  OG  SER D  50       9.627  -7.824   0.723  1.00 93.28           O  
ATOM   1645  N   LYS D  51      12.799  -6.263   1.648  1.00 94.80           N  
ATOM   1646  CA  LYS D  51      13.212  -5.700   2.930  1.00 94.80           C  
ATOM   1647  C   LYS D  51      13.406  -4.189   2.830  1.00 94.80           C  
ATOM   1648  CB  LYS D  51      14.502  -6.362   3.418  1.00 94.80           C  
ATOM   1649  O   LYS D  51      13.005  -3.446   3.728  1.00 94.80           O  
ATOM   1650  CG  LYS D  51      14.934  -5.926   4.810  1.00 94.80           C  
ATOM   1651  CD  LYS D  51      16.218  -6.622   5.241  1.00 94.80           C  
ATOM   1652  CE  LYS D  51      16.707  -6.112   6.589  1.00 94.80           C  
ATOM   1653  NZ  LYS D  51      17.979  -6.774   7.005  1.00 94.80           N  
ATOM   1654  N   ARG D  52      13.967  -3.686   1.745  1.00 95.29           N  
ATOM   1655  CA  ARG D  52      14.192  -2.259   1.538  1.00 95.29           C  
ATOM   1656  C   ARG D  52      12.871  -1.512   1.387  1.00 95.29           C  
ATOM   1657  CB  ARG D  52      15.069  -2.026   0.306  1.00 95.29           C  
ATOM   1658  O   ARG D  52      12.714  -0.406   1.908  1.00 95.29           O  
ATOM   1659  CG  ARG D  52      16.522  -2.429   0.500  1.00 95.29           C  
ATOM   1660  CD  ARG D  52      17.374  -2.067  -0.709  1.00 95.29           C  
ATOM   1661  NE  ARG D  52      18.662  -2.754  -0.686  1.00 95.29           N  
ATOM   1662  NH1 ARG D  52      19.248  -2.165  -2.842  1.00 95.29           N  
ATOM   1663  NH2 ARG D  52      20.667  -3.441  -1.572  1.00 95.29           N  
ATOM   1664  CZ  ARG D  52      19.523  -2.785  -1.700  1.00 95.29           C  
ATOM   1665  N   ILE D  53      11.966  -2.082   0.670  1.00 95.45           N  
ATOM   1666  CA  ILE D  53      10.653  -1.482   0.462  1.00 95.45           C  
ATOM   1667  C   ILE D  53       9.926  -1.355   1.799  1.00 95.45           C  
ATOM   1668  CB  ILE D  53       9.806  -2.306  -0.533  1.00 95.45           C  
ATOM   1669  O   ILE D  53       9.324  -0.318   2.089  1.00 95.45           O  
ATOM   1670  CG1 ILE D  53      10.365  -2.166  -1.954  1.00 95.45           C  
ATOM   1671  CG2 ILE D  53       8.337  -1.875  -0.478  1.00 95.45           C  
ATOM   1672  CD1 ILE D  53       9.674  -3.053  -2.981  1.00 95.45           C  
ATOM   1673  N   VAL D  54      10.015  -2.402   2.669  1.00 95.76           N  
ATOM   1674  CA  VAL D  54       9.354  -2.400   3.970  1.00 95.76           C  
ATOM   1675  C   VAL D  54       9.902  -1.260   4.826  1.00 95.76           C  
ATOM   1676  CB  VAL D  54       9.535  -3.750   4.701  1.00 95.76           C  
ATOM   1677  O   VAL D  54       9.139  -0.549   5.484  1.00 95.76           O  
ATOM   1678  CG1 VAL D  54       9.074  -3.643   6.153  1.00 95.76           C  
ATOM   1679  CG2 VAL D  54       8.773  -4.856   3.974  1.00 95.76           C  
ATOM   1680  N   GLU D  55      11.223  -1.019   4.816  1.00 96.47           N  
ATOM   1681  CA  GLU D  55      11.847   0.047   5.593  1.00 96.47           C  
ATOM   1682  C   GLU D  55      11.361   1.420   5.137  1.00 96.47           C  
ATOM   1683  CB  GLU D  55      13.372  -0.032   5.488  1.00 96.47           C  
ATOM   1684  O   GLU D  55      11.080   2.291   5.963  1.00 96.47           O  
ATOM   1685  CG  GLU D  55      13.982  -1.197   6.253  1.00 96.47           C  
ATOM   1686  CD  GLU D  55      15.469  -1.374   5.991  1.00 96.47           C  
ATOM   1687  OE1 GLU D  55      16.092  -2.268   6.609  1.00 96.47           O  
ATOM   1688  OE2 GLU D  55      16.017  -0.613   5.163  1.00 96.47           O  
ATOM   1689  N   ARG D  56      11.231   1.620   3.854  1.00 96.90           N  
ATOM   1690  CA  ARG D  56      10.757   2.889   3.311  1.00 96.90           C  
ATOM   1691  C   ARG D  56       9.284   3.109   3.638  1.00 96.90           C  
ATOM   1692  CB  ARG D  56      10.970   2.939   1.796  1.00 96.90           C  
ATOM   1693  O   ARG D  56       8.874   4.225   3.963  1.00 96.90           O  
ATOM   1694  CG  ARG D  56      12.425   3.100   1.384  1.00 96.90           C  
ATOM   1695  CD  ARG D  56      12.588   3.081  -0.129  1.00 96.90           C  
ATOM   1696  NE  ARG D  56      13.994   3.134  -0.521  1.00 96.90           N  
ATOM   1697  NH1 ARG D  56      13.580   3.012  -2.790  1.00 96.90           N  
ATOM   1698  NH2 ARG D  56      15.734   3.155  -2.019  1.00 96.90           N  
ATOM   1699  CZ  ARG D  56      14.433   3.100  -1.776  1.00 96.90           C  
ATOM   1700  N   LEU D  57       8.512   2.033   3.569  1.00 96.95           N  
ATOM   1701  CA  LEU D  57       7.101   2.138   3.923  1.00 96.95           C  
ATOM   1702  C   LEU D  57       6.935   2.530   5.387  1.00 96.95           C  
ATOM   1703  CB  LEU D  57       6.380   0.815   3.652  1.00 96.95           C  
ATOM   1704  O   LEU D  57       6.064   3.336   5.724  1.00 96.95           O  
ATOM   1705  CG  LEU D  57       6.091   0.487   2.186  1.00 96.95           C  
ATOM   1706  CD1 LEU D  57       5.547  -0.932   2.057  1.00 96.95           C  
ATOM   1707  CD2 LEU D  57       5.112   1.497   1.596  1.00 96.95           C  
ATOM   1708  N   GLU D  58       7.801   1.999   6.240  1.00 97.33           N  
ATOM   1709  CA  GLU D  58       7.750   2.317   7.664  1.00 97.33           C  
ATOM   1710  C   GLU D  58       8.006   3.802   7.907  1.00 97.33           C  
ATOM   1711  CB  GLU D  58       8.765   1.474   8.440  1.00 97.33           C  
ATOM   1712  O   GLU D  58       7.328   4.428   8.725  1.00 97.33           O  
ATOM   1713  CG  GLU D  58       8.328   0.034   8.661  1.00 97.33           C  
ATOM   1714  CD  GLU D  58       9.391  -0.820   9.334  1.00 97.33           C  
ATOM   1715  OE1 GLU D  58       9.053  -1.900   9.869  1.00 97.33           O  
ATOM   1716  OE2 GLU D  58      10.571  -0.404   9.329  1.00 97.33           O  
ATOM   1717  N   GLU D  59       8.947   4.326   7.176  1.00 97.06           N  
ATOM   1718  CA  GLU D  59       9.273   5.743   7.310  1.00 97.06           C  
ATOM   1719  C   GLU D  59       8.112   6.622   6.855  1.00 97.06           C  
ATOM   1720  CB  GLU D  59      10.534   6.082   6.512  1.00 97.06           C  
ATOM   1721  O   GLU D  59       7.770   7.602   7.520  1.00 97.06           O  
ATOM   1722  CG  GLU D  59      11.002   7.520   6.684  1.00 97.06           C  
ATOM   1723  CD  GLU D  59      12.268   7.837   5.903  1.00 97.06           C  
ATOM   1724  OE1 GLU D  59      12.726   9.001   5.937  1.00 97.06           O  
ATOM   1725  OE2 GLU D  59      12.804   6.913   5.251  1.00 97.06           O  
ATOM   1726  N   ILE D  60       7.522   6.283   5.718  1.00 96.91           N  
ATOM   1727  CA  ILE D  60       6.420   7.057   5.156  1.00 96.91           C  
ATOM   1728  C   ILE D  60       5.220   7.005   6.099  1.00 96.91           C  
ATOM   1729  CB  ILE D  60       6.023   6.539   3.755  1.00 96.91           C  
ATOM   1730  O   ILE D  60       4.569   8.024   6.341  1.00 96.91           O  
ATOM   1731  CG1 ILE D  60       7.129   6.847   2.739  1.00 96.91           C  
ATOM   1732  CG2 ILE D  60       4.688   7.147   3.313  1.00 96.91           C  
ATOM   1733  CD1 ILE D  60       6.884   6.253   1.359  1.00 96.91           C  
ATOM   1734  N   VAL D  61       4.910   5.815   6.692  1.00 97.02           N  
ATOM   1735  CA  VAL D  61       3.773   5.647   7.590  1.00 97.02           C  
ATOM   1736  C   VAL D  61       3.959   6.521   8.829  1.00 97.02           C  
ATOM   1737  CB  VAL D  61       3.588   4.170   8.003  1.00 97.02           C  
ATOM   1738  O   VAL D  61       3.010   7.154   9.298  1.00 97.02           O  
ATOM   1739  CG1 VAL D  61       2.601   4.053   9.163  1.00 97.02           C  
ATOM   1740  CG2 VAL D  61       3.119   3.338   6.812  1.00 97.02           C  
ATOM   1741  N   ARG D  62       5.165   6.654   9.333  1.00 96.94           N  
ATOM   1742  CA  ARG D  62       5.449   7.502  10.487  1.00 96.94           C  
ATOM   1743  C   ARG D  62       5.221   8.972  10.155  1.00 96.94           C  
ATOM   1744  CB  ARG D  62       6.886   7.290  10.969  1.00 96.94           C  
ATOM   1745  O   ARG D  62       4.652   9.714  10.959  1.00 96.94           O  
ATOM   1746  CG  ARG D  62       7.098   5.985  11.719  1.00 96.94           C  
ATOM   1747  CD  ARG D  62       8.428   5.971  12.461  1.00 96.94           C  
ATOM   1748  NE  ARG D  62       9.560   5.947  11.539  1.00 96.94           N  
ATOM   1749  NH1 ARG D  62      10.026   3.705  11.844  1.00 96.94           N  
ATOM   1750  NH2 ARG D  62      11.301   4.961  10.412  1.00 96.94           N  
ATOM   1751  CZ  ARG D  62      10.293   4.871  11.267  1.00 96.94           C  
ATOM   1752  N   GLU D  63       5.706   9.446   9.007  1.00 96.88           N  
ATOM   1753  CA  GLU D  63       5.536  10.833   8.585  1.00 96.88           C  
ATOM   1754  C   GLU D  63       4.065  11.160   8.344  1.00 96.88           C  
ATOM   1755  CB  GLU D  63       6.352  11.115   7.321  1.00 96.88           C  
ATOM   1756  O   GLU D  63       3.607  12.258   8.665  1.00 96.88           O  
ATOM   1757  CG  GLU D  63       7.856  11.132   7.551  1.00 96.88           C  
ATOM   1758  CD  GLU D  63       8.292  12.153   8.590  1.00 96.88           C  
ATOM   1759  OE1 GLU D  63       9.083  11.799   9.493  1.00 96.88           O  
ATOM   1760  OE2 GLU D  63       7.838  13.316   8.501  1.00 96.88           O  
ATOM   1761  N   LEU D  64       3.269  10.119   7.792  1.00 96.88           N  
ATOM   1762  CA  LEU D  64       1.839  10.319   7.588  1.00 96.88           C  
ATOM   1763  C   LEU D  64       1.120  10.498   8.921  1.00 96.88           C  
ATOM   1764  CB  LEU D  64       1.236   9.137   6.824  1.00 96.88           C  
ATOM   1765  O   LEU D  64       0.203  11.315   9.032  1.00 96.88           O  
ATOM   1766  CG  LEU D  64       1.494   9.101   5.317  1.00 96.88           C  
ATOM   1767  CD1 LEU D  64       1.051   7.763   4.736  1.00 96.88           C  
ATOM   1768  CD2 LEU D  64       0.779  10.255   4.624  1.00 96.88           C  
ATOM   1769  N   GLN D  65       1.564   9.830   9.929  1.00 96.47           N  
ATOM   1770  CA  GLN D  65       0.975   9.940  11.259  1.00 96.47           C  
ATOM   1771  C   GLN D  65       1.203  11.329  11.849  1.00 96.47           C  
ATOM   1772  CB  GLN D  65       1.551   8.873  12.191  1.00 96.47           C  
ATOM   1773  O   GLN D  65       0.297  11.910  12.449  1.00 96.47           O  
ATOM   1774  CG  GLN D  65       1.020   7.471  11.924  1.00 96.47           C  
ATOM   1775  CD  GLN D  65       1.701   6.413  12.772  1.00 96.47           C  
ATOM   1776  NE2 GLN D  65       0.995   5.320  13.036  1.00 96.47           N  
ATOM   1777  OE1 GLN D  65       2.854   6.578  13.186  1.00 96.47           O  
ATOM   1778  N   LYS D  66       2.403  11.832  11.635  1.00 96.34           N  
ATOM   1779  CA  LYS D  66       2.727  13.168  12.127  1.00 96.34           C  
ATOM   1780  C   LYS D  66       1.869  14.229  11.444  1.00 96.34           C  
ATOM   1781  CB  LYS D  66       4.210  13.474  11.911  1.00 96.34           C  
ATOM   1782  O   LYS D  66       1.348  15.131  12.103  1.00 96.34           O  
ATOM   1783  CG  LYS D  66       5.143  12.690  12.822  1.00 96.34           C  
ATOM   1784  CD  LYS D  66       6.602  13.048  12.569  1.00 96.34           C  
ATOM   1785  CE  LYS D  66       7.543  12.170  13.382  1.00 96.34           C  
ATOM   1786  NZ  LYS D  66       8.975  12.436  13.051  1.00 96.34           N  
ATOM   1787  N   LEU D  67       1.681  14.149  10.144  1.00 96.35           N  
ATOM   1788  CA  LEU D  67       0.911  15.123   9.378  1.00 96.35           C  
ATOM   1789  C   LEU D  67      -0.571  15.041   9.728  1.00 96.35           C  
ATOM   1790  CB  LEU D  67       1.105  14.897   7.876  1.00 96.35           C  
ATOM   1791  O   LEU D  67      -1.261  16.062   9.770  1.00 96.35           O  
ATOM   1792  CG  LEU D  67       2.455  15.323   7.296  1.00 96.35           C  
ATOM   1793  CD1 LEU D  67       2.588  14.842   5.854  1.00 96.35           C  
ATOM   1794  CD2 LEU D  67       2.618  16.837   7.377  1.00 96.35           C  
ATOM   1795  N   SER D  68      -1.018  13.779   9.977  1.00 95.83           N  
ATOM   1796  CA  SER D  68      -2.405  13.602  10.396  1.00 95.83           C  
ATOM   1797  C   SER D  68      -2.676  14.304  11.723  1.00 95.83           C  
ATOM   1798  CB  SER D  68      -2.743  12.116  10.518  1.00 95.83           C  
ATOM   1799  O   SER D  68      -3.705  14.963  11.883  1.00 95.83           O  
ATOM   1800  OG  SER D  68      -4.082  11.938  10.949  1.00 95.83           O  
ATOM   1801  N   LYS D  69      -1.755  14.227  12.673  1.00 95.56           N  
ATOM   1802  CA  LYS D  69      -1.889  14.893  13.966  1.00 95.56           C  
ATOM   1803  C   LYS D  69      -1.847  16.410  13.810  1.00 95.56           C  
ATOM   1804  CB  LYS D  69      -0.788  14.433  14.923  1.00 95.56           C  
ATOM   1805  O   LYS D  69      -2.617  17.127  14.453  1.00 95.56           O  
ATOM   1806  CG  LYS D  69      -1.003  13.037  15.489  1.00 95.56           C  
ATOM   1807  CD  LYS D  69       0.104  12.652  16.462  1.00 95.56           C  
ATOM   1808  CE  LYS D  69      -0.043  11.212  16.936  1.00 95.56           C  
ATOM   1809  NZ  LYS D  69       1.081  10.806  17.831  1.00 95.56           N  
ATOM   1810  N   ARG D  70      -0.985  16.891  12.943  1.00 95.30           N  
ATOM   1811  CA  ARG D  70      -0.877  18.324  12.688  1.00 95.30           C  
ATOM   1812  C   ARG D  70      -2.170  18.873  12.093  1.00 95.30           C  
ATOM   1813  CB  ARG D  70       0.296  18.617  11.750  1.00 95.30           C  
ATOM   1814  O   ARG D  70      -2.633  19.946  12.486  1.00 95.30           O  
ATOM   1815  CG  ARG D  70       0.540  20.099  11.513  1.00 95.30           C  
ATOM   1816  CD  ARG D  70       1.824  20.341  10.733  1.00 95.30           C  
ATOM   1817  NE  ARG D  70       1.995  21.753  10.401  1.00 95.30           N  
ATOM   1818  NH1 ARG D  70       3.995  21.461   9.281  1.00 95.30           N  
ATOM   1819  NH2 ARG D  70       3.078  23.553   9.473  1.00 95.30           N  
ATOM   1820  CZ  ARG D  70       3.022  22.252   9.719  1.00 95.30           C  
ATOM   1821  N   LEU D  71      -2.796  18.175  11.102  1.00 94.25           N  
ATOM   1822  CA  LEU D  71      -4.047  18.596  10.480  1.00 94.25           C  
ATOM   1823  C   LEU D  71      -5.170  18.664  11.510  1.00 94.25           C  
ATOM   1824  CB  LEU D  71      -4.433  17.639   9.350  1.00 94.25           C  
ATOM   1825  O   LEU D  71      -5.979  19.594  11.491  1.00 94.25           O  
ATOM   1826  CG  LEU D  71      -3.803  17.914   7.983  1.00 94.25           C  
ATOM   1827  CD1 LEU D  71      -4.005  16.719   7.057  1.00 94.25           C  
ATOM   1828  CD2 LEU D  71      -4.390  19.180   7.368  1.00 94.25           C  
ATOM   1829  N   GLU D  72      -5.161  17.705  12.465  1.00 94.44           N  
ATOM   1830  CA  GLU D  72      -6.167  17.695  13.524  1.00 94.44           C  
ATOM   1831  C   GLU D  72      -6.015  18.905  14.440  1.00 94.44           C  
ATOM   1832  CB  GLU D  72      -6.076  16.403  14.339  1.00 94.44           C  
ATOM   1833  O   GLU D  72      -7.009  19.494  14.871  1.00 94.44           O  
ATOM   1834  CG  GLU D  72      -6.658  15.187  13.632  1.00 94.44           C  
ATOM   1835  CD  GLU D  72      -6.490  13.898  14.419  1.00 94.44           C  
ATOM   1836  OE1 GLU D  72      -6.831  12.815  13.891  1.00 94.44           O  
ATOM   1837  OE2 GLU D  72      -6.013  13.970  15.574  1.00 94.44           O  
ATOM   1838  N   GLU D  73      -4.768  19.306  14.608  1.00 94.31           N  
ATOM   1839  CA  GLU D  73      -4.499  20.457  15.465  1.00 94.31           C  
ATOM   1840  C   GLU D  73      -4.897  21.761  14.781  1.00 94.31           C  
ATOM   1841  CB  GLU D  73      -3.020  20.500  15.859  1.00 94.31           C  
ATOM   1842  O   GLU D  73      -5.478  22.647  15.411  1.00 94.31           O  
ATOM   1843  CG  GLU D  73      -2.613  19.414  16.844  1.00 94.31           C  
ATOM   1844  CD  GLU D  73      -1.116  19.368  17.102  1.00 94.31           C  
ATOM   1845  OE1 GLU D  73      -0.664  18.518  17.903  1.00 94.31           O  
ATOM   1846  OE2 GLU D  73      -0.389  20.189  16.500  1.00 94.31           O  
ATOM   1847  N   ILE D  74      -4.601  21.886  13.464  1.00 92.90           N  
ATOM   1848  CA  ILE D  74      -4.869  23.086  12.679  1.00 92.90           C  
ATOM   1849  C   ILE D  74      -6.377  23.295  12.556  1.00 92.90           C  
ATOM   1850  CB  ILE D  74      -4.224  23.000  11.278  1.00 92.90           C  
ATOM   1851  O   ILE D  74      -6.869  24.415  12.715  1.00 92.90           O  
ATOM   1852  CG1 ILE D  74      -2.696  23.059  11.389  1.00 92.90           C  
ATOM   1853  CG2 ILE D  74      -4.750  24.117  10.372  1.00 92.90           C  
ATOM   1854  CD1 ILE D  74      -1.968  22.738  10.091  1.00 92.90           C  
ATOM   1855  N   ILE D  75      -7.188  22.263  12.229  1.00 88.61           N  
ATOM   1856  CA  ILE D  75      -8.617  22.346  11.948  1.00 88.61           C  
ATOM   1857  C   ILE D  75      -9.402  22.346  13.258  1.00 88.61           C  
ATOM   1858  CB  ILE D  75      -9.084  21.183  11.044  1.00 88.61           C  
ATOM   1859  O   ILE D  75     -10.444  22.998  13.364  1.00 88.61           O  
ATOM   1860  CG1 ILE D  75      -8.410  21.271   9.670  1.00 88.61           C  
ATOM   1861  CG2 ILE D  75     -10.609  21.184  10.907  1.00 88.61           C  
ATOM   1862  CD1 ILE D  75      -8.666  20.066   8.776  1.00 88.61           C  
ATOM   1863  N   GLY D  76      -8.825  21.514  14.233  1.00 80.41           N  
ATOM   1864  CA  GLY D  76      -9.494  21.484  15.524  1.00 80.41           C  
ATOM   1865  C   GLY D  76      -9.306  22.759  16.323  1.00 80.41           C  
ATOM   1866  O   GLY D  76     -10.218  23.197  17.028  1.00 80.41           O  
TER    1867      GLY D  76                                                      
ENDMDL                                                                          
END                                                                             
