# Supplementary material for: De novo design of obligate ABC-type heterotrimeric proteins
Source: Nat Struct Mol Biol. 2022 Dec 15;29(12):1266–76. doi: 10.1038/s41594-022-00879-4 (PMC9758053; doi:10.1038/s41594-022-00879-4)
Supplement: Supplementary file 4 — This compressed file contains all PDB files and scripts used in our design protocols and analyses, as well as the final design model outputs. [file 41594_2022_879_MOESM4_ESM.zip › source_data/pdbs/AF-Multimer for base_pdbs/DHT09/DHT09_AF-Mult_model3.pdb]

MODEL     1                                                                     
ATOM      1  N   SER B   1      22.554  16.814  -4.288  1.00 79.31           N  
ATOM      2  CA  SER B   1      21.664  17.935  -4.570  1.00 79.31           C  
ATOM      3  C   SER B   1      20.213  17.582  -4.258  1.00 79.31           C  
ATOM      4  CB  SER B   1      21.789  18.364  -6.033  1.00 79.31           C  
ATOM      5  O   SER B   1      19.861  16.404  -4.172  1.00 79.31           O  
ATOM      6  OG  SER B   1      21.134  17.440  -6.886  1.00 79.31           O  
ATOM      7  N   GLU B   2      19.450  18.291  -4.059  1.00 86.26           N  
ATOM      8  CA  GLU B   2      18.025  18.149  -3.777  1.00 86.26           C  
ATOM      9  C   GLU B   2      17.326  17.334  -4.861  1.00 86.26           C  
ATOM     10  CB  GLU B   2      17.364  19.524  -3.644  1.00 86.26           C  
ATOM     11  O   GLU B   2      16.484  16.485  -4.561  1.00 86.26           O  
ATOM     12  CG  GLU B   2      15.902  19.465  -3.224  1.00 86.26           C  
ATOM     13  CD  GLU B   2      15.262  20.837  -3.085  1.00 86.26           C  
ATOM     14  OE1 GLU B   2      14.076  20.993  -3.456  1.00 86.26           O  
ATOM     15  OE2 GLU B   2      15.952  21.762  -2.602  1.00 86.26           O  
ATOM     16  N   ASP B   3      17.779  17.486  -6.026  1.00 89.29           N  
ATOM     17  CA  ASP B   3      17.172  16.773  -7.146  1.00 89.29           C  
ATOM     18  C   ASP B   3      17.540  15.291  -7.117  1.00 89.29           C  
ATOM     19  CB  ASP B   3      17.602  17.396  -8.475  1.00 89.29           C  
ATOM     20  O   ASP B   3      16.694  14.431  -7.369  1.00 89.29           O  
ATOM     21  CG  ASP B   3      16.859  18.681  -8.796  1.00 89.29           C  
ATOM     22  OD1 ASP B   3      17.287  19.423  -9.707  1.00 89.29           O  
ATOM     23  OD2 ASP B   3      15.837  18.956  -8.130  1.00 89.29           O  
ATOM     24  N   GLU B   4      18.812  15.003  -6.752  1.00 90.53           N  
ATOM     25  CA  GLU B   4      19.247  13.613  -6.662  1.00 90.53           C  
ATOM     26  C   GLU B   4      18.512  12.875  -5.547  1.00 90.53           C  
ATOM     27  CB  GLU B   4      20.759  13.536  -6.436  1.00 90.53           C  
ATOM     28  O   GLU B   4      18.122  11.717  -5.713  1.00 90.53           O  
ATOM     29  CG  GLU B   4      21.582  13.770  -7.694  1.00 90.53           C  
ATOM     30  CD  GLU B   4      23.080  13.796  -7.435  1.00 90.53           C  
ATOM     31  OE1 GLU B   4      23.861  13.959  -8.401  1.00 90.53           O  
ATOM     32  OE2 GLU B   4      23.477  13.650  -6.258  1.00 90.53           O  
ATOM     33  N   ASP B   5      18.266  13.570  -4.492  1.00 90.61           N  
ATOM     34  CA  ASP B   5      17.555  12.986  -3.360  1.00 90.61           C  
ATOM     35  C   ASP B   5      16.094  12.712  -3.711  1.00 90.61           C  
ATOM     36  CB  ASP B   5      17.639  13.906  -2.140  1.00 90.61           C  
ATOM     37  O   ASP B   5      15.539  11.682  -3.322  1.00 90.61           O  
ATOM     38  CG  ASP B   5      19.019  13.924  -1.505  1.00 90.61           C  
ATOM     39  OD1 ASP B   5      19.348  14.894  -0.789  1.00 90.61           O  
ATOM     40  OD2 ASP B   5      19.785  12.961  -1.726  1.00 90.61           O  
ATOM     41  N   LEU B   6      15.584  13.648  -4.368  1.00 90.61           N  
ATOM     42  CA  LEU B   6      14.200  13.489  -4.800  1.00 90.61           C  
ATOM     43  C   LEU B   6      14.053  12.284  -5.723  1.00 90.61           C  
ATOM     44  CB  LEU B   6      13.712  14.754  -5.512  1.00 90.61           C  
ATOM     45  O   LEU B   6      13.128  11.485  -5.564  1.00 90.61           O  
ATOM     46  CG  LEU B   6      12.292  14.708  -6.078  1.00 90.61           C  
ATOM     47  CD1 LEU B   6      11.279  14.515  -4.954  1.00 90.61           C  
ATOM     48  CD2 LEU B   6      11.988  15.979  -6.865  1.00 90.61           C  
ATOM     49  N   ILE B   7      14.982  12.096  -6.695  1.00 92.23           N  
ATOM     50  CA  ILE B   7      14.934  10.987  -7.642  1.00 92.23           C  
ATOM     51  C   ILE B   7      15.099   9.664  -6.897  1.00 92.23           C  
ATOM     52  CB  ILE B   7      16.021  11.127  -8.732  1.00 92.23           C  
ATOM     53  O   ILE B   7      14.411   8.686  -7.197  1.00 92.23           O  
ATOM     54  CG1 ILE B   7      15.682  12.286  -9.677  1.00 92.23           C  
ATOM     55  CG2 ILE B   7      16.180   9.816  -9.507  1.00 92.23           C  
ATOM     56  CD1 ILE B   7      16.766  12.585 -10.703  1.00 92.23           C  
ATOM     57  N   ARG B   8      15.965   9.651  -5.943  1.00 93.96           N  
ATOM     58  CA  ARG B   8      16.164   8.441  -5.152  1.00 93.96           C  
ATOM     59  C   ARG B   8      14.905   8.085  -4.369  1.00 93.96           C  
ATOM     60  CB  ARG B   8      17.346   8.611  -4.195  1.00 93.96           C  
ATOM     61  O   ARG B   8      14.537   6.912  -4.273  1.00 93.96           O  
ATOM     62  CG  ARG B   8      18.704   8.530  -4.873  1.00 93.96           C  
ATOM     63  CD  ARG B   8      19.843   8.664  -3.871  1.00 93.96           C  
ATOM     64  NE  ARG B   8      21.137   8.779  -4.538  1.00 93.96           N  
ATOM     65  NH1 ARG B   8      22.361   8.945  -2.587  1.00 93.96           N  
ATOM     66  NH2 ARG B   8      23.421   9.007  -4.618  1.00 93.96           N  
ATOM     67  CZ  ARG B   8      22.303   8.910  -3.913  1.00 93.96           C  
ATOM     68  N   SER B   9      14.309   9.169  -3.785  1.00 92.83           N  
ATOM     69  CA  SER B   9      13.059   8.969  -3.058  1.00 92.83           C  
ATOM     70  C   SER B   9      11.981   8.385  -3.965  1.00 92.83           C  
ATOM     71  CB  SER B   9      12.572  10.287  -2.456  1.00 92.83           C  
ATOM     72  O   SER B   9      11.310   7.418  -3.597  1.00 92.83           O  
ATOM     73  OG  SER B   9      11.312  10.119  -1.829  1.00 92.83           O  
ATOM     74  N   VAL B  10      11.814   8.844  -5.161  1.00 94.96           N  
ATOM     75  CA  VAL B  10      10.789   8.414  -6.107  1.00 94.96           C  
ATOM     76  C   VAL B  10      11.064   6.979  -6.550  1.00 94.96           C  
ATOM     77  CB  VAL B  10      10.723   9.348  -7.336  1.00 94.96           C  
ATOM     78  O   VAL B  10      10.138   6.175  -6.684  1.00 94.96           O  
ATOM     79  CG1 VAL B  10       9.898   8.712  -8.453  1.00 94.96           C  
ATOM     80  CG2 VAL B  10      10.142  10.705  -6.943  1.00 94.96           C  
ATOM     81  N   ARG B  11      12.303   6.609  -6.701  1.00 94.30           N  
ATOM     82  CA  ARG B  11      12.672   5.262  -7.123  1.00 94.30           C  
ATOM     83  C   ARG B  11      12.324   4.237  -6.049  1.00 94.30           C  
ATOM     84  CB  ARG B  11      14.164   5.190  -7.452  1.00 94.30           C  
ATOM     85  O   ARG B  11      11.827   3.151  -6.356  1.00 94.30           O  
ATOM     86  CG  ARG B  11      14.529   5.796  -8.798  1.00 94.30           C  
ATOM     87  CD  ARG B  11      16.016   5.660  -9.094  1.00 94.30           C  
ATOM     88  NE  ARG B  11      16.375   6.300 -10.356  1.00 94.30           N  
ATOM     89  NH1 ARG B  11      18.640   6.382  -9.909  1.00 94.30           N  
ATOM     90  NH2 ARG B  11      17.827   7.207 -11.887  1.00 94.30           N  
ATOM     91  CZ  ARG B  11      17.613   6.628 -10.714  1.00 94.30           C  
ATOM     92  N   VAL B  12      12.626   4.612  -4.824  1.00 96.24           N  
ATOM     93  CA  VAL B  12      12.331   3.706  -3.720  1.00 96.24           C  
ATOM     94  C   VAL B  12      10.821   3.521  -3.592  1.00 96.24           C  
ATOM     95  CB  VAL B  12      12.920   4.223  -2.388  1.00 96.24           C  
ATOM     96  O   VAL B  12      10.343   2.408  -3.362  1.00 96.24           O  
ATOM     97  CG1 VAL B  12      12.495   3.328  -1.226  1.00 96.24           C  
ATOM     98  CG2 VAL B  12      14.443   4.305  -2.474  1.00 96.24           C  
ATOM     99  N   ILE B  13      10.080   4.615  -3.757  1.00 95.91           N  
ATOM    100  CA  ILE B  13       8.624   4.560  -3.684  1.00 95.91           C  
ATOM    101  C   ILE B  13       8.084   3.670  -4.801  1.00 95.91           C  
ATOM    102  CB  ILE B  13       8.000   5.971  -3.774  1.00 95.91           C  
ATOM    103  O   ILE B  13       7.190   2.852  -4.574  1.00 95.91           O  
ATOM    104  CG1 ILE B  13       8.219   6.736  -2.464  1.00 95.91           C  
ATOM    105  CG2 ILE B  13       6.509   5.881  -4.114  1.00 95.91           C  
ATOM    106  CD1 ILE B  13       7.846   8.210  -2.539  1.00 95.91           C  
ATOM    107  N   GLN B  14       8.720   3.785  -5.955  1.00 95.64           N  
ATOM    108  CA  GLN B  14       8.296   2.970  -7.089  1.00 95.64           C  
ATOM    109  C   GLN B  14       8.483   1.484  -6.799  1.00 95.64           C  
ATOM    110  CB  GLN B  14       9.069   3.360  -8.350  1.00 95.64           C  
ATOM    111  O   GLN B  14       7.598   0.674  -7.083  1.00 95.64           O  
ATOM    112  CG  GLN B  14       8.615   2.623  -9.603  1.00 95.64           C  
ATOM    113  CD  GLN B  14       9.357   3.069 -10.848  1.00 95.64           C  
ATOM    114  NE2 GLN B  14       9.100   2.397 -11.965  1.00 95.64           N  
ATOM    115  OE1 GLN B  14      10.154   4.012 -10.808  1.00 95.64           O  
ATOM    116  N   LYS B  15       9.534   1.116  -6.310  1.00 96.40           N  
ATOM    117  CA  LYS B  15       9.804  -0.280  -5.978  1.00 96.40           C  
ATOM    118  C   LYS B  15       8.848  -0.785  -4.901  1.00 96.40           C  
ATOM    119  CB  LYS B  15      11.252  -0.452  -5.516  1.00 96.40           C  
ATOM    120  O   LYS B  15       8.354  -1.911  -4.981  1.00 96.40           O  
ATOM    121  CG  LYS B  15      12.277  -0.338  -6.635  1.00 96.40           C  
ATOM    122  CD  LYS B  15      13.696  -0.521  -6.113  1.00 96.40           C  
ATOM    123  CE  LYS B  15      14.726  -0.355  -7.223  1.00 96.40           C  
ATOM    124  NZ  LYS B  15      16.121  -0.498  -6.709  1.00 96.40           N  
ATOM    125  N   SER B  16       8.579   0.061  -3.911  1.00 96.92           N  
ATOM    126  CA  SER B  16       7.687  -0.301  -2.815  1.00 96.92           C  
ATOM    127  C   SER B  16       6.279  -0.595  -3.322  1.00 96.92           C  
ATOM    128  CB  SER B  16       7.639   0.816  -1.771  1.00 96.92           C  
ATOM    129  O   SER B  16       5.676  -1.603  -2.947  1.00 96.92           O  
ATOM    130  OG  SER B  16       6.603   0.583  -0.832  1.00 96.92           O  
ATOM    131  N   VAL B  17       5.720   0.252  -4.198  1.00 97.32           N  
ATOM    132  CA  VAL B  17       4.345   0.088  -4.658  1.00 97.32           C  
ATOM    133  C   VAL B  17       4.242  -1.147  -5.550  1.00 97.32           C  
ATOM    134  CB  VAL B  17       3.849   1.338  -5.419  1.00 97.32           C  
ATOM    135  O   VAL B  17       3.223  -1.841  -5.544  1.00 97.32           O  
ATOM    136  CG1 VAL B  17       3.836   2.559  -4.501  1.00 97.32           C  
ATOM    137  CG2 VAL B  17       4.721   1.597  -6.646  1.00 97.32           C  
ATOM    138  N   GLU B  18       5.342  -1.466  -6.311  1.00 97.15           N  
ATOM    139  CA  GLU B  18       5.361  -2.665  -7.143  1.00 97.15           C  
ATOM    140  C   GLU B  18       5.318  -3.930  -6.290  1.00 97.15           C  
ATOM    141  CB  GLU B  18       6.600  -2.678  -8.041  1.00 97.15           C  
ATOM    142  O   GLU B  18       4.611  -4.884  -6.621  1.00 97.15           O  
ATOM    143  CG  GLU B  18       6.558  -1.650  -9.163  1.00 97.15           C  
ATOM    144  CD  GLU B  18       7.872  -1.532  -9.919  1.00 97.15           C  
ATOM    145  OE1 GLU B  18       7.961  -0.705 -10.854  1.00 97.15           O  
ATOM    146  OE2 GLU B  18       8.818  -2.274  -9.574  1.00 97.15           O  
ATOM    147  N   ILE B  19       6.058  -3.922  -5.211  1.00 97.37           N  
ATOM    148  CA  ILE B  19       6.076  -5.065  -4.304  1.00 97.37           C  
ATOM    149  C   ILE B  19       4.710  -5.217  -3.638  1.00 97.37           C  
ATOM    150  CB  ILE B  19       7.181  -4.920  -3.234  1.00 97.37           C  
ATOM    151  O   ILE B  19       4.190  -6.329  -3.523  1.00 97.37           O  
ATOM    152  CG1 ILE B  19       8.567  -4.963  -3.888  1.00 97.37           C  
ATOM    153  CG2 ILE B  19       7.045  -6.010  -2.167  1.00 97.37           C  
ATOM    154  CD1 ILE B  19       9.714  -4.676  -2.928  1.00 97.37           C  
ATOM    155  N   ILE B  20       4.063  -4.129  -3.248  1.00 97.21           N  
ATOM    156  CA  ILE B  20       2.761  -4.142  -2.591  1.00 97.21           C  
ATOM    157  C   ILE B  20       1.703  -4.681  -3.551  1.00 97.21           C  
ATOM    158  CB  ILE B  20       2.365  -2.733  -2.093  1.00 97.21           C  
ATOM    159  O   ILE B  20       0.834  -5.461  -3.153  1.00 97.21           O  
ATOM    160  CG1 ILE B  20       3.244  -2.319  -0.908  1.00 97.21           C  
ATOM    161  CG2 ILE B  20       0.881  -2.692  -1.716  1.00 97.21           C  
ATOM    162  CD1 ILE B  20       3.143  -0.843  -0.549  1.00 97.21           C  
ATOM    163  N   LEU B  21       1.845  -4.273  -4.848  1.00 97.58           N  
ATOM    164  CA  LEU B  21       0.910  -4.775  -5.849  1.00 97.58           C  
ATOM    165  C   LEU B  21       1.003  -6.293  -5.967  1.00 97.58           C  
ATOM    166  CB  LEU B  21       1.181  -4.129  -7.210  1.00 97.58           C  
ATOM    167  O   LEU B  21      -0.019  -6.977  -6.057  1.00 97.58           O  
ATOM    168  CG  LEU B  21       0.284  -4.576  -8.365  1.00 97.58           C  
ATOM    169  CD1 LEU B  21      -1.177  -4.280  -8.046  1.00 97.58           C  
ATOM    170  CD2 LEU B  21       0.703  -3.895  -9.663  1.00 97.58           C  
ATOM    171  N   GLU B  22       2.217  -6.833  -5.957  1.00 96.99           N  
ATOM    172  CA  GLU B  22       2.409  -8.279  -6.021  1.00 96.99           C  
ATOM    173  C   GLU B  22       1.819  -8.969  -4.795  1.00 96.99           C  
ATOM    174  CB  GLU B  22       3.896  -8.619  -6.152  1.00 96.99           C  
ATOM    175  O   GLU B  22       1.204 -10.031  -4.909  1.00 96.99           O  
ATOM    176  CG  GLU B  22       4.168 -10.090  -6.432  1.00 96.99           C  
ATOM    177  CD  GLU B  22       5.627 -10.381  -6.747  1.00 96.99           C  
ATOM    178  OE1 GLU B  22       5.991 -11.570  -6.894  1.00 96.99           O  
ATOM    179  OE2 GLU B  22       6.412  -9.412  -6.847  1.00 96.99           O  
ATOM    180  N   MET B  23       1.950  -8.300  -3.663  1.00 96.92           N  
ATOM    181  CA  MET B  23       1.413  -8.846  -2.420  1.00 96.92           C  
ATOM    182  C   MET B  23      -0.111  -8.891  -2.458  1.00 96.92           C  
ATOM    183  CB  MET B  23       1.882  -8.019  -1.221  1.00 96.92           C  
ATOM    184  O   MET B  23      -0.716  -9.894  -2.076  1.00 96.92           O  
ATOM    185  CG  MET B  23       3.355  -8.199  -0.891  1.00 96.92           C  
ATOM    186  SD  MET B  23       3.903  -7.121   0.489  1.00 96.92           S  
ATOM    187  CE  MET B  23       3.087  -7.947   1.884  1.00 96.92           C  
ATOM    188  N   VAL B  24      -0.719  -7.846  -2.927  1.00 97.27           N  
ATOM    189  CA  VAL B  24      -2.175  -7.756  -2.985  1.00 97.27           C  
ATOM    190  C   VAL B  24      -2.722  -8.837  -3.916  1.00 97.27           C  
ATOM    191  CB  VAL B  24      -2.639  -6.361  -3.458  1.00 97.27           C  
ATOM    192  O   VAL B  24      -3.749  -9.454  -3.624  1.00 97.27           O  
ATOM    193  CG1 VAL B  24      -4.134  -6.366  -3.771  1.00 97.27           C  
ATOM    194  CG2 VAL B  24      -2.314  -5.305  -2.403  1.00 97.27           C  
ATOM    195  N   LYS B  25      -2.013  -9.192  -4.976  1.00 95.75           N  
ATOM    196  CA  LYS B  25      -2.422 -10.229  -5.919  1.00 95.75           C  
ATOM    197  C   LYS B  25      -2.328 -11.614  -5.287  1.00 95.75           C  
ATOM    198  CB  LYS B  25      -1.567 -10.171  -7.186  1.00 95.75           C  
ATOM    199  O   LYS B  25      -3.200 -12.460  -5.500  1.00 95.75           O  
ATOM    200  CG  LYS B  25      -1.867  -8.979  -8.082  1.00 95.75           C  
ATOM    201  CD  LYS B  25      -0.969  -8.964  -9.312  1.00 95.75           C  
ATOM    202  CE  LYS B  25      -1.342  -7.836 -10.264  1.00 95.75           C  
ATOM    203  NZ  LYS B  25      -0.418  -7.772 -11.436  1.00 95.75           N  
ATOM    204  N   ILE B  26      -1.312 -11.826  -4.497  1.00 95.44           N  
ATOM    205  CA  ILE B  26      -1.128 -13.103  -3.815  1.00 95.44           C  
ATOM    206  C   ILE B  26      -2.221 -13.289  -2.765  1.00 95.44           C  
ATOM    207  CB  ILE B  26       0.268 -13.197  -3.159  1.00 95.44           C  
ATOM    208  O   ILE B  26      -2.771 -14.383  -2.620  1.00 95.44           O  
ATOM    209  CG1 ILE B  26       1.357 -13.304  -4.233  1.00 95.44           C  
ATOM    210  CG2 ILE B  26       0.332 -14.385  -2.195  1.00 95.44           C  
ATOM    211  CD1 ILE B  26       2.775 -13.277  -3.681  1.00 95.44           C  
ATOM    212  N   ILE B  27      -2.589 -12.236  -2.084  1.00 93.01           N  
ATOM    213  CA  ILE B  27      -3.629 -12.283  -1.061  1.00 93.01           C  
ATOM    214  C   ILE B  27      -4.970 -12.630  -1.704  1.00 93.01           C  
ATOM    215  CB  ILE B  27      -3.731 -10.944  -0.297  1.00 93.01           C  
ATOM    216  O   ILE B  27      -5.751 -13.403  -1.145  1.00 93.01           O  
ATOM    217  CG1 ILE B  27      -2.490 -10.732   0.578  1.00 93.01           C  
ATOM    218  CG2 ILE B  27      -5.009 -10.900   0.546  1.00 93.01           C  
ATOM    219  CD1 ILE B  27      -2.357  -9.321   1.133  1.00 93.01           C  
ATOM    220  N   GLN B  28      -5.151 -12.091  -2.877  1.00 92.49           N  
ATOM    221  CA  GLN B  28      -6.369 -12.411  -3.613  1.00 92.49           C  
ATOM    222  C   GLN B  28      -6.451 -13.903  -3.919  1.00 92.49           C  
ATOM    223  CB  GLN B  28      -6.441 -11.604  -4.910  1.00 92.49           C  
ATOM    224  O   GLN B  28      -7.512 -14.515  -3.776  1.00 92.49           O  
ATOM    225  CG  GLN B  28      -7.763 -11.748  -5.652  1.00 92.49           C  
ATOM    226  CD  GLN B  28      -7.828 -10.897  -6.906  1.00 92.49           C  
ATOM    227  NE2 GLN B  28      -8.930 -11.008  -7.641  1.00 92.49           N  
ATOM    228  OE1 GLN B  28      -6.897 -10.146  -7.212  1.00 92.49           O  
ATOM    229  N   GLU B  29      -5.358 -14.509  -4.368  1.00 92.44           N  
ATOM    230  CA  GLU B  29      -5.304 -15.937  -4.665  1.00 92.44           C  
ATOM    231  C   GLU B  29      -5.457 -16.771  -3.396  1.00 92.44           C  
ATOM    232  CB  GLU B  29      -3.993 -16.291  -5.371  1.00 92.44           C  
ATOM    233  O   GLU B  29      -6.101 -17.822  -3.411  1.00 92.44           O  
ATOM    234  CG  GLU B  29      -3.881 -15.724  -6.779  1.00 92.44           C  
ATOM    235  CD  GLU B  29      -4.997 -16.185  -7.703  1.00 92.44           C  
ATOM    236  OE1 GLU B  29      -5.553 -15.347  -8.448  1.00 92.44           O  
ATOM    237  OE2 GLU B  29      -5.319 -17.394  -7.679  1.00 92.44           O  
ATOM    238  N   LEU B  30      -4.939 -16.163  -2.250  1.00 90.46           N  
ATOM    239  CA  LEU B  30      -5.028 -16.851  -0.967  1.00 90.46           C  
ATOM    240  C   LEU B  30      -6.477 -16.949  -0.502  1.00 90.46           C  
ATOM    241  CB  LEU B  30      -4.189 -16.126   0.089  1.00 90.46           C  
ATOM    242  O   LEU B  30      -6.906 -17.996  -0.011  1.00 90.46           O  
ATOM    243  CG  LEU B  30      -2.691 -16.434   0.094  1.00 90.46           C  
ATOM    244  CD1 LEU B  30      -1.946 -15.431   0.968  1.00 90.46           C  
ATOM    245  CD2 LEU B  30      -2.439 -17.859   0.573  1.00 90.46           C  
ATOM    246  N   LEU B  31      -7.169 -15.876  -0.751  1.00 85.16           N  
ATOM    247  CA  LEU B  31      -8.549 -15.811  -0.282  1.00 85.16           C  
ATOM    248  C   LEU B  31      -9.444 -16.741  -1.094  1.00 85.16           C  
ATOM    249  CB  LEU B  31      -9.076 -14.376  -0.363  1.00 85.16           C  
ATOM    250  O   LEU B  31     -10.480 -17.196  -0.604  1.00 85.16           O  
ATOM    251  CG  LEU B  31      -8.427 -13.361   0.579  1.00 85.16           C  
ATOM    252  CD1 LEU B  31      -8.998 -11.969   0.333  1.00 85.16           C  
ATOM    253  CD2 LEU B  31      -8.626 -13.777   2.033  1.00 85.16           C  
ATOM    254  N   LYS B  32      -8.999 -17.205  -2.316  1.00 86.40           N  
ATOM    255  CA  LYS B  32      -9.768 -18.070  -3.205  1.00 86.40           C  
ATOM    256  C   LYS B  32      -9.356 -19.531  -3.043  1.00 86.40           C  
ATOM    257  CB  LYS B  32      -9.595 -17.635  -4.661  1.00 86.40           C  
ATOM    258  O   LYS B  32     -10.092 -20.436  -3.440  1.00 86.40           O  
ATOM    259  CG  LYS B  32     -10.230 -16.291  -4.985  1.00 86.40           C  
ATOM    260  CD  LYS B  32      -9.963 -15.880  -6.427  1.00 86.40           C  
ATOM    261  CE  LYS B  32     -10.516 -14.492  -6.725  1.00 86.40           C  
ATOM    262  NZ  LYS B  32     -10.188 -14.052  -8.114  1.00 86.40           N  
ATOM    263  N   SER B  33      -8.246 -19.665  -2.502  1.00 74.97           N  
ATOM    264  CA  SER B  33      -7.647 -20.995  -2.557  1.00 74.97           C  
ATOM    265  C   SER B  33      -8.285 -21.931  -1.535  1.00 74.97           C  
ATOM    266  CB  SER B  33      -6.139 -20.915  -2.315  1.00 74.97           C  
ATOM    267  O   SER B  33      -8.563 -21.527  -0.404  1.00 74.97           O  
ATOM    268  OG  SER B  33      -5.546 -22.199  -2.405  1.00 74.97           O  
ATOM    269  N   THR B  34      -8.206 -22.992  -2.082  1.00 71.76           N  
ATOM    270  CA  THR B  34      -8.792 -24.015  -1.223  1.00 71.76           C  
ATOM    271  C   THR B  34      -7.805 -25.156  -0.991  1.00 71.76           C  
ATOM    272  CB  THR B  34     -10.093 -24.574  -1.829  1.00 71.76           C  
ATOM    273  O   THR B  34      -7.944 -25.919  -0.033  1.00 71.76           O  
ATOM    274  CG2 THR B  34     -11.197 -23.523  -1.825  1.00 71.76           C  
ATOM    275  OG1 THR B  34      -9.846 -24.988  -3.178  1.00 71.76           O  
ATOM    276  N   SER B  35      -6.977 -25.528  -1.748  1.00 79.02           N  
ATOM    277  CA  SER B  35      -6.018 -26.618  -1.605  1.00 79.02           C  
ATOM    278  C   SER B  35      -4.924 -26.266  -0.602  1.00 79.02           C  
ATOM    279  CB  SER B  35      -5.390 -26.961  -2.957  1.00 79.02           C  
ATOM    280  O   SER B  35      -4.434 -25.135  -0.583  1.00 79.02           O  
ATOM    281  OG  SER B  35      -4.369 -26.035  -3.287  1.00 79.02           O  
ATOM    282  N   GLU B  36      -4.622 -27.091   0.145  1.00 89.26           N  
ATOM    283  CA  GLU B  36      -3.618 -26.904   1.189  1.00 89.26           C  
ATOM    284  C   GLU B  36      -2.238 -26.656   0.589  1.00 89.26           C  
ATOM    285  CB  GLU B  36      -3.577 -28.120   2.119  1.00 89.26           C  
ATOM    286  O   GLU B  36      -1.479 -25.823   1.087  1.00 89.26           O  
ATOM    287  CG  GLU B  36      -2.802 -27.883   3.406  1.00 89.26           C  
ATOM    288  CD  GLU B  36      -2.856 -29.062   4.365  1.00 89.26           C  
ATOM    289  OE1 GLU B  36      -2.158 -29.032   5.404  1.00 89.26           O  
ATOM    290  OE2 GLU B  36      -3.601 -30.024   4.074  1.00 89.26           O  
ATOM    291  N   GLU B  37      -1.847 -27.398  -0.467  1.00 92.47           N  
ATOM    292  CA  GLU B  37      -0.544 -27.245  -1.107  1.00 92.47           C  
ATOM    293  C   GLU B  37      -0.403 -25.867  -1.747  1.00 92.47           C  
ATOM    294  CB  GLU B  37      -0.329 -28.337  -2.158  1.00 92.47           C  
ATOM    295  O   GLU B  37       0.632 -25.213  -1.602  1.00 92.47           O  
ATOM    296  CG  GLU B  37       1.107 -28.443  -2.651  1.00 92.47           C  
ATOM    297  CD  GLU B  37       1.350 -29.654  -3.537  1.00 92.47           C  
ATOM    298  OE1 GLU B  37       2.501 -29.856  -3.986  1.00 92.47           O  
ATOM    299  OE2 GLU B  37       0.381 -30.406  -3.786  1.00 92.47           O  
ATOM    300  N   GLU B  38      -1.346 -25.450  -2.325  1.00 92.77           N  
ATOM    301  CA  GLU B  38      -1.345 -24.131  -2.951  1.00 92.77           C  
ATOM    302  C   GLU B  38      -1.250 -23.024  -1.905  1.00 92.77           C  
ATOM    303  CB  GLU B  38      -2.600 -23.940  -3.806  1.00 92.77           C  
ATOM    304  O   GLU B  38      -0.522 -22.047  -2.092  1.00 92.77           O  
ATOM    305  CG  GLU B  38      -2.570 -24.703  -5.122  1.00 92.77           C  
ATOM    306  CD  GLU B  38      -3.858 -24.576  -5.919  1.00 92.77           C  
ATOM    307  OE1 GLU B  38      -3.927 -25.109  -7.050  1.00 92.77           O  
ATOM    308  OE2 GLU B  38      -4.806 -23.938  -5.409  1.00 92.77           O  
ATOM    309  N   LEU B  39      -1.937 -23.229  -0.888  1.00 91.54           N  
ATOM    310  CA  LEU B  39      -1.925 -22.255   0.198  1.00 91.54           C  
ATOM    311  C   LEU B  39      -0.523 -22.106   0.780  1.00 91.54           C  
ATOM    312  CB  LEU B  39      -2.905 -22.668   1.299  1.00 91.54           C  
ATOM    313  O   LEU B  39      -0.052 -20.987   0.997  1.00 91.54           O  
ATOM    314  CG  LEU B  39      -3.164 -21.636   2.399  1.00 91.54           C  
ATOM    315  CD1 LEU B  39      -4.013 -20.489   1.860  1.00 91.54           C  
ATOM    316  CD2 LEU B  39      -3.839 -22.291   3.599  1.00 91.54           C  
ATOM    317  N   LYS B  40       0.131 -23.263   0.991  1.00 93.76           N  
ATOM    318  CA  LYS B  40       1.478 -23.251   1.554  1.00 93.76           C  
ATOM    319  C   LYS B  40       2.452 -22.518   0.635  1.00 93.76           C  
ATOM    320  CB  LYS B  40       1.968 -24.678   1.804  1.00 93.76           C  
ATOM    321  O   LYS B  40       3.281 -21.733   1.100  1.00 93.76           O  
ATOM    322  CG  LYS B  40       3.206 -24.762   2.685  1.00 93.76           C  
ATOM    323  CD  LYS B  40       3.594 -26.208   2.967  1.00 93.76           C  
ATOM    324  CE  LYS B  40       4.920 -26.297   3.711  1.00 93.76           C  
ATOM    325  NZ  LYS B  40       5.288 -27.711   4.021  1.00 93.76           N  
ATOM    326  N   GLU B  41       2.364 -22.747  -0.633  1.00 94.97           N  
ATOM    327  CA  GLU B  41       3.248 -22.099  -1.597  1.00 94.97           C  
ATOM    328  C   GLU B  41       2.998 -20.595  -1.651  1.00 94.97           C  
ATOM    329  CB  GLU B  41       3.068 -22.712  -2.988  1.00 94.97           C  
ATOM    330  O   GLU B  41       3.943 -19.804  -1.686  1.00 94.97           O  
ATOM    331  CG  GLU B  41       3.718 -24.079  -3.146  1.00 94.97           C  
ATOM    332  CD  GLU B  41       3.510 -24.686  -4.525  1.00 94.97           C  
ATOM    333  OE1 GLU B  41       4.083 -25.763  -4.806  1.00 94.97           O  
ATOM    334  OE2 GLU B  41       2.769 -24.080  -5.330  1.00 94.97           O  
ATOM    335  N   LEU B  42       1.790 -20.182  -1.611  1.00 94.81           N  
ATOM    336  CA  LEU B  42       1.425 -18.770  -1.644  1.00 94.81           C  
ATOM    337  C   LEU B  42       1.889 -18.059  -0.377  1.00 94.81           C  
ATOM    338  CB  LEU B  42      -0.088 -18.611  -1.808  1.00 94.81           C  
ATOM    339  O   LEU B  42       2.379 -16.929  -0.438  1.00 94.81           O  
ATOM    340  CG  LEU B  42      -0.656 -18.919  -3.195  1.00 94.81           C  
ATOM    341  CD1 LEU B  42      -2.179 -18.983  -3.141  1.00 94.81           C  
ATOM    342  CD2 LEU B  42      -0.195 -17.875  -4.206  1.00 94.81           C  
ATOM    343  N   LEU B  43       1.766 -18.757   0.767  1.00 94.89           N  
ATOM    344  CA  LEU B  43       2.205 -18.180   2.033  1.00 94.89           C  
ATOM    345  C   LEU B  43       3.716 -17.974   2.040  1.00 94.89           C  
ATOM    346  CB  LEU B  43       1.795 -19.079   3.202  1.00 94.89           C  
ATOM    347  O   LEU B  43       4.207 -16.970   2.560  1.00 94.89           O  
ATOM    348  CG  LEU B  43       0.309 -19.087   3.562  1.00 94.89           C  
ATOM    349  CD1 LEU B  43       0.036 -20.106   4.664  1.00 94.89           C  
ATOM    350  CD2 LEU B  43      -0.146 -17.696   3.990  1.00 94.89           C  
ATOM    351  N   LYS B  44       4.441 -18.952   1.433  1.00 96.38           N  
ATOM    352  CA  LYS B  44       5.891 -18.824   1.323  1.00 96.38           C  
ATOM    353  C   LYS B  44       6.274 -17.608   0.484  1.00 96.38           C  
ATOM    354  CB  LYS B  44       6.498 -20.091   0.717  1.00 96.38           C  
ATOM    355  O   LYS B  44       7.155 -16.835   0.867  1.00 96.38           O  
ATOM    356  CG  LYS B  44       8.019 -20.122   0.743  1.00 96.38           C  
ATOM    357  CD  LYS B  44       8.562 -21.416   0.150  1.00 96.38           C  
ATOM    358  CE  LYS B  44      10.081 -21.392   0.048  1.00 96.38           C  
ATOM    359  NZ  LYS B  44      10.616 -22.651  -0.551  1.00 96.38           N  
ATOM    360  N   LYS B  45       5.661 -17.369  -0.643  1.00 96.29           N  
ATOM    361  CA  LYS B  45       5.910 -16.223  -1.513  1.00 96.29           C  
ATOM    362  C   LYS B  45       5.594 -14.912  -0.799  1.00 96.29           C  
ATOM    363  CB  LYS B  45       5.086 -16.333  -2.796  1.00 96.29           C  
ATOM    364  O   LYS B  45       6.352 -13.945  -0.899  1.00 96.29           O  
ATOM    365  CG  LYS B  45       5.588 -17.393  -3.766  1.00 96.29           C  
ATOM    366  CD  LYS B  45       4.749 -17.431  -5.036  1.00 96.29           C  
ATOM    367  CE  LYS B  45       5.221 -18.523  -5.986  1.00 96.29           C  
ATOM    368  NZ  LYS B  45       4.369 -18.598  -7.211  1.00 96.29           N  
ATOM    369  N   LEU B  46       4.523 -14.952  -0.095  1.00 96.68           N  
ATOM    370  CA  LEU B  46       4.092 -13.766   0.636  1.00 96.68           C  
ATOM    371  C   LEU B  46       5.110 -13.387   1.706  1.00 96.68           C  
ATOM    372  CB  LEU B  46       2.722 -14.000   1.278  1.00 96.68           C  
ATOM    373  O   LEU B  46       5.456 -12.212   1.851  1.00 96.68           O  
ATOM    374  CG  LEU B  46       2.034 -12.772   1.876  1.00 96.68           C  
ATOM    375  CD1 LEU B  46       1.850 -11.697   0.810  1.00 96.68           C  
ATOM    376  CD2 LEU B  46       0.694 -13.156   2.492  1.00 96.68           C  
ATOM    377  N   LYS B  47       5.601 -14.362   2.422  1.00 96.39           N  
ATOM    378  CA  LYS B  47       6.575 -14.116   3.481  1.00 96.39           C  
ATOM    379  C   LYS B  47       7.875 -13.553   2.913  1.00 96.39           C  
ATOM    380  CB  LYS B  47       6.858 -15.401   4.260  1.00 96.39           C  
ATOM    381  O   LYS B  47       8.500 -12.683   3.523  1.00 96.39           O  
ATOM    382  CG  LYS B  47       5.732 -15.818   5.196  1.00 96.39           C  
ATOM    383  CD  LYS B  47       6.059 -17.118   5.919  1.00 96.39           C  
ATOM    384  CE  LYS B  47       4.920 -17.553   6.831  1.00 96.39           C  
ATOM    385  NZ  LYS B  47       5.181 -18.890   7.444  1.00 96.39           N  
ATOM    386  N   ARG B  48       8.312 -13.945   1.726  1.00 97.00           N  
ATOM    387  CA  ARG B  48       9.507 -13.423   1.071  1.00 97.00           C  
ATOM    388  C   ARG B  48       9.321 -11.962   0.677  1.00 97.00           C  
ATOM    389  CB  ARG B  48       9.853 -14.259  -0.162  1.00 97.00           C  
ATOM    390  O   ARG B  48      10.226 -11.144   0.858  1.00 97.00           O  
ATOM    391  CG  ARG B  48      10.425 -15.629   0.163  1.00 97.00           C  
ATOM    392  CD  ARG B  48      10.794 -16.400  -1.097  1.00 97.00           C  
ATOM    393  NE  ARG B  48      11.303 -17.732  -0.784  1.00 97.00           N  
ATOM    394  NH1 ARG B  48      11.170 -18.518  -2.953  1.00 97.00           N  
ATOM    395  NH2 ARG B  48      11.941 -19.883  -1.280  1.00 97.00           N  
ATOM    396  CZ  ARG B  48      11.470 -18.708  -1.673  1.00 97.00           C  
ATOM    397  N   LEU B  49       8.156 -11.653   0.181  1.00 97.15           N  
ATOM    398  CA  LEU B  49       7.858 -10.284  -0.225  1.00 97.15           C  
ATOM    399  C   LEU B  49       7.789  -9.361   0.987  1.00 97.15           C  
ATOM    400  CB  LEU B  49       6.538 -10.229  -0.998  1.00 97.15           C  
ATOM    401  O   LEU B  49       8.200  -8.201   0.913  1.00 97.15           O  
ATOM    402  CG  LEU B  49       6.565 -10.782  -2.424  1.00 97.15           C  
ATOM    403  CD1 LEU B  49       5.150 -10.858  -2.989  1.00 97.15           C  
ATOM    404  CD2 LEU B  49       7.456  -9.923  -3.315  1.00 97.15           C  
ATOM    405  N   ILE B  50       7.295  -9.935   2.134  1.00 97.24           N  
ATOM    406  CA  ILE B  50       7.245  -9.165   3.372  1.00 97.24           C  
ATOM    407  C   ILE B  50       8.659  -8.772   3.793  1.00 97.24           C  
ATOM    408  CB  ILE B  50       6.549  -9.955   4.502  1.00 97.24           C  
ATOM    409  O   ILE B  50       8.913  -7.614   4.135  1.00 97.24           O  
ATOM    410  CG1 ILE B  50       5.040 -10.043   4.243  1.00 97.24           C  
ATOM    411  CG2 ILE B  50       6.834  -9.315   5.864  1.00 97.24           C  
ATOM    412  CD1 ILE B  50       4.294 -10.939   5.221  1.00 97.24           C  
ATOM    413  N   GLU B  51       9.619  -9.694   3.680  1.00 97.67           N  
ATOM    414  CA  GLU B  51      11.005  -9.431   4.053  1.00 97.67           C  
ATOM    415  C   GLU B  51      11.635  -8.386   3.136  1.00 97.67           C  
ATOM    416  CB  GLU B  51      11.826 -10.722   4.020  1.00 97.67           C  
ATOM    417  O   GLU B  51      12.316  -7.471   3.604  1.00 97.67           O  
ATOM    418  CG  GLU B  51      11.507 -11.683   5.156  1.00 97.67           C  
ATOM    419  CD  GLU B  51      12.259 -13.001   5.056  1.00 97.67           C  
ATOM    420  OE1 GLU B  51      12.069 -13.876   5.931  1.00 97.67           O  
ATOM    421  OE2 GLU B  51      13.046 -13.159   4.096  1.00 97.67           O  
ATOM    422  N   LYS B  52      11.367  -8.486   1.874  1.00 97.37           N  
ATOM    423  CA  LYS B  52      11.899  -7.541   0.896  1.00 97.37           C  
ATOM    424  C   LYS B  52      11.357  -6.136   1.139  1.00 97.37           C  
ATOM    425  CB  LYS B  52      11.563  -7.994  -0.525  1.00 97.37           C  
ATOM    426  O   LYS B  52      12.108  -5.159   1.097  1.00 97.37           O  
ATOM    427  CG  LYS B  52      12.396  -9.171  -1.013  1.00 97.37           C  
ATOM    428  CD  LYS B  52      12.059  -9.536  -2.453  1.00 97.37           C  
ATOM    429  CE  LYS B  52      12.877 -10.726  -2.935  1.00 97.37           C  
ATOM    430  NZ  LYS B  52      12.517 -11.116  -4.331  1.00 97.37           N  
ATOM    431  N   LEU B  53      10.092  -6.068   1.427  1.00 97.88           N  
ATOM    432  CA  LEU B  53       9.449  -4.775   1.638  1.00 97.88           C  
ATOM    433  C   LEU B  53       9.923  -4.138   2.940  1.00 97.88           C  
ATOM    434  CB  LEU B  53       7.926  -4.930   1.656  1.00 97.88           C  
ATOM    435  O   LEU B  53      10.150  -2.928   2.998  1.00 97.88           O  
ATOM    436  CG  LEU B  53       7.114  -3.635   1.695  1.00 97.88           C  
ATOM    437  CD1 LEU B  53       7.513  -2.723   0.539  1.00 97.88           C  
ATOM    438  CD2 LEU B  53       5.620  -3.939   1.651  1.00 97.88           C  
ATOM    439  N   GLU B  54      10.146  -4.917   3.937  1.00 97.81           N  
ATOM    440  CA  GLU B  54      10.644  -4.401   5.209  1.00 97.81           C  
ATOM    441  C   GLU B  54      12.041  -3.806   5.054  1.00 97.81           C  
ATOM    442  CB  GLU B  54      10.658  -5.505   6.269  1.00 97.81           C  
ATOM    443  O   GLU B  54      12.341  -2.755   5.625  1.00 97.81           O  
ATOM    444  CG  GLU B  54       9.282  -5.836   6.830  1.00 97.81           C  
ATOM    445  CD  GLU B  54       9.301  -6.986   7.825  1.00 97.81           C  
ATOM    446  OE1 GLU B  54       8.381  -7.072   8.669  1.00 97.81           O  
ATOM    447  OE2 GLU B  54      10.244  -7.806   7.760  1.00 97.81           O  
ATOM    448  N   GLU B  55      12.875  -4.478   4.278  1.00 97.36           N  
ATOM    449  CA  GLU B  55      14.219  -3.971   4.016  1.00 97.36           C  
ATOM    450  C   GLU B  55      14.172  -2.666   3.225  1.00 97.36           C  
ATOM    451  CB  GLU B  55      15.050  -5.012   3.263  1.00 97.36           C  
ATOM    452  O   GLU B  55      14.884  -1.713   3.548  1.00 97.36           O  
ATOM    453  CG  GLU B  55      16.469  -4.559   2.952  1.00 97.36           C  
ATOM    454  CD  GLU B  55      17.297  -4.282   4.196  1.00 97.36           C  
ATOM    455  OE1 GLU B  55      18.305  -3.545   4.103  1.00 97.36           O  
ATOM    456  OE2 GLU B  55      16.935  -4.806   5.273  1.00 97.36           O  
ATOM    457  N   LEU B  56      13.350  -2.637   2.263  1.00 97.29           N  
ATOM    458  CA  LEU B  56      13.193  -1.442   1.441  1.00 97.29           C  
ATOM    459  C   LEU B  56      12.703  -0.266   2.279  1.00 97.29           C  
ATOM    460  CB  LEU B  56      12.218  -1.705   0.291  1.00 97.29           C  
ATOM    461  O   LEU B  56      13.190   0.857   2.126  1.00 97.29           O  
ATOM    462  CG  LEU B  56      12.082  -0.595  -0.752  1.00 97.29           C  
ATOM    463  CD1 LEU B  56      13.406  -0.386  -1.479  1.00 97.29           C  
ATOM    464  CD2 LEU B  56      10.969  -0.922  -1.741  1.00 97.29           C  
ATOM    465  N   LEU B  57      11.726  -0.509   3.197  1.00 96.95           N  
ATOM    466  CA  LEU B  57      11.178   0.540   4.050  1.00 96.95           C  
ATOM    467  C   LEU B  57      12.249   1.101   4.979  1.00 96.95           C  
ATOM    468  CB  LEU B  57      10.003   0.002   4.872  1.00 96.95           C  
ATOM    469  O   LEU B  57      12.283   2.306   5.238  1.00 96.95           O  
ATOM    470  CG  LEU B  57       8.712  -0.281   4.104  1.00 96.95           C  
ATOM    471  CD1 LEU B  57       7.638  -0.810   5.049  1.00 96.95           C  
ATOM    472  CD2 LEU B  57       8.228   0.976   3.387  1.00 96.95           C  
ATOM    473  N   ARG B  58      13.182   0.223   5.413  1.00 96.08           N  
ATOM    474  CA  ARG B  58      14.286   0.676   6.253  1.00 96.08           C  
ATOM    475  C   ARG B  58      15.209   1.615   5.484  1.00 96.08           C  
ATOM    476  CB  ARG B  58      15.081  -0.518   6.787  1.00 96.08           C  
ATOM    477  O   ARG B  58      15.615   2.657   6.003  1.00 96.08           O  
ATOM    478  CG  ARG B  58      14.373  -1.284   7.893  1.00 96.08           C  
ATOM    479  CD  ARG B  58      15.326  -2.209   8.637  1.00 96.08           C  
ATOM    480  NE  ARG B  58      15.877  -3.237   7.758  1.00 96.08           N  
ATOM    481  NH1 ARG B  58      14.231  -4.795   8.207  1.00 96.08           N  
ATOM    482  NH2 ARG B  58      15.928  -5.300   6.751  1.00 96.08           N  
ATOM    483  CZ  ARG B  58      15.344  -4.441   7.574  1.00 96.08           C  
ATOM    484  N   GLN B  59      15.507   1.266   4.273  1.00 94.10           N  
ATOM    485  CA  GLN B  59      16.354   2.098   3.425  1.00 94.10           C  
ATOM    486  C   GLN B  59      15.691   3.442   3.136  1.00 94.10           C  
ATOM    487  CB  GLN B  59      16.674   1.378   2.114  1.00 94.10           C  
ATOM    488  O   GLN B  59      16.354   4.481   3.143  1.00 94.10           O  
ATOM    489  CG  GLN B  59      17.582   0.168   2.283  1.00 94.10           C  
ATOM    490  CD  GLN B  59      17.757  -0.619   0.998  1.00 94.10           C  
ATOM    491  NE2 GLN B  59      18.463  -1.742   1.081  1.00 94.10           N  
ATOM    492  OE1 GLN B  59      17.262  -0.221  -0.062  1.00 94.10           O  
ATOM    493  N   TYR B  60      14.412   3.329   2.967  1.00 96.89           N  
ATOM    494  CA  TYR B  60      13.661   4.540   2.654  1.00 96.89           C  
ATOM    495  C   TYR B  60      13.614   5.478   3.855  1.00 96.89           C  
ATOM    496  CB  TYR B  60      12.238   4.191   2.209  1.00 96.89           C  
ATOM    497  O   TYR B  60      13.770   6.692   3.708  1.00 96.89           O  
ATOM    498  CG  TYR B  60      11.513   5.335   1.542  1.00 96.89           C  
ATOM    499  CD1 TYR B  60      10.122   5.358   1.474  1.00 96.89           C  
ATOM    500  CD2 TYR B  60      12.217   6.393   0.977  1.00 96.89           C  
ATOM    501  CE1 TYR B  60       9.450   6.409   0.858  1.00 96.89           C  
ATOM    502  CE2 TYR B  60      11.555   7.449   0.360  1.00 96.89           C  
ATOM    503  OH  TYR B  60       9.513   8.491  -0.305  1.00 96.89           O  
ATOM    504  CZ  TYR B  60      10.174   7.448   0.305  1.00 96.89           C  
ATOM    505  N   GLU B  61      13.470   4.982   4.971  1.00 96.58           N  
ATOM    506  CA  GLU B  61      13.445   5.783   6.191  1.00 96.58           C  
ATOM    507  C   GLU B  61      14.772   6.506   6.405  1.00 96.58           C  
ATOM    508  CB  GLU B  61      13.121   4.907   7.404  1.00 96.58           C  
ATOM    509  O   GLU B  61      14.792   7.680   6.780  1.00 96.58           O  
ATOM    510  CG  GLU B  61      11.642   4.584   7.552  1.00 96.58           C  
ATOM    511  CD  GLU B  61      11.347   3.636   8.704  1.00 96.58           C  
ATOM    512  OE1 GLU B  61      10.167   3.514   9.103  1.00 96.58           O  
ATOM    513  OE2 GLU B  61      12.305   3.011   9.212  1.00 96.58           O  
ATOM    514  N   GLU B  62      15.831   5.840   6.136  1.00 95.43           N  
ATOM    515  CA  GLU B  62      17.154   6.440   6.271  1.00 95.43           C  
ATOM    516  C   GLU B  62      17.361   7.557   5.252  1.00 95.43           C  
ATOM    517  CB  GLU B  62      18.245   5.378   6.116  1.00 95.43           C  
ATOM    518  O   GLU B  62      17.897   8.616   5.584  1.00 95.43           O  
ATOM    519  CG  GLU B  62      18.368   4.444   7.311  1.00 95.43           C  
ATOM    520  CD  GLU B  62      19.406   3.351   7.114  1.00 95.43           C  
ATOM    521  OE1 GLU B  62      19.618   2.540   8.044  1.00 95.43           O  
ATOM    522  OE2 GLU B  62      20.013   3.305   6.021  1.00 95.43           O  
ATOM    523  N   LEU B  63      16.895   7.326   4.104  1.00 94.23           N  
ATOM    524  CA  LEU B  63      17.001   8.321   3.044  1.00 94.23           C  
ATOM    525  C   LEU B  63      16.209   9.576   3.395  1.00 94.23           C  
ATOM    526  CB  LEU B  63      16.504   7.745   1.715  1.00 94.23           C  
ATOM    527  O   LEU B  63      16.706  10.694   3.235  1.00 94.23           O  
ATOM    528  CG  LEU B  63      16.454   8.714   0.533  1.00 94.23           C  
ATOM    529  CD1 LEU B  63      17.850   9.240   0.218  1.00 94.23           C  
ATOM    530  CD2 LEU B  63      15.845   8.034  -0.689  1.00 94.23           C  
ATOM    531  N   LEU B  64      14.964   9.402   3.959  1.00 94.97           N  
ATOM    532  CA  LEU B  64      14.116  10.541   4.294  1.00 94.97           C  
ATOM    533  C   LEU B  64      14.717  11.348   5.440  1.00 94.97           C  
ATOM    534  CB  LEU B  64      12.709  10.069   4.671  1.00 94.97           C  
ATOM    535  O   LEU B  64      14.634  12.578   5.450  1.00 94.97           O  
ATOM    536  CG  LEU B  64      11.819   9.604   3.517  1.00 94.97           C  
ATOM    537  CD1 LEU B  64      10.439   9.212   4.037  1.00 94.97           C  
ATOM    538  CD2 LEU B  64      11.707  10.692   2.455  1.00 94.97           C  
ATOM    539  N   LYS B  65      15.409  10.639   6.322  1.00 94.31           N  
ATOM    540  CA  LYS B  65      16.077  11.319   7.427  1.00 94.31           C  
ATOM    541  C   LYS B  65      17.216  12.201   6.922  1.00 94.31           C  
ATOM    542  CB  LYS B  65      16.610  10.304   8.439  1.00 94.31           C  
ATOM    543  O   LYS B  65      17.403  13.319   7.405  1.00 94.31           O  
ATOM    544  CG  LYS B  65      15.538   9.703   9.336  1.00 94.31           C  
ATOM    545  CD  LYS B  65      16.133   8.723  10.340  1.00 94.31           C  
ATOM    546  CE  LYS B  65      15.051   8.042  11.166  1.00 94.31           C  
ATOM    547  NZ  LYS B  65      15.619   6.996  12.068  1.00 94.31           N  
ATOM    548  N   LYS B  66      17.882  11.700   5.921  1.00 92.28           N  
ATOM    549  CA  LYS B  66      18.995  12.442   5.337  1.00 92.28           C  
ATOM    550  C   LYS B  66      18.499  13.664   4.569  1.00 92.28           C  
ATOM    551  CB  LYS B  66      19.815  11.540   4.413  1.00 92.28           C  
ATOM    552  O   LYS B  66      19.091  14.741   4.657  1.00 92.28           O  
ATOM    553  CG  LYS B  66      20.689  10.533   5.147  1.00 92.28           C  
ATOM    554  CD  LYS B  66      21.508   9.692   4.176  1.00 92.28           C  
ATOM    555  CE  LYS B  66      22.303   8.615   4.901  1.00 92.28           C  
ATOM    556  NZ  LYS B  66      23.028   7.725   3.947  1.00 92.28           N  
ATOM    557  N   ILE B  67      17.387  13.585   3.857  1.00 90.46           N  
ATOM    558  CA  ILE B  67      16.835  14.648   3.024  1.00 90.46           C  
ATOM    559  C   ILE B  67      16.285  15.764   3.909  1.00 90.46           C  
ATOM    560  CB  ILE B  67      15.729  14.113   2.086  1.00 90.46           C  
ATOM    561  O   ILE B  67      16.464  16.947   3.609  1.00 90.46           O  
ATOM    562  CG1 ILE B  67      16.317  13.114   1.083  1.00 90.46           C  
ATOM    563  CG2 ILE B  67      15.030  15.268   1.363  1.00 90.46           C  
ATOM    564  CD1 ILE B  67      15.274  12.422   0.215  1.00 90.46           C  
ATOM    565  N   LYS B  68      15.669  15.371   5.051  1.00 88.55           N  
ATOM    566  CA  LYS B  68      15.029  16.341   5.936  1.00 88.55           C  
ATOM    567  C   LYS B  68      16.051  17.002   6.856  1.00 88.55           C  
ATOM    568  CB  LYS B  68      13.933  15.670   6.765  1.00 88.55           C  
ATOM    569  O   LYS B  68      15.827  18.112   7.344  1.00 88.55           O  
ATOM    570  CG  LYS B  68      12.661  15.372   5.985  1.00 88.55           C  
ATOM    571  CD  LYS B  68      11.578  14.789   6.884  1.00 88.55           C  
ATOM    572  CE  LYS B  68      10.270  14.593   6.129  1.00 88.55           C  
ATOM    573  NZ  LYS B  68       9.199  14.039   7.011  1.00 88.55           N  
ATOM    574  N   GLY B  69      17.050  16.430   7.213  1.00 71.74           N  
ATOM    575  CA  GLY B  69      18.079  16.962   8.092  1.00 71.74           C  
ATOM    576  C   GLY B  69      19.007  17.943   7.400  1.00 71.74           C  
ATOM    577  O   GLY B  69      19.392  18.958   7.983  1.00 71.74           O  
TER     578      GLY B  69                                                      
ATOM    579  N   SER C   1       5.668  27.508  -4.169  1.00 75.54           N  
ATOM    580  CA  SER C   1       7.099  27.504  -4.456  1.00 75.54           C  
ATOM    581  C   SER C   1       7.634  26.081  -4.578  1.00 75.54           C  
ATOM    582  CB  SER C   1       7.866  28.254  -3.365  1.00 75.54           C  
ATOM    583  O   SER C   1       7.002  25.132  -4.110  1.00 75.54           O  
ATOM    584  OG  SER C   1       7.936  27.482  -2.179  1.00 75.54           O  
ATOM    585  N   LYS C   2       8.622  25.861  -5.019  1.00 88.69           N  
ATOM    586  CA  LYS C   2       9.352  24.610  -5.200  1.00 88.69           C  
ATOM    587  C   LYS C   2       9.607  23.924  -3.860  1.00 88.69           C  
ATOM    588  CB  LYS C   2      10.677  24.859  -5.922  1.00 88.69           C  
ATOM    589  O   LYS C   2       9.449  22.708  -3.739  1.00 88.69           O  
ATOM    590  CG  LYS C   2      11.454  23.591  -6.243  1.00 88.69           C  
ATOM    591  CD  LYS C   2      12.774  23.906  -6.936  1.00 88.69           C  
ATOM    592  CE  LYS C   2      13.635  22.660  -7.094  1.00 88.69           C  
ATOM    593  NZ  LYS C   2      14.956  22.974  -7.716  1.00 88.69           N  
ATOM    594  N   GLU C   3       9.744  24.835  -2.873  1.00 91.67           N  
ATOM    595  CA  GLU C   3      10.052  24.320  -1.542  1.00 91.67           C  
ATOM    596  C   GLU C   3       8.814  23.718  -0.883  1.00 91.67           C  
ATOM    597  CB  GLU C   3      10.633  25.427  -0.658  1.00 91.67           C  
ATOM    598  O   GLU C   3       8.896  22.673  -0.234  1.00 91.67           O  
ATOM    599  CG  GLU C   3      12.067  25.799  -1.003  1.00 91.67           C  
ATOM    600  CD  GLU C   3      12.591  26.978  -0.197  1.00 91.67           C  
ATOM    601  OE1 GLU C   3      13.744  27.407  -0.430  1.00 91.67           O  
ATOM    602  OE2 GLU C   3      11.843  27.474   0.674  1.00 91.67           O  
ATOM    603  N   GLU C   4       7.725  24.337  -1.045  1.00 93.79           N  
ATOM    604  CA  GLU C   4       6.474  23.858  -0.464  1.00 93.79           C  
ATOM    605  C   GLU C   4       6.044  22.536  -1.091  1.00 93.79           C  
ATOM    606  CB  GLU C   4       5.368  24.904  -0.630  1.00 93.79           C  
ATOM    607  O   GLU C   4       5.590  21.628  -0.390  1.00 93.79           O  
ATOM    608  CG  GLU C   4       5.495  26.089   0.316  1.00 93.79           C  
ATOM    609  CD  GLU C   4       4.499  27.200   0.023  1.00 93.79           C  
ATOM    610  OE1 GLU C   4       4.232  28.029   0.922  1.00 93.79           O  
ATOM    611  OE2 GLU C   4       3.979  27.240  -1.115  1.00 93.79           O  
ATOM    612  N   ILE C   5       6.244  22.352  -2.339  1.00 93.94           N  
ATOM    613  CA  ILE C   5       5.872  21.145  -3.069  1.00 93.94           C  
ATOM    614  C   ILE C   5       6.731  19.973  -2.599  1.00 93.94           C  
ATOM    615  CB  ILE C   5       6.018  21.339  -4.595  1.00 93.94           C  
ATOM    616  O   ILE C   5       6.220  18.875  -2.364  1.00 93.94           O  
ATOM    617  CG1 ILE C   5       4.993  22.359  -5.104  1.00 93.94           C  
ATOM    618  CG2 ILE C   5       5.869  20.001  -5.326  1.00 93.94           C  
ATOM    619  CD1 ILE C   5       5.189  22.760  -6.559  1.00 93.94           C  
ATOM    620  N   LEU C   6       8.016  20.225  -2.451  1.00 93.23           N  
ATOM    621  CA  LEU C   6       8.927  19.183  -1.990  1.00 93.23           C  
ATOM    622  C   LEU C   6       8.583  18.751  -0.568  1.00 93.23           C  
ATOM    623  CB  LEU C   6      10.377  19.673  -2.050  1.00 93.23           C  
ATOM    624  O   LEU C   6       8.608  17.558  -0.255  1.00 93.23           O  
ATOM    625  CG  LEU C   6      11.448  18.674  -1.611  1.00 93.23           C  
ATOM    626  CD1 LEU C   6      11.389  17.419  -2.476  1.00 93.23           C  
ATOM    627  CD2 LEU C   6      12.832  19.310  -1.677  1.00 93.23           C  
ATOM    628  N   LYS C   7       8.212  19.747   0.260  1.00 94.75           N  
ATOM    629  CA  LYS C   7       7.834  19.452   1.639  1.00 94.75           C  
ATOM    630  C   LYS C   7       6.597  18.560   1.692  1.00 94.75           C  
ATOM    631  CB  LYS C   7       7.580  20.745   2.415  1.00 94.75           C  
ATOM    632  O   LYS C   7       6.557  17.590   2.452  1.00 94.75           O  
ATOM    633  CG  LYS C   7       7.266  20.532   3.889  1.00 94.75           C  
ATOM    634  CD  LYS C   7       6.992  21.851   4.599  1.00 94.75           C  
ATOM    635  CE  LYS C   7       6.552  21.631   6.040  1.00 94.75           C  
ATOM    636  NZ  LYS C   7       6.229  22.919   6.724  1.00 94.75           N  
ATOM    637  N   LEU C   8       5.616  18.852   0.869  1.00 95.71           N  
ATOM    638  CA  LEU C   8       4.387  18.067   0.839  1.00 95.71           C  
ATOM    639  C   LEU C   8       4.651  16.664   0.305  1.00 95.71           C  
ATOM    640  CB  LEU C   8       3.328  18.763  -0.021  1.00 95.71           C  
ATOM    641  O   LEU C   8       4.096  15.687   0.812  1.00 95.71           O  
ATOM    642  CG  LEU C   8       2.702  20.028   0.566  1.00 95.71           C  
ATOM    643  CD1 LEU C   8       1.819  20.713  -0.472  1.00 95.71           C  
ATOM    644  CD2 LEU C   8       1.903  19.697   1.822  1.00 95.71           C  
ATOM    645  N   HIS C   9       5.571  16.589  -0.719  1.00 95.28           N  
ATOM    646  CA  HIS C   9       5.940  15.286  -1.259  1.00 95.28           C  
ATOM    647  C   HIS C   9       6.587  14.409  -0.192  1.00 95.28           C  
ATOM    648  CB  HIS C   9       6.886  15.447  -2.450  1.00 95.28           C  
ATOM    649  O   HIS C   9       6.246  13.232  -0.058  1.00 95.28           O  
ATOM    650  CG  HIS C   9       7.491  14.161  -2.915  1.00 95.28           C  
ATOM    651  CD2 HIS C   9       8.750  13.677  -2.798  1.00 95.28           C  
ATOM    652  ND1 HIS C   9       6.771  13.203  -3.595  1.00 95.28           N  
ATOM    653  CE1 HIS C   9       7.564  12.182  -3.877  1.00 95.28           C  
ATOM    654  NE2 HIS C   9       8.770  12.445  -3.404  1.00 95.28           N  
ATOM    655  N   LEU C  10       7.475  14.953   0.583  1.00 94.52           N  
ATOM    656  CA  LEU C  10       8.186  14.189   1.603  1.00 94.52           C  
ATOM    657  C   LEU C  10       7.242  13.773   2.726  1.00 94.52           C  
ATOM    658  CB  LEU C  10       9.347  15.008   2.173  1.00 94.52           C  
ATOM    659  O   LEU C  10       7.399  12.697   3.308  1.00 94.52           O  
ATOM    660  CG  LEU C  10      10.520  15.270   1.228  1.00 94.52           C  
ATOM    661  CD1 LEU C  10      11.552  16.169   1.900  1.00 94.52           C  
ATOM    662  CD2 LEU C  10      11.155  13.956   0.786  1.00 94.52           C  
ATOM    663  N   GLU C  11       6.259  14.643   2.994  1.00 96.59           N  
ATOM    664  CA  GLU C  11       5.257  14.288   3.996  1.00 96.59           C  
ATOM    665  C   GLU C  11       4.419  13.097   3.540  1.00 96.59           C  
ATOM    666  CB  GLU C  11       4.352  15.485   4.297  1.00 96.59           C  
ATOM    667  O   GLU C  11       4.132  12.195   4.330  1.00 96.59           O  
ATOM    668  CG  GLU C  11       5.021  16.568   5.130  1.00 96.59           C  
ATOM    669  CD  GLU C  11       4.109  17.749   5.423  1.00 96.59           C  
ATOM    670  OE1 GLU C  11       4.589  18.764   5.977  1.00 96.59           O  
ATOM    671  OE2 GLU C  11       2.904  17.658   5.097  1.00 96.59           O  
ATOM    672  N   VAL C  12       4.042  13.086   2.265  1.00 97.48           N  
ATOM    673  CA  VAL C  12       3.276  11.973   1.713  1.00 97.48           C  
ATOM    674  C   VAL C  12       4.132  10.709   1.704  1.00 97.48           C  
ATOM    675  CB  VAL C  12       2.771  12.285   0.287  1.00 97.48           C  
ATOM    676  O   VAL C  12       3.635   9.613   1.972  1.00 97.48           O  
ATOM    677  CG1 VAL C  12       2.161  11.040  -0.354  1.00 97.48           C  
ATOM    678  CG2 VAL C  12       1.756  13.426   0.318  1.00 97.48           C  
ATOM    679  N   ALA C  13       5.406  10.841   1.415  1.00 96.67           N  
ATOM    680  CA  ALA C  13       6.326   9.707   1.431  1.00 96.67           C  
ATOM    681  C   ALA C  13       6.410   9.087   2.823  1.00 96.67           C  
ATOM    682  CB  ALA C  13       7.713  10.141   0.961  1.00 96.67           C  
ATOM    683  O   ALA C  13       6.427   7.862   2.964  1.00 96.67           O  
ATOM    684  N   GLU C  14       6.386   9.968   3.850  1.00 96.95           N  
ATOM    685  CA  GLU C  14       6.423   9.487   5.228  1.00 96.95           C  
ATOM    686  C   GLU C  14       5.140   8.742   5.587  1.00 96.95           C  
ATOM    687  CB  GLU C  14       6.646  10.649   6.199  1.00 96.95           C  
ATOM    688  O   GLU C  14       5.184   7.705   6.253  1.00 96.95           O  
ATOM    689  CG  GLU C  14       8.084  11.145   6.244  1.00 96.95           C  
ATOM    690  CD  GLU C  14       8.260  12.398   7.088  1.00 96.95           C  
ATOM    691  OE1 GLU C  14       9.416  12.828   7.302  1.00 96.95           O  
ATOM    692  OE2 GLU C  14       7.234  12.953   7.540  1.00 96.95           O  
ATOM    693  N   ILE C  15       4.069   9.265   5.154  1.00 96.91           N  
ATOM    694  CA  ILE C  15       2.781   8.628   5.404  1.00 96.91           C  
ATOM    695  C   ILE C  15       2.712   7.295   4.662  1.00 96.91           C  
ATOM    696  CB  ILE C  15       1.608   9.539   4.978  1.00 96.91           C  
ATOM    697  O   ILE C  15       2.158   6.320   5.174  1.00 96.91           O  
ATOM    698  CG1 ILE C  15       1.534  10.773   5.886  1.00 96.91           C  
ATOM    699  CG2 ILE C  15       0.287   8.764   4.999  1.00 96.91           C  
ATOM    700  CD1 ILE C  15       0.513  11.810   5.438  1.00 96.91           C  
ATOM    701  N   HIS C  16       3.331   7.220   3.462  1.00 97.23           N  
ATOM    702  CA  HIS C  16       3.391   5.974   2.707  1.00 97.23           C  
ATOM    703  C   HIS C  16       4.137   4.894   3.482  1.00 97.23           C  
ATOM    704  CB  HIS C  16       4.059   6.202   1.349  1.00 97.23           C  
ATOM    705  O   HIS C  16       3.688   3.747   3.547  1.00 97.23           O  
ATOM    706  CG  HIS C  16       4.233   4.951   0.549  1.00 97.23           C  
ATOM    707  CD2 HIS C  16       5.350   4.281   0.179  1.00 97.23           C  
ATOM    708  ND1 HIS C  16       3.170   4.247   0.027  1.00 97.23           N  
ATOM    709  CE1 HIS C  16       3.626   3.194  -0.630  1.00 97.23           C  
ATOM    710  NE2 HIS C  16       4.946   3.191  -0.553  1.00 97.23           N  
ATOM    711  N   ILE C  17       5.217   5.266   4.110  1.00 97.03           N  
ATOM    712  CA  ILE C  17       6.008   4.323   4.892  1.00 97.03           C  
ATOM    713  C   ILE C  17       5.167   3.773   6.041  1.00 97.03           C  
ATOM    714  CB  ILE C  17       7.295   4.982   5.437  1.00 97.03           C  
ATOM    715  O   ILE C  17       5.126   2.560   6.263  1.00 97.03           O  
ATOM    716  CG1 ILE C  17       8.284   5.246   4.296  1.00 97.03           C  
ATOM    717  CG2 ILE C  17       7.931   4.108   6.522  1.00 97.03           C  
ATOM    718  CD1 ILE C  17       9.505   6.057   4.710  1.00 97.03           C  
ATOM    719  N   GLU C  18       4.425   4.615   6.711  1.00 97.04           N  
ATOM    720  CA  GLU C  18       3.616   4.207   7.856  1.00 97.04           C  
ATOM    721  C   GLU C  18       2.454   3.318   7.422  1.00 97.04           C  
ATOM    722  CB  GLU C  18       3.089   5.432   8.606  1.00 97.04           C  
ATOM    723  O   GLU C  18       2.132   2.336   8.095  1.00 97.04           O  
ATOM    724  CG  GLU C  18       4.176   6.247   9.293  1.00 97.04           C  
ATOM    725  CD  GLU C  18       4.988   5.441  10.295  1.00 97.04           C  
ATOM    726  OE1 GLU C  18       6.233   5.572  10.313  1.00 97.04           O  
ATOM    727  OE2 GLU C  18       4.374   4.671  11.066  1.00 97.04           O  
ATOM    728  N   THR C  19       1.844   3.653   6.308  1.00 97.55           N  
ATOM    729  CA  THR C  19       0.738   2.865   5.778  1.00 97.55           C  
ATOM    730  C   THR C  19       1.198   1.453   5.428  1.00 97.55           C  
ATOM    731  CB  THR C  19       0.124   3.531   4.532  1.00 97.55           C  
ATOM    732  O   THR C  19       0.521   0.475   5.751  1.00 97.55           O  
ATOM    733  CG2 THR C  19      -1.018   2.693   3.967  1.00 97.55           C  
ATOM    734  OG1 THR C  19      -0.377   4.825   4.887  1.00 97.55           O  
ATOM    735  N   VAL C  20       2.382   1.363   4.784  1.00 97.49           N  
ATOM    736  CA  VAL C  20       2.921   0.075   4.363  1.00 97.49           C  
ATOM    737  C   VAL C  20       3.279  -0.762   5.590  1.00 97.49           C  
ATOM    738  CB  VAL C  20       4.160   0.247   3.456  1.00 97.49           C  
ATOM    739  O   VAL C  20       3.063  -1.976   5.605  1.00 97.49           O  
ATOM    740  CG1 VAL C  20       4.801  -1.107   3.154  1.00 97.49           C  
ATOM    741  CG2 VAL C  20       3.778   0.962   2.161  1.00 97.49           C  
ATOM    742  N   LYS C  21       3.733  -0.121   6.668  1.00 96.92           N  
ATOM    743  CA  LYS C  21       4.049  -0.834   7.902  1.00 96.92           C  
ATOM    744  C   LYS C  21       2.797  -1.455   8.515  1.00 96.92           C  
ATOM    745  CB  LYS C  21       4.714   0.106   8.909  1.00 96.92           C  
ATOM    746  O   LYS C  21       2.826  -2.598   8.975  1.00 96.92           O  
ATOM    747  CG  LYS C  21       6.163   0.436   8.584  1.00 96.92           C  
ATOM    748  CD  LYS C  21       6.768   1.376   9.619  1.00 96.92           C  
ATOM    749  CE  LYS C  21       8.248   1.622   9.355  1.00 96.92           C  
ATOM    750  NZ  LYS C  21       8.826   2.608  10.317  1.00 96.92           N  
ATOM    751  N   ILE C  22       1.744  -0.716   8.502  1.00 96.59           N  
ATOM    752  CA  ILE C  22       0.482  -1.216   9.036  1.00 96.59           C  
ATOM    753  C   ILE C  22      -0.037  -2.352   8.156  1.00 96.59           C  
ATOM    754  CB  ILE C  22      -0.573  -0.092   9.138  1.00 96.59           C  
ATOM    755  O   ILE C  22      -0.504  -3.374   8.663  1.00 96.59           O  
ATOM    756  CG1 ILE C  22      -0.158   0.935  10.197  1.00 96.59           C  
ATOM    757  CG2 ILE C  22      -1.954  -0.675   9.452  1.00 96.59           C  
ATOM    758  CD1 ILE C  22      -1.071   2.152  10.271  1.00 96.59           C  
ATOM    759  N   TYR C  23       0.138  -2.235   6.854  1.00 97.08           N  
ATOM    760  CA  TYR C  23      -0.272  -3.267   5.908  1.00 97.08           C  
ATOM    761  C   TYR C  23       0.457  -4.577   6.180  1.00 97.08           C  
ATOM    762  CB  TYR C  23      -0.010  -2.812   4.469  1.00 97.08           C  
ATOM    763  O   TYR C  23      -0.160  -5.644   6.206  1.00 97.08           O  
ATOM    764  CG  TYR C  23      -0.569  -3.748   3.425  1.00 97.08           C  
ATOM    765  CD1 TYR C  23       0.225  -4.741   2.855  1.00 97.08           C  
ATOM    766  CD2 TYR C  23      -1.890  -3.641   3.006  1.00 97.08           C  
ATOM    767  CE1 TYR C  23      -0.285  -5.605   1.892  1.00 97.08           C  
ATOM    768  CE2 TYR C  23      -2.411  -4.500   2.043  1.00 97.08           C  
ATOM    769  OH  TYR C  23      -2.112  -6.329   0.539  1.00 97.08           O  
ATOM    770  CZ  TYR C  23      -1.602  -5.477   1.493  1.00 97.08           C  
ATOM    771  N   LEU C  24       1.724  -4.432   6.430  1.00 96.48           N  
ATOM    772  CA  LEU C  24       2.539  -5.614   6.689  1.00 96.48           C  
ATOM    773  C   LEU C  24       2.102  -6.304   7.977  1.00 96.48           C  
ATOM    774  CB  LEU C  24       4.020  -5.236   6.776  1.00 96.48           C  
ATOM    775  O   LEU C  24       2.051  -7.535   8.041  1.00 96.48           O  
ATOM    776  CG  LEU C  24       4.698  -4.844   5.462  1.00 96.48           C  
ATOM    777  CD1 LEU C  24       6.142  -4.424   5.716  1.00 96.48           C  
ATOM    778  CD2 LEU C  24       4.637  -5.995   4.464  1.00 96.48           C  
ATOM    779  N   GLU C  25       1.700  -5.510   8.999  1.00 95.64           N  
ATOM    780  CA  GLU C  25       1.262  -6.077  10.271  1.00 95.64           C  
ATOM    781  C   GLU C  25      -0.050  -6.841  10.111  1.00 95.64           C  
ATOM    782  CB  GLU C  25       1.105  -4.978  11.325  1.00 95.64           C  
ATOM    783  O   GLU C  25      -0.213  -7.929  10.668  1.00 95.64           O  
ATOM    784  CG  GLU C  25       2.425  -4.395  11.806  1.00 95.64           C  
ATOM    785  CD  GLU C  25       3.380  -5.444  12.355  1.00 95.64           C  
ATOM    786  OE1 GLU C  25       4.566  -5.453  11.955  1.00 95.64           O  
ATOM    787  OE2 GLU C  25       2.937  -6.263  13.191  1.00 95.64           O  
ATOM    788  N   VAL C  26      -0.945  -6.320   9.285  1.00 95.33           N  
ATOM    789  CA  VAL C  26      -2.235  -6.962   9.055  1.00 95.33           C  
ATOM    790  C   VAL C  26      -2.035  -8.261   8.278  1.00 95.33           C  
ATOM    791  CB  VAL C  26      -3.205  -6.030   8.294  1.00 95.33           C  
ATOM    792  O   VAL C  26      -2.648  -9.283   8.596  1.00 95.33           O  
ATOM    793  CG1 VAL C  26      -4.463  -6.788   7.874  1.00 95.33           C  
ATOM    794  CG2 VAL C  26      -3.568  -4.821   9.155  1.00 95.33           C  
ATOM    795  N   ILE C  27      -1.104  -8.271   7.301  1.00 94.00           N  
ATOM    796  CA  ILE C  27      -0.832  -9.452   6.489  1.00 94.00           C  
ATOM    797  C   ILE C  27      -0.196 -10.537   7.355  1.00 94.00           C  
ATOM    798  CB  ILE C  27       0.084  -9.116   5.291  1.00 94.00           C  
ATOM    799  O   ILE C  27      -0.509 -11.721   7.207  1.00 94.00           O  
ATOM    800  CG1 ILE C  27      -0.622  -8.149   4.334  1.00 94.00           C  
ATOM    801  CG2 ILE C  27       0.511 -10.394   4.563  1.00 94.00           C  
ATOM    802  CD1 ILE C  27      -1.985  -8.633   3.859  1.00 94.00           C  
ATOM    803  N   LYS C  28       0.571 -10.121   8.320  1.00 94.11           N  
ATOM    804  CA  LYS C  28       1.193 -11.079   9.229  1.00 94.11           C  
ATOM    805  C   LYS C  28       0.153 -11.734  10.134  1.00 94.11           C  
ATOM    806  CB  LYS C  28       2.268 -10.396  10.076  1.00 94.11           C  
ATOM    807  O   LYS C  28       0.238 -12.929  10.423  1.00 94.11           O  
ATOM    808  CG  LYS C  28       3.542 -10.067   9.311  1.00 94.11           C  
ATOM    809  CD  LYS C  28       4.549  -9.338  10.191  1.00 94.11           C  
ATOM    810  CE  LYS C  28       5.778  -8.912   9.399  1.00 94.11           C  
ATOM    811  NZ  LYS C  28       6.681  -8.037  10.206  1.00 94.11           N  
ATOM    812  N   ILE C  29      -0.810 -11.005  10.539  1.00 92.73           N  
ATOM    813  CA  ILE C  29      -1.900 -11.540  11.348  1.00 92.73           C  
ATOM    814  C   ILE C  29      -2.728 -12.517  10.516  1.00 92.73           C  
ATOM    815  CB  ILE C  29      -2.799 -10.413  11.903  1.00 92.73           C  
ATOM    816  O   ILE C  29      -3.095 -13.593  10.994  1.00 92.73           O  
ATOM    817  CG1 ILE C  29      -2.038  -9.586  12.945  1.00 92.73           C  
ATOM    818  CG2 ILE C  29      -4.087 -10.992  12.497  1.00 92.73           C  
ATOM    819  CD1 ILE C  29      -2.785  -8.348  13.419  1.00 92.73           C  
ATOM    820  N   LEU C  30      -2.968 -12.163   9.245  1.00 91.57           N  
ATOM    821  CA  LEU C  30      -3.704 -13.035   8.336  1.00 91.57           C  
ATOM    822  C   LEU C  30      -2.986 -14.369   8.161  1.00 91.57           C  
ATOM    823  CB  LEU C  30      -3.888 -12.358   6.975  1.00 91.57           C  
ATOM    824  O   LEU C  30      -3.613 -15.429   8.219  1.00 91.57           O  
ATOM    825  CG  LEU C  30      -4.576 -13.190   5.892  1.00 91.57           C  
ATOM    826  CD1 LEU C  30      -5.990 -13.561   6.326  1.00 91.57           C  
ATOM    827  CD2 LEU C  30      -4.599 -12.431   4.569  1.00 91.57           C  
ATOM    828  N   ILE C  31      -1.720 -14.325   7.995  1.00 92.27           N  
ATOM    829  CA  ILE C  31      -0.908 -15.522   7.802  1.00 92.27           C  
ATOM    830  C   ILE C  31      -0.999 -16.413   9.038  1.00 92.27           C  
ATOM    831  CB  ILE C  31       0.566 -15.164   7.506  1.00 92.27           C  
ATOM    832  O   ILE C  31      -1.182 -17.627   8.924  1.00 92.27           O  
ATOM    833  CG1 ILE C  31       0.693 -14.526   6.118  1.00 92.27           C  
ATOM    834  CG2 ILE C  31       1.457 -16.404   7.623  1.00 92.27           C  
ATOM    835  CD1 ILE C  31       2.084 -13.993   5.807  1.00 92.27           C  
ATOM    836  N   ARG C  32      -0.921 -15.800  10.209  1.00 91.43           N  
ATOM    837  CA  ARG C  32      -0.996 -16.547  11.460  1.00 91.43           C  
ATOM    838  C   ARG C  32      -2.354 -17.225  11.612  1.00 91.43           C  
ATOM    839  CB  ARG C  32      -0.733 -15.626  12.654  1.00 91.43           C  
ATOM    840  O   ARG C  32      -2.437 -18.362  12.081  1.00 91.43           O  
ATOM    841  CG  ARG C  32       0.725 -15.227  12.815  1.00 91.43           C  
ATOM    842  CD  ARG C  32       0.929 -14.304  14.008  1.00 91.43           C  
ATOM    843  NE  ARG C  32       2.329 -13.917  14.157  1.00 91.43           N  
ATOM    844  NH1 ARG C  32       1.956 -12.474  15.922  1.00 91.43           N  
ATOM    845  NH2 ARG C  32       4.079 -12.777  15.111  1.00 91.43           N  
ATOM    846  CZ  ARG C  32       2.785 -13.057  15.063  1.00 91.43           C  
ATOM    847  N   LEU C  33      -3.388 -16.563  11.197  1.00 87.32           N  
ATOM    848  CA  LEU C  33      -4.737 -17.110  11.297  1.00 87.32           C  
ATOM    849  C   LEU C  33      -4.923 -18.277  10.333  1.00 87.32           C  
ATOM    850  CB  LEU C  33      -5.778 -16.025  11.009  1.00 87.32           C  
ATOM    851  O   LEU C  33      -5.567 -19.272  10.673  1.00 87.32           O  
ATOM    852  CG  LEU C  33      -5.962 -14.958  12.089  1.00 87.32           C  
ATOM    853  CD1 LEU C  33      -6.883 -13.850  11.589  1.00 87.32           C  
ATOM    854  CD2 LEU C  33      -6.510 -15.581  13.368  1.00 87.32           C  
ATOM    855  N   ILE C  34      -4.352 -18.202   9.100  1.00 86.30           N  
ATOM    856  CA  ILE C  34      -4.459 -19.244   8.085  1.00 86.30           C  
ATOM    857  C   ILE C  34      -3.648 -20.465   8.511  1.00 86.30           C  
ATOM    858  CB  ILE C  34      -3.983 -18.739   6.704  1.00 86.30           C  
ATOM    859  O   ILE C  34      -4.080 -21.604   8.317  1.00 86.30           O  
ATOM    860  CG1 ILE C  34      -4.949 -17.680   6.160  1.00 86.30           C  
ATOM    861  CG2 ILE C  34      -3.839 -19.905   5.723  1.00 86.30           C  
ATOM    862  CD1 ILE C  34      -4.462 -16.991   4.892  1.00 86.30           C  
ATOM    863  N   GLU C  35      -2.487 -20.228   9.198  1.00 87.89           N  
ATOM    864  CA  GLU C  35      -1.612 -21.321   9.611  1.00 87.89           C  
ATOM    865  C   GLU C  35      -2.136 -22.001  10.872  1.00 87.89           C  
ATOM    866  CB  GLU C  35      -0.187 -20.811   9.840  1.00 87.89           C  
ATOM    867  O   GLU C  35      -1.661 -23.075  11.247  1.00 87.89           O  
ATOM    868  CG  GLU C  35       0.556 -20.463   8.559  1.00 87.89           C  
ATOM    869  CD  GLU C  35       1.963 -19.942   8.804  1.00 87.89           C  
ATOM    870  OE1 GLU C  35       2.824 -20.074   7.904  1.00 87.89           O  
ATOM    871  OE2 GLU C  35       2.207 -19.399   9.904  1.00 87.89           O  
ATOM    872  N   LYS C  36      -3.344 -21.561  11.309  1.00 74.14           N  
ATOM    873  CA  LYS C  36      -4.036 -22.124  12.465  1.00 74.14           C  
ATOM    874  C   LYS C  36      -3.082 -22.305  13.642  1.00 74.14           C  
ATOM    875  CB  LYS C  36      -4.684 -23.461  12.104  1.00 74.14           C  
ATOM    876  O   LYS C  36      -3.204 -23.267  14.404  1.00 74.14           O  
ATOM    877  CG  LYS C  36      -5.882 -23.338  11.174  1.00 74.14           C  
ATOM    878  CD  LYS C  36      -6.551 -24.686  10.943  1.00 74.14           C  
ATOM    879  CE  LYS C  36      -7.743 -24.566  10.003  1.00 74.14           C  
ATOM    880  NZ  LYS C  36      -8.431 -25.878   9.810  1.00 74.14           N  
ATOM    881  N   ASN C  37      -2.655 -21.689  13.553  1.00 65.87           N  
ATOM    882  CA  ASN C  37      -1.677 -21.784  14.632  1.00 65.87           C  
ATOM    883  C   ASN C  37      -2.081 -20.930  15.830  1.00 65.87           C  
ATOM    884  CB  ASN C  37      -0.288 -21.379  14.135  1.00 65.87           C  
ATOM    885  O   ASN C  37      -1.260 -20.658  16.708  1.00 65.87           O  
ATOM    886  CG  ASN C  37       0.343 -22.431  13.244  1.00 65.87           C  
ATOM    887  ND2 ASN C  37       1.248 -22.004  12.372  1.00 65.87           N  
ATOM    888  OD1 ASN C  37       0.019 -23.618  13.338  1.00 65.87           O  
ATOM    889  N   SER C  38      -3.239 -20.578  16.083  1.00 71.29           N  
ATOM    890  CA  SER C  38      -3.569 -19.699  17.200  1.00 71.29           C  
ATOM    891  C   SER C  38      -4.618 -20.331  18.109  1.00 71.29           C  
ATOM    892  CB  SER C  38      -4.073 -18.348  16.689  1.00 71.29           C  
ATOM    893  O   SER C  38      -5.529 -21.012  17.634  1.00 71.29           O  
ATOM    894  OG  SER C  38      -3.138 -17.768  15.796  1.00 71.29           O  
ATOM    895  N   SER C  39      -4.455 -20.233  19.171  1.00 72.99           N  
ATOM    896  CA  SER C  39      -5.444 -20.564  20.191  1.00 72.99           C  
ATOM    897  C   SER C  39      -6.566 -19.531  20.229  1.00 72.99           C  
ATOM    898  CB  SER C  39      -4.784 -20.662  21.567  1.00 72.99           C  
ATOM    899  O   SER C  39      -6.456 -18.464  19.621  1.00 72.99           O  
ATOM    900  OG  SER C  39      -4.382 -19.382  22.024  1.00 72.99           O  
ATOM    901  N   LYS C  40      -7.625 -19.742  20.855  1.00 75.95           N  
ATOM    902  CA  LYS C  40      -8.734 -18.804  21.008  1.00 75.95           C  
ATOM    903  C   LYS C  40      -8.268 -17.503  21.656  1.00 75.95           C  
ATOM    904  CB  LYS C  40      -9.857 -19.429  21.836  1.00 75.95           C  
ATOM    905  O   LYS C  40      -8.728 -16.420  21.288  1.00 75.95           O  
ATOM    906  CG  LYS C  40     -10.750 -20.379  21.051  1.00 75.95           C  
ATOM    907  CD  LYS C  40     -11.951 -20.825  21.874  1.00 75.95           C  
ATOM    908  CE  LYS C  40     -12.812 -21.825  21.113  1.00 75.95           C  
ATOM    909  NZ  LYS C  40     -13.980 -22.280  21.923  1.00 75.95           N  
ATOM    910  N   GLU C  41      -7.496 -17.702  22.663  1.00 83.76           N  
ATOM    911  CA  GLU C  41      -6.929 -16.524  23.312  1.00 83.76           C  
ATOM    912  C   GLU C  41      -6.103 -15.697  22.331  1.00 83.76           C  
ATOM    913  CB  GLU C  41      -6.068 -16.931  24.511  1.00 83.76           C  
ATOM    914  O   GLU C  41      -6.191 -14.467  22.319  1.00 83.76           O  
ATOM    915  CG  GLU C  41      -5.690 -15.770  25.419  1.00 83.76           C  
ATOM    916  CD  GLU C  41      -5.026 -16.212  26.713  1.00 83.76           C  
ATOM    917  OE1 GLU C  41      -4.711 -15.346  27.561  1.00 83.76           O  
ATOM    918  OE2 GLU C  41      -4.818 -17.435  26.881  1.00 83.76           O  
ATOM    919  N   ASP C  42      -5.525 -16.155  21.686  1.00 84.67           N  
ATOM    920  CA  ASP C  42      -4.711 -15.512  20.660  1.00 84.67           C  
ATOM    921  C   ASP C  42      -5.585 -14.787  19.639  1.00 84.67           C  
ATOM    922  CB  ASP C  42      -3.824 -16.541  19.956  1.00 84.67           C  
ATOM    923  O   ASP C  42      -5.251 -13.684  19.200  1.00 84.67           O  
ATOM    924  CG  ASP C  42      -2.681 -17.033  20.827  1.00 84.67           C  
ATOM    925  OD1 ASP C  42      -2.116 -18.111  20.540  1.00 84.67           O  
ATOM    926  OD2 ASP C  42      -2.344 -16.339  21.810  1.00 84.67           O  
ATOM    927  N   GLU C  43      -6.668 -15.419  19.469  1.00 85.98           N  
ATOM    928  CA  GLU C  43      -7.582 -14.840  18.489  1.00 85.98           C  
ATOM    929  C   GLU C  43      -8.166 -13.522  18.990  1.00 85.98           C  
ATOM    930  CB  GLU C  43      -8.709 -15.822  18.158  1.00 85.98           C  
ATOM    931  O   GLU C  43      -8.298 -12.564  18.225  1.00 85.98           O  
ATOM    932  CG  GLU C  43      -8.271 -16.988  17.285  1.00 85.98           C  
ATOM    933  CD  GLU C  43      -9.392 -17.973  16.993  1.00 85.98           C  
ATOM    934  OE1 GLU C  43      -9.140 -18.998  16.319  1.00 85.98           O  
ATOM    935  OE2 GLU C  43     -10.532 -17.718  17.440  1.00 85.98           O  
ATOM    936  N   ARG C  44      -8.502 -13.460  20.227  1.00 87.28           N  
ATOM    937  CA  ARG C  44      -9.026 -12.235  20.822  1.00 87.28           C  
ATOM    938  C   ARG C  44      -7.975 -11.129  20.813  1.00 87.28           C  
ATOM    939  CB  ARG C  44      -9.503 -12.492  22.253  1.00 87.28           C  
ATOM    940  O   ARG C  44      -8.279  -9.979  20.489  1.00 87.28           O  
ATOM    941  CG  ARG C  44     -10.260 -11.326  22.869  1.00 87.28           C  
ATOM    942  CD  ARG C  44     -10.696 -11.628  24.296  1.00 87.28           C  
ATOM    943  NE  ARG C  44     -11.219 -10.439  24.963  1.00 87.28           N  
ATOM    944  NH1 ARG C  44     -11.734 -11.520  26.938  1.00 87.28           N  
ATOM    945  NH2 ARG C  44     -12.151  -9.278  26.711  1.00 87.28           N  
ATOM    946  CZ  ARG C  44     -11.700 -10.415  26.202  1.00 87.28           C  
ATOM    947  N   GLU C  45      -6.793 -11.483  21.093  1.00 91.60           N  
ATOM    948  CA  GLU C  45      -5.693 -10.523  21.088  1.00 91.60           C  
ATOM    949  C   GLU C  45      -5.435  -9.985  19.684  1.00 91.60           C  
ATOM    950  CB  GLU C  45      -4.419 -11.162  21.649  1.00 91.60           C  
ATOM    951  O   GLU C  45      -5.209  -8.787  19.504  1.00 91.60           O  
ATOM    952  CG  GLU C  45      -4.431 -11.334  23.161  1.00 91.60           C  
ATOM    953  CD  GLU C  45      -3.180 -12.010  23.698  1.00 91.60           C  
ATOM    954  OE1 GLU C  45      -3.080 -12.212  24.929  1.00 91.60           O  
ATOM    955  OE2 GLU C  45      -2.292 -12.340  22.880  1.00 91.60           O  
ATOM    956  N   LEU C  46      -5.569 -10.816  18.739  1.00 90.82           N  
ATOM    957  CA  LEU C  46      -5.355 -10.430  17.348  1.00 90.82           C  
ATOM    958  C   LEU C  46      -6.463  -9.501  16.865  1.00 90.82           C  
ATOM    959  CB  LEU C  46      -5.285 -11.670  16.453  1.00 90.82           C  
ATOM    960  O   LEU C  46      -6.201  -8.542  16.136  1.00 90.82           O  
ATOM    961  CG  LEU C  46      -4.031 -12.534  16.588  1.00 90.82           C  
ATOM    962  CD1 LEU C  46      -4.190 -13.827  15.796  1.00 90.82           C  
ATOM    963  CD2 LEU C  46      -2.798 -11.765  16.124  1.00 90.82           C  
ATOM    964  N   GLU C  47      -7.653  -9.802  17.361  1.00 90.52           N  
ATOM    965  CA  GLU C  47      -8.785  -8.953  17.002  1.00 90.52           C  
ATOM    966  C   GLU C  47      -8.606  -7.537  17.541  1.00 90.52           C  
ATOM    967  CB  GLU C  47     -10.093  -9.553  17.524  1.00 90.52           C  
ATOM    968  O   GLU C  47      -8.907  -6.562  16.850  1.00 90.52           O  
ATOM    969  CG  GLU C  47     -11.341  -8.861  16.995  1.00 90.52           C  
ATOM    970  CD  GLU C  47     -12.631  -9.551  17.409  1.00 90.52           C  
ATOM    971  OE1 GLU C  47     -13.722  -9.103  16.988  1.00 90.52           O  
ATOM    972  OE2 GLU C  47     -12.551 -10.547  18.162  1.00 90.52           O  
ATOM    973  N   GLU C  48      -8.092  -7.427  18.791  1.00 92.61           N  
ATOM    974  CA  GLU C  48      -7.848  -6.117  19.385  1.00 92.61           C  
ATOM    975  C   GLU C  48      -6.737  -5.374  18.649  1.00 92.61           C  
ATOM    976  CB  GLU C  48      -7.495  -6.256  20.868  1.00 92.61           C  
ATOM    977  O   GLU C  48      -6.842  -4.171  18.406  1.00 92.61           O  
ATOM    978  CG  GLU C  48      -8.689  -6.575  21.757  1.00 92.61           C  
ATOM    979  CD  GLU C  48      -8.308  -6.811  23.210  1.00 92.61           C  
ATOM    980  OE1 GLU C  48      -9.211  -7.062  24.041  1.00 92.61           O  
ATOM    981  OE2 GLU C  48      -7.098  -6.745  23.521  1.00 92.61           O  
ATOM    982  N   GLU C  49      -5.764  -6.095  18.235  1.00 93.35           N  
ATOM    983  CA  GLU C  49      -4.665  -5.511  17.472  1.00 93.35           C  
ATOM    984  C   GLU C  49      -5.146  -4.998  16.118  1.00 93.35           C  
ATOM    985  CB  GLU C  49      -3.542  -6.534  17.278  1.00 93.35           C  
ATOM    986  O   GLU C  49      -4.741  -3.920  15.677  1.00 93.35           O  
ATOM    987  CG  GLU C  49      -2.276  -5.948  16.670  1.00 93.35           C  
ATOM    988  CD  GLU C  49      -1.121  -6.936  16.624  1.00 93.35           C  
ATOM    989  OE1 GLU C  49      -0.049  -6.591  16.077  1.00 93.35           O  
ATOM    990  OE2 GLU C  49      -1.290  -8.065  17.136  1.00 93.35           O  
ATOM    991  N   LEU C  50      -6.020  -5.702  15.533  1.00 92.76           N  
ATOM    992  CA  LEU C  50      -6.564  -5.316  14.236  1.00 92.76           C  
ATOM    993  C   LEU C  50      -7.380  -4.032  14.349  1.00 92.76           C  
ATOM    994  CB  LEU C  50      -7.434  -6.438  13.663  1.00 92.76           C  
ATOM    995  O   LEU C  50      -7.299  -3.161  13.480  1.00 92.76           O  
ATOM    996  CG  LEU C  50      -6.691  -7.620  13.039  1.00 92.76           C  
ATOM    997  CD1 LEU C  50      -7.665  -8.748  12.716  1.00 92.76           C  
ATOM    998  CD2 LEU C  50      -5.942  -7.179  11.786  1.00 92.76           C  
ATOM    999  N   LYS C  51      -8.164  -3.951  15.399  1.00 93.20           N  
ATOM   1000  CA  LYS C  51      -8.969  -2.753  15.616  1.00 93.20           C  
ATOM   1001  C   LYS C  51      -8.086  -1.524  15.809  1.00 93.20           C  
ATOM   1002  CB  LYS C  51      -9.887  -2.935  16.826  1.00 93.20           C  
ATOM   1003  O   LYS C  51      -8.392  -0.446  15.296  1.00 93.20           O  
ATOM   1004  CG  LYS C  51     -11.085  -3.836  16.565  1.00 93.20           C  
ATOM   1005  CD  LYS C  51     -11.994  -3.924  17.784  1.00 93.20           C  
ATOM   1006  CE  LYS C  51     -13.167  -4.865  17.541  1.00 93.20           C  
ATOM   1007  NZ  LYS C  51     -14.022  -5.009  18.757  1.00 93.20           N  
ATOM   1008  N   GLU C  52      -6.979  -1.670  16.515  1.00 95.38           N  
ATOM   1009  CA  GLU C  52      -6.042  -0.571  16.727  1.00 95.38           C  
ATOM   1010  C   GLU C  52      -5.383  -0.147  15.417  1.00 95.38           C  
ATOM   1011  CB  GLU C  52      -4.973  -0.965  17.749  1.00 95.38           C  
ATOM   1012  O   GLU C  52      -5.247   1.047  15.143  1.00 95.38           O  
ATOM   1013  CG  GLU C  52      -3.980   0.146  18.061  1.00 95.38           C  
ATOM   1014  CD  GLU C  52      -4.633   1.386  18.650  1.00 95.38           C  
ATOM   1015  OE1 GLU C  52      -4.049   2.488  18.544  1.00 95.38           O  
ATOM   1016  OE2 GLU C  52      -5.738   1.255  19.223  1.00 95.38           O  
ATOM   1017  N   LEU C  53      -5.044  -1.091  14.621  1.00 94.88           N  
ATOM   1018  CA  LEU C  53      -4.423  -0.817  13.330  1.00 94.88           C  
ATOM   1019  C   LEU C  53      -5.396  -0.100  12.400  1.00 94.88           C  
ATOM   1020  CB  LEU C  53      -3.942  -2.117  12.680  1.00 94.88           C  
ATOM   1021  O   LEU C  53      -4.999   0.796  11.651  1.00 94.88           O  
ATOM   1022  CG  LEU C  53      -2.743  -2.802  13.339  1.00 94.88           C  
ATOM   1023  CD1 LEU C  53      -2.519  -4.181  12.728  1.00 94.88           C  
ATOM   1024  CD2 LEU C  53      -1.493  -1.940  13.202  1.00 94.88           C  
ATOM   1025  N   GLU C  54      -6.621  -0.482  12.509  1.00 95.71           N  
ATOM   1026  CA  GLU C  54      -7.649   0.176  11.708  1.00 95.71           C  
ATOM   1027  C   GLU C  54      -7.792   1.646  12.092  1.00 95.71           C  
ATOM   1028  CB  GLU C  54      -8.993  -0.541  11.862  1.00 95.71           C  
ATOM   1029  O   GLU C  54      -7.952   2.507  11.225  1.00 95.71           O  
ATOM   1030  CG  GLU C  54     -10.066  -0.049  10.902  1.00 95.71           C  
ATOM   1031  CD  GLU C  54     -11.358  -0.845  10.988  1.00 95.71           C  
ATOM   1032  OE1 GLU C  54     -12.266  -0.621  10.155  1.00 95.71           O  
ATOM   1033  OE2 GLU C  54     -11.465  -1.699  11.896  1.00 95.71           O  
ATOM   1034  N   ARG C  55      -7.695   1.951  13.313  1.00 95.69           N  
ATOM   1035  CA  ARG C  55      -7.774   3.328  13.791  1.00 95.69           C  
ATOM   1036  C   ARG C  55      -6.588   4.148  13.295  1.00 95.69           C  
ATOM   1037  CB  ARG C  55      -7.834   3.364  15.319  1.00 95.69           C  
ATOM   1038  O   ARG C  55      -6.756   5.284  12.846  1.00 95.69           O  
ATOM   1039  CG  ARG C  55      -8.075   4.751  15.894  1.00 95.69           C  
ATOM   1040  CD  ARG C  55      -7.975   4.757  17.413  1.00 95.69           C  
ATOM   1041  NE  ARG C  55      -6.631   4.409  17.866  1.00 95.69           N  
ATOM   1042  NH1 ARG C  55      -6.593   5.941  19.595  1.00 95.69           N  
ATOM   1043  NH2 ARG C  55      -4.783   4.585  19.218  1.00 95.69           N  
ATOM   1044  CZ  ARG C  55      -6.006   4.979  18.892  1.00 95.69           C  
ATOM   1045  N   GLU C  56      -5.414   3.585  13.399  1.00 96.23           N  
ATOM   1046  CA  GLU C  56      -4.209   4.257  12.921  1.00 96.23           C  
ATOM   1047  C   GLU C  56      -4.292   4.541  11.424  1.00 96.23           C  
ATOM   1048  CB  GLU C  56      -2.967   3.418  13.230  1.00 96.23           C  
ATOM   1049  O   GLU C  56      -3.874   5.605  10.964  1.00 96.23           O  
ATOM   1050  CG  GLU C  56      -2.625   3.347  14.711  1.00 96.23           C  
ATOM   1051  CD  GLU C  56      -1.374   2.532  15.000  1.00 96.23           C  
ATOM   1052  OE1 GLU C  56      -1.212   2.055  16.146  1.00 96.23           O  
ATOM   1053  OE2 GLU C  56      -0.550   2.370  14.072  1.00 96.23           O  
ATOM   1054  N   LEU C  57      -4.898   3.630  10.674  1.00 95.58           N  
ATOM   1055  CA  LEU C  57      -5.061   3.791   9.233  1.00 95.58           C  
ATOM   1056  C   LEU C  57      -6.005   4.947   8.919  1.00 95.58           C  
ATOM   1057  CB  LEU C  57      -5.590   2.499   8.606  1.00 95.58           C  
ATOM   1058  O   LEU C  57      -5.764   5.714   7.984  1.00 95.58           O  
ATOM   1059  CG  LEU C  57      -4.564   1.390   8.371  1.00 95.58           C  
ATOM   1060  CD1 LEU C  57      -5.267   0.086   8.006  1.00 95.58           C  
ATOM   1061  CD2 LEU C  57      -3.579   1.795   7.280  1.00 95.58           C  
ATOM   1062  N   GLU C  58      -7.012   5.073   9.677  1.00 95.92           N  
ATOM   1063  CA  GLU C  58      -7.979   6.147   9.473  1.00 95.92           C  
ATOM   1064  C   GLU C  58      -7.345   7.514   9.716  1.00 95.92           C  
ATOM   1065  CB  GLU C  58      -9.192   5.960  10.387  1.00 95.92           C  
ATOM   1066  O   GLU C  58      -7.615   8.468   8.983  1.00 95.92           O  
ATOM   1067  CG  GLU C  58     -10.123   4.838   9.951  1.00 95.92           C  
ATOM   1068  CD  GLU C  58     -11.239   4.564  10.947  1.00 95.92           C  
ATOM   1069  OE1 GLU C  58     -12.057   3.648  10.705  1.00 95.92           O  
ATOM   1070  OE2 GLU C  58     -11.297   5.272  11.977  1.00 95.92           O  
ATOM   1071  N   GLU C  59      -6.482   7.564  10.679  1.00 96.73           N  
ATOM   1072  CA  GLU C  59      -5.781   8.812  10.963  1.00 96.73           C  
ATOM   1073  C   GLU C  59      -4.841   9.190   9.821  1.00 96.73           C  
ATOM   1074  CB  GLU C  59      -4.998   8.704  12.274  1.00 96.73           C  
ATOM   1075  O   GLU C  59      -4.765  10.357   9.433  1.00 96.73           O  
ATOM   1076  CG  GLU C  59      -5.876   8.717  13.517  1.00 96.73           C  
ATOM   1077  CD  GLU C  59      -5.093   8.526  14.806  1.00 96.73           C  
ATOM   1078  OE1 GLU C  59      -5.704   8.560  15.899  1.00 96.73           O  
ATOM   1079  OE2 GLU C  59      -3.858   8.341  14.724  1.00 96.73           O  
ATOM   1080  N   LEU C  60      -4.179   8.202   9.269  1.00 96.32           N  
ATOM   1081  CA  LEU C  60      -3.275   8.436   8.149  1.00 96.32           C  
ATOM   1082  C   LEU C  60      -4.044   8.905   6.918  1.00 96.32           C  
ATOM   1083  CB  LEU C  60      -2.489   7.164   7.819  1.00 96.32           C  
ATOM   1084  O   LEU C  60      -3.581   9.788   6.192  1.00 96.32           O  
ATOM   1085  CG  LEU C  60      -1.436   6.734   8.842  1.00 96.32           C  
ATOM   1086  CD1 LEU C  60      -0.842   5.383   8.455  1.00 96.32           C  
ATOM   1087  CD2 LEU C  60      -0.342   7.790   8.960  1.00 96.32           C  
ATOM   1088  N   GLN C  61      -5.204   8.426   6.788  1.00 96.40           N  
ATOM   1089  CA  GLN C  61      -6.046   8.819   5.663  1.00 96.40           C  
ATOM   1090  C   GLN C  61      -6.484  10.276   5.787  1.00 96.40           C  
ATOM   1091  CB  GLN C  61      -7.272   7.910   5.566  1.00 96.40           C  
ATOM   1092  O   GLN C  61      -6.556  10.995   4.787  1.00 96.40           O  
ATOM   1093  CG  GLN C  61      -8.050   8.063   4.266  1.00 96.40           C  
ATOM   1094  CD  GLN C  61      -9.111   6.993   4.088  1.00 96.40           C  
ATOM   1095  NE2 GLN C  61      -9.803   7.028   2.954  1.00 96.40           N  
ATOM   1096  OE1 GLN C  61      -9.306   6.142   4.961  1.00 96.40           O  
ATOM   1097  N   LYS C  62      -6.744  10.658   6.959  1.00 96.70           N  
ATOM   1098  CA  LYS C  62      -7.117  12.051   7.192  1.00 96.70           C  
ATOM   1099  C   LYS C  62      -5.964  12.992   6.855  1.00 96.70           C  
ATOM   1100  CB  LYS C  62      -7.552  12.254   8.644  1.00 96.70           C  
ATOM   1101  O   LYS C  62      -6.168  14.030   6.221  1.00 96.70           O  
ATOM   1102  CG  LYS C  62      -8.910  11.652   8.973  1.00 96.70           C  
ATOM   1103  CD  LYS C  62      -9.291  11.894  10.428  1.00 96.70           C  
ATOM   1104  CE  LYS C  62     -10.599  11.201  10.787  1.00 96.70           C  
ATOM   1105  NZ  LYS C  62     -10.928  11.356  12.235  1.00 96.70           N  
ATOM   1106  N   LYS C  63      -4.784  12.631   7.218  1.00 96.28           N  
ATOM   1107  CA  LYS C  63      -3.601  13.431   6.917  1.00 96.28           C  
ATOM   1108  C   LYS C  63      -3.361  13.514   5.412  1.00 96.28           C  
ATOM   1109  CB  LYS C  63      -2.369  12.849   7.612  1.00 96.28           C  
ATOM   1110  O   LYS C  63      -3.014  14.576   4.891  1.00 96.28           O  
ATOM   1111  CG  LYS C  63      -2.359  13.047   9.121  1.00 96.28           C  
ATOM   1112  CD  LYS C  63      -1.111  12.447   9.755  1.00 96.28           C  
ATOM   1113  CE  LYS C  63      -1.122  12.602  11.270  1.00 96.28           C  
ATOM   1114  NZ  LYS C  63       0.074  11.969  11.901  1.00 96.28           N  
ATOM   1115  N   LEU C  64      -3.629  12.401   4.718  1.00 97.24           N  
ATOM   1116  CA  LEU C  64      -3.453  12.370   3.270  1.00 97.24           C  
ATOM   1117  C   LEU C  64      -4.446  13.300   2.582  1.00 97.24           C  
ATOM   1118  CB  LEU C  64      -3.619  10.944   2.740  1.00 97.24           C  
ATOM   1119  O   LEU C  64      -4.093  13.996   1.627  1.00 97.24           O  
ATOM   1120  CG  LEU C  64      -2.438   9.997   2.957  1.00 97.24           C  
ATOM   1121  CD1 LEU C  64      -2.818   8.575   2.558  1.00 97.24           C  
ATOM   1122  CD2 LEU C  64      -1.220  10.471   2.171  1.00 97.24           C  
ATOM   1123  N   GLU C  65      -5.595  13.387   3.122  1.00 96.53           N  
ATOM   1124  CA  GLU C  65      -6.628  14.238   2.539  1.00 96.53           C  
ATOM   1125  C   GLU C  65      -6.298  15.716   2.733  1.00 96.53           C  
ATOM   1126  CB  GLU C  65      -7.995  13.920   3.149  1.00 96.53           C  
ATOM   1127  O   GLU C  65      -6.540  16.533   1.842  1.00 96.53           O  
ATOM   1128  CG  GLU C  65      -9.145  14.690   2.517  1.00 96.53           C  
ATOM   1129  CD  GLU C  65      -9.246  14.489   1.013  1.00 96.53           C  
ATOM   1130  OE1 GLU C  65      -9.772  15.386   0.315  1.00 96.53           O  
ATOM   1131  OE2 GLU C  65      -8.797  13.426   0.529  1.00 96.53           O  
ATOM   1132  N   GLU C  66      -5.695  16.083   3.876  1.00 96.71           N  
ATOM   1133  CA  GLU C  66      -5.282  17.459   4.132  1.00 96.71           C  
ATOM   1134  C   GLU C  66      -4.186  17.896   3.164  1.00 96.71           C  
ATOM   1135  CB  GLU C  66      -4.802  17.617   5.577  1.00 96.71           C  
ATOM   1136  O   GLU C  66      -4.230  19.005   2.627  1.00 96.71           O  
ATOM   1137  CG  GLU C  66      -5.918  17.537   6.608  1.00 96.71           C  
ATOM   1138  CD  GLU C  66      -5.413  17.550   8.042  1.00 96.71           C  
ATOM   1139  OE1 GLU C  66      -6.242  17.491   8.978  1.00 96.71           O  
ATOM   1140  OE2 GLU C  66      -4.178  17.620   8.230  1.00 96.71           O  
ATOM   1141  N   ILE C  67      -3.294  16.966   2.889  1.00 96.33           N  
ATOM   1142  CA  ILE C  67      -2.191  17.259   1.981  1.00 96.33           C  
ATOM   1143  C   ILE C  67      -2.715  17.367   0.551  1.00 96.33           C  
ATOM   1144  CB  ILE C  67      -1.087  16.182   2.067  1.00 96.33           C  
ATOM   1145  O   ILE C  67      -2.267  18.220  -0.219  1.00 96.33           O  
ATOM   1146  CG1 ILE C  67      -0.429  16.201   3.452  1.00 96.33           C  
ATOM   1147  CG2 ILE C  67      -0.045  16.386   0.963  1.00 96.33           C  
ATOM   1148  CD1 ILE C  67       0.548  15.057   3.689  1.00 96.33           C  
ATOM   1149  N   ARG C  68      -3.649  16.578   0.239  1.00 97.29           N  
ATOM   1150  CA  ARG C  68      -4.260  16.631  -1.085  1.00 97.29           C  
ATOM   1151  C   ARG C  68      -4.896  17.993  -1.341  1.00 97.29           C  
ATOM   1152  CB  ARG C  68      -5.307  15.526  -1.239  1.00 97.29           C  
ATOM   1153  O   ARG C  68      -4.760  18.554  -2.430  1.00 97.29           O  
ATOM   1154  CG  ARG C  68      -5.906  15.435  -2.634  1.00 97.29           C  
ATOM   1155  CD  ARG C  68      -7.101  14.493  -2.674  1.00 97.29           C  
ATOM   1156  NE  ARG C  68      -8.266  15.072  -2.012  1.00 97.29           N  
ATOM   1157  NH1 ARG C  68      -9.188  15.943  -3.943  1.00 97.29           N  
ATOM   1158  NH2 ARG C  68     -10.247  16.232  -1.930  1.00 97.29           N  
ATOM   1159  CZ  ARG C  68      -9.231  15.748  -2.630  1.00 97.29           C  
ATOM   1160  N   LYS C  69      -5.575  18.561  -0.376  1.00 96.20           N  
ATOM   1161  CA  LYS C  69      -6.221  19.865  -0.494  1.00 96.20           C  
ATOM   1162  C   LYS C  69      -5.189  20.976  -0.661  1.00 96.20           C  
ATOM   1163  CB  LYS C  69      -7.096  20.142   0.729  1.00 96.20           C  
ATOM   1164  O   LYS C  69      -5.380  21.893  -1.463  1.00 96.20           O  
ATOM   1165  CG  LYS C  69      -8.362  19.301   0.788  1.00 96.20           C  
ATOM   1166  CD  LYS C  69      -9.194  19.627   2.022  1.00 96.20           C  
ATOM   1167  CE  LYS C  69     -10.416  18.725   2.128  1.00 96.20           C  
ATOM   1168  NZ  LYS C  69     -11.185  18.980   3.383  1.00 96.20           N  
ATOM   1169  N   GLU C  70      -4.062  20.857   0.085  1.00 96.14           N  
ATOM   1170  CA  GLU C  70      -2.989  21.842  -0.019  1.00 96.14           C  
ATOM   1171  C   GLU C  70      -2.346  21.815  -1.402  1.00 96.14           C  
ATOM   1172  CB  GLU C  70      -1.929  21.598   1.059  1.00 96.14           C  
ATOM   1173  O   GLU C  70      -2.041  22.864  -1.972  1.00 96.14           O  
ATOM   1174  CG  GLU C  70      -2.391  21.947   2.466  1.00 96.14           C  
ATOM   1175  CD  GLU C  70      -1.298  21.793   3.512  1.00 96.14           C  
ATOM   1176  OE1 GLU C  70      -1.609  21.408   4.662  1.00 96.14           O  
ATOM   1177  OE2 GLU C  70      -0.122  22.061   3.179  1.00 96.14           O  
ATOM   1178  N   LEU C  71      -2.259  20.583  -2.009  1.00 95.46           N  
ATOM   1179  CA  LEU C  71      -1.676  20.450  -3.340  1.00 95.46           C  
ATOM   1180  C   LEU C  71      -2.599  21.043  -4.399  1.00 95.46           C  
ATOM   1181  CB  LEU C  71      -1.393  18.980  -3.658  1.00 95.46           C  
ATOM   1182  O   LEU C  71      -2.133  21.669  -5.355  1.00 95.46           O  
ATOM   1183  CG  LEU C  71      -0.156  18.369  -2.996  1.00 95.46           C  
ATOM   1184  CD1 LEU C  71      -0.140  16.857  -3.197  1.00 95.46           C  
ATOM   1185  CD2 LEU C  71       1.115  19.001  -3.553  1.00 95.46           C  
ATOM   1186  N   GLN C  72      -3.836  20.899  -4.192  1.00 94.09           N  
ATOM   1187  CA  GLN C  72      -4.827  21.434  -5.121  1.00 94.09           C  
ATOM   1188  C   GLN C  72      -4.817  22.960  -5.117  1.00 94.09           C  
ATOM   1189  CB  GLN C  72      -6.224  20.917  -4.773  1.00 94.09           C  
ATOM   1190  O   GLN C  72      -4.995  23.589  -6.162  1.00 94.09           O  
ATOM   1191  CG  GLN C  72      -6.481  19.486  -5.227  1.00 94.09           C  
ATOM   1192  CD  GLN C  72      -7.845  18.973  -4.807  1.00 94.09           C  
ATOM   1193  NE2 GLN C  72      -8.264  17.856  -5.391  1.00 94.09           N  
ATOM   1194  OE1 GLN C  72      -8.517  19.576  -3.964  1.00 94.09           O  
ATOM   1195  N   GLU C  73      -4.526  23.585  -3.925  1.00 94.68           N  
ATOM   1196  CA  GLU C  73      -4.464  25.038  -3.802  1.00 94.68           C  
ATOM   1197  C   GLU C  73      -3.234  25.600  -4.510  1.00 94.68           C  
ATOM   1198  CB  GLU C  73      -4.457  25.453  -2.328  1.00 94.68           C  
ATOM   1199  O   GLU C  73      -3.304  26.655  -5.144  1.00 94.68           O  
ATOM   1200  CG  GLU C  73      -5.791  25.249  -1.625  1.00 94.68           C  
ATOM   1201  CD  GLU C  73      -5.738  25.554  -0.137  1.00 94.68           C  
ATOM   1202  OE1 GLU C  73      -6.777  25.420   0.548  1.00 94.68           O  
ATOM   1203  OE2 GLU C  73      -4.648  25.931   0.349  1.00 94.68           O  
ATOM   1204  N   ILE C  74      -2.145  24.821  -4.450  1.00 91.33           N  
ATOM   1205  CA  ILE C  74      -0.896  25.233  -5.081  1.00 91.33           C  
ATOM   1206  C   ILE C  74      -1.034  25.152  -6.600  1.00 91.33           C  
ATOM   1207  CB  ILE C  74       0.291  24.367  -4.603  1.00 91.33           C  
ATOM   1208  O   ILE C  74      -0.510  26.002  -7.323  1.00 91.33           O  
ATOM   1209  CG1 ILE C  74       0.575  24.622  -3.118  1.00 91.33           C  
ATOM   1210  CG2 ILE C  74       1.535  24.639  -5.454  1.00 91.33           C  
ATOM   1211  CD1 ILE C  74       1.623  23.694  -2.520  1.00 91.33           C  
ATOM   1212  N   GLU C  75      -1.834  24.188  -7.171  1.00 89.75           N  
ATOM   1213  CA  GLU C  75      -2.036  23.990  -8.604  1.00 89.75           C  
ATOM   1214  C   GLU C  75      -2.932  25.077  -9.190  1.00 89.75           C  
ATOM   1215  CB  GLU C  75      -2.638  22.609  -8.876  1.00 89.75           C  
ATOM   1216  O   GLU C  75      -2.780  25.453 -10.354  1.00 89.75           O  
ATOM   1217  CG  GLU C  75      -1.621  21.477  -8.840  1.00 89.75           C  
ATOM   1218  CD  GLU C  75      -2.207  20.131  -9.236  1.00 89.75           C  
ATOM   1219  OE1 GLU C  75      -1.579  19.410 -10.044  1.00 89.75           O  
ATOM   1220  OE2 GLU C  75      -3.304  19.796  -8.735  1.00 89.75           O  
ATOM   1221  N   GLY C  76      -3.969  25.460  -8.454  1.00 78.51           N  
ATOM   1222  CA  GLY C  76      -4.893  26.487  -8.908  1.00 78.51           C  
ATOM   1223  C   GLY C  76      -4.317  27.888  -8.824  1.00 78.51           C  
ATOM   1224  O   GLY C  76      -4.551  28.715  -9.707  1.00 78.51           O  
TER    1225      GLY C  76                                                      
ATOM   1226  N   SER D   1       7.103  20.760 -16.417  1.00 88.51           N  
ATOM   1227  CA  SER D   1       8.178  21.209 -15.538  1.00 88.51           C  
ATOM   1228  C   SER D   1       8.420  20.214 -14.408  1.00 88.51           C  
ATOM   1229  CB  SER D   1       7.854  22.585 -14.956  1.00 88.51           C  
ATOM   1230  O   SER D   1       7.577  19.355 -14.138  1.00 88.51           O  
ATOM   1231  OG  SER D   1       6.840  22.488 -13.970  1.00 88.51           O  
ATOM   1232  N   ARG D   2       9.348  20.167 -13.798  1.00 91.99           N  
ATOM   1233  CA  ARG D   2       9.722  19.355 -12.645  1.00 91.99           C  
ATOM   1234  C   ARG D   2       8.659  19.429 -11.555  1.00 91.99           C  
ATOM   1235  CB  ARG D   2      11.076  19.803 -12.089  1.00 91.99           C  
ATOM   1236  O   ARG D   2       8.241  18.401 -11.018  1.00 91.99           O  
ATOM   1237  CG  ARG D   2      11.522  19.029 -10.859  1.00 91.99           C  
ATOM   1238  CD  ARG D   2      12.778  19.628 -10.241  1.00 91.99           C  
ATOM   1239  NE  ARG D   2      13.064  19.049  -8.932  1.00 91.99           N  
ATOM   1240  NH1 ARG D   2      14.037  20.959  -8.069  1.00 91.99           N  
ATOM   1241  NH2 ARG D   2      13.867  19.071  -6.780  1.00 91.99           N  
ATOM   1242  CZ  ARG D   2      13.655  19.694  -7.930  1.00 91.99           C  
ATOM   1243  N   GLU D   3       8.123  20.591 -11.212  1.00 93.24           N  
ATOM   1244  CA  GLU D   3       7.160  20.814 -10.138  1.00 93.24           C  
ATOM   1245  C   GLU D   3       5.817  20.164 -10.457  1.00 93.24           C  
ATOM   1246  CB  GLU D   3       6.973  22.312  -9.886  1.00 93.24           C  
ATOM   1247  O   GLU D   3       5.205  19.533  -9.593  1.00 93.24           O  
ATOM   1248  CG  GLU D   3       8.175  22.982  -9.236  1.00 93.24           C  
ATOM   1249  CD  GLU D   3       9.267  23.349 -10.228  1.00 93.24           C  
ATOM   1250  OE1 GLU D   3      10.378  23.728  -9.794  1.00 93.24           O  
ATOM   1251  OE2 GLU D   3       9.008  23.257 -11.449  1.00 93.24           O  
ATOM   1252  N   GLU D   4       5.437  20.345 -11.716  1.00 95.25           N  
ATOM   1253  CA  GLU D   4       4.167  19.757 -12.132  1.00 95.25           C  
ATOM   1254  C   GLU D   4       4.211  18.234 -12.048  1.00 95.25           C  
ATOM   1255  CB  GLU D   4       3.812  20.195 -13.555  1.00 95.25           C  
ATOM   1256  O   GLU D   4       3.237  17.601 -11.634  1.00 95.25           O  
ATOM   1257  CG  GLU D   4       2.427  19.753 -14.007  1.00 95.25           C  
ATOM   1258  CD  GLU D   4       2.033  20.311 -15.365  1.00 95.25           C  
ATOM   1259  OE1 GLU D   4       0.889  20.069 -15.812  1.00 95.25           O  
ATOM   1260  OE2 GLU D   4       2.876  20.995 -15.988  1.00 95.25           O  
ATOM   1261  N   THR D   5       5.314  17.636 -12.426  1.00 96.14           N  
ATOM   1262  CA  THR D   5       5.471  16.186 -12.412  1.00 96.14           C  
ATOM   1263  C   THR D   5       5.496  15.658 -10.980  1.00 96.14           C  
ATOM   1264  CB  THR D   5       6.757  15.757 -13.142  1.00 96.14           C  
ATOM   1265  O   THR D   5       4.909  14.614 -10.688  1.00 96.14           O  
ATOM   1266  CG2 THR D   5       6.877  14.237 -13.198  1.00 96.14           C  
ATOM   1267  OG1 THR D   5       6.736  16.273 -14.479  1.00 96.14           O  
ATOM   1268  N   ILE D   6       6.122  16.351 -10.033  1.00 95.18           N  
ATOM   1269  CA  ILE D   6       6.186  15.950  -8.632  1.00 95.18           C  
ATOM   1270  C   ILE D   6       4.795  16.026  -8.008  1.00 95.18           C  
ATOM   1271  CB  ILE D   6       7.179  16.828  -7.837  1.00 95.18           C  
ATOM   1272  O   ILE D   6       4.416  15.163  -7.212  1.00 95.18           O  
ATOM   1273  CG1 ILE D   6       8.619  16.533  -8.271  1.00 95.18           C  
ATOM   1274  CG2 ILE D   6       7.005  16.612  -6.331  1.00 95.18           C  
ATOM   1275  CD1 ILE D   6       9.648  17.500  -7.701  1.00 95.18           C  
ATOM   1276  N   ILE D   7       4.009  17.108  -8.404  1.00 96.28           N  
ATOM   1277  CA  ILE D   7       2.654  17.262  -7.885  1.00 96.28           C  
ATOM   1278  C   ILE D   7       1.788  16.093  -8.349  1.00 96.28           C  
ATOM   1279  CB  ILE D   7       2.027  18.603  -8.329  1.00 96.28           C  
ATOM   1280  O   ILE D   7       1.081  15.479  -7.546  1.00 96.28           O  
ATOM   1281  CG1 ILE D   7       2.685  19.771  -7.586  1.00 96.28           C  
ATOM   1282  CG2 ILE D   7       0.513  18.592  -8.103  1.00 96.28           C  
ATOM   1283  CD1 ILE D   7       2.255  21.143  -8.088  1.00 96.28           C  
ATOM   1284  N   GLN D   8       1.907  15.766  -9.685  1.00 96.14           N  
ATOM   1285  CA  GLN D   8       1.115  14.667 -10.228  1.00 96.14           C  
ATOM   1286  C   GLN D   8       1.509  13.338  -9.590  1.00 96.14           C  
ATOM   1287  CB  GLN D   8       1.276  14.588 -11.747  1.00 96.14           C  
ATOM   1288  O   GLN D   8       0.646  12.515  -9.276  1.00 96.14           O  
ATOM   1289  CG  GLN D   8       0.604  15.729 -12.497  1.00 96.14           C  
ATOM   1290  CD  GLN D   8       0.793  15.637 -14.000  1.00 96.14           C  
ATOM   1291  NE2 GLN D   8      -0.045  16.345 -14.748  1.00 96.14           N  
ATOM   1292  OE1 GLN D   8       1.687  14.935 -14.484  1.00 96.14           O  
ATOM   1293  N   PHE D   9       2.847  13.099  -9.361  1.00 97.18           N  
ATOM   1294  CA  PHE D   9       3.359  11.894  -8.719  1.00 97.18           C  
ATOM   1295  C   PHE D   9       2.809  11.760  -7.304  1.00 97.18           C  
ATOM   1296  CB  PHE D   9       4.890  11.909  -8.688  1.00 97.18           C  
ATOM   1297  O   PHE D   9       2.337  10.689  -6.915  1.00 97.18           O  
ATOM   1298  CG  PHE D   9       5.499  10.631  -8.178  1.00 97.18           C  
ATOM   1299  CD1 PHE D   9       5.682  10.427  -6.816  1.00 97.18           C  
ATOM   1300  CD2 PHE D   9       5.890   9.633  -9.061  1.00 97.18           C  
ATOM   1301  CE1 PHE D   9       6.246   9.246  -6.340  1.00 97.18           C  
ATOM   1302  CE2 PHE D   9       6.454   8.449  -8.593  1.00 97.18           C  
ATOM   1303  CZ  PHE D   9       6.632   8.258  -7.233  1.00 97.18           C  
ATOM   1304  N   THR D  10       2.819  12.862  -6.558  1.00 97.08           N  
ATOM   1305  CA  THR D  10       2.387  12.879  -5.165  1.00 97.08           C  
ATOM   1306  C   THR D  10       0.885  12.630  -5.062  1.00 97.08           C  
ATOM   1307  CB  THR D  10       2.735  14.218  -4.488  1.00 97.08           C  
ATOM   1308  O   THR D  10       0.431  11.899  -4.179  1.00 97.08           O  
ATOM   1309  CG2 THR D  10       2.325  14.215  -3.020  1.00 97.08           C  
ATOM   1310  OG1 THR D  10       4.148  14.438  -4.577  1.00 97.08           O  
ATOM   1311  N   LYS D  11       0.109  13.169  -5.995  1.00 97.00           N  
ATOM   1312  CA  LYS D  11      -1.334  12.950  -6.006  1.00 97.00           C  
ATOM   1313  C   LYS D  11      -1.665  11.481  -6.254  1.00 97.00           C  
ATOM   1314  CB  LYS D  11      -2.001  13.824  -7.069  1.00 97.00           C  
ATOM   1315  O   LYS D  11      -2.574  10.930  -5.630  1.00 97.00           O  
ATOM   1316  CG  LYS D  11      -2.111  15.292  -6.684  1.00 97.00           C  
ATOM   1317  CD  LYS D  11      -2.803  16.105  -7.771  1.00 97.00           C  
ATOM   1318  CE  LYS D  11      -3.044  17.542  -7.327  1.00 97.00           C  
ATOM   1319  NZ  LYS D  11      -3.701  18.349  -8.398  1.00 97.00           N  
ATOM   1320  N   LEU D  12      -0.943  10.883  -7.169  1.00 97.37           N  
ATOM   1321  CA  LEU D  12      -1.175   9.474  -7.468  1.00 97.37           C  
ATOM   1322  C   LEU D  12      -0.780   8.596  -6.286  1.00 97.37           C  
ATOM   1323  CB  LEU D  12      -0.392   9.054  -8.715  1.00 97.37           C  
ATOM   1324  O   LEU D  12      -1.430   7.584  -6.013  1.00 97.37           O  
ATOM   1325  CG  LEU D  12      -1.030   9.394 -10.062  1.00 97.37           C  
ATOM   1326  CD1 LEU D  12      -0.057   9.101 -11.199  1.00 97.37           C  
ATOM   1327  CD2 LEU D  12      -2.329   8.618 -10.251  1.00 97.37           C  
ATOM   1328  N   LEU D  13       0.307   8.984  -5.590  1.00 97.58           N  
ATOM   1329  CA  LEU D  13       0.742   8.246  -4.409  1.00 97.58           C  
ATOM   1330  C   LEU D  13      -0.311   8.312  -3.308  1.00 97.58           C  
ATOM   1331  CB  LEU D  13       2.073   8.799  -3.892  1.00 97.58           C  
ATOM   1332  O   LEU D  13      -0.527   7.333  -2.591  1.00 97.58           O  
ATOM   1333  CG  LEU D  13       2.705   8.054  -2.715  1.00 97.58           C  
ATOM   1334  CD1 LEU D  13       2.906   6.584  -3.065  1.00 97.58           C  
ATOM   1335  CD2 LEU D  13       4.028   8.701  -2.321  1.00 97.58           C  
ATOM   1336  N   ILE D  14      -0.972   9.488  -3.185  1.00 97.62           N  
ATOM   1337  CA  ILE D  14      -2.054   9.651  -2.221  1.00 97.62           C  
ATOM   1338  C   ILE D  14      -3.201   8.705  -2.569  1.00 97.62           C  
ATOM   1339  CB  ILE D  14      -2.558  11.111  -2.178  1.00 97.62           C  
ATOM   1340  O   ILE D  14      -3.737   8.021  -1.693  1.00 97.62           O  
ATOM   1341  CG1 ILE D  14      -1.500  12.022  -1.545  1.00 97.62           C  
ATOM   1342  CG2 ILE D  14      -3.885  11.203  -1.420  1.00 97.62           C  
ATOM   1343  CD1 ILE D  14      -1.837  13.505  -1.616  1.00 97.62           C  
ATOM   1344  N   LYS D  15      -3.606   8.604  -3.868  1.00 97.39           N  
ATOM   1345  CA  LYS D  15      -4.667   7.707  -4.319  1.00 97.39           C  
ATOM   1346  C   LYS D  15      -4.299   6.248  -4.065  1.00 97.39           C  
ATOM   1347  CB  LYS D  15      -4.957   7.924  -5.805  1.00 97.39           C  
ATOM   1348  O   LYS D  15      -5.145   5.452  -3.655  1.00 97.39           O  
ATOM   1349  CG  LYS D  15      -5.692   9.221  -6.110  1.00 97.39           C  
ATOM   1350  CD  LYS D  15      -5.978   9.364  -7.600  1.00 97.39           C  
ATOM   1351  CE  LYS D  15      -6.642  10.698  -7.916  1.00 97.39           C  
ATOM   1352  NZ  LYS D  15      -6.888  10.860  -9.380  1.00 97.39           N  
ATOM   1353  N   PHE D  16      -2.991   5.935  -4.280  1.00 97.66           N  
ATOM   1354  CA  PHE D  16      -2.502   4.582  -4.041  1.00 97.66           C  
ATOM   1355  C   PHE D  16      -2.695   4.187  -2.582  1.00 97.66           C  
ATOM   1356  CB  PHE D  16      -1.024   4.468  -4.425  1.00 97.66           C  
ATOM   1357  O   PHE D  16      -3.208   3.105  -2.289  1.00 97.66           O  
ATOM   1358  CG  PHE D  16      -0.443   3.097  -4.205  1.00 97.66           C  
ATOM   1359  CD1 PHE D  16       0.135   2.759  -2.987  1.00 97.66           C  
ATOM   1360  CD2 PHE D  16      -0.477   2.145  -5.215  1.00 97.66           C  
ATOM   1361  CE1 PHE D  16       0.673   1.491  -2.780  1.00 97.66           C  
ATOM   1362  CE2 PHE D  16       0.058   0.875  -5.016  1.00 97.66           C  
ATOM   1363  CZ  PHE D  16       0.634   0.551  -3.798  1.00 97.66           C  
ATOM   1364  N   ASN D  17      -2.325   5.069  -1.648  1.00 97.35           N  
ATOM   1365  CA  ASN D  17      -2.419   4.776  -0.221  1.00 97.35           C  
ATOM   1366  C   ASN D  17      -3.871   4.667   0.235  1.00 97.35           C  
ATOM   1367  CB  ASN D  17      -1.685   5.843   0.595  1.00 97.35           C  
ATOM   1368  O   ASN D  17      -4.199   3.836   1.083  1.00 97.35           O  
ATOM   1369  CG  ASN D  17      -0.188   5.613   0.644  1.00 97.35           C  
ATOM   1370  ND2 ASN D  17       0.554   6.354  -0.170  1.00 97.35           N  
ATOM   1371  OD1 ASN D  17       0.299   4.775   1.408  1.00 97.35           O  
ATOM   1372  N   SER D  18      -4.742   5.445  -0.399  1.00 95.96           N  
ATOM   1373  CA  SER D  18      -6.163   5.366  -0.076  1.00 95.96           C  
ATOM   1374  C   SER D  18      -6.750   4.020  -0.488  1.00 95.96           C  
ATOM   1375  CB  SER D  18      -6.932   6.497  -0.758  1.00 95.96           C  
ATOM   1376  O   SER D  18      -7.530   3.423   0.256  1.00 95.96           O  
ATOM   1377  OG  SER D  18      -6.581   7.752  -0.201  1.00 95.96           O  
ATOM   1378  N   LEU D  19      -6.377   3.558  -1.658  1.00 96.47           N  
ATOM   1379  CA  LEU D  19      -6.866   2.269  -2.137  1.00 96.47           C  
ATOM   1380  C   LEU D  19      -6.290   1.127  -1.307  1.00 96.47           C  
ATOM   1381  CB  LEU D  19      -6.507   2.075  -3.612  1.00 96.47           C  
ATOM   1382  O   LEU D  19      -6.970   0.127  -1.064  1.00 96.47           O  
ATOM   1383  CG  LEU D  19      -7.381   2.815  -4.626  1.00 96.47           C  
ATOM   1384  CD1 LEU D  19      -6.756   2.745  -6.016  1.00 96.47           C  
ATOM   1385  CD2 LEU D  19      -8.792   2.237  -4.639  1.00 96.47           C  
ATOM   1386  N   LEU D  20      -5.036   1.298  -0.869  1.00 96.73           N  
ATOM   1387  CA  LEU D  20      -4.407   0.288  -0.026  1.00 96.73           C  
ATOM   1388  C   LEU D  20      -5.150   0.145   1.298  1.00 96.73           C  
ATOM   1389  CB  LEU D  20      -2.941   0.644   0.235  1.00 96.73           C  
ATOM   1390  O   LEU D  20      -5.354  -0.971   1.783  1.00 96.73           O  
ATOM   1391  CG  LEU D  20      -2.101  -0.416   0.949  1.00 96.73           C  
ATOM   1392  CD1 LEU D  20      -2.121  -1.724   0.164  1.00 96.73           C  
ATOM   1393  CD2 LEU D  20      -0.671   0.075   1.143  1.00 96.73           C  
ATOM   1394  N   VAL D  21      -5.597   1.324   1.863  1.00 96.28           N  
ATOM   1395  CA  VAL D  21      -6.359   1.326   3.107  1.00 96.28           C  
ATOM   1396  C   VAL D  21      -7.689   0.604   2.900  1.00 96.28           C  
ATOM   1397  CB  VAL D  21      -6.606   2.763   3.619  1.00 96.28           C  
ATOM   1398  O   VAL D  21      -8.110  -0.189   3.746  1.00 96.28           O  
ATOM   1399  CG1 VAL D  21      -7.620   2.761   4.762  1.00 96.28           C  
ATOM   1400  CG2 VAL D  21      -5.293   3.403   4.066  1.00 96.28           C  
ATOM   1401  N   LYS D  22      -8.373   0.800   1.763  1.00 94.93           N  
ATOM   1402  CA  LYS D  22      -9.628   0.126   1.445  1.00 94.93           C  
ATOM   1403  C   LYS D  22      -9.431  -1.383   1.341  1.00 94.93           C  
ATOM   1404  CB  LYS D  22     -10.215   0.670   0.141  1.00 94.93           C  
ATOM   1405  O   LYS D  22     -10.257  -2.158   1.829  1.00 94.93           O  
ATOM   1406  CG  LYS D  22     -10.815   2.062   0.266  1.00 94.93           C  
ATOM   1407  CD  LYS D  22     -11.417   2.531  -1.053  1.00 94.93           C  
ATOM   1408  CE  LYS D  22     -11.951   3.953  -0.950  1.00 94.93           C  
ATOM   1409  NZ  LYS D  22     -12.480   4.442  -2.258  1.00 94.93           N  
ATOM   1410  N   HIS D  23      -8.311  -1.794   0.729  1.00 95.86           N  
ATOM   1411  CA  HIS D  23      -8.010  -3.215   0.602  1.00 95.86           C  
ATOM   1412  C   HIS D  23      -7.770  -3.851   1.967  1.00 95.86           C  
ATOM   1413  CB  HIS D  23      -6.790  -3.426  -0.297  1.00 95.86           C  
ATOM   1414  O   HIS D  23      -8.247  -4.957   2.234  1.00 95.86           O  
ATOM   1415  CG  HIS D  23      -6.480  -4.866  -0.559  1.00 95.86           C  
ATOM   1416  CD2 HIS D  23      -7.073  -5.769  -1.375  1.00 95.86           C  
ATOM   1417  ND1 HIS D  23      -5.445  -5.529   0.063  1.00 95.86           N  
ATOM   1418  CE1 HIS D  23      -5.414  -6.781  -0.361  1.00 95.86           C  
ATOM   1419  NE2 HIS D  23      -6.392  -6.952  -1.234  1.00 95.86           N  
ATOM   1420  N   LEU D  24      -7.078  -3.138   2.841  1.00 94.19           N  
ATOM   1421  CA  LEU D  24      -6.800  -3.635   4.184  1.00 94.19           C  
ATOM   1422  C   LEU D  24      -8.092  -3.826   4.971  1.00 94.19           C  
ATOM   1423  CB  LEU D  24      -5.872  -2.672   4.930  1.00 94.19           C  
ATOM   1424  O   LEU D  24      -8.254  -4.825   5.675  1.00 94.19           O  
ATOM   1425  CG  LEU D  24      -4.388  -2.744   4.567  1.00 94.19           C  
ATOM   1426  CD1 LEU D  24      -3.626  -1.596   5.222  1.00 94.19           C  
ATOM   1427  CD2 LEU D  24      -3.800  -4.088   4.982  1.00 94.19           C  
ATOM   1428  N   LYS D  25      -9.032  -2.903   4.769  1.00 93.20           N  
ATOM   1429  CA  LYS D  25     -10.317  -3.001   5.457  1.00 93.20           C  
ATOM   1430  C   LYS D  25     -11.107  -4.214   4.976  1.00 93.20           C  
ATOM   1431  CB  LYS D  25     -11.136  -1.726   5.249  1.00 93.20           C  
ATOM   1432  O   LYS D  25     -11.806  -4.858   5.762  1.00 93.20           O  
ATOM   1433  CG  LYS D  25     -10.621  -0.525   6.029  1.00 93.20           C  
ATOM   1434  CD  LYS D  25     -11.510   0.695   5.827  1.00 93.20           C  
ATOM   1435  CE  LYS D  25     -11.035   1.877   6.662  1.00 93.20           C  
ATOM   1436  NZ  LYS D  25     -11.879   3.089   6.436  1.00 93.20           N  
ATOM   1437  N   LEU D  26     -10.952  -4.541   3.741  1.00 91.98           N  
ATOM   1438  CA  LEU D  26     -11.617  -5.711   3.177  1.00 91.98           C  
ATOM   1439  C   LEU D  26     -11.047  -6.996   3.767  1.00 91.98           C  
ATOM   1440  CB  LEU D  26     -11.473  -5.727   1.653  1.00 91.98           C  
ATOM   1441  O   LEU D  26     -11.796  -7.924   4.083  1.00 91.98           O  
ATOM   1442  CG  LEU D  26     -12.393  -4.786   0.875  1.00 91.98           C  
ATOM   1443  CD1 LEU D  26     -12.009  -4.770  -0.601  1.00 91.98           C  
ATOM   1444  CD2 LEU D  26     -13.851  -5.197   1.049  1.00 91.98           C  
ATOM   1445  N   ILE D  27      -9.712  -7.049   3.962  1.00 89.87           N  
ATOM   1446  CA  ILE D  27      -9.042  -8.213   4.532  1.00 89.87           C  
ATOM   1447  C   ILE D  27      -9.500  -8.417   5.974  1.00 89.87           C  
ATOM   1448  CB  ILE D  27      -7.505  -8.067   4.472  1.00 89.87           C  
ATOM   1449  O   ILE D  27      -9.778  -9.544   6.391  1.00 89.87           O  
ATOM   1450  CG1 ILE D  27      -7.020  -8.113   3.019  1.00 89.87           C  
ATOM   1451  CG2 ILE D  27      -6.826  -9.154   5.311  1.00 89.87           C  
ATOM   1452  CD1 ILE D  27      -5.535  -7.823   2.853  1.00 89.87           C  
ATOM   1453  N   ILE D  28      -9.617  -7.288   6.699  1.00 90.69           N  
ATOM   1454  CA  ILE D  28     -10.048  -7.352   8.092  1.00 90.69           C  
ATOM   1455  C   ILE D  28     -11.478  -7.882   8.165  1.00 90.69           C  
ATOM   1456  CB  ILE D  28      -9.953  -5.971   8.777  1.00 90.69           C  
ATOM   1457  O   ILE D  28     -11.792  -8.727   9.007  1.00 90.69           O  
ATOM   1458  CG1 ILE D  28      -8.486  -5.551   8.931  1.00 90.69           C  
ATOM   1459  CG2 ILE D  28     -10.662  -5.991  10.134  1.00 90.69           C  
ATOM   1460  CD1 ILE D  28      -8.299  -4.130   9.442  1.00 90.69           C  
ATOM   1461  N   ARG D  29     -12.337  -7.460   7.224  1.00 89.29           N  
ATOM   1462  CA  ARG D  29     -13.718  -7.928   7.166  1.00 89.29           C  
ATOM   1463  C   ARG D  29     -13.779  -9.414   6.828  1.00 89.29           C  
ATOM   1464  CB  ARG D  29     -14.517  -7.124   6.138  1.00 89.29           C  
ATOM   1465  O   ARG D  29     -14.593 -10.151   7.388  1.00 89.29           O  
ATOM   1466  CG  ARG D  29     -16.005  -7.433   6.136  1.00 89.29           C  
ATOM   1467  CD  ARG D  29     -16.780  -6.468   5.248  1.00 89.29           C  
ATOM   1468  NE  ARG D  29     -18.185  -6.850   5.135  1.00 89.29           N  
ATOM   1469  NH1 ARG D  29     -18.769  -5.082   3.768  1.00 89.29           N  
ATOM   1470  NH2 ARG D  29     -20.348  -6.618   4.401  1.00 89.29           N  
ATOM   1471  CZ  ARG D  29     -19.098  -6.182   4.435  1.00 89.29           C  
ATOM   1472  N   PHE D  30     -12.896  -9.829   5.939  1.00 87.31           N  
ATOM   1473  CA  PHE D  30     -12.832 -11.234   5.557  1.00 87.31           C  
ATOM   1474  C   PHE D  30     -12.466 -12.105   6.753  1.00 87.31           C  
ATOM   1475  CB  PHE D  30     -11.818 -11.440   4.428  1.00 87.31           C  
ATOM   1476  O   PHE D  30     -13.054 -13.168   6.957  1.00 87.31           O  
ATOM   1477  CG  PHE D  30     -11.757 -12.854   3.916  1.00 87.31           C  
ATOM   1478  CD1 PHE D  30     -10.777 -13.730   4.368  1.00 87.31           C  
ATOM   1479  CD2 PHE D  30     -12.680 -13.308   2.983  1.00 87.31           C  
ATOM   1480  CE1 PHE D  30     -10.719 -15.040   3.897  1.00 87.31           C  
ATOM   1481  CE2 PHE D  30     -12.628 -14.615   2.507  1.00 87.31           C  
ATOM   1482  CZ  PHE D  30     -11.646 -15.479   2.965  1.00 87.31           C  
ATOM   1483  N   ILE D  31     -11.490 -11.593   7.526  1.00 85.52           N  
ATOM   1484  CA  ILE D  31     -11.036 -12.316   8.709  1.00 85.52           C  
ATOM   1485  C   ILE D  31     -12.177 -12.422   9.718  1.00 85.52           C  
ATOM   1486  CB  ILE D  31      -9.811 -11.630   9.355  1.00 85.52           C  
ATOM   1487  O   ILE D  31     -12.386 -13.478  10.320  1.00 85.52           O  
ATOM   1488  CG1 ILE D  31      -8.595 -11.726   8.427  1.00 85.52           C  
ATOM   1489  CG2 ILE D  31      -9.507 -12.247  10.723  1.00 85.52           C  
ATOM   1490  CD1 ILE D  31      -7.409 -10.881   8.872  1.00 85.52           C  
ATOM   1491  N   GLU D  32     -13.030 -11.405   9.849  1.00 85.74           N  
ATOM   1492  CA  GLU D  32     -14.142 -11.368  10.794  1.00 85.74           C  
ATOM   1493  C   GLU D  32     -15.264 -12.309  10.362  1.00 85.74           C  
ATOM   1494  CB  GLU D  32     -14.678  -9.942  10.938  1.00 85.74           C  
ATOM   1495  O   GLU D  32     -15.889 -12.964  11.199  1.00 85.74           O  
ATOM   1496  CG  GLU D  32     -13.753  -9.012  11.710  1.00 85.74           C  
ATOM   1497  CD  GLU D  32     -14.252  -7.577  11.762  1.00 85.74           C  
ATOM   1498  OE1 GLU D  32     -13.694  -6.768  12.538  1.00 85.74           O  
ATOM   1499  OE2 GLU D  32     -15.209  -7.258  11.021  1.00 85.74           O  
ATOM   1500  N   LEU D  33     -15.475 -12.431   9.018  1.00 83.73           N  
ATOM   1501  CA  LEU D  33     -16.528 -13.285   8.478  1.00 83.73           C  
ATOM   1502  C   LEU D  33     -16.184 -14.758   8.669  1.00 83.73           C  
ATOM   1503  CB  LEU D  33     -16.750 -12.988   6.993  1.00 83.73           C  
ATOM   1504  O   LEU D  33     -17.062 -15.571   8.965  1.00 83.73           O  
ATOM   1505  CG  LEU D  33     -17.450 -11.669   6.662  1.00 83.73           C  
ATOM   1506  CD1 LEU D  33     -17.429 -11.421   5.157  1.00 83.73           C  
ATOM   1507  CD2 LEU D  33     -18.881 -11.677   7.188  1.00 83.73           C  
ATOM   1508  N   GLU D  34     -14.991 -15.100   8.459  1.00 78.23           N  
ATOM   1509  CA  GLU D  34     -14.567 -16.489   8.608  1.00 78.23           C  
ATOM   1510  C   GLU D  34     -14.714 -16.960  10.052  1.00 78.23           C  
ATOM   1511  CB  GLU D  34     -13.118 -16.662   8.143  1.00 78.23           C  
ATOM   1512  O   GLU D  34     -15.089 -18.107  10.301  1.00 78.23           O  
ATOM   1513  CG  GLU D  34     -12.959 -16.712   6.631  1.00 78.23           C  
ATOM   1514  CD  GLU D  34     -13.432 -18.022   6.021  1.00 78.23           C  
ATOM   1515  OE1 GLU D  34     -14.136 -17.990   4.985  1.00 78.23           O  
ATOM   1516  OE2 GLU D  34     -13.098 -19.088   6.583  1.00 78.23           O  
ATOM   1517  N   GLU D  35     -14.658 -15.994  10.940  1.00 77.96           N  
ATOM   1518  CA  GLU D  35     -14.784 -16.336  12.354  1.00 77.96           C  
ATOM   1519  C   GLU D  35     -16.247 -16.500  12.754  1.00 77.96           C  
ATOM   1520  CB  GLU D  35     -14.116 -15.270  13.226  1.00 77.96           C  
ATOM   1521  O   GLU D  35     -16.570 -17.304  13.631  1.00 77.96           O  
ATOM   1522  CG  GLU D  35     -12.595 -15.328  13.212  1.00 77.96           C  
ATOM   1523  CD  GLU D  35     -11.948 -14.344  14.174  1.00 77.96           C  
ATOM   1524  OE1 GLU D  35     -10.733 -14.471  14.446  1.00 77.96           O  
ATOM   1525  OE2 GLU D  35     -12.663 -13.439  14.660  1.00 77.96           O  
ATOM   1526  N   ASN D  36     -17.108 -15.890  12.041  1.00 74.58           N  
ATOM   1527  CA  ASN D  36     -18.519 -15.927  12.412  1.00 74.58           C  
ATOM   1528  C   ASN D  36     -19.322 -16.826  11.477  1.00 74.58           C  
ATOM   1529  CB  ASN D  36     -19.108 -14.514  12.426  1.00 74.58           C  
ATOM   1530  O   ASN D  36     -20.552 -16.851  11.537  1.00 74.58           O  
ATOM   1531  CG  ASN D  36     -18.539 -13.655  13.538  1.00 74.58           C  
ATOM   1532  ND2 ASN D  36     -18.512 -12.346  13.321  1.00 74.58           N  
ATOM   1533  OD1 ASN D  36     -18.127 -14.165  14.584  1.00 74.58           O  
ATOM   1534  N   ASN D  37     -18.715 -17.348  10.616  1.00 67.58           N  
ATOM   1535  CA  ASN D  37     -19.338 -18.276   9.678  1.00 67.58           C  
ATOM   1536  C   ASN D  37     -20.425 -17.592   8.853  1.00 67.58           C  
ATOM   1537  CB  ASN D  37     -19.916 -19.483  10.420  1.00 67.58           C  
ATOM   1538  O   ASN D  37     -21.542 -18.101   8.747  1.00 67.58           O  
ATOM   1539  CG  ASN D  37     -18.844 -20.444  10.895  1.00 67.58           C  
ATOM   1540  ND2 ASN D  37     -19.126 -21.161  11.976  1.00 67.58           N  
ATOM   1541  OD1 ASN D  37     -17.770 -20.541  10.295  1.00 67.58           O  
ATOM   1542  N   SER D  38     -19.949 -16.880   8.514  1.00 63.98           N  
ATOM   1543  CA  SER D  38     -20.872 -16.094   7.702  1.00 63.98           C  
ATOM   1544  C   SER D  38     -21.218 -16.815   6.404  1.00 63.98           C  
ATOM   1545  CB  SER D  38     -20.276 -14.721   7.389  1.00 63.98           C  
ATOM   1546  O   SER D  38     -20.550 -17.780   6.027  1.00 63.98           O  
ATOM   1547  OG  SER D  38     -19.812 -14.093   8.572  1.00 63.98           O  
ATOM   1548  N   SER D  39     -21.670 -16.121   5.620  1.00 73.03           N  
ATOM   1549  CA  SER D  39     -22.307 -16.646   4.416  1.00 73.03           C  
ATOM   1550  C   SER D  39     -21.354 -16.612   3.226  1.00 73.03           C  
ATOM   1551  CB  SER D  39     -23.572 -15.850   4.089  1.00 73.03           C  
ATOM   1552  O   SER D  39     -20.468 -15.757   3.158  1.00 73.03           O  
ATOM   1553  OG  SER D  39     -23.243 -14.588   3.535  1.00 73.03           O  
ATOM   1554  N   LYS D  40     -21.453 -17.367   2.397  1.00 79.99           N  
ATOM   1555  CA  LYS D  40     -20.722 -17.482   1.138  1.00 79.99           C  
ATOM   1556  C   LYS D  40     -20.955 -16.261   0.253  1.00 79.99           C  
ATOM   1557  CB  LYS D  40     -21.130 -18.754   0.394  1.00 79.99           C  
ATOM   1558  O   LYS D  40     -20.052 -15.826  -0.465  1.00 79.99           O  
ATOM   1559  CG  LYS D  40     -20.467 -20.019   0.919  1.00 79.99           C  
ATOM   1560  CD  LYS D  40     -20.725 -21.208   0.002  1.00 79.99           C  
ATOM   1561  CE  LYS D  40     -20.102 -22.484   0.551  1.00 79.99           C  
ATOM   1562  NZ  LYS D  40     -20.365 -23.655  -0.337  1.00 79.99           N  
ATOM   1563  N   GLU D  41     -22.067 -15.716   0.432  1.00 86.74           N  
ATOM   1564  CA  GLU D  41     -22.402 -14.535  -0.358  1.00 86.74           C  
ATOM   1565  C   GLU D  41     -21.556 -13.335   0.057  1.00 86.74           C  
ATOM   1566  CB  GLU D  41     -23.890 -14.202  -0.222  1.00 86.74           C  
ATOM   1567  O   GLU D  41     -21.058 -12.596  -0.794  1.00 86.74           O  
ATOM   1568  CG  GLU D  41     -24.393 -13.201  -1.253  1.00 86.74           C  
ATOM   1569  CD  GLU D  41     -25.902 -13.021  -1.228  1.00 86.74           C  
ATOM   1570  OE1 GLU D  41     -26.433 -12.232  -2.042  1.00 86.74           O  
ATOM   1571  OE2 GLU D  41     -26.559 -13.674  -0.386  1.00 86.74           O  
ATOM   1572  N   SER D  42     -21.371 -13.200   1.138  1.00 88.62           N  
ATOM   1573  CA  SER D  42     -20.557 -12.109   1.665  1.00 88.62           C  
ATOM   1574  C   SER D  42     -19.095 -12.265   1.261  1.00 88.62           C  
ATOM   1575  CB  SER D  42     -20.670 -12.044   3.189  1.00 88.62           C  
ATOM   1576  O   SER D  42     -18.435 -11.284   0.910  1.00 88.62           O  
ATOM   1577  OG  SER D  42     -21.994 -11.730   3.583  1.00 88.62           O  
ATOM   1578  N   GLU D  43     -18.698 -13.527   1.251  1.00 86.91           N  
ATOM   1579  CA  GLU D  43     -17.326 -13.810   0.841  1.00 86.91           C  
ATOM   1580  C   GLU D  43     -17.113 -13.487  -0.635  1.00 86.91           C  
ATOM   1581  CB  GLU D  43     -16.973 -15.274   1.115  1.00 86.91           C  
ATOM   1582  O   GLU D  43     -16.086 -12.918  -1.010  1.00 86.91           O  
ATOM   1583  CG  GLU D  43     -16.760 -15.590   2.589  1.00 86.91           C  
ATOM   1584  CD  GLU D  43     -16.411 -17.047   2.846  1.00 86.91           C  
ATOM   1585  OE1 GLU D  43     -16.294 -17.444   4.027  1.00 86.91           O  
ATOM   1586  OE2 GLU D  43     -16.254 -17.798   1.858  1.00 86.91           O  
ATOM   1587  N   LYS D  44     -18.107 -13.867  -1.382  1.00 89.50           N  
ATOM   1588  CA  LYS D  44     -18.046 -13.581  -2.812  1.00 89.50           C  
ATOM   1589  C   LYS D  44     -18.017 -12.078  -3.072  1.00 89.50           C  
ATOM   1590  CB  LYS D  44     -19.233 -14.216  -3.539  1.00 89.50           C  
ATOM   1591  O   LYS D  44     -17.285 -11.607  -3.945  1.00 89.50           O  
ATOM   1592  CG  LYS D  44     -19.137 -14.149  -5.056  1.00 89.50           C  
ATOM   1593  CD  LYS D  44     -20.320 -14.841  -5.721  1.00 89.50           C  
ATOM   1594  CE  LYS D  44     -20.287 -14.675  -7.234  1.00 89.50           C  
ATOM   1595  NZ  LYS D  44     -21.459 -15.331  -7.889  1.00 89.50           N  
ATOM   1596  N   GLU D  45     -18.701 -11.356  -2.341  1.00 91.71           N  
ATOM   1597  CA  GLU D  45     -18.738  -9.903  -2.481  1.00 91.71           C  
ATOM   1598  C   GLU D  45     -17.384  -9.282  -2.150  1.00 91.71           C  
ATOM   1599  CB  GLU D  45     -19.825  -9.305  -1.583  1.00 91.71           C  
ATOM   1600  O   GLU D  45     -16.920  -8.382  -2.854  1.00 91.71           O  
ATOM   1601  CG  GLU D  45     -21.239  -9.517  -2.105  1.00 91.71           C  
ATOM   1602  CD  GLU D  45     -22.310  -8.983  -1.168  1.00 91.71           C  
ATOM   1603  OE1 GLU D  45     -23.513  -9.083  -1.501  1.00 91.71           O  
ATOM   1604  OE2 GLU D  45     -21.944  -8.459  -0.092  1.00 91.71           O  
ATOM   1605  N   ILE D  46     -16.735  -9.743  -1.244  1.00 90.51           N  
ATOM   1606  CA  ILE D  46     -15.430  -9.256  -0.811  1.00 90.51           C  
ATOM   1607  C   ILE D  46     -14.386  -9.555  -1.885  1.00 90.51           C  
ATOM   1608  CB  ILE D  46     -15.010  -9.886   0.535  1.00 90.51           C  
ATOM   1609  O   ILE D  46     -13.557  -8.701  -2.208  1.00 90.51           O  
ATOM   1610  CG1 ILE D  46     -15.861  -9.321   1.678  1.00 90.51           C  
ATOM   1611  CG2 ILE D  46     -13.519  -9.655   0.797  1.00 90.51           C  
ATOM   1612  CD1 ILE D  46     -15.588  -9.965   3.031  1.00 90.51           C  
ATOM   1613  N   LEU D  47     -14.495 -10.770  -2.372  1.00 90.11           N  
ATOM   1614  CA  LEU D  47     -13.545 -11.171  -3.404  1.00 90.11           C  
ATOM   1615  C   LEU D  47     -13.700 -10.306  -4.650  1.00 90.11           C  
ATOM   1616  CB  LEU D  47     -13.737 -12.646  -3.766  1.00 90.11           C  
ATOM   1617  O   LEU D  47     -12.706  -9.908  -5.262  1.00 90.11           O  
ATOM   1618  CG  LEU D  47     -12.730 -13.239  -4.753  1.00 90.11           C  
ATOM   1619  CD1 LEU D  47     -11.331 -13.238  -4.147  1.00 90.11           C  
ATOM   1620  CD2 LEU D  47     -13.143 -14.651  -5.155  1.00 90.11           C  
ATOM   1621  N   GLU D  48     -14.983  -9.995  -5.006  1.00 93.81           N  
ATOM   1622  CA  GLU D  48     -15.239  -9.159  -6.174  1.00 93.81           C  
ATOM   1623  C   GLU D  48     -14.727  -7.737  -5.958  1.00 93.81           C  
ATOM   1624  CB  GLU D  48     -16.734  -9.135  -6.502  1.00 93.81           C  
ATOM   1625  O   GLU D  48     -14.118  -7.148  -6.854  1.00 93.81           O  
ATOM   1626  CG  GLU D  48     -17.244 -10.418  -7.143  1.00 93.81           C  
ATOM   1627  CD  GLU D  48     -18.750 -10.429  -7.347  1.00 93.81           C  
ATOM   1628  OE1 GLU D  48     -19.276 -11.404  -7.930  1.00 93.81           O  
ATOM   1629  OE2 GLU D  48     -19.410  -9.455  -6.921  1.00 93.81           O  
ATOM   1630  N   GLU D  49     -14.893  -7.209  -4.815  1.00 94.13           N  
ATOM   1631  CA  GLU D  49     -14.397  -5.876  -4.486  1.00 94.13           C  
ATOM   1632  C   GLU D  49     -12.872  -5.843  -4.466  1.00 94.13           C  
ATOM   1633  CB  GLU D  49     -14.951  -5.414  -3.136  1.00 94.13           C  
ATOM   1634  O   GLU D  49     -12.260  -4.877  -4.927  1.00 94.13           O  
ATOM   1635  CG  GLU D  49     -14.606  -3.973  -2.790  1.00 94.13           C  
ATOM   1636  CD  GLU D  49     -15.383  -3.439  -1.597  1.00 94.13           C  
ATOM   1637  OE1 GLU D  49     -15.173  -2.267  -1.211  1.00 94.13           O  
ATOM   1638  OE2 GLU D  49     -16.208  -4.200  -1.044  1.00 94.13           O  
ATOM   1639  N   SER D  50     -12.303  -6.845  -3.940  1.00 93.20           N  
ATOM   1640  CA  SER D  50     -10.848  -6.953  -3.922  1.00 93.20           C  
ATOM   1641  C   SER D  50     -10.276  -6.954  -5.335  1.00 93.20           C  
ATOM   1642  CB  SER D  50     -10.414  -8.222  -3.187  1.00 93.20           C  
ATOM   1643  O   SER D  50      -9.241  -6.336  -5.592  1.00 93.20           O  
ATOM   1644  OG  SER D  50      -9.004  -8.363  -3.216  1.00 93.20           O  
ATOM   1645  N   LYS D  51     -10.959  -7.672  -6.248  1.00 94.84           N  
ATOM   1646  CA  LYS D  51     -10.532  -7.712  -7.644  1.00 94.84           C  
ATOM   1647  C   LYS D  51     -10.560  -6.319  -8.267  1.00 94.84           C  
ATOM   1648  CB  LYS D  51     -11.418  -8.664  -8.449  1.00 94.84           C  
ATOM   1649  O   LYS D  51      -9.641  -5.942  -8.997  1.00 94.84           O  
ATOM   1650  CG  LYS D  51     -10.949  -8.884  -9.880  1.00 94.84           C  
ATOM   1651  CD  LYS D  51     -11.854  -9.860 -10.620  1.00 94.84           C  
ATOM   1652  CE  LYS D  51     -11.454  -9.995 -12.084  1.00 94.84           C  
ATOM   1653  NZ  LYS D  51     -12.349 -10.938 -12.818  1.00 94.84           N  
ATOM   1654  N   ARG D  52     -11.518  -5.529  -7.959  1.00 95.70           N  
ATOM   1655  CA  ARG D  52     -11.641  -4.173  -8.485  1.00 95.70           C  
ATOM   1656  C   ARG D  52     -10.536  -3.273  -7.941  1.00 95.70           C  
ATOM   1657  CB  ARG D  52     -13.011  -3.585  -8.142  1.00 95.70           C  
ATOM   1658  O   ARG D  52      -9.974  -2.458  -8.676  1.00 95.70           O  
ATOM   1659  CG  ARG D  52     -14.161  -4.210  -8.916  1.00 95.70           C  
ATOM   1660  CD  ARG D  52     -15.477  -3.493  -8.648  1.00 95.70           C  
ATOM   1661  NE  ARG D  52     -16.625  -4.333  -8.978  1.00 95.70           N  
ATOM   1662  NH1 ARG D  52     -18.209  -2.768  -8.361  1.00 95.70           N  
ATOM   1663  NH2 ARG D  52     -18.863  -4.813  -9.165  1.00 95.70           N  
ATOM   1664  CZ  ARG D  52     -17.896  -3.969  -8.834  1.00 95.70           C  
ATOM   1665  N   ILE D  53     -10.213  -3.406  -6.703  1.00 95.82           N  
ATOM   1666  CA  ILE D  53      -9.169  -2.617  -6.056  1.00 95.82           C  
ATOM   1667  C   ILE D  53      -7.815  -2.941  -6.682  1.00 95.82           C  
ATOM   1668  CB  ILE D  53      -9.130  -2.872  -4.533  1.00 95.82           C  
ATOM   1669  O   ILE D  53      -7.026  -2.039  -6.972  1.00 95.82           O  
ATOM   1670  CG1 ILE D  53     -10.370  -2.273  -3.859  1.00 95.82           C  
ATOM   1671  CG2 ILE D  53      -7.846  -2.302  -3.923  1.00 95.82           C  
ATOM   1672  CD1 ILE D  53     -10.478  -2.584  -2.373  1.00 95.82           C  
ATOM   1673  N   VAL D  54      -7.562  -4.266  -6.961  1.00 96.68           N  
ATOM   1674  CA  VAL D  54      -6.299  -4.700  -7.548  1.00 96.68           C  
ATOM   1675  C   VAL D  54      -6.135  -4.085  -8.936  1.00 96.68           C  
ATOM   1676  CB  VAL D  54      -6.213  -6.240  -7.634  1.00 96.68           C  
ATOM   1677  O   VAL D  54      -5.051  -3.615  -9.289  1.00 96.68           O  
ATOM   1678  CG1 VAL D  54      -5.005  -6.668  -8.466  1.00 96.68           C  
ATOM   1679  CG2 VAL D  54      -6.144  -6.849  -6.235  1.00 96.68           C  
ATOM   1680  N   GLU D  55      -7.231  -3.982  -9.753  1.00 97.15           N  
ATOM   1681  CA  GLU D  55      -7.185  -3.401 -11.091  1.00 97.15           C  
ATOM   1682  C   GLU D  55      -6.858  -1.912 -11.035  1.00 97.15           C  
ATOM   1683  CB  GLU D  55      -8.513  -3.622 -11.820  1.00 97.15           C  
ATOM   1684  O   GLU D  55      -6.054  -1.416 -11.827  1.00 97.15           O  
ATOM   1685  CG  GLU D  55      -8.744  -5.062 -12.255  1.00 97.15           C  
ATOM   1686  CD  GLU D  55     -10.137  -5.303 -12.814  1.00 97.15           C  
ATOM   1687  OE1 GLU D  55     -10.426  -6.440 -13.253  1.00 97.15           O  
ATOM   1688  OE2 GLU D  55     -10.946  -4.348 -12.813  1.00 97.15           O  
ATOM   1689  N   ARG D  56      -7.360  -1.233 -10.082  1.00 97.43           N  
ATOM   1690  CA  ARG D  56      -7.108   0.195  -9.923  1.00 97.43           C  
ATOM   1691  C   ARG D  56      -5.683   0.450  -9.442  1.00 97.43           C  
ATOM   1692  CB  ARG D  56      -8.110   0.813  -8.945  1.00 97.43           C  
ATOM   1693  O   ARG D  56      -5.024   1.384  -9.902  1.00 97.43           O  
ATOM   1694  CG  ARG D  56      -9.520   0.930  -9.499  1.00 97.43           C  
ATOM   1695  CD  ARG D  56     -10.489   1.483  -8.464  1.00 97.43           C  
ATOM   1696  NE  ARG D  56     -11.859   1.513  -8.969  1.00 97.43           N  
ATOM   1697  NH1 ARG D  56     -12.771   2.396  -7.039  1.00 97.43           N  
ATOM   1698  NH2 ARG D  56     -14.114   1.928  -8.837  1.00 97.43           N  
ATOM   1699  CZ  ARG D  56     -12.912   1.945  -8.280  1.00 97.43           C  
ATOM   1700  N   LEU D  57      -5.208  -0.418  -8.541  1.00 97.81           N  
ATOM   1701  CA  LEU D  57      -3.832  -0.295  -8.070  1.00 97.81           C  
ATOM   1702  C   LEU D  57      -2.846  -0.506  -9.214  1.00 97.81           C  
ATOM   1703  CB  LEU D  57      -3.556  -1.302  -6.950  1.00 97.81           C  
ATOM   1704  O   LEU D  57      -1.842   0.203  -9.312  1.00 97.81           O  
ATOM   1705  CG  LEU D  57      -4.142  -0.966  -5.578  1.00 97.81           C  
ATOM   1706  CD1 LEU D  57      -3.977  -2.148  -4.628  1.00 97.81           C  
ATOM   1707  CD2 LEU D  57      -3.481   0.283  -5.005  1.00 97.81           C  
ATOM   1708  N   GLU D  58      -3.205  -1.412 -10.129  1.00 98.08           N  
ATOM   1709  CA  GLU D  58      -2.350  -1.691 -11.278  1.00 98.08           C  
ATOM   1710  C   GLU D  58      -2.246  -0.477 -12.197  1.00 98.08           C  
ATOM   1711  CB  GLU D  58      -2.875  -2.898 -12.060  1.00 98.08           C  
ATOM   1712  O   GLU D  58      -1.160  -0.147 -12.679  1.00 98.08           O  
ATOM   1713  CG  GLU D  58      -2.564  -4.237 -11.406  1.00 98.08           C  
ATOM   1714  CD  GLU D  58      -3.182  -5.419 -12.136  1.00 98.08           C  
ATOM   1715  OE1 GLU D  58      -2.761  -6.572 -11.889  1.00 98.08           O  
ATOM   1716  OE2 GLU D  58      -4.093  -5.190 -12.962  1.00 98.08           O  
ATOM   1717  N   GLU D  59      -3.339   0.187 -12.354  1.00 97.82           N  
ATOM   1718  CA  GLU D  59      -3.361   1.377 -13.199  1.00 97.82           C  
ATOM   1719  C   GLU D  59      -2.533   2.504 -12.587  1.00 97.82           C  
ATOM   1720  CB  GLU D  59      -4.800   1.847 -13.429  1.00 97.82           C  
ATOM   1721  O   GLU D  59      -1.763   3.165 -13.286  1.00 97.82           O  
ATOM   1722  CG  GLU D  59      -4.916   3.031 -14.378  1.00 97.82           C  
ATOM   1723  CD  GLU D  59      -6.352   3.468 -14.619  1.00 97.82           C  
ATOM   1724  OE1 GLU D  59      -6.570   4.458 -15.354  1.00 97.82           O  
ATOM   1725  OE2 GLU D  59      -7.266   2.817 -14.067  1.00 97.82           O  
ATOM   1726  N   ILE D  60      -2.661   2.701 -11.330  1.00 97.63           N  
ATOM   1727  CA  ILE D  60      -1.955   3.765 -10.624  1.00 97.63           C  
ATOM   1728  C   ILE D  60      -0.453   3.489 -10.646  1.00 97.63           C  
ATOM   1729  CB  ILE D  60      -2.453   3.905  -9.169  1.00 97.63           C  
ATOM   1730  O   ILE D  60       0.348   4.397 -10.878  1.00 97.63           O  
ATOM   1731  CG1 ILE D  60      -3.877   4.472  -9.144  1.00 97.63           C  
ATOM   1732  CG2 ILE D  60      -1.500   4.784  -8.354  1.00 97.63           C  
ATOM   1733  CD1 ILE D  60      -4.495   4.533  -7.754  1.00 97.63           C  
ATOM   1734  N   VAL D  61      -0.039   2.183 -10.452  1.00 98.03           N  
ATOM   1735  CA  VAL D  61       1.372   1.810 -10.430  1.00 98.03           C  
ATOM   1736  C   VAL D  61       1.995   2.065 -11.801  1.00 98.03           C  
ATOM   1737  CB  VAL D  61       1.562   0.331 -10.025  1.00 98.03           C  
ATOM   1738  O   VAL D  61       3.123   2.554 -11.896  1.00 98.03           O  
ATOM   1739  CG1 VAL D  61       3.001  -0.116 -10.274  1.00 98.03           C  
ATOM   1740  CG2 VAL D  61       1.182   0.128  -8.559  1.00 98.03           C  
ATOM   1741  N   ARG D  62       1.246   1.871 -12.885  1.00 97.78           N  
ATOM   1742  CA  ARG D  62       1.737   2.135 -14.233  1.00 97.78           C  
ATOM   1743  C   ARG D  62       1.941   3.630 -14.459  1.00 97.78           C  
ATOM   1744  CB  ARG D  62       0.769   1.575 -15.278  1.00 97.78           C  
ATOM   1745  O   ARG D  62       2.944   4.043 -15.045  1.00 97.78           O  
ATOM   1746  CG  ARG D  62       0.821   0.062 -15.417  1.00 97.78           C  
ATOM   1747  CD  ARG D  62       0.007  -0.423 -16.608  1.00 97.78           C  
ATOM   1748  NE  ARG D  62      -0.579  -1.737 -16.361  1.00 97.78           N  
ATOM   1749  NH1 ARG D  62      -1.313  -2.046 -18.530  1.00 97.78           N  
ATOM   1750  NH2 ARG D  62      -1.691  -3.660 -16.947  1.00 97.78           N  
ATOM   1751  CZ  ARG D  62      -1.193  -2.478 -17.280  1.00 97.78           C  
ATOM   1752  N   GLU D  63       1.027   4.442 -14.001  1.00 97.56           N  
ATOM   1753  CA  GLU D  63       1.122   5.891 -14.152  1.00 97.56           C  
ATOM   1754  C   GLU D  63       2.259   6.461 -13.308  1.00 97.56           C  
ATOM   1755  CB  GLU D  63      -0.201   6.560 -13.772  1.00 97.56           C  
ATOM   1756  O   GLU D  63       2.955   7.383 -13.737  1.00 97.56           O  
ATOM   1757  CG  GLU D  63      -1.330   6.293 -14.757  1.00 97.56           C  
ATOM   1758  CD  GLU D  63      -1.009   6.742 -16.174  1.00 97.56           C  
ATOM   1759  OE1 GLU D  63      -1.249   5.965 -17.126  1.00 97.56           O  
ATOM   1760  OE2 GLU D  63      -0.511   7.879 -16.333  1.00 97.56           O  
ATOM   1761  N   LEU D  64       2.488   5.796 -12.094  1.00 97.85           N  
ATOM   1762  CA  LEU D  64       3.599   6.222 -11.250  1.00 97.85           C  
ATOM   1763  C   LEU D  64       4.935   5.933 -11.924  1.00 97.85           C  
ATOM   1764  CB  LEU D  64       3.538   5.522  -9.890  1.00 97.85           C  
ATOM   1765  O   LEU D  64       5.864   6.740 -11.842  1.00 97.85           O  
ATOM   1766  CG  LEU D  64       2.515   6.067  -8.892  1.00 97.85           C  
ATOM   1767  CD1 LEU D  64       2.385   5.126  -7.699  1.00 97.85           C  
ATOM   1768  CD2 LEU D  64       2.907   7.468  -8.435  1.00 97.85           C  
ATOM   1769  N   GLN D  65       5.016   4.887 -12.664  1.00 97.08           N  
ATOM   1770  CA  GLN D  65       6.235   4.515 -13.375  1.00 97.08           C  
ATOM   1771  C   GLN D  65       6.540   5.502 -14.498  1.00 97.08           C  
ATOM   1772  CB  GLN D  65       6.117   3.098 -13.939  1.00 97.08           C  
ATOM   1773  O   GLN D  65       7.693   5.890 -14.695  1.00 97.08           O  
ATOM   1774  CG  GLN D  65       6.220   2.005 -12.883  1.00 97.08           C  
ATOM   1775  CD  GLN D  65       5.957   0.620 -13.444  1.00 97.08           C  
ATOM   1776  NE2 GLN D  65       6.573  -0.391 -12.841  1.00 97.08           N  
ATOM   1777  OE1 GLN D  65       5.206   0.460 -14.411  1.00 97.08           O  
ATOM   1778  N   LYS D  66       5.474   5.928 -15.164  1.00 97.32           N  
ATOM   1779  CA  LYS D  66       5.638   6.898 -16.243  1.00 97.32           C  
ATOM   1780  C   LYS D  66       6.131   8.239 -15.706  1.00 97.32           C  
ATOM   1781  CB  LYS D  66       4.322   7.089 -16.999  1.00 97.32           C  
ATOM   1782  O   LYS D  66       7.039   8.846 -16.276  1.00 97.32           O  
ATOM   1783  CG  LYS D  66       3.917   5.892 -17.846  1.00 97.32           C  
ATOM   1784  CD  LYS D  66       2.601   6.141 -18.572  1.00 97.32           C  
ATOM   1785  CE  LYS D  66       2.142   4.908 -19.339  1.00 97.32           C  
ATOM   1786  NZ  LYS D  66       0.801   5.111 -19.964  1.00 97.32           N  
ATOM   1787  N   LEU D  67       5.622   8.682 -14.609  1.00 96.91           N  
ATOM   1788  CA  LEU D  67       5.990   9.963 -14.017  1.00 96.91           C  
ATOM   1789  C   LEU D  67       7.404   9.912 -13.446  1.00 96.91           C  
ATOM   1790  CB  LEU D  67       4.997  10.350 -12.918  1.00 96.91           C  
ATOM   1791  O   LEU D  67       8.141  10.898 -13.514  1.00 96.91           O  
ATOM   1792  CG  LEU D  67       3.610  10.796 -13.384  1.00 96.91           C  
ATOM   1793  CD1 LEU D  67       2.671  10.939 -12.191  1.00 96.91           C  
ATOM   1794  CD2 LEU D  67       3.702  12.106 -14.159  1.00 96.91           C  
ATOM   1795  N   SER D  68       7.731   8.703 -12.901  1.00 96.60           N  
ATOM   1796  CA  SER D  68       9.086   8.520 -12.390  1.00 96.60           C  
ATOM   1797  C   SER D  68      10.118   8.637 -13.507  1.00 96.60           C  
ATOM   1798  CB  SER D  68       9.221   7.162 -11.701  1.00 96.60           C  
ATOM   1799  O   SER D  68      11.153   9.286 -13.338  1.00 96.60           O  
ATOM   1800  OG  SER D  68      10.540   6.972 -11.217  1.00 96.60           O  
ATOM   1801  N   LYS D  69       9.823   8.104 -14.668  1.00 96.31           N  
ATOM   1802  CA  LYS D  69      10.714   8.187 -15.822  1.00 96.31           C  
ATOM   1803  C   LYS D  69      10.809   9.618 -16.342  1.00 96.31           C  
ATOM   1804  CB  LYS D  69      10.236   7.255 -16.936  1.00 96.31           C  
ATOM   1805  O   LYS D  69      11.894  10.086 -16.692  1.00 96.31           O  
ATOM   1806  CG  LYS D  69      10.516   5.782 -16.674  1.00 96.31           C  
ATOM   1807  CD  LYS D  69      10.029   4.907 -17.822  1.00 96.31           C  
ATOM   1808  CE  LYS D  69      10.208   3.427 -17.513  1.00 96.31           C  
ATOM   1809  NZ  LYS D  69       9.675   2.564 -18.610  1.00 96.31           N  
ATOM   1810  N   ARG D  70       9.713  10.292 -16.336  1.00 96.18           N  
ATOM   1811  CA  ARG D  70       9.686  11.682 -16.780  1.00 96.18           C  
ATOM   1812  C   ARG D  70      10.523  12.566 -15.862  1.00 96.18           C  
ATOM   1813  CB  ARG D  70       8.247  12.200 -16.838  1.00 96.18           C  
ATOM   1814  O   ARG D  70      11.265  13.431 -16.332  1.00 96.18           O  
ATOM   1815  CG  ARG D  70       8.126  13.622 -17.364  1.00 96.18           C  
ATOM   1816  CD  ARG D  70       6.673  14.019 -17.583  1.00 96.18           C  
ATOM   1817  NE  ARG D  70       6.550  15.423 -17.965  1.00 96.18           N  
ATOM   1818  NH1 ARG D  70       4.253  15.371 -18.208  1.00 96.18           N  
ATOM   1819  NH2 ARG D  70       5.406  17.315 -18.589  1.00 96.18           N  
ATOM   1820  CZ  ARG D  70       5.403  16.033 -18.253  1.00 96.18           C  
ATOM   1821  N   LEU D  71      10.460  12.340 -14.512  1.00 94.78           N  
ATOM   1822  CA  LEU D  71      11.232  13.112 -13.545  1.00 94.78           C  
ATOM   1823  C   LEU D  71      12.728  12.878 -13.732  1.00 94.78           C  
ATOM   1824  CB  LEU D  71      10.822  12.746 -12.116  1.00 94.78           C  
ATOM   1825  O   LEU D  71      13.521  13.819 -13.660  1.00 94.78           O  
ATOM   1826  CG  LEU D  71       9.589  13.460 -11.561  1.00 94.78           C  
ATOM   1827  CD1 LEU D  71       9.133  12.800 -10.264  1.00 94.78           C  
ATOM   1828  CD2 LEU D  71       9.882  14.940 -11.339  1.00 94.78           C  
ATOM   1829  N   GLU D  72      13.078  11.660 -14.096  1.00 94.99           N  
ATOM   1830  CA  GLU D  72      14.479  11.327 -14.334  1.00 94.99           C  
ATOM   1831  C   GLU D  72      15.007  12.024 -15.585  1.00 94.99           C  
ATOM   1832  CB  GLU D  72      14.658   9.812 -14.461  1.00 94.99           C  
ATOM   1833  O   GLU D  72      16.149  12.488 -15.608  1.00 94.99           O  
ATOM   1834  CG  GLU D  72      14.563   9.068 -13.137  1.00 94.99           C  
ATOM   1835  CD  GLU D  72      14.683   7.560 -13.286  1.00 94.99           C  
ATOM   1836  OE1 GLU D  72      14.512   6.835 -12.280  1.00 94.99           O  
ATOM   1837  OE2 GLU D  72      14.950   7.099 -14.419  1.00 94.99           O  
ATOM   1838  N   GLU D  73      14.099  12.200 -16.528  1.00 94.67           N  
ATOM   1839  CA  GLU D  73      14.485  12.854 -17.774  1.00 94.67           C  
ATOM   1840  C   GLU D  73      14.633  14.361 -17.583  1.00 94.67           C  
ATOM   1841  CB  GLU D  73      13.461  12.562 -18.874  1.00 94.67           C  
ATOM   1842  O   GLU D  73      15.570  14.969 -18.104  1.00 94.67           O  
ATOM   1843  CG  GLU D  73      13.489  11.124 -19.374  1.00 94.67           C  
ATOM   1844  CD  GLU D  73      12.359  10.802 -20.338  1.00 94.67           C  
ATOM   1845  OE1 GLU D  73      12.287   9.651 -20.826  1.00 94.67           O  
ATOM   1846  OE2 GLU D  73      11.539  11.708 -20.608  1.00 94.67           O  
ATOM   1847  N   ILE D  74      13.765  14.926 -16.784  1.00 92.31           N  
ATOM   1848  CA  ILE D  74      13.736  16.365 -16.542  1.00 92.31           C  
ATOM   1849  C   ILE D  74      14.953  16.773 -15.715  1.00 92.31           C  
ATOM   1850  CB  ILE D  74      12.435  16.792 -15.827  1.00 92.31           C  
ATOM   1851  O   ILE D  74      15.605  17.777 -16.011  1.00 92.31           O  
ATOM   1852  CG1 ILE D  74      11.232  16.620 -16.761  1.00 92.31           C  
ATOM   1853  CG2 ILE D  74      12.541  18.237 -15.331  1.00 92.31           C  
ATOM   1854  CD1 ILE D  74       9.884  16.781 -16.071  1.00 92.31           C  
ATOM   1855  N   ILE D  75      15.268  16.029 -14.646  1.00 86.83           N  
ATOM   1856  CA  ILE D  75      16.309  16.377 -13.685  1.00 86.83           C  
ATOM   1857  C   ILE D  75      17.665  15.893 -14.196  1.00 86.83           C  
ATOM   1858  CB  ILE D  75      16.016  15.776 -12.292  1.00 86.83           C  
ATOM   1859  O   ILE D  75      18.695  16.511 -13.919  1.00 86.83           O  
ATOM   1860  CG1 ILE D  75      14.722  16.365 -11.718  1.00 86.83           C  
ATOM   1861  CG2 ILE D  75      17.194  16.013 -11.343  1.00 86.83           C  
ATOM   1862  CD1 ILE D  75      14.241  15.681 -10.446  1.00 86.83           C  
ATOM   1863  N   GLY D  76      17.606  14.694 -14.919  1.00 72.28           N  
ATOM   1864  CA  GLY D  76      18.849  14.175 -15.466  1.00 72.28           C  
ATOM   1865  C   GLY D  76      19.367  14.984 -16.641  1.00 72.28           C  
ATOM   1866  O   GLY D  76      20.577  15.175 -16.784  1.00 72.28           O  
TER    1867      GLY D  76                                                      
ENDMDL                                                                          
END                                                                             
