# Supplementary material for: De novo design of obligate ABC-type heterotrimeric proteins
Source: Nat Struct Mol Biol. 2022 Dec 15;29(12):1266–76. doi: 10.1038/s41594-022-00879-4 (PMC9758053; doi:10.1038/s41594-022-00879-4)
Supplement: Supplementary file 4 — This compressed file contains all PDB files and scripts used in our design protocols and analyses, as well as the final design model outputs. [file 41594_2022_879_MOESM4_ESM.zip › source_data/pdbs/AF-Multimer for base_pdbs/DHT09/DHT09_AF-Mult_model1.pdb]

MODEL     1                                                                     
ATOM      1  N   SER B   1      21.774 -16.199  -6.215  1.00 77.61           N  
ATOM      2  CA  SER B   1      21.614 -15.907  -7.636  1.00 77.61           C  
ATOM      3  C   SER B   1      20.618 -14.774  -7.858  1.00 77.61           C  
ATOM      4  CB  SER B   1      21.156 -17.155  -8.392  1.00 77.61           C  
ATOM      5  O   SER B   1      19.818 -14.461  -6.974  1.00 77.61           O  
ATOM      6  OG  SER B   1      19.781 -17.409  -8.157  1.00 77.61           O  
ATOM      7  N   GLU B   2      20.505 -14.109  -8.676  1.00 86.95           N  
ATOM      8  CA  GLU B   2      19.604 -13.043  -9.104  1.00 86.95           C  
ATOM      9  C   GLU B   2      18.146 -13.484  -9.013  1.00 86.95           C  
ATOM     10  CB  GLU B   2      19.932 -12.602 -10.533  1.00 86.95           C  
ATOM     11  O   GLU B   2      17.285 -12.715  -8.580  1.00 86.95           O  
ATOM     12  CG  GLU B   2      19.141 -11.388 -10.999  1.00 86.95           C  
ATOM     13  CD  GLU B   2      19.472 -10.967 -12.422  1.00 86.95           C  
ATOM     14  OE1 GLU B   2      18.621 -10.323 -13.077  1.00 86.95           O  
ATOM     15  OE2 GLU B   2      20.590 -11.284 -12.885  1.00 86.95           O  
ATOM     16  N   ASP B   3      17.949 -14.745  -9.266  1.00 89.26           N  
ATOM     17  CA  ASP B   3      16.588 -15.271  -9.233  1.00 89.26           C  
ATOM     18  C   ASP B   3      16.087 -15.405  -7.797  1.00 89.26           C  
ATOM     19  CB  ASP B   3      16.518 -16.625  -9.943  1.00 89.26           C  
ATOM     20  O   ASP B   3      14.933 -15.085  -7.504  1.00 89.26           O  
ATOM     21  CG  ASP B   3      16.536 -16.502 -11.456  1.00 89.26           C  
ATOM     22  OD1 ASP B   3      16.693 -17.530 -12.150  1.00 89.26           O  
ATOM     23  OD2 ASP B   3      16.394 -15.367 -11.960  1.00 89.26           O  
ATOM     24  N   GLU B   4      16.950 -15.843  -6.844  1.00 91.55           N  
ATOM     25  CA  GLU B   4      16.573 -15.978  -5.440  1.00 91.55           C  
ATOM     26  C   GLU B   4      16.262 -14.619  -4.820  1.00 91.55           C  
ATOM     27  CB  GLU B   4      17.684 -16.675  -4.650  1.00 91.55           C  
ATOM     28  O   GLU B   4      15.311 -14.487  -4.047  1.00 91.55           O  
ATOM     29  CG  GLU B   4      17.758 -18.177  -4.888  1.00 91.55           C  
ATOM     30  CD  GLU B   4      18.919 -18.842  -4.165  1.00 91.55           C  
ATOM     31  OE1 GLU B   4      19.067 -20.081  -4.266  1.00 91.55           O  
ATOM     32  OE2 GLU B   4      19.686 -18.118  -3.492  1.00 91.55           O  
ATOM     33  N   ASP B   5      17.039 -13.603  -5.214  1.00 92.23           N  
ATOM     34  CA  ASP B   5      16.825 -12.255  -4.697  1.00 92.23           C  
ATOM     35  C   ASP B   5      15.511 -11.672  -5.210  1.00 92.23           C  
ATOM     36  CB  ASP B   5      17.991 -11.342  -5.080  1.00 92.23           C  
ATOM     37  O   ASP B   5      14.800 -10.985  -4.474  1.00 92.23           O  
ATOM     38  CG  ASP B   5      19.267 -11.656  -4.317  1.00 92.23           C  
ATOM     39  OD1 ASP B   5      20.368 -11.328  -4.809  1.00 92.23           O  
ATOM     40  OD2 ASP B   5      19.169 -12.240  -3.216  1.00 92.23           O  
ATOM     41  N   LEU B   6      15.271 -11.954  -6.444  1.00 91.03           N  
ATOM     42  CA  LEU B   6      14.021 -11.482  -7.031  1.00 91.03           C  
ATOM     43  C   LEU B   6      12.820 -12.101  -6.324  1.00 91.03           C  
ATOM     44  CB  LEU B   6      13.974 -11.809  -8.526  1.00 91.03           C  
ATOM     45  O   LEU B   6      11.851 -11.405  -6.013  1.00 91.03           O  
ATOM     46  CG  LEU B   6      12.695 -11.414  -9.266  1.00 91.03           C  
ATOM     47  CD1 LEU B   6      12.504  -9.902  -9.223  1.00 91.03           C  
ATOM     48  CD2 LEU B   6      12.735 -11.912 -10.707  1.00 91.03           C  
ATOM     49  N   ILE B   7      12.880 -13.463  -6.049  1.00 92.28           N  
ATOM     50  CA  ILE B   7      11.787 -14.158  -5.377  1.00 92.28           C  
ATOM     51  C   ILE B   7      11.603 -13.592  -3.971  1.00 92.28           C  
ATOM     52  CB  ILE B   7      12.041 -15.681  -5.313  1.00 92.28           C  
ATOM     53  O   ILE B   7      10.473 -13.396  -3.517  1.00 92.28           O  
ATOM     54  CG1 ILE B   7      11.934 -16.300  -6.711  1.00 92.28           C  
ATOM     55  CG2 ILE B   7      11.065 -16.351  -4.341  1.00 92.28           C  
ATOM     56  CD1 ILE B   7      12.276 -17.783  -6.760  1.00 92.28           C  
ATOM     57  N   ARG B   8      12.709 -13.323  -3.271  1.00 94.76           N  
ATOM     58  CA  ARG B   8      12.627 -12.737  -1.937  1.00 94.76           C  
ATOM     59  C   ARG B   8      11.976 -11.358  -1.984  1.00 94.76           C  
ATOM     60  CB  ARG B   8      14.018 -12.639  -1.306  1.00 94.76           C  
ATOM     61  O   ARG B   8      11.179 -11.013  -1.110  1.00 94.76           O  
ATOM     62  CG  ARG B   8      14.571 -13.971  -0.826  1.00 94.76           C  
ATOM     63  CD  ARG B   8      15.943 -13.813  -0.184  1.00 94.76           C  
ATOM     64  NE  ARG B   8      16.554 -15.106   0.106  1.00 94.76           N  
ATOM     65  NH1 ARG B   8      18.484 -14.222   1.017  1.00 94.76           N  
ATOM     66  NH2 ARG B   8      18.208 -16.494   0.888  1.00 94.76           N  
ATOM     67  CZ  ARG B   8      17.748 -15.271   0.670  1.00 94.76           C  
ATOM     68  N   SER B   9      12.383 -10.536  -3.005  1.00 93.56           N  
ATOM     69  CA  SER B   9      11.797  -9.213  -3.192  1.00 93.56           C  
ATOM     70  C   SER B   9      10.288  -9.300  -3.396  1.00 93.56           C  
ATOM     71  CB  SER B   9      12.440  -8.505  -4.385  1.00 93.56           C  
ATOM     72  O   SER B   9       9.528  -8.557  -2.771  1.00 93.56           O  
ATOM     73  OG  SER B   9      11.807  -7.262  -4.633  1.00 93.56           O  
ATOM     74  N   VAL B  10       9.810 -10.232  -4.212  1.00 94.78           N  
ATOM     75  CA  VAL B  10       8.393 -10.393  -4.521  1.00 94.78           C  
ATOM     76  C   VAL B  10       7.637 -10.833  -3.270  1.00 94.78           C  
ATOM     77  CB  VAL B  10       8.173 -11.410  -5.663  1.00 94.78           C  
ATOM     78  O   VAL B  10       6.521 -10.373  -3.017  1.00 94.78           O  
ATOM     79  CG1 VAL B  10       6.697 -11.784  -5.776  1.00 94.78           C  
ATOM     80  CG2 VAL B  10       8.688 -10.846  -6.986  1.00 94.78           C  
ATOM     81  N   ARG B  11       8.216 -11.699  -2.432  1.00 94.84           N  
ATOM     82  CA  ARG B  11       7.579 -12.174  -1.208  1.00 94.84           C  
ATOM     83  C   ARG B  11       7.395 -11.037  -0.209  1.00 94.84           C  
ATOM     84  CB  ARG B  11       8.401 -13.299  -0.576  1.00 94.84           C  
ATOM     85  O   ARG B  11       6.362 -10.950   0.458  1.00 94.84           O  
ATOM     86  CG  ARG B  11       8.260 -14.638  -1.282  1.00 94.84           C  
ATOM     87  CD  ARG B  11       9.050 -15.733  -0.579  1.00 94.84           C  
ATOM     88  NE  ARG B  11       9.011 -16.988  -1.324  1.00 94.84           N  
ATOM     89  NH1 ARG B  11      10.869 -17.896  -0.293  1.00 94.84           N  
ATOM     90  NH2 ARG B  11       9.748 -19.085  -1.901  1.00 94.84           N  
ATOM     91  CZ  ARG B  11       9.876 -17.987  -1.171  1.00 94.84           C  
ATOM     92  N   VAL B  12       8.419 -10.171  -0.076  1.00 96.41           N  
ATOM     93  CA  VAL B  12       8.339  -9.042   0.845  1.00 96.41           C  
ATOM     94  C   VAL B  12       7.248  -8.077   0.386  1.00 96.41           C  
ATOM     95  CB  VAL B  12       9.692  -8.303   0.955  1.00 96.41           C  
ATOM     96  O   VAL B  12       6.481  -7.564   1.203  1.00 96.41           O  
ATOM     97  CG1 VAL B  12       9.554  -7.051   1.819  1.00 96.41           C  
ATOM     98  CG2 VAL B  12      10.761  -9.233   1.525  1.00 96.41           C  
ATOM     99  N   ILE B  13       7.163  -7.836  -0.935  1.00 95.72           N  
ATOM    100  CA  ILE B  13       6.149  -6.947  -1.491  1.00 95.72           C  
ATOM    101  C   ILE B  13       4.759  -7.516  -1.219  1.00 95.72           C  
ATOM    102  CB  ILE B  13       6.354  -6.735  -3.008  1.00 95.72           C  
ATOM    103  O   ILE B  13       3.843  -6.782  -0.840  1.00 95.72           O  
ATOM    104  CG1 ILE B  13       7.569  -5.836  -3.262  1.00 95.72           C  
ATOM    105  CG2 ILE B  13       5.092  -6.146  -3.646  1.00 95.72           C  
ATOM    106  CD1 ILE B  13       7.977  -5.746  -4.726  1.00 95.72           C  
ATOM    107  N   GLN B  14       4.671  -8.877  -1.371  1.00 95.50           N  
ATOM    108  CA  GLN B  14       3.388  -9.523  -1.111  1.00 95.50           C  
ATOM    109  C   GLN B  14       2.945  -9.304   0.332  1.00 95.50           C  
ATOM    110  CB  GLN B  14       3.469 -11.020  -1.414  1.00 95.50           C  
ATOM    111  O   GLN B  14       1.779  -8.997   0.590  1.00 95.50           O  
ATOM    112  CG  GLN B  14       2.152 -11.759  -1.218  1.00 95.50           C  
ATOM    113  CD  GLN B  14       2.264 -13.244  -1.508  1.00 95.50           C  
ATOM    114  NE2 GLN B  14       1.189 -13.981  -1.250  1.00 95.50           N  
ATOM    115  OE1 GLN B  14       3.307 -13.725  -1.960  1.00 95.50           O  
ATOM    116  N   LYS B  15       3.768  -9.487   1.274  1.00 96.64           N  
ATOM    117  CA  LYS B  15       3.445  -9.281   2.683  1.00 96.64           C  
ATOM    118  C   LYS B  15       3.080  -7.824   2.955  1.00 96.64           C  
ATOM    119  CB  LYS B  15       4.618  -9.702   3.570  1.00 96.64           C  
ATOM    120  O   LYS B  15       2.147  -7.544   3.710  1.00 96.64           O  
ATOM    121  CG  LYS B  15       4.824 -11.208   3.649  1.00 96.64           C  
ATOM    122  CD  LYS B  15       6.008 -11.564   4.539  1.00 96.64           C  
ATOM    123  CE  LYS B  15       6.253 -13.066   4.571  1.00 96.64           C  
ATOM    124  NZ  LYS B  15       7.434 -13.417   5.415  1.00 96.64           N  
ATOM    125  N   SER B  16       3.811  -6.857   2.336  1.00 96.96           N  
ATOM    126  CA  SER B  16       3.563  -5.429   2.507  1.00 96.96           C  
ATOM    127  C   SER B  16       2.160  -5.051   2.041  1.00 96.96           C  
ATOM    128  CB  SER B  16       4.601  -4.608   1.742  1.00 96.96           C  
ATOM    129  O   SER B  16       1.431  -4.355   2.750  1.00 96.96           O  
ATOM    130  OG  SER B  16       4.293  -3.226   1.800  1.00 96.96           O  
ATOM    131  N   VAL B  17       1.737  -5.507   0.865  1.00 97.24           N  
ATOM    132  CA  VAL B  17       0.445  -5.120   0.309  1.00 97.24           C  
ATOM    133  C   VAL B  17      -0.680  -5.728   1.143  1.00 97.24           C  
ATOM    134  CB  VAL B  17       0.309  -5.555  -1.167  1.00 97.24           C  
ATOM    135  O   VAL B  17      -1.732  -5.109   1.323  1.00 97.24           O  
ATOM    136  CG1 VAL B  17       1.370  -4.875  -2.031  1.00 97.24           C  
ATOM    137  CG2 VAL B  17       0.413  -7.075  -1.286  1.00 97.24           C  
ATOM    138  N   GLU B  18      -0.445  -6.993   1.725  1.00 97.11           N  
ATOM    139  CA  GLU B  18      -1.441  -7.625   2.586  1.00 97.11           C  
ATOM    140  C   GLU B  18      -1.645  -6.828   3.871  1.00 97.11           C  
ATOM    141  CB  GLU B  18      -1.030  -9.062   2.918  1.00 97.11           C  
ATOM    142  O   GLU B  18      -2.777  -6.658   4.329  1.00 97.11           O  
ATOM    143  CG  GLU B  18      -1.144 -10.022   1.743  1.00 97.11           C  
ATOM    144  CD  GLU B  18      -0.538 -11.388   2.023  1.00 97.11           C  
ATOM    145  OE1 GLU B  18      -0.576 -12.264   1.129  1.00 97.11           O  
ATOM    146  OE2 GLU B  18      -0.021 -11.584   3.146  1.00 97.11           O  
ATOM    147  N   ILE B  19      -0.562  -6.340   4.421  1.00 97.27           N  
ATOM    148  CA  ILE B  19      -0.642  -5.539   5.638  1.00 97.27           C  
ATOM    149  C   ILE B  19      -1.347  -4.217   5.341  1.00 97.27           C  
ATOM    150  CB  ILE B  19       0.759  -5.277   6.235  1.00 97.27           C  
ATOM    151  O   ILE B  19      -2.199  -3.774   6.113  1.00 97.27           O  
ATOM    152  CG1 ILE B  19       1.384  -6.588   6.726  1.00 97.27           C  
ATOM    153  CG2 ILE B  19       0.679  -4.250   7.368  1.00 97.27           C  
ATOM    154  CD1 ILE B  19       2.827  -6.450   7.192  1.00 97.27           C  
ATOM    155  N   ILE B  20      -1.071  -3.587   4.237  1.00 97.01           N  
ATOM    156  CA  ILE B  20      -1.670  -2.314   3.851  1.00 97.01           C  
ATOM    157  C   ILE B  20      -3.171  -2.492   3.640  1.00 97.01           C  
ATOM    158  CB  ILE B  20      -1.013  -1.745   2.573  1.00 97.01           C  
ATOM    159  O   ILE B  20      -3.967  -1.640   4.041  1.00 97.01           O  
ATOM    160  CG1 ILE B  20       0.415  -1.274   2.871  1.00 97.01           C  
ATOM    161  CG2 ILE B  20      -1.856  -0.605   1.994  1.00 97.01           C  
ATOM    162  CD1 ILE B  20       1.232  -0.948   1.628  1.00 97.01           C  
ATOM    163  N   LEU B  21      -3.528  -3.684   3.008  1.00 97.47           N  
ATOM    164  CA  LEU B  21      -4.947  -3.962   2.811  1.00 97.47           C  
ATOM    165  C   LEU B  21      -5.679  -4.026   4.147  1.00 97.47           C  
ATOM    166  CB  LEU B  21      -5.135  -5.276   2.049  1.00 97.47           C  
ATOM    167  O   LEU B  21      -6.781  -3.490   4.282  1.00 97.47           O  
ATOM    168  CG  LEU B  21      -6.579  -5.714   1.799  1.00 97.47           C  
ATOM    169  CD1 LEU B  21      -7.322  -4.655   0.991  1.00 97.47           C  
ATOM    170  CD2 LEU B  21      -6.614  -7.061   1.085  1.00 97.47           C  
ATOM    171  N   GLU B  22      -5.079  -4.680   5.140  1.00 97.01           N  
ATOM    172  CA  GLU B  22      -5.683  -4.759   6.467  1.00 97.01           C  
ATOM    173  C   GLU B  22      -5.806  -3.376   7.100  1.00 97.01           C  
ATOM    174  CB  GLU B  22      -4.867  -5.683   7.375  1.00 97.01           C  
ATOM    175  O   GLU B  22      -6.814  -3.067   7.738  1.00 97.01           O  
ATOM    176  CG  GLU B  22      -5.547  -6.002   8.698  1.00 97.01           C  
ATOM    177  CD  GLU B  22      -4.832  -7.080   9.496  1.00 97.01           C  
ATOM    178  OE1 GLU B  22      -5.241  -7.356  10.646  1.00 97.01           O  
ATOM    179  OE2 GLU B  22      -3.854  -7.654   8.966  1.00 97.01           O  
ATOM    180  N   MET B  23      -4.794  -2.552   6.852  1.00 97.00           N  
ATOM    181  CA  MET B  23      -4.805  -1.197   7.397  1.00 97.00           C  
ATOM    182  C   MET B  23      -5.912  -0.364   6.761  1.00 97.00           C  
ATOM    183  CB  MET B  23      -3.450  -0.520   7.180  1.00 97.00           C  
ATOM    184  O   MET B  23      -6.627   0.361   7.456  1.00 97.00           O  
ATOM    185  CG  MET B  23      -2.333  -1.095   8.036  1.00 97.00           C  
ATOM    186  SD  MET B  23      -0.704  -0.336   7.669  1.00 97.00           S  
ATOM    187  CE  MET B  23      -0.944   1.307   8.401  1.00 97.00           C  
ATOM    188  N   VAL B  24      -6.085  -0.444   5.473  1.00 97.21           N  
ATOM    189  CA  VAL B  24      -7.101   0.318   4.754  1.00 97.21           C  
ATOM    190  C   VAL B  24      -8.490  -0.075   5.252  1.00 97.21           C  
ATOM    191  CB  VAL B  24      -7.000   0.099   3.228  1.00 97.21           C  
ATOM    192  O   VAL B  24      -9.362   0.781   5.417  1.00 97.21           O  
ATOM    193  CG1 VAL B  24      -8.218   0.686   2.517  1.00 97.21           C  
ATOM    194  CG2 VAL B  24      -5.712   0.715   2.685  1.00 97.21           C  
ATOM    195  N   LYS B  25      -8.687  -1.364   5.580  1.00 95.95           N  
ATOM    196  CA  LYS B  25      -9.968  -1.846   6.088  1.00 95.95           C  
ATOM    197  C   LYS B  25     -10.248  -1.295   7.484  1.00 95.95           C  
ATOM    198  CB  LYS B  25      -9.995  -3.375   6.114  1.00 95.95           C  
ATOM    199  O   LYS B  25     -11.384  -0.935   7.798  1.00 95.95           O  
ATOM    200  CG  LYS B  25     -10.083  -4.015   4.736  1.00 95.95           C  
ATOM    201  CD  LYS B  25     -10.096  -5.536   4.826  1.00 95.95           C  
ATOM    202  CE  LYS B  25     -10.280  -6.177   3.457  1.00 95.95           C  
ATOM    203  NZ  LYS B  25     -10.227  -7.667   3.532  1.00 95.95           N  
ATOM    204  N   ILE B  26      -9.251  -1.228   8.315  1.00 95.75           N  
ATOM    205  CA  ILE B  26      -9.395  -0.693   9.665  1.00 95.75           C  
ATOM    206  C   ILE B  26      -9.713   0.799   9.598  1.00 95.75           C  
ATOM    207  CB  ILE B  26      -8.121  -0.932  10.506  1.00 95.75           C  
ATOM    208  O   ILE B  26     -10.567   1.291  10.340  1.00 95.75           O  
ATOM    209  CG1 ILE B  26      -7.949  -2.427  10.801  1.00 95.75           C  
ATOM    210  CG2 ILE B  26      -8.170  -0.120  11.803  1.00 95.75           C  
ATOM    211  CD1 ILE B  26      -6.652  -2.770  11.522  1.00 95.75           C  
ATOM    212  N   ILE B  27      -9.102   1.532   8.701  1.00 93.81           N  
ATOM    213  CA  ILE B  27      -9.323   2.965   8.539  1.00 93.81           C  
ATOM    214  C   ILE B  27     -10.763   3.219   8.099  1.00 93.81           C  
ATOM    215  CB  ILE B  27      -8.336   3.577   7.519  1.00 93.81           C  
ATOM    216  O   ILE B  27     -11.401   4.167   8.562  1.00 93.81           O  
ATOM    217  CG1 ILE B  27      -6.910   3.565   8.083  1.00 93.81           C  
ATOM    218  CG2 ILE B  27      -8.763   4.998   7.140  1.00 93.81           C  
ATOM    219  CD1 ILE B  27      -5.834   3.883   7.054  1.00 93.81           C  
ATOM    220  N   GLN B  28     -11.227   2.319   7.259  1.00 93.37           N  
ATOM    221  CA  GLN B  28     -12.618   2.435   6.832  1.00 93.37           C  
ATOM    222  C   GLN B  28     -13.569   2.328   8.020  1.00 93.37           C  
ATOM    223  CB  GLN B  28     -12.952   1.363   5.793  1.00 93.37           C  
ATOM    224  O   GLN B  28     -14.541   3.081   8.113  1.00 93.37           O  
ATOM    225  CG  GLN B  28     -14.326   1.529   5.159  1.00 93.37           C  
ATOM    226  CD  GLN B  28     -14.610   0.488   4.092  1.00 93.37           C  
ATOM    227  NE2 GLN B  28     -15.759   0.610   3.436  1.00 93.37           N  
ATOM    228  OE1 GLN B  28     -13.803  -0.417   3.859  1.00 93.37           O  
ATOM    229  N   GLU B  29     -13.316   1.382   8.919  1.00 93.39           N  
ATOM    230  CA  GLU B  29     -14.138   1.201  10.112  1.00 93.39           C  
ATOM    231  C   GLU B  29     -13.994   2.383  11.066  1.00 93.39           C  
ATOM    232  CB  GLU B  29     -13.767  -0.101  10.828  1.00 93.39           C  
ATOM    233  O   GLU B  29     -14.966   2.795  11.703  1.00 93.39           O  
ATOM    234  CG  GLU B  29     -14.134  -1.356  10.050  1.00 93.39           C  
ATOM    235  CD  GLU B  29     -15.617  -1.450   9.727  1.00 93.39           C  
ATOM    236  OE1 GLU B  29     -15.967  -1.794   8.575  1.00 93.39           O  
ATOM    237  OE2 GLU B  29     -16.435  -1.177  10.634  1.00 93.39           O  
ATOM    238  N   LEU B  30     -12.801   2.962  11.071  1.00 91.60           N  
ATOM    239  CA  LEU B  30     -12.537   4.110  11.932  1.00 91.60           C  
ATOM    240  C   LEU B  30     -13.353   5.320  11.490  1.00 91.60           C  
ATOM    241  CB  LEU B  30     -11.046   4.455  11.924  1.00 91.60           C  
ATOM    242  O   LEU B  30     -13.891   6.051  12.325  1.00 91.60           O  
ATOM    243  CG  LEU B  30     -10.147   3.598  12.817  1.00 91.60           C  
ATOM    244  CD1 LEU B  30      -8.679   3.852  12.491  1.00 91.60           C  
ATOM    245  CD2 LEU B  30     -10.430   3.880  14.289  1.00 91.60           C  
ATOM    246  N   LEU B  31     -13.448   5.457  10.199  1.00 88.54           N  
ATOM    247  CA  LEU B  31     -14.141   6.619   9.653  1.00 88.54           C  
ATOM    248  C   LEU B  31     -15.645   6.510   9.876  1.00 88.54           C  
ATOM    249  CB  LEU B  31     -13.845   6.765   8.158  1.00 88.54           C  
ATOM    250  O   LEU B  31     -16.344   7.524   9.931  1.00 88.54           O  
ATOM    251  CG  LEU B  31     -12.398   7.091   7.782  1.00 88.54           C  
ATOM    252  CD1 LEU B  31     -12.244   7.144   6.265  1.00 88.54           C  
ATOM    253  CD2 LEU B  31     -11.965   8.409   8.415  1.00 88.54           C  
ATOM    254  N   LYS B  32     -16.139   5.281  10.075  1.00 88.15           N  
ATOM    255  CA  LYS B  32     -17.560   5.034  10.298  1.00 88.15           C  
ATOM    256  C   LYS B  32     -17.895   5.057  11.786  1.00 88.15           C  
ATOM    257  CB  LYS B  32     -17.974   3.693   9.689  1.00 88.15           C  
ATOM    258  O   LYS B  32     -19.054   5.246  12.164  1.00 88.15           O  
ATOM    259  CG  LYS B  32     -17.903   3.656   8.169  1.00 88.15           C  
ATOM    260  CD  LYS B  32     -18.262   2.278   7.627  1.00 88.15           C  
ATOM    261  CE  LYS B  32     -18.090   2.209   6.115  1.00 88.15           C  
ATOM    262  NZ  LYS B  32     -18.362   0.838   5.589  1.00 88.15           N  
ATOM    263  N   SER B  33     -17.032   4.804  12.629  1.00 79.50           N  
ATOM    264  CA  SER B  33     -17.276   4.506  14.037  1.00 79.50           C  
ATOM    265  C   SER B  33     -17.729   5.749  14.795  1.00 79.50           C  
ATOM    266  CB  SER B  33     -16.018   3.932  14.689  1.00 79.50           C  
ATOM    267  O   SER B  33     -17.193   6.840  14.586  1.00 79.50           O  
ATOM    268  OG  SER B  33     -15.682   2.678  14.118  1.00 79.50           O  
ATOM    269  N   THR B  34     -18.438   5.133  15.712  1.00 73.33           N  
ATOM    270  CA  THR B  34     -19.026   6.236  16.463  1.00 73.33           C  
ATOM    271  C   THR B  34     -18.775   6.067  17.958  1.00 73.33           C  
ATOM    272  CB  THR B  34     -20.540   6.345  16.202  1.00 73.33           C  
ATOM    273  O   THR B  34     -18.758   7.048  18.705  1.00 73.33           O  
ATOM    274  CG2 THR B  34     -20.821   6.833  14.785  1.00 73.33           C  
ATOM    275  OG1 THR B  34     -21.143   5.057  16.380  1.00 73.33           O  
ATOM    276  N   SER B  35     -18.536   4.716  18.444  1.00 86.09           N  
ATOM    277  CA  SER B  35     -18.361   4.600  19.888  1.00 86.09           C  
ATOM    278  C   SER B  35     -16.892   4.723  20.279  1.00 86.09           C  
ATOM    279  CB  SER B  35     -18.921   3.269  20.391  1.00 86.09           C  
ATOM    280  O   SER B  35     -16.005   4.356  19.505  1.00 86.09           O  
ATOM    281  OG  SER B  35     -18.048   2.201  20.065  1.00 86.09           O  
ATOM    282  N   GLU B  36     -16.579   5.224  21.278  1.00 92.17           N  
ATOM    283  CA  GLU B  36     -15.239   5.462  21.808  1.00 92.17           C  
ATOM    284  C   GLU B  36     -14.485   4.151  22.009  1.00 92.17           C  
ATOM    285  CB  GLU B  36     -15.311   6.235  23.127  1.00 92.17           C  
ATOM    286  O   GLU B  36     -13.289   4.066  21.720  1.00 92.17           O  
ATOM    287  CG  GLU B  36     -13.971   6.785  23.591  1.00 92.17           C  
ATOM    288  CD  GLU B  36     -14.073   7.628  24.852  1.00 92.17           C  
ATOM    289  OE1 GLU B  36     -13.021   8.039  25.395  1.00 92.17           O  
ATOM    290  OE2 GLU B  36     -15.213   7.879  25.303  1.00 92.17           O  
ATOM    291  N   GLU B  37     -15.165   3.055  22.562  1.00 93.94           N  
ATOM    292  CA  GLU B  37     -14.531   1.764  22.810  1.00 93.94           C  
ATOM    293  C   GLU B  37     -14.070   1.116  21.508  1.00 93.94           C  
ATOM    294  CB  GLU B  37     -15.488   0.828  23.553  1.00 93.94           C  
ATOM    295  O   GLU B  37     -12.960   0.584  21.432  1.00 93.94           O  
ATOM    296  CG  GLU B  37     -14.821  -0.426  24.100  1.00 93.94           C  
ATOM    297  CD  GLU B  37     -15.747  -1.271  24.961  1.00 93.94           C  
ATOM    298  OE1 GLU B  37     -15.304  -2.322  25.477  1.00 93.94           O  
ATOM    299  OE2 GLU B  37     -16.924  -0.878  25.120  1.00 93.94           O  
ATOM    300  N   GLU B  38     -14.839   1.159  20.590  1.00 93.93           N  
ATOM    301  CA  GLU B  38     -14.503   0.598  19.285  1.00 93.93           C  
ATOM    302  C   GLU B  38     -13.334   1.344  18.648  1.00 93.93           C  
ATOM    303  CB  GLU B  38     -15.718   0.633  18.355  1.00 93.93           C  
ATOM    304  O   GLU B  38     -12.442   0.727  18.062  1.00 93.93           O  
ATOM    305  CG  GLU B  38     -16.766  -0.425  18.671  1.00 93.93           C  
ATOM    306  CD  GLU B  38     -17.997  -0.334  17.784  1.00 93.93           C  
ATOM    307  OE1 GLU B  38     -18.904  -1.187  17.916  1.00 93.93           O  
ATOM    308  OE2 GLU B  38     -18.054   0.596  16.949  1.00 93.93           O  
ATOM    309  N   LEU B  39     -13.406   2.652  18.789  1.00 92.99           N  
ATOM    310  CA  LEU B  39     -12.342   3.484  18.239  1.00 92.99           C  
ATOM    311  C   LEU B  39     -10.995   3.123  18.857  1.00 92.99           C  
ATOM    312  CB  LEU B  39     -12.644   4.966  18.475  1.00 92.99           C  
ATOM    313  O   LEU B  39      -9.999   2.982  18.144  1.00 92.99           O  
ATOM    314  CG  LEU B  39     -11.669   5.965  17.848  1.00 92.99           C  
ATOM    315  CD1 LEU B  39     -11.787   5.937  16.328  1.00 92.99           C  
ATOM    316  CD2 LEU B  39     -11.924   7.370  18.384  1.00 92.99           C  
ATOM    317  N   LYS B  40     -10.959   2.986  20.203  1.00 94.75           N  
ATOM    318  CA  LYS B  40      -9.725   2.654  20.909  1.00 94.75           C  
ATOM    319  C   LYS B  40      -9.168   1.313  20.440  1.00 94.75           C  
ATOM    320  CB  LYS B  40      -9.962   2.624  22.419  1.00 94.75           C  
ATOM    321  O   LYS B  40      -7.960   1.174  20.235  1.00 94.75           O  
ATOM    322  CG  LYS B  40      -8.688   2.705  23.247  1.00 94.75           C  
ATOM    323  CD  LYS B  40      -8.994   2.777  24.738  1.00 94.75           C  
ATOM    324  CE  LYS B  40      -7.721   2.742  25.573  1.00 94.75           C  
ATOM    325  NZ  LYS B  40      -8.013   2.857  27.033  1.00 94.75           N  
ATOM    326  N   GLU B  41     -10.007   0.303  20.225  1.00 95.73           N  
ATOM    327  CA  GLU B  41      -9.573  -1.018  19.782  1.00 95.73           C  
ATOM    328  C   GLU B  41      -9.016  -0.969  18.362  1.00 95.73           C  
ATOM    329  CB  GLU B  41     -10.730  -2.018  19.858  1.00 95.73           C  
ATOM    330  O   GLU B  41      -7.989  -1.585  18.071  1.00 95.73           O  
ATOM    331  CG  GLU B  41     -11.062  -2.466  21.274  1.00 95.73           C  
ATOM    332  CD  GLU B  41     -12.211  -3.460  21.334  1.00 95.73           C  
ATOM    333  OE1 GLU B  41     -12.515  -3.970  22.436  1.00 95.73           O  
ATOM    334  OE2 GLU B  41     -12.811  -3.732  20.270  1.00 95.73           O  
ATOM    335  N   LEU B  42      -9.665  -0.243  17.523  1.00 95.83           N  
ATOM    336  CA  LEU B  42      -9.227  -0.115  16.138  1.00 95.83           C  
ATOM    337  C   LEU B  42      -7.889   0.611  16.056  1.00 95.83           C  
ATOM    338  CB  LEU B  42     -10.277   0.629  15.310  1.00 95.83           C  
ATOM    339  O   LEU B  42      -7.017   0.229  15.272  1.00 95.83           O  
ATOM    340  CG  LEU B  42     -11.558  -0.142  14.988  1.00 95.83           C  
ATOM    341  CD1 LEU B  42     -12.604   0.794  14.391  1.00 95.83           C  
ATOM    342  CD2 LEU B  42     -11.263  -1.297  14.037  1.00 95.83           C  
ATOM    343  N   LEU B  43      -7.727   1.690  16.892  1.00 95.38           N  
ATOM    344  CA  LEU B  43      -6.474   2.438  16.909  1.00 95.38           C  
ATOM    345  C   LEU B  43      -5.323   1.557  17.382  1.00 95.38           C  
ATOM    346  CB  LEU B  43      -6.596   3.667  17.813  1.00 95.38           C  
ATOM    347  O   LEU B  43      -4.208   1.654  16.864  1.00 95.38           O  
ATOM    348  CG  LEU B  43      -7.465   4.811  17.288  1.00 95.38           C  
ATOM    349  CD1 LEU B  43      -7.564   5.922  18.328  1.00 95.38           C  
ATOM    350  CD2 LEU B  43      -6.905   5.349  15.976  1.00 95.38           C  
ATOM    351  N   LYS B  44      -5.624   0.694  18.383  1.00 96.49           N  
ATOM    352  CA  LYS B  44      -4.611  -0.243  18.860  1.00 96.49           C  
ATOM    353  C   LYS B  44      -4.174  -1.193  17.748  1.00 96.49           C  
ATOM    354  CB  LYS B  44      -5.138  -1.042  20.054  1.00 96.49           C  
ATOM    355  O   LYS B  44      -2.978  -1.427  17.559  1.00 96.49           O  
ATOM    356  CG  LYS B  44      -4.092  -1.926  20.716  1.00 96.49           C  
ATOM    357  CD  LYS B  44      -4.671  -2.679  21.907  1.00 96.49           C  
ATOM    358  CE  LYS B  44      -3.661  -3.653  22.499  1.00 96.49           C  
ATOM    359  NZ  LYS B  44      -4.227  -4.401  23.661  1.00 96.49           N  
ATOM    360  N   LYS B  45      -5.043  -1.761  16.990  1.00 96.58           N  
ATOM    361  CA  LYS B  45      -4.744  -2.661  15.880  1.00 96.58           C  
ATOM    362  C   LYS B  45      -3.941  -1.948  14.796  1.00 96.58           C  
ATOM    363  CB  LYS B  45      -6.034  -3.230  15.288  1.00 96.58           C  
ATOM    364  O   LYS B  45      -2.988  -2.510  14.252  1.00 96.58           O  
ATOM    365  CG  LYS B  45      -6.708  -4.276  16.164  1.00 96.58           C  
ATOM    366  CD  LYS B  45      -7.968  -4.827  15.509  1.00 96.58           C  
ATOM    367  CE  LYS B  45      -8.680  -5.824  16.413  1.00 96.58           C  
ATOM    368  NZ  LYS B  45      -9.944  -6.326  15.796  1.00 96.58           N  
ATOM    369  N   LEU B  46      -4.349  -0.766  14.520  1.00 96.88           N  
ATOM    370  CA  LEU B  46      -3.675   0.026  13.497  1.00 96.88           C  
ATOM    371  C   LEU B  46      -2.223   0.288  13.880  1.00 96.88           C  
ATOM    372  CB  LEU B  46      -4.406   1.354  13.279  1.00 96.88           C  
ATOM    373  O   LEU B  46      -1.324   0.163  13.046  1.00 96.88           O  
ATOM    374  CG  LEU B  46      -3.981   2.169  12.057  1.00 96.88           C  
ATOM    375  CD1 LEU B  46      -4.161   1.349  10.784  1.00 96.88           C  
ATOM    376  CD2 LEU B  46      -4.775   3.468  11.978  1.00 96.88           C  
ATOM    377  N   LYS B  47      -1.986   0.643  15.139  1.00 96.40           N  
ATOM    378  CA  LYS B  47      -0.635   0.930  15.612  1.00 96.40           C  
ATOM    379  C   LYS B  47       0.252  -0.309  15.528  1.00 96.40           C  
ATOM    380  CB  LYS B  47      -0.669   1.453  17.049  1.00 96.40           C  
ATOM    381  O   LYS B  47       1.435  -0.210  15.194  1.00 96.40           O  
ATOM    382  CG  LYS B  47      -1.174   2.883  17.175  1.00 96.40           C  
ATOM    383  CD  LYS B  47      -1.207   3.338  18.629  1.00 96.40           C  
ATOM    384  CE  LYS B  47      -1.771   4.746  18.762  1.00 96.40           C  
ATOM    385  NZ  LYS B  47      -1.910   5.154  20.192  1.00 96.40           N  
ATOM    386  N   ARG B  48      -0.283  -1.471  15.738  1.00 97.06           N  
ATOM    387  CA  ARG B  48       0.469  -2.716  15.623  1.00 97.06           C  
ATOM    388  C   ARG B  48       0.863  -2.987  14.175  1.00 97.06           C  
ATOM    389  CB  ARG B  48      -0.345  -3.889  16.173  1.00 97.06           C  
ATOM    390  O   ARG B  48       1.990  -3.404  13.900  1.00 97.06           O  
ATOM    391  CG  ARG B  48      -0.458  -3.904  17.689  1.00 97.06           C  
ATOM    392  CD  ARG B  48      -1.238  -5.113  18.185  1.00 97.06           C  
ATOM    393  NE  ARG B  48      -1.405  -5.090  19.636  1.00 97.06           N  
ATOM    394  NH1 ARG B  48      -3.047  -6.713  19.681  1.00 97.06           N  
ATOM    395  NH2 ARG B  48      -2.330  -5.748  21.632  1.00 97.06           N  
ATOM    396  CZ  ARG B  48      -2.260  -5.850  20.313  1.00 97.06           C  
ATOM    397  N   LEU B  49      -0.047  -2.764  13.316  1.00 97.27           N  
ATOM    398  CA  LEU B  49       0.214  -2.985  11.898  1.00 97.27           C  
ATOM    399  C   LEU B  49       1.249  -1.994  11.376  1.00 97.27           C  
ATOM    400  CB  LEU B  49      -1.080  -2.862  11.090  1.00 97.27           C  
ATOM    401  O   LEU B  49       2.070  -2.339  10.523  1.00 97.27           O  
ATOM    402  CG  LEU B  49      -2.081  -4.010  11.235  1.00 97.27           C  
ATOM    403  CD1 LEU B  49      -3.397  -3.655  10.551  1.00 97.27           C  
ATOM    404  CD2 LEU B  49      -1.505  -5.299  10.658  1.00 97.27           C  
ATOM    405  N   ILE B  50       1.246  -0.742  11.902  1.00 97.08           N  
ATOM    406  CA  ILE B  50       2.235   0.261  11.523  1.00 97.08           C  
ATOM    407  C   ILE B  50       3.634  -0.231  11.887  1.00 97.08           C  
ATOM    408  CB  ILE B  50       1.951   1.620  12.202  1.00 97.08           C  
ATOM    409  O   ILE B  50       4.560  -0.142  11.078  1.00 97.08           O  
ATOM    410  CG1 ILE B  50       0.706   2.272  11.590  1.00 97.08           C  
ATOM    411  CG2 ILE B  50       3.166   2.545  12.088  1.00 97.08           C  
ATOM    412  CD1 ILE B  50       0.246   3.529  12.315  1.00 97.08           C  
ATOM    413  N   GLU B  51       3.772  -0.812  13.083  1.00 97.43           N  
ATOM    414  CA  GLU B  51       5.065  -1.321  13.531  1.00 97.43           C  
ATOM    415  C   GLU B  51       5.542  -2.471  12.649  1.00 97.43           C  
ATOM    416  CB  GLU B  51       4.988  -1.775  14.991  1.00 97.43           C  
ATOM    417  O   GLU B  51       6.713  -2.523  12.266  1.00 97.43           O  
ATOM    418  CG  GLU B  51       4.865  -0.630  15.986  1.00 97.43           C  
ATOM    419  CD  GLU B  51       4.678  -1.099  17.420  1.00 97.43           C  
ATOM    420  OE1 GLU B  51       4.511  -0.245  18.321  1.00 97.43           O  
ATOM    421  OE2 GLU B  51       4.698  -2.330  17.645  1.00 97.43           O  
ATOM    422  N   LYS B  52       4.651  -3.347  12.310  1.00 97.43           N  
ATOM    423  CA  LYS B  52       4.985  -4.485  11.459  1.00 97.43           C  
ATOM    424  C   LYS B  52       5.421  -4.025  10.071  1.00 97.43           C  
ATOM    425  CB  LYS B  52       3.793  -5.437  11.345  1.00 97.43           C  
ATOM    426  O   LYS B  52       6.399  -4.535   9.521  1.00 97.43           O  
ATOM    427  CG  LYS B  52       3.535  -6.259  12.599  1.00 97.43           C  
ATOM    428  CD  LYS B  52       2.369  -7.221  12.407  1.00 97.43           C  
ATOM    429  CE  LYS B  52       2.091  -8.022  13.672  1.00 97.43           C  
ATOM    430  NZ  LYS B  52       0.926  -8.942  13.500  1.00 97.43           N  
ATOM    431  N   LEU B  53       4.705  -3.112   9.545  1.00 97.84           N  
ATOM    432  CA  LEU B  53       4.997  -2.619   8.204  1.00 97.84           C  
ATOM    433  C   LEU B  53       6.320  -1.860   8.180  1.00 97.84           C  
ATOM    434  CB  LEU B  53       3.867  -1.713   7.707  1.00 97.84           C  
ATOM    435  O   LEU B  53       7.095  -1.986   7.229  1.00 97.84           O  
ATOM    436  CG  LEU B  53       3.945  -1.271   6.245  1.00 97.84           C  
ATOM    437  CD1 LEU B  53       4.039  -2.487   5.329  1.00 97.84           C  
ATOM    438  CD2 LEU B  53       2.739  -0.412   5.881  1.00 97.84           C  
ATOM    439  N   GLU B  54       6.637  -1.087   9.212  1.00 97.64           N  
ATOM    440  CA  GLU B  54       7.903  -0.364   9.293  1.00 97.64           C  
ATOM    441  C   GLU B  54       9.087  -1.327   9.318  1.00 97.64           C  
ATOM    442  CB  GLU B  54       7.930   0.536  10.531  1.00 97.64           C  
ATOM    443  O   GLU B  54      10.107  -1.081   8.672  1.00 97.64           O  
ATOM    444  CG  GLU B  54       7.092   1.798  10.392  1.00 97.64           C  
ATOM    445  CD  GLU B  54       7.062   2.640  11.658  1.00 97.64           C  
ATOM    446  OE1 GLU B  54       6.827   3.867  11.565  1.00 97.64           O  
ATOM    447  OE2 GLU B  54       7.275   2.070  12.750  1.00 97.64           O  
ATOM    448  N   GLU B  55       8.916  -2.426  10.045  1.00 97.23           N  
ATOM    449  CA  GLU B  55       9.969  -3.435  10.097  1.00 97.23           C  
ATOM    450  C   GLU B  55      10.163  -4.102   8.738  1.00 97.23           C  
ATOM    451  CB  GLU B  55       9.651  -4.490  11.160  1.00 97.23           C  
ATOM    452  O   GLU B  55      11.295  -4.291   8.289  1.00 97.23           O  
ATOM    453  CG  GLU B  55      10.704  -5.582  11.277  1.00 97.23           C  
ATOM    454  CD  GLU B  55      12.077  -5.053  11.658  1.00 97.23           C  
ATOM    455  OE1 GLU B  55      13.089  -5.737  11.382  1.00 97.23           O  
ATOM    456  OE2 GLU B  55      12.142  -3.946  12.238  1.00 97.23           O  
ATOM    457  N   LEU B  56       9.106  -4.436   8.148  1.00 97.23           N  
ATOM    458  CA  LEU B  56       9.153  -5.066   6.833  1.00 97.23           C  
ATOM    459  C   LEU B  56       9.824  -4.150   5.815  1.00 97.23           C  
ATOM    460  CB  LEU B  56       7.743  -5.427   6.361  1.00 97.23           C  
ATOM    461  O   LEU B  56      10.626  -4.606   4.997  1.00 97.23           O  
ATOM    462  CG  LEU B  56       7.649  -6.265   5.085  1.00 97.23           C  
ATOM    463  CD1 LEU B  56       8.269  -7.641   5.307  1.00 97.23           C  
ATOM    464  CD2 LEU B  56       6.198  -6.394   4.634  1.00 97.23           C  
ATOM    465  N   LEU B  57       9.498  -2.838   5.822  1.00 96.91           N  
ATOM    466  CA  LEU B  57      10.062  -1.870   4.887  1.00 96.91           C  
ATOM    467  C   LEU B  57      11.571  -1.750   5.072  1.00 96.91           C  
ATOM    468  CB  LEU B  57       9.403  -0.500   5.072  1.00 96.91           C  
ATOM    469  O   LEU B  57      12.311  -1.610   4.096  1.00 96.91           O  
ATOM    470  CG  LEU B  57       7.972  -0.361   4.550  1.00 96.91           C  
ATOM    471  CD1 LEU B  57       7.446   1.046   4.817  1.00 96.91           C  
ATOM    472  CD2 LEU B  57       7.911  -0.686   3.062  1.00 96.91           C  
ATOM    473  N   ARG B  58      12.027  -1.840   6.331  1.00 96.23           N  
ATOM    474  CA  ARG B  58      13.461  -1.807   6.597  1.00 96.23           C  
ATOM    475  C   ARG B  58      14.164  -3.000   5.959  1.00 96.23           C  
ATOM    476  CB  ARG B  58      13.728  -1.785   8.104  1.00 96.23           C  
ATOM    477  O   ARG B  58      15.223  -2.848   5.346  1.00 96.23           O  
ATOM    478  CG  ARG B  58      13.417  -0.452   8.765  1.00 96.23           C  
ATOM    479  CD  ARG B  58      14.010  -0.365  10.165  1.00 96.23           C  
ATOM    480  NE  ARG B  58      13.413  -1.347  11.065  1.00 96.23           N  
ATOM    481  NH1 ARG B  58      11.739   0.055  11.818  1.00 96.23           N  
ATOM    482  NH2 ARG B  58      11.888  -2.090  12.613  1.00 96.23           N  
ATOM    483  CZ  ARG B  58      12.348  -1.125  11.830  1.00 96.23           C  
ATOM    484  N   GLN B  59      13.589  -4.161   6.111  1.00 94.50           N  
ATOM    485  CA  GLN B  59      14.145  -5.372   5.516  1.00 94.50           C  
ATOM    486  C   GLN B  59      14.167  -5.276   3.993  1.00 94.50           C  
ATOM    487  CB  GLN B  59      13.347  -6.601   5.953  1.00 94.50           C  
ATOM    488  O   GLN B  59      15.133  -5.696   3.353  1.00 94.50           O  
ATOM    489  CG  GLN B  59      13.479  -6.924   7.436  1.00 94.50           C  
ATOM    490  CD  GLN B  59      12.552  -8.041   7.877  1.00 94.50           C  
ATOM    491  NE2 GLN B  59      12.415  -8.215   9.188  1.00 94.50           N  
ATOM    492  OE1 GLN B  59      11.963  -8.742   7.048  1.00 94.50           O  
ATOM    493  N   TYR B  60      13.113  -4.702   3.483  1.00 96.71           N  
ATOM    494  CA  TYR B  60      12.990  -4.577   2.035  1.00 96.71           C  
ATOM    495  C   TYR B  60      14.029  -3.610   1.480  1.00 96.71           C  
ATOM    496  CB  TYR B  60      11.583  -4.107   1.653  1.00 96.71           C  
ATOM    497  O   TYR B  60      14.638  -3.873   0.440  1.00 96.71           O  
ATOM    498  CG  TYR B  60      11.260  -4.284   0.190  1.00 96.71           C  
ATOM    499  CD1 TYR B  60      10.205  -3.591  -0.400  1.00 96.71           C  
ATOM    500  CD2 TYR B  60      12.009  -5.144  -0.607  1.00 96.71           C  
ATOM    501  CE1 TYR B  60       9.903  -3.753  -1.748  1.00 96.71           C  
ATOM    502  CE2 TYR B  60      11.715  -5.313  -1.956  1.00 96.71           C  
ATOM    503  OH  TYR B  60      10.367  -4.778  -3.852  1.00 96.71           O  
ATOM    504  CZ  TYR B  60      10.662  -4.614  -2.517  1.00 96.71           C  
ATOM    505  N   GLU B  61      14.287  -2.563   2.121  1.00 96.31           N  
ATOM    506  CA  GLU B  61      15.281  -1.584   1.693  1.00 96.31           C  
ATOM    507  C   GLU B  61      16.679  -2.195   1.656  1.00 96.31           C  
ATOM    508  CB  GLU B  61      15.265  -0.363   2.616  1.00 96.31           C  
ATOM    509  O   GLU B  61      17.445  -1.950   0.722  1.00 96.31           O  
ATOM    510  CG  GLU B  61      14.105   0.588   2.358  1.00 96.31           C  
ATOM    511  CD  GLU B  61      14.035   1.733   3.357  1.00 96.31           C  
ATOM    512  OE1 GLU B  61      13.291   2.709   3.109  1.00 96.31           O  
ATOM    513  OE2 GLU B  61      14.730   1.654   4.394  1.00 96.31           O  
ATOM    514  N   GLU B  62      16.963  -3.005   2.646  1.00 95.45           N  
ATOM    515  CA  GLU B  62      18.262  -3.671   2.693  1.00 95.45           C  
ATOM    516  C   GLU B  62      18.410  -4.672   1.550  1.00 95.45           C  
ATOM    517  CB  GLU B  62      18.457  -4.376   4.038  1.00 95.45           C  
ATOM    518  O   GLU B  62      19.466  -4.749   0.919  1.00 95.45           O  
ATOM    519  CG  GLU B  62      18.710  -3.426   5.199  1.00 95.45           C  
ATOM    520  CD  GLU B  62      18.840  -4.135   6.537  1.00 95.45           C  
ATOM    521  OE1 GLU B  62      19.042  -3.454   7.568  1.00 95.45           O  
ATOM    522  OE2 GLU B  62      18.740  -5.382   6.555  1.00 95.45           O  
ATOM    523  N   LEU B  63      17.365  -5.367   1.264  1.00 94.82           N  
ATOM    524  CA  LEU B  63      17.366  -6.347   0.183  1.00 94.82           C  
ATOM    525  C   LEU B  63      17.567  -5.666  -1.167  1.00 94.82           C  
ATOM    526  CB  LEU B  63      16.057  -7.140   0.177  1.00 94.82           C  
ATOM    527  O   LEU B  63      18.360  -6.131  -1.990  1.00 94.82           O  
ATOM    528  CG  LEU B  63      15.875  -8.140  -0.966  1.00 94.82           C  
ATOM    529  CD1 LEU B  63      16.988  -9.182  -0.941  1.00 94.82           C  
ATOM    530  CD2 LEU B  63      14.507  -8.809  -0.879  1.00 94.82           C  
ATOM    531  N   LEU B  64      16.875  -4.532  -1.385  1.00 94.58           N  
ATOM    532  CA  LEU B  64      16.972  -3.828  -2.659  1.00 94.58           C  
ATOM    533  C   LEU B  64      18.374  -3.264  -2.863  1.00 94.58           C  
ATOM    534  CB  LEU B  64      15.941  -2.698  -2.725  1.00 94.58           C  
ATOM    535  O   LEU B  64      18.889  -3.261  -3.984  1.00 94.58           O  
ATOM    536  CG  LEU B  64      14.496  -3.114  -3.005  1.00 94.58           C  
ATOM    537  CD1 LEU B  64      13.597  -1.885  -3.091  1.00 94.58           C  
ATOM    538  CD2 LEU B  64      14.414  -3.933  -4.289  1.00 94.58           C  
ATOM    539  N   LYS B  65      19.000  -2.829  -1.771  1.00 94.05           N  
ATOM    540  CA  LYS B  65      20.371  -2.333  -1.850  1.00 94.05           C  
ATOM    541  C   LYS B  65      21.330  -3.437  -2.288  1.00 94.05           C  
ATOM    542  CB  LYS B  65      20.813  -1.759  -0.503  1.00 94.05           C  
ATOM    543  O   LYS B  65      22.238  -3.196  -3.087  1.00 94.05           O  
ATOM    544  CG  LYS B  65      20.229  -0.389  -0.193  1.00 94.05           C  
ATOM    545  CD  LYS B  65      20.721   0.137   1.150  1.00 94.05           C  
ATOM    546  CE  LYS B  65      20.043   1.450   1.519  1.00 94.05           C  
ATOM    547  NZ  LYS B  65      20.442   1.916   2.881  1.00 94.05           N  
ATOM    548  N   LYS B  66      21.063  -4.623  -1.770  1.00 92.66           N  
ATOM    549  CA  LYS B  66      21.893  -5.771  -2.124  1.00 92.66           C  
ATOM    550  C   LYS B  66      21.715  -6.146  -3.592  1.00 92.66           C  
ATOM    551  CB  LYS B  66      21.561  -6.969  -1.233  1.00 92.66           C  
ATOM    552  O   LYS B  66      22.690  -6.449  -4.283  1.00 92.66           O  
ATOM    553  CG  LYS B  66      22.485  -8.161  -1.429  1.00 92.66           C  
ATOM    554  CD  LYS B  66      22.106  -9.319  -0.514  1.00 92.66           C  
ATOM    555  CE  LYS B  66      22.894 -10.578  -0.848  1.00 92.66           C  
ATOM    556  NZ  LYS B  66      22.484 -11.732   0.008  1.00 92.66           N  
ATOM    557  N   ILE B  67      20.513  -6.116  -4.131  1.00 91.90           N  
ATOM    558  CA  ILE B  67      20.186  -6.517  -5.495  1.00 91.90           C  
ATOM    559  C   ILE B  67      20.781  -5.518  -6.484  1.00 91.90           C  
ATOM    560  CB  ILE B  67      18.658  -6.629  -5.700  1.00 91.90           C  
ATOM    561  O   ILE B  67      21.309  -5.907  -7.528  1.00 91.90           O  
ATOM    562  CG1 ILE B  67      18.084  -7.757  -4.835  1.00 91.90           C  
ATOM    563  CG2 ILE B  67      18.327  -6.850  -7.179  1.00 91.90           C  
ATOM    564  CD1 ILE B  67      16.564  -7.838  -4.852  1.00 91.90           C  
ATOM    565  N   LYS B  68      20.740  -4.269  -6.135  1.00 90.02           N  
ATOM    566  CA  LYS B  68      21.208  -3.217  -7.032  1.00 90.02           C  
ATOM    567  C   LYS B  68      22.725  -3.068  -6.961  1.00 90.02           C  
ATOM    568  CB  LYS B  68      20.534  -1.885  -6.695  1.00 90.02           C  
ATOM    569  O   LYS B  68      23.347  -2.547  -7.889  1.00 90.02           O  
ATOM    570  CG  LYS B  68      19.087  -1.791  -7.154  1.00 90.02           C  
ATOM    571  CD  LYS B  68      18.499  -0.414  -6.870  1.00 90.02           C  
ATOM    572  CE  LYS B  68      17.104  -0.268  -7.462  1.00 90.02           C  
ATOM    573  NZ  LYS B  68      16.536   1.091  -7.213  1.00 90.02           N  
ATOM    574  N   GLY B  69      23.210  -3.671  -6.252  1.00 80.23           N  
ATOM    575  CA  GLY B  69      24.660  -3.656  -6.144  1.00 80.23           C  
ATOM    576  C   GLY B  69      25.209  -2.325  -5.667  1.00 80.23           C  
ATOM    577  O   GLY B  69      26.389  -2.027  -5.865  1.00 80.23           O  
TER     578      GLY B  69                                                      
ATOM    579  N   SER C   1      14.677  -6.671 -23.223  1.00 72.46           N  
ATOM    580  CA  SER C   1      15.530  -7.740 -22.715  1.00 72.46           C  
ATOM    581  C   SER C   1      15.176  -8.093 -21.275  1.00 72.46           C  
ATOM    582  CB  SER C   1      17.003  -7.337 -22.803  1.00 72.46           C  
ATOM    583  O   SER C   1      14.521  -7.312 -20.582  1.00 72.46           O  
ATOM    584  OG  SER C   1      17.324  -6.384 -21.804  1.00 72.46           O  
ATOM    585  N   LYS C   2      15.588  -8.949 -20.749  1.00 88.84           N  
ATOM    586  CA  LYS C   2      15.449  -9.459 -19.388  1.00 88.84           C  
ATOM    587  C   LYS C   2      15.991  -8.461 -18.369  1.00 88.84           C  
ATOM    588  CB  LYS C   2      16.168 -10.801 -19.241  1.00 88.84           C  
ATOM    589  O   LYS C   2      15.383  -8.245 -17.319  1.00 88.84           O  
ATOM    590  CG  LYS C   2      15.464 -11.959 -19.934  1.00 88.84           C  
ATOM    591  CD  LYS C   2      16.193 -13.276 -19.701  1.00 88.84           C  
ATOM    592  CE  LYS C   2      15.567 -14.412 -20.499  1.00 88.84           C  
ATOM    593  NZ  LYS C   2      16.288 -15.702 -20.284  1.00 88.84           N  
ATOM    594  N   GLU C   3      16.966  -7.740 -18.852  1.00 91.55           N  
ATOM    595  CA  GLU C   3      17.617  -6.785 -17.961  1.00 91.55           C  
ATOM    596  C   GLU C   3      16.766  -5.530 -17.781  1.00 91.55           C  
ATOM    597  CB  GLU C   3      19.002  -6.409 -18.495  1.00 91.55           C  
ATOM    598  O   GLU C   3      16.673  -4.991 -16.677  1.00 91.55           O  
ATOM    599  CG  GLU C   3      20.042  -7.508 -18.332  1.00 91.55           C  
ATOM    600  CD  GLU C   3      21.380  -7.166 -18.968  1.00 91.55           C  
ATOM    601  OE1 GLU C   3      22.294  -8.022 -18.957  1.00 91.55           O  
ATOM    602  OE2 GLU C   3      21.516  -6.033 -19.481  1.00 91.55           O  
ATOM    603  N   GLU C   4      16.200  -5.082 -18.868  1.00 93.40           N  
ATOM    604  CA  GLU C   4      15.360  -3.889 -18.815  1.00 93.40           C  
ATOM    605  C   GLU C   4      14.117  -4.127 -17.963  1.00 93.40           C  
ATOM    606  CB  GLU C   4      14.955  -3.453 -20.226  1.00 93.40           C  
ATOM    607  O   GLU C   4      13.711  -3.256 -17.191  1.00 93.40           O  
ATOM    608  CG  GLU C   4      16.079  -2.795 -21.013  1.00 93.40           C  
ATOM    609  CD  GLU C   4      15.701  -2.484 -22.452  1.00 93.40           C  
ATOM    610  OE1 GLU C   4      16.347  -1.610 -23.074  1.00 93.40           O  
ATOM    611  OE2 GLU C   4      14.751  -3.119 -22.963  1.00 93.40           O  
ATOM    612  N   ILE C   5      13.578  -5.313 -18.025  1.00 92.99           N  
ATOM    613  CA  ILE C   5      12.382  -5.672 -17.271  1.00 92.99           C  
ATOM    614  C   ILE C   5      12.699  -5.693 -15.778  1.00 92.99           C  
ATOM    615  CB  ILE C   5      11.821  -7.041 -17.719  1.00 92.99           C  
ATOM    616  O   ILE C   5      11.933  -5.167 -14.967  1.00 92.99           O  
ATOM    617  CG1 ILE C   5      11.304  -6.961 -19.160  1.00 92.99           C  
ATOM    618  CG2 ILE C   5      10.718  -7.510 -16.766  1.00 92.99           C  
ATOM    619  CD1 ILE C   5      10.935  -8.310 -19.761  1.00 92.99           C  
ATOM    620  N   LEU C   6      13.813  -6.308 -15.439  1.00 93.08           N  
ATOM    621  CA  LEU C   6      14.221  -6.380 -14.040  1.00 93.08           C  
ATOM    622  C   LEU C   6      14.485  -4.987 -13.479  1.00 93.08           C  
ATOM    623  CB  LEU C   6      15.473  -7.249 -13.891  1.00 93.08           C  
ATOM    624  O   LEU C   6      14.120  -4.693 -12.338  1.00 93.08           O  
ATOM    625  CG  LEU C   6      16.004  -7.433 -12.468  1.00 93.08           C  
ATOM    626  CD1 LEU C   6      14.938  -8.069 -11.583  1.00 93.08           C  
ATOM    627  CD2 LEU C   6      17.273  -8.279 -12.477  1.00 93.08           C  
ATOM    628  N   LYS C   7      15.070  -4.103 -14.309  1.00 94.39           N  
ATOM    629  CA  LYS C   7      15.347  -2.732 -13.890  1.00 94.39           C  
ATOM    630  C   LYS C   7      14.055  -1.981 -13.578  1.00 94.39           C  
ATOM    631  CB  LYS C   7      16.137  -1.989 -14.968  1.00 94.39           C  
ATOM    632  O   LYS C   7      13.965  -1.284 -12.566  1.00 94.39           O  
ATOM    633  CG  LYS C   7      16.534  -0.573 -14.579  1.00 94.39           C  
ATOM    634  CD  LYS C   7      17.282   0.127 -15.707  1.00 94.39           C  
ATOM    635  CE  LYS C   7      17.565   1.585 -15.371  1.00 94.39           C  
ATOM    636  NZ  LYS C   7      18.245   2.292 -16.497  1.00 94.39           N  
ATOM    637  N   LEU C   8      13.076  -2.133 -14.473  1.00 95.37           N  
ATOM    638  CA  LEU C   8      11.800  -1.456 -14.272  1.00 95.37           C  
ATOM    639  C   LEU C   8      11.086  -1.996 -13.037  1.00 95.37           C  
ATOM    640  CB  LEU C   8      10.906  -1.619 -15.504  1.00 95.37           C  
ATOM    641  O   LEU C   8      10.484  -1.232 -12.279  1.00 95.37           O  
ATOM    642  CG  LEU C   8      11.319  -0.834 -16.750  1.00 95.37           C  
ATOM    643  CD1 LEU C   8      10.454  -1.235 -17.940  1.00 95.37           C  
ATOM    644  CD2 LEU C   8      11.222   0.666 -16.493  1.00 95.37           C  
ATOM    645  N   HIS C   9      11.218  -3.357 -12.832  1.00 95.25           N  
ATOM    646  CA  HIS C   9      10.618  -3.966 -11.650  1.00 95.25           C  
ATOM    647  C   HIS C   9      11.223  -3.399 -10.370  1.00 95.25           C  
ATOM    648  CB  HIS C   9      10.792  -5.486 -11.685  1.00 95.25           C  
ATOM    649  O   HIS C   9      10.498  -3.077  -9.426  1.00 95.25           O  
ATOM    650  CG  HIS C   9      10.360  -6.168 -10.425  1.00 95.25           C  
ATOM    651  CD2 HIS C   9      11.077  -6.797  -9.465  1.00 95.25           C  
ATOM    652  ND1 HIS C   9       9.040  -6.256 -10.042  1.00 95.25           N  
ATOM    653  CE1 HIS C   9       8.963  -6.911  -8.895  1.00 95.25           C  
ATOM    654  NE2 HIS C   9      10.185  -7.250  -8.524  1.00 95.25           N  
ATOM    655  N   LEU C  10      12.484  -3.249 -10.306  1.00 94.84           N  
ATOM    656  CA  LEU C  10      13.161  -2.753  -9.112  1.00 94.84           C  
ATOM    657  C   LEU C  10      12.826  -1.285  -8.868  1.00 94.84           C  
ATOM    658  CB  LEU C  10      14.676  -2.927  -9.244  1.00 94.84           C  
ATOM    659  O   LEU C  10      12.723  -0.851  -7.718  1.00 94.84           O  
ATOM    660  CG  LEU C  10      15.201  -4.363  -9.189  1.00 94.84           C  
ATOM    661  CD1 LEU C  10      16.704  -4.388  -9.448  1.00 94.84           C  
ATOM    662  CD2 LEU C  10      14.874  -5.001  -7.843  1.00 94.84           C  
ATOM    663  N   GLU C  11      12.643  -0.527  -9.989  1.00 96.29           N  
ATOM    664  CA  GLU C  11      12.245   0.870  -9.841  1.00 96.29           C  
ATOM    665  C   GLU C  11      10.853   0.986  -9.226  1.00 96.29           C  
ATOM    666  CB  GLU C  11      12.283   1.586 -11.194  1.00 96.29           C  
ATOM    667  O   GLU C  11      10.617   1.840  -8.369  1.00 96.29           O  
ATOM    668  CG  GLU C  11      13.690   1.868 -11.701  1.00 96.29           C  
ATOM    669  CD  GLU C  11      13.712   2.573 -13.048  1.00 96.29           C  
ATOM    670  OE1 GLU C  11      14.803   2.700 -13.649  1.00 96.29           O  
ATOM    671  OE2 GLU C  11      12.630   3.004 -13.505  1.00 96.29           O  
ATOM    672  N   VAL C  12       9.924   0.130  -9.676  1.00 97.02           N  
ATOM    673  CA  VAL C  12       8.573   0.134  -9.125  1.00 97.02           C  
ATOM    674  C   VAL C  12       8.611  -0.297  -7.660  1.00 97.02           C  
ATOM    675  CB  VAL C  12       7.630  -0.790  -9.927  1.00 97.02           C  
ATOM    676  O   VAL C  12       7.872   0.239  -6.830  1.00 97.02           O  
ATOM    677  CG1 VAL C  12       6.280  -0.925  -9.225  1.00 97.02           C  
ATOM    678  CG2 VAL C  12       7.446  -0.259 -11.348  1.00 97.02           C  
ATOM    679  N   ALA C  13       9.473  -1.251  -7.301  1.00 96.31           N  
ATOM    680  CA  ALA C  13       9.628  -1.695  -5.918  1.00 96.31           C  
ATOM    681  C   ALA C  13      10.103  -0.552  -5.026  1.00 96.31           C  
ATOM    682  CB  ALA C  13      10.603  -2.867  -5.842  1.00 96.31           C  
ATOM    683  O   ALA C  13       9.629  -0.399  -3.898  1.00 96.31           O  
ATOM    684  N   GLU C  14      11.018   0.279  -5.555  1.00 96.63           N  
ATOM    685  CA  GLU C  14      11.507   1.432  -4.805  1.00 96.63           C  
ATOM    686  C   GLU C  14      10.399   2.458  -4.586  1.00 96.63           C  
ATOM    687  CB  GLU C  14      12.691   2.081  -5.526  1.00 96.63           C  
ATOM    688  O   GLU C  14      10.288   3.038  -3.504  1.00 96.63           O  
ATOM    689  CG  GLU C  14      13.994   1.307  -5.391  1.00 96.63           C  
ATOM    690  CD  GLU C  14      15.115   1.864  -6.253  1.00 96.63           C  
ATOM    691  OE1 GLU C  14      16.275   1.415  -6.105  1.00 96.63           O  
ATOM    692  OE2 GLU C  14      14.833   2.757  -7.082  1.00 96.63           O  
ATOM    693  N   ILE C  15       9.640   2.656  -5.623  1.00 96.81           N  
ATOM    694  CA  ILE C  15       8.523   3.588  -5.519  1.00 96.81           C  
ATOM    695  C   ILE C  15       7.501   3.059  -4.516  1.00 96.81           C  
ATOM    696  CB  ILE C  15       7.854   3.825  -6.891  1.00 96.81           C  
ATOM    697  O   ILE C  15       6.907   3.831  -3.759  1.00 96.81           O  
ATOM    698  CG1 ILE C  15       8.804   4.586  -7.824  1.00 96.81           C  
ATOM    699  CG2 ILE C  15       6.531   4.577  -6.725  1.00 96.81           C  
ATOM    700  CD1 ILE C  15       8.303   4.703  -9.257  1.00 96.81           C  
ATOM    701  N   HIS C  16       7.306   1.701  -4.472  1.00 96.90           N  
ATOM    702  CA  HIS C  16       6.406   1.094  -3.498  1.00 96.90           C  
ATOM    703  C   HIS C  16       6.850   1.399  -2.072  1.00 96.90           C  
ATOM    704  CB  HIS C  16       6.328  -0.419  -3.711  1.00 96.90           C  
ATOM    705  O   HIS C  16       6.028   1.749  -1.222  1.00 96.90           O  
ATOM    706  CG  HIS C  16       5.479  -1.124  -2.702  1.00 96.90           C  
ATOM    707  CD2 HIS C  16       5.805  -2.002  -1.724  1.00 96.90           C  
ATOM    708  ND1 HIS C  16       4.113  -0.957  -2.632  1.00 96.90           N  
ATOM    709  CE1 HIS C  16       3.634  -1.703  -1.651  1.00 96.90           C  
ATOM    710  NE2 HIS C  16       4.640  -2.347  -1.084  1.00 96.90           N  
ATOM    711  N   ILE C  17       8.120   1.331  -1.805  1.00 97.10           N  
ATOM    712  CA  ILE C  17       8.660   1.608  -0.479  1.00 97.10           C  
ATOM    713  C   ILE C  17       8.363   3.055  -0.092  1.00 97.10           C  
ATOM    714  CB  ILE C  17      10.180   1.338  -0.420  1.00 97.10           C  
ATOM    715  O   ILE C  17       7.894   3.325   1.016  1.00 97.10           O  
ATOM    716  CG1 ILE C  17      10.458  -0.168  -0.472  1.00 97.10           C  
ATOM    717  CG2 ILE C  17      10.791   1.964   0.838  1.00 97.10           C  
ATOM    718  CD1 ILE C  17      11.934  -0.522  -0.582  1.00 97.10           C  
ATOM    719  N   GLU C  18       8.567   3.991  -1.002  1.00 96.83           N  
ATOM    720  CA  GLU C  18       8.361   5.409  -0.725  1.00 96.83           C  
ATOM    721  C   GLU C  18       6.884   5.719  -0.499  1.00 96.83           C  
ATOM    722  CB  GLU C  18       8.909   6.266  -1.869  1.00 96.83           C  
ATOM    723  O   GLU C  18       6.538   6.507   0.384  1.00 96.83           O  
ATOM    724  CG  GLU C  18      10.421   6.194  -2.022  1.00 96.83           C  
ATOM    725  CD  GLU C  18      11.172   6.623  -0.771  1.00 96.83           C  
ATOM    726  OE1 GLU C  18      12.138   5.931  -0.376  1.00 96.83           O  
ATOM    727  OE2 GLU C  18      10.791   7.659  -0.182  1.00 96.83           O  
ATOM    728  N   THR C  19       6.031   5.100  -1.325  1.00 97.43           N  
ATOM    729  CA  THR C  19       4.592   5.299  -1.187  1.00 97.43           C  
ATOM    730  C   THR C  19       4.109   4.819   0.179  1.00 97.43           C  
ATOM    731  CB  THR C  19       3.817   4.565  -2.296  1.00 97.43           C  
ATOM    732  O   THR C  19       3.318   5.498   0.837  1.00 97.43           O  
ATOM    733  CG2 THR C  19       2.314   4.772  -2.146  1.00 97.43           C  
ATOM    734  OG1 THR C  19       4.233   5.066  -3.573  1.00 97.43           O  
ATOM    735  N   VAL C  20       4.596   3.639   0.614  1.00 97.34           N  
ATOM    736  CA  VAL C  20       4.188   3.057   1.889  1.00 97.34           C  
ATOM    737  C   VAL C  20       4.681   3.934   3.038  1.00 97.34           C  
ATOM    738  CB  VAL C  20       4.722   1.616   2.051  1.00 97.34           C  
ATOM    739  O   VAL C  20       3.969   4.130   4.026  1.00 97.34           O  
ATOM    740  CG1 VAL C  20       4.437   1.090   3.456  1.00 97.34           C  
ATOM    741  CG2 VAL C  20       4.104   0.698   0.998  1.00 97.34           C  
ATOM    742  N   LYS C  21       5.845   4.543   2.903  1.00 97.04           N  
ATOM    743  CA  LYS C  21       6.363   5.443   3.930  1.00 97.04           C  
ATOM    744  C   LYS C  21       5.463   6.664   4.096  1.00 97.04           C  
ATOM    745  CB  LYS C  21       7.787   5.884   3.589  1.00 97.04           C  
ATOM    746  O   LYS C  21       5.182   7.087   5.219  1.00 97.04           O  
ATOM    747  CG  LYS C  21       8.839   4.809   3.819  1.00 97.04           C  
ATOM    748  CD  LYS C  21      10.233   5.305   3.456  1.00 97.04           C  
ATOM    749  CE  LYS C  21      11.296   4.257   3.756  1.00 97.04           C  
ATOM    750  NZ  LYS C  21      12.654   4.707   3.327  1.00 97.04           N  
ATOM    751  N   ILE C  22       5.069   7.213   2.990  1.00 97.07           N  
ATOM    752  CA  ILE C  22       4.182   8.371   3.032  1.00 97.07           C  
ATOM    753  C   ILE C  22       2.835   7.969   3.628  1.00 97.07           C  
ATOM    754  CB  ILE C  22       3.985   8.984   1.627  1.00 97.07           C  
ATOM    755  O   ILE C  22       2.270   8.696   4.448  1.00 97.07           O  
ATOM    756  CG1 ILE C  22       5.299   9.588   1.119  1.00 97.07           C  
ATOM    757  CG2 ILE C  22       2.871  10.035   1.648  1.00 97.07           C  
ATOM    758  CD1 ILE C  22       5.233  10.096  -0.315  1.00 97.07           C  
ATOM    759  N   TYR C  23       2.343   6.747   3.288  1.00 96.87           N  
ATOM    760  CA  TYR C  23       1.090   6.228   3.825  1.00 96.87           C  
ATOM    761  C   TYR C  23       1.148   6.130   5.345  1.00 96.87           C  
ATOM    762  CB  TYR C  23       0.777   4.853   3.226  1.00 96.87           C  
ATOM    763  O   TYR C  23       0.215   6.546   6.036  1.00 96.87           O  
ATOM    764  CG  TYR C  23      -0.573   4.310   3.628  1.00 96.87           C  
ATOM    765  CD1 TYR C  23      -0.693   3.389   4.666  1.00 96.87           C  
ATOM    766  CD2 TYR C  23      -1.729   4.714   2.970  1.00 96.87           C  
ATOM    767  CE1 TYR C  23      -1.935   2.883   5.038  1.00 96.87           C  
ATOM    768  CE2 TYR C  23      -2.976   4.215   3.334  1.00 96.87           C  
ATOM    769  OH  TYR C  23      -4.300   2.805   4.732  1.00 96.87           O  
ATOM    770  CZ  TYR C  23      -3.068   3.302   4.368  1.00 96.87           C  
ATOM    771  N   LEU C  24       2.253   5.655   5.842  1.00 96.98           N  
ATOM    772  CA  LEU C  24       2.422   5.492   7.282  1.00 96.98           C  
ATOM    773  C   LEU C  24       2.420   6.844   7.986  1.00 96.98           C  
ATOM    774  CB  LEU C  24       3.724   4.746   7.588  1.00 96.98           C  
ATOM    775  O   LEU C  24       1.829   6.989   9.059  1.00 96.98           O  
ATOM    776  CG  LEU C  24       3.743   3.252   7.258  1.00 96.98           C  
ATOM    777  CD1 LEU C  24       5.128   2.670   7.521  1.00 96.98           C  
ATOM    778  CD2 LEU C  24       2.684   2.512   8.067  1.00 96.98           C  
ATOM    779  N   GLU C  25       3.046   7.876   7.346  1.00 96.06           N  
ATOM    780  CA  GLU C  25       3.098   9.206   7.945  1.00 96.06           C  
ATOM    781  C   GLU C  25       1.708   9.831   8.022  1.00 96.06           C  
ATOM    782  CB  GLU C  25       4.040  10.116   7.153  1.00 96.06           C  
ATOM    783  O   GLU C  25       1.350  10.439   9.033  1.00 96.06           O  
ATOM    784  CG  GLU C  25       5.511   9.754   7.300  1.00 96.06           C  
ATOM    785  CD  GLU C  25       5.982   9.730   8.746  1.00 96.06           C  
ATOM    786  OE1 GLU C  25       6.612   8.732   9.162  1.00 96.06           O  
ATOM    787  OE2 GLU C  25       5.716  10.717   9.468  1.00 96.06           O  
ATOM    788  N   VAL C  26       0.912   9.625   6.969  1.00 95.94           N  
ATOM    789  CA  VAL C  26      -0.436  10.182   6.931  1.00 95.94           C  
ATOM    790  C   VAL C  26      -1.308   9.498   7.982  1.00 95.94           C  
ATOM    791  CB  VAL C  26      -1.073  10.032   5.531  1.00 95.94           C  
ATOM    792  O   VAL C  26      -2.070  10.160   8.691  1.00 95.94           O  
ATOM    793  CG1 VAL C  26      -2.552  10.412   5.567  1.00 95.94           C  
ATOM    794  CG2 VAL C  26      -0.323  10.886   4.510  1.00 95.94           C  
ATOM    795  N   ILE C  27      -1.191   8.152   8.147  1.00 94.79           N  
ATOM    796  CA  ILE C  27      -1.987   7.396   9.107  1.00 94.79           C  
ATOM    797  C   ILE C  27      -1.605   7.802  10.529  1.00 94.79           C  
ATOM    798  CB  ILE C  27      -1.805   5.873   8.918  1.00 94.79           C  
ATOM    799  O   ILE C  27      -2.469   7.923  11.400  1.00 94.79           O  
ATOM    800  CG1 ILE C  27      -2.334   5.439   7.546  1.00 94.79           C  
ATOM    801  CG2 ILE C  27      -2.502   5.102  10.043  1.00 94.79           C  
ATOM    802  CD1 ILE C  27      -3.768   5.869   7.271  1.00 94.79           C  
ATOM    803  N   LYS C  28      -0.359   8.123  10.730  1.00 94.99           N  
ATOM    804  CA  LYS C  28       0.087   8.571  12.046  1.00 94.99           C  
ATOM    805  C   LYS C  28      -0.499   9.938  12.388  1.00 94.99           C  
ATOM    806  CB  LYS C  28       1.614   8.626  12.105  1.00 94.99           C  
ATOM    807  O   LYS C  28      -0.864  10.193  13.538  1.00 94.99           O  
ATOM    808  CG  LYS C  28       2.280   7.260  12.180  1.00 94.99           C  
ATOM    809  CD  LYS C  28       3.798   7.378  12.186  1.00 94.99           C  
ATOM    810  CE  LYS C  28       4.466   6.011  12.110  1.00 94.99           C  
ATOM    811  NZ  LYS C  28       5.943   6.127  11.918  1.00 94.99           N  
ATOM    812  N   ILE C  29      -0.591  10.769  11.428  1.00 94.36           N  
ATOM    813  CA  ILE C  29      -1.201  12.079  11.627  1.00 94.36           C  
ATOM    814  C   ILE C  29      -2.688  11.914  11.937  1.00 94.36           C  
ATOM    815  CB  ILE C  29      -1.008  12.987  10.392  1.00 94.36           C  
ATOM    816  O   ILE C  29      -3.216  12.568  12.839  1.00 94.36           O  
ATOM    817  CG1 ILE C  29       0.467  13.378  10.242  1.00 94.36           C  
ATOM    818  CG2 ILE C  29      -1.897  14.230  10.491  1.00 94.36           C  
ATOM    819  CD1 ILE C  29       0.783  14.117   8.949  1.00 94.36           C  
ATOM    820  N   LEU C  30      -3.368  11.000  11.200  1.00 93.39           N  
ATOM    821  CA  LEU C  30      -4.781  10.722  11.434  1.00 93.39           C  
ATOM    822  C   LEU C  30      -5.010  10.236  12.861  1.00 93.39           C  
ATOM    823  CB  LEU C  30      -5.294   9.679  10.438  1.00 93.39           C  
ATOM    824  O   LEU C  30      -5.936  10.693  13.536  1.00 93.39           O  
ATOM    825  CG  LEU C  30      -6.744   9.227  10.617  1.00 93.39           C  
ATOM    826  CD1 LEU C  30      -7.692  10.412  10.458  1.00 93.39           C  
ATOM    827  CD2 LEU C  30      -7.088   8.124   9.622  1.00 93.39           C  
ATOM    828  N   ILE C  31      -4.188   9.362  13.341  1.00 93.88           N  
ATOM    829  CA  ILE C  31      -4.298   8.804  14.685  1.00 93.88           C  
ATOM    830  C   ILE C  31      -4.148   9.917  15.719  1.00 93.88           C  
ATOM    831  CB  ILE C  31      -3.244   7.700  14.927  1.00 93.88           C  
ATOM    832  O   ILE C  31      -4.919   9.989  16.679  1.00 93.88           O  
ATOM    833  CG1 ILE C  31      -3.573   6.455  14.096  1.00 93.88           C  
ATOM    834  CG2 ILE C  31      -3.156   7.356  16.417  1.00 93.88           C  
ATOM    835  CD1 ILE C  31      -2.503   5.374  14.150  1.00 93.88           C  
ATOM    836  N   ARG C  32      -3.214  10.797  15.482  1.00 92.97           N  
ATOM    837  CA  ARG C  32      -2.976  11.901  16.406  1.00 92.97           C  
ATOM    838  C   ARG C  32      -4.178  12.837  16.462  1.00 92.97           C  
ATOM    839  CB  ARG C  32      -1.723  12.681  16.000  1.00 92.97           C  
ATOM    840  O   ARG C  32      -4.540  13.327  17.534  1.00 92.97           O  
ATOM    841  CG  ARG C  32      -0.421  11.961  16.311  1.00 92.97           C  
ATOM    842  CD  ARG C  32       0.789  12.751  15.834  1.00 92.97           C  
ATOM    843  NE  ARG C  32       1.421  13.482  16.929  1.00 92.97           N  
ATOM    844  NH1 ARG C  32       3.168  14.294  15.654  1.00 92.97           N  
ATOM    845  NH2 ARG C  32       3.025  14.824  17.879  1.00 92.97           N  
ATOM    846  CZ  ARG C  32       2.536  14.198  16.818  1.00 92.97           C  
ATOM    847  N   LEU C  33      -4.762  13.063  15.370  1.00 90.15           N  
ATOM    848  CA  LEU C  33      -5.920  13.947  15.305  1.00 90.15           C  
ATOM    849  C   LEU C  33      -7.117  13.329  16.019  1.00 90.15           C  
ATOM    850  CB  LEU C  33      -6.281  14.251  13.848  1.00 90.15           C  
ATOM    851  O   LEU C  33      -7.873  14.031  16.694  1.00 90.15           O  
ATOM    852  CG  LEU C  33      -5.328  15.177  13.092  1.00 90.15           C  
ATOM    853  CD1 LEU C  33      -5.693  15.219  11.612  1.00 90.15           C  
ATOM    854  CD2 LEU C  33      -5.352  16.578  13.694  1.00 90.15           C  
ATOM    855  N   ILE C  34      -7.307  11.988  15.877  1.00 89.11           N  
ATOM    856  CA  ILE C  34      -8.423  11.276  16.491  1.00 89.11           C  
ATOM    857  C   ILE C  34      -8.230  11.220  18.004  1.00 89.11           C  
ATOM    858  CB  ILE C  34      -8.567   9.848  15.916  1.00 89.11           C  
ATOM    859  O   ILE C  34      -9.190  11.370  18.765  1.00 89.11           O  
ATOM    860  CG1 ILE C  34      -9.007   9.905  14.449  1.00 89.11           C  
ATOM    861  CG2 ILE C  34      -9.552   9.026  16.752  1.00 89.11           C  
ATOM    862  CD1 ILE C  34      -8.988   8.556  13.744  1.00 89.11           C  
ATOM    863  N   GLU C  35      -6.958  11.043  18.429  1.00 90.30           N  
ATOM    864  CA  GLU C  35      -6.672  10.928  19.856  1.00 90.30           C  
ATOM    865  C   GLU C  35      -6.694  12.295  20.535  1.00 90.30           C  
ATOM    866  CB  GLU C  35      -5.318  10.251  20.080  1.00 90.30           C  
ATOM    867  O   GLU C  35      -6.682  12.383  21.764  1.00 90.30           O  
ATOM    868  CG  GLU C  35      -5.318   8.759  19.778  1.00 90.30           C  
ATOM    869  CD  GLU C  35      -3.961   8.105  19.983  1.00 90.30           C  
ATOM    870  OE1 GLU C  35      -3.910   6.878  20.225  1.00 90.30           O  
ATOM    871  OE2 GLU C  35      -2.942   8.826  19.902  1.00 90.30           O  
ATOM    872  N   LYS C  36      -7.039  13.346  19.756  1.00 78.94           N  
ATOM    873  CA  LYS C  36      -7.152  14.715  20.251  1.00 78.94           C  
ATOM    874  C   LYS C  36      -5.948  15.089  21.111  1.00 78.94           C  
ATOM    875  CB  LYS C  36      -8.443  14.892  21.052  1.00 78.94           C  
ATOM    876  O   LYS C  36      -6.086  15.810  22.101  1.00 78.94           O  
ATOM    877  CG  LYS C  36      -9.705  14.869  20.203  1.00 78.94           C  
ATOM    878  CD  LYS C  36     -10.944  15.176  21.035  1.00 78.94           C  
ATOM    879  CE  LYS C  36     -12.209  15.147  20.188  1.00 78.94           C  
ATOM    880  NZ  LYS C  36     -13.420  15.500  20.988  1.00 78.94           N  
ATOM    881  N   ASN C  37      -5.416  14.680  20.724  1.00 71.89           N  
ATOM    882  CA  ASN C  37      -4.210  14.965  21.494  1.00 71.89           C  
ATOM    883  C   ASN C  37      -3.460  16.171  20.937  1.00 71.89           C  
ATOM    884  CB  ASN C  37      -3.293  13.740  21.528  1.00 71.89           C  
ATOM    885  O   ASN C  37      -2.356  16.483  21.386  1.00 71.89           O  
ATOM    886  CG  ASN C  37      -3.805  12.653  22.453  1.00 71.89           C  
ATOM    887  ND2 ASN C  37      -3.426  11.411  22.176  1.00 71.89           N  
ATOM    888  OD1 ASN C  37      -4.536  12.928  23.409  1.00 71.89           O  
ATOM    889  N   SER C  38      -3.874  16.995  20.106  1.00 77.70           N  
ATOM    890  CA  SER C  38      -3.086  18.077  19.524  1.00 77.70           C  
ATOM    891  C   SER C  38      -3.655  19.441  19.903  1.00 77.70           C  
ATOM    892  CB  SER C  38      -3.033  17.943  18.002  1.00 77.70           C  
ATOM    893  O   SER C  38      -4.870  19.597  20.033  1.00 77.70           O  
ATOM    894  OG  SER C  38      -2.566  16.658  17.626  1.00 77.70           O  
ATOM    895  N   SER C  39      -2.917  20.208  20.219  1.00 79.24           N  
ATOM    896  CA  SER C  39      -3.241  21.622  20.386  1.00 79.24           C  
ATOM    897  C   SER C  39      -3.554  22.279  19.046  1.00 79.24           C  
ATOM    898  CB  SER C  39      -2.087  22.358  21.068  1.00 79.24           C  
ATOM    899  O   SER C  39      -3.295  21.700  17.989  1.00 79.24           O  
ATOM    900  OG  SER C  39      -0.972  22.461  20.199  1.00 79.24           O  
ATOM    901  N   LYS C  40      -4.063  23.366  18.949  1.00 80.23           N  
ATOM    902  CA  LYS C  40      -4.338  24.114  17.725  1.00 80.23           C  
ATOM    903  C   LYS C  40      -3.060  24.344  16.923  1.00 80.23           C  
ATOM    904  CB  LYS C  40      -5.000  25.453  18.051  1.00 80.23           C  
ATOM    905  O   LYS C  40      -3.075  24.284  15.692  1.00 80.23           O  
ATOM    906  CG  LYS C  40      -6.485  25.349  18.365  1.00 80.23           C  
ATOM    907  CD  LYS C  40      -7.131  26.724  18.475  1.00 80.23           C  
ATOM    908  CE  LYS C  40      -8.608  26.622  18.833  1.00 80.23           C  
ATOM    909  NZ  LYS C  40      -9.240  27.969  18.966  1.00 80.23           N  
ATOM    910  N   GLU C  41      -2.064  24.732  17.672  1.00 87.92           N  
ATOM    911  CA  GLU C  41      -0.774  24.912  17.014  1.00 87.92           C  
ATOM    912  C   GLU C  41      -0.300  23.615  16.364  1.00 87.92           C  
ATOM    913  CB  GLU C  41       0.274  25.413  18.011  1.00 87.92           C  
ATOM    914  O   GLU C  41       0.211  23.627  15.242  1.00 87.92           O  
ATOM    915  CG  GLU C  41       1.567  25.884  17.361  1.00 87.92           C  
ATOM    916  CD  GLU C  41       2.530  26.534  18.342  1.00 87.92           C  
ATOM    917  OE1 GLU C  41       3.606  27.007  17.912  1.00 87.92           O  
ATOM    918  OE2 GLU C  41       2.205  26.569  19.550  1.00 87.92           O  
ATOM    919  N   ASP C  42      -0.503  22.766  16.890  1.00 88.00           N  
ATOM    920  CA  ASP C  42      -0.153  21.439  16.391  1.00 88.00           C  
ATOM    921  C   ASP C  42      -0.974  21.084  15.153  1.00 88.00           C  
ATOM    922  CB  ASP C  42      -0.361  20.385  17.480  1.00 88.00           C  
ATOM    923  O   ASP C  42      -0.451  20.498  14.203  1.00 88.00           O  
ATOM    924  CG  ASP C  42       0.694  20.443  18.571  1.00 88.00           C  
ATOM    925  OD1 ASP C  42       0.468  19.888  19.668  1.00 88.00           O  
ATOM    926  OD2 ASP C  42       1.760  21.051  18.332  1.00 88.00           O  
ATOM    927  N   GLU C  43      -2.136  21.553  15.204  1.00 88.97           N  
ATOM    928  CA  GLU C  43      -3.024  21.256  14.084  1.00 88.97           C  
ATOM    929  C   GLU C  43      -2.554  21.949  12.808  1.00 88.97           C  
ATOM    930  CB  GLU C  43      -4.460  21.673  14.411  1.00 88.97           C  
ATOM    931  O   GLU C  43      -2.603  21.365  11.724  1.00 88.97           O  
ATOM    932  CG  GLU C  43      -5.157  20.753  15.403  1.00 88.97           C  
ATOM    933  CD  GLU C  43      -6.573  21.193  15.737  1.00 88.97           C  
ATOM    934  OE1 GLU C  43      -7.234  20.531  16.569  1.00 88.97           O  
ATOM    935  OE2 GLU C  43      -7.026  22.206  15.160  1.00 88.97           O  
ATOM    936  N   ARG C  44      -2.099  23.163  12.927  1.00 89.75           N  
ATOM    937  CA  ARG C  44      -1.581  23.900  11.779  1.00 89.75           C  
ATOM    938  C   ARG C  44      -0.329  23.233  11.219  1.00 89.75           C  
ATOM    939  CB  ARG C  44      -1.274  25.349  12.164  1.00 89.75           C  
ATOM    940  O   ARG C  44      -0.177  23.110  10.002  1.00 89.75           O  
ATOM    941  CG  ARG C  44      -0.959  26.248  10.979  1.00 89.75           C  
ATOM    942  CD  ARG C  44      -0.677  27.679  11.415  1.00 89.75           C  
ATOM    943  NE  ARG C  44      -0.170  28.489  10.311  1.00 89.75           N  
ATOM    944  NH1 ARG C  44       0.280  30.347  11.609  1.00 89.75           N  
ATOM    945  NH2 ARG C  44       0.711  30.384   9.358  1.00 89.75           N  
ATOM    946  CZ  ARG C  44       0.273  29.738  10.428  1.00 89.75           C  
ATOM    947  N   GLU C  45       0.505  22.789  12.101  1.00 93.07           N  
ATOM    948  CA  GLU C  45       1.729  22.109  11.687  1.00 93.07           C  
ATOM    949  C   GLU C  45       1.417  20.796  10.974  1.00 93.07           C  
ATOM    950  CB  GLU C  45       2.634  21.850  12.893  1.00 93.07           C  
ATOM    951  O   GLU C  45       2.043  20.468   9.964  1.00 93.07           O  
ATOM    952  CG  GLU C  45       3.336  23.095  13.414  1.00 93.07           C  
ATOM    953  CD  GLU C  45       4.195  22.831  14.641  1.00 93.07           C  
ATOM    954  OE1 GLU C  45       4.810  23.786  15.169  1.00 93.07           O  
ATOM    955  OE2 GLU C  45       4.254  21.660  15.078  1.00 93.07           O  
ATOM    956  N   LEU C  46       0.420  20.133  11.434  1.00 92.67           N  
ATOM    957  CA  LEU C  46       0.019  18.863  10.838  1.00 92.67           C  
ATOM    958  C   LEU C  46      -0.580  19.078   9.452  1.00 92.67           C  
ATOM    959  CB  LEU C  46      -0.991  18.144  11.737  1.00 92.67           C  
ATOM    960  O   LEU C  46      -0.324  18.298   8.533  1.00 92.67           O  
ATOM    961  CG  LEU C  46      -0.446  17.574  13.048  1.00 92.67           C  
ATOM    962  CD1 LEU C  46      -1.588  17.056  13.916  1.00 92.67           C  
ATOM    963  CD2 LEU C  46       0.566  16.467  12.770  1.00 92.67           C  
ATOM    964  N   GLU C  47      -1.320  20.178   9.338  1.00 91.91           N  
ATOM    965  CA  GLU C  47      -1.910  20.506   8.043  1.00 91.91           C  
ATOM    966  C   GLU C  47      -0.832  20.789   7.001  1.00 91.91           C  
ATOM    967  CB  GLU C  47      -2.849  21.708   8.169  1.00 91.91           C  
ATOM    968  O   GLU C  47      -0.951  20.372   5.848  1.00 91.91           O  
ATOM    969  CG  GLU C  47      -3.678  21.974   6.921  1.00 91.91           C  
ATOM    970  CD  GLU C  47      -4.691  23.094   7.101  1.00 91.91           C  
ATOM    971  OE1 GLU C  47      -5.464  23.370   6.156  1.00 91.91           O  
ATOM    972  OE2 GLU C  47      -4.710  23.701   8.195  1.00 91.91           O  
ATOM    973  N   GLU C  48       0.252  21.535   7.421  1.00 93.44           N  
ATOM    974  CA  GLU C  48       1.354  21.825   6.510  1.00 93.44           C  
ATOM    975  C   GLU C  48       2.098  20.551   6.121  1.00 93.44           C  
ATOM    976  CB  GLU C  48       2.324  22.828   7.141  1.00 93.44           C  
ATOM    977  O   GLU C  48       2.470  20.373   4.959  1.00 93.44           O  
ATOM    978  CG  GLU C  48       1.798  24.256   7.171  1.00 93.44           C  
ATOM    979  CD  GLU C  48       2.730  25.224   7.883  1.00 93.44           C  
ATOM    980  OE1 GLU C  48       2.412  26.433   7.952  1.00 93.44           O  
ATOM    981  OE2 GLU C  48       3.787  24.769   8.375  1.00 93.44           O  
ATOM    982  N   GLU C  49       2.245  19.686   7.059  1.00 94.35           N  
ATOM    983  CA  GLU C  49       2.895  18.406   6.793  1.00 94.35           C  
ATOM    984  C   GLU C  49       2.082  17.568   5.811  1.00 94.35           C  
ATOM    985  CB  GLU C  49       3.108  17.631   8.096  1.00 94.35           C  
ATOM    986  O   GLU C  49       2.645  16.926   4.921  1.00 94.35           O  
ATOM    987  CG  GLU C  49       3.959  16.380   7.935  1.00 94.35           C  
ATOM    988  CD  GLU C  49       4.277  15.696   9.255  1.00 94.35           C  
ATOM    989  OE1 GLU C  49       4.901  14.611   9.242  1.00 94.35           O  
ATOM    990  OE2 GLU C  49       3.898  16.250  10.311  1.00 94.35           O  
ATOM    991  N   LEU C  50       0.796  17.618   5.956  1.00 94.09           N  
ATOM    992  CA  LEU C  50      -0.084  16.862   5.071  1.00 94.09           C  
ATOM    993  C   LEU C  50       0.008  17.382   3.640  1.00 94.09           C  
ATOM    994  CB  LEU C  50      -1.532  16.938   5.561  1.00 94.09           C  
ATOM    995  O   LEU C  50       0.007  16.598   2.689  1.00 94.09           O  
ATOM    996  CG  LEU C  50      -1.897  16.031   6.738  1.00 94.09           C  
ATOM    997  CD1 LEU C  50      -3.285  16.381   7.265  1.00 94.09           C  
ATOM    998  CD2 LEU C  50      -1.831  14.565   6.324  1.00 94.09           C  
ATOM    999  N   LYS C  51       0.078  18.706   3.501  1.00 93.91           N  
ATOM   1000  CA  LYS C  51       0.196  19.302   2.173  1.00 93.91           C  
ATOM   1001  C   LYS C  51       1.497  18.881   1.496  1.00 93.91           C  
ATOM   1002  CB  LYS C  51       0.120  20.827   2.260  1.00 93.91           C  
ATOM   1003  O   LYS C  51       1.517  18.604   0.295  1.00 93.91           O  
ATOM   1004  CG  LYS C  51      -1.283  21.364   2.497  1.00 93.91           C  
ATOM   1005  CD  LYS C  51      -1.304  22.887   2.510  1.00 93.91           C  
ATOM   1006  CE  LYS C  51      -2.697  23.426   2.805  1.00 93.91           C  
ATOM   1007  NZ  LYS C  51      -2.705  24.916   2.907  1.00 93.91           N  
ATOM   1008  N   GLU C  52       2.597  18.799   2.250  1.00 95.64           N  
ATOM   1009  CA  GLU C  52       3.883  18.364   1.713  1.00 95.64           C  
ATOM   1010  C   GLU C  52       3.835  16.901   1.283  1.00 95.64           C  
ATOM   1011  CB  GLU C  52       4.995  18.574   2.744  1.00 95.64           C  
ATOM   1012  O   GLU C  52       4.354  16.542   0.224  1.00 95.64           O  
ATOM   1013  CG  GLU C  52       6.381  18.200   2.238  1.00 95.64           C  
ATOM   1014  CD  GLU C  52       6.816  19.008   1.026  1.00 95.64           C  
ATOM   1015  OE1 GLU C  52       7.685  18.534   0.260  1.00 95.64           O  
ATOM   1016  OE2 GLU C  52       6.283  20.125   0.841  1.00 95.64           O  
ATOM   1017  N   LEU C  53       3.195  16.114   2.069  1.00 95.46           N  
ATOM   1018  CA  LEU C  53       3.066  14.695   1.759  1.00 95.46           C  
ATOM   1019  C   LEU C  53       2.225  14.487   0.504  1.00 95.46           C  
ATOM   1020  CB  LEU C  53       2.439  13.944   2.938  1.00 95.46           C  
ATOM   1021  O   LEU C  53       2.519  13.605  -0.306  1.00 95.46           O  
ATOM   1022  CG  LEU C  53       3.307  13.803   4.190  1.00 95.46           C  
ATOM   1023  CD1 LEU C  53       2.485  13.234   5.342  1.00 95.46           C  
ATOM   1024  CD2 LEU C  53       4.519  12.923   3.904  1.00 95.46           C  
ATOM   1025  N   GLU C  54       1.245  15.327   0.326  1.00 95.76           N  
ATOM   1026  CA  GLU C  54       0.411  15.252  -0.870  1.00 95.76           C  
ATOM   1027  C   GLU C  54       1.218  15.570  -2.125  1.00 95.76           C  
ATOM   1028  CB  GLU C  54      -0.781  16.207  -0.755  1.00 95.76           C  
ATOM   1029  O   GLU C  54       1.037  14.932  -3.164  1.00 95.76           O  
ATOM   1030  CG  GLU C  54      -1.812  16.038  -1.861  1.00 95.76           C  
ATOM   1031  CD  GLU C  54      -3.038  16.918  -1.677  1.00 95.76           C  
ATOM   1032  OE1 GLU C  54      -4.023  16.752  -2.432  1.00 95.76           O  
ATOM   1033  OE2 GLU C  54      -3.014  17.780  -0.771  1.00 95.76           O  
ATOM   1034  N   ARG C  55       2.102  16.483  -2.032  1.00 95.94           N  
ATOM   1035  CA  ARG C  55       2.962  16.835  -3.157  1.00 95.94           C  
ATOM   1036  C   ARG C  55       3.896  15.684  -3.513  1.00 95.94           C  
ATOM   1037  CB  ARG C  55       3.775  18.092  -2.840  1.00 95.94           C  
ATOM   1038  O   ARG C  55       4.084  15.371  -4.691  1.00 95.94           O  
ATOM   1039  CG  ARG C  55       4.544  18.644  -4.030  1.00 95.94           C  
ATOM   1040  CD  ARG C  55       5.425  19.821  -3.635  1.00 95.94           C  
ATOM   1041  NE  ARG C  55       6.290  19.492  -2.506  1.00 95.94           N  
ATOM   1042  NH1 ARG C  55       7.125  21.631  -2.255  1.00 95.94           N  
ATOM   1043  NH2 ARG C  55       7.825  19.952  -0.860  1.00 95.94           N  
ATOM   1044  CZ  ARG C  55       7.078  20.359  -1.876  1.00 95.94           C  
ATOM   1045  N   GLU C  56       4.484  15.100  -2.514  1.00 96.28           N  
ATOM   1046  CA  GLU C  56       5.375  13.964  -2.731  1.00 96.28           C  
ATOM   1047  C   GLU C  56       4.633  12.795  -3.373  1.00 96.28           C  
ATOM   1048  CB  GLU C  56       6.011  13.521  -1.411  1.00 96.28           C  
ATOM   1049  O   GLU C  56       5.177  12.110  -4.241  1.00 96.28           O  
ATOM   1050  CG  GLU C  56       7.018  14.515  -0.850  1.00 96.28           C  
ATOM   1051  CD  GLU C  56       7.650  14.057   0.455  1.00 96.28           C  
ATOM   1052  OE1 GLU C  56       8.046  14.918   1.273  1.00 96.28           O  
ATOM   1053  OE2 GLU C  56       7.751  12.827   0.660  1.00 96.28           O  
ATOM   1054  N   LEU C  57       3.380  12.605  -2.987  1.00 95.59           N  
ATOM   1055  CA  LEU C  57       2.561  11.533  -3.543  1.00 95.59           C  
ATOM   1056  C   LEU C  57       2.289  11.771  -5.025  1.00 95.59           C  
ATOM   1057  CB  LEU C  57       1.239  11.419  -2.781  1.00 95.59           C  
ATOM   1058  O   LEU C  57       2.308  10.831  -5.822  1.00 95.59           O  
ATOM   1059  CG  LEU C  57       1.292  10.694  -1.435  1.00 95.59           C  
ATOM   1060  CD1 LEU C  57      -0.008  10.907  -0.666  1.00 95.59           C  
ATOM   1061  CD2 LEU C  57       1.561   9.207  -1.639  1.00 95.59           C  
ATOM   1062  N   GLU C  58       2.057  12.962  -5.403  1.00 95.90           N  
ATOM   1063  CA  GLU C  58       1.798  13.301  -6.799  1.00 95.90           C  
ATOM   1064  C   GLU C  58       3.020  13.026  -7.670  1.00 95.90           C  
ATOM   1065  CB  GLU C  58       1.380  14.769  -6.928  1.00 95.90           C  
ATOM   1066  O   GLU C  58       2.891  12.539  -8.795  1.00 95.90           O  
ATOM   1067  CG  GLU C  58      -0.036  15.049  -6.446  1.00 95.90           C  
ATOM   1068  CD  GLU C  58      -0.371  16.532  -6.400  1.00 95.90           C  
ATOM   1069  OE1 GLU C  58      -1.486  16.888  -5.958  1.00 95.90           O  
ATOM   1070  OE2 GLU C  58       0.489  17.343  -6.810  1.00 95.90           O  
ATOM   1071  N   GLU C  59       4.183  13.298  -7.101  1.00 96.57           N  
ATOM   1072  CA  GLU C  59       5.417  13.023  -7.829  1.00 96.57           C  
ATOM   1073  C   GLU C  59       5.610  11.524  -8.042  1.00 96.57           C  
ATOM   1074  CB  GLU C  59       6.622  13.607  -7.086  1.00 96.57           C  
ATOM   1075  O   GLU C  59       6.018  11.093  -9.123  1.00 96.57           O  
ATOM   1076  CG  GLU C  59       6.702  15.126  -7.144  1.00 96.57           C  
ATOM   1077  CD  GLU C  59       7.854  15.697  -6.333  1.00 96.57           C  
ATOM   1078  OE1 GLU C  59       8.041  16.935  -6.332  1.00 96.57           O  
ATOM   1079  OE2 GLU C  59       8.577  14.899  -5.694  1.00 96.57           O  
ATOM   1080  N   LEU C  60       5.280  10.756  -7.022  1.00 96.16           N  
ATOM   1081  CA  LEU C  60       5.403   9.306  -7.122  1.00 96.16           C  
ATOM   1082  C   LEU C  60       4.428   8.748  -8.154  1.00 96.16           C  
ATOM   1083  CB  LEU C  60       5.153   8.651  -5.761  1.00 96.16           C  
ATOM   1084  O   LEU C  60       4.770   7.831  -8.904  1.00 96.16           O  
ATOM   1085  CG  LEU C  60       6.232   8.865  -4.697  1.00 96.16           C  
ATOM   1086  CD1 LEU C  60       5.798   8.250  -3.371  1.00 96.16           C  
ATOM   1087  CD2 LEU C  60       7.561   8.276  -5.157  1.00 96.16           C  
ATOM   1088  N   GLN C  61       3.290   9.330  -8.252  1.00 96.14           N  
ATOM   1089  CA  GLN C  61       2.296   8.909  -9.233  1.00 96.14           C  
ATOM   1090  C   GLN C  61       2.781   9.171 -10.656  1.00 96.14           C  
ATOM   1091  CB  GLN C  61       0.966   9.626  -8.991  1.00 96.14           C  
ATOM   1092  O   GLN C  61       2.560   8.355 -11.553  1.00 96.14           O  
ATOM   1093  CG  GLN C  61      -0.159   9.160  -9.906  1.00 96.14           C  
ATOM   1094  CD  GLN C  61      -0.583   7.729  -9.634  1.00 96.14           C  
ATOM   1095  NE2 GLN C  61      -1.150   7.077 -10.642  1.00 96.14           N  
ATOM   1096  OE1 GLN C  61      -0.402   7.215  -8.526  1.00 96.14           O  
ATOM   1097  N   LYS C  62       3.427  10.292 -10.801  1.00 96.54           N  
ATOM   1098  CA  LYS C  62       3.977  10.613 -12.115  1.00 96.54           C  
ATOM   1099  C   LYS C  62       5.046   9.605 -12.526  1.00 96.54           C  
ATOM   1100  CB  LYS C  62       4.561  12.027 -12.121  1.00 96.54           C  
ATOM   1101  O   LYS C  62       5.071   9.151 -13.672  1.00 96.54           O  
ATOM   1102  CG  LYS C  62       3.513  13.130 -12.095  1.00 96.54           C  
ATOM   1103  CD  LYS C  62       4.154  14.511 -12.108  1.00 96.54           C  
ATOM   1104  CE  LYS C  62       3.115  15.613 -11.950  1.00 96.54           C  
ATOM   1105  NZ  LYS C  62       3.747  16.964 -11.872  1.00 96.54           N  
ATOM   1106  N   LYS C  63       5.898   9.238 -11.626  1.00 96.21           N  
ATOM   1107  CA  LYS C  63       6.945   8.257 -11.896  1.00 96.21           C  
ATOM   1108  C   LYS C  63       6.347   6.895 -12.237  1.00 96.21           C  
ATOM   1109  CB  LYS C  63       7.886   8.131 -10.697  1.00 96.21           C  
ATOM   1110  O   LYS C  63       6.828   6.209 -13.141  1.00 96.21           O  
ATOM   1111  CG  LYS C  63       8.804   9.329 -10.502  1.00 96.21           C  
ATOM   1112  CD  LYS C  63       9.715   9.144  -9.295  1.00 96.21           C  
ATOM   1113  CE  LYS C  63      10.600  10.362  -9.070  1.00 96.21           C  
ATOM   1114  NZ  LYS C  63      11.458  10.207  -7.858  1.00 96.21           N  
ATOM   1115  N   LEU C  64       5.280   6.540 -11.544  1.00 96.91           N  
ATOM   1116  CA  LEU C  64       4.615   5.269 -11.806  1.00 96.91           C  
ATOM   1117  C   LEU C  64       4.025   5.242 -13.212  1.00 96.91           C  
ATOM   1118  CB  LEU C  64       3.513   5.019 -10.773  1.00 96.91           C  
ATOM   1119  O   LEU C  64       4.122   4.231 -13.911  1.00 96.91           O  
ATOM   1120  CG  LEU C  64       3.972   4.557  -9.389  1.00 96.91           C  
ATOM   1121  CD1 LEU C  64       2.807   4.587  -8.406  1.00 96.91           C  
ATOM   1122  CD2 LEU C  64       4.579   3.160  -9.465  1.00 96.91           C  
ATOM   1123  N   GLU C  65       3.499   6.313 -13.644  1.00 96.20           N  
ATOM   1124  CA  GLU C  65       2.893   6.397 -14.969  1.00 96.20           C  
ATOM   1125  C   GLU C  65       3.949   6.298 -16.067  1.00 96.20           C  
ATOM   1126  CB  GLU C  65       2.101   7.699 -15.118  1.00 96.20           C  
ATOM   1127  O   GLU C  65       3.719   5.669 -17.102  1.00 96.20           O  
ATOM   1128  CG  GLU C  65       1.334   7.807 -16.428  1.00 96.20           C  
ATOM   1129  CD  GLU C  65       0.379   6.647 -16.661  1.00 96.20           C  
ATOM   1130  OE1 GLU C  65       0.085   6.330 -17.836  1.00 96.20           O  
ATOM   1131  OE2 GLU C  65      -0.080   6.051 -15.661  1.00 96.20           O  
ATOM   1132  N   GLU C  66       5.131   6.927 -15.813  1.00 96.32           N  
ATOM   1133  CA  GLU C  66       6.226   6.842 -16.775  1.00 96.32           C  
ATOM   1134  C   GLU C  66       6.704   5.403 -16.942  1.00 96.32           C  
ATOM   1135  CB  GLU C  66       7.392   7.736 -16.343  1.00 96.32           C  
ATOM   1136  O   GLU C  66       6.935   4.946 -18.063  1.00 96.32           O  
ATOM   1137  CG  GLU C  66       7.109   9.225 -16.481  1.00 96.32           C  
ATOM   1138  CD  GLU C  66       8.199  10.101 -15.883  1.00 96.32           C  
ATOM   1139  OE1 GLU C  66       8.061  11.345 -15.910  1.00 96.32           O  
ATOM   1140  OE2 GLU C  66       9.200   9.538 -15.386  1.00 96.32           O  
ATOM   1141  N   ILE C  67       6.775   4.685 -15.862  1.00 96.03           N  
ATOM   1142  CA  ILE C  67       7.226   3.298 -15.891  1.00 96.03           C  
ATOM   1143  C   ILE C  67       6.169   2.426 -16.564  1.00 96.03           C  
ATOM   1144  CB  ILE C  67       7.530   2.773 -14.470  1.00 96.03           C  
ATOM   1145  O   ILE C  67       6.501   1.511 -17.322  1.00 96.03           O  
ATOM   1146  CG1 ILE C  67       8.736   3.508 -13.875  1.00 96.03           C  
ATOM   1147  CG2 ILE C  67       7.768   1.260 -14.494  1.00 96.03           C  
ATOM   1148  CD1 ILE C  67       8.988   3.197 -12.406  1.00 96.03           C  
ATOM   1149  N   ARG C  68       4.945   2.685 -16.304  1.00 96.78           N  
ATOM   1150  CA  ARG C  68       3.858   1.949 -16.943  1.00 96.78           C  
ATOM   1151  C   ARG C  68       3.943   2.055 -18.462  1.00 96.78           C  
ATOM   1152  CB  ARG C  68       2.501   2.465 -16.457  1.00 96.78           C  
ATOM   1153  O   ARG C  68       3.756   1.063 -19.170  1.00 96.78           O  
ATOM   1154  CG  ARG C  68       1.317   1.667 -16.977  1.00 96.78           C  
ATOM   1155  CD  ARG C  68      -0.007   2.348 -16.656  1.00 96.78           C  
ATOM   1156  NE  ARG C  68      -0.209   3.543 -17.471  1.00 96.78           N  
ATOM   1157  NH1 ARG C  68      -1.416   2.466 -19.120  1.00 96.78           N  
ATOM   1158  NH2 ARG C  68      -0.997   4.714 -19.282  1.00 96.78           N  
ATOM   1159  CZ  ARG C  68      -0.873   3.572 -18.623  1.00 96.78           C  
ATOM   1160  N   LYS C  69       4.240   3.248 -18.984  1.00 95.75           N  
ATOM   1161  CA  LYS C  69       4.360   3.471 -20.422  1.00 95.75           C  
ATOM   1162  C   LYS C  69       5.542   2.699 -21.001  1.00 95.75           C  
ATOM   1163  CB  LYS C  69       4.510   4.963 -20.724  1.00 95.75           C  
ATOM   1164  O   LYS C  69       5.438   2.110 -22.079  1.00 95.75           O  
ATOM   1165  CG  LYS C  69       3.236   5.767 -20.517  1.00 95.75           C  
ATOM   1166  CD  LYS C  69       3.448   7.242 -20.833  1.00 95.75           C  
ATOM   1167  CE  LYS C  69       2.202   8.064 -20.533  1.00 95.75           C  
ATOM   1168  NZ  LYS C  69       2.436   9.524 -20.747  1.00 95.75           N  
ATOM   1169  N   GLU C  70       6.656   2.701 -20.277  1.00 95.61           N  
ATOM   1170  CA  GLU C  70       7.839   1.971 -20.722  1.00 95.61           C  
ATOM   1171  C   GLU C  70       7.573   0.469 -20.779  1.00 95.61           C  
ATOM   1172  CB  GLU C  70       9.027   2.259 -19.800  1.00 95.61           C  
ATOM   1173  O   GLU C  70       8.019  -0.211 -21.705  1.00 95.61           O  
ATOM   1174  CG  GLU C  70       9.584   3.669 -19.938  1.00 95.61           C  
ATOM   1175  CD  GLU C  70      10.810   3.917 -19.075  1.00 95.61           C  
ATOM   1176  OE1 GLU C  70      10.944   5.029 -18.515  1.00 95.61           O  
ATOM   1177  OE2 GLU C  70      11.645   2.992 -18.957  1.00 95.61           O  
ATOM   1178  N   LEU C  71       6.753  -0.042 -19.831  1.00 94.64           N  
ATOM   1179  CA  LEU C  71       6.422  -1.463 -19.808  1.00 94.64           C  
ATOM   1180  C   LEU C  71       5.518  -1.829 -20.980  1.00 94.64           C  
ATOM   1181  CB  LEU C  71       5.741  -1.834 -18.488  1.00 94.64           C  
ATOM   1182  O   LEU C  71       5.667  -2.899 -21.574  1.00 94.64           O  
ATOM   1183  CG  LEU C  71       6.661  -2.018 -17.279  1.00 94.64           C  
ATOM   1184  CD1 LEU C  71       5.839  -2.115 -15.998  1.00 94.64           C  
ATOM   1185  CD2 LEU C  71       7.533  -3.256 -17.456  1.00 94.64           C  
ATOM   1186  N   GLN C  72       4.645  -1.006 -21.281  1.00 93.45           N  
ATOM   1187  CA  GLN C  72       3.733  -1.231 -22.398  1.00 93.45           C  
ATOM   1188  C   GLN C  72       4.489  -1.289 -23.722  1.00 93.45           C  
ATOM   1189  CB  GLN C  72       2.666  -0.137 -22.450  1.00 93.45           C  
ATOM   1190  O   GLN C  72       4.140  -2.071 -24.609  1.00 93.45           O  
ATOM   1191  CG  GLN C  72       1.564  -0.303 -21.412  1.00 93.45           C  
ATOM   1192  CD  GLN C  72       0.561   0.835 -21.433  1.00 93.45           C  
ATOM   1193  NE2 GLN C  72      -0.579   0.633 -20.781  1.00 93.45           N  
ATOM   1194  OE1 GLN C  72       0.809   1.888 -22.029  1.00 93.45           O  
ATOM   1195  N   GLU C  73       5.583  -0.487 -23.819  1.00 93.93           N  
ATOM   1196  CA  GLU C  73       6.397  -0.475 -25.031  1.00 93.93           C  
ATOM   1197  C   GLU C  73       7.172  -1.780 -25.189  1.00 93.93           C  
ATOM   1198  CB  GLU C  73       7.362   0.713 -25.019  1.00 93.93           C  
ATOM   1199  O   GLU C  73       7.313  -2.294 -26.300  1.00 93.93           O  
ATOM   1200  CG  GLU C  73       6.683   2.060 -25.224  1.00 93.93           C  
ATOM   1201  CD  GLU C  73       7.634   3.238 -25.086  1.00 93.93           C  
ATOM   1202  OE1 GLU C  73       7.180   4.400 -25.196  1.00 93.93           O  
ATOM   1203  OE2 GLU C  73       8.842   2.998 -24.866  1.00 93.93           O  
ATOM   1204  N   ILE C  74       7.603  -2.286 -24.066  1.00 90.85           N  
ATOM   1205  CA  ILE C  74       8.363  -3.532 -24.069  1.00 90.85           C  
ATOM   1206  C   ILE C  74       7.447  -4.694 -24.445  1.00 90.85           C  
ATOM   1207  CB  ILE C  74       9.024  -3.792 -22.697  1.00 90.85           C  
ATOM   1208  O   ILE C  74       7.859  -5.611 -25.160  1.00 90.85           O  
ATOM   1209  CG1 ILE C  74      10.114  -2.749 -22.423  1.00 90.85           C  
ATOM   1210  CG2 ILE C  74       9.597  -5.211 -22.635  1.00 90.85           C  
ATOM   1211  CD1 ILE C  74      10.709  -2.829 -21.023  1.00 90.85           C  
ATOM   1212  N   GLU C  75       6.119  -4.704 -24.092  1.00 89.46           N  
ATOM   1213  CA  GLU C  75       5.151  -5.759 -24.378  1.00 89.46           C  
ATOM   1214  C   GLU C  75       4.723  -5.733 -25.842  1.00 89.46           C  
ATOM   1215  CB  GLU C  75       3.926  -5.626 -23.469  1.00 89.46           C  
ATOM   1216  O   GLU C  75       4.367  -6.768 -26.409  1.00 89.46           O  
ATOM   1217  CG  GLU C  75       4.175  -6.066 -22.033  1.00 89.46           C  
ATOM   1218  CD  GLU C  75       2.931  -6.003 -21.162  1.00 89.46           C  
ATOM   1219  OE1 GLU C  75       2.598  -7.015 -20.505  1.00 89.46           O  
ATOM   1220  OE2 GLU C  75       2.283  -4.933 -21.137  1.00 89.46           O  
ATOM   1221  N   GLY C  76       4.540  -4.612 -26.376  1.00 81.84           N  
ATOM   1222  CA  GLY C  76       4.141  -4.481 -27.768  1.00 81.84           C  
ATOM   1223  C   GLY C  76       5.281  -4.715 -28.741  1.00 81.84           C  
ATOM   1224  O   GLY C  76       5.082  -5.292 -29.811  1.00 81.84           O  
TER    1225      GLY C  76                                                      
ATOM   1226  N   SER D   1       6.361 -17.568 -19.130  1.00 86.32           N  
ATOM   1227  CA  SER D   1       7.793 -17.436 -18.879  1.00 86.32           C  
ATOM   1228  C   SER D   1       8.062 -16.555 -17.664  1.00 86.32           C  
ATOM   1229  CB  SER D   1       8.501 -16.860 -20.105  1.00 86.32           C  
ATOM   1230  O   SER D   1       7.180 -15.819 -17.217  1.00 86.32           O  
ATOM   1231  OG  SER D   1       8.219 -15.478 -20.246  1.00 86.32           O  
ATOM   1232  N   ARG D   2       9.076 -16.539 -17.140  1.00 91.00           N  
ATOM   1233  CA  ARG D   2       9.551 -15.724 -16.026  1.00 91.00           C  
ATOM   1234  C   ARG D   2       9.371 -14.238 -16.318  1.00 91.00           C  
ATOM   1235  CB  ARG D   2      11.021 -16.025 -15.728  1.00 91.00           C  
ATOM   1236  O   ARG D   2       8.870 -13.491 -15.475  1.00 91.00           O  
ATOM   1237  CG  ARG D   2      11.598 -15.207 -14.584  1.00 91.00           C  
ATOM   1238  CD  ARG D   2      13.089 -15.460 -14.405  1.00 91.00           C  
ATOM   1239  NE  ARG D   2      13.688 -14.511 -13.471  1.00 91.00           N  
ATOM   1240  NH1 ARG D   2      15.847 -14.801 -14.239  1.00 91.00           N  
ATOM   1241  NH2 ARG D   2      15.422 -13.341 -12.524  1.00 91.00           N  
ATOM   1242  CZ  ARG D   2      14.984 -14.220 -13.414  1.00 91.00           C  
ATOM   1243  N   GLU D   3       9.699 -13.761 -17.515  1.00 91.78           N  
ATOM   1244  CA  GLU D   3       9.651 -12.351 -17.887  1.00 91.78           C  
ATOM   1245  C   GLU D   3       8.212 -11.847 -17.959  1.00 91.78           C  
ATOM   1246  CB  GLU D   3      10.355 -12.124 -19.227  1.00 91.78           C  
ATOM   1247  O   GLU D   3       7.910 -10.746 -17.494  1.00 91.78           O  
ATOM   1248  CG  GLU D   3      11.868 -12.278 -19.161  1.00 91.78           C  
ATOM   1249  CD  GLU D   3      12.331 -13.720 -19.294  1.00 91.78           C  
ATOM   1250  OE1 GLU D   3      13.551 -13.978 -19.188  1.00 91.78           O  
ATOM   1251  OE2 GLU D   3      11.466 -14.599 -19.507  1.00 91.78           O  
ATOM   1252  N   GLU D   4       7.352 -12.722 -18.552  1.00 94.46           N  
ATOM   1253  CA  GLU D   4       5.949 -12.336 -18.664  1.00 94.46           C  
ATOM   1254  C   GLU D   4       5.305 -12.191 -17.288  1.00 94.46           C  
ATOM   1255  CB  GLU D   4       5.175 -13.357 -19.502  1.00 94.46           C  
ATOM   1256  O   GLU D   4       4.511 -11.275 -17.061  1.00 94.46           O  
ATOM   1257  CG  GLU D   4       3.743 -12.944 -19.806  1.00 94.46           C  
ATOM   1258  CD  GLU D   4       3.028 -13.903 -20.745  1.00 94.46           C  
ATOM   1259  OE1 GLU D   4       1.852 -13.651 -21.091  1.00 94.46           O  
ATOM   1260  OE2 GLU D   4       3.650 -14.916 -21.137  1.00 94.46           O  
ATOM   1261  N   THR D   5       5.643 -13.105 -16.400  1.00 95.42           N  
ATOM   1262  CA  THR D   5       5.083 -13.083 -15.053  1.00 95.42           C  
ATOM   1263  C   THR D   5       5.575 -11.861 -14.283  1.00 95.42           C  
ATOM   1264  CB  THR D   5       5.445 -14.363 -14.277  1.00 95.42           C  
ATOM   1265  O   THR D   5       4.809 -11.232 -13.551  1.00 95.42           O  
ATOM   1266  CG2 THR D   5       4.786 -14.377 -12.902  1.00 95.42           C  
ATOM   1267  OG1 THR D   5       5.002 -15.506 -15.019  1.00 95.42           O  
ATOM   1268  N   ILE D   6       6.806 -11.454 -14.404  1.00 94.39           N  
ATOM   1269  CA  ILE D   6       7.375 -10.293 -13.728  1.00 94.39           C  
ATOM   1270  C   ILE D   6       6.720  -9.017 -14.253  1.00 94.39           C  
ATOM   1271  CB  ILE D   6       8.907 -10.225 -13.914  1.00 94.39           C  
ATOM   1272  O   ILE D   6       6.447  -8.091 -13.487  1.00 94.39           O  
ATOM   1273  CG1 ILE D   6       9.592 -11.340 -13.115  1.00 94.39           C  
ATOM   1274  CG2 ILE D   6       9.441  -8.850 -13.502  1.00 94.39           C  
ATOM   1275  CD1 ILE D   6      11.089 -11.454 -13.369  1.00 94.39           C  
ATOM   1276  N   ILE D   7       6.462  -8.962 -15.594  1.00 95.49           N  
ATOM   1277  CA  ILE D   7       5.812  -7.800 -16.191  1.00 95.49           C  
ATOM   1278  C   ILE D   7       4.407  -7.642 -15.615  1.00 95.49           C  
ATOM   1279  CB  ILE D   7       5.751  -7.916 -17.731  1.00 95.49           C  
ATOM   1280  O   ILE D   7       4.015  -6.546 -15.208  1.00 95.49           O  
ATOM   1281  CG1 ILE D   7       7.144  -7.713 -18.338  1.00 95.49           C  
ATOM   1282  CG2 ILE D   7       4.750  -6.910 -18.308  1.00 95.49           C  
ATOM   1283  CD1 ILE D   7       7.215  -7.994 -19.832  1.00 95.49           C  
ATOM   1284  N   GLN D   8       3.646  -8.823 -15.609  1.00 95.51           N  
ATOM   1285  CA  GLN D   8       2.286  -8.774 -15.083  1.00 95.51           C  
ATOM   1286  C   GLN D   8       2.279  -8.369 -13.612  1.00 95.51           C  
ATOM   1287  CB  GLN D   8       1.593 -10.127 -15.258  1.00 95.51           C  
ATOM   1288  O   GLN D   8       1.424  -7.592 -13.180  1.00 95.51           O  
ATOM   1289  CG  GLN D   8       1.253 -10.461 -16.704  1.00 95.51           C  
ATOM   1290  CD  GLN D   8       0.571 -11.808 -16.850  1.00 95.51           C  
ATOM   1291  NE2 GLN D   8      -0.144 -11.994 -17.955  1.00 95.51           N  
ATOM   1292  OE1 GLN D   8       0.685 -12.675 -15.978  1.00 95.51           O  
ATOM   1293  N   PHE D   9       3.249  -8.920 -12.769  1.00 96.60           N  
ATOM   1294  CA  PHE D   9       3.387  -8.578 -11.358  1.00 96.60           C  
ATOM   1295  C   PHE D   9       3.640  -7.086 -11.184  1.00 96.60           C  
ATOM   1296  CB  PHE D   9       4.523  -9.382 -10.718  1.00 96.60           C  
ATOM   1297  O   PHE D   9       3.004  -6.435 -10.352  1.00 96.60           O  
ATOM   1298  CG  PHE D   9       4.620  -9.213  -9.226  1.00 96.60           C  
ATOM   1299  CD1 PHE D   9       5.326  -8.150  -8.677  1.00 96.60           C  
ATOM   1300  CD2 PHE D   9       4.006 -10.120  -8.371  1.00 96.60           C  
ATOM   1301  CE1 PHE D   9       5.417  -7.991  -7.296  1.00 96.60           C  
ATOM   1302  CE2 PHE D   9       4.093  -9.968  -6.990  1.00 96.60           C  
ATOM   1303  CZ  PHE D   9       4.800  -8.904  -6.455  1.00 96.60           C  
ATOM   1304  N   THR D  10       4.529  -6.509 -11.981  1.00 96.43           N  
ATOM   1305  CA  THR D  10       4.926  -5.109 -11.892  1.00 96.43           C  
ATOM   1306  C   THR D  10       3.766  -4.193 -12.271  1.00 96.43           C  
ATOM   1307  CB  THR D  10       6.134  -4.812 -12.800  1.00 96.43           C  
ATOM   1308  O   THR D  10       3.545  -3.164 -11.628  1.00 96.43           O  
ATOM   1309  CG2 THR D  10       6.565  -3.354 -12.683  1.00 96.43           C  
ATOM   1310  OG1 THR D  10       7.229  -5.654 -12.417  1.00 96.43           O  
ATOM   1311  N   LYS D  11       3.009  -4.577 -13.275  1.00 96.43           N  
ATOM   1312  CA  LYS D  11       1.849  -3.786 -13.676  1.00 96.43           C  
ATOM   1313  C   LYS D  11       0.815  -3.718 -12.555  1.00 96.43           C  
ATOM   1314  CB  LYS D  11       1.214  -4.368 -14.940  1.00 96.43           C  
ATOM   1315  O   LYS D  11       0.222  -2.665 -12.314  1.00 96.43           O  
ATOM   1316  CG  LYS D  11       1.999  -4.087 -16.213  1.00 96.43           C  
ATOM   1317  CD  LYS D  11       1.311  -4.678 -17.436  1.00 96.43           C  
ATOM   1318  CE  LYS D  11       2.039  -4.310 -18.721  1.00 96.43           C  
ATOM   1319  NZ  LYS D  11       1.394  -4.924 -19.920  1.00 96.43           N  
ATOM   1320  N   LEU D  12       0.585  -4.857 -11.943  1.00 97.04           N  
ATOM   1321  CA  LEU D  12      -0.380  -4.892 -10.850  1.00 97.04           C  
ATOM   1322  C   LEU D  12       0.112  -4.067  -9.665  1.00 97.04           C  
ATOM   1323  CB  LEU D  12      -0.640  -6.335 -10.409  1.00 97.04           C  
ATOM   1324  O   LEU D  12      -0.682  -3.414  -8.985  1.00 97.04           O  
ATOM   1325  CG  LEU D  12      -1.623  -7.137 -11.263  1.00 97.04           C  
ATOM   1326  CD1 LEU D  12      -1.624  -8.601 -10.835  1.00 97.04           C  
ATOM   1327  CD2 LEU D  12      -3.025  -6.545 -11.164  1.00 97.04           C  
ATOM   1328  N   LEU D  13       1.393  -4.121  -9.400  1.00 97.14           N  
ATOM   1329  CA  LEU D  13       1.976  -3.339  -8.315  1.00 97.14           C  
ATOM   1330  C   LEU D  13       1.820  -1.845  -8.578  1.00 97.14           C  
ATOM   1331  CB  LEU D  13       3.456  -3.686  -8.139  1.00 97.14           C  
ATOM   1332  O   LEU D  13       1.584  -1.068  -7.650  1.00 97.14           O  
ATOM   1333  CG  LEU D  13       4.163  -3.053  -6.940  1.00 97.14           C  
ATOM   1334  CD1 LEU D  13       3.433  -3.403  -5.648  1.00 97.14           C  
ATOM   1335  CD2 LEU D  13       5.618  -3.505  -6.877  1.00 97.14           C  
ATOM   1336  N   ILE D  14       1.969  -1.439  -9.839  1.00 97.35           N  
ATOM   1337  CA  ILE D  14       1.755  -0.047 -10.221  1.00 97.35           C  
ATOM   1338  C   ILE D  14       0.313   0.354  -9.921  1.00 97.35           C  
ATOM   1339  CB  ILE D  14       2.077   0.185 -11.714  1.00 97.35           C  
ATOM   1340  O   ILE D  14       0.064   1.413  -9.339  1.00 97.35           O  
ATOM   1341  CG1 ILE D  14       3.587   0.080 -11.957  1.00 97.35           C  
ATOM   1342  CG2 ILE D  14       1.541   1.543 -12.177  1.00 97.35           C  
ATOM   1343  CD1 ILE D  14       3.980   0.100 -13.428  1.00 97.35           C  
ATOM   1344  N   LYS D  15      -0.689  -0.497 -10.333  1.00 97.09           N  
ATOM   1345  CA  LYS D  15      -2.102  -0.225 -10.082  1.00 97.09           C  
ATOM   1346  C   LYS D  15      -2.385  -0.131  -8.585  1.00 97.09           C  
ATOM   1347  CB  LYS D  15      -2.978  -1.307 -10.714  1.00 97.09           C  
ATOM   1348  O   LYS D  15      -3.148   0.732  -8.146  1.00 97.09           O  
ATOM   1349  CG  LYS D  15      -3.055  -1.232 -12.232  1.00 97.09           C  
ATOM   1350  CD  LYS D  15      -3.952  -2.324 -12.801  1.00 97.09           C  
ATOM   1351  CE  LYS D  15      -3.947  -2.317 -14.323  1.00 97.09           C  
ATOM   1352  NZ  LYS D  15      -4.792  -3.413 -14.886  1.00 97.09           N  
ATOM   1353  N   PHE D  16      -1.726  -1.056  -7.818  1.00 97.36           N  
ATOM   1354  CA  PHE D  16      -1.899  -1.055  -6.370  1.00 97.36           C  
ATOM   1355  C   PHE D  16      -1.469   0.281  -5.775  1.00 97.36           C  
ATOM   1356  CB  PHE D  16      -1.100  -2.195  -5.731  1.00 97.36           C  
ATOM   1357  O   PHE D  16      -2.200   0.876  -4.980  1.00 97.36           O  
ATOM   1358  CG  PHE D  16      -1.231  -2.263  -4.233  1.00 97.36           C  
ATOM   1359  CD1 PHE D  16      -0.355  -1.565  -3.412  1.00 97.36           C  
ATOM   1360  CD2 PHE D  16      -2.233  -3.026  -3.646  1.00 97.36           C  
ATOM   1361  CE1 PHE D  16      -0.474  -1.626  -2.026  1.00 97.36           C  
ATOM   1362  CE2 PHE D  16      -2.358  -3.092  -2.262  1.00 97.36           C  
ATOM   1363  CZ  PHE D  16      -1.477  -2.392  -1.453  1.00 97.36           C  
ATOM   1364  N   ASN D  17      -0.306   0.774  -6.147  1.00 96.75           N  
ATOM   1365  CA  ASN D  17       0.232   2.009  -5.586  1.00 96.75           C  
ATOM   1366  C   ASN D  17      -0.573   3.225  -6.033  1.00 96.75           C  
ATOM   1367  CB  ASN D  17       1.704   2.176  -5.968  1.00 96.75           C  
ATOM   1368  O   ASN D  17      -0.757   4.171  -5.264  1.00 96.75           O  
ATOM   1369  CG  ASN D  17       2.628   1.324  -5.120  1.00 96.75           C  
ATOM   1370  ND2 ASN D  17       3.132   0.241  -5.699  1.00 96.75           N  
ATOM   1371  OD1 ASN D  17       2.886   1.636  -3.955  1.00 96.75           O  
ATOM   1372  N   SER D  18      -1.134   3.177  -7.229  1.00 96.41           N  
ATOM   1373  CA  SER D  18      -2.002   4.256  -7.691  1.00 96.41           C  
ATOM   1374  C   SER D  18      -3.276   4.337  -6.856  1.00 96.41           C  
ATOM   1375  CB  SER D  18      -2.361   4.061  -9.165  1.00 96.41           C  
ATOM   1376  O   SER D  18      -3.723   5.429  -6.501  1.00 96.41           O  
ATOM   1377  OG  SER D  18      -1.226   4.262  -9.989  1.00 96.41           O  
ATOM   1378  N   LEU D  19      -3.837   3.182  -6.567  1.00 96.61           N  
ATOM   1379  CA  LEU D  19      -5.046   3.145  -5.751  1.00 96.61           C  
ATOM   1380  C   LEU D  19      -4.750   3.581  -4.320  1.00 96.61           C  
ATOM   1381  CB  LEU D  19      -5.652   1.740  -5.754  1.00 96.61           C  
ATOM   1382  O   LEU D  19      -5.576   4.239  -3.684  1.00 96.61           O  
ATOM   1383  CG  LEU D  19      -6.450   1.348  -6.999  1.00 96.61           C  
ATOM   1384  CD1 LEU D  19      -6.756  -0.146  -6.984  1.00 96.61           C  
ATOM   1385  CD2 LEU D  19      -7.737   2.161  -7.087  1.00 96.61           C  
ATOM   1386  N   LEU D  20      -3.575   3.189  -3.851  1.00 96.54           N  
ATOM   1387  CA  LEU D  20      -3.169   3.593  -2.509  1.00 96.54           C  
ATOM   1388  C   LEU D  20      -3.060   5.111  -2.408  1.00 96.54           C  
ATOM   1389  CB  LEU D  20      -1.832   2.948  -2.136  1.00 96.54           C  
ATOM   1390  O   LEU D  20      -3.477   5.702  -1.409  1.00 96.54           O  
ATOM   1391  CG  LEU D  20      -1.373   3.128  -0.688  1.00 96.54           C  
ATOM   1392  CD1 LEU D  20      -2.429   2.591   0.273  1.00 96.54           C  
ATOM   1393  CD2 LEU D  20      -0.034   2.435  -0.461  1.00 96.54           C  
ATOM   1394  N   VAL D  21      -2.500   5.740  -3.483  1.00 96.06           N  
ATOM   1395  CA  VAL D  21      -2.385   7.194  -3.527  1.00 96.06           C  
ATOM   1396  C   VAL D  21      -3.775   7.824  -3.487  1.00 96.06           C  
ATOM   1397  CB  VAL D  21      -1.622   7.665  -4.785  1.00 96.06           C  
ATOM   1398  O   VAL D  21      -4.004   8.793  -2.760  1.00 96.06           O  
ATOM   1399  CG1 VAL D  21      -1.741   9.179  -4.953  1.00 96.06           C  
ATOM   1400  CG2 VAL D  21      -0.155   7.247  -4.707  1.00 96.06           C  
ATOM   1401  N   LYS D  22      -4.736   7.292  -4.235  1.00 95.09           N  
ATOM   1402  CA  LYS D  22      -6.108   7.792  -4.239  1.00 95.09           C  
ATOM   1403  C   LYS D  22      -6.740   7.671  -2.855  1.00 95.09           C  
ATOM   1404  CB  LYS D  22      -6.951   7.038  -5.268  1.00 95.09           C  
ATOM   1405  O   LYS D  22      -7.443   8.580  -2.407  1.00 95.09           O  
ATOM   1406  CG  LYS D  22      -6.641   7.406  -6.712  1.00 95.09           C  
ATOM   1407  CD  LYS D  22      -7.536   6.651  -7.686  1.00 95.09           C  
ATOM   1408  CE  LYS D  22      -7.158   6.939  -9.132  1.00 95.09           C  
ATOM   1409  NZ  LYS D  22      -7.981   6.141 -10.090  1.00 95.09           N  
ATOM   1410  N   HIS D  23      -6.507   6.544  -2.177  1.00 95.74           N  
ATOM   1411  CA  HIS D  23      -7.032   6.339  -0.831  1.00 95.74           C  
ATOM   1412  C   HIS D  23      -6.467   7.366   0.143  1.00 95.74           C  
ATOM   1413  CB  HIS D  23      -6.716   4.923  -0.344  1.00 95.74           C  
ATOM   1414  O   HIS D  23      -7.202   7.920   0.963  1.00 95.74           O  
ATOM   1415  CG  HIS D  23      -7.249   4.627   1.022  1.00 95.74           C  
ATOM   1416  CD2 HIS D  23      -8.500   4.325   1.442  1.00 95.74           C  
ATOM   1417  ND1 HIS D  23      -6.453   4.624   2.147  1.00 95.74           N  
ATOM   1418  CE1 HIS D  23      -7.194   4.332   3.203  1.00 95.74           C  
ATOM   1419  NE2 HIS D  23      -8.440   4.146   2.802  1.00 95.74           N  
ATOM   1420  N   LEU D  24      -5.203   7.632   0.044  1.00 94.72           N  
ATOM   1421  CA  LEU D  24      -4.553   8.601   0.919  1.00 94.72           C  
ATOM   1422  C   LEU D  24      -5.137   9.995   0.716  1.00 94.72           C  
ATOM   1423  CB  LEU D  24      -3.043   8.626   0.663  1.00 94.72           C  
ATOM   1424  O   LEU D  24      -5.367  10.724   1.684  1.00 94.72           O  
ATOM   1425  CG  LEU D  24      -2.236   7.469   1.253  1.00 94.72           C  
ATOM   1426  CD1 LEU D  24      -0.808   7.493   0.720  1.00 94.72           C  
ATOM   1427  CD2 LEU D  24      -2.246   7.532   2.776  1.00 94.72           C  
ATOM   1428  N   LYS D  25      -5.410  10.305  -0.522  1.00 94.07           N  
ATOM   1429  CA  LYS D  25      -5.998  11.608  -0.817  1.00 94.07           C  
ATOM   1430  C   LYS D  25      -7.391  11.734  -0.209  1.00 94.07           C  
ATOM   1431  CB  LYS D  25      -6.063  11.839  -2.328  1.00 94.07           C  
ATOM   1432  O   LYS D  25      -7.781  12.811   0.247  1.00 94.07           O  
ATOM   1433  CG  LYS D  25      -4.712  12.117  -2.970  1.00 94.07           C  
ATOM   1434  CD  LYS D  25      -4.847  12.375  -4.466  1.00 94.07           C  
ATOM   1435  CE  LYS D  25      -3.500  12.691  -5.103  1.00 94.07           C  
ATOM   1436  NZ  LYS D  25      -3.617  12.880  -6.580  1.00 94.07           N  
ATOM   1437  N   LEU D  26      -8.074  10.642  -0.190  1.00 92.81           N  
ATOM   1438  CA  LEU D  26      -9.404  10.630   0.410  1.00 92.81           C  
ATOM   1439  C   LEU D  26      -9.323  10.859   1.916  1.00 92.81           C  
ATOM   1440  CB  LEU D  26     -10.110   9.303   0.121  1.00 92.81           C  
ATOM   1441  O   LEU D  26     -10.130  11.601   2.480  1.00 92.81           O  
ATOM   1442  CG  LEU D  26     -10.718   9.149  -1.274  1.00 92.81           C  
ATOM   1443  CD1 LEU D  26     -11.192   7.716  -1.490  1.00 92.81           C  
ATOM   1444  CD2 LEU D  26     -11.867  10.133  -1.469  1.00 92.81           C  
ATOM   1445  N   ILE D  27      -8.335  10.226   2.580  1.00 91.50           N  
ATOM   1446  CA  ILE D  27      -8.141  10.374   4.018  1.00 91.50           C  
ATOM   1447  C   ILE D  27      -7.803  11.827   4.346  1.00 91.50           C  
ATOM   1448  CB  ILE D  27      -7.030   9.435   4.539  1.00 91.50           C  
ATOM   1449  O   ILE D  27      -8.336  12.394   5.303  1.00 91.50           O  
ATOM   1450  CG1 ILE D  27      -7.481   7.972   4.447  1.00 91.50           C  
ATOM   1451  CG2 ILE D  27      -6.644   9.800   5.975  1.00 91.50           C  
ATOM   1452  CD1 ILE D  27      -6.393   6.966   4.795  1.00 91.50           C  
ATOM   1453  N   ILE D  28      -6.960  12.427   3.477  1.00 92.57           N  
ATOM   1454  CA  ILE D  28      -6.559  13.814   3.691  1.00 92.57           C  
ATOM   1455  C   ILE D  28      -7.774  14.728   3.556  1.00 92.57           C  
ATOM   1456  CB  ILE D  28      -5.454  14.242   2.700  1.00 92.57           C  
ATOM   1457  O   ILE D  28      -7.960  15.646   4.359  1.00 92.57           O  
ATOM   1458  CG1 ILE D  28      -4.147  13.500   3.005  1.00 92.57           C  
ATOM   1459  CG2 ILE D  28      -5.246  15.758   2.745  1.00 92.57           C  
ATOM   1460  CD1 ILE D  28      -3.058  13.710   1.962  1.00 92.57           C  
ATOM   1461  N   ARG D  29      -8.620  14.446   2.609  1.00 91.16           N  
ATOM   1462  CA  ARG D  29      -9.838  15.226   2.413  1.00 91.16           C  
ATOM   1463  C   ARG D  29     -10.782  15.075   3.601  1.00 91.16           C  
ATOM   1464  CB  ARG D  29     -10.546  14.803   1.124  1.00 91.16           C  
ATOM   1465  O   ARG D  29     -11.411  16.046   4.028  1.00 91.16           O  
ATOM   1466  CG  ARG D  29     -11.736  15.676   0.760  1.00 91.16           C  
ATOM   1467  CD  ARG D  29     -12.263  15.358  -0.633  1.00 91.16           C  
ATOM   1468  NE  ARG D  29     -13.459  16.135  -0.946  1.00 91.16           N  
ATOM   1469  NH1 ARG D  29     -13.695  15.295  -3.085  1.00 91.16           N  
ATOM   1470  NH2 ARG D  29     -15.190  16.837  -2.283  1.00 91.16           N  
ATOM   1471  CZ  ARG D  29     -14.112  16.087  -2.104  1.00 91.16           C  
ATOM   1472  N   PHE D  30     -10.877  13.845   4.141  1.00 89.38           N  
ATOM   1473  CA  PHE D  30     -11.718  13.585   5.303  1.00 89.38           C  
ATOM   1474  C   PHE D  30     -11.254  14.403   6.501  1.00 89.38           C  
ATOM   1475  CB  PHE D  30     -11.710  12.093   5.651  1.00 89.38           C  
ATOM   1476  O   PHE D  30     -12.072  14.979   7.221  1.00 89.38           O  
ATOM   1477  CG  PHE D  30     -12.590  11.738   6.819  1.00 89.38           C  
ATOM   1478  CD1 PHE D  30     -12.052  11.581   8.091  1.00 89.38           C  
ATOM   1479  CD2 PHE D  30     -13.957  11.560   6.645  1.00 89.38           C  
ATOM   1480  CE1 PHE D  30     -12.864  11.252   9.174  1.00 89.38           C  
ATOM   1481  CE2 PHE D  30     -14.775  11.231   7.722  1.00 89.38           C  
ATOM   1482  CZ  PHE D  30     -14.226  11.077   8.985  1.00 89.38           C  
ATOM   1483  N   ILE D  31      -9.948  14.422   6.660  1.00 88.51           N  
ATOM   1484  CA  ILE D  31      -9.363  15.166   7.771  1.00 88.51           C  
ATOM   1485  C   ILE D  31      -9.672  16.653   7.616  1.00 88.51           C  
ATOM   1486  CB  ILE D  31      -7.836  14.942   7.858  1.00 88.51           C  
ATOM   1487  O   ILE D  31     -10.005  17.329   8.593  1.00 88.51           O  
ATOM   1488  CG1 ILE D  31      -7.530  13.488   8.235  1.00 88.51           C  
ATOM   1489  CG2 ILE D  31      -7.205  15.912   8.862  1.00 88.51           C  
ATOM   1490  CD1 ILE D  31      -6.060  13.112   8.110  1.00 88.51           C  
ATOM   1491  N   GLU D  32      -9.668  17.176   6.406  1.00 87.80           N  
ATOM   1492  CA  GLU D  32      -9.918  18.587   6.126  1.00 87.80           C  
ATOM   1493  C   GLU D  32     -11.385  18.943   6.351  1.00 87.80           C  
ATOM   1494  CB  GLU D  32      -9.507  18.932   4.692  1.00 87.80           C  
ATOM   1495  O   GLU D  32     -11.697  20.028   6.846  1.00 87.80           O  
ATOM   1496  CG  GLU D  32      -8.002  18.951   4.472  1.00 87.80           C  
ATOM   1497  CD  GLU D  32      -7.611  19.182   3.021  1.00 87.80           C  
ATOM   1498  OE1 GLU D  32      -6.412  19.415   2.745  1.00 87.80           O  
ATOM   1499  OE2 GLU D  32      -8.511  19.131   2.153  1.00 87.80           O  
ATOM   1500  N   LEU D  33     -12.279  17.952   6.034  1.00 85.83           N  
ATOM   1501  CA  LEU D  33     -13.712  18.180   6.188  1.00 85.83           C  
ATOM   1502  C   LEU D  33     -14.098  18.232   7.663  1.00 85.83           C  
ATOM   1503  CB  LEU D  33     -14.509  17.082   5.479  1.00 85.83           C  
ATOM   1504  O   LEU D  33     -14.945  19.036   8.059  1.00 85.83           O  
ATOM   1505  CG  LEU D  33     -14.518  17.131   3.950  1.00 85.83           C  
ATOM   1506  CD1 LEU D  33     -15.172  15.876   3.383  1.00 85.83           C  
ATOM   1507  CD2 LEU D  33     -15.236  18.383   3.459  1.00 85.83           C  
ATOM   1508  N   GLU D  34     -13.606  17.404   8.391  1.00 82.14           N  
ATOM   1509  CA  GLU D  34     -13.929  17.365   9.814  1.00 82.14           C  
ATOM   1510  C   GLU D  34     -13.512  18.658  10.510  1.00 82.14           C  
ATOM   1511  CB  GLU D  34     -13.258  16.165  10.486  1.00 82.14           C  
ATOM   1512  O   GLU D  34     -14.212  19.143  11.401  1.00 82.14           O  
ATOM   1513  CG  GLU D  34     -13.972  14.844  10.242  1.00 82.14           C  
ATOM   1514  CD  GLU D  34     -15.256  14.699  11.043  1.00 82.14           C  
ATOM   1515  OE1 GLU D  34     -16.274  14.236  10.481  1.00 82.14           O  
ATOM   1516  OE2 GLU D  34     -15.245  15.053  12.244  1.00 82.14           O  
ATOM   1517  N   GLU D  35     -12.628  19.243   9.906  1.00 81.25           N  
ATOM   1518  CA  GLU D  35     -12.155  20.490  10.499  1.00 81.25           C  
ATOM   1519  C   GLU D  35     -13.047  21.663  10.101  1.00 81.25           C  
ATOM   1520  CB  GLU D  35     -10.707  20.767  10.086  1.00 81.25           C  
ATOM   1521  O   GLU D  35     -13.203  22.618  10.864  1.00 81.25           O  
ATOM   1522  CG  GLU D  35      -9.685  19.904  10.811  1.00 81.25           C  
ATOM   1523  CD  GLU D  35      -8.247  20.277  10.488  1.00 81.25           C  
ATOM   1524  OE1 GLU D  35      -7.325  19.803  11.190  1.00 81.25           O  
ATOM   1525  OE2 GLU D  35      -8.041  21.050   9.526  1.00 81.25           O  
ATOM   1526  N   ASN D  36     -13.685  21.520   9.029  1.00 77.56           N  
ATOM   1527  CA  ASN D  36     -14.485  22.635   8.533  1.00 77.56           C  
ATOM   1528  C   ASN D  36     -15.978  22.376   8.711  1.00 77.56           C  
ATOM   1529  CB  ASN D  36     -14.165  22.913   7.063  1.00 77.56           C  
ATOM   1530  O   ASN D  36     -16.808  23.113   8.176  1.00 77.56           O  
ATOM   1531  CG  ASN D  36     -12.777  23.487   6.865  1.00 77.56           C  
ATOM   1532  ND2 ASN D  36     -12.204  23.263   5.689  1.00 77.56           N  
ATOM   1533  OD1 ASN D  36     -12.223  24.127   7.763  1.00 77.56           O  
ATOM   1534  N   ASN D  37     -16.240  21.340   9.141  1.00 69.12           N  
ATOM   1535  CA  ASN D  37     -17.632  21.006   9.425  1.00 69.12           C  
ATOM   1536  C   ASN D  37     -18.449  20.871   8.143  1.00 69.12           C  
ATOM   1537  CB  ASN D  37     -18.259  22.055  10.345  1.00 69.12           C  
ATOM   1538  O   ASN D  37     -19.526  21.457   8.023  1.00 69.12           O  
ATOM   1539  CG  ASN D  37     -17.850  21.880  11.794  1.00 69.12           C  
ATOM   1540  ND2 ASN D  37     -17.940  22.954  12.570  1.00 69.12           N  
ATOM   1541  OD1 ASN D  37     -17.456  20.788  12.213  1.00 69.12           O  
ATOM   1542  N   SER D  38     -17.982  20.242   7.671  1.00 67.05           N  
ATOM   1543  CA  SER D  38     -18.656  20.029   6.395  1.00 67.05           C  
ATOM   1544  C   SER D  38     -19.949  19.241   6.578  1.00 67.05           C  
ATOM   1545  CB  SER D  38     -17.736  19.296   5.418  1.00 67.05           C  
ATOM   1546  O   SER D  38     -20.172  18.639   7.631  1.00 67.05           O  
ATOM   1547  OG  SER D  38     -16.937  18.343   6.098  1.00 67.05           O  
ATOM   1548  N   SER D  39     -20.313  18.840   5.668  1.00 75.20           N  
ATOM   1549  CA  SER D  39     -21.650  18.267   5.550  1.00 75.20           C  
ATOM   1550  C   SER D  39     -21.609  16.746   5.646  1.00 75.20           C  
ATOM   1551  CB  SER D  39     -22.299  18.686   4.231  1.00 75.20           C  
ATOM   1552  O   SER D  39     -20.615  16.121   5.272  1.00 75.20           O  
ATOM   1553  OG  SER D  39     -21.706  18.004   3.139  1.00 75.20           O  
ATOM   1554  N   LYS D  40     -22.457  16.213   6.034  1.00 83.12           N  
ATOM   1555  CA  LYS D  40     -22.685  14.775   6.137  1.00 83.12           C  
ATOM   1556  C   LYS D  40     -22.688  14.119   4.759  1.00 83.12           C  
ATOM   1557  CB  LYS D  40     -24.005  14.491   6.856  1.00 83.12           C  
ATOM   1558  O   LYS D  40     -22.226  12.987   4.604  1.00 83.12           O  
ATOM   1559  CG  LYS D  40     -23.924  14.612   8.370  1.00 83.12           C  
ATOM   1560  CD  LYS D  40     -25.186  14.086   9.041  1.00 83.12           C  
ATOM   1561  CE  LYS D  40     -25.120  14.238  10.555  1.00 83.12           C  
ATOM   1562  NZ  LYS D  40     -26.366  13.745  11.216  1.00 83.12           N  
ATOM   1563  N   GLU D  41     -23.109  14.885   3.800  1.00 89.28           N  
ATOM   1564  CA  GLU D  41     -23.154  14.363   2.437  1.00 89.28           C  
ATOM   1565  C   GLU D  41     -21.750  14.130   1.889  1.00 89.28           C  
ATOM   1566  CB  GLU D  41     -23.926  15.317   1.521  1.00 89.28           C  
ATOM   1567  O   GLU D  41     -21.486  13.105   1.257  1.00 89.28           O  
ATOM   1568  CG  GLU D  41     -24.290  14.714   0.173  1.00 89.28           C  
ATOM   1569  CD  GLU D  41     -25.199  15.606  -0.658  1.00 89.28           C  
ATOM   1570  OE1 GLU D  41     -25.602  15.195  -1.770  1.00 89.28           O  
ATOM   1571  OE2 GLU D  41     -25.509  16.726  -0.193  1.00 89.28           O  
ATOM   1572  N   SER D  42     -20.956  14.992   2.183  1.00 89.17           N  
ATOM   1573  CA  SER D  42     -19.572  14.875   1.734  1.00 89.17           C  
ATOM   1574  C   SER D  42     -18.866  13.710   2.419  1.00 89.17           C  
ATOM   1575  CB  SER D  42     -18.810  16.173   2.002  1.00 89.17           C  
ATOM   1576  O   SER D  42     -18.102  12.980   1.783  1.00 89.17           O  
ATOM   1577  OG  SER D  42     -19.346  17.238   1.236  1.00 89.17           O  
ATOM   1578  N   GLU D  43     -19.224  13.520   3.644  1.00 88.54           N  
ATOM   1579  CA  GLU D  43     -18.642  12.409   4.390  1.00 88.54           C  
ATOM   1580  C   GLU D  43     -19.102  11.067   3.830  1.00 88.54           C  
ATOM   1581  CB  GLU D  43     -19.002  12.512   5.875  1.00 88.54           C  
ATOM   1582  O   GLU D  43     -18.305  10.134   3.707  1.00 88.54           O  
ATOM   1583  CG  GLU D  43     -18.245  13.602   6.618  1.00 88.54           C  
ATOM   1584  CD  GLU D  43     -18.616  13.694   8.090  1.00 88.54           C  
ATOM   1585  OE1 GLU D  43     -18.112  14.603   8.787  1.00 88.54           O  
ATOM   1586  OE2 GLU D  43     -19.416  12.848   8.549  1.00 88.54           O  
ATOM   1587  N   LYS D  44     -20.367  11.003   3.515  1.00 90.64           N  
ATOM   1588  CA  LYS D  44     -20.923   9.785   2.933  1.00 90.64           C  
ATOM   1589  C   LYS D  44     -20.266   9.466   1.592  1.00 90.64           C  
ATOM   1590  CB  LYS D  44     -22.436   9.916   2.757  1.00 90.64           C  
ATOM   1591  O   LYS D  44     -19.976   8.305   1.298  1.00 90.64           O  
ATOM   1592  CG  LYS D  44     -23.126   8.624   2.345  1.00 90.64           C  
ATOM   1593  CD  LYS D  44     -24.634   8.809   2.224  1.00 90.64           C  
ATOM   1594  CE  LYS D  44     -25.312   7.552   1.697  1.00 90.64           C  
ATOM   1595  NZ  LYS D  44     -26.786   7.738   1.549  1.00 90.64           N  
ATOM   1596  N   GLU D  45     -20.032  10.477   0.835  1.00 91.71           N  
ATOM   1597  CA  GLU D  45     -19.389  10.295  -0.462  1.00 91.71           C  
ATOM   1598  C   GLU D  45     -17.972   9.750  -0.305  1.00 91.71           C  
ATOM   1599  CB  GLU D  45     -19.362  11.613  -1.240  1.00 91.71           C  
ATOM   1600  O   GLU D  45     -17.558   8.858  -1.048  1.00 91.71           O  
ATOM   1601  CG  GLU D  45     -20.711  12.013  -1.820  1.00 91.71           C  
ATOM   1602  CD  GLU D  45     -20.685  13.358  -2.529  1.00 91.71           C  
ATOM   1603  OE1 GLU D  45     -21.735  13.784  -3.060  1.00 91.71           O  
ATOM   1604  OE2 GLU D  45     -19.605  13.990  -2.553  1.00 91.71           O  
ATOM   1605  N   ILE D  46     -17.298  10.191   0.648  1.00 90.69           N  
ATOM   1606  CA  ILE D  46     -15.928   9.764   0.913  1.00 90.69           C  
ATOM   1607  C   ILE D  46     -15.920   8.303   1.358  1.00 90.69           C  
ATOM   1608  CB  ILE D  46     -15.256  10.654   1.983  1.00 90.69           C  
ATOM   1609  O   ILE D  46     -15.084   7.516   0.907  1.00 90.69           O  
ATOM   1610  CG1 ILE D  46     -14.954  12.043   1.410  1.00 90.69           C  
ATOM   1611  CG2 ILE D  46     -13.981   9.991   2.514  1.00 90.69           C  
ATOM   1612  CD1 ILE D  46     -14.406  13.029   2.432  1.00 90.69           C  
ATOM   1613  N   LEU D  47     -16.857   8.010   2.218  1.00 91.16           N  
ATOM   1614  CA  LEU D  47     -16.939   6.644   2.723  1.00 91.16           C  
ATOM   1615  C   LEU D  47     -17.252   5.665   1.597  1.00 91.16           C  
ATOM   1616  CB  LEU D  47     -18.005   6.540   3.817  1.00 91.16           C  
ATOM   1617  O   LEU D  47     -16.679   4.575   1.540  1.00 91.16           O  
ATOM   1618  CG  LEU D  47     -18.118   5.190   4.527  1.00 91.16           C  
ATOM   1619  CD1 LEU D  47     -16.816   4.862   5.252  1.00 91.16           C  
ATOM   1620  CD2 LEU D  47     -19.291   5.194   5.501  1.00 91.16           C  
ATOM   1621  N   GLU D  48     -18.181   6.047   0.667  1.00 93.62           N  
ATOM   1622  CA  GLU D  48     -18.535   5.185  -0.457  1.00 93.62           C  
ATOM   1623  C   GLU D  48     -17.347   4.984  -1.393  1.00 93.62           C  
ATOM   1624  CB  GLU D  48     -19.721   5.768  -1.229  1.00 93.62           C  
ATOM   1625  O   GLU D  48     -17.096   3.868  -1.854  1.00 93.62           O  
ATOM   1626  CG  GLU D  48     -21.059   5.596  -0.523  1.00 93.62           C  
ATOM   1627  CD  GLU D  48     -22.208   6.287  -1.240  1.00 93.62           C  
ATOM   1628  OE1 GLU D  48     -23.367   6.172  -0.780  1.00 93.62           O  
ATOM   1629  OE2 GLU D  48     -21.948   6.946  -2.271  1.00 93.62           O  
ATOM   1630  N   GLU D  49     -16.619   6.059  -1.678  1.00 93.88           N  
ATOM   1631  CA  GLU D  49     -15.435   5.957  -2.526  1.00 93.88           C  
ATOM   1632  C   GLU D  49     -14.359   5.096  -1.871  1.00 93.88           C  
ATOM   1633  CB  GLU D  49     -14.877   7.347  -2.841  1.00 93.88           C  
ATOM   1634  O   GLU D  49     -13.691   4.308  -2.544  1.00 93.88           O  
ATOM   1635  CG  GLU D  49     -13.749   7.341  -3.862  1.00 93.88           C  
ATOM   1636  CD  GLU D  49     -13.377   8.731  -4.355  1.00 93.88           C  
ATOM   1637  OE1 GLU D  49     -12.437   8.854  -5.172  1.00 93.88           O  
ATOM   1638  OE2 GLU D  49     -14.032   9.704  -3.919  1.00 93.88           O  
ATOM   1639  N   SER D  50     -14.187   5.252  -0.620  1.00 93.35           N  
ATOM   1640  CA  SER D  50     -13.221   4.442   0.115  1.00 93.35           C  
ATOM   1641  C   SER D  50     -13.560   2.958   0.025  1.00 93.35           C  
ATOM   1642  CB  SER D  50     -13.166   4.873   1.581  1.00 93.35           C  
ATOM   1643  O   SER D  50     -12.668   2.119  -0.117  1.00 93.35           O  
ATOM   1644  OG  SER D  50     -12.293   4.035   2.319  1.00 93.35           O  
ATOM   1645  N   LYS D  51     -14.857   2.630   0.137  1.00 94.81           N  
ATOM   1646  CA  LYS D  51     -15.299   1.243   0.021  1.00 94.81           C  
ATOM   1647  C   LYS D  51     -14.943   0.664  -1.345  1.00 94.81           C  
ATOM   1648  CB  LYS D  51     -16.807   1.139   0.257  1.00 94.81           C  
ATOM   1649  O   LYS D  51     -14.499  -0.482  -1.444  1.00 94.81           O  
ATOM   1650  CG  LYS D  51     -17.328  -0.290   0.305  1.00 94.81           C  
ATOM   1651  CD  LYS D  51     -18.829  -0.329   0.564  1.00 94.81           C  
ATOM   1652  CE  LYS D  51     -19.372  -1.750   0.499  1.00 94.81           C  
ATOM   1653  NZ  LYS D  51     -20.849  -1.789   0.720  1.00 94.81           N  
ATOM   1654  N   ARG D  52     -15.083   1.419  -2.413  1.00 95.37           N  
ATOM   1655  CA  ARG D  52     -14.761   0.971  -3.764  1.00 95.37           C  
ATOM   1656  C   ARG D  52     -13.264   0.728  -3.918  1.00 95.37           C  
ATOM   1657  CB  ARG D  52     -15.235   1.996  -4.798  1.00 95.37           C  
ATOM   1658  O   ARG D  52     -12.850  -0.241  -4.559  1.00 95.37           O  
ATOM   1659  CG  ARG D  52     -16.744   2.045  -4.970  1.00 95.37           C  
ATOM   1660  CD  ARG D  52     -17.152   2.969  -6.109  1.00 95.37           C  
ATOM   1661  NE  ARG D  52     -18.560   3.346  -6.019  1.00 95.37           N  
ATOM   1662  NH1 ARG D  52     -18.469   4.890  -7.736  1.00 95.37           N  
ATOM   1663  NH2 ARG D  52     -20.440   4.517  -6.626  1.00 95.37           N  
ATOM   1664  CZ  ARG D  52     -19.153   4.250  -6.794  1.00 95.37           C  
ATOM   1665  N   ILE D  53     -12.487   1.617  -3.360  1.00 95.48           N  
ATOM   1666  CA  ILE D  53     -11.035   1.495  -3.428  1.00 95.48           C  
ATOM   1667  C   ILE D  53     -10.589   0.223  -2.711  1.00 95.48           C  
ATOM   1668  CB  ILE D  53     -10.335   2.729  -2.815  1.00 95.48           C  
ATOM   1669  O   ILE D  53      -9.753  -0.525  -3.223  1.00 95.48           O  
ATOM   1670  CG1 ILE D  53     -10.531   3.956  -3.714  1.00 95.48           C  
ATOM   1671  CG2 ILE D  53      -8.847   2.449  -2.588  1.00 95.48           C  
ATOM   1672  CD1 ILE D  53      -9.998   5.251  -3.119  1.00 95.48           C  
ATOM   1673  N   VAL D  54     -11.200  -0.093  -1.528  1.00 96.04           N  
ATOM   1674  CA  VAL D  54     -10.843  -1.271  -0.743  1.00 96.04           C  
ATOM   1675  C   VAL D  54     -11.141  -2.535  -1.546  1.00 96.04           C  
ATOM   1676  CB  VAL D  54     -11.598  -1.305   0.604  1.00 96.04           C  
ATOM   1677  O   VAL D  54     -10.335  -3.469  -1.565  1.00 96.04           O  
ATOM   1678  CG1 VAL D  54     -11.422  -2.660   1.288  1.00 96.04           C  
ATOM   1679  CG2 VAL D  54     -11.115  -0.177   1.515  1.00 96.04           C  
ATOM   1680  N   GLU D  55     -12.280  -2.570  -2.269  1.00 96.60           N  
ATOM   1681  CA  GLU D  55     -12.653  -3.730  -3.073  1.00 96.60           C  
ATOM   1682  C   GLU D  55     -11.654  -3.961  -4.204  1.00 96.60           C  
ATOM   1683  CB  GLU D  55     -14.063  -3.558  -3.644  1.00 96.60           C  
ATOM   1684  O   GLU D  55     -11.271  -5.100  -4.478  1.00 96.60           O  
ATOM   1685  CG  GLU D  55     -15.167  -3.698  -2.606  1.00 96.60           C  
ATOM   1686  CD  GLU D  55     -16.542  -3.329  -3.140  1.00 96.60           C  
ATOM   1687  OE1 GLU D  55     -17.535  -3.439  -2.385  1.00 96.60           O  
ATOM   1688  OE2 GLU D  55     -16.627  -2.929  -4.322  1.00 96.60           O  
ATOM   1689  N   ARG D  56     -11.202  -2.950  -4.841  1.00 97.18           N  
ATOM   1690  CA  ARG D  56     -10.234  -3.061  -5.927  1.00 97.18           C  
ATOM   1691  C   ARG D  56      -8.871  -3.500  -5.402  1.00 97.18           C  
ATOM   1692  CB  ARG D  56     -10.105  -1.729  -6.670  1.00 97.18           C  
ATOM   1693  O   ARG D  56      -8.189  -4.311  -6.033  1.00 97.18           O  
ATOM   1694  CG  ARG D  56     -11.308  -1.387  -7.534  1.00 97.18           C  
ATOM   1695  CD  ARG D  56     -11.154  -0.028  -8.202  1.00 97.18           C  
ATOM   1696  NE  ARG D  56     -12.353   0.345  -8.948  1.00 97.18           N  
ATOM   1697  NH1 ARG D  56     -11.526   2.381  -9.663  1.00 97.18           N  
ATOM   1698  NH2 ARG D  56     -13.635   1.718 -10.269  1.00 97.18           N  
ATOM   1699  CZ  ARG D  56     -12.502   1.480  -9.625  1.00 97.18           C  
ATOM   1700  N   LEU D  57      -8.508  -2.981  -4.236  1.00 97.48           N  
ATOM   1701  CA  LEU D  57      -7.244  -3.389  -3.632  1.00 97.48           C  
ATOM   1702  C   LEU D  57      -7.259  -4.876  -3.293  1.00 97.48           C  
ATOM   1703  CB  LEU D  57      -6.964  -2.569  -2.370  1.00 97.48           C  
ATOM   1704  O   LEU D  57      -6.257  -5.570  -3.482  1.00 97.48           O  
ATOM   1705  CG  LEU D  57      -6.503  -1.127  -2.587  1.00 97.48           C  
ATOM   1706  CD1 LEU D  57      -6.458  -0.379  -1.259  1.00 97.48           C  
ATOM   1707  CD2 LEU D  57      -5.139  -1.098  -3.269  1.00 97.48           C  
ATOM   1708  N   GLU D  58      -8.404  -5.348  -2.847  1.00 97.60           N  
ATOM   1709  CA  GLU D  58      -8.537  -6.763  -2.512  1.00 97.60           C  
ATOM   1710  C   GLU D  58      -8.324  -7.643  -3.740  1.00 97.60           C  
ATOM   1711  CB  GLU D  58      -9.910  -7.042  -1.896  1.00 97.60           C  
ATOM   1712  O   GLU D  58      -7.657  -8.677  -3.661  1.00 97.60           O  
ATOM   1713  CG  GLU D  58     -10.036  -6.596  -0.446  1.00 97.60           C  
ATOM   1714  CD  GLU D  58     -11.439  -6.768   0.115  1.00 97.60           C  
ATOM   1715  OE1 GLU D  58     -11.609  -6.706   1.353  1.00 97.60           O  
ATOM   1716  OE2 GLU D  58     -12.375  -6.966  -0.691  1.00 97.60           O  
ATOM   1717  N   GLU D  59      -8.857  -7.200  -4.843  1.00 97.36           N  
ATOM   1718  CA  GLU D  59      -8.705  -7.952  -6.085  1.00 97.36           C  
ATOM   1719  C   GLU D  59      -7.248  -7.980  -6.539  1.00 97.36           C  
ATOM   1720  CB  GLU D  59      -9.587  -7.358  -7.186  1.00 97.36           C  
ATOM   1721  O   GLU D  59      -6.739  -9.025  -6.949  1.00 97.36           O  
ATOM   1722  CG  GLU D  59      -9.562  -8.146  -8.487  1.00 97.36           C  
ATOM   1723  CD  GLU D  59     -10.456  -7.553  -9.565  1.00 97.36           C  
ATOM   1724  OE1 GLU D  59     -10.473  -8.084 -10.699  1.00 97.36           O  
ATOM   1725  OE2 GLU D  59     -11.144  -6.550  -9.274  1.00 97.36           O  
ATOM   1726  N   ILE D  60      -6.622  -6.865  -6.469  1.00 97.27           N  
ATOM   1727  CA  ILE D  60      -5.236  -6.744  -6.909  1.00 97.27           C  
ATOM   1728  C   ILE D  60      -4.335  -7.594  -6.017  1.00 97.27           C  
ATOM   1729  CB  ILE D  60      -4.766  -5.272  -6.898  1.00 97.27           C  
ATOM   1730  O   ILE D  60      -3.445  -8.292  -6.508  1.00 97.27           O  
ATOM   1731  CG1 ILE D  60      -5.478  -4.475  -7.997  1.00 97.27           C  
ATOM   1732  CG2 ILE D  60      -3.245  -5.189  -7.059  1.00 97.27           C  
ATOM   1733  CD1 ILE D  60      -5.193  -2.980  -7.962  1.00 97.27           C  
ATOM   1734  N   VAL D  61      -4.568  -7.582  -4.692  1.00 97.42           N  
ATOM   1735  CA  VAL D  61      -3.751  -8.335  -3.746  1.00 97.42           C  
ATOM   1736  C   VAL D  61      -3.878  -9.830  -4.030  1.00 97.42           C  
ATOM   1737  CB  VAL D  61      -4.153  -8.034  -2.285  1.00 97.42           C  
ATOM   1738  O   VAL D  61      -2.886 -10.562  -3.990  1.00 97.42           O  
ATOM   1739  CG1 VAL D  61      -3.515  -9.043  -1.331  1.00 97.42           C  
ATOM   1740  CG2 VAL D  61      -3.754  -6.609  -1.905  1.00 97.42           C  
ATOM   1741  N   ARG D  62      -5.073 -10.280  -4.395  1.00 97.30           N  
ATOM   1742  CA  ARG D  62      -5.281 -11.684  -4.733  1.00 97.30           C  
ATOM   1743  C   ARG D  62      -4.509 -12.065  -5.992  1.00 97.30           C  
ATOM   1744  CB  ARG D  62      -6.771 -11.977  -4.923  1.00 97.30           C  
ATOM   1745  O   ARG D  62      -3.895 -13.132  -6.050  1.00 97.30           O  
ATOM   1746  CG  ARG D  62      -7.555 -12.054  -3.623  1.00 97.30           C  
ATOM   1747  CD  ARG D  62      -8.932 -12.669  -3.830  1.00 97.30           C  
ATOM   1748  NE  ARG D  62      -9.792 -11.805  -4.634  1.00 97.30           N  
ATOM   1749  NH1 ARG D  62     -10.753 -10.733  -2.828  1.00 97.30           N  
ATOM   1750  NH2 ARG D  62     -11.373 -10.172  -4.963  1.00 97.30           N  
ATOM   1751  CZ  ARG D  62     -10.637 -10.906  -4.140  1.00 97.30           C  
ATOM   1752  N   GLU D  63      -4.570 -11.249  -7.003  1.00 97.14           N  
ATOM   1753  CA  GLU D  63      -3.867 -11.511  -8.255  1.00 97.14           C  
ATOM   1754  C   GLU D  63      -2.355 -11.485  -8.055  1.00 97.14           C  
ATOM   1755  CB  GLU D  63      -4.274 -10.494  -9.324  1.00 97.14           C  
ATOM   1756  O   GLU D  63      -1.630 -12.284  -8.653  1.00 97.14           O  
ATOM   1757  CG  GLU D  63      -5.698 -10.670  -9.831  1.00 97.14           C  
ATOM   1758  CD  GLU D  63      -5.959 -12.047 -10.420  1.00 97.14           C  
ATOM   1759  OE1 GLU D  63      -6.984 -12.674 -10.067  1.00 97.14           O  
ATOM   1760  OE2 GLU D  63      -5.131 -12.504 -11.240  1.00 97.14           O  
ATOM   1761  N   LEU D  64      -1.865 -10.588  -7.141  1.00 97.29           N  
ATOM   1762  CA  LEU D  64      -0.438 -10.537  -6.839  1.00 97.29           C  
ATOM   1763  C   LEU D  64       0.019 -11.823  -6.158  1.00 97.29           C  
ATOM   1764  CB  LEU D  64      -0.122  -9.333  -5.947  1.00 97.29           C  
ATOM   1765  O   LEU D  64       1.114 -12.319  -6.432  1.00 97.29           O  
ATOM   1766  CG  LEU D  64      -0.064  -7.972  -6.642  1.00 97.29           C  
ATOM   1767  CD1 LEU D  64       0.009  -6.853  -5.608  1.00 97.29           C  
ATOM   1768  CD2 LEU D  64       1.127  -7.907  -7.592  1.00 97.29           C  
ATOM   1769  N   GLN D  65      -0.807 -12.352  -5.349  1.00 96.66           N  
ATOM   1770  CA  GLN D  65      -0.490 -13.600  -4.663  1.00 96.66           C  
ATOM   1771  C   GLN D  65      -0.356 -14.754  -5.652  1.00 96.66           C  
ATOM   1772  CB  GLN D  65      -1.559 -13.926  -3.618  1.00 96.66           C  
ATOM   1773  O   GLN D  65       0.550 -15.580  -5.532  1.00 96.66           O  
ATOM   1774  CG  GLN D  65      -1.482 -13.059  -2.369  1.00 96.66           C  
ATOM   1775  CD  GLN D  65      -2.625 -13.315  -1.405  1.00 96.66           C  
ATOM   1776  NE2 GLN D  65      -2.383 -13.076  -0.120  1.00 96.66           N  
ATOM   1777  OE1 GLN D  65      -3.717 -13.725  -1.811  1.00 96.66           O  
ATOM   1778  N   LYS D  66      -1.233 -14.750  -6.612  1.00 96.59           N  
ATOM   1779  CA  LYS D  66      -1.187 -15.790  -7.635  1.00 96.59           C  
ATOM   1780  C   LYS D  66       0.093 -15.694  -8.459  1.00 96.59           C  
ATOM   1781  CB  LYS D  66      -2.408 -15.696  -8.551  1.00 96.59           C  
ATOM   1782  O   LYS D  66       0.744 -16.707  -8.726  1.00 96.59           O  
ATOM   1783  CG  LYS D  66      -3.712 -16.118  -7.890  1.00 96.59           C  
ATOM   1784  CD  LYS D  66      -4.888 -16.010  -8.853  1.00 96.59           C  
ATOM   1785  CE  LYS D  66      -6.209 -16.311  -8.159  1.00 96.59           C  
ATOM   1786  NZ  LYS D  66      -7.374 -16.099  -9.070  1.00 96.59           N  
ATOM   1787  N   LEU D  67       0.451 -14.547  -8.837  1.00 96.47           N  
ATOM   1788  CA  LEU D  67       1.638 -14.336  -9.658  1.00 96.47           C  
ATOM   1789  C   LEU D  67       2.907 -14.650  -8.871  1.00 96.47           C  
ATOM   1790  CB  LEU D  67       1.686 -12.895 -10.171  1.00 96.47           C  
ATOM   1791  O   LEU D  67       3.874 -15.174  -9.428  1.00 96.47           O  
ATOM   1792  CG  LEU D  67       0.685 -12.533 -11.270  1.00 96.47           C  
ATOM   1793  CD1 LEU D  67       0.701 -11.029 -11.526  1.00 96.47           C  
ATOM   1794  CD2 LEU D  67       0.995 -13.302 -12.550  1.00 96.47           C  
ATOM   1795  N   SER D  68       2.865 -14.301  -7.580  1.00 95.99           N  
ATOM   1796  CA  SER D  68       4.002 -14.627  -6.725  1.00 95.99           C  
ATOM   1797  C   SER D  68       4.217 -16.134  -6.643  1.00 95.99           C  
ATOM   1798  CB  SER D  68       3.800 -14.055  -5.322  1.00 95.99           C  
ATOM   1799  O   SER D  68       5.352 -16.610  -6.715  1.00 95.99           O  
ATOM   1800  OG  SER D  68       4.889 -14.392  -4.479  1.00 95.99           O  
ATOM   1801  N   LYS D  69       3.162 -16.907  -6.535  1.00 95.81           N  
ATOM   1802  CA  LYS D  69       3.247 -18.364  -6.493  1.00 95.81           C  
ATOM   1803  C   LYS D  69       3.750 -18.924  -7.820  1.00 95.81           C  
ATOM   1804  CB  LYS D  69       1.886 -18.971  -6.149  1.00 95.81           C  
ATOM   1805  O   LYS D  69       4.566 -19.848  -7.841  1.00 95.81           O  
ATOM   1806  CG  LYS D  69       1.510 -18.854  -4.679  1.00 95.81           C  
ATOM   1807  CD  LYS D  69       0.164 -19.509  -4.393  1.00 95.81           C  
ATOM   1808  CE  LYS D  69      -0.274 -19.282  -2.953  1.00 95.81           C  
ATOM   1809  NZ  LYS D  69      -1.619 -19.872  -2.683  1.00 95.81           N  
ATOM   1810  N   ARG D  70       3.263 -18.333  -8.879  1.00 95.59           N  
ATOM   1811  CA  ARG D  70       3.698 -18.768 -10.203  1.00 95.59           C  
ATOM   1812  C   ARG D  70       5.192 -18.528 -10.395  1.00 95.59           C  
ATOM   1813  CB  ARG D  70       2.906 -18.044 -11.294  1.00 95.59           C  
ATOM   1814  O   ARG D  70       5.899 -19.381 -10.936  1.00 95.59           O  
ATOM   1815  CG  ARG D  70       3.233 -18.509 -12.704  1.00 95.59           C  
ATOM   1816  CD  ARG D  70       2.273 -17.922 -13.729  1.00 95.59           C  
ATOM   1817  NE  ARG D  70       2.635 -18.307 -15.090  1.00 95.59           N  
ATOM   1818  NH1 ARG D  70       0.869 -17.205 -16.092  1.00 95.59           N  
ATOM   1819  NH2 ARG D  70       2.379 -18.363 -17.371  1.00 95.59           N  
ATOM   1820  CZ  ARG D  70       1.960 -17.957 -16.181  1.00 95.59           C  
ATOM   1821  N   LEU D  71       5.736 -17.375  -9.959  1.00 93.93           N  
ATOM   1822  CA  LEU D  71       7.155 -17.055 -10.074  1.00 93.93           C  
ATOM   1823  C   LEU D  71       8.000 -18.034  -9.266  1.00 93.93           C  
ATOM   1824  CB  LEU D  71       7.422 -15.623  -9.604  1.00 93.93           C  
ATOM   1825  O   LEU D  71       9.061 -18.468  -9.721  1.00 93.93           O  
ATOM   1826  CG  LEU D  71       7.190 -14.517 -10.635  1.00 93.93           C  
ATOM   1827  CD1 LEU D  71       7.181 -13.152  -9.955  1.00 93.93           C  
ATOM   1828  CD2 LEU D  71       8.256 -14.570 -11.725  1.00 93.93           C  
ATOM   1829  N   GLU D  72       7.480 -18.425  -8.130  1.00 94.00           N  
ATOM   1830  CA  GLU D  72       8.187 -19.387  -7.290  1.00 94.00           C  
ATOM   1831  C   GLU D  72       8.267 -20.754  -7.964  1.00 94.00           C  
ATOM   1832  CB  GLU D  72       7.505 -19.513  -5.925  1.00 94.00           C  
ATOM   1833  O   GLU D  72       9.286 -21.441  -7.868  1.00 94.00           O  
ATOM   1834  CG  GLU D  72       7.779 -18.343  -4.991  1.00 94.00           C  
ATOM   1835  CD  GLU D  72       7.032 -18.442  -3.671  1.00 94.00           C  
ATOM   1836  OE1 GLU D  72       7.089 -17.483  -2.868  1.00 94.00           O  
ATOM   1837  OE2 GLU D  72       6.385 -19.487  -3.437  1.00 94.00           O  
ATOM   1838  N   GLU D  73       7.228 -21.029  -8.701  1.00 93.64           N  
ATOM   1839  CA  GLU D  73       7.189 -22.313  -9.393  1.00 93.64           C  
ATOM   1840  C   GLU D  73       8.130 -22.321 -10.594  1.00 93.64           C  
ATOM   1841  CB  GLU D  73       5.762 -22.640  -9.841  1.00 93.64           C  
ATOM   1842  O   GLU D  73       8.822 -23.312 -10.842  1.00 93.64           O  
ATOM   1843  CG  GLU D  73       4.825 -22.998  -8.697  1.00 93.64           C  
ATOM   1844  CD  GLU D  73       3.376 -23.147  -9.132  1.00 93.64           C  
ATOM   1845  OE1 GLU D  73       2.510 -23.432  -8.274  1.00 93.64           O  
ATOM   1846  OE2 GLU D  73       3.104 -22.978 -10.342  1.00 93.64           O  
ATOM   1847  N   ILE D  74       8.161 -21.206 -11.285  1.00 91.81           N  
ATOM   1848  CA  ILE D  74       8.965 -21.076 -12.495  1.00 91.81           C  
ATOM   1849  C   ILE D  74      10.448 -21.098 -12.134  1.00 91.81           C  
ATOM   1850  CB  ILE D  74       8.620 -19.782 -13.267  1.00 91.81           C  
ATOM   1851  O   ILE D  74      11.245 -21.766 -12.797  1.00 91.81           O  
ATOM   1852  CG1 ILE D  74       7.210 -19.874 -13.861  1.00 91.81           C  
ATOM   1853  CG2 ILE D  74       9.658 -19.512 -14.360  1.00 91.81           C  
ATOM   1854  CD1 ILE D  74       6.689 -18.560 -14.426  1.00 91.81           C  
ATOM   1855  N   ILE D  75      10.882 -20.342 -11.126  1.00 86.65           N  
ATOM   1856  CA  ILE D  75      12.284 -20.156 -10.769  1.00 86.65           C  
ATOM   1857  C   ILE D  75      12.744 -21.302  -9.872  1.00 86.65           C  
ATOM   1858  CB  ILE D  75      12.513 -18.799 -10.065  1.00 86.65           C  
ATOM   1859  O   ILE D  75      13.915 -21.690  -9.900  1.00 86.65           O  
ATOM   1860  CG1 ILE D  75      12.153 -17.643 -11.004  1.00 86.65           C  
ATOM   1861  CG2 ILE D  75      13.961 -18.680  -9.580  1.00 86.65           C  
ATOM   1862  CD1 ILE D  75      12.165 -16.275 -10.336  1.00 86.65           C  
ATOM   1863  N   GLY D  76      11.807 -21.711  -8.978  1.00 78.25           N  
ATOM   1864  CA  GLY D  76      12.167 -22.831  -8.124  1.00 78.25           C  
ATOM   1865  C   GLY D  76      12.216 -24.155  -8.864  1.00 78.25           C  
ATOM   1866  O   GLY D  76      13.055 -25.007  -8.566  1.00 78.25           O  
TER    1867      GLY D  76                                                      
ENDMDL                                                                          
END                                                                             
