# Supplementary material for: De novo design of obligate ABC-type heterotrimeric proteins
Source: Nat Struct Mol Biol. 2022 Dec 15;29(12):1266–76. doi: 10.1038/s41594-022-00879-4 (PMC9758053; doi:10.1038/s41594-022-00879-4)
Supplement: Supplementary file 4 — This compressed file contains all PDB files and scripts used in our design protocols and analyses, as well as the final design model outputs. [file 41594_2022_879_MOESM4_ESM.zip › source_data/pdbs/AF-Multimer for base_pdbs/DHT09/DHT09_AF-Mult_model4.pdb]

MODEL     1                                                                     
ATOM      1  N   SER B   1     -14.049 -21.029   3.980  1.00 76.20           N  
ATOM      2  CA  SER B   1     -12.904 -21.394   4.807  1.00 76.20           C  
ATOM      3  C   SER B   1     -11.949 -20.218   4.979  1.00 76.20           C  
ATOM      4  CB  SER B   1     -12.158 -22.582   4.196  1.00 76.20           C  
ATOM      5  O   SER B   1     -11.956 -19.283   4.176  1.00 76.20           O  
ATOM      6  OG  SER B   1     -11.365 -22.166   3.097  1.00 76.20           O  
ATOM      7  N   GLU B   2     -11.355 -20.085   6.022  1.00 86.33           N  
ATOM      8  CA  GLU B   2     -10.338 -19.084   6.333  1.00 86.33           C  
ATOM      9  C   GLU B   2      -9.371 -18.899   5.167  1.00 86.33           C  
ATOM     10  CB  GLU B   2      -9.568 -19.475   7.597  1.00 86.33           C  
ATOM     11  O   GLU B   2      -9.005 -17.770   4.831  1.00 86.33           O  
ATOM     12  CG  GLU B   2      -8.669 -18.372   8.135  1.00 86.33           C  
ATOM     13  CD  GLU B   2      -7.948 -18.757   9.417  1.00 86.33           C  
ATOM     14  OE1 GLU B   2      -7.062 -17.995   9.868  1.00 86.33           O  
ATOM     15  OE2 GLU B   2      -8.270 -19.830   9.974  1.00 86.33           O  
ATOM     16  N   ASP B   3      -9.082 -19.985   4.426  1.00 86.65           N  
ATOM     17  CA  ASP B   3      -8.162 -19.935   3.295  1.00 86.65           C  
ATOM     18  C   ASP B   3      -8.780 -19.188   2.116  1.00 86.65           C  
ATOM     19  CB  ASP B   3      -7.758 -21.348   2.869  1.00 86.65           C  
ATOM     20  O   ASP B   3      -8.103 -18.405   1.446  1.00 86.65           O  
ATOM     21  CG  ASP B   3      -6.794 -22.008   3.840  1.00 86.65           C  
ATOM     22  OD1 ASP B   3      -6.582 -23.236   3.749  1.00 86.65           O  
ATOM     23  OD2 ASP B   3      -6.245 -21.293   4.706  1.00 86.65           O  
ATOM     24  N   GLU B   4     -10.116 -19.477   1.894  1.00 89.56           N  
ATOM     25  CA  GLU B   4     -10.804 -18.796   0.802  1.00 89.56           C  
ATOM     26  C   GLU B   4     -10.871 -17.291   1.045  1.00 89.56           C  
ATOM     27  CB  GLU B   4     -12.214 -19.363   0.618  1.00 89.56           C  
ATOM     28  O   GLU B   4     -10.692 -16.499   0.118  1.00 89.56           O  
ATOM     29  CG  GLU B   4     -12.250 -20.703  -0.102  1.00 89.56           C  
ATOM     30  CD  GLU B   4     -13.649 -21.286  -0.217  1.00 89.56           C  
ATOM     31  OE1 GLU B   4     -13.809 -22.366  -0.830  1.00 89.56           O  
ATOM     32  OE2 GLU B   4     -14.594 -20.657   0.310  1.00 89.56           O  
ATOM     33  N   ASP B   5     -11.081 -16.904   2.304  1.00 89.65           N  
ATOM     34  CA  ASP B   5     -11.157 -15.486   2.640  1.00 89.65           C  
ATOM     35  C   ASP B   5      -9.803 -14.805   2.454  1.00 89.65           C  
ATOM     36  CB  ASP B   5     -11.646 -15.300   4.077  1.00 89.65           C  
ATOM     37  O   ASP B   5      -9.735 -13.659   2.004  1.00 89.65           O  
ATOM     38  CG  ASP B   5     -13.127 -15.593   4.242  1.00 89.65           C  
ATOM     39  OD1 ASP B   5     -13.568 -15.890   5.373  1.00 89.65           O  
ATOM     40  OD2 ASP B   5     -13.860 -15.528   3.231  1.00 89.65           O  
ATOM     41  N   LEU B   6      -8.751 -15.460   2.718  1.00 87.64           N  
ATOM     42  CA  LEU B   6      -7.409 -14.926   2.517  1.00 87.64           C  
ATOM     43  C   LEU B   6      -7.126 -14.709   1.034  1.00 87.64           C  
ATOM     44  CB  LEU B   6      -6.361 -15.868   3.116  1.00 87.64           C  
ATOM     45  O   LEU B   6      -6.567 -13.680   0.649  1.00 87.64           O  
ATOM     46  CG  LEU B   6      -6.197 -15.822   4.636  1.00 87.64           C  
ATOM     47  CD1 LEU B   6      -5.395 -17.026   5.119  1.00 87.64           C  
ATOM     48  CD2 LEU B   6      -5.527 -14.520   5.062  1.00 87.64           C  
ATOM     49  N   ILE B   7      -7.510 -15.745   0.233  1.00 88.51           N  
ATOM     50  CA  ILE B   7      -7.321 -15.637  -1.210  1.00 88.51           C  
ATOM     51  C   ILE B   7      -8.134 -14.463  -1.750  1.00 88.51           C  
ATOM     52  CB  ILE B   7      -7.720 -16.944  -1.932  1.00 88.51           C  
ATOM     53  O   ILE B   7      -7.648 -13.695  -2.583  1.00 88.51           O  
ATOM     54  CG1 ILE B   7      -6.763 -18.079  -1.550  1.00 88.51           C  
ATOM     55  CG2 ILE B   7      -7.746 -16.736  -3.449  1.00 88.51           C  
ATOM     56  CD1 ILE B   7      -7.193 -19.448  -2.058  1.00 88.51           C  
ATOM     57  N   ARG B   8      -9.388 -14.346  -1.235  1.00 90.73           N  
ATOM     58  CA  ARG B   8     -10.227 -13.225  -1.646  1.00 90.73           C  
ATOM     59  C   ARG B   8      -9.587 -11.894  -1.269  1.00 90.73           C  
ATOM     60  CB  ARG B   8     -11.617 -13.336  -1.016  1.00 90.73           C  
ATOM     61  O   ARG B   8      -9.650 -10.930  -2.034  1.00 90.73           O  
ATOM     62  CG  ARG B   8     -12.530 -14.335  -1.708  1.00 90.73           C  
ATOM     63  CD  ARG B   8     -13.906 -14.387  -1.058  1.00 90.73           C  
ATOM     64  NE  ARG B   8     -14.702 -15.499  -1.570  1.00 90.73           N  
ATOM     65  NH1 ARG B   8     -16.518 -15.101  -0.198  1.00 90.73           N  
ATOM     66  NH2 ARG B   8     -16.559 -16.845  -1.685  1.00 90.73           N  
ATOM     67  CZ  ARG B   8     -15.924 -15.812  -1.150  1.00 90.73           C  
ATOM     68  N   SER B   9      -8.948 -11.818  -0.085  1.00 87.71           N  
ATOM     69  CA  SER B   9      -8.276 -10.601   0.358  1.00 87.71           C  
ATOM     70  C   SER B   9      -7.157 -10.208  -0.600  1.00 87.71           C  
ATOM     71  CB  SER B   9      -7.712 -10.783   1.768  1.00 87.71           C  
ATOM     72  O   SER B   9      -6.991  -9.028  -0.919  1.00 87.71           O  
ATOM     73  OG  SER B   9      -6.549 -11.592   1.743  1.00 87.71           O  
ATOM     74  N   VAL B  10      -6.366 -11.173  -1.114  1.00 89.38           N  
ATOM     75  CA  VAL B  10      -5.274 -10.907  -2.045  1.00 89.38           C  
ATOM     76  C   VAL B  10      -5.837 -10.399  -3.370  1.00 89.38           C  
ATOM     77  CB  VAL B  10      -4.411 -12.166  -2.281  1.00 89.38           C  
ATOM     78  O   VAL B  10      -5.281  -9.480  -3.977  1.00 89.38           O  
ATOM     79  CG1 VAL B  10      -3.370 -11.911  -3.370  1.00 89.38           C  
ATOM     80  CG2 VAL B  10      -3.734 -12.600  -0.982  1.00 89.38           C  
ATOM     81  N   ARG B  11      -6.988 -10.988  -3.785  1.00 90.59           N  
ATOM     82  CA  ARG B  11      -7.612 -10.557  -5.032  1.00 90.59           C  
ATOM     83  C   ARG B  11      -8.067  -9.104  -4.943  1.00 90.59           C  
ATOM     84  CB  ARG B  11      -8.800 -11.458  -5.378  1.00 90.59           C  
ATOM     85  O   ARG B  11      -7.928  -8.345  -5.904  1.00 90.59           O  
ATOM     86  CG  ARG B  11      -8.401 -12.828  -5.903  1.00 90.59           C  
ATOM     87  CD  ARG B  11      -9.615 -13.649  -6.314  1.00 90.59           C  
ATOM     88  NE  ARG B  11      -9.249 -15.023  -6.646  1.00 90.59           N  
ATOM     89  NH1 ARG B  11     -11.419 -15.815  -6.672  1.00 90.59           N  
ATOM     90  NH2 ARG B  11      -9.672 -17.232  -7.111  1.00 90.59           N  
ATOM     91  CZ  ARG B  11     -10.114 -16.020  -6.809  1.00 90.59           C  
ATOM     92  N   VAL B  12      -8.613  -8.789  -3.732  1.00 91.05           N  
ATOM     93  CA  VAL B  12      -9.061  -7.416  -3.523  1.00 91.05           C  
ATOM     94  C   VAL B  12      -7.866  -6.467  -3.586  1.00 91.05           C  
ATOM     95  CB  VAL B  12      -9.797  -7.258  -2.174  1.00 91.05           C  
ATOM     96  O   VAL B  12      -7.948  -5.396  -4.191  1.00 91.05           O  
ATOM     97  CG1 VAL B  12     -10.104  -5.788  -1.895  1.00 91.05           C  
ATOM     98  CG2 VAL B  12     -11.081  -8.086  -2.167  1.00 91.05           C  
ATOM     99  N   ILE B  13      -6.728  -6.819  -2.983  1.00 89.11           N  
ATOM    100  CA  ILE B  13      -5.521  -6.000  -2.995  1.00 89.11           C  
ATOM    101  C   ILE B  13      -5.005  -5.862  -4.425  1.00 89.11           C  
ATOM    102  CB  ILE B  13      -4.425  -6.597  -2.085  1.00 89.11           C  
ATOM    103  O   ILE B  13      -4.617  -4.771  -4.849  1.00 89.11           O  
ATOM    104  CG1 ILE B  13      -4.856  -6.531  -0.615  1.00 89.11           C  
ATOM    105  CG2 ILE B  13      -3.092  -5.872  -2.298  1.00 89.11           C  
ATOM    106  CD1 ILE B  13      -3.903  -7.234   0.342  1.00 89.11           C  
ATOM    107  N   GLN B  14      -5.031  -6.951  -5.216  1.00 90.78           N  
ATOM    108  CA  GLN B  14      -4.595  -6.923  -6.608  1.00 90.78           C  
ATOM    109  C   GLN B  14      -5.450  -5.967  -7.434  1.00 90.78           C  
ATOM    110  CB  GLN B  14      -4.642  -8.326  -7.214  1.00 90.78           C  
ATOM    111  O   GLN B  14      -4.929  -5.216  -8.261  1.00 90.78           O  
ATOM    112  CG  GLN B  14      -3.508  -9.233  -6.755  1.00 90.78           C  
ATOM    113  CD  GLN B  14      -3.632 -10.646  -7.294  1.00 90.78           C  
ATOM    114  NE2 GLN B  14      -2.496 -11.269  -7.591  1.00 90.78           N  
ATOM    115  OE1 GLN B  14      -4.739 -11.174  -7.441  1.00 90.78           O  
ATOM    116  N   LYS B  15      -6.752  -6.101  -7.222  1.00 91.37           N  
ATOM    117  CA  LYS B  15      -7.657  -5.200  -7.931  1.00 91.37           C  
ATOM    118  C   LYS B  15      -7.374  -3.744  -7.573  1.00 91.37           C  
ATOM    119  CB  LYS B  15      -9.113  -5.545  -7.616  1.00 91.37           C  
ATOM    120  O   LYS B  15      -7.414  -2.867  -8.438  1.00 91.37           O  
ATOM    121  CG  LYS B  15      -9.624  -6.786  -8.332  1.00 91.37           C  
ATOM    122  CD  LYS B  15     -11.082  -7.068  -7.990  1.00 91.37           C  
ATOM    123  CE  LYS B  15     -11.582  -8.335  -8.672  1.00 91.37           C  
ATOM    124  NZ  LYS B  15     -13.006  -8.623  -8.328  1.00 91.37           N  
ATOM    125  N   SER B  16      -7.110  -3.536  -6.193  1.00 88.81           N  
ATOM    126  CA  SER B  16      -6.769  -2.185  -5.760  1.00 88.81           C  
ATOM    127  C   SER B  16      -5.523  -1.673  -6.474  1.00 88.81           C  
ATOM    128  CB  SER B  16      -6.552  -2.145  -4.247  1.00 88.81           C  
ATOM    129  O   SER B  16      -5.476  -0.518  -6.903  1.00 88.81           O  
ATOM    130  OG  SER B  16      -5.381  -2.856  -3.888  1.00 88.81           O  
ATOM    131  N   VAL B  17      -4.452  -2.526  -6.670  1.00 90.62           N  
ATOM    132  CA  VAL B  17      -3.218  -2.155  -7.354  1.00 90.62           C  
ATOM    133  C   VAL B  17      -3.514  -1.832  -8.816  1.00 90.62           C  
ATOM    134  CB  VAL B  17      -2.158  -3.276  -7.260  1.00 90.62           C  
ATOM    135  O   VAL B  17      -2.972  -0.871  -9.368  1.00 90.62           O  
ATOM    136  CG1 VAL B  17      -0.956  -2.958  -8.147  1.00 90.62           C  
ATOM    137  CG2 VAL B  17      -1.719  -3.474  -5.810  1.00 90.62           C  
ATOM    138  N   GLU B  18      -4.418  -2.561  -9.421  1.00 92.00           N  
ATOM    139  CA  GLU B  18      -4.792  -2.312 -10.810  1.00 92.00           C  
ATOM    140  C   GLU B  18      -5.462  -0.950 -10.966  1.00 92.00           C  
ATOM    141  CB  GLU B  18      -5.720  -3.417 -11.323  1.00 92.00           C  
ATOM    142  O   GLU B  18      -5.183  -0.221 -11.920  1.00 92.00           O  
ATOM    143  CG  GLU B  18      -5.027  -4.756 -11.528  1.00 92.00           C  
ATOM    144  CD  GLU B  18      -5.989  -5.884 -11.866  1.00 92.00           C  
ATOM    145  OE1 GLU B  18      -5.544  -7.050 -11.970  1.00 92.00           O  
ATOM    146  OE2 GLU B  18      -7.196  -5.600 -12.028  1.00 92.00           O  
ATOM    147  N   ILE B  19      -6.399  -0.758 -10.045  1.00 91.60           N  
ATOM    148  CA  ILE B  19      -7.082   0.531 -10.068  1.00 91.60           C  
ATOM    149  C   ILE B  19      -6.067   1.657  -9.883  1.00 91.60           C  
ATOM    150  CB  ILE B  19      -8.175   0.611  -8.979  1.00 91.60           C  
ATOM    151  O   ILE B  19      -6.126   2.675 -10.577  1.00 91.60           O  
ATOM    152  CG1 ILE B  19      -9.314  -0.366  -9.293  1.00 91.60           C  
ATOM    153  CG2 ILE B  19      -8.703   2.043  -8.848  1.00 91.60           C  
ATOM    154  CD1 ILE B  19     -10.378  -0.446  -8.207  1.00 91.60           C  
ATOM    155  N   ILE B  20      -5.048   1.515  -8.931  1.00 89.88           N  
ATOM    156  CA  ILE B  20      -4.026   2.518  -8.652  1.00 89.88           C  
ATOM    157  C   ILE B  20      -3.161   2.732  -9.891  1.00 89.88           C  
ATOM    158  CB  ILE B  20      -3.147   2.110  -7.448  1.00 89.88           C  
ATOM    159  O   ILE B  20      -2.817   3.867 -10.228  1.00 89.88           O  
ATOM    160  CG1 ILE B  20      -3.956   2.181  -6.148  1.00 89.88           C  
ATOM    161  CG2 ILE B  20      -1.900   2.994  -7.366  1.00 89.88           C  
ATOM    162  CD1 ILE B  20      -3.241   1.588  -4.941  1.00 89.88           C  
ATOM    163  N   LEU B  21      -2.890   1.685 -10.692  1.00 91.62           N  
ATOM    164  CA  LEU B  21      -2.113   1.801 -11.921  1.00 91.62           C  
ATOM    165  C   LEU B  21      -2.864   2.623 -12.963  1.00 91.62           C  
ATOM    166  CB  LEU B  21      -1.791   0.414 -12.484  1.00 91.62           C  
ATOM    167  O   LEU B  21      -2.264   3.439 -13.667  1.00 91.62           O  
ATOM    168  CG  LEU B  21      -0.712  -0.383 -11.748  1.00 91.62           C  
ATOM    169  CD1 LEU B  21      -0.638  -1.805 -12.294  1.00 91.62           C  
ATOM    170  CD2 LEU B  21       0.640   0.312 -11.866  1.00 91.62           C  
ATOM    171  N   GLU B  22      -4.174   2.339 -13.075  1.00 92.17           N  
ATOM    172  CA  GLU B  22      -4.991   3.130 -13.991  1.00 92.17           C  
ATOM    173  C   GLU B  22      -5.006   4.601 -13.586  1.00 92.17           C  
ATOM    174  CB  GLU B  22      -6.420   2.584 -14.046  1.00 92.17           C  
ATOM    175  O   GLU B  22      -4.944   5.487 -14.442  1.00 92.17           O  
ATOM    176  CG  GLU B  22      -7.276   3.210 -15.137  1.00 92.17           C  
ATOM    177  CD  GLU B  22      -8.605   2.501 -15.338  1.00 92.17           C  
ATOM    178  OE1 GLU B  22      -9.432   2.978 -16.149  1.00 92.17           O  
ATOM    179  OE2 GLU B  22      -8.823   1.460 -14.678  1.00 92.17           O  
ATOM    180  N   MET B  23      -5.073   4.774 -12.244  1.00 91.23           N  
ATOM    181  CA  MET B  23      -5.066   6.141 -11.731  1.00 91.23           C  
ATOM    182  C   MET B  23      -3.757   6.844 -12.075  1.00 91.23           C  
ATOM    183  CB  MET B  23      -5.282   6.150 -10.217  1.00 91.23           C  
ATOM    184  O   MET B  23      -3.758   8.015 -12.459  1.00 91.23           O  
ATOM    185  CG  MET B  23      -6.699   5.795  -9.798  1.00 91.23           C  
ATOM    186  SD  MET B  23      -6.887   5.686  -7.976  1.00 91.23           S  
ATOM    187  CE  MET B  23      -6.803   7.445  -7.539  1.00 91.23           C  
ATOM    188  N   VAL B  24      -2.578   6.172 -12.048  1.00 90.81           N  
ATOM    189  CA  VAL B  24      -1.271   6.738 -12.367  1.00 90.81           C  
ATOM    190  C   VAL B  24      -1.230   7.147 -13.838  1.00 90.81           C  
ATOM    191  CB  VAL B  24      -0.132   5.741 -12.059  1.00 90.81           C  
ATOM    192  O   VAL B  24      -0.713   8.214 -14.178  1.00 90.81           O  
ATOM    193  CG1 VAL B  24       1.191   6.237 -12.640  1.00 90.81           C  
ATOM    194  CG2 VAL B  24      -0.008   5.521 -10.552  1.00 90.81           C  
ATOM    195  N   LYS B  25      -1.832   6.399 -14.715  1.00 91.71           N  
ATOM    196  CA  LYS B  25      -1.871   6.717 -16.139  1.00 91.71           C  
ATOM    197  C   LYS B  25      -2.684   7.982 -16.398  1.00 91.71           C  
ATOM    198  CB  LYS B  25      -2.453   5.548 -16.935  1.00 91.71           C  
ATOM    199  O   LYS B  25      -2.284   8.831 -17.196  1.00 91.71           O  
ATOM    200  CG  LYS B  25      -1.529   4.342 -17.030  1.00 91.71           C  
ATOM    201  CD  LYS B  25      -2.162   3.215 -17.835  1.00 91.71           C  
ATOM    202  CE  LYS B  25      -1.273   1.979 -17.861  1.00 91.71           C  
ATOM    203  NZ  LYS B  25      -1.937   0.834 -18.554  1.00 91.71           N  
ATOM    204  N   ILE B  26      -3.829   8.080 -15.722  1.00 91.60           N  
ATOM    205  CA  ILE B  26      -4.694   9.245 -15.876  1.00 91.60           C  
ATOM    206  C   ILE B  26      -3.976  10.492 -15.365  1.00 91.60           C  
ATOM    207  CB  ILE B  26      -6.035   9.055 -15.133  1.00 91.60           C  
ATOM    208  O   ILE B  26      -4.033  11.550 -15.995  1.00 91.60           O  
ATOM    209  CG1 ILE B  26      -6.866   7.954 -15.802  1.00 91.60           C  
ATOM    210  CG2 ILE B  26      -6.813  10.373 -15.079  1.00 91.60           C  
ATOM    211  CD1 ILE B  26      -8.173   7.644 -15.086  1.00 91.60           C  
ATOM    212  N   ILE B  27      -3.247  10.347 -14.187  1.00 89.87           N  
ATOM    213  CA  ILE B  27      -2.525  11.464 -13.589  1.00 89.87           C  
ATOM    214  C   ILE B  27      -1.423  11.933 -14.537  1.00 89.87           C  
ATOM    215  CB  ILE B  27      -1.924  11.080 -12.218  1.00 89.87           C  
ATOM    216  O   ILE B  27      -1.215  13.136 -14.710  1.00 89.87           O  
ATOM    217  CG1 ILE B  27      -3.038  10.879 -11.185  1.00 89.87           C  
ATOM    218  CG2 ILE B  27      -0.927  12.144 -11.749  1.00 89.87           C  
ATOM    219  CD1 ILE B  27      -2.566  10.253  -9.880  1.00 89.87           C  
ATOM    220  N   GLN B  28      -0.773  11.025 -15.214  1.00 91.27           N  
ATOM    221  CA  GLN B  28       0.259  11.379 -16.183  1.00 91.27           C  
ATOM    222  C   GLN B  28      -0.329  12.170 -17.348  1.00 91.27           C  
ATOM    223  CB  GLN B  28       0.963  10.125 -16.702  1.00 91.27           C  
ATOM    224  O   GLN B  28       0.269  13.145 -17.808  1.00 91.27           O  
ATOM    225  CG  GLN B  28       1.900   9.482 -15.689  1.00 91.27           C  
ATOM    226  CD  GLN B  28       2.535   8.204 -16.205  1.00 91.27           C  
ATOM    227  NE2 GLN B  28       3.742   7.909 -15.734  1.00 91.27           N  
ATOM    228  OE1 GLN B  28       1.945   7.487 -17.019  1.00 91.27           O  
ATOM    229  N   GLU B  29      -1.541  11.676 -17.782  1.00 91.62           N  
ATOM    230  CA  GLU B  29      -2.217  12.382 -18.867  1.00 91.62           C  
ATOM    231  C   GLU B  29      -2.686  13.763 -18.419  1.00 91.62           C  
ATOM    232  CB  GLU B  29      -3.405  11.564 -19.382  1.00 91.62           C  
ATOM    233  O   GLU B  29      -2.611  14.727 -19.184  1.00 91.62           O  
ATOM    234  CG  GLU B  29      -3.003  10.312 -20.148  1.00 91.62           C  
ATOM    235  CD  GLU B  29      -4.192   9.519 -20.667  1.00 91.62           C  
ATOM    236  OE1 GLU B  29      -3.987   8.432 -21.254  1.00 91.62           O  
ATOM    237  OE2 GLU B  29      -5.338   9.989 -20.487  1.00 91.62           O  
ATOM    238  N   LEU B  30      -3.124  13.835 -17.127  1.00 90.85           N  
ATOM    239  CA  LEU B  30      -3.582  15.100 -16.563  1.00 90.85           C  
ATOM    240  C   LEU B  30      -2.457  16.130 -16.556  1.00 90.85           C  
ATOM    241  CB  LEU B  30      -4.110  14.893 -15.141  1.00 90.85           C  
ATOM    242  O   LEU B  30      -2.675  17.296 -16.893  1.00 90.85           O  
ATOM    243  CG  LEU B  30      -5.550  14.393 -15.019  1.00 90.85           C  
ATOM    244  CD1 LEU B  30      -5.815  13.879 -13.608  1.00 90.85           C  
ATOM    245  CD2 LEU B  30      -6.534  15.499 -15.385  1.00 90.85           C  
ATOM    246  N   LEU B  31      -1.248  15.673 -16.284  1.00 88.42           N  
ATOM    247  CA  LEU B  31      -0.112  16.574 -16.121  1.00 88.42           C  
ATOM    248  C   LEU B  31       0.402  17.050 -17.476  1.00 88.42           C  
ATOM    249  CB  LEU B  31       1.015  15.882 -15.349  1.00 88.42           C  
ATOM    250  O   LEU B  31       1.017  18.114 -17.572  1.00 88.42           O  
ATOM    251  CG  LEU B  31       0.741  15.583 -13.874  1.00 88.42           C  
ATOM    252  CD1 LEU B  31       1.890  14.779 -13.275  1.00 88.42           C  
ATOM    253  CD2 LEU B  31       0.525  16.877 -13.097  1.00 88.42           C  
ATOM    254  N   LYS B  32       0.098  16.291 -18.507  1.00 89.75           N  
ATOM    255  CA  LYS B  32       0.584  16.632 -19.841  1.00 89.75           C  
ATOM    256  C   LYS B  32      -0.450  17.450 -20.610  1.00 89.75           C  
ATOM    257  CB  LYS B  32       0.939  15.367 -20.623  1.00 89.75           C  
ATOM    258  O   LYS B  32      -0.117  18.112 -21.595  1.00 89.75           O  
ATOM    259  CG  LYS B  32       2.149  14.622 -20.078  1.00 89.75           C  
ATOM    260  CD  LYS B  32       2.415  13.342 -20.860  1.00 89.75           C  
ATOM    261  CE  LYS B  32       3.577  12.556 -20.269  1.00 89.75           C  
ATOM    262  NZ  LYS B  32       3.785  11.257 -20.975  1.00 89.75           N  
ATOM    263  N   SER B  33      -1.712  17.367 -20.034  1.00 88.23           N  
ATOM    264  CA  SER B  33      -2.797  17.948 -20.818  1.00 88.23           C  
ATOM    265  C   SER B  33      -2.853  19.463 -20.647  1.00 88.23           C  
ATOM    266  CB  SER B  33      -4.138  17.332 -20.417  1.00 88.23           C  
ATOM    267  O   SER B  33      -2.691  19.974 -19.537  1.00 88.23           O  
ATOM    268  OG  SER B  33      -5.194  17.883 -21.184  1.00 88.23           O  
ATOM    269  N   THR B  34      -2.981  20.162 -21.667  1.00 88.28           N  
ATOM    270  CA  THR B  34      -3.149  21.611 -21.643  1.00 88.28           C  
ATOM    271  C   THR B  34      -4.577  21.996 -22.021  1.00 88.28           C  
ATOM    272  CB  THR B  34      -2.158  22.304 -22.596  1.00 88.28           C  
ATOM    273  O   THR B  34      -4.977  23.150 -21.860  1.00 88.28           O  
ATOM    274  CG2 THR B  34      -0.722  22.145 -22.107  1.00 88.28           C  
ATOM    275  OG1 THR B  34      -2.274  21.724 -23.901  1.00 88.28           O  
ATOM    276  N   SER B  35      -5.421  21.142 -22.445  1.00 86.71           N  
ATOM    277  CA  SER B  35      -6.809  21.366 -22.835  1.00 86.71           C  
ATOM    278  C   SER B  35      -7.739  21.308 -21.628  1.00 86.71           C  
ATOM    279  CB  SER B  35      -7.247  20.336 -23.877  1.00 86.71           C  
ATOM    280  O   SER B  35      -7.714  20.339 -20.866  1.00 86.71           O  
ATOM    281  OG  SER B  35      -8.659  20.310 -23.996  1.00 86.71           O  
ATOM    282  N   GLU B  36      -8.437  22.328 -21.379  1.00 92.42           N  
ATOM    283  CA  GLU B  36      -9.373  22.393 -20.260  1.00 92.42           C  
ATOM    284  C   GLU B  36     -10.406  21.273 -20.339  1.00 92.42           C  
ATOM    285  CB  GLU B  36     -10.073  23.754 -20.224  1.00 92.42           C  
ATOM    286  O   GLU B  36     -10.756  20.671 -19.322  1.00 92.42           O  
ATOM    287  CG  GLU B  36     -10.829  24.021 -18.931  1.00 92.42           C  
ATOM    288  CD  GLU B  36     -11.436  25.414 -18.868  1.00 92.42           C  
ATOM    289  OE1 GLU B  36     -12.183  25.708 -17.907  1.00 92.42           O  
ATOM    290  OE2 GLU B  36     -11.163  26.217 -19.787  1.00 92.42           O  
ATOM    291  N   GLU B  37     -10.971  20.997 -21.576  1.00 92.73           N  
ATOM    292  CA  GLU B  37     -11.967  19.943 -21.748  1.00 92.73           C  
ATOM    293  C   GLU B  37     -11.385  18.574 -21.410  1.00 92.73           C  
ATOM    294  CB  GLU B  37     -12.509  19.945 -23.180  1.00 92.73           C  
ATOM    295  O   GLU B  37     -12.029  17.770 -20.733  1.00 92.73           O  
ATOM    296  CG  GLU B  37     -13.792  19.145 -23.352  1.00 92.73           C  
ATOM    297  CD  GLU B  37     -14.442  19.338 -24.713  1.00 92.73           C  
ATOM    298  OE1 GLU B  37     -15.521  18.753 -24.959  1.00 92.73           O  
ATOM    299  OE2 GLU B  37     -13.867  20.080 -25.540  1.00 92.73           O  
ATOM    300  N   GLU B  38     -10.198  18.295 -21.865  1.00 93.52           N  
ATOM    301  CA  GLU B  38      -9.526  17.031 -21.576  1.00 93.52           C  
ATOM    302  C   GLU B  38      -9.269  16.873 -20.080  1.00 93.52           C  
ATOM    303  CB  GLU B  38      -8.209  16.933 -22.349  1.00 93.52           C  
ATOM    304  O   GLU B  38      -9.455  15.788 -19.524  1.00 93.52           O  
ATOM    305  CG  GLU B  38      -7.568  15.553 -22.299  1.00 93.52           C  
ATOM    306  CD  GLU B  38      -6.308  15.446 -23.143  1.00 93.52           C  
ATOM    307  OE1 GLU B  38      -5.670  14.369 -23.147  1.00 93.52           O  
ATOM    308  OE2 GLU B  38      -5.956  16.447 -23.806  1.00 93.52           O  
ATOM    309  N   LEU B  39      -8.859  17.956 -19.432  1.00 92.11           N  
ATOM    310  CA  LEU B  39      -8.596  17.932 -17.997  1.00 92.11           C  
ATOM    311  C   LEU B  39      -9.853  17.555 -17.220  1.00 92.11           C  
ATOM    312  CB  LEU B  39      -8.078  19.292 -17.524  1.00 92.11           C  
ATOM    313  O   LEU B  39      -9.800  16.726 -16.309  1.00 92.11           O  
ATOM    314  CG  LEU B  39      -6.616  19.609 -17.841  1.00 92.11           C  
ATOM    315  CD1 LEU B  39      -6.322  21.081 -17.570  1.00 92.11           C  
ATOM    316  CD2 LEU B  39      -5.686  18.715 -17.029  1.00 92.11           C  
ATOM    317  N   LYS B  40     -11.003  18.237 -17.638  1.00 92.69           N  
ATOM    318  CA  LYS B  40     -12.266  17.952 -16.962  1.00 92.69           C  
ATOM    319  C   LYS B  40     -12.656  16.486 -17.121  1.00 92.69           C  
ATOM    320  CB  LYS B  40     -13.379  18.852 -17.502  1.00 92.69           C  
ATOM    321  O   LYS B  40     -13.099  15.848 -16.163  1.00 92.69           O  
ATOM    322  CG  LYS B  40     -13.371  20.260 -16.926  1.00 92.69           C  
ATOM    323  CD  LYS B  40     -14.551  21.079 -17.433  1.00 92.69           C  
ATOM    324  CE  LYS B  40     -14.488  22.518 -16.940  1.00 92.69           C  
ATOM    325  NZ  LYS B  40     -15.613  23.338 -17.480  1.00 92.69           N  
ATOM    326  N   GLU B  41     -12.439  15.926 -18.274  1.00 93.58           N  
ATOM    327  CA  GLU B  41     -12.795  14.532 -18.519  1.00 93.58           C  
ATOM    328  C   GLU B  41     -11.894  13.585 -17.732  1.00 93.58           C  
ATOM    329  CB  GLU B  41     -12.717  14.211 -20.014  1.00 93.58           C  
ATOM    330  O   GLU B  41     -12.369  12.611 -17.144  1.00 93.58           O  
ATOM    331  CG  GLU B  41     -13.904  14.726 -20.816  1.00 93.58           C  
ATOM    332  CD  GLU B  41     -13.819  14.388 -22.296  1.00 93.58           C  
ATOM    333  OE1 GLU B  41     -14.794  14.651 -23.035  1.00 93.58           O  
ATOM    334  OE2 GLU B  41     -12.769  13.855 -22.719  1.00 93.58           O  
ATOM    335  N   LEU B  42     -10.614  13.909 -17.722  1.00 93.35           N  
ATOM    336  CA  LEU B  42      -9.661  13.075 -16.998  1.00 93.35           C  
ATOM    337  C   LEU B  42      -9.917  13.136 -15.496  1.00 93.35           C  
ATOM    338  CB  LEU B  42      -8.226  13.514 -17.301  1.00 93.35           C  
ATOM    339  O   LEU B  42      -9.838  12.117 -14.806  1.00 93.35           O  
ATOM    340  CG  LEU B  42      -7.689  13.162 -18.689  1.00 93.35           C  
ATOM    341  CD1 LEU B  42      -6.379  13.898 -18.952  1.00 93.35           C  
ATOM    342  CD2 LEU B  42      -7.498  11.655 -18.823  1.00 93.35           C  
ATOM    343  N   LEU B  43     -10.288  14.285 -15.020  1.00 92.39           N  
ATOM    344  CA  LEU B  43     -10.593  14.435 -13.601  1.00 92.39           C  
ATOM    345  C   LEU B  43     -11.840  13.641 -13.226  1.00 92.39           C  
ATOM    346  CB  LEU B  43     -10.789  15.912 -13.248  1.00 92.39           C  
ATOM    347  O   LEU B  43     -11.896  13.036 -12.153  1.00 92.39           O  
ATOM    348  CG  LEU B  43      -9.516  16.740 -13.065  1.00 92.39           C  
ATOM    349  CD1 LEU B  43      -9.857  18.224 -12.983  1.00 92.39           C  
ATOM    350  CD2 LEU B  43      -8.760  16.290 -11.820  1.00 92.39           C  
ATOM    351  N   LYS B  44     -12.825  13.683 -14.119  1.00 93.23           N  
ATOM    352  CA  LYS B  44     -14.025  12.882 -13.893  1.00 93.23           C  
ATOM    353  C   LYS B  44     -13.685  11.397 -13.803  1.00 93.23           C  
ATOM    354  CB  LYS B  44     -15.047  13.120 -15.005  1.00 93.23           C  
ATOM    355  O   LYS B  44     -14.180  10.694 -12.920  1.00 93.23           O  
ATOM    356  CG  LYS B  44     -16.406  12.490 -14.742  1.00 93.23           C  
ATOM    357  CD  LYS B  44     -17.390  12.792 -15.866  1.00 93.23           C  
ATOM    358  CE  LYS B  44     -18.709  12.058 -15.667  1.00 93.23           C  
ATOM    359  NZ  LYS B  44     -19.670  12.338 -16.776  1.00 93.23           N  
ATOM    360  N   LYS B  45     -12.878  10.940 -14.715  1.00 93.24           N  
ATOM    361  CA  LYS B  45     -12.456   9.543 -14.704  1.00 93.24           C  
ATOM    362  C   LYS B  45     -11.703   9.205 -13.420  1.00 93.24           C  
ATOM    363  CB  LYS B  45     -11.581   9.236 -15.920  1.00 93.24           C  
ATOM    364  O   LYS B  45     -11.921   8.147 -12.827  1.00 93.24           O  
ATOM    365  CG  LYS B  45     -12.352   9.138 -17.229  1.00 93.24           C  
ATOM    366  CD  LYS B  45     -11.433   8.801 -18.395  1.00 93.24           C  
ATOM    367  CE  LYS B  45     -12.191   8.773 -19.716  1.00 93.24           C  
ATOM    368  NZ  LYS B  45     -11.284   8.496 -20.870  1.00 93.24           N  
ATOM    369  N   LEU B  46     -10.820  10.107 -12.956  1.00 91.59           N  
ATOM    370  CA  LEU B  46     -10.039   9.911 -11.739  1.00 91.59           C  
ATOM    371  C   LEU B  46     -10.949   9.822 -10.519  1.00 91.59           C  
ATOM    372  CB  LEU B  46      -9.033  11.051 -11.559  1.00 91.59           C  
ATOM    373  O   LEU B  46     -10.763   8.954  -9.663  1.00 91.59           O  
ATOM    374  CG  LEU B  46      -8.022  10.889 -10.423  1.00 91.59           C  
ATOM    375  CD1 LEU B  46      -7.205   9.616 -10.618  1.00 91.59           C  
ATOM    376  CD2 LEU B  46      -7.110  12.108 -10.341  1.00 91.59           C  
ATOM    377  N   LYS B  47     -11.964  10.687 -10.506  1.00 92.05           N  
ATOM    378  CA  LYS B  47     -12.895  10.689  -9.381  1.00 92.05           C  
ATOM    379  C   LYS B  47     -13.697   9.392  -9.328  1.00 92.05           C  
ATOM    380  CB  LYS B  47     -13.842  11.887  -9.470  1.00 92.05           C  
ATOM    381  O   LYS B  47     -13.964   8.865  -8.246  1.00 92.05           O  
ATOM    382  CG  LYS B  47     -13.201  13.213  -9.086  1.00 92.05           C  
ATOM    383  CD  LYS B  47     -14.192  14.364  -9.192  1.00 92.05           C  
ATOM    384  CE  LYS B  47     -13.543  15.696  -8.843  1.00 92.05           C  
ATOM    385  NZ  LYS B  47     -14.484  16.839  -9.036  1.00 92.05           N  
ATOM    386  N   ARG B  48     -14.019   8.843 -10.462  1.00 93.10           N  
ATOM    387  CA  ARG B  48     -14.723   7.566 -10.506  1.00 93.10           C  
ATOM    388  C   ARG B  48     -13.848   6.439  -9.968  1.00 93.10           C  
ATOM    389  CB  ARG B  48     -15.170   7.246 -11.934  1.00 93.10           C  
ATOM    390  O   ARG B  48     -14.322   5.578  -9.224  1.00 93.10           O  
ATOM    391  CG  ARG B  48     -16.354   8.073 -12.409  1.00 93.10           C  
ATOM    392  CD  ARG B  48     -16.791   7.679 -13.813  1.00 93.10           C  
ATOM    393  NE  ARG B  48     -17.846   8.555 -14.315  1.00 93.10           N  
ATOM    394  NH1 ARG B  48     -17.749   7.770 -16.486  1.00 93.10           N  
ATOM    395  NH2 ARG B  48     -19.243   9.415 -15.923  1.00 93.10           N  
ATOM    396  CZ  ARG B  48     -18.277   8.578 -15.574  1.00 93.10           C  
ATOM    397  N   LEU B  49     -12.582   6.476 -10.354  1.00 92.67           N  
ATOM    398  CA  LEU B  49     -11.651   5.451  -9.893  1.00 92.67           C  
ATOM    399  C   LEU B  49     -11.417   5.565  -8.391  1.00 92.67           C  
ATOM    400  CB  LEU B  49     -10.318   5.563 -10.639  1.00 92.67           C  
ATOM    401  O   LEU B  49     -11.288   4.551  -7.700  1.00 92.67           O  
ATOM    402  CG  LEU B  49     -10.317   5.105 -12.098  1.00 92.67           C  
ATOM    403  CD1 LEU B  49      -8.985   5.444 -12.759  1.00 92.67           C  
ATOM    404  CD2 LEU B  49     -10.598   3.609 -12.188  1.00 92.67           C  
ATOM    405  N   ILE B  50     -11.425   6.743  -7.851  1.00 92.42           N  
ATOM    406  CA  ILE B  50     -11.292   6.955  -6.414  1.00 92.42           C  
ATOM    407  C   ILE B  50     -12.464   6.301  -5.685  1.00 92.42           C  
ATOM    408  CB  ILE B  50     -11.220   8.460  -6.069  1.00 92.42           C  
ATOM    409  O   ILE B  50     -12.272   5.617  -4.677  1.00 92.42           O  
ATOM    410  CG1 ILE B  50      -9.876   9.046  -6.516  1.00 92.42           C  
ATOM    411  CG2 ILE B  50     -11.442   8.682  -4.570  1.00 92.42           C  
ATOM    412  CD1 ILE B  50      -9.781  10.558  -6.372  1.00 92.42           C  
ATOM    413  N   GLU B  51     -13.662   6.538  -6.251  1.00 93.75           N  
ATOM    414  CA  GLU B  51     -14.849   5.941  -5.646  1.00 93.75           C  
ATOM    415  C   GLU B  51     -14.771   4.417  -5.667  1.00 93.75           C  
ATOM    416  CB  GLU B  51     -16.115   6.413  -6.365  1.00 93.75           C  
ATOM    417  O   GLU B  51     -15.117   3.759  -4.684  1.00 93.75           O  
ATOM    418  CG  GLU B  51     -16.475   7.865  -6.086  1.00 93.75           C  
ATOM    419  CD  GLU B  51     -17.660   8.357  -6.902  1.00 93.75           C  
ATOM    420  OE1 GLU B  51     -18.020   9.551  -6.791  1.00 93.75           O  
ATOM    421  OE2 GLU B  51     -18.234   7.541  -7.657  1.00 93.75           O  
ATOM    422  N   LYS B  52     -14.301   3.881  -6.762  1.00 93.21           N  
ATOM    423  CA  LYS B  52     -14.153   2.433  -6.878  1.00 93.21           C  
ATOM    424  C   LYS B  52     -13.141   1.901  -5.867  1.00 93.21           C  
ATOM    425  CB  LYS B  52     -13.729   2.048  -8.296  1.00 93.21           C  
ATOM    426  O   LYS B  52     -13.370   0.866  -5.237  1.00 93.21           O  
ATOM    427  CG  LYS B  52     -14.851   2.129  -9.321  1.00 93.21           C  
ATOM    428  CD  LYS B  52     -14.386   1.667 -10.696  1.00 93.21           C  
ATOM    429  CE  LYS B  52     -15.500   1.772 -11.729  1.00 93.21           C  
ATOM    430  NZ  LYS B  52     -15.038   1.357 -13.087  1.00 93.21           N  
ATOM    431  N   LEU B  53     -12.000   2.668  -5.762  1.00 91.63           N  
ATOM    432  CA  LEU B  53     -10.957   2.262  -4.826  1.00 91.63           C  
ATOM    433  C   LEU B  53     -11.457   2.340  -3.388  1.00 91.63           C  
ATOM    434  CB  LEU B  53      -9.713   3.138  -4.996  1.00 91.63           C  
ATOM    435  O   LEU B  53     -11.178   1.452  -2.580  1.00 91.63           O  
ATOM    436  CG  LEU B  53      -8.467   2.702  -4.224  1.00 91.63           C  
ATOM    437  CD1 LEU B  53      -8.088   1.271  -4.594  1.00 91.63           C  
ATOM    438  CD2 LEU B  53      -7.308   3.654  -4.498  1.00 91.63           C  
ATOM    439  N   GLU B  54     -12.295   3.331  -3.077  1.00 93.14           N  
ATOM    440  CA  GLU B  54     -12.859   3.463  -1.737  1.00 93.14           C  
ATOM    441  C   GLU B  54     -13.819   2.317  -1.428  1.00 93.14           C  
ATOM    442  CB  GLU B  54     -13.577   4.806  -1.586  1.00 93.14           C  
ATOM    443  O   GLU B  54     -13.829   1.794  -0.312  1.00 93.14           O  
ATOM    444  CG  GLU B  54     -12.637   5.997  -1.471  1.00 93.14           C  
ATOM    445  CD  GLU B  54     -13.362   7.332  -1.427  1.00 93.14           C  
ATOM    446  OE1 GLU B  54     -12.769   8.330  -0.958  1.00 93.14           O  
ATOM    447  OE2 GLU B  54     -14.533   7.381  -1.865  1.00 93.14           O  
ATOM    448  N   GLU B  55     -14.566   1.961  -2.429  1.00 93.16           N  
ATOM    449  CA  GLU B  55     -15.479   0.835  -2.253  1.00 93.16           C  
ATOM    450  C   GLU B  55     -14.714  -0.464  -2.019  1.00 93.16           C  
ATOM    451  CB  GLU B  55     -16.398   0.693  -3.469  1.00 93.16           C  
ATOM    452  O   GLU B  55     -15.075  -1.254  -1.144  1.00 93.16           O  
ATOM    453  CG  GLU B  55     -17.412  -0.435  -3.345  1.00 93.16           C  
ATOM    454  CD  GLU B  55     -18.365  -0.259  -2.173  1.00 93.16           C  
ATOM    455  OE1 GLU B  55     -19.018  -1.248  -1.768  1.00 93.16           O  
ATOM    456  OE2 GLU B  55     -18.461   0.877  -1.657  1.00 93.16           O  
ATOM    457  N   LEU B  56     -13.669  -0.636  -2.787  1.00 91.59           N  
ATOM    458  CA  LEU B  56     -12.843  -1.830  -2.635  1.00 91.59           C  
ATOM    459  C   LEU B  56     -12.211  -1.881  -1.248  1.00 91.59           C  
ATOM    460  CB  LEU B  56     -11.751  -1.866  -3.708  1.00 91.59           C  
ATOM    461  O   LEU B  56     -12.142  -2.947  -0.632  1.00 91.59           O  
ATOM    462  CG  LEU B  56     -11.056  -3.212  -3.923  1.00 91.59           C  
ATOM    463  CD1 LEU B  56     -12.033  -4.225  -4.511  1.00 91.59           C  
ATOM    464  CD2 LEU B  56      -9.840  -3.047  -4.827  1.00 91.59           C  
ATOM    465  N   LEU B  57     -11.763  -0.716  -0.817  1.00 91.19           N  
ATOM    466  CA  LEU B  57     -11.157  -0.637   0.508  1.00 91.19           C  
ATOM    467  C   LEU B  57     -12.167  -1.006   1.590  1.00 91.19           C  
ATOM    468  CB  LEU B  57     -10.608   0.769   0.764  1.00 91.19           C  
ATOM    469  O   LEU B  57     -11.828  -1.700   2.551  1.00 91.19           O  
ATOM    470  CG  LEU B  57      -9.207   1.058   0.224  1.00 91.19           C  
ATOM    471  CD1 LEU B  57      -8.949   2.561   0.198  1.00 91.19           C  
ATOM    472  CD2 LEU B  57      -8.152   0.344   1.063  1.00 91.19           C  
ATOM    473  N   ARG B  58     -13.441  -0.529   1.462  1.00 92.25           N  
ATOM    474  CA  ARG B  58     -14.486  -0.877   2.420  1.00 92.25           C  
ATOM    475  C   ARG B  58     -14.733  -2.382   2.438  1.00 92.25           C  
ATOM    476  CB  ARG B  58     -15.784  -0.137   2.091  1.00 92.25           C  
ATOM    477  O   ARG B  58     -14.880  -2.979   3.506  1.00 92.25           O  
ATOM    478  CG  ARG B  58     -15.759   1.340   2.450  1.00 92.25           C  
ATOM    479  CD  ARG B  58     -17.154   1.949   2.437  1.00 92.25           C  
ATOM    480  NE  ARG B  58     -17.723   1.962   1.092  1.00 92.25           N  
ATOM    481  NH1 ARG B  58     -17.058   4.121   0.608  1.00 92.25           N  
ATOM    482  NH2 ARG B  58     -18.216   2.897  -0.947  1.00 92.25           N  
ATOM    483  CZ  ARG B  58     -17.665   2.993   0.254  1.00 92.25           C  
ATOM    484  N   GLN B  59     -14.832  -3.001   1.217  1.00 90.53           N  
ATOM    485  CA  GLN B  59     -15.006  -4.447   1.119  1.00 90.53           C  
ATOM    486  C   GLN B  59     -13.856  -5.187   1.795  1.00 90.53           C  
ATOM    487  CB  GLN B  59     -15.119  -4.876  -0.345  1.00 90.53           C  
ATOM    488  O   GLN B  59     -14.073  -6.191   2.477  1.00 90.53           O  
ATOM    489  CG  GLN B  59     -16.408  -4.429  -1.020  1.00 90.53           C  
ATOM    490  CD  GLN B  59     -16.439  -4.753  -2.501  1.00 90.53           C  
ATOM    491  NE2 GLN B  59     -17.387  -4.161  -3.219  1.00 90.53           N  
ATOM    492  OE1 GLN B  59     -15.616  -5.530  -2.997  1.00 90.53           O  
ATOM    493  N   TYR B  60     -12.602  -4.631   1.547  1.00 91.39           N  
ATOM    494  CA  TYR B  60     -11.406  -5.240   2.118  1.00 91.39           C  
ATOM    495  C   TYR B  60     -11.422  -5.147   3.639  1.00 91.39           C  
ATOM    496  CB  TYR B  60     -10.145  -4.568   1.567  1.00 91.39           C  
ATOM    497  O   TYR B  60     -11.103  -6.118   4.330  1.00 91.39           O  
ATOM    498  CG  TYR B  60      -8.867  -5.278   1.940  1.00 91.39           C  
ATOM    499  CD1 TYR B  60      -7.798  -4.582   2.500  1.00 91.39           C  
ATOM    500  CD2 TYR B  60      -8.724  -6.646   1.731  1.00 91.39           C  
ATOM    501  CE1 TYR B  60      -6.617  -5.233   2.843  1.00 91.39           C  
ATOM    502  CE2 TYR B  60      -7.548  -7.306   2.070  1.00 91.39           C  
ATOM    503  OH  TYR B  60      -5.335  -7.241   2.963  1.00 91.39           O  
ATOM    504  CZ  TYR B  60      -6.502  -6.592   2.625  1.00 91.39           C  
ATOM    505  N   GLU B  61     -11.885  -4.043   4.153  1.00 91.64           N  
ATOM    506  CA  GLU B  61     -11.966  -3.864   5.600  1.00 91.64           C  
ATOM    507  C   GLU B  61     -12.970  -4.832   6.220  1.00 91.64           C  
ATOM    508  CB  GLU B  61     -12.345  -2.421   5.942  1.00 91.64           C  
ATOM    509  O   GLU B  61     -12.714  -5.404   7.282  1.00 91.64           O  
ATOM    510  CG  GLU B  61     -11.205  -1.429   5.773  1.00 91.64           C  
ATOM    511  CD  GLU B  61     -11.622   0.013   6.016  1.00 91.64           C  
ATOM    512  OE1 GLU B  61     -10.740   0.900   6.070  1.00 91.64           O  
ATOM    513  OE2 GLU B  61     -12.842   0.257   6.155  1.00 91.64           O  
ATOM    514  N   GLU B  62     -14.069  -5.007   5.527  1.00 91.43           N  
ATOM    515  CA  GLU B  62     -15.083  -5.937   6.013  1.00 91.43           C  
ATOM    516  C   GLU B  62     -14.567  -7.373   6.001  1.00 91.43           C  
ATOM    517  CB  GLU B  62     -16.359  -5.829   5.174  1.00 91.43           C  
ATOM    518  O   GLU B  62     -14.804  -8.131   6.943  1.00 91.43           O  
ATOM    519  CG  GLU B  62     -17.177  -4.577   5.457  1.00 91.43           C  
ATOM    520  CD  GLU B  62     -18.423  -4.466   4.592  1.00 91.43           C  
ATOM    521  OE1 GLU B  62     -19.179  -3.480   4.741  1.00 91.43           O  
ATOM    522  OE2 GLU B  62     -18.644  -5.374   3.760  1.00 91.43           O  
ATOM    523  N   LEU B  63     -13.866  -7.695   4.924  1.00 90.33           N  
ATOM    524  CA  LEU B  63     -13.290  -9.029   4.796  1.00 90.33           C  
ATOM    525  C   LEU B  63     -12.279  -9.293   5.907  1.00 90.33           C  
ATOM    526  CB  LEU B  63     -12.619  -9.194   3.430  1.00 90.33           C  
ATOM    527  O   LEU B  63     -12.274 -10.372   6.504  1.00 90.33           O  
ATOM    528  CG  LEU B  63     -11.992 -10.560   3.143  1.00 90.33           C  
ATOM    529  CD1 LEU B  63     -13.047 -11.657   3.232  1.00 90.33           C  
ATOM    530  CD2 LEU B  63     -11.323 -10.564   1.773  1.00 90.33           C  
ATOM    531  N   LEU B  64     -11.434  -8.314   6.206  1.00 89.56           N  
ATOM    532  CA  LEU B  64     -10.419  -8.468   7.242  1.00 89.56           C  
ATOM    533  C   LEU B  64     -11.063  -8.637   8.613  1.00 89.56           C  
ATOM    534  CB  LEU B  64      -9.476  -7.262   7.252  1.00 89.56           C  
ATOM    535  O   LEU B  64     -10.575  -9.409   9.442  1.00 89.56           O  
ATOM    536  CG  LEU B  64      -8.487  -7.164   6.090  1.00 89.56           C  
ATOM    537  CD1 LEU B  64      -7.600  -5.934   6.251  1.00 89.56           C  
ATOM    538  CD2 LEU B  64      -7.642  -8.430   5.998  1.00 89.56           C  
ATOM    539  N   LYS B  65     -12.176  -7.899   8.896  1.00 90.36           N  
ATOM    540  CA  LYS B  65     -12.904  -8.049  10.152  1.00 90.36           C  
ATOM    541  C   LYS B  65     -13.434  -9.471  10.314  1.00 90.36           C  
ATOM    542  CB  LYS B  65     -14.058  -7.049  10.227  1.00 90.36           C  
ATOM    543  O   LYS B  65     -13.408 -10.028  11.414  1.00 90.36           O  
ATOM    544  CG  LYS B  65     -13.624  -5.625  10.543  1.00 90.36           C  
ATOM    545  CD  LYS B  65     -14.818  -4.684  10.638  1.00 90.36           C  
ATOM    546  CE  LYS B  65     -14.378  -3.239  10.835  1.00 90.36           C  
ATOM    547  NZ  LYS B  65     -15.538  -2.299  10.809  1.00 90.36           N  
ATOM    548  N   LYS B  66     -13.884  -9.986   9.126  1.00 89.34           N  
ATOM    549  CA  LYS B  66     -14.391 -11.355   9.138  1.00 89.34           C  
ATOM    550  C   LYS B  66     -13.276 -12.350   9.447  1.00 89.34           C  
ATOM    551  CB  LYS B  66     -15.044 -11.698   7.799  1.00 89.34           C  
ATOM    552  O   LYS B  66     -13.481 -13.307  10.197  1.00 89.34           O  
ATOM    553  CG  LYS B  66     -16.441 -11.121   7.626  1.00 89.34           C  
ATOM    554  CD  LYS B  66     -17.062 -11.547   6.301  1.00 89.34           C  
ATOM    555  CE  LYS B  66     -18.429 -10.911   6.093  1.00 89.34           C  
ATOM    556  NZ  LYS B  66     -19.023 -11.292   4.777  1.00 89.34           N  
ATOM    557  N   ILE B  67     -12.056 -12.208   8.851  1.00 87.29           N  
ATOM    558  CA  ILE B  67     -10.914 -13.100   9.016  1.00 87.29           C  
ATOM    559  C   ILE B  67     -10.423 -13.048  10.462  1.00 87.29           C  
ATOM    560  CB  ILE B  67      -9.767 -12.736   8.047  1.00 87.29           C  
ATOM    561  O   ILE B  67     -10.051 -14.075  11.035  1.00 87.29           O  
ATOM    562  CG1 ILE B  67     -10.198 -12.974   6.596  1.00 87.29           C  
ATOM    563  CG2 ILE B  67      -8.503 -13.534   8.382  1.00 87.29           C  
ATOM    564  CD1 ILE B  67      -9.203 -12.463   5.563  1.00 87.29           C  
ATOM    565  N   LYS B  68     -10.416 -11.797  11.155  1.00 86.04           N  
ATOM    566  CA  LYS B  68      -9.936 -11.597  12.520  1.00 86.04           C  
ATOM    567  C   LYS B  68     -10.899 -12.202  13.536  1.00 86.04           C  
ATOM    568  CB  LYS B  68      -9.738 -10.107  12.807  1.00 86.04           C  
ATOM    569  O   LYS B  68     -10.482 -12.640  14.611  1.00 86.04           O  
ATOM    570  CG  LYS B  68      -8.449  -9.533  12.239  1.00 86.04           C  
ATOM    571  CD  LYS B  68      -8.274  -8.068  12.620  1.00 86.04           C  
ATOM    572  CE  LYS B  68      -7.005  -7.481  12.017  1.00 86.04           C  
ATOM    573  NZ  LYS B  68      -6.835  -6.042  12.379  1.00 86.04           N  
ATOM    574  N   GLY B  69     -12.139 -12.178  13.214  1.00 72.01           N  
ATOM    575  CA  GLY B  69     -13.156 -12.638  14.146  1.00 72.01           C  
ATOM    576  C   GLY B  69     -13.244 -14.150  14.236  1.00 72.01           C  
ATOM    577  O   GLY B  69     -13.464 -14.701  15.317  1.00 72.01           O  
TER     578      GLY B  69                                                      
ATOM    579  N   SER C   1       3.921 -21.319  13.683  1.00 73.46           N  
ATOM    580  CA  SER C   1       2.572 -21.875  13.647  1.00 73.46           C  
ATOM    581  C   SER C   1       1.701 -21.146  12.629  1.00 73.46           C  
ATOM    582  CB  SER C   1       1.924 -21.802  15.030  1.00 73.46           C  
ATOM    583  O   SER C   1       2.007 -20.019  12.237  1.00 73.46           O  
ATOM    584  OG  SER C   1       1.525 -20.475  15.329  1.00 73.46           O  
ATOM    585  N   LYS C   2       0.792 -21.709  12.027  1.00 84.93           N  
ATOM    586  CA  LYS C   2      -0.233 -21.170  11.138  1.00 84.93           C  
ATOM    587  C   LYS C   2      -0.828 -19.883  11.702  1.00 84.93           C  
ATOM    588  CB  LYS C   2      -1.339 -22.201  10.906  1.00 84.93           C  
ATOM    589  O   LYS C   2      -1.070 -18.928  10.961  1.00 84.93           O  
ATOM    590  CG  LYS C   2      -2.368 -21.781   9.867  1.00 84.93           C  
ATOM    591  CD  LYS C   2      -3.455 -22.836   9.699  1.00 84.93           C  
ATOM    592  CE  LYS C   2      -4.582 -22.340   8.804  1.00 84.93           C  
ATOM    593  NZ  LYS C   2      -5.674 -23.352   8.676  1.00 84.93           N  
ATOM    594  N   GLU C   3      -0.934 -19.918  13.105  1.00 86.91           N  
ATOM    595  CA  GLU C   3      -1.513 -18.753  13.766  1.00 86.91           C  
ATOM    596  C   GLU C   3      -0.608 -17.531  13.625  1.00 86.91           C  
ATOM    597  CB  GLU C   3      -1.771 -19.047  15.246  1.00 86.91           C  
ATOM    598  O   GLU C   3      -1.087 -16.424  13.371  1.00 86.91           O  
ATOM    599  CG  GLU C   3      -2.996 -19.914  15.496  1.00 86.91           C  
ATOM    600  CD  GLU C   3      -3.179 -20.288  16.958  1.00 86.91           C  
ATOM    601  OE1 GLU C   3      -4.119 -21.050  17.277  1.00 86.91           O  
ATOM    602  OE2 GLU C   3      -2.376 -19.813  17.792  1.00 86.91           O  
ATOM    603  N   GLU C   4       0.668 -17.703  13.821  1.00 88.03           N  
ATOM    604  CA  GLU C   4       1.622 -16.603  13.713  1.00 88.03           C  
ATOM    605  C   GLU C   4       1.682 -16.062  12.288  1.00 88.03           C  
ATOM    606  CB  GLU C   4       3.014 -17.052  14.165  1.00 88.03           C  
ATOM    607  O   GLU C   4       1.744 -14.848  12.081  1.00 88.03           O  
ATOM    608  CG  GLU C   4       3.145 -17.229  15.670  1.00 88.03           C  
ATOM    609  CD  GLU C   4       4.490 -17.798  16.093  1.00 88.03           C  
ATOM    610  OE1 GLU C   4       4.976 -17.454  17.195  1.00 88.03           O  
ATOM    611  OE2 GLU C   4       5.064 -18.592  15.315  1.00 88.03           O  
ATOM    612  N   ILE C   5       1.569 -16.906  11.383  1.00 84.43           N  
ATOM    613  CA  ILE C   5       1.644 -16.513   9.981  1.00 84.43           C  
ATOM    614  C   ILE C   5       0.370 -15.770   9.584  1.00 84.43           C  
ATOM    615  CB  ILE C   5       1.860 -17.736   9.061  1.00 84.43           C  
ATOM    616  O   ILE C   5       0.424 -14.779   8.852  1.00 84.43           O  
ATOM    617  CG1 ILE C   5       3.233 -18.366   9.324  1.00 84.43           C  
ATOM    618  CG2 ILE C   5       1.712 -17.338   7.590  1.00 84.43           C  
ATOM    619  CD1 ILE C   5       3.520 -19.598   8.478  1.00 84.43           C  
ATOM    620  N   LEU C   6      -0.759 -16.309  10.049  1.00 85.88           N  
ATOM    621  CA  LEU C   6      -2.021 -15.630   9.777  1.00 85.88           C  
ATOM    622  C   LEU C   6      -2.018 -14.222  10.363  1.00 85.88           C  
ATOM    623  CB  LEU C   6      -3.194 -16.430  10.349  1.00 85.88           C  
ATOM    624  O   LEU C   6      -2.486 -13.277   9.723  1.00 85.88           O  
ATOM    625  CG  LEU C   6      -4.593 -15.877  10.070  1.00 85.88           C  
ATOM    626  CD1 LEU C   6      -4.843 -15.804   8.567  1.00 85.88           C  
ATOM    627  CD2 LEU C   6      -5.653 -16.734  10.753  1.00 85.88           C  
ATOM    628  N   LYS C   7      -1.473 -14.081  11.648  1.00 88.17           N  
ATOM    629  CA  LYS C   7      -1.338 -12.764  12.262  1.00 88.17           C  
ATOM    630  C   LYS C   7      -0.483 -11.840  11.400  1.00 88.17           C  
ATOM    631  CB  LYS C   7      -0.733 -12.883  13.662  1.00 88.17           C  
ATOM    632  O   LYS C   7      -0.826 -10.673  11.201  1.00 88.17           O  
ATOM    633  CG  LYS C   7      -0.672 -11.567  14.424  1.00 88.17           C  
ATOM    634  CD  LYS C   7      -0.065 -11.752  15.809  1.00 88.17           C  
ATOM    635  CE  LYS C   7       0.090 -10.421  16.534  1.00 88.17           C  
ATOM    636  NZ  LYS C   7       0.757 -10.588  17.860  1.00 88.17           N  
ATOM    637  N   LEU C   8       0.618 -12.411  10.813  1.00 86.02           N  
ATOM    638  CA  LEU C   8       1.495 -11.632   9.946  1.00 86.02           C  
ATOM    639  C   LEU C   8       0.764 -11.204   8.678  1.00 86.02           C  
ATOM    640  CB  LEU C   8       2.744 -12.438   9.582  1.00 86.02           C  
ATOM    641  O   LEU C   8       0.891 -10.058   8.240  1.00 86.02           O  
ATOM    642  CG  LEU C   8       3.833 -11.691   8.811  1.00 86.02           C  
ATOM    643  CD1 LEU C   8       4.423 -10.578   9.672  1.00 86.02           C  
ATOM    644  CD2 LEU C   8       4.922 -12.655   8.354  1.00 86.02           C  
ATOM    645  N   HIS C   9      -0.040 -12.109   8.130  1.00 86.38           N  
ATOM    646  CA  HIS C   9      -0.822 -11.802   6.938  1.00 86.38           C  
ATOM    647  C   HIS C   9      -1.772 -10.635   7.188  1.00 86.38           C  
ATOM    648  CB  HIS C   9      -1.609 -13.031   6.481  1.00 86.38           C  
ATOM    649  O   HIS C   9      -1.868  -9.720   6.367  1.00 86.38           O  
ATOM    650  CG  HIS C   9      -2.470 -12.782   5.284  1.00 86.38           C  
ATOM    651  CD2 HIS C   9      -3.797 -12.535   5.179  1.00 86.38           C  
ATOM    652  ND1 HIS C   9      -1.972 -12.775   3.999  1.00 86.38           N  
ATOM    653  CE1 HIS C   9      -2.959 -12.532   3.152  1.00 86.38           C  
ATOM    654  NE2 HIS C   9      -4.077 -12.382   3.843  1.00 86.38           N  
ATOM    655  N   LEU C  10      -2.425 -10.757   8.342  1.00 87.68           N  
ATOM    656  CA  LEU C  10      -3.390  -9.711   8.663  1.00 87.68           C  
ATOM    657  C   LEU C  10      -2.690  -8.373   8.875  1.00 87.68           C  
ATOM    658  CB  LEU C  10      -4.190 -10.086   9.913  1.00 87.68           C  
ATOM    659  O   LEU C  10      -3.205  -7.328   8.471  1.00 87.68           O  
ATOM    660  CG  LEU C  10      -5.208 -11.216   9.753  1.00 87.68           C  
ATOM    661  CD1 LEU C  10      -5.826 -11.568  11.102  1.00 87.68           C  
ATOM    662  CD2 LEU C  10      -6.287 -10.827   8.749  1.00 87.68           C  
ATOM    663  N   GLU C  11      -1.508  -8.345   9.438  1.00 88.74           N  
ATOM    664  CA  GLU C  11      -0.747  -7.117   9.651  1.00 88.74           C  
ATOM    665  C   GLU C  11      -0.317  -6.498   8.324  1.00 88.74           C  
ATOM    666  CB  GLU C  11       0.479  -7.389  10.526  1.00 88.74           C  
ATOM    667  O   GLU C  11      -0.390  -5.280   8.150  1.00 88.74           O  
ATOM    668  CG  GLU C  11       0.144  -7.667  11.985  1.00 88.74           C  
ATOM    669  CD  GLU C  11       1.355  -8.066  12.813  1.00 88.74           C  
ATOM    670  OE1 GLU C  11       1.220  -8.228  14.047  1.00 88.74           O  
ATOM    671  OE2 GLU C  11       2.448  -8.217  12.223  1.00 88.74           O  
ATOM    672  N   VAL C  12       0.098  -7.354   7.402  1.00 87.84           N  
ATOM    673  CA  VAL C  12       0.513  -6.875   6.088  1.00 87.84           C  
ATOM    674  C   VAL C  12      -0.698  -6.338   5.327  1.00 87.84           C  
ATOM    675  CB  VAL C  12       1.205  -7.989   5.270  1.00 87.84           C  
ATOM    676  O   VAL C  12      -0.607  -5.313   4.649  1.00 87.84           O  
ATOM    677  CG1 VAL C  12       1.441  -7.535   3.831  1.00 87.84           C  
ATOM    678  CG2 VAL C  12       2.522  -8.393   5.929  1.00 87.84           C  
ATOM    679  N   ALA C  13      -1.794  -6.954   5.444  1.00 88.06           N  
ATOM    680  CA  ALA C  13      -3.024  -6.493   4.804  1.00 88.06           C  
ATOM    681  C   ALA C  13      -3.437  -5.123   5.334  1.00 88.06           C  
ATOM    682  CB  ALA C  13      -4.147  -7.505   5.021  1.00 88.06           C  
ATOM    683  O   ALA C  13      -3.876  -4.262   4.568  1.00 88.06           O  
ATOM    684  N   GLU C  14      -3.301  -4.936   6.662  1.00 89.53           N  
ATOM    685  CA  GLU C  14      -3.610  -3.643   7.265  1.00 89.53           C  
ATOM    686  C   GLU C  14      -2.700  -2.547   6.719  1.00 89.53           C  
ATOM    687  CB  GLU C  14      -3.487  -3.717   8.790  1.00 89.53           C  
ATOM    688  O   GLU C  14      -3.143  -1.419   6.495  1.00 89.53           O  
ATOM    689  CG  GLU C  14      -4.642  -4.443   9.465  1.00 89.53           C  
ATOM    690  CD  GLU C  14      -4.435  -4.642  10.958  1.00 89.53           C  
ATOM    691  OE1 GLU C  14      -5.332  -5.205  11.626  1.00 89.53           O  
ATOM    692  OE2 GLU C  14      -3.367  -4.230  11.464  1.00 89.53           O  
ATOM    693  N   ILE C  15      -1.476  -2.969   6.504  1.00 88.93           N  
ATOM    694  CA  ILE C  15      -0.530  -2.023   5.924  1.00 88.93           C  
ATOM    695  C   ILE C  15      -0.993  -1.621   4.525  1.00 88.93           C  
ATOM    696  CB  ILE C  15       0.897  -2.614   5.867  1.00 88.93           C  
ATOM    697  O   ILE C  15      -0.913  -0.448   4.151  1.00 88.93           O  
ATOM    698  CG1 ILE C  15       1.485  -2.727   7.278  1.00 88.93           C  
ATOM    699  CG2 ILE C  15       1.797  -1.765   4.964  1.00 88.93           C  
ATOM    700  CD1 ILE C  15       2.835  -3.429   7.331  1.00 88.93           C  
ATOM    701  N   HIS C  16      -1.507  -2.501   3.753  1.00 88.63           N  
ATOM    702  CA  HIS C  16      -2.021  -2.205   2.421  1.00 88.63           C  
ATOM    703  C   HIS C  16      -3.156  -1.189   2.482  1.00 88.63           C  
ATOM    704  CB  HIS C  16      -2.498  -3.486   1.734  1.00 88.63           C  
ATOM    705  O   HIS C  16      -3.192  -0.243   1.692  1.00 88.63           O  
ATOM    706  CG  HIS C  16      -3.093  -3.256   0.382  1.00 88.63           C  
ATOM    707  CD2 HIS C  16      -4.356  -3.426  -0.075  1.00 88.63           C  
ATOM    708  ND1 HIS C  16      -2.355  -2.795  -0.687  1.00 88.63           N  
ATOM    709  CE1 HIS C  16      -3.141  -2.691  -1.745  1.00 88.63           C  
ATOM    710  NE2 HIS C  16      -4.361  -3.068  -1.401  1.00 88.63           N  
ATOM    711  N   ILE C  17      -4.022  -1.406   3.383  1.00 89.52           N  
ATOM    712  CA  ILE C  17      -5.148  -0.491   3.536  1.00 89.52           C  
ATOM    713  C   ILE C  17      -4.633   0.915   3.837  1.00 89.52           C  
ATOM    714  CB  ILE C  17      -6.110  -0.959   4.651  1.00 89.52           C  
ATOM    715  O   ILE C  17      -5.090   1.891   3.239  1.00 89.52           O  
ATOM    716  CG1 ILE C  17      -6.862  -2.221   4.212  1.00 89.52           C  
ATOM    717  CG2 ILE C  17      -7.087   0.159   5.026  1.00 89.52           C  
ATOM    718  CD1 ILE C  17      -7.705  -2.853   5.311  1.00 89.52           C  
ATOM    719  N   GLU C  18      -3.717   0.936   4.769  1.00 89.30           N  
ATOM    720  CA  GLU C  18      -3.165   2.231   5.157  1.00 89.30           C  
ATOM    721  C   GLU C  18      -2.468   2.909   3.981  1.00 89.30           C  
ATOM    722  CB  GLU C  18      -2.190   2.073   6.326  1.00 89.30           C  
ATOM    723  O   GLU C  18      -2.606   4.118   3.783  1.00 89.30           O  
ATOM    724  CG  GLU C  18      -2.866   1.754   7.652  1.00 89.30           C  
ATOM    725  CD  GLU C  18      -1.885   1.592   8.802  1.00 89.30           C  
ATOM    726  OE1 GLU C  18      -2.318   1.255   9.927  1.00 89.30           O  
ATOM    727  OE2 GLU C  18      -0.672   1.804   8.576  1.00 89.30           O  
ATOM    728  N   THR C  19      -1.727   2.098   3.201  1.00 89.93           N  
ATOM    729  CA  THR C  19      -1.001   2.662   2.069  1.00 89.93           C  
ATOM    730  C   THR C  19      -1.968   3.135   0.988  1.00 89.93           C  
ATOM    731  CB  THR C  19      -0.017   1.639   1.471  1.00 89.93           C  
ATOM    732  O   THR C  19      -1.740   4.167   0.352  1.00 89.93           O  
ATOM    733  CG2 THR C  19       1.051   1.245   2.485  1.00 89.93           C  
ATOM    734  OG1 THR C  19      -0.739   0.467   1.073  1.00 89.93           O  
ATOM    735  N   VAL C  20      -3.058   2.420   0.752  1.00 89.70           N  
ATOM    736  CA  VAL C  20      -4.071   2.845  -0.209  1.00 89.70           C  
ATOM    737  C   VAL C  20      -4.714   4.148   0.260  1.00 89.70           C  
ATOM    738  CB  VAL C  20      -5.152   1.759  -0.409  1.00 89.70           C  
ATOM    739  O   VAL C  20      -4.950   5.054  -0.542  1.00 89.70           O  
ATOM    740  CG1 VAL C  20      -6.300   2.292  -1.265  1.00 89.70           C  
ATOM    741  CG2 VAL C  20      -4.543   0.511  -1.045  1.00 89.70           C  
ATOM    742  N   LYS C  21      -4.990   4.252   1.569  1.00 89.51           N  
ATOM    743  CA  LYS C  21      -5.529   5.493   2.119  1.00 89.51           C  
ATOM    744  C   LYS C  21      -4.570   6.658   1.891  1.00 89.51           C  
ATOM    745  CB  LYS C  21      -5.818   5.337   3.613  1.00 89.51           C  
ATOM    746  O   LYS C  21      -4.997   7.762   1.549  1.00 89.51           O  
ATOM    747  CG  LYS C  21      -7.041   4.488   3.922  1.00 89.51           C  
ATOM    748  CD  LYS C  21      -7.278   4.372   5.422  1.00 89.51           C  
ATOM    749  CE  LYS C  21      -8.503   3.522   5.732  1.00 89.51           C  
ATOM    750  NZ  LYS C  21      -8.686   3.331   7.202  1.00 89.51           N  
ATOM    751  N   ILE C  22      -3.326   6.346   2.145  1.00 89.06           N  
ATOM    752  CA  ILE C  22      -2.305   7.364   1.920  1.00 89.06           C  
ATOM    753  C   ILE C  22      -2.303   7.776   0.449  1.00 89.06           C  
ATOM    754  CB  ILE C  22      -0.905   6.861   2.337  1.00 89.06           C  
ATOM    755  O   ILE C  22      -2.264   8.967   0.132  1.00 89.06           O  
ATOM    756  CG1 ILE C  22      -0.815   6.738   3.863  1.00 89.06           C  
ATOM    757  CG2 ILE C  22       0.186   7.791   1.797  1.00 89.06           C  
ATOM    758  CD1 ILE C  22       0.463   6.074   4.356  1.00 89.06           C  
ATOM    759  N   TYR C  23      -2.353   6.790  -0.401  1.00 88.60           N  
ATOM    760  CA  TYR C  23      -2.390   7.062  -1.833  1.00 88.60           C  
ATOM    761  C   TYR C  23      -3.586   7.935  -2.192  1.00 88.60           C  
ATOM    762  CB  TYR C  23      -2.441   5.754  -2.628  1.00 88.60           C  
ATOM    763  O   TYR C  23      -3.454   8.899  -2.950  1.00 88.60           O  
ATOM    764  CG  TYR C  23      -2.405   5.951  -4.124  1.00 88.60           C  
ATOM    765  CD1 TYR C  23      -3.575   5.913  -4.879  1.00 88.60           C  
ATOM    766  CD2 TYR C  23      -1.202   6.173  -4.786  1.00 88.60           C  
ATOM    767  CE1 TYR C  23      -3.547   6.092  -6.258  1.00 88.60           C  
ATOM    768  CE2 TYR C  23      -1.162   6.353  -6.164  1.00 88.60           C  
ATOM    769  OH  TYR C  23      -2.304   6.490  -8.256  1.00 88.60           O  
ATOM    770  CZ  TYR C  23      -2.338   6.312  -6.891  1.00 88.60           C  
ATOM    771  N   LEU C  24      -4.732   7.638  -1.680  1.00 89.23           N  
ATOM    772  CA  LEU C  24      -5.941   8.401  -1.969  1.00 89.23           C  
ATOM    773  C   LEU C  24      -5.799   9.845  -1.498  1.00 89.23           C  
ATOM    774  CB  LEU C  24      -7.157   7.752  -1.301  1.00 89.23           C  
ATOM    775  O   LEU C  24      -6.220  10.773  -2.192  1.00 89.23           O  
ATOM    776  CG  LEU C  24      -7.684   6.472  -1.951  1.00 89.23           C  
ATOM    777  CD1 LEU C  24      -8.777   5.851  -1.088  1.00 89.23           C  
ATOM    778  CD2 LEU C  24      -8.203   6.760  -3.356  1.00 89.23           C  
ATOM    779  N   GLU C  25      -5.197   9.974  -0.302  1.00 88.57           N  
ATOM    780  CA  GLU C  25      -4.978  11.318   0.222  1.00 88.57           C  
ATOM    781  C   GLU C  25      -4.045  12.118  -0.683  1.00 88.57           C  
ATOM    782  CB  GLU C  25      -4.408  11.257   1.642  1.00 88.57           C  
ATOM    783  O   GLU C  25      -4.294  13.294  -0.956  1.00 88.57           O  
ATOM    784  CG  GLU C  25      -5.427  10.849   2.696  1.00 88.57           C  
ATOM    785  CD  GLU C  25      -4.836  10.748   4.093  1.00 88.57           C  
ATOM    786  OE1 GLU C  25      -5.587  10.451   5.050  1.00 88.57           O  
ATOM    787  OE2 GLU C  25      -3.612  10.967   4.233  1.00 88.57           O  
ATOM    788  N   VAL C  26      -3.008  11.496  -1.155  1.00 87.49           N  
ATOM    789  CA  VAL C  26      -2.035  12.150  -2.023  1.00 87.49           C  
ATOM    790  C   VAL C  26      -2.696  12.527  -3.348  1.00 87.49           C  
ATOM    791  CB  VAL C  26      -0.806  11.250  -2.278  1.00 87.49           C  
ATOM    792  O   VAL C  26      -2.486  13.628  -3.862  1.00 87.49           O  
ATOM    793  CG1 VAL C  26       0.085  11.848  -3.365  1.00 87.49           C  
ATOM    794  CG2 VAL C  26      -0.016  11.048  -0.986  1.00 87.49           C  
ATOM    795  N   ILE C  27      -3.522  11.690  -3.919  1.00 86.71           N  
ATOM    796  CA  ILE C  27      -4.207  11.958  -5.179  1.00 86.71           C  
ATOM    797  C   ILE C  27      -5.181  13.120  -4.999  1.00 86.71           C  
ATOM    798  CB  ILE C  27      -4.955  10.707  -5.692  1.00 86.71           C  
ATOM    799  O   ILE C  27      -5.288  13.989  -5.868  1.00 86.71           O  
ATOM    800  CG1 ILE C  27      -3.956   9.623  -6.114  1.00 86.71           C  
ATOM    801  CG2 ILE C  27      -5.888  11.073  -6.851  1.00 86.71           C  
ATOM    802  CD1 ILE C  27      -3.013  10.051  -7.229  1.00 86.71           C  
ATOM    803  N   LYS C  28      -5.817  13.158  -3.880  1.00 88.22           N  
ATOM    804  CA  LYS C  28      -6.731  14.263  -3.605  1.00 88.22           C  
ATOM    805  C   LYS C  28      -5.981  15.590  -3.529  1.00 88.22           C  
ATOM    806  CB  LYS C  28      -7.494  14.017  -2.303  1.00 88.22           C  
ATOM    807  O   LYS C  28      -6.472  16.615  -4.006  1.00 88.22           O  
ATOM    808  CG  LYS C  28      -8.591  12.968  -2.417  1.00 88.22           C  
ATOM    809  CD  LYS C  28      -9.293  12.746  -1.084  1.00 88.22           C  
ATOM    810  CE  LYS C  28     -10.321  11.626  -1.172  1.00 88.22           C  
ATOM    811  NZ  LYS C  28     -10.905  11.303   0.164  1.00 88.22           N  
ATOM    812  N   ILE C  29      -4.832  15.476  -2.912  1.00 86.84           N  
ATOM    813  CA  ILE C  29      -3.988  16.664  -2.837  1.00 86.84           C  
ATOM    814  C   ILE C  29      -3.575  17.094  -4.243  1.00 86.84           C  
ATOM    815  CB  ILE C  29      -2.738  16.415  -1.963  1.00 86.84           C  
ATOM    816  O   ILE C  29      -3.626  18.280  -4.576  1.00 86.84           O  
ATOM    817  CG1 ILE C  29      -3.137  16.261  -0.491  1.00 86.84           C  
ATOM    818  CG2 ILE C  29      -1.721  17.547  -2.140  1.00 86.84           C  
ATOM    819  CD1 ILE C  29      -2.000  15.806   0.414  1.00 86.84           C  
ATOM    820  N   LEU C  30      -3.206  16.124  -5.060  1.00 86.36           N  
ATOM    821  CA  LEU C  30      -2.804  16.398  -6.435  1.00 86.36           C  
ATOM    822  C   LEU C  30      -3.945  17.039  -7.217  1.00 86.36           C  
ATOM    823  CB  LEU C  30      -2.354  15.110  -7.129  1.00 86.36           C  
ATOM    824  O   LEU C  30      -3.736  18.018  -7.937  1.00 86.36           O  
ATOM    825  CG  LEU C  30      -1.925  15.242  -8.591  1.00 86.36           C  
ATOM    826  CD1 LEU C  30      -0.718  16.167  -8.708  1.00 86.36           C  
ATOM    827  CD2 LEU C  30      -1.613  13.871  -9.183  1.00 86.36           C  
ATOM    828  N   ILE C  31      -5.068  16.536  -7.138  1.00 86.57           N  
ATOM    829  CA  ILE C  31      -6.236  17.054  -7.842  1.00 86.57           C  
ATOM    830  C   ILE C  31      -6.477  18.508  -7.442  1.00 86.57           C  
ATOM    831  CB  ILE C  31      -7.493  16.203  -7.552  1.00 86.57           C  
ATOM    832  O   ILE C  31      -6.736  19.358  -8.296  1.00 86.57           O  
ATOM    833  CG1 ILE C  31      -7.368  14.824  -8.211  1.00 86.57           C  
ATOM    834  CG2 ILE C  31      -8.756  16.926  -8.030  1.00 86.57           C  
ATOM    835  CD1 ILE C  31      -8.496  13.865  -7.857  1.00 86.57           C  
ATOM    836  N   ARG C  32      -6.397  18.753  -6.144  1.00 86.67           N  
ATOM    837  CA  ARG C  32      -6.608  20.111  -5.652  1.00 86.67           C  
ATOM    838  C   ARG C  32      -5.541  21.060  -6.187  1.00 86.67           C  
ATOM    839  CB  ARG C  32      -6.609  20.134  -4.122  1.00 86.67           C  
ATOM    840  O   ARG C  32      -5.836  22.209  -6.522  1.00 86.67           O  
ATOM    841  CG  ARG C  32      -7.887  19.596  -3.498  1.00 86.67           C  
ATOM    842  CD  ARG C  32      -7.844  19.659  -1.978  1.00 86.67           C  
ATOM    843  NE  ARG C  32      -9.051  19.096  -1.380  1.00 86.67           N  
ATOM    844  NH1 ARG C  32      -8.357  19.393   0.803  1.00 86.67           N  
ATOM    845  NH2 ARG C  32     -10.402  18.454   0.363  1.00 86.67           N  
ATOM    846  CZ  ARG C  32      -9.267  18.982  -0.073  1.00 86.67           C  
ATOM    847  N   LEU C  33      -4.311  20.542  -6.277  1.00 85.34           N  
ATOM    848  CA  LEU C  33      -3.223  21.364  -6.796  1.00 85.34           C  
ATOM    849  C   LEU C  33      -3.428  21.666  -8.276  1.00 85.34           C  
ATOM    850  CB  LEU C  33      -1.877  20.664  -6.588  1.00 85.34           C  
ATOM    851  O   LEU C  33      -3.150  22.778  -8.731  1.00 85.34           O  
ATOM    852  CG  LEU C  33      -1.356  20.610  -5.151  1.00 85.34           C  
ATOM    853  CD1 LEU C  33      -0.115  19.728  -5.070  1.00 85.34           C  
ATOM    854  CD2 LEU C  33      -1.055  22.014  -4.637  1.00 85.34           C  
ATOM    855  N   ILE C  34      -3.886  20.657  -9.076  1.00 84.10           N  
ATOM    856  CA  ILE C  34      -4.127  20.803 -10.508  1.00 84.10           C  
ATOM    857  C   ILE C  34      -5.290  21.766 -10.739  1.00 84.10           C  
ATOM    858  CB  ILE C  34      -4.419  19.440 -11.174  1.00 84.10           C  
ATOM    859  O   ILE C  34      -5.248  22.590 -11.656  1.00 84.10           O  
ATOM    860  CG1 ILE C  34      -3.167  18.557 -11.155  1.00 84.10           C  
ATOM    861  CG2 ILE C  34      -4.929  19.637 -12.604  1.00 84.10           C  
ATOM    862  CD1 ILE C  34      -3.411  17.126 -11.615  1.00 84.10           C  
ATOM    863  N   GLU C  35      -6.388  21.775  -9.872  1.00 84.96           N  
ATOM    864  CA  GLU C  35      -7.579  22.604 -10.030  1.00 84.96           C  
ATOM    865  C   GLU C  35      -7.303  24.049  -9.623  1.00 84.96           C  
ATOM    866  CB  GLU C  35      -8.740  22.039  -9.208  1.00 84.96           C  
ATOM    867  O   GLU C  35      -8.114  24.939  -9.885  1.00 84.96           O  
ATOM    868  CG  GLU C  35      -9.338  20.764  -9.784  1.00 84.96           C  
ATOM    869  CD  GLU C  35     -10.475  20.202  -8.945  1.00 84.96           C  
ATOM    870  OE1 GLU C  35     -11.296  19.423  -9.479  1.00 84.96           O  
ATOM    871  OE2 GLU C  35     -10.546  20.545  -7.743  1.00 84.96           O  
ATOM    872  N   LYS C  36      -5.939  24.396  -9.419  1.00 74.22           N  
ATOM    873  CA  LYS C  36      -5.444  25.738  -9.125  1.00 74.22           C  
ATOM    874  C   LYS C  36      -6.408  26.491  -8.213  1.00 74.22           C  
ATOM    875  CB  LYS C  36      -5.223  26.524 -10.418  1.00 74.22           C  
ATOM    876  O   LYS C  36      -6.482  27.721  -8.259  1.00 74.22           O  
ATOM    877  CG  LYS C  36      -3.976  26.114 -11.186  1.00 74.22           C  
ATOM    878  CD  LYS C  36      -3.742  27.012 -12.393  1.00 74.22           C  
ATOM    879  CE  LYS C  36      -2.497  26.598 -13.167  1.00 74.22           C  
ATOM    880  NZ  LYS C  36      -2.239  27.503 -14.327  1.00 74.22           N  
ATOM    881  N   ASN C  37      -7.120  25.866  -7.636  1.00 62.73           N  
ATOM    882  CA  ASN C  37      -7.963  26.568  -6.674  1.00 62.73           C  
ATOM    883  C   ASN C  37      -7.258  26.740  -5.332  1.00 62.73           C  
ATOM    884  CB  ASN C  37      -9.291  25.832  -6.486  1.00 62.73           C  
ATOM    885  O   ASN C  37      -7.534  26.005  -4.382  1.00 62.73           O  
ATOM    886  CG  ASN C  37     -10.266  26.087  -7.619  1.00 62.73           C  
ATOM    887  ND2 ASN C  37     -11.198  25.163  -7.818  1.00 62.73           N  
ATOM    888  OD1 ASN C  37     -10.182  27.106  -8.309  1.00 62.73           O  
ATOM    889  N   SER C  38      -6.168  27.487  -5.255  1.00 63.01           N  
ATOM    890  CA  SER C  38      -5.384  27.578  -4.028  1.00 63.01           C  
ATOM    891  C   SER C  38      -5.629  28.902  -3.312  1.00 63.01           C  
ATOM    892  CB  SER C  38      -3.893  27.422  -4.331  1.00 63.01           C  
ATOM    893  O   SER C  38      -5.294  29.967  -3.833  1.00 63.01           O  
ATOM    894  OG  SER C  38      -3.606  27.818  -5.662  1.00 63.01           O  
ATOM    895  N   SER C  39      -6.586  28.890  -2.932  1.00 78.57           N  
ATOM    896  CA  SER C  39      -6.682  29.950  -1.934  1.00 78.57           C  
ATOM    897  C   SER C  39      -5.741  29.692  -0.762  1.00 78.57           C  
ATOM    898  CB  SER C  39      -8.118  30.080  -1.425  1.00 78.57           C  
ATOM    899  O   SER C  39      -5.221  28.585  -0.608  1.00 78.57           O  
ATOM    900  OG  SER C  39      -8.459  28.984  -0.594  1.00 78.57           O  
ATOM    901  N   LYS C  40      -5.193  30.739  -0.069  1.00 85.13           N  
ATOM    902  CA  LYS C  40      -4.376  30.601   1.133  1.00 85.13           C  
ATOM    903  C   LYS C  40      -4.954  29.546   2.072  1.00 85.13           C  
ATOM    904  CB  LYS C  40      -4.260  31.942   1.860  1.00 85.13           C  
ATOM    905  O   LYS C  40      -4.209  28.784   2.691  1.00 85.13           O  
ATOM    906  CG  LYS C  40      -3.215  32.877   1.269  1.00 85.13           C  
ATOM    907  CD  LYS C  40      -3.014  34.111   2.140  1.00 85.13           C  
ATOM    908  CE  LYS C  40      -2.029  35.086   1.509  1.00 85.13           C  
ATOM    909  NZ  LYS C  40      -1.834  36.301   2.356  1.00 85.13           N  
ATOM    910  N   GLU C  41      -6.286  29.640   2.187  1.00 89.29           N  
ATOM    911  CA  GLU C  41      -6.956  28.630   3.001  1.00 89.29           C  
ATOM    912  C   GLU C  41      -6.702  27.227   2.459  1.00 89.29           C  
ATOM    913  CB  GLU C  41      -8.461  28.904   3.067  1.00 89.29           C  
ATOM    914  O   GLU C  41      -6.466  26.292   3.228  1.00 89.29           O  
ATOM    915  CG  GLU C  41      -9.192  28.075   4.112  1.00 89.29           C  
ATOM    916  CD  GLU C  41     -10.644  28.486   4.296  1.00 89.29           C  
ATOM    917  OE1 GLU C  41     -11.335  27.904   5.163  1.00 89.29           O  
ATOM    918  OE2 GLU C  41     -11.095  29.397   3.567  1.00 89.29           O  
ATOM    919  N   ASP C  42      -6.663  27.003   1.078  1.00 86.38           N  
ATOM    920  CA  ASP C  42      -6.395  25.722   0.431  1.00 86.38           C  
ATOM    921  C   ASP C  42      -4.970  25.252   0.714  1.00 86.38           C  
ATOM    922  CB  ASP C  42      -6.624  25.825  -1.079  1.00 86.38           C  
ATOM    923  O   ASP C  42      -4.740  24.067   0.965  1.00 86.38           O  
ATOM    924  CG  ASP C  42      -8.095  25.874  -1.452  1.00 86.38           C  
ATOM    925  OD1 ASP C  42      -8.424  26.306  -2.579  1.00 86.38           O  
ATOM    926  OD2 ASP C  42      -8.933  25.482  -0.612  1.00 86.38           O  
ATOM    927  N   GLU C  43      -4.085  26.229   0.753  1.00 86.27           N  
ATOM    928  CA  GLU C  43      -2.691  25.894   1.025  1.00 86.27           C  
ATOM    929  C   GLU C  43      -2.510  25.411   2.461  1.00 86.27           C  
ATOM    930  CB  GLU C  43      -1.786  27.100   0.758  1.00 86.27           C  
ATOM    931  O   GLU C  43      -1.776  24.453   2.712  1.00 86.27           O  
ATOM    932  CG  GLU C  43      -1.550  27.376  -0.720  1.00 86.27           C  
ATOM    933  CD  GLU C  43      -0.671  28.591  -0.970  1.00 86.27           C  
ATOM    934  OE1 GLU C  43      -0.478  28.968  -2.148  1.00 86.27           O  
ATOM    935  OE2 GLU C  43      -0.171  29.170   0.020  1.00 86.27           O  
ATOM    936  N   ARG C  44      -3.192  26.102   3.413  1.00 88.00           N  
ATOM    937  CA  ARG C  44      -3.126  25.693   4.812  1.00 88.00           C  
ATOM    938  C   ARG C  44      -3.696  24.290   5.000  1.00 88.00           C  
ATOM    939  CB  ARG C  44      -3.879  26.687   5.700  1.00 88.00           C  
ATOM    940  O   ARG C  44      -3.116  23.469   5.713  1.00 88.00           O  
ATOM    941  CG  ARG C  44      -3.622  26.502   7.187  1.00 88.00           C  
ATOM    942  CD  ARG C  44      -4.374  27.529   8.021  1.00 88.00           C  
ATOM    943  NE  ARG C  44      -4.272  27.243   9.449  1.00 88.00           N  
ATOM    944  NH1 ARG C  44      -5.810  28.843  10.090  1.00 88.00           N  
ATOM    945  NH2 ARG C  44      -4.786  27.533  11.669  1.00 88.00           N  
ATOM    946  CZ  ARG C  44      -4.956  27.874  10.399  1.00 88.00           C  
ATOM    947  N   GLU C  45      -4.843  24.062   4.312  1.00 89.50           N  
ATOM    948  CA  GLU C  45      -5.467  22.745   4.395  1.00 89.50           C  
ATOM    949  C   GLU C  45      -4.561  21.667   3.806  1.00 89.50           C  
ATOM    950  CB  GLU C  45      -6.819  22.744   3.678  1.00 89.50           C  
ATOM    951  O   GLU C  45      -4.437  20.578   4.370  1.00 89.50           O  
ATOM    952  CG  GLU C  45      -7.930  23.433   4.458  1.00 89.50           C  
ATOM    953  CD  GLU C  45      -9.259  23.452   3.720  1.00 89.50           C  
ATOM    954  OE1 GLU C  45     -10.240  24.019   4.252  1.00 89.50           O  
ATOM    955  OE2 GLU C  45      -9.319  22.895   2.601  1.00 89.50           O  
ATOM    956  N   LEU C  46      -3.862  21.999   2.725  1.00 87.28           N  
ATOM    957  CA  LEU C  46      -2.944  21.059   2.091  1.00 87.28           C  
ATOM    958  C   LEU C  46      -1.757  20.760   3.000  1.00 87.28           C  
ATOM    959  CB  LEU C  46      -2.449  21.614   0.752  1.00 87.28           C  
ATOM    960  O   LEU C  46      -1.332  19.608   3.115  1.00 87.28           O  
ATOM    961  CG  LEU C  46      -1.708  20.633  -0.156  1.00 87.28           C  
ATOM    962  CD1 LEU C  46      -2.702  19.766  -0.923  1.00 87.28           C  
ATOM    963  CD2 LEU C  46      -0.791  21.381  -1.118  1.00 87.28           C  
ATOM    964  N   GLU C  47      -1.275  21.842   3.661  1.00 88.31           N  
ATOM    965  CA  GLU C  47      -0.162  21.657   4.586  1.00 88.31           C  
ATOM    966  C   GLU C  47      -0.544  20.723   5.730  1.00 88.31           C  
ATOM    967  CB  GLU C  47       0.306  23.005   5.141  1.00 88.31           C  
ATOM    968  O   GLU C  47       0.245  19.861   6.125  1.00 88.31           O  
ATOM    969  CG  GLU C  47       1.622  22.933   5.902  1.00 88.31           C  
ATOM    970  CD  GLU C  47       2.141  24.296   6.331  1.00 88.31           C  
ATOM    971  OE1 GLU C  47       3.239  24.366   6.929  1.00 88.31           O  
ATOM    972  OE2 GLU C  47       1.445  25.302   6.069  1.00 88.31           O  
ATOM    973  N   GLU C  48      -1.748  20.930   6.260  1.00 89.76           N  
ATOM    974  CA  GLU C  48      -2.218  20.064   7.337  1.00 89.76           C  
ATOM    975  C   GLU C  48      -2.364  18.621   6.862  1.00 89.76           C  
ATOM    976  CB  GLU C  48      -3.550  20.572   7.894  1.00 89.76           C  
ATOM    977  O   GLU C  48      -1.999  17.686   7.577  1.00 89.76           O  
ATOM    978  CG  GLU C  48      -3.418  21.803   8.779  1.00 89.76           C  
ATOM    979  CD  GLU C  48      -4.756  22.352   9.247  1.00 89.76           C  
ATOM    980  OE1 GLU C  48      -4.772  23.359   9.990  1.00 89.76           O  
ATOM    981  OE2 GLU C  48      -5.797  21.769   8.869  1.00 89.76           O  
ATOM    982  N   GLU C  49      -2.821  18.442   5.637  1.00 88.54           N  
ATOM    983  CA  GLU C  49      -2.989  17.107   5.072  1.00 88.54           C  
ATOM    984  C   GLU C  49      -1.640  16.427   4.852  1.00 88.54           C  
ATOM    985  CB  GLU C  49      -3.765  17.174   3.754  1.00 88.54           C  
ATOM    986  O   GLU C  49      -1.498  15.226   5.091  1.00 88.54           O  
ATOM    987  CG  GLU C  49      -5.246  17.476   3.928  1.00 88.54           C  
ATOM    988  CD  GLU C  49      -5.982  17.649   2.609  1.00 88.54           C  
ATOM    989  OE1 GLU C  49      -7.205  17.916   2.626  1.00 88.54           O  
ATOM    990  OE2 GLU C  49      -5.330  17.514   1.549  1.00 88.54           O  
ATOM    991  N   LEU C  50      -0.718  17.201   4.468  1.00 87.97           N  
ATOM    992  CA  LEU C  50       0.618  16.656   4.257  1.00 87.97           C  
ATOM    993  C   LEU C  50       1.254  16.248   5.581  1.00 87.97           C  
ATOM    994  CB  LEU C  50       1.508  17.678   3.544  1.00 87.97           C  
ATOM    995  O   LEU C  50       1.945  15.229   5.654  1.00 87.97           O  
ATOM    996  CG  LEU C  50       1.289  17.834   2.038  1.00 87.97           C  
ATOM    997  CD1 LEU C  50       2.040  19.054   1.517  1.00 87.97           C  
ATOM    998  CD2 LEU C  50       1.728  16.574   1.300  1.00 87.97           C  
ATOM    999  N   LYS C  51       1.061  17.108   6.648  1.00 89.86           N  
ATOM   1000  CA  LYS C  51       1.556  16.742   7.972  1.00 89.86           C  
ATOM   1001  C   LYS C  51       0.929  15.435   8.450  1.00 89.86           C  
ATOM   1002  CB  LYS C  51       1.272  17.858   8.978  1.00 89.86           C  
ATOM   1003  O   LYS C  51       1.609  14.597   9.046  1.00 89.86           O  
ATOM   1004  CG  LYS C  51       2.208  19.051   8.858  1.00 89.86           C  
ATOM   1005  CD  LYS C  51       1.913  20.102   9.921  1.00 89.86           C  
ATOM   1006  CE  LYS C  51       2.788  21.336   9.747  1.00 89.86           C  
ATOM   1007  NZ  LYS C  51       2.429  22.412  10.719  1.00 89.86           N  
ATOM   1008  N   GLU C  52      -0.394  15.290   8.191  1.00 90.47           N  
ATOM   1009  CA  GLU C  52      -1.076  14.048   8.542  1.00 90.47           C  
ATOM   1010  C   GLU C  52      -0.506  12.866   7.764  1.00 90.47           C  
ATOM   1011  CB  GLU C  52      -2.581  14.170   8.285  1.00 90.47           C  
ATOM   1012  O   GLU C  52      -0.331  11.778   8.317  1.00 90.47           O  
ATOM   1013  CG  GLU C  52      -3.378  12.947   8.713  1.00 90.47           C  
ATOM   1014  CD  GLU C  52      -3.286  12.660  10.203  1.00 90.47           C  
ATOM   1015  OE1 GLU C  52      -3.519  11.501  10.614  1.00 90.47           O  
ATOM   1016  OE2 GLU C  52      -2.978  13.603  10.966  1.00 90.47           O  
ATOM   1017  N   LEU C  53      -0.163  13.119   6.492  1.00 88.02           N  
ATOM   1018  CA  LEU C  53       0.441  12.085   5.659  1.00 88.02           C  
ATOM   1019  C   LEU C  53       1.778  11.633   6.237  1.00 88.02           C  
ATOM   1020  CB  LEU C  53       0.637  12.595   4.229  1.00 88.02           C  
ATOM   1021  O   LEU C  53       2.067  10.435   6.281  1.00 88.02           O  
ATOM   1022  CG  LEU C  53       1.255  11.610   3.236  1.00 88.02           C  
ATOM   1023  CD1 LEU C  53       0.363  10.382   3.083  1.00 88.02           C  
ATOM   1024  CD2 LEU C  53       1.483  12.282   1.887  1.00 88.02           C  
ATOM   1025  N   GLU C  54       2.501  12.565   6.658  1.00 90.62           N  
ATOM   1026  CA  GLU C  54       3.797  12.244   7.247  1.00 90.62           C  
ATOM   1027  C   GLU C  54       3.638  11.379   8.494  1.00 90.62           C  
ATOM   1028  CB  GLU C  54       4.564  13.524   7.589  1.00 90.62           C  
ATOM   1029  O   GLU C  54       4.401  10.433   8.701  1.00 90.62           O  
ATOM   1030  CG  GLU C  54       6.008  13.283   8.007  1.00 90.62           C  
ATOM   1031  CD  GLU C  54       6.768  14.565   8.306  1.00 90.62           C  
ATOM   1032  OE1 GLU C  54       7.970  14.492   8.648  1.00 90.62           O  
ATOM   1033  OE2 GLU C  54       6.156  15.651   8.200  1.00 90.62           O  
ATOM   1034  N   ARG C  55       2.682  11.675   9.327  1.00 91.08           N  
ATOM   1035  CA  ARG C  55       2.414  10.882  10.522  1.00 91.08           C  
ATOM   1036  C   ARG C  55       2.007   9.459  10.155  1.00 91.08           C  
ATOM   1037  CB  ARG C  55       1.320  11.538  11.368  1.00 91.08           C  
ATOM   1038  O   ARG C  55       2.462   8.498  10.778  1.00 91.08           O  
ATOM   1039  CG  ARG C  55       1.214  10.979  12.778  1.00 91.08           C  
ATOM   1040  CD  ARG C  55       0.027  11.566  13.529  1.00 91.08           C  
ATOM   1041  NE  ARG C  55      -0.363  12.866  12.991  1.00 91.08           N  
ATOM   1042  NH1 ARG C  55      -2.022  13.247  14.552  1.00 91.08           N  
ATOM   1043  NH2 ARG C  55      -1.599  14.800  12.921  1.00 91.08           N  
ATOM   1044  CZ  ARG C  55      -1.327  13.635  13.489  1.00 91.08           C  
ATOM   1045  N   GLU C  56       1.185   9.393   9.134  1.00 90.68           N  
ATOM   1046  CA  GLU C  56       0.724   8.080   8.691  1.00 90.68           C  
ATOM   1047  C   GLU C  56       1.879   7.246   8.143  1.00 90.68           C  
ATOM   1048  CB  GLU C  56      -0.371   8.223   7.631  1.00 90.68           C  
ATOM   1049  O   GLU C  56       1.948   6.039   8.384  1.00 90.68           O  
ATOM   1050  CG  GLU C  56      -1.696   8.731   8.181  1.00 90.68           C  
ATOM   1051  CD  GLU C  56      -2.738   8.977   7.101  1.00 90.68           C  
ATOM   1052  OE1 GLU C  56      -3.913   9.246   7.442  1.00 90.68           O  
ATOM   1053  OE2 GLU C  56      -2.378   8.899   5.906  1.00 90.68           O  
ATOM   1054  N   LEU C  57       2.800   7.934   7.467  1.00 90.49           N  
ATOM   1055  CA  LEU C  57       3.965   7.234   6.936  1.00 90.49           C  
ATOM   1056  C   LEU C  57       4.881   6.769   8.062  1.00 90.49           C  
ATOM   1057  CB  LEU C  57       4.739   8.137   5.972  1.00 90.49           C  
ATOM   1058  O   LEU C  57       5.452   5.678   7.994  1.00 90.49           O  
ATOM   1059  CG  LEU C  57       4.098   8.377   4.604  1.00 90.49           C  
ATOM   1060  CD1 LEU C  57       4.840   9.480   3.857  1.00 90.49           C  
ATOM   1061  CD2 LEU C  57       4.082   7.089   3.788  1.00 90.49           C  
ATOM   1062  N   GLU C  58       5.006   7.549   9.103  1.00 92.15           N  
ATOM   1063  CA  GLU C  58       5.789   7.147  10.268  1.00 92.15           C  
ATOM   1064  C   GLU C  58       5.186   5.919  10.942  1.00 92.15           C  
ATOM   1065  CB  GLU C  58       5.893   8.300  11.270  1.00 92.15           C  
ATOM   1066  O   GLU C  58       5.910   5.007  11.346  1.00 92.15           O  
ATOM   1067  CG  GLU C  58       6.874   9.387  10.858  1.00 92.15           C  
ATOM   1068  CD  GLU C  58       6.852  10.597  11.779  1.00 92.15           C  
ATOM   1069  OE1 GLU C  58       7.552  11.593  11.489  1.00 92.15           O  
ATOM   1070  OE2 GLU C  58       6.129  10.546  12.799  1.00 92.15           O  
ATOM   1071  N   GLU C  59       3.872   5.931  11.050  1.00 91.99           N  
ATOM   1072  CA  GLU C  59       3.187   4.782  11.634  1.00 91.99           C  
ATOM   1073  C   GLU C  59       3.386   3.531  10.783  1.00 91.99           C  
ATOM   1074  CB  GLU C  59       1.694   5.073  11.801  1.00 91.99           C  
ATOM   1075  O   GLU C  59       3.582   2.436  11.315  1.00 91.99           O  
ATOM   1076  CG  GLU C  59       1.374   6.000  12.964  1.00 91.99           C  
ATOM   1077  CD  GLU C  59      -0.106   6.329  13.081  1.00 91.99           C  
ATOM   1078  OE1 GLU C  59      -0.490   7.079  14.007  1.00 91.99           O  
ATOM   1079  OE2 GLU C  59      -0.887   5.833  12.239  1.00 91.99           O  
ATOM   1080  N   LEU C  60       3.344   3.717   9.468  1.00 89.59           N  
ATOM   1081  CA  LEU C  60       3.580   2.606   8.552  1.00 89.59           C  
ATOM   1082  C   LEU C  60       4.980   2.031   8.744  1.00 89.59           C  
ATOM   1083  CB  LEU C  60       3.396   3.058   7.101  1.00 89.59           C  
ATOM   1084  O   LEU C  60       5.158   0.811   8.759  1.00 89.59           O  
ATOM   1085  CG  LEU C  60       3.441   1.959   6.038  1.00 89.59           C  
ATOM   1086  CD1 LEU C  60       2.352   0.924   6.299  1.00 89.59           C  
ATOM   1087  CD2 LEU C  60       3.294   2.558   4.644  1.00 89.59           C  
ATOM   1088  N   GLN C  61       5.908   2.906   8.942  1.00 91.27           N  
ATOM   1089  CA  GLN C  61       7.282   2.470   9.171  1.00 91.27           C  
ATOM   1090  C   GLN C  61       7.392   1.648  10.452  1.00 91.27           C  
ATOM   1091  CB  GLN C  61       8.223   3.673   9.236  1.00 91.27           C  
ATOM   1092  O   GLN C  61       8.085   0.628  10.484  1.00 91.27           O  
ATOM   1093  CG  GLN C  61       9.699   3.298   9.274  1.00 91.27           C  
ATOM   1094  CD  GLN C  61      10.614   4.495   9.096  1.00 91.27           C  
ATOM   1095  NE2 GLN C  61      11.899   4.233   8.887  1.00 91.27           N  
ATOM   1096  OE1 GLN C  61      10.168   5.646   9.146  1.00 91.27           O  
ATOM   1097  N   LYS C  62       6.760   2.083  11.455  1.00 92.17           N  
ATOM   1098  CA  LYS C  62       6.779   1.360  12.724  1.00 92.17           C  
ATOM   1099  C   LYS C  62       6.153  -0.024  12.578  1.00 92.17           C  
ATOM   1100  CB  LYS C  62       6.047   2.155  13.806  1.00 92.17           C  
ATOM   1101  O   LYS C  62       6.680  -1.008  13.101  1.00 92.17           O  
ATOM   1102  CG  LYS C  62       6.817   3.366  14.312  1.00 92.17           C  
ATOM   1103  CD  LYS C  62       6.055   4.091  15.414  1.00 92.17           C  
ATOM   1104  CE  LYS C  62       6.763   5.372  15.834  1.00 92.17           C  
ATOM   1105  NZ  LYS C  62       5.967   6.142  16.837  1.00 92.17           N  
ATOM   1106  N   LYS C  63       5.049  -0.106  11.851  1.00 90.81           N  
ATOM   1107  CA  LYS C  63       4.375  -1.382  11.630  1.00 90.81           C  
ATOM   1108  C   LYS C  63       5.262  -2.343  10.843  1.00 90.81           C  
ATOM   1109  CB  LYS C  63       3.050  -1.170  10.895  1.00 90.81           C  
ATOM   1110  O   LYS C  63       5.321  -3.535  11.152  1.00 90.81           O  
ATOM   1111  CG  LYS C  63       1.936  -0.621  11.774  1.00 90.81           C  
ATOM   1112  CD  LYS C  63       0.638  -0.458  10.994  1.00 90.81           C  
ATOM   1113  CE  LYS C  63      -0.471   0.116  11.865  1.00 90.81           C  
ATOM   1114  NZ  LYS C  63      -1.733   0.320  11.093  1.00 90.81           N  
ATOM   1115  N   LEU C  64       5.970  -1.815   9.867  1.00 90.72           N  
ATOM   1116  CA  LEU C  64       6.861  -2.645   9.064  1.00 90.72           C  
ATOM   1117  C   LEU C  64       8.026  -3.161   9.903  1.00 90.72           C  
ATOM   1118  CB  LEU C  64       7.391  -1.857   7.863  1.00 90.72           C  
ATOM   1119  O   LEU C  64       8.453  -4.306   9.741  1.00 90.72           O  
ATOM   1120  CG  LEU C  64       6.410  -1.637   6.711  1.00 90.72           C  
ATOM   1121  CD1 LEU C  64       6.981  -0.635   5.713  1.00 90.72           C  
ATOM   1122  CD2 LEU C  64       6.086  -2.959   6.024  1.00 90.72           C  
ATOM   1123  N   GLU C  65       8.491  -2.338  10.831  1.00 91.74           N  
ATOM   1124  CA  GLU C  65       9.555  -2.760  11.736  1.00 91.74           C  
ATOM   1125  C   GLU C  65       9.090  -3.896  12.643  1.00 91.74           C  
ATOM   1126  CB  GLU C  65      10.044  -1.580  12.579  1.00 91.74           C  
ATOM   1127  O   GLU C  65       9.841  -4.839  12.899  1.00 91.74           O  
ATOM   1128  CG  GLU C  65      11.302  -1.877  13.382  1.00 91.74           C  
ATOM   1129  CD  GLU C  65      11.896  -0.644  14.044  1.00 91.74           C  
ATOM   1130  OE1 GLU C  65      12.967  -0.755  14.685  1.00 91.74           O  
ATOM   1131  OE2 GLU C  65      11.286   0.442  13.923  1.00 91.74           O  
ATOM   1132  N   GLU C  66       7.847  -3.749  13.124  1.00 91.20           N  
ATOM   1133  CA  GLU C  66       7.283  -4.803  13.961  1.00 91.20           C  
ATOM   1134  C   GLU C  66       7.155  -6.113  13.188  1.00 91.20           C  
ATOM   1135  CB  GLU C  66       5.917  -4.381  14.510  1.00 91.20           C  
ATOM   1136  O   GLU C  66       7.461  -7.184  13.716  1.00 91.20           O  
ATOM   1137  CG  GLU C  66       5.993  -3.326  15.603  1.00 91.20           C  
ATOM   1138  CD  GLU C  66       4.629  -2.829  16.053  1.00 91.20           C  
ATOM   1139  OE1 GLU C  66       4.567  -1.935  16.928  1.00 91.20           O  
ATOM   1140  OE2 GLU C  66       3.614  -3.337  15.527  1.00 91.20           O  
ATOM   1141  N   ILE C  67       6.704  -6.054  11.905  1.00 89.44           N  
ATOM   1142  CA  ILE C  67       6.563  -7.232  11.057  1.00 89.44           C  
ATOM   1143  C   ILE C  67       7.933  -7.866  10.823  1.00 89.44           C  
ATOM   1144  CB  ILE C  67       5.898  -6.881   9.707  1.00 89.44           C  
ATOM   1145  O   ILE C  67       8.073  -9.091  10.869  1.00 89.44           O  
ATOM   1146  CG1 ILE C  67       4.416  -6.547   9.914  1.00 89.44           C  
ATOM   1147  CG2 ILE C  67       6.066  -8.029   8.708  1.00 89.44           C  
ATOM   1148  CD1 ILE C  67       3.718  -6.032   8.663  1.00 89.44           C  
ATOM   1149  N   ARG C  68       8.886  -7.043  10.599  1.00 90.49           N  
ATOM   1150  CA  ARG C  68      10.246  -7.539  10.412  1.00 90.49           C  
ATOM   1151  C   ARG C  68      10.720  -8.313  11.637  1.00 90.49           C  
ATOM   1152  CB  ARG C  68      11.204  -6.383  10.118  1.00 90.49           C  
ATOM   1153  O   ARG C  68      11.317  -9.384  11.509  1.00 90.49           O  
ATOM   1154  CG  ARG C  68      12.628  -6.824   9.819  1.00 90.49           C  
ATOM   1155  CD  ARG C  68      13.572  -5.636   9.696  1.00 90.49           C  
ATOM   1156  NE  ARG C  68      13.716  -4.928  10.965  1.00 90.49           N  
ATOM   1157  NH1 ARG C  68      15.933  -4.368  10.638  1.00 90.49           N  
ATOM   1158  NH2 ARG C  68      14.854  -3.725  12.556  1.00 90.49           N  
ATOM   1159  CZ  ARG C  68      14.834  -4.342  11.383  1.00 90.49           C  
ATOM   1160  N   LYS C  69      10.523  -7.760  12.862  1.00 90.96           N  
ATOM   1161  CA  LYS C  69      10.916  -8.414  14.107  1.00 90.96           C  
ATOM   1162  C   LYS C  69      10.188  -9.744  14.283  1.00 90.96           C  
ATOM   1163  CB  LYS C  69      10.639  -7.503  15.304  1.00 90.96           C  
ATOM   1164  O   LYS C  69      10.789 -10.737  14.699  1.00 90.96           O  
ATOM   1165  CG  LYS C  69      11.614  -6.343  15.436  1.00 90.96           C  
ATOM   1166  CD  LYS C  69      11.311  -5.496  16.666  1.00 90.96           C  
ATOM   1167  CE  LYS C  69      12.221  -4.277  16.744  1.00 90.96           C  
ATOM   1168  NZ  LYS C  69      11.862  -3.391  17.892  1.00 90.96           N  
ATOM   1169  N   GLU C  70       8.887  -9.755  13.940  1.00 90.06           N  
ATOM   1170  CA  GLU C  70       8.091 -10.974  14.048  1.00 90.06           C  
ATOM   1171  C   GLU C  70       8.592 -12.048  13.087  1.00 90.06           C  
ATOM   1172  CB  GLU C  70       6.613 -10.677  13.781  1.00 90.06           C  
ATOM   1173  O   GLU C  70       8.655 -13.227  13.443  1.00 90.06           O  
ATOM   1174  CG  GLU C  70       5.923  -9.925  14.910  1.00 90.06           C  
ATOM   1175  CD  GLU C  70       4.494  -9.525  14.578  1.00 90.06           C  
ATOM   1176  OE1 GLU C  70       3.880  -8.764  15.361  1.00 90.06           O  
ATOM   1177  OE2 GLU C  70       3.985  -9.976  13.528  1.00 90.06           O  
ATOM   1178  N   LEU C  71       8.944 -11.659  11.819  1.00 88.93           N  
ATOM   1179  CA  LEU C  71       9.474 -12.600  10.839  1.00 88.93           C  
ATOM   1180  C   LEU C  71      10.791 -13.201  11.320  1.00 88.93           C  
ATOM   1181  CB  LEU C  71       9.678 -11.910   9.488  1.00 88.93           C  
ATOM   1182  O   LEU C  71      11.042 -14.393  11.125  1.00 88.93           O  
ATOM   1183  CG  LEU C  71       8.420 -11.675   8.650  1.00 88.93           C  
ATOM   1184  CD1 LEU C  71       8.723 -10.732   7.491  1.00 88.93           C  
ATOM   1185  CD2 LEU C  71       7.864 -13.000   8.138  1.00 88.93           C  
ATOM   1186  N   GLN C  72      11.634 -12.404  11.992  1.00 89.86           N  
ATOM   1187  CA  GLN C  72      12.908 -12.869  12.531  1.00 89.86           C  
ATOM   1188  C   GLN C  72      12.693 -13.883  13.651  1.00 89.86           C  
ATOM   1189  CB  GLN C  72      13.738 -11.691  13.041  1.00 89.86           C  
ATOM   1190  O   GLN C  72      13.439 -14.858  13.765  1.00 89.86           O  
ATOM   1191  CG  GLN C  72      14.438 -10.908  11.938  1.00 89.86           C  
ATOM   1192  CD  GLN C  72      15.136  -9.664  12.454  1.00 89.86           C  
ATOM   1193  NE2 GLN C  72      15.879  -8.995  11.578  1.00 89.86           N  
ATOM   1194  OE1 GLN C  72      15.009  -9.306  13.629  1.00 89.86           O  
ATOM   1195  N   GLU C  73      11.598 -13.601  14.504  1.00 90.07           N  
ATOM   1196  CA  GLU C  73      11.283 -14.508  15.604  1.00 90.07           C  
ATOM   1197  C   GLU C  73      10.789 -15.855  15.084  1.00 90.07           C  
ATOM   1198  CB  GLU C  73      10.237 -13.885  16.531  1.00 90.07           C  
ATOM   1199  O   GLU C  73      11.133 -16.903  15.635  1.00 90.07           O  
ATOM   1200  CG  GLU C  73      10.780 -12.765  17.407  1.00 90.07           C  
ATOM   1201  CD  GLU C  73       9.711 -12.098  18.259  1.00 90.07           C  
ATOM   1202  OE1 GLU C  73      10.035 -11.143  19.001  1.00 90.07           O  
ATOM   1203  OE2 GLU C  73       8.541 -12.535  18.184  1.00 90.07           O  
ATOM   1204  N   ILE C  74       9.940 -15.873  13.987  1.00 86.61           N  
ATOM   1205  CA  ILE C  74       9.407 -17.091  13.384  1.00 86.61           C  
ATOM   1206  C   ILE C  74      10.546 -17.908  12.779  1.00 86.61           C  
ATOM   1207  CB  ILE C  74       8.346 -16.771  12.307  1.00 86.61           C  
ATOM   1208  O   ILE C  74      10.535 -19.140  12.842  1.00 86.61           O  
ATOM   1209  CG1 ILE C  74       7.109 -16.133  12.950  1.00 86.61           C  
ATOM   1210  CG2 ILE C  74       7.969 -18.035  11.529  1.00 86.61           C  
ATOM   1211  CD1 ILE C  74       6.090 -15.611  11.946  1.00 86.61           C  
ATOM   1212  N   GLU C  75      11.682 -17.257  12.105  1.00 84.95           N  
ATOM   1213  CA  GLU C  75      12.840 -17.915  11.507  1.00 84.95           C  
ATOM   1214  C   GLU C  75      13.700 -18.592  12.570  1.00 84.95           C  
ATOM   1215  CB  GLU C  75      13.679 -16.910  10.713  1.00 84.95           C  
ATOM   1216  O   GLU C  75      14.309 -19.633  12.313  1.00 84.95           O  
ATOM   1217  CG  GLU C  75      14.641 -17.556   9.726  1.00 84.95           C  
ATOM   1218  CD  GLU C  75      15.478 -16.547   8.956  1.00 84.95           C  
ATOM   1219  OE1 GLU C  75      16.301 -16.962   8.109  1.00 84.95           O  
ATOM   1220  OE2 GLU C  75      15.310 -15.332   9.203  1.00 84.95           O  
ATOM   1221  N   GLY C  76      13.762 -17.966  13.745  1.00 78.48           N  
ATOM   1222  CA  GLY C  76      14.617 -18.497  14.794  1.00 78.48           C  
ATOM   1223  C   GLY C  76      13.954 -19.590  15.609  1.00 78.48           C  
ATOM   1224  O   GLY C  76      14.618 -20.525  16.062  1.00 78.48           O  
TER    1225      GLY C  76                                                      
ATOM   1226  N   SER D   1       9.680  20.153  -9.240  1.00 81.44           N  
ATOM   1227  CA  SER D   1       8.359  20.772  -9.207  1.00 81.44           C  
ATOM   1228  C   SER D   1       7.385  19.952  -8.369  1.00 81.44           C  
ATOM   1229  CB  SER D   1       7.810  20.938 -10.625  1.00 81.44           C  
ATOM   1230  O   SER D   1       7.633  18.776  -8.091  1.00 81.44           O  
ATOM   1231  OG  SER D   1       7.389  19.692 -11.151  1.00 81.44           O  
ATOM   1232  N   ARG D   2       6.411  20.498  -7.765  1.00 87.49           N  
ATOM   1233  CA  ARG D   2       5.351  19.853  -6.997  1.00 87.49           C  
ATOM   1234  C   ARG D   2       4.781  18.655  -7.750  1.00 87.49           C  
ATOM   1235  CB  ARG D   2       4.236  20.850  -6.677  1.00 87.49           C  
ATOM   1236  O   ARG D   2       4.571  17.590  -7.165  1.00 87.49           O  
ATOM   1237  CG  ARG D   2       4.644  21.937  -5.695  1.00 87.49           C  
ATOM   1238  CD  ARG D   2       3.547  22.977  -5.517  1.00 87.49           C  
ATOM   1239  NE  ARG D   2       4.020  24.137  -4.767  1.00 87.49           N  
ATOM   1240  NH1 ARG D   2       2.001  25.257  -4.824  1.00 87.49           N  
ATOM   1241  NH2 ARG D   2       3.808  26.194  -3.769  1.00 87.49           N  
ATOM   1242  CZ  ARG D   2       3.275  25.194  -4.455  1.00 87.49           C  
ATOM   1243  N   GLU D   3       4.646  18.834  -9.140  1.00 87.78           N  
ATOM   1244  CA  GLU D   3       4.059  17.785  -9.968  1.00 87.78           C  
ATOM   1245  C   GLU D   3       4.988  16.579 -10.071  1.00 87.78           C  
ATOM   1246  CB  GLU D   3       3.736  18.321 -11.365  1.00 87.78           C  
ATOM   1247  O   GLU D   3       4.542  15.434  -9.967  1.00 87.78           O  
ATOM   1248  CG  GLU D   3       2.579  19.309 -11.392  1.00 87.78           C  
ATOM   1249  CD  GLU D   3       3.009  20.744 -11.132  1.00 87.78           C  
ATOM   1250  OE1 GLU D   3       2.141  21.646 -11.122  1.00 87.78           O  
ATOM   1251  OE2 GLU D   3       4.225  20.968 -10.937  1.00 87.78           O  
ATOM   1252  N   GLU D   4       6.276  16.867 -10.236  1.00 89.76           N  
ATOM   1253  CA  GLU D   4       7.247  15.783 -10.344  1.00 89.76           C  
ATOM   1254  C   GLU D   4       7.343  14.996  -9.040  1.00 89.76           C  
ATOM   1255  CB  GLU D   4       8.624  16.330 -10.730  1.00 89.76           C  
ATOM   1256  O   GLU D   4       7.446  13.767  -9.057  1.00 89.76           O  
ATOM   1257  CG  GLU D   4       9.643  15.251 -11.068  1.00 89.76           C  
ATOM   1258  CD  GLU D   4      10.935  15.806 -11.646  1.00 89.76           C  
ATOM   1259  OE1 GLU D   4      11.827  15.008 -12.013  1.00 89.76           O  
ATOM   1260  OE2 GLU D   4      11.056  17.048 -11.731  1.00 89.76           O  
ATOM   1261  N   THR D   5       7.328  15.664  -7.918  1.00 90.05           N  
ATOM   1262  CA  THR D   5       7.413  15.018  -6.613  1.00 90.05           C  
ATOM   1263  C   THR D   5       6.198  14.127  -6.369  1.00 90.05           C  
ATOM   1264  CB  THR D   5       7.526  16.057  -5.482  1.00 90.05           C  
ATOM   1265  O   THR D   5       6.332  13.010  -5.866  1.00 90.05           O  
ATOM   1266  CG2 THR D   5       7.683  15.379  -4.125  1.00 90.05           C  
ATOM   1267  OG1 THR D   5       8.665  16.893  -5.721  1.00 90.05           O  
ATOM   1268  N   ILE D   6       5.003  14.507  -6.734  1.00 88.19           N  
ATOM   1269  CA  ILE D   6       3.777  13.737  -6.557  1.00 88.19           C  
ATOM   1270  C   ILE D   6       3.814  12.495  -7.445  1.00 88.19           C  
ATOM   1271  CB  ILE D   6       2.525  14.585  -6.874  1.00 88.19           C  
ATOM   1272  O   ILE D   6       3.414  11.408  -7.021  1.00 88.19           O  
ATOM   1273  CG1 ILE D   6       2.306  15.642  -5.785  1.00 88.19           C  
ATOM   1274  CG2 ILE D   6       1.291  13.692  -7.027  1.00 88.19           C  
ATOM   1275  CD1 ILE D   6       1.174  16.615  -6.086  1.00 88.19           C  
ATOM   1276  N   ILE D   7       4.366  12.704  -8.697  1.00 88.93           N  
ATOM   1277  CA  ILE D   7       4.474  11.570  -9.608  1.00 88.93           C  
ATOM   1278  C   ILE D   7       5.423  10.527  -9.024  1.00 88.93           C  
ATOM   1279  CB  ILE D   7       4.960  12.013 -11.007  1.00 88.93           C  
ATOM   1280  O   ILE D   7       5.122   9.331  -9.030  1.00 88.93           O  
ATOM   1281  CG1 ILE D   7       3.863  12.806 -11.727  1.00 88.93           C  
ATOM   1282  CG2 ILE D   7       5.394  10.801 -11.837  1.00 88.93           C  
ATOM   1283  CD1 ILE D   7       4.315  13.442 -13.034  1.00 88.93           C  
ATOM   1284  N   GLN D   8       6.632  10.985  -8.544  1.00 90.17           N  
ATOM   1285  CA  GLN D   8       7.581  10.068  -7.923  1.00 90.17           C  
ATOM   1286  C   GLN D   8       6.966   9.379  -6.707  1.00 90.17           C  
ATOM   1287  CB  GLN D   8       8.856  10.808  -7.517  1.00 90.17           C  
ATOM   1288  O   GLN D   8       7.180   8.185  -6.490  1.00 90.17           O  
ATOM   1289  CG  GLN D   8       9.732  11.215  -8.694  1.00 90.17           C  
ATOM   1290  CD  GLN D   8      10.988  11.950  -8.265  1.00 90.17           C  
ATOM   1291  NE2 GLN D   8      11.917  12.130  -9.197  1.00 90.17           N  
ATOM   1292  OE1 GLN D   8      11.122  12.353  -7.105  1.00 90.17           O  
ATOM   1293  N   PHE D   9       6.162  10.174  -5.886  1.00 90.59           N  
ATOM   1294  CA  PHE D   9       5.469   9.643  -4.718  1.00 90.59           C  
ATOM   1295  C   PHE D   9       4.521   8.519  -5.117  1.00 90.59           C  
ATOM   1296  CB  PHE D   9       4.696  10.753  -4.000  1.00 90.59           C  
ATOM   1297  O   PHE D   9       4.534   7.445  -4.512  1.00 90.59           O  
ATOM   1298  CG  PHE D   9       4.239  10.376  -2.616  1.00 90.59           C  
ATOM   1299  CD1 PHE D   9       3.119   9.574  -2.433  1.00 90.59           C  
ATOM   1300  CD2 PHE D   9       4.930  10.824  -1.498  1.00 90.59           C  
ATOM   1301  CE1 PHE D   9       2.694   9.224  -1.153  1.00 90.59           C  
ATOM   1302  CE2 PHE D   9       4.512  10.478  -0.216  1.00 90.59           C  
ATOM   1303  CZ  PHE D   9       3.393   9.679  -0.046  1.00 90.59           C  
ATOM   1304  N   THR D  10       3.727   8.696  -6.135  1.00 90.05           N  
ATOM   1305  CA  THR D  10       2.735   7.729  -6.591  1.00 90.05           C  
ATOM   1306  C   THR D  10       3.413   6.484  -7.156  1.00 90.05           C  
ATOM   1307  CB  THR D  10       1.809   8.341  -7.659  1.00 90.05           C  
ATOM   1308  O   THR D  10       2.965   5.362  -6.912  1.00 90.05           O  
ATOM   1309  CG2 THR D  10       0.709   7.364  -8.058  1.00 90.05           C  
ATOM   1310  OG1 THR D  10       1.209   9.533  -7.136  1.00 90.05           O  
ATOM   1311  N   LYS D  11       4.572   6.708  -7.912  1.00 91.05           N  
ATOM   1312  CA  LYS D  11       5.308   5.566  -8.446  1.00 91.05           C  
ATOM   1313  C   LYS D  11       5.831   4.675  -7.323  1.00 91.05           C  
ATOM   1314  CB  LYS D  11       6.468   6.038  -9.323  1.00 91.05           C  
ATOM   1315  O   LYS D  11       5.777   3.447  -7.421  1.00 91.05           O  
ATOM   1316  CG  LYS D  11       6.042   6.542 -10.694  1.00 91.05           C  
ATOM   1317  CD  LYS D  11       7.242   6.969 -11.530  1.00 91.05           C  
ATOM   1318  CE  LYS D  11       6.825   7.396 -12.931  1.00 91.05           C  
ATOM   1319  NZ  LYS D  11       7.987   7.889 -13.729  1.00 91.05           N  
ATOM   1320  N   LEU D  12       6.329   5.332  -6.285  1.00 90.86           N  
ATOM   1321  CA  LEU D  12       6.846   4.569  -5.154  1.00 90.86           C  
ATOM   1322  C   LEU D  12       5.722   3.828  -4.438  1.00 90.86           C  
ATOM   1323  CB  LEU D  12       7.573   5.491  -4.172  1.00 90.86           C  
ATOM   1324  O   LEU D  12       5.902   2.689  -4.002  1.00 90.86           O  
ATOM   1325  CG  LEU D  12       8.998   5.896  -4.550  1.00 90.86           C  
ATOM   1326  CD1 LEU D  12       9.518   6.964  -3.593  1.00 90.86           C  
ATOM   1327  CD2 LEU D  12       9.918   4.680  -4.551  1.00 90.86           C  
ATOM   1328  N   LEU D  13       4.504   4.477  -4.322  1.00 89.66           N  
ATOM   1329  CA  LEU D  13       3.359   3.832  -3.689  1.00 89.66           C  
ATOM   1330  C   LEU D  13       2.906   2.618  -4.493  1.00 89.66           C  
ATOM   1331  CB  LEU D  13       2.200   4.822  -3.541  1.00 89.66           C  
ATOM   1332  O   LEU D  13       2.519   1.597  -3.920  1.00 89.66           O  
ATOM   1333  CG  LEU D  13       2.275   5.779  -2.351  1.00 89.66           C  
ATOM   1334  CD1 LEU D  13       1.172   6.829  -2.445  1.00 89.66           C  
ATOM   1335  CD2 LEU D  13       2.177   5.010  -1.038  1.00 89.66           C  
ATOM   1336  N   ILE D  14       3.002   2.709  -5.805  1.00 89.83           N  
ATOM   1337  CA  ILE D  14       2.653   1.588  -6.670  1.00 89.83           C  
ATOM   1338  C   ILE D  14       3.628   0.435  -6.440  1.00 89.83           C  
ATOM   1339  CB  ILE D  14       2.654   2.001  -8.159  1.00 89.83           C  
ATOM   1340  O   ILE D  14       3.213  -0.718  -6.298  1.00 89.83           O  
ATOM   1341  CG1 ILE D  14       1.495   2.961  -8.448  1.00 89.83           C  
ATOM   1342  CG2 ILE D  14       2.581   0.766  -9.062  1.00 89.83           C  
ATOM   1343  CD1 ILE D  14       1.544   3.594  -9.832  1.00 89.83           C  
ATOM   1344  N   LYS D  15       4.920   0.786  -6.484  1.00 91.55           N  
ATOM   1345  CA  LYS D  15       5.931  -0.232  -6.213  1.00 91.55           C  
ATOM   1346  C   LYS D  15       5.710  -0.876  -4.847  1.00 91.55           C  
ATOM   1347  CB  LYS D  15       7.334   0.370  -6.288  1.00 91.55           C  
ATOM   1348  O   LYS D  15       5.833  -2.094  -4.701  1.00 91.55           O  
ATOM   1349  CG  LYS D  15       8.454  -0.658  -6.219  1.00 91.55           C  
ATOM   1350  CD  LYS D  15       9.812  -0.024  -6.492  1.00 91.55           C  
ATOM   1351  CE  LYS D  15      10.934  -1.050  -6.414  1.00 91.55           C  
ATOM   1352  NZ  LYS D  15      12.269  -0.432  -6.676  1.00 91.55           N  
ATOM   1353  N   PHE D  16       5.338   0.019  -3.851  1.00 90.97           N  
ATOM   1354  CA  PHE D  16       5.063  -0.449  -2.498  1.00 90.97           C  
ATOM   1355  C   PHE D  16       3.937  -1.476  -2.499  1.00 90.97           C  
ATOM   1356  CB  PHE D  16       4.701   0.726  -1.585  1.00 90.97           C  
ATOM   1357  O   PHE D  16       4.077  -2.560  -1.928  1.00 90.97           O  
ATOM   1358  CG  PHE D  16       4.514   0.338  -0.143  1.00 90.97           C  
ATOM   1359  CD1 PHE D  16       3.313  -0.207   0.295  1.00 90.97           C  
ATOM   1360  CD2 PHE D  16       5.540   0.520   0.776  1.00 90.97           C  
ATOM   1361  CE1 PHE D  16       3.138  -0.567   1.630  1.00 90.97           C  
ATOM   1362  CE2 PHE D  16       5.372   0.163   2.111  1.00 90.97           C  
ATOM   1363  CZ  PHE D  16       4.170  -0.379   2.536  1.00 90.97           C  
ATOM   1364  N   ASN D  17       2.845  -1.156  -3.170  1.00 90.01           N  
ATOM   1365  CA  ASN D  17       1.676  -2.029  -3.149  1.00 90.01           C  
ATOM   1366  C   ASN D  17       1.900  -3.286  -3.986  1.00 90.01           C  
ATOM   1367  CB  ASN D  17       0.437  -1.278  -3.641  1.00 90.01           C  
ATOM   1368  O   ASN D  17       1.392  -4.357  -3.651  1.00 90.01           O  
ATOM   1369  CG  ASN D  17      -0.159  -0.376  -2.578  1.00 90.01           C  
ATOM   1370  ND2 ASN D  17       0.045   0.927  -2.724  1.00 90.01           N  
ATOM   1371  OD1 ASN D  17      -0.798  -0.848  -1.634  1.00 90.01           O  
ATOM   1372  N   SER D  18       2.683  -3.207  -5.071  1.00 90.41           N  
ATOM   1373  CA  SER D  18       3.063  -4.397  -5.825  1.00 90.41           C  
ATOM   1374  C   SER D  18       3.856  -5.370  -4.959  1.00 90.41           C  
ATOM   1375  CB  SER D  18       3.883  -4.013  -7.057  1.00 90.41           C  
ATOM   1376  O   SER D  18       3.629  -6.581  -5.009  1.00 90.41           O  
ATOM   1377  OG  SER D  18       4.250  -5.165  -7.797  1.00 90.41           O  
ATOM   1378  N   LEU D  19       4.854  -4.811  -4.178  1.00 91.08           N  
ATOM   1379  CA  LEU D  19       5.651  -5.642  -3.281  1.00 91.08           C  
ATOM   1380  C   LEU D  19       4.785  -6.235  -2.176  1.00 91.08           C  
ATOM   1381  CB  LEU D  19       6.793  -4.827  -2.669  1.00 91.08           C  
ATOM   1382  O   LEU D  19       4.994  -7.378  -1.763  1.00 91.08           O  
ATOM   1383  CG  LEU D  19       7.999  -4.563  -3.572  1.00 91.08           C  
ATOM   1384  CD1 LEU D  19       8.940  -3.556  -2.920  1.00 91.08           C  
ATOM   1385  CD2 LEU D  19       8.731  -5.865  -3.881  1.00 91.08           C  
ATOM   1386  N   LEU D  20       3.765  -5.452  -1.729  1.00 90.30           N  
ATOM   1387  CA  LEU D  20       2.845  -5.950  -0.713  1.00 90.30           C  
ATOM   1388  C   LEU D  20       2.080  -7.167  -1.222  1.00 90.30           C  
ATOM   1389  CB  LEU D  20       1.863  -4.853  -0.295  1.00 90.30           C  
ATOM   1390  O   LEU D  20       1.919  -8.153  -0.498  1.00 90.30           O  
ATOM   1391  CG  LEU D  20       2.354  -3.874   0.772  1.00 90.30           C  
ATOM   1392  CD1 LEU D  20       1.364  -2.725   0.933  1.00 90.30           C  
ATOM   1393  CD2 LEU D  20       2.567  -4.592   2.100  1.00 90.30           C  
ATOM   1394  N   VAL D  21       1.566  -7.171  -2.515  1.00 90.34           N  
ATOM   1395  CA  VAL D  21       0.848  -8.288  -3.120  1.00 90.34           C  
ATOM   1396  C   VAL D  21       1.759  -9.512  -3.188  1.00 90.34           C  
ATOM   1397  CB  VAL D  21       0.329  -7.931  -4.531  1.00 90.34           C  
ATOM   1398  O   VAL D  21       1.339 -10.625  -2.862  1.00 90.34           O  
ATOM   1399  CG1 VAL D  21      -0.179  -9.179  -5.251  1.00 90.34           C  
ATOM   1400  CG2 VAL D  21      -0.773  -6.877  -4.442  1.00 90.34           C  
ATOM   1401  N   LYS D  22       3.047  -9.299  -3.618  1.00 91.20           N  
ATOM   1402  CA  LYS D  22       4.011 -10.395  -3.672  1.00 91.20           C  
ATOM   1403  C   LYS D  22       4.212 -11.020  -2.295  1.00 91.20           C  
ATOM   1404  CB  LYS D  22       5.350  -9.905  -4.226  1.00 91.20           C  
ATOM   1405  O   LYS D  22       4.264 -12.245  -2.165  1.00 91.20           O  
ATOM   1406  CG  LYS D  22       5.350  -9.671  -5.729  1.00 91.20           C  
ATOM   1407  CD  LYS D  22       6.720  -9.227  -6.226  1.00 91.20           C  
ATOM   1408  CE  LYS D  22       6.690  -8.869  -7.706  1.00 91.20           C  
ATOM   1409  NZ  LYS D  22       8.016  -8.374  -8.183  1.00 91.20           N  
ATOM   1410  N   HIS D  23       4.322 -10.121  -1.252  1.00 91.44           N  
ATOM   1411  CA  HIS D  23       4.507 -10.597   0.114  1.00 91.44           C  
ATOM   1412  C   HIS D  23       3.311 -11.421   0.578  1.00 91.44           C  
ATOM   1413  CB  HIS D  23       4.734  -9.420   1.065  1.00 91.44           C  
ATOM   1414  O   HIS D  23       3.479 -12.484   1.179  1.00 91.44           O  
ATOM   1415  CG  HIS D  23       5.029  -9.834   2.472  1.00 91.44           C  
ATOM   1416  CD2 HIS D  23       6.201 -10.116   3.089  1.00 91.44           C  
ATOM   1417  ND1 HIS D  23       4.043 -10.002   3.420  1.00 91.44           N  
ATOM   1418  CE1 HIS D  23       4.598 -10.370   4.563  1.00 91.44           C  
ATOM   1419  NE2 HIS D  23       5.906 -10.446   4.389  1.00 91.44           N  
ATOM   1420  N   LEU D  24       2.094 -10.972   0.255  1.00 90.42           N  
ATOM   1421  CA  LEU D  24       0.880 -11.675   0.656  1.00 90.42           C  
ATOM   1422  C   LEU D  24       0.785 -13.033  -0.031  1.00 90.42           C  
ATOM   1423  CB  LEU D  24      -0.358 -10.836   0.327  1.00 90.42           C  
ATOM   1424  O   LEU D  24       0.380 -14.019   0.588  1.00 90.42           O  
ATOM   1425  CG  LEU D  24      -0.629  -9.640   1.241  1.00 90.42           C  
ATOM   1426  CD1 LEU D  24      -1.733  -8.765   0.656  1.00 90.42           C  
ATOM   1427  CD2 LEU D  24      -0.999 -10.111   2.643  1.00 90.42           C  
ATOM   1428  N   LYS D  25       1.195 -13.203  -1.310  1.00 91.20           N  
ATOM   1429  CA  LYS D  25       1.201 -14.476  -2.024  1.00 91.20           C  
ATOM   1430  C   LYS D  25       2.178 -15.459  -1.387  1.00 91.20           C  
ATOM   1431  CB  LYS D  25       1.558 -14.263  -3.496  1.00 91.20           C  
ATOM   1432  O   LYS D  25       1.898 -16.658  -1.309  1.00 91.20           O  
ATOM   1433  CG  LYS D  25       0.438 -13.646  -4.322  1.00 91.20           C  
ATOM   1434  CD  LYS D  25       0.843 -13.487  -5.782  1.00 91.20           C  
ATOM   1435  CE  LYS D  25      -0.295 -12.919  -6.619  1.00 91.20           C  
ATOM   1436  NZ  LYS D  25       0.120 -12.690  -8.036  1.00 91.20           N  
ATOM   1437  N   LEU D  26       3.322 -14.916  -0.961  1.00 90.05           N  
ATOM   1438  CA  LEU D  26       4.320 -15.751  -0.301  1.00 90.05           C  
ATOM   1439  C   LEU D  26       3.771 -16.331   0.998  1.00 90.05           C  
ATOM   1440  CB  LEU D  26       5.591 -14.945  -0.017  1.00 90.05           C  
ATOM   1441  O   LEU D  26       3.996 -17.505   1.302  1.00 90.05           O  
ATOM   1442  CG  LEU D  26       6.528 -14.717  -1.203  1.00 90.05           C  
ATOM   1443  CD1 LEU D  26       7.640 -13.745  -0.821  1.00 90.05           C  
ATOM   1444  CD2 LEU D  26       7.111 -16.040  -1.687  1.00 90.05           C  
ATOM   1445  N   ILE D  27       3.034 -15.520   1.788  1.00 88.54           N  
ATOM   1446  CA  ILE D  27       2.454 -15.941   3.058  1.00 88.54           C  
ATOM   1447  C   ILE D  27       1.438 -17.055   2.817  1.00 88.54           C  
ATOM   1448  CB  ILE D  27       1.788 -14.758   3.795  1.00 88.54           C  
ATOM   1449  O   ILE D  27       1.401 -18.041   3.556  1.00 88.54           O  
ATOM   1450  CG1 ILE D  27       2.849 -13.761   4.274  1.00 88.54           C  
ATOM   1451  CG2 ILE D  27       0.940 -15.261   4.968  1.00 88.54           C  
ATOM   1452  CD1 ILE D  27       2.277 -12.533   4.968  1.00 88.54           C  
ATOM   1453  N   ILE D  28       0.628 -16.989   1.700  1.00 89.22           N  
ATOM   1454  CA  ILE D  28      -0.346 -18.017   1.353  1.00 89.22           C  
ATOM   1455  C   ILE D  28       0.376 -19.317   1.007  1.00 89.22           C  
ATOM   1456  CB  ILE D  28      -1.243 -17.572   0.176  1.00 89.22           C  
ATOM   1457  O   ILE D  28      -0.034 -20.397   1.440  1.00 89.22           O  
ATOM   1458  CG1 ILE D  28      -2.162 -16.425   0.608  1.00 89.22           C  
ATOM   1459  CG2 ILE D  28      -2.056 -18.754  -0.360  1.00 89.22           C  
ATOM   1460  CD1 ILE D  28      -2.993 -15.837  -0.524  1.00 89.22           C  
ATOM   1461  N   ARG D  29       1.511 -19.174   0.213  1.00 90.18           N  
ATOM   1462  CA  ARG D  29       2.301 -20.349  -0.141  1.00 90.18           C  
ATOM   1463  C   ARG D  29       2.888 -21.010   1.102  1.00 90.18           C  
ATOM   1464  CB  ARG D  29       3.422 -19.971  -1.112  1.00 90.18           C  
ATOM   1465  O   ARG D  29       2.920 -22.238   1.202  1.00 90.18           O  
ATOM   1466  CG  ARG D  29       4.250 -21.154  -1.588  1.00 90.18           C  
ATOM   1467  CD  ARG D  29       3.423 -22.121  -2.423  1.00 90.18           C  
ATOM   1468  NE  ARG D  29       4.241 -23.206  -2.959  1.00 90.18           N  
ATOM   1469  NH1 ARG D  29       2.450 -24.483  -3.667  1.00 90.18           N  
ATOM   1470  NH2 ARG D  29       4.594 -25.227  -3.991  1.00 90.18           N  
ATOM   1471  CZ  ARG D  29       3.760 -24.303  -3.538  1.00 90.18           C  
ATOM   1472  N   PHE D  30       3.315 -20.158   2.048  1.00 89.73           N  
ATOM   1473  CA  PHE D  30       3.856 -20.666   3.303  1.00 89.73           C  
ATOM   1474  C   PHE D  30       2.807 -21.476   4.056  1.00 89.73           C  
ATOM   1475  CB  PHE D  30       4.357 -19.514   4.179  1.00 89.73           C  
ATOM   1476  O   PHE D  30       3.098 -22.563   4.560  1.00 89.73           O  
ATOM   1477  CG  PHE D  30       5.029 -19.965   5.448  1.00 89.73           C  
ATOM   1478  CD1 PHE D  30       4.301 -20.111   6.622  1.00 89.73           C  
ATOM   1479  CD2 PHE D  30       6.390 -20.242   5.466  1.00 89.73           C  
ATOM   1480  CE1 PHE D  30       4.920 -20.528   7.798  1.00 89.73           C  
ATOM   1481  CE2 PHE D  30       7.016 -20.659   6.638  1.00 89.73           C  
ATOM   1482  CZ  PHE D  30       6.279 -20.800   7.803  1.00 89.73           C  
ATOM   1483  N   ILE D  31       1.631 -20.933   4.118  1.00 87.95           N  
ATOM   1484  CA  ILE D  31       0.530 -21.591   4.814  1.00 87.95           C  
ATOM   1485  C   ILE D  31       0.221 -22.927   4.142  1.00 87.95           C  
ATOM   1486  CB  ILE D  31      -0.732 -20.701   4.844  1.00 87.95           C  
ATOM   1487  O   ILE D  31      -0.000 -23.933   4.820  1.00 87.95           O  
ATOM   1488  CG1 ILE D  31      -0.490 -19.460   5.711  1.00 87.95           C  
ATOM   1489  CG2 ILE D  31      -1.941 -21.495   5.348  1.00 87.95           C  
ATOM   1490  CD1 ILE D  31      -1.612 -18.432   5.648  1.00 87.95           C  
ATOM   1491  N   GLU D  32       0.242 -22.984   2.773  1.00 89.55           N  
ATOM   1492  CA  GLU D  32      -0.028 -24.206   2.020  1.00 89.55           C  
ATOM   1493  C   GLU D  32       1.036 -25.266   2.287  1.00 89.55           C  
ATOM   1494  CB  GLU D  32      -0.108 -23.906   0.520  1.00 89.55           C  
ATOM   1495  O   GLU D  32       0.719 -26.448   2.434  1.00 89.55           O  
ATOM   1496  CG  GLU D  32      -1.370 -23.162   0.108  1.00 89.55           C  
ATOM   1497  CD  GLU D  32      -1.394 -22.792  -1.366  1.00 89.55           C  
ATOM   1498  OE1 GLU D  32      -2.453 -22.347  -1.864  1.00 89.55           O  
ATOM   1499  OE2 GLU D  32      -0.345 -22.950  -2.030  1.00 89.55           O  
ATOM   1500  N   LEU D  33       2.306 -24.769   2.312  1.00 89.14           N  
ATOM   1501  CA  LEU D  33       3.409 -25.691   2.561  1.00 89.14           C  
ATOM   1502  C   LEU D  33       3.313 -26.287   3.961  1.00 89.14           C  
ATOM   1503  CB  LEU D  33       4.753 -24.979   2.388  1.00 89.14           C  
ATOM   1504  O   LEU D  33       3.597 -27.471   4.157  1.00 89.14           O  
ATOM   1505  CG  LEU D  33       5.152 -24.623   0.954  1.00 89.14           C  
ATOM   1506  CD1 LEU D  33       6.414 -23.767   0.952  1.00 89.14           C  
ATOM   1507  CD2 LEU D  33       5.355 -25.887   0.126  1.00 89.14           C  
ATOM   1508  N   GLU D  34       2.945 -25.403   5.050  1.00 88.54           N  
ATOM   1509  CA  GLU D  34       2.801 -25.869   6.426  1.00 88.54           C  
ATOM   1510  C   GLU D  34       1.690 -26.908   6.543  1.00 88.54           C  
ATOM   1511  CB  GLU D  34       2.523 -24.693   7.365  1.00 88.54           C  
ATOM   1512  O   GLU D  34       1.831 -27.897   7.265  1.00 88.54           O  
ATOM   1513  CG  GLU D  34       2.925 -24.951   8.810  1.00 88.54           C  
ATOM   1514  CD  GLU D  34       2.318 -23.958   9.788  1.00 88.54           C  
ATOM   1515  OE1 GLU D  34       2.180 -24.294  10.987  1.00 88.54           O  
ATOM   1516  OE2 GLU D  34       1.976 -22.836   9.353  1.00 88.54           O  
ATOM   1517  N   GLU D  35       0.534 -26.631   5.721  1.00 88.15           N  
ATOM   1518  CA  GLU D  35      -0.607 -27.541   5.759  1.00 88.15           C  
ATOM   1519  C   GLU D  35      -0.272 -28.873   5.094  1.00 88.15           C  
ATOM   1520  CB  GLU D  35      -1.824 -26.906   5.081  1.00 88.15           C  
ATOM   1521  O   GLU D  35      -0.800 -29.917   5.484  1.00 88.15           O  
ATOM   1522  CG  GLU D  35      -2.497 -25.825   5.914  1.00 88.15           C  
ATOM   1523  CD  GLU D  35      -3.714 -25.216   5.236  1.00 88.15           C  
ATOM   1524  OE1 GLU D  35      -4.463 -24.461   5.897  1.00 88.15           O  
ATOM   1525  OE2 GLU D  35      -3.921 -25.497   4.034  1.00 88.15           O  
ATOM   1526  N   ASN D  36       0.695 -28.838   4.031  1.00 85.56           N  
ATOM   1527  CA  ASN D  36       1.057 -30.049   3.303  1.00 85.56           C  
ATOM   1528  C   ASN D  36       2.311 -30.697   3.882  1.00 85.56           C  
ATOM   1529  CB  ASN D  36       1.255 -29.743   1.817  1.00 85.56           C  
ATOM   1530  O   ASN D  36       2.849 -31.643   3.305  1.00 85.56           O  
ATOM   1531  CG  ASN D  36      -0.039 -29.374   1.119  1.00 85.56           C  
ATOM   1532  ND2 ASN D  36       0.065 -28.585   0.056  1.00 85.56           N  
ATOM   1533  OD1 ASN D  36      -1.123 -29.794   1.532  1.00 85.56           O  
ATOM   1534  N   ASN D  37       2.806 -30.218   5.112  1.00 84.42           N  
ATOM   1535  CA  ASN D  37       3.994 -30.719   5.795  1.00 84.42           C  
ATOM   1536  C   ASN D  37       5.194 -30.787   4.854  1.00 84.42           C  
ATOM   1537  CB  ASN D  37       3.722 -32.094   6.408  1.00 84.42           C  
ATOM   1538  O   ASN D  37       5.909 -31.790   4.824  1.00 84.42           O  
ATOM   1539  CG  ASN D  37       2.807 -32.024   7.615  1.00 84.42           C  
ATOM   1540  ND2 ASN D  37       2.008 -33.066   7.814  1.00 84.42           N  
ATOM   1541  OD1 ASN D  37       2.819 -31.042   8.362  1.00 84.42           O  
ATOM   1542  N   SER D  38       5.220 -29.800   4.068  1.00 80.42           N  
ATOM   1543  CA  SER D  38       6.336 -29.702   3.132  1.00 80.42           C  
ATOM   1544  C   SER D  38       7.663 -29.550   3.868  1.00 80.42           C  
ATOM   1545  CB  SER D  38       6.134 -28.522   2.179  1.00 80.42           C  
ATOM   1546  O   SER D  38       7.685 -29.343   5.083  1.00 80.42           O  
ATOM   1547  OG  SER D  38       4.943 -28.681   1.428  1.00 80.42           O  
ATOM   1548  N   SER D  39       8.652 -29.486   3.277  1.00 81.89           N  
ATOM   1549  CA  SER D  39      10.032 -29.445   3.751  1.00 81.89           C  
ATOM   1550  C   SER D  39      10.336 -28.127   4.455  1.00 81.89           C  
ATOM   1551  CB  SER D  39      11.004 -29.648   2.589  1.00 81.89           C  
ATOM   1552  O   SER D  39       9.812 -27.078   4.073  1.00 81.89           O  
ATOM   1553  OG  SER D  39      11.101 -28.473   1.803  1.00 81.89           O  
ATOM   1554  N   LYS D  40      10.903 -28.188   5.607  1.00 88.54           N  
ATOM   1555  CA  LYS D  40      11.396 -27.055   6.385  1.00 88.54           C  
ATOM   1556  C   LYS D  40      12.262 -26.136   5.529  1.00 88.54           C  
ATOM   1557  CB  LYS D  40      12.189 -27.542   7.599  1.00 88.54           C  
ATOM   1558  O   LYS D  40      12.235 -24.915   5.696  1.00 88.54           O  
ATOM   1559  CG  LYS D  40      11.321 -28.020   8.754  1.00 88.54           C  
ATOM   1560  CD  LYS D  40      12.146 -28.254  10.013  1.00 88.54           C  
ATOM   1561  CE  LYS D  40      11.283 -28.759  11.162  1.00 88.54           C  
ATOM   1562  NZ  LYS D  40      12.089 -29.002  12.395  1.00 88.54           N  
ATOM   1563  N   GLU D  41      12.862 -26.722   4.435  1.00 91.92           N  
ATOM   1564  CA  GLU D  41      13.720 -25.935   3.555  1.00 91.92           C  
ATOM   1565  C   GLU D  41      12.903 -24.954   2.720  1.00 91.92           C  
ATOM   1566  CB  GLU D  41      14.537 -26.851   2.641  1.00 91.92           C  
ATOM   1567  O   GLU D  41      13.290 -23.795   2.558  1.00 91.92           O  
ATOM   1568  CG  GLU D  41      15.664 -26.140   1.906  1.00 91.92           C  
ATOM   1569  CD  GLU D  41      16.591 -27.090   1.164  1.00 91.92           C  
ATOM   1570  OE1 GLU D  41      17.578 -26.622   0.553  1.00 91.92           O  
ATOM   1571  OE2 GLU D  41      16.326 -28.313   1.193  1.00 91.92           O  
ATOM   1572  N   SER D  42      11.769 -25.386   2.217  1.00 90.50           N  
ATOM   1573  CA  SER D  42      10.890 -24.531   1.425  1.00 90.50           C  
ATOM   1574  C   SER D  42      10.302 -23.407   2.271  1.00 90.50           C  
ATOM   1575  CB  SER D  42       9.762 -25.354   0.800  1.00 90.50           C  
ATOM   1576  O   SER D  42      10.209 -22.265   1.817  1.00 90.50           O  
ATOM   1577  OG  SER D  42      10.279 -26.299  -0.121  1.00 90.50           O  
ATOM   1578  N   GLU D  43       9.993 -23.709   3.518  1.00 90.66           N  
ATOM   1579  CA  GLU D  43       9.455 -22.700   4.425  1.00 90.66           C  
ATOM   1580  C   GLU D  43      10.492 -21.624   4.731  1.00 90.66           C  
ATOM   1581  CB  GLU D  43       8.969 -23.348   5.724  1.00 90.66           C  
ATOM   1582  O   GLU D  43      10.174 -20.433   4.746  1.00 90.66           O  
ATOM   1583  CG  GLU D  43       7.693 -24.161   5.566  1.00 90.66           C  
ATOM   1584  CD  GLU D  43       7.242 -24.827   6.856  1.00 90.66           C  
ATOM   1585  OE1 GLU D  43       6.260 -25.604   6.828  1.00 90.66           O  
ATOM   1586  OE2 GLU D  43       7.876 -24.570   7.904  1.00 90.66           O  
ATOM   1587  N   LYS D  44      11.760 -22.133   4.955  1.00 90.53           N  
ATOM   1588  CA  LYS D  44      12.847 -21.200   5.235  1.00 90.53           C  
ATOM   1589  C   LYS D  44      13.091 -20.268   4.051  1.00 90.53           C  
ATOM   1590  CB  LYS D  44      14.131 -21.957   5.578  1.00 90.53           C  
ATOM   1591  O   LYS D  44      13.324 -19.071   4.234  1.00 90.53           O  
ATOM   1592  CG  LYS D  44      15.260 -21.068   6.077  1.00 90.53           C  
ATOM   1593  CD  LYS D  44      16.490 -21.884   6.453  1.00 90.53           C  
ATOM   1594  CE  LYS D  44      17.655 -20.990   6.853  1.00 90.53           C  
ATOM   1595  NZ  LYS D  44      18.874 -21.784   7.190  1.00 90.53           N  
ATOM   1596  N   GLU D  45      12.959 -20.808   2.837  1.00 92.13           N  
ATOM   1597  CA  GLU D  45      13.160 -19.999   1.639  1.00 92.13           C  
ATOM   1598  C   GLU D  45      12.085 -18.923   1.513  1.00 92.13           C  
ATOM   1599  CB  GLU D  45      13.170 -20.882   0.388  1.00 92.13           C  
ATOM   1600  O   GLU D  45      12.383 -17.777   1.169  1.00 92.13           O  
ATOM   1601  CG  GLU D  45      14.443 -21.699   0.222  1.00 92.13           C  
ATOM   1602  CD  GLU D  45      14.406 -22.629  -0.980  1.00 92.13           C  
ATOM   1603  OE1 GLU D  45      15.396 -23.360  -1.212  1.00 92.13           O  
ATOM   1604  OE2 GLU D  45      13.380 -22.626  -1.696  1.00 92.13           O  
ATOM   1605  N   ILE D  46      10.875 -19.221   1.826  1.00 90.45           N  
ATOM   1606  CA  ILE D  46       9.755 -18.289   1.741  1.00 90.45           C  
ATOM   1607  C   ILE D  46       9.909 -17.199   2.798  1.00 90.45           C  
ATOM   1608  CB  ILE D  46       8.402 -19.015   1.912  1.00 90.45           C  
ATOM   1609  O   ILE D  46       9.688 -16.018   2.518  1.00 90.45           O  
ATOM   1610  CG1 ILE D  46       8.092 -19.867   0.676  1.00 90.45           C  
ATOM   1611  CG2 ILE D  46       7.279 -18.009   2.179  1.00 90.45           C  
ATOM   1612  CD1 ILE D  46       6.807 -20.676   0.787  1.00 90.45           C  
ATOM   1613  N   LEU D  47      10.349 -17.601   4.011  1.00 90.44           N  
ATOM   1614  CA  LEU D  47      10.527 -16.633   5.088  1.00 90.44           C  
ATOM   1615  C   LEU D  47      11.654 -15.659   4.763  1.00 90.44           C  
ATOM   1616  CB  LEU D  47      10.821 -17.349   6.409  1.00 90.44           C  
ATOM   1617  O   LEU D  47      11.544 -14.462   5.037  1.00 90.44           O  
ATOM   1618  CG  LEU D  47       9.624 -17.992   7.112  1.00 90.44           C  
ATOM   1619  CD1 LEU D  47      10.099 -18.916   8.228  1.00 90.44           C  
ATOM   1620  CD2 LEU D  47       8.687 -16.921   7.661  1.00 90.44           C  
ATOM   1621  N   GLU D  48      12.779 -16.184   4.163  1.00 92.81           N  
ATOM   1622  CA  GLU D  48      13.885 -15.316   3.771  1.00 92.81           C  
ATOM   1623  C   GLU D  48      13.452 -14.318   2.701  1.00 92.81           C  
ATOM   1624  CB  GLU D  48      15.068 -16.147   3.267  1.00 92.81           C  
ATOM   1625  O   GLU D  48      13.819 -13.143   2.756  1.00 92.81           O  
ATOM   1626  CG  GLU D  48      15.846 -16.844   4.373  1.00 92.81           C  
ATOM   1627  CD  GLU D  48      16.963 -17.734   3.852  1.00 92.81           C  
ATOM   1628  OE1 GLU D  48      17.727 -18.292   4.672  1.00 92.81           O  
ATOM   1629  OE2 GLU D  48      17.076 -17.874   2.614  1.00 92.81           O  
ATOM   1630  N   GLU D  49      12.685 -14.817   1.777  1.00 92.25           N  
ATOM   1631  CA  GLU D  49      12.167 -13.926   0.743  1.00 92.25           C  
ATOM   1632  C   GLU D  49      11.216 -12.889   1.334  1.00 92.25           C  
ATOM   1633  CB  GLU D  49      11.457 -14.727  -0.351  1.00 92.25           C  
ATOM   1634  O   GLU D  49      11.243 -11.720   0.943  1.00 92.25           O  
ATOM   1635  CG  GLU D  49      11.006 -13.884  -1.535  1.00 92.25           C  
ATOM   1636  CD  GLU D  49      10.561 -14.715  -2.728  1.00 92.25           C  
ATOM   1637  OE1 GLU D  49      10.173 -14.130  -3.765  1.00 92.25           O  
ATOM   1638  OE2 GLU D  49      10.600 -15.962  -2.626  1.00 92.25           O  
ATOM   1639  N   SER D  50      10.336 -13.242   2.233  1.00 90.81           N  
ATOM   1640  CA  SER D  50       9.435 -12.317   2.913  1.00 90.81           C  
ATOM   1641  C   SER D  50      10.211 -11.220   3.636  1.00 90.81           C  
ATOM   1642  CB  SER D  50       8.548 -13.066   3.909  1.00 90.81           C  
ATOM   1643  O   SER D  50       9.832 -10.048   3.586  1.00 90.81           O  
ATOM   1644  OG  SER D  50       7.602 -12.190   4.497  1.00 90.81           O  
ATOM   1645  N   LYS D  51      11.365 -11.616   4.335  1.00 91.91           N  
ATOM   1646  CA  LYS D  51      12.209 -10.646   5.026  1.00 91.91           C  
ATOM   1647  C   LYS D  51      12.808  -9.642   4.046  1.00 91.91           C  
ATOM   1648  CB  LYS D  51      13.324 -11.356   5.796  1.00 91.91           C  
ATOM   1649  O   LYS D  51      12.865  -8.444   4.333  1.00 91.91           O  
ATOM   1650  CG  LYS D  51      12.863 -12.011   7.090  1.00 91.91           C  
ATOM   1651  CD  LYS D  51      14.021 -12.675   7.823  1.00 91.91           C  
ATOM   1652  CE  LYS D  51      13.542 -13.443   9.048  1.00 91.91           C  
ATOM   1653  NZ  LYS D  51      14.662 -14.160   9.726  1.00 91.91           N  
ATOM   1654  N   ARG D  52      13.206 -10.117   2.870  1.00 92.84           N  
ATOM   1655  CA  ARG D  52      13.775  -9.236   1.856  1.00 92.84           C  
ATOM   1656  C   ARG D  52      12.734  -8.245   1.346  1.00 92.84           C  
ATOM   1657  CB  ARG D  52      14.338 -10.052   0.690  1.00 92.84           C  
ATOM   1658  O   ARG D  52      13.040  -7.069   1.136  1.00 92.84           O  
ATOM   1659  CG  ARG D  52      15.637 -10.773   1.013  1.00 92.84           C  
ATOM   1660  CD  ARG D  52      16.255 -11.405  -0.226  1.00 92.84           C  
ATOM   1661  NE  ARG D  52      16.125 -12.860  -0.210  1.00 92.84           N  
ATOM   1662  NH1 ARG D  52      17.461 -13.205  -2.063  1.00 92.84           N  
ATOM   1663  NH2 ARG D  52      16.516 -14.989  -0.977  1.00 92.84           N  
ATOM   1664  CZ  ARG D  52      16.701 -13.681  -1.083  1.00 92.84           C  
ATOM   1665  N   ILE D  53      11.508  -8.733   1.180  1.00 91.87           N  
ATOM   1666  CA  ILE D  53      10.425  -7.883   0.699  1.00 91.87           C  
ATOM   1667  C   ILE D  53      10.122  -6.800   1.732  1.00 91.87           C  
ATOM   1668  CB  ILE D  53       9.153  -8.705   0.395  1.00 91.87           C  
ATOM   1669  O   ILE D  53       9.957  -5.628   1.382  1.00 91.87           O  
ATOM   1670  CG1 ILE D  53       9.366  -9.582  -0.844  1.00 91.87           C  
ATOM   1671  CG2 ILE D  53       7.944  -7.782   0.211  1.00 91.87           C  
ATOM   1672  CD1 ILE D  53       8.201 -10.511  -1.154  1.00 91.87           C  
ATOM   1673  N   VAL D  54      10.100  -7.127   3.020  1.00 92.67           N  
ATOM   1674  CA  VAL D  54       9.799  -6.173   4.082  1.00 92.67           C  
ATOM   1675  C   VAL D  54      10.900  -5.118   4.156  1.00 92.67           C  
ATOM   1676  CB  VAL D  54       9.641  -6.876   5.449  1.00 92.67           C  
ATOM   1677  O   VAL D  54      10.620  -3.932   4.347  1.00 92.67           O  
ATOM   1678  CG1 VAL D  54       9.569  -5.851   6.578  1.00 92.67           C  
ATOM   1679  CG2 VAL D  54       8.400  -7.766   5.450  1.00 92.67           C  
ATOM   1680  N   GLU D  55      12.188  -5.500   3.974  1.00 93.82           N  
ATOM   1681  CA  GLU D  55      13.294  -4.546   3.958  1.00 93.82           C  
ATOM   1682  C   GLU D  55      13.141  -3.545   2.817  1.00 93.82           C  
ATOM   1683  CB  GLU D  55      14.633  -5.278   3.839  1.00 93.82           C  
ATOM   1684  O   GLU D  55      13.390  -2.350   2.995  1.00 93.82           O  
ATOM   1685  CG  GLU D  55      15.059  -5.991   5.115  1.00 93.82           C  
ATOM   1686  CD  GLU D  55      16.292  -6.862   4.932  1.00 93.82           C  
ATOM   1687  OE1 GLU D  55      16.737  -7.497   5.915  1.00 93.82           O  
ATOM   1688  OE2 GLU D  55      16.818  -6.908   3.797  1.00 93.82           O  
ATOM   1689  N   ARG D  56      12.710  -4.057   1.664  1.00 93.69           N  
ATOM   1690  CA  ARG D  56      12.479  -3.178   0.523  1.00 93.69           C  
ATOM   1691  C   ARG D  56      11.307  -2.238   0.784  1.00 93.69           C  
ATOM   1692  CB  ARG D  56      12.222  -3.996  -0.744  1.00 93.69           C  
ATOM   1693  O   ARG D  56      11.353  -1.062   0.417  1.00 93.69           O  
ATOM   1694  CG  ARG D  56      13.460  -4.686  -1.293  1.00 93.69           C  
ATOM   1695  CD  ARG D  56      13.136  -5.543  -2.509  1.00 93.69           C  
ATOM   1696  NE  ARG D  56      14.293  -6.318  -2.947  1.00 93.69           N  
ATOM   1697  NH1 ARG D  56      13.163  -7.457  -4.609  1.00 93.69           N  
ATOM   1698  NH2 ARG D  56      15.391  -7.858  -4.250  1.00 93.69           N  
ATOM   1699  CZ  ARG D  56      14.280  -7.209  -3.934  1.00 93.69           C  
ATOM   1700  N   LEU D  57      10.267  -2.749   1.388  1.00 92.57           N  
ATOM   1701  CA  LEU D  57       9.128  -1.915   1.756  1.00 92.57           C  
ATOM   1702  C   LEU D  57       9.557  -0.792   2.694  1.00 92.57           C  
ATOM   1703  CB  LEU D  57       8.036  -2.760   2.419  1.00 92.57           C  
ATOM   1704  O   LEU D  57       9.115   0.350   2.545  1.00 92.57           O  
ATOM   1705  CG  LEU D  57       7.266  -3.712   1.503  1.00 92.57           C  
ATOM   1706  CD1 LEU D  57       6.426  -4.680   2.330  1.00 92.57           C  
ATOM   1707  CD2 LEU D  57       6.388  -2.928   0.533  1.00 92.57           C  
ATOM   1708  N   GLU D  58      10.446  -1.099   3.646  1.00 94.26           N  
ATOM   1709  CA  GLU D  58      10.949  -0.094   4.578  1.00 94.26           C  
ATOM   1710  C   GLU D  58      11.733   0.992   3.848  1.00 94.26           C  
ATOM   1711  CB  GLU D  58      11.828  -0.747   5.649  1.00 94.26           C  
ATOM   1712  O   GLU D  58      11.624   2.174   4.180  1.00 94.26           O  
ATOM   1713  CG  GLU D  58      11.047  -1.551   6.678  1.00 94.26           C  
ATOM   1714  CD  GLU D  58      11.937  -2.260   7.686  1.00 94.26           C  
ATOM   1715  OE1 GLU D  58      11.462  -2.571   8.802  1.00 94.26           O  
ATOM   1716  OE2 GLU D  58      13.120  -2.505   7.359  1.00 94.26           O  
ATOM   1717  N   GLU D  59      12.537   0.570   2.885  1.00 94.07           N  
ATOM   1718  CA  GLU D  59      13.299   1.529   2.091  1.00 94.07           C  
ATOM   1719  C   GLU D  59      12.374   2.467   1.322  1.00 94.07           C  
ATOM   1720  CB  GLU D  59      14.235   0.802   1.122  1.00 94.07           C  
ATOM   1721  O   GLU D  59      12.625   3.672   1.248  1.00 94.07           O  
ATOM   1722  CG  GLU D  59      15.171   1.728   0.360  1.00 94.07           C  
ATOM   1723  CD  GLU D  59      16.131   0.989  -0.558  1.00 94.07           C  
ATOM   1724  OE1 GLU D  59      16.926   1.649  -1.265  1.00 94.07           O  
ATOM   1725  OE2 GLU D  59      16.089  -0.262  -0.570  1.00 94.07           O  
ATOM   1726  N   ILE D  60      11.318   1.851   0.736  1.00 92.31           N  
ATOM   1727  CA  ILE D  60      10.362   2.640  -0.033  1.00 92.31           C  
ATOM   1728  C   ILE D  60       9.664   3.642   0.884  1.00 92.31           C  
ATOM   1729  CB  ILE D  60       9.321   1.740  -0.735  1.00 92.31           C  
ATOM   1730  O   ILE D  60       9.471   4.803   0.513  1.00 92.31           O  
ATOM   1731  CG1 ILE D  60       9.992   0.900  -1.827  1.00 92.31           C  
ATOM   1732  CG2 ILE D  60       8.181   2.583  -1.314  1.00 92.31           C  
ATOM   1733  CD1 ILE D  60       9.062  -0.107  -2.492  1.00 92.31           C  
ATOM   1734  N   VAL D  61       9.300   3.287   2.112  1.00 92.74           N  
ATOM   1735  CA  VAL D  61       8.631   4.181   3.052  1.00 92.74           C  
ATOM   1736  C   VAL D  61       9.558   5.339   3.413  1.00 92.74           C  
ATOM   1737  CB  VAL D  61       8.189   3.432   4.329  1.00 92.74           C  
ATOM   1738  O   VAL D  61       9.118   6.486   3.516  1.00 92.74           O  
ATOM   1739  CG1 VAL D  61       7.709   4.418   5.394  1.00 92.74           C  
ATOM   1740  CG2 VAL D  61       7.094   2.419   4.002  1.00 92.74           C  
ATOM   1741  N   ARG D  62      10.908   5.120   3.601  1.00 93.33           N  
ATOM   1742  CA  ARG D  62      11.864   6.185   3.885  1.00 93.33           C  
ATOM   1743  C   ARG D  62      11.922   7.189   2.738  1.00 93.33           C  
ATOM   1744  CB  ARG D  62      13.256   5.604   4.143  1.00 93.33           C  
ATOM   1745  O   ARG D  62      11.992   8.398   2.968  1.00 93.33           O  
ATOM   1746  CG  ARG D  62      13.398   4.923   5.495  1.00 93.33           C  
ATOM   1747  CD  ARG D  62      14.854   4.628   5.828  1.00 93.33           C  
ATOM   1748  NE  ARG D  62      15.364   3.498   5.058  1.00 93.33           N  
ATOM   1749  NH1 ARG D  62      15.082   1.951   6.751  1.00 93.33           N  
ATOM   1750  NH2 ARG D  62      15.940   1.299   4.728  1.00 93.33           N  
ATOM   1751  CZ  ARG D  62      15.461   2.252   5.514  1.00 93.33           C  
ATOM   1752  N   GLU D  63      11.904   6.615   1.500  1.00 93.22           N  
ATOM   1753  CA  GLU D  63      11.899   7.492   0.332  1.00 93.22           C  
ATOM   1754  C   GLU D  63      10.606   8.297   0.252  1.00 93.22           C  
ATOM   1755  CB  GLU D  63      12.093   6.679  -0.951  1.00 93.22           C  
ATOM   1756  O   GLU D  63      10.623   9.476  -0.108  1.00 93.22           O  
ATOM   1757  CG  GLU D  63      13.482   6.074  -1.091  1.00 93.22           C  
ATOM   1758  CD  GLU D  63      14.593   7.113  -1.087  1.00 93.22           C  
ATOM   1759  OE1 GLU D  63      15.613   6.908  -0.391  1.00 93.22           O  
ATOM   1760  OE2 GLU D  63      14.441   8.140  -1.785  1.00 93.22           O  
ATOM   1761  N   LEU D  64       9.462   7.616   0.602  1.00 91.82           N  
ATOM   1762  CA  LEU D  64       8.178   8.309   0.624  1.00 91.82           C  
ATOM   1763  C   LEU D  64       8.186   9.435   1.653  1.00 91.82           C  
ATOM   1764  CB  LEU D  64       7.045   7.327   0.934  1.00 91.82           C  
ATOM   1765  O   LEU D  64       7.638  10.511   1.405  1.00 91.82           O  
ATOM   1766  CG  LEU D  64       6.638   6.382  -0.198  1.00 91.82           C  
ATOM   1767  CD1 LEU D  64       5.724   5.283   0.332  1.00 91.82           C  
ATOM   1768  CD2 LEU D  64       5.957   7.156  -1.322  1.00 91.82           C  
ATOM   1769  N   GLN D  65       8.851   9.278   2.758  1.00 92.45           N  
ATOM   1770  CA  GLN D  65       8.960  10.300   3.793  1.00 92.45           C  
ATOM   1771  C   GLN D  65       9.757  11.503   3.297  1.00 92.45           C  
ATOM   1772  CB  GLN D  65       9.609   9.723   5.052  1.00 92.45           C  
ATOM   1773  O   GLN D  65       9.401  12.649   3.578  1.00 92.45           O  
ATOM   1774  CG  GLN D  65       8.713   8.761   5.820  1.00 92.45           C  
ATOM   1775  CD  GLN D  65       9.422   8.108   6.992  1.00 92.45           C  
ATOM   1776  NE2 GLN D  65       8.728   8.003   8.121  1.00 92.45           N  
ATOM   1777  OE1 GLN D  65      10.582   7.700   6.884  1.00 92.45           O  
ATOM   1778  N   LYS D  66      10.861  11.197   2.583  1.00 92.94           N  
ATOM   1779  CA  LYS D  66      11.655  12.277   2.004  1.00 92.94           C  
ATOM   1780  C   LYS D  66      10.829  13.099   1.018  1.00 92.94           C  
ATOM   1781  CB  LYS D  66      12.897  11.717   1.308  1.00 92.94           C  
ATOM   1782  O   LYS D  66      10.889  14.330   1.026  1.00 92.94           O  
ATOM   1783  CG  LYS D  66      13.945  11.165   2.262  1.00 92.94           C  
ATOM   1784  CD  LYS D  66      15.152  10.618   1.511  1.00 92.94           C  
ATOM   1785  CE  LYS D  66      16.131   9.928   2.452  1.00 92.94           C  
ATOM   1786  NZ  LYS D  66      17.258   9.290   1.707  1.00 92.94           N  
ATOM   1787  N   LEU D  67      10.036  12.355   0.147  1.00 91.81           N  
ATOM   1788  CA  LEU D  67       9.213  13.032  -0.848  1.00 91.81           C  
ATOM   1789  C   LEU D  67       8.110  13.846  -0.178  1.00 91.81           C  
ATOM   1790  CB  LEU D  67       8.598  12.018  -1.816  1.00 91.81           C  
ATOM   1791  O   LEU D  67       7.780  14.944  -0.632  1.00 91.81           O  
ATOM   1792  CG  LEU D  67       9.554  11.380  -2.826  1.00 91.81           C  
ATOM   1793  CD1 LEU D  67       8.838  10.291  -3.618  1.00 91.81           C  
ATOM   1794  CD2 LEU D  67      10.128  12.439  -3.761  1.00 91.81           C  
ATOM   1795  N   SER D  68       7.511  13.302   0.888  1.00 90.67           N  
ATOM   1796  CA  SER D  68       6.486  14.026   1.632  1.00 90.67           C  
ATOM   1797  C   SER D  68       7.038  15.324   2.213  1.00 90.67           C  
ATOM   1798  CB  SER D  68       5.922  13.155   2.755  1.00 90.67           C  
ATOM   1799  O   SER D  68       6.369  16.359   2.180  1.00 90.67           O  
ATOM   1800  OG  SER D  68       4.996  13.886   3.542  1.00 90.67           O  
ATOM   1801  N   LYS D  69       8.320  15.341   2.774  1.00 91.21           N  
ATOM   1802  CA  LYS D  69       8.969  16.536   3.306  1.00 91.21           C  
ATOM   1803  C   LYS D  69       9.241  17.552   2.201  1.00 91.21           C  
ATOM   1804  CB  LYS D  69      10.274  16.168   4.014  1.00 91.21           C  
ATOM   1805  O   LYS D  69       9.060  18.755   2.398  1.00 91.21           O  
ATOM   1806  CG  LYS D  69      10.080  15.586   5.406  1.00 91.21           C  
ATOM   1807  CD  LYS D  69      11.414  15.273   6.072  1.00 91.21           C  
ATOM   1808  CE  LYS D  69      11.222  14.584   7.416  1.00 91.21           C  
ATOM   1809  NZ  LYS D  69      12.527  14.240   8.055  1.00 91.21           N  
ATOM   1810  N   ARG D  70       9.693  17.008   1.085  1.00 90.65           N  
ATOM   1811  CA  ARG D  70       9.924  17.884  -0.059  1.00 90.65           C  
ATOM   1812  C   ARG D  70       8.633  18.568  -0.494  1.00 90.65           C  
ATOM   1813  CB  ARG D  70      10.520  17.096  -1.228  1.00 90.65           C  
ATOM   1814  O   ARG D  70       8.630  19.760  -0.808  1.00 90.65           O  
ATOM   1815  CG  ARG D  70      10.936  17.963  -2.406  1.00 90.65           C  
ATOM   1816  CD  ARG D  70      11.695  17.162  -3.455  1.00 90.65           C  
ATOM   1817  NE  ARG D  70      11.920  17.942  -4.669  1.00 90.65           N  
ATOM   1818  NH1 ARG D  70      12.990  16.241  -5.810  1.00 90.65           N  
ATOM   1819  NH2 ARG D  70      12.681  18.281  -6.809  1.00 90.65           N  
ATOM   1820  CZ  ARG D  70      12.530  17.486  -5.760  1.00 90.65           C  
ATOM   1821  N   LEU D  71       7.450  17.763  -0.581  1.00 88.61           N  
ATOM   1822  CA  LEU D  71       6.155  18.321  -0.954  1.00 88.61           C  
ATOM   1823  C   LEU D  71       5.726  19.404   0.030  1.00 88.61           C  
ATOM   1824  CB  LEU D  71       5.094  17.220  -1.013  1.00 88.61           C  
ATOM   1825  O   LEU D  71       5.192  20.440  -0.374  1.00 88.61           O  
ATOM   1826  CG  LEU D  71       5.073  16.365  -2.282  1.00 88.61           C  
ATOM   1827  CD1 LEU D  71       4.185  15.141  -2.082  1.00 88.61           C  
ATOM   1828  CD2 LEU D  71       4.598  17.188  -3.474  1.00 88.61           C  
ATOM   1829  N   GLU D  72       6.023  19.182   1.342  1.00 90.22           N  
ATOM   1830  CA  GLU D  72       5.714  20.173   2.369  1.00 90.22           C  
ATOM   1831  C   GLU D  72       6.496  21.464   2.144  1.00 90.22           C  
ATOM   1832  CB  GLU D  72       6.011  19.614   3.763  1.00 90.22           C  
ATOM   1833  O   GLU D  72       5.961  22.560   2.325  1.00 90.22           O  
ATOM   1834  CG  GLU D  72       5.481  20.478   4.898  1.00 90.22           C  
ATOM   1835  CD  GLU D  72       5.780  19.908   6.275  1.00 90.22           C  
ATOM   1836  OE1 GLU D  72       5.456  20.569   7.289  1.00 90.22           O  
ATOM   1837  OE2 GLU D  72       6.344  18.793   6.342  1.00 90.22           O  
ATOM   1838  N   GLU D  73       7.812  21.261   1.732  1.00 90.14           N  
ATOM   1839  CA  GLU D  73       8.673  22.416   1.497  1.00 90.14           C  
ATOM   1840  C   GLU D  73       8.221  23.200   0.269  1.00 90.14           C  
ATOM   1841  CB  GLU D  73      10.130  21.977   1.335  1.00 90.14           C  
ATOM   1842  O   GLU D  73       8.225  24.433   0.276  1.00 90.14           O  
ATOM   1843  CG  GLU D  73      10.778  21.506   2.629  1.00 90.14           C  
ATOM   1844  CD  GLU D  73      12.177  20.944   2.429  1.00 90.14           C  
ATOM   1845  OE1 GLU D  73      12.804  20.511   3.422  1.00 90.14           O  
ATOM   1846  OE2 GLU D  73      12.649  20.937   1.271  1.00 90.14           O  
ATOM   1847  N   ILE D  74       7.807  22.455  -0.759  1.00 86.73           N  
ATOM   1848  CA  ILE D  74       7.404  23.054  -2.027  1.00 86.73           C  
ATOM   1849  C   ILE D  74       6.081  23.796  -1.850  1.00 86.73           C  
ATOM   1850  CB  ILE D  74       7.277  21.988  -3.139  1.00 86.73           C  
ATOM   1851  O   ILE D  74       5.904  24.896  -2.378  1.00 86.73           O  
ATOM   1852  CG1 ILE D  74       8.649  21.385  -3.460  1.00 86.73           C  
ATOM   1853  CG2 ILE D  74       6.637  22.591  -4.393  1.00 86.73           C  
ATOM   1854  CD1 ILE D  74       8.591  20.166  -4.371  1.00 86.73           C  
ATOM   1855  N   ILE D  75       5.030  23.194  -1.205  1.00 82.29           N  
ATOM   1856  CA  ILE D  75       3.692  23.753  -1.045  1.00 82.29           C  
ATOM   1857  C   ILE D  75       3.718  24.859   0.007  1.00 82.29           C  
ATOM   1858  CB  ILE D  75       2.667  22.665  -0.655  1.00 82.29           C  
ATOM   1859  O   ILE D  75       3.011  25.862  -0.120  1.00 82.29           O  
ATOM   1860  CG1 ILE D  75       2.545  21.621  -1.771  1.00 82.29           C  
ATOM   1861  CG2 ILE D  75       1.306  23.293  -0.342  1.00 82.29           C  
ATOM   1862  CD1 ILE D  75       1.709  20.406  -1.393  1.00 82.29           C  
ATOM   1863  N   GLY D  76       4.598  24.624   0.983  1.00 77.69           N  
ATOM   1864  CA  GLY D  76       4.726  25.654   2.002  1.00 77.69           C  
ATOM   1865  C   GLY D  76       5.575  26.830   1.559  1.00 77.69           C  
ATOM   1866  O   GLY D  76       5.309  27.973   1.938  1.00 77.69           O  
TER    1867      GLY D  76                                                      
ENDMDL                                                                          
END                                                                             
