# Supplementary material for: De novo design of obligate ABC-type heterotrimeric proteins
Source: Nat Struct Mol Biol. 2022 Dec 15;29(12):1266–76. doi: 10.1038/s41594-022-00879-4 (PMC9758053; doi:10.1038/s41594-022-00879-4)
Supplement: Supplementary file 4 — This compressed file contains all PDB files and scripts used in our design protocols and analyses, as well as the final design model outputs. [file 41594_2022_879_MOESM4_ESM.zip › source_data/pdbs/AF-Multimer for base_pdbs/DHT09/DHT09_AF-Mult_model5.pdb]

MODEL     1                                                                     
ATOM      1  N   SER B   1      17.492 -21.919  -8.920  1.00 77.85           N  
ATOM      2  CA  SER B   1      17.873 -21.215 -10.140  1.00 77.85           C  
ATOM      3  C   SER B   1      17.414 -19.761 -10.106  1.00 77.85           C  
ATOM      4  CB  SER B   1      17.287 -21.914 -11.368  1.00 77.85           C  
ATOM      5  O   SER B   1      16.515 -19.406  -9.341  1.00 77.85           O  
ATOM      6  OG  SER B   1      15.895 -21.670 -11.469  1.00 77.85           O  
ATOM      7  N   GLU B   2      18.074 -18.880 -10.601  1.00 85.49           N  
ATOM      8  CA  GLU B   2      17.750 -17.466 -10.765  1.00 85.49           C  
ATOM      9  C   GLU B   2      16.277 -17.275 -11.116  1.00 85.49           C  
ATOM     10  CB  GLU B   2      18.634 -16.832 -11.842  1.00 85.49           C  
ATOM     11  O   GLU B   2      15.622 -16.369 -10.596  1.00 85.49           O  
ATOM     12  CG  GLU B   2      20.061 -16.564 -11.387  1.00 85.49           C  
ATOM     13  CD  GLU B   2      20.923 -15.921 -12.462  1.00 85.49           C  
ATOM     14  OE1 GLU B   2      22.118 -15.654 -12.202  1.00 85.49           O  
ATOM     15  OE2 GLU B   2      20.398 -15.681 -13.572  1.00 85.49           O  
ATOM     16  N   ASP B   3      15.684 -18.282 -11.792  1.00 87.33           N  
ATOM     17  CA  ASP B   3      14.289 -18.200 -12.212  1.00 87.33           C  
ATOM     18  C   ASP B   3      13.346 -18.491 -11.047  1.00 87.33           C  
ATOM     19  CB  ASP B   3      14.017 -19.170 -13.363  1.00 87.33           C  
ATOM     20  O   ASP B   3      12.322 -17.824 -10.888  1.00 87.33           O  
ATOM     21  CG  ASP B   3      14.572 -18.685 -14.691  1.00 87.33           C  
ATOM     22  OD1 ASP B   3      14.661 -19.488 -15.645  1.00 87.33           O  
ATOM     23  OD2 ASP B   3      14.925 -17.490 -14.784  1.00 87.33           O  
ATOM     24  N   GLU B   4      13.754 -19.445 -10.128  1.00 89.48           N  
ATOM     25  CA  GLU B   4      12.925 -19.797  -8.979  1.00 89.48           C  
ATOM     26  C   GLU B   4      12.860 -18.651  -7.974  1.00 89.48           C  
ATOM     27  CB  GLU B   4      13.455 -21.063  -8.301  1.00 89.48           C  
ATOM     28  O   GLU B   4      11.798 -18.367  -7.416  1.00 89.48           O  
ATOM     29  CG  GLU B   4      13.107 -22.348  -9.038  1.00 89.48           C  
ATOM     30  CD  GLU B   4      13.681 -23.592  -8.380  1.00 89.48           C  
ATOM     31  OE1 GLU B   4      13.426 -24.713  -8.874  1.00 89.48           O  
ATOM     32  OE2 GLU B   4      14.391 -23.444  -7.360  1.00 89.48           O  
ATOM     33  N   ASP B   5      13.968 -17.975  -7.782  1.00 89.14           N  
ATOM     34  CA  ASP B   5      14.016 -16.859  -6.843  1.00 89.14           C  
ATOM     35  C   ASP B   5      13.189 -15.679  -7.349  1.00 89.14           C  
ATOM     36  CB  ASP B   5      15.462 -16.422  -6.601  1.00 89.14           C  
ATOM     37  O   ASP B   5      12.521 -15.001  -6.566  1.00 89.14           O  
ATOM     38  CG  ASP B   5      16.252 -17.419  -5.771  1.00 89.14           C  
ATOM     39  OD1 ASP B   5      17.498 -17.437  -5.863  1.00 89.14           O  
ATOM     40  OD2 ASP B   5      15.622 -18.195  -5.020  1.00 89.14           O  
ATOM     41  N   LEU B   6      13.178 -15.532  -8.622  1.00 87.44           N  
ATOM     42  CA  LEU B   6      12.386 -14.466  -9.227  1.00 87.44           C  
ATOM     43  C   LEU B   6      10.895 -14.729  -9.047  1.00 87.44           C  
ATOM     44  CB  LEU B   6      12.716 -14.332 -10.716  1.00 87.44           C  
ATOM     45  O   LEU B   6      10.142 -13.826  -8.674  1.00 87.44           O  
ATOM     46  CG  LEU B   6      11.907 -13.297 -11.499  1.00 87.44           C  
ATOM     47  CD1 LEU B   6      12.154 -11.899 -10.943  1.00 87.44           C  
ATOM     48  CD2 LEU B   6      12.254 -13.358 -12.982  1.00 87.44           C  
ATOM     49  N   ILE B   7      10.518 -15.990  -9.275  1.00 89.46           N  
ATOM     50  CA  ILE B   7       9.111 -16.356  -9.152  1.00 89.46           C  
ATOM     51  C   ILE B   7       8.661 -16.194  -7.702  1.00 89.46           C  
ATOM     52  CB  ILE B   7       8.860 -17.803  -9.632  1.00 89.46           C  
ATOM     53  O   ILE B   7       7.565 -15.695  -7.438  1.00 89.46           O  
ATOM     54  CG1 ILE B   7       9.059 -17.905 -11.149  1.00 89.46           C  
ATOM     55  CG2 ILE B   7       7.458 -18.270  -9.231  1.00 89.46           C  
ATOM     56  CD1 ILE B   7       8.992 -19.327 -11.688  1.00 89.46           C  
ATOM     57  N   ARG B   8       9.543 -16.556  -6.760  1.00 91.77           N  
ATOM     58  CA  ARG B   8       9.210 -16.419  -5.346  1.00 91.77           C  
ATOM     59  C   ARG B   8       9.054 -14.953  -4.959  1.00 91.77           C  
ATOM     60  CB  ARG B   8      10.281 -17.080  -4.475  1.00 91.77           C  
ATOM     61  O   ARG B   8       8.154 -14.599  -4.195  1.00 91.77           O  
ATOM     62  CG  ARG B   8      10.173 -18.595  -4.408  1.00 91.77           C  
ATOM     63  CD  ARG B   8      11.235 -19.197  -3.499  1.00 91.77           C  
ATOM     64  NE  ARG B   8      11.285 -20.651  -3.619  1.00 91.77           N  
ATOM     65  NH1 ARG B   8      13.032 -20.920  -2.130  1.00 91.77           N  
ATOM     66  NH2 ARG B   8      12.097 -22.748  -3.150  1.00 91.77           N  
ATOM     67  CZ  ARG B   8      12.138 -21.436  -2.966  1.00 91.77           C  
ATOM     68  N   SER B   9      10.001 -14.118  -5.549  1.00 89.72           N  
ATOM     69  CA  SER B   9       9.914 -12.686  -5.285  1.00 89.72           C  
ATOM     70  C   SER B   9       8.597 -12.109  -5.794  1.00 89.72           C  
ATOM     71  CB  SER B   9      11.087 -11.949  -5.931  1.00 89.72           C  
ATOM     72  O   SER B   9       7.943 -11.332  -5.095  1.00 89.72           O  
ATOM     73  OG  SER B   9      10.889 -10.546  -5.880  1.00 89.72           O  
ATOM     74  N   VAL B  10       8.103 -12.502  -6.994  1.00 92.83           N  
ATOM     75  CA  VAL B  10       6.874 -12.009  -7.606  1.00 92.83           C  
ATOM     76  C   VAL B  10       5.670 -12.453  -6.778  1.00 92.83           C  
ATOM     77  CB  VAL B  10       6.729 -12.500  -9.064  1.00 92.83           C  
ATOM     78  O   VAL B  10       4.745 -11.671  -6.547  1.00 92.83           O  
ATOM     79  CG1 VAL B  10       5.312 -12.252  -9.579  1.00 92.83           C  
ATOM     80  CG2 VAL B  10       7.756 -11.813  -9.962  1.00 92.83           C  
ATOM     81  N   ARG B  11       5.735 -13.665  -6.202  1.00 92.79           N  
ATOM     82  CA  ARG B  11       4.624 -14.198  -5.420  1.00 92.79           C  
ATOM     83  C   ARG B  11       4.480 -13.453  -4.097  1.00 92.79           C  
ATOM     84  CB  ARG B  11       4.816 -15.694  -5.162  1.00 92.79           C  
ATOM     85  O   ARG B  11       3.365 -13.144  -3.671  1.00 92.79           O  
ATOM     86  CG  ARG B  11       4.479 -16.573  -6.355  1.00 92.79           C  
ATOM     87  CD  ARG B  11       4.572 -18.053  -6.010  1.00 92.79           C  
ATOM     88  NE  ARG B  11       4.385 -18.894  -7.188  1.00 92.79           N  
ATOM     89  NH1 ARG B  11       4.986 -20.861  -6.135  1.00 92.79           N  
ATOM     90  NH2 ARG B  11       4.384 -20.877  -8.347  1.00 92.79           N  
ATOM     91  CZ  ARG B  11       4.585 -20.209  -7.221  1.00 92.79           C  
ATOM     92  N   VAL B  12       5.614 -13.168  -3.452  1.00 93.66           N  
ATOM     93  CA  VAL B  12       5.588 -12.468  -2.172  1.00 93.66           C  
ATOM     94  C   VAL B  12       5.049 -11.053  -2.368  1.00 93.66           C  
ATOM     95  CB  VAL B  12       6.990 -12.419  -1.524  1.00 93.66           C  
ATOM     96  O   VAL B  12       4.238 -10.575  -1.572  1.00 93.66           O  
ATOM     97  CG1 VAL B  12       6.979 -11.530  -0.281  1.00 93.66           C  
ATOM     98  CG2 VAL B  12       7.464 -13.828  -1.172  1.00 93.66           C  
ATOM     99  N   ILE B  13       5.451 -10.418  -3.498  1.00 93.64           N  
ATOM    100  CA  ILE B  13       4.994  -9.065  -3.795  1.00 93.64           C  
ATOM    101  C   ILE B  13       3.495  -9.078  -4.084  1.00 93.64           C  
ATOM    102  CB  ILE B  13       5.764  -8.457  -4.989  1.00 93.64           C  
ATOM    103  O   ILE B  13       2.759  -8.204  -3.619  1.00 93.64           O  
ATOM    104  CG1 ILE B  13       7.201  -8.115  -4.578  1.00 93.64           C  
ATOM    105  CG2 ILE B  13       5.039  -7.220  -5.526  1.00 93.64           C  
ATOM    106  CD1 ILE B  13       8.075  -7.631  -5.728  1.00 93.64           C  
ATOM    107  N   GLN B  14       3.083 -10.113  -4.823  1.00 93.64           N  
ATOM    108  CA  GLN B  14       1.661 -10.240  -5.124  1.00 93.64           C  
ATOM    109  C   GLN B  14       0.837 -10.367  -3.845  1.00 93.64           C  
ATOM    110  CB  GLN B  14       1.409 -11.445  -6.031  1.00 93.64           C  
ATOM    111  O   GLN B  14      -0.216  -9.739  -3.714  1.00 93.64           O  
ATOM    112  CG  GLN B  14      -0.052 -11.628  -6.421  1.00 93.64           C  
ATOM    113  CD  GLN B  14      -0.498 -13.076  -6.362  1.00 93.64           C  
ATOM    114  NE2 GLN B  14      -1.767 -13.293  -6.029  1.00 93.64           N  
ATOM    115  OE1 GLN B  14       0.289 -13.994  -6.614  1.00 93.64           O  
ATOM    116  N   LYS B  15       1.201 -11.164  -2.845  1.00 94.28           N  
ATOM    117  CA  LYS B  15       0.493 -11.340  -1.581  1.00 94.28           C  
ATOM    118  C   LYS B  15       0.483 -10.046  -0.771  1.00 94.28           C  
ATOM    119  CB  LYS B  15       1.127 -12.466  -0.762  1.00 94.28           C  
ATOM    120  O   LYS B  15      -0.522  -9.708  -0.143  1.00 94.28           O  
ATOM    121  CG  LYS B  15       0.828 -13.860  -1.292  1.00 94.28           C  
ATOM    122  CD  LYS B  15       1.436 -14.938  -0.404  1.00 94.28           C  
ATOM    123  CE  LYS B  15       1.159 -16.334  -0.947  1.00 94.28           C  
ATOM    124  NZ  LYS B  15       1.769 -17.393  -0.089  1.00 94.28           N  
ATOM    125  N   SER B  16       1.650  -9.293  -0.849  1.00 94.67           N  
ATOM    126  CA  SER B  16       1.742  -8.021  -0.140  1.00 94.67           C  
ATOM    127  C   SER B  16       0.717  -7.020  -0.664  1.00 94.67           C  
ATOM    128  CB  SER B  16       3.149  -7.436  -0.269  1.00 94.67           C  
ATOM    129  O   SER B  16       0.043  -6.347   0.119  1.00 94.67           O  
ATOM    130  OG  SER B  16       3.196  -6.119   0.253  1.00 94.67           O  
ATOM    131  N   VAL B  17       0.546  -6.887  -1.985  1.00 95.27           N  
ATOM    132  CA  VAL B  17      -0.364  -5.903  -2.561  1.00 95.27           C  
ATOM    133  C   VAL B  17      -1.808  -6.283  -2.241  1.00 95.27           C  
ATOM    134  CB  VAL B  17      -0.172  -5.779  -4.090  1.00 95.27           C  
ATOM    135  O   VAL B  17      -2.652  -5.411  -2.020  1.00 95.27           O  
ATOM    136  CG1 VAL B  17       1.239  -5.296  -4.420  1.00 95.27           C  
ATOM    137  CG2 VAL B  17      -0.457  -7.115  -4.773  1.00 95.27           C  
ATOM    138  N   GLU B  18      -2.113  -7.636  -2.137  1.00 95.62           N  
ATOM    139  CA  GLU B  18      -3.452  -8.088  -1.774  1.00 95.62           C  
ATOM    140  C   GLU B  18      -3.801  -7.687  -0.344  1.00 95.62           C  
ATOM    141  CB  GLU B  18      -3.572  -9.605  -1.940  1.00 95.62           C  
ATOM    142  O   GLU B  18      -4.925  -7.260  -0.069  1.00 95.62           O  
ATOM    143  CG  GLU B  18      -3.545 -10.069  -3.389  1.00 95.62           C  
ATOM    144  CD  GLU B  18      -3.505 -11.582  -3.533  1.00 95.62           C  
ATOM    145  OE1 GLU B  18      -3.423 -12.081  -4.679  1.00 95.62           O  
ATOM    146  OE2 GLU B  18      -3.557 -12.275  -2.492  1.00 95.62           O  
ATOM    147  N   ILE B  19      -2.851  -7.827   0.573  1.00 95.71           N  
ATOM    148  CA  ILE B  19      -3.065  -7.470   1.971  1.00 95.71           C  
ATOM    149  C   ILE B  19      -3.244  -5.959   2.096  1.00 95.71           C  
ATOM    150  CB  ILE B  19      -1.895  -7.946   2.861  1.00 95.71           C  
ATOM    151  O   ILE B  19      -4.121  -5.489   2.824  1.00 95.71           O  
ATOM    152  CG1 ILE B  19      -1.859  -9.478   2.920  1.00 95.71           C  
ATOM    153  CG2 ILE B  19      -2.006  -7.346   4.265  1.00 95.71           C  
ATOM    154  CD1 ILE B  19      -0.659 -10.040   3.671  1.00 95.71           C  
ATOM    155  N   ILE B  20      -2.494  -5.183   1.335  1.00 95.54           N  
ATOM    156  CA  ILE B  20      -2.573  -3.727   1.375  1.00 95.54           C  
ATOM    157  C   ILE B  20      -3.940  -3.270   0.871  1.00 95.54           C  
ATOM    158  CB  ILE B  20      -1.449  -3.077   0.537  1.00 95.54           C  
ATOM    159  O   ILE B  20      -4.546  -2.359   1.441  1.00 95.54           O  
ATOM    160  CG1 ILE B  20      -0.093  -3.260   1.229  1.00 95.54           C  
ATOM    161  CG2 ILE B  20      -1.745  -1.594   0.295  1.00 95.54           C  
ATOM    162  CD1 ILE B  20       1.099  -2.863   0.369  1.00 95.54           C  
ATOM    163  N   LEU B  21      -4.443  -3.989  -0.197  1.00 96.15           N  
ATOM    164  CA  LEU B  21      -5.768  -3.655  -0.708  1.00 96.15           C  
ATOM    165  C   LEU B  21      -6.831  -3.854   0.367  1.00 96.15           C  
ATOM    166  CB  LEU B  21      -6.101  -4.508  -1.935  1.00 96.15           C  
ATOM    167  O   LEU B  21      -7.725  -3.019   0.526  1.00 96.15           O  
ATOM    168  CG  LEU B  21      -7.495  -4.317  -2.536  1.00 96.15           C  
ATOM    169  CD1 LEU B  21      -7.681  -2.875  -2.995  1.00 96.15           C  
ATOM    170  CD2 LEU B  21      -7.716  -5.285  -3.693  1.00 96.15           C  
ATOM    171  N   GLU B  22      -6.756  -4.943   1.142  1.00 95.75           N  
ATOM    172  CA  GLU B  22      -7.711  -5.202   2.215  1.00 95.75           C  
ATOM    173  C   GLU B  22      -7.619  -4.138   3.305  1.00 95.75           C  
ATOM    174  CB  GLU B  22      -7.482  -6.591   2.815  1.00 95.75           C  
ATOM    175  O   GLU B  22      -8.639  -3.699   3.839  1.00 95.75           O  
ATOM    176  CG  GLU B  22      -7.911  -7.733   1.904  1.00 95.75           C  
ATOM    177  CD  GLU B  22      -7.736  -9.104   2.538  1.00 95.75           C  
ATOM    178  OE1 GLU B  22      -7.973 -10.124   1.852  1.00 95.75           O  
ATOM    179  OE2 GLU B  22      -7.359  -9.158   3.730  1.00 95.75           O  
ATOM    180  N   MET B  23      -6.371  -3.710   3.567  1.00 95.79           N  
ATOM    181  CA  MET B  23      -6.157  -2.676   4.576  1.00 95.79           C  
ATOM    182  C   MET B  23      -6.773  -1.352   4.137  1.00 95.79           C  
ATOM    183  CB  MET B  23      -4.663  -2.493   4.850  1.00 95.79           C  
ATOM    184  O   MET B  23      -7.420  -0.669   4.934  1.00 95.79           O  
ATOM    185  CG  MET B  23      -4.038  -3.639   5.629  1.00 95.79           C  
ATOM    186  SD  MET B  23      -2.224  -3.446   5.830  1.00 95.79           S  
ATOM    187  CE  MET B  23      -2.178  -2.041   6.976  1.00 95.79           C  
ATOM    188  N   VAL B  24      -6.578  -0.995   2.873  1.00 95.94           N  
ATOM    189  CA  VAL B  24      -7.110   0.257   2.344  1.00 95.94           C  
ATOM    190  C   VAL B  24      -8.635   0.247   2.427  1.00 95.94           C  
ATOM    191  CB  VAL B  24      -6.657   0.494   0.885  1.00 95.94           C  
ATOM    192  O   VAL B  24      -9.250   1.257   2.778  1.00 95.94           O  
ATOM    193  CG1 VAL B  24      -7.413   1.670   0.270  1.00 95.94           C  
ATOM    194  CG2 VAL B  24      -5.150   0.735   0.828  1.00 95.94           C  
ATOM    195  N   LYS B  25      -9.291  -0.894   2.235  1.00 95.01           N  
ATOM    196  CA  LYS B  25     -10.744  -1.019   2.310  1.00 95.01           C  
ATOM    197  C   LYS B  25     -11.237  -0.855   3.745  1.00 95.01           C  
ATOM    198  CB  LYS B  25     -11.196  -2.370   1.752  1.00 95.01           C  
ATOM    199  O   LYS B  25     -12.273  -0.231   3.983  1.00 95.01           O  
ATOM    200  CG  LYS B  25     -11.075  -2.488   0.240  1.00 95.01           C  
ATOM    201  CD  LYS B  25     -11.529  -3.855  -0.252  1.00 95.01           C  
ATOM    202  CE  LYS B  25     -11.515  -3.936  -1.773  1.00 95.01           C  
ATOM    203  NZ  LYS B  25     -11.903  -5.294  -2.259  1.00 95.01           N  
ATOM    204  N   ILE B  26     -10.478  -1.399   4.708  1.00 94.69           N  
ATOM    205  CA  ILE B  26     -10.836  -1.281   6.118  1.00 94.69           C  
ATOM    206  C   ILE B  26     -10.695   0.171   6.567  1.00 94.69           C  
ATOM    207  CB  ILE B  26      -9.964  -2.202   7.001  1.00 94.69           C  
ATOM    208  O   ILE B  26     -11.547   0.689   7.293  1.00 94.69           O  
ATOM    209  CG1 ILE B  26     -10.317  -3.673   6.749  1.00 94.69           C  
ATOM    210  CG2 ILE B  26     -10.129  -1.845   8.481  1.00 94.69           C  
ATOM    211  CD1 ILE B  26      -9.427  -4.659   7.493  1.00 94.69           C  
ATOM    212  N   ILE B  27      -9.662   0.842   6.080  1.00 93.15           N  
ATOM    213  CA  ILE B  27      -9.431   2.240   6.426  1.00 93.15           C  
ATOM    214  C   ILE B  27     -10.579   3.098   5.901  1.00 93.15           C  
ATOM    215  CB  ILE B  27      -8.083   2.746   5.864  1.00 93.15           C  
ATOM    216  O   ILE B  27     -11.048   4.007   6.590  1.00 93.15           O  
ATOM    217  CG1 ILE B  27      -6.914   2.073   6.592  1.00 93.15           C  
ATOM    218  CG2 ILE B  27      -7.992   4.271   5.972  1.00 93.15           C  
ATOM    219  CD1 ILE B  27      -5.566   2.272   5.914  1.00 93.15           C  
ATOM    220  N   GLN B  28     -11.027   2.734   4.712  1.00 93.18           N  
ATOM    221  CA  GLN B  28     -12.172   3.443   4.150  1.00 93.18           C  
ATOM    222  C   GLN B  28     -13.393   3.320   5.057  1.00 93.18           C  
ATOM    223  CB  GLN B  28     -12.499   2.913   2.753  1.00 93.18           C  
ATOM    224  O   GLN B  28     -14.108   4.300   5.281  1.00 93.18           O  
ATOM    225  CG  GLN B  28     -13.571   3.715   2.027  1.00 93.18           C  
ATOM    226  CD  GLN B  28     -13.832   3.208   0.621  1.00 93.18           C  
ATOM    227  NE2 GLN B  28     -14.742   3.867  -0.088  1.00 93.18           N  
ATOM    228  OE1 GLN B  28     -13.219   2.232   0.175  1.00 93.18           O  
ATOM    229  N   GLU B  29     -13.684   2.128   5.597  1.00 93.13           N  
ATOM    230  CA  GLU B  29     -14.815   1.879   6.486  1.00 93.13           C  
ATOM    231  C   GLU B  29     -14.618   2.567   7.835  1.00 93.13           C  
ATOM    232  CB  GLU B  29     -15.019   0.375   6.688  1.00 93.13           C  
ATOM    233  O   GLU B  29     -15.573   3.083   8.419  1.00 93.13           O  
ATOM    234  CG  GLU B  29     -15.504  -0.352   5.442  1.00 93.13           C  
ATOM    235  CD  GLU B  29     -16.814   0.195   4.899  1.00 93.13           C  
ATOM    236  OE1 GLU B  29     -16.930   0.381   3.667  1.00 93.13           O  
ATOM    237  OE2 GLU B  29     -17.732   0.441   5.713  1.00 93.13           O  
ATOM    238  N   LEU B  30     -13.285   2.625   8.222  1.00 91.61           N  
ATOM    239  CA  LEU B  30     -12.959   3.269   9.490  1.00 91.61           C  
ATOM    240  C   LEU B  30     -13.265   4.762   9.435  1.00 91.61           C  
ATOM    241  CB  LEU B  30     -11.485   3.050   9.839  1.00 91.61           C  
ATOM    242  O   LEU B  30     -13.802   5.325  10.392  1.00 91.61           O  
ATOM    243  CG  LEU B  30     -11.135   1.715  10.497  1.00 91.61           C  
ATOM    244  CD1 LEU B  30      -9.625   1.501  10.491  1.00 91.61           C  
ATOM    245  CD2 LEU B  30     -11.682   1.659  11.919  1.00 91.61           C  
ATOM    246  N   LEU B  31     -13.016   5.327   8.288  1.00 88.79           N  
ATOM    247  CA  LEU B  31     -13.203   6.766   8.133  1.00 88.79           C  
ATOM    248  C   LEU B  31     -14.686   7.122   8.111  1.00 88.79           C  
ATOM    249  CB  LEU B  31     -12.530   7.259   6.849  1.00 88.79           C  
ATOM    250  O   LEU B  31     -15.065   8.241   8.466  1.00 88.79           O  
ATOM    251  CG  LEU B  31     -11.003   7.169   6.807  1.00 88.79           C  
ATOM    252  CD1 LEU B  31     -10.482   7.638   5.453  1.00 88.79           C  
ATOM    253  CD2 LEU B  31     -10.388   7.988   7.936  1.00 88.79           C  
ATOM    254  N   LYS B  32     -15.585   6.106   7.757  1.00 88.56           N  
ATOM    255  CA  LYS B  32     -17.027   6.313   7.666  1.00 88.56           C  
ATOM    256  C   LYS B  32     -17.714   5.979   8.987  1.00 88.56           C  
ATOM    257  CB  LYS B  32     -17.621   5.468   6.538  1.00 88.56           C  
ATOM    258  O   LYS B  32     -18.810   6.470   9.264  1.00 88.56           O  
ATOM    259  CG  LYS B  32     -17.214   5.921   5.144  1.00 88.56           C  
ATOM    260  CD  LYS B  32     -17.786   5.007   4.069  1.00 88.56           C  
ATOM    261  CE  LYS B  32     -17.289   5.393   2.683  1.00 88.56           C  
ATOM    262  NZ  LYS B  32     -17.779   4.448   1.635  1.00 88.56           N  
ATOM    263  N   SER B  33     -17.067   5.120   9.874  1.00 85.22           N  
ATOM    264  CA  SER B  33     -17.745   4.503  11.009  1.00 85.22           C  
ATOM    265  C   SER B  33     -17.998   5.517  12.120  1.00 85.22           C  
ATOM    266  CB  SER B  33     -16.925   3.333  11.553  1.00 85.22           C  
ATOM    267  O   SER B  33     -17.123   6.323  12.443  1.00 85.22           O  
ATOM    268  OG  SER B  33     -16.812   2.305  10.585  1.00 85.22           O  
ATOM    269  N   THR B  34     -19.341   5.406  12.581  1.00 79.73           N  
ATOM    270  CA  THR B  34     -19.762   6.347  13.613  1.00 79.73           C  
ATOM    271  C   THR B  34     -20.021   5.624  14.931  1.00 79.73           C  
ATOM    272  CB  THR B  34     -21.028   7.113  13.187  1.00 79.73           C  
ATOM    273  O   THR B  34     -20.058   6.251  15.992  1.00 79.73           O  
ATOM    274  CG2 THR B  34     -20.716   8.129  12.093  1.00 79.73           C  
ATOM    275  OG1 THR B  34     -22.000   6.182  12.696  1.00 79.73           O  
ATOM    276  N   SER B  35     -20.096   4.180  14.927  1.00 86.62           N  
ATOM    277  CA  SER B  35     -20.380   3.541  16.208  1.00 86.62           C  
ATOM    278  C   SER B  35     -19.116   2.950  16.823  1.00 86.62           C  
ATOM    279  CB  SER B  35     -21.434   2.447  16.039  1.00 86.62           C  
ATOM    280  O   SER B  35     -18.201   2.544  16.103  1.00 86.62           O  
ATOM    281  OG  SER B  35     -20.874   1.298  15.427  1.00 86.62           O  
ATOM    282  N   GLU B  36     -18.944   3.067  17.991  1.00 91.67           N  
ATOM    283  CA  GLU B  36     -17.800   2.569  18.749  1.00 91.67           C  
ATOM    284  C   GLU B  36     -17.592   1.075  18.516  1.00 91.67           C  
ATOM    285  CB  GLU B  36     -17.981   2.848  20.243  1.00 91.67           C  
ATOM    286  O   GLU B  36     -16.457   0.616  18.376  1.00 91.67           O  
ATOM    287  CG  GLU B  36     -16.719   2.637  21.066  1.00 91.67           C  
ATOM    288  CD  GLU B  36     -16.885   3.018  22.528  1.00 91.67           C  
ATOM    289  OE1 GLU B  36     -15.955   2.771  23.329  1.00 91.67           O  
ATOM    290  OE2 GLU B  36     -17.955   3.566  22.877  1.00 91.67           O  
ATOM    291  N   GLU B  37     -18.703   0.253  18.439  1.00 93.44           N  
ATOM    292  CA  GLU B  37     -18.607  -1.190  18.241  1.00 93.44           C  
ATOM    293  C   GLU B  37     -18.031  -1.521  16.867  1.00 93.44           C  
ATOM    294  CB  GLU B  37     -19.979  -1.848  18.409  1.00 93.44           C  
ATOM    295  O   GLU B  37     -17.174  -2.398  16.742  1.00 93.44           O  
ATOM    296  CG  GLU B  37     -19.923  -3.365  18.524  1.00 93.44           C  
ATOM    297  CD  GLU B  37     -21.270  -3.991  18.849  1.00 93.44           C  
ATOM    298  OE1 GLU B  37     -21.352  -5.237  18.949  1.00 93.44           O  
ATOM    299  OE2 GLU B  37     -22.251  -3.231  19.005  1.00 93.44           O  
ATOM    300  N   GLU B  38     -18.443  -0.799  15.843  1.00 93.73           N  
ATOM    301  CA  GLU B  38     -17.942  -1.001  14.487  1.00 93.73           C  
ATOM    302  C   GLU B  38     -16.469  -0.619  14.380  1.00 93.73           C  
ATOM    303  CB  GLU B  38     -18.769  -0.195  13.482  1.00 93.73           C  
ATOM    304  O   GLU B  38     -15.684  -1.325  13.743  1.00 93.73           O  
ATOM    305  CG  GLU B  38     -20.146  -0.781  13.208  1.00 93.73           C  
ATOM    306  CD  GLU B  38     -20.995   0.085  12.290  1.00 93.73           C  
ATOM    307  OE1 GLU B  38     -22.089  -0.362  11.875  1.00 93.73           O  
ATOM    308  OE2 GLU B  38     -20.562   1.218  11.983  1.00 93.73           O  
ATOM    309  N   LEU B  39     -16.130   0.403  15.100  1.00 91.81           N  
ATOM    310  CA  LEU B  39     -14.747   0.868  15.086  1.00 91.81           C  
ATOM    311  C   LEU B  39     -13.818  -0.170  15.705  1.00 91.81           C  
ATOM    312  CB  LEU B  39     -14.621   2.196  15.837  1.00 91.81           C  
ATOM    313  O   LEU B  39     -12.751  -0.459  15.159  1.00 91.81           O  
ATOM    314  CG  LEU B  39     -15.084   3.446  15.086  1.00 91.81           C  
ATOM    315  CD1 LEU B  39     -15.192   4.629  16.043  1.00 91.81           C  
ATOM    316  CD2 LEU B  39     -14.131   3.765  13.939  1.00 91.81           C  
ATOM    317  N   LYS B  40     -14.266  -0.745  16.872  1.00 93.08           N  
ATOM    318  CA  LYS B  40     -13.445  -1.730  17.569  1.00 93.08           C  
ATOM    319  C   LYS B  40     -13.229  -2.973  16.709  1.00 93.08           C  
ATOM    320  CB  LYS B  40     -14.088  -2.120  18.900  1.00 93.08           C  
ATOM    321  O   LYS B  40     -12.122  -3.512  16.655  1.00 93.08           O  
ATOM    322  CG  LYS B  40     -13.873  -1.104  20.012  1.00 93.08           C  
ATOM    323  CD  LYS B  40     -14.456  -1.589  21.333  1.00 93.08           C  
ATOM    324  CE  LYS B  40     -14.315  -0.539  22.427  1.00 93.08           C  
ATOM    325  NZ  LYS B  40     -14.937  -0.987  23.709  1.00 93.08           N  
ATOM    326  N   GLU B  41     -14.249  -3.436  15.979  1.00 94.62           N  
ATOM    327  CA  GLU B  41     -14.135  -4.615  15.125  1.00 94.62           C  
ATOM    328  C   GLU B  41     -13.209  -4.351  13.941  1.00 94.62           C  
ATOM    329  CB  GLU B  41     -15.514  -5.055  14.628  1.00 94.62           C  
ATOM    330  O   GLU B  41     -12.378  -5.194  13.597  1.00 94.62           O  
ATOM    331  CG  GLU B  41     -16.344  -5.780  15.677  1.00 94.62           C  
ATOM    332  CD  GLU B  41     -17.711  -6.209  15.169  1.00 94.62           C  
ATOM    333  OE1 GLU B  41     -18.442  -6.906  15.909  1.00 94.62           O  
ATOM    334  OE2 GLU B  41     -18.054  -5.845  14.022  1.00 94.62           O  
ATOM    335  N   LEU B  42     -13.333  -3.154  13.365  1.00 94.43           N  
ATOM    336  CA  LEU B  42     -12.502  -2.790  12.223  1.00 94.43           C  
ATOM    337  C   LEU B  42     -11.041  -2.646  12.637  1.00 94.43           C  
ATOM    338  CB  LEU B  42     -12.997  -1.485  11.593  1.00 94.43           C  
ATOM    339  O   LEU B  42     -10.140  -3.071  11.910  1.00 94.43           O  
ATOM    340  CG  LEU B  42     -14.304  -1.568  10.803  1.00 94.43           C  
ATOM    341  CD1 LEU B  42     -14.806  -0.168  10.462  1.00 94.43           C  
ATOM    342  CD2 LEU B  42     -14.113  -2.395   9.537  1.00 94.43           C  
ATOM    343  N   LEU B  43     -10.810  -2.147  13.832  1.00 94.04           N  
ATOM    344  CA  LEU B  43      -9.449  -1.982  14.330  1.00 94.04           C  
ATOM    345  C   LEU B  43      -8.799  -3.336  14.593  1.00 94.04           C  
ATOM    346  CB  LEU B  43      -9.446  -1.144  15.612  1.00 94.04           C  
ATOM    347  O   LEU B  43      -7.609  -3.520  14.326  1.00 94.04           O  
ATOM    348  CG  LEU B  43      -9.693   0.355  15.442  1.00 94.04           C  
ATOM    349  CD1 LEU B  43      -9.761   1.039  16.804  1.00 94.04           C  
ATOM    350  CD2 LEU B  43      -8.605   0.982  14.577  1.00 94.04           C  
ATOM    351  N   LYS B  44      -9.615  -4.291  15.121  1.00 95.29           N  
ATOM    352  CA  LYS B  44      -9.106  -5.642  15.337  1.00 95.29           C  
ATOM    353  C   LYS B  44      -8.683  -6.287  14.020  1.00 95.29           C  
ATOM    354  CB  LYS B  44     -10.158  -6.508  16.030  1.00 95.29           C  
ATOM    355  O   LYS B  44      -7.615  -6.897  13.936  1.00 95.29           O  
ATOM    356  CG  LYS B  44      -9.642  -7.865  16.484  1.00 95.29           C  
ATOM    357  CD  LYS B  44     -10.724  -8.665  17.198  1.00 95.29           C  
ATOM    358  CE  LYS B  44     -10.253 -10.076  17.525  1.00 95.29           C  
ATOM    359  NZ  LYS B  44     -11.317 -10.870  18.210  1.00 95.29           N  
ATOM    360  N   LYS B  45      -9.487  -6.127  12.946  1.00 95.21           N  
ATOM    361  CA  LYS B  45      -9.171  -6.674  11.630  1.00 95.21           C  
ATOM    362  C   LYS B  45      -7.922  -6.020  11.048  1.00 95.21           C  
ATOM    363  CB  LYS B  45     -10.352  -6.491  10.675  1.00 95.21           C  
ATOM    364  O   LYS B  45      -7.069  -6.700  10.473  1.00 95.21           O  
ATOM    365  CG  LYS B  45     -11.527  -7.415  10.959  1.00 95.21           C  
ATOM    366  CD  LYS B  45     -12.655  -7.210   9.956  1.00 95.21           C  
ATOM    367  CE  LYS B  45     -13.859  -8.084  10.281  1.00 95.21           C  
ATOM    368  NZ  LYS B  45     -14.983  -7.856   9.325  1.00 95.21           N  
ATOM    369  N   LEU B  46      -7.853  -4.738  11.265  1.00 95.12           N  
ATOM    370  CA  LEU B  46      -6.711  -3.986  10.755  1.00 95.12           C  
ATOM    371  C   LEU B  46      -5.420  -4.435  11.430  1.00 95.12           C  
ATOM    372  CB  LEU B  46      -6.919  -2.484  10.972  1.00 95.12           C  
ATOM    373  O   LEU B  46      -4.401  -4.630  10.763  1.00 95.12           O  
ATOM    374  CG  LEU B  46      -5.894  -1.557  10.316  1.00 95.12           C  
ATOM    375  CD1 LEU B  46      -5.836  -1.809   8.813  1.00 95.12           C  
ATOM    376  CD2 LEU B  46      -6.231  -0.098  10.606  1.00 95.12           C  
ATOM    377  N   LYS B  47      -5.465  -4.662  12.717  1.00 94.19           N  
ATOM    378  CA  LYS B  47      -4.285  -5.082  13.466  1.00 94.19           C  
ATOM    379  C   LYS B  47      -3.817  -6.465  13.024  1.00 94.19           C  
ATOM    380  CB  LYS B  47      -4.573  -5.082  14.968  1.00 94.19           C  
ATOM    381  O   LYS B  47      -2.614  -6.719  12.931  1.00 94.19           O  
ATOM    382  CG  LYS B  47      -4.605  -3.694  15.592  1.00 94.19           C  
ATOM    383  CD  LYS B  47      -4.895  -3.760  17.086  1.00 94.19           C  
ATOM    384  CE  LYS B  47      -4.934  -2.372  17.711  1.00 94.19           C  
ATOM    385  NZ  LYS B  47      -5.315  -2.424  19.154  1.00 94.19           N  
ATOM    386  N   ARG B  48      -4.695  -7.374  12.671  1.00 95.32           N  
ATOM    387  CA  ARG B  48      -4.344  -8.703  12.182  1.00 95.32           C  
ATOM    388  C   ARG B  48      -3.654  -8.622  10.824  1.00 95.32           C  
ATOM    389  CB  ARG B  48      -5.589  -9.587  12.084  1.00 95.32           C  
ATOM    390  O   ARG B  48      -2.669  -9.322  10.580  1.00 95.32           O  
ATOM    391  CG  ARG B  48      -6.123 -10.050  13.431  1.00 95.32           C  
ATOM    392  CD  ARG B  48      -7.337 -10.955  13.275  1.00 95.32           C  
ATOM    393  NE  ARG B  48      -7.909 -11.316  14.569  1.00 95.32           N  
ATOM    394  NH1 ARG B  48      -9.866 -12.180  13.695  1.00 95.32           N  
ATOM    395  NH2 ARG B  48      -9.521 -12.176  15.961  1.00 95.32           N  
ATOM    396  CZ  ARG B  48      -9.097 -11.890  14.739  1.00 95.32           C  
ATOM    397  N   LEU B  49      -4.171  -7.722   9.955  1.00 95.25           N  
ATOM    398  CA  LEU B  49      -3.584  -7.553   8.630  1.00 95.25           C  
ATOM    399  C   LEU B  49      -2.190  -6.943   8.728  1.00 95.25           C  
ATOM    400  CB  LEU B  49      -4.480  -6.672   7.756  1.00 95.25           C  
ATOM    401  O   LEU B  49      -1.290  -7.316   7.971  1.00 95.25           O  
ATOM    402  CG  LEU B  49      -5.779  -7.308   7.259  1.00 95.25           C  
ATOM    403  CD1 LEU B  49      -6.661  -6.258   6.590  1.00 95.25           C  
ATOM    404  CD2 LEU B  49      -5.480  -8.454   6.299  1.00 95.25           C  
ATOM    405  N   ILE B  50      -1.993  -6.065   9.727  1.00 95.09           N  
ATOM    406  CA  ILE B  50      -0.687  -5.451   9.941  1.00 95.09           C  
ATOM    407  C   ILE B  50       0.330  -6.522  10.327  1.00 95.09           C  
ATOM    408  CB  ILE B  50      -0.750  -4.355  11.029  1.00 95.09           C  
ATOM    409  O   ILE B  50       1.454  -6.532   9.819  1.00 95.09           O  
ATOM    410  CG1 ILE B  50      -1.493  -3.122  10.503  1.00 95.09           C  
ATOM    411  CG2 ILE B  50       0.658  -3.985  11.504  1.00 95.09           C  
ATOM    412  CD1 ILE B  50      -1.754  -2.058  11.560  1.00 95.09           C  
ATOM    413  N   GLU B  51      -0.108  -7.492  11.171  1.00 95.62           N  
ATOM    414  CA  GLU B  51       0.776  -8.577  11.590  1.00 95.62           C  
ATOM    415  C   GLU B  51       1.148  -9.472  10.412  1.00 95.62           C  
ATOM    416  CB  GLU B  51       0.120  -9.408  12.696  1.00 95.62           C  
ATOM    417  O   GLU B  51       2.310  -9.855  10.259  1.00 95.62           O  
ATOM    418  CG  GLU B  51       0.048  -8.697  14.039  1.00 95.62           C  
ATOM    419  CD  GLU B  51      -0.708  -9.487  15.096  1.00 95.62           C  
ATOM    420  OE1 GLU B  51      -0.858  -8.988  16.235  1.00 95.62           O  
ATOM    421  OE2 GLU B  51      -1.153 -10.613  14.784  1.00 95.62           O  
ATOM    422  N   LYS B  52       0.179  -9.756   9.561  1.00 95.21           N  
ATOM    423  CA  LYS B  52       0.421 -10.588   8.386  1.00 95.21           C  
ATOM    424  C   LYS B  52       1.373  -9.901   7.412  1.00 95.21           C  
ATOM    425  CB  LYS B  52      -0.897 -10.922   7.684  1.00 95.21           C  
ATOM    426  O   LYS B  52       2.274 -10.538   6.862  1.00 95.21           O  
ATOM    427  CG  LYS B  52      -1.745 -11.952   8.416  1.00 95.21           C  
ATOM    428  CD  LYS B  52      -3.019 -12.274   7.647  1.00 95.21           C  
ATOM    429  CE  LYS B  52      -3.889 -13.273   8.398  1.00 95.21           C  
ATOM    430  NZ  LYS B  52      -5.161 -13.559   7.669  1.00 95.21           N  
ATOM    431  N   LEU B  53       1.162  -8.593   7.263  1.00 95.15           N  
ATOM    432  CA  LEU B  53       1.994  -7.831   6.338  1.00 95.15           C  
ATOM    433  C   LEU B  53       3.427  -7.733   6.850  1.00 95.15           C  
ATOM    434  CB  LEU B  53       1.418  -6.428   6.130  1.00 95.15           C  
ATOM    435  O   LEU B  53       4.378  -7.868   6.076  1.00 95.15           O  
ATOM    436  CG  LEU B  53       2.087  -5.573   5.052  1.00 95.15           C  
ATOM    437  CD1 LEU B  53       2.053  -6.293   3.708  1.00 95.15           C  
ATOM    438  CD2 LEU B  53       1.409  -4.211   4.953  1.00 95.15           C  
ATOM    439  N   GLU B  54       3.613  -7.605   8.132  1.00 95.09           N  
ATOM    440  CA  GLU B  54       4.950  -7.534   8.714  1.00 95.09           C  
ATOM    441  C   GLU B  54       5.708  -8.844   8.518  1.00 95.09           C  
ATOM    442  CB  GLU B  54       4.871  -7.189  10.203  1.00 95.09           C  
ATOM    443  O   GLU B  54       6.907  -8.836   8.234  1.00 95.09           O  
ATOM    444  CG  GLU B  54       4.539  -5.730  10.480  1.00 95.09           C  
ATOM    445  CD  GLU B  54       4.383  -5.420  11.960  1.00 95.09           C  
ATOM    446  OE1 GLU B  54       4.518  -4.238  12.351  1.00 95.09           O  
ATOM    447  OE2 GLU B  54       4.126  -6.368  12.736  1.00 95.09           O  
ATOM    448  N   GLU B  55       5.002  -9.953   8.633  1.00 94.77           N  
ATOM    449  CA  GLU B  55       5.616 -11.257   8.402  1.00 94.77           C  
ATOM    450  C   GLU B  55       6.037 -11.419   6.945  1.00 94.77           C  
ATOM    451  CB  GLU B  55       4.655 -12.381   8.800  1.00 94.77           C  
ATOM    452  O   GLU B  55       7.136 -11.900   6.660  1.00 94.77           O  
ATOM    453  CG  GLU B  55       5.234 -13.777   8.621  1.00 94.77           C  
ATOM    454  CD  GLU B  55       6.456 -14.035   9.489  1.00 94.77           C  
ATOM    455  OE1 GLU B  55       7.237 -14.963   9.178  1.00 94.77           O  
ATOM    456  OE2 GLU B  55       6.634 -13.304  10.488  1.00 94.77           O  
ATOM    457  N   LEU B  56       5.160 -10.966   6.037  1.00 93.59           N  
ATOM    458  CA  LEU B  56       5.456 -11.051   4.611  1.00 93.59           C  
ATOM    459  C   LEU B  56       6.665 -10.193   4.255  1.00 93.59           C  
ATOM    460  CB  LEU B  56       4.243 -10.613   3.785  1.00 93.59           C  
ATOM    461  O   LEU B  56       7.522 -10.614   3.474  1.00 93.59           O  
ATOM    462  CG  LEU B  56       4.281 -10.952   2.294  1.00 93.59           C  
ATOM    463  CD1 LEU B  56       3.979 -12.432   2.079  1.00 93.59           C  
ATOM    464  CD2 LEU B  56       3.294 -10.083   1.523  1.00 93.59           C  
ATOM    465  N   LEU B  57       6.777  -9.012   4.873  1.00 92.45           N  
ATOM    466  CA  LEU B  57       7.891  -8.108   4.607  1.00 92.45           C  
ATOM    467  C   LEU B  57       9.208  -8.717   5.074  1.00 92.45           C  
ATOM    468  CB  LEU B  57       7.664  -6.761   5.298  1.00 92.45           C  
ATOM    469  O   LEU B  57      10.237  -8.565   4.411  1.00 92.45           O  
ATOM    470  CG  LEU B  57       6.574  -5.868   4.703  1.00 92.45           C  
ATOM    471  CD1 LEU B  57       6.442  -4.582   5.512  1.00 92.45           C  
ATOM    472  CD2 LEU B  57       6.876  -5.557   3.241  1.00 92.45           C  
ATOM    473  N   ARG B  58       9.161  -9.507   6.166  1.00 92.79           N  
ATOM    474  CA  ARG B  58      10.357 -10.187   6.654  1.00 92.79           C  
ATOM    475  C   ARG B  58      10.815 -11.261   5.673  1.00 92.79           C  
ATOM    476  CB  ARG B  58      10.099 -10.809   8.029  1.00 92.79           C  
ATOM    477  O   ARG B  58      12.010 -11.389   5.398  1.00 92.79           O  
ATOM    478  CG  ARG B  58      10.072  -9.800   9.166  1.00 92.79           C  
ATOM    479  CD  ARG B  58      10.157 -10.479  10.525  1.00 92.79           C  
ATOM    480  NE  ARG B  58       8.986 -11.311  10.786  1.00 92.79           N  
ATOM    481  NH1 ARG B  58       7.776  -9.642  11.830  1.00 92.79           N  
ATOM    482  NH2 ARG B  58       6.875 -11.735  11.585  1.00 92.79           N  
ATOM    483  CZ  ARG B  58       7.882 -10.894  11.400  1.00 92.79           C  
ATOM    484  N   GLN B  59       9.849 -12.014   5.122  1.00 91.80           N  
ATOM    485  CA  GLN B  59      10.162 -13.046   4.139  1.00 91.80           C  
ATOM    486  C   GLN B  59      10.767 -12.437   2.877  1.00 91.80           C  
ATOM    487  CB  GLN B  59       8.911 -13.850   3.786  1.00 91.80           C  
ATOM    488  O   GLN B  59      11.713 -12.986   2.309  1.00 91.80           O  
ATOM    489  CG  GLN B  59       8.404 -14.730   4.922  1.00 91.80           C  
ATOM    490  CD  GLN B  59       7.098 -15.425   4.588  1.00 91.80           C  
ATOM    491  NE2 GLN B  59       6.453 -15.993   5.601  1.00 91.80           N  
ATOM    492  OE1 GLN B  59       6.672 -15.452   3.429  1.00 91.80           O  
ATOM    493  N   TYR B  60      10.206 -11.285   2.490  1.00 91.92           N  
ATOM    494  CA  TYR B  60      10.677 -10.620   1.280  1.00 91.92           C  
ATOM    495  C   TYR B  60      12.091 -10.084   1.468  1.00 91.92           C  
ATOM    496  CB  TYR B  60       9.733  -9.477   0.893  1.00 91.92           C  
ATOM    497  O   TYR B  60      12.933 -10.209   0.575  1.00 91.92           O  
ATOM    498  CG  TYR B  60      10.068  -8.836  -0.432  1.00 91.92           C  
ATOM    499  CD1 TYR B  60      10.640  -7.567  -0.489  1.00 91.92           C  
ATOM    500  CD2 TYR B  60       9.812  -9.497  -1.628  1.00 91.92           C  
ATOM    501  CE1 TYR B  60      10.949  -6.972  -1.708  1.00 91.92           C  
ATOM    502  CE2 TYR B  60      10.115  -8.911  -2.853  1.00 91.92           C  
ATOM    503  OH  TYR B  60      10.986  -7.066  -4.092  1.00 91.92           O  
ATOM    504  CZ  TYR B  60      10.683  -7.650  -2.882  1.00 91.92           C  
ATOM    505  N   GLU B  61      12.402  -9.540   2.576  1.00 92.61           N  
ATOM    506  CA  GLU B  61      13.733  -9.007   2.853  1.00 92.61           C  
ATOM    507  C   GLU B  61      14.787 -10.109   2.818  1.00 92.61           C  
ATOM    508  CB  GLU B  61      13.757  -8.299   4.210  1.00 92.61           C  
ATOM    509  O   GLU B  61      15.886  -9.909   2.296  1.00 92.61           O  
ATOM    510  CG  GLU B  61      13.149  -6.904   4.187  1.00 92.61           C  
ATOM    511  CD  GLU B  61      13.104  -6.246   5.557  1.00 92.61           C  
ATOM    512  OE1 GLU B  61      12.778  -5.040   5.641  1.00 92.61           O  
ATOM    513  OE2 GLU B  61      13.398  -6.942   6.554  1.00 92.61           O  
ATOM    514  N   GLU B  62      14.407 -11.295   3.344  1.00 92.14           N  
ATOM    515  CA  GLU B  62      15.329 -12.427   3.316  1.00 92.14           C  
ATOM    516  C   GLU B  62      15.585 -12.895   1.887  1.00 92.14           C  
ATOM    517  CB  GLU B  62      14.785 -13.584   4.158  1.00 92.14           C  
ATOM    518  O   GLU B  62      16.723 -13.196   1.521  1.00 92.14           O  
ATOM    519  CG  GLU B  62      14.881 -13.351   5.659  1.00 92.14           C  
ATOM    520  CD  GLU B  62      14.277 -14.478   6.482  1.00 92.14           C  
ATOM    521  OE1 GLU B  62      14.296 -14.396   7.731  1.00 92.14           O  
ATOM    522  OE2 GLU B  62      13.781 -15.452   5.872  1.00 92.14           O  
ATOM    523  N   LEU B  63      14.524 -12.854   1.083  1.00 90.61           N  
ATOM    524  CA  LEU B  63      14.635 -13.261  -0.313  1.00 90.61           C  
ATOM    525  C   LEU B  63      15.511 -12.287  -1.095  1.00 90.61           C  
ATOM    526  CB  LEU B  63      13.250 -13.350  -0.958  1.00 90.61           C  
ATOM    527  O   LEU B  63      16.364 -12.706  -1.881  1.00 90.61           O  
ATOM    528  CG  LEU B  63      13.212 -13.769  -2.428  1.00 90.61           C  
ATOM    529  CD1 LEU B  63      13.785 -15.173  -2.594  1.00 90.61           C  
ATOM    530  CD2 LEU B  63      11.787 -13.701  -2.967  1.00 90.61           C  
ATOM    531  N   LEU B  64      15.325 -10.982  -0.856  1.00 89.67           N  
ATOM    532  CA  LEU B  64      16.098  -9.965  -1.563  1.00 89.67           C  
ATOM    533  C   LEU B  64      17.581 -10.079  -1.227  1.00 89.67           C  
ATOM    534  CB  LEU B  64      15.589  -8.565  -1.212  1.00 89.67           C  
ATOM    535  O   LEU B  64      18.434  -9.911  -2.101  1.00 89.67           O  
ATOM    536  CG  LEU B  64      14.320  -8.104  -1.932  1.00 89.67           C  
ATOM    537  CD1 LEU B  64      13.879  -6.741  -1.409  1.00 89.67           C  
ATOM    538  CD2 LEU B  64      14.548  -8.056  -3.439  1.00 89.67           C  
ATOM    539  N   LYS B  65      17.897 -10.441   0.033  1.00 90.57           N  
ATOM    540  CA  LYS B  65      19.286 -10.615   0.446  1.00 90.57           C  
ATOM    541  C   LYS B  65      19.933 -11.790  -0.283  1.00 90.57           C  
ATOM    542  CB  LYS B  65      19.375 -10.824   1.958  1.00 90.57           C  
ATOM    543  O   LYS B  65      21.096 -11.715  -0.684  1.00 90.57           O  
ATOM    544  CG  LYS B  65      19.181  -9.552   2.771  1.00 90.57           C  
ATOM    545  CD  LYS B  65      19.309  -9.819   4.265  1.00 90.57           C  
ATOM    546  CE  LYS B  65      19.004  -8.572   5.085  1.00 90.57           C  
ATOM    547  NZ  LYS B  65      19.015  -8.857   6.551  1.00 90.57           N  
ATOM    548  N   LYS B  66      19.064 -12.842  -0.482  1.00 90.17           N  
ATOM    549  CA  LYS B  66      19.561 -14.027  -1.175  1.00 90.17           C  
ATOM    550  C   LYS B  66      19.821 -13.733  -2.650  1.00 90.17           C  
ATOM    551  CB  LYS B  66      18.569 -15.184  -1.038  1.00 90.17           C  
ATOM    552  O   LYS B  66      20.831 -14.169  -3.206  1.00 90.17           O  
ATOM    553  CG  LYS B  66      18.571 -15.842   0.333  1.00 90.17           C  
ATOM    554  CD  LYS B  66      17.606 -17.019   0.390  1.00 90.17           C  
ATOM    555  CE  LYS B  66      17.528 -17.612   1.791  1.00 90.17           C  
ATOM    556  NZ  LYS B  66      16.539 -18.729   1.865  1.00 90.17           N  
ATOM    557  N   ILE B  67      18.964 -12.940  -3.386  1.00 88.63           N  
ATOM    558  CA  ILE B  67      19.042 -12.651  -4.813  1.00 88.63           C  
ATOM    559  C   ILE B  67      20.209 -11.704  -5.085  1.00 88.63           C  
ATOM    560  CB  ILE B  67      17.723 -12.041  -5.340  1.00 88.63           C  
ATOM    561  O   ILE B  67      20.944 -11.879  -6.060  1.00 88.63           O  
ATOM    562  CG1 ILE B  67      16.587 -13.065  -5.246  1.00 88.63           C  
ATOM    563  CG2 ILE B  67      17.895 -11.544  -6.779  1.00 88.63           C  
ATOM    564  CD1 ILE B  67      15.213 -12.497  -5.574  1.00 88.63           C  
ATOM    565  N   LYS B  68      20.442 -10.665  -4.230  1.00 86.83           N  
ATOM    566  CA  LYS B  68      21.481  -9.659  -4.431  1.00 86.83           C  
ATOM    567  C   LYS B  68      22.843 -10.178  -3.977  1.00 86.83           C  
ATOM    568  CB  LYS B  68      21.135  -8.372  -3.682  1.00 86.83           C  
ATOM    569  O   LYS B  68      23.881  -9.685  -4.424  1.00 86.83           O  
ATOM    570  CG  LYS B  68      20.025  -7.557  -4.331  1.00 86.83           C  
ATOM    571  CD  LYS B  68      19.787  -6.247  -3.591  1.00 86.83           C  
ATOM    572  CE  LYS B  68      18.736  -5.393  -4.288  1.00 86.83           C  
ATOM    573  NZ  LYS B  68      18.509  -4.102  -3.573  1.00 86.83           N  
ATOM    574  N   GLY B  69      22.890 -11.222  -3.179  1.00 79.71           N  
ATOM    575  CA  GLY B  69      24.144 -11.748  -2.665  1.00 79.71           C  
ATOM    576  C   GLY B  69      24.748 -12.822  -3.550  1.00 79.71           C  
ATOM    577  O   GLY B  69      25.969 -12.891  -3.706  1.00 79.71           O  
TER     578      GLY B  69                                                      
ATOM    579  N   SER C   1      18.905  -6.276 -21.702  1.00 78.85           N  
ATOM    580  CA  SER C   1      19.361  -7.617 -21.350  1.00 78.85           C  
ATOM    581  C   SER C   1      18.556  -8.188 -20.188  1.00 78.85           C  
ATOM    582  CB  SER C   1      20.848  -7.600 -20.992  1.00 78.85           C  
ATOM    583  O   SER C   1      17.897  -7.445 -19.457  1.00 78.85           O  
ATOM    584  OG  SER C   1      21.057  -6.967 -19.741  1.00 78.85           O  
ATOM    585  N   LYS C   2      18.454  -9.347 -20.073  1.00 88.16           N  
ATOM    586  CA  LYS C   2      17.846 -10.091 -18.974  1.00 88.16           C  
ATOM    587  C   LYS C   2      18.293  -9.539 -17.623  1.00 88.16           C  
ATOM    588  CB  LYS C   2      18.196 -11.577 -19.074  1.00 88.16           C  
ATOM    589  O   LYS C   2      17.481  -9.394 -16.707  1.00 88.16           O  
ATOM    590  CG  LYS C   2      17.500 -12.447 -18.038  1.00 88.16           C  
ATOM    591  CD  LYS C   2      17.914 -13.908 -18.166  1.00 88.16           C  
ATOM    592  CE  LYS C   2      17.382 -14.744 -17.010  1.00 88.16           C  
ATOM    593  NZ  LYS C   2      17.840 -16.163 -17.097  1.00 88.16           N  
ATOM    594  N   GLU C   3      19.579  -8.991 -17.639  1.00 90.86           N  
ATOM    595  CA  GLU C   3      20.157  -8.481 -16.399  1.00 90.86           C  
ATOM    596  C   GLU C   3      19.550  -7.133 -16.021  1.00 90.86           C  
ATOM    597  CB  GLU C   3      21.677  -8.357 -16.524  1.00 90.86           C  
ATOM    598  O   GLU C   3      19.265  -6.881 -14.848  1.00 90.86           O  
ATOM    599  CG  GLU C   3      22.411  -9.689 -16.452  1.00 90.86           C  
ATOM    600  CD  GLU C   3      23.908  -9.563 -16.687  1.00 90.86           C  
ATOM    601  OE1 GLU C   3      24.606 -10.601 -16.719  1.00 90.86           O  
ATOM    602  OE2 GLU C   3      24.385  -8.417 -16.839  1.00 90.86           O  
ATOM    603  N   GLU C   4      19.300  -6.314 -17.013  1.00 92.47           N  
ATOM    604  CA  GLU C   4      18.728  -4.995 -16.761  1.00 92.47           C  
ATOM    605  C   GLU C   4      17.283  -5.102 -16.281  1.00 92.47           C  
ATOM    606  CB  GLU C   4      18.800  -4.128 -18.021  1.00 92.47           C  
ATOM    607  O   GLU C   4      16.868  -4.374 -15.378  1.00 92.47           O  
ATOM    608  CG  GLU C   4      20.202  -3.636 -18.349  1.00 92.47           C  
ATOM    609  CD  GLU C   4      20.275  -2.858 -19.653  1.00 92.47           C  
ATOM    610  OE1 GLU C   4      21.163  -1.986 -19.791  1.00 92.47           O  
ATOM    611  OE2 GLU C   4      19.437  -3.122 -20.544  1.00 92.47           O  
ATOM    612  N   ILE C   5      16.530  -6.084 -16.790  1.00 90.36           N  
ATOM    613  CA  ILE C   5      15.130  -6.284 -16.430  1.00 90.36           C  
ATOM    614  C   ILE C   5      15.034  -6.768 -14.985  1.00 90.36           C  
ATOM    615  CB  ILE C   5      14.441  -7.290 -17.379  1.00 90.36           C  
ATOM    616  O   ILE C   5      14.213  -6.270 -14.211  1.00 90.36           O  
ATOM    617  CG1 ILE C   5      14.332  -6.703 -18.791  1.00 90.36           C  
ATOM    618  CG2 ILE C   5      13.062  -7.682 -16.841  1.00 90.36           C  
ATOM    619  CD1 ILE C   5      13.843  -7.695 -19.838  1.00 90.36           C  
ATOM    620  N   LEU C   6      15.893  -7.670 -14.614  1.00 90.37           N  
ATOM    621  CA  LEU C   6      15.891  -8.206 -13.257  1.00 90.37           C  
ATOM    622  C   LEU C   6      16.287  -7.133 -12.248  1.00 90.37           C  
ATOM    623  CB  LEU C   6      16.843  -9.400 -13.151  1.00 90.37           C  
ATOM    624  O   LEU C   6      15.676  -7.021 -11.183  1.00 90.37           O  
ATOM    625  CG  LEU C   6      16.956 -10.057 -11.774  1.00 90.37           C  
ATOM    626  CD1 LEU C   6      15.594 -10.572 -11.320  1.00 90.37           C  
ATOM    627  CD2 LEU C   6      17.979 -11.187 -11.803  1.00 90.37           C  
ATOM    628  N   LYS C   7      17.310  -6.323 -12.622  1.00 91.87           N  
ATOM    629  CA  LYS C   7      17.759  -5.246 -11.744  1.00 91.87           C  
ATOM    630  C   LYS C   7      16.639  -4.240 -11.491  1.00 91.87           C  
ATOM    631  CB  LYS C   7      18.974  -4.536 -12.344  1.00 91.87           C  
ATOM    632  O   LYS C   7      16.423  -3.818 -10.353  1.00 91.87           O  
ATOM    633  CG  LYS C   7      19.581  -3.476 -11.437  1.00 91.87           C  
ATOM    634  CD  LYS C   7      20.790  -2.812 -12.084  1.00 91.87           C  
ATOM    635  CE  LYS C   7      21.337  -1.683 -11.222  1.00 91.87           C  
ATOM    636  NZ  LYS C   7      22.489  -0.994 -11.878  1.00 91.87           N  
ATOM    637  N   LEU C   8      15.881  -3.958 -12.517  1.00 91.03           N  
ATOM    638  CA  LEU C   8      14.794  -2.993 -12.390  1.00 91.03           C  
ATOM    639  C   LEU C   8      13.665  -3.555 -11.532  1.00 91.03           C  
ATOM    640  CB  LEU C   8      14.257  -2.607 -13.771  1.00 91.03           C  
ATOM    641  O   LEU C   8      13.117  -2.851 -10.681  1.00 91.03           O  
ATOM    642  CG  LEU C   8      13.256  -1.451 -13.810  1.00 91.03           C  
ATOM    643  CD1 LEU C   8      13.923  -0.156 -13.359  1.00 91.03           C  
ATOM    644  CD2 LEU C   8      12.671  -1.297 -15.210  1.00 91.03           C  
ATOM    645  N   HIS C   9      13.375  -4.844 -11.803  1.00 92.13           N  
ATOM    646  CA  HIS C   9      12.337  -5.479 -10.999  1.00 92.13           C  
ATOM    647  C   HIS C   9      12.695  -5.454  -9.517  1.00 92.13           C  
ATOM    648  CB  HIS C   9      12.109  -6.920 -11.459  1.00 92.13           C  
ATOM    649  O   HIS C   9      11.851  -5.140  -8.675  1.00 92.13           O  
ATOM    650  CG  HIS C   9      11.166  -7.687 -10.587  1.00 92.13           C  
ATOM    651  CD2 HIS C   9      11.386  -8.696  -9.713  1.00 92.13           C  
ATOM    652  ND1 HIS C   9       9.811  -7.440 -10.561  1.00 92.13           N  
ATOM    653  CE1 HIS C   9       9.236  -8.268  -9.705  1.00 92.13           C  
ATOM    654  NE2 HIS C   9      10.169  -9.041  -9.177  1.00 92.13           N  
ATOM    655  N   LEU C  10      13.936  -5.711  -9.163  1.00 92.41           N  
ATOM    656  CA  LEU C  10      14.367  -5.756  -7.770  1.00 92.41           C  
ATOM    657  C   LEU C  10      14.341  -4.364  -7.148  1.00 92.41           C  
ATOM    658  CB  LEU C  10      15.774  -6.349  -7.663  1.00 92.41           C  
ATOM    659  O   LEU C  10      14.003  -4.211  -5.972  1.00 92.41           O  
ATOM    660  CG  LEU C  10      15.902  -7.847  -7.948  1.00 92.41           C  
ATOM    661  CD1 LEU C  10      17.366  -8.270  -7.911  1.00 92.41           C  
ATOM    662  CD2 LEU C  10      15.081  -8.654  -6.948  1.00 92.41           C  
ATOM    663  N   GLU C  11      14.649  -3.334  -7.970  1.00 93.86           N  
ATOM    664  CA  GLU C  11      14.576  -1.964  -7.472  1.00 93.86           C  
ATOM    665  C   GLU C  11      13.139  -1.572  -7.142  1.00 93.86           C  
ATOM    666  CB  GLU C  11      15.166  -0.988  -8.493  1.00 93.86           C  
ATOM    667  O   GLU C  11      12.882  -0.939  -6.116  1.00 93.86           O  
ATOM    668  CG  GLU C  11      16.684  -1.039  -8.586  1.00 93.86           C  
ATOM    669  CD  GLU C  11      17.252  -0.110  -9.648  1.00 93.86           C  
ATOM    670  OE1 GLU C  11      18.485  -0.116  -9.863  1.00 93.86           O  
ATOM    671  OE2 GLU C  11      16.456   0.629 -10.270  1.00 93.86           O  
ATOM    672  N   VAL C  12      12.203  -1.991  -7.996  1.00 94.46           N  
ATOM    673  CA  VAL C  12      10.793  -1.685  -7.777  1.00 94.46           C  
ATOM    674  C   VAL C  12      10.280  -2.454  -6.562  1.00 94.46           C  
ATOM    675  CB  VAL C  12       9.939  -2.021  -9.020  1.00 94.46           C  
ATOM    676  O   VAL C  12       9.500  -1.924  -5.767  1.00 94.46           O  
ATOM    677  CG1 VAL C  12       8.450  -1.889  -8.704  1.00 94.46           C  
ATOM    678  CG2 VAL C  12      10.322  -1.116 -10.190  1.00 94.46           C  
ATOM    679  N   ALA C  13      10.741  -3.642  -6.412  1.00 93.32           N  
ATOM    680  CA  ALA C  13      10.362  -4.435  -5.245  1.00 93.32           C  
ATOM    681  C   ALA C  13      10.825  -3.766  -3.954  1.00 93.32           C  
ATOM    682  CB  ALA C  13      10.941  -5.844  -5.349  1.00 93.32           C  
ATOM    683  O   ALA C  13      10.096  -3.751  -2.959  1.00 93.32           O  
ATOM    684  N   GLU C  14      12.066  -3.176  -3.966  1.00 94.02           N  
ATOM    685  CA  GLU C  14      12.583  -2.468  -2.798  1.00 94.02           C  
ATOM    686  C   GLU C  14      11.740  -1.236  -2.482  1.00 94.02           C  
ATOM    687  CB  GLU C  14      14.043  -2.065  -3.017  1.00 94.02           C  
ATOM    688  O   GLU C  14      11.466  -0.947  -1.316  1.00 94.02           O  
ATOM    689  CG  GLU C  14      15.030  -3.212  -2.849  1.00 94.02           C  
ATOM    690  CD  GLU C  14      16.464  -2.820  -3.165  1.00 94.02           C  
ATOM    691  OE1 GLU C  14      17.363  -3.687  -3.081  1.00 94.02           O  
ATOM    692  OE2 GLU C  14      16.692  -1.635  -3.499  1.00 94.02           O  
ATOM    693  N   ILE C  15      11.292  -0.536  -3.505  1.00 93.74           N  
ATOM    694  CA  ILE C  15      10.450   0.641  -3.318  1.00 93.74           C  
ATOM    695  C   ILE C  15       9.095   0.221  -2.753  1.00 93.74           C  
ATOM    696  CB  ILE C  15      10.262   1.417  -4.641  1.00 93.74           C  
ATOM    697  O   ILE C  15       8.539   0.901  -1.888  1.00 93.74           O  
ATOM    698  CG1 ILE C  15      11.579   2.077  -5.065  1.00 93.74           C  
ATOM    699  CG2 ILE C  15       9.147   2.458  -4.502  1.00 93.74           C  
ATOM    700  CD1 ILE C  15      11.528   2.735  -6.437  1.00 93.74           C  
ATOM    701  N   HIS C  16       8.634  -0.940  -3.215  1.00 94.76           N  
ATOM    702  CA  HIS C  16       7.375  -1.452  -2.685  1.00 94.76           C  
ATOM    703  C   HIS C  16       7.472  -1.705  -1.184  1.00 94.76           C  
ATOM    704  CB  HIS C  16       6.971  -2.737  -3.409  1.00 94.76           C  
ATOM    705  O   HIS C  16       6.568  -1.340  -0.429  1.00 94.76           O  
ATOM    706  CG  HIS C  16       5.713  -3.352  -2.884  1.00 94.76           C  
ATOM    707  CD2 HIS C  16       5.501  -4.509  -2.215  1.00 94.76           C  
ATOM    708  ND1 HIS C  16       4.478  -2.759  -3.032  1.00 94.76           N  
ATOM    709  CE1 HIS C  16       3.558  -3.528  -2.473  1.00 94.76           C  
ATOM    710  NE2 HIS C  16       4.152  -4.596  -1.971  1.00 94.76           N  
ATOM    711  N   ILE C  17       8.577  -2.255  -0.756  1.00 93.84           N  
ATOM    712  CA  ILE C  17       8.777  -2.553   0.658  1.00 93.84           C  
ATOM    713  C   ILE C  17       8.803  -1.254   1.461  1.00 93.84           C  
ATOM    714  CB  ILE C  17      10.080  -3.351   0.889  1.00 93.84           C  
ATOM    715  O   ILE C  17       8.179  -1.159   2.520  1.00 93.84           O  
ATOM    716  CG1 ILE C  17       9.945  -4.769   0.322  1.00 93.84           C  
ATOM    717  CG2 ILE C  17      10.434  -3.387   2.378  1.00 93.84           C  
ATOM    718  CD1 ILE C  17      11.221  -5.595   0.410  1.00 93.84           C  
ATOM    719  N   GLU C  18       9.468  -0.259   0.964  1.00 94.72           N  
ATOM    720  CA  GLU C  18       9.552   1.027   1.649  1.00 94.72           C  
ATOM    721  C   GLU C  18       8.184   1.697   1.736  1.00 94.72           C  
ATOM    722  CB  GLU C  18      10.546   1.950   0.940  1.00 94.72           C  
ATOM    723  O   GLU C  18       7.827   2.262   2.772  1.00 94.72           O  
ATOM    724  CG  GLU C  18      12.000   1.534   1.108  1.00 94.72           C  
ATOM    725  CD  GLU C  18      12.969   2.409   0.329  1.00 94.72           C  
ATOM    726  OE1 GLU C  18      14.191   2.137   0.358  1.00 94.72           O  
ATOM    727  OE2 GLU C  18      12.502   3.375  -0.315  1.00 94.72           O  
ATOM    728  N   THR C  19       7.401   1.597   0.632  1.00 95.70           N  
ATOM    729  CA  THR C  19       6.067   2.185   0.596  1.00 95.70           C  
ATOM    730  C   THR C  19       5.157   1.527   1.629  1.00 95.70           C  
ATOM    731  CB  THR C  19       5.437   2.055  -0.803  1.00 95.70           C  
ATOM    732  O   THR C  19       4.427   2.213   2.347  1.00 95.70           O  
ATOM    733  CG2 THR C  19       4.049   2.686  -0.842  1.00 95.70           C  
ATOM    734  OG1 THR C  19       6.275   2.713  -1.761  1.00 95.70           O  
ATOM    735  N   VAL C  20       5.249   0.263   1.698  1.00 95.17           N  
ATOM    736  CA  VAL C  20       4.414  -0.490   2.629  1.00 95.17           C  
ATOM    737  C   VAL C  20       4.795  -0.137   4.065  1.00 95.17           C  
ATOM    738  CB  VAL C  20       4.542  -2.013   2.402  1.00 95.17           C  
ATOM    739  O   VAL C  20       3.924   0.019   4.924  1.00 95.17           O  
ATOM    740  CG1 VAL C  20       3.806  -2.785   3.495  1.00 95.17           C  
ATOM    741  CG2 VAL C  20       4.008  -2.393   1.023  1.00 95.17           C  
ATOM    742  N   LYS C  21       6.074   0.066   4.362  1.00 94.64           N  
ATOM    743  CA  LYS C  21       6.516   0.444   5.701  1.00 94.64           C  
ATOM    744  C   LYS C  21       5.946   1.801   6.106  1.00 94.64           C  
ATOM    745  CB  LYS C  21       8.043   0.475   5.774  1.00 94.64           C  
ATOM    746  O   LYS C  21       5.512   1.983   7.245  1.00 94.64           O  
ATOM    747  CG  LYS C  21       8.689  -0.903   5.798  1.00 94.64           C  
ATOM    748  CD  LYS C  21      10.208  -0.807   5.868  1.00 94.64           C  
ATOM    749  CE  LYS C  21      10.852  -2.183   5.966  1.00 94.64           C  
ATOM    750  NZ  LYS C  21      12.343  -2.100   5.944  1.00 94.64           N  
ATOM    751  N   ILE C  22       5.944   2.715   5.205  1.00 95.10           N  
ATOM    752  CA  ILE C  22       5.400   4.039   5.484  1.00 95.10           C  
ATOM    753  C   ILE C  22       3.887   3.946   5.672  1.00 95.10           C  
ATOM    754  CB  ILE C  22       5.739   5.039   4.356  1.00 95.10           C  
ATOM    755  O   ILE C  22       3.326   4.583   6.567  1.00 95.10           O  
ATOM    756  CG1 ILE C  22       7.250   5.289   4.300  1.00 95.10           C  
ATOM    757  CG2 ILE C  22       4.974   6.352   4.550  1.00 95.10           C  
ATOM    758  CD1 ILE C  22       7.694   6.138   3.117  1.00 95.10           C  
ATOM    759  N   TYR C  23       3.250   3.103   4.886  1.00 95.39           N  
ATOM    760  CA  TYR C  23       1.813   2.887   5.008  1.00 95.39           C  
ATOM    761  C   TYR C  23       1.452   2.397   6.405  1.00 95.39           C  
ATOM    762  CB  TYR C  23       1.330   1.880   3.960  1.00 95.39           C  
ATOM    763  O   TYR C  23       0.500   2.889   7.015  1.00 95.39           O  
ATOM    764  CG  TYR C  23      -0.171   1.843   3.800  1.00 95.39           C  
ATOM    765  CD1 TYR C  23      -0.942   0.914   4.494  1.00 95.39           C  
ATOM    766  CD2 TYR C  23      -0.819   2.736   2.953  1.00 95.39           C  
ATOM    767  CE1 TYR C  23      -2.325   0.875   4.348  1.00 95.39           C  
ATOM    768  CE2 TYR C  23      -2.201   2.706   2.800  1.00 95.39           C  
ATOM    769  OH  TYR C  23      -4.313   1.740   3.352  1.00 95.39           O  
ATOM    770  CZ  TYR C  23      -2.945   1.774   3.500  1.00 95.39           C  
ATOM    771  N   LEU C  24       2.320   1.514   6.868  1.00 94.26           N  
ATOM    772  CA  LEU C  24       2.077   0.953   8.193  1.00 94.26           C  
ATOM    773  C   LEU C  24       2.223   2.021   9.271  1.00 94.26           C  
ATOM    774  CB  LEU C  24       3.040  -0.204   8.470  1.00 94.26           C  
ATOM    775  O   LEU C  24       1.438   2.061  10.222  1.00 94.26           O  
ATOM    776  CG  LEU C  24       2.795  -1.494   7.686  1.00 94.26           C  
ATOM    777  CD1 LEU C  24       3.878  -2.520   8.001  1.00 94.26           C  
ATOM    778  CD2 LEU C  24       1.412  -2.055   8.000  1.00 94.26           C  
ATOM    779  N   GLU C  25       3.176   2.902   9.094  1.00 94.33           N  
ATOM    780  CA  GLU C  25       3.390   3.967  10.069  1.00 94.33           C  
ATOM    781  C   GLU C  25       2.207   4.929  10.106  1.00 94.33           C  
ATOM    782  CB  GLU C  25       4.680   4.730   9.757  1.00 94.33           C  
ATOM    783  O   GLU C  25       1.760   5.331  11.182  1.00 94.33           O  
ATOM    784  CG  GLU C  25       5.948   3.936  10.036  1.00 94.33           C  
ATOM    785  CD  GLU C  25       6.042   3.442  11.470  1.00 94.33           C  
ATOM    786  OE1 GLU C  25       6.350   2.246  11.681  1.00 94.33           O  
ATOM    787  OE2 GLU C  25       5.805   4.255  12.391  1.00 94.33           O  
ATOM    788  N   VAL C  26       1.621   5.262   8.952  1.00 94.57           N  
ATOM    789  CA  VAL C  26       0.497   6.188   8.864  1.00 94.57           C  
ATOM    790  C   VAL C  26      -0.747   5.551   9.480  1.00 94.57           C  
ATOM    791  CB  VAL C  26       0.215   6.600   7.402  1.00 94.57           C  
ATOM    792  O   VAL C  26      -1.480   6.204  10.227  1.00 94.57           O  
ATOM    793  CG1 VAL C  26      -1.094   7.382   7.304  1.00 94.57           C  
ATOM    794  CG2 VAL C  26       1.376   7.425   6.847  1.00 94.57           C  
ATOM    795  N   ILE C  27      -0.929   4.296   9.203  1.00 92.17           N  
ATOM    796  CA  ILE C  27      -2.090   3.583   9.725  1.00 92.17           C  
ATOM    797  C   ILE C  27      -2.009   3.511  11.248  1.00 92.17           C  
ATOM    798  CB  ILE C  27      -2.197   2.163   9.126  1.00 92.17           C  
ATOM    799  O   ILE C  27      -3.019   3.669  11.938  1.00 92.17           O  
ATOM    800  CG1 ILE C  27      -2.462   2.238   7.618  1.00 92.17           C  
ATOM    801  CG2 ILE C  27      -3.291   1.359   9.835  1.00 92.17           C  
ATOM    802  CD1 ILE C  27      -3.702   3.039   7.246  1.00 92.17           C  
ATOM    803  N   LYS C  28      -0.826   3.374  11.749  1.00 93.11           N  
ATOM    804  CA  LYS C  28      -0.652   3.339  13.199  1.00 93.11           C  
ATOM    805  C   LYS C  28      -1.015   4.681  13.828  1.00 93.11           C  
ATOM    806  CB  LYS C  28       0.787   2.964  13.557  1.00 93.11           C  
ATOM    807  O   LYS C  28      -1.620   4.726  14.902  1.00 93.11           O  
ATOM    808  CG  LYS C  28       1.108   1.489  13.367  1.00 93.11           C  
ATOM    809  CD  LYS C  28       2.567   1.189  13.684  1.00 93.11           C  
ATOM    810  CE  LYS C  28       2.910  -0.270  13.417  1.00 93.11           C  
ATOM    811  NZ  LYS C  28       4.375  -0.528  13.544  1.00 93.11           N  
ATOM    812  N   ILE C  29      -0.714   5.727  13.180  1.00 92.68           N  
ATOM    813  CA  ILE C  29      -1.066   7.057  13.664  1.00 92.68           C  
ATOM    814  C   ILE C  29      -2.581   7.242  13.610  1.00 92.68           C  
ATOM    815  CB  ILE C  29      -0.362   8.162  12.844  1.00 92.68           C  
ATOM    816  O   ILE C  29      -3.180   7.788  14.539  1.00 92.68           O  
ATOM    817  CG1 ILE C  29       1.149   8.137  13.102  1.00 92.68           C  
ATOM    818  CG2 ILE C  29      -0.951   9.537  13.173  1.00 92.68           C  
ATOM    819  CD1 ILE C  29       1.944   9.083  12.213  1.00 92.68           C  
ATOM    820  N   LEU C  30      -3.208   6.766  12.520  1.00 92.44           N  
ATOM    821  CA  LEU C  30      -4.659   6.830  12.389  1.00 92.44           C  
ATOM    822  C   LEU C  30      -5.342   6.078  13.527  1.00 92.44           C  
ATOM    823  CB  LEU C  30      -5.102   6.253  11.042  1.00 92.44           C  
ATOM    824  O   LEU C  30      -6.296   6.581  14.125  1.00 92.44           O  
ATOM    825  CG  LEU C  30      -6.609   6.214  10.784  1.00 92.44           C  
ATOM    826  CD1 LEU C  30      -7.188   7.624  10.811  1.00 92.44           C  
ATOM    827  CD2 LEU C  30      -6.906   5.534   9.452  1.00 92.44           C  
ATOM    828  N   ILE C  31      -4.822   4.918  13.815  1.00 92.02           N  
ATOM    829  CA  ILE C  31      -5.385   4.090  14.876  1.00 92.02           C  
ATOM    830  C   ILE C  31      -5.284   4.822  16.212  1.00 92.02           C  
ATOM    831  CB  ILE C  31      -4.675   2.720  14.960  1.00 92.02           C  
ATOM    832  O   ILE C  31      -6.243   4.848  16.987  1.00 92.02           O  
ATOM    833  CG1 ILE C  31      -5.017   1.865  13.735  1.00 92.02           C  
ATOM    834  CG2 ILE C  31      -5.051   1.996  16.256  1.00 92.02           C  
ATOM    835  CD1 ILE C  31      -4.239   0.558  13.655  1.00 92.02           C  
ATOM    836  N   ARG C  32      -4.103   5.416  16.439  1.00 91.96           N  
ATOM    837  CA  ARG C  32      -3.905   6.169  17.674  1.00 91.96           C  
ATOM    838  C   ARG C  32      -4.888   7.331  17.770  1.00 91.96           C  
ATOM    839  CB  ARG C  32      -2.468   6.690  17.762  1.00 91.96           C  
ATOM    840  O   ARG C  32      -5.437   7.599  18.841  1.00 91.96           O  
ATOM    841  CG  ARG C  32      -1.445   5.618  18.102  1.00 91.96           C  
ATOM    842  CD  ARG C  32      -0.037   6.191  18.193  1.00 91.96           C  
ATOM    843  NE  ARG C  32       0.966   5.138  18.325  1.00 91.96           N  
ATOM    844  NH1 ARG C  32       2.774   6.576  18.328  1.00 91.96           N  
ATOM    845  NH2 ARG C  32       3.102   4.314  18.506  1.00 91.96           N  
ATOM    846  CZ  ARG C  32       2.278   5.345  18.386  1.00 91.96           C  
ATOM    847  N   LEU C  33      -5.121   8.016  16.641  1.00 89.84           N  
ATOM    848  CA  LEU C  33      -6.045   9.145  16.603  1.00 89.84           C  
ATOM    849  C   LEU C  33      -7.468   8.693  16.912  1.00 89.84           C  
ATOM    850  CB  LEU C  33      -6.001   9.828  15.233  1.00 89.84           C  
ATOM    851  O   LEU C  33      -8.186   9.357  17.664  1.00 89.84           O  
ATOM    852  CG  LEU C  33      -6.837  11.099  15.082  1.00 89.84           C  
ATOM    853  CD1 LEU C  33      -6.205  12.246  15.865  1.00 89.84           C  
ATOM    854  CD2 LEU C  33      -6.988  11.469  13.611  1.00 89.84           C  
ATOM    855  N   ILE C  34      -7.858   7.599  16.358  1.00 87.67           N  
ATOM    856  CA  ILE C  34      -9.207   7.076  16.539  1.00 87.67           C  
ATOM    857  C   ILE C  34      -9.399   6.631  17.987  1.00 87.67           C  
ATOM    858  CB  ILE C  34      -9.492   5.902  15.575  1.00 87.67           C  
ATOM    859  O   ILE C  34     -10.450   6.875  18.584  1.00 87.67           O  
ATOM    860  CG1 ILE C  34      -9.533   6.398  14.126  1.00 87.67           C  
ATOM    861  CG2 ILE C  34     -10.800   5.200  15.951  1.00 87.67           C  
ATOM    862  CD1 ILE C  34      -9.595   5.283  13.091  1.00 87.67           C  
ATOM    863  N   GLU C  35      -8.253   6.083  18.578  1.00 88.76           N  
ATOM    864  CA  GLU C  35      -8.338   5.593  19.950  1.00 88.76           C  
ATOM    865  C   GLU C  35      -8.299   6.745  20.951  1.00 88.76           C  
ATOM    866  CB  GLU C  35      -7.204   4.606  20.240  1.00 88.76           C  
ATOM    867  O   GLU C  35      -8.945   6.686  21.999  1.00 88.76           O  
ATOM    868  CG  GLU C  35      -7.376   3.255  19.560  1.00 88.76           C  
ATOM    869  CD  GLU C  35      -6.219   2.303  19.816  1.00 88.76           C  
ATOM    870  OE1 GLU C  35      -6.401   1.073  19.669  1.00 88.76           O  
ATOM    871  OE2 GLU C  35      -5.121   2.791  20.168  1.00 88.76           O  
ATOM    872  N   LYS C  36      -7.474   7.986  20.502  1.00 81.11           N  
ATOM    873  CA  LYS C  36      -7.255   9.128  21.386  1.00 81.11           C  
ATOM    874  C   LYS C  36      -8.455  10.070  21.375  1.00 81.11           C  
ATOM    875  CB  LYS C  36      -5.990   9.885  20.980  1.00 81.11           C  
ATOM    876  O   LYS C  36      -8.711  10.769  22.357  1.00 81.11           O  
ATOM    877  CG  LYS C  36      -4.714   9.342  21.608  1.00 81.11           C  
ATOM    878  CD  LYS C  36      -3.511  10.214  21.272  1.00 81.11           C  
ATOM    879  CE  LYS C  36      -2.245   9.706  21.949  1.00 81.11           C  
ATOM    880  NZ  LYS C  36      -1.067  10.570  21.641  1.00 81.11           N  
ATOM    881  N   ASN C  37      -8.797  10.382  20.121  1.00 69.60           N  
ATOM    882  CA  ASN C  37      -9.946  11.278  20.202  1.00 69.60           C  
ATOM    883  C   ASN C  37     -10.673  11.137  21.536  1.00 69.60           C  
ATOM    884  CB  ASN C  37     -10.910  11.021  19.042  1.00 69.60           C  
ATOM    885  O   ASN C  37     -11.443  12.017  21.924  1.00 69.60           O  
ATOM    886  CG  ASN C  37     -10.428  11.625  17.738  1.00 69.60           C  
ATOM    887  ND2 ASN C  37     -10.924  11.101  16.623  1.00 69.60           N  
ATOM    888  OD1 ASN C  37      -9.616  12.553  17.732  1.00 69.60           O  
ATOM    889  N   SER C  38      -9.853  10.445  22.316  1.00 66.35           N  
ATOM    890  CA  SER C  38     -10.362  10.344  23.680  1.00 66.35           C  
ATOM    891  C   SER C  38      -9.457  11.079  24.663  1.00 66.35           C  
ATOM    892  CB  SER C  38     -10.496   8.878  24.095  1.00 66.35           C  
ATOM    893  O   SER C  38      -9.900  11.483  25.740  1.00 66.35           O  
ATOM    894  OG  SER C  38     -11.318   8.170  23.184  1.00 66.35           O  
ATOM    895  N   SER C  39      -8.026  11.712  24.231  1.00 65.99           N  
ATOM    896  CA  SER C  39      -7.116  12.320  25.196  1.00 65.99           C  
ATOM    897  C   SER C  39      -6.101  13.224  24.504  1.00 65.99           C  
ATOM    898  CB  SER C  39      -6.387  11.242  25.999  1.00 65.99           C  
ATOM    899  O   SER C  39      -5.674  12.943  23.382  1.00 65.99           O  
ATOM    900  OG  SER C  39      -5.455  10.552  25.185  1.00 65.99           O  
ATOM    901  N   LYS C  40      -5.981  14.433  24.293  1.00 63.58           N  
ATOM    902  CA  LYS C  40      -5.164  15.545  23.817  1.00 63.58           C  
ATOM    903  C   LYS C  40      -3.678  15.261  24.018  1.00 63.58           C  
ATOM    904  CB  LYS C  40      -5.551  16.841  24.531  1.00 63.58           C  
ATOM    905  O   LYS C  40      -2.828  15.910  23.404  1.00 63.58           O  
ATOM    906  CG  LYS C  40      -6.710  17.583  23.883  1.00 63.58           C  
ATOM    907  CD  LYS C  40      -6.956  18.929  24.551  1.00 63.58           C  
ATOM    908  CE  LYS C  40      -8.149  19.650  23.938  1.00 63.58           C  
ATOM    909  NZ  LYS C  40      -8.402  20.965  24.599  1.00 63.58           N  
ATOM    910  N   GLU C  41      -3.149  14.233  24.299  1.00 65.19           N  
ATOM    911  CA  GLU C  41      -1.809  14.105  24.865  1.00 65.19           C  
ATOM    912  C   GLU C  41      -0.797  13.693  23.801  1.00 65.19           C  
ATOM    913  CB  GLU C  41      -1.805  13.094  26.015  1.00 65.19           C  
ATOM    914  O   GLU C  41       0.373  14.076  23.867  1.00 65.19           O  
ATOM    915  CG  GLU C  41      -1.977  13.725  27.389  1.00 65.19           C  
ATOM    916  CD  GLU C  41      -2.171  12.703  28.498  1.00 65.19           C  
ATOM    917  OE1 GLU C  41      -2.353  13.105  29.669  1.00 65.19           O  
ATOM    918  OE2 GLU C  41      -2.141  11.489  28.193  1.00 65.19           O  
ATOM    919  N   ASP C  42      -0.835  14.324  22.752  1.00 66.24           N  
ATOM    920  CA  ASP C  42       0.334  14.167  21.892  1.00 66.24           C  
ATOM    921  C   ASP C  42       0.063  14.711  20.491  1.00 66.24           C  
ATOM    922  CB  ASP C  42       0.749  12.696  21.814  1.00 66.24           C  
ATOM    923  O   ASP C  42       0.281  14.015  19.497  1.00 66.24           O  
ATOM    924  CG  ASP C  42       1.750  12.305  22.887  1.00 66.24           C  
ATOM    925  OD1 ASP C  42       1.864  11.101  23.205  1.00 66.24           O  
ATOM    926  OD2 ASP C  42       2.429  13.208  23.421  1.00 66.24           O  
ATOM    927  N   GLU C  43      -0.716  15.834  20.391  1.00 83.81           N  
ATOM    928  CA  GLU C  43      -1.041  16.441  19.104  1.00 83.81           C  
ATOM    929  C   GLU C  43       0.218  16.922  18.388  1.00 83.81           C  
ATOM    930  CB  GLU C  43      -2.018  17.605  19.290  1.00 83.81           C  
ATOM    931  O   GLU C  43       0.356  16.740  17.176  1.00 83.81           O  
ATOM    932  CG  GLU C  43      -3.455  17.169  19.533  1.00 83.81           C  
ATOM    933  CD  GLU C  43      -4.418  18.335  19.690  1.00 83.81           C  
ATOM    934  OE1 GLU C  43      -5.619  18.099  19.953  1.00 83.81           O  
ATOM    935  OE2 GLU C  43      -3.968  19.494  19.548  1.00 83.81           O  
ATOM    936  N   ARG C  44       1.243  17.463  19.117  1.00 87.83           N  
ATOM    937  CA  ARG C  44       2.457  18.001  18.513  1.00 87.83           C  
ATOM    938  C   ARG C  44       3.333  16.883  17.956  1.00 87.83           C  
ATOM    939  CB  ARG C  44       3.246  18.826  19.532  1.00 87.83           C  
ATOM    940  O   ARG C  44       3.857  16.994  16.845  1.00 87.83           O  
ATOM    941  CG  ARG C  44       4.366  19.653  18.921  1.00 87.83           C  
ATOM    942  CD  ARG C  44       5.064  20.514  19.964  1.00 87.83           C  
ATOM    943  NE  ARG C  44       6.242  21.178  19.414  1.00 87.83           N  
ATOM    944  NH1 ARG C  44       6.874  22.162  21.406  1.00 87.83           N  
ATOM    945  NH2 ARG C  44       8.117  22.501  19.510  1.00 87.83           N  
ATOM    946  CZ  ARG C  44       7.075  21.946  20.111  1.00 87.83           C  
ATOM    947  N   GLU C  45       3.331  15.796  18.783  1.00 91.82           N  
ATOM    948  CA  GLU C  45       4.134  14.659  18.344  1.00 91.82           C  
ATOM    949  C   GLU C  45       3.558  14.033  17.077  1.00 91.82           C  
ATOM    950  CB  GLU C  45       4.231  13.608  19.453  1.00 91.82           C  
ATOM    951  O   GLU C  45       4.300  13.691  16.154  1.00 91.82           O  
ATOM    952  CG  GLU C  45       5.207  12.481  19.149  1.00 91.82           C  
ATOM    953  CD  GLU C  45       5.316  11.462  20.272  1.00 91.82           C  
ATOM    954  OE1 GLU C  45       6.044  10.457  20.112  1.00 91.82           O  
ATOM    955  OE2 GLU C  45       4.667  11.671  21.322  1.00 91.82           O  
ATOM    956  N   LEU C  46       2.229  14.034  17.060  1.00 89.85           N  
ATOM    957  CA  LEU C  46       1.557  13.454  15.902  1.00 89.85           C  
ATOM    958  C   LEU C  46       1.750  14.326  14.667  1.00 89.85           C  
ATOM    959  CB  LEU C  46       0.063  13.273  16.185  1.00 89.85           C  
ATOM    960  O   LEU C  46       2.005  13.815  13.574  1.00 89.85           O  
ATOM    961  CG  LEU C  46      -0.745  12.532  15.118  1.00 89.85           C  
ATOM    962  CD1 LEU C  46      -0.271  11.087  15.004  1.00 89.85           C  
ATOM    963  CD2 LEU C  46      -2.234  12.588  15.439  1.00 89.85           C  
ATOM    964  N   GLU C  47       1.711  15.668  14.894  1.00 91.49           N  
ATOM    965  CA  GLU C  47       1.889  16.597  13.782  1.00 91.49           C  
ATOM    966  C   GLU C  47       3.294  16.494  13.195  1.00 91.49           C  
ATOM    967  CB  GLU C  47       1.611  18.034  14.231  1.00 91.49           C  
ATOM    968  O   GLU C  47       3.465  16.507  11.974  1.00 91.49           O  
ATOM    969  CG  GLU C  47       1.564  19.038  13.089  1.00 91.49           C  
ATOM    970  CD  GLU C  47       1.180  20.439  13.537  1.00 91.49           C  
ATOM    971  OE1 GLU C  47       1.072  21.343  12.677  1.00 91.49           O  
ATOM    972  OE2 GLU C  47       0.987  20.635  14.757  1.00 91.49           O  
ATOM    973  N   GLU C  48       4.327  16.296  14.052  1.00 92.61           N  
ATOM    974  CA  GLU C  48       5.706  16.177  13.587  1.00 92.61           C  
ATOM    975  C   GLU C  48       5.926  14.862  12.844  1.00 92.61           C  
ATOM    976  CB  GLU C  48       6.681  16.286  14.762  1.00 92.61           C  
ATOM    977  O   GLU C  48       6.586  14.835  11.803  1.00 92.61           O  
ATOM    978  CG  GLU C  48       6.842  17.701  15.298  1.00 92.61           C  
ATOM    979  CD  GLU C  48       7.732  17.779  16.528  1.00 92.61           C  
ATOM    980  OE1 GLU C  48       7.968  18.899  17.037  1.00 92.61           O  
ATOM    981  OE2 GLU C  48       8.197  16.712  16.988  1.00 92.61           O  
ATOM    982  N   GLU C  49       5.265  13.843  13.329  1.00 93.51           N  
ATOM    983  CA  GLU C  49       5.373  12.540  12.679  1.00 93.51           C  
ATOM    984  C   GLU C  49       4.723  12.557  11.299  1.00 93.51           C  
ATOM    985  CB  GLU C  49       4.736  11.452  13.548  1.00 93.51           C  
ATOM    986  O   GLU C  49       5.261  11.988  10.347  1.00 93.51           O  
ATOM    987  CG  GLU C  49       5.552  11.094  14.781  1.00 93.51           C  
ATOM    988  CD  GLU C  49       4.893  10.035  15.650  1.00 93.51           C  
ATOM    989  OE1 GLU C  49       5.448   9.695  16.719  1.00 93.51           O  
ATOM    990  OE2 GLU C  49       3.812   9.540  15.258  1.00 93.51           O  
ATOM    991  N   LEU C  50       3.654  13.301  11.223  1.00 91.74           N  
ATOM    992  CA  LEU C  50       2.936  13.386   9.956  1.00 91.74           C  
ATOM    993  C   LEU C  50       3.740  14.175   8.927  1.00 91.74           C  
ATOM    994  CB  LEU C  50       1.566  14.037  10.159  1.00 91.74           C  
ATOM    995  O   LEU C  50       3.778  13.810   7.750  1.00 91.74           O  
ATOM    996  CG  LEU C  50       0.512  13.190  10.874  1.00 91.74           C  
ATOM    997  CD1 LEU C  50      -0.731  14.025  11.165  1.00 91.74           C  
ATOM    998  CD2 LEU C  50       0.156  11.963  10.041  1.00 91.74           C  
ATOM    999  N   LYS C  51       4.425  15.202   9.356  1.00 92.96           N  
ATOM   1000  CA  LYS C  51       5.245  16.003   8.452  1.00 92.96           C  
ATOM   1001  C   LYS C  51       6.427  15.197   7.922  1.00 92.96           C  
ATOM   1002  CB  LYS C  51       5.744  17.265   9.156  1.00 92.96           C  
ATOM   1003  O   LYS C  51       6.769  15.288   6.741  1.00 92.96           O  
ATOM   1004  CG  LYS C  51       4.691  18.353   9.297  1.00 92.96           C  
ATOM   1005  CD  LYS C  51       5.266  19.609   9.940  1.00 92.96           C  
ATOM   1006  CE  LYS C  51       4.196  20.672  10.149  1.00 92.96           C  
ATOM   1007  NZ  LYS C  51       4.736  21.868  10.863  1.00 92.96           N  
ATOM   1008  N   GLU C  52       6.962  14.402   8.836  1.00 94.45           N  
ATOM   1009  CA  GLU C  52       8.076  13.553   8.423  1.00 94.45           C  
ATOM   1010  C   GLU C  52       7.623  12.496   7.420  1.00 94.45           C  
ATOM   1011  CB  GLU C  52       8.721  12.882   9.639  1.00 94.45           C  
ATOM   1012  O   GLU C  52       8.302  12.249   6.422  1.00 94.45           O  
ATOM   1013  CG  GLU C  52       9.922  12.013   9.297  1.00 94.45           C  
ATOM   1014  CD  GLU C  52      11.063  12.790   8.661  1.00 94.45           C  
ATOM   1015  OE1 GLU C  52      11.924  12.170   7.996  1.00 94.45           O  
ATOM   1016  OE2 GLU C  52      11.098  14.030   8.829  1.00 94.45           O  
ATOM   1017  N   LEU C  53       6.445  12.012   7.613  1.00 93.23           N  
ATOM   1018  CA  LEU C  53       5.900  10.992   6.725  1.00 93.23           C  
ATOM   1019  C   LEU C  53       5.567  11.582   5.359  1.00 93.23           C  
ATOM   1020  CB  LEU C  53       4.648  10.359   7.339  1.00 93.23           C  
ATOM   1021  O   LEU C  53       5.799  10.945   4.329  1.00 93.23           O  
ATOM   1022  CG  LEU C  53       4.881   9.366   8.479  1.00 93.23           C  
ATOM   1023  CD1 LEU C  53       3.565   9.047   9.180  1.00 93.23           C  
ATOM   1024  CD2 LEU C  53       5.536   8.093   7.954  1.00 93.23           C  
ATOM   1025  N   GLU C  54       5.188  12.781   5.372  1.00 94.13           N  
ATOM   1026  CA  GLU C  54       4.878  13.453   4.113  1.00 94.13           C  
ATOM   1027  C   GLU C  54       6.138  13.671   3.280  1.00 94.13           C  
ATOM   1028  CB  GLU C  54       4.182  14.791   4.375  1.00 94.13           C  
ATOM   1029  O   GLU C  54       6.119  13.497   2.060  1.00 94.13           O  
ATOM   1030  CG  GLU C  54       2.704  14.659   4.712  1.00 94.13           C  
ATOM   1031  CD  GLU C  54       2.056  15.981   5.091  1.00 94.13           C  
ATOM   1032  OE1 GLU C  54       0.816  16.023   5.257  1.00 94.13           O  
ATOM   1033  OE2 GLU C  54       2.793  16.984   5.220  1.00 94.13           O  
ATOM   1034  N   ARG C  55       7.229  13.949   3.908  1.00 94.42           N  
ATOM   1035  CA  ARG C  55       8.503  14.127   3.218  1.00 94.42           C  
ATOM   1036  C   ARG C  55       8.989  12.811   2.620  1.00 94.42           C  
ATOM   1037  CB  ARG C  55       9.558  14.690   4.173  1.00 94.42           C  
ATOM   1038  O   ARG C  55       9.437  12.773   1.472  1.00 94.42           O  
ATOM   1039  CG  ARG C  55      10.872  15.046   3.497  1.00 94.42           C  
ATOM   1040  CD  ARG C  55      11.931  15.464   4.508  1.00 94.42           C  
ATOM   1041  NE  ARG C  55      12.294  14.363   5.396  1.00 94.42           N  
ATOM   1042  NH1 ARG C  55      14.453  15.098   5.763  1.00 94.42           N  
ATOM   1043  NH2 ARG C  55      13.706  13.174   6.762  1.00 94.42           N  
ATOM   1044  CZ  ARG C  55      13.483  14.214   5.972  1.00 94.42           C  
ATOM   1045  N   GLU C  56       8.830  11.754   3.414  1.00 94.83           N  
ATOM   1046  CA  GLU C  56       9.247  10.435   2.947  1.00 94.83           C  
ATOM   1047  C   GLU C  56       8.413   9.983   1.752  1.00 94.83           C  
ATOM   1048  CB  GLU C  56       9.146   9.408   4.077  1.00 94.83           C  
ATOM   1049  O   GLU C  56       8.939   9.382   0.813  1.00 94.83           O  
ATOM   1050  CG  GLU C  56      10.185   9.595   5.173  1.00 94.83           C  
ATOM   1051  CD  GLU C  56      10.064   8.576   6.295  1.00 94.83           C  
ATOM   1052  OE1 GLU C  56      10.894   8.603   7.232  1.00 94.83           O  
ATOM   1053  OE2 GLU C  56       9.132   7.743   6.236  1.00 94.83           O  
ATOM   1054  N   LEU C  57       7.124  10.392   1.785  1.00 93.84           N  
ATOM   1055  CA  LEU C  57       6.225  10.030   0.694  1.00 93.84           C  
ATOM   1056  C   LEU C  57       6.589  10.781  -0.582  1.00 93.84           C  
ATOM   1057  CB  LEU C  57       4.772  10.325   1.077  1.00 93.84           C  
ATOM   1058  O   LEU C  57       6.526  10.219  -1.678  1.00 93.84           O  
ATOM   1059  CG  LEU C  57       4.148   9.405   2.128  1.00 93.84           C  
ATOM   1060  CD1 LEU C  57       2.784   9.936   2.554  1.00 93.84           C  
ATOM   1061  CD2 LEU C  57       4.031   7.982   1.592  1.00 93.84           C  
ATOM   1062  N   GLU C  58       7.068  11.956  -0.485  1.00 94.85           N  
ATOM   1063  CA  GLU C  58       7.488  12.744  -1.640  1.00 94.85           C  
ATOM   1064  C   GLU C  58       8.740  12.155  -2.284  1.00 94.85           C  
ATOM   1065  CB  GLU C  58       7.739  14.199  -1.236  1.00 94.85           C  
ATOM   1066  O   GLU C  58       8.838  12.084  -3.511  1.00 94.85           O  
ATOM   1067  CG  GLU C  58       6.467  15.002  -1.004  1.00 94.85           C  
ATOM   1068  CD  GLU C  58       6.727  16.384  -0.428  1.00 94.85           C  
ATOM   1069  OE1 GLU C  58       5.752  17.091  -0.083  1.00 94.85           O  
ATOM   1070  OE2 GLU C  58       7.914  16.764  -0.320  1.00 94.85           O  
ATOM   1071  N   GLU C  59       9.605  11.684  -1.429  1.00 95.40           N  
ATOM   1072  CA  GLU C  59      10.826  11.065  -1.937  1.00 95.40           C  
ATOM   1073  C   GLU C  59      10.522   9.757  -2.662  1.00 95.40           C  
ATOM   1074  CB  GLU C  59      11.817  10.816  -0.797  1.00 95.40           C  
ATOM   1075  O   GLU C  59      11.093   9.480  -3.719  1.00 95.40           O  
ATOM   1076  CG  GLU C  59      12.478  12.081  -0.269  1.00 95.40           C  
ATOM   1077  CD  GLU C  59      13.380  11.831   0.929  1.00 95.40           C  
ATOM   1078  OE1 GLU C  59      13.971  12.801   1.457  1.00 95.40           O  
ATOM   1079  OE2 GLU C  59      13.498  10.656   1.344  1.00 95.40           O  
ATOM   1080  N   LEU C  60       9.548   9.013  -2.081  1.00 93.36           N  
ATOM   1081  CA  LEU C  60       9.152   7.752  -2.697  1.00 93.36           C  
ATOM   1082  C   LEU C  60       8.517   7.990  -4.063  1.00 93.36           C  
ATOM   1083  CB  LEU C  60       8.175   6.997  -1.792  1.00 93.36           C  
ATOM   1084  O   LEU C  60       8.797   7.261  -5.017  1.00 93.36           O  
ATOM   1085  CG  LEU C  60       8.797   6.153  -0.678  1.00 93.36           C  
ATOM   1086  CD1 LEU C  60       7.725   5.712   0.314  1.00 93.36           C  
ATOM   1087  CD2 LEU C  60       9.520   4.944  -1.263  1.00 93.36           C  
ATOM   1088  N   GLN C  61       7.775   9.005  -4.196  1.00 93.84           N  
ATOM   1089  CA  GLN C  61       7.128   9.347  -5.458  1.00 93.84           C  
ATOM   1090  C   GLN C  61       8.158   9.725  -6.519  1.00 93.84           C  
ATOM   1091  CB  GLN C  61       6.134  10.492  -5.260  1.00 93.84           C  
ATOM   1092  O   GLN C  61       8.026   9.343  -7.684  1.00 93.84           O  
ATOM   1093  CG  GLN C  61       5.319  10.821  -6.503  1.00 93.84           C  
ATOM   1094  CD  GLN C  61       4.272   9.769  -6.815  1.00 93.84           C  
ATOM   1095  NE2 GLN C  61       4.102   9.462  -8.096  1.00 93.84           N  
ATOM   1096  OE1 GLN C  61       3.620   9.236  -5.911  1.00 93.84           O  
ATOM   1097  N   LYS C  62       9.197  10.412  -6.130  1.00 94.70           N  
ATOM   1098  CA  LYS C  62      10.260  10.792  -7.056  1.00 94.70           C  
ATOM   1099  C   LYS C  62      11.022   9.566  -7.551  1.00 94.70           C  
ATOM   1100  CB  LYS C  62      11.225  11.776  -6.392  1.00 94.70           C  
ATOM   1101  O   LYS C  62      11.306   9.445  -8.744  1.00 94.70           O  
ATOM   1102  CG  LYS C  62      10.661  13.180  -6.228  1.00 94.70           C  
ATOM   1103  CD  LYS C  62      11.676  14.118  -5.587  1.00 94.70           C  
ATOM   1104  CE  LYS C  62      11.076  15.491  -5.315  1.00 94.70           C  
ATOM   1105  NZ  LYS C  62      12.041  16.388  -4.612  1.00 94.70           N  
ATOM   1106  N   LYS C  63      11.303   8.656  -6.621  1.00 94.17           N  
ATOM   1107  CA  LYS C  63      12.014   7.432  -6.979  1.00 94.17           C  
ATOM   1108  C   LYS C  63      11.192   6.582  -7.945  1.00 94.17           C  
ATOM   1109  CB  LYS C  63      12.353   6.621  -5.728  1.00 94.17           C  
ATOM   1110  O   LYS C  63      11.731   6.030  -8.907  1.00 94.17           O  
ATOM   1111  CG  LYS C  63      13.493   7.202  -4.904  1.00 94.17           C  
ATOM   1112  CD  LYS C  63      13.761   6.371  -3.656  1.00 94.17           C  
ATOM   1113  CE  LYS C  63      14.842   7.000  -2.786  1.00 94.17           C  
ATOM   1114  NZ  LYS C  63      15.061   6.224  -1.529  1.00 94.17           N  
ATOM   1115  N   LEU C  64       9.905   6.518  -7.702  1.00 93.23           N  
ATOM   1116  CA  LEU C  64       9.021   5.742  -8.565  1.00 93.23           C  
ATOM   1117  C   LEU C  64       8.987   6.327  -9.973  1.00 93.23           C  
ATOM   1118  CB  LEU C  64       7.606   5.698  -7.983  1.00 93.23           C  
ATOM   1119  O   LEU C  64       8.985   5.585 -10.958  1.00 93.23           O  
ATOM   1120  CG  LEU C  64       7.397   4.784  -6.775  1.00 93.23           C  
ATOM   1121  CD1 LEU C  64       6.034   5.044  -6.143  1.00 93.23           C  
ATOM   1122  CD2 LEU C  64       7.533   3.320  -7.182  1.00 93.23           C  
ATOM   1123  N   GLU C  65       9.060   7.574 -10.126  1.00 94.36           N  
ATOM   1124  CA  GLU C  65       9.039   8.241 -11.424  1.00 94.36           C  
ATOM   1125  C   GLU C  65      10.334   7.995 -12.192  1.00 94.36           C  
ATOM   1126  CB  GLU C  65       8.807   9.745 -11.253  1.00 94.36           C  
ATOM   1127  O   GLU C  65      10.311   7.777 -13.405  1.00 94.36           O  
ATOM   1128  CG  GLU C  65       8.619  10.492 -12.565  1.00 94.36           C  
ATOM   1129  CD  GLU C  65       7.481   9.942 -13.411  1.00 94.36           C  
ATOM   1130  OE1 GLU C  65       7.511  10.110 -14.651  1.00 94.36           O  
ATOM   1131  OE2 GLU C  65       6.552   9.340 -12.828  1.00 94.36           O  
ATOM   1132  N   GLU C  66      11.437   8.006 -11.438  1.00 94.50           N  
ATOM   1133  CA  GLU C  66      12.726   7.732 -12.065  1.00 94.50           C  
ATOM   1134  C   GLU C  66      12.778   6.313 -12.625  1.00 94.50           C  
ATOM   1135  CB  GLU C  66      13.867   7.945 -11.067  1.00 94.50           C  
ATOM   1136  O   GLU C  66      13.245   6.099 -13.746  1.00 94.50           O  
ATOM   1137  CG  GLU C  66      14.123   9.406 -10.727  1.00 94.50           C  
ATOM   1138  CD  GLU C  66      15.146   9.594  -9.619  1.00 94.50           C  
ATOM   1139  OE1 GLU C  66      15.432  10.755  -9.247  1.00 94.50           O  
ATOM   1140  OE2 GLU C  66      15.668   8.573  -9.119  1.00 94.50           O  
ATOM   1141  N   ILE C  67      12.261   5.357 -11.886  1.00 92.17           N  
ATOM   1142  CA  ILE C  67      12.263   3.959 -12.303  1.00 92.17           C  
ATOM   1143  C   ILE C  67      11.316   3.773 -13.486  1.00 92.17           C  
ATOM   1144  CB  ILE C  67      11.860   3.023 -11.142  1.00 92.17           C  
ATOM   1145  O   ILE C  67      11.621   3.029 -14.422  1.00 92.17           O  
ATOM   1146  CG1 ILE C  67      12.977   2.960 -10.094  1.00 92.17           C  
ATOM   1147  CG2 ILE C  67      11.524   1.624 -11.668  1.00 92.17           C  
ATOM   1148  CD1 ILE C  67      12.600   2.197  -8.832  1.00 92.17           C  
ATOM   1149  N   ARG C  68      10.211   4.476 -13.413  1.00 93.57           N  
ATOM   1150  CA  ARG C  68       9.269   4.432 -14.527  1.00 93.57           C  
ATOM   1151  C   ARG C  68       9.936   4.875 -15.825  1.00 93.57           C  
ATOM   1152  CB  ARG C  68       8.052   5.312 -14.236  1.00 93.57           C  
ATOM   1153  O   ARG C  68       9.735   4.259 -16.874  1.00 93.57           O  
ATOM   1154  CG  ARG C  68       6.970   5.238 -15.302  1.00 93.57           C  
ATOM   1155  CD  ARG C  68       5.853   6.240 -15.043  1.00 93.57           C  
ATOM   1156  NE  ARG C  68       5.128   6.568 -16.267  1.00 93.57           N  
ATOM   1157  NH1 ARG C  68       3.367   7.606 -15.192  1.00 93.57           N  
ATOM   1158  NH2 ARG C  68       3.391   7.456 -17.479  1.00 93.57           N  
ATOM   1159  CZ  ARG C  68       3.964   7.209 -16.310  1.00 93.57           C  
ATOM   1160  N   LYS C  69      10.749   5.937 -15.793  1.00 93.21           N  
ATOM   1161  CA  LYS C  69      11.453   6.447 -16.966  1.00 93.21           C  
ATOM   1162  C   LYS C  69      12.483   5.439 -17.470  1.00 93.21           C  
ATOM   1163  CB  LYS C  69      12.136   7.778 -16.646  1.00 93.21           C  
ATOM   1164  O   LYS C  69      12.618   5.233 -18.678  1.00 93.21           O  
ATOM   1165  CG  LYS C  69      11.176   8.951 -16.521  1.00 93.21           C  
ATOM   1166  CD  LYS C  69      11.916  10.249 -16.223  1.00 93.21           C  
ATOM   1167  CE  LYS C  69      10.950  11.402 -15.986  1.00 93.21           C  
ATOM   1168  NZ  LYS C  69      11.667  12.656 -15.604  1.00 93.21           N  
ATOM   1169  N   GLU C  70      13.226   4.800 -16.559  1.00 93.39           N  
ATOM   1170  CA  GLU C  70      14.211   3.787 -16.924  1.00 93.39           C  
ATOM   1171  C   GLU C  70      13.551   2.602 -17.623  1.00 93.39           C  
ATOM   1172  CB  GLU C  70      14.974   3.309 -15.686  1.00 93.39           C  
ATOM   1173  O   GLU C  70      14.080   2.082 -18.608  1.00 93.39           O  
ATOM   1174  CG  GLU C  70      15.949   4.336 -15.130  1.00 93.39           C  
ATOM   1175  CD  GLU C  70      16.693   3.851 -13.896  1.00 93.39           C  
ATOM   1176  OE1 GLU C  70      17.239   4.692 -13.146  1.00 93.39           O  
ATOM   1177  OE2 GLU C  70      16.731   2.620 -13.677  1.00 93.39           O  
ATOM   1178  N   LEU C  71      12.329   2.180 -17.148  1.00 90.96           N  
ATOM   1179  CA  LEU C  71      11.605   1.060 -17.739  1.00 90.96           C  
ATOM   1180  C   LEU C  71      11.139   1.398 -19.151  1.00 90.96           C  
ATOM   1181  CB  LEU C  71      10.403   0.679 -16.870  1.00 90.96           C  
ATOM   1182  O   LEU C  71      11.183   0.548 -20.044  1.00 90.96           O  
ATOM   1183  CG  LEU C  71      10.675  -0.301 -15.728  1.00 90.96           C  
ATOM   1184  CD1 LEU C  71       9.498  -0.327 -14.759  1.00 90.96           C  
ATOM   1185  CD2 LEU C  71      10.955  -1.696 -16.275  1.00 90.96           C  
ATOM   1186  N   GLN C  72      10.715   2.583 -19.372  1.00 91.28           N  
ATOM   1187  CA  GLN C  72      10.268   3.024 -20.689  1.00 91.28           C  
ATOM   1188  C   GLN C  72      11.411   2.989 -21.699  1.00 91.28           C  
ATOM   1189  CB  GLN C  72       9.678   4.434 -20.612  1.00 91.28           C  
ATOM   1190  O   GLN C  72      11.207   2.642 -22.864  1.00 91.28           O  
ATOM   1191  CG  GLN C  72       8.282   4.484 -20.006  1.00 91.28           C  
ATOM   1192  CD  GLN C  72       7.746   5.899 -19.884  1.00 91.28           C  
ATOM   1193  NE2 GLN C  72       6.446   6.021 -19.638  1.00 91.28           N  
ATOM   1194  OE1 GLN C  72       8.495   6.873 -20.009  1.00 91.28           O  
ATOM   1195  N   GLU C  73      12.669   3.293 -21.172  1.00 92.88           N  
ATOM   1196  CA  GLU C  73      13.840   3.266 -22.042  1.00 92.88           C  
ATOM   1197  C   GLU C  73      14.179   1.840 -22.466  1.00 92.88           C  
ATOM   1198  CB  GLU C  73      15.043   3.907 -21.345  1.00 92.88           C  
ATOM   1199  O   GLU C  73      14.550   1.601 -23.618  1.00 92.88           O  
ATOM   1200  CG  GLU C  73      14.943   5.420 -21.214  1.00 92.88           C  
ATOM   1201  CD  GLU C  73      16.098   6.033 -20.438  1.00 92.88           C  
ATOM   1202  OE1 GLU C  73      16.123   7.273 -20.265  1.00 92.88           O  
ATOM   1203  OE2 GLU C  73      16.987   5.267 -20.002  1.00 92.88           O  
ATOM   1204  N   ILE C  74      14.022   0.821 -21.578  1.00 88.33           N  
ATOM   1205  CA  ILE C  74      14.308  -0.584 -21.846  1.00 88.33           C  
ATOM   1206  C   ILE C  74      13.286  -1.140 -22.834  1.00 88.33           C  
ATOM   1207  CB  ILE C  74      14.305  -1.419 -20.545  1.00 88.33           C  
ATOM   1208  O   ILE C  74      13.628  -1.944 -23.704  1.00 88.33           O  
ATOM   1209  CG1 ILE C  74      15.485  -1.020 -19.652  1.00 88.33           C  
ATOM   1210  CG2 ILE C  74      14.341  -2.916 -20.865  1.00 88.33           C  
ATOM   1211  CD1 ILE C  74      15.469  -1.673 -18.277  1.00 88.33           C  
ATOM   1212  N   GLU C  75      11.951  -0.721 -22.744  1.00 87.48           N  
ATOM   1213  CA  GLU C  75      10.885  -1.189 -23.625  1.00 87.48           C  
ATOM   1214  C   GLU C  75      11.051  -0.633 -25.036  1.00 87.48           C  
ATOM   1215  CB  GLU C  75       9.514  -0.799 -23.064  1.00 87.48           C  
ATOM   1216  O   GLU C  75      10.641  -1.267 -26.011  1.00 87.48           O  
ATOM   1217  CG  GLU C  75       9.079  -1.634 -21.869  1.00 87.48           C  
ATOM   1218  CD  GLU C  75       7.687  -1.282 -21.367  1.00 87.48           C  
ATOM   1219  OE1 GLU C  75       7.016  -2.158 -20.776  1.00 87.48           O  
ATOM   1220  OE2 GLU C  75       7.265  -0.122 -21.567  1.00 87.48           O  
ATOM   1221  N   GLY C  76      11.544   0.687 -25.119  1.00 81.12           N  
ATOM   1222  CA  GLY C  76      11.709   1.332 -26.412  1.00 81.12           C  
ATOM   1223  C   GLY C  76      12.949   0.872 -27.154  1.00 81.12           C  
ATOM   1224  O   GLY C  76      12.925   0.717 -28.377  1.00 81.12           O  
TER    1225      GLY C  76                                                      
ATOM   1226  N   SER D   1       7.045 -13.927 -23.494  1.00 89.38           N  
ATOM   1227  CA  SER D   1       8.324 -14.355 -22.938  1.00 89.38           C  
ATOM   1228  C   SER D   1       8.425 -14.013 -21.455  1.00 89.38           C  
ATOM   1229  CB  SER D   1       9.483 -13.708 -23.699  1.00 89.38           C  
ATOM   1230  O   SER D   1       7.677 -13.170 -20.955  1.00 89.38           O  
ATOM   1231  OG  SER D   1       9.589 -12.331 -23.378  1.00 89.38           O  
ATOM   1232  N   ARG D   2       9.183 -14.582 -20.768  1.00 91.88           N  
ATOM   1233  CA  ARG D   2       9.479 -14.337 -19.361  1.00 91.88           C  
ATOM   1234  C   ARG D   2       9.844 -12.876 -19.125  1.00 91.88           C  
ATOM   1235  CB  ARG D   2      10.616 -15.245 -18.885  1.00 91.88           C  
ATOM   1236  O   ARG D   2       9.355 -12.253 -18.180  1.00 91.88           O  
ATOM   1237  CG  ARG D   2      10.987 -15.052 -17.423  1.00 91.88           C  
ATOM   1238  CD  ARG D   2      12.167 -15.926 -17.021  1.00 91.88           C  
ATOM   1239  NE  ARG D   2      12.706 -15.538 -15.720  1.00 91.88           N  
ATOM   1240  NH1 ARG D   2      14.494 -16.999 -15.795  1.00 91.88           N  
ATOM   1241  NH2 ARG D   2      14.201 -15.631 -13.979  1.00 91.88           N  
ATOM   1242  CZ  ARG D   2      13.799 -16.057 -15.168  1.00 91.88           C  
ATOM   1243  N   GLU D   3      10.650 -12.266 -20.049  1.00 93.07           N  
ATOM   1244  CA  GLU D   3      11.122 -10.892 -19.907  1.00 93.07           C  
ATOM   1245  C   GLU D   3       9.976  -9.897 -20.062  1.00 93.07           C  
ATOM   1246  CB  GLU D   3      12.222 -10.592 -20.928  1.00 93.07           C  
ATOM   1247  O   GLU D   3       9.868  -8.941 -19.292  1.00 93.07           O  
ATOM   1248  CG  GLU D   3      13.542 -11.289 -20.633  1.00 93.07           C  
ATOM   1249  CD  GLU D   3      13.600 -12.713 -21.164  1.00 93.07           C  
ATOM   1250  OE1 GLU D   3      14.598 -13.420 -20.898  1.00 93.07           O  
ATOM   1251  OE2 GLU D   3      12.639 -13.125 -21.852  1.00 93.07           O  
ATOM   1252  N   GLU D   4       9.076 -10.226 -21.030  1.00 94.27           N  
ATOM   1253  CA  GLU D   4       7.939  -9.342 -21.264  1.00 94.27           C  
ATOM   1254  C   GLU D   4       6.977  -9.354 -20.080  1.00 94.27           C  
ATOM   1255  CB  GLU D   4       7.202  -9.742 -22.545  1.00 94.27           C  
ATOM   1256  O   GLU D   4       6.447  -8.310 -19.693  1.00 94.27           O  
ATOM   1257  CG  GLU D   4       6.090  -8.780 -22.941  1.00 94.27           C  
ATOM   1258  CD  GLU D   4       5.444  -9.126 -24.273  1.00 94.27           C  
ATOM   1259  OE1 GLU D   4       4.535  -8.388 -24.716  1.00 94.27           O  
ATOM   1260  OE2 GLU D   4       5.850 -10.143 -24.878  1.00 94.27           O  
ATOM   1261  N   THR D   5       6.739 -10.526 -19.482  1.00 94.85           N  
ATOM   1262  CA  THR D   5       5.829 -10.665 -18.351  1.00 94.85           C  
ATOM   1263  C   THR D   5       6.382  -9.952 -17.120  1.00 94.85           C  
ATOM   1264  CB  THR D   5       5.574 -12.147 -18.017  1.00 94.85           C  
ATOM   1265  O   THR D   5       5.638  -9.287 -16.395  1.00 94.85           O  
ATOM   1266  CG2 THR D   5       4.575 -12.290 -16.874  1.00 94.85           C  
ATOM   1267  OG1 THR D   5       5.055 -12.809 -19.177  1.00 94.85           O  
ATOM   1268  N   ILE D   6       7.668  -9.981 -16.848  1.00 93.45           N  
ATOM   1269  CA  ILE D   6       8.304  -9.327 -15.710  1.00 93.45           C  
ATOM   1270  C   ILE D   6       8.234  -7.811 -15.880  1.00 93.45           C  
ATOM   1271  CB  ILE D   6       9.772  -9.780 -15.545  1.00 93.45           C  
ATOM   1272  O   ILE D   6       8.004  -7.081 -14.913  1.00 93.45           O  
ATOM   1273  CG1 ILE D   6       9.831 -11.229 -15.047  1.00 93.45           C  
ATOM   1274  CG2 ILE D   6      10.524  -8.843 -14.595  1.00 93.45           C  
ATOM   1275  CD1 ILE D   6      11.236 -11.816 -15.015  1.00 93.45           C  
ATOM   1276  N   ILE D   7       8.391  -7.355 -17.153  1.00 94.28           N  
ATOM   1277  CA  ILE D   7       8.321  -5.925 -17.433  1.00 94.28           C  
ATOM   1278  C   ILE D   7       6.912  -5.411 -17.147  1.00 94.28           C  
ATOM   1279  CB  ILE D   7       8.718  -5.615 -18.894  1.00 94.28           C  
ATOM   1280  O   ILE D   7       6.741  -4.376 -16.499  1.00 94.28           O  
ATOM   1281  CG1 ILE D   7      10.226  -5.806 -19.090  1.00 94.28           C  
ATOM   1282  CG2 ILE D   7       8.291  -4.195 -19.280  1.00 94.28           C  
ATOM   1283  CD1 ILE D   7      10.682  -5.694 -20.538  1.00 94.28           C  
ATOM   1284  N   GLN D   8       5.865  -6.193 -17.659  1.00 94.70           N  
ATOM   1285  CA  GLN D   8       4.482  -5.789 -17.430  1.00 94.70           C  
ATOM   1286  C   GLN D   8       4.144  -5.799 -15.942  1.00 94.70           C  
ATOM   1287  CB  GLN D   8       3.521  -6.703 -18.193  1.00 94.70           C  
ATOM   1288  O   GLN D   8       3.454  -4.903 -15.451  1.00 94.70           O  
ATOM   1289  CG  GLN D   8       3.548  -6.502 -19.702  1.00 94.70           C  
ATOM   1290  CD  GLN D   8       2.587  -7.420 -20.434  1.00 94.70           C  
ATOM   1291  NE2 GLN D   8       2.208  -7.035 -21.648  1.00 94.70           N  
ATOM   1292  OE1 GLN D   8       2.189  -8.466 -19.913  1.00 94.70           O  
ATOM   1293  N   PHE D   9       4.645  -6.817 -15.149  1.00 95.67           N  
ATOM   1294  CA  PHE D   9       4.440  -6.914 -13.709  1.00 95.67           C  
ATOM   1295  C   PHE D   9       5.041  -5.709 -12.994  1.00 95.67           C  
ATOM   1296  CB  PHE D   9       5.052  -8.207 -13.163  1.00 95.67           C  
ATOM   1297  O   PHE D   9       4.393  -5.100 -12.140  1.00 95.67           O  
ATOM   1298  CG  PHE D   9       4.737  -8.463 -11.713  1.00 95.67           C  
ATOM   1299  CD1 PHE D   9       5.496  -7.876 -10.709  1.00 95.67           C  
ATOM   1300  CD2 PHE D   9       3.681  -9.291 -11.356  1.00 95.67           C  
ATOM   1301  CE1 PHE D   9       5.207  -8.111  -9.366  1.00 95.67           C  
ATOM   1302  CE2 PHE D   9       3.386  -9.530 -10.017  1.00 95.67           C  
ATOM   1303  CZ  PHE D   9       4.151  -8.940  -9.024  1.00 95.67           C  
ATOM   1304  N   THR D  10       6.290  -5.369 -13.397  1.00 95.25           N  
ATOM   1305  CA  THR D  10       7.027  -4.277 -12.771  1.00 95.25           C  
ATOM   1306  C   THR D  10       6.342  -2.940 -13.038  1.00 95.25           C  
ATOM   1307  CB  THR D  10       8.481  -4.222 -13.276  1.00 95.25           C  
ATOM   1308  O   THR D  10       6.240  -2.099 -12.142  1.00 95.25           O  
ATOM   1309  CG2 THR D  10       9.255  -3.095 -12.600  1.00 95.25           C  
ATOM   1310  OG1 THR D  10       9.127  -5.469 -12.992  1.00 95.25           O  
ATOM   1311  N   LYS D  11       5.762  -2.760 -14.249  1.00 95.34           N  
ATOM   1312  CA  LYS D  11       5.043  -1.534 -14.583  1.00 95.34           C  
ATOM   1313  C   LYS D  11       3.794  -1.377 -13.721  1.00 95.34           C  
ATOM   1314  CB  LYS D  11       4.663  -1.522 -16.065  1.00 95.34           C  
ATOM   1315  O   LYS D  11       3.499  -0.281 -13.241  1.00 95.34           O  
ATOM   1316  CG  LYS D  11       5.827  -1.235 -17.001  1.00 95.34           C  
ATOM   1317  CD  LYS D  11       5.387  -1.240 -18.459  1.00 95.34           C  
ATOM   1318  CE  LYS D  11       6.537  -0.886 -19.393  1.00 95.34           C  
ATOM   1319  NZ  LYS D  11       6.126  -0.953 -20.827  1.00 95.34           N  
ATOM   1320  N   LEU D  12       3.062  -2.454 -13.532  1.00 95.75           N  
ATOM   1321  CA  LEU D  12       1.842  -2.407 -12.734  1.00 95.75           C  
ATOM   1322  C   LEU D  12       2.163  -2.158 -11.264  1.00 95.75           C  
ATOM   1323  CB  LEU D  12       1.054  -3.711 -12.882  1.00 95.75           C  
ATOM   1324  O   LEU D  12       1.422  -1.456 -10.573  1.00 95.75           O  
ATOM   1325  CG  LEU D  12       0.224  -3.860 -14.158  1.00 95.75           C  
ATOM   1326  CD1 LEU D  12      -0.309  -5.284 -14.281  1.00 95.75           C  
ATOM   1327  CD2 LEU D  12      -0.921  -2.852 -14.172  1.00 95.75           C  
ATOM   1328  N   LEU D  13       3.274  -2.720 -10.796  1.00 95.90           N  
ATOM   1329  CA  LEU D  13       3.691  -2.515  -9.413  1.00 95.90           C  
ATOM   1330  C   LEU D  13       4.030  -1.050  -9.158  1.00 95.90           C  
ATOM   1331  CB  LEU D  13       4.899  -3.396  -9.081  1.00 95.90           C  
ATOM   1332  O   LEU D  13       3.726  -0.516  -8.089  1.00 95.90           O  
ATOM   1333  CG  LEU D  13       5.367  -3.385  -7.625  1.00 95.90           C  
ATOM   1334  CD1 LEU D  13       4.220  -3.773  -6.697  1.00 95.90           C  
ATOM   1335  CD2 LEU D  13       6.554  -4.323  -7.438  1.00 95.90           C  
ATOM   1336  N   ILE D  14       4.642  -0.400 -10.150  1.00 95.80           N  
ATOM   1337  CA  ILE D  14       4.947   1.024 -10.050  1.00 95.80           C  
ATOM   1338  C   ILE D  14       3.650   1.822  -9.933  1.00 95.80           C  
ATOM   1339  CB  ILE D  14       5.769   1.512 -11.263  1.00 95.80           C  
ATOM   1340  O   ILE D  14       3.539   2.718  -9.093  1.00 95.80           O  
ATOM   1341  CG1 ILE D  14       7.192   0.942 -11.208  1.00 95.80           C  
ATOM   1342  CG2 ILE D  14       5.794   3.043 -11.317  1.00 95.80           C  
ATOM   1343  CD1 ILE D  14       8.020   1.225 -12.454  1.00 95.80           C  
ATOM   1344  N   LYS D  15       2.596   1.518 -10.768  1.00 96.00           N  
ATOM   1345  CA  LYS D  15       1.303   2.195 -10.720  1.00 96.00           C  
ATOM   1346  C   LYS D  15       0.617   1.974  -9.375  1.00 96.00           C  
ATOM   1347  CB  LYS D  15       0.400   1.710 -11.855  1.00 96.00           C  
ATOM   1348  O   LYS D  15       0.035   2.902  -8.809  1.00 96.00           O  
ATOM   1349  CG  LYS D  15       0.817   2.205 -13.232  1.00 96.00           C  
ATOM   1350  CD  LYS D  15      -0.123   1.695 -14.317  1.00 96.00           C  
ATOM   1351  CE  LYS D  15       0.350   2.106 -15.705  1.00 96.00           C  
ATOM   1352  NZ  LYS D  15      -0.552   1.584 -16.775  1.00 96.00           N  
ATOM   1353  N   PHE D  16       0.777   0.744  -8.820  1.00 96.04           N  
ATOM   1354  CA  PHE D  16       0.190   0.410  -7.528  1.00 96.04           C  
ATOM   1355  C   PHE D  16       0.778   1.281  -6.424  1.00 96.04           C  
ATOM   1356  CB  PHE D  16       0.411  -1.071  -7.202  1.00 96.04           C  
ATOM   1357  O   PHE D  16       0.041   1.858  -5.622  1.00 96.04           O  
ATOM   1358  CG  PHE D  16      -0.165  -1.493  -5.878  1.00 96.04           C  
ATOM   1359  CD1 PHE D  16       0.588  -1.398  -4.714  1.00 96.04           C  
ATOM   1360  CD2 PHE D  16      -1.461  -1.986  -5.797  1.00 96.04           C  
ATOM   1361  CE1 PHE D  16       0.057  -1.789  -3.487  1.00 96.04           C  
ATOM   1362  CE2 PHE D  16      -1.999  -2.378  -4.574  1.00 96.04           C  
ATOM   1363  CZ  PHE D  16      -1.237  -2.280  -3.420  1.00 96.04           C  
ATOM   1364  N   ASN D  17       2.089   1.379  -6.389  1.00 95.23           N  
ATOM   1365  CA  ASN D  17       2.756   2.129  -5.331  1.00 95.23           C  
ATOM   1366  C   ASN D  17       2.492   3.627  -5.453  1.00 95.23           C  
ATOM   1367  CB  ASN D  17       4.261   1.853  -5.342  1.00 95.23           C  
ATOM   1368  O   ASN D  17       2.356   4.323  -4.445  1.00 95.23           O  
ATOM   1369  CG  ASN D  17       4.611   0.503  -4.749  1.00 95.23           C  
ATOM   1370  ND2 ASN D  17       5.240  -0.351  -5.548  1.00 95.23           N  
ATOM   1371  OD1 ASN D  17       4.318   0.229  -3.582  1.00 95.23           O  
ATOM   1372  N   SER D  18       2.341   4.092  -6.700  1.00 95.56           N  
ATOM   1373  CA  SER D  18       1.983   5.492  -6.901  1.00 95.56           C  
ATOM   1374  C   SER D  18       0.603   5.798  -6.328  1.00 95.56           C  
ATOM   1375  CB  SER D  18       2.016   5.846  -8.389  1.00 95.56           C  
ATOM   1376  O   SER D  18       0.409   6.830  -5.681  1.00 95.56           O  
ATOM   1377  OG  SER D  18       1.714   7.217  -8.587  1.00 95.56           O  
ATOM   1378  N   LEU D  19      -0.367   4.929  -6.546  1.00 95.61           N  
ATOM   1379  CA  LEU D  19      -1.715   5.114  -6.019  1.00 95.61           C  
ATOM   1380  C   LEU D  19      -1.727   4.980  -4.500  1.00 95.61           C  
ATOM   1381  CB  LEU D  19      -2.677   4.098  -6.640  1.00 95.61           C  
ATOM   1382  O   LEU D  19      -2.457   5.700  -3.815  1.00 95.61           O  
ATOM   1383  CG  LEU D  19      -3.132   4.382  -8.073  1.00 95.61           C  
ATOM   1384  CD1 LEU D  19      -3.843   3.165  -8.655  1.00 95.61           C  
ATOM   1385  CD2 LEU D  19      -4.038   5.608  -8.113  1.00 95.61           C  
ATOM   1386  N   LEU D  20      -0.914   4.096  -3.986  1.00 95.92           N  
ATOM   1387  CA  LEU D  20      -0.822   3.915  -2.542  1.00 95.92           C  
ATOM   1388  C   LEU D  20      -0.299   5.179  -1.868  1.00 95.92           C  
ATOM   1389  CB  LEU D  20       0.087   2.730  -2.206  1.00 95.92           C  
ATOM   1390  O   LEU D  20      -0.790   5.570  -0.806  1.00 95.92           O  
ATOM   1391  CG  LEU D  20       0.119   2.294  -0.740  1.00 95.92           C  
ATOM   1392  CD1 LEU D  20      -1.288   1.961  -0.255  1.00 95.92           C  
ATOM   1393  CD2 LEU D  20       1.050   1.100  -0.558  1.00 95.92           C  
ATOM   1394  N   VAL D  21       0.745   5.786  -2.525  1.00 96.15           N  
ATOM   1395  CA  VAL D  21       1.290   7.039  -2.014  1.00 96.15           C  
ATOM   1396  C   VAL D  21       0.196   8.105  -1.985  1.00 96.15           C  
ATOM   1397  CB  VAL D  21       2.486   7.526  -2.863  1.00 96.15           C  
ATOM   1398  O   VAL D  21       0.067   8.844  -1.006  1.00 96.15           O  
ATOM   1399  CG1 VAL D  21       2.848   8.967  -2.509  1.00 96.15           C  
ATOM   1400  CG2 VAL D  21       3.688   6.605  -2.667  1.00 96.15           C  
ATOM   1401  N   LYS D  22      -0.655   8.219  -3.048  1.00 95.44           N  
ATOM   1402  CA  LYS D  22      -1.760   9.172  -3.100  1.00 95.44           C  
ATOM   1403  C   LYS D  22      -2.769   8.905  -1.987  1.00 95.44           C  
ATOM   1404  CB  LYS D  22      -2.454   9.115  -4.462  1.00 95.44           C  
ATOM   1405  O   LYS D  22      -3.263   9.839  -1.352  1.00 95.44           O  
ATOM   1406  CG  LYS D  22      -1.646   9.729  -5.595  1.00 95.44           C  
ATOM   1407  CD  LYS D  22      -2.406   9.681  -6.914  1.00 95.44           C  
ATOM   1408  CE  LYS D  22      -1.558  10.199  -8.068  1.00 95.44           C  
ATOM   1409  NZ  LYS D  22      -2.275  10.091  -9.374  1.00 95.44           N  
ATOM   1410  N   HIS D  23      -3.050   7.652  -1.687  1.00 95.50           N  
ATOM   1411  CA  HIS D  23      -3.980   7.295  -0.622  1.00 95.50           C  
ATOM   1412  C   HIS D  23      -3.423   7.675   0.746  1.00 95.50           C  
ATOM   1413  CB  HIS D  23      -4.293   5.798  -0.663  1.00 95.50           C  
ATOM   1414  O   HIS D  23      -4.153   8.186   1.599  1.00 95.50           O  
ATOM   1415  CG  HIS D  23      -5.360   5.382   0.299  1.00 95.50           C  
ATOM   1416  CD2 HIS D  23      -6.706   5.514   0.246  1.00 95.50           C  
ATOM   1417  ND1 HIS D  23      -5.081   4.745   1.489  1.00 95.50           N  
ATOM   1418  CE1 HIS D  23      -6.214   4.503   2.127  1.00 95.50           C  
ATOM   1419  NE2 HIS D  23      -7.215   4.960   1.395  1.00 95.50           N  
ATOM   1420  N   LEU D  24      -2.149   7.431   0.929  1.00 94.77           N  
ATOM   1421  CA  LEU D  24      -1.497   7.799   2.182  1.00 94.77           C  
ATOM   1422  C   LEU D  24      -1.613   9.298   2.435  1.00 94.77           C  
ATOM   1423  CB  LEU D  24      -0.023   7.386   2.161  1.00 94.77           C  
ATOM   1424  O   LEU D  24      -1.888   9.723   3.559  1.00 94.77           O  
ATOM   1425  CG  LEU D  24       0.266   5.895   2.347  1.00 94.77           C  
ATOM   1426  CD1 LEU D  24       1.726   5.595   2.026  1.00 94.77           C  
ATOM   1427  CD2 LEU D  24      -0.076   5.457   3.767  1.00 94.77           C  
ATOM   1428  N   LYS D  25      -1.444  10.060   1.364  1.00 95.29           N  
ATOM   1429  CA  LYS D  25      -1.541  11.511   1.497  1.00 95.29           C  
ATOM   1430  C   LYS D  25      -2.955  11.934   1.886  1.00 95.29           C  
ATOM   1431  CB  LYS D  25      -1.128  12.198   0.195  1.00 95.29           C  
ATOM   1432  O   LYS D  25      -3.136  12.879   2.657  1.00 95.29           O  
ATOM   1433  CG  LYS D  25       0.367  12.148  -0.084  1.00 95.29           C  
ATOM   1434  CD  LYS D  25       0.718  12.872  -1.378  1.00 95.29           C  
ATOM   1435  CE  LYS D  25       2.220  12.868  -1.631  1.00 95.29           C  
ATOM   1436  NZ  LYS D  25       2.564  13.521  -2.929  1.00 95.29           N  
ATOM   1437  N   LEU D  26      -3.936  11.183   1.407  1.00 93.93           N  
ATOM   1438  CA  LEU D  26      -5.324  11.468   1.751  1.00 93.93           C  
ATOM   1439  C   LEU D  26      -5.587  11.189   3.228  1.00 93.93           C  
ATOM   1440  CB  LEU D  26      -6.273  10.634   0.886  1.00 93.93           C  
ATOM   1441  O   LEU D  26      -6.269  11.967   3.899  1.00 93.93           O  
ATOM   1442  CG  LEU D  26      -6.433  11.081  -0.568  1.00 93.93           C  
ATOM   1443  CD1 LEU D  26      -7.302  10.089  -1.334  1.00 93.93           C  
ATOM   1444  CD2 LEU D  26      -7.029  12.483  -0.634  1.00 93.93           C  
ATOM   1445  N   ILE D  27      -5.060  10.106   3.775  1.00 93.20           N  
ATOM   1446  CA  ILE D  27      -5.237   9.736   5.175  1.00 93.20           C  
ATOM   1447  C   ILE D  27      -4.588  10.787   6.073  1.00 93.20           C  
ATOM   1448  CB  ILE D  27      -4.644   8.340   5.470  1.00 93.20           C  
ATOM   1449  O   ILE D  27      -5.161  11.183   7.091  1.00 93.20           O  
ATOM   1450  CG1 ILE D  27      -5.401   7.262   4.685  1.00 93.20           C  
ATOM   1451  CG2 ILE D  27      -4.675   8.046   6.973  1.00 93.20           C  
ATOM   1452  CD1 ILE D  27      -4.788   5.872   4.794  1.00 93.20           C  
ATOM   1453  N   ILE D  28      -3.384  11.246   5.653  1.00 94.42           N  
ATOM   1454  CA  ILE D  28      -2.675  12.260   6.424  1.00 94.42           C  
ATOM   1455  C   ILE D  28      -3.501  13.543   6.473  1.00 94.42           C  
ATOM   1456  CB  ILE D  28      -1.276  12.545   5.832  1.00 94.42           C  
ATOM   1457  O   ILE D  28      -3.628  14.168   7.529  1.00 94.42           O  
ATOM   1458  CG1 ILE D  28      -0.345  11.349   6.060  1.00 94.42           C  
ATOM   1459  CG2 ILE D  28      -0.685  13.823   6.434  1.00 94.42           C  
ATOM   1460  CD1 ILE D  28       1.021  11.494   5.405  1.00 94.42           C  
ATOM   1461  N   ARG D  29      -4.093  13.931   5.299  1.00 93.86           N  
ATOM   1462  CA  ARG D  29      -4.949  15.112   5.249  1.00 93.86           C  
ATOM   1463  C   ARG D  29      -6.160  14.949   6.161  1.00 93.86           C  
ATOM   1464  CB  ARG D  29      -5.405  15.385   3.814  1.00 93.86           C  
ATOM   1465  O   ARG D  29      -6.555  15.891   6.851  1.00 93.86           O  
ATOM   1466  CG  ARG D  29      -6.287  16.616   3.673  1.00 93.86           C  
ATOM   1467  CD  ARG D  29      -5.537  17.891   4.032  1.00 93.86           C  
ATOM   1468  NE  ARG D  29      -6.352  19.080   3.796  1.00 93.86           N  
ATOM   1469  NH1 ARG D  29      -4.937  20.524   4.914  1.00 93.86           N  
ATOM   1470  NH2 ARG D  29      -6.861  21.314   3.950  1.00 93.86           N  
ATOM   1471  CZ  ARG D  29      -6.048  20.303   4.220  1.00 93.86           C  
ATOM   1472  N   PHE D  30      -6.757  13.724   6.221  1.00 92.32           N  
ATOM   1473  CA  PHE D  30      -7.897  13.434   7.083  1.00 92.32           C  
ATOM   1474  C   PHE D  30      -7.524  13.605   8.550  1.00 92.32           C  
ATOM   1475  CB  PHE D  30      -8.413  12.013   6.835  1.00 92.32           C  
ATOM   1476  O   PHE D  30      -8.276  14.203   9.322  1.00 92.32           O  
ATOM   1477  CG  PHE D  30      -9.619  11.652   7.659  1.00 92.32           C  
ATOM   1478  CD1 PHE D  30      -9.476  10.987   8.871  1.00 92.32           C  
ATOM   1479  CD2 PHE D  30     -10.896  11.977   7.222  1.00 92.32           C  
ATOM   1480  CE1 PHE D  30     -10.590  10.652   9.637  1.00 92.32           C  
ATOM   1481  CE2 PHE D  30     -12.015  11.646   7.981  1.00 92.32           C  
ATOM   1482  CZ  PHE D  30     -11.860  10.982   9.188  1.00 92.32           C  
ATOM   1483  N   ILE D  31      -6.367  13.071   8.889  1.00 91.79           N  
ATOM   1484  CA  ILE D  31      -5.886  13.155  10.264  1.00 91.79           C  
ATOM   1485  C   ILE D  31      -5.688  14.618  10.653  1.00 91.79           C  
ATOM   1486  CB  ILE D  31      -4.570  12.367  10.451  1.00 91.79           C  
ATOM   1487  O   ILE D  31      -6.074  15.033  11.749  1.00 91.79           O  
ATOM   1488  CG1 ILE D  31      -4.816  10.865  10.274  1.00 91.79           C  
ATOM   1489  CG2 ILE D  31      -3.954  12.663  11.822  1.00 91.79           C  
ATOM   1490  CD1 ILE D  31      -3.544  10.030  10.225  1.00 91.79           C  
ATOM   1491  N   GLU D  32      -5.129  15.433   9.718  1.00 92.84           N  
ATOM   1492  CA  GLU D  32      -4.881  16.847   9.982  1.00 92.84           C  
ATOM   1493  C   GLU D  32      -6.189  17.611  10.172  1.00 92.84           C  
ATOM   1494  CB  GLU D  32      -4.068  17.473   8.847  1.00 92.84           C  
ATOM   1495  O   GLU D  32      -6.289  18.473  11.048  1.00 92.84           O  
ATOM   1496  CG  GLU D  32      -2.615  17.020   8.809  1.00 92.84           C  
ATOM   1497  CD  GLU D  32      -1.854  17.544   7.602  1.00 92.84           C  
ATOM   1498  OE1 GLU D  32      -0.603  17.543   7.626  1.00 92.84           O  
ATOM   1499  OE2 GLU D  32      -2.515  17.960   6.624  1.00 92.84           O  
ATOM   1500  N   LEU D  33      -7.201  17.235   9.327  1.00 91.10           N  
ATOM   1501  CA  LEU D  33      -8.502  17.892   9.407  1.00 91.10           C  
ATOM   1502  C   LEU D  33      -9.196  17.562  10.725  1.00 91.10           C  
ATOM   1503  CB  LEU D  33      -9.388  17.472   8.232  1.00 91.10           C  
ATOM   1504  O   LEU D  33      -9.816  18.433  11.339  1.00 91.10           O  
ATOM   1505  CG  LEU D  33      -9.008  18.037   6.862  1.00 91.10           C  
ATOM   1506  CD1 LEU D  33      -9.852  17.389   5.769  1.00 91.10           C  
ATOM   1507  CD2 LEU D  33      -9.172  19.553   6.843  1.00 91.10           C  
ATOM   1508  N   GLU D  34      -9.132  16.288  11.183  1.00 88.95           N  
ATOM   1509  CA  GLU D  34      -9.771  15.859  12.424  1.00 88.95           C  
ATOM   1510  C   GLU D  34      -9.139  16.540  13.635  1.00 88.95           C  
ATOM   1511  CB  GLU D  34      -9.689  14.338  12.573  1.00 88.95           C  
ATOM   1512  O   GLU D  34      -9.837  16.908  14.581  1.00 88.95           O  
ATOM   1513  CG  GLU D  34     -10.685  13.580  11.707  1.00 88.95           C  
ATOM   1514  CD  GLU D  34     -12.129  13.785  12.135  1.00 88.95           C  
ATOM   1515  OE1 GLU D  34     -12.964  14.172  11.287  1.00 88.95           O  
ATOM   1516  OE2 GLU D  34     -12.428  13.556  13.329  1.00 88.95           O  
ATOM   1517  N   GLU D  35      -7.764  16.796  13.502  1.00 88.97           N  
ATOM   1518  CA  GLU D  35      -7.057  17.443  14.603  1.00 88.97           C  
ATOM   1519  C   GLU D  35      -7.426  18.920  14.704  1.00 88.97           C  
ATOM   1520  CB  GLU D  35      -5.543  17.289  14.433  1.00 88.97           C  
ATOM   1521  O   GLU D  35      -7.432  19.490  15.797  1.00 88.97           O  
ATOM   1522  CG  GLU D  35      -5.023  15.901  14.778  1.00 88.97           C  
ATOM   1523  CD  GLU D  35      -3.505  15.820  14.811  1.00 88.97           C  
ATOM   1524  OE1 GLU D  35      -2.958  14.993  15.574  1.00 88.97           O  
ATOM   1525  OE2 GLU D  35      -2.858  16.592  14.067  1.00 88.97           O  
ATOM   1526  N   ASN D  36      -7.770  19.543  13.527  1.00 86.04           N  
ATOM   1527  CA  ASN D  36      -8.068  20.971  13.499  1.00 86.04           C  
ATOM   1528  C   ASN D  36      -9.572  21.230  13.505  1.00 86.04           C  
ATOM   1529  CB  ASN D  36      -7.420  21.631  12.280  1.00 86.04           C  
ATOM   1530  O   ASN D  36     -10.010  22.372  13.355  1.00 86.04           O  
ATOM   1531  CG  ASN D  36      -5.906  21.622  12.347  1.00 86.04           C  
ATOM   1532  ND2 ASN D  36      -5.262  21.578  11.186  1.00 86.04           N  
ATOM   1533  OD1 ASN D  36      -5.320  21.654  13.432  1.00 86.04           O  
ATOM   1534  N   ASN D  37     -10.402  20.200  13.699  1.00 81.74           N  
ATOM   1535  CA  ASN D  37     -11.858  20.287  13.723  1.00 81.74           C  
ATOM   1536  C   ASN D  37     -12.398  20.998  12.485  1.00 81.74           C  
ATOM   1537  CB  ASN D  37     -12.333  20.996  14.992  1.00 81.74           C  
ATOM   1538  O   ASN D  37     -13.258  21.874  12.593  1.00 81.74           O  
ATOM   1539  CG  ASN D  37     -12.180  20.138  16.233  1.00 81.74           C  
ATOM   1540  ND2 ASN D  37     -11.939  20.778  17.371  1.00 81.74           N  
ATOM   1541  OD1 ASN D  37     -12.277  18.910  16.168  1.00 81.74           O  
ATOM   1542  N   SER D  38     -11.905  20.729  11.508  1.00 75.60           N  
ATOM   1543  CA  SER D  38     -12.274  21.330  10.231  1.00 75.60           C  
ATOM   1544  C   SER D  38     -13.651  20.860   9.775  1.00 75.60           C  
ATOM   1545  CB  SER D  38     -11.233  20.998   9.161  1.00 75.60           C  
ATOM   1546  O   SER D  38     -14.216  19.926  10.350  1.00 75.60           O  
ATOM   1547  OG  SER D  38      -9.944  21.427   9.563  1.00 75.60           O  
ATOM   1548  N   SER D  39     -14.263  21.303   8.765  1.00 77.57           N  
ATOM   1549  CA  SER D  39     -15.581  21.200   8.148  1.00 77.57           C  
ATOM   1550  C   SER D  39     -15.853  19.782   7.659  1.00 77.57           C  
ATOM   1551  CB  SER D  39     -15.706  22.183   6.983  1.00 77.57           C  
ATOM   1552  O   SER D  39     -14.933  19.077   7.240  1.00 77.57           O  
ATOM   1553  OG  SER D  39     -15.009  21.705   5.845  1.00 77.57           O  
ATOM   1554  N   LYS D  40     -16.958  19.190   7.924  1.00 86.07           N  
ATOM   1555  CA  LYS D  40     -17.546  17.926   7.489  1.00 86.07           C  
ATOM   1556  C   LYS D  40     -17.491  17.787   5.971  1.00 86.07           C  
ATOM   1557  CB  LYS D  40     -18.992  17.812   7.974  1.00 86.07           C  
ATOM   1558  O   LYS D  40     -17.271  16.692   5.450  1.00 86.07           O  
ATOM   1559  CG  LYS D  40     -19.126  17.393   9.430  1.00 86.07           C  
ATOM   1560  CD  LYS D  40     -20.564  17.033   9.779  1.00 86.07           C  
ATOM   1561  CE  LYS D  40     -20.701  16.624  11.239  1.00 86.07           C  
ATOM   1562  NZ  LYS D  40     -22.112  16.280  11.588  1.00 86.07           N  
ATOM   1563  N   GLU D  41     -17.370  18.990   5.192  1.00 91.54           N  
ATOM   1564  CA  GLU D  41     -17.343  18.948   3.733  1.00 91.54           C  
ATOM   1565  C   GLU D  41     -16.000  18.438   3.220  1.00 91.54           C  
ATOM   1566  CB  GLU D  41     -17.637  20.333   3.150  1.00 91.54           C  
ATOM   1567  O   GLU D  41     -15.951  17.626   2.294  1.00 91.54           O  
ATOM   1568  CG  GLU D  41     -17.984  20.316   1.668  1.00 91.54           C  
ATOM   1569  CD  GLU D  41     -18.443  21.667   1.143  1.00 91.54           C  
ATOM   1570  OE1 GLU D  41     -18.769  21.771  -0.061  1.00 91.54           O  
ATOM   1571  OE2 GLU D  41     -18.476  22.629   1.943  1.00 91.54           O  
ATOM   1572  N   SER D  42     -14.968  18.783   3.838  1.00 92.78           N  
ATOM   1573  CA  SER D  42     -13.626  18.352   3.459  1.00 92.78           C  
ATOM   1574  C   SER D  42     -13.427  16.864   3.729  1.00 92.78           C  
ATOM   1575  CB  SER D  42     -12.569  19.161   4.211  1.00 92.78           C  
ATOM   1576  O   SER D  42     -12.808  16.160   2.929  1.00 92.78           O  
ATOM   1577  OG  SER D  42     -12.633  20.530   3.849  1.00 92.78           O  
ATOM   1578  N   GLU D  43     -14.107  16.441   4.707  1.00 92.55           N  
ATOM   1579  CA  GLU D  43     -14.013  15.024   5.047  1.00 92.55           C  
ATOM   1580  C   GLU D  43     -14.730  14.160   4.014  1.00 92.55           C  
ATOM   1581  CB  GLU D  43     -14.591  14.766   6.441  1.00 92.55           C  
ATOM   1582  O   GLU D  43     -14.232  13.099   3.632  1.00 92.55           O  
ATOM   1583  CG  GLU D  43     -13.706  15.263   7.575  1.00 92.55           C  
ATOM   1584  CD  GLU D  43     -14.295  15.006   8.952  1.00 92.55           C  
ATOM   1585  OE1 GLU D  43     -13.692  15.438   9.961  1.00 92.55           O  
ATOM   1586  OE2 GLU D  43     -15.368  14.366   9.024  1.00 92.55           O  
ATOM   1587  N   LYS D  44     -15.847  14.640   3.524  1.00 92.53           N  
ATOM   1588  CA  LYS D  44     -16.603  13.922   2.503  1.00 92.53           C  
ATOM   1589  C   LYS D  44     -15.814  13.826   1.200  1.00 92.53           C  
ATOM   1590  CB  LYS D  44     -17.949  14.604   2.251  1.00 92.53           C  
ATOM   1591  O   LYS D  44     -15.822  12.785   0.539  1.00 92.53           O  
ATOM   1592  CG  LYS D  44     -18.894  13.801   1.369  1.00 92.53           C  
ATOM   1593  CD  LYS D  44     -20.235  14.504   1.204  1.00 92.53           C  
ATOM   1594  CE  LYS D  44     -21.138  13.764   0.226  1.00 92.53           C  
ATOM   1595  NZ  LYS D  44     -22.445  14.463   0.041  1.00 92.53           N  
ATOM   1596  N   GLU D  45     -15.085  14.893   0.885  1.00 94.52           N  
ATOM   1597  CA  GLU D  45     -14.272  14.903  -0.327  1.00 94.52           C  
ATOM   1598  C   GLU D  45     -13.145  13.877  -0.245  1.00 94.52           C  
ATOM   1599  CB  GLU D  45     -13.694  16.299  -0.576  1.00 94.52           C  
ATOM   1600  O   GLU D  45     -12.864  13.176  -1.219  1.00 94.52           O  
ATOM   1601  CG  GLU D  45     -14.718  17.307  -1.077  1.00 94.52           C  
ATOM   1602  CD  GLU D  45     -14.151  18.709  -1.239  1.00 94.52           C  
ATOM   1603  OE1 GLU D  45     -14.901  19.624  -1.648  1.00 94.52           O  
ATOM   1604  OE2 GLU D  45     -12.946  18.892  -0.956  1.00 94.52           O  
ATOM   1605  N   ILE D  46     -12.618  13.705   0.912  1.00 93.80           N  
ATOM   1606  CA  ILE D  46     -11.530  12.760   1.138  1.00 93.80           C  
ATOM   1607  C   ILE D  46     -12.050  11.331   0.999  1.00 93.80           C  
ATOM   1608  CB  ILE D  46     -10.886  12.962   2.528  1.00 93.80           C  
ATOM   1609  O   ILE D  46     -11.407  10.488   0.369  1.00 93.80           O  
ATOM   1610  CG1 ILE D  46     -10.070  14.260   2.555  1.00 93.80           C  
ATOM   1611  CG2 ILE D  46     -10.014  11.759   2.900  1.00 93.80           C  
ATOM   1612  CD1 ILE D  46      -9.499  14.604   3.924  1.00 93.80           C  
ATOM   1613  N   LEU D  47     -13.242  11.129   1.508  1.00 93.01           N  
ATOM   1614  CA  LEU D  47     -13.826   9.793   1.461  1.00 93.01           C  
ATOM   1615  C   LEU D  47     -14.146   9.390   0.025  1.00 93.01           C  
ATOM   1616  CB  LEU D  47     -15.094   9.731   2.316  1.00 93.01           C  
ATOM   1617  O   LEU D  47     -13.919   8.243  -0.368  1.00 93.01           O  
ATOM   1618  CG  LEU D  47     -14.889   9.643   3.829  1.00 93.01           C  
ATOM   1619  CD1 LEU D  47     -16.201   9.908   4.558  1.00 93.01           C  
ATOM   1620  CD2 LEU D  47     -14.323   8.280   4.213  1.00 93.01           C  
ATOM   1621  N   GLU D  48     -14.633  10.339  -0.829  1.00 95.32           N  
ATOM   1622  CA  GLU D  48     -14.963  10.048  -2.220  1.00 95.32           C  
ATOM   1623  C   GLU D  48     -13.707   9.746  -3.034  1.00 95.32           C  
ATOM   1624  CB  GLU D  48     -15.727  11.217  -2.848  1.00 95.32           C  
ATOM   1625  O   GLU D  48     -13.690   8.809  -3.835  1.00 95.32           O  
ATOM   1626  CG  GLU D  48     -17.172  11.326  -2.383  1.00 95.32           C  
ATOM   1627  CD  GLU D  48     -17.887  12.552  -2.929  1.00 95.32           C  
ATOM   1628  OE1 GLU D  48     -19.098  12.719  -2.659  1.00 95.32           O  
ATOM   1629  OE2 GLU D  48     -17.231  13.351  -3.634  1.00 95.32           O  
ATOM   1630  N   GLU D  49     -12.642  10.529  -2.773  1.00 95.62           N  
ATOM   1631  CA  GLU D  49     -11.383  10.293  -3.473  1.00 95.62           C  
ATOM   1632  C   GLU D  49     -10.761   8.963  -3.058  1.00 95.62           C  
ATOM   1633  CB  GLU D  49     -10.400  11.437  -3.213  1.00 95.62           C  
ATOM   1634  O   GLU D  49     -10.218   8.238  -3.894  1.00 95.62           O  
ATOM   1635  CG  GLU D  49      -9.119  11.345  -4.029  1.00 95.62           C  
ATOM   1636  CD  GLU D  49      -8.285  12.616  -3.982  1.00 95.62           C  
ATOM   1637  OE1 GLU D  49      -7.209  12.660  -4.621  1.00 95.62           O  
ATOM   1638  OE2 GLU D  49      -8.711  13.575  -3.301  1.00 95.62           O  
ATOM   1639  N   SER D  50     -10.905   8.641  -1.785  1.00 94.59           N  
ATOM   1640  CA  SER D  50     -10.402   7.363  -1.292  1.00 94.59           C  
ATOM   1641  C   SER D  50     -11.112   6.193  -1.966  1.00 94.59           C  
ATOM   1642  CB  SER D  50     -10.572   7.269   0.224  1.00 94.59           C  
ATOM   1643  O   SER D  50     -10.480   5.194  -2.314  1.00 94.59           O  
ATOM   1644  OG  SER D  50     -10.149   6.003   0.700  1.00 94.59           O  
ATOM   1645  N   LYS D  51     -12.449   6.322  -2.182  1.00 95.29           N  
ATOM   1646  CA  LYS D  51     -13.224   5.279  -2.848  1.00 95.29           C  
ATOM   1647  C   LYS D  51     -12.741   5.064  -4.279  1.00 95.29           C  
ATOM   1648  CB  LYS D  51     -14.712   5.632  -2.845  1.00 95.29           C  
ATOM   1649  O   LYS D  51     -12.626   3.925  -4.736  1.00 95.29           O  
ATOM   1650  CG  LYS D  51     -15.613   4.519  -3.359  1.00 95.29           C  
ATOM   1651  CD  LYS D  51     -17.083   4.911  -3.287  1.00 95.29           C  
ATOM   1652  CE  LYS D  51     -17.979   3.841  -3.897  1.00 95.29           C  
ATOM   1653  NZ  LYS D  51     -19.420   4.231  -3.848  1.00 95.29           N  
ATOM   1654  N   ARG D  52     -12.369   6.122  -5.002  1.00 96.22           N  
ATOM   1655  CA  ARG D  52     -11.885   6.029  -6.375  1.00 96.22           C  
ATOM   1656  C   ARG D  52     -10.524   5.342  -6.431  1.00 96.22           C  
ATOM   1657  CB  ARG D  52     -11.796   7.418  -7.010  1.00 96.22           C  
ATOM   1658  O   ARG D  52     -10.269   4.530  -7.323  1.00 96.22           O  
ATOM   1659  CG  ARG D  52     -13.148   8.039  -7.325  1.00 96.22           C  
ATOM   1660  CD  ARG D  52     -13.003   9.350  -8.084  1.00 96.22           C  
ATOM   1661  NE  ARG D  52     -14.187  10.192  -7.938  1.00 96.22           N  
ATOM   1662  NH1 ARG D  52     -13.272  12.023  -9.008  1.00 96.22           N  
ATOM   1663  NH2 ARG D  52     -15.413  12.117  -8.193  1.00 96.22           N  
ATOM   1664  CZ  ARG D  52     -14.288  11.442  -8.380  1.00 96.22           C  
ATOM   1665  N   ILE D  53      -9.649   5.639  -5.433  1.00 95.82           N  
ATOM   1666  CA  ILE D  53      -8.317   5.046  -5.369  1.00 95.82           C  
ATOM   1667  C   ILE D  53      -8.431   3.547  -5.101  1.00 95.82           C  
ATOM   1668  CB  ILE D  53      -7.450   5.720  -4.282  1.00 95.82           C  
ATOM   1669  O   ILE D  53      -7.738   2.743  -5.728  1.00 95.82           O  
ATOM   1670  CG1 ILE D  53      -7.077   7.146  -4.705  1.00 95.82           C  
ATOM   1671  CG2 ILE D  53      -6.197   4.887  -3.997  1.00 95.82           C  
ATOM   1672  CD1 ILE D  53      -6.308   7.924  -3.646  1.00 95.82           C  
ATOM   1673  N   VAL D  54      -9.404   3.161  -4.239  1.00 95.84           N  
ATOM   1674  CA  VAL D  54      -9.588   1.757  -3.888  1.00 95.84           C  
ATOM   1675  C   VAL D  54     -10.027   0.969  -5.120  1.00 95.84           C  
ATOM   1676  CB  VAL D  54     -10.621   1.586  -2.751  1.00 95.84           C  
ATOM   1677  O   VAL D  54      -9.540  -0.137  -5.364  1.00 95.84           O  
ATOM   1678  CG1 VAL D  54     -10.988   0.114  -2.571  1.00 95.84           C  
ATOM   1679  CG2 VAL D  54     -10.078   2.168  -1.447  1.00 95.84           C  
ATOM   1680  N   GLU D  55     -10.885   1.516  -6.009  1.00 96.67           N  
ATOM   1681  CA  GLU D  55     -11.356   0.848  -7.218  1.00 96.67           C  
ATOM   1682  C   GLU D  55     -10.214   0.625  -8.206  1.00 96.67           C  
ATOM   1683  CB  GLU D  55     -12.474   1.658  -7.881  1.00 96.67           C  
ATOM   1684  O   GLU D  55     -10.108  -0.445  -8.808  1.00 96.67           O  
ATOM   1685  CG  GLU D  55     -13.792   1.623  -7.121  1.00 96.67           C  
ATOM   1686  CD  GLU D  55     -14.834   2.575  -7.685  1.00 96.67           C  
ATOM   1687  OE1 GLU D  55     -15.975   2.601  -7.168  1.00 96.67           O  
ATOM   1688  OE2 GLU D  55     -14.509   3.300  -8.651  1.00 96.67           O  
ATOM   1689  N   ARG D  56      -9.293   1.602  -8.312  1.00 97.02           N  
ATOM   1690  CA  ARG D  56      -8.151   1.486  -9.213  1.00 97.02           C  
ATOM   1691  C   ARG D  56      -7.144   0.466  -8.691  1.00 97.02           C  
ATOM   1692  CB  ARG D  56      -7.472   2.845  -9.399  1.00 97.02           C  
ATOM   1693  O   ARG D  56      -6.574  -0.304  -9.467  1.00 97.02           O  
ATOM   1694  CG  ARG D  56      -8.287   3.833 -10.218  1.00 97.02           C  
ATOM   1695  CD  ARG D  56      -7.588   5.180 -10.335  1.00 97.02           C  
ATOM   1696  NE  ARG D  56      -8.411   6.155 -11.045  1.00 97.02           N  
ATOM   1697  NH1 ARG D  56      -6.924   7.904 -10.791  1.00 97.02           N  
ATOM   1698  NH2 ARG D  56      -8.901   8.227 -11.905  1.00 97.02           N  
ATOM   1699  CZ  ARG D  56      -8.077   7.427 -11.245  1.00 97.02           C  
ATOM   1700  N   LEU D  57      -7.016   0.442  -7.326  1.00 96.69           N  
ATOM   1701  CA  LEU D  57      -6.117  -0.538  -6.728  1.00 96.69           C  
ATOM   1702  C   LEU D  57      -6.627  -1.957  -6.959  1.00 96.69           C  
ATOM   1703  CB  LEU D  57      -5.960  -0.278  -5.228  1.00 96.69           C  
ATOM   1704  O   LEU D  57      -5.843  -2.865  -7.242  1.00 96.69           O  
ATOM   1705  CG  LEU D  57      -5.111   0.933  -4.835  1.00 96.69           C  
ATOM   1706  CD1 LEU D  57      -5.213   1.187  -3.334  1.00 96.69           C  
ATOM   1707  CD2 LEU D  57      -3.659   0.725  -5.250  1.00 96.69           C  
ATOM   1708  N   GLU D  58      -7.942  -2.141  -6.941  1.00 97.09           N  
ATOM   1709  CA  GLU D  58      -8.541  -3.455  -7.156  1.00 97.09           C  
ATOM   1710  C   GLU D  58      -8.273  -3.960  -8.571  1.00 97.09           C  
ATOM   1711  CB  GLU D  58     -10.048  -3.409  -6.890  1.00 97.09           C  
ATOM   1712  O   GLU D  58      -7.966  -5.138  -8.767  1.00 97.09           O  
ATOM   1713  CG  GLU D  58     -10.411  -3.377  -5.413  1.00 97.09           C  
ATOM   1714  CD  GLU D  58     -11.903  -3.219  -5.165  1.00 97.09           C  
ATOM   1715  OE1 GLU D  58     -12.366  -3.510  -4.039  1.00 97.09           O  
ATOM   1716  OE2 GLU D  58     -12.615  -2.801  -6.106  1.00 97.09           O  
ATOM   1717  N   GLU D  59      -8.337  -3.036  -9.535  1.00 97.07           N  
ATOM   1718  CA  GLU D  59      -8.085  -3.405 -10.925  1.00 97.07           C  
ATOM   1719  C   GLU D  59      -6.632  -3.823 -11.130  1.00 97.07           C  
ATOM   1720  CB  GLU D  59      -8.436  -2.245 -11.861  1.00 97.07           C  
ATOM   1721  O   GLU D  59      -6.356  -4.817 -11.805  1.00 97.07           O  
ATOM   1722  CG  GLU D  59      -8.368  -2.605 -13.338  1.00 97.07           C  
ATOM   1723  CD  GLU D  59      -8.775  -1.461 -14.253  1.00 97.07           C  
ATOM   1724  OE1 GLU D  59      -8.660  -1.604 -15.491  1.00 97.07           O  
ATOM   1725  OE2 GLU D  59      -9.213  -0.413 -13.727  1.00 97.07           O  
ATOM   1726  N   ILE D  60      -5.677  -3.064 -10.526  1.00 96.61           N  
ATOM   1727  CA  ILE D  60      -4.250  -3.336 -10.666  1.00 96.61           C  
ATOM   1728  C   ILE D  60      -3.912  -4.671 -10.008  1.00 96.61           C  
ATOM   1729  CB  ILE D  60      -3.397  -2.204 -10.051  1.00 96.61           C  
ATOM   1730  O   ILE D  60      -3.161  -5.474 -10.568  1.00 96.61           O  
ATOM   1731  CG1 ILE D  60      -3.539  -0.919 -10.876  1.00 96.61           C  
ATOM   1732  CG2 ILE D  60      -1.929  -2.630  -9.949  1.00 96.61           C  
ATOM   1733  CD1 ILE D  60      -2.850   0.291 -10.260  1.00 96.61           C  
ATOM   1734  N   VAL D  61      -4.535  -4.994  -8.798  1.00 96.90           N  
ATOM   1735  CA  VAL D  61      -4.255  -6.226  -8.067  1.00 96.90           C  
ATOM   1736  C   VAL D  61      -4.722  -7.429  -8.883  1.00 96.90           C  
ATOM   1737  CB  VAL D  61      -4.931  -6.229  -6.678  1.00 96.90           C  
ATOM   1738  O   VAL D  61      -4.032  -8.449  -8.947  1.00 96.90           O  
ATOM   1739  CG1 VAL D  61      -4.875  -7.621  -6.053  1.00 96.90           C  
ATOM   1740  CG2 VAL D  61      -4.270  -5.201  -5.761  1.00 96.90           C  
ATOM   1741  N   ARG D  62      -5.857  -7.333  -9.615  1.00 96.87           N  
ATOM   1742  CA  ARG D  62      -6.350  -8.421 -10.453  1.00 96.87           C  
ATOM   1743  C   ARG D  62      -5.388  -8.706 -11.601  1.00 96.87           C  
ATOM   1744  CB  ARG D  62      -7.739  -8.089 -11.003  1.00 96.87           C  
ATOM   1745  O   ARG D  62      -5.120  -9.867 -11.920  1.00 96.87           O  
ATOM   1746  CG  ARG D  62      -8.853  -8.213  -9.977  1.00 96.87           C  
ATOM   1747  CD  ARG D  62     -10.228  -8.078 -10.618  1.00 96.87           C  
ATOM   1748  NE  ARG D  62     -11.192  -7.473  -9.703  1.00 96.87           N  
ATOM   1749  NH1 ARG D  62     -12.638  -6.771 -11.362  1.00 96.87           N  
ATOM   1750  NH2 ARG D  62     -13.121  -6.350  -9.161  1.00 96.87           N  
ATOM   1751  CZ  ARG D  62     -12.315  -6.866 -10.078  1.00 96.87           C  
ATOM   1752  N   GLU D  63      -4.839  -7.614 -12.253  1.00 96.69           N  
ATOM   1753  CA  GLU D  63      -3.900  -7.770 -13.360  1.00 96.69           C  
ATOM   1754  C   GLU D  63      -2.576  -8.358 -12.881  1.00 96.69           C  
ATOM   1755  CB  GLU D  63      -3.658  -6.426 -14.053  1.00 96.69           C  
ATOM   1756  O   GLU D  63      -1.974  -9.186 -13.569  1.00 96.69           O  
ATOM   1757  CG  GLU D  63      -4.864  -5.906 -14.823  1.00 96.69           C  
ATOM   1758  CD  GLU D  63      -5.347  -6.865 -15.899  1.00 96.69           C  
ATOM   1759  OE1 GLU D  63      -6.573  -7.101 -15.996  1.00 96.69           O  
ATOM   1760  OE2 GLU D  63      -4.493  -7.385 -16.652  1.00 96.69           O  
ATOM   1761  N   LEU D  64      -2.155  -7.990 -11.601  1.00 96.32           N  
ATOM   1762  CA  LEU D  64      -0.924  -8.536 -11.041  1.00 96.32           C  
ATOM   1763  C   LEU D  64      -1.065 -10.029 -10.767  1.00 96.32           C  
ATOM   1764  CB  LEU D  64      -0.550  -7.801  -9.751  1.00 96.32           C  
ATOM   1765  O   LEU D  64      -0.126 -10.797 -10.987  1.00 96.32           O  
ATOM   1766  CG  LEU D  64       0.056  -6.406  -9.916  1.00 96.32           C  
ATOM   1767  CD1 LEU D  64       0.138  -5.701  -8.566  1.00 96.32           C  
ATOM   1768  CD2 LEU D  64       1.433  -6.495 -10.564  1.00 96.32           C  
ATOM   1769  N   GLN D  65      -2.190 -10.517 -10.411  1.00 95.89           N  
ATOM   1770  CA  GLN D  65      -2.446 -11.931 -10.155  1.00 95.89           C  
ATOM   1771  C   GLN D  65      -2.348 -12.749 -11.439  1.00 95.89           C  
ATOM   1772  CB  GLN D  65      -3.822 -12.120  -9.515  1.00 95.89           C  
ATOM   1773  O   GLN D  65      -1.781 -13.844 -11.442  1.00 95.89           O  
ATOM   1774  CG  GLN D  65      -3.893 -11.665  -8.064  1.00 95.89           C  
ATOM   1775  CD  GLN D  65      -5.304 -11.698  -7.507  1.00 95.89           C  
ATOM   1776  NE2 GLN D  65      -5.426 -11.995  -6.218  1.00 95.89           N  
ATOM   1777  OE1 GLN D  65      -6.276 -11.457  -8.230  1.00 95.89           O  
ATOM   1778  N   LYS D  66      -2.897 -12.116 -12.534  1.00 96.23           N  
ATOM   1779  CA  LYS D  66      -2.841 -12.797 -13.824  1.00 96.23           C  
ATOM   1780  C   LYS D  66      -1.401 -12.953 -14.302  1.00 96.23           C  
ATOM   1781  CB  LYS D  66      -3.661 -12.037 -14.868  1.00 96.23           C  
ATOM   1782  O   LYS D  66      -1.012 -14.020 -14.782  1.00 96.23           O  
ATOM   1783  CG  LYS D  66      -5.165 -12.113 -14.650  1.00 96.23           C  
ATOM   1784  CD  LYS D  66      -5.924 -11.340 -15.720  1.00 96.23           C  
ATOM   1785  CE  LYS D  66      -7.419 -11.307 -15.432  1.00 96.23           C  
ATOM   1786  NZ  LYS D  66      -8.153 -10.451 -16.412  1.00 96.23           N  
ATOM   1787  N   LEU D  67      -0.562 -11.900 -14.129  1.00 95.82           N  
ATOM   1788  CA  LEU D  67       0.825 -11.917 -14.581  1.00 95.82           C  
ATOM   1789  C   LEU D  67       1.661 -12.869 -13.733  1.00 95.82           C  
ATOM   1790  CB  LEU D  67       1.424 -10.509 -14.530  1.00 95.82           C  
ATOM   1791  O   LEU D  67       2.540 -13.561 -14.253  1.00 95.82           O  
ATOM   1792  CG  LEU D  67       0.907  -9.515 -15.571  1.00 95.82           C  
ATOM   1793  CD1 LEU D  67       1.438  -8.115 -15.275  1.00 95.82           C  
ATOM   1794  CD2 LEU D  67       1.303  -9.956 -16.975  1.00 95.82           C  
ATOM   1795  N   SER D  68       1.351 -12.912 -12.430  1.00 95.00           N  
ATOM   1796  CA  SER D  68       2.049 -13.839 -11.546  1.00 95.00           C  
ATOM   1797  C   SER D  68       1.784 -15.287 -11.941  1.00 95.00           C  
ATOM   1798  CB  SER D  68       1.629 -13.613 -10.093  1.00 95.00           C  
ATOM   1799  O   SER D  68       2.701 -16.111 -11.955  1.00 95.00           O  
ATOM   1800  OG  SER D  68       2.274 -14.537  -9.233  1.00 95.00           O  
ATOM   1801  N   LYS D  69       0.544 -15.622 -12.308  1.00 95.05           N  
ATOM   1802  CA  LYS D  69       0.188 -16.967 -12.749  1.00 95.05           C  
ATOM   1803  C   LYS D  69       0.870 -17.312 -14.069  1.00 95.05           C  
ATOM   1804  CB  LYS D  69      -1.329 -17.102 -12.892  1.00 95.05           C  
ATOM   1805  O   LYS D  69       1.357 -18.430 -14.249  1.00 95.05           O  
ATOM   1806  CG  LYS D  69      -1.806 -18.531 -13.107  1.00 95.05           C  
ATOM   1807  CD  LYS D  69      -3.327 -18.617 -13.115  1.00 95.05           C  
ATOM   1808  CE  LYS D  69      -3.806 -20.033 -13.402  1.00 95.05           C  
ATOM   1809  NZ  LYS D  69      -5.297 -20.118 -13.434  1.00 95.05           N  
ATOM   1810  N   ARG D  70       0.910 -16.317 -15.012  1.00 95.04           N  
ATOM   1811  CA  ARG D  70       1.565 -16.523 -16.300  1.00 95.04           C  
ATOM   1812  C   ARG D  70       3.051 -16.817 -16.118  1.00 95.04           C  
ATOM   1813  CB  ARG D  70       1.380 -15.299 -17.200  1.00 95.04           C  
ATOM   1814  O   ARG D  70       3.599 -17.701 -16.779  1.00 95.04           O  
ATOM   1815  CG  ARG D  70       1.954 -15.469 -18.597  1.00 95.04           C  
ATOM   1816  CD  ARG D  70       1.599 -14.296 -19.499  1.00 95.04           C  
ATOM   1817  NE  ARG D  70       2.267 -14.390 -20.794  1.00 95.04           N  
ATOM   1818  NH1 ARG D  70       1.371 -12.432 -21.631  1.00 95.04           N  
ATOM   1819  NH2 ARG D  70       2.797 -13.686 -22.915  1.00 95.04           N  
ATOM   1820  CZ  ARG D  70       2.144 -13.502 -21.777  1.00 95.04           C  
ATOM   1821  N   LEU D  71       3.770 -16.096 -15.191  1.00 92.84           N  
ATOM   1822  CA  LEU D  71       5.192 -16.297 -14.933  1.00 92.84           C  
ATOM   1823  C   LEU D  71       5.451 -17.690 -14.371  1.00 92.84           C  
ATOM   1824  CB  LEU D  71       5.715 -15.236 -13.961  1.00 92.84           C  
ATOM   1825  O   LEU D  71       6.427 -18.344 -14.746  1.00 92.84           O  
ATOM   1826  CG  LEU D  71       6.113 -13.892 -14.574  1.00 92.84           C  
ATOM   1827  CD1 LEU D  71       6.314 -12.849 -13.479  1.00 92.84           C  
ATOM   1828  CD2 LEU D  71       7.375 -14.040 -15.416  1.00 92.84           C  
ATOM   1829  N   GLU D  72       4.544 -18.204 -13.544  1.00 93.29           N  
ATOM   1830  CA  GLU D  72       4.667 -19.547 -12.984  1.00 93.29           C  
ATOM   1831  C   GLU D  72       4.553 -20.611 -14.072  1.00 93.29           C  
ATOM   1832  CB  GLU D  72       3.605 -19.780 -11.907  1.00 93.29           C  
ATOM   1833  O   GLU D  72       5.266 -21.616 -14.042  1.00 93.29           O  
ATOM   1834  CG  GLU D  72       3.908 -19.090 -10.585  1.00 93.29           C  
ATOM   1835  CD  GLU D  72       2.805 -19.259  -9.553  1.00 93.29           C  
ATOM   1836  OE1 GLU D  72       2.897 -18.654  -8.461  1.00 93.29           O  
ATOM   1837  OE2 GLU D  72       1.841 -20.004  -9.838  1.00 93.29           O  
ATOM   1838  N   GLU D  73       3.667 -20.271 -15.060  1.00 93.61           N  
ATOM   1839  CA  GLU D  73       3.451 -21.223 -16.145  1.00 93.61           C  
ATOM   1840  C   GLU D  73       4.644 -21.255 -17.097  1.00 93.61           C  
ATOM   1841  CB  GLU D  73       2.173 -20.881 -16.915  1.00 93.61           C  
ATOM   1842  O   GLU D  73       5.044 -22.324 -17.563  1.00 93.61           O  
ATOM   1843  CG  GLU D  73       0.895 -21.140 -16.131  1.00 93.61           C  
ATOM   1844  CD  GLU D  73      -0.351 -20.610 -16.823  1.00 93.61           C  
ATOM   1845  OE1 GLU D  73      -1.466 -20.776 -16.277  1.00 93.61           O  
ATOM   1846  OE2 GLU D  73      -0.212 -20.025 -17.920  1.00 93.61           O  
ATOM   1847  N   ILE D  74       5.267 -20.089 -17.379  1.00 91.99           N  
ATOM   1848  CA  ILE D  74       6.387 -19.952 -18.303  1.00 91.99           C  
ATOM   1849  C   ILE D  74       7.620 -20.643 -17.726  1.00 91.99           C  
ATOM   1850  CB  ILE D  74       6.695 -18.468 -18.602  1.00 91.99           C  
ATOM   1851  O   ILE D  74       8.337 -21.346 -18.441  1.00 91.99           O  
ATOM   1852  CG1 ILE D  74       5.561 -17.842 -19.424  1.00 91.99           C  
ATOM   1853  CG2 ILE D  74       8.037 -18.330 -19.327  1.00 91.99           C  
ATOM   1854  CD1 ILE D  74       5.663 -16.330 -19.567  1.00 91.99           C  
ATOM   1855  N   ILE D  75       7.960 -20.417 -16.466  1.00 86.33           N  
ATOM   1856  CA  ILE D  75       9.180 -20.909 -15.835  1.00 86.33           C  
ATOM   1857  C   ILE D  75       8.980 -22.352 -15.380  1.00 86.33           C  
ATOM   1858  CB  ILE D  75       9.594 -20.022 -14.639  1.00 86.33           C  
ATOM   1859  O   ILE D  75       9.913 -23.157 -15.419  1.00 86.33           O  
ATOM   1860  CG1 ILE D  75       9.898 -18.596 -15.112  1.00 86.33           C  
ATOM   1861  CG2 ILE D  75      10.799 -20.626 -13.912  1.00 86.33           C  
ATOM   1862  CD1 ILE D  75      10.151 -17.610 -13.980  1.00 86.33           C  
ATOM   1863  N   GLY D  76       7.694 -22.684 -15.051  1.00 81.19           N  
ATOM   1864  CA  GLY D  76       7.422 -24.051 -14.637  1.00 81.19           C  
ATOM   1865  C   GLY D  76       7.379 -25.028 -15.796  1.00 81.19           C  
ATOM   1866  O   GLY D  76       7.820 -26.172 -15.667  1.00 81.19           O  
TER    1867      GLY D  76                                                      
ENDMDL                                                                          
END                                                                             
