# Supplementary material for: De novo design of obligate ABC-type heterotrimeric proteins
Source: Nat Struct Mol Biol. 2022 Dec 15;29(12):1266–76. doi: 10.1038/s41594-022-00879-4 (PMC9758053; doi:10.1038/s41594-022-00879-4)
Supplement: Supplementary file 4 — This compressed file contains all PDB files and scripts used in our design protocols and analyses, as well as the final design model outputs. [file 41594_2022_879_MOESM4_ESM.zip › source_data/pdbs/AF-Multimer for base_pdbs/DHT07/DHT07_AF-Mult_model5.pdb]

MODEL     1                                                                     
ATOM      1  N   SER B   1       4.467 -15.429 -24.618  1.00 81.40           N  
ATOM      2  CA  SER B   1       5.860 -15.790 -24.377  1.00 81.40           C  
ATOM      3  C   SER B   1       6.295 -15.406 -22.967  1.00 81.40           C  
ATOM      4  CB  SER B   1       6.773 -15.118 -25.403  1.00 81.40           C  
ATOM      5  O   SER B   1       5.677 -14.548 -22.333  1.00 81.40           O  
ATOM      6  OG  SER B   1       6.898 -13.732 -25.132  1.00 81.40           O  
ATOM      7  N   GLU B   2       7.059 -15.955 -22.395  1.00 89.40           N  
ATOM      8  CA  GLU B   2       7.667 -15.703 -21.091  1.00 89.40           C  
ATOM      9  C   GLU B   2       8.133 -14.255 -20.970  1.00 89.40           C  
ATOM     10  CB  GLU B   2       8.841 -16.656 -20.853  1.00 89.40           C  
ATOM     11  O   GLU B   2       7.976 -13.633 -19.917  1.00 89.40           O  
ATOM     12  CG  GLU B   2       9.319 -16.693 -19.409  1.00 89.40           C  
ATOM     13  CD  GLU B   2      10.386 -17.746 -19.157  1.00 89.40           C  
ATOM     14  OE1 GLU B   2      11.083 -17.669 -18.119  1.00 89.40           O  
ATOM     15  OE2 GLU B   2      10.527 -18.656 -20.004  1.00 89.40           O  
ATOM     16  N   LYS B   3       8.522 -13.669 -22.107  1.00 90.13           N  
ATOM     17  CA  LYS B   3       9.001 -12.290 -22.128  1.00 90.13           C  
ATOM     18  C   LYS B   3       7.857 -11.308 -21.894  1.00 90.13           C  
ATOM     19  CB  LYS B   3       9.692 -11.982 -23.457  1.00 90.13           C  
ATOM     20  O   LYS B   3       8.011 -10.331 -21.159  1.00 90.13           O  
ATOM     21  CG  LYS B   3      10.441 -10.658 -23.473  1.00 90.13           C  
ATOM     22  CD  LYS B   3      11.160 -10.438 -24.798  1.00 90.13           C  
ATOM     23  CE  LYS B   3      11.776  -9.048 -24.877  1.00 90.13           C  
ATOM     24  NZ  LYS B   3      12.443  -8.811 -26.193  1.00 90.13           N  
ATOM     25  N   GLU B   4       6.692 -11.549 -22.506  1.00 91.90           N  
ATOM     26  CA  GLU B   4       5.524 -10.689 -22.343  1.00 91.90           C  
ATOM     27  C   GLU B   4       5.001 -10.734 -20.910  1.00 91.90           C  
ATOM     28  CB  GLU B   4       4.417 -11.095 -23.319  1.00 91.90           C  
ATOM     29  O   GLU B   4       4.611  -9.706 -20.354  1.00 91.90           O  
ATOM     30  CG  GLU B   4       4.701 -10.714 -24.765  1.00 91.90           C  
ATOM     31  CD  GLU B   4       3.668 -11.252 -25.742  1.00 91.90           C  
ATOM     32  OE1 GLU B   4       3.643 -10.799 -26.909  1.00 91.90           O  
ATOM     33  OE2 GLU B   4       2.877 -12.133 -25.337  1.00 91.90           O  
ATOM     34  N   LEU B   5       5.040 -11.904 -20.339  1.00 90.85           N  
ATOM     35  CA  LEU B   5       4.575 -12.067 -18.965  1.00 90.85           C  
ATOM     36  C   LEU B   5       5.482 -11.320 -17.993  1.00 90.85           C  
ATOM     37  CB  LEU B   5       4.518 -13.550 -18.591  1.00 90.85           C  
ATOM     38  O   LEU B   5       5.001 -10.690 -17.049  1.00 90.85           O  
ATOM     39  CG  LEU B   5       3.416 -14.375 -19.258  1.00 90.85           C  
ATOM     40  CD1 LEU B   5       3.574 -15.851 -18.910  1.00 90.85           C  
ATOM     41  CD2 LEU B   5       2.040 -13.867 -18.842  1.00 90.85           C  
ATOM     42  N   ILE B   6       6.804 -11.372 -18.241  1.00 91.09           N  
ATOM     43  CA  ILE B   6       7.774 -10.678 -17.400  1.00 91.09           C  
ATOM     44  C   ILE B   6       7.527  -9.172 -17.464  1.00 91.09           C  
ATOM     45  CB  ILE B   6       9.224 -11.002 -17.824  1.00 91.09           C  
ATOM     46  O   ILE B   6       7.554  -8.489 -16.437  1.00 91.09           O  
ATOM     47  CG1 ILE B   6       9.583 -12.442 -17.442  1.00 91.09           C  
ATOM     48  CG2 ILE B   6      10.205 -10.008 -17.196  1.00 91.09           C  
ATOM     49  CD1 ILE B   6      10.922 -12.914 -17.993  1.00 91.09           C  
ATOM     50  N   GLN B   7       7.191  -8.689 -18.691  1.00 91.47           N  
ATOM     51  CA  GLN B   7       6.940  -7.261 -18.859  1.00 91.47           C  
ATOM     52  C   GLN B   7       5.682  -6.832 -18.108  1.00 91.47           C  
ATOM     53  CB  GLN B   7       6.813  -6.908 -20.341  1.00 91.47           C  
ATOM     54  O   GLN B   7       5.645  -5.752 -17.516  1.00 91.47           O  
ATOM     55  CG  GLN B   7       8.141  -6.887 -21.085  1.00 91.47           C  
ATOM     56  CD  GLN B   7       7.976  -6.670 -22.577  1.00 91.47           C  
ATOM     57  NE2 GLN B   7       9.092  -6.521 -23.282  1.00 91.47           N  
ATOM     58  OE1 GLN B   7       6.854  -6.637 -23.092  1.00 91.47           O  
ATOM     59  N   LEU B   8       4.640  -7.677 -18.068  1.00 92.51           N  
ATOM     60  CA  LEU B   8       3.408  -7.385 -17.342  1.00 92.51           C  
ATOM     61  C   LEU B   8       3.662  -7.336 -15.840  1.00 92.51           C  
ATOM     62  CB  LEU B   8       2.339  -8.434 -17.658  1.00 92.51           C  
ATOM     63  O   LEU B   8       3.121  -6.475 -15.142  1.00 92.51           O  
ATOM     64  CG  LEU B   8       1.678  -8.337 -19.033  1.00 92.51           C  
ATOM     65  CD1 LEU B   8       0.791  -9.553 -19.283  1.00 92.51           C  
ATOM     66  CD2 LEU B   8       0.871  -7.048 -19.149  1.00 92.51           C  
ATOM     67  N   TYR B   9       4.506  -8.215 -15.365  1.00 92.55           N  
ATOM     68  CA  TYR B   9       4.844  -8.241 -13.946  1.00 92.55           C  
ATOM     69  C   TYR B   9       5.580  -6.971 -13.537  1.00 92.55           C  
ATOM     70  CB  TYR B   9       5.700  -9.468 -13.619  1.00 92.55           C  
ATOM     71  O   TYR B   9       5.314  -6.407 -12.473  1.00 92.55           O  
ATOM     72  CG  TYR B   9       4.894 -10.698 -13.277  1.00 92.55           C  
ATOM     73  CD1 TYR B   9       4.345 -10.864 -12.007  1.00 92.55           C  
ATOM     74  CD2 TYR B   9       4.679 -11.695 -14.222  1.00 92.55           C  
ATOM     75  CE1 TYR B   9       3.603 -11.996 -11.687  1.00 92.55           C  
ATOM     76  CE2 TYR B   9       3.939 -12.832 -13.912  1.00 92.55           C  
ATOM     77  OH  TYR B   9       2.671 -14.095 -12.333  1.00 92.55           O  
ATOM     78  CZ  TYR B   9       3.405 -12.972 -12.645  1.00 92.55           C  
ATOM     79  N   VAL B  10       6.542  -6.531 -14.397  1.00 92.63           N  
ATOM     80  CA  VAL B  10       7.304  -5.319 -14.116  1.00 92.63           C  
ATOM     81  C   VAL B  10       6.364  -4.117 -14.061  1.00 92.63           C  
ATOM     82  CB  VAL B  10       8.408  -5.084 -15.172  1.00 92.63           C  
ATOM     83  O   VAL B  10       6.471  -3.277 -13.164  1.00 92.63           O  
ATOM     84  CG1 VAL B  10       9.020  -3.694 -15.013  1.00 92.63           C  
ATOM     85  CG2 VAL B  10       9.486  -6.162 -15.065  1.00 92.63           C  
ATOM     86  N   GLU B  11       5.461  -4.045 -15.033  1.00 93.62           N  
ATOM     87  CA  GLU B  11       4.486  -2.958 -15.043  1.00 93.62           C  
ATOM     88  C   GLU B  11       3.636  -2.968 -13.776  1.00 93.62           C  
ATOM     89  CB  GLU B  11       3.589  -3.051 -16.280  1.00 93.62           C  
ATOM     90  O   GLU B  11       3.365  -1.915 -13.195  1.00 93.62           O  
ATOM     91  CG  GLU B  11       2.602  -1.900 -16.411  1.00 93.62           C  
ATOM     92  CD  GLU B  11       1.770  -1.966 -17.682  1.00 93.62           C  
ATOM     93  OE1 GLU B  11       0.845  -1.138 -17.845  1.00 93.62           O  
ATOM     94  OE2 GLU B  11       2.043  -2.854 -18.520  1.00 93.62           O  
ATOM     95  N   ALA B  12       3.179  -4.183 -13.345  1.00 93.72           N  
ATOM     96  CA  ALA B  12       2.380  -4.314 -12.129  1.00 93.72           C  
ATOM     97  C   ALA B  12       3.149  -3.812 -10.911  1.00 93.72           C  
ATOM     98  CB  ALA B  12       1.956  -5.766 -11.925  1.00 93.72           C  
ATOM     99  O   ALA B  12       2.594  -3.104 -10.067  1.00 93.72           O  
ATOM    100  N   GLN B  13       4.415  -4.125 -10.872  1.00 92.25           N  
ATOM    101  CA  GLN B  13       5.241  -3.703  -9.746  1.00 92.25           C  
ATOM    102  C   GLN B  13       5.378  -2.184  -9.703  1.00 92.25           C  
ATOM    103  CB  GLN B  13       6.624  -4.353  -9.820  1.00 92.25           C  
ATOM    104  O   GLN B  13       5.336  -1.582  -8.628  1.00 92.25           O  
ATOM    105  CG  GLN B  13       6.641  -5.813  -9.390  1.00 92.25           C  
ATOM    106  CD  GLN B  13       8.046  -6.374  -9.273  1.00 92.25           C  
ATOM    107  NE2 GLN B  13       8.212  -7.385  -8.427  1.00 92.25           N  
ATOM    108  OE1 GLN B  13       8.974  -5.904  -9.939  1.00 92.25           O  
ATOM    109  N   GLU B  14       5.547  -1.511 -10.785  1.00 94.11           N  
ATOM    110  CA  GLU B  14       5.662  -0.058 -10.856  1.00 94.11           C  
ATOM    111  C   GLU B  14       4.371   0.620 -10.406  1.00 94.11           C  
ATOM    112  CB  GLU B  14       6.020   0.385 -12.277  1.00 94.11           C  
ATOM    113  O   GLU B  14       4.407   1.636  -9.709  1.00 94.11           O  
ATOM    114  CG  GLU B  14       7.446   0.045 -12.686  1.00 94.11           C  
ATOM    115  CD  GLU B  14       7.752   0.386 -14.135  1.00 94.11           C  
ATOM    116  OE1 GLU B  14       8.945   0.403 -14.516  1.00 94.11           O  
ATOM    117  OE2 GLU B  14       6.792   0.639 -14.896  1.00 94.11           O  
ATOM    118  N   LEU B  15       3.258   0.033 -10.830  1.00 94.32           N  
ATOM    119  CA  LEU B  15       1.967   0.578 -10.427  1.00 94.32           C  
ATOM    120  C   LEU B  15       1.760   0.432  -8.923  1.00 94.32           C  
ATOM    121  CB  LEU B  15       0.831  -0.120 -11.180  1.00 94.32           C  
ATOM    122  O   LEU B  15       1.254   1.348  -8.270  1.00 94.32           O  
ATOM    123  CG  LEU B  15       0.680   0.236 -12.660  1.00 94.32           C  
ATOM    124  CD1 LEU B  15      -0.297  -0.719 -13.338  1.00 94.32           C  
ATOM    125  CD2 LEU B  15       0.220   1.681 -12.818  1.00 94.32           C  
ATOM    126  N   TYR B  16       2.153  -0.744  -8.372  1.00 94.54           N  
ATOM    127  CA  TYR B  16       2.043  -0.946  -6.932  1.00 94.54           C  
ATOM    128  C   TYR B  16       2.905   0.057  -6.174  1.00 94.54           C  
ATOM    129  CB  TYR B  16       2.450  -2.374  -6.556  1.00 94.54           C  
ATOM    130  O   TYR B  16       2.494   0.577  -5.134  1.00 94.54           O  
ATOM    131  CG  TYR B  16       1.318  -3.369  -6.639  1.00 94.54           C  
ATOM    132  CD1 TYR B  16       0.242  -3.304  -5.757  1.00 94.54           C  
ATOM    133  CD2 TYR B  16       1.323  -4.376  -7.598  1.00 94.54           C  
ATOM    134  CE1 TYR B  16      -0.803  -4.220  -5.828  1.00 94.54           C  
ATOM    135  CE2 TYR B  16       0.284  -5.298  -7.679  1.00 94.54           C  
ATOM    136  OH  TYR B  16      -1.804  -6.121  -6.866  1.00 94.54           O  
ATOM    137  CZ  TYR B  16      -0.773  -5.211  -6.791  1.00 94.54           C  
ATOM    138  N   ALA B  17       4.123   0.298  -6.672  1.00 94.42           N  
ATOM    139  CA  ALA B  17       5.015   1.266  -6.039  1.00 94.42           C  
ATOM    140  C   ALA B  17       4.405   2.665  -6.052  1.00 94.42           C  
ATOM    141  CB  ALA B  17       6.372   1.275  -6.737  1.00 94.42           C  
ATOM    142  O   ALA B  17       4.502   3.400  -5.066  1.00 94.42           O  
ATOM    143  N   GLU B  18       3.837   3.039  -7.200  1.00 95.37           N  
ATOM    144  CA  GLU B  18       3.166   4.333  -7.280  1.00 95.37           C  
ATOM    145  C   GLU B  18       2.028   4.428  -6.268  1.00 95.37           C  
ATOM    146  CB  GLU B  18       2.634   4.577  -8.695  1.00 95.37           C  
ATOM    147  O   GLU B  18       1.866   5.454  -5.604  1.00 95.37           O  
ATOM    148  CG  GLU B  18       1.974   5.935  -8.878  1.00 95.37           C  
ATOM    149  CD  GLU B  18       1.520   6.194 -10.306  1.00 95.37           C  
ATOM    150  OE1 GLU B  18       0.803   7.193 -10.543  1.00 95.37           O  
ATOM    151  OE2 GLU B  18       1.882   5.391 -11.194  1.00 95.37           O  
ATOM    152  N   ALA B  19       1.183   3.375  -6.153  1.00 94.99           N  
ATOM    153  CA  ALA B  19       0.086   3.352  -5.189  1.00 94.99           C  
ATOM    154  C   ALA B  19       0.607   3.500  -3.762  1.00 94.99           C  
ATOM    155  CB  ALA B  19      -0.718   2.062  -5.328  1.00 94.99           C  
ATOM    156  O   ALA B  19       0.011   4.208  -2.947  1.00 94.99           O  
ATOM    157  N   PHE B  20       1.737   2.828  -3.427  1.00 94.96           N  
ATOM    158  CA  PHE B  20       2.349   2.925  -2.107  1.00 94.96           C  
ATOM    159  C   PHE B  20       2.784   4.356  -1.816  1.00 94.96           C  
ATOM    160  CB  PHE B  20       3.548   1.978  -1.998  1.00 94.96           C  
ATOM    161  O   PHE B  20       2.547   4.873  -0.722  1.00 94.96           O  
ATOM    162  CG  PHE B  20       4.197   1.975  -0.640  1.00 94.96           C  
ATOM    163  CD1 PHE B  20       5.320   2.753  -0.389  1.00 94.96           C  
ATOM    164  CD2 PHE B  20       3.683   1.192   0.385  1.00 94.96           C  
ATOM    165  CE1 PHE B  20       5.923   2.751   0.867  1.00 94.96           C  
ATOM    166  CE2 PHE B  20       4.280   1.185   1.643  1.00 94.96           C  
ATOM    167  CZ  PHE B  20       5.400   1.965   1.881  1.00 94.96           C  
ATOM    168  N   GLU B  21       3.423   5.036  -2.807  1.00 95.63           N  
ATOM    169  CA  GLU B  21       3.862   6.420  -2.656  1.00 95.63           C  
ATOM    170  C   GLU B  21       2.684   7.344  -2.364  1.00 95.63           C  
ATOM    171  CB  GLU B  21       4.602   6.890  -3.911  1.00 95.63           C  
ATOM    172  O   GLU B  21       2.781   8.235  -1.518  1.00 95.63           O  
ATOM    173  CG  GLU B  21       5.199   8.284  -3.787  1.00 95.63           C  
ATOM    174  CD  GLU B  21       5.996   8.707  -5.011  1.00 95.63           C  
ATOM    175  OE1 GLU B  21       6.637   9.781  -4.977  1.00 95.63           O  
ATOM    176  OE2 GLU B  21       5.980   7.957  -6.012  1.00 95.63           O  
ATOM    177  N   LEU B  22       1.607   7.133  -3.045  1.00 94.88           N  
ATOM    178  CA  LEU B  22       0.412   7.948  -2.855  1.00 94.88           C  
ATOM    179  C   LEU B  22      -0.190   7.715  -1.473  1.00 94.88           C  
ATOM    180  CB  LEU B  22      -0.626   7.637  -3.936  1.00 94.88           C  
ATOM    181  O   LEU B  22      -0.652   8.657  -0.826  1.00 94.88           O  
ATOM    182  CG  LEU B  22      -0.295   8.113  -5.351  1.00 94.88           C  
ATOM    183  CD1 LEU B  22      -1.288   7.532  -6.352  1.00 94.88           C  
ATOM    184  CD2 LEU B  22      -0.293   9.637  -5.416  1.00 94.88           C  
ATOM    185  N   GLN B  23      -0.147   6.498  -0.982  1.00 94.48           N  
ATOM    186  CA  GLN B  23      -0.653   6.189   0.351  1.00 94.48           C  
ATOM    187  C   GLN B  23       0.207   6.840   1.431  1.00 94.48           C  
ATOM    188  CB  GLN B  23      -0.710   4.676   0.567  1.00 94.48           C  
ATOM    189  O   GLN B  23      -0.310   7.294   2.454  1.00 94.48           O  
ATOM    190  CG  GLN B  23      -1.823   3.985  -0.209  1.00 94.48           C  
ATOM    191  CD  GLN B  23      -3.199   4.265   0.364  1.00 94.48           C  
ATOM    192  NE2 GLN B  23      -4.234   3.773  -0.309  1.00 94.48           N  
ATOM    193  OE1 GLN B  23      -3.332   4.918   1.404  1.00 94.48           O  
ATOM    194  N   VAL B  24       1.558   6.879   1.221  1.00 95.10           N  
ATOM    195  CA  VAL B  24       2.451   7.570   2.146  1.00 95.10           C  
ATOM    196  C   VAL B  24       2.101   9.056   2.190  1.00 95.10           C  
ATOM    197  CB  VAL B  24       3.933   7.383   1.749  1.00 95.10           C  
ATOM    198  O   VAL B  24       2.114   9.672   3.258  1.00 95.10           O  
ATOM    199  CG1 VAL B  24       4.833   8.297   2.580  1.00 95.10           C  
ATOM    200  CG2 VAL B  24       4.349   5.923   1.915  1.00 95.10           C  
ATOM    201  N   GLU B  25       1.809   9.651   1.009  1.00 94.32           N  
ATOM    202  CA  GLU B  25       1.388  11.047   0.958  1.00 94.32           C  
ATOM    203  C   GLU B  25       0.132  11.276   1.795  1.00 94.32           C  
ATOM    204  CB  GLU B  25       1.142  11.483  -0.489  1.00 94.32           C  
ATOM    205  O   GLU B  25       0.040  12.262   2.529  1.00 94.32           O  
ATOM    206  CG  GLU B  25       0.718  12.938  -0.630  1.00 94.32           C  
ATOM    207  CD  GLU B  25       0.539  13.373  -2.075  1.00 94.32           C  
ATOM    208  OE1 GLU B  25      -0.056  14.448  -2.316  1.00 94.32           O  
ATOM    209  OE2 GLU B  25       0.996  12.633  -2.974  1.00 94.32           O  
ATOM    210  N   ILE B  26      -0.901  10.368   1.701  1.00 94.21           N  
ATOM    211  CA  ILE B  26      -2.131  10.474   2.479  1.00 94.21           C  
ATOM    212  C   ILE B  26      -1.802  10.458   3.970  1.00 94.21           C  
ATOM    213  CB  ILE B  26      -3.117   9.335   2.135  1.00 94.21           C  
ATOM    214  O   ILE B  26      -2.330  11.266   4.737  1.00 94.21           O  
ATOM    215  CG1 ILE B  26      -3.704   9.542   0.734  1.00 94.21           C  
ATOM    216  CG2 ILE B  26      -4.227   9.247   3.187  1.00 94.21           C  
ATOM    217  CD1 ILE B  26      -4.592   8.399   0.261  1.00 94.21           C  
ATOM    218  N   PHE B  27      -0.912   9.529   4.382  1.00 93.49           N  
ATOM    219  CA  PHE B  27      -0.511   9.410   5.778  1.00 93.49           C  
ATOM    220  C   PHE B  27       0.107  10.710   6.277  1.00 93.49           C  
ATOM    221  CB  PHE B  27       0.479   8.255   5.957  1.00 93.49           C  
ATOM    222  O   PHE B  27      -0.227  11.186   7.364  1.00 93.49           O  
ATOM    223  CG  PHE B  27       0.925   8.052   7.381  1.00 93.49           C  
ATOM    224  CD1 PHE B  27       2.168   8.504   7.806  1.00 93.49           C  
ATOM    225  CD2 PHE B  27       0.099   7.410   8.294  1.00 93.49           C  
ATOM    226  CE1 PHE B  27       2.583   8.318   9.122  1.00 93.49           C  
ATOM    227  CE2 PHE B  27       0.506   7.220   9.611  1.00 93.49           C  
ATOM    228  CZ  PHE B  27       1.749   7.674  10.023  1.00 93.49           C  
ATOM    229  N   LYS B  28       1.009  11.356   5.479  1.00 93.20           N  
ATOM    230  CA  LYS B  28       1.680  12.594   5.864  1.00 93.20           C  
ATOM    231  C   LYS B  28       0.683  13.742   5.993  1.00 93.20           C  
ATOM    232  CB  LYS B  28       2.766  12.954   4.850  1.00 93.20           C  
ATOM    233  O   LYS B  28       0.804  14.579   6.890  1.00 93.20           O  
ATOM    234  CG  LYS B  28       3.993  12.056   4.912  1.00 93.20           C  
ATOM    235  CD  LYS B  28       5.054  12.490   3.908  1.00 93.20           C  
ATOM    236  CE  LYS B  28       6.290  11.603   3.981  1.00 93.20           C  
ATOM    237  NZ  LYS B  28       7.319  12.002   2.976  1.00 93.20           N  
ATOM    238  N   LEU B  29      -0.288  13.795   5.081  1.00 92.97           N  
ATOM    239  CA  LEU B  29      -1.315  14.830   5.127  1.00 92.97           C  
ATOM    240  C   LEU B  29      -2.179  14.683   6.375  1.00 92.97           C  
ATOM    241  CB  LEU B  29      -2.193  14.771   3.874  1.00 92.97           C  
ATOM    242  O   LEU B  29      -2.533  15.678   7.011  1.00 92.97           O  
ATOM    243  CG  LEU B  29      -1.550  15.253   2.573  1.00 92.97           C  
ATOM    244  CD1 LEU B  29      -2.436  14.901   1.382  1.00 92.97           C  
ATOM    245  CD2 LEU B  29      -1.291  16.755   2.628  1.00 92.97           C  
ATOM    246  N   LEU B  30      -2.486  13.391   6.741  1.00 90.63           N  
ATOM    247  CA  LEU B  30      -3.269  13.135   7.945  1.00 90.63           C  
ATOM    248  C   LEU B  30      -2.505  13.567   9.192  1.00 90.63           C  
ATOM    249  CB  LEU B  30      -3.632  11.651   8.044  1.00 90.63           C  
ATOM    250  O   LEU B  30      -3.090  14.128  10.121  1.00 90.63           O  
ATOM    251  CG  LEU B  30      -4.679  11.142   7.051  1.00 90.63           C  
ATOM    252  CD1 LEU B  30      -4.786   9.623   7.127  1.00 90.63           C  
ATOM    253  CD2 LEU B  30      -6.032  11.793   7.320  1.00 90.63           C  
ATOM    254  N   VAL B  31      -1.149  13.331   9.170  1.00 91.17           N  
ATOM    255  CA  VAL B  31      -0.299  13.720  10.291  1.00 91.17           C  
ATOM    256  C   VAL B  31      -0.286  15.241  10.426  1.00 91.17           C  
ATOM    257  CB  VAL B  31       1.141  13.188  10.123  1.00 91.17           C  
ATOM    258  O   VAL B  31      -0.317  15.772  11.539  1.00 91.17           O  
ATOM    259  CG1 VAL B  31       2.068  13.797  11.172  1.00 91.17           C  
ATOM    260  CG2 VAL B  31       1.159  11.663  10.210  1.00 91.17           C  
ATOM    261  N   LYS B  32      -0.259  15.964   9.336  1.00 90.22           N  
ATOM    262  CA  LYS B  32      -0.264  17.424   9.337  1.00 90.22           C  
ATOM    263  C   LYS B  32      -1.541  17.970   9.969  1.00 90.22           C  
ATOM    264  CB  LYS B  32      -0.114  17.962   7.913  1.00 90.22           C  
ATOM    265  O   LYS B  32      -1.499  18.943  10.725  1.00 90.22           O  
ATOM    266  CG  LYS B  32       0.273  19.432   7.844  1.00 90.22           C  
ATOM    267  CD  LYS B  32       0.618  19.853   6.421  1.00 90.22           C  
ATOM    268  CE  LYS B  32       0.889  21.348   6.330  1.00 90.22           C  
ATOM    269  NZ  LYS B  32       1.267  21.760   4.944  1.00 90.22           N  
ATOM    270  N   ILE B  33      -2.734  17.311   9.667  1.00 87.59           N  
ATOM    271  CA  ILE B  33      -4.023  17.742  10.196  1.00 87.59           C  
ATOM    272  C   ILE B  33      -4.054  17.538  11.709  1.00 87.59           C  
ATOM    273  CB  ILE B  33      -5.191  16.981   9.529  1.00 87.59           C  
ATOM    274  O   ILE B  33      -4.552  18.391  12.447  1.00 87.59           O  
ATOM    275  CG1 ILE B  33      -5.358  17.429   8.073  1.00 87.59           C  
ATOM    276  CG2 ILE B  33      -6.488  17.184  10.317  1.00 87.59           C  
ATOM    277  CD1 ILE B  33      -6.403  16.639   7.297  1.00 87.59           C  
ATOM    278  N   LEU B  34      -3.413  16.428  12.155  1.00 85.22           N  
ATOM    279  CA  LEU B  34      -3.437  16.081  13.572  1.00 85.22           C  
ATOM    280  C   LEU B  34      -2.496  16.980  14.367  1.00 85.22           C  
ATOM    281  CB  LEU B  34      -3.049  14.614  13.771  1.00 85.22           C  
ATOM    282  O   LEU B  34      -2.747  17.266  15.540  1.00 85.22           O  
ATOM    283  CG  LEU B  34      -4.075  13.574  13.318  1.00 85.22           C  
ATOM    284  CD1 LEU B  34      -3.491  12.170  13.428  1.00 85.22           C  
ATOM    285  CD2 LEU B  34      -5.355  13.692  14.140  1.00 85.22           C  
ATOM    286  N   SER B  35      -1.294  17.395  13.832  1.00 83.82           N  
ATOM    287  CA  SER B  35      -0.259  18.162  14.519  1.00 83.82           C  
ATOM    288  C   SER B  35      -0.622  19.642  14.586  1.00 83.82           C  
ATOM    289  CB  SER B  35       1.089  17.990  13.819  1.00 83.82           C  
ATOM    290  O   SER B  35      -0.171  20.356  15.484  1.00 83.82           O  
ATOM    291  OG  SER B  35       1.480  16.628  13.807  1.00 83.82           O  
ATOM    292  N   ALA B  36      -1.465  20.131  13.866  1.00 77.37           N  
ATOM    293  CA  ALA B  36      -1.607  21.580  13.752  1.00 77.37           C  
ATOM    294  C   ALA B  36      -3.064  22.003  13.911  1.00 77.37           C  
ATOM    295  CB  ALA B  36      -1.059  22.065  12.411  1.00 77.37           C  
ATOM    296  O   ALA B  36      -3.977  21.241  13.585  1.00 77.37           O  
ATOM    297  N   ASN B  37      -3.395  22.551  14.970  1.00 71.70           N  
ATOM    298  CA  ASN B  37      -4.667  23.264  14.928  1.00 71.70           C  
ATOM    299  C   ASN B  37      -4.817  24.066  13.639  1.00 71.70           C  
ATOM    300  CB  ASN B  37      -4.808  24.182  16.144  1.00 71.70           C  
ATOM    301  O   ASN B  37      -4.852  25.298  13.669  1.00 71.70           O  
ATOM    302  CG  ASN B  37      -5.101  23.419  17.421  1.00 71.70           C  
ATOM    303  ND2 ASN B  37      -4.737  24.002  18.557  1.00 71.70           N  
ATOM    304  OD1 ASN B  37      -5.649  22.315  17.387  1.00 71.70           O  
ATOM    305  N   SER B  38      -4.696  23.125  12.503  1.00 77.91           N  
ATOM    306  CA  SER B  38      -4.776  23.784  11.204  1.00 77.91           C  
ATOM    307  C   SER B  38      -6.072  24.576  11.064  1.00 77.91           C  
ATOM    308  CB  SER B  38      -4.672  22.758  10.075  1.00 77.91           C  
ATOM    309  O   SER B  38      -7.129  24.130  11.513  1.00 77.91           O  
ATOM    310  OG  SER B  38      -3.420  22.094  10.112  1.00 77.91           O  
ATOM    311  N   PRO B  39      -5.881  25.812  10.705  1.00 83.65           N  
ATOM    312  CA  PRO B  39      -7.090  26.569  10.374  1.00 83.65           C  
ATOM    313  C   PRO B  39      -8.024  25.807   9.436  1.00 83.65           C  
ATOM    314  CB  PRO B  39      -6.543  27.827   9.695  1.00 83.65           C  
ATOM    315  O   PRO B  39      -7.579  24.927   8.696  1.00 83.65           O  
ATOM    316  CG  PRO B  39      -5.079  27.817   9.994  1.00 83.65           C  
ATOM    317  CD  PRO B  39      -4.671  26.411  10.331  1.00 83.65           C  
ATOM    318  N   LYS B  40      -9.193  26.004   9.640  1.00 87.12           N  
ATOM    319  CA  LYS B  40     -10.250  25.347   8.876  1.00 87.12           C  
ATOM    320  C   LYS B  40      -9.923  25.333   7.385  1.00 87.12           C  
ATOM    321  CB  LYS B  40     -11.593  26.039   9.112  1.00 87.12           C  
ATOM    322  O   LYS B  40     -10.127  24.323   6.709  1.00 87.12           O  
ATOM    323  CG  LYS B  40     -12.793  25.245   8.617  1.00 87.12           C  
ATOM    324  CD  LYS B  40     -14.105  25.925   8.991  1.00 87.12           C  
ATOM    325  CE  LYS B  40     -15.300  25.211   8.375  1.00 87.12           C  
ATOM    326  NZ  LYS B  40     -16.584  25.904   8.694  1.00 87.12           N  
ATOM    327  N   ASP B  41      -9.358  26.407   6.834  1.00 91.24           N  
ATOM    328  CA  ASP B  41      -9.086  26.502   5.403  1.00 91.24           C  
ATOM    329  C   ASP B  41      -7.985  25.530   4.988  1.00 91.24           C  
ATOM    330  CB  ASP B  41      -8.695  27.933   5.025  1.00 91.24           C  
ATOM    331  O   ASP B  41      -8.075  24.895   3.935  1.00 91.24           O  
ATOM    332  CG  ASP B  41      -7.563  28.482   5.874  1.00 91.24           C  
ATOM    333  OD1 ASP B  41      -6.727  29.251   5.353  1.00 91.24           O  
ATOM    334  OD2 ASP B  41      -7.505  28.141   7.076  1.00 91.24           O  
ATOM    335  N   GLU B  42      -6.958  25.428   5.783  1.00 91.46           N  
ATOM    336  CA  GLU B  42      -5.872  24.493   5.503  1.00 91.46           C  
ATOM    337  C   GLU B  42      -6.360  23.048   5.561  1.00 91.46           C  
ATOM    338  CB  GLU B  42      -4.718  24.699   6.487  1.00 91.46           C  
ATOM    339  O   GLU B  42      -5.969  22.222   4.734  1.00 91.46           O  
ATOM    340  CG  GLU B  42      -3.435  23.985   6.088  1.00 91.46           C  
ATOM    341  CD  GLU B  42      -2.258  24.314   6.993  1.00 91.46           C  
ATOM    342  OE1 GLU B  42      -1.156  23.761   6.781  1.00 91.46           O  
ATOM    343  OE2 GLU B  42      -2.441  25.132   7.923  1.00 91.46           O  
ATOM    344  N   LYS B  43      -7.237  22.729   6.501  1.00 91.34           N  
ATOM    345  CA  LYS B  43      -7.810  21.392   6.632  1.00 91.34           C  
ATOM    346  C   LYS B  43      -8.608  21.012   5.388  1.00 91.34           C  
ATOM    347  CB  LYS B  43      -8.700  21.308   7.872  1.00 91.34           C  
ATOM    348  O   LYS B  43      -8.510  19.883   4.902  1.00 91.34           O  
ATOM    349  CG  LYS B  43      -9.216  19.908   8.171  1.00 91.34           C  
ATOM    350  CD  LYS B  43     -10.077  19.886   9.427  1.00 91.34           C  
ATOM    351  CE  LYS B  43     -10.718  18.521   9.642  1.00 91.34           C  
ATOM    352  NZ  LYS B  43     -11.592  18.505  10.853  1.00 91.34           N  
ATOM    353  N   GLU B  44      -9.375  21.922   4.851  1.00 92.19           N  
ATOM    354  CA  GLU B  44     -10.181  21.679   3.658  1.00 92.19           C  
ATOM    355  C   GLU B  44      -9.300  21.417   2.440  1.00 92.19           C  
ATOM    356  CB  GLU B  44     -11.113  22.863   3.388  1.00 92.19           C  
ATOM    357  O   GLU B  44      -9.608  20.550   1.619  1.00 92.19           O  
ATOM    358  CG  GLU B  44     -12.323  22.915   4.309  1.00 92.19           C  
ATOM    359  CD  GLU B  44     -13.206  24.130   4.071  1.00 92.19           C  
ATOM    360  OE1 GLU B  44     -14.235  24.279   4.769  1.00 92.19           O  
ATOM    361  OE2 GLU B  44     -12.867  24.939   3.179  1.00 92.19           O  
ATOM    362  N   LYS B  45      -8.227  22.152   2.348  1.00 93.79           N  
ATOM    363  CA  LYS B  45      -7.290  21.939   1.249  1.00 93.79           C  
ATOM    364  C   LYS B  45      -6.661  20.550   1.324  1.00 93.79           C  
ATOM    365  CB  LYS B  45      -6.198  23.010   1.258  1.00 93.79           C  
ATOM    366  O   LYS B  45      -6.513  19.874   0.304  1.00 93.79           O  
ATOM    367  CG  LYS B  45      -6.658  24.366   0.744  1.00 93.79           C  
ATOM    368  CD  LYS B  45      -5.512  25.370   0.716  1.00 93.79           C  
ATOM    369  CE  LYS B  45      -5.995  26.759   0.317  1.00 93.79           C  
ATOM    370  NZ  LYS B  45      -4.897  27.769   0.392  1.00 93.79           N  
ATOM    371  N   ILE B  46      -6.293  20.104   2.467  1.00 93.67           N  
ATOM    372  CA  ILE B  46      -5.687  18.795   2.686  1.00 93.67           C  
ATOM    373  C   ILE B  46      -6.697  17.697   2.360  1.00 93.67           C  
ATOM    374  CB  ILE B  46      -5.179  18.643   4.137  1.00 93.67           C  
ATOM    375  O   ILE B  46      -6.362  16.716   1.693  1.00 93.67           O  
ATOM    376  CG1 ILE B  46      -3.971  19.556   4.379  1.00 93.67           C  
ATOM    377  CG2 ILE B  46      -4.831  17.182   4.437  1.00 93.67           C  
ATOM    378  CD1 ILE B  46      -3.493  19.579   5.824  1.00 93.67           C  
ATOM    379  N   GLU B  47      -7.960  17.904   2.781  1.00 93.57           N  
ATOM    380  CA  GLU B  47      -9.010  16.924   2.518  1.00 93.57           C  
ATOM    381  C   GLU B  47      -9.253  16.764   1.020  1.00 93.57           C  
ATOM    382  CB  GLU B  47     -10.309  17.327   3.221  1.00 93.57           C  
ATOM    383  O   GLU B  47      -9.445  15.648   0.533  1.00 93.57           O  
ATOM    384  CG  GLU B  47     -10.279  17.126   4.730  1.00 93.57           C  
ATOM    385  CD  GLU B  47     -11.530  17.635   5.427  1.00 93.57           C  
ATOM    386  OE1 GLU B  47     -11.672  17.421   6.653  1.00 93.57           O  
ATOM    387  OE2 GLU B  47     -12.376  18.253   4.743  1.00 93.57           O  
ATOM    388  N   LYS B  48      -9.258  17.882   0.297  1.00 94.45           N  
ATOM    389  CA  LYS B  48      -9.429  17.827  -1.152  1.00 94.45           C  
ATOM    390  C   LYS B  48      -8.274  17.081  -1.814  1.00 94.45           C  
ATOM    391  CB  LYS B  48      -9.543  19.238  -1.733  1.00 94.45           C  
ATOM    392  O   LYS B  48      -8.488  16.280  -2.727  1.00 94.45           O  
ATOM    393  CG  LYS B  48      -9.960  19.273  -3.196  1.00 94.45           C  
ATOM    394  CD  LYS B  48     -10.141  20.702  -3.691  1.00 94.45           C  
ATOM    395  CE  LYS B  48     -10.454  20.743  -5.181  1.00 94.45           C  
ATOM    396  NZ  LYS B  48     -10.591  22.144  -5.680  1.00 94.45           N  
ATOM    397  N   ARG B  49      -7.071  17.367  -1.324  1.00 94.94           N  
ATOM    398  CA  ARG B  49      -5.907  16.673  -1.864  1.00 94.94           C  
ATOM    399  C   ARG B  49      -5.987  15.175  -1.592  1.00 94.94           C  
ATOM    400  CB  ARG B  49      -4.617  17.245  -1.272  1.00 94.94           C  
ATOM    401  O   ARG B  49      -5.685  14.362  -2.469  1.00 94.94           O  
ATOM    402  CG  ARG B  49      -3.356  16.546  -1.754  1.00 94.94           C  
ATOM    403  CD  ARG B  49      -3.200  16.641  -3.265  1.00 94.94           C  
ATOM    404  NE  ARG B  49      -1.949  16.039  -3.717  1.00 94.94           N  
ATOM    405  NH1 ARG B  49      -2.546  15.973  -5.948  1.00 94.94           N  
ATOM    406  NH2 ARG B  49      -0.497  15.191  -5.281  1.00 94.94           N  
ATOM    407  CZ  ARG B  49      -1.667  15.736  -4.981  1.00 94.94           C  
ATOM    408  N   ILE B  50      -6.386  14.767  -0.418  1.00 95.04           N  
ATOM    409  CA  ILE B  50      -6.516  13.360  -0.055  1.00 95.04           C  
ATOM    410  C   ILE B  50      -7.525  12.680  -0.977  1.00 95.04           C  
ATOM    411  CB  ILE B  50      -6.941  13.194   1.421  1.00 95.04           C  
ATOM    412  O   ILE B  50      -7.293  11.564  -1.448  1.00 95.04           O  
ATOM    413  CG1 ILE B  50      -5.794  13.594   2.355  1.00 95.04           C  
ATOM    414  CG2 ILE B  50      -7.394  11.757   1.694  1.00 95.04           C  
ATOM    415  CD1 ILE B  50      -6.166  13.582   3.832  1.00 95.04           C  
ATOM    416  N   GLU B  51      -8.643  13.349  -1.291  1.00 94.48           N  
ATOM    417  CA  GLU B  51      -9.656  12.797  -2.185  1.00 94.48           C  
ATOM    418  C   GLU B  51      -9.095  12.579  -3.587  1.00 94.48           C  
ATOM    419  CB  GLU B  51     -10.880  13.714  -2.244  1.00 94.48           C  
ATOM    420  O   GLU B  51      -9.368  11.557  -4.219  1.00 94.48           O  
ATOM    421  CG  GLU B  51     -11.766  13.637  -1.010  1.00 94.48           C  
ATOM    422  CD  GLU B  51     -12.917  14.631  -1.034  1.00 94.48           C  
ATOM    423  OE1 GLU B  51     -13.657  14.728  -0.029  1.00 94.48           O  
ATOM    424  OE2 GLU B  51     -13.081  15.316  -2.068  1.00 94.48           O  
ATOM    425  N   GLU B  52      -8.278  13.484  -4.090  1.00 95.46           N  
ATOM    426  CA  GLU B  52      -7.660  13.359  -5.407  1.00 95.46           C  
ATOM    427  C   GLU B  52      -6.695  12.178  -5.454  1.00 95.46           C  
ATOM    428  CB  GLU B  52      -6.929  14.650  -5.783  1.00 95.46           C  
ATOM    429  O   GLU B  52      -6.668  11.429  -6.433  1.00 95.46           O  
ATOM    430  CG  GLU B  52      -7.859  15.812  -6.102  1.00 95.46           C  
ATOM    431  CD  GLU B  52      -7.127  17.133  -6.286  1.00 95.46           C  
ATOM    432  OE1 GLU B  52      -7.786  18.155  -6.584  1.00 95.46           O  
ATOM    433  OE2 GLU B  52      -5.885  17.145  -6.132  1.00 95.46           O  
ATOM    434  N   VAL B  53      -5.888  12.034  -4.369  1.00 95.55           N  
ATOM    435  CA  VAL B  53      -4.917  10.948  -4.281  1.00 95.55           C  
ATOM    436  C   VAL B  53      -5.644   9.607  -4.226  1.00 95.55           C  
ATOM    437  CB  VAL B  53      -3.997  11.107  -3.050  1.00 95.55           C  
ATOM    438  O   VAL B  53      -5.232   8.643  -4.875  1.00 95.55           O  
ATOM    439  CG1 VAL B  53      -3.128   9.864  -2.861  1.00 95.55           C  
ATOM    440  CG2 VAL B  53      -3.126  12.354  -3.192  1.00 95.55           C  
ATOM    441  N   GLN B  54      -6.789   9.546  -3.500  1.00 95.14           N  
ATOM    442  CA  GLN B  54      -7.563   8.313  -3.392  1.00 95.14           C  
ATOM    443  C   GLN B  54      -8.163   7.921  -4.739  1.00 95.14           C  
ATOM    444  CB  GLN B  54      -8.670   8.464  -2.348  1.00 95.14           C  
ATOM    445  O   GLN B  54      -8.230   6.736  -5.074  1.00 95.14           O  
ATOM    446  CG  GLN B  54      -8.163   8.488  -0.913  1.00 95.14           C  
ATOM    447  CD  GLN B  54      -9.270   8.719   0.098  1.00 95.14           C  
ATOM    448  NE2 GLN B  54      -9.151   8.091   1.263  1.00 95.14           N  
ATOM    449  OE1 GLN B  54     -10.225   9.457  -0.166  1.00 95.14           O  
ATOM    450  N   LYS B  55      -8.615   8.920  -5.526  1.00 95.56           N  
ATOM    451  CA  LYS B  55      -9.118   8.647  -6.869  1.00 95.56           C  
ATOM    452  C   LYS B  55      -8.028   8.045  -7.752  1.00 95.56           C  
ATOM    453  CB  LYS B  55      -9.663   9.925  -7.508  1.00 95.56           C  
ATOM    454  O   LYS B  55      -8.281   7.099  -8.501  1.00 95.56           O  
ATOM    455  CG  LYS B  55     -10.386   9.697  -8.827  1.00 95.56           C  
ATOM    456  CD  LYS B  55     -10.933  11.000  -9.397  1.00 95.56           C  
ATOM    457  CE  LYS B  55     -11.541  10.795 -10.778  1.00 95.56           C  
ATOM    458  NZ  LYS B  55     -12.028  12.079 -11.365  1.00 95.56           N  
ATOM    459  N   ARG B  56      -6.849   8.606  -7.651  1.00 95.73           N  
ATOM    460  CA  ARG B  56      -5.730   8.084  -8.428  1.00 95.73           C  
ATOM    461  C   ARG B  56      -5.399   6.652  -8.019  1.00 95.73           C  
ATOM    462  CB  ARG B  56      -4.497   8.975  -8.260  1.00 95.73           C  
ATOM    463  O   ARG B  56      -5.124   5.806  -8.871  1.00 95.73           O  
ATOM    464  CG  ARG B  56      -3.273   8.481  -9.014  1.00 95.73           C  
ATOM    465  CD  ARG B  56      -3.534   8.381 -10.510  1.00 95.73           C  
ATOM    466  NE  ARG B  56      -2.335   7.982 -11.242  1.00 95.73           N  
ATOM    467  NH1 ARG B  56      -3.463   7.356 -13.159  1.00 95.73           N  
ATOM    468  NH2 ARG B  56      -1.180   7.171 -13.054  1.00 95.73           N  
ATOM    469  CZ  ARG B  56      -2.329   7.504 -12.483  1.00 95.73           C  
ATOM    470  N   ILE B  57      -5.412   6.342  -6.728  1.00 95.59           N  
ATOM    471  CA  ILE B  57      -5.132   5.000  -6.229  1.00 95.59           C  
ATOM    472  C   ILE B  57      -6.153   4.016  -6.793  1.00 95.59           C  
ATOM    473  CB  ILE B  57      -5.143   4.959  -4.684  1.00 95.59           C  
ATOM    474  O   ILE B  57      -5.798   2.905  -7.194  1.00 95.59           O  
ATOM    475  CG1 ILE B  57      -3.932   5.710  -4.121  1.00 95.59           C  
ATOM    476  CG2 ILE B  57      -5.171   3.512  -4.184  1.00 95.59           C  
ATOM    477  CD1 ILE B  57      -3.962   5.887  -2.609  1.00 95.59           C  
ATOM    478  N   LYS B  58      -7.389   4.431  -6.870  1.00 95.11           N  
ATOM    479  CA  LYS B  58      -8.430   3.576  -7.433  1.00 95.11           C  
ATOM    480  C   LYS B  58      -8.169   3.291  -8.909  1.00 95.11           C  
ATOM    481  CB  LYS B  58      -9.806   4.221  -7.260  1.00 95.11           C  
ATOM    482  O   LYS B  58      -8.388   2.172  -9.379  1.00 95.11           O  
ATOM    483  CG  LYS B  58     -10.969   3.287  -7.557  1.00 95.11           C  
ATOM    484  CD  LYS B  58     -12.303   3.915  -7.173  1.00 95.11           C  
ATOM    485  CE  LYS B  58     -13.469   2.984  -7.477  1.00 95.11           C  
ATOM    486  NZ  LYS B  58     -14.781   3.607  -7.128  1.00 95.11           N  
ATOM    487  N   GLU B  59      -7.737   4.290  -9.654  1.00 96.06           N  
ATOM    488  CA  GLU B  59      -7.399   4.100 -11.062  1.00 96.06           C  
ATOM    489  C   GLU B  59      -6.266   3.091 -11.226  1.00 96.06           C  
ATOM    490  CB  GLU B  59      -7.012   5.433 -11.707  1.00 96.06           C  
ATOM    491  O   GLU B  59      -6.306   2.245 -12.122  1.00 96.06           O  
ATOM    492  CG  GLU B  59      -8.180   6.395 -11.879  1.00 96.06           C  
ATOM    493  CD  GLU B  59      -7.752   7.785 -12.321  1.00 96.06           C  
ATOM    494  OE1 GLU B  59      -8.628   8.660 -12.504  1.00 96.06           O  
ATOM    495  OE2 GLU B  59      -6.530   8.000 -12.488  1.00 96.06           O  
ATOM    496  N   ILE B  60      -5.244   3.224 -10.385  1.00 95.09           N  
ATOM    497  CA  ILE B  60      -4.119   2.294 -10.404  1.00 95.09           C  
ATOM    498  C   ILE B  60      -4.616   0.878 -10.120  1.00 95.09           C  
ATOM    499  CB  ILE B  60      -3.036   2.698  -9.379  1.00 95.09           C  
ATOM    500  O   ILE B  60      -4.206  -0.075 -10.787  1.00 95.09           O  
ATOM    501  CG1 ILE B  60      -2.317   3.972  -9.836  1.00 95.09           C  
ATOM    502  CG2 ILE B  60      -2.041   1.553  -9.166  1.00 95.09           C  
ATOM    503  CD1 ILE B  60      -1.383   4.565  -8.790  1.00 95.09           C  
ATOM    504  N   GLN B  61      -5.516   0.693  -9.180  1.00 94.57           N  
ATOM    505  CA  GLN B  61      -6.054  -0.614  -8.819  1.00 94.57           C  
ATOM    506  C   GLN B  61      -6.804  -1.242  -9.990  1.00 94.57           C  
ATOM    507  CB  GLN B  61      -6.978  -0.498  -7.606  1.00 94.57           C  
ATOM    508  O   GLN B  61      -6.722  -2.453 -10.209  1.00 94.57           O  
ATOM    509  CG  GLN B  61      -6.243  -0.277  -6.291  1.00 94.57           C  
ATOM    510  CD  GLN B  61      -7.181  -0.176  -5.103  1.00 94.57           C  
ATOM    511  NE2 GLN B  61      -6.686  -0.537  -3.924  1.00 94.57           N  
ATOM    512  OE1 GLN B  61      -8.341   0.223  -5.244  1.00 94.57           O  
ATOM    513  N   GLU B  62      -7.550  -0.411 -10.757  1.00 95.18           N  
ATOM    514  CA  GLU B  62      -8.256  -0.914 -11.932  1.00 95.18           C  
ATOM    515  C   GLU B  62      -7.278  -1.433 -12.982  1.00 95.18           C  
ATOM    516  CB  GLU B  62      -9.143   0.178 -12.534  1.00 95.18           C  
ATOM    517  O   GLU B  62      -7.500  -2.492 -13.574  1.00 95.18           O  
ATOM    518  CG  GLU B  62     -10.373   0.501 -11.698  1.00 95.18           C  
ATOM    519  CD  GLU B  62     -11.138   1.716 -12.200  1.00 95.18           C  
ATOM    520  OE1 GLU B  62     -12.169   2.079 -11.590  1.00 95.18           O  
ATOM    521  OE2 GLU B  62     -10.703   2.309 -13.213  1.00 95.18           O  
ATOM    522  N   ARG B  63      -6.157  -0.714 -13.157  1.00 94.87           N  
ATOM    523  CA  ARG B  63      -5.132  -1.151 -14.098  1.00 94.87           C  
ATOM    524  C   ARG B  63      -4.465  -2.438 -13.622  1.00 94.87           C  
ATOM    525  CB  ARG B  63      -4.079  -0.057 -14.294  1.00 94.87           C  
ATOM    526  O   ARG B  63      -4.198  -3.337 -14.422  1.00 94.87           O  
ATOM    527  CG  ARG B  63      -2.991  -0.421 -15.291  1.00 94.87           C  
ATOM    528  CD  ARG B  63      -3.554  -0.622 -16.691  1.00 94.87           C  
ATOM    529  NE  ARG B  63      -2.496  -0.877 -17.665  1.00 94.87           N  
ATOM    530  NH1 ARG B  63      -3.925  -1.576 -19.341  1.00 94.87           N  
ATOM    531  NH2 ARG B  63      -1.662  -1.523 -19.706  1.00 94.87           N  
ATOM    532  CZ  ARG B  63      -2.697  -1.325 -18.902  1.00 94.87           C  
ATOM    533  N   LEU B  64      -4.263  -2.542 -12.322  1.00 94.39           N  
ATOM    534  CA  LEU B  64      -3.659  -3.741 -11.751  1.00 94.39           C  
ATOM    535  C   LEU B  64      -4.561  -4.954 -11.952  1.00 94.39           C  
ATOM    536  CB  LEU B  64      -3.378  -3.541 -10.259  1.00 94.39           C  
ATOM    537  O   LEU B  64      -4.076  -6.056 -12.220  1.00 94.39           O  
ATOM    538  CG  LEU B  64      -2.148  -2.703  -9.907  1.00 94.39           C  
ATOM    539  CD1 LEU B  64      -2.151  -2.355  -8.422  1.00 94.39           C  
ATOM    540  CD2 LEU B  64      -0.870  -3.442 -10.285  1.00 94.39           C  
ATOM    541  N   GLN B  65      -5.844  -4.767 -11.870  1.00 93.87           N  
ATOM    542  CA  GLN B  65      -6.796  -5.851 -12.090  1.00 93.87           C  
ATOM    543  C   GLN B  65      -6.737  -6.351 -13.531  1.00 93.87           C  
ATOM    544  CB  GLN B  65      -8.216  -5.395 -11.751  1.00 93.87           C  
ATOM    545  O   GLN B  65      -6.822  -7.556 -13.779  1.00 93.87           O  
ATOM    546  CG  GLN B  65      -8.491  -5.300 -10.256  1.00 93.87           C  
ATOM    547  CD  GLN B  65      -9.866  -4.739  -9.946  1.00 93.87           C  
ATOM    548  NE2 GLN B  65     -10.239  -4.756  -8.671  1.00 93.87           N  
ATOM    549  OE1 GLN B  65     -10.586  -4.294 -10.845  1.00 93.87           O  
ATOM    550  N   GLU B  66      -6.597  -5.401 -14.496  1.00 94.28           N  
ATOM    551  CA  GLU B  66      -6.476  -5.779 -15.901  1.00 94.28           C  
ATOM    552  C   GLU B  66      -5.215  -6.601 -16.146  1.00 94.28           C  
ATOM    553  CB  GLU B  66      -6.474  -4.535 -16.794  1.00 94.28           C  
ATOM    554  O   GLU B  66      -5.250  -7.604 -16.862  1.00 94.28           O  
ATOM    555  CG  GLU B  66      -7.825  -3.839 -16.882  1.00 94.28           C  
ATOM    556  CD  GLU B  66      -7.773  -2.522 -17.641  1.00 94.28           C  
ATOM    557  OE1 GLU B  66      -8.803  -1.813 -17.697  1.00 94.28           O  
ATOM    558  OE2 GLU B  66      -6.694  -2.199 -18.186  1.00 94.28           O  
ATOM    559  N   ILE B  67      -4.093  -6.205 -15.544  1.00 92.99           N  
ATOM    560  CA  ILE B  67      -2.826  -6.915 -15.683  1.00 92.99           C  
ATOM    561  C   ILE B  67      -2.945  -8.308 -15.068  1.00 92.99           C  
ATOM    562  CB  ILE B  67      -1.666  -6.135 -15.025  1.00 92.99           C  
ATOM    563  O   ILE B  67      -2.482  -9.292 -15.650  1.00 92.99           O  
ATOM    564  CG1 ILE B  67      -1.349  -4.870 -15.830  1.00 92.99           C  
ATOM    565  CG2 ILE B  67      -0.426  -7.024 -14.891  1.00 92.99           C  
ATOM    566  CD1 ILE B  67      -0.318  -3.961 -15.175  1.00 92.99           C  
ATOM    567  N   GLN B  68      -3.609  -8.380 -13.924  1.00 91.55           N  
ATOM    568  CA  GLN B  68      -3.794  -9.664 -13.256  1.00 91.55           C  
ATOM    569  C   GLN B  68      -4.594 -10.628 -14.128  1.00 91.55           C  
ATOM    570  CB  GLN B  68      -4.493  -9.473 -11.909  1.00 91.55           C  
ATOM    571  O   GLN B  68      -4.279 -11.818 -14.197  1.00 91.55           O  
ATOM    572  CG  GLN B  68      -4.509 -10.724 -11.042  1.00 91.55           C  
ATOM    573  CD  GLN B  68      -5.011 -10.457  -9.635  1.00 91.55           C  
ATOM    574  NE2 GLN B  68      -4.905 -11.457  -8.767  1.00 91.55           N  
ATOM    575  OE1 GLN B  68      -5.491  -9.360  -9.331  1.00 91.55           O  
ATOM    576  N   LYS B  69      -5.622 -10.117 -14.761  1.00 92.57           N  
ATOM    577  CA  LYS B  69      -6.432 -10.942 -15.652  1.00 92.57           C  
ATOM    578  C   LYS B  69      -5.599 -11.482 -16.810  1.00 92.57           C  
ATOM    579  CB  LYS B  69      -7.621 -10.144 -16.189  1.00 92.57           C  
ATOM    580  O   LYS B  69      -5.706 -12.659 -17.163  1.00 92.57           O  
ATOM    581  CG  LYS B  69      -8.641 -10.984 -16.944  1.00 92.57           C  
ATOM    582  CD  LYS B  69      -9.826 -10.145 -17.404  1.00 92.57           C  
ATOM    583  CE  LYS B  69     -10.780 -10.953 -18.273  1.00 92.57           C  
ATOM    584  NZ  LYS B  69     -11.901 -10.115 -18.792  1.00 92.57           N  
ATOM    585  N   ARG B  70      -4.746 -10.649 -17.367  1.00 92.45           N  
ATOM    586  CA  ARG B  70      -3.894 -11.051 -18.482  1.00 92.45           C  
ATOM    587  C   ARG B  70      -2.870 -12.091 -18.042  1.00 92.45           C  
ATOM    588  CB  ARG B  70      -3.182  -9.835 -19.080  1.00 92.45           C  
ATOM    589  O   ARG B  70      -2.574 -13.031 -18.783  1.00 92.45           O  
ATOM    590  CG  ARG B  70      -4.098  -8.909 -19.865  1.00 92.45           C  
ATOM    591  CD  ARG B  70      -3.345  -7.706 -20.416  1.00 92.45           C  
ATOM    592  NE  ARG B  70      -2.439  -8.087 -21.497  1.00 92.45           N  
ATOM    593  NH1 ARG B  70      -1.513  -5.984 -21.739  1.00 92.45           N  
ATOM    594  NH2 ARG B  70      -0.811  -7.711 -23.072  1.00 92.45           N  
ATOM    595  CZ  ARG B  70      -1.590  -7.260 -22.100  1.00 92.45           C  
ATOM    596  N   LEU B  71      -2.338 -11.985 -16.839  1.00 90.25           N  
ATOM    597  CA  LEU B  71      -1.381 -12.952 -16.312  1.00 90.25           C  
ATOM    598  C   LEU B  71      -2.046 -14.303 -16.076  1.00 90.25           C  
ATOM    599  CB  LEU B  71      -0.763 -12.439 -15.009  1.00 90.25           C  
ATOM    600  O   LEU B  71      -1.448 -15.349 -16.340  1.00 90.25           O  
ATOM    601  CG  LEU B  71       0.266 -11.315 -15.142  1.00 90.25           C  
ATOM    602  CD1 LEU B  71       0.600 -10.737 -13.771  1.00 90.25           C  
ATOM    603  CD2 LEU B  71       1.526 -11.823 -15.836  1.00 90.25           C  
ATOM    604  N   GLU B  72      -3.312 -14.281 -15.583  1.00 89.69           N  
ATOM    605  CA  GLU B  72      -4.053 -15.510 -15.319  1.00 89.69           C  
ATOM    606  C   GLU B  72      -4.411 -16.228 -16.617  1.00 89.69           C  
ATOM    607  CB  GLU B  72      -5.321 -15.213 -14.515  1.00 89.69           C  
ATOM    608  O   GLU B  72      -4.352 -17.458 -16.689  1.00 89.69           O  
ATOM    609  CG  GLU B  72      -5.058 -14.869 -13.056  1.00 89.69           C  
ATOM    610  CD  GLU B  72      -6.307 -14.428 -12.309  1.00 89.69           C  
ATOM    611  OE1 GLU B  72      -6.207 -14.081 -11.111  1.00 89.69           O  
ATOM    612  OE2 GLU B  72      -7.395 -14.430 -12.928  1.00 89.69           O  
ATOM    613  N   GLU B  73      -4.694 -15.376 -17.674  1.00 90.59           N  
ATOM    614  CA  GLU B  73      -5.078 -15.951 -18.959  1.00 90.59           C  
ATOM    615  C   GLU B  73      -3.875 -16.565 -19.670  1.00 90.59           C  
ATOM    616  CB  GLU B  73      -5.731 -14.891 -19.849  1.00 90.59           C  
ATOM    617  O   GLU B  73      -4.009 -17.567 -20.376  1.00 90.59           O  
ATOM    618  CG  GLU B  73      -7.119 -14.470 -19.387  1.00 90.59           C  
ATOM    619  CD  GLU B  73      -7.678 -13.290 -20.166  1.00 90.59           C  
ATOM    620  OE1 GLU B  73      -8.833 -12.883 -19.905  1.00 90.59           O  
ATOM    621  OE2 GLU B  73      -6.956 -12.768 -21.045  1.00 90.59           O  
ATOM    622  N   ALA B  74      -2.678 -16.022 -19.544  1.00 86.65           N  
ATOM    623  CA  ALA B  74      -1.456 -16.490 -20.193  1.00 86.65           C  
ATOM    624  C   ALA B  74      -0.930 -17.756 -19.523  1.00 86.65           C  
ATOM    625  CB  ALA B  74      -0.390 -15.397 -20.172  1.00 86.65           C  
ATOM    626  O   ALA B  74      -0.244 -18.562 -20.157  1.00 86.65           O  
ATOM    627  N   GLY B  75      -1.170 -17.878 -18.184  1.00 77.14           N  
ATOM    628  CA  GLY B  75      -0.740 -19.100 -17.523  1.00 77.14           C  
ATOM    629  C   GLY B  75      -1.690 -20.262 -17.740  1.00 77.14           C  
ATOM    630  O   GLY B  75      -1.262 -21.416 -17.815  1.00 77.14           O  
TER     631      GLY B  75                                                      
ATOM    632  N   ASP C   1       3.712 -27.744  -1.024  1.00 73.12           N  
ATOM    633  CA  ASP C   1       4.120 -27.122   0.232  1.00 73.12           C  
ATOM    634  C   ASP C   1       4.099 -25.599   0.123  1.00 73.12           C  
ATOM    635  CB  ASP C   1       5.515 -27.600   0.640  1.00 73.12           C  
ATOM    636  O   ASP C   1       3.676 -24.910   1.054  1.00 73.12           O  
ATOM    637  CG  ASP C   1       5.907 -27.160   2.040  1.00 73.12           C  
ATOM    638  OD1 ASP C   1       7.118 -27.053   2.328  1.00 73.12           O  
ATOM    639  OD2 ASP C   1       4.996 -26.922   2.862  1.00 73.12           O  
ATOM    640  N   ARG C   2       4.373 -24.977  -1.005  1.00 79.63           N  
ATOM    641  CA  ARG C   2       4.434 -23.539  -1.244  1.00 79.63           C  
ATOM    642  C   ARG C   2       3.034 -22.942  -1.350  1.00 79.63           C  
ATOM    643  CB  ARG C   2       5.229 -23.238  -2.516  1.00 79.63           C  
ATOM    644  O   ARG C   2       2.763 -21.880  -0.785  1.00 79.63           O  
ATOM    645  CG  ARG C   2       5.704 -21.797  -2.620  1.00 79.63           C  
ATOM    646  CD  ARG C   2       6.618 -21.590  -3.819  1.00 79.63           C  
ATOM    647  NE  ARG C   2       6.931 -20.178  -4.021  1.00 79.63           N  
ATOM    648  NH1 ARG C   2       8.225 -20.520  -5.904  1.00 79.63           N  
ATOM    649  NH2 ARG C   2       7.907 -18.398  -5.096  1.00 79.63           N  
ATOM    650  CZ  ARG C   2       7.687 -19.702  -5.006  1.00 79.63           C  
ATOM    651  N   GLU C   3       2.162 -23.627  -2.047  1.00 83.82           N  
ATOM    652  CA  GLU C   3       0.775 -23.196  -2.194  1.00 83.82           C  
ATOM    653  C   GLU C   3       0.063 -23.158  -0.845  1.00 83.82           C  
ATOM    654  CB  GLU C   3       0.025 -24.117  -3.159  1.00 83.82           C  
ATOM    655  O   GLU C   3      -0.700 -22.231  -0.565  1.00 83.82           O  
ATOM    656  CG  GLU C   3      -1.270 -23.523  -3.696  1.00 83.82           C  
ATOM    657  CD  GLU C   3      -1.908 -24.364  -4.790  1.00 83.82           C  
ATOM    658  OE1 GLU C   3      -2.989 -23.985  -5.294  1.00 83.82           O  
ATOM    659  OE2 GLU C   3      -1.322 -25.411  -5.144  1.00 83.82           O  
ATOM    660  N   GLU C   4       0.368 -24.181  -0.054  1.00 86.47           N  
ATOM    661  CA  GLU C   4      -0.232 -24.242   1.276  1.00 86.47           C  
ATOM    662  C   GLU C   4       0.249 -23.088   2.152  1.00 86.47           C  
ATOM    663  CB  GLU C   4       0.084 -25.580   1.948  1.00 86.47           C  
ATOM    664  O   GLU C   4      -0.536 -22.495   2.893  1.00 86.47           O  
ATOM    665  CG  GLU C   4      -0.879 -25.949   3.067  1.00 86.47           C  
ATOM    666  CD  GLU C   4      -0.610 -27.323   3.661  1.00 86.47           C  
ATOM    667  OE1 GLU C   4      -1.247 -27.679   4.679  1.00 86.47           O  
ATOM    668  OE2 GLU C   4       0.245 -28.048   3.106  1.00 86.47           O  
ATOM    669  N   LYS C   5       1.457 -22.800   2.084  1.00 84.69           N  
ATOM    670  CA  LYS C   5       2.025 -21.691   2.846  1.00 84.69           C  
ATOM    671  C   LYS C   5       1.409 -20.361   2.422  1.00 84.69           C  
ATOM    672  CB  LYS C   5       3.544 -21.644   2.674  1.00 84.69           C  
ATOM    673  O   LYS C   5       1.066 -19.532   3.268  1.00 84.69           O  
ATOM    674  CG  LYS C   5       4.249 -20.713   3.650  1.00 84.69           C  
ATOM    675  CD  LYS C   5       5.762 -20.780   3.492  1.00 84.69           C  
ATOM    676  CE  LYS C   5       6.463 -19.757   4.376  1.00 84.69           C  
ATOM    677  NZ  LYS C   5       7.944 -19.777   4.181  1.00 84.69           N  
ATOM    678  N   LEU C   6       1.214 -20.147   1.177  1.00 82.53           N  
ATOM    679  CA  LEU C   6       0.622 -18.922   0.651  1.00 82.53           C  
ATOM    680  C   LEU C   6      -0.833 -18.790   1.088  1.00 82.53           C  
ATOM    681  CB  LEU C   6       0.712 -18.897  -0.878  1.00 82.53           C  
ATOM    682  O   LEU C   6      -1.280 -17.700   1.452  1.00 82.53           O  
ATOM    683  CG  LEU C   6       1.380 -17.669  -1.497  1.00 82.53           C  
ATOM    684  CD1 LEU C   6       2.715 -18.053  -2.127  1.00 82.53           C  
ATOM    685  CD2 LEU C   6       0.462 -17.023  -2.529  1.00 82.53           C  
ATOM    686  N   GLU C   7      -1.528 -19.941   0.995  1.00 85.15           N  
ATOM    687  CA  GLU C   7      -2.921 -19.936   1.431  1.00 85.15           C  
ATOM    688  C   GLU C   7      -3.035 -19.579   2.910  1.00 85.15           C  
ATOM    689  CB  GLU C   7      -3.571 -21.297   1.166  1.00 85.15           C  
ATOM    690  O   GLU C   7      -3.922 -18.820   3.304  1.00 85.15           O  
ATOM    691  CG  GLU C   7      -4.111 -21.456  -0.248  1.00 85.15           C  
ATOM    692  CD  GLU C   7      -4.642 -22.851  -0.534  1.00 85.15           C  
ATOM    693  OE1 GLU C   7      -5.077 -23.112  -1.678  1.00 85.15           O  
ATOM    694  OE2 GLU C   7      -4.623 -23.690   0.394  1.00 85.15           O  
ATOM    695  N   ARG C   8      -2.101 -20.139   3.708  1.00 86.90           N  
ATOM    696  CA  ARG C   8      -2.106 -19.834   5.135  1.00 86.90           C  
ATOM    697  C   ARG C   8      -1.806 -18.359   5.379  1.00 86.90           C  
ATOM    698  CB  ARG C   8      -1.090 -20.705   5.875  1.00 86.90           C  
ATOM    699  O   ARG C   8      -2.449 -17.719   6.214  1.00 86.90           O  
ATOM    700  CG  ARG C   8      -1.558 -22.133   6.109  1.00 86.90           C  
ATOM    701  CD  ARG C   8      -0.537 -22.939   6.901  1.00 86.90           C  
ATOM    702  NE  ARG C   8      -0.890 -24.354   6.952  1.00 86.90           N  
ATOM    703  NH1 ARG C   8       1.029 -25.005   8.061  1.00 86.90           N  
ATOM    704  NH2 ARG C   8      -0.555 -26.561   7.493  1.00 86.90           N  
ATOM    705  CZ  ARG C   8      -0.138 -25.304   7.502  1.00 86.90           C  
ATOM    706  N   GLU C   9      -0.908 -17.769   4.650  1.00 84.67           N  
ATOM    707  CA  GLU C   9      -0.545 -16.362   4.793  1.00 84.67           C  
ATOM    708  C   GLU C   9      -1.687 -15.450   4.356  1.00 84.67           C  
ATOM    709  CB  GLU C   9       0.718 -16.048   3.987  1.00 84.67           C  
ATOM    710  O   GLU C   9      -1.944 -14.422   4.986  1.00 84.67           O  
ATOM    711  CG  GLU C   9       1.998 -16.576   4.618  1.00 84.67           C  
ATOM    712  CD  GLU C   9       3.242 -16.268   3.799  1.00 84.67           C  
ATOM    713  OE1 GLU C   9       4.368 -16.504   4.293  1.00 84.67           O  
ATOM    714  OE2 GLU C   9       3.089 -15.787   2.654  1.00 84.67           O  
ATOM    715  N   THR C  10      -2.390 -15.932   3.343  1.00 86.34           N  
ATOM    716  CA  THR C  10      -3.542 -15.170   2.870  1.00 86.34           C  
ATOM    717  C   THR C  10      -4.655 -15.170   3.914  1.00 86.34           C  
ATOM    718  CB  THR C  10      -4.079 -15.736   1.543  1.00 86.34           C  
ATOM    719  O   THR C  10      -5.289 -14.140   4.152  1.00 86.34           O  
ATOM    720  CG2 THR C  10      -5.274 -14.930   1.045  1.00 86.34           C  
ATOM    721  OG1 THR C  10      -3.041 -15.691   0.556  1.00 86.34           O  
ATOM    722  N   GLU C  11      -4.844 -16.286   4.507  1.00 87.19           N  
ATOM    723  CA  GLU C  11      -5.871 -16.381   5.540  1.00 87.19           C  
ATOM    724  C   GLU C  11      -5.526 -15.507   6.742  1.00 87.19           C  
ATOM    725  CB  GLU C  11      -6.055 -17.835   5.983  1.00 87.19           C  
ATOM    726  O   GLU C  11      -6.399 -14.841   7.303  1.00 87.19           O  
ATOM    727  CG  GLU C  11      -6.932 -18.655   5.049  1.00 87.19           C  
ATOM    728  CD  GLU C  11      -7.059 -20.111   5.469  1.00 87.19           C  
ATOM    729  OE1 GLU C  11      -7.748 -20.887   4.769  1.00 87.19           O  
ATOM    730  OE2 GLU C  11      -6.465 -20.478   6.507  1.00 87.19           O  
ATOM    731  N   LYS C  12      -4.235 -15.492   7.076  1.00 87.29           N  
ATOM    732  CA  LYS C  12      -3.789 -14.661   8.191  1.00 87.29           C  
ATOM    733  C   LYS C  12      -3.986 -13.179   7.886  1.00 87.29           C  
ATOM    734  CB  LYS C  12      -2.319 -14.939   8.511  1.00 87.29           C  
ATOM    735  O   LYS C  12      -4.455 -12.422   8.738  1.00 87.29           O  
ATOM    736  CG  LYS C  12      -2.092 -16.200   9.332  1.00 87.29           C  
ATOM    737  CD  LYS C  12      -0.621 -16.381   9.683  1.00 87.29           C  
ATOM    738  CE  LYS C  12      -0.376 -17.700  10.403  1.00 87.29           C  
ATOM    739  NZ  LYS C  12       1.072 -17.904  10.708  1.00 87.29           N  
ATOM    740  N   LEU C  13      -3.711 -12.793   6.732  1.00 85.34           N  
ATOM    741  CA  LEU C  13      -3.860 -11.400   6.324  1.00 85.34           C  
ATOM    742  C   LEU C  13      -5.332 -11.006   6.265  1.00 85.34           C  
ATOM    743  CB  LEU C  13      -3.203 -11.168   4.961  1.00 85.34           C  
ATOM    744  O   LEU C  13      -5.703  -9.909   6.688  1.00 85.34           O  
ATOM    745  CG  LEU C  13      -1.871 -10.416   4.970  1.00 85.34           C  
ATOM    746  CD1 LEU C  13      -0.790 -11.243   4.281  1.00 85.34           C  
ATOM    747  CD2 LEU C  13      -2.021  -9.055   4.297  1.00 85.34           C  
ATOM    748  N   GLU C  14      -6.180 -11.959   5.784  1.00 87.86           N  
ATOM    749  CA  GLU C  14      -7.611 -11.682   5.707  1.00 87.86           C  
ATOM    750  C   GLU C  14      -8.213 -11.496   7.096  1.00 87.86           C  
ATOM    751  CB  GLU C  14      -8.337 -12.806   4.965  1.00 87.86           C  
ATOM    752  O   GLU C  14      -9.061 -10.624   7.300  1.00 87.86           O  
ATOM    753  CG  GLU C  14      -8.162 -12.760   3.454  1.00 87.86           C  
ATOM    754  CD  GLU C  14      -8.834 -13.920   2.736  1.00 87.86           C  
ATOM    755  OE1 GLU C  14      -8.902 -13.902   1.486  1.00 87.86           O  
ATOM    756  OE2 GLU C  14      -9.298 -14.852   3.429  1.00 87.86           O  
ATOM    757  N   LYS C  15      -7.733 -12.292   8.010  1.00 88.44           N  
ATOM    758  CA  LYS C  15      -8.201 -12.159   9.387  1.00 88.44           C  
ATOM    759  C   LYS C  15      -7.781 -10.818   9.983  1.00 88.44           C  
ATOM    760  CB  LYS C  15      -7.670 -13.305  10.249  1.00 88.44           C  
ATOM    761  O   LYS C  15      -8.579 -10.148  10.642  1.00 88.44           O  
ATOM    762  CG  LYS C  15      -8.296 -13.380  11.633  1.00 88.44           C  
ATOM    763  CD  LYS C  15      -7.763 -14.568  12.424  1.00 88.44           C  
ATOM    764  CE  LYS C  15      -8.285 -14.568  13.854  1.00 88.44           C  
ATOM    765  NZ  LYS C  15      -7.710 -15.691  14.654  1.00 88.44           N  
ATOM    766  N   LYS C  16      -6.558 -10.445   9.736  1.00 86.37           N  
ATOM    767  CA  LYS C  16      -6.044  -9.173  10.238  1.00 86.37           C  
ATOM    768  C   LYS C  16      -6.822  -7.997   9.653  1.00 86.37           C  
ATOM    769  CB  LYS C  16      -4.556  -9.029   9.915  1.00 86.37           C  
ATOM    770  O   LYS C  16      -7.134  -7.038  10.363  1.00 86.37           O  
ATOM    771  CG  LYS C  16      -3.642  -9.809  10.848  1.00 86.37           C  
ATOM    772  CD  LYS C  16      -2.174  -9.550  10.538  1.00 86.37           C  
ATOM    773  CE  LYS C  16      -1.258 -10.329  11.472  1.00 86.37           C  
ATOM    774  NZ  LYS C  16       0.183 -10.078  11.172  1.00 86.37           N  
ATOM    775  N   ILE C  17      -7.228  -8.096   8.400  1.00 85.32           N  
ATOM    776  CA  ILE C  17      -7.977  -7.044   7.721  1.00 85.32           C  
ATOM    777  C   ILE C  17      -9.380  -6.943   8.315  1.00 85.32           C  
ATOM    778  CB  ILE C  17      -8.056  -7.299   6.199  1.00 85.32           C  
ATOM    779  O   ILE C  17      -9.870  -5.843   8.583  1.00 85.32           O  
ATOM    780  CG1 ILE C  17      -6.688  -7.067   5.547  1.00 85.32           C  
ATOM    781  CG2 ILE C  17      -9.126  -6.411   5.558  1.00 85.32           C  
ATOM    782  CD1 ILE C  17      -6.625  -7.471   4.080  1.00 85.32           C  
ATOM    783  N   ARG C  18      -9.984  -8.154   8.536  1.00 87.68           N  
ATOM    784  CA  ARG C  18     -11.319  -8.168   9.125  1.00 87.68           C  
ATOM    785  C   ARG C  18     -11.308  -7.554  10.521  1.00 87.68           C  
ATOM    786  CB  ARG C  18     -11.865  -9.597   9.186  1.00 87.68           C  
ATOM    787  O   ARG C  18     -12.209  -6.791  10.876  1.00 87.68           O  
ATOM    788  CG  ARG C  18     -12.332 -10.135   7.843  1.00 87.68           C  
ATOM    789  CD  ARG C  18     -13.155 -11.407   8.000  1.00 87.68           C  
ATOM    790  NE  ARG C  18     -12.363 -12.494   8.568  1.00 87.68           N  
ATOM    791  NH1 ARG C  18     -11.778 -13.409   6.529  1.00 87.68           N  
ATOM    792  NH2 ARG C  18     -11.035 -14.365   8.476  1.00 87.68           N  
ATOM    793  CZ  ARG C  18     -11.727 -13.420   7.856  1.00 87.68           C  
ATOM    794  N   GLU C  19     -10.293  -7.901  11.339  1.00 88.07           N  
ATOM    795  CA  GLU C  19     -10.187  -7.351  12.687  1.00 88.07           C  
ATOM    796  C   GLU C  19      -9.972  -5.840  12.651  1.00 88.07           C  
ATOM    797  CB  GLU C  19      -9.048  -8.026  13.455  1.00 88.07           C  
ATOM    798  O   GLU C  19     -10.559  -5.106  13.449  1.00 88.07           O  
ATOM    799  CG  GLU C  19      -9.355  -9.455  13.880  1.00 88.07           C  
ATOM    800  CD  GLU C  19      -8.175 -10.152  14.539  1.00 88.07           C  
ATOM    801  OE1 GLU C  19      -8.345 -11.283  15.047  1.00 88.07           O  
ATOM    802  OE2 GLU C  19      -7.072  -9.561  14.547  1.00 88.07           O  
ATOM    803  N   SER C  20      -9.187  -5.471  11.723  1.00 84.67           N  
ATOM    804  CA  SER C  20      -8.938  -4.043  11.559  1.00 84.67           C  
ATOM    805  C   SER C  20     -10.208  -3.304  11.149  1.00 84.67           C  
ATOM    806  CB  SER C  20      -7.842  -3.805  10.519  1.00 84.67           C  
ATOM    807  O   SER C  20     -10.489  -2.215  11.654  1.00 84.67           O  
ATOM    808  OG  SER C  20      -7.581  -2.420  10.371  1.00 84.67           O  
ATOM    809  N   GLN C  21     -10.978  -3.879  10.242  1.00 86.95           N  
ATOM    810  CA  GLN C  21     -12.227  -3.261   9.810  1.00 86.95           C  
ATOM    811  C   GLN C  21     -13.221  -3.164  10.964  1.00 86.95           C  
ATOM    812  CB  GLN C  21     -12.843  -4.047   8.651  1.00 86.95           C  
ATOM    813  O   GLN C  21     -13.920  -2.158  11.106  1.00 86.95           O  
ATOM    814  CG  GLN C  21     -12.101  -3.880   7.332  1.00 86.95           C  
ATOM    815  CD  GLN C  21     -12.657  -4.762   6.230  1.00 86.95           C  
ATOM    816  NE2 GLN C  21     -12.447  -4.355   4.983  1.00 86.95           N  
ATOM    817  OE1 GLN C  21     -13.270  -5.800   6.498  1.00 86.95           O  
ATOM    818  N   ARG C  22     -13.285  -4.224  11.889  1.00 88.05           N  
ATOM    819  CA  ARG C  22     -14.157  -4.205  13.060  1.00 88.05           C  
ATOM    820  C   ARG C  22     -13.752  -3.097  14.026  1.00 88.05           C  
ATOM    821  CB  ARG C  22     -14.128  -5.558  13.774  1.00 88.05           C  
ATOM    822  O   ARG C  22     -14.604  -2.356  14.521  1.00 88.05           O  
ATOM    823  CG  ARG C  22     -15.269  -5.759  14.759  1.00 88.05           C  
ATOM    824  CD  ARG C  22     -15.183  -7.112  15.453  1.00 88.05           C  
ATOM    825  NE  ARG C  22     -16.118  -7.204  16.571  1.00 88.05           N  
ATOM    826  NH1 ARG C  22     -15.460  -9.323  17.214  1.00 88.05           N  
ATOM    827  NH2 ARG C  22     -17.112  -8.230  18.368  1.00 88.05           N  
ATOM    828  CZ  ARG C  22     -16.228  -8.252  17.382  1.00 88.05           C  
ATOM    829  N   ARG C  23     -12.416  -2.986  14.283  1.00 86.72           N  
ATOM    830  CA  ARG C  23     -11.910  -1.954  15.181  1.00 86.72           C  
ATOM    831  C   ARG C  23     -12.198  -0.561  14.631  1.00 86.72           C  
ATOM    832  CB  ARG C  23     -10.407  -2.127  15.407  1.00 86.72           C  
ATOM    833  O   ARG C  23     -12.567   0.345  15.382  1.00 86.72           O  
ATOM    834  CG  ARG C  23     -10.056  -3.223  16.401  1.00 86.72           C  
ATOM    835  CD  ARG C  23      -8.553  -3.326  16.619  1.00 86.72           C  
ATOM    836  NE  ARG C  23      -8.195  -4.545  17.339  1.00 86.72           N  
ATOM    837  NH1 ARG C  23      -5.962  -4.000  17.570  1.00 86.72           N  
ATOM    838  NH2 ARG C  23      -6.759  -5.976  18.417  1.00 86.72           N  
ATOM    839  CZ  ARG C  23      -6.973  -4.838  17.774  1.00 86.72           C  
ATOM    840  N   MET C  24     -12.083  -0.446  13.343  1.00 85.51           N  
ATOM    841  CA  MET C  24     -12.348   0.841  12.706  1.00 85.51           C  
ATOM    842  C   MET C  24     -13.818   1.222  12.842  1.00 85.51           C  
ATOM    843  CB  MET C  24     -11.952   0.801  11.229  1.00 85.51           C  
ATOM    844  O   MET C  24     -14.142   2.388  13.078  1.00 85.51           O  
ATOM    845  CG  MET C  24     -10.452   0.873  10.994  1.00 85.51           C  
ATOM    846  SD  MET C  24      -9.754   2.519  11.406  1.00 85.51           S  
ATOM    847  CE  MET C  24     -10.377   3.491  10.006  1.00 85.51           C  
ATOM    848  N   GLU C  25     -14.736   0.294  12.783  1.00 85.81           N  
ATOM    849  CA  GLU C  25     -16.165   0.548  12.942  1.00 85.81           C  
ATOM    850  C   GLU C  25     -16.498   0.951  14.375  1.00 85.81           C  
ATOM    851  CB  GLU C  25     -16.978  -0.685  12.540  1.00 85.81           C  
ATOM    852  O   GLU C  25     -17.312   1.850  14.599  1.00 85.81           O  
ATOM    853  CG  GLU C  25     -18.480  -0.441  12.487  1.00 85.81           C  
ATOM    854  CD  GLU C  25     -18.888   0.556  11.415  1.00 85.81           C  
ATOM    855  OE1 GLU C  25     -20.000   1.125  11.507  1.00 85.81           O  
ATOM    856  OE2 GLU C  25     -18.091   0.770  10.475  1.00 85.81           O  
ATOM    857  N   GLU C  26     -15.799   0.332  15.366  1.00 86.40           N  
ATOM    858  CA  GLU C  26     -16.015   0.679  16.767  1.00 86.40           C  
ATOM    859  C   GLU C  26     -15.548   2.102  17.062  1.00 86.40           C  
ATOM    860  CB  GLU C  26     -15.292  -0.312  17.684  1.00 86.40           C  
ATOM    861  O   GLU C  26     -16.225   2.848  17.772  1.00 86.40           O  
ATOM    862  CG  GLU C  26     -15.963  -1.676  17.766  1.00 86.40           C  
ATOM    863  CD  GLU C  26     -15.179  -2.681  18.594  1.00 86.40           C  
ATOM    864  OE1 GLU C  26     -15.649  -3.830  18.759  1.00 86.40           O  
ATOM    865  OE2 GLU C  26     -14.086  -2.316  19.084  1.00 86.40           O  
ATOM    866  N   LEU C  27     -14.348   2.427  16.495  1.00 83.78           N  
ATOM    867  CA  LEU C  27     -13.821   3.777  16.670  1.00 83.78           C  
ATOM    868  C   LEU C  27     -14.750   4.809  16.040  1.00 83.78           C  
ATOM    869  CB  LEU C  27     -12.422   3.890  16.058  1.00 83.78           C  
ATOM    870  O   LEU C  27     -14.956   5.888  16.600  1.00 83.78           O  
ATOM    871  CG  LEU C  27     -11.266   3.357  16.905  1.00 83.78           C  
ATOM    872  CD1 LEU C  27     -10.036   3.122  16.035  1.00 83.78           C  
ATOM    873  CD2 LEU C  27     -10.947   4.322  18.042  1.00 83.78           C  
ATOM    874  N   ARG C  28     -15.263   4.461  14.869  1.00 85.73           N  
ATOM    875  CA  ARG C  28     -16.216   5.336  14.195  1.00 85.73           C  
ATOM    876  C   ARG C  28     -17.415   5.632  15.090  1.00 85.73           C  
ATOM    877  CB  ARG C  28     -16.686   4.710  12.880  1.00 85.73           C  
ATOM    878  O   ARG C  28     -17.902   6.764  15.130  1.00 85.73           O  
ATOM    879  CG  ARG C  28     -17.526   5.641  12.020  1.00 85.73           C  
ATOM    880  CD  ARG C  28     -18.000   4.957  10.745  1.00 85.73           C  
ATOM    881  NE  ARG C  28     -19.000   5.757  10.044  1.00 85.73           N  
ATOM    882  NH1 ARG C  28     -19.428   4.172   8.419  1.00 85.73           N  
ATOM    883  NH2 ARG C  28     -20.545   6.174   8.397  1.00 85.73           N  
ATOM    884  CZ  ARG C  28     -19.655   5.366   8.955  1.00 85.73           C  
ATOM    885  N   LYS C  29     -17.906   4.711  15.908  1.00 84.44           N  
ATOM    886  CA  LYS C  29     -19.070   4.865  16.776  1.00 84.44           C  
ATOM    887  C   LYS C  29     -18.749   5.754  17.974  1.00 84.44           C  
ATOM    888  CB  LYS C  29     -19.567   3.500  17.255  1.00 84.44           C  
ATOM    889  O   LYS C  29     -19.596   6.530  18.423  1.00 84.44           O  
ATOM    890  CG  LYS C  29     -20.294   2.696  16.186  1.00 84.44           C  
ATOM    891  CD  LYS C  29     -20.799   1.368  16.733  1.00 84.44           C  
ATOM    892  CE  LYS C  29     -21.415   0.508  15.637  1.00 84.44           C  
ATOM    893  NZ  LYS C  29     -21.832  -0.830  16.152  1.00 84.44           N  
ATOM    894  N   GLN C  30     -17.467   5.788  18.412  1.00 81.90           N  
ATOM    895  CA  GLN C  30     -17.047   6.537  19.592  1.00 81.90           C  
ATOM    896  C   GLN C  30     -16.859   8.016  19.268  1.00 81.90           C  
ATOM    897  CB  GLN C  30     -15.754   5.956  20.165  1.00 81.90           C  
ATOM    898  O   GLN C  30     -17.063   8.876  20.127  1.00 81.90           O  
ATOM    899  CG  GLN C  30     -15.933   4.601  20.838  1.00 81.90           C  
ATOM    900  CD  GLN C  30     -14.629   4.028  21.360  1.00 81.90           C  
ATOM    901  NE2 GLN C  30     -14.684   2.808  21.883  1.00 81.90           N  
ATOM    902  OE1 GLN C  30     -13.579   4.677  21.294  1.00 81.90           O  
ATOM    903  N   ILE C  31     -16.563   8.446  18.043  1.00 75.57           N  
ATOM    904  CA  ILE C  31     -16.199   9.811  17.678  1.00 75.57           C  
ATOM    905  C   ILE C  31     -17.400  10.514  17.049  1.00 75.57           C  
ATOM    906  CB  ILE C  31     -14.996   9.835  16.709  1.00 75.57           C  
ATOM    907  O   ILE C  31     -17.368  11.726  16.820  1.00 75.57           O  
ATOM    908  CG1 ILE C  31     -13.768   9.196  17.367  1.00 75.57           C  
ATOM    909  CG2 ILE C  31     -14.693  11.268  16.260  1.00 75.57           C  
ATOM    910  CD1 ILE C  31     -12.594   8.990  16.419  1.00 75.57           C  
ATOM    911  N   GLU C  32     -18.532  10.175  17.158  1.00 75.65           N  
ATOM    912  CA  GLU C  32     -19.740  10.646  16.487  1.00 75.65           C  
ATOM    913  C   GLU C  32     -20.109  12.056  16.940  1.00 75.65           C  
ATOM    914  CB  GLU C  32     -20.907   9.689  16.745  1.00 75.65           C  
ATOM    915  O   GLU C  32     -20.785  12.790  16.216  1.00 75.65           O  
ATOM    916  CG  GLU C  32     -20.989   8.538  15.753  1.00 75.65           C  
ATOM    917  CD  GLU C  32     -22.176   7.620  15.996  1.00 75.65           C  
ATOM    918  OE1 GLU C  32     -22.325   6.614  15.265  1.00 75.65           O  
ATOM    919  OE2 GLU C  32     -22.963   7.908  16.925  1.00 75.65           O  
ATOM    920  N   THR C  33     -19.218  12.686  17.811  1.00 74.40           N  
ATOM    921  CA  THR C  33     -19.774  13.939  18.309  1.00 74.40           C  
ATOM    922  C   THR C  33     -19.082  15.134  17.658  1.00 74.40           C  
ATOM    923  CB  THR C  33     -19.643  14.039  19.840  1.00 74.40           C  
ATOM    924  O   THR C  33     -19.679  16.204  17.520  1.00 74.40           O  
ATOM    925  CG2 THR C  33     -20.616  13.094  20.538  1.00 74.40           C  
ATOM    926  OG1 THR C  33     -18.305  13.697  20.223  1.00 74.40           O  
ATOM    927  N   ASP C  34     -17.956  15.014  16.936  1.00 79.25           N  
ATOM    928  CA  ASP C  34     -17.295  16.148  16.296  1.00 79.25           C  
ATOM    929  C   ASP C  34     -17.266  15.981  14.778  1.00 79.25           C  
ATOM    930  CB  ASP C  34     -15.873  16.314  16.834  1.00 79.25           C  
ATOM    931  O   ASP C  34     -16.689  15.020  14.265  1.00 79.25           O  
ATOM    932  CG  ASP C  34     -15.182  17.560  16.308  1.00 79.25           C  
ATOM    933  OD1 ASP C  34     -14.189  18.011  16.919  1.00 79.25           O  
ATOM    934  OD2 ASP C  34     -15.635  18.097  15.274  1.00 79.25           O  
ATOM    935  N   PRO C  35     -18.126  16.728  14.091  1.00 86.80           N  
ATOM    936  CA  PRO C  35     -18.224  16.615  12.634  1.00 86.80           C  
ATOM    937  C   PRO C  35     -16.859  16.616  11.949  1.00 86.80           C  
ATOM    938  CB  PRO C  35     -19.034  17.852  12.238  1.00 86.80           C  
ATOM    939  O   PRO C  35     -16.649  15.879  10.982  1.00 86.80           O  
ATOM    940  CG  PRO C  35     -19.772  18.239  13.479  1.00 86.80           C  
ATOM    941  CD  PRO C  35     -18.965  17.804  14.669  1.00 86.80           C  
ATOM    942  N   ASP C  36     -15.892  17.449  12.425  1.00 86.68           N  
ATOM    943  CA  ASP C  36     -14.564  17.530  11.824  1.00 86.68           C  
ATOM    944  C   ASP C  36     -13.793  16.226  12.016  1.00 86.68           C  
ATOM    945  CB  ASP C  36     -13.776  18.700  12.418  1.00 86.68           C  
ATOM    946  O   ASP C  36     -13.130  15.749  11.093  1.00 86.68           O  
ATOM    947  CG  ASP C  36     -14.285  20.054  11.956  1.00 86.68           C  
ATOM    948  OD1 ASP C  36     -14.074  21.060  12.666  1.00 86.68           O  
ATOM    949  OD2 ASP C  36     -14.905  20.114  10.872  1.00 86.68           O  
ATOM    950  N   GLU C  37     -13.935  15.677  13.165  1.00 88.57           N  
ATOM    951  CA  GLU C  37     -13.275  14.410  13.465  1.00 88.57           C  
ATOM    952  C   GLU C  37     -13.903  13.261  12.679  1.00 88.57           C  
ATOM    953  CB  GLU C  37     -13.334  14.114  14.966  1.00 88.57           C  
ATOM    954  O   GLU C  37     -13.200  12.357  12.224  1.00 88.57           O  
ATOM    955  CG  GLU C  37     -12.412  14.990  15.801  1.00 88.57           C  
ATOM    956  CD  GLU C  37     -12.440  14.649  17.283  1.00 88.57           C  
ATOM    957  OE1 GLU C  37     -11.676  15.263  18.062  1.00 88.57           O  
ATOM    958  OE2 GLU C  37     -13.231  13.759  17.667  1.00 88.57           O  
ATOM    959  N   LYS C  38     -15.259  13.392  12.510  1.00 89.08           N  
ATOM    960  CA  LYS C  38     -15.973  12.372  11.747  1.00 89.08           C  
ATOM    961  C   LYS C  38     -15.479  12.319  10.304  1.00 89.08           C  
ATOM    962  CB  LYS C  38     -17.480  12.636  11.775  1.00 89.08           C  
ATOM    963  O   LYS C  38     -15.280  11.235   9.750  1.00 89.08           O  
ATOM    964  CG  LYS C  38     -18.316  11.515  11.176  1.00 89.08           C  
ATOM    965  CD  LYS C  38     -19.806  11.819  11.268  1.00 89.08           C  
ATOM    966  CE  LYS C  38     -20.637  10.770  10.543  1.00 89.08           C  
ATOM    967  NZ  LYS C  38     -22.096  11.087  10.592  1.00 89.08           N  
ATOM    968  N   GLU C  39     -15.266  13.458   9.670  1.00 89.12           N  
ATOM    969  CA  GLU C  39     -14.786  13.521   8.293  1.00 89.12           C  
ATOM    970  C   GLU C  39     -13.382  12.934   8.171  1.00 89.12           C  
ATOM    971  CB  GLU C  39     -14.799  14.964   7.783  1.00 89.12           C  
ATOM    972  O   GLU C  39     -13.094  12.192   7.230  1.00 89.12           O  
ATOM    973  CG  GLU C  39     -14.605  15.087   6.279  1.00 89.12           C  
ATOM    974  CD  GLU C  39     -14.871  16.488   5.752  1.00 89.12           C  
ATOM    975  OE1 GLU C  39     -14.819  16.692   4.518  1.00 89.12           O  
ATOM    976  OE2 GLU C  39     -15.133  17.389   6.580  1.00 89.12           O  
ATOM    977  N   LEU C  40     -12.540  13.293   9.113  1.00 88.72           N  
ATOM    978  CA  LEU C  40     -11.180  12.766   9.115  1.00 88.72           C  
ATOM    979  C   LEU C  40     -11.184  11.250   9.281  1.00 88.72           C  
ATOM    980  CB  LEU C  40     -10.356  13.411  10.233  1.00 88.72           C  
ATOM    981  O   LEU C  40     -10.424  10.546   8.612  1.00 88.72           O  
ATOM    982  CG  LEU C  40      -8.848  13.164  10.193  1.00 88.72           C  
ATOM    983  CD1 LEU C  40      -8.162  14.208   9.318  1.00 88.72           C  
ATOM    984  CD2 LEU C  40      -8.266  13.174  11.603  1.00 88.72           C  
ATOM    985  N   LEU C  41     -12.019  10.782  10.134  1.00 89.40           N  
ATOM    986  CA  LEU C  41     -12.132   9.346  10.366  1.00 89.40           C  
ATOM    987  C   LEU C  41     -12.594   8.626   9.104  1.00 89.40           C  
ATOM    988  CB  LEU C  41     -13.103   9.063  11.515  1.00 89.40           C  
ATOM    989  O   LEU C  41     -12.085   7.552   8.774  1.00 89.40           O  
ATOM    990  CG  LEU C  41     -13.142   7.624  12.032  1.00 89.40           C  
ATOM    991  CD1 LEU C  41     -11.949   7.356  12.943  1.00 89.40           C  
ATOM    992  CD2 LEU C  41     -14.452   7.353  12.764  1.00 89.40           C  
ATOM    993  N   GLU C  42     -13.574   9.213   8.411  1.00 91.19           N  
ATOM    994  CA  GLU C  42     -14.070   8.609   7.177  1.00 91.19           C  
ATOM    995  C   GLU C  42     -12.969   8.522   6.124  1.00 91.19           C  
ATOM    996  CB  GLU C  42     -15.259   9.403   6.631  1.00 91.19           C  
ATOM    997  O   GLU C  42     -12.862   7.522   5.411  1.00 91.19           O  
ATOM    998  CG  GLU C  42     -16.549   9.192   7.409  1.00 91.19           C  
ATOM    999  CD  GLU C  42     -17.707  10.029   6.890  1.00 91.19           C  
ATOM   1000  OE1 GLU C  42     -18.839   9.886   7.406  1.00 91.19           O  
ATOM   1001  OE2 GLU C  42     -17.482  10.833   5.958  1.00 91.19           O  
ATOM   1002  N   ILE C  43     -12.162   9.548   6.027  1.00 90.33           N  
ATOM   1003  CA  ILE C  43     -11.039   9.572   5.096  1.00 90.33           C  
ATOM   1004  C   ILE C  43     -10.047   8.468   5.454  1.00 90.33           C  
ATOM   1005  CB  ILE C  43     -10.334  10.947   5.097  1.00 90.33           C  
ATOM   1006  O   ILE C  43      -9.574   7.741   4.577  1.00 90.33           O  
ATOM   1007  CG1 ILE C  43     -11.224  12.005   4.435  1.00 90.33           C  
ATOM   1008  CG2 ILE C  43      -8.975  10.857   4.395  1.00 90.33           C  
ATOM   1009  CD1 ILE C  43     -10.708  13.429   4.584  1.00 90.33           C  
ATOM   1010  N   LEU C  44      -9.765   8.345   6.730  1.00 91.14           N  
ATOM   1011  CA  LEU C  44      -8.812   7.345   7.199  1.00 91.14           C  
ATOM   1012  C   LEU C  44      -9.322   5.935   6.921  1.00 91.14           C  
ATOM   1013  CB  LEU C  44      -8.546   7.519   8.696  1.00 91.14           C  
ATOM   1014  O   LEU C  44      -8.557   5.065   6.501  1.00 91.14           O  
ATOM   1015  CG  LEU C  44      -7.566   8.625   9.087  1.00 91.14           C  
ATOM   1016  CD1 LEU C  44      -7.759   9.012  10.550  1.00 91.14           C  
ATOM   1017  CD2 LEU C  44      -6.129   8.182   8.831  1.00 91.14           C  
ATOM   1018  N   ILE C  45     -10.628   5.708   7.154  1.00 91.98           N  
ATOM   1019  CA  ILE C  45     -11.223   4.395   6.934  1.00 91.98           C  
ATOM   1020  C   ILE C  45     -11.166   4.044   5.449  1.00 91.98           C  
ATOM   1021  CB  ILE C  45     -12.682   4.344   7.440  1.00 91.98           C  
ATOM   1022  O   ILE C  45     -10.846   2.910   5.084  1.00 91.98           O  
ATOM   1023  CG1 ILE C  45     -12.719   4.404   8.971  1.00 91.98           C  
ATOM   1024  CG2 ILE C  45     -13.389   3.087   6.925  1.00 91.98           C  
ATOM   1025  CD1 ILE C  45     -14.120   4.533   9.553  1.00 91.98           C  
ATOM   1026  N   ARG C  46     -11.429   4.998   4.550  1.00 92.55           N  
ATOM   1027  CA  ARG C  46     -11.323   4.755   3.114  1.00 92.55           C  
ATOM   1028  C   ARG C  46      -9.890   4.412   2.721  1.00 92.55           C  
ATOM   1029  CB  ARG C  46     -11.805   5.975   2.326  1.00 92.55           C  
ATOM   1030  O   ARG C  46      -9.663   3.517   1.904  1.00 92.55           O  
ATOM   1031  CG  ARG C  46     -13.315   6.151   2.326  1.00 92.55           C  
ATOM   1032  CD  ARG C  46     -13.763   7.182   1.299  1.00 92.55           C  
ATOM   1033  NE  ARG C  46     -13.174   8.493   1.558  1.00 92.55           N  
ATOM   1034  NH1 ARG C  46     -15.051   9.362   2.585  1.00 92.55           N  
ATOM   1035  NH2 ARG C  46     -13.169  10.649   2.348  1.00 92.55           N  
ATOM   1036  CZ  ARG C  46     -13.799   9.498   2.163  1.00 92.55           C  
ATOM   1037  N   SER C  47      -8.888   5.146   3.273  1.00 91.42           N  
ATOM   1038  CA  SER C  47      -7.479   4.883   2.997  1.00 91.42           C  
ATOM   1039  C   SER C  47      -7.084   3.475   3.428  1.00 91.42           C  
ATOM   1040  CB  SER C  47      -6.593   5.909   3.705  1.00 91.42           C  
ATOM   1041  O   SER C  47      -6.366   2.778   2.709  1.00 91.42           O  
ATOM   1042  OG  SER C  47      -6.732   7.188   3.112  1.00 91.42           O  
ATOM   1043  N   LEU C  48      -7.529   3.060   4.578  1.00 92.60           N  
ATOM   1044  CA  LEU C  48      -7.217   1.727   5.082  1.00 92.60           C  
ATOM   1045  C   LEU C  48      -7.806   0.652   4.176  1.00 92.60           C  
ATOM   1046  CB  LEU C  48      -7.746   1.556   6.508  1.00 92.60           C  
ATOM   1047  O   LEU C  48      -7.167  -0.372   3.924  1.00 92.60           O  
ATOM   1048  CG  LEU C  48      -6.899   2.170   7.624  1.00 92.60           C  
ATOM   1049  CD1 LEU C  48      -7.686   2.203   8.930  1.00 92.60           C  
ATOM   1050  CD2 LEU C  48      -5.598   1.394   7.797  1.00 92.60           C  
ATOM   1051  N   ARG C  49      -9.058   0.921   3.706  1.00 92.99           N  
ATOM   1052  CA  ARG C  49      -9.680  -0.027   2.787  1.00 92.99           C  
ATOM   1053  C   ARG C  49      -8.866  -0.159   1.504  1.00 92.99           C  
ATOM   1054  CB  ARG C  49     -11.111   0.403   2.457  1.00 92.99           C  
ATOM   1055  O   ARG C  49      -8.660  -1.268   1.005  1.00 92.99           O  
ATOM   1056  CG  ARG C  49     -11.879  -0.606   1.618  1.00 92.99           C  
ATOM   1057  CD  ARG C  49     -13.315  -0.162   1.376  1.00 92.99           C  
ATOM   1058  NE  ARG C  49     -13.997  -1.036   0.426  1.00 92.99           N  
ATOM   1059  NH1 ARG C  49     -16.030   0.051   0.568  1.00 92.99           N  
ATOM   1060  NH2 ARG C  49     -15.791  -1.766  -0.808  1.00 92.99           N  
ATOM   1061  CZ  ARG C  49     -15.271  -0.915   0.064  1.00 92.99           C  
ATOM   1062  N   LEU C  50      -8.382   0.932   0.953  1.00 93.34           N  
ATOM   1063  CA  LEU C  50      -7.567   0.910  -0.257  1.00 93.34           C  
ATOM   1064  C   LEU C  50      -6.261   0.160  -0.018  1.00 93.34           C  
ATOM   1065  CB  LEU C  50      -7.272   2.335  -0.731  1.00 93.34           C  
ATOM   1066  O   LEU C  50      -5.813  -0.604  -0.876  1.00 93.34           O  
ATOM   1067  CG  LEU C  50      -8.440   3.095  -1.362  1.00 93.34           C  
ATOM   1068  CD1 LEU C  50      -8.066   4.559  -1.575  1.00 93.34           C  
ATOM   1069  CD2 LEU C  50      -8.852   2.446  -2.679  1.00 93.34           C  
ATOM   1070  N   LEU C  51      -5.660   0.323   1.145  1.00 92.95           N  
ATOM   1071  CA  LEU C  51      -4.422  -0.367   1.488  1.00 92.95           C  
ATOM   1072  C   LEU C  51      -4.644  -1.873   1.574  1.00 92.95           C  
ATOM   1073  CB  LEU C  51      -3.868   0.155   2.817  1.00 92.95           C  
ATOM   1074  O   LEU C  51      -3.824  -2.655   1.087  1.00 92.95           O  
ATOM   1075  CG  LEU C  51      -3.134   1.496   2.765  1.00 92.95           C  
ATOM   1076  CD1 LEU C  51      -2.952   2.055   4.172  1.00 92.95           C  
ATOM   1077  CD2 LEU C  51      -1.786   1.341   2.068  1.00 92.95           C  
ATOM   1078  N   GLU C  52      -5.758  -2.269   2.167  1.00 92.99           N  
ATOM   1079  CA  GLU C  52      -6.075  -3.689   2.286  1.00 92.99           C  
ATOM   1080  C   GLU C  52      -6.293  -4.323   0.915  1.00 92.99           C  
ATOM   1081  CB  GLU C  52      -7.315  -3.892   3.162  1.00 92.99           C  
ATOM   1082  O   GLU C  52      -5.860  -5.452   0.672  1.00 92.99           O  
ATOM   1083  CG  GLU C  52      -7.074  -3.621   4.640  1.00 92.99           C  
ATOM   1084  CD  GLU C  52      -8.349  -3.637   5.468  1.00 92.99           C  
ATOM   1085  OE1 GLU C  52      -8.262  -3.609   6.717  1.00 92.99           O  
ATOM   1086  OE2 GLU C  52      -9.444  -3.679   4.863  1.00 92.99           O  
ATOM   1087  N   GLU C  53      -6.999  -3.593   0.053  1.00 93.10           N  
ATOM   1088  CA  GLU C  53      -7.194  -4.075  -1.311  1.00 93.10           C  
ATOM   1089  C   GLU C  53      -5.863  -4.210  -2.044  1.00 93.10           C  
ATOM   1090  CB  GLU C  53      -8.127  -3.139  -2.084  1.00 93.10           C  
ATOM   1091  O   GLU C  53      -5.660  -5.160  -2.803  1.00 93.10           O  
ATOM   1092  CG  GLU C  53      -9.575  -3.192  -1.619  1.00 93.10           C  
ATOM   1093  CD  GLU C  53     -10.456  -2.144  -2.279  1.00 93.10           C  
ATOM   1094  OE1 GLU C  53     -11.668  -2.088  -1.970  1.00 93.10           O  
ATOM   1095  OE2 GLU C  53      -9.931  -1.374  -3.114  1.00 93.10           O  
ATOM   1096  N   GLN C  54      -4.962  -3.241  -1.787  1.00 92.16           N  
ATOM   1097  CA  GLN C  54      -3.636  -3.295  -2.393  1.00 92.16           C  
ATOM   1098  C   GLN C  54      -2.857  -4.512  -1.905  1.00 92.16           C  
ATOM   1099  CB  GLN C  54      -2.855  -2.015  -2.090  1.00 92.16           C  
ATOM   1100  O   GLN C  54      -2.169  -5.171  -2.688  1.00 92.16           O  
ATOM   1101  CG  GLN C  54      -3.297  -0.815  -2.916  1.00 92.16           C  
ATOM   1102  CD  GLN C  54      -2.528   0.448  -2.575  1.00 92.16           C  
ATOM   1103  NE2 GLN C  54      -2.351   1.319  -3.563  1.00 92.16           N  
ATOM   1104  OE1 GLN C  54      -2.096   0.639  -1.434  1.00 92.16           O  
ATOM   1105  N   LEU C  55      -2.931  -4.842  -0.635  1.00 92.22           N  
ATOM   1106  CA  LEU C  55      -2.257  -6.009  -0.075  1.00 92.22           C  
ATOM   1107  C   LEU C  55      -2.771  -7.293  -0.717  1.00 92.22           C  
ATOM   1108  CB  LEU C  55      -2.458  -6.067   1.442  1.00 92.22           C  
ATOM   1109  O   LEU C  55      -1.989  -8.199  -1.016  1.00 92.22           O  
ATOM   1110  CG  LEU C  55      -1.571  -5.143   2.279  1.00 92.22           C  
ATOM   1111  CD1 LEU C  55      -2.029  -5.144   3.733  1.00 92.22           C  
ATOM   1112  CD2 LEU C  55      -0.110  -5.564   2.172  1.00 92.22           C  
ATOM   1113  N   GLU C  56      -4.099  -7.374  -0.931  1.00 92.63           N  
ATOM   1114  CA  GLU C  56      -4.687  -8.545  -1.576  1.00 92.63           C  
ATOM   1115  C   GLU C  56      -4.201  -8.684  -3.016  1.00 92.63           C  
ATOM   1116  CB  GLU C  56      -6.215  -8.467  -1.541  1.00 92.63           C  
ATOM   1117  O   GLU C  56      -3.879  -9.786  -3.464  1.00 92.63           O  
ATOM   1118  CG  GLU C  56      -6.906  -9.694  -2.119  1.00 92.63           C  
ATOM   1119  CD  GLU C  56      -6.645 -10.961  -1.320  1.00 92.63           C  
ATOM   1120  OE1 GLU C  56      -6.833 -12.072  -1.867  1.00 92.63           O  
ATOM   1121  OE2 GLU C  56      -6.252 -10.842  -0.139  1.00 92.63           O  
ATOM   1122  N   ALA C  57      -4.173  -7.576  -3.714  1.00 92.20           N  
ATOM   1123  CA  ALA C  57      -3.706  -7.584  -5.098  1.00 92.20           C  
ATOM   1124  C   ALA C  57      -2.249  -8.030  -5.182  1.00 92.20           C  
ATOM   1125  CB  ALA C  57      -3.873  -6.202  -5.724  1.00 92.20           C  
ATOM   1126  O   ALA C  57      -1.876  -8.787  -6.081  1.00 92.20           O  
ATOM   1127  N   LEU C  58      -1.372  -7.567  -4.285  1.00 91.30           N  
ATOM   1128  CA  LEU C  58       0.037  -7.943  -4.258  1.00 91.30           C  
ATOM   1129  C   LEU C  58       0.196  -9.440  -4.017  1.00 91.30           C  
ATOM   1130  CB  LEU C  58       0.782  -7.158  -3.176  1.00 91.30           C  
ATOM   1131  O   LEU C  58       1.053 -10.084  -4.625  1.00 91.30           O  
ATOM   1132  CG  LEU C  58       1.199  -5.731  -3.538  1.00 91.30           C  
ATOM   1133  CD1 LEU C  58       1.580  -4.955  -2.282  1.00 91.30           C  
ATOM   1134  CD2 LEU C  58       2.353  -5.748  -4.534  1.00 91.30           C  
ATOM   1135  N   ARG C  59      -0.658  -9.969  -3.221  1.00 90.97           N  
ATOM   1136  CA  ARG C  59      -0.628 -11.401  -2.944  1.00 90.97           C  
ATOM   1137  C   ARG C  59      -0.958 -12.208  -4.196  1.00 90.97           C  
ATOM   1138  CB  ARG C  59      -1.606 -11.752  -1.821  1.00 90.97           C  
ATOM   1139  O   ARG C  59      -0.325 -13.230  -4.466  1.00 90.97           O  
ATOM   1140  CG  ARG C  59      -1.421 -13.153  -1.259  1.00 90.97           C  
ATOM   1141  CD  ARG C  59      -2.460 -13.475  -0.194  1.00 90.97           C  
ATOM   1142  NE  ARG C  59      -2.505 -14.904   0.101  1.00 90.97           N  
ATOM   1143  NH1 ARG C  59      -3.078 -14.639   2.323  1.00 90.97           N  
ATOM   1144  NH2 ARG C  59      -2.810 -16.740   1.447  1.00 90.97           N  
ATOM   1145  CZ  ARG C  59      -2.797 -15.424   1.289  1.00 90.97           C  
ATOM   1146  N   LYS C  60      -1.951 -11.765  -4.962  1.00 90.85           N  
ATOM   1147  CA  LYS C  60      -2.336 -12.446  -6.195  1.00 90.85           C  
ATOM   1148  C   LYS C  60      -1.222 -12.370  -7.236  1.00 90.85           C  
ATOM   1149  CB  LYS C  60      -3.623 -11.846  -6.762  1.00 90.85           C  
ATOM   1150  O   LYS C  60      -0.965 -13.341  -7.951  1.00 90.85           O  
ATOM   1151  CG  LYS C  60      -4.868 -12.176  -5.951  1.00 90.85           C  
ATOM   1152  CD  LYS C  60      -6.115 -11.547  -6.561  1.00 90.85           C  
ATOM   1153  CE  LYS C  60      -7.352 -11.826  -5.718  1.00 90.85           C  
ATOM   1154  NZ  LYS C  60      -8.560 -11.139  -6.264  1.00 90.85           N  
ATOM   1155  N   LEU C  61      -0.552 -11.264  -7.269  1.00 89.75           N  
ATOM   1156  CA  LEU C  61       0.561 -11.087  -8.195  1.00 89.75           C  
ATOM   1157  C   LEU C  61       1.707 -12.034  -7.856  1.00 89.75           C  
ATOM   1158  CB  LEU C  61       1.056  -9.639  -8.169  1.00 89.75           C  
ATOM   1159  O   LEU C  61       2.286 -12.660  -8.747  1.00 89.75           O  
ATOM   1160  CG  LEU C  61       2.148  -9.277  -9.177  1.00 89.75           C  
ATOM   1161  CD1 LEU C  61       1.616  -9.397 -10.601  1.00 89.75           C  
ATOM   1162  CD2 LEU C  61       2.674  -7.870  -8.914  1.00 89.75           C  
ATOM   1163  N   ASN C  62       2.014 -12.145  -6.582  1.00 89.16           N  
ATOM   1164  CA  ASN C  62       3.083 -13.034  -6.138  1.00 89.16           C  
ATOM   1165  C   ASN C  62       2.770 -14.492  -6.463  1.00 89.16           C  
ATOM   1166  CB  ASN C  62       3.332 -12.866  -4.637  1.00 89.16           C  
ATOM   1167  O   ASN C  62       3.654 -15.242  -6.879  1.00 89.16           O  
ATOM   1168  CG  ASN C  62       4.215 -11.674  -4.322  1.00 89.16           C  
ATOM   1169  ND2 ASN C  62       4.225 -11.261  -3.060  1.00 89.16           N  
ATOM   1170  OD1 ASN C  62       4.882 -11.129  -5.205  1.00 89.16           O  
ATOM   1171  N   HIS C  63       1.531 -14.877  -6.325  1.00 90.31           N  
ATOM   1172  CA  HIS C  63       1.108 -16.235  -6.647  1.00 90.31           C  
ATOM   1173  C   HIS C  63       1.284 -16.528  -8.133  1.00 90.31           C  
ATOM   1174  CB  HIS C  63      -0.350 -16.453  -6.238  1.00 90.31           C  
ATOM   1175  O   HIS C  63       1.776 -17.596  -8.505  1.00 90.31           O  
ATOM   1176  CG  HIS C  63      -0.825 -17.857  -6.435  1.00 90.31           C  
ATOM   1177  CD2 HIS C  63      -1.715 -18.379  -7.311  1.00 90.31           C  
ATOM   1178  ND1 HIS C  63      -0.373 -18.910  -5.669  1.00 90.31           N  
ATOM   1179  CE1 HIS C  63      -0.966 -20.023  -6.068  1.00 90.31           C  
ATOM   1180  NE2 HIS C  63      -1.786 -19.728  -7.062  1.00 90.31           N  
ATOM   1181  N   ALA C  64       0.857 -15.531  -8.912  1.00 88.91           N  
ATOM   1182  CA  ALA C  64       0.989 -15.699 -10.357  1.00 88.91           C  
ATOM   1183  C   ALA C  64       2.454 -15.838 -10.761  1.00 88.91           C  
ATOM   1184  CB  ALA C  64       0.347 -14.524 -11.091  1.00 88.91           C  
ATOM   1185  O   ALA C  64       2.794 -16.663 -11.612  1.00 88.91           O  
ATOM   1186  N   ALA C  65       3.371 -15.064 -10.172  1.00 88.96           N  
ATOM   1187  CA  ALA C  65       4.799 -15.122 -10.473  1.00 88.96           C  
ATOM   1188  C   ALA C  65       5.397 -16.458 -10.043  1.00 88.96           C  
ATOM   1189  CB  ALA C  65       5.533 -13.970  -9.791  1.00 88.96           C  
ATOM   1190  O   ALA C  65       6.215 -17.039 -10.760  1.00 88.96           O  
ATOM   1191  N   GLN C  66       5.016 -17.009  -8.918  1.00 89.10           N  
ATOM   1192  CA  GLN C  66       5.504 -18.293  -8.425  1.00 89.10           C  
ATOM   1193  C   GLN C  66       5.093 -19.431  -9.355  1.00 89.10           C  
ATOM   1194  CB  GLN C  66       4.985 -18.558  -7.011  1.00 89.10           C  
ATOM   1195  O   GLN C  66       5.855 -20.379  -9.559  1.00 89.10           O  
ATOM   1196  CG  GLN C  66       5.686 -17.739  -5.935  1.00 89.10           C  
ATOM   1197  CD  GLN C  66       5.107 -17.970  -4.552  1.00 89.10           C  
ATOM   1198  NE2 GLN C  66       5.804 -17.485  -3.530  1.00 89.10           N  
ATOM   1199  OE1 GLN C  66       4.043 -18.578  -4.403  1.00 89.10           O  
ATOM   1200  N   GLN C  67       3.848 -19.247  -9.918  1.00 87.72           N  
ATOM   1201  CA  GLN C  67       3.373 -20.258 -10.857  1.00 87.72           C  
ATOM   1202  C   GLN C  67       4.225 -20.279 -12.122  1.00 87.72           C  
ATOM   1203  CB  GLN C  67       1.907 -20.011 -11.215  1.00 87.72           C  
ATOM   1204  O   GLN C  67       4.472 -21.344 -12.693  1.00 87.72           O  
ATOM   1205  CG  GLN C  67       0.935 -20.333 -10.088  1.00 87.72           C  
ATOM   1206  CD  GLN C  67      -0.516 -20.161 -10.497  1.00 87.72           C  
ATOM   1207  NE2 GLN C  67      -1.388 -21.006  -9.958  1.00 87.72           N  
ATOM   1208  OE1 GLN C  67      -0.851 -19.276 -11.290  1.00 87.72           O  
ATOM   1209  N   LEU C  68       4.731 -19.044 -12.489  1.00 85.72           N  
ATOM   1210  CA  LEU C  68       5.567 -18.940 -13.680  1.00 85.72           C  
ATOM   1211  C   LEU C  68       6.912 -19.625 -13.462  1.00 85.72           C  
ATOM   1212  CB  LEU C  68       5.783 -17.472 -14.057  1.00 85.72           C  
ATOM   1213  O   LEU C  68       7.497 -20.168 -14.402  1.00 85.72           O  
ATOM   1214  CG  LEU C  68       4.574 -16.736 -14.637  1.00 85.72           C  
ATOM   1215  CD1 LEU C  68       4.879 -15.248 -14.780  1.00 85.72           C  
ATOM   1216  CD2 LEU C  68       4.175 -17.337 -15.980  1.00 85.72           C  
ATOM   1217  N   LEU C  69       7.542 -19.668 -12.203  1.00 84.14           N  
ATOM   1218  CA  LEU C  69       8.827 -20.278 -11.879  1.00 84.14           C  
ATOM   1219  C   LEU C  69       8.710 -21.797 -11.825  1.00 84.14           C  
ATOM   1220  CB  LEU C  69       9.351 -19.746 -10.542  1.00 84.14           C  
ATOM   1221  O   LEU C  69       9.697 -22.508 -12.028  1.00 84.14           O  
ATOM   1222  CG  LEU C  69       9.934 -18.333 -10.556  1.00 84.14           C  
ATOM   1223  CD1 LEU C  69      10.266 -17.882  -9.137  1.00 84.14           C  
ATOM   1224  CD2 LEU C  69      11.172 -18.273 -11.444  1.00 84.14           C  
ATOM   1225  N   GLY C  70       7.537 -22.403 -11.538  1.00 76.11           N  
ATOM   1226  CA  GLY C  70       7.362 -23.843 -11.435  1.00 76.11           C  
ATOM   1227  C   GLY C  70       7.120 -24.511 -12.776  1.00 76.11           C  
ATOM   1228  O   GLY C  70       7.574 -25.634 -13.006  1.00 76.11           O  
TER    1229      GLY C  70                                                      
ATOM   1230  N   SER D   1      19.012 -15.316 -17.191  1.00 82.79           N  
ATOM   1231  CA  SER D   1      17.943 -16.241 -17.555  1.00 82.79           C  
ATOM   1232  C   SER D   1      16.584 -15.722 -17.099  1.00 82.79           C  
ATOM   1233  CB  SER D   1      18.200 -17.622 -16.949  1.00 82.79           C  
ATOM   1234  O   SER D   1      16.501 -14.919 -16.167  1.00 82.79           O  
ATOM   1235  OG  SER D   1      17.957 -17.612 -15.553  1.00 82.79           O  
ATOM   1236  N   GLU D   2      15.533 -15.947 -17.693  1.00 90.27           N  
ATOM   1237  CA  GLU D   2      14.144 -15.620 -17.386  1.00 90.27           C  
ATOM   1238  C   GLU D   2      13.780 -16.040 -15.965  1.00 90.27           C  
ATOM   1239  CB  GLU D   2      13.200 -16.286 -18.390  1.00 90.27           C  
ATOM   1240  O   GLU D   2      13.062 -15.323 -15.264  1.00 90.27           O  
ATOM   1241  CG  GLU D   2      13.207 -15.635 -19.766  1.00 90.27           C  
ATOM   1242  CD  GLU D   2      12.278 -16.317 -20.757  1.00 90.27           C  
ATOM   1243  OE1 GLU D   2      12.162 -15.839 -21.908  1.00 90.27           O  
ATOM   1244  OE2 GLU D   2      11.659 -17.337 -20.379  1.00 90.27           O  
ATOM   1245  N   ARG D   3      14.478 -17.111 -15.459  1.00 89.53           N  
ATOM   1246  CA  ARG D   3      14.212 -17.615 -14.115  1.00 89.53           C  
ATOM   1247  C   ARG D   3      14.737 -16.653 -13.055  1.00 89.53           C  
ATOM   1248  CB  ARG D   3      14.842 -18.997 -13.926  1.00 89.53           C  
ATOM   1249  O   ARG D   3      14.069 -16.404 -12.049  1.00 89.53           O  
ATOM   1250  CG  ARG D   3      14.403 -19.704 -12.653  1.00 89.53           C  
ATOM   1251  CD  ARG D   3      14.969 -21.115 -12.568  1.00 89.53           C  
ATOM   1252  NE  ARG D   3      14.740 -21.710 -11.254  1.00 89.53           N  
ATOM   1253  NH1 ARG D   3      14.626 -23.883 -12.029  1.00 89.53           N  
ATOM   1254  NH2 ARG D   3      14.380 -23.444  -9.792  1.00 89.53           N  
ATOM   1255  CZ  ARG D   3      14.582 -23.011 -11.028  1.00 89.53           C  
ATOM   1256  N   GLU D   4      15.943 -16.085 -13.259  1.00 92.01           N  
ATOM   1257  CA  GLU D   4      16.530 -15.130 -12.324  1.00 92.01           C  
ATOM   1258  C   GLU D   4      15.697 -13.855 -12.242  1.00 92.01           C  
ATOM   1259  CB  GLU D   4      17.968 -14.795 -12.730  1.00 92.01           C  
ATOM   1260  O   GLU D   4      15.520 -13.291 -11.160  1.00 92.01           O  
ATOM   1261  CG  GLU D   4      18.965 -15.907 -12.438  1.00 92.01           C  
ATOM   1262  CD  GLU D   4      20.366 -15.605 -12.944  1.00 92.01           C  
ATOM   1263  OE1 GLU D   4      21.320 -16.312 -12.549  1.00 92.01           O  
ATOM   1264  OE2 GLU D   4      20.511 -14.652 -13.742  1.00 92.01           O  
ATOM   1265  N   VAL D   5      15.146 -13.481 -13.368  1.00 91.22           N  
ATOM   1266  CA  VAL D   5      14.326 -12.275 -13.418  1.00 91.22           C  
ATOM   1267  C   VAL D   5      13.034 -12.496 -12.635  1.00 91.22           C  
ATOM   1268  CB  VAL D   5      14.003 -11.868 -14.873  1.00 91.22           C  
ATOM   1269  O   VAL D   5      12.627 -11.643 -11.842  1.00 91.22           O  
ATOM   1270  CG1 VAL D   5      13.017 -10.702 -14.902  1.00 91.22           C  
ATOM   1271  CG2 VAL D   5      15.285 -11.507 -15.622  1.00 91.22           C  
ATOM   1272  N   ILE D   6      12.447 -13.651 -12.813  1.00 90.90           N  
ATOM   1273  CA  ILE D   6      11.190 -13.960 -12.140  1.00 90.90           C  
ATOM   1274  C   ILE D   6      11.417 -14.035 -10.632  1.00 90.90           C  
ATOM   1275  CB  ILE D   6      10.584 -15.284 -12.657  1.00 90.90           C  
ATOM   1276  O   ILE D   6      10.606 -13.533  -9.850  1.00 90.90           O  
ATOM   1277  CG1 ILE D   6      10.136 -15.132 -14.115  1.00 90.90           C  
ATOM   1278  CG2 ILE D   6       9.418 -15.727 -11.769  1.00 90.90           C  
ATOM   1279  CD1 ILE D   6       9.709 -16.439 -14.771  1.00 90.90           C  
ATOM   1280  N   GLN D   7      12.533 -14.644 -10.208  1.00 91.68           N  
ATOM   1281  CA  GLN D   7      12.861 -14.722  -8.789  1.00 91.68           C  
ATOM   1282  C   GLN D   7      13.004 -13.330  -8.179  1.00 91.68           C  
ATOM   1283  CB  GLN D   7      14.146 -15.523  -8.577  1.00 91.68           C  
ATOM   1284  O   GLN D   7      12.544 -13.085  -7.063  1.00 91.68           O  
ATOM   1285  CG  GLN D   7      14.462 -15.804  -7.115  1.00 91.68           C  
ATOM   1286  CD  GLN D   7      13.424 -16.688  -6.449  1.00 91.68           C  
ATOM   1287  NE2 GLN D   7      13.029 -16.327  -5.233  1.00 91.68           N  
ATOM   1288  OE1 GLN D   7      12.979 -17.687  -7.024  1.00 91.68           O  
ATOM   1289  N   ARG D   8      13.654 -12.442  -8.924  1.00 91.80           N  
ATOM   1290  CA  ARG D   8      13.817 -11.071  -8.453  1.00 91.80           C  
ATOM   1291  C   ARG D   8      12.470 -10.365  -8.343  1.00 91.80           C  
ATOM   1292  CB  ARG D   8      14.745 -10.288  -9.385  1.00 91.80           C  
ATOM   1293  O   ARG D   8      12.227  -9.625  -7.388  1.00 91.80           O  
ATOM   1294  CG  ARG D   8      15.036  -8.871  -8.917  1.00 91.80           C  
ATOM   1295  CD  ARG D   8      15.780  -8.858  -7.589  1.00 91.80           C  
ATOM   1296  NE  ARG D   8      16.158  -7.503  -7.196  1.00 91.80           N  
ATOM   1297  NH1 ARG D   8      16.832  -8.087  -5.065  1.00 91.80           N  
ATOM   1298  NH2 ARG D   8      16.959  -5.905  -5.755  1.00 91.80           N  
ATOM   1299  CZ  ARG D   8      16.649  -7.168  -6.006  1.00 91.80           C  
ATOM   1300  N   LEU D   9      11.578 -10.568  -9.254  1.00 91.18           N  
ATOM   1301  CA  LEU D   9      10.249  -9.967  -9.233  1.00 91.18           C  
ATOM   1302  C   LEU D   9       9.466 -10.422  -8.006  1.00 91.18           C  
ATOM   1303  CB  LEU D   9       9.479 -10.325 -10.506  1.00 91.18           C  
ATOM   1304  O   LEU D   9       8.758  -9.626  -7.385  1.00 91.18           O  
ATOM   1305  CG  LEU D   9       9.945  -9.645 -11.794  1.00 91.18           C  
ATOM   1306  CD1 LEU D   9       9.235 -10.251 -13.001  1.00 91.18           C  
ATOM   1307  CD2 LEU D   9       9.701  -8.141 -11.724  1.00 91.18           C  
ATOM   1308  N   ILE D  10       9.630 -11.719  -7.658  1.00 91.78           N  
ATOM   1309  CA  ILE D  10       8.957 -12.261  -6.483  1.00 91.78           C  
ATOM   1310  C   ILE D  10       9.498 -11.589  -5.223  1.00 91.78           C  
ATOM   1311  CB  ILE D  10       9.130 -13.794  -6.389  1.00 91.78           C  
ATOM   1312  O   ILE D  10       8.730 -11.216  -4.333  1.00 91.78           O  
ATOM   1313  CG1 ILE D  10       8.347 -14.489  -7.509  1.00 91.78           C  
ATOM   1314  CG2 ILE D  10       8.688 -14.303  -5.014  1.00 91.78           C  
ATOM   1315  CD1 ILE D  10       8.618 -15.983  -7.618  1.00 91.78           C  
ATOM   1316  N   GLU D  11      10.821 -11.351  -5.102  1.00 92.83           N  
ATOM   1317  CA  GLU D  11      11.446 -10.721  -3.943  1.00 92.83           C  
ATOM   1318  C   GLU D  11      10.966  -9.282  -3.772  1.00 92.83           C  
ATOM   1319  CB  GLU D  11      12.971 -10.755  -4.068  1.00 92.83           C  
ATOM   1320  O   GLU D  11      10.691  -8.843  -2.653  1.00 92.83           O  
ATOM   1321  CG  GLU D  11      13.572 -12.142  -3.892  1.00 92.83           C  
ATOM   1322  CD  GLU D  11      15.057 -12.198  -4.212  1.00 92.83           C  
ATOM   1323  OE1 GLU D  11      15.646 -13.302  -4.168  1.00 92.83           O  
ATOM   1324  OE2 GLU D  11      15.636 -11.130  -4.509  1.00 92.83           O  
ATOM   1325  N   VAL D  12      10.805  -8.617  -4.925  1.00 92.59           N  
ATOM   1326  CA  VAL D  12      10.357  -7.229  -4.891  1.00 92.59           C  
ATOM   1327  C   VAL D  12       8.902  -7.166  -4.432  1.00 92.59           C  
ATOM   1328  CB  VAL D  12      10.511  -6.548  -6.270  1.00 92.59           C  
ATOM   1329  O   VAL D  12       8.535  -6.309  -3.626  1.00 92.59           O  
ATOM   1330  CG1 VAL D  12       9.823  -5.185  -6.279  1.00 92.59           C  
ATOM   1331  CG2 VAL D  12      11.988  -6.408  -6.632  1.00 92.59           C  
ATOM   1332  N   SER D  13       8.084  -8.089  -4.953  1.00 92.46           N  
ATOM   1333  CA  SER D  13       6.683  -8.131  -4.548  1.00 92.46           C  
ATOM   1334  C   SER D  13       6.548  -8.383  -3.050  1.00 92.46           C  
ATOM   1335  CB  SER D  13       5.931  -9.212  -5.325  1.00 92.46           C  
ATOM   1336  O   SER D  13       5.679  -7.806  -2.394  1.00 92.46           O  
ATOM   1337  OG  SER D  13       4.558  -9.220  -4.976  1.00 92.46           O  
ATOM   1338  N   GLU D  14       7.356  -9.225  -2.419  1.00 92.95           N  
ATOM   1339  CA  GLU D  14       7.338  -9.507  -0.987  1.00 92.95           C  
ATOM   1340  C   GLU D  14       7.727  -8.274  -0.176  1.00 92.95           C  
ATOM   1341  CB  GLU D  14       8.275 -10.671  -0.656  1.00 92.95           C  
ATOM   1342  O   GLU D  14       7.143  -8.007   0.877  1.00 92.95           O  
ATOM   1343  CG  GLU D  14       7.751 -12.029  -1.103  1.00 92.95           C  
ATOM   1344  CD  GLU D  14       8.751 -13.155  -0.898  1.00 92.95           C  
ATOM   1345  OE1 GLU D  14       8.380 -14.337  -1.077  1.00 92.95           O  
ATOM   1346  OE2 GLU D  14       9.916 -12.853  -0.553  1.00 92.95           O  
ATOM   1347  N   GLU D  15       8.743  -7.538  -0.687  1.00 93.02           N  
ATOM   1348  CA  GLU D  15       9.137  -6.301  -0.019  1.00 93.02           C  
ATOM   1349  C   GLU D  15       8.013  -5.271  -0.059  1.00 93.02           C  
ATOM   1350  CB  GLU D  15      10.403  -5.724  -0.659  1.00 93.02           C  
ATOM   1351  O   GLU D  15       7.777  -4.563   0.923  1.00 93.02           O  
ATOM   1352  CG  GLU D  15      11.667  -6.508  -0.338  1.00 93.02           C  
ATOM   1353  CD  GLU D  15      12.935  -5.828  -0.828  1.00 93.02           C  
ATOM   1354  OE1 GLU D  15      14.016  -6.459  -0.791  1.00 93.02           O  
ATOM   1355  OE2 GLU D  15      12.848  -4.653  -1.251  1.00 93.02           O  
ATOM   1356  N   LEU D  16       7.280  -5.153  -1.224  1.00 93.29           N  
ATOM   1357  CA  LEU D  16       6.145  -4.246  -1.351  1.00 93.29           C  
ATOM   1358  C   LEU D  16       5.039  -4.618  -0.369  1.00 93.29           C  
ATOM   1359  CB  LEU D  16       5.600  -4.265  -2.782  1.00 93.29           C  
ATOM   1360  O   LEU D  16       4.418  -3.741   0.235  1.00 93.29           O  
ATOM   1361  CG  LEU D  16       6.375  -3.443  -3.813  1.00 93.29           C  
ATOM   1362  CD1 LEU D  16       5.955  -3.834  -5.226  1.00 93.29           C  
ATOM   1363  CD2 LEU D  16       6.160  -1.951  -3.579  1.00 93.29           C  
ATOM   1364  N   SER D  17       4.831  -5.945  -0.170  1.00 93.49           N  
ATOM   1365  CA  SER D  17       3.815  -6.422   0.764  1.00 93.49           C  
ATOM   1366  C   SER D  17       4.153  -6.025   2.197  1.00 93.49           C  
ATOM   1367  CB  SER D  17       3.668  -7.941   0.667  1.00 93.49           C  
ATOM   1368  O   SER D  17       3.281  -5.574   2.943  1.00 93.49           O  
ATOM   1369  OG  SER D  17       3.017  -8.308  -0.537  1.00 93.49           O  
ATOM   1370  N   ARG D  18       5.470  -6.165   2.643  1.00 93.81           N  
ATOM   1371  CA  ARG D  18       5.885  -5.804   3.994  1.00 93.81           C  
ATOM   1372  C   ARG D  18       5.737  -4.305   4.231  1.00 93.81           C  
ATOM   1373  CB  ARG D  18       7.333  -6.233   4.245  1.00 93.81           C  
ATOM   1374  O   ARG D  18       5.296  -3.881   5.301  1.00 93.81           O  
ATOM   1375  CG  ARG D  18       7.512  -7.734   4.402  1.00 93.81           C  
ATOM   1376  CD  ARG D  18       8.902  -8.086   4.913  1.00 93.81           C  
ATOM   1377  NE  ARG D  18       9.928  -7.825   3.907  1.00 93.81           N  
ATOM   1378  NH1 ARG D  18       9.877  -9.951   3.005  1.00 93.81           N  
ATOM   1379  NH2 ARG D  18      11.304  -8.373   2.152  1.00 93.81           N  
ATOM   1380  CZ  ARG D  18      10.367  -8.717   3.023  1.00 93.81           C  
ATOM   1381  N   ALA D  19       6.082  -3.552   3.151  1.00 93.87           N  
ATOM   1382  CA  ALA D  19       5.963  -2.100   3.253  1.00 93.87           C  
ATOM   1383  C   ALA D  19       4.504  -1.678   3.399  1.00 93.87           C  
ATOM   1384  CB  ALA D  19       6.589  -1.428   2.034  1.00 93.87           C  
ATOM   1385  O   ALA D  19       4.181  -0.804   4.207  1.00 93.87           O  
ATOM   1386  N   THR D  20       3.638  -2.302   2.638  1.00 94.23           N  
ATOM   1387  CA  THR D  20       2.217  -1.977   2.685  1.00 94.23           C  
ATOM   1388  C   THR D  20       1.621  -2.354   4.039  1.00 94.23           C  
ATOM   1389  CB  THR D  20       1.442  -2.692   1.563  1.00 94.23           C  
ATOM   1390  O   THR D  20       0.792  -1.622   4.584  1.00 94.23           O  
ATOM   1391  CG2 THR D  20      -0.035  -2.313   1.586  1.00 94.23           C  
ATOM   1392  OG1 THR D  20       1.999  -2.322   0.296  1.00 94.23           O  
ATOM   1393  N   GLU D  21       2.066  -3.447   4.646  1.00 93.72           N  
ATOM   1394  CA  GLU D  21       1.618  -3.846   5.977  1.00 93.72           C  
ATOM   1395  C   GLU D  21       2.008  -2.808   7.025  1.00 93.72           C  
ATOM   1396  CB  GLU D  21       2.195  -5.214   6.351  1.00 93.72           C  
ATOM   1397  O   GLU D  21       1.226  -2.508   7.929  1.00 93.72           O  
ATOM   1398  CG  GLU D  21       1.518  -6.381   5.648  1.00 93.72           C  
ATOM   1399  CD  GLU D  21       2.186  -7.718   5.926  1.00 93.72           C  
ATOM   1400  OE1 GLU D  21       1.784  -8.736   5.316  1.00 93.72           O  
ATOM   1401  OE2 GLU D  21       3.117  -7.749   6.761  1.00 93.72           O  
ATOM   1402  N   ARG D  22       3.245  -2.291   6.867  1.00 93.27           N  
ATOM   1403  CA  ARG D  22       3.699  -1.256   7.790  1.00 93.27           C  
ATOM   1404  C   ARG D  22       2.849   0.003   7.663  1.00 93.27           C  
ATOM   1405  CB  ARG D  22       5.171  -0.921   7.541  1.00 93.27           C  
ATOM   1406  O   ARG D  22       2.540   0.653   8.664  1.00 93.27           O  
ATOM   1407  CG  ARG D  22       5.772   0.021   8.571  1.00 93.27           C  
ATOM   1408  CD  ARG D  22       5.788  -0.599   9.962  1.00 93.27           C  
ATOM   1409  NE  ARG D  22       6.345   0.315  10.954  1.00 93.27           N  
ATOM   1410  NH1 ARG D  22       5.183  -0.583  12.737  1.00 93.27           N  
ATOM   1411  NH2 ARG D  22       6.611   1.181  13.065  1.00 93.27           N  
ATOM   1412  CZ  ARG D  22       6.045   0.302  12.250  1.00 93.27           C  
ATOM   1413  N   LEU D  23       2.487   0.335   6.399  1.00 93.85           N  
ATOM   1414  CA  LEU D  23       1.639   1.497   6.157  1.00 93.85           C  
ATOM   1415  C   LEU D  23       0.262   1.306   6.784  1.00 93.85           C  
ATOM   1416  CB  LEU D  23       1.497   1.753   4.654  1.00 93.85           C  
ATOM   1417  O   LEU D  23      -0.314   2.252   7.326  1.00 93.85           O  
ATOM   1418  CG  LEU D  23       0.857   3.082   4.250  1.00 93.85           C  
ATOM   1419  CD1 LEU D  23       1.640   4.249   4.842  1.00 93.85           C  
ATOM   1420  CD2 LEU D  23       0.779   3.199   2.732  1.00 93.85           C  
ATOM   1421  N   VAL D  24      -0.296   0.090   6.756  1.00 93.62           N  
ATOM   1422  CA  VAL D  24      -1.570  -0.224   7.393  1.00 93.62           C  
ATOM   1423  C   VAL D  24      -1.470   0.020   8.897  1.00 93.62           C  
ATOM   1424  CB  VAL D  24      -1.999  -1.682   7.116  1.00 93.62           C  
ATOM   1425  O   VAL D  24      -2.355   0.639   9.492  1.00 93.62           O  
ATOM   1426  CG1 VAL D  24      -3.177  -2.076   8.005  1.00 93.62           C  
ATOM   1427  CG2 VAL D  24      -2.355  -1.862   5.641  1.00 93.62           C  
ATOM   1428  N   GLU D  25      -0.345  -0.463   9.537  1.00 92.32           N  
ATOM   1429  CA  GLU D  25      -0.137  -0.276  10.970  1.00 92.32           C  
ATOM   1430  C   GLU D  25      -0.055   1.206  11.327  1.00 92.32           C  
ATOM   1431  CB  GLU D  25       1.133  -0.998  11.428  1.00 92.32           C  
ATOM   1432  O   GLU D  25      -0.619   1.639  12.333  1.00 92.32           O  
ATOM   1433  CG  GLU D  25       1.004  -2.514  11.450  1.00 92.32           C  
ATOM   1434  CD  GLU D  25       2.296  -3.221  11.825  1.00 92.32           C  
ATOM   1435  OE1 GLU D  25       2.300  -4.470  11.920  1.00 92.32           O  
ATOM   1436  OE2 GLU D  25       3.313  -2.521  12.027  1.00 92.32           O  
ATOM   1437  N   ALA D  26       0.655   1.953  10.457  1.00 92.53           N  
ATOM   1438  CA  ALA D  26       0.793   3.390  10.685  1.00 92.53           C  
ATOM   1439  C   ALA D  26      -0.564   4.085  10.643  1.00 92.53           C  
ATOM   1440  CB  ALA D  26       1.735   4.003   9.651  1.00 92.53           C  
ATOM   1441  O   ALA D  26      -0.856   4.942  11.480  1.00 92.53           O  
ATOM   1442  N   HIS D  27      -1.442   3.709   9.707  1.00 91.98           N  
ATOM   1443  CA  HIS D  27      -2.774   4.293   9.587  1.00 91.98           C  
ATOM   1444  C   HIS D  27      -3.628   3.973  10.809  1.00 91.98           C  
ATOM   1445  CB  HIS D  27      -3.465   3.792   8.317  1.00 91.98           C  
ATOM   1446  O   HIS D  27      -4.381   4.825  11.285  1.00 91.98           O  
ATOM   1447  CG  HIS D  27      -3.087   4.554   7.087  1.00 91.98           C  
ATOM   1448  CD2 HIS D  27      -3.761   5.489   6.378  1.00 91.98           C  
ATOM   1449  ND1 HIS D  27      -1.878   4.382   6.449  1.00 91.98           N  
ATOM   1450  CE1 HIS D  27      -1.825   5.183   5.397  1.00 91.98           C  
ATOM   1451  NE2 HIS D  27      -2.955   5.865   5.332  1.00 91.98           N  
ATOM   1452  N   LYS D  28      -3.444   2.848  11.382  1.00 91.69           N  
ATOM   1453  CA  LYS D  28      -4.188   2.448  12.574  1.00 91.69           C  
ATOM   1454  C   LYS D  28      -3.794   3.298  13.778  1.00 91.69           C  
ATOM   1455  CB  LYS D  28      -3.958   0.967  12.879  1.00 91.69           C  
ATOM   1456  O   LYS D  28      -4.642   3.652  14.600  1.00 91.69           O  
ATOM   1457  CG  LYS D  28      -4.632   0.021  11.897  1.00 91.69           C  
ATOM   1458  CD  LYS D  28      -4.354  -1.436  12.244  1.00 91.69           C  
ATOM   1459  CE  LYS D  28      -5.024  -2.384  11.259  1.00 91.69           C  
ATOM   1460  NZ  LYS D  28      -4.686  -3.810  11.545  1.00 91.69           N  
ATOM   1461  N   ILE D  29      -2.542   3.592  13.899  1.00 91.16           N  
ATOM   1462  CA  ILE D  29      -2.054   4.421  14.995  1.00 91.16           C  
ATOM   1463  C   ILE D  29      -2.644   5.825  14.882  1.00 91.16           C  
ATOM   1464  CB  ILE D  29      -0.510   4.489  15.009  1.00 91.16           C  
ATOM   1465  O   ILE D  29      -3.039   6.422  15.887  1.00 91.16           O  
ATOM   1466  CG1 ILE D  29       0.082   3.112  15.331  1.00 91.16           C  
ATOM   1467  CG2 ILE D  29      -0.025   5.542  16.009  1.00 91.16           C  
ATOM   1468  CD1 ILE D  29       1.596   3.041  15.190  1.00 91.16           C  
ATOM   1469  N   VAL D  30      -2.726   6.389  13.640  1.00 90.99           N  
ATOM   1470  CA  VAL D  30      -3.319   7.703  13.417  1.00 90.99           C  
ATOM   1471  C   VAL D  30      -4.789   7.683  13.830  1.00 90.99           C  
ATOM   1472  CB  VAL D  30      -3.185   8.144  11.942  1.00 90.99           C  
ATOM   1473  O   VAL D  30      -5.278   8.627  14.454  1.00 90.99           O  
ATOM   1474  CG1 VAL D  30      -4.016   9.398  11.676  1.00 90.99           C  
ATOM   1475  CG2 VAL D  30      -1.719   8.386  11.589  1.00 90.99           C  
ATOM   1476  N   LEU D  31      -5.442   6.596  13.498  1.00 89.52           N  
ATOM   1477  CA  LEU D  31      -6.844   6.447  13.875  1.00 89.52           C  
ATOM   1478  C   LEU D  31      -7.010   6.526  15.389  1.00 89.52           C  
ATOM   1479  CB  LEU D  31      -7.399   5.117  13.358  1.00 89.52           C  
ATOM   1480  O   LEU D  31      -7.907   7.213  15.884  1.00 89.52           O  
ATOM   1481  CG  LEU D  31      -8.907   4.909  13.506  1.00 89.52           C  
ATOM   1482  CD1 LEU D  31      -9.666   5.828  12.554  1.00 89.52           C  
ATOM   1483  CD2 LEU D  31      -9.273   3.450  13.255  1.00 89.52           C  
ATOM   1484  N   ARG D  32      -6.150   5.781  16.137  1.00 88.58           N  
ATOM   1485  CA  ARG D  32      -6.207   5.797  17.595  1.00 88.58           C  
ATOM   1486  C   ARG D  32      -5.917   7.192  18.139  1.00 88.58           C  
ATOM   1487  CB  ARG D  32      -5.217   4.789  18.183  1.00 88.58           C  
ATOM   1488  O   ARG D  32      -6.533   7.623  19.116  1.00 88.58           O  
ATOM   1489  CG  ARG D  32      -5.655   3.340  18.038  1.00 88.58           C  
ATOM   1490  CD  ARG D  32      -4.773   2.401  18.849  1.00 88.58           C  
ATOM   1491  NE  ARG D  32      -3.439   2.278  18.268  1.00 88.58           N  
ATOM   1492  NH1 ARG D  32      -3.421  -0.033  18.279  1.00 88.58           N  
ATOM   1493  NH2 ARG D  32      -1.614   1.128  17.480  1.00 88.58           N  
ATOM   1494  CZ  ARG D  32      -2.828   1.125  18.010  1.00 88.58           C  
ATOM   1495  N   ALA D  33      -4.958   7.955  17.538  1.00 88.43           N  
ATOM   1496  CA  ALA D  33      -4.571   9.294  17.976  1.00 88.43           C  
ATOM   1497  C   ALA D  33      -5.725  10.279  17.813  1.00 88.43           C  
ATOM   1498  CB  ALA D  33      -3.349   9.776  17.197  1.00 88.43           C  
ATOM   1499  O   ALA D  33      -5.885  11.196  18.622  1.00 88.43           O  
ATOM   1500  N   ILE D  34      -6.493  10.079  16.706  1.00 85.95           N  
ATOM   1501  CA  ILE D  34      -7.647  10.940  16.476  1.00 85.95           C  
ATOM   1502  C   ILE D  34      -8.699  10.693  17.555  1.00 85.95           C  
ATOM   1503  CB  ILE D  34      -8.255  10.709  15.074  1.00 85.95           C  
ATOM   1504  O   ILE D  34      -9.312  11.636  18.061  1.00 85.95           O  
ATOM   1505  CG1 ILE D  34      -7.283  11.183  13.987  1.00 85.95           C  
ATOM   1506  CG2 ILE D  34      -9.606  11.418  14.947  1.00 85.95           C  
ATOM   1507  CD1 ILE D  34      -7.721  10.835  12.571  1.00 85.95           C  
ATOM   1508  N   ALA D  35      -8.957   9.438  18.002  1.00 86.69           N  
ATOM   1509  CA  ALA D  35      -9.964   9.056  18.989  1.00 86.69           C  
ATOM   1510  C   ALA D  35      -9.540   9.471  20.395  1.00 86.69           C  
ATOM   1511  CB  ALA D  35     -10.217   7.551  18.936  1.00 86.69           C  
ATOM   1512  O   ALA D  35     -10.369   9.905  21.197  1.00 86.69           O  
ATOM   1513  N   SER D  36      -8.242   9.445  20.684  1.00 83.93           N  
ATOM   1514  CA  SER D  36      -7.683   9.794  21.986  1.00 83.93           C  
ATOM   1515  C   SER D  36      -6.320  10.462  21.841  1.00 83.93           C  
ATOM   1516  CB  SER D  36      -7.560   8.551  22.867  1.00 83.93           C  
ATOM   1517  O   SER D  36      -5.286   9.794  21.905  1.00 83.93           O  
ATOM   1518  OG  SER D  36      -8.840   8.031  23.185  1.00 83.93           O  
ATOM   1519  N   PRO D  37      -6.391  11.827  21.532  1.00 83.69           N  
ATOM   1520  CA  PRO D  37      -5.128  12.537  21.321  1.00 83.69           C  
ATOM   1521  C   PRO D  37      -4.235  12.533  22.559  1.00 83.69           C  
ATOM   1522  CB  PRO D  37      -5.577  13.959  20.975  1.00 83.69           C  
ATOM   1523  O   PRO D  37      -4.709  12.799  23.667  1.00 83.69           O  
ATOM   1524  CG  PRO D  37      -7.064  13.872  20.853  1.00 83.69           C  
ATOM   1525  CD  PRO D  37      -7.522  12.600  21.508  1.00 83.69           C  
ATOM   1526  N   ASN D  38      -3.146  11.813  22.472  1.00 83.75           N  
ATOM   1527  CA  ASN D  38      -2.120  11.927  23.503  1.00 83.75           C  
ATOM   1528  C   ASN D  38      -0.746  12.197  22.898  1.00 83.75           C  
ATOM   1529  CB  ASN D  38      -2.082  10.663  24.364  1.00 83.75           C  
ATOM   1530  O   ASN D  38      -0.522  11.939  21.714  1.00 83.75           O  
ATOM   1531  CG  ASN D  38      -1.626   9.442  23.590  1.00 83.75           C  
ATOM   1532  ND2 ASN D  38      -2.168   8.282  23.941  1.00 83.75           N  
ATOM   1533  OD1 ASN D  38      -0.794   9.541  22.685  1.00 83.75           O  
ATOM   1534  N   GLU D  39       0.140  12.912  23.509  1.00 88.41           N  
ATOM   1535  CA  GLU D  39       1.442  13.374  23.038  1.00 88.41           C  
ATOM   1536  C   GLU D  39       2.323  12.202  22.613  1.00 88.41           C  
ATOM   1537  CB  GLU D  39       2.146  14.195  24.121  1.00 88.41           C  
ATOM   1538  O   GLU D  39       3.059  12.297  21.628  1.00 88.41           O  
ATOM   1539  CG  GLU D  39       1.674  15.639  24.202  1.00 88.41           C  
ATOM   1540  CD  GLU D  39       1.773  16.378  22.877  1.00 88.41           C  
ATOM   1541  OE1 GLU D  39       0.895  17.223  22.586  1.00 88.41           O  
ATOM   1542  OE2 GLU D  39       2.735  16.110  22.124  1.00 88.41           O  
ATOM   1543  N   SER D  40       2.209  11.087  23.342  1.00 90.06           N  
ATOM   1544  CA  SER D  40       3.013   9.915  23.011  1.00 90.06           C  
ATOM   1545  C   SER D  40       2.674   9.387  21.621  1.00 90.06           C  
ATOM   1546  CB  SER D  40       2.806   8.811  24.049  1.00 90.06           C  
ATOM   1547  O   SER D  40       3.569   9.036  20.849  1.00 90.06           O  
ATOM   1548  OG  SER D  40       3.510   7.637  23.682  1.00 90.06           O  
ATOM   1549  N   GLU D  41       1.432   9.379  21.252  1.00 90.33           N  
ATOM   1550  CA  GLU D  41       0.983   8.893  19.951  1.00 90.33           C  
ATOM   1551  C   GLU D  41       1.418   9.833  18.830  1.00 90.33           C  
ATOM   1552  CB  GLU D  41      -0.539   8.726  19.936  1.00 90.33           C  
ATOM   1553  O   GLU D  41       1.806   9.382  17.751  1.00 90.33           O  
ATOM   1554  CG  GLU D  41      -1.029   7.492  20.680  1.00 90.33           C  
ATOM   1555  CD  GLU D  41      -2.545   7.388  20.737  1.00 90.33           C  
ATOM   1556  OE1 GLU D  41      -3.071   6.267  20.920  1.00 90.33           O  
ATOM   1557  OE2 GLU D  41      -3.213   8.437  20.596  1.00 90.33           O  
ATOM   1558  N   LYS D  42       1.442  11.107  19.165  1.00 87.96           N  
ATOM   1559  CA  LYS D  42       1.895  12.078  18.174  1.00 87.96           C  
ATOM   1560  C   LYS D  42       3.363  11.858  17.820  1.00 87.96           C  
ATOM   1561  CB  LYS D  42       1.688  13.504  18.687  1.00 87.96           C  
ATOM   1562  O   LYS D  42       3.741  11.925  16.648  1.00 87.96           O  
ATOM   1563  CG  LYS D  42       0.241  13.974  18.644  1.00 87.96           C  
ATOM   1564  CD  LYS D  42       0.114  15.432  19.064  1.00 87.96           C  
ATOM   1565  CE  LYS D  42      -1.342  15.874  19.121  1.00 87.96           C  
ATOM   1566  NZ  LYS D  42      -1.474  17.289  19.578  1.00 87.96           N  
ATOM   1567  N   GLU D  43       4.186  11.647  18.835  1.00 90.59           N  
ATOM   1568  CA  GLU D  43       5.604  11.390  18.603  1.00 90.59           C  
ATOM   1569  C   GLU D  43       5.809  10.104  17.807  1.00 90.59           C  
ATOM   1570  CB  GLU D  43       6.360  11.312  19.932  1.00 90.59           C  
ATOM   1571  O   GLU D  43       6.642  10.056  16.900  1.00 90.59           O  
ATOM   1572  CG  GLU D  43       6.592  12.665  20.588  1.00 90.59           C  
ATOM   1573  CD  GLU D  43       7.237  12.564  21.961  1.00 90.59           C  
ATOM   1574  OE1 GLU D  43       7.410  13.608  22.629  1.00 90.59           O  
ATOM   1575  OE2 GLU D  43       7.573  11.430  22.372  1.00 90.59           O  
ATOM   1576  N   GLU D  44       5.016   9.094  18.177  1.00 91.67           N  
ATOM   1577  CA  GLU D  44       5.102   7.822  17.465  1.00 91.67           C  
ATOM   1578  C   GLU D  44       4.706   7.982  16.000  1.00 91.67           C  
ATOM   1579  CB  GLU D  44       4.219   6.768  18.137  1.00 91.67           C  
ATOM   1580  O   GLU D  44       5.339   7.405  15.113  1.00 91.67           O  
ATOM   1581  CG  GLU D  44       4.418   5.361  17.593  1.00 91.67           C  
ATOM   1582  CD  GLU D  44       3.667   4.301  18.382  1.00 91.67           C  
ATOM   1583  OE1 GLU D  44       3.721   3.109  18.002  1.00 91.67           O  
ATOM   1584  OE2 GLU D  44       3.018   4.665  19.388  1.00 91.67           O  
ATOM   1585  N   ILE D  45       3.762   8.797  15.728  1.00 91.05           N  
ATOM   1586  CA  ILE D  45       3.264   9.022  14.375  1.00 91.05           C  
ATOM   1587  C   ILE D  45       4.332   9.728  13.543  1.00 91.05           C  
ATOM   1588  CB  ILE D  45       1.958   9.848  14.384  1.00 91.05           C  
ATOM   1589  O   ILE D  45       4.552   9.381  12.380  1.00 91.05           O  
ATOM   1590  CG1 ILE D  45       0.802   9.014  14.947  1.00 91.05           C  
ATOM   1591  CG2 ILE D  45       1.632  10.357  12.977  1.00 91.05           C  
ATOM   1592  CD1 ILE D  45      -0.471   9.810  15.199  1.00 91.05           C  
ATOM   1593  N   GLN D  46       5.038  10.691  14.139  1.00 90.61           N  
ATOM   1594  CA  GLN D  46       6.102  11.400  13.436  1.00 90.61           C  
ATOM   1595  C   GLN D  46       7.256  10.462  13.096  1.00 90.61           C  
ATOM   1596  CB  GLN D  46       6.609  12.575  14.273  1.00 90.61           C  
ATOM   1597  O   GLN D  46       7.829  10.543  12.007  1.00 90.61           O  
ATOM   1598  CG  GLN D  46       5.656  13.762  14.308  1.00 90.61           C  
ATOM   1599  CD  GLN D  46       6.159  14.893  15.185  1.00 90.61           C  
ATOM   1600  NE2 GLN D  46       5.556  16.068  15.041  1.00 90.61           N  
ATOM   1601  OE1 GLN D  46       7.082  14.712  15.986  1.00 90.61           O  
ATOM   1602  N   LYS D  47       7.586   9.545  14.006  1.00 92.46           N  
ATOM   1603  CA  LYS D  47       8.632   8.558  13.758  1.00 92.46           C  
ATOM   1604  C   LYS D  47       8.239   7.614  12.624  1.00 92.46           C  
ATOM   1605  CB  LYS D  47       8.927   7.757  15.027  1.00 92.46           C  
ATOM   1606  O   LYS D  47       9.061   7.292  11.765  1.00 92.46           O  
ATOM   1607  CG  LYS D  47      10.126   6.827  14.908  1.00 92.46           C  
ATOM   1608  CD  LYS D  47      10.366   6.057  16.199  1.00 92.46           C  
ATOM   1609  CE  LYS D  47      11.471   5.022  16.037  1.00 92.46           C  
ATOM   1610  NZ  LYS D  47      11.669   4.221  17.282  1.00 92.46           N  
ATOM   1611  N   LEU D  48       6.950   7.182  12.620  1.00 92.40           N  
ATOM   1612  CA  LEU D  48       6.446   6.284  11.587  1.00 92.40           C  
ATOM   1613  C   LEU D  48       6.486   6.953  10.217  1.00 92.40           C  
ATOM   1614  CB  LEU D  48       5.015   5.844  11.911  1.00 92.40           C  
ATOM   1615  O   LEU D  48       6.818   6.311   9.218  1.00 92.40           O  
ATOM   1616  CG  LEU D  48       4.867   4.731  12.950  1.00 92.40           C  
ATOM   1617  CD1 LEU D  48       3.418   4.632  13.416  1.00 92.40           C  
ATOM   1618  CD2 LEU D  48       5.342   3.400  12.379  1.00 92.40           C  
ATOM   1619  N   ALA D  49       6.193   8.291  10.185  1.00 92.64           N  
ATOM   1620  CA  ALA D  49       6.235   9.029   8.926  1.00 92.64           C  
ATOM   1621  C   ALA D  49       7.634   8.999   8.319  1.00 92.64           C  
ATOM   1622  CB  ALA D  49       5.782  10.471   9.138  1.00 92.64           C  
ATOM   1623  O   ALA D  49       7.790   8.799   7.112  1.00 92.64           O  
ATOM   1624  N   LYS D  50       8.656   9.242   9.149  1.00 93.18           N  
ATOM   1625  CA  LYS D  50      10.038   9.205   8.681  1.00 93.18           C  
ATOM   1626  C   LYS D  50      10.423   7.804   8.212  1.00 93.18           C  
ATOM   1627  CB  LYS D  50      10.991   9.669   9.783  1.00 93.18           C  
ATOM   1628  O   LYS D  50      11.090   7.648   7.187  1.00 93.18           O  
ATOM   1629  CG  LYS D  50      10.985  11.173  10.014  1.00 93.18           C  
ATOM   1630  CD  LYS D  50      11.989  11.578  11.085  1.00 93.18           C  
ATOM   1631  CE  LYS D  50      11.885  13.061  11.418  1.00 93.18           C  
ATOM   1632  NZ  LYS D  50      12.820  13.448  12.517  1.00 93.18           N  
ATOM   1633  N   GLU D  51      10.024   6.743   9.018  1.00 93.77           N  
ATOM   1634  CA  GLU D  51      10.299   5.357   8.650  1.00 93.77           C  
ATOM   1635  C   GLU D  51       9.693   5.017   7.291  1.00 93.77           C  
ATOM   1636  CB  GLU D  51       9.763   4.401   9.718  1.00 93.77           C  
ATOM   1637  O   GLU D  51      10.334   4.362   6.466  1.00 93.77           O  
ATOM   1638  CG  GLU D  51      10.079   2.937   9.447  1.00 93.77           C  
ATOM   1639  CD  GLU D  51       9.461   1.991  10.465  1.00 93.77           C  
ATOM   1640  OE1 GLU D  51       9.445   0.763  10.221  1.00 93.77           O  
ATOM   1641  OE2 GLU D  51       8.988   2.482  11.514  1.00 93.77           O  
ATOM   1642  N   LEU D  52       8.455   5.447   7.006  1.00 93.31           N  
ATOM   1643  CA  LEU D  52       7.756   5.155   5.759  1.00 93.31           C  
ATOM   1644  C   LEU D  52       8.448   5.827   4.578  1.00 93.31           C  
ATOM   1645  CB  LEU D  52       6.298   5.616   5.841  1.00 93.31           C  
ATOM   1646  O   LEU D  52       8.526   5.252   3.490  1.00 93.31           O  
ATOM   1647  CG  LEU D  52       5.364   4.762   6.699  1.00 93.31           C  
ATOM   1648  CD1 LEU D  52       4.028   5.471   6.896  1.00 93.31           C  
ATOM   1649  CD2 LEU D  52       5.159   3.390   6.064  1.00 93.31           C  
ATOM   1650  N   GLU D  53       9.033   6.983   4.769  1.00 93.65           N  
ATOM   1651  CA  GLU D  53       9.779   7.667   3.717  1.00 93.65           C  
ATOM   1652  C   GLU D  53      11.029   6.883   3.328  1.00 93.65           C  
ATOM   1653  CB  GLU D  53      10.161   9.081   4.160  1.00 93.65           C  
ATOM   1654  O   GLU D  53      11.366   6.788   2.146  1.00 93.65           O  
ATOM   1655  CG  GLU D  53       9.033  10.093   4.027  1.00 93.65           C  
ATOM   1656  CD  GLU D  53       9.396  11.470   4.562  1.00 93.65           C  
ATOM   1657  OE1 GLU D  53       8.527  12.371   4.556  1.00 93.65           O  
ATOM   1658  OE2 GLU D  53      10.558  11.648   4.989  1.00 93.65           O  
ATOM   1659  N   GLU D  54      11.678   6.329   4.376  1.00 94.64           N  
ATOM   1660  CA  GLU D  54      12.868   5.526   4.110  1.00 94.64           C  
ATOM   1661  C   GLU D  54      12.513   4.245   3.361  1.00 94.64           C  
ATOM   1662  CB  GLU D  54      13.592   5.188   5.416  1.00 94.64           C  
ATOM   1663  O   GLU D  54      13.222   3.844   2.436  1.00 94.64           O  
ATOM   1664  CG  GLU D  54      14.323   6.370   6.037  1.00 94.64           C  
ATOM   1665  CD  GLU D  54      15.016   6.025   7.346  1.00 94.64           C  
ATOM   1666  OE1 GLU D  54      15.748   6.884   7.889  1.00 94.64           O  
ATOM   1667  OE2 GLU D  54      14.826   4.888   7.831  1.00 94.64           O  
ATOM   1668  N   ILE D  55      11.423   3.587   3.765  1.00 94.03           N  
ATOM   1669  CA  ILE D  55      10.955   2.372   3.107  1.00 94.03           C  
ATOM   1670  C   ILE D  55      10.642   2.667   1.642  1.00 94.03           C  
ATOM   1671  CB  ILE D  55       9.711   1.790   3.815  1.00 94.03           C  
ATOM   1672  O   ILE D  55      10.996   1.886   0.756  1.00 94.03           O  
ATOM   1673  CG1 ILE D  55      10.098   1.196   5.174  1.00 94.03           C  
ATOM   1674  CG2 ILE D  55       9.030   0.740   2.932  1.00 94.03           C  
ATOM   1675  CD1 ILE D  55       8.909   0.793   6.035  1.00 94.03           C  
ATOM   1676  N   LEU D  56      10.034   3.841   1.400  1.00 93.88           N  
ATOM   1677  CA  LEU D  56       9.677   4.241   0.043  1.00 93.88           C  
ATOM   1678  C   LEU D  56      10.923   4.399  -0.822  1.00 93.88           C  
ATOM   1679  CB  LEU D  56       8.884   5.550   0.061  1.00 93.88           C  
ATOM   1680  O   LEU D  56      10.946   3.953  -1.972  1.00 93.88           O  
ATOM   1681  CG  LEU D  56       8.491   6.123  -1.302  1.00 93.88           C  
ATOM   1682  CD1 LEU D  56       7.628   5.125  -2.067  1.00 93.88           C  
ATOM   1683  CD2 LEU D  56       7.760   7.451  -1.133  1.00 93.88           C  
ATOM   1684  N   LYS D  57      11.973   5.043  -0.294  1.00 94.26           N  
ATOM   1685  CA  LYS D  57      13.220   5.233  -1.029  1.00 94.26           C  
ATOM   1686  C   LYS D  57      13.845   3.894  -1.408  1.00 94.26           C  
ATOM   1687  CB  LYS D  57      14.209   6.058  -0.204  1.00 94.26           C  
ATOM   1688  O   LYS D  57      14.291   3.709  -2.542  1.00 94.26           O  
ATOM   1689  CG  LYS D  57      13.892   7.546  -0.164  1.00 94.26           C  
ATOM   1690  CD  LYS D  57      14.943   8.321   0.620  1.00 94.26           C  
ATOM   1691  CE  LYS D  57      14.555   9.784   0.783  1.00 94.26           C  
ATOM   1692  NZ  LYS D  57      15.526  10.523   1.643  1.00 94.26           N  
ATOM   1693  N   LYS D  58      13.827   2.950  -0.415  1.00 94.15           N  
ATOM   1694  CA  LYS D  58      14.383   1.624  -0.665  1.00 94.15           C  
ATOM   1695  C   LYS D  58      13.581   0.883  -1.731  1.00 94.15           C  
ATOM   1696  CB  LYS D  58      14.420   0.805   0.626  1.00 94.15           C  
ATOM   1697  O   LYS D  58      14.156   0.245  -2.616  1.00 94.15           O  
ATOM   1698  CG  LYS D  58      15.505   1.235   1.602  1.00 94.15           C  
ATOM   1699  CD  LYS D  58      15.491   0.384   2.865  1.00 94.15           C  
ATOM   1700  CE  LYS D  58      16.491   0.893   3.894  1.00 94.15           C  
ATOM   1701  NZ  LYS D  58      16.420   0.115   5.167  1.00 94.15           N  
ATOM   1702  N   LEU D  59      12.184   0.948  -1.680  1.00 92.74           N  
ATOM   1703  CA  LEU D  59      11.307   0.261  -2.622  1.00 92.74           C  
ATOM   1704  C   LEU D  59      11.521   0.779  -4.041  1.00 92.74           C  
ATOM   1705  CB  LEU D  59       9.841   0.439  -2.218  1.00 92.74           C  
ATOM   1706  O   LEU D  59      11.561  -0.004  -4.993  1.00 92.74           O  
ATOM   1707  CG  LEU D  59       9.317  -0.508  -1.137  1.00 92.74           C  
ATOM   1708  CD1 LEU D  59       7.939  -0.060  -0.662  1.00 92.74           C  
ATOM   1709  CD2 LEU D  59       9.268  -1.940  -1.659  1.00 92.74           C  
ATOM   1710  N   LYS D  60      11.777   2.097  -4.263  1.00 93.36           N  
ATOM   1711  CA  LYS D  60      11.995   2.688  -5.581  1.00 93.36           C  
ATOM   1712  C   LYS D  60      13.294   2.182  -6.202  1.00 93.36           C  
ATOM   1713  CB  LYS D  60      12.017   4.214  -5.488  1.00 93.36           C  
ATOM   1714  O   LYS D  60      13.352   1.920  -7.405  1.00 93.36           O  
ATOM   1715  CG  LYS D  60      10.641   4.846  -5.342  1.00 93.36           C  
ATOM   1716  CD  LYS D  60      10.720   6.367  -5.348  1.00 93.36           C  
ATOM   1717  CE  LYS D  60       9.335   7.000  -5.350  1.00 93.36           C  
ATOM   1718  NZ  LYS D  60       9.408   8.491  -5.299  1.00 93.36           N  
ATOM   1719  N   LYS D  61      14.280   2.032  -5.303  1.00 94.05           N  
ATOM   1720  CA  LYS D  61      15.564   1.526  -5.779  1.00 94.05           C  
ATOM   1721  C   LYS D  61      15.444   0.080  -6.252  1.00 94.05           C  
ATOM   1722  CB  LYS D  61      16.623   1.631  -4.680  1.00 94.05           C  
ATOM   1723  O   LYS D  61      15.934  -0.269  -7.328  1.00 94.05           O  
ATOM   1724  CG  LYS D  61      18.021   1.227  -5.126  1.00 94.05           C  
ATOM   1725  CD  LYS D  61      19.031   1.368  -3.995  1.00 94.05           C  
ATOM   1726  CE  LYS D  61      20.409   0.868  -4.409  1.00 94.05           C  
ATOM   1727  NZ  LYS D  61      21.379   0.914  -3.275  1.00 94.05           N  
ATOM   1728  N   VAL D  62      14.757  -0.804  -5.428  1.00 92.92           N  
ATOM   1729  CA  VAL D  62      14.624  -2.227  -5.723  1.00 92.92           C  
ATOM   1730  C   VAL D  62      13.797  -2.416  -6.992  1.00 92.92           C  
ATOM   1731  CB  VAL D  62      13.979  -2.993  -4.547  1.00 92.92           C  
ATOM   1732  O   VAL D  62      14.112  -3.269  -7.825  1.00 92.92           O  
ATOM   1733  CG1 VAL D  62      13.598  -4.410  -4.970  1.00 92.92           C  
ATOM   1734  CG2 VAL D  62      14.927  -3.026  -3.349  1.00 92.92           C  
ATOM   1735  N   ILE D  63      12.789  -1.586  -7.246  1.00 92.11           N  
ATOM   1736  CA  ILE D  63      11.922  -1.690  -8.415  1.00 92.11           C  
ATOM   1737  C   ILE D  63      12.693  -1.281  -9.668  1.00 92.11           C  
ATOM   1738  CB  ILE D  63      10.655  -0.819  -8.258  1.00 92.11           C  
ATOM   1739  O   ILE D  63      12.564  -1.915 -10.718  1.00 92.11           O  
ATOM   1740  CG1 ILE D  63       9.728  -1.413  -7.191  1.00 92.11           C  
ATOM   1741  CG2 ILE D  63       9.928  -0.677  -9.598  1.00 92.11           C  
ATOM   1742  CD1 ILE D  63       8.556  -0.515  -6.819  1.00 92.11           C  
ATOM   1743  N   LYS D  64      13.519  -0.224  -9.538  1.00 93.73           N  
ATOM   1744  CA  LYS D  64      14.359   0.206 -10.652  1.00 93.73           C  
ATOM   1745  C   LYS D  64      15.331  -0.895 -11.066  1.00 93.73           C  
ATOM   1746  CB  LYS D  64      15.129   1.475 -10.285  1.00 93.73           C  
ATOM   1747  O   LYS D  64      15.512  -1.155 -12.257  1.00 93.73           O  
ATOM   1748  CG  LYS D  64      15.945   2.057 -11.430  1.00 93.73           C  
ATOM   1749  CD  LYS D  64      16.679   3.323 -11.006  1.00 93.73           C  
ATOM   1750  CE  LYS D  64      17.562   3.859 -12.125  1.00 93.73           C  
ATOM   1751  NZ  LYS D  64      18.368   5.035 -11.680  1.00 93.73           N  
ATOM   1752  N   GLU D  65      15.966  -1.622 -10.074  1.00 93.28           N  
ATOM   1753  CA  GLU D  65      16.909  -2.701 -10.349  1.00 93.28           C  
ATOM   1754  C   GLU D  65      16.218  -3.878 -11.032  1.00 93.28           C  
ATOM   1755  CB  GLU D  65      17.586  -3.167  -9.057  1.00 93.28           C  
ATOM   1756  O   GLU D  65      16.776  -4.486 -11.948  1.00 93.28           O  
ATOM   1757  CG  GLU D  65      18.568  -2.158  -8.479  1.00 93.28           C  
ATOM   1758  CD  GLU D  65      19.093  -2.550  -7.107  1.00 93.28           C  
ATOM   1759  OE1 GLU D  65      19.983  -1.848  -6.575  1.00 93.28           O  
ATOM   1760  OE2 GLU D  65      18.612  -3.568  -6.561  1.00 93.28           O  
ATOM   1761  N   SER D  66      14.939  -4.189 -10.554  1.00 91.83           N  
ATOM   1762  CA  SER D  66      14.159  -5.269 -11.150  1.00 91.83           C  
ATOM   1763  C   SER D  66      13.808  -4.962 -12.602  1.00 91.83           C  
ATOM   1764  CB  SER D  66      12.879  -5.512 -10.349  1.00 91.83           C  
ATOM   1765  O   SER D  66      13.852  -5.848 -13.458  1.00 91.83           O  
ATOM   1766  OG  SER D  66      12.159  -6.614 -10.873  1.00 91.83           O  
ATOM   1767  N   ARG D  67      13.505  -3.727 -12.876  1.00 92.63           N  
ATOM   1768  CA  ARG D  67      13.194  -3.312 -14.240  1.00 92.63           C  
ATOM   1769  C   ARG D  67      14.409  -3.468 -15.150  1.00 92.63           C  
ATOM   1770  CB  ARG D  67      12.706  -1.862 -14.264  1.00 92.63           C  
ATOM   1771  O   ARG D  67      14.286  -3.941 -16.282  1.00 92.63           O  
ATOM   1772  CG  ARG D  67      12.326  -1.362 -15.648  1.00 92.63           C  
ATOM   1773  CD  ARG D  67      11.849   0.083 -15.615  1.00 92.63           C  
ATOM   1774  NE  ARG D  67      11.562   0.587 -16.955  1.00 92.63           N  
ATOM   1775  NH1 ARG D  67      10.945   2.700 -16.253  1.00 92.63           N  
ATOM   1776  NH2 ARG D  67      10.909   2.172 -18.483  1.00 92.63           N  
ATOM   1777  CZ  ARG D  67      11.139   1.818 -17.227  1.00 92.63           C  
ATOM   1778  N   GLU D  68      15.589  -3.087 -14.684  1.00 93.20           N  
ATOM   1779  CA  GLU D  68      16.816  -3.169 -15.470  1.00 93.20           C  
ATOM   1780  C   GLU D  68      17.176  -4.618 -15.782  1.00 93.20           C  
ATOM   1781  CB  GLU D  68      17.972  -2.486 -14.736  1.00 93.20           C  
ATOM   1782  O   GLU D  68      17.579  -4.936 -16.903  1.00 93.20           O  
ATOM   1783  CG  GLU D  68      17.862  -0.969 -14.690  1.00 93.20           C  
ATOM   1784  CD  GLU D  68      18.929  -0.315 -13.827  1.00 93.20           C  
ATOM   1785  OE1 GLU D  68      19.001   0.934 -13.794  1.00 93.20           O  
ATOM   1786  OE2 GLU D  68      19.700  -1.058 -13.180  1.00 93.20           O  
ATOM   1787  N   LEU D  69      16.954  -5.488 -14.783  1.00 92.12           N  
ATOM   1788  CA  LEU D  69      17.218  -6.910 -14.975  1.00 92.12           C  
ATOM   1789  C   LEU D  69      16.273  -7.503 -16.014  1.00 92.12           C  
ATOM   1790  CB  LEU D  69      17.078  -7.664 -13.650  1.00 92.12           C  
ATOM   1791  O   LEU D  69      16.689  -8.308 -16.850  1.00 92.12           O  
ATOM   1792  CG  LEU D  69      18.263  -7.570 -12.687  1.00 92.12           C  
ATOM   1793  CD1 LEU D  69      17.856  -8.045 -11.297  1.00 92.12           C  
ATOM   1794  CD2 LEU D  69      19.444  -8.381 -13.211  1.00 92.12           C  
ATOM   1795  N   ALA D  70      14.979  -7.094 -15.946  1.00 91.33           N  
ATOM   1796  CA  ALA D  70      13.973  -7.594 -16.879  1.00 91.33           C  
ATOM   1797  C   ALA D  70      14.265  -7.128 -18.303  1.00 91.33           C  
ATOM   1798  CB  ALA D  70      12.579  -7.144 -16.450  1.00 91.33           C  
ATOM   1799  O   ALA D  70      14.085  -7.884 -19.260  1.00 91.33           O  
ATOM   1800  N   GLU D  71      14.828  -5.867 -18.494  1.00 91.44           N  
ATOM   1801  CA  GLU D  71      15.136  -5.311 -19.808  1.00 91.44           C  
ATOM   1802  C   GLU D  71      16.345  -6.005 -20.431  1.00 91.44           C  
ATOM   1803  CB  GLU D  71      15.388  -3.804 -19.709  1.00 91.44           C  
ATOM   1804  O   GLU D  71      16.375  -6.243 -21.640  1.00 91.44           O  
ATOM   1805  CG  GLU D  71      14.125  -2.982 -19.501  1.00 91.44           C  
ATOM   1806  CD  GLU D  71      14.401  -1.504 -19.273  1.00 91.44           C  
ATOM   1807  OE1 GLU D  71      13.435  -0.722 -19.127  1.00 91.44           O  
ATOM   1808  OE2 GLU D  71      15.593  -1.126 -19.241  1.00 91.44           O  
ATOM   1809  N   LYS D  72      17.311  -6.452 -19.497  1.00 90.11           N  
ATOM   1810  CA  LYS D  72      18.509  -7.138 -19.975  1.00 90.11           C  
ATOM   1811  C   LYS D  72      18.182  -8.553 -20.441  1.00 90.11           C  
ATOM   1812  CB  LYS D  72      19.576  -7.179 -18.880  1.00 90.11           C  
ATOM   1813  O   LYS D  72      18.791  -9.056 -21.388  1.00 90.11           O  
ATOM   1814  CG  LYS D  72      20.273  -5.848 -18.644  1.00 90.11           C  
ATOM   1815  CD  LYS D  72      21.324  -5.954 -17.547  1.00 90.11           C  
ATOM   1816  CE  LYS D  72      21.934  -4.597 -17.223  1.00 90.11           C  
ATOM   1817  NZ  LYS D  72      22.873  -4.674 -16.064  1.00 90.11           N  
ATOM   1818  N   ALA D  73      17.265  -9.263 -19.792  1.00 85.58           N  
ATOM   1819  CA  ALA D  73      16.880 -10.633 -20.119  1.00 85.58           C  
ATOM   1820  C   ALA D  73      16.046 -10.678 -21.397  1.00 85.58           C  
ATOM   1821  CB  ALA D  73      16.107 -11.260 -18.961  1.00 85.58           C  
ATOM   1822  O   ALA D  73      15.958 -11.719 -22.052  1.00 85.58           O  
ATOM   1823  N   SER D  74      15.413  -9.459 -21.796  1.00 79.80           N  
ATOM   1824  CA  SER D  74      14.666  -9.411 -23.049  1.00 79.80           C  
ATOM   1825  C   SER D  74      15.588  -9.136 -24.232  1.00 79.80           C  
ATOM   1826  CB  SER D  74      13.575  -8.341 -22.982  1.00 79.80           C  
ATOM   1827  O   SER D  74      15.353  -9.630 -25.337  1.00 79.80           O  
ATOM   1828  OG  SER D  74      12.669  -8.613 -21.927  1.00 79.80           O  
TER    1829      SER D  74                                                      
ENDMDL                                                                          
END                                                                             
