# Supplementary material for: De novo design of obligate ABC-type heterotrimeric proteins
Source: Nat Struct Mol Biol. 2022 Dec 15;29(12):1266–76. doi: 10.1038/s41594-022-00879-4 (PMC9758053; doi:10.1038/s41594-022-00879-4)
Supplement: Supplementary file 4 — This compressed file contains all PDB files and scripts used in our design protocols and analyses, as well as the final design model outputs. [file 41594_2022_879_MOESM4_ESM.zip › source_data/pdbs/AF-Multimer for base_pdbs/DHT07/DHT07_AF-Mult_model4.pdb]

MODEL     1                                                                     
ATOM      1  N   SER B   1       4.965  21.577 -21.848  1.00 79.81           N  
ATOM      2  CA  SER B   1       3.578  21.996 -22.016  1.00 79.81           C  
ATOM      3  C   SER B   1       2.683  21.393 -20.938  1.00 79.81           C  
ATOM      4  CB  SER B   1       3.062  21.598 -23.400  1.00 79.81           C  
ATOM      5  O   SER B   1       3.032  20.378 -20.331  1.00 79.81           O  
ATOM      6  OG  SER B   1       2.848  20.199 -23.474  1.00 79.81           O  
ATOM      7  N   GLU B   2       1.823  21.858 -20.555  1.00 89.83           N  
ATOM      8  CA  GLU B   2       0.791  21.428 -19.617  1.00 89.83           C  
ATOM      9  C   GLU B   2       0.289  20.027 -19.953  1.00 89.83           C  
ATOM     10  CB  GLU B   2      -0.377  22.418 -19.612  1.00 89.83           C  
ATOM     11  O   GLU B   2       0.045  19.218 -19.055  1.00 89.83           O  
ATOM     12  CG  GLU B   2      -1.363  22.201 -18.473  1.00 89.83           C  
ATOM     13  CD  GLU B   2      -2.447  23.264 -18.406  1.00 89.83           C  
ATOM     14  OE1 GLU B   2      -3.425  23.087 -17.644  1.00 89.83           O  
ATOM     15  OE2 GLU B   2      -2.318  24.283 -19.121  1.00 89.83           O  
ATOM     16  N   LYS B   3       0.307  19.704 -21.259  1.00 89.94           N  
ATOM     17  CA  LYS B   3      -0.142  18.393 -21.717  1.00 89.94           C  
ATOM     18  C   LYS B   3       0.826  17.297 -21.280  1.00 89.94           C  
ATOM     19  CB  LYS B   3      -0.297  18.379 -23.238  1.00 89.94           C  
ATOM     20  O   LYS B   3       0.402  16.227 -20.838  1.00 89.94           O  
ATOM     21  CG  LYS B   3      -0.973  17.128 -23.781  1.00 89.94           C  
ATOM     22  CD  LYS B   3      -1.126  17.188 -25.295  1.00 89.94           C  
ATOM     23  CE  LYS B   3      -1.649  15.873 -25.857  1.00 89.94           C  
ATOM     24  NZ  LYS B   3      -1.761  15.912 -27.346  1.00 89.94           N  
ATOM     25  N   GLU B   4       2.131  17.522 -21.389  1.00 91.44           N  
ATOM     26  CA  GLU B   4       3.152  16.557 -20.990  1.00 91.44           C  
ATOM     27  C   GLU B   4       3.122  16.314 -19.484  1.00 91.44           C  
ATOM     28  CB  GLU B   4       4.541  17.037 -21.418  1.00 91.44           C  
ATOM     29  O   GLU B   4       3.273  15.178 -19.030  1.00 91.44           O  
ATOM     30  CG  GLU B   4       4.798  16.922 -22.914  1.00 91.44           C  
ATOM     31  CD  GLU B   4       6.120  17.536 -23.345  1.00 91.44           C  
ATOM     32  OE1 GLU B   4       6.511  17.371 -24.523  1.00 91.44           O  
ATOM     33  OE2 GLU B   4       6.772  18.186 -22.497  1.00 91.44           O  
ATOM     34  N   LEU B   5       2.908  17.349 -18.726  1.00 90.79           N  
ATOM     35  CA  LEU B   5       2.854  17.238 -17.272  1.00 90.79           C  
ATOM     36  C   LEU B   5       1.661  16.393 -16.836  1.00 90.79           C  
ATOM     37  CB  LEU B   5       2.773  18.625 -16.631  1.00 90.79           C  
ATOM     38  O   LEU B   5       1.777  15.573 -15.922  1.00 90.79           O  
ATOM     39  CG  LEU B   5       4.040  19.479 -16.700  1.00 90.79           C  
ATOM     40  CD1 LEU B   5       3.767  20.877 -16.155  1.00 90.79           C  
ATOM     41  CD2 LEU B   5       5.176  18.813 -15.931  1.00 90.79           C  
ATOM     42  N   ILE B   6       0.482  16.610 -17.509  1.00 91.25           N  
ATOM     43  CA  ILE B   6      -0.725  15.850 -17.200  1.00 91.25           C  
ATOM     44  C   ILE B   6      -0.483  14.366 -17.467  1.00 91.25           C  
ATOM     45  CB  ILE B   6      -1.935  16.352 -18.019  1.00 91.25           C  
ATOM     46  O   ILE B   6      -0.862  13.514 -16.661  1.00 91.25           O  
ATOM     47  CG1 ILE B   6      -2.387  17.728 -17.514  1.00 91.25           C  
ATOM     48  CG2 ILE B   6      -3.084  15.342 -17.960  1.00 91.25           C  
ATOM     49  CD1 ILE B   6      -3.430  18.398 -18.398  1.00 91.25           C  
ATOM     50  N   GLN B   7       0.240  14.073 -18.574  1.00 91.81           N  
ATOM     51  CA  GLN B   7       0.526  12.684 -18.920  1.00 91.81           C  
ATOM     52  C   GLN B   7       1.444  12.038 -17.886  1.00 91.81           C  
ATOM     53  CB  GLN B   7       1.156  12.595 -20.311  1.00 91.81           C  
ATOM     54  O   GLN B   7       1.263  10.872 -17.529  1.00 91.81           O  
ATOM     55  CG  GLN B   7       0.174  12.845 -21.448  1.00 91.81           C  
ATOM     56  CD  GLN B   7       0.841  12.838 -22.811  1.00 91.81           C  
ATOM     57  NE2 GLN B   7       0.034  12.886 -23.865  1.00 91.81           N  
ATOM     58  OE1 GLN B   7       2.070  12.789 -22.915  1.00 91.81           O  
ATOM     59  N   LEU B   8       2.454  12.803 -17.350  1.00 92.87           N  
ATOM     60  CA  LEU B   8       3.364  12.296 -16.329  1.00 92.87           C  
ATOM     61  C   LEU B   8       2.615  11.995 -15.035  1.00 92.87           C  
ATOM     62  CB  LEU B   8       4.484  13.305 -16.061  1.00 92.87           C  
ATOM     63  O   LEU B   8       2.884  10.986 -14.378  1.00 92.87           O  
ATOM     64  CG  LEU B   8       5.576  13.405 -17.128  1.00 92.87           C  
ATOM     65  CD1 LEU B   8       6.498  14.584 -16.833  1.00 92.87           C  
ATOM     66  CD2 LEU B   8       6.369  12.105 -17.206  1.00 92.87           C  
ATOM     67  N   TYR B   9       1.659  12.819 -14.685  1.00 92.47           N  
ATOM     68  CA  TYR B   9       0.863  12.617 -13.479  1.00 92.47           C  
ATOM     69  C   TYR B   9       0.026  11.348 -13.584  1.00 92.47           C  
ATOM     70  CB  TYR B   9      -0.047  13.823 -13.227  1.00 92.47           C  
ATOM     71  O   TYR B   9      -0.071  10.580 -12.624  1.00 92.47           O  
ATOM     72  CG  TYR B   9       0.594  14.903 -12.390  1.00 92.47           C  
ATOM     73  CD1 TYR B   9       0.663  14.788 -11.003  1.00 92.47           C  
ATOM     74  CD2 TYR B   9       1.132  16.040 -12.982  1.00 92.47           C  
ATOM     75  CE1 TYR B   9       1.251  15.781 -10.227  1.00 92.47           C  
ATOM     76  CE2 TYR B   9       1.722  17.040 -12.216  1.00 92.47           C  
ATOM     77  OH  TYR B   9       2.361  17.888 -10.078  1.00 92.47           O  
ATOM     78  CZ  TYR B   9       1.777  16.901 -10.841  1.00 92.47           C  
ATOM     79  N   VAL B  10      -0.631  11.168 -14.792  1.00 93.06           N  
ATOM     80  CA  VAL B  10      -1.450   9.978 -15.002  1.00 93.06           C  
ATOM     81  C   VAL B  10      -0.582   8.727 -14.888  1.00 93.06           C  
ATOM     82  CB  VAL B  10      -2.159  10.013 -16.374  1.00 93.06           C  
ATOM     83  O   VAL B  10      -0.975   7.748 -14.250  1.00 93.06           O  
ATOM     84  CG1 VAL B  10      -2.787   8.657 -16.692  1.00 93.06           C  
ATOM     85  CG2 VAL B  10      -3.216  11.115 -16.400  1.00 93.06           C  
ATOM     86  N   GLU B  11       0.591   8.773 -15.520  1.00 93.88           N  
ATOM     87  CA  GLU B  11       1.512   7.644 -15.430  1.00 93.88           C  
ATOM     88  C   GLU B  11       1.898   7.361 -13.981  1.00 93.88           C  
ATOM     89  CB  GLU B  11       2.767   7.906 -16.266  1.00 93.88           C  
ATOM     90  O   GLU B  11       1.970   6.201 -13.568  1.00 93.88           O  
ATOM     91  CG  GLU B  11       3.737   6.734 -16.304  1.00 93.88           C  
ATOM     92  CD  GLU B  11       4.925   6.968 -17.223  1.00 93.88           C  
ATOM     93  OE1 GLU B  11       5.832   6.106 -17.274  1.00 93.88           O  
ATOM     94  OE2 GLU B  11       4.950   8.021 -17.897  1.00 93.88           O  
ATOM     95  N   ALA B  12       2.170   8.430 -13.158  1.00 93.53           N  
ATOM     96  CA  ALA B  12       2.525   8.280 -11.749  1.00 93.53           C  
ATOM     97  C   ALA B  12       1.402   7.601 -10.970  1.00 93.53           C  
ATOM     98  CB  ALA B  12       2.847   9.640 -11.135  1.00 93.53           C  
ATOM     99  O   ALA B  12       1.656   6.725 -10.140  1.00 93.53           O  
ATOM    100  N   GLN B  13       0.192   7.959 -11.270  1.00 93.03           N  
ATOM    101  CA  GLN B  13      -0.950   7.370 -10.580  1.00 93.03           C  
ATOM    102  C   GLN B  13      -1.112   5.896 -10.942  1.00 93.03           C  
ATOM    103  CB  GLN B  13      -2.232   8.135 -10.912  1.00 93.03           C  
ATOM    104  O   GLN B  13      -1.447   5.074 -10.087  1.00 93.03           O  
ATOM    105  CG  GLN B  13      -2.324   9.500 -10.243  1.00 93.03           C  
ATOM    106  CD  GLN B  13      -3.648  10.193 -10.503  1.00 93.03           C  
ATOM    107  NE2 GLN B  13      -4.091  11.003  -9.547  1.00 93.03           N  
ATOM    108  OE1 GLN B  13      -4.268  10.003 -11.555  1.00 93.03           O  
ATOM    109  N   GLU B  14      -0.898   5.536 -12.180  1.00 94.52           N  
ATOM    110  CA  GLU B  14      -0.965   4.142 -12.607  1.00 94.52           C  
ATOM    111  C   GLU B  14       0.094   3.298 -11.905  1.00 94.52           C  
ATOM    112  CB  GLU B  14      -0.799   4.037 -14.126  1.00 94.52           C  
ATOM    113  O   GLU B  14      -0.180   2.170 -11.489  1.00 94.52           O  
ATOM    114  CG  GLU B  14      -2.000   4.542 -14.912  1.00 94.52           C  
ATOM    115  CD  GLU B  14      -1.760   4.586 -16.413  1.00 94.52           C  
ATOM    116  OE1 GLU B  14      -2.742   4.699 -17.182  1.00 94.52           O  
ATOM    117  OE2 GLU B  14      -0.581   4.505 -16.823  1.00 94.52           O  
ATOM    118  N   LEU B  15       1.313   3.867 -11.807  1.00 94.49           N  
ATOM    119  CA  LEU B  15       2.388   3.165 -11.115  1.00 94.49           C  
ATOM    120  C   LEU B  15       2.048   2.968  -9.641  1.00 94.49           C  
ATOM    121  CB  LEU B  15       3.704   3.934 -11.249  1.00 94.49           C  
ATOM    122  O   LEU B  15       2.300   1.899  -9.079  1.00 94.49           O  
ATOM    123  CG  LEU B  15       4.380   3.887 -12.620  1.00 94.49           C  
ATOM    124  CD1 LEU B  15       5.519   4.900 -12.684  1.00 94.49           C  
ATOM    125  CD2 LEU B  15       4.891   2.481 -12.917  1.00 94.49           C  
ATOM    126  N   TYR B  16       1.508   4.080  -9.051  1.00 94.76           N  
ATOM    127  CA  TYR B  16       1.105   3.968  -7.654  1.00 94.76           C  
ATOM    128  C   TYR B  16       0.068   2.866  -7.472  1.00 94.76           C  
ATOM    129  CB  TYR B  16       0.544   5.300  -7.148  1.00 94.76           C  
ATOM    130  O   TYR B  16       0.142   2.086  -6.519  1.00 94.76           O  
ATOM    131  CG  TYR B  16       0.307   5.332  -5.658  1.00 94.76           C  
ATOM    132  CD1 TYR B  16      -0.882   4.853  -5.112  1.00 94.76           C  
ATOM    133  CD2 TYR B  16       1.270   5.841  -4.793  1.00 94.76           C  
ATOM    134  CE1 TYR B  16      -1.106   4.882  -3.739  1.00 94.76           C  
ATOM    135  CE2 TYR B  16       1.056   5.875  -3.419  1.00 94.76           C  
ATOM    136  OH  TYR B  16      -0.349   5.425  -1.542  1.00 94.76           O  
ATOM    137  CZ  TYR B  16      -0.132   5.394  -2.902  1.00 94.76           C  
ATOM    138  N   ALA B  17      -0.975   2.795  -8.343  1.00 94.61           N  
ATOM    139  CA  ALA B  17      -2.017   1.774  -8.272  1.00 94.61           C  
ATOM    140  C   ALA B  17      -1.423   0.374  -8.394  1.00 94.61           C  
ATOM    141  CB  ALA B  17      -3.060   2.003  -9.363  1.00 94.61           C  
ATOM    142  O   ALA B  17      -1.861  -0.554  -7.710  1.00 94.61           O  
ATOM    143  N   GLU B  18      -0.491   0.245  -9.312  1.00 95.42           N  
ATOM    144  CA  GLU B  18       0.186  -1.042  -9.441  1.00 95.42           C  
ATOM    145  C   GLU B  18       0.882  -1.431  -8.140  1.00 95.42           C  
ATOM    146  CB  GLU B  18       1.198  -1.005 -10.589  1.00 95.42           C  
ATOM    147  O   GLU B  18       0.815  -2.587  -7.716  1.00 95.42           O  
ATOM    148  CG  GLU B  18       1.894  -2.335 -10.838  1.00 95.42           C  
ATOM    149  CD  GLU B  18       2.812  -2.314 -12.049  1.00 95.42           C  
ATOM    150  OE1 GLU B  18       3.571  -3.289 -12.253  1.00 95.42           O  
ATOM    151  OE2 GLU B  18       2.774  -1.314 -12.801  1.00 95.42           O  
ATOM    152  N   ALA B  19       1.636  -0.505  -7.526  1.00 95.03           N  
ATOM    153  CA  ALA B  19       2.296  -0.764  -6.249  1.00 95.03           C  
ATOM    154  C   ALA B  19       1.283  -1.155  -5.177  1.00 95.03           C  
ATOM    155  CB  ALA B  19       3.092   0.461  -5.803  1.00 95.03           C  
ATOM    156  O   ALA B  19       1.543  -2.046  -4.365  1.00 95.03           O  
ATOM    157  N   PHE B  20       0.123  -0.498  -5.131  1.00 95.08           N  
ATOM    158  CA  PHE B  20      -0.942  -0.814  -4.187  1.00 95.08           C  
ATOM    159  C   PHE B  20      -1.443  -2.239  -4.392  1.00 95.08           C  
ATOM    160  CB  PHE B  20      -2.102   0.176  -4.331  1.00 95.08           C  
ATOM    161  O   PHE B  20      -1.647  -2.976  -3.426  1.00 95.08           O  
ATOM    162  CG  PHE B  20      -3.197  -0.019  -3.318  1.00 95.08           C  
ATOM    163  CD1 PHE B  20      -4.309  -0.798  -3.617  1.00 95.08           C  
ATOM    164  CD2 PHE B  20      -3.116   0.576  -2.066  1.00 95.08           C  
ATOM    165  CE1 PHE B  20      -5.324  -0.981  -2.681  1.00 95.08           C  
ATOM    166  CE2 PHE B  20      -4.126   0.398  -1.126  1.00 95.08           C  
ATOM    167  CZ  PHE B  20      -5.230  -0.380  -1.436  1.00 95.08           C  
ATOM    168  N   GLU B  21      -1.642  -2.615  -5.665  1.00 95.81           N  
ATOM    169  CA  GLU B  21      -2.073  -3.972  -5.985  1.00 95.81           C  
ATOM    170  C   GLU B  21      -1.082  -5.005  -5.457  1.00 95.81           C  
ATOM    171  CB  GLU B  21      -2.251  -4.138  -7.497  1.00 95.81           C  
ATOM    172  O   GLU B  21      -1.483  -6.040  -4.921  1.00 95.81           O  
ATOM    173  CG  GLU B  21      -2.792  -5.500  -7.907  1.00 95.81           C  
ATOM    174  CD  GLU B  21      -3.024  -5.627  -9.404  1.00 95.81           C  
ATOM    175  OE1 GLU B  21      -3.646  -6.623  -9.839  1.00 95.81           O  
ATOM    176  OE2 GLU B  21      -2.580  -4.724 -10.148  1.00 95.81           O  
ATOM    177  N   LEU B  22       0.170  -4.771  -5.621  1.00 95.12           N  
ATOM    178  CA  LEU B  22       1.214  -5.674  -5.149  1.00 95.12           C  
ATOM    179  C   LEU B  22       1.219  -5.750  -3.626  1.00 95.12           C  
ATOM    180  CB  LEU B  22       2.586  -5.218  -5.654  1.00 95.12           C  
ATOM    181  O   LEU B  22       1.429  -6.822  -3.055  1.00 95.12           O  
ATOM    182  CG  LEU B  22       2.840  -5.367  -7.155  1.00 95.12           C  
ATOM    183  CD1 LEU B  22       4.142  -4.674  -7.543  1.00 95.12           C  
ATOM    184  CD2 LEU B  22       2.873  -6.839  -7.549  1.00 95.12           C  
ATOM    185  N   GLN B  23       0.971  -4.641  -2.940  1.00 94.23           N  
ATOM    186  CA  GLN B  23       0.861  -4.641  -1.486  1.00 94.23           C  
ATOM    187  C   GLN B  23      -0.310  -5.503  -1.023  1.00 94.23           C  
ATOM    188  CB  GLN B  23       0.703  -3.214  -0.959  1.00 94.23           C  
ATOM    189  O   GLN B  23      -0.213  -6.200  -0.011  1.00 94.23           O  
ATOM    190  CG  GLN B  23       1.976  -2.383  -1.040  1.00 94.23           C  
ATOM    191  CD  GLN B  23       3.018  -2.804  -0.021  1.00 94.23           C  
ATOM    192  NE2 GLN B  23       4.175  -2.152  -0.052  1.00 94.23           N  
ATOM    193  OE1 GLN B  23       2.784  -3.707   0.789  1.00 94.23           O  
ATOM    194  N   VAL B  24      -1.486  -5.427  -1.743  1.00 95.05           N  
ATOM    195  CA  VAL B  24      -2.644  -6.256  -1.427  1.00 95.05           C  
ATOM    196  C   VAL B  24      -2.284  -7.731  -1.589  1.00 95.05           C  
ATOM    197  CB  VAL B  24      -3.855  -5.902  -2.320  1.00 95.05           C  
ATOM    198  O   VAL B  24      -2.700  -8.569  -0.785  1.00 95.05           O  
ATOM    199  CG1 VAL B  24      -4.980  -6.919  -2.131  1.00 95.05           C  
ATOM    200  CG2 VAL B  24      -4.350  -4.490  -2.012  1.00 95.05           C  
ATOM    201  N   GLU B  25      -1.518  -8.034  -2.658  1.00 94.46           N  
ATOM    202  CA  GLU B  25      -1.062  -9.407  -2.851  1.00 94.46           C  
ATOM    203  C   GLU B  25      -0.238  -9.888  -1.660  1.00 94.46           C  
ATOM    204  CB  GLU B  25      -0.243  -9.526  -4.139  1.00 94.46           C  
ATOM    205  O   GLU B  25      -0.408 -11.017  -1.196  1.00 94.46           O  
ATOM    206  CG  GLU B  25       0.243 -10.939  -4.431  1.00 94.46           C  
ATOM    207  CD  GLU B  25       0.955 -11.064  -5.768  1.00 94.46           C  
ATOM    208  OE1 GLU B  25       1.624 -12.095  -6.005  1.00 94.46           O  
ATOM    209  OE2 GLU B  25       0.845 -10.122  -6.585  1.00 94.46           O  
ATOM    210  N   ILE B  26       0.714  -9.066  -1.126  1.00 94.23           N  
ATOM    211  CA  ILE B  26       1.531  -9.414   0.031  1.00 94.23           C  
ATOM    212  C   ILE B  26       0.630  -9.712   1.228  1.00 94.23           C  
ATOM    213  CB  ILE B  26       2.528  -8.286   0.379  1.00 94.23           C  
ATOM    214  O   ILE B  26       0.845 -10.692   1.946  1.00 94.23           O  
ATOM    215  CG1 ILE B  26       3.623  -8.193  -0.691  1.00 94.23           C  
ATOM    216  CG2 ILE B  26       3.136  -8.511   1.766  1.00 94.23           C  
ATOM    217  CD1 ILE B  26       4.564  -7.010  -0.512  1.00 94.23           C  
ATOM    218  N   PHE B  27      -0.402  -8.854   1.449  1.00 93.15           N  
ATOM    219  CA  PHE B  27      -1.347  -9.033   2.544  1.00 93.15           C  
ATOM    220  C   PHE B  27      -2.047 -10.383   2.441  1.00 93.15           C  
ATOM    221  CB  PHE B  27      -2.383  -7.904   2.551  1.00 93.15           C  
ATOM    222  O   PHE B  27      -2.159 -11.107   3.433  1.00 93.15           O  
ATOM    223  CG  PHE B  27      -3.405  -8.024   3.649  1.00 93.15           C  
ATOM    224  CD1 PHE B  27      -4.671  -8.532   3.387  1.00 93.15           C  
ATOM    225  CD2 PHE B  27      -3.098  -7.629   4.945  1.00 93.15           C  
ATOM    226  CE1 PHE B  27      -5.619  -8.644   4.402  1.00 93.15           C  
ATOM    227  CE2 PHE B  27      -4.040  -7.738   5.964  1.00 93.15           C  
ATOM    228  CZ  PHE B  27      -5.300  -8.245   5.690  1.00 93.15           C  
ATOM    229  N   LYS B  28      -2.515 -10.772   1.220  1.00 93.54           N  
ATOM    230  CA  LYS B  28      -3.222 -12.032   1.010  1.00 93.54           C  
ATOM    231  C   LYS B  28      -2.306 -13.225   1.263  1.00 93.54           C  
ATOM    232  CB  LYS B  28      -3.791 -12.099  -0.408  1.00 93.54           C  
ATOM    233  O   LYS B  28      -2.736 -14.239   1.818  1.00 93.54           O  
ATOM    234  CG  LYS B  28      -4.976 -11.174  -0.644  1.00 93.54           C  
ATOM    235  CD  LYS B  28      -5.518 -11.311  -2.061  1.00 93.54           C  
ATOM    236  CE  LYS B  28      -6.703 -10.384  -2.299  1.00 93.54           C  
ATOM    237  NZ  LYS B  28      -7.214 -10.488  -3.698  1.00 93.54           N  
ATOM    238  N   LEU B  29      -1.057 -13.153   0.822  1.00 93.06           N  
ATOM    239  CA  LEU B  29      -0.089 -14.223   1.041  1.00 93.06           C  
ATOM    240  C   LEU B  29       0.184 -14.412   2.529  1.00 93.06           C  
ATOM    241  CB  LEU B  29       1.218 -13.922   0.304  1.00 93.06           C  
ATOM    242  O   LEU B  29       0.299 -15.544   3.004  1.00 93.06           O  
ATOM    243  CG  LEU B  29       1.181 -14.042  -1.220  1.00 93.06           C  
ATOM    244  CD1 LEU B  29       2.460 -13.477  -1.828  1.00 93.06           C  
ATOM    245  CD2 LEU B  29       0.982 -15.496  -1.637  1.00 93.06           C  
ATOM    246  N   LEU B  30       0.283 -13.246   3.297  1.00 90.77           N  
ATOM    247  CA  LEU B  30       0.485 -13.319   4.740  1.00 90.77           C  
ATOM    248  C   LEU B  30      -0.699 -13.997   5.420  1.00 90.77           C  
ATOM    249  CB  LEU B  30       0.692 -11.919   5.324  1.00 90.77           C  
ATOM    250  O   LEU B  30      -0.518 -14.785   6.352  1.00 90.77           O  
ATOM    251  CG  LEU B  30       2.036 -11.252   5.027  1.00 90.77           C  
ATOM    252  CD1 LEU B  30       2.015  -9.795   5.476  1.00 90.77           C  
ATOM    253  CD2 LEU B  30       3.171 -12.011   5.705  1.00 90.77           C  
ATOM    254  N   VAL B  31      -1.950 -13.677   4.907  1.00 91.40           N  
ATOM    255  CA  VAL B  31      -3.162 -14.281   5.450  1.00 91.40           C  
ATOM    256  C   VAL B  31      -3.133 -15.791   5.224  1.00 91.40           C  
ATOM    257  CB  VAL B  31      -4.433 -13.673   4.815  1.00 91.40           C  
ATOM    258  O   VAL B  31      -3.527 -16.564   6.101  1.00 91.40           O  
ATOM    259  CG1 VAL B  31      -5.671 -14.475   5.210  1.00 91.40           C  
ATOM    260  CG2 VAL B  31      -4.586 -12.210   5.227  1.00 91.40           C  
ATOM    261  N   LYS B  32      -2.664 -16.262   4.054  1.00 90.97           N  
ATOM    262  CA  LYS B  32      -2.572 -17.684   3.732  1.00 90.97           C  
ATOM    263  C   LYS B  32      -1.637 -18.407   4.698  1.00 90.97           C  
ATOM    264  CB  LYS B  32      -2.093 -17.879   2.293  1.00 90.97           C  
ATOM    265  O   LYS B  32      -1.925 -19.525   5.128  1.00 90.97           O  
ATOM    266  CG  LYS B  32      -3.177 -17.674   1.246  1.00 90.97           C  
ATOM    267  CD  LYS B  32      -2.661 -17.965  -0.158  1.00 90.97           C  
ATOM    268  CE  LYS B  32      -3.729 -17.703  -1.212  1.00 90.97           C  
ATOM    269  NZ  LYS B  32      -3.219 -17.963  -2.592  1.00 90.97           N  
ATOM    270  N   ILE B  33      -0.471 -17.768   5.028  1.00 89.00           N  
ATOM    271  CA  ILE B  33       0.510 -18.356   5.934  1.00 89.00           C  
ATOM    272  C   ILE B  33      -0.102 -18.513   7.325  1.00 89.00           C  
ATOM    273  CB  ILE B  33       1.796 -17.503   6.008  1.00 89.00           C  
ATOM    274  O   ILE B  33       0.100 -19.534   7.987  1.00 89.00           O  
ATOM    275  CG1 ILE B  33       2.567 -17.585   4.685  1.00 89.00           C  
ATOM    276  CG2 ILE B  33       2.673 -17.948   7.182  1.00 89.00           C  
ATOM    277  CD1 ILE B  33       3.781 -16.669   4.619  1.00 89.00           C  
ATOM    278  N   LEU B  34      -0.930 -17.480   7.733  1.00 86.71           N  
ATOM    279  CA  LEU B  34      -1.510 -17.465   9.071  1.00 86.71           C  
ATOM    280  C   LEU B  34      -2.661 -18.460   9.176  1.00 86.71           C  
ATOM    281  CB  LEU B  34      -2.002 -16.059   9.426  1.00 86.71           C  
ATOM    282  O   LEU B  34      -2.937 -18.985  10.257  1.00 86.71           O  
ATOM    283  CG  LEU B  34      -0.922 -15.007   9.681  1.00 86.71           C  
ATOM    284  CD1 LEU B  34      -1.551 -13.625   9.823  1.00 86.71           C  
ATOM    285  CD2 LEU B  34      -0.113 -15.362  10.924  1.00 86.71           C  
ATOM    286  N   SER B  35      -3.485 -18.719   8.129  1.00 85.13           N  
ATOM    287  CA  SER B  35      -4.671 -19.569   8.126  1.00 85.13           C  
ATOM    288  C   SER B  35      -4.294 -21.044   8.030  1.00 85.13           C  
ATOM    289  CB  SER B  35      -5.596 -19.195   6.967  1.00 85.13           C  
ATOM    290  O   SER B  35      -5.047 -21.913   8.475  1.00 85.13           O  
ATOM    291  OG  SER B  35      -6.030 -17.851   7.084  1.00 85.13           O  
ATOM    292  N   ALA B  36      -3.259 -21.369   7.691  1.00 76.91           N  
ATOM    293  CA  ALA B  36      -3.018 -22.770   7.353  1.00 76.91           C  
ATOM    294  C   ALA B  36      -1.742 -23.282   8.015  1.00 76.91           C  
ATOM    295  CB  ALA B  36      -2.935 -22.945   5.838  1.00 76.91           C  
ATOM    296  O   ALA B  36      -0.794 -22.521   8.222  1.00 76.91           O  
ATOM    297  N   ASN B  37      -1.856 -24.053   8.987  1.00 70.63           N  
ATOM    298  CA  ASN B  37      -0.649 -24.804   9.315  1.00 70.63           C  
ATOM    299  C   ASN B  37       0.071 -25.283   8.058  1.00 70.63           C  
ATOM    300  CB  ASN B  37      -0.985 -25.992  10.219  1.00 70.63           C  
ATOM    301  O   ASN B  37       0.190 -26.487   7.825  1.00 70.63           O  
ATOM    302  CG  ASN B  37      -1.237 -25.579  11.656  1.00 70.63           C  
ATOM    303  ND2 ASN B  37      -1.954 -26.417  12.396  1.00 70.63           N  
ATOM    304  OD1 ASN B  37      -0.793 -24.516  12.096  1.00 70.63           O  
ATOM    305  N   SER B  38       0.308 -24.049   7.221  1.00 77.25           N  
ATOM    306  CA  SER B  38       0.933 -24.395   5.948  1.00 77.25           C  
ATOM    307  C   SER B  38       2.188 -25.235   6.159  1.00 77.25           C  
ATOM    308  CB  SER B  38       1.282 -23.131   5.161  1.00 77.25           C  
ATOM    309  O   SER B  38       2.971 -24.972   7.074  1.00 77.25           O  
ATOM    310  OG  SER B  38       0.111 -22.407   4.827  1.00 77.25           O  
ATOM    311  N   PRO B  39       2.172 -26.365   5.495  1.00 81.99           N  
ATOM    312  CA  PRO B  39       3.427 -27.119   5.511  1.00 81.99           C  
ATOM    313  C   PRO B  39       4.643 -26.246   5.208  1.00 81.99           C  
ATOM    314  CB  PRO B  39       3.222 -28.169   4.416  1.00 81.99           C  
ATOM    315  O   PRO B  39       4.512 -25.198   4.570  1.00 81.99           O  
ATOM    316  CG  PRO B  39       1.773 -28.072   4.061  1.00 81.99           C  
ATOM    317  CD  PRO B  39       1.240 -26.769   4.585  1.00 81.99           C  
ATOM    318  N   LYS B  40       5.640 -26.475   5.787  1.00 86.30           N  
ATOM    319  CA  LYS B  40       6.901 -25.750   5.662  1.00 86.30           C  
ATOM    320  C   LYS B  40       7.196 -25.406   4.205  1.00 86.30           C  
ATOM    321  CB  LYS B  40       8.051 -26.568   6.251  1.00 86.30           C  
ATOM    322  O   LYS B  40       7.638 -24.297   3.900  1.00 86.30           O  
ATOM    323  CG  LYS B  40       9.332 -25.773   6.461  1.00 86.30           C  
ATOM    324  CD  LYS B  40      10.403 -26.610   7.147  1.00 86.30           C  
ATOM    325  CE  LYS B  40      11.729 -25.865   7.230  1.00 86.30           C  
ATOM    326  NZ  LYS B  40      12.796 -26.701   7.858  1.00 86.30           N  
ATOM    327  N   ASP B  41       6.945 -26.302   3.242  1.00 90.09           N  
ATOM    328  CA  ASP B  41       7.270 -26.082   1.836  1.00 90.09           C  
ATOM    329  C   ASP B  41       6.399 -24.980   1.237  1.00 90.09           C  
ATOM    330  CB  ASP B  41       7.102 -27.377   1.038  1.00 90.09           C  
ATOM    331  O   ASP B  41       6.884 -24.149   0.466  1.00 90.09           O  
ATOM    332  CG  ASP B  41       8.127 -28.436   1.403  1.00 90.09           C  
ATOM    333  OD1 ASP B  41       7.859 -29.640   1.199  1.00 90.09           O  
ATOM    334  OD2 ASP B  41       9.210 -28.064   1.903  1.00 90.09           O  
ATOM    335  N   GLU B  42       5.177 -24.999   1.565  1.00 90.68           N  
ATOM    336  CA  GLU B  42       4.267 -23.965   1.081  1.00 90.68           C  
ATOM    337  C   GLU B  42       4.648 -22.594   1.631  1.00 90.68           C  
ATOM    338  CB  GLU B  42       2.822 -24.300   1.458  1.00 90.68           C  
ATOM    339  O   GLU B  42       4.596 -21.594   0.912  1.00 90.68           O  
ATOM    340  CG  GLU B  42       1.785 -23.454   0.734  1.00 90.68           C  
ATOM    341  CD  GLU B  42       0.356 -23.901   0.996  1.00 90.68           C  
ATOM    342  OE1 GLU B  42      -0.585 -23.264   0.471  1.00 90.68           O  
ATOM    343  OE2 GLU B  42       0.176 -24.896   1.734  1.00 90.68           O  
ATOM    344  N   LYS B  43       5.030 -22.510   2.878  1.00 90.90           N  
ATOM    345  CA  LYS B  43       5.461 -21.261   3.500  1.00 90.90           C  
ATOM    346  C   LYS B  43       6.671 -20.677   2.778  1.00 90.90           C  
ATOM    347  CB  LYS B  43       5.788 -21.481   4.978  1.00 90.90           C  
ATOM    348  O   LYS B  43       6.737 -19.469   2.542  1.00 90.90           O  
ATOM    349  CG  LYS B  43       6.131 -20.206   5.733  1.00 90.90           C  
ATOM    350  CD  LYS B  43       6.450 -20.490   7.195  1.00 90.90           C  
ATOM    351  CE  LYS B  43       6.936 -19.240   7.915  1.00 90.90           C  
ATOM    352  NZ  LYS B  43       7.291 -19.523   9.338  1.00 90.90           N  
ATOM    353  N   GLU B  44       7.659 -21.458   2.425  1.00 91.39           N  
ATOM    354  CA  GLU B  44       8.859 -21.012   1.723  1.00 91.39           C  
ATOM    355  C   GLU B  44       8.518 -20.457   0.343  1.00 91.39           C  
ATOM    356  CB  GLU B  44       9.865 -22.159   1.595  1.00 91.39           C  
ATOM    357  O   GLU B  44       9.092 -19.456  -0.088  1.00 91.39           O  
ATOM    358  CG  GLU B  44      10.614 -22.467   2.883  1.00 91.39           C  
ATOM    359  CD  GLU B  44      11.572 -23.641   2.754  1.00 91.39           C  
ATOM    360  OE1 GLU B  44      12.253 -23.981   3.748  1.00 91.39           O  
ATOM    361  OE2 GLU B  44      11.643 -24.225   1.650  1.00 91.39           O  
ATOM    362  N   LYS B  45       7.585 -21.153  -0.350  1.00 93.20           N  
ATOM    363  CA  LYS B  45       7.148 -20.663  -1.654  1.00 93.20           C  
ATOM    364  C   LYS B  45       6.492 -19.290  -1.534  1.00 93.20           C  
ATOM    365  CB  LYS B  45       6.179 -21.652  -2.302  1.00 93.20           C  
ATOM    366  O   LYS B  45       6.734 -18.406  -2.358  1.00 93.20           O  
ATOM    367  CG  LYS B  45       6.850 -22.895  -2.868  1.00 93.20           C  
ATOM    368  CD  LYS B  45       5.845 -23.808  -3.558  1.00 93.20           C  
ATOM    369  CE  LYS B  45       6.494 -25.105  -4.024  1.00 93.20           C  
ATOM    370  NZ  LYS B  45       5.493 -26.045  -4.612  1.00 93.20           N  
ATOM    371  N   ILE B  46       5.686 -19.072  -0.535  1.00 93.34           N  
ATOM    372  CA  ILE B  46       4.997 -17.808  -0.298  1.00 93.34           C  
ATOM    373  C   ILE B  46       6.014 -16.722   0.044  1.00 93.34           C  
ATOM    374  CB  ILE B  46       3.952 -17.938   0.833  1.00 93.34           C  
ATOM    375  O   ILE B  46       5.937 -15.605  -0.475  1.00 93.34           O  
ATOM    376  CG1 ILE B  46       2.786 -18.826   0.383  1.00 93.34           C  
ATOM    377  CG2 ILE B  46       3.452 -16.557   1.267  1.00 93.34           C  
ATOM    378  CD1 ILE B  46       1.780 -19.133   1.485  1.00 93.34           C  
ATOM    379  N   GLU B  47       6.994 -17.077   0.895  1.00 93.29           N  
ATOM    380  CA  GLU B  47       8.020 -16.115   1.284  1.00 93.29           C  
ATOM    381  C   GLU B  47       8.836 -15.660   0.078  1.00 93.29           C  
ATOM    382  CB  GLU B  47       8.942 -16.713   2.349  1.00 93.29           C  
ATOM    383  O   GLU B  47       9.177 -14.481  -0.039  1.00 93.29           O  
ATOM    384  CG  GLU B  47       8.305 -16.818   3.727  1.00 93.29           C  
ATOM    385  CD  GLU B  47       9.188 -17.521   4.745  1.00 93.29           C  
ATOM    386  OE1 GLU B  47       8.827 -17.552   5.944  1.00 93.29           O  
ATOM    387  OE2 GLU B  47      10.251 -18.044   4.342  1.00 93.29           O  
ATOM    388  N   LYS B  48       9.205 -16.571  -0.805  1.00 94.24           N  
ATOM    389  CA  LYS B  48       9.925 -16.218  -2.025  1.00 94.24           C  
ATOM    390  C   LYS B  48       9.092 -15.290  -2.905  1.00 94.24           C  
ATOM    391  CB  LYS B  48      10.308 -17.476  -2.806  1.00 94.24           C  
ATOM    392  O   LYS B  48       9.615 -14.328  -3.471  1.00 94.24           O  
ATOM    393  CG  LYS B  48      11.263 -17.220  -3.962  1.00 94.24           C  
ATOM    394  CD  LYS B  48      11.674 -18.518  -4.645  1.00 94.24           C  
ATOM    395  CE  LYS B  48      12.554 -18.257  -5.860  1.00 94.24           C  
ATOM    396  NZ  LYS B  48      12.933 -19.525  -6.553  1.00 94.24           N  
ATOM    397  N   ARG B  49       7.788 -15.654  -3.020  1.00 94.43           N  
ATOM    398  CA  ARG B  49       6.901 -14.799  -3.802  1.00 94.43           C  
ATOM    399  C   ARG B  49       6.814 -13.402  -3.198  1.00 94.43           C  
ATOM    400  CB  ARG B  49       5.505 -15.418  -3.898  1.00 94.43           C  
ATOM    401  O   ARG B  49       6.839 -12.404  -3.922  1.00 94.43           O  
ATOM    402  CG  ARG B  49       4.512 -14.579  -4.687  1.00 94.43           C  
ATOM    403  CD  ARG B  49       4.973 -14.362  -6.122  1.00 94.43           C  
ATOM    404  NE  ARG B  49       3.986 -13.617  -6.898  1.00 94.43           N  
ATOM    405  NH1 ARG B  49       5.417 -13.137  -8.646  1.00 94.43           N  
ATOM    406  NH2 ARG B  49       3.248 -12.398  -8.699  1.00 94.43           N  
ATOM    407  CZ  ARG B  49       4.219 -13.052  -8.080  1.00 94.43           C  
ATOM    408  N   ILE B  50       6.718 -13.249  -1.878  1.00 94.77           N  
ATOM    409  CA  ILE B  50       6.649 -11.964  -1.191  1.00 94.77           C  
ATOM    410  C   ILE B  50       7.911 -11.155  -1.482  1.00 94.77           C  
ATOM    411  CB  ILE B  50       6.469 -12.147   0.333  1.00 94.77           C  
ATOM    412  O   ILE B  50       7.837  -9.954  -1.752  1.00 94.77           O  
ATOM    413  CG1 ILE B  50       5.056 -12.651   0.647  1.00 94.77           C  
ATOM    414  CG2 ILE B  50       6.760 -10.837   1.071  1.00 94.77           C  
ATOM    415  CD1 ILE B  50       4.833 -12.995   2.113  1.00 94.77           C  
ATOM    416  N   GLU B  51       9.090 -11.778  -1.477  1.00 94.48           N  
ATOM    417  CA  GLU B  51      10.347 -11.099  -1.777  1.00 94.48           C  
ATOM    418  C   GLU B  51      10.351 -10.549  -3.200  1.00 94.48           C  
ATOM    419  CB  GLU B  51      11.531 -12.047  -1.575  1.00 94.48           C  
ATOM    420  O   GLU B  51      10.803  -9.427  -3.436  1.00 94.48           O  
ATOM    421  CG  GLU B  51      11.889 -12.283  -0.115  1.00 94.48           C  
ATOM    422  CD  GLU B  51      13.005 -13.298   0.073  1.00 94.48           C  
ATOM    423  OE1 GLU B  51      13.309 -13.658   1.233  1.00 94.48           O  
ATOM    424  OE2 GLU B  51      13.581 -13.736  -0.948  1.00 94.48           O  
ATOM    425  N   GLU B  52       9.820 -11.322  -4.172  1.00 95.36           N  
ATOM    426  CA  GLU B  52       9.745 -10.882  -5.562  1.00 95.36           C  
ATOM    427  C   GLU B  52       8.827  -9.672  -5.709  1.00 95.36           C  
ATOM    428  CB  GLU B  52       9.262 -12.022  -6.462  1.00 95.36           C  
ATOM    429  O   GLU B  52       9.146  -8.728  -6.435  1.00 95.36           O  
ATOM    430  CG  GLU B  52      10.287 -13.129  -6.656  1.00 95.36           C  
ATOM    431  CD  GLU B  52       9.732 -14.339  -7.390  1.00 95.36           C  
ATOM    432  OE1 GLU B  52      10.489 -15.309  -7.621  1.00 95.36           O  
ATOM    433  OE2 GLU B  52       8.530 -14.317  -7.737  1.00 95.36           O  
ATOM    434  N   VAL B  53       7.658  -9.722  -5.025  1.00 95.20           N  
ATOM    435  CA  VAL B  53       6.682  -8.639  -5.081  1.00 95.20           C  
ATOM    436  C   VAL B  53       7.279  -7.373  -4.469  1.00 95.20           C  
ATOM    437  CB  VAL B  53       5.373  -9.017  -4.352  1.00 95.20           C  
ATOM    438  O   VAL B  53       7.106  -6.276  -5.005  1.00 95.20           O  
ATOM    439  CG1 VAL B  53       4.453  -7.803  -4.230  1.00 95.20           C  
ATOM    440  CG2 VAL B  53       4.665 -10.155  -5.084  1.00 95.20           C  
ATOM    441  N   GLN B  54       8.044  -7.509  -3.347  1.00 95.28           N  
ATOM    442  CA  GLN B  54       8.661  -6.358  -2.696  1.00 95.28           C  
ATOM    443  C   GLN B  54       9.726  -5.727  -3.588  1.00 95.28           C  
ATOM    444  CB  GLN B  54       9.273  -6.764  -1.355  1.00 95.28           C  
ATOM    445  O   GLN B  54       9.871  -4.503  -3.620  1.00 95.28           O  
ATOM    446  CG  GLN B  54       8.244  -7.034  -0.266  1.00 95.28           C  
ATOM    447  CD  GLN B  54       8.870  -7.535   1.022  1.00 95.28           C  
ATOM    448  NE2 GLN B  54       8.280  -7.163   2.153  1.00 95.28           N  
ATOM    449  OE1 GLN B  54       9.876  -8.252   1.001  1.00 95.28           O  
ATOM    450  N   LYS B  55      10.507  -6.536  -4.337  1.00 95.68           N  
ATOM    451  CA  LYS B  55      11.477  -6.018  -5.297  1.00 95.68           C  
ATOM    452  C   LYS B  55      10.789  -5.209  -6.392  1.00 95.68           C  
ATOM    453  CB  LYS B  55      12.282  -7.162  -5.917  1.00 95.68           C  
ATOM    454  O   LYS B  55      11.277  -4.148  -6.786  1.00 95.68           O  
ATOM    455  CG  LYS B  55      13.445  -6.701  -6.783  1.00 95.68           C  
ATOM    456  CD  LYS B  55      14.225  -7.883  -7.346  1.00 95.68           C  
ATOM    457  CE  LYS B  55      15.319  -7.427  -8.301  1.00 95.68           C  
ATOM    458  NZ  LYS B  55      16.051  -8.585  -8.898  1.00 95.68           N  
ATOM    459  N   ARG B  56       9.659  -5.770  -6.874  1.00 95.56           N  
ATOM    460  CA  ARG B  56       8.903  -5.060  -7.901  1.00 95.56           C  
ATOM    461  C   ARG B  56       8.386  -3.725  -7.377  1.00 95.56           C  
ATOM    462  CB  ARG B  56       7.735  -5.916  -8.397  1.00 95.56           C  
ATOM    463  O   ARG B  56       8.419  -2.718  -8.087  1.00 95.56           O  
ATOM    464  CG  ARG B  56       6.901  -5.251  -9.481  1.00 95.56           C  
ATOM    465  CD  ARG B  56       7.732  -4.932 -10.716  1.00 95.56           C  
ATOM    466  NE  ARG B  56       6.914  -4.363 -11.783  1.00 95.56           N  
ATOM    467  NH1 ARG B  56       8.699  -3.520 -12.984  1.00 95.56           N  
ATOM    468  NH2 ARG B  56       6.558  -3.229 -13.748  1.00 95.56           N  
ATOM    469  CZ  ARG B  56       7.392  -3.706 -12.836  1.00 95.56           C  
ATOM    470  N   ILE B  57       7.910  -3.657  -6.116  1.00 95.44           N  
ATOM    471  CA  ILE B  57       7.419  -2.424  -5.511  1.00 95.44           C  
ATOM    472  C   ILE B  57       8.547  -1.397  -5.446  1.00 95.44           C  
ATOM    473  CB  ILE B  57       6.844  -2.678  -4.099  1.00 95.44           C  
ATOM    474  O   ILE B  57       8.334  -0.214  -5.726  1.00 95.44           O  
ATOM    475  CG1 ILE B  57       5.545  -3.486  -4.190  1.00 95.44           C  
ATOM    476  CG2 ILE B  57       6.616  -1.355  -3.363  1.00 95.44           C  
ATOM    477  CD1 ILE B  57       4.996  -3.930  -2.840  1.00 95.44           C  
ATOM    478  N   LYS B  58       9.735  -1.831  -5.126  1.00 95.51           N  
ATOM    479  CA  LYS B  58      10.884  -0.931  -5.075  1.00 95.51           C  
ATOM    480  C   LYS B  58      11.192  -0.354  -6.454  1.00 95.51           C  
ATOM    481  CB  LYS B  58      12.112  -1.658  -4.526  1.00 95.51           C  
ATOM    482  O   LYS B  58      11.531   0.824  -6.578  1.00 95.51           O  
ATOM    483  CG  LYS B  58      13.276  -0.739  -4.187  1.00 95.51           C  
ATOM    484  CD  LYS B  58      14.386  -1.487  -3.460  1.00 95.51           C  
ATOM    485  CE  LYS B  58      15.551  -0.567  -3.120  1.00 95.51           C  
ATOM    486  NZ  LYS B  58      16.652  -1.301  -2.427  1.00 95.51           N  
ATOM    487  N   GLU B  59      11.102  -1.200  -7.499  1.00 95.96           N  
ATOM    488  CA  GLU B  59      11.317  -0.728  -8.864  1.00 95.96           C  
ATOM    489  C   GLU B  59      10.299   0.343  -9.244  1.00 95.96           C  
ATOM    490  CB  GLU B  59      11.248  -1.895  -9.853  1.00 95.96           C  
ATOM    491  O   GLU B  59      10.648   1.342  -9.877  1.00 95.96           O  
ATOM    492  CG  GLU B  59      12.430  -2.850  -9.761  1.00 95.96           C  
ATOM    493  CD  GLU B  59      12.249  -4.110 -10.592  1.00 95.96           C  
ATOM    494  OE1 GLU B  59      13.150  -4.979 -10.580  1.00 95.96           O  
ATOM    495  OE2 GLU B  59      11.199  -4.228 -11.262  1.00 95.96           O  
ATOM    496  N   ILE B  60       9.023   0.109  -8.912  1.00 94.96           N  
ATOM    497  CA  ILE B  60       7.960   1.072  -9.179  1.00 94.96           C  
ATOM    498  C   ILE B  60       8.257   2.383  -8.453  1.00 94.96           C  
ATOM    499  CB  ILE B  60       6.580   0.524  -8.751  1.00 94.96           C  
ATOM    500  O   ILE B  60       8.090   3.465  -9.020  1.00 94.96           O  
ATOM    501  CG1 ILE B  60       6.146  -0.614  -9.683  1.00 94.96           C  
ATOM    502  CG2 ILE B  60       5.536   1.644  -8.731  1.00 94.96           C  
ATOM    503  CD1 ILE B  60       4.897  -1.351  -9.219  1.00 94.96           C  
ATOM    504  N   GLN B  61       8.741   2.322  -7.228  1.00 94.59           N  
ATOM    505  CA  GLN B  61       9.055   3.509  -6.441  1.00 94.59           C  
ATOM    506  C   GLN B  61      10.169   4.323  -7.094  1.00 94.59           C  
ATOM    507  CB  GLN B  61       9.455   3.120  -5.017  1.00 94.59           C  
ATOM    508  O   GLN B  61      10.133   5.555  -7.084  1.00 94.59           O  
ATOM    509  CG  GLN B  61       8.286   2.670  -4.151  1.00 94.59           C  
ATOM    510  CD  GLN B  61       8.715   2.246  -2.759  1.00 94.59           C  
ATOM    511  NE2 GLN B  61       7.800   2.342  -1.801  1.00 94.59           N  
ATOM    512  OE1 GLN B  61       9.860   1.834  -2.547  1.00 94.59           O  
ATOM    513  N   GLU B  62      11.184   3.641  -7.654  1.00 95.48           N  
ATOM    514  CA  GLU B  62      12.255   4.335  -8.362  1.00 95.48           C  
ATOM    515  C   GLU B  62      11.716   5.088  -9.576  1.00 95.48           C  
ATOM    516  CB  GLU B  62      13.342   3.348  -8.795  1.00 95.48           C  
ATOM    517  O   GLU B  62      12.115   6.225  -9.834  1.00 95.48           O  
ATOM    518  CG  GLU B  62      14.181   2.814  -7.644  1.00 95.48           C  
ATOM    519  CD  GLU B  62      15.115   1.687  -8.055  1.00 95.48           C  
ATOM    520  OE1 GLU B  62      15.859   1.169  -7.191  1.00 95.48           O  
ATOM    521  OE2 GLU B  62      15.104   1.319  -9.251  1.00 95.48           O  
ATOM    522  N   ARG B  63      10.756   4.474 -10.298  1.00 94.75           N  
ATOM    523  CA  ARG B  63      10.135   5.127 -11.446  1.00 94.75           C  
ATOM    524  C   ARG B  63       9.296   6.323 -11.008  1.00 94.75           C  
ATOM    525  CB  ARG B  63       9.268   4.135 -12.225  1.00 94.75           C  
ATOM    526  O   ARG B  63       9.297   7.364 -11.669  1.00 94.75           O  
ATOM    527  CG  ARG B  63       8.662   4.712 -13.494  1.00 94.75           C  
ATOM    528  CD  ARG B  63       9.730   5.055 -14.524  1.00 94.75           C  
ATOM    529  NE  ARG B  63       9.142   5.537 -15.770  1.00 94.75           N  
ATOM    530  NH1 ARG B  63      11.135   6.297 -16.657  1.00 94.75           N  
ATOM    531  NH2 ARG B  63       9.188   6.517 -17.846  1.00 94.75           N  
ATOM    532  CZ  ARG B  63       9.823   6.116 -16.755  1.00 94.75           C  
ATOM    533  N   LEU B  64       8.597   6.178  -9.883  1.00 94.46           N  
ATOM    534  CA  LEU B  64       7.809   7.283  -9.347  1.00 94.46           C  
ATOM    535  C   LEU B  64       8.704   8.465  -8.989  1.00 94.46           C  
ATOM    536  CB  LEU B  64       7.021   6.833  -8.114  1.00 94.46           C  
ATOM    537  O   LEU B  64       8.340   9.619  -9.225  1.00 94.46           O  
ATOM    538  CG  LEU B  64       5.748   6.028  -8.380  1.00 94.46           C  
ATOM    539  CD1 LEU B  64       5.225   5.420  -7.083  1.00 94.46           C  
ATOM    540  CD2 LEU B  64       4.686   6.907  -9.032  1.00 94.46           C  
ATOM    541  N   GLN B  65       9.894   8.195  -8.460  1.00 93.92           N  
ATOM    542  CA  GLN B  65      10.845   9.245  -8.110  1.00 93.92           C  
ATOM    543  C   GLN B  65      11.335   9.979  -9.354  1.00 93.92           C  
ATOM    544  CB  GLN B  65      12.032   8.660  -7.343  1.00 93.92           C  
ATOM    545  O   GLN B  65      11.499  11.201  -9.336  1.00 93.92           O  
ATOM    546  CG  GLN B  65      11.712   8.293  -5.901  1.00 93.92           C  
ATOM    547  CD  GLN B  65      12.867   7.601  -5.201  1.00 93.92           C  
ATOM    548  NE2 GLN B  65      12.680   7.278  -3.926  1.00 93.92           N  
ATOM    549  OE1 GLN B  65      13.918   7.358  -5.802  1.00 93.92           O  
ATOM    550  N   GLU B  66      11.593   9.188 -10.451  1.00 94.37           N  
ATOM    551  CA  GLU B  66      12.016   9.801 -11.706  1.00 94.37           C  
ATOM    552  C   GLU B  66      10.941  10.733 -12.256  1.00 94.37           C  
ATOM    553  CB  GLU B  66      12.359   8.725 -12.741  1.00 94.37           C  
ATOM    554  O   GLU B  66      11.245  11.833 -12.724  1.00 94.37           O  
ATOM    555  CG  GLU B  66      13.653   7.980 -12.448  1.00 94.37           C  
ATOM    556  CD  GLU B  66      13.900   6.814 -13.392  1.00 94.37           C  
ATOM    557  OE1 GLU B  66      14.882   6.065 -13.187  1.00 94.37           O  
ATOM    558  OE2 GLU B  66      13.106   6.649 -14.345  1.00 94.37           O  
ATOM    559  N   ILE B  67       9.673  10.342 -12.224  1.00 93.07           N  
ATOM    560  CA  ILE B  67       8.557  11.152 -12.699  1.00 93.07           C  
ATOM    561  C   ILE B  67       8.430  12.409 -11.842  1.00 93.07           C  
ATOM    562  CB  ILE B  67       7.233  10.355 -12.681  1.00 93.07           C  
ATOM    563  O   ILE B  67       8.210  13.505 -12.365  1.00 93.07           O  
ATOM    564  CG1 ILE B  67       7.246   9.272 -13.766  1.00 93.07           C  
ATOM    565  CG2 ILE B  67       6.035  11.293 -12.858  1.00 93.07           C  
ATOM    566  CD1 ILE B  67       6.030   8.357 -13.742  1.00 93.07           C  
ATOM    567  N   GLN B  68       8.619  12.255 -10.572  1.00 92.15           N  
ATOM    568  CA  GLN B  68       8.547  13.393  -9.661  1.00 92.15           C  
ATOM    569  C   GLN B  68       9.612  14.433  -9.997  1.00 92.15           C  
ATOM    570  CB  GLN B  68       8.703  12.932  -8.211  1.00 92.15           C  
ATOM    571  O   GLN B  68       9.344  15.636  -9.964  1.00 92.15           O  
ATOM    572  CG  GLN B  68       8.415  14.019  -7.186  1.00 92.15           C  
ATOM    573  CD  GLN B  68       8.443  13.504  -5.759  1.00 92.15           C  
ATOM    574  NE2 GLN B  68       8.067  14.357  -4.813  1.00 92.15           N  
ATOM    575  OE1 GLN B  68       8.798  12.347  -5.510  1.00 92.15           O  
ATOM    576  N   LYS B  69      10.830  13.977 -10.260  1.00 93.16           N  
ATOM    577  CA  LYS B  69      11.912  14.884 -10.634  1.00 93.16           C  
ATOM    578  C   LYS B  69      11.574  15.645 -11.913  1.00 93.16           C  
ATOM    579  CB  LYS B  69      13.221  14.114 -10.813  1.00 93.16           C  
ATOM    580  O   LYS B  69      11.810  16.851 -12.005  1.00 93.16           O  
ATOM    581  CG  LYS B  69      14.444  15.003 -10.984  1.00 93.16           C  
ATOM    582  CD  LYS B  69      15.719  14.181 -11.114  1.00 93.16           C  
ATOM    583  CE  LYS B  69      16.925  15.061 -11.412  1.00 93.16           C  
ATOM    584  NZ  LYS B  69      18.166  14.253 -11.608  1.00 93.16           N  
ATOM    585  N   ARG B  70      10.982  14.958 -12.892  1.00 92.30           N  
ATOM    586  CA  ARG B  70      10.603  15.577 -14.158  1.00 92.30           C  
ATOM    587  C   ARG B  70       9.493  16.603 -13.956  1.00 92.30           C  
ATOM    588  CB  ARG B  70      10.157  14.514 -15.164  1.00 92.30           C  
ATOM    589  O   ARG B  70       9.493  17.659 -14.592  1.00 92.30           O  
ATOM    590  CG  ARG B  70      11.295  13.667 -15.711  1.00 92.30           C  
ATOM    591  CD  ARG B  70      10.790  12.585 -16.655  1.00 92.30           C  
ATOM    592  NE  ARG B  70      10.308  13.149 -17.913  1.00 92.30           N  
ATOM    593  NH1 ARG B  70       9.545  11.141 -18.761  1.00 92.30           N  
ATOM    594  NH2 ARG B  70       9.327  13.065 -19.987  1.00 92.30           N  
ATOM    595  CZ  ARG B  70       9.728  12.450 -18.884  1.00 92.30           C  
ATOM    596  N   LEU B  71       8.558  16.322 -13.075  1.00 90.63           N  
ATOM    597  CA  LEU B  71       7.479  17.256 -12.776  1.00 90.63           C  
ATOM    598  C   LEU B  71       8.018  18.510 -12.096  1.00 90.63           C  
ATOM    599  CB  LEU B  71       6.426  16.591 -11.885  1.00 90.63           C  
ATOM    600  O   LEU B  71       7.567  19.621 -12.386  1.00 90.63           O  
ATOM    601  CG  LEU B  71       5.510  15.572 -12.564  1.00 90.63           C  
ATOM    602  CD1 LEU B  71       4.717  14.793 -11.519  1.00 90.63           C  
ATOM    603  CD2 LEU B  71       4.572  16.265 -13.546  1.00 90.63           C  
ATOM    604  N   GLU B  72       9.031  18.351 -11.166  1.00 90.61           N  
ATOM    605  CA  GLU B  72       9.636  19.473 -10.456  1.00 90.61           C  
ATOM    606  C   GLU B  72      10.438  20.359 -11.405  1.00 90.61           C  
ATOM    607  CB  GLU B  72      10.533  18.971  -9.322  1.00 90.61           C  
ATOM    608  O   GLU B  72      10.411  21.586 -11.290  1.00 90.61           O  
ATOM    609  CG  GLU B  72       9.766  18.430  -8.124  1.00 90.61           C  
ATOM    610  CD  GLU B  72      10.662  17.790  -7.076  1.00 90.61           C  
ATOM    611  OE1 GLU B  72      10.137  17.245  -6.079  1.00 90.61           O  
ATOM    612  OE2 GLU B  72      11.900  17.835  -7.253  1.00 90.61           O  
ATOM    613  N   GLU B  73      11.090  19.702 -12.448  1.00 90.94           N  
ATOM    614  CA  GLU B  73      11.908  20.440 -13.405  1.00 90.94           C  
ATOM    615  C   GLU B  73      11.041  21.229 -14.381  1.00 90.94           C  
ATOM    616  CB  GLU B  73      12.830  19.488 -14.171  1.00 90.94           C  
ATOM    617  O   GLU B  73      11.420  22.317 -14.818  1.00 90.94           O  
ATOM    618  CG  GLU B  73      13.967  18.923 -13.331  1.00 90.94           C  
ATOM    619  CD  GLU B  73      14.761  17.842 -14.046  1.00 90.94           C  
ATOM    620  OE1 GLU B  73      15.727  17.307 -13.456  1.00 90.94           O  
ATOM    621  OE2 GLU B  73      14.415  17.527 -15.207  1.00 90.94           O  
ATOM    622  N   ALA B  74       9.899  20.765 -14.786  1.00 86.76           N  
ATOM    623  CA  ALA B  74       8.993  21.394 -15.744  1.00 86.76           C  
ATOM    624  C   ALA B  74       8.244  22.561 -15.106  1.00 86.76           C  
ATOM    625  CB  ALA B  74       8.005  20.369 -16.295  1.00 86.76           C  
ATOM    626  O   ALA B  74       7.798  23.475 -15.803  1.00 86.76           O  
ATOM    627  N   GLY B  75       8.013  22.454 -13.784  1.00 77.40           N  
ATOM    628  CA  GLY B  75       7.357  23.580 -13.140  1.00 77.40           C  
ATOM    629  C   GLY B  75       8.309  24.711 -12.799  1.00 77.40           C  
ATOM    630  O   GLY B  75       7.920  25.880 -12.802  1.00 77.40           O  
TER     631      GLY B  75                                                      
ATOM    632  N   ASP C   1      -7.660  24.958   0.788  1.00 76.94           N  
ATOM    633  CA  ASP C   1      -8.242  24.204   1.894  1.00 76.94           C  
ATOM    634  C   ASP C   1      -8.136  22.700   1.649  1.00 76.94           C  
ATOM    635  CB  ASP C   1      -9.705  24.601   2.103  1.00 76.94           C  
ATOM    636  O   ASP C   1      -7.851  21.934   2.572  1.00 76.94           O  
ATOM    637  CG  ASP C   1     -10.302  24.016   3.371  1.00 76.94           C  
ATOM    638  OD1 ASP C   1     -11.545  23.923   3.473  1.00 76.94           O  
ATOM    639  OD2 ASP C   1      -9.524  23.648   4.277  1.00 76.94           O  
ATOM    640  N   ARG C   2      -8.147  22.172   0.345  1.00 85.60           N  
ATOM    641  CA  ARG C   2      -8.113  20.758  -0.015  1.00 85.60           C  
ATOM    642  C   ARG C   2      -6.703  20.194   0.114  1.00 85.60           C  
ATOM    643  CB  ARG C   2      -8.632  20.553  -1.440  1.00 85.60           C  
ATOM    644  O   ARG C   2      -6.515  19.087   0.624  1.00 85.60           O  
ATOM    645  CG  ARG C   2      -8.964  19.107  -1.772  1.00 85.60           C  
ATOM    646  CD  ARG C   2      -9.637  18.981  -3.132  1.00 85.60           C  
ATOM    647  NE  ARG C   2      -9.839  17.584  -3.506  1.00 85.60           N  
ATOM    648  NH1 ARG C   2     -10.895  18.057  -5.505  1.00 85.60           N  
ATOM    649  NH2 ARG C   2     -10.562  15.881  -4.866  1.00 85.60           N  
ATOM    650  CZ  ARG C   2     -10.432  17.177  -4.625  1.00 85.60           C  
ATOM    651  N   GLU C   3      -5.722  21.020  -0.292  1.00 88.34           N  
ATOM    652  CA  GLU C   3      -4.321  20.624  -0.180  1.00 88.34           C  
ATOM    653  C   GLU C   3      -3.924  20.408   1.278  1.00 88.34           C  
ATOM    654  CB  GLU C   3      -3.412  21.675  -0.822  1.00 88.34           C  
ATOM    655  O   GLU C   3      -3.239  19.436   1.602  1.00 88.34           O  
ATOM    656  CG  GLU C   3      -1.950  21.258  -0.900  1.00 88.34           C  
ATOM    657  CD  GLU C   3      -1.072  22.278  -1.608  1.00 88.34           C  
ATOM    658  OE1 GLU C   3       0.158  22.064  -1.694  1.00 88.34           O  
ATOM    659  OE2 GLU C   3      -1.620  23.300  -2.079  1.00 88.34           O  
ATOM    660  N   GLU C   4      -4.292  21.353   2.138  1.00 89.98           N  
ATOM    661  CA  GLU C   4      -3.958  21.261   3.556  1.00 89.98           C  
ATOM    662  C   GLU C   4      -4.604  20.036   4.197  1.00 89.98           C  
ATOM    663  CB  GLU C   4      -4.392  22.531   4.294  1.00 89.98           C  
ATOM    664  O   GLU C   4      -3.980  19.354   5.012  1.00 89.98           O  
ATOM    665  CG  GLU C   4      -3.412  23.687   4.157  1.00 89.98           C  
ATOM    666  CD  GLU C   4      -3.871  24.950   4.867  1.00 89.98           C  
ATOM    667  OE1 GLU C   4      -3.140  25.966   4.833  1.00 89.98           O  
ATOM    668  OE2 GLU C   4      -4.971  24.924   5.462  1.00 89.98           O  
ATOM    669  N   LYS C   5      -5.799  19.790   3.817  1.00 89.58           N  
ATOM    670  CA  LYS C   5      -6.500  18.627   4.352  1.00 89.58           C  
ATOM    671  C   LYS C   5      -5.810  17.330   3.938  1.00 89.58           C  
ATOM    672  CB  LYS C   5      -7.957  18.617   3.886  1.00 89.58           C  
ATOM    673  O   LYS C   5      -5.614  16.434   4.762  1.00 89.58           O  
ATOM    674  CG  LYS C   5      -8.804  17.528   4.527  1.00 89.58           C  
ATOM    675  CD  LYS C   5     -10.248  17.586   4.044  1.00 89.58           C  
ATOM    676  CE  LYS C   5     -11.070  16.429   4.596  1.00 89.58           C  
ATOM    677  NZ  LYS C   5     -12.468  16.443   4.071  1.00 89.58           N  
ATOM    678  N   LEU C   6      -5.486  17.202   2.627  1.00 87.73           N  
ATOM    679  CA  LEU C   6      -4.818  16.006   2.126  1.00 87.73           C  
ATOM    680  C   LEU C   6      -3.464  15.815   2.802  1.00 87.73           C  
ATOM    681  CB  LEU C   6      -4.636  16.089   0.608  1.00 87.73           C  
ATOM    682  O   LEU C   6      -3.094  14.693   3.155  1.00 87.73           O  
ATOM    683  CG  LEU C   6      -4.623  14.760  -0.148  1.00 87.73           C  
ATOM    684  CD1 LEU C   6      -5.896  14.607  -0.974  1.00 87.73           C  
ATOM    685  CD2 LEU C   6      -3.388  14.661  -1.036  1.00 87.73           C  
ATOM    686  N   GLU C   7      -2.755  16.955   2.992  1.00 90.01           N  
ATOM    687  CA  GLU C   7      -1.459  16.894   3.663  1.00 90.01           C  
ATOM    688  C   GLU C   7      -1.605  16.414   5.104  1.00 90.01           C  
ATOM    689  CB  GLU C   7      -0.772  18.262   3.631  1.00 90.01           C  
ATOM    690  O   GLU C   7      -0.811  15.598   5.575  1.00 90.01           O  
ATOM    691  CG  GLU C   7       0.710  18.214   3.973  1.00 90.01           C  
ATOM    692  CD  GLU C   7       1.440  19.511   3.660  1.00 90.01           C  
ATOM    693  OE1 GLU C   7       2.682  19.559   3.809  1.00 90.01           O  
ATOM    694  OE2 GLU C   7       0.764  20.486   3.262  1.00 90.01           O  
ATOM    695  N   ARG C   8      -2.675  16.916   5.751  1.00 90.65           N  
ATOM    696  CA  ARG C   8      -2.908  16.508   7.133  1.00 90.65           C  
ATOM    697  C   ARG C   8      -3.255  15.025   7.214  1.00 90.65           C  
ATOM    698  CB  ARG C   8      -4.026  17.343   7.759  1.00 90.65           C  
ATOM    699  O   ARG C   8      -2.756  14.312   8.088  1.00 90.65           O  
ATOM    700  CG  ARG C   8      -3.601  18.750   8.147  1.00 90.65           C  
ATOM    701  CD  ARG C   8      -4.729  19.512   8.829  1.00 90.65           C  
ATOM    702  NE  ARG C   8      -4.425  20.936   8.943  1.00 90.65           N  
ATOM    703  NH1 ARG C   8      -6.501  21.523   9.771  1.00 90.65           N  
ATOM    704  NH2 ARG C   8      -4.894  23.126   9.450  1.00 90.65           N  
ATOM    705  CZ  ARG C   8      -5.274  21.859   9.388  1.00 90.65           C  
ATOM    706  N   GLU C   9      -4.076  14.555   6.304  1.00 89.10           N  
ATOM    707  CA  GLU C   9      -4.488  13.154   6.295  1.00 89.10           C  
ATOM    708  C   GLU C   9      -3.309  12.235   5.988  1.00 89.10           C  
ATOM    709  CB  GLU C   9      -5.610  12.930   5.278  1.00 89.10           C  
ATOM    710  O   GLU C   9      -3.168  11.173   6.597  1.00 89.10           O  
ATOM    711  CG  GLU C   9      -6.953  13.500   5.708  1.00 89.10           C  
ATOM    712  CD  GLU C   9      -8.047  13.309   4.669  1.00 89.10           C  
ATOM    713  OE1 GLU C   9      -9.235  13.537   4.990  1.00 89.10           O  
ATOM    714  OE2 GLU C   9      -7.712  12.926   3.526  1.00 89.10           O  
ATOM    715  N   THR C  10      -2.479  12.653   5.114  1.00 90.28           N  
ATOM    716  CA  THR C  10      -1.303  11.861   4.768  1.00 90.28           C  
ATOM    717  C   THR C  10      -0.325  11.806   5.938  1.00 90.28           C  
ATOM    718  CB  THR C  10      -0.592  12.432   3.527  1.00 90.28           C  
ATOM    719  O   THR C  10       0.257  10.756   6.218  1.00 90.28           O  
ATOM    720  CG2 THR C  10       0.631  11.597   3.162  1.00 90.28           C  
ATOM    721  OG1 THR C  10      -1.502  12.433   2.420  1.00 90.28           O  
ATOM    722  N   GLU C  11      -0.121  12.964   6.599  1.00 90.98           N  
ATOM    723  CA  GLU C  11       0.758  12.994   7.763  1.00 90.98           C  
ATOM    724  C   GLU C  11       0.243  12.075   8.867  1.00 90.98           C  
ATOM    725  CB  GLU C  11       0.902  14.423   8.293  1.00 90.98           C  
ATOM    726  O   GLU C  11       1.025  11.380   9.519  1.00 90.98           O  
ATOM    727  CG  GLU C  11       1.847  15.290   7.475  1.00 90.98           C  
ATOM    728  CD  GLU C  11       1.917  16.728   7.963  1.00 90.98           C  
ATOM    729  OE1 GLU C  11       2.653  17.540   7.358  1.00 90.98           O  
ATOM    730  OE2 GLU C  11       1.230  17.046   8.960  1.00 90.98           O  
ATOM    731  N   LYS C  12      -1.086  12.123   9.022  1.00 91.79           N  
ATOM    732  CA  LYS C  12      -1.689  11.234  10.012  1.00 91.79           C  
ATOM    733  C   LYS C  12      -1.441   9.770   9.660  1.00 91.79           C  
ATOM    734  CB  LYS C  12      -3.191  11.499  10.126  1.00 91.79           C  
ATOM    735  O   LYS C  12      -1.109   8.964  10.532  1.00 91.79           O  
ATOM    736  CG  LYS C  12      -3.858  10.784  11.292  1.00 91.79           C  
ATOM    737  CD  LYS C  12      -5.344  11.109  11.369  1.00 91.79           C  
ATOM    738  CE  LYS C  12      -6.044  10.278  12.437  1.00 91.79           C  
ATOM    739  NZ  LYS C  12      -7.506  10.578  12.502  1.00 91.79           N  
ATOM    740  N   LEU C  13      -1.627   9.436   8.449  1.00 90.21           N  
ATOM    741  CA  LEU C  13      -1.409   8.070   7.985  1.00 90.21           C  
ATOM    742  C   LEU C  13       0.052   7.666   8.149  1.00 90.21           C  
ATOM    743  CB  LEU C  13      -1.829   7.928   6.520  1.00 90.21           C  
ATOM    744  O   LEU C  13       0.348   6.544   8.565  1.00 90.21           O  
ATOM    745  CG  LEU C  13      -1.866   6.505   5.960  1.00 90.21           C  
ATOM    746  CD1 LEU C  13      -2.844   5.648   6.756  1.00 90.21           C  
ATOM    747  CD2 LEU C  13      -2.241   6.521   4.482  1.00 90.21           C  
ATOM    748  N   GLU C  14       0.986   8.567   7.838  1.00 92.00           N  
ATOM    749  CA  GLU C  14       2.409   8.280   7.994  1.00 92.00           C  
ATOM    750  C   GLU C  14       2.761   8.009   9.454  1.00 92.00           C  
ATOM    751  CB  GLU C  14       3.254   9.438   7.455  1.00 92.00           C  
ATOM    752  O   GLU C  14       3.568   7.125   9.750  1.00 92.00           O  
ATOM    753  CG  GLU C  14       3.306   9.506   5.936  1.00 92.00           C  
ATOM    754  CD  GLU C  14       4.053  10.724   5.416  1.00 92.00           C  
ATOM    755  OE1 GLU C  14       4.349  10.781   4.200  1.00 92.00           O  
ATOM    756  OE2 GLU C  14       4.345  11.628   6.230  1.00 92.00           O  
ATOM    757  N   LYS C  15       2.141   8.766  10.313  1.00 92.19           N  
ATOM    758  CA  LYS C  15       2.353   8.550  11.741  1.00 92.19           C  
ATOM    759  C   LYS C  15       1.842   7.178  12.171  1.00 92.19           C  
ATOM    760  CB  LYS C  15       1.664   9.645  12.557  1.00 92.19           C  
ATOM    761  O   LYS C  15       2.503   6.477  12.941  1.00 92.19           O  
ATOM    762  CG  LYS C  15       2.012   9.625  14.038  1.00 92.19           C  
ATOM    763  CD  LYS C  15       1.322  10.756  14.790  1.00 92.19           C  
ATOM    764  CE  LYS C  15       1.571  10.665  16.289  1.00 92.19           C  
ATOM    765  NZ  LYS C  15       0.856  11.744  17.036  1.00 92.19           N  
ATOM    766  N   LYS C  16       0.616   6.829  11.688  1.00 91.17           N  
ATOM    767  CA  LYS C  16       0.043   5.523  12.001  1.00 91.17           C  
ATOM    768  C   LYS C  16       0.950   4.394  11.520  1.00 91.17           C  
ATOM    769  CB  LYS C  16      -1.346   5.382  11.376  1.00 91.17           C  
ATOM    770  O   LYS C  16       1.126   3.392  12.216  1.00 91.17           O  
ATOM    771  CG  LYS C  16      -2.438   6.142  12.114  1.00 91.17           C  
ATOM    772  CD  LYS C  16      -3.806   5.900  11.490  1.00 91.17           C  
ATOM    773  CE  LYS C  16      -4.897   6.679  12.214  1.00 91.17           C  
ATOM    774  NZ  LYS C  16      -6.236   6.468  11.588  1.00 91.17           N  
ATOM    775  N   ILE C  17       1.532   4.532  10.357  1.00 90.88           N  
ATOM    776  CA  ILE C  17       2.428   3.531   9.790  1.00 90.88           C  
ATOM    777  C   ILE C  17       3.682   3.412  10.653  1.00 90.88           C  
ATOM    778  CB  ILE C  17       2.810   3.874   8.333  1.00 90.88           C  
ATOM    779  O   ILE C  17       4.118   2.305  10.976  1.00 90.88           O  
ATOM    780  CG1 ILE C  17       1.607   3.675   7.404  1.00 90.88           C  
ATOM    781  CG2 ILE C  17       4.002   3.030   7.874  1.00 90.88           C  
ATOM    782  CD1 ILE C  17       1.843   4.146   5.975  1.00 90.88           C  
ATOM    783  N   ARG C  18       4.258   4.559  11.096  1.00 91.70           N  
ATOM    784  CA  ARG C  18       5.465   4.551  11.917  1.00 91.70           C  
ATOM    785  C   ARG C  18       5.204   3.892  13.267  1.00 91.70           C  
ATOM    786  CB  ARG C  18       5.987   5.974  12.120  1.00 91.70           C  
ATOM    787  O   ARG C  18       6.043   3.143  13.771  1.00 91.70           O  
ATOM    788  CG  ARG C  18       6.644   6.572  10.885  1.00 91.70           C  
ATOM    789  CD  ARG C  18       7.415   7.842  11.216  1.00 91.70           C  
ATOM    790  NE  ARG C  18       6.526   8.918  11.643  1.00 91.70           N  
ATOM    791  NH1 ARG C  18       6.263   9.819   9.532  1.00 91.70           N  
ATOM    792  NH2 ARG C  18       5.201  10.767  11.328  1.00 91.70           N  
ATOM    793  CZ  ARG C  18       5.999   9.832  10.834  1.00 91.70           C  
ATOM    794  N   GLU C  19       3.996   4.210  13.804  1.00 92.12           N  
ATOM    795  CA  GLU C  19       3.633   3.593  15.076  1.00 92.12           C  
ATOM    796  C   GLU C  19       3.507   2.079  14.938  1.00 92.12           C  
ATOM    797  CB  GLU C  19       2.324   4.184  15.606  1.00 92.12           C  
ATOM    798  O   GLU C  19       3.961   1.331  15.806  1.00 92.12           O  
ATOM    799  CG  GLU C  19       2.057   3.871  17.071  1.00 92.12           C  
ATOM    800  CD  GLU C  19       0.812   4.554  17.613  1.00 92.12           C  
ATOM    801  OE1 GLU C  19       0.432   4.289  18.777  1.00 92.12           O  
ATOM    802  OE2 GLU C  19       0.211   5.360  16.869  1.00 92.12           O  
ATOM    803  N   SER C  20       2.771   1.662  13.854  1.00 89.93           N  
ATOM    804  CA  SER C  20       2.634   0.233  13.591  1.00 89.93           C  
ATOM    805  C   SER C  20       3.996  -0.427  13.403  1.00 89.93           C  
ATOM    806  CB  SER C  20       1.769  -0.004  12.353  1.00 89.93           C  
ATOM    807  O   SER C  20       4.227  -1.536  13.890  1.00 89.93           O  
ATOM    808  OG  SER C  20       0.412   0.309  12.620  1.00 89.93           O  
ATOM    809  N   GLN C  21       4.926   0.191  12.696  1.00 91.47           N  
ATOM    810  CA  GLN C  21       6.272  -0.335  12.499  1.00 91.47           C  
ATOM    811  C   GLN C  21       7.002  -0.493  13.830  1.00 91.47           C  
ATOM    812  CB  GLN C  21       7.073   0.575  11.566  1.00 91.47           C  
ATOM    813  O   GLN C  21       7.680  -1.497  14.057  1.00 91.47           O  
ATOM    814  CG  GLN C  21       6.633   0.503  10.110  1.00 91.47           C  
ATOM    815  CD  GLN C  21       7.339   1.521   9.233  1.00 91.47           C  
ATOM    816  NE2 GLN C  21       7.484   1.200   7.952  1.00 91.47           N  
ATOM    817  OE1 GLN C  21       7.750   2.586   9.703  1.00 91.47           O  
ATOM    818  N   ARG C  22       6.897   0.551  14.773  1.00 91.91           N  
ATOM    819  CA  ARG C  22       7.537   0.502  16.084  1.00 91.91           C  
ATOM    820  C   ARG C  22       7.017  -0.674  16.904  1.00 91.91           C  
ATOM    821  CB  ARG C  22       7.310   1.811  16.843  1.00 91.91           C  
ATOM    822  O   ARG C  22       7.799  -1.405  17.516  1.00 91.91           O  
ATOM    823  CG  ARG C  22       8.200   1.977  18.064  1.00 91.91           C  
ATOM    824  CD  ARG C  22       7.904   3.274  18.805  1.00 91.91           C  
ATOM    825  NE  ARG C  22       8.641   3.356  20.063  1.00 91.91           N  
ATOM    826  NH1 ARG C  22       7.662   5.334  20.746  1.00 91.91           N  
ATOM    827  NH2 ARG C  22       9.229   4.309  22.068  1.00 91.91           N  
ATOM    828  CZ  ARG C  22       8.509   4.333  20.956  1.00 91.91           C  
ATOM    829  N   ARG C  23       5.646  -0.814  16.885  1.00 90.75           N  
ATOM    830  CA  ARG C  23       5.036  -1.915  17.625  1.00 90.75           C  
ATOM    831  C   ARG C  23       5.503  -3.263  17.085  1.00 90.75           C  
ATOM    832  CB  ARG C  23       3.510  -1.826  17.562  1.00 90.75           C  
ATOM    833  O   ARG C  23       5.786  -4.182  17.857  1.00 90.75           O  
ATOM    834  CG  ARG C  23       2.917  -0.763  18.474  1.00 90.75           C  
ATOM    835  CD  ARG C  23       1.399  -0.717  18.374  1.00 90.75           C  
ATOM    836  NE  ARG C  23       0.844   0.416  19.108  1.00 90.75           N  
ATOM    837  NH1 ARG C  23      -1.356  -0.053  18.580  1.00 90.75           N  
ATOM    838  NH2 ARG C  23      -0.847   1.761  19.886  1.00 90.75           N  
ATOM    839  CZ  ARG C  23      -0.452   0.705  19.190  1.00 90.75           C  
ATOM    840  N   MET C  24       5.579  -3.334  15.757  1.00 89.95           N  
ATOM    841  CA  MET C  24       6.007  -4.578  15.124  1.00 89.95           C  
ATOM    842  C   MET C  24       7.467  -4.878  15.446  1.00 89.95           C  
ATOM    843  CB  MET C  24       5.808  -4.508  13.609  1.00 89.95           C  
ATOM    844  O   MET C  24       7.832  -6.032  15.680  1.00 89.95           O  
ATOM    845  CG  MET C  24       4.366  -4.700  13.170  1.00 89.95           C  
ATOM    846  SD  MET C  24       4.199  -4.855  11.350  1.00 89.95           S  
ATOM    847  CE  MET C  24       4.283  -3.107  10.871  1.00 89.95           C  
ATOM    848  N   GLU C  25       8.344  -3.879  15.589  1.00 91.19           N  
ATOM    849  CA  GLU C  25       9.748  -4.063  15.944  1.00 91.19           C  
ATOM    850  C   GLU C  25       9.897  -4.516  17.393  1.00 91.19           C  
ATOM    851  CB  GLU C  25      10.535  -2.770  15.714  1.00 91.19           C  
ATOM    852  O   GLU C  25      10.725  -5.377  17.698  1.00 91.19           O  
ATOM    853  CG  GLU C  25      10.862  -2.501  14.252  1.00 91.19           C  
ATOM    854  CD  GLU C  25      11.443  -1.117  14.012  1.00 91.19           C  
ATOM    855  OE1 GLU C  25      11.656  -0.743  12.836  1.00 91.19           O  
ATOM    856  OE2 GLU C  25      11.687  -0.400  15.008  1.00 91.19           O  
ATOM    857  N   GLU C  26       9.013  -3.916  18.291  1.00 91.17           N  
ATOM    858  CA  GLU C  26       9.036  -4.318  19.694  1.00 91.17           C  
ATOM    859  C   GLU C  26       8.597  -5.771  19.859  1.00 91.17           C  
ATOM    860  CB  GLU C  26       8.143  -3.400  20.532  1.00 91.17           C  
ATOM    861  O   GLU C  26       9.201  -6.524  20.626  1.00 91.17           O  
ATOM    862  CG  GLU C  26       8.733  -2.018  20.771  1.00 91.17           C  
ATOM    863  CD  GLU C  26       7.786  -1.079  21.500  1.00 91.17           C  
ATOM    864  OE1 GLU C  26       8.170   0.082  21.770  1.00 91.17           O  
ATOM    865  OE2 GLU C  26       6.651  -1.508  21.806  1.00 91.17           O  
ATOM    866  N   LEU C  27       7.480  -6.144  19.129  1.00 88.66           N  
ATOM    867  CA  LEU C  27       6.995  -7.519  19.169  1.00 88.66           C  
ATOM    868  C   LEU C  27       8.054  -8.485  18.649  1.00 88.66           C  
ATOM    869  CB  LEU C  27       5.712  -7.659  18.346  1.00 88.66           C  
ATOM    870  O   LEU C  27       8.226  -9.577  19.195  1.00 88.66           O  
ATOM    871  CG  LEU C  27       4.418  -7.207  19.025  1.00 88.66           C  
ATOM    872  CD1 LEU C  27       3.319  -7.000  17.987  1.00 88.66           C  
ATOM    873  CD2 LEU C  27       3.983  -8.221  20.077  1.00 88.66           C  
ATOM    874  N   ARG C  28       8.731  -8.058  17.542  1.00 90.20           N  
ATOM    875  CA  ARG C  28       9.784  -8.888  16.964  1.00 90.20           C  
ATOM    876  C   ARG C  28      10.888  -9.158  17.981  1.00 90.20           C  
ATOM    877  CB  ARG C  28      10.371  -8.223  15.718  1.00 90.20           C  
ATOM    878  O   ARG C  28      11.408 -10.273  18.060  1.00 90.20           O  
ATOM    879  CG  ARG C  28      11.340  -9.105  14.947  1.00 90.20           C  
ATOM    880  CD  ARG C  28      12.004  -8.349  13.804  1.00 90.20           C  
ATOM    881  NE  ARG C  28      13.221  -9.017  13.351  1.00 90.20           N  
ATOM    882  NH1 ARG C  28      13.828  -7.354  11.867  1.00 90.20           N  
ATOM    883  NH2 ARG C  28      15.138  -9.221  12.103  1.00 90.20           N  
ATOM    884  CZ  ARG C  28      14.059  -8.529  12.441  1.00 90.20           C  
ATOM    885  N   LYS C  29      11.298  -8.160  18.865  1.00 89.10           N  
ATOM    886  CA  LYS C  29      12.351  -8.293  19.868  1.00 89.10           C  
ATOM    887  C   LYS C  29      11.926  -9.234  20.992  1.00 89.10           C  
ATOM    888  CB  LYS C  29      12.721  -6.924  20.443  1.00 89.10           C  
ATOM    889  O   LYS C  29      12.758  -9.935  21.570  1.00 89.10           O  
ATOM    890  CG  LYS C  29      13.524  -6.050  19.491  1.00 89.10           C  
ATOM    891  CD  LYS C  29      13.874  -4.709  20.124  1.00 89.10           C  
ATOM    892  CE  LYS C  29      14.556  -3.781  19.128  1.00 89.10           C  
ATOM    893  NZ  LYS C  29      14.807  -2.430  19.713  1.00 89.10           N  
ATOM    894  N   GLN C  30      10.570  -9.321  21.161  1.00 87.72           N  
ATOM    895  CA  GLN C  30      10.031 -10.125  22.253  1.00 87.72           C  
ATOM    896  C   GLN C  30       9.891 -11.588  21.843  1.00 87.72           C  
ATOM    897  CB  GLN C  30       8.677  -9.576  22.708  1.00 87.72           C  
ATOM    898  O   GLN C  30       9.906 -12.481  22.692  1.00 87.72           O  
ATOM    899  CG  GLN C  30       8.766  -8.234  23.421  1.00 87.72           C  
ATOM    900  CD  GLN C  30       7.405  -7.666  23.776  1.00 87.72           C  
ATOM    901  NE2 GLN C  30       7.395  -6.480  24.376  1.00 87.72           N  
ATOM    902  OE1 GLN C  30       6.371  -8.287  23.512  1.00 87.72           O  
ATOM    903  N   ILE C  31       9.703 -11.901  20.523  1.00 81.26           N  
ATOM    904  CA  ILE C  31       9.516 -13.265  20.041  1.00 81.26           C  
ATOM    905  C   ILE C  31      10.856 -13.996  20.029  1.00 81.26           C  
ATOM    906  CB  ILE C  31       8.881 -13.285  18.633  1.00 81.26           C  
ATOM    907  O   ILE C  31      11.807 -13.551  19.382  1.00 81.26           O  
ATOM    908  CG1 ILE C  31       7.478 -12.667  18.670  1.00 81.26           C  
ATOM    909  CG2 ILE C  31       8.836 -14.713  18.081  1.00 81.26           C  
ATOM    910  CD1 ILE C  31       6.830 -12.518  17.301  1.00 81.26           C  
ATOM    911  N   GLU C  32      11.208 -14.745  21.050  1.00 77.53           N  
ATOM    912  CA  GLU C  32      12.468 -15.465  21.208  1.00 77.53           C  
ATOM    913  C   GLU C  32      12.370 -16.880  20.645  1.00 77.53           C  
ATOM    914  CB  GLU C  32      12.879 -15.512  22.682  1.00 77.53           C  
ATOM    915  O   GLU C  32      13.344 -17.408  20.105  1.00 77.53           O  
ATOM    916  CG  GLU C  32      13.498 -14.217  23.189  1.00 77.53           C  
ATOM    917  CD  GLU C  32      13.971 -14.304  24.632  1.00 77.53           C  
ATOM    918  OE1 GLU C  32      14.536 -13.312  25.146  1.00 77.53           O  
ATOM    919  OE2 GLU C  32      13.777 -15.373  25.252  1.00 77.53           O  
ATOM    920  N   THR C  33      11.263 -17.360  20.415  1.00 74.67           N  
ATOM    921  CA  THR C  33      11.293 -18.813  20.289  1.00 74.67           C  
ATOM    922  C   THR C  33      10.691 -19.254  18.958  1.00 74.67           C  
ATOM    923  CB  THR C  33      10.536 -19.490  21.447  1.00 74.67           C  
ATOM    924  O   THR C  33      10.987 -20.346  18.468  1.00 74.67           O  
ATOM    925  CG2 THR C  33      11.326 -19.399  22.749  1.00 74.67           C  
ATOM    926  OG1 THR C  33       9.269 -18.844  21.624  1.00 74.67           O  
ATOM    927  N   ASP C  34      10.077 -18.531  18.191  1.00 81.56           N  
ATOM    928  CA  ASP C  34       9.461 -19.058  16.977  1.00 81.56           C  
ATOM    929  C   ASP C  34      10.005 -18.355  15.735  1.00 81.56           C  
ATOM    930  CB  ASP C  34       7.939 -18.913  17.040  1.00 81.56           C  
ATOM    931  O   ASP C  34       9.627 -17.218  15.444  1.00 81.56           O  
ATOM    932  CG  ASP C  34       7.225 -19.662  15.929  1.00 81.56           C  
ATOM    933  OD1 ASP C  34       6.013 -19.936  16.059  1.00 81.56           O  
ATOM    934  OD2 ASP C  34       7.882 -19.983  14.915  1.00 81.56           O  
ATOM    935  N   PRO C  35      11.096 -18.862  15.129  1.00 87.60           N  
ATOM    936  CA  PRO C  35      11.716 -18.277  13.938  1.00 87.60           C  
ATOM    937  C   PRO C  35      10.700 -17.938  12.850  1.00 87.60           C  
ATOM    938  CB  PRO C  35      12.677 -19.372  13.467  1.00 87.60           C  
ATOM    939  O   PRO C  35      10.860 -16.942  12.140  1.00 87.60           O  
ATOM    940  CG  PRO C  35      12.812 -20.291  14.638  1.00 87.60           C  
ATOM    941  CD  PRO C  35      11.580 -20.166  15.487  1.00 87.60           C  
ATOM    942  N   ASP C  36       9.576 -18.696  12.768  1.00 88.01           N  
ATOM    943  CA  ASP C  36       8.564 -18.457  11.744  1.00 88.01           C  
ATOM    944  C   ASP C  36       7.814 -17.153  12.006  1.00 88.01           C  
ATOM    945  CB  ASP C  36       7.578 -19.626  11.679  1.00 88.01           C  
ATOM    946  O   ASP C  36       7.569 -16.375  11.082  1.00 88.01           O  
ATOM    947  CG  ASP C  36       8.177 -20.872  11.051  1.00 88.01           C  
ATOM    948  OD1 ASP C  36       7.647 -21.982  11.274  1.00 88.01           O  
ATOM    949  OD2 ASP C  36       9.190 -20.744  10.330  1.00 88.01           O  
ATOM    950  N   GLU C  37       7.457 -16.938  13.212  1.00 89.60           N  
ATOM    951  CA  GLU C  37       6.779 -15.701  13.590  1.00 89.60           C  
ATOM    952  C   GLU C  37       7.680 -14.489  13.369  1.00 89.60           C  
ATOM    953  CB  GLU C  37       6.326 -15.760  15.051  1.00 89.60           C  
ATOM    954  O   GLU C  37       7.219 -13.442  12.908  1.00 89.60           O  
ATOM    955  CG  GLU C  37       5.094 -16.624  15.278  1.00 89.60           C  
ATOM    956  CD  GLU C  37       4.601 -16.599  16.716  1.00 89.60           C  
ATOM    957  OE1 GLU C  37       3.585 -17.264  17.021  1.00 89.60           O  
ATOM    958  OE2 GLU C  37       5.235 -15.909  17.544  1.00 89.60           O  
ATOM    959  N   LYS C  38       8.984 -14.703  13.751  1.00 89.97           N  
ATOM    960  CA  LYS C  38       9.950 -13.627  13.553  1.00 89.97           C  
ATOM    961  C   LYS C  38      10.056 -13.247  12.078  1.00 89.97           C  
ATOM    962  CB  LYS C  38      11.323 -14.032  14.089  1.00 89.97           C  
ATOM    963  O   LYS C  38      10.103 -12.063  11.738  1.00 89.97           O  
ATOM    964  CG  LYS C  38      12.301 -12.874  14.227  1.00 89.97           C  
ATOM    965  CD  LYS C  38      13.600 -13.315  14.889  1.00 89.97           C  
ATOM    966  CE  LYS C  38      14.619 -12.184  14.932  1.00 89.97           C  
ATOM    967  NZ  LYS C  38      15.901 -12.617  15.564  1.00 89.97           N  
ATOM    968  N   GLU C  39      10.130 -14.231  11.198  1.00 89.43           N  
ATOM    969  CA  GLU C  39      10.232 -13.989   9.762  1.00 89.43           C  
ATOM    970  C   GLU C  39       8.989 -13.279   9.233  1.00 89.43           C  
ATOM    971  CB  GLU C  39      10.448 -15.304   9.009  1.00 89.43           C  
ATOM    972  O   GLU C  39       9.092 -12.362   8.416  1.00 89.43           O  
ATOM    973  CG  GLU C  39      10.824 -15.120   7.546  1.00 89.43           C  
ATOM    974  CD  GLU C  39      11.289 -16.405   6.880  1.00 89.43           C  
ATOM    975  OE1 GLU C  39      11.703 -16.361   5.699  1.00 89.43           O  
ATOM    976  OE2 GLU C  39      11.238 -17.464   7.544  1.00 89.43           O  
ATOM    977  N   LEU C  40       7.808 -13.728   9.702  1.00 89.43           N  
ATOM    978  CA  LEU C  40       6.564 -13.088   9.286  1.00 89.43           C  
ATOM    979  C   LEU C  40       6.541 -11.622   9.703  1.00 89.43           C  
ATOM    980  CB  LEU C  40       5.359 -13.820   9.885  1.00 89.43           C  
ATOM    981  O   LEU C  40       6.121 -10.758   8.930  1.00 89.43           O  
ATOM    982  CG  LEU C  40       4.971 -15.142   9.221  1.00 89.43           C  
ATOM    983  CD1 LEU C  40       3.957 -15.889  10.081  1.00 89.43           C  
ATOM    984  CD2 LEU C  40       4.415 -14.895   7.822  1.00 89.43           C  
ATOM    985  N   LEU C  41       6.981 -11.355  10.880  1.00 90.63           N  
ATOM    986  CA  LEU C  41       7.024  -9.986  11.381  1.00 90.63           C  
ATOM    987  C   LEU C  41       7.987  -9.137  10.557  1.00 90.63           C  
ATOM    988  CB  LEU C  41       7.441  -9.967  12.854  1.00 90.63           C  
ATOM    989  O   LEU C  41       7.701  -7.973  10.266  1.00 90.63           O  
ATOM    990  CG  LEU C  41       6.343 -10.276  13.873  1.00 90.63           C  
ATOM    991  CD1 LEU C  41       6.952 -10.525  15.249  1.00 90.63           C  
ATOM    992  CD2 LEU C  41       5.330  -9.137  13.930  1.00 90.63           C  
ATOM    993  N   GLU C  42       9.146  -9.707  10.208  1.00 91.96           N  
ATOM    994  CA  GLU C  42      10.106  -8.985   9.379  1.00 91.96           C  
ATOM    995  C   GLU C  42       9.504  -8.621   8.025  1.00 91.96           C  
ATOM    996  CB  GLU C  42      11.378  -9.814   9.183  1.00 91.96           C  
ATOM    997  O   GLU C  42       9.732  -7.523   7.513  1.00 91.96           O  
ATOM    998  CG  GLU C  42      12.287  -9.845  10.403  1.00 91.96           C  
ATOM    999  CD  GLU C  42      13.501 -10.743  10.224  1.00 91.96           C  
ATOM   1000  OE1 GLU C  42      14.335 -10.827  11.154  1.00 91.96           O  
ATOM   1001  OE2 GLU C  42      13.619 -11.366   9.146  1.00 91.96           O  
ATOM   1002  N   ILE C  43       8.742  -9.553   7.452  1.00 91.16           N  
ATOM   1003  CA  ILE C  43       8.075  -9.306   6.179  1.00 91.16           C  
ATOM   1004  C   ILE C  43       7.077  -8.161   6.333  1.00 91.16           C  
ATOM   1005  CB  ILE C  43       7.360 -10.574   5.660  1.00 91.16           C  
ATOM   1006  O   ILE C  43       7.020  -7.260   5.492  1.00 91.16           O  
ATOM   1007  CG1 ILE C  43       8.387 -11.628   5.232  1.00 91.16           C  
ATOM   1008  CG2 ILE C  43       6.416 -10.227   4.505  1.00 91.16           C  
ATOM   1009  CD1 ILE C  43       7.781 -12.988   4.914  1.00 91.16           C  
ATOM   1010  N   LEU C  44       6.303  -8.228   7.409  1.00 91.61           N  
ATOM   1011  CA  LEU C  44       5.303  -7.196   7.661  1.00 91.61           C  
ATOM   1012  C   LEU C  44       5.963  -5.831   7.830  1.00 91.61           C  
ATOM   1013  CB  LEU C  44       4.483  -7.537   8.908  1.00 91.61           C  
ATOM   1014  O   LEU C  44       5.471  -4.830   7.304  1.00 91.61           O  
ATOM   1015  CG  LEU C  44       3.349  -8.546   8.718  1.00 91.61           C  
ATOM   1016  CD1 LEU C  44       2.870  -9.065  10.069  1.00 91.61           C  
ATOM   1017  CD2 LEU C  44       2.197  -7.917   7.942  1.00 91.61           C  
ATOM   1018  N   ILE C  45       7.085  -5.767   8.543  1.00 92.43           N  
ATOM   1019  CA  ILE C  45       7.802  -4.520   8.784  1.00 92.43           C  
ATOM   1020  C   ILE C  45       8.311  -3.954   7.460  1.00 92.43           C  
ATOM   1021  CB  ILE C  45       8.976  -4.723   9.767  1.00 92.43           C  
ATOM   1022  O   ILE C  45       8.194  -2.753   7.204  1.00 92.43           O  
ATOM   1023  CG1 ILE C  45       8.447  -5.004  11.179  1.00 92.43           C  
ATOM   1024  CG2 ILE C  45       9.902  -3.503   9.762  1.00 92.43           C  
ATOM   1025  CD1 ILE C  45       9.522  -5.438  12.167  1.00 92.43           C  
ATOM   1026  N   ARG C  46       8.870  -4.792   6.600  1.00 92.84           N  
ATOM   1027  CA  ARG C  46       9.351  -4.341   5.299  1.00 92.84           C  
ATOM   1028  C   ARG C  46       8.204  -3.815   4.443  1.00 92.84           C  
ATOM   1029  CB  ARG C  46      10.072  -5.476   4.568  1.00 92.84           C  
ATOM   1030  O   ARG C  46       8.349  -2.801   3.757  1.00 92.84           O  
ATOM   1031  CG  ARG C  46      11.446  -5.799   5.136  1.00 92.84           C  
ATOM   1032  CD  ARG C  46      12.236  -6.715   4.212  1.00 92.84           C  
ATOM   1033  NE  ARG C  46      11.583  -8.011   4.050  1.00 92.84           N  
ATOM   1034  NH1 ARG C  46      13.074  -9.162   5.388  1.00 92.84           N  
ATOM   1035  NH2 ARG C  46      11.326 -10.267   4.398  1.00 92.84           N  
ATOM   1036  CZ  ARG C  46      11.996  -9.143   4.612  1.00 92.84           C  
ATOM   1037  N   SER C  47       7.056  -4.543   4.450  1.00 91.59           N  
ATOM   1038  CA  SER C  47       5.885  -4.115   3.691  1.00 91.59           C  
ATOM   1039  C   SER C  47       5.400  -2.744   4.149  1.00 91.59           C  
ATOM   1040  CB  SER C  47       4.756  -5.137   3.826  1.00 91.59           C  
ATOM   1041  O   SER C  47       5.044  -1.899   3.326  1.00 91.59           O  
ATOM   1042  OG  SER C  47       5.076  -6.335   3.140  1.00 91.59           O  
ATOM   1043  N   LEU C  48       5.363  -2.497   5.443  1.00 92.56           N  
ATOM   1044  CA  LEU C  48       4.914  -1.217   5.980  1.00 92.56           C  
ATOM   1045  C   LEU C  48       5.875  -0.098   5.591  1.00 92.56           C  
ATOM   1046  CB  LEU C  48       4.787  -1.289   7.504  1.00 92.56           C  
ATOM   1047  O   LEU C  48       5.447   1.023   5.309  1.00 92.56           O  
ATOM   1048  CG  LEU C  48       3.562  -2.026   8.047  1.00 92.56           C  
ATOM   1049  CD1 LEU C  48       3.656  -2.165   9.563  1.00 92.56           C  
ATOM   1050  CD2 LEU C  48       2.281  -1.301   7.651  1.00 92.56           C  
ATOM   1051  N   ARG C  49       7.197  -0.411   5.595  1.00 93.40           N  
ATOM   1052  CA  ARG C  49       8.181   0.575   5.160  1.00 93.40           C  
ATOM   1053  C   ARG C  49       7.954   0.970   3.705  1.00 93.40           C  
ATOM   1054  CB  ARG C  49       9.601   0.034   5.341  1.00 93.40           C  
ATOM   1055  O   ARG C  49       8.039   2.150   3.356  1.00 93.40           O  
ATOM   1056  CG  ARG C  49      10.690   1.062   5.080  1.00 93.40           C  
ATOM   1057  CD  ARG C  49      12.075   0.503   5.373  1.00 93.40           C  
ATOM   1058  NE  ARG C  49      13.125   1.464   5.044  1.00 93.40           N  
ATOM   1059  NH1 ARG C  49      14.856   0.159   5.843  1.00 93.40           N  
ATOM   1060  NH2 ARG C  49      15.291   2.219   4.935  1.00 93.40           N  
ATOM   1061  CZ  ARG C  49      14.421   1.278   5.275  1.00 93.40           C  
ATOM   1062  N   LEU C  50       7.675  -0.018   2.865  1.00 93.61           N  
ATOM   1063  CA  LEU C  50       7.395   0.260   1.461  1.00 93.61           C  
ATOM   1064  C   LEU C  50       6.132   1.103   1.315  1.00 93.61           C  
ATOM   1065  CB  LEU C  50       7.245  -1.045   0.675  1.00 93.61           C  
ATOM   1066  O   LEU C  50       6.083   2.017   0.489  1.00 93.61           O  
ATOM   1067  CG  LEU C  50       8.531  -1.830   0.412  1.00 93.61           C  
ATOM   1068  CD1 LEU C  50       8.206  -3.201  -0.170  1.00 93.61           C  
ATOM   1069  CD2 LEU C  50       9.451  -1.051  -0.521  1.00 93.61           C  
ATOM   1070  N   LEU C  51       5.113   0.831   2.119  1.00 92.31           N  
ATOM   1071  CA  LEU C  51       3.873   1.600   2.085  1.00 92.31           C  
ATOM   1072  C   LEU C  51       4.124   3.052   2.478  1.00 92.31           C  
ATOM   1073  CB  LEU C  51       2.831   0.979   3.018  1.00 92.31           C  
ATOM   1074  O   LEU C  51       3.557   3.968   1.878  1.00 92.31           O  
ATOM   1075  CG  LEU C  51       2.017  -0.184   2.448  1.00 92.31           C  
ATOM   1076  CD1 LEU C  51       1.255  -0.894   3.561  1.00 92.31           C  
ATOM   1077  CD2 LEU C  51       1.060   0.312   1.369  1.00 92.31           C  
ATOM   1078  N   GLU C  52       5.004   3.228   3.500  1.00 94.16           N  
ATOM   1079  CA  GLU C  52       5.362   4.581   3.915  1.00 94.16           C  
ATOM   1080  C   GLU C  52       6.027   5.350   2.777  1.00 94.16           C  
ATOM   1081  CB  GLU C  52       6.287   4.542   5.134  1.00 94.16           C  
ATOM   1082  O   GLU C  52       5.726   6.525   2.556  1.00 94.16           O  
ATOM   1083  CG  GLU C  52       6.620   5.916   5.698  1.00 94.16           C  
ATOM   1084  CD  GLU C  52       7.585   5.866   6.871  1.00 94.16           C  
ATOM   1085  OE1 GLU C  52       7.815   6.916   7.514  1.00 94.16           O  
ATOM   1086  OE2 GLU C  52       8.117   4.768   7.150  1.00 94.16           O  
ATOM   1087  N   GLU C  53       6.956   4.747   2.094  1.00 93.49           N  
ATOM   1088  CA  GLU C  53       7.634   5.375   0.964  1.00 93.49           C  
ATOM   1089  C   GLU C  53       6.652   5.700  -0.158  1.00 93.49           C  
ATOM   1090  CB  GLU C  53       8.753   4.473   0.438  1.00 93.49           C  
ATOM   1091  O   GLU C  53       6.759   6.746  -0.801  1.00 93.49           O  
ATOM   1092  CG  GLU C  53       9.936   4.344   1.387  1.00 93.49           C  
ATOM   1093  CD  GLU C  53      10.964   3.322   0.928  1.00 93.49           C  
ATOM   1094  OE1 GLU C  53      11.947   3.077   1.664  1.00 93.49           O  
ATOM   1095  OE2 GLU C  53      10.786   2.761  -0.176  1.00 93.49           O  
ATOM   1096  N   GLN C  54       5.697   4.752  -0.379  1.00 91.90           N  
ATOM   1097  CA  GLN C  54       4.673   4.981  -1.393  1.00 91.90           C  
ATOM   1098  C   GLN C  54       3.819   6.197  -1.047  1.00 91.90           C  
ATOM   1099  CB  GLN C  54       3.787   3.744  -1.550  1.00 91.90           C  
ATOM   1100  O   GLN C  54       3.491   7.001  -1.921  1.00 91.90           O  
ATOM   1101  CG  GLN C  54       4.465   2.590  -2.277  1.00 91.90           C  
ATOM   1102  CD  GLN C  54       3.570   1.372  -2.407  1.00 91.90           C  
ATOM   1103  NE2 GLN C  54       3.467   0.839  -3.620  1.00 91.90           N  
ATOM   1104  OE1 GLN C  54       2.977   0.913  -1.426  1.00 91.90           O  
ATOM   1105  N   LEU C  55       3.431   6.367   0.184  1.00 92.52           N  
ATOM   1106  CA  LEU C  55       2.621   7.495   0.630  1.00 92.52           C  
ATOM   1107  C   LEU C  55       3.380   8.808   0.466  1.00 92.52           C  
ATOM   1108  CB  LEU C  55       2.205   7.312   2.092  1.00 92.52           C  
ATOM   1109  O   LEU C  55       2.792   9.829   0.103  1.00 92.52           O  
ATOM   1110  CG  LEU C  55       1.043   6.352   2.351  1.00 92.52           C  
ATOM   1111  CD1 LEU C  55       0.907   6.075   3.845  1.00 92.52           C  
ATOM   1112  CD2 LEU C  55      -0.255   6.920   1.787  1.00 92.52           C  
ATOM   1113  N   GLU C  56       4.706   8.785   0.745  1.00 93.28           N  
ATOM   1114  CA  GLU C  56       5.528   9.975   0.545  1.00 93.28           C  
ATOM   1115  C   GLU C  56       5.550  10.390  -0.923  1.00 93.28           C  
ATOM   1116  CB  GLU C  56       6.954   9.733   1.045  1.00 93.28           C  
ATOM   1117  O   GLU C  56       5.461  11.578  -1.240  1.00 93.28           O  
ATOM   1118  CG  GLU C  56       7.840  10.970   0.998  1.00 93.28           C  
ATOM   1119  CD  GLU C  56       9.194  10.763   1.659  1.00 93.28           C  
ATOM   1120  OE1 GLU C  56       9.981  11.733   1.747  1.00 93.28           O  
ATOM   1121  OE2 GLU C  56       9.470   9.622   2.092  1.00 93.28           O  
ATOM   1122  N   ALA C  57       5.683   9.405  -1.769  1.00 92.24           N  
ATOM   1123  CA  ALA C  57       5.664   9.686  -3.202  1.00 92.24           C  
ATOM   1124  C   ALA C  57       4.331  10.297  -3.624  1.00 92.24           C  
ATOM   1125  CB  ALA C  57       5.936   8.411  -3.997  1.00 92.24           C  
ATOM   1126  O   ALA C  57       4.295  11.231  -4.428  1.00 92.24           O  
ATOM   1127  N   LEU C  58       3.217   9.727  -3.121  1.00 92.15           N  
ATOM   1128  CA  LEU C  58       1.888  10.238  -3.437  1.00 92.15           C  
ATOM   1129  C   LEU C  58       1.738  11.685  -2.978  1.00 92.15           C  
ATOM   1130  CB  LEU C  58       0.810   9.369  -2.784  1.00 92.15           C  
ATOM   1131  O   LEU C  58       1.163  12.510  -3.691  1.00 92.15           O  
ATOM   1132  CG  LEU C  58      -0.639   9.705  -3.139  1.00 92.15           C  
ATOM   1133  CD1 LEU C  58      -0.871   9.538  -4.637  1.00 92.15           C  
ATOM   1134  CD2 LEU C  58      -1.602   8.831  -2.343  1.00 92.15           C  
ATOM   1135  N   ARG C  59       2.277  12.013  -1.823  1.00 92.10           N  
ATOM   1136  CA  ARG C  59       2.230  13.371  -1.291  1.00 92.10           C  
ATOM   1137  C   ARG C  59       2.947  14.347  -2.217  1.00 92.10           C  
ATOM   1138  CB  ARG C  59       2.852  13.423   0.107  1.00 92.10           C  
ATOM   1139  O   ARG C  59       2.453  15.448  -2.471  1.00 92.10           O  
ATOM   1140  CG  ARG C  59       2.652  14.750   0.821  1.00 92.10           C  
ATOM   1141  CD  ARG C  59       3.331  14.765   2.184  1.00 92.10           C  
ATOM   1142  NE  ARG C  59       4.785  14.817   2.061  1.00 92.10           N  
ATOM   1143  NH1 ARG C  59       5.054  16.569   3.542  1.00 92.10           N  
ATOM   1144  NH2 ARG C  59       6.881  15.632   2.524  1.00 92.10           N  
ATOM   1145  CZ  ARG C  59       5.570  15.673   2.709  1.00 92.10           C  
ATOM   1146  N   LYS C  60       4.143  14.020  -2.707  1.00 91.75           N  
ATOM   1147  CA  LYS C  60       4.920  14.875  -3.600  1.00 91.75           C  
ATOM   1148  C   LYS C  60       4.203  15.075  -4.932  1.00 91.75           C  
ATOM   1149  CB  LYS C  60       6.310  14.282  -3.837  1.00 91.75           C  
ATOM   1150  O   LYS C  60       4.212  16.175  -5.489  1.00 91.75           O  
ATOM   1151  CG  LYS C  60       7.229  14.356  -2.627  1.00 91.75           C  
ATOM   1152  CD  LYS C  60       8.596  13.753  -2.926  1.00 91.75           C  
ATOM   1153  CE  LYS C  60       9.499  13.778  -1.700  1.00 91.75           C  
ATOM   1154  NZ  LYS C  60      10.806  13.105  -1.961  1.00 91.75           N  
ATOM   1155  N   LEU C  61       3.561  14.001  -5.399  1.00 89.90           N  
ATOM   1156  CA  LEU C  61       2.802  14.093  -6.641  1.00 89.90           C  
ATOM   1157  C   LEU C  61       1.619  15.043  -6.486  1.00 89.90           C  
ATOM   1158  CB  LEU C  61       2.308  12.710  -7.072  1.00 89.90           C  
ATOM   1159  O   LEU C  61       1.346  15.851  -7.376  1.00 89.90           O  
ATOM   1160  CG  LEU C  61       3.348  11.786  -7.708  1.00 89.90           C  
ATOM   1161  CD1 LEU C  61       2.790  10.373  -7.841  1.00 89.90           C  
ATOM   1162  CD2 LEU C  61       3.782  12.325  -9.067  1.00 89.90           C  
ATOM   1163  N   ASN C  62       0.914  14.986  -5.379  1.00 90.32           N  
ATOM   1164  CA  ASN C  62      -0.223  15.860  -5.114  1.00 90.32           C  
ATOM   1165  C   ASN C  62       0.203  17.323  -5.025  1.00 90.32           C  
ATOM   1166  CB  ASN C  62      -0.938  15.437  -3.829  1.00 90.32           C  
ATOM   1167  O   ASN C  62      -0.491  18.208  -5.528  1.00 90.32           O  
ATOM   1168  CG  ASN C  62      -1.875  14.264  -4.041  1.00 90.32           C  
ATOM   1169  ND2 ASN C  62      -2.270  13.616  -2.952  1.00 90.32           N  
ATOM   1170  OD1 ASN C  62      -2.240  13.943  -5.175  1.00 90.32           O  
ATOM   1171  N   HIS C  63       1.317  17.583  -4.375  1.00 90.76           N  
ATOM   1172  CA  HIS C  63       1.841  18.941  -4.282  1.00 90.76           C  
ATOM   1173  C   HIS C  63       2.140  19.512  -5.664  1.00 90.76           C  
ATOM   1174  CB  HIS C  63       3.102  18.971  -3.417  1.00 90.76           C  
ATOM   1175  O   HIS C  63       1.794  20.659  -5.955  1.00 90.76           O  
ATOM   1176  CG  HIS C  63       3.667  20.343  -3.227  1.00 90.76           C  
ATOM   1177  CD2 HIS C  63       4.800  20.911  -3.702  1.00 90.76           C  
ATOM   1178  ND1 HIS C  63       3.043  21.305  -2.463  1.00 90.76           N  
ATOM   1179  CE1 HIS C  63       3.771  22.410  -2.477  1.00 90.76           C  
ATOM   1180  NE2 HIS C  63       4.842  22.197  -3.222  1.00 90.76           N  
ATOM   1181  N   ALA C  64       2.788  18.656  -6.462  1.00 89.35           N  
ATOM   1182  CA  ALA C  64       3.115  19.088  -7.819  1.00 89.35           C  
ATOM   1183  C   ALA C  64       1.850  19.382  -8.620  1.00 89.35           C  
ATOM   1184  CB  ALA C  64       3.956  18.029  -8.527  1.00 89.35           C  
ATOM   1185  O   ALA C  64       1.790  20.366  -9.360  1.00 89.35           O  
ATOM   1186  N   ALA C  65       0.812  18.528  -8.548  1.00 89.24           N  
ATOM   1187  CA  ALA C  65      -0.454  18.724  -9.250  1.00 89.24           C  
ATOM   1188  C   ALA C  65      -1.137  20.012  -8.800  1.00 89.24           C  
ATOM   1189  CB  ALA C  65      -1.377  17.529  -9.025  1.00 89.24           C  
ATOM   1190  O   ALA C  65      -1.669  20.760  -9.624  1.00 89.24           O  
ATOM   1191  N   GLN C  66      -1.151  20.341  -7.522  1.00 89.67           N  
ATOM   1192  CA  GLN C  66      -1.764  21.551  -6.985  1.00 89.67           C  
ATOM   1193  C   GLN C  66      -1.051  22.801  -7.494  1.00 89.67           C  
ATOM   1194  CB  GLN C  66      -1.751  21.526  -5.455  1.00 89.67           C  
ATOM   1195  O   GLN C  66      -1.690  23.821  -7.760  1.00 89.67           O  
ATOM   1196  CG  GLN C  66      -2.772  20.575  -4.847  1.00 89.67           C  
ATOM   1197  CD  GLN C  66      -2.717  20.544  -3.331  1.00 89.67           C  
ATOM   1198  NE2 GLN C  66      -3.693  19.887  -2.715  1.00 89.67           N  
ATOM   1199  OE1 GLN C  66      -1.803  21.107  -2.719  1.00 89.67           O  
ATOM   1200  N   GLN C  67       0.319  22.630  -7.584  1.00 88.75           N  
ATOM   1201  CA  GLN C  67       1.093  23.749  -8.110  1.00 88.75           C  
ATOM   1202  C   GLN C  67       0.713  24.049  -9.557  1.00 88.75           C  
ATOM   1203  CB  GLN C  67       2.592  23.461  -8.010  1.00 88.75           C  
ATOM   1204  O   GLN C  67       0.662  25.211  -9.963  1.00 88.75           O  
ATOM   1205  CG  GLN C  67       3.138  23.533  -6.590  1.00 88.75           C  
ATOM   1206  CD  GLN C  67       4.645  23.363  -6.532  1.00 88.75           C  
ATOM   1207  NE2 GLN C  67       5.275  23.989  -5.544  1.00 88.75           N  
ATOM   1208  OE1 GLN C  67       5.238  22.673  -7.368  1.00 88.75           O  
ATOM   1209  N   LEU C  68       0.393  22.971 -10.305  1.00 86.26           N  
ATOM   1210  CA  LEU C  68       0.009  23.130 -11.704  1.00 86.26           C  
ATOM   1211  C   LEU C  68      -1.345  23.823 -11.821  1.00 86.26           C  
ATOM   1212  CB  LEU C  68      -0.040  21.769 -12.404  1.00 86.26           C  
ATOM   1213  O   LEU C  68      -1.589  24.560 -12.779  1.00 86.26           O  
ATOM   1214  CG  LEU C  68       1.309  21.118 -12.714  1.00 86.26           C  
ATOM   1215  CD1 LEU C  68       1.106  19.692 -13.215  1.00 86.26           C  
ATOM   1216  CD2 LEU C  68       2.081  21.945 -13.736  1.00 86.26           C  
ATOM   1217  N   LEU C  69      -2.351  23.641 -10.861  1.00 85.20           N  
ATOM   1218  CA  LEU C  69      -3.676  24.253 -10.875  1.00 85.20           C  
ATOM   1219  C   LEU C  69      -3.596  25.730 -10.504  1.00 85.20           C  
ATOM   1220  CB  LEU C  69      -4.613  23.522  -9.910  1.00 85.20           C  
ATOM   1221  O   LEU C  69      -4.450  26.523 -10.908  1.00 85.20           O  
ATOM   1222  CG  LEU C  69      -5.200  22.200 -10.406  1.00 85.20           C  
ATOM   1223  CD1 LEU C  69      -5.962  21.504  -9.283  1.00 85.20           C  
ATOM   1224  CD2 LEU C  69      -6.106  22.434 -11.610  1.00 85.20           C  
ATOM   1225  N   GLY C  70      -2.648  26.186  -9.635  1.00 78.25           N  
ATOM   1226  CA  GLY C  70      -2.534  27.577  -9.227  1.00 78.25           C  
ATOM   1227  C   GLY C  70      -1.779  28.432 -10.227  1.00 78.25           C  
ATOM   1228  O   GLY C  70      -2.095  29.609 -10.409  1.00 78.25           O  
TER    1229      GLY C  70                                                      
ATOM   1230  N   SER D   1     -11.080  21.141 -20.482  1.00 82.79           N  
ATOM   1231  CA  SER D   1      -9.962  22.033 -20.190  1.00 82.79           C  
ATOM   1232  C   SER D   1      -8.908  21.336 -19.337  1.00 82.79           C  
ATOM   1233  CB  SER D   1     -10.454  23.294 -19.479  1.00 82.79           C  
ATOM   1234  O   SER D   1      -9.205  20.356 -18.651  1.00 82.79           O  
ATOM   1235  OG  SER D   1     -10.818  23.007 -18.140  1.00 82.79           O  
ATOM   1236  N   GLU D   2      -7.742  21.579 -19.353  1.00 90.72           N  
ATOM   1237  CA  GLU D   2      -6.592  21.112 -18.584  1.00 90.72           C  
ATOM   1238  C   GLU D   2      -6.854  21.214 -17.084  1.00 90.72           C  
ATOM   1239  CB  GLU D   2      -5.338  21.907 -18.954  1.00 90.72           C  
ATOM   1240  O   GLU D   2      -6.471  20.325 -16.320  1.00 90.72           O  
ATOM   1241  CG  GLU D   2      -4.758  21.544 -20.313  1.00 90.72           C  
ATOM   1242  CD  GLU D   2      -3.518  22.347 -20.671  1.00 90.72           C  
ATOM   1243  OE1 GLU D   2      -2.937  22.116 -21.756  1.00 90.72           O  
ATOM   1244  OE2 GLU D   2      -3.123  23.214 -19.859  1.00 90.72           O  
ATOM   1245  N   ARG D   3      -7.649  22.241 -16.680  1.00 89.74           N  
ATOM   1246  CA  ARG D   3      -7.972  22.450 -15.273  1.00 89.74           C  
ATOM   1247  C   ARG D   3      -8.862  21.330 -14.743  1.00 89.74           C  
ATOM   1248  CB  ARG D   3      -8.659  23.803 -15.074  1.00 89.74           C  
ATOM   1249  O   ARG D   3      -8.660  20.845 -13.628  1.00 89.74           O  
ATOM   1250  CG  ARG D   3      -8.816  24.206 -13.616  1.00 89.74           C  
ATOM   1251  CD  ARG D   3      -9.393  25.608 -13.477  1.00 89.74           C  
ATOM   1252  NE  ARG D   3      -9.689  25.934 -12.085  1.00 89.74           N  
ATOM   1253  NH1 ARG D   3      -9.828  28.214 -12.432  1.00 89.74           N  
ATOM   1254  NH2 ARG D   3     -10.152  27.347 -10.335  1.00 89.74           N  
ATOM   1255  CZ  ARG D   3      -9.889  27.164 -11.621  1.00 89.74           C  
ATOM   1256  N   GLU D   4      -9.885  20.888 -15.521  1.00 91.68           N  
ATOM   1257  CA  GLU D   4     -10.781  19.806 -15.124  1.00 91.68           C  
ATOM   1258  C   GLU D   4     -10.023  18.491 -14.965  1.00 91.68           C  
ATOM   1259  CB  GLU D   4     -11.911  19.642 -16.143  1.00 91.68           C  
ATOM   1260  O   GLU D   4     -10.294  17.720 -14.042  1.00 91.68           O  
ATOM   1261  CG  GLU D   4     -12.971  20.732 -16.067  1.00 91.68           C  
ATOM   1262  CD  GLU D   4     -14.013  20.634 -17.170  1.00 91.68           C  
ATOM   1263  OE1 GLU D   4     -15.087  21.265 -17.049  1.00 91.68           O  
ATOM   1264  OE2 GLU D   4     -13.753  19.919 -18.164  1.00 91.68           O  
ATOM   1265  N   VAL D   5      -9.042  18.292 -15.796  1.00 91.37           N  
ATOM   1266  CA  VAL D   5      -8.244  17.071 -15.745  1.00 91.37           C  
ATOM   1267  C   VAL D   5      -7.395  17.061 -14.475  1.00 91.37           C  
ATOM   1268  CB  VAL D   5      -7.341  16.931 -16.991  1.00 91.37           C  
ATOM   1269  O   VAL D   5      -7.321  16.045 -13.780  1.00 91.37           O  
ATOM   1270  CG1 VAL D   5      -6.420  15.720 -16.856  1.00 91.37           C  
ATOM   1271  CG2 VAL D   5      -8.191  16.822 -18.255  1.00 91.37           C  
ATOM   1272  N   ILE D   6      -6.786  18.186 -14.176  1.00 90.88           N  
ATOM   1273  CA  ILE D   6      -5.933  18.289 -12.996  1.00 90.88           C  
ATOM   1274  C   ILE D   6      -6.768  18.076 -11.736  1.00 90.88           C  
ATOM   1275  CB  ILE D   6      -5.212  19.655 -12.938  1.00 90.88           C  
ATOM   1276  O   ILE D   6      -6.337  17.388 -10.807  1.00 90.88           O  
ATOM   1277  CG1 ILE D   6      -4.207  19.778 -14.089  1.00 90.88           C  
ATOM   1278  CG2 ILE D   6      -4.520  19.843 -11.584  1.00 90.88           C  
ATOM   1279  CD1 ILE D   6      -3.597  21.166 -14.232  1.00 90.88           C  
ATOM   1280  N   GLN D   7      -7.994  18.649 -11.669  1.00 91.49           N  
ATOM   1281  CA  GLN D   7      -8.883  18.457 -10.528  1.00 91.49           C  
ATOM   1282  C   GLN D   7      -9.221  16.981 -10.336  1.00 91.49           C  
ATOM   1283  CB  GLN D   7     -10.166  19.270 -10.704  1.00 91.49           C  
ATOM   1284  O   GLN D   7      -9.267  16.491  -9.206  1.00 91.49           O  
ATOM   1285  CG  GLN D   7     -11.059  19.285  -9.471  1.00 91.49           C  
ATOM   1286  CD  GLN D   7     -10.437  20.032  -8.305  1.00 91.49           C  
ATOM   1287  NE2 GLN D   7     -10.596  19.491  -7.102  1.00 91.49           N  
ATOM   1288  OE1 GLN D   7      -9.818  21.085  -8.485  1.00 91.49           O  
ATOM   1289  N   ARG D   8      -9.456  16.296 -11.452  1.00 91.72           N  
ATOM   1290  CA  ARG D   8      -9.747  14.867 -11.389  1.00 91.72           C  
ATOM   1291  C   ARG D   8      -8.547  14.086 -10.866  1.00 91.72           C  
ATOM   1292  CB  ARG D   8     -10.156  14.341 -12.767  1.00 91.72           C  
ATOM   1293  O   ARG D   8      -8.703  13.149 -10.081  1.00 91.72           O  
ATOM   1294  CG  ARG D   8     -10.592  12.884 -12.765  1.00 91.72           C  
ATOM   1295  CD  ARG D   8     -11.840  12.670 -11.920  1.00 91.72           C  
ATOM   1296  NE  ARG D   8     -12.317  11.292 -12.003  1.00 91.72           N  
ATOM   1297  NH1 ARG D   8     -13.932  11.535 -10.369  1.00 91.72           N  
ATOM   1298  NH2 ARG D   8     -13.653   9.517 -11.420  1.00 91.72           N  
ATOM   1299  CZ  ARG D   8     -13.300  10.785 -11.264  1.00 91.72           C  
ATOM   1300  N   LEU D   9      -7.372  14.440 -11.292  1.00 91.44           N  
ATOM   1301  CA  LEU D   9      -6.153  13.783 -10.832  1.00 91.44           C  
ATOM   1302  C   LEU D   9      -5.991  13.933  -9.323  1.00 91.44           C  
ATOM   1303  CB  LEU D   9      -4.930  14.360 -11.549  1.00 91.44           C  
ATOM   1304  O   LEU D   9      -5.570  12.994  -8.644  1.00 91.44           O  
ATOM   1305  CG  LEU D   9      -4.777  13.998 -13.027  1.00 91.44           C  
ATOM   1306  CD1 LEU D   9      -3.634  14.791 -13.652  1.00 91.44           C  
ATOM   1307  CD2 LEU D   9      -4.546  12.499 -13.190  1.00 91.44           C  
ATOM   1308  N   ILE D  10      -6.269  15.119  -8.788  1.00 91.94           N  
ATOM   1309  CA  ILE D  10      -6.190  15.364  -7.353  1.00 91.94           C  
ATOM   1310  C   ILE D  10      -7.199  14.482  -6.622  1.00 91.94           C  
ATOM   1311  CB  ILE D  10      -6.438  16.852  -7.019  1.00 91.94           C  
ATOM   1312  O   ILE D  10      -6.889  13.909  -5.574  1.00 91.94           O  
ATOM   1313  CG1 ILE D  10      -5.281  17.716  -7.534  1.00 91.94           C  
ATOM   1314  CG2 ILE D  10      -6.634  17.042  -5.512  1.00 91.94           C  
ATOM   1315  CD1 ILE D  10      -5.532  19.214  -7.430  1.00 91.94           C  
ATOM   1316  N   GLU D  11      -8.464  14.289  -7.149  1.00 92.87           N  
ATOM   1317  CA  GLU D  11      -9.490  13.442  -6.547  1.00 92.87           C  
ATOM   1318  C   GLU D  11      -9.043  11.984  -6.500  1.00 92.87           C  
ATOM   1319  CB  GLU D  11     -10.808  13.564  -7.315  1.00 92.87           C  
ATOM   1320  O   GLU D  11      -9.280  11.288  -5.510  1.00 92.87           O  
ATOM   1321  CG  GLU D  11     -11.513  14.898  -7.119  1.00 92.87           C  
ATOM   1322  CD  GLU D  11     -12.716  15.081  -8.031  1.00 92.87           C  
ATOM   1323  OE1 GLU D  11     -13.316  16.180  -8.031  1.00 92.87           O  
ATOM   1324  OE2 GLU D  11     -13.062  14.117  -8.750  1.00 92.87           O  
ATOM   1325  N   VAL D  12      -8.327  11.576  -7.558  1.00 92.86           N  
ATOM   1326  CA  VAL D  12      -7.814  10.211  -7.611  1.00 92.86           C  
ATOM   1327  C   VAL D  12      -6.745  10.020  -6.537  1.00 92.86           C  
ATOM   1328  CB  VAL D  12      -7.237   9.875  -9.004  1.00 92.86           C  
ATOM   1329  O   VAL D  12      -6.705   8.983  -5.870  1.00 92.86           O  
ATOM   1330  CG1 VAL D  12      -6.489   8.543  -8.971  1.00 92.86           C  
ATOM   1331  CG2 VAL D  12      -8.351   9.840 -10.048  1.00 92.86           C  
ATOM   1332  N   SER D  13      -5.856  11.036  -6.377  1.00 92.37           N  
ATOM   1333  CA  SER D  13      -4.835  10.964  -5.337  1.00 92.37           C  
ATOM   1334  C   SER D  13      -5.462  10.794  -3.957  1.00 92.37           C  
ATOM   1335  CB  SER D  13      -3.959  12.218  -5.357  1.00 92.37           C  
ATOM   1336  O   SER D  13      -4.942  10.053  -3.121  1.00 92.37           O  
ATOM   1337  OG  SER D  13      -3.117  12.225  -6.497  1.00 92.37           O  
ATOM   1338  N   GLU D  14      -6.570  11.462  -3.659  1.00 93.26           N  
ATOM   1339  CA  GLU D  14      -7.273  11.339  -2.386  1.00 93.26           C  
ATOM   1340  C   GLU D  14      -7.808   9.924  -2.184  1.00 93.26           C  
ATOM   1341  CB  GLU D  14      -8.419  12.351  -2.304  1.00 93.26           C  
ATOM   1342  O   GLU D  14      -7.740   9.381  -1.080  1.00 93.26           O  
ATOM   1343  CG  GLU D  14      -7.956  13.793  -2.159  1.00 93.26           C  
ATOM   1344  CD  GLU D  14      -9.091  14.800  -2.258  1.00 93.26           C  
ATOM   1345  OE1 GLU D  14      -8.854  16.008  -2.026  1.00 93.26           O  
ATOM   1346  OE2 GLU D  14     -10.228  14.378  -2.569  1.00 93.26           O  
ATOM   1347  N   GLU D  15      -8.346   9.379  -3.262  1.00 92.64           N  
ATOM   1348  CA  GLU D  15      -8.842   8.008  -3.191  1.00 92.64           C  
ATOM   1349  C   GLU D  15      -7.706   7.023  -2.931  1.00 92.64           C  
ATOM   1350  CB  GLU D  15      -9.576   7.635  -4.481  1.00 92.64           C  
ATOM   1351  O   GLU D  15      -7.868   6.068  -2.169  1.00 92.64           O  
ATOM   1352  CG  GLU D  15     -10.905   8.354  -4.663  1.00 92.64           C  
ATOM   1353  CD  GLU D  15     -11.720   7.824  -5.832  1.00 92.64           C  
ATOM   1354  OE1 GLU D  15     -12.794   8.393  -6.131  1.00 92.64           O  
ATOM   1355  OE2 GLU D  15     -11.281   6.830  -6.453  1.00 92.64           O  
ATOM   1356  N   LEU D  16      -6.516   7.241  -3.590  1.00 93.06           N  
ATOM   1357  CA  LEU D  16      -5.351   6.392  -3.368  1.00 93.06           C  
ATOM   1358  C   LEU D  16      -4.888   6.471  -1.918  1.00 93.06           C  
ATOM   1359  CB  LEU D  16      -4.208   6.795  -4.304  1.00 93.06           C  
ATOM   1360  O   LEU D  16      -4.516   5.457  -1.323  1.00 93.06           O  
ATOM   1361  CG  LEU D  16      -4.379   6.432  -5.780  1.00 93.06           C  
ATOM   1362  CD1 LEU D  16      -3.308   7.116  -6.622  1.00 93.06           C  
ATOM   1363  CD2 LEU D  16      -4.330   4.919  -5.968  1.00 93.06           C  
ATOM   1364  N   SER D  17      -4.918   7.703  -1.302  1.00 93.50           N  
ATOM   1365  CA  SER D  17      -4.540   7.889   0.095  1.00 93.50           C  
ATOM   1366  C   SER D  17      -5.477   7.130   1.028  1.00 93.50           C  
ATOM   1367  CB  SER D  17      -4.540   9.375   0.458  1.00 93.50           C  
ATOM   1368  O   SER D  17      -5.030   6.507   1.993  1.00 93.50           O  
ATOM   1369  OG  SER D  17      -3.984   9.579   1.745  1.00 93.50           O  
ATOM   1370  N   ARG D  18      -6.863   7.112   0.815  1.00 93.81           N  
ATOM   1371  CA  ARG D  18      -7.831   6.397   1.641  1.00 93.81           C  
ATOM   1372  C   ARG D  18      -7.627   4.889   1.543  1.00 93.81           C  
ATOM   1373  CB  ARG D  18      -9.260   6.760   1.231  1.00 93.81           C  
ATOM   1374  O   ARG D  18      -7.727   4.177   2.545  1.00 93.81           O  
ATOM   1375  CG  ARG D  18      -9.683   8.160   1.647  1.00 93.81           C  
ATOM   1376  CD  ARG D  18     -11.178   8.378   1.455  1.00 93.81           C  
ATOM   1377  NE  ARG D  18     -11.529   8.491   0.043  1.00 93.81           N  
ATOM   1378  NH1 ARG D  18     -11.405  10.797  -0.017  1.00 93.81           N  
ATOM   1379  NH2 ARG D  18     -11.955   9.625  -1.908  1.00 93.81           N  
ATOM   1380  CZ  ARG D  18     -11.629   9.637  -0.624  1.00 93.81           C  
ATOM   1381  N   ALA D  19      -7.335   4.468   0.254  1.00 93.32           N  
ATOM   1382  CA  ALA D  19      -7.065   3.046   0.056  1.00 93.32           C  
ATOM   1383  C   ALA D  19      -5.832   2.607   0.841  1.00 93.32           C  
ATOM   1384  CB  ALA D  19      -6.884   2.740  -1.429  1.00 93.32           C  
ATOM   1385  O   ALA D  19      -5.832   1.543   1.465  1.00 93.32           O  
ATOM   1386  N   THR D  20      -4.778   3.395   0.825  1.00 93.91           N  
ATOM   1387  CA  THR D  20      -3.546   3.090   1.545  1.00 93.91           C  
ATOM   1388  C   THR D  20      -3.797   3.042   3.050  1.00 93.91           C  
ATOM   1389  CB  THR D  20      -2.449   4.125   1.237  1.00 93.91           C  
ATOM   1390  O   THR D  20      -3.256   2.182   3.747  1.00 93.91           O  
ATOM   1391  CG2 THR D  20      -1.156   3.790   1.974  1.00 93.91           C  
ATOM   1392  OG1 THR D  20      -2.193   4.136  -0.173  1.00 93.91           O  
ATOM   1393  N   GLU D  21      -4.655   3.928   3.566  1.00 94.47           N  
ATOM   1394  CA  GLU D  21      -5.013   3.928   4.981  1.00 94.47           C  
ATOM   1395  C   GLU D  21      -5.664   2.609   5.386  1.00 94.47           C  
ATOM   1396  CB  GLU D  21      -5.950   5.096   5.299  1.00 94.47           C  
ATOM   1397  O   GLU D  21      -5.363   2.062   6.449  1.00 94.47           O  
ATOM   1398  CG  GLU D  21      -6.265   5.246   6.780  1.00 94.47           C  
ATOM   1399  CD  GLU D  21      -7.111   6.470   7.093  1.00 94.47           C  
ATOM   1400  OE1 GLU D  21      -7.224   6.842   8.283  1.00 94.47           O  
ATOM   1401  OE2 GLU D  21      -7.667   7.061   6.140  1.00 94.47           O  
ATOM   1402  N   ARG D  22      -6.584   2.144   4.517  1.00 93.45           N  
ATOM   1403  CA  ARG D  22      -7.252   0.879   4.804  1.00 93.45           C  
ATOM   1404  C   ARG D  22      -6.255  -0.276   4.816  1.00 93.45           C  
ATOM   1405  CB  ARG D  22      -8.355   0.608   3.779  1.00 93.45           C  
ATOM   1406  O   ARG D  22      -6.360  -1.184   5.642  1.00 93.45           O  
ATOM   1407  CG  ARG D  22      -9.244  -0.575   4.129  1.00 93.45           C  
ATOM   1408  CD  ARG D  22      -9.958  -0.370   5.458  1.00 93.45           C  
ATOM   1409  NE  ARG D  22     -10.685  -1.568   5.869  1.00 93.45           N  
ATOM   1410  NH1 ARG D  22     -10.430  -1.197   8.134  1.00 93.45           N  
ATOM   1411  NH2 ARG D  22     -11.569  -3.042   7.392  1.00 93.45           N  
ATOM   1412  CZ  ARG D  22     -10.893  -1.933   7.131  1.00 93.45           C  
ATOM   1413  N   LEU D  23      -5.276  -0.226   3.859  1.00 93.29           N  
ATOM   1414  CA  LEU D  23      -4.243  -1.255   3.807  1.00 93.29           C  
ATOM   1415  C   LEU D  23      -3.396  -1.240   5.075  1.00 93.29           C  
ATOM   1416  CB  LEU D  23      -3.350  -1.057   2.580  1.00 93.29           C  
ATOM   1417  O   LEU D  23      -3.036  -2.297   5.599  1.00 93.29           O  
ATOM   1418  CG  LEU D  23      -2.301  -2.140   2.322  1.00 93.29           C  
ATOM   1419  CD1 LEU D  23      -2.972  -3.500   2.161  1.00 93.29           C  
ATOM   1420  CD2 LEU D  23      -1.470  -1.798   1.090  1.00 93.29           C  
ATOM   1421  N   VAL D  24      -3.032  -0.047   5.636  1.00 92.98           N  
ATOM   1422  CA  VAL D  24      -2.270   0.083   6.874  1.00 92.98           C  
ATOM   1423  C   VAL D  24      -3.053  -0.533   8.031  1.00 92.98           C  
ATOM   1424  CB  VAL D  24      -1.936   1.560   7.182  1.00 92.98           C  
ATOM   1425  O   VAL D  24      -2.487  -1.249   8.860  1.00 92.98           O  
ATOM   1426  CG1 VAL D  24      -1.355   1.700   8.588  1.00 92.98           C  
ATOM   1427  CG2 VAL D  24      -0.966   2.116   6.141  1.00 92.98           C  
ATOM   1428  N   GLU D  25      -4.448  -0.307   8.143  1.00 92.29           N  
ATOM   1429  CA  GLU D  25      -5.294  -0.891   9.180  1.00 92.29           C  
ATOM   1430  C   GLU D  25      -5.296  -2.414   9.097  1.00 92.29           C  
ATOM   1431  CB  GLU D  25      -6.724  -0.356   9.072  1.00 92.29           C  
ATOM   1432  O   GLU D  25      -5.272  -3.097  10.123  1.00 92.29           O  
ATOM   1433  CG  GLU D  25      -6.871   1.098   9.497  1.00 92.29           C  
ATOM   1434  CD  GLU D  25      -8.270   1.650   9.274  1.00 92.29           C  
ATOM   1435  OE1 GLU D  25      -8.517   2.831   9.610  1.00 92.29           O  
ATOM   1436  OE2 GLU D  25      -9.125   0.896   8.759  1.00 92.29           O  
ATOM   1437  N   ALA D  26      -5.330  -2.888   7.813  1.00 91.68           N  
ATOM   1438  CA  ALA D  26      -5.300  -4.333   7.602  1.00 91.68           C  
ATOM   1439  C   ALA D  26      -4.017  -4.942   8.160  1.00 91.68           C  
ATOM   1440  CB  ALA D  26      -5.436  -4.657   6.116  1.00 91.68           C  
ATOM   1441  O   ALA D  26      -4.044  -6.014   8.768  1.00 91.68           O  
ATOM   1442  N   HIS D  27      -2.814  -4.276   8.042  1.00 91.08           N  
ATOM   1443  CA  HIS D  27      -1.541  -4.761   8.562  1.00 91.08           C  
ATOM   1444  C   HIS D  27      -1.560  -4.841  10.084  1.00 91.08           C  
ATOM   1445  CB  HIS D  27      -0.395  -3.860   8.098  1.00 91.08           C  
ATOM   1446  O   HIS D  27      -1.001  -5.771  10.669  1.00 91.08           O  
ATOM   1447  CG  HIS D  27       0.085  -4.164   6.714  1.00 91.08           C  
ATOM   1448  CD2 HIS D  27       1.148  -4.879   6.278  1.00 91.08           C  
ATOM   1449  ND1 HIS D  27      -0.560  -3.703   5.586  1.00 91.08           N  
ATOM   1450  CE1 HIS D  27       0.089  -4.125   4.513  1.00 91.08           C  
ATOM   1451  NE2 HIS D  27       1.129  -4.841   4.906  1.00 91.08           N  
ATOM   1452  N   LYS D  28      -2.282  -3.905  10.729  1.00 92.10           N  
ATOM   1453  CA  LYS D  28      -2.403  -3.915  12.184  1.00 92.10           C  
ATOM   1454  C   LYS D  28      -3.141  -5.161  12.665  1.00 92.10           C  
ATOM   1455  CB  LYS D  28      -3.124  -2.658  12.671  1.00 92.10           C  
ATOM   1456  O   LYS D  28      -2.773  -5.753  13.682  1.00 92.10           O  
ATOM   1457  CG  LYS D  28      -2.286  -1.391  12.586  1.00 92.10           C  
ATOM   1458  CD  LYS D  28      -3.044  -0.182  13.119  1.00 92.10           C  
ATOM   1459  CE  LYS D  28      -2.224   1.095  12.990  1.00 92.10           C  
ATOM   1460  NZ  LYS D  28      -2.985   2.292  13.457  1.00 92.10           N  
ATOM   1461  N   ILE D  29      -4.201  -5.548  11.979  1.00 91.05           N  
ATOM   1462  CA  ILE D  29      -5.001  -6.712  12.344  1.00 91.05           C  
ATOM   1463  C   ILE D  29      -4.172  -7.982  12.169  1.00 91.05           C  
ATOM   1464  CB  ILE D  29      -6.294  -6.795  11.503  1.00 91.05           C  
ATOM   1465  O   ILE D  29      -4.244  -8.897  12.993  1.00 91.05           O  
ATOM   1466  CG1 ILE D  29      -7.197  -5.590  11.791  1.00 91.05           C  
ATOM   1467  CG2 ILE D  29      -7.032  -8.109  11.776  1.00 91.05           C  
ATOM   1468  CD1 ILE D  29      -8.414  -5.497  10.881  1.00 91.05           C  
ATOM   1469  N   VAL D  30      -3.319  -8.068  11.074  1.00 90.97           N  
ATOM   1470  CA  VAL D  30      -2.448  -9.218  10.851  1.00 90.97           C  
ATOM   1471  C   VAL D  30      -1.451  -9.341  12.001  1.00 90.97           C  
ATOM   1472  CB  VAL D  30      -1.697  -9.109   9.505  1.00 90.97           C  
ATOM   1473  O   VAL D  30      -1.184 -10.444  12.483  1.00 90.97           O  
ATOM   1474  CG1 VAL D  30      -0.602 -10.170   9.410  1.00 90.97           C  
ATOM   1475  CG2 VAL D  30      -2.674  -9.239   8.338  1.00 90.97           C  
ATOM   1476  N   LEU D  31      -0.960  -8.162  12.412  1.00 90.03           N  
ATOM   1477  CA  LEU D  31      -0.028  -8.153  13.535  1.00 90.03           C  
ATOM   1478  C   LEU D  31      -0.670  -8.759  14.779  1.00 90.03           C  
ATOM   1479  CB  LEU D  31       0.441  -6.726  13.831  1.00 90.03           C  
ATOM   1480  O   LEU D  31      -0.038  -9.542  15.490  1.00 90.03           O  
ATOM   1481  CG  LEU D  31       1.461  -6.132  12.859  1.00 90.03           C  
ATOM   1482  CD1 LEU D  31       1.671  -4.650  13.152  1.00 90.03           C  
ATOM   1483  CD2 LEU D  31       2.781  -6.891  12.939  1.00 90.03           C  
ATOM   1484  N   ARG D  32      -1.964  -8.301  15.120  1.00 89.92           N  
ATOM   1485  CA  ARG D  32      -2.675  -8.836  16.277  1.00 89.92           C  
ATOM   1486  C   ARG D  32      -2.894 -10.339  16.137  1.00 89.92           C  
ATOM   1487  CB  ARG D  32      -4.019  -8.126  16.458  1.00 89.92           C  
ATOM   1488  O   ARG D  32      -2.793 -11.080  17.117  1.00 89.92           O  
ATOM   1489  CG  ARG D  32      -3.899  -6.711  17.000  1.00 89.92           C  
ATOM   1490  CD  ARG D  32      -5.256  -6.135  17.378  1.00 89.92           C  
ATOM   1491  NE  ARG D  32      -6.040  -5.783  16.198  1.00 89.92           N  
ATOM   1492  NH1 ARG D  32      -7.468  -4.352  17.317  1.00 89.92           N  
ATOM   1493  NH2 ARG D  32      -7.715  -4.695  15.064  1.00 89.92           N  
ATOM   1494  CZ  ARG D  32      -7.073  -4.944  16.195  1.00 89.92           C  
ATOM   1495  N   ALA D  33      -3.181 -10.893  14.926  1.00 89.22           N  
ATOM   1496  CA  ALA D  33      -3.433 -12.309  14.670  1.00 89.22           C  
ATOM   1497  C   ALA D  33      -2.169 -13.137  14.884  1.00 89.22           C  
ATOM   1498  CB  ALA D  33      -3.962 -12.507  13.252  1.00 89.22           C  
ATOM   1499  O   ALA D  33      -2.239 -14.280  15.342  1.00 89.22           O  
ATOM   1500  N   ILE D  34      -0.978 -12.523  14.427  1.00 87.24           N  
ATOM   1501  CA  ILE D  34       0.297 -13.202  14.628  1.00 87.24           C  
ATOM   1502  C   ILE D  34       0.586 -13.325  16.123  1.00 87.24           C  
ATOM   1503  CB  ILE D  34       1.451 -12.460  13.918  1.00 87.24           C  
ATOM   1504  O   ILE D  34       1.062 -14.364  16.586  1.00 87.24           O  
ATOM   1505  CG1 ILE D  34       1.285 -12.546  12.396  1.00 87.24           C  
ATOM   1506  CG2 ILE D  34       2.806 -13.025  14.353  1.00 87.24           C  
ATOM   1507  CD1 ILE D  34       2.285 -11.704  11.616  1.00 87.24           C  
ATOM   1508  N   ALA D  35       0.334 -12.237  16.974  1.00 88.30           N  
ATOM   1509  CA  ALA D  35       0.616 -12.192  18.407  1.00 88.30           C  
ATOM   1510  C   ALA D  35      -0.339 -13.096  19.182  1.00 88.30           C  
ATOM   1511  CB  ALA D  35       0.522 -10.758  18.923  1.00 88.30           C  
ATOM   1512  O   ALA D  35       0.061 -13.745  20.151  1.00 88.30           O  
ATOM   1513  N   SER D  36      -1.565 -13.195  18.816  1.00 85.60           N  
ATOM   1514  CA  SER D  36      -2.587 -14.001  19.476  1.00 85.60           C  
ATOM   1515  C   SER D  36      -3.544 -14.618  18.463  1.00 85.60           C  
ATOM   1516  CB  SER D  36      -3.371 -13.155  20.481  1.00 85.60           C  
ATOM   1517  O   SER D  36      -4.601 -14.053  18.174  1.00 85.60           O  
ATOM   1518  OG  SER D  36      -2.532 -12.726  21.540  1.00 85.60           O  
ATOM   1519  N   PRO D  37      -3.041 -15.783  17.850  1.00 85.55           N  
ATOM   1520  CA  PRO D  37      -3.893 -16.419  16.843  1.00 85.55           C  
ATOM   1521  C   PRO D  37      -5.221 -16.909  17.418  1.00 85.55           C  
ATOM   1522  CB  PRO D  37      -3.044 -17.595  16.353  1.00 85.55           C  
ATOM   1523  O   PRO D  37      -5.235 -17.637  18.414  1.00 85.55           O  
ATOM   1524  CG  PRO D  37      -1.711 -17.399  17.001  1.00 85.55           C  
ATOM   1525  CD  PRO D  37      -1.869 -16.421  18.130  1.00 85.55           C  
ATOM   1526  N   ASN D  38      -6.300 -16.202  17.122  1.00 86.90           N  
ATOM   1527  CA  ASN D  38      -7.629 -16.703  17.454  1.00 86.90           C  
ATOM   1528  C   ASN D  38      -8.566 -16.647  16.250  1.00 86.90           C  
ATOM   1529  CB  ASN D  38      -8.222 -15.918  18.626  1.00 86.90           C  
ATOM   1530  O   ASN D  38      -8.250 -16.014  15.241  1.00 86.90           O  
ATOM   1531  CG  ASN D  38      -8.436 -14.453  18.298  1.00 86.90           C  
ATOM   1532  ND2 ASN D  38      -8.186 -13.585  19.271  1.00 86.90           N  
ATOM   1533  OD1 ASN D  38      -8.825 -14.105  17.180  1.00 86.90           O  
ATOM   1534  N   GLU D  39      -9.584 -17.416  16.191  1.00 89.81           N  
ATOM   1535  CA  GLU D  39     -10.505 -17.597  15.073  1.00 89.81           C  
ATOM   1536  C   GLU D  39     -11.149 -16.274  14.669  1.00 89.81           C  
ATOM   1537  CB  GLU D  39     -11.585 -18.622  15.426  1.00 89.81           C  
ATOM   1538  O   GLU D  39     -11.359 -16.016  13.482  1.00 89.81           O  
ATOM   1539  CG  GLU D  39     -11.121 -20.067  15.315  1.00 89.81           C  
ATOM   1540  CD  GLU D  39     -10.545 -20.409  13.950  1.00 89.81           C  
ATOM   1541  OE1 GLU D  39      -9.563 -21.183  13.882  1.00 89.81           O  
ATOM   1542  OE2 GLU D  39     -11.078 -19.897  12.940  1.00 89.81           O  
ATOM   1543  N   SER D  40     -11.492 -15.415  15.708  1.00 91.15           N  
ATOM   1544  CA  SER D  40     -12.111 -14.125  15.421  1.00 91.15           C  
ATOM   1545  C   SER D  40     -11.198 -13.252  14.567  1.00 91.15           C  
ATOM   1546  CB  SER D  40     -12.459 -13.396  16.719  1.00 91.15           C  
ATOM   1547  O   SER D  40     -11.654 -12.607  13.620  1.00 91.15           O  
ATOM   1548  OG  SER D  40     -12.964 -12.100  16.449  1.00 91.15           O  
ATOM   1549  N   GLU D  41      -9.954 -13.206  14.808  1.00 91.27           N  
ATOM   1550  CA  GLU D  41      -8.985 -12.410  14.059  1.00 91.27           C  
ATOM   1551  C   GLU D  41      -8.817 -12.940  12.638  1.00 91.27           C  
ATOM   1552  CB  GLU D  41      -7.634 -12.393  14.777  1.00 91.27           C  
ATOM   1553  O   GLU D  41      -8.713 -12.161  11.688  1.00 91.27           O  
ATOM   1554  CG  GLU D  41      -7.631 -11.579  16.063  1.00 91.27           C  
ATOM   1555  CD  GLU D  41      -6.325 -11.681  16.835  1.00 91.27           C  
ATOM   1556  OE1 GLU D  41      -6.093 -10.856  17.748  1.00 91.27           O  
ATOM   1557  OE2 GLU D  41      -5.527 -12.594  16.525  1.00 91.27           O  
ATOM   1558  N   LYS D  42      -8.806 -14.270  12.559  1.00 88.71           N  
ATOM   1559  CA  LYS D  42      -8.696 -14.879  11.237  1.00 88.71           C  
ATOM   1560  C   LYS D  42      -9.869 -14.477  10.347  1.00 88.71           C  
ATOM   1561  CB  LYS D  42      -8.625 -16.403  11.353  1.00 88.71           C  
ATOM   1562  O   LYS D  42      -9.684 -14.178   9.166  1.00 88.71           O  
ATOM   1563  CG  LYS D  42      -7.290 -16.923  11.864  1.00 88.71           C  
ATOM   1564  CD  LYS D  42      -7.254 -18.446  11.885  1.00 88.71           C  
ATOM   1565  CE  LYS D  42      -5.961 -18.967  12.497  1.00 88.71           C  
ATOM   1566  NZ  LYS D  42      -5.948 -20.459  12.577  1.00 88.71           N  
ATOM   1567  N   GLU D  43     -11.113 -14.502  10.880  1.00 91.22           N  
ATOM   1568  CA  GLU D  43     -12.299 -14.108  10.126  1.00 91.22           C  
ATOM   1569  C   GLU D  43     -12.229 -12.640   9.715  1.00 91.22           C  
ATOM   1570  CB  GLU D  43     -13.567 -14.365  10.945  1.00 91.22           C  
ATOM   1571  O   GLU D  43     -12.579 -12.289   8.586  1.00 91.22           O  
ATOM   1572  CG  GLU D  43     -13.950 -15.835  11.041  1.00 91.22           C  
ATOM   1573  CD  GLU D  43     -15.137 -16.087  11.956  1.00 91.22           C  
ATOM   1574  OE1 GLU D  43     -15.498 -17.266  12.171  1.00 91.22           O  
ATOM   1575  OE2 GLU D  43     -15.711 -15.097  12.463  1.00 91.22           O  
ATOM   1576  N   GLU D  44     -11.755 -11.801  10.641  1.00 92.02           N  
ATOM   1577  CA  GLU D  44     -11.630 -10.375  10.355  1.00 92.02           C  
ATOM   1578  C   GLU D  44     -10.619 -10.122   9.240  1.00 92.02           C  
ATOM   1579  CB  GLU D  44     -11.226  -9.607  11.616  1.00 92.02           C  
ATOM   1580  O   GLU D  44     -10.846  -9.280   8.369  1.00 92.02           O  
ATOM   1581  CG  GLU D  44     -11.332  -8.095  11.475  1.00 92.02           C  
ATOM   1582  CD  GLU D  44     -11.131  -7.355  12.788  1.00 92.02           C  
ATOM   1583  OE1 GLU D  44     -11.155  -6.104  12.789  1.00 92.02           O  
ATOM   1584  OE2 GLU D  44     -10.947  -8.033  13.824  1.00 92.02           O  
ATOM   1585  N   ILE D  45      -9.544 -10.853   9.179  1.00 91.22           N  
ATOM   1586  CA  ILE D  45      -8.489 -10.698   8.182  1.00 91.22           C  
ATOM   1587  C   ILE D  45      -9.018 -11.095   6.806  1.00 91.22           C  
ATOM   1588  CB  ILE D  45      -7.244 -11.540   8.542  1.00 91.22           C  
ATOM   1589  O   ILE D  45      -8.729 -10.430   5.808  1.00 91.22           O  
ATOM   1590  CG1 ILE D  45      -6.526 -10.940   9.756  1.00 91.22           C  
ATOM   1591  CG2 ILE D  45      -6.298 -11.644   7.342  1.00 91.22           C  
ATOM   1592  CD1 ILE D  45      -5.403 -11.810  10.303  1.00 91.22           C  
ATOM   1593  N   GLN D  46      -9.819 -12.194   6.780  1.00 90.79           N  
ATOM   1594  CA  GLN D  46     -10.400 -12.633   5.515  1.00 90.79           C  
ATOM   1595  C   GLN D  46     -11.372 -11.593   4.966  1.00 90.79           C  
ATOM   1596  CB  GLN D  46     -11.111 -13.976   5.688  1.00 90.79           C  
ATOM   1597  O   GLN D  46     -11.403 -11.339   3.760  1.00 90.79           O  
ATOM   1598  CG  GLN D  46     -10.163 -15.160   5.828  1.00 90.79           C  
ATOM   1599  CD  GLN D  46     -10.891 -16.467   6.080  1.00 90.79           C  
ATOM   1600  NE2 GLN D  46     -10.176 -17.579   5.945  1.00 90.79           N  
ATOM   1601  OE1 GLN D  46     -12.085 -16.478   6.396  1.00 90.79           O  
ATOM   1602  N   LYS D  47     -12.178 -10.961   5.826  1.00 92.98           N  
ATOM   1603  CA  LYS D  47     -13.096  -9.902   5.418  1.00 92.98           C  
ATOM   1604  C   LYS D  47     -12.338  -8.698   4.869  1.00 92.98           C  
ATOM   1605  CB  LYS D  47     -13.979  -9.475   6.592  1.00 92.98           C  
ATOM   1606  O   LYS D  47     -12.732  -8.119   3.853  1.00 92.98           O  
ATOM   1607  CG  LYS D  47     -15.085  -8.502   6.212  1.00 92.98           C  
ATOM   1608  CD  LYS D  47     -15.926  -8.111   7.421  1.00 92.98           C  
ATOM   1609  CE  LYS D  47     -16.936  -7.027   7.074  1.00 92.98           C  
ATOM   1610  NZ  LYS D  47     -17.724  -6.600   8.269  1.00 92.98           N  
ATOM   1611  N   LEU D  48     -11.222  -8.312   5.511  1.00 92.68           N  
ATOM   1612  CA  LEU D  48     -10.405  -7.179   5.091  1.00 92.68           C  
ATOM   1613  C   LEU D  48      -9.774  -7.439   3.727  1.00 92.68           C  
ATOM   1614  CB  LEU D  48      -9.313  -6.893   6.125  1.00 92.68           C  
ATOM   1615  O   LEU D  48      -9.691  -6.534   2.894  1.00 92.68           O  
ATOM   1616  CG  LEU D  48      -9.740  -6.095   7.358  1.00 92.68           C  
ATOM   1617  CD1 LEU D  48      -8.682  -6.203   8.451  1.00 92.68           C  
ATOM   1618  CD2 LEU D  48      -9.990  -4.636   6.991  1.00 92.68           C  
ATOM   1619  N   ALA D  49      -9.330  -8.719   3.540  1.00 92.59           N  
ATOM   1620  CA  ALA D  49      -8.753  -9.078   2.247  1.00 92.59           C  
ATOM   1621  C   ALA D  49      -9.751  -8.843   1.117  1.00 92.59           C  
ATOM   1622  CB  ALA D  49      -8.294 -10.534   2.255  1.00 92.59           C  
ATOM   1623  O   ALA D  49      -9.391  -8.314   0.062  1.00 92.59           O  
ATOM   1624  N   LYS D  50     -11.026  -9.270   1.294  1.00 93.26           N  
ATOM   1625  CA  LYS D  50     -12.069  -9.061   0.294  1.00 93.26           C  
ATOM   1626  C   LYS D  50     -12.338  -7.574   0.081  1.00 93.26           C  
ATOM   1627  CB  LYS D  50     -13.358  -9.773   0.706  1.00 93.26           C  
ATOM   1628  O   LYS D  50     -12.511  -7.125  -1.054  1.00 93.26           O  
ATOM   1629  CG  LYS D  50     -13.307 -11.286   0.550  1.00 93.26           C  
ATOM   1630  CD  LYS D  50     -14.628 -11.934   0.944  1.00 93.26           C  
ATOM   1631  CE  LYS D  50     -14.533 -13.453   0.930  1.00 93.26           C  
ATOM   1632  NZ  LYS D  50     -15.803 -14.092   1.388  1.00 93.26           N  
ATOM   1633  N   GLU D  51     -12.403  -6.777   1.228  1.00 94.04           N  
ATOM   1634  CA  GLU D  51     -12.609  -5.334   1.143  1.00 94.04           C  
ATOM   1635  C   GLU D  51     -11.505  -4.666   0.326  1.00 94.04           C  
ATOM   1636  CB  GLU D  51     -12.675  -4.716   2.542  1.00 94.04           C  
ATOM   1637  O   GLU D  51     -11.778  -3.787  -0.493  1.00 94.04           O  
ATOM   1638  CG  GLU D  51     -12.987  -3.227   2.542  1.00 94.04           C  
ATOM   1639  CD  GLU D  51     -13.027  -2.623   3.937  1.00 94.04           C  
ATOM   1640  OE1 GLU D  51     -13.037  -1.377   4.059  1.00 94.04           O  
ATOM   1641  OE2 GLU D  51     -13.047  -3.402   4.916  1.00 94.04           O  
ATOM   1642  N   LEU D  52     -10.231  -5.034   0.506  1.00 93.48           N  
ATOM   1643  CA  LEU D  52      -9.093  -4.455  -0.199  1.00 93.48           C  
ATOM   1644  C   LEU D  52      -9.168  -4.757  -1.692  1.00 93.48           C  
ATOM   1645  CB  LEU D  52      -7.778  -4.988   0.376  1.00 93.48           C  
ATOM   1646  O   LEU D  52      -8.822  -3.910  -2.519  1.00 93.48           O  
ATOM   1647  CG  LEU D  52      -7.369  -4.446   1.746  1.00 93.48           C  
ATOM   1648  CD1 LEU D  52      -6.189  -5.239   2.298  1.00 93.48           C  
ATOM   1649  CD2 LEU D  52      -7.028  -2.963   1.655  1.00 93.48           C  
ATOM   1650  N   GLU D  53      -9.649  -5.889  -2.040  1.00 94.17           N  
ATOM   1651  CA  GLU D  53      -9.821  -6.240  -3.447  1.00 94.17           C  
ATOM   1652  C   GLU D  53     -10.854  -5.339  -4.118  1.00 94.17           C  
ATOM   1653  CB  GLU D  53     -10.232  -7.708  -3.588  1.00 94.17           C  
ATOM   1654  O   GLU D  53     -10.670  -4.922  -5.263  1.00 94.17           O  
ATOM   1655  CG  GLU D  53      -9.077  -8.687  -3.434  1.00 94.17           C  
ATOM   1656  CD  GLU D  53      -9.510 -10.142  -3.510  1.00 94.17           C  
ATOM   1657  OE1 GLU D  53      -8.649 -11.040  -3.373  1.00 94.17           O  
ATOM   1658  OE2 GLU D  53     -10.721 -10.387  -3.708  1.00 94.17           O  
ATOM   1659  N   GLU D  54     -11.956  -5.088  -3.370  1.00 95.00           N  
ATOM   1660  CA  GLU D  54     -12.983  -4.199  -3.906  1.00 95.00           C  
ATOM   1661  C   GLU D  54     -12.447  -2.781  -4.083  1.00 95.00           C  
ATOM   1662  CB  GLU D  54     -14.213  -4.186  -2.994  1.00 95.00           C  
ATOM   1663  O   GLU D  54     -12.736  -2.124  -5.085  1.00 95.00           O  
ATOM   1664  CG  GLU D  54     -15.014  -5.479  -3.025  1.00 95.00           C  
ATOM   1665  CD  GLU D  54     -15.657  -5.755  -4.375  1.00 95.00           C  
ATOM   1666  OE1 GLU D  54     -15.679  -6.929  -4.808  1.00 95.00           O  
ATOM   1667  OE2 GLU D  54     -16.142  -4.788  -5.004  1.00 95.00           O  
ATOM   1668  N   ILE D  55     -11.688  -2.288  -3.103  1.00 94.08           N  
ATOM   1669  CA  ILE D  55     -11.076  -0.966  -3.169  1.00 94.08           C  
ATOM   1670  C   ILE D  55     -10.155  -0.884  -4.385  1.00 94.08           C  
ATOM   1671  CB  ILE D  55     -10.290  -0.641  -1.879  1.00 94.08           C  
ATOM   1672  O   ILE D  55     -10.162   0.113  -5.111  1.00 94.08           O  
ATOM   1673  CG1 ILE D  55     -11.255  -0.395  -0.714  1.00 94.08           C  
ATOM   1674  CG2 ILE D  55      -9.372   0.566  -2.095  1.00 94.08           C  
ATOM   1675  CD1 ILE D  55     -10.571  -0.276   0.642  1.00 94.08           C  
ATOM   1676  N   LEU D  56      -9.391  -1.966  -4.632  1.00 94.05           N  
ATOM   1677  CA  LEU D  56      -8.471  -2.015  -5.763  1.00 94.05           C  
ATOM   1678  C   LEU D  56      -9.226  -1.912  -7.084  1.00 94.05           C  
ATOM   1679  CB  LEU D  56      -7.650  -3.307  -5.730  1.00 94.05           C  
ATOM   1680  O   LEU D  56      -8.797  -1.201  -7.995  1.00 94.05           O  
ATOM   1681  CG  LEU D  56      -6.648  -3.503  -6.869  1.00 94.05           C  
ATOM   1682  CD1 LEU D  56      -5.621  -2.376  -6.870  1.00 94.05           C  
ATOM   1683  CD2 LEU D  56      -5.961  -4.859  -6.750  1.00 94.05           C  
ATOM   1684  N   LYS D  57     -10.340  -2.600  -7.206  1.00 94.78           N  
ATOM   1685  CA  LYS D  57     -11.152  -2.550  -8.418  1.00 94.78           C  
ATOM   1686  C   LYS D  57     -11.651  -1.133  -8.686  1.00 94.78           C  
ATOM   1687  CB  LYS D  57     -12.337  -3.511  -8.311  1.00 94.78           C  
ATOM   1688  O   LYS D  57     -11.602  -0.656  -9.822  1.00 94.78           O  
ATOM   1689  CG  LYS D  57     -11.962  -4.976  -8.479  1.00 94.78           C  
ATOM   1690  CD  LYS D  57     -13.187  -5.879  -8.399  1.00 94.78           C  
ATOM   1691  CE  LYS D  57     -12.801  -7.351  -8.450  1.00 94.78           C  
ATOM   1692  NZ  LYS D  57     -13.986  -8.241  -8.265  1.00 94.78           N  
ATOM   1693  N   LYS D  58     -12.147  -0.484  -7.599  1.00 94.52           N  
ATOM   1694  CA  LYS D  58     -12.630   0.888  -7.729  1.00 94.52           C  
ATOM   1695  C   LYS D  58     -11.505   1.828  -8.152  1.00 94.52           C  
ATOM   1696  CB  LYS D  58     -13.246   1.368  -6.414  1.00 94.52           C  
ATOM   1697  O   LYS D  58     -11.699   2.689  -9.013  1.00 94.52           O  
ATOM   1698  CG  LYS D  58     -13.916   2.731  -6.506  1.00 94.52           C  
ATOM   1699  CD  LYS D  58     -14.559   3.128  -5.183  1.00 94.52           C  
ATOM   1700  CE  LYS D  58     -15.091   4.554  -5.225  1.00 94.52           C  
ATOM   1701  NZ  LYS D  58     -15.686   4.962  -3.917  1.00 94.52           N  
ATOM   1702  N   LEU D  59     -10.242   1.697  -7.571  1.00 93.22           N  
ATOM   1703  CA  LEU D  59      -9.095   2.543  -7.883  1.00 93.22           C  
ATOM   1704  C   LEU D  59      -8.698   2.401  -9.348  1.00 93.22           C  
ATOM   1705  CB  LEU D  59      -7.907   2.189  -6.984  1.00 93.22           C  
ATOM   1706  O   LEU D  59      -8.410   3.397 -10.017  1.00 93.22           O  
ATOM   1707  CG  LEU D  59      -7.952   2.734  -5.555  1.00 93.22           C  
ATOM   1708  CD1 LEU D  59      -6.822   2.136  -4.724  1.00 93.22           C  
ATOM   1709  CD2 LEU D  59      -7.871   4.257  -5.561  1.00 93.22           C  
ATOM   1710  N   LYS D  60      -8.726   1.220  -9.892  1.00 94.08           N  
ATOM   1711  CA  LYS D  60      -8.357   0.975 -11.283  1.00 94.08           C  
ATOM   1712  C   LYS D  60      -9.342   1.641 -12.239  1.00 94.08           C  
ATOM   1713  CB  LYS D  60      -8.289  -0.527 -11.564  1.00 94.08           C  
ATOM   1714  O   LYS D  60      -8.943   2.181 -13.274  1.00 94.08           O  
ATOM   1715  CG  LYS D  60      -7.047  -1.205 -11.005  1.00 94.08           C  
ATOM   1716  CD  LYS D  60      -6.997  -2.680 -11.382  1.00 94.08           C  
ATOM   1717  CE  LYS D  60      -5.689  -3.326 -10.947  1.00 94.08           C  
ATOM   1718  NZ  LYS D  60      -5.654  -4.783 -11.275  1.00 94.08           N  
ATOM   1719  N   LYS D  61     -10.642   1.566 -11.820  1.00 94.63           N  
ATOM   1720  CA  LYS D  61     -11.670   2.198 -12.643  1.00 94.63           C  
ATOM   1721  C   LYS D  61     -11.480   3.711 -12.693  1.00 94.63           C  
ATOM   1722  CB  LYS D  61     -13.064   1.863 -12.111  1.00 94.63           C  
ATOM   1723  O   LYS D  61     -11.536   4.314 -13.767  1.00 94.63           O  
ATOM   1724  CG  LYS D  61     -14.200   2.399 -12.971  1.00 94.63           C  
ATOM   1725  CD  LYS D  61     -15.560   2.023 -12.398  1.00 94.63           C  
ATOM   1726  CE  LYS D  61     -16.696   2.637 -13.204  1.00 94.63           C  
ATOM   1727  NZ  LYS D  61     -18.028   2.350 -12.592  1.00 94.63           N  
ATOM   1728  N   VAL D  62     -11.257   4.384 -11.499  1.00 93.55           N  
ATOM   1729  CA  VAL D  62     -11.114   5.832 -11.397  1.00 93.55           C  
ATOM   1730  C   VAL D  62      -9.865   6.282 -12.153  1.00 93.55           C  
ATOM   1731  CB  VAL D  62     -11.041   6.294  -9.924  1.00 93.55           C  
ATOM   1732  O   VAL D  62      -9.881   7.309 -12.835  1.00 93.55           O  
ATOM   1733  CG1 VAL D  62     -10.627   7.762  -9.838  1.00 93.55           C  
ATOM   1734  CG2 VAL D  62     -12.383   6.072  -9.229  1.00 93.55           C  
ATOM   1735  N   ILE D  63      -8.756   5.536 -12.176  1.00 93.03           N  
ATOM   1736  CA  ILE D  63      -7.508   5.878 -12.849  1.00 93.03           C  
ATOM   1737  C   ILE D  63      -7.690   5.771 -14.361  1.00 93.03           C  
ATOM   1738  CB  ILE D  63      -6.348   4.969 -12.384  1.00 93.03           C  
ATOM   1739  O   ILE D  63      -7.202   6.618 -15.113  1.00 93.03           O  
ATOM   1740  CG1 ILE D  63      -5.955   5.302 -10.940  1.00 93.03           C  
ATOM   1741  CG2 ILE D  63      -5.145   5.105 -13.323  1.00 93.03           C  
ATOM   1742  CD1 ILE D  63      -4.977   4.313 -10.321  1.00 93.03           C  
ATOM   1743  N   LYS D  64      -8.443   4.709 -14.778  1.00 94.28           N  
ATOM   1744  CA  LYS D  64      -8.742   4.551 -16.198  1.00 94.28           C  
ATOM   1745  C   LYS D  64      -9.538   5.740 -16.728  1.00 94.28           C  
ATOM   1746  CB  LYS D  64      -9.514   3.253 -16.443  1.00 94.28           C  
ATOM   1747  O   LYS D  64      -9.254   6.249 -17.814  1.00 94.28           O  
ATOM   1748  CG  LYS D  64      -9.774   2.956 -17.912  1.00 94.28           C  
ATOM   1749  CD  LYS D  64     -10.526   1.643 -18.092  1.00 94.28           C  
ATOM   1750  CE  LYS D  64     -10.851   1.380 -19.556  1.00 94.28           C  
ATOM   1751  NZ  LYS D  64     -11.703   0.165 -19.725  1.00 94.28           N  
ATOM   1752  N   GLU D  65     -10.581   6.250 -15.972  1.00 93.97           N  
ATOM   1753  CA  GLU D  65     -11.395   7.395 -16.368  1.00 93.97           C  
ATOM   1754  C   GLU D  65     -10.554   8.666 -16.454  1.00 93.97           C  
ATOM   1755  CB  GLU D  65     -12.554   7.595 -15.388  1.00 93.97           C  
ATOM   1756  O   GLU D  65     -10.736   9.476 -17.366  1.00 93.97           O  
ATOM   1757  CG  GLU D  65     -13.630   6.524 -15.482  1.00 93.97           C  
ATOM   1758  CD  GLU D  65     -14.681   6.632 -14.388  1.00 93.97           C  
ATOM   1759  OE1 GLU D  65     -15.661   5.854 -14.409  1.00 93.97           O  
ATOM   1760  OE2 GLU D  65     -14.522   7.502 -13.503  1.00 93.97           O  
ATOM   1761  N   SER D  66      -9.571   8.862 -15.477  1.00 92.13           N  
ATOM   1762  CA  SER D  66      -8.673  10.012 -15.477  1.00 92.13           C  
ATOM   1763  C   SER D  66      -7.756   9.997 -16.696  1.00 92.13           C  
ATOM   1764  CB  SER D  66      -7.834  10.038 -14.199  1.00 92.13           C  
ATOM   1765  O   SER D  66      -7.490  11.043 -17.292  1.00 92.13           O  
ATOM   1766  OG  SER D  66      -8.641  10.340 -13.074  1.00 92.13           O  
ATOM   1767  N   ARG D  67      -7.266   8.840 -17.021  1.00 92.99           N  
ATOM   1768  CA  ARG D  67      -6.425   8.703 -18.205  1.00 92.99           C  
ATOM   1769  C   ARG D  67      -7.184   9.104 -19.465  1.00 92.99           C  
ATOM   1770  CB  ARG D  67      -5.911   7.268 -18.338  1.00 92.99           C  
ATOM   1771  O   ARG D  67      -6.645   9.804 -20.325  1.00 92.99           O  
ATOM   1772  CG  ARG D  67      -4.997   7.049 -19.533  1.00 92.99           C  
ATOM   1773  CD  ARG D  67      -4.425   5.638 -19.554  1.00 92.99           C  
ATOM   1774  NE  ARG D  67      -3.423   5.447 -18.509  1.00 92.99           N  
ATOM   1775  NH1 ARG D  67      -2.790   3.340 -19.213  1.00 92.99           N  
ATOM   1776  NH2 ARG D  67      -1.789   4.291 -17.384  1.00 92.99           N  
ATOM   1777  CZ  ARG D  67      -2.670   4.360 -18.371  1.00 92.99           C  
ATOM   1778  N   GLU D  68      -8.492   8.644 -19.630  1.00 93.68           N  
ATOM   1779  CA  GLU D  68      -9.309   8.953 -20.800  1.00 93.68           C  
ATOM   1780  C   GLU D  68      -9.577  10.452 -20.906  1.00 93.68           C  
ATOM   1781  CB  GLU D  68     -10.632   8.184 -20.752  1.00 93.68           C  
ATOM   1782  O   GLU D  68      -9.511  11.024 -21.996  1.00 93.68           O  
ATOM   1783  CG  GLU D  68     -10.484   6.690 -20.997  1.00 93.68           C  
ATOM   1784  CD  GLU D  68     -11.773   5.915 -20.776  1.00 93.68           C  
ATOM   1785  OE1 GLU D  68     -11.793   4.687 -21.021  1.00 93.68           O  
ATOM   1786  OE2 GLU D  68     -12.772   6.541 -20.355  1.00 93.68           O  
ATOM   1787  N   LEU D  69      -9.851  11.085 -19.757  1.00 92.67           N  
ATOM   1788  CA  LEU D  69     -10.067  12.527 -19.723  1.00 92.67           C  
ATOM   1789  C   LEU D  69      -8.805  13.276 -20.139  1.00 92.67           C  
ATOM   1790  CB  LEU D  69     -10.500  12.971 -18.323  1.00 92.67           C  
ATOM   1791  O   LEU D  69      -8.879  14.270 -20.864  1.00 92.67           O  
ATOM   1792  CG  LEU D  69     -11.960  12.708 -17.950  1.00 92.67           C  
ATOM   1793  CD1 LEU D  69     -12.171  12.920 -16.454  1.00 92.67           C  
ATOM   1794  CD2 LEU D  69     -12.889  13.607 -18.759  1.00 92.67           C  
ATOM   1795  N   ALA D  70      -7.595  12.797 -19.649  1.00 91.59           N  
ATOM   1796  CA  ALA D  70      -6.317  13.423 -19.977  1.00 91.59           C  
ATOM   1797  C   ALA D  70      -6.014  13.304 -21.468  1.00 91.59           C  
ATOM   1798  CB  ALA D  70      -5.191  12.797 -19.158  1.00 91.59           C  
ATOM   1799  O   ALA D  70      -5.495  14.240 -22.080  1.00 91.59           O  
ATOM   1800  N   GLU D  71      -6.432  12.157 -22.118  1.00 92.29           N  
ATOM   1801  CA  GLU D  71      -6.187  11.927 -23.539  1.00 92.29           C  
ATOM   1802  C   GLU D  71      -7.087  12.805 -24.403  1.00 92.29           C  
ATOM   1803  CB  GLU D  71      -6.398  10.452 -23.889  1.00 92.29           C  
ATOM   1804  O   GLU D  71      -6.661  13.299 -25.450  1.00 92.29           O  
ATOM   1805  CG  GLU D  71      -5.291   9.536 -23.387  1.00 92.29           C  
ATOM   1806  CD  GLU D  71      -5.588   8.061 -23.604  1.00 92.29           C  
ATOM   1807  OE1 GLU D  71      -4.730   7.213 -23.268  1.00 92.29           O  
ATOM   1808  OE2 GLU D  71      -6.687   7.751 -24.115  1.00 92.29           O  
ATOM   1809  N   LYS D  72      -8.356  13.046 -23.912  1.00 91.28           N  
ATOM   1810  CA  LYS D  72      -9.302  13.886 -24.641  1.00 91.28           C  
ATOM   1811  C   LYS D  72      -8.884  15.353 -24.594  1.00 91.28           C  
ATOM   1812  CB  LYS D  72     -10.712  13.724 -24.071  1.00 91.28           C  
ATOM   1813  O   LYS D  72      -9.119  16.101 -25.545  1.00 91.28           O  
ATOM   1814  CG  LYS D  72     -11.384  12.411 -24.445  1.00 91.28           C  
ATOM   1815  CD  LYS D  72     -12.781  12.307 -23.847  1.00 91.28           C  
ATOM   1816  CE  LYS D  72     -13.411  10.949 -24.126  1.00 91.28           C  
ATOM   1817  NZ  LYS D  72     -14.728  10.798 -23.440  1.00 91.28           N  
ATOM   1818  N   ALA D  73      -8.384  15.861 -23.492  1.00 86.56           N  
ATOM   1819  CA  ALA D  73      -7.962  17.247 -23.309  1.00 86.56           C  
ATOM   1820  C   ALA D  73      -6.708  17.551 -24.124  1.00 86.56           C  
ATOM   1821  CB  ALA D  73      -7.715  17.537 -21.831  1.00 86.56           C  
ATOM   1822  O   ALA D  73      -6.451  18.706 -24.472  1.00 86.56           O  
ATOM   1823  N   SER D  74      -5.864  16.465 -24.517  1.00 81.61           N  
ATOM   1824  CA  SER D  74      -4.700  16.687 -25.369  1.00 81.61           C  
ATOM   1825  C   SER D  74      -5.100  16.772 -26.838  1.00 81.61           C  
ATOM   1826  CB  SER D  74      -3.672  15.571 -25.175  1.00 81.61           C  
ATOM   1827  O   SER D  74      -4.485  17.508 -27.613  1.00 81.61           O  
ATOM   1828  OG  SER D  74      -3.263  15.494 -23.821  1.00 81.61           O  
TER    1829      SER D  74                                                      
ENDMDL                                                                          
END                                                                             
