# Supplementary material for: De novo design of obligate ABC-type heterotrimeric proteins
Source: Nat Struct Mol Biol. 2022 Dec 15;29(12):1266–76. doi: 10.1038/s41594-022-00879-4 (PMC9758053; doi:10.1038/s41594-022-00879-4)
Supplement: Supplementary file 4 — This compressed file contains all PDB files and scripts used in our design protocols and analyses, as well as the final design model outputs. [file 41594_2022_879_MOESM4_ESM.zip › source_data/pdbs/AF-Multimer for base_pdbs/DHT07/DHT07_AF-Mult_model1.pdb]

MODEL     1                                                                     
ATOM      1  N   SER B   1      19.434  -7.322 -20.480  1.00 68.11           N  
ATOM      2  CA  SER B   1      20.671  -6.999 -19.778  1.00 68.11           C  
ATOM      3  C   SER B   1      20.401  -6.634 -18.322  1.00 68.11           C  
ATOM      4  CB  SER B   1      21.399  -5.848 -20.473  1.00 68.11           C  
ATOM      5  O   SER B   1      19.274  -6.288 -17.962  1.00 68.11           O  
ATOM      6  OG  SER B   1      20.737  -4.617 -20.235  1.00 68.11           O  
ATOM      7  N   GLU B   2      21.045  -6.608 -17.725  1.00 84.07           N  
ATOM      8  CA  GLU B   2      21.033  -6.257 -16.308  1.00 84.07           C  
ATOM      9  C   GLU B   2      20.607  -4.806 -16.102  1.00 84.07           C  
ATOM     10  CB  GLU B   2      22.410  -6.495 -15.683  1.00 84.07           C  
ATOM     11  O   GLU B   2      19.874  -4.496 -15.162  1.00 84.07           O  
ATOM     12  CG  GLU B   2      22.414  -6.432 -14.163  1.00 84.07           C  
ATOM     13  CD  GLU B   2      23.766  -6.767 -13.552  1.00 84.07           C  
ATOM     14  OE1 GLU B   2      23.966  -6.512 -12.343  1.00 84.07           O  
ATOM     15  OE2 GLU B   2      24.632  -7.289 -14.290  1.00 84.07           O  
ATOM     16  N   LYS B   3      20.979  -3.991 -17.047  1.00 86.24           N  
ATOM     17  CA  LYS B   3      20.631  -2.575 -16.974  1.00 86.24           C  
ATOM     18  C   LYS B   3      19.131  -2.367 -17.157  1.00 86.24           C  
ATOM     19  CB  LYS B   3      21.403  -1.777 -18.026  1.00 86.24           C  
ATOM     20  O   LYS B   3      18.521  -1.556 -16.457  1.00 86.24           O  
ATOM     21  CG  LYS B   3      21.307  -0.269 -17.853  1.00 86.24           C  
ATOM     22  CD  LYS B   3      22.136   0.468 -18.897  1.00 86.24           C  
ATOM     23  CE  LYS B   3      21.917   1.973 -18.826  1.00 86.24           C  
ATOM     24  NZ  LYS B   3      22.686   2.695 -19.884  1.00 86.24           N  
ATOM     25  N   GLU B   4      18.566  -3.098 -18.094  1.00 88.62           N  
ATOM     26  CA  GLU B   4      17.132  -2.997 -18.347  1.00 88.62           C  
ATOM     27  C   GLU B   4      16.324  -3.501 -17.155  1.00 88.62           C  
ATOM     28  CB  GLU B   4      16.753  -3.779 -19.608  1.00 88.62           C  
ATOM     29  O   GLU B   4      15.297  -2.918 -16.803  1.00 88.62           O  
ATOM     30  CG  GLU B   4      17.188  -3.107 -20.902  1.00 88.62           C  
ATOM     31  CD  GLU B   4      16.937  -3.960 -22.135  1.00 88.62           C  
ATOM     32  OE1 GLU B   4      17.063  -3.443 -23.268  1.00 88.62           O  
ATOM     33  OE2 GLU B   4      16.609  -5.156 -21.967  1.00 88.62           O  
ATOM     34  N   LEU B   5      16.785  -4.522 -16.542  1.00 87.14           N  
ATOM     35  CA  LEU B   5      16.101  -5.092 -15.386  1.00 87.14           C  
ATOM     36  C   LEU B   5      16.126  -4.123 -14.209  1.00 87.14           C  
ATOM     37  CB  LEU B   5      16.746  -6.420 -14.983  1.00 87.14           C  
ATOM     38  O   LEU B   5      15.131  -3.982 -13.494  1.00 87.14           O  
ATOM     39  CG  LEU B   5      16.507  -7.603 -15.923  1.00 87.14           C  
ATOM     40  CD1 LEU B   5      17.342  -8.803 -15.488  1.00 87.14           C  
ATOM     41  CD2 LEU B   5      15.025  -7.963 -15.964  1.00 87.14           C  
ATOM     42  N   ILE B   6      17.270  -3.438 -14.007  1.00 87.94           N  
ATOM     43  CA  ILE B   6      17.412  -2.470 -12.924  1.00 87.94           C  
ATOM     44  C   ILE B   6      16.435  -1.315 -13.134  1.00 87.94           C  
ATOM     45  CB  ILE B   6      18.859  -1.937 -12.828  1.00 87.94           C  
ATOM     46  O   ILE B   6      15.796  -0.855 -12.185  1.00 87.94           O  
ATOM     47  CG1 ILE B   6      19.794  -3.026 -12.290  1.00 87.94           C  
ATOM     48  CG2 ILE B   6      18.916  -0.684 -11.950  1.00 87.94           C  
ATOM     49  CD1 ILE B   6      21.271  -2.662 -12.355  1.00 87.94           C  
ATOM     50  N   GLN B   7      16.270  -0.907 -14.402  1.00 88.62           N  
ATOM     51  CA  GLN B   7      15.355   0.187 -14.708  1.00 88.62           C  
ATOM     52  C   GLN B   7      13.909  -0.207 -14.418  1.00 88.62           C  
ATOM     53  CB  GLN B   7      15.499   0.615 -16.170  1.00 88.62           C  
ATOM     54  O   GLN B   7      13.122   0.611 -13.938  1.00 88.62           O  
ATOM     55  CG  GLN B   7      16.773   1.397 -16.458  1.00 88.62           C  
ATOM     56  CD  GLN B   7      16.928   1.746 -17.927  1.00 88.62           C  
ATOM     57  NE2 GLN B   7      17.913   2.581 -18.237  1.00 88.62           N  
ATOM     58  OE1 GLN B   7      16.168   1.268 -18.775  1.00 88.62           O  
ATOM     59  N   LEU B   8      13.537  -1.487 -14.686  1.00 90.30           N  
ATOM     60  CA  LEU B   8      12.193  -1.979 -14.405  1.00 90.30           C  
ATOM     61  C   LEU B   8      11.927  -2.007 -12.904  1.00 90.30           C  
ATOM     62  CB  LEU B   8      12.000  -3.378 -14.996  1.00 90.30           C  
ATOM     63  O   LEU B   8      10.831  -1.663 -12.456  1.00 90.30           O  
ATOM     64  CG  LEU B   8      11.812  -3.453 -16.512  1.00 90.30           C  
ATOM     65  CD1 LEU B   8      11.845  -4.905 -16.978  1.00 90.30           C  
ATOM     66  CD2 LEU B   8      10.505  -2.784 -16.923  1.00 90.30           C  
ATOM     67  N   TYR B   9      12.923  -2.371 -12.125  1.00 90.16           N  
ATOM     68  CA  TYR B   9      12.791  -2.409 -10.673  1.00 90.16           C  
ATOM     69  C   TYR B   9      12.576  -1.010 -10.108  1.00 90.16           C  
ATOM     70  CB  TYR B   9      14.031  -3.044 -10.036  1.00 90.16           C  
ATOM     71  O   TYR B   9      11.748  -0.815  -9.215  1.00 90.16           O  
ATOM     72  CG  TYR B   9      13.947  -4.546  -9.910  1.00 90.16           C  
ATOM     73  CD1 TYR B   9      13.210  -5.139  -8.887  1.00 90.16           C  
ATOM     74  CD2 TYR B   9      14.605  -5.375 -10.812  1.00 90.16           C  
ATOM     75  CE1 TYR B   9      13.132  -6.522  -8.766  1.00 90.16           C  
ATOM     76  CE2 TYR B   9      14.534  -6.759 -10.701  1.00 90.16           C  
ATOM     77  OH  TYR B   9      13.721  -8.693  -9.561  1.00 90.16           O  
ATOM     78  CZ  TYR B   9      13.795  -7.323  -9.676  1.00 90.16           C  
ATOM     79  N   VAL B  10      13.378  -0.039 -10.638  1.00 90.42           N  
ATOM     80  CA  VAL B  10      13.252   1.340 -10.177  1.00 90.42           C  
ATOM     81  C   VAL B  10      11.850   1.861 -10.485  1.00 90.42           C  
ATOM     82  CB  VAL B  10      14.315   2.255 -10.826  1.00 90.42           C  
ATOM     83  O   VAL B  10      11.222   2.505  -9.641  1.00 90.42           O  
ATOM     84  CG1 VAL B  10      14.003   3.725 -10.549  1.00 90.42           C  
ATOM     85  CG2 VAL B  10      15.709   1.896 -10.316  1.00 90.42           C  
ATOM     86  N   GLU B  11      11.420   1.585 -11.693  1.00 91.85           N  
ATOM     87  CA  GLU B  11      10.068   2.000 -12.055  1.00 91.85           C  
ATOM     88  C   GLU B  11       9.032   1.378 -11.123  1.00 91.85           C  
ATOM     89  CB  GLU B  11       9.762   1.627 -13.507  1.00 91.85           C  
ATOM     90  O   GLU B  11       8.084   2.046 -10.707  1.00 91.85           O  
ATOM     91  CG  GLU B  11       8.393   2.090 -13.985  1.00 91.85           C  
ATOM     92  CD  GLU B  11       8.122   1.755 -15.443  1.00 91.85           C  
ATOM     93  OE1 GLU B  11       6.986   1.984 -15.918  1.00 91.85           O  
ATOM     94  OE2 GLU B  11       9.052   1.257 -16.116  1.00 91.85           O  
ATOM     95  N   ALA B  12       9.156   0.043 -10.838  1.00 91.59           N  
ATOM     96  CA  ALA B  12       8.236  -0.643  -9.935  1.00 91.59           C  
ATOM     97  C   ALA B  12       8.210   0.027  -8.564  1.00 91.59           C  
ATOM     98  CB  ALA B  12       8.623  -2.114  -9.798  1.00 91.59           C  
ATOM     99  O   ALA B  12       7.140   0.224  -7.983  1.00 91.59           O  
ATOM    100  N   GLN B  13       9.326   0.408  -8.096  1.00 90.08           N  
ATOM    101  CA  GLN B  13       9.416   1.048  -6.788  1.00 90.08           C  
ATOM    102  C   GLN B  13       8.710   2.401  -6.788  1.00 90.08           C  
ATOM    103  CB  GLN B  13      10.878   1.219  -6.372  1.00 90.08           C  
ATOM    104  O   GLN B  13       8.033   2.754  -5.820  1.00 90.08           O  
ATOM    105  CG  GLN B  13      11.543  -0.073  -5.919  1.00 90.08           C  
ATOM    106  CD  GLN B  13      12.955   0.142  -5.407  1.00 90.08           C  
ATOM    107  NE2 GLN B  13      13.412  -0.748  -4.533  1.00 90.08           N  
ATOM    108  OE1 GLN B  13      13.631   1.100  -5.796  1.00 90.08           O  
ATOM    109  N   GLU B  14       8.880   3.187  -7.766  1.00 92.32           N  
ATOM    110  CA  GLU B  14       8.220   4.484  -7.879  1.00 92.32           C  
ATOM    111  C   GLU B  14       6.702   4.330  -7.911  1.00 92.32           C  
ATOM    112  CB  GLU B  14       8.700   5.225  -9.129  1.00 92.32           C  
ATOM    113  O   GLU B  14       5.979   5.126  -7.308  1.00 92.32           O  
ATOM    114  CG  GLU B  14      10.131   5.733  -9.032  1.00 92.32           C  
ATOM    115  CD  GLU B  14      10.638   6.350 -10.325  1.00 92.32           C  
ATOM    116  OE1 GLU B  14      11.669   7.059 -10.296  1.00 92.32           O  
ATOM    117  OE2 GLU B  14       9.999   6.121 -11.377  1.00 92.32           O  
ATOM    118  N   LEU B  15       6.264   3.323  -8.671  1.00 92.89           N  
ATOM    119  CA  LEU B  15       4.830   3.062  -8.745  1.00 92.89           C  
ATOM    120  C   LEU B  15       4.283   2.643  -7.385  1.00 92.89           C  
ATOM    121  CB  LEU B  15       4.535   1.977  -9.784  1.00 92.89           C  
ATOM    122  O   LEU B  15       3.193   3.066  -6.992  1.00 92.89           O  
ATOM    123  CG  LEU B  15       4.680   2.386 -11.251  1.00 92.89           C  
ATOM    124  CD1 LEU B  15       4.622   1.157 -12.151  1.00 92.89           C  
ATOM    125  CD2 LEU B  15       3.598   3.389 -11.636  1.00 92.89           C  
ATOM    126  N   TYR B  16       5.037   1.752  -6.659  1.00 92.74           N  
ATOM    127  CA  TYR B  16       4.618   1.347  -5.323  1.00 92.74           C  
ATOM    128  C   TYR B  16       4.532   2.549  -4.390  1.00 92.74           C  
ATOM    129  CB  TYR B  16       5.585   0.307  -4.748  1.00 92.74           C  
ATOM    130  O   TYR B  16       3.620   2.638  -3.565  1.00 92.74           O  
ATOM    131  CG  TYR B  16       5.252  -1.113  -5.137  1.00 92.74           C  
ATOM    132  CD1 TYR B  16       4.083  -1.723  -4.688  1.00 92.74           C  
ATOM    133  CD2 TYR B  16       6.106  -1.846  -5.954  1.00 92.74           C  
ATOM    134  CE1 TYR B  16       3.773  -3.032  -5.043  1.00 92.74           C  
ATOM    135  CE2 TYR B  16       5.806  -3.156  -6.316  1.00 92.74           C  
ATOM    136  OH  TYR B  16       4.338  -5.035  -6.211  1.00 92.74           O  
ATOM    137  CZ  TYR B  16       4.639  -3.739  -5.857  1.00 92.74           C  
ATOM    138  N   ALA B  17       5.528   3.456  -4.485  1.00 92.90           N  
ATOM    139  CA  ALA B  17       5.519   4.661  -3.660  1.00 92.90           C  
ATOM    140  C   ALA B  17       4.298   5.524  -3.964  1.00 92.90           C  
ATOM    141  CB  ALA B  17       6.800   5.463  -3.875  1.00 92.90           C  
ATOM    142  O   ALA B  17       3.676   6.074  -3.052  1.00 92.90           O  
ATOM    143  N   GLU B  18       4.034   5.695  -5.251  1.00 94.19           N  
ATOM    144  CA  GLU B  18       2.845   6.455  -5.627  1.00 94.19           C  
ATOM    145  C   GLU B  18       1.580   5.816  -5.061  1.00 94.19           C  
ATOM    146  CB  GLU B  18       2.739   6.570  -7.150  1.00 94.19           C  
ATOM    147  O   GLU B  18       0.696   6.514  -4.560  1.00 94.19           O  
ATOM    148  CG  GLU B  18       1.562   7.410  -7.623  1.00 94.19           C  
ATOM    149  CD  GLU B  18       1.516   7.582  -9.133  1.00 94.19           C  
ATOM    150  OE1 GLU B  18       0.507   8.110  -9.653  1.00 94.19           O  
ATOM    151  OE2 GLU B  18       2.496   7.184  -9.801  1.00 94.19           O  
ATOM    152  N   ALA B  19       1.402   4.491  -5.207  1.00 93.47           N  
ATOM    153  CA  ALA B  19       0.248   3.781  -4.661  1.00 93.47           C  
ATOM    154  C   ALA B  19       0.128   4.005  -3.156  1.00 93.47           C  
ATOM    155  CB  ALA B  19       0.347   2.289  -4.968  1.00 93.47           C  
ATOM    156  O   ALA B  19      -0.975   4.184  -2.635  1.00 93.47           O  
ATOM    157  N   PHE B  20       1.268   3.970  -2.416  1.00 93.80           N  
ATOM    158  CA  PHE B  20       1.281   4.215  -0.978  1.00 93.80           C  
ATOM    159  C   PHE B  20       0.767   5.615  -0.664  1.00 93.80           C  
ATOM    160  CB  PHE B  20       2.694   4.036  -0.414  1.00 93.80           C  
ATOM    161  O   PHE B  20      -0.045   5.794   0.247  1.00 93.80           O  
ATOM    162  CG  PHE B  20       2.783   4.234   1.075  1.00 93.80           C  
ATOM    163  CD1 PHE B  20       3.183   5.454   1.605  1.00 93.80           C  
ATOM    164  CD2 PHE B  20       2.465   3.199   1.945  1.00 93.80           C  
ATOM    165  CE1 PHE B  20       3.266   5.641   2.983  1.00 93.80           C  
ATOM    166  CE2 PHE B  20       2.546   3.378   3.323  1.00 93.80           C  
ATOM    167  CZ  PHE B  20       2.947   4.599   3.840  1.00 93.80           C  
ATOM    168  N   GLU B  21       1.225   6.635  -1.421  1.00 94.40           N  
ATOM    169  CA  GLU B  21       0.785   8.014  -1.231  1.00 94.40           C  
ATOM    170  C   GLU B  21      -0.725   8.141  -1.411  1.00 94.40           C  
ATOM    171  CB  GLU B  21       1.512   8.949  -2.201  1.00 94.40           C  
ATOM    172  O   GLU B  21      -1.390   8.842  -0.645  1.00 94.40           O  
ATOM    173  CG  GLU B  21       1.221  10.424  -1.966  1.00 94.40           C  
ATOM    174  CD  GLU B  21       2.017  11.345  -2.878  1.00 94.40           C  
ATOM    175  OE1 GLU B  21       1.983  12.579  -2.673  1.00 94.40           O  
ATOM    176  OE2 GLU B  21       2.679  10.827  -3.805  1.00 94.40           O  
ATOM    177  N   LEU B  22      -1.240   7.507  -2.398  1.00 93.75           N  
ATOM    178  CA  LEU B  22      -2.671   7.549  -2.677  1.00 93.75           C  
ATOM    179  C   LEU B  22      -3.463   6.879  -1.559  1.00 93.75           C  
ATOM    180  CB  LEU B  22      -2.976   6.868  -4.014  1.00 93.75           C  
ATOM    181  O   LEU B  22      -4.531   7.360  -1.175  1.00 93.75           O  
ATOM    182  CG  LEU B  22      -2.517   7.607  -5.272  1.00 93.75           C  
ATOM    183  CD1 LEU B  22      -2.677   6.715  -6.499  1.00 93.75           C  
ATOM    184  CD2 LEU B  22      -3.295   8.907  -5.443  1.00 93.75           C  
ATOM    185  N   GLN B  23      -2.957   5.763  -1.024  1.00 92.18           N  
ATOM    186  CA  GLN B  23      -3.619   5.076   0.080  1.00 92.18           C  
ATOM    187  C   GLN B  23      -3.625   5.937   1.340  1.00 92.18           C  
ATOM    188  CB  GLN B  23      -2.939   3.735   0.364  1.00 92.18           C  
ATOM    189  O   GLN B  23      -4.590   5.918   2.107  1.00 92.18           O  
ATOM    190  CG  GLN B  23      -3.221   2.668  -0.685  1.00 92.18           C  
ATOM    191  CD  GLN B  23      -4.636   2.127  -0.606  1.00 92.18           C  
ATOM    192  NE2 GLN B  23      -4.995   1.267  -1.553  1.00 92.18           N  
ATOM    193  OE1 GLN B  23      -5.399   2.478   0.299  1.00 92.18           O  
ATOM    194  N   VAL B  24      -2.536   6.706   1.598  1.00 93.90           N  
ATOM    195  CA  VAL B  24      -2.489   7.637   2.721  1.00 93.90           C  
ATOM    196  C   VAL B  24      -3.563   8.709   2.548  1.00 93.90           C  
ATOM    197  CB  VAL B  24      -1.097   8.293   2.857  1.00 93.90           C  
ATOM    198  O   VAL B  24      -4.210   9.110   3.518  1.00 93.90           O  
ATOM    199  CG1 VAL B  24      -1.137   9.438   3.868  1.00 93.90           C  
ATOM    200  CG2 VAL B  24      -0.055   7.253   3.264  1.00 93.90           C  
ATOM    201  N   GLU B  25      -3.690   9.196   1.312  1.00 92.72           N  
ATOM    202  CA  GLU B  25      -4.739  10.173   1.038  1.00 92.72           C  
ATOM    203  C   GLU B  25      -6.117   9.615   1.382  1.00 92.72           C  
ATOM    204  CB  GLU B  25      -4.699  10.608  -0.430  1.00 92.72           C  
ATOM    205  O   GLU B  25      -6.945  10.311   1.973  1.00 92.72           O  
ATOM    206  CG  GLU B  25      -5.745  11.653  -0.790  1.00 92.72           C  
ATOM    207  CD  GLU B  25      -5.656  12.117  -2.235  1.00 92.72           C  
ATOM    208  OE1 GLU B  25      -6.598  12.786  -2.717  1.00 92.72           O  
ATOM    209  OE2 GLU B  25      -4.637  11.807  -2.892  1.00 92.72           O  
ATOM    210  N   ILE B  26      -6.439   8.327   0.996  1.00 92.56           N  
ATOM    211  CA  ILE B  26      -7.713   7.687   1.306  1.00 92.56           C  
ATOM    212  C   ILE B  26      -7.919   7.654   2.818  1.00 92.56           C  
ATOM    213  CB  ILE B  26      -7.783   6.257   0.724  1.00 92.56           C  
ATOM    214  O   ILE B  26      -9.007   7.967   3.309  1.00 92.56           O  
ATOM    215  CG1 ILE B  26      -7.906   6.307  -0.803  1.00 92.56           C  
ATOM    216  CG2 ILE B  26      -8.947   5.479   1.343  1.00 92.56           C  
ATOM    217  CD1 ILE B  26      -7.853   4.941  -1.473  1.00 92.56           C  
ATOM    218  N   PHE B  27      -6.859   7.279   3.542  1.00 91.66           N  
ATOM    219  CA  PHE B  27      -6.921   7.219   4.997  1.00 91.66           C  
ATOM    220  C   PHE B  27      -7.289   8.578   5.581  1.00 91.66           C  
ATOM    221  CB  PHE B  27      -5.584   6.744   5.575  1.00 91.66           C  
ATOM    222  O   PHE B  27      -8.157   8.672   6.451  1.00 91.66           O  
ATOM    223  CG  PHE B  27      -5.557   6.688   7.078  1.00 91.66           C  
ATOM    224  CD1 PHE B  27      -4.940   7.692   7.814  1.00 91.66           C  
ATOM    225  CD2 PHE B  27      -6.151   5.631   7.756  1.00 91.66           C  
ATOM    226  CE1 PHE B  27      -4.914   7.643   9.206  1.00 91.66           C  
ATOM    227  CE2 PHE B  27      -6.129   5.575   9.147  1.00 91.66           C  
ATOM    228  CZ  PHE B  27      -5.509   6.581   9.870  1.00 91.66           C  
ATOM    229  N   LYS B  28      -6.670   9.680   5.119  1.00 91.18           N  
ATOM    230  CA  LYS B  28      -6.917  11.029   5.621  1.00 91.18           C  
ATOM    231  C   LYS B  28      -8.348  11.471   5.326  1.00 91.18           C  
ATOM    232  CB  LYS B  28      -5.926  12.020   5.009  1.00 91.18           C  
ATOM    233  O   LYS B  28      -8.980  12.136   6.150  1.00 91.18           O  
ATOM    234  CG  LYS B  28      -4.505  11.879   5.535  1.00 91.18           C  
ATOM    235  CD  LYS B  28      -3.574  12.912   4.915  1.00 91.18           C  
ATOM    236  CE  LYS B  28      -2.151  12.768   5.436  1.00 91.18           C  
ATOM    237  NZ  LYS B  28      -1.225  13.750   4.796  1.00 91.18           N  
ATOM    238  N   LEU B  29      -8.829  11.141   4.136  1.00 90.74           N  
ATOM    239  CA  LEU B  29     -10.196  11.486   3.762  1.00 90.74           C  
ATOM    240  C   LEU B  29     -11.202  10.768   4.656  1.00 90.74           C  
ATOM    241  CB  LEU B  29     -10.456  11.132   2.295  1.00 90.74           C  
ATOM    242  O   LEU B  29     -12.204  11.358   5.068  1.00 90.74           O  
ATOM    243  CG  LEU B  29      -9.781  12.024   1.253  1.00 90.74           C  
ATOM    244  CD1 LEU B  29      -9.914  11.410  -0.137  1.00 90.74           C  
ATOM    245  CD2 LEU B  29     -10.377  13.427   1.283  1.00 90.74           C  
ATOM    246  N   LEU B  30     -10.931   9.438   4.986  1.00 87.68           N  
ATOM    247  CA  LEU B  30     -11.804   8.671   5.868  1.00 87.68           C  
ATOM    248  C   LEU B  30     -11.820   9.268   7.271  1.00 87.68           C  
ATOM    249  CB  LEU B  30     -11.353   7.209   5.928  1.00 87.68           C  
ATOM    250  O   LEU B  30     -12.871   9.328   7.912  1.00 87.68           O  
ATOM    251  CG  LEU B  30     -11.611   6.368   4.677  1.00 87.68           C  
ATOM    252  CD1 LEU B  30     -10.925   5.011   4.799  1.00 87.68           C  
ATOM    253  CD2 LEU B  30     -13.109   6.197   4.447  1.00 87.68           C  
ATOM    254  N   VAL B  31     -10.620   9.759   7.700  1.00 88.79           N  
ATOM    255  CA  VAL B  31     -10.510  10.378   9.017  1.00 88.79           C  
ATOM    256  C   VAL B  31     -11.331  11.665   9.053  1.00 88.79           C  
ATOM    257  CB  VAL B  31      -9.039  10.673   9.385  1.00 88.79           C  
ATOM    258  O   VAL B  31     -11.976  11.969  10.059  1.00 88.79           O  
ATOM    259  CG1 VAL B  31      -8.959  11.533  10.644  1.00 88.79           C  
ATOM    260  CG2 VAL B  31      -8.265   9.370   9.574  1.00 88.79           C  
ATOM    261  N   LYS B  32     -11.338  12.434   8.013  1.00 87.20           N  
ATOM    262  CA  LYS B  32     -12.103  13.675   7.920  1.00 87.20           C  
ATOM    263  C   LYS B  32     -13.600  13.409   8.052  1.00 87.20           C  
ATOM    264  CB  LYS B  32     -11.812  14.388   6.599  1.00 87.20           C  
ATOM    265  O   LYS B  32     -14.315  14.168   8.709  1.00 87.20           O  
ATOM    266  CG  LYS B  32     -12.282  15.835   6.560  1.00 87.20           C  
ATOM    267  CD  LYS B  32     -11.788  16.550   5.309  1.00 87.20           C  
ATOM    268  CE  LYS B  32     -12.339  17.966   5.219  1.00 87.20           C  
ATOM    269  NZ  LYS B  32     -11.860  18.670   3.992  1.00 87.20           N  
ATOM    270  N   ILE B  33     -14.091  12.272   7.402  1.00 84.11           N  
ATOM    271  CA  ILE B  33     -15.506  11.918   7.438  1.00 84.11           C  
ATOM    272  C   ILE B  33     -15.908  11.543   8.863  1.00 84.11           C  
ATOM    273  CB  ILE B  33     -15.824  10.758   6.469  1.00 84.11           C  
ATOM    274  O   ILE B  33     -16.986  11.917   9.330  1.00 84.11           O  
ATOM    275  CG1 ILE B  33     -15.748  11.240   5.016  1.00 84.11           C  
ATOM    276  CG2 ILE B  33     -17.199  10.158   6.776  1.00 84.11           C  
ATOM    277  CD1 ILE B  33     -15.922  10.132   3.986  1.00 84.11           C  
ATOM    278  N   LEU B  34     -14.996  10.853   9.528  1.00 81.25           N  
ATOM    279  CA  LEU B  34     -15.288  10.372  10.874  1.00 81.25           C  
ATOM    280  C   LEU B  34     -15.270  11.520  11.877  1.00 81.25           C  
ATOM    281  CB  LEU B  34     -14.279   9.298  11.291  1.00 81.25           C  
ATOM    282  O   LEU B  34     -15.971  11.476  12.891  1.00 81.25           O  
ATOM    283  CG  LEU B  34     -14.410   7.940  10.601  1.00 81.25           C  
ATOM    284  CD1 LEU B  34     -13.234   7.042  10.969  1.00 81.25           C  
ATOM    285  CD2 LEU B  34     -15.732   7.277  10.972  1.00 81.25           C  
ATOM    286  N   SER B  35     -14.483  12.582  11.762  1.00 80.04           N  
ATOM    287  CA  SER B  35     -14.307  13.687  12.699  1.00 80.04           C  
ATOM    288  C   SER B  35     -15.419  14.720  12.550  1.00 80.04           C  
ATOM    289  CB  SER B  35     -12.947  14.355  12.491  1.00 80.04           C  
ATOM    290  O   SER B  35     -15.713  15.463  13.488  1.00 80.04           O  
ATOM    291  OG  SER B  35     -11.895  13.428  12.699  1.00 80.04           O  
ATOM    292  N   ALA B  36     -16.050  14.673  11.779  1.00 69.98           N  
ATOM    293  CA  ALA B  36     -16.936  15.820  11.594  1.00 69.98           C  
ATOM    294  C   ALA B  36     -18.372  15.369  11.344  1.00 69.98           C  
ATOM    295  CB  ALA B  36     -16.446  16.690  10.439  1.00 69.98           C  
ATOM    296  O   ALA B  36     -18.603  14.290  10.792  1.00 69.98           O  
ATOM    297  N   ASN B  37     -18.801  15.705  11.754  1.00 61.33           N  
ATOM    298  CA  ASN B  37     -20.184  15.635  11.295  1.00 61.33           C  
ATOM    299  C   ASN B  37     -20.373  16.366   9.969  1.00 61.33           C  
ATOM    300  CB  ASN B  37     -21.131  16.204  12.354  1.00 61.33           C  
ATOM    301  O   ASN B  37     -21.123  17.341   9.894  1.00 61.33           O  
ATOM    302  CG  ASN B  37     -21.435  15.211  13.459  1.00 61.33           C  
ATOM    303  ND2 ASN B  37     -21.939  15.710  14.581  1.00 61.33           N  
ATOM    304  OD1 ASN B  37     -21.217  14.007  13.305  1.00 61.33           O  
ATOM    305  N   SER B  38     -19.532  15.606   9.138  1.00 68.70           N  
ATOM    306  CA  SER B  38     -19.529  16.281   7.844  1.00 68.70           C  
ATOM    307  C   SER B  38     -20.927  16.317   7.236  1.00 68.70           C  
ATOM    308  CB  SER B  38     -18.562  15.590   6.881  1.00 68.70           C  
ATOM    309  O   SER B  38     -21.665  15.332   7.304  1.00 68.70           O  
ATOM    310  OG  SER B  38     -17.233  15.657   7.369  1.00 68.70           O  
ATOM    311  N   PRO B  39     -21.186  17.479   6.862  1.00 77.27           N  
ATOM    312  CA  PRO B  39     -22.436  17.572   6.104  1.00 77.27           C  
ATOM    313  C   PRO B  39     -22.497  16.584   4.942  1.00 77.27           C  
ATOM    314  CB  PRO B  39     -22.432  19.016   5.594  1.00 77.27           C  
ATOM    315  O   PRO B  39     -21.457  16.142   4.447  1.00 77.27           O  
ATOM    316  CG  PRO B  39     -21.319  19.680   6.337  1.00 77.27           C  
ATOM    317  CD  PRO B  39     -20.421  18.618   6.902  1.00 77.27           C  
ATOM    318  N   LYS B  40     -23.507  16.297   4.670  1.00 81.96           N  
ATOM    319  CA  LYS B  40     -23.769  15.310   3.627  1.00 81.96           C  
ATOM    320  C   LYS B  40     -23.031  15.663   2.339  1.00 81.96           C  
ATOM    321  CB  LYS B  40     -25.271  15.201   3.357  1.00 81.96           C  
ATOM    322  O   LYS B  40     -22.470  14.785   1.678  1.00 81.96           O  
ATOM    323  CG  LYS B  40     -25.662  13.998   2.511  1.00 81.96           C  
ATOM    324  CD  LYS B  40     -27.174  13.885   2.366  1.00 81.96           C  
ATOM    325  CE  LYS B  40     -27.562  12.763   1.412  1.00 81.96           C  
ATOM    326  NZ  LYS B  40     -29.041  12.688   1.218  1.00 81.96           N  
ATOM    327  N   ASP B  41     -23.055  16.910   1.962  1.00 88.53           N  
ATOM    328  CA  ASP B  41     -22.431  17.323   0.709  1.00 88.53           C  
ATOM    329  C   ASP B  41     -20.921  17.099   0.747  1.00 88.53           C  
ATOM    330  CB  ASP B  41     -22.737  18.794   0.417  1.00 88.53           C  
ATOM    331  O   ASP B  41     -20.329  16.650  -0.237  1.00 88.53           O  
ATOM    332  CG  ASP B  41     -24.205  19.046   0.119  1.00 88.53           C  
ATOM    333  OD1 ASP B  41     -24.680  20.186   0.313  1.00 88.53           O  
ATOM    334  OD2 ASP B  41     -24.894  18.095  -0.310  1.00 88.53           O  
ATOM    335  N   GLU B  42     -20.406  17.389   1.748  1.00 88.65           N  
ATOM    336  CA  GLU B  42     -18.971  17.174   1.912  1.00 88.65           C  
ATOM    337  C   GLU B  42     -18.628  15.688   1.883  1.00 88.65           C  
ATOM    338  CB  GLU B  42     -18.479  17.802   3.219  1.00 88.65           C  
ATOM    339  O   GLU B  42     -17.618  15.289   1.299  1.00 88.65           O  
ATOM    340  CG  GLU B  42     -16.963  17.868   3.338  1.00 88.65           C  
ATOM    341  CD  GLU B  42     -16.490  18.619   4.572  1.00 88.65           C  
ATOM    342  OE1 GLU B  42     -15.261  18.713   4.791  1.00 88.65           O  
ATOM    343  OE2 GLU B  42     -17.356  19.115   5.327  1.00 88.65           O  
ATOM    344  N   LYS B  43     -19.434  14.835   2.498  1.00 87.90           N  
ATOM    345  CA  LYS B  43     -19.235  13.389   2.496  1.00 87.90           C  
ATOM    346  C   LYS B  43     -19.263  12.832   1.075  1.00 87.90           C  
ATOM    347  CB  LYS B  43     -20.301  12.699   3.350  1.00 87.90           C  
ATOM    348  O   LYS B  43     -18.449  11.976   0.722  1.00 87.90           O  
ATOM    349  CG  LYS B  43     -20.080  11.204   3.527  1.00 87.90           C  
ATOM    350  CD  LYS B  43     -21.164  10.578   4.394  1.00 87.90           C  
ATOM    351  CE  LYS B  43     -21.033   9.062   4.449  1.00 87.90           C  
ATOM    352  NZ  LYS B  43     -22.119   8.440   5.263  1.00 87.90           N  
ATOM    353  N   GLU B  44     -20.177  13.344   0.271  1.00 90.28           N  
ATOM    354  CA  GLU B  44     -20.294  12.889  -1.111  1.00 90.28           C  
ATOM    355  C   GLU B  44     -19.056  13.264  -1.922  1.00 90.28           C  
ATOM    356  CB  GLU B  44     -21.548  13.473  -1.766  1.00 90.28           C  
ATOM    357  O   GLU B  44     -18.585  12.477  -2.745  1.00 90.28           O  
ATOM    358  CG  GLU B  44     -22.839  12.789  -1.339  1.00 90.28           C  
ATOM    359  CD  GLU B  44     -24.082  13.419  -1.949  1.00 90.28           C  
ATOM    360  OE1 GLU B  44     -25.203  12.929  -1.684  1.00 90.28           O  
ATOM    361  OE2 GLU B  44     -23.932  14.410  -2.699  1.00 90.28           O  
ATOM    362  N   LYS B  45     -18.558  14.447  -1.696  1.00 91.80           N  
ATOM    363  CA  LYS B  45     -17.342  14.877  -2.381  1.00 91.80           C  
ATOM    364  C   LYS B  45     -16.157  13.994  -2.004  1.00 91.80           C  
ATOM    365  CB  LYS B  45     -17.032  16.339  -2.055  1.00 91.80           C  
ATOM    366  O   LYS B  45     -15.354  13.623  -2.864  1.00 91.80           O  
ATOM    367  CG  LYS B  45     -17.930  17.337  -2.771  1.00 91.80           C  
ATOM    368  CD  LYS B  45     -17.530  18.773  -2.457  1.00 91.80           C  
ATOM    369  CE  LYS B  45     -18.494  19.772  -3.084  1.00 91.80           C  
ATOM    370  NZ  LYS B  45     -18.166  21.177  -2.696  1.00 91.80           N  
ATOM    371  N   ILE B  46     -16.055  13.642  -0.789  1.00 91.24           N  
ATOM    372  CA  ILE B  46     -14.973  12.803  -0.286  1.00 91.24           C  
ATOM    373  C   ILE B  46     -15.090  11.401  -0.879  1.00 91.24           C  
ATOM    374  CB  ILE B  46     -14.982  12.734   1.258  1.00 91.24           C  
ATOM    375  O   ILE B  46     -14.096  10.823  -1.324  1.00 91.24           O  
ATOM    376  CG1 ILE B  46     -14.569  14.084   1.854  1.00 91.24           C  
ATOM    377  CG2 ILE B  46     -14.064  11.613   1.753  1.00 91.24           C  
ATOM    378  CD1 ILE B  46     -14.696  14.156   3.370  1.00 91.24           C  
ATOM    379  N   GLU B  47     -16.297  10.883  -0.913  1.00 91.63           N  
ATOM    380  CA  GLU B  47     -16.524   9.553  -1.469  1.00 91.63           C  
ATOM    381  C   GLU B  47     -16.135   9.497  -2.944  1.00 91.63           C  
ATOM    382  CB  GLU B  47     -17.988   9.140  -1.296  1.00 91.63           C  
ATOM    383  O   GLU B  47     -15.547   8.515  -3.400  1.00 91.63           O  
ATOM    384  CG  GLU B  47     -18.357   8.768   0.133  1.00 91.63           C  
ATOM    385  CD  GLU B  47     -19.839   8.484   0.316  1.00 91.63           C  
ATOM    386  OE1 GLU B  47     -20.241   8.038   1.415  1.00 91.63           O  
ATOM    387  OE2 GLU B  47     -20.605   8.707  -0.648  1.00 91.63           O  
ATOM    388  N   LYS B  48     -16.484  10.557  -3.689  1.00 93.37           N  
ATOM    389  CA  LYS B  48     -16.113  10.619  -5.100  1.00 93.37           C  
ATOM    390  C   LYS B  48     -14.597  10.661  -5.269  1.00 93.37           C  
ATOM    391  CB  LYS B  48     -16.749  11.839  -5.769  1.00 93.37           C  
ATOM    392  O   LYS B  48     -14.047   9.997  -6.149  1.00 93.37           O  
ATOM    393  CG  LYS B  48     -16.605  11.859  -7.284  1.00 93.37           C  
ATOM    394  CD  LYS B  48     -17.307  13.065  -7.896  1.00 93.37           C  
ATOM    395  CE  LYS B  48     -17.073  13.146  -9.398  1.00 93.37           C  
ATOM    396  NZ  LYS B  48     -17.724  14.350  -9.996  1.00 93.37           N  
ATOM    397  N   ARG B  49     -13.977  11.470  -4.401  1.00 93.46           N  
ATOM    398  CA  ARG B  49     -12.521  11.551  -4.458  1.00 93.46           C  
ATOM    399  C   ARG B  49     -11.885  10.204  -4.134  1.00 93.46           C  
ATOM    400  CB  ARG B  49     -12.004  12.620  -3.493  1.00 93.46           C  
ATOM    401  O   ARG B  49     -10.934   9.785  -4.798  1.00 93.46           O  
ATOM    402  CG  ARG B  49     -10.488  12.740  -3.462  1.00 93.46           C  
ATOM    403  CD  ARG B  49      -9.923  13.100  -4.829  1.00 93.46           C  
ATOM    404  NE  ARG B  49      -8.476  13.284  -4.782  1.00 93.46           N  
ATOM    405  NH1 ARG B  49      -8.192  13.271  -7.075  1.00 93.46           N  
ATOM    406  NH2 ARG B  49      -6.382  13.529  -5.693  1.00 93.46           N  
ATOM    407  CZ  ARG B  49      -7.686  13.361  -5.850  1.00 93.46           C  
ATOM    408  N   ILE B  50     -12.412   9.484  -3.185  1.00 93.65           N  
ATOM    409  CA  ILE B  50     -11.892   8.176  -2.802  1.00 93.65           C  
ATOM    410  C   ILE B  50     -12.031   7.202  -3.970  1.00 93.65           C  
ATOM    411  CB  ILE B  50     -12.617   7.622  -1.554  1.00 93.65           C  
ATOM    412  O   ILE B  50     -11.110   6.435  -4.260  1.00 93.65           O  
ATOM    413  CG1 ILE B  50     -12.210   8.413  -0.306  1.00 93.65           C  
ATOM    414  CG2 ILE B  50     -12.324   6.130  -1.377  1.00 93.65           C  
ATOM    415  CD1 ILE B  50     -12.975   8.023   0.951  1.00 93.65           C  
ATOM    416  N   GLU B  51     -13.137   7.257  -4.677  1.00 93.49           N  
ATOM    417  CA  GLU B  51     -13.348   6.388  -5.831  1.00 93.49           C  
ATOM    418  C   GLU B  51     -12.327   6.670  -6.929  1.00 93.49           C  
ATOM    419  CB  GLU B  51     -14.768   6.557  -6.378  1.00 93.49           C  
ATOM    420  O   GLU B  51     -11.802   5.743  -7.549  1.00 93.49           O  
ATOM    421  CG  GLU B  51     -15.837   5.877  -5.534  1.00 93.49           C  
ATOM    422  CD  GLU B  51     -17.250   6.134  -6.034  1.00 93.49           C  
ATOM    423  OE1 GLU B  51     -18.217   5.698  -5.370  1.00 93.49           O  
ATOM    424  OE2 GLU B  51     -17.390   6.777  -7.099  1.00 93.49           O  
ATOM    425  N   GLU B  52     -11.975   7.929  -7.176  1.00 94.74           N  
ATOM    426  CA  GLU B  52     -10.984   8.308  -8.178  1.00 94.74           C  
ATOM    427  C   GLU B  52      -9.597   7.791  -7.806  1.00 94.74           C  
ATOM    428  CB  GLU B  52     -10.949   9.828  -8.353  1.00 94.74           C  
ATOM    429  O   GLU B  52      -8.863   7.293  -8.663  1.00 94.74           O  
ATOM    430  CG  GLU B  52     -12.173  10.394  -9.059  1.00 94.74           C  
ATOM    431  CD  GLU B  52     -12.220  11.913  -9.053  1.00 94.74           C  
ATOM    432  OE1 GLU B  52     -13.172  12.493  -9.624  1.00 94.74           O  
ATOM    433  OE2 GLU B  52     -11.298  12.529  -8.474  1.00 94.74           O  
ATOM    434  N   VAL B  53      -9.253   7.949  -6.526  1.00 94.62           N  
ATOM    435  CA  VAL B  53      -7.954   7.506  -6.030  1.00 94.62           C  
ATOM    436  C   VAL B  53      -7.847   5.987  -6.146  1.00 94.62           C  
ATOM    437  CB  VAL B  53      -7.725   7.946  -4.566  1.00 94.62           C  
ATOM    438  O   VAL B  53      -6.804   5.461  -6.541  1.00 94.62           O  
ATOM    439  CG1 VAL B  53      -6.464   7.297  -3.998  1.00 94.62           C  
ATOM    440  CG2 VAL B  53      -7.633   9.468  -4.476  1.00 94.62           C  
ATOM    441  N   GLN B  54      -8.952   5.254  -5.839  1.00 93.90           N  
ATOM    442  CA  GLN B  54      -8.950   3.797  -5.926  1.00 93.90           C  
ATOM    443  C   GLN B  54      -8.780   3.332  -7.369  1.00 93.90           C  
ATOM    444  CB  GLN B  54     -10.239   3.222  -5.337  1.00 93.90           C  
ATOM    445  O   GLN B  54      -8.114   2.328  -7.629  1.00 93.90           O  
ATOM    446  CG  GLN B  54     -10.303   3.287  -3.817  1.00 93.90           C  
ATOM    447  CD  GLN B  54     -11.623   2.786  -3.263  1.00 93.90           C  
ATOM    448  NE2 GLN B  54     -11.577   2.164  -2.090  1.00 93.90           N  
ATOM    449  OE1 GLN B  54     -12.677   2.958  -3.884  1.00 93.90           O  
ATOM    450  N   LYS B  55      -9.374   4.045  -8.333  1.00 95.01           N  
ATOM    451  CA  LYS B  55      -9.191   3.732  -9.747  1.00 95.01           C  
ATOM    452  C   LYS B  55      -7.729   3.882 -10.159  1.00 95.01           C  
ATOM    453  CB  LYS B  55     -10.074   4.631 -10.614  1.00 95.01           C  
ATOM    454  O   LYS B  55      -7.195   3.042 -10.886  1.00 95.01           O  
ATOM    455  CG  LYS B  55     -10.067   4.265 -12.091  1.00 95.01           C  
ATOM    456  CD  LYS B  55     -10.973   5.186 -12.899  1.00 95.01           C  
ATOM    457  CE  LYS B  55     -10.882   4.894 -14.391  1.00 95.01           C  
ATOM    458  NZ  LYS B  55     -11.720   5.835 -15.192  1.00 95.01           N  
ATOM    459  N   ARG B  56      -7.125   4.990  -9.681  1.00 95.03           N  
ATOM    460  CA  ARG B  56      -5.715   5.207  -9.991  1.00 95.03           C  
ATOM    461  C   ARG B  56      -4.846   4.108  -9.390  1.00 95.03           C  
ATOM    462  CB  ARG B  56      -5.257   6.576  -9.482  1.00 95.03           C  
ATOM    463  O   ARG B  56      -3.914   3.624 -10.035  1.00 95.03           O  
ATOM    464  CG  ARG B  56      -3.784   6.863  -9.728  1.00 95.03           C  
ATOM    465  CD  ARG B  56      -3.441   6.814 -11.211  1.00 95.03           C  
ATOM    466  NE  ARG B  56      -2.041   7.154 -11.451  1.00 95.03           N  
ATOM    467  NH1 ARG B  56      -1.982   6.283 -13.589  1.00 95.03           N  
ATOM    468  NH2 ARG B  56      -0.107   7.246 -12.687  1.00 95.03           N  
ATOM    469  CZ  ARG B  56      -1.380   6.893 -12.575  1.00 95.03           C  
ATOM    470  N   ILE B  57      -5.160   3.667  -8.210  1.00 94.42           N  
ATOM    471  CA  ILE B  57      -4.406   2.607  -7.551  1.00 94.42           C  
ATOM    472  C   ILE B  57      -4.517   1.316  -8.358  1.00 94.42           C  
ATOM    473  CB  ILE B  57      -4.898   2.380  -6.104  1.00 94.42           C  
ATOM    474  O   ILE B  57      -3.531   0.595  -8.526  1.00 94.42           O  
ATOM    475  CG1 ILE B  57      -4.502   3.562  -5.213  1.00 94.42           C  
ATOM    476  CG2 ILE B  57      -4.345   1.065  -5.546  1.00 94.42           C  
ATOM    477  CD1 ILE B  57      -5.123   3.525  -3.823  1.00 94.42           C  
ATOM    478  N   LYS B  58      -5.638   1.052  -8.851  1.00 94.26           N  
ATOM    479  CA  LYS B  58      -5.833  -0.136  -9.676  1.00 94.26           C  
ATOM    480  C   LYS B  58      -4.990  -0.067 -10.946  1.00 94.26           C  
ATOM    481  CB  LYS B  58      -7.310  -0.305 -10.035  1.00 94.26           C  
ATOM    482  O   LYS B  58      -4.427  -1.075 -11.380  1.00 94.26           O  
ATOM    483  CG  LYS B  58      -7.642  -1.646 -10.673  1.00 94.26           C  
ATOM    484  CD  LYS B  58      -9.143  -1.817 -10.866  1.00 94.26           C  
ATOM    485  CE  LYS B  58      -9.475  -3.142 -11.538  1.00 94.26           C  
ATOM    486  NZ  LYS B  58     -10.943  -3.294 -11.769  1.00 94.26           N  
ATOM    487  N   GLU B  59      -4.908   1.101 -11.570  1.00 95.27           N  
ATOM    488  CA  GLU B  59      -4.075   1.282 -12.756  1.00 95.27           C  
ATOM    489  C   GLU B  59      -2.606   1.012 -12.445  1.00 95.27           C  
ATOM    490  CB  GLU B  59      -4.243   2.695 -13.321  1.00 95.27           C  
ATOM    491  O   GLU B  59      -1.904   0.382 -13.238  1.00 95.27           O  
ATOM    492  CG  GLU B  59      -5.601   2.944 -13.961  1.00 95.27           C  
ATOM    493  CD  GLU B  59      -5.839   4.404 -14.313  1.00 95.27           C  
ATOM    494  OE1 GLU B  59      -6.927   4.732 -14.839  1.00 95.27           O  
ATOM    495  OE2 GLU B  59      -4.931   5.227 -14.061  1.00 95.27           O  
ATOM    496  N   ILE B  60      -2.156   1.557 -11.338  1.00 93.70           N  
ATOM    497  CA  ILE B  60      -0.783   1.338 -10.898  1.00 93.70           C  
ATOM    498  C   ILE B  60      -0.535  -0.156 -10.702  1.00 93.70           C  
ATOM    499  CB  ILE B  60      -0.477   2.108  -9.594  1.00 93.70           C  
ATOM    500  O   ILE B  60       0.498  -0.681 -11.123  1.00 93.70           O  
ATOM    501  CG1 ILE B  60      -0.402   3.614  -9.868  1.00 93.70           C  
ATOM    502  CG2 ILE B  60       0.822   1.601  -8.959  1.00 93.70           C  
ATOM    503  CD1 ILE B  60      -0.322   4.469  -8.610  1.00 93.70           C  
ATOM    504  N   GLN B  61      -1.446  -0.878 -10.129  1.00 93.01           N  
ATOM    505  CA  GLN B  61      -1.310  -2.308  -9.871  1.00 93.01           C  
ATOM    506  C   GLN B  61      -1.200  -3.094 -11.175  1.00 93.01           C  
ATOM    507  CB  GLN B  61      -2.492  -2.821  -9.047  1.00 93.01           C  
ATOM    508  O   GLN B  61      -0.440  -4.061 -11.260  1.00 93.01           O  
ATOM    509  CG  GLN B  61      -2.441  -2.416  -7.580  1.00 93.01           C  
ATOM    510  CD  GLN B  61      -3.626  -2.933  -6.787  1.00 93.01           C  
ATOM    511  NE2 GLN B  61      -3.438  -3.101  -5.482  1.00 93.01           N  
ATOM    512  OE1 GLN B  61      -4.701  -3.180  -7.341  1.00 93.01           O  
ATOM    513  N   GLU B  62      -1.971  -2.686 -12.168  1.00 94.41           N  
ATOM    514  CA  GLU B  62      -1.894  -3.342 -13.469  1.00 94.41           C  
ATOM    515  C   GLU B  62      -0.511  -3.173 -14.091  1.00 94.41           C  
ATOM    516  CB  GLU B  62      -2.966  -2.792 -14.414  1.00 94.41           C  
ATOM    517  O   GLU B  62       0.049  -4.124 -14.641  1.00 94.41           O  
ATOM    518  CG  GLU B  62      -4.378  -3.242 -14.069  1.00 94.41           C  
ATOM    519  CD  GLU B  62      -5.449  -2.533 -14.883  1.00 94.41           C  
ATOM    520  OE1 GLU B  62      -6.650  -2.833 -14.698  1.00 94.41           O  
ATOM    521  OE2 GLU B  62      -5.083  -1.672 -15.714  1.00 94.41           O  
ATOM    522  N   ARG B  63       0.045  -1.926 -13.956  1.00 93.73           N  
ATOM    523  CA  ARG B  63       1.388  -1.679 -14.470  1.00 93.73           C  
ATOM    524  C   ARG B  63       2.427  -2.480 -13.693  1.00 93.73           C  
ATOM    525  CB  ARG B  63       1.722  -0.187 -14.405  1.00 93.73           C  
ATOM    526  O   ARG B  63       3.360  -3.031 -14.282  1.00 93.73           O  
ATOM    527  CG  ARG B  63       3.106   0.158 -14.931  1.00 93.73           C  
ATOM    528  CD  ARG B  63       3.264  -0.223 -16.396  1.00 93.73           C  
ATOM    529  NE  ARG B  63       4.564   0.184 -16.922  1.00 93.73           N  
ATOM    530  NH1 ARG B  63       4.455  -1.155 -18.801  1.00 93.73           N  
ATOM    531  NH2 ARG B  63       6.290   0.170 -18.437  1.00 93.73           N  
ATOM    532  CZ  ARG B  63       5.100  -0.268 -18.052  1.00 93.73           C  
ATOM    533  N   LEU B  64       2.223  -2.640 -12.440  1.00 92.99           N  
ATOM    534  CA  LEU B  64       3.140  -3.409 -11.606  1.00 92.99           C  
ATOM    535  C   LEU B  64       3.126  -4.883 -11.997  1.00 92.99           C  
ATOM    536  CB  LEU B  64       2.774  -3.258 -10.127  1.00 92.99           C  
ATOM    537  O   LEU B  64       4.169  -5.540 -11.998  1.00 92.99           O  
ATOM    538  CG  LEU B  64       3.181  -1.944  -9.459  1.00 92.99           C  
ATOM    539  CD1 LEU B  64       2.527  -1.822  -8.086  1.00 92.99           C  
ATOM    540  CD2 LEU B  64       4.698  -1.849  -9.343  1.00 92.99           C  
ATOM    541  N   GLN B  65       2.004  -5.355 -12.344  1.00 92.25           N  
ATOM    542  CA  GLN B  65       1.886  -6.743 -12.779  1.00 92.25           C  
ATOM    543  C   GLN B  65       2.648  -6.979 -14.080  1.00 92.25           C  
ATOM    544  CB  GLN B  65       0.416  -7.128 -12.954  1.00 92.25           C  
ATOM    545  O   GLN B  65       3.285  -8.020 -14.252  1.00 92.25           O  
ATOM    546  CG  GLN B  65      -0.326  -7.334 -11.641  1.00 92.25           C  
ATOM    547  CD  GLN B  65      -1.809  -7.587 -11.839  1.00 92.25           C  
ATOM    548  NE2 GLN B  65      -2.508  -7.896 -10.752  1.00 92.25           N  
ATOM    549  OE1 GLN B  65      -2.323  -7.504 -12.959  1.00 92.25           O  
ATOM    550  N   GLU B  66       2.546  -5.983 -14.954  1.00 92.44           N  
ATOM    551  CA  GLU B  66       3.284  -6.087 -16.209  1.00 92.44           C  
ATOM    552  C   GLU B  66       4.790  -6.113 -15.963  1.00 92.44           C  
ATOM    553  CB  GLU B  66       2.924  -4.928 -17.142  1.00 92.44           C  
ATOM    554  O   GLU B  66       5.510  -6.904 -16.576  1.00 92.44           O  
ATOM    555  CG  GLU B  66       1.520  -5.019 -17.723  1.00 92.44           C  
ATOM    556  CD  GLU B  66       1.119  -3.789 -18.520  1.00 92.44           C  
ATOM    557  OE1 GLU B  66      -0.055  -3.697 -18.946  1.00 92.44           O  
ATOM    558  OE2 GLU B  66       1.986  -2.909 -18.722  1.00 92.44           O  
ATOM    559  N   ILE B  67       5.258  -5.241 -15.093  1.00 90.68           N  
ATOM    560  CA  ILE B  67       6.677  -5.172 -14.758  1.00 90.68           C  
ATOM    561  C   ILE B  67       7.121  -6.486 -14.119  1.00 90.68           C  
ATOM    562  CB  ILE B  67       6.977  -3.987 -13.813  1.00 90.68           C  
ATOM    563  O   ILE B  67       8.182  -7.018 -14.453  1.00 90.68           O  
ATOM    564  CG1 ILE B  67       6.815  -2.656 -14.556  1.00 90.68           C  
ATOM    565  CG2 ILE B  67       8.383  -4.114 -13.219  1.00 90.68           C  
ATOM    566  CD1 ILE B  67       6.936  -1.430 -13.663  1.00 90.68           C  
ATOM    567  N   GLN B  68       6.293  -7.031 -13.286  1.00 89.47           N  
ATOM    568  CA  GLN B  68       6.611  -8.288 -12.617  1.00 89.47           C  
ATOM    569  C   GLN B  68       6.751  -9.426 -13.623  1.00 89.47           C  
ATOM    570  CB  GLN B  68       5.540  -8.631 -11.581  1.00 89.47           C  
ATOM    571  O   GLN B  68       7.647 -10.263 -13.501  1.00 89.47           O  
ATOM    572  CG  GLN B  68       5.909  -9.802 -10.680  1.00 89.47           C  
ATOM    573  CD  GLN B  68       4.917 -10.010  -9.552  1.00 89.47           C  
ATOM    574  NE2 GLN B  68       5.239 -10.920  -8.639  1.00 89.47           N  
ATOM    575  OE1 GLN B  68       3.869  -9.358  -9.500  1.00 89.47           O  
ATOM    576  N   LYS B  69       5.885  -9.439 -14.543  1.00 90.67           N  
ATOM    577  CA  LYS B  69       5.947 -10.467 -15.578  1.00 90.67           C  
ATOM    578  C   LYS B  69       7.246 -10.370 -16.372  1.00 90.67           C  
ATOM    579  CB  LYS B  69       4.747 -10.352 -16.520  1.00 90.67           C  
ATOM    580  O   LYS B  69       7.887 -11.385 -16.650  1.00 90.67           O  
ATOM    581  CG  LYS B  69       4.617 -11.509 -17.499  1.00 90.67           C  
ATOM    582  CD  LYS B  69       3.388 -11.355 -18.387  1.00 90.67           C  
ATOM    583  CE  LYS B  69       3.328 -12.441 -19.453  1.00 90.67           C  
ATOM    584  NZ  LYS B  69       2.169 -12.247 -20.376  1.00 90.67           N  
ATOM    585  N   ARG B  70       7.635  -9.154 -16.668  1.00 90.35           N  
ATOM    586  CA  ARG B  70       8.862  -8.939 -17.427  1.00 90.35           C  
ATOM    587  C   ARG B  70      10.088  -9.336 -16.610  1.00 90.35           C  
ATOM    588  CB  ARG B  70       8.975  -7.478 -17.866  1.00 90.35           C  
ATOM    589  O   ARG B  70      11.040  -9.905 -17.147  1.00 90.35           O  
ATOM    590  CG  ARG B  70       8.016  -7.093 -18.981  1.00 90.35           C  
ATOM    591  CD  ARG B  70       8.185  -5.638 -19.394  1.00 90.35           C  
ATOM    592  NE  ARG B  70       9.441  -5.423 -20.108  1.00 90.35           N  
ATOM    593  NH1 ARG B  70       9.161  -3.142 -20.335  1.00 90.35           N  
ATOM    594  NH2 ARG B  70      11.034  -4.161 -21.177  1.00 90.35           N  
ATOM    595  CZ  ARG B  70       9.876  -4.242 -20.538  1.00 90.35           C  
ATOM    596  N   LEU B  71      10.068  -9.082 -15.371  1.00 86.78           N  
ATOM    597  CA  LEU B  71      11.180  -9.451 -14.501  1.00 86.78           C  
ATOM    598  C   LEU B  71      11.281 -10.966 -14.361  1.00 86.78           C  
ATOM    599  CB  LEU B  71      11.016  -8.809 -13.121  1.00 86.78           C  
ATOM    600  O   LEU B  71      12.383 -11.518 -14.323  1.00 86.78           O  
ATOM    601  CG  LEU B  71      11.269  -7.303 -13.039  1.00 86.78           C  
ATOM    602  CD1 LEU B  71      10.846  -6.767 -11.676  1.00 86.78           C  
ATOM    603  CD2 LEU B  71      12.737  -6.991 -13.310  1.00 86.78           C  
ATOM    604  N   GLU B  72      10.105 -11.694 -14.343  1.00 87.15           N  
ATOM    605  CA  GLU B  72      10.079 -13.149 -14.220  1.00 87.15           C  
ATOM    606  C   GLU B  72      10.567 -13.819 -15.501  1.00 87.15           C  
ATOM    607  CB  GLU B  72       8.668 -13.634 -13.878  1.00 87.15           C  
ATOM    608  O   GLU B  72      11.268 -14.832 -15.450  1.00 87.15           O  
ATOM    609  CG  GLU B  72       8.257 -13.362 -12.438  1.00 87.15           C  
ATOM    610  CD  GLU B  72       6.803 -13.705 -12.154  1.00 87.15           C  
ATOM    611  OE1 GLU B  72       6.342 -13.493 -11.010  1.00 87.15           O  
ATOM    612  OE2 GLU B  72       6.121 -14.191 -13.083  1.00 87.15           O  
ATOM    613  N   GLU B  73      10.292 -13.129 -16.599  1.00 87.51           N  
ATOM    614  CA  GLU B  73      10.691 -13.686 -17.888  1.00 87.51           C  
ATOM    615  C   GLU B  73      12.189 -13.515 -18.124  1.00 87.51           C  
ATOM    616  CB  GLU B  73       9.901 -13.031 -19.024  1.00 87.51           C  
ATOM    617  O   GLU B  73      12.821 -14.356 -18.766  1.00 87.51           O  
ATOM    618  CG  GLU B  73       8.436 -13.441 -19.070  1.00 87.51           C  
ATOM    619  CD  GLU B  73       7.625 -12.652 -20.086  1.00 87.51           C  
ATOM    620  OE1 GLU B  73       6.415 -12.932 -20.245  1.00 87.51           O  
ATOM    621  OE2 GLU B  73       8.204 -11.748 -20.728  1.00 87.51           O  
ATOM    622  N   ALA B  74      12.756 -12.473 -17.615  1.00 82.57           N  
ATOM    623  CA  ALA B  74      14.177 -12.183 -17.791  1.00 82.57           C  
ATOM    624  C   ALA B  74      15.034 -13.074 -16.896  1.00 82.57           C  
ATOM    625  CB  ALA B  74      14.460 -10.712 -17.499  1.00 82.57           C  
ATOM    626  O   ALA B  74      16.208 -13.313 -17.189  1.00 82.57           O  
ATOM    627  N   GLY B  75      14.444 -13.372 -15.671  1.00 70.24           N  
ATOM    628  CA  GLY B  75      15.211 -14.293 -14.847  1.00 70.24           C  
ATOM    629  C   GLY B  75      15.086 -15.738 -15.292  1.00 70.24           C  
ATOM    630  O   GLY B  75      16.032 -16.517 -15.162  1.00 70.24           O  
TER     631      GLY B  75                                                      
ATOM    632  N   ASP C   1      18.508 -21.065   1.590  1.00 67.64           N  
ATOM    633  CA  ASP C   1      18.137 -20.496   2.882  1.00 67.64           C  
ATOM    634  C   ASP C   1      17.340 -19.206   2.706  1.00 67.64           C  
ATOM    635  CB  ASP C   1      19.383 -20.233   3.730  1.00 67.64           C  
ATOM    636  O   ASP C   1      16.363 -18.972   3.419  1.00 67.64           O  
ATOM    637  CG  ASP C   1      19.056 -19.854   5.164  1.00 67.64           C  
ATOM    638  OD1 ASP C   1      19.910 -19.245   5.844  1.00 67.64           O  
ATOM    639  OD2 ASP C   1      17.935 -20.170   5.618  1.00 67.64           O  
ATOM    640  N   ARG C   2      17.650 -18.420   1.925  1.00 76.44           N  
ATOM    641  CA  ARG C   2      17.008 -17.143   1.630  1.00 76.44           C  
ATOM    642  C   ARG C   2      15.607 -17.352   1.065  1.00 76.44           C  
ATOM    643  CB  ARG C   2      17.854 -16.330   0.648  1.00 76.44           C  
ATOM    644  O   ARG C   2      14.665 -16.661   1.456  1.00 76.44           O  
ATOM    645  CG  ARG C   2      17.468 -14.862   0.571  1.00 76.44           C  
ATOM    646  CD  ARG C   2      18.410 -14.077  -0.331  1.00 76.44           C  
ATOM    647  NE  ARG C   2      17.937 -12.712  -0.547  1.00 76.44           N  
ATOM    648  NH1 ARG C   2      19.661 -12.119  -1.966  1.00 76.44           N  
ATOM    649  NH2 ARG C   2      18.026 -10.600  -1.444  1.00 76.44           N  
ATOM    650  CZ  ARG C   2      18.543 -11.813  -1.318  1.00 76.44           C  
ATOM    651  N   GLU C   3      15.501 -18.267   0.206  1.00 80.88           N  
ATOM    652  CA  GLU C   3      14.213 -18.602  -0.395  1.00 80.88           C  
ATOM    653  C   GLU C   3      13.224 -19.093   0.657  1.00 80.88           C  
ATOM    654  CB  GLU C   3      14.389 -19.660  -1.487  1.00 80.88           C  
ATOM    655  O   GLU C   3      12.040 -18.753   0.611  1.00 80.88           O  
ATOM    656  CG  GLU C   3      13.205 -19.763  -2.439  1.00 80.88           C  
ATOM    657  CD  GLU C   3      13.464 -20.687  -3.619  1.00 80.88           C  
ATOM    658  OE1 GLU C   3      12.554 -20.864  -4.461  1.00 80.88           O  
ATOM    659  OE2 GLU C   3      14.584 -21.238  -3.702  1.00 80.88           O  
ATOM    660  N   GLU C   4      13.787 -19.828   1.519  1.00 84.58           N  
ATOM    661  CA  GLU C   4      12.942 -20.343   2.593  1.00 84.58           C  
ATOM    662  C   GLU C   4      12.444 -19.215   3.492  1.00 84.58           C  
ATOM    663  CB  GLU C   4      13.700 -21.382   3.423  1.00 84.58           C  
ATOM    664  O   GLU C   4      11.284 -19.215   3.911  1.00 84.58           O  
ATOM    665  CG  GLU C   4      12.799 -22.269   4.269  1.00 84.58           C  
ATOM    666  CD  GLU C   4      13.557 -23.356   5.015  1.00 84.58           C  
ATOM    667  OE1 GLU C   4      12.938 -24.078   5.829  1.00 84.58           O  
ATOM    668  OE2 GLU C   4      14.780 -23.486   4.784  1.00 84.58           O  
ATOM    669  N   LYS C   5      13.227 -18.430   3.785  1.00 83.25           N  
ATOM    670  CA  LYS C   5      12.859 -17.281   4.608  1.00 83.25           C  
ATOM    671  C   LYS C   5      11.800 -16.427   3.917  1.00 83.25           C  
ATOM    672  CB  LYS C   5      14.091 -16.432   4.926  1.00 83.25           C  
ATOM    673  O   LYS C   5      10.834 -15.996   4.550  1.00 83.25           O  
ATOM    674  CG  LYS C   5      13.852 -15.369   5.988  1.00 83.25           C  
ATOM    675  CD  LYS C   5      15.128 -14.601   6.307  1.00 83.25           C  
ATOM    676  CE  LYS C   5      14.864 -13.450   7.269  1.00 83.25           C  
ATOM    677  NZ  LYS C   5      16.101 -12.660   7.540  1.00 83.25           N  
ATOM    678  N   LEU C   6      11.953 -16.197   2.730  1.00 80.18           N  
ATOM    679  CA  LEU C   6      11.000 -15.406   1.959  1.00 80.18           C  
ATOM    680  C   LEU C   6       9.639 -16.092   1.910  1.00 80.18           C  
ATOM    681  CB  LEU C   6      11.520 -15.175   0.538  1.00 80.18           C  
ATOM    682  O   LEU C   6       8.603 -15.436   2.044  1.00 80.18           O  
ATOM    683  CG  LEU C   6      10.863 -14.040  -0.248  1.00 80.18           C  
ATOM    684  CD1 LEU C   6      11.712 -12.776  -0.163  1.00 80.18           C  
ATOM    685  CD2 LEU C   6      10.649 -14.449  -1.702  1.00 80.18           C  
ATOM    686  N   GLU C   7       9.727 -17.385   1.686  1.00 83.97           N  
ATOM    687  CA  GLU C   7       8.482 -18.147   1.650  1.00 83.97           C  
ATOM    688  C   GLU C   7       7.752 -18.075   2.988  1.00 83.97           C  
ATOM    689  CB  GLU C   7       8.757 -19.607   1.279  1.00 83.97           C  
ATOM    690  O   GLU C   7       6.527 -17.943   3.025  1.00 83.97           O  
ATOM    691  CG  GLU C   7       8.929 -19.839  -0.215  1.00 83.97           C  
ATOM    692  CD  GLU C   7       9.308 -21.271  -0.560  1.00 83.97           C  
ATOM    693  OE1 GLU C   7       9.512 -21.573  -1.758  1.00 83.97           O  
ATOM    694  OE2 GLU C   7       9.401 -22.097   0.375  1.00 83.97           O  
ATOM    695  N   ARG C   8       8.537 -18.137   4.022  1.00 86.86           N  
ATOM    696  CA  ARG C   8       7.934 -18.049   5.348  1.00 86.86           C  
ATOM    697  C   ARG C   8       7.311 -16.676   5.576  1.00 86.86           C  
ATOM    698  CB  ARG C   8       8.973 -18.340   6.432  1.00 86.86           C  
ATOM    699  O   ARG C   8       6.207 -16.571   6.116  1.00 86.86           O  
ATOM    700  CG  ARG C   8       9.305 -19.816   6.588  1.00 86.86           C  
ATOM    701  CD  ARG C   8      10.291 -20.055   7.723  1.00 86.86           C  
ATOM    702  NE  ARG C   8      10.791 -21.427   7.722  1.00 86.86           N  
ATOM    703  NH1 ARG C   8      12.272 -21.108   9.465  1.00 86.86           N  
ATOM    704  NH2 ARG C   8      12.101 -23.162   8.462  1.00 86.86           N  
ATOM    705  CZ  ARG C   8      11.720 -21.896   8.550  1.00 86.86           C  
ATOM    706  N   GLU C   9       7.883 -15.675   5.187  1.00 83.73           N  
ATOM    707  CA  GLU C   9       7.381 -14.313   5.348  1.00 83.73           C  
ATOM    708  C   GLU C   9       6.124 -14.086   4.514  1.00 83.73           C  
ATOM    709  CB  GLU C   9       8.458 -13.295   4.963  1.00 83.73           C  
ATOM    710  O   GLU C   9       5.185 -13.426   4.964  1.00 83.73           O  
ATOM    711  CG  GLU C   9       9.573 -13.161   5.990  1.00 83.73           C  
ATOM    712  CD  GLU C   9      10.640 -12.154   5.590  1.00 83.73           C  
ATOM    713  OE1 GLU C   9      11.506 -11.822   6.430  1.00 83.73           O  
ATOM    714  OE2 GLU C   9      10.608 -11.693   4.428  1.00 83.73           O  
ATOM    715  N   THR C  10       6.178 -14.720   3.399  1.00 85.32           N  
ATOM    716  CA  THR C  10       5.008 -14.618   2.535  1.00 85.32           C  
ATOM    717  C   THR C  10       3.810 -15.329   3.160  1.00 85.32           C  
ATOM    718  CB  THR C  10       5.289 -15.210   1.141  1.00 85.32           C  
ATOM    719  O   THR C  10       2.688 -14.820   3.116  1.00 85.32           O  
ATOM    720  CG2 THR C  10       4.068 -15.090   0.236  1.00 85.32           C  
ATOM    721  OG1 THR C  10       6.385 -14.507   0.543  1.00 85.32           O  
ATOM    722  N   GLU C  11       4.056 -16.462   3.716  1.00 86.81           N  
ATOM    723  CA  GLU C  11       2.982 -17.211   4.361  1.00 86.81           C  
ATOM    724  C   GLU C  11       2.416 -16.447   5.555  1.00 86.81           C  
ATOM    725  CB  GLU C  11       3.479 -18.589   4.805  1.00 86.81           C  
ATOM    726  O   GLU C  11       1.201 -16.418   5.760  1.00 86.81           O  
ATOM    727  CG  GLU C  11       3.545 -19.612   3.680  1.00 86.81           C  
ATOM    728  CD  GLU C  11       4.092 -20.959   4.125  1.00 86.81           C  
ATOM    729  OE1 GLU C  11       4.203 -21.877   3.282  1.00 86.81           O  
ATOM    730  OE2 GLU C  11       4.412 -21.097   5.327  1.00 86.81           O  
ATOM    731  N   LYS C  12       3.300 -15.835   6.285  1.00 86.40           N  
ATOM    732  CA  LYS C  12       2.868 -15.040   7.431  1.00 86.40           C  
ATOM    733  C   LYS C  12       2.004 -13.863   6.990  1.00 86.40           C  
ATOM    734  CB  LYS C  12       4.078 -14.536   8.220  1.00 86.40           C  
ATOM    735  O   LYS C  12       0.962 -13.591   7.590  1.00 86.40           O  
ATOM    736  CG  LYS C  12       3.725 -13.918   9.565  1.00 86.40           C  
ATOM    737  CD  LYS C  12       4.971 -13.469  10.318  1.00 86.40           C  
ATOM    738  CE  LYS C  12       4.615 -12.708  11.588  1.00 86.40           C  
ATOM    739  NZ  LYS C  12       5.833 -12.237  12.312  1.00 86.40           N  
ATOM    740  N   LEU C  13       2.354 -13.202   6.048  1.00 84.74           N  
ATOM    741  CA  LEU C  13       1.606 -12.061   5.531  1.00 84.74           C  
ATOM    742  C   LEU C  13       0.252 -12.502   4.985  1.00 84.74           C  
ATOM    743  CB  LEU C  13       2.404 -11.348   4.436  1.00 84.74           C  
ATOM    744  O   LEU C  13      -0.759 -11.831   5.205  1.00 84.74           O  
ATOM    745  CG  LEU C  13       3.336 -10.227   4.897  1.00 84.74           C  
ATOM    746  CD1 LEU C  13       4.565 -10.156   3.997  1.00 84.74           C  
ATOM    747  CD2 LEU C  13       2.599  -8.891   4.911  1.00 84.74           C  
ATOM    748  N   GLU C  14       0.248 -13.676   4.286  1.00 88.03           N  
ATOM    749  CA  GLU C  14      -1.004 -14.185   3.734  1.00 88.03           C  
ATOM    750  C   GLU C  14      -1.998 -14.524   4.840  1.00 88.03           C  
ATOM    751  CB  GLU C  14      -0.745 -15.417   2.863  1.00 88.03           C  
ATOM    752  O   GLU C  14      -3.198 -14.277   4.701  1.00 88.03           O  
ATOM    753  CG  GLU C  14      -0.164 -15.092   1.494  1.00 88.03           C  
ATOM    754  CD  GLU C  14       0.153 -16.328   0.668  1.00 88.03           C  
ATOM    755  OE1 GLU C  14       0.467 -16.190  -0.536  1.00 88.03           O  
ATOM    756  OE2 GLU C  14       0.088 -17.445   1.230  1.00 88.03           O  
ATOM    757  N   LYS C  15      -1.487 -15.043   5.874  1.00 88.31           N  
ATOM    758  CA  LYS C  15      -2.342 -15.346   7.018  1.00 88.31           C  
ATOM    759  C   LYS C  15      -2.915 -14.071   7.630  1.00 88.31           C  
ATOM    760  CB  LYS C  15      -1.565 -16.132   8.075  1.00 88.31           C  
ATOM    761  O   LYS C  15      -4.103 -14.010   7.952  1.00 88.31           O  
ATOM    762  CG  LYS C  15      -2.427 -16.658   9.213  1.00 88.31           C  
ATOM    763  CD  LYS C  15      -1.602 -17.449  10.220  1.00 88.31           C  
ATOM    764  CE  LYS C  15      -2.438 -17.872  11.420  1.00 88.31           C  
ATOM    765  NZ  LYS C  15      -1.620 -18.597  12.438  1.00 88.31           N  
ATOM    766  N   LYS C  16      -2.103 -13.062   7.814  1.00 86.08           N  
ATOM    767  CA  LYS C  16      -2.537 -11.783   8.369  1.00 86.08           C  
ATOM    768  C   LYS C  16      -3.611 -11.140   7.496  1.00 86.08           C  
ATOM    769  CB  LYS C  16      -1.348 -10.833   8.521  1.00 86.08           C  
ATOM    770  O   LYS C  16      -4.592 -10.597   8.007  1.00 86.08           O  
ATOM    771  CG  LYS C  16      -0.470 -11.129   9.728  1.00 86.08           C  
ATOM    772  CD  LYS C  16       0.632 -10.089   9.887  1.00 86.08           C  
ATOM    773  CE  LYS C  16       1.512 -10.385  11.093  1.00 86.08           C  
ATOM    774  NZ  LYS C  16       2.603  -9.376  11.244  1.00 86.08           N  
ATOM    775  N   ILE C  17      -3.461 -11.236   6.210  1.00 85.48           N  
ATOM    776  CA  ILE C  17      -4.407 -10.655   5.264  1.00 85.48           C  
ATOM    777  C   ILE C  17      -5.749 -11.378   5.367  1.00 85.48           C  
ATOM    778  CB  ILE C  17      -3.873 -10.722   3.816  1.00 85.48           C  
ATOM    779  O   ILE C  17      -6.804 -10.741   5.399  1.00 85.48           O  
ATOM    780  CG1 ILE C  17      -2.720  -9.729   3.626  1.00 85.48           C  
ATOM    781  CG2 ILE C  17      -4.997 -10.453   2.812  1.00 85.48           C  
ATOM    782  CD1 ILE C  17      -2.020  -9.843   2.279  1.00 85.48           C  
ATOM    783  N   ARG C  18      -5.653 -12.715   5.447  1.00 88.12           N  
ATOM    784  CA  ARG C  18      -6.877 -13.501   5.569  1.00 88.12           C  
ATOM    785  C   ARG C  18      -7.629 -13.149   6.848  1.00 88.12           C  
ATOM    786  CB  ARG C  18      -6.560 -14.998   5.542  1.00 88.12           C  
ATOM    787  O   ARG C  18      -8.855 -13.022   6.839  1.00 88.12           O  
ATOM    788  CG  ARG C  18      -6.215 -15.530   4.160  1.00 88.12           C  
ATOM    789  CD  ARG C  18      -6.228 -17.052   4.123  1.00 88.12           C  
ATOM    790  NE  ARG C  18      -5.199 -17.621   4.987  1.00 88.12           N  
ATOM    791  NH1 ARG C  18      -3.616 -17.823   3.316  1.00 88.12           N  
ATOM    792  NH2 ARG C  18      -3.122 -18.483   5.455  1.00 88.12           N  
ATOM    793  CZ  ARG C  18      -3.981 -17.975   4.584  1.00 88.12           C  
ATOM    794  N   GLU C  19      -6.917 -13.030   7.921  1.00 87.51           N  
ATOM    795  CA  GLU C  19      -7.540 -12.683   9.195  1.00 87.51           C  
ATOM    796  C   GLU C  19      -8.166 -11.292   9.143  1.00 87.51           C  
ATOM    797  CB  GLU C  19      -6.517 -12.757  10.332  1.00 87.51           C  
ATOM    798  O   GLU C  19      -9.266 -11.082   9.657  1.00 87.51           O  
ATOM    799  CG  GLU C  19      -6.124 -14.177  10.714  1.00 87.51           C  
ATOM    800  CD  GLU C  19      -5.009 -14.233  11.746  1.00 87.51           C  
ATOM    801  OE1 GLU C  19      -4.667 -15.345  12.210  1.00 87.51           O  
ATOM    802  OE2 GLU C  19      -4.474 -13.157  12.094  1.00 87.51           O  
ATOM    803  N   SER C  20      -7.466 -10.448   8.580  1.00 83.70           N  
ATOM    804  CA  SER C  20      -7.983  -9.092   8.422  1.00 83.70           C  
ATOM    805  C   SER C  20      -9.251  -9.079   7.575  1.00 83.70           C  
ATOM    806  CB  SER C  20      -6.927  -8.186   7.786  1.00 83.70           C  
ATOM    807  O   SER C  20     -10.214  -8.382   7.901  1.00 83.70           O  
ATOM    808  OG  SER C  20      -7.421  -6.867   7.634  1.00 83.70           O  
ATOM    809  N   GLN C  21      -9.301  -9.819   6.525  1.00 85.82           N  
ATOM    810  CA  GLN C  21     -10.474  -9.886   5.660  1.00 85.82           C  
ATOM    811  C   GLN C  21     -11.666 -10.491   6.395  1.00 85.82           C  
ATOM    812  CB  GLN C  21     -10.168 -10.697   4.400  1.00 85.82           C  
ATOM    813  O   GLN C  21     -12.801 -10.040   6.226  1.00 85.82           O  
ATOM    814  CG  GLN C  21      -9.248  -9.984   3.418  1.00 85.82           C  
ATOM    815  CD  GLN C  21      -8.872 -10.850   2.230  1.00 85.82           C  
ATOM    816  NE2 GLN C  21      -8.513 -10.213   1.121  1.00 85.82           N  
ATOM    817  OE1 GLN C  21      -8.904 -12.083   2.309  1.00 85.82           O  
ATOM    818  N   ARG C  22     -11.396 -11.519   7.259  1.00 87.41           N  
ATOM    819  CA  ARG C  22     -12.456 -12.123   8.059  1.00 87.41           C  
ATOM    820  C   ARG C  22     -13.051 -11.112   9.033  1.00 87.41           C  
ATOM    821  CB  ARG C  22     -11.928 -13.339   8.823  1.00 87.41           C  
ATOM    822  O   ARG C  22     -14.273 -11.007   9.158  1.00 87.41           O  
ATOM    823  CG  ARG C  22     -13.018 -14.198   9.444  1.00 87.41           C  
ATOM    824  CD  ARG C  22     -12.437 -15.371  10.221  1.00 87.41           C  
ATOM    825  NE  ARG C  22     -13.459 -16.053  11.010  1.00 87.41           N  
ATOM    826  NH1 ARG C  22     -11.985 -17.495  12.053  1.00 87.41           N  
ATOM    827  NH2 ARG C  22     -14.225 -17.595  12.530  1.00 87.41           N  
ATOM    828  CZ  ARG C  22     -13.220 -17.046  11.863  1.00 87.41           C  
ATOM    829  N   ARG C  23     -12.132 -10.374   9.701  1.00 84.93           N  
ATOM    830  CA  ARG C  23     -12.581  -9.367  10.656  1.00 84.93           C  
ATOM    831  C   ARG C  23     -13.384  -8.272   9.961  1.00 84.93           C  
ATOM    832  CB  ARG C  23     -11.388  -8.754  11.394  1.00 84.93           C  
ATOM    833  O   ARG C  23     -14.400  -7.812  10.485  1.00 84.93           O  
ATOM    834  CG  ARG C  23     -10.807  -9.650  12.476  1.00 84.93           C  
ATOM    835  CD  ARG C  23      -9.607  -9.006  13.156  1.00 84.93           C  
ATOM    836  NE  ARG C  23      -8.910  -9.949  14.026  1.00 84.93           N  
ATOM    837  NH1 ARG C  23      -7.368  -8.414  14.802  1.00 84.93           N  
ATOM    838  NH2 ARG C  23      -7.305 -10.583  15.542  1.00 84.93           N  
ATOM    839  CZ  ARG C  23      -7.863  -9.647  14.788  1.00 84.93           C  
ATOM    840  N   MET C  24     -12.936  -7.919   8.851  1.00 83.60           N  
ATOM    841  CA  MET C  24     -13.643  -6.890   8.094  1.00 83.60           C  
ATOM    842  C   MET C  24     -15.033  -7.370   7.690  1.00 83.60           C  
ATOM    843  CB  MET C  24     -12.845  -6.493   6.850  1.00 83.60           C  
ATOM    844  O   MET C  24     -15.996  -6.603   7.733  1.00 83.60           O  
ATOM    845  CG  MET C  24     -11.638  -5.619   7.149  1.00 83.60           C  
ATOM    846  SD  MET C  24     -12.107  -3.982   7.833  1.00 83.60           S  
ATOM    847  CE  MET C  24     -12.816  -3.208   6.353  1.00 83.60           C  
ATOM    848  N   GLU C  25     -15.180  -8.664   7.312  1.00 83.89           N  
ATOM    849  CA  GLU C  25     -16.477  -9.228   6.953  1.00 83.89           C  
ATOM    850  C   GLU C  25     -17.416  -9.261   8.156  1.00 83.89           C  
ATOM    851  CB  GLU C  25     -16.311 -10.637   6.379  1.00 83.89           C  
ATOM    852  O   GLU C  25     -18.609  -8.977   8.027  1.00 83.89           O  
ATOM    853  CG  GLU C  25     -17.597 -11.232   5.825  1.00 83.89           C  
ATOM    854  CD  GLU C  25     -18.165 -10.448   4.653  1.00 83.89           C  
ATOM    855  OE1 GLU C  25     -19.381 -10.563   4.377  1.00 83.89           O  
ATOM    856  OE2 GLU C  25     -17.388  -9.713   4.004  1.00 83.89           O  
ATOM    857  N   GLU C  26     -16.877  -9.515   9.324  1.00 84.44           N  
ATOM    858  CA  GLU C  26     -17.680  -9.521  10.543  1.00 84.44           C  
ATOM    859  C   GLU C  26     -18.187  -8.121  10.877  1.00 84.44           C  
ATOM    860  CB  GLU C  26     -16.872 -10.082  11.716  1.00 84.44           C  
ATOM    861  O   GLU C  26     -19.345  -7.950  11.264  1.00 84.44           O  
ATOM    862  CG  GLU C  26     -16.667 -11.588  11.657  1.00 84.44           C  
ATOM    863  CD  GLU C  26     -15.762 -12.114  12.760  1.00 84.44           C  
ATOM    864  OE1 GLU C  26     -15.547 -13.345  12.833  1.00 84.44           O  
ATOM    865  OE2 GLU C  26     -15.265 -11.288  13.558  1.00 84.44           O  
ATOM    866  N   LEU C  27     -17.277  -7.152  10.751  1.00 81.15           N  
ATOM    867  CA  LEU C  27     -17.661  -5.767  11.002  1.00 81.15           C  
ATOM    868  C   LEU C  27     -18.738  -5.315  10.021  1.00 81.15           C  
ATOM    869  CB  LEU C  27     -16.442  -4.846  10.900  1.00 81.15           C  
ATOM    870  O   LEU C  27     -19.656  -4.582  10.395  1.00 81.15           O  
ATOM    871  CG  LEU C  27     -15.506  -4.823  12.109  1.00 81.15           C  
ATOM    872  CD1 LEU C  27     -14.186  -4.151  11.746  1.00 81.15           C  
ATOM    873  CD2 LEU C  27     -16.168  -4.112  13.285  1.00 81.15           C  
ATOM    874  N   ARG C  28     -18.544  -5.767   8.794  1.00 83.64           N  
ATOM    875  CA  ARG C  28     -19.543  -5.445   7.779  1.00 83.64           C  
ATOM    876  C   ARG C  28     -20.923  -5.949   8.190  1.00 83.64           C  
ATOM    877  CB  ARG C  28     -19.148  -6.042   6.427  1.00 83.64           C  
ATOM    878  O   ARG C  28     -21.926  -5.265   7.982  1.00 83.64           O  
ATOM    879  CG  ARG C  28     -19.986  -5.539   5.263  1.00 83.64           C  
ATOM    880  CD  ARG C  28     -19.543  -6.153   3.942  1.00 83.64           C  
ATOM    881  NE  ARG C  28     -20.462  -5.819   2.857  1.00 83.64           N  
ATOM    882  NH1 ARG C  28     -19.405  -7.135   1.280  1.00 83.64           N  
ATOM    883  NH2 ARG C  28     -21.265  -5.922   0.708  1.00 83.64           N  
ATOM    884  CZ  ARG C  28     -20.375  -6.293   1.617  1.00 83.64           C  
ATOM    885  N   LYS C  29     -21.110  -7.056   8.823  1.00 82.36           N  
ATOM    886  CA  LYS C  29     -22.375  -7.652   9.242  1.00 82.36           C  
ATOM    887  C   LYS C  29     -22.988  -6.879  10.407  1.00 82.36           C  
ATOM    888  CB  LYS C  29     -22.176  -9.117   9.633  1.00 82.36           C  
ATOM    889  O   LYS C  29     -24.210  -6.742  10.493  1.00 82.36           O  
ATOM    890  CG  LYS C  29     -21.931 -10.045   8.452  1.00 82.36           C  
ATOM    891  CD  LYS C  29     -21.768 -11.491   8.902  1.00 82.36           C  
ATOM    892  CE  LYS C  29     -21.416 -12.404   7.736  1.00 82.36           C  
ATOM    893  NZ  LYS C  29     -21.159 -13.805   8.186  1.00 82.36           N  
ATOM    894  N   GLN C  30     -22.079  -6.261  11.214  1.00 78.48           N  
ATOM    895  CA  GLN C  30     -22.533  -5.545  12.402  1.00 78.48           C  
ATOM    896  C   GLN C  30     -23.069  -4.163  12.040  1.00 78.48           C  
ATOM    897  CB  GLN C  30     -21.399  -5.418  13.420  1.00 78.48           C  
ATOM    898  O   GLN C  30     -23.952  -3.637  12.720  1.00 78.48           O  
ATOM    899  CG  GLN C  30     -21.034  -6.731  14.101  1.00 78.48           C  
ATOM    900  CD  GLN C  30     -19.870  -6.589  15.063  1.00 78.48           C  
ATOM    901  NE2 GLN C  30     -19.430  -7.706  15.630  1.00 78.48           N  
ATOM    902  OE1 GLN C  30     -19.369  -5.483  15.293  1.00 78.48           O  
ATOM    903  N   ILE C  31     -22.605  -3.559  11.083  1.00 70.37           N  
ATOM    904  CA  ILE C  31     -22.943  -2.183  10.736  1.00 70.37           C  
ATOM    905  C   ILE C  31     -24.071  -2.173   9.707  1.00 70.37           C  
ATOM    906  CB  ILE C  31     -21.715  -1.419  10.192  1.00 70.37           C  
ATOM    907  O   ILE C  31     -24.592  -1.111   9.358  1.00 70.37           O  
ATOM    908  CG1 ILE C  31     -20.618  -1.342  11.260  1.00 70.37           C  
ATOM    909  CG2 ILE C  31     -22.116  -0.020   9.716  1.00 70.37           C  
ATOM    910  CD1 ILE C  31     -19.296  -0.783  10.751  1.00 70.37           C  
ATOM    911  N   GLU C  32     -24.604  -2.775   9.432  1.00 65.99           N  
ATOM    912  CA  GLU C  32     -25.603  -2.938   8.379  1.00 65.99           C  
ATOM    913  C   GLU C  32     -26.854  -2.115   8.674  1.00 65.99           C  
ATOM    914  CB  GLU C  32     -25.972  -4.414   8.211  1.00 65.99           C  
ATOM    915  O   GLU C  32     -27.619  -1.790   7.764  1.00 65.99           O  
ATOM    916  CG  GLU C  32     -25.069  -5.167   7.245  1.00 65.99           C  
ATOM    917  CD  GLU C  32     -25.467  -6.624   7.065  1.00 65.99           C  
ATOM    918  OE1 GLU C  32     -24.770  -7.355   6.325  1.00 65.99           O  
ATOM    919  OE2 GLU C  32     -26.483  -7.036   7.667  1.00 65.99           O  
ATOM    920  N   THR C  33     -26.761  -1.300   9.535  1.00 65.78           N  
ATOM    921  CA  THR C  33     -28.038  -0.648   9.807  1.00 65.78           C  
ATOM    922  C   THR C  33     -28.000   0.815   9.377  1.00 65.78           C  
ATOM    923  CB  THR C  33     -28.405  -0.738  11.300  1.00 65.78           C  
ATOM    924  O   THR C  33     -29.026   1.381   8.991  1.00 65.78           O  
ATOM    925  CG2 THR C  33     -28.828  -2.154  11.677  1.00 65.78           C  
ATOM    926  OG1 THR C  33     -27.268  -0.365  12.088  1.00 65.78           O  
ATOM    927  N   ASP C  34     -27.128   1.301   9.125  1.00 73.06           N  
ATOM    928  CA  ASP C  34     -27.020   2.683   8.668  1.00 73.06           C  
ATOM    929  C   ASP C  34     -26.402   2.754   7.273  1.00 73.06           C  
ATOM    930  CB  ASP C  34     -26.191   3.511   9.652  1.00 73.06           C  
ATOM    931  O   ASP C  34     -25.254   2.350   7.075  1.00 73.06           O  
ATOM    932  CG  ASP C  34     -26.158   4.989   9.304  1.00 73.06           C  
ATOM    933  OD1 ASP C  34     -25.843   5.816  10.186  1.00 73.06           O  
ATOM    934  OD2 ASP C  34     -26.453   5.329   8.138  1.00 73.06           O  
ATOM    935  N   PRO C  35     -27.244   3.247   6.336  1.00 81.23           N  
ATOM    936  CA  PRO C  35     -26.778   3.269   4.948  1.00 81.23           C  
ATOM    937  C   PRO C  35     -25.493   4.074   4.769  1.00 81.23           C  
ATOM    938  CB  PRO C  35     -27.941   3.922   4.196  1.00 81.23           C  
ATOM    939  O   PRO C  35     -24.629   3.695   3.974  1.00 81.23           O  
ATOM    940  CG  PRO C  35     -29.132   3.704   5.072  1.00 81.23           C  
ATOM    941  CD  PRO C  35     -28.668   3.625   6.498  1.00 81.23           C  
ATOM    942  N   ASP C  36     -25.330   5.153   5.452  1.00 81.58           N  
ATOM    943  CA  ASP C  36     -24.147   6.001   5.337  1.00 81.58           C  
ATOM    944  C   ASP C  36     -22.908   5.292   5.877  1.00 81.58           C  
ATOM    945  CB  ASP C  36     -24.361   7.323   6.076  1.00 81.58           C  
ATOM    946  O   ASP C  36     -21.836   5.354   5.270  1.00 81.58           O  
ATOM    947  CG  ASP C  36     -25.343   8.244   5.373  1.00 81.58           C  
ATOM    948  OD1 ASP C  36     -25.953   9.108   6.039  1.00 81.58           O  
ATOM    949  OD2 ASP C  36     -25.509   8.103   4.142  1.00 81.58           O  
ATOM    950  N   GLU C  37     -23.111   4.627   6.826  1.00 84.28           N  
ATOM    951  CA  GLU C  37     -22.012   3.878   7.427  1.00 84.28           C  
ATOM    952  C   GLU C  37     -21.629   2.675   6.569  1.00 84.28           C  
ATOM    953  CB  GLU C  37     -22.383   3.420   8.840  1.00 84.28           C  
ATOM    954  O   GLU C  37     -20.450   2.331   6.464  1.00 84.28           O  
ATOM    955  CG  GLU C  37     -22.416   4.546   9.863  1.00 84.28           C  
ATOM    956  CD  GLU C  37     -22.749   4.070  11.268  1.00 84.28           C  
ATOM    957  OE1 GLU C  37     -22.756   4.902  12.204  1.00 84.28           O  
ATOM    958  OE2 GLU C  37     -23.004   2.857  11.434  1.00 84.28           O  
ATOM    959  N   LYS C  38     -22.689   2.092   6.029  1.00 84.85           N  
ATOM    960  CA  LYS C  38     -22.449   0.946   5.156  1.00 84.85           C  
ATOM    961  C   LYS C  38     -21.573   1.332   3.968  1.00 84.85           C  
ATOM    962  CB  LYS C  38     -23.774   0.361   4.662  1.00 84.85           C  
ATOM    963  O   LYS C  38     -20.666   0.588   3.591  1.00 84.85           O  
ATOM    964  CG  LYS C  38     -23.628  -0.956   3.914  1.00 84.85           C  
ATOM    965  CD  LYS C  38     -24.982  -1.510   3.489  1.00 84.85           C  
ATOM    966  CE  LYS C  38     -24.832  -2.755   2.626  1.00 84.85           C  
ATOM    967  NZ  LYS C  38     -26.155  -3.276   2.169  1.00 84.85           N  
ATOM    968  N   GLU C  39     -21.842   2.461   3.356  1.00 85.33           N  
ATOM    969  CA  GLU C  39     -21.057   2.929   2.218  1.00 85.33           C  
ATOM    970  C   GLU C  39     -19.609   3.196   2.619  1.00 85.33           C  
ATOM    971  CB  GLU C  39     -21.679   4.193   1.619  1.00 85.33           C  
ATOM    972  O   GLU C  39     -18.682   2.838   1.890  1.00 85.33           O  
ATOM    973  CG  GLU C  39     -21.079   4.598   0.280  1.00 85.33           C  
ATOM    974  CD  GLU C  39     -21.866   5.692  -0.423  1.00 85.33           C  
ATOM    975  OE1 GLU C  39     -21.511   6.056  -1.568  1.00 85.33           O  
ATOM    976  OE2 GLU C  39     -22.846   6.190   0.174  1.00 85.33           O  
ATOM    977  N   LEU C  40     -19.430   3.811   3.747  1.00 84.03           N  
ATOM    978  CA  LEU C  40     -18.088   4.084   4.250  1.00 84.03           C  
ATOM    979  C   LEU C  40     -17.333   2.786   4.516  1.00 84.03           C  
ATOM    980  CB  LEU C  40     -18.154   4.921   5.530  1.00 84.03           C  
ATOM    981  O   LEU C  40     -16.145   2.678   4.204  1.00 84.03           O  
ATOM    982  CG  LEU C  40     -18.441   6.412   5.350  1.00 84.03           C  
ATOM    983  CD1 LEU C  40     -18.823   7.043   6.685  1.00 84.03           C  
ATOM    984  CD2 LEU C  40     -17.234   7.120   4.744  1.00 84.03           C  
ATOM    985  N   LEU C  41     -18.014   1.860   5.086  1.00 86.15           N  
ATOM    986  CA  LEU C  41     -17.411   0.564   5.376  1.00 86.15           C  
ATOM    987  C   LEU C  41     -16.979  -0.134   4.090  1.00 86.15           C  
ATOM    988  CB  LEU C  41     -18.392  -0.324   6.147  1.00 86.15           C  
ATOM    989  O   LEU C  41     -15.903  -0.734   4.035  1.00 86.15           O  
ATOM    990  CG  LEU C  41     -17.836  -1.645   6.680  1.00 86.15           C  
ATOM    991  CD1 LEU C  41     -16.773  -1.383   7.742  1.00 86.15           C  
ATOM    992  CD2 LEU C  41     -18.959  -2.510   7.241  1.00 86.15           C  
ATOM    993  N   GLU C  42     -17.843  -0.049   3.087  1.00 88.16           N  
ATOM    994  CA  GLU C  42     -17.513  -0.677   1.811  1.00 88.16           C  
ATOM    995  C   GLU C  42     -16.267  -0.049   1.193  1.00 88.16           C  
ATOM    996  CB  GLU C  42     -18.691  -0.574   0.840  1.00 88.16           C  
ATOM    997  O   GLU C  42     -15.427  -0.752   0.627  1.00 88.16           O  
ATOM    998  CG  GLU C  42     -19.848  -1.504   1.174  1.00 88.16           C  
ATOM    999  CD  GLU C  42     -21.026  -1.362   0.224  1.00 88.16           C  
ATOM   1000  OE1 GLU C  42     -22.007  -2.130   0.354  1.00 88.16           O  
ATOM   1001  OE2 GLU C  42     -20.969  -0.476  -0.657  1.00 88.16           O  
ATOM   1002  N   ILE C  43     -16.158   1.238   1.295  1.00 86.82           N  
ATOM   1003  CA  ILE C  43     -14.993   1.956   0.790  1.00 86.82           C  
ATOM   1004  C   ILE C  43     -13.743   1.503   1.541  1.00 86.82           C  
ATOM   1005  CB  ILE C  43     -15.171   3.485   0.918  1.00 86.82           C  
ATOM   1006  O   ILE C  43     -12.704   1.242   0.929  1.00 86.82           O  
ATOM   1007  CG1 ILE C  43     -16.234   3.983  -0.069  1.00 86.82           C  
ATOM   1008  CG2 ILE C  43     -13.838   4.205   0.696  1.00 86.82           C  
ATOM   1009  CD1 ILE C  43     -16.640   5.436   0.140  1.00 86.82           C  
ATOM   1010  N   LEU C  44     -13.879   1.389   2.832  1.00 87.45           N  
ATOM   1011  CA  LEU C  44     -12.755   0.984   3.668  1.00 87.45           C  
ATOM   1012  C   LEU C  44     -12.321  -0.441   3.341  1.00 87.45           C  
ATOM   1013  CB  LEU C  44     -13.124   1.090   5.150  1.00 87.45           C  
ATOM   1014  O   LEU C  44     -11.124  -0.727   3.263  1.00 87.45           O  
ATOM   1015  CG  LEU C  44     -11.985   0.878   6.149  1.00 87.45           C  
ATOM   1016  CD1 LEU C  44     -10.934   1.972   5.995  1.00 87.45           C  
ATOM   1017  CD2 LEU C  44     -12.524   0.844   7.575  1.00 87.45           C  
ATOM   1018  N   ILE C  45     -13.249  -1.331   3.149  1.00 89.43           N  
ATOM   1019  CA  ILE C  45     -12.951  -2.726   2.841  1.00 89.43           C  
ATOM   1020  C   ILE C  45     -12.247  -2.817   1.489  1.00 89.43           C  
ATOM   1021  CB  ILE C  45     -14.232  -3.590   2.838  1.00 89.43           C  
ATOM   1022  O   ILE C  45     -11.281  -3.568   1.334  1.00 89.43           O  
ATOM   1023  CG1 ILE C  45     -14.775  -3.745   4.263  1.00 89.43           C  
ATOM   1024  CG2 ILE C  45     -13.959  -4.957   2.203  1.00 89.43           C  
ATOM   1025  CD1 ILE C  45     -16.133  -4.429   4.337  1.00 89.43           C  
ATOM   1026  N   ARG C  46     -12.675  -2.039   0.497  1.00 90.30           N  
ATOM   1027  CA  ARG C  46     -12.012  -2.021  -0.803  1.00 90.30           C  
ATOM   1028  C   ARG C  46     -10.577  -1.519  -0.679  1.00 90.30           C  
ATOM   1029  CB  ARG C  46     -12.789  -1.148  -1.791  1.00 90.30           C  
ATOM   1030  O   ARG C  46      -9.667  -2.065  -1.306  1.00 90.30           O  
ATOM   1031  CG  ARG C  46     -14.073  -1.785  -2.297  1.00 90.30           C  
ATOM   1032  CD  ARG C  46     -14.653  -1.022  -3.480  1.00 90.30           C  
ATOM   1033  NE  ARG C  46     -15.012   0.346  -3.116  1.00 90.30           N  
ATOM   1034  NH1 ARG C  46     -17.250   0.117  -3.638  1.00 90.30           N  
ATOM   1035  NH2 ARG C  46     -16.452   2.113  -2.841  1.00 90.30           N  
ATOM   1036  CZ  ARG C  46     -16.237   0.855  -3.199  1.00 90.30           C  
ATOM   1037  N   SER C  47     -10.396  -0.412   0.075  1.00 88.59           N  
ATOM   1038  CA  SER C  47      -9.060   0.132   0.297  1.00 88.59           C  
ATOM   1039  C   SER C  47      -8.144  -0.899   0.948  1.00 88.59           C  
ATOM   1040  CB  SER C  47      -9.130   1.387   1.168  1.00 88.59           C  
ATOM   1041  O   SER C  47      -6.978  -1.029   0.569  1.00 88.59           O  
ATOM   1042  OG  SER C  47      -9.739   2.455   0.464  1.00 88.59           O  
ATOM   1043  N   LEU C  48      -8.638  -1.629   1.926  1.00 90.37           N  
ATOM   1044  CA  LEU C  48      -7.851  -2.651   2.608  1.00 90.37           C  
ATOM   1045  C   LEU C  48      -7.451  -3.762   1.644  1.00 90.37           C  
ATOM   1046  CB  LEU C  48      -8.638  -3.238   3.783  1.00 90.37           C  
ATOM   1047  O   LEU C  48      -6.325  -4.263   1.700  1.00 90.37           O  
ATOM   1048  CG  LEU C  48      -8.663  -2.405   5.066  1.00 90.37           C  
ATOM   1049  CD1 LEU C  48      -9.721  -2.941   6.025  1.00 90.37           C  
ATOM   1050  CD2 LEU C  48      -7.289  -2.399   5.726  1.00 90.37           C  
ATOM   1051  N   ARG C  49      -8.409  -4.139   0.829  1.00 90.49           N  
ATOM   1052  CA  ARG C  49      -8.100  -5.160  -0.166  1.00 90.49           C  
ATOM   1053  C   ARG C  49      -6.980  -4.700  -1.093  1.00 90.49           C  
ATOM   1054  CB  ARG C  49      -9.345  -5.510  -0.983  1.00 90.49           C  
ATOM   1055  O   ARG C  49      -6.072  -5.472  -1.409  1.00 90.49           O  
ATOM   1056  CG  ARG C  49      -9.149  -6.678  -1.936  1.00 90.49           C  
ATOM   1057  CD  ARG C  49     -10.442  -7.048  -2.649  1.00 90.49           C  
ATOM   1058  NE  ARG C  49     -10.227  -8.092  -3.647  1.00 90.49           N  
ATOM   1059  NH1 ARG C  49     -12.451  -8.257  -4.253  1.00 90.49           N  
ATOM   1060  NH2 ARG C  49     -10.880  -9.585  -5.265  1.00 90.49           N  
ATOM   1061  CZ  ARG C  49     -11.186  -8.643  -4.386  1.00 90.49           C  
ATOM   1062  N   LEU C  50      -7.004  -3.442  -1.590  1.00 90.77           N  
ATOM   1063  CA  LEU C  50      -5.965  -2.897  -2.458  1.00 90.77           C  
ATOM   1064  C   LEU C  50      -4.618  -2.872  -1.743  1.00 90.77           C  
ATOM   1065  CB  LEU C  50      -6.338  -1.486  -2.920  1.00 90.77           C  
ATOM   1066  O   LEU C  50      -3.586  -3.180  -2.343  1.00 90.77           O  
ATOM   1067  CG  LEU C  50      -7.460  -1.385  -3.954  1.00 90.77           C  
ATOM   1068  CD1 LEU C  50      -7.873   0.070  -4.148  1.00 90.77           C  
ATOM   1069  CD2 LEU C  50      -7.024  -2.004  -5.278  1.00 90.77           C  
ATOM   1070  N   LEU C  51      -4.615  -2.546  -0.473  1.00 90.86           N  
ATOM   1071  CA  LEU C  51      -3.388  -2.516   0.316  1.00 90.86           C  
ATOM   1072  C   LEU C  51      -2.788  -3.913   0.440  1.00 90.86           C  
ATOM   1073  CB  LEU C  51      -3.659  -1.939   1.707  1.00 90.86           C  
ATOM   1074  O   LEU C  51      -1.573  -4.084   0.318  1.00 90.86           O  
ATOM   1075  CG  LEU C  51      -3.778  -0.416   1.798  1.00 90.86           C  
ATOM   1076  CD1 LEU C  51      -4.380  -0.011   3.139  1.00 90.86           C  
ATOM   1077  CD2 LEU C  51      -2.415   0.239   1.598  1.00 90.86           C  
ATOM   1078  N   GLU C  52      -3.626  -4.873   0.661  1.00 90.70           N  
ATOM   1079  CA  GLU C  52      -3.153  -6.250   0.777  1.00 90.70           C  
ATOM   1080  C   GLU C  52      -2.551  -6.739  -0.537  1.00 90.70           C  
ATOM   1081  CB  GLU C  52      -4.293  -7.175   1.210  1.00 90.70           C  
ATOM   1082  O   GLU C  52      -1.537  -7.440  -0.538  1.00 90.70           O  
ATOM   1083  CG  GLU C  52      -4.715  -6.994   2.661  1.00 90.70           C  
ATOM   1084  CD  GLU C  52      -5.973  -7.768   3.021  1.00 90.70           C  
ATOM   1085  OE1 GLU C  52      -6.278  -7.902   4.228  1.00 90.70           O  
ATOM   1086  OE2 GLU C  52      -6.659  -8.244   2.089  1.00 90.70           O  
ATOM   1087  N   GLU C  53      -3.206  -6.396  -1.635  1.00 90.69           N  
ATOM   1088  CA  GLU C  53      -2.665  -6.745  -2.945  1.00 90.69           C  
ATOM   1089  C   GLU C  53      -1.313  -6.076  -3.180  1.00 90.69           C  
ATOM   1090  CB  GLU C  53      -3.645  -6.352  -4.054  1.00 90.69           C  
ATOM   1091  O   GLU C  53      -0.407  -6.681  -3.757  1.00 90.69           O  
ATOM   1092  CG  GLU C  53      -4.898  -7.215  -4.100  1.00 90.69           C  
ATOM   1093  CD  GLU C  53      -5.931  -6.720  -5.100  1.00 90.69           C  
ATOM   1094  OE1 GLU C  53      -7.014  -7.338  -5.210  1.00 90.69           O  
ATOM   1095  OE2 GLU C  53      -5.653  -5.707  -5.781  1.00 90.69           O  
ATOM   1096  N   GLN C  54      -1.213  -4.807  -2.742  1.00 88.99           N  
ATOM   1097  CA  GLN C  54       0.050  -4.087  -2.863  1.00 88.99           C  
ATOM   1098  C   GLN C  54       1.150  -4.764  -2.050  1.00 88.99           C  
ATOM   1099  CB  GLN C  54      -0.115  -2.634  -2.414  1.00 88.99           C  
ATOM   1100  O   GLN C  54       2.292  -4.866  -2.505  1.00 88.99           O  
ATOM   1101  CG  GLN C  54      -0.868  -1.764  -3.412  1.00 88.99           C  
ATOM   1102  CD  GLN C  54      -1.061  -0.341  -2.922  1.00 88.99           C  
ATOM   1103  NE2 GLN C  54      -1.135   0.602  -3.854  1.00 88.99           N  
ATOM   1104  OE1 GLN C  54      -1.143  -0.092  -1.715  1.00 88.99           O  
ATOM   1105  N   LEU C  55       0.831  -5.208  -0.874  1.00 89.67           N  
ATOM   1106  CA  LEU C  55       1.796  -5.908  -0.034  1.00 89.67           C  
ATOM   1107  C   LEU C  55       2.284  -7.183  -0.714  1.00 89.67           C  
ATOM   1108  CB  LEU C  55       1.179  -6.245   1.326  1.00 89.67           C  
ATOM   1109  O   LEU C  55       3.477  -7.496  -0.674  1.00 89.67           O  
ATOM   1110  CG  LEU C  55       1.128  -5.108   2.348  1.00 89.67           C  
ATOM   1111  CD1 LEU C  55       0.283  -5.514   3.550  1.00 89.67           C  
ATOM   1112  CD2 LEU C  55       2.536  -4.718   2.784  1.00 89.67           C  
ATOM   1113  N   GLU C  56       1.388  -7.932  -1.328  1.00 90.08           N  
ATOM   1114  CA  GLU C  56       1.758  -9.151  -2.041  1.00 90.08           C  
ATOM   1115  C   GLU C  56       2.673  -8.843  -3.223  1.00 90.08           C  
ATOM   1116  CB  GLU C  56       0.509  -9.893  -2.523  1.00 90.08           C  
ATOM   1117  O   GLU C  56       3.656  -9.550  -3.455  1.00 90.08           O  
ATOM   1118  CG  GLU C  56       0.800 -11.258  -3.130  1.00 90.08           C  
ATOM   1119  CD  GLU C  56      -0.455 -12.067  -3.417  1.00 90.08           C  
ATOM   1120  OE1 GLU C  56      -0.338 -13.247  -3.818  1.00 90.08           O  
ATOM   1121  OE2 GLU C  56      -1.564 -11.515  -3.242  1.00 90.08           O  
ATOM   1122  N   ALA C  57       2.314  -7.834  -3.926  1.00 89.41           N  
ATOM   1123  CA  ALA C  57       3.125  -7.434  -5.073  1.00 89.41           C  
ATOM   1124  C   ALA C  57       4.532  -7.034  -4.637  1.00 89.41           C  
ATOM   1125  CB  ALA C  57       2.457  -6.284  -5.822  1.00 89.41           C  
ATOM   1126  O   ALA C  57       5.513  -7.363  -5.308  1.00 89.41           O  
ATOM   1127  N   LEU C  58       4.651  -6.294  -3.539  1.00 88.47           N  
ATOM   1128  CA  LEU C  58       5.949  -5.876  -3.021  1.00 88.47           C  
ATOM   1129  C   LEU C  58       6.793  -7.084  -2.631  1.00 88.47           C  
ATOM   1130  CB  LEU C  58       5.771  -4.952  -1.813  1.00 88.47           C  
ATOM   1131  O   LEU C  58       8.003  -7.104  -2.870  1.00 88.47           O  
ATOM   1132  CG  LEU C  58       5.428  -3.493  -2.119  1.00 88.47           C  
ATOM   1133  CD1 LEU C  58       4.938  -2.788  -0.859  1.00 88.47           C  
ATOM   1134  CD2 LEU C  58       6.636  -2.772  -2.707  1.00 88.47           C  
ATOM   1135  N   ARG C  59       6.176  -8.080  -2.108  1.00 88.02           N  
ATOM   1136  CA  ARG C  59       6.876  -9.306  -1.739  1.00 88.02           C  
ATOM   1137  C   ARG C  59       7.436 -10.009  -2.971  1.00 88.02           C  
ATOM   1138  CB  ARG C  59       5.943 -10.249  -0.976  1.00 88.02           C  
ATOM   1139  O   ARG C  59       8.566 -10.503  -2.950  1.00 88.02           O  
ATOM   1140  CG  ARG C  59       6.654 -11.425  -0.325  1.00 88.02           C  
ATOM   1141  CD  ARG C  59       5.675 -12.363   0.367  1.00 88.02           C  
ATOM   1142  NE  ARG C  59       6.295 -13.644   0.694  1.00 88.02           N  
ATOM   1143  NH1 ARG C  59       4.728 -14.230   2.287  1.00 88.02           N  
ATOM   1144  NH2 ARG C  59       6.474 -15.639   1.817  1.00 88.02           N  
ATOM   1145  CZ  ARG C  59       5.831 -14.502   1.598  1.00 88.02           C  
ATOM   1146  N   LYS C  60       6.675 -10.059  -4.028  1.00 87.97           N  
ATOM   1147  CA  LYS C  60       7.119 -10.686  -5.269  1.00 87.97           C  
ATOM   1148  C   LYS C  60       8.280  -9.915  -5.890  1.00 87.97           C  
ATOM   1149  CB  LYS C  60       5.962 -10.783  -6.265  1.00 87.97           C  
ATOM   1150  O   LYS C  60       9.221 -10.514  -6.413  1.00 87.97           O  
ATOM   1151  CG  LYS C  60       4.906 -11.812  -5.889  1.00 87.97           C  
ATOM   1152  CD  LYS C  60       3.778 -11.855  -6.911  1.00 87.97           C  
ATOM   1153  CE  LYS C  60       2.687 -12.835  -6.500  1.00 87.97           C  
ATOM   1154  NZ  LYS C  60       1.537 -12.814  -7.453  1.00 87.97           N  
ATOM   1155  N   LEU C  61       8.186  -8.592  -5.800  1.00 86.71           N  
ATOM   1156  CA  LEU C  61       9.257  -7.750  -6.322  1.00 86.71           C  
ATOM   1157  C   LEU C  61      10.556  -7.988  -5.561  1.00 86.71           C  
ATOM   1158  CB  LEU C  61       8.866  -6.272  -6.239  1.00 86.71           C  
ATOM   1159  O   LEU C  61      11.625  -8.097  -6.166  1.00 86.71           O  
ATOM   1160  CG  LEU C  61       9.819  -5.280  -6.907  1.00 86.71           C  
ATOM   1161  CD1 LEU C  61       9.826  -5.487  -8.418  1.00 86.71           C  
ATOM   1162  CD2 LEU C  61       9.429  -3.847  -6.560  1.00 86.71           C  
ATOM   1163  N   ASN C  62      10.441  -8.060  -4.279  1.00 86.46           N  
ATOM   1164  CA  ASN C  62      11.614  -8.312  -3.449  1.00 86.46           C  
ATOM   1165  C   ASN C  62      12.244  -9.665  -3.765  1.00 86.46           C  
ATOM   1166  CB  ASN C  62      11.250  -8.230  -1.965  1.00 86.46           C  
ATOM   1167  O   ASN C  62      13.469  -9.785  -3.827  1.00 86.46           O  
ATOM   1168  CG  ASN C  62      12.469  -8.136  -1.068  1.00 86.46           C  
ATOM   1169  ND2 ASN C  62      12.244  -8.136   0.240  1.00 86.46           N  
ATOM   1170  OD1 ASN C  62      13.603  -8.062  -1.548  1.00 86.46           O  
ATOM   1171  N   HIS C  63      11.448 -10.664  -3.981  1.00 88.35           N  
ATOM   1172  CA  HIS C  63      11.938 -11.992  -4.332  1.00 88.35           C  
ATOM   1173  C   HIS C  63      12.685 -11.970  -5.662  1.00 88.35           C  
ATOM   1174  CB  HIS C  63      10.781 -12.991  -4.398  1.00 88.35           C  
ATOM   1175  O   HIS C  63      13.765 -12.555  -5.781  1.00 88.35           O  
ATOM   1176  CG  HIS C  63      11.218 -14.402  -4.626  1.00 88.35           C  
ATOM   1177  CD2 HIS C  63      11.552 -15.382  -3.753  1.00 88.35           C  
ATOM   1178  ND1 HIS C  63      11.355 -14.944  -5.886  1.00 88.35           N  
ATOM   1179  CE1 HIS C  63      11.755 -16.200  -5.777  1.00 88.35           C  
ATOM   1180  NE2 HIS C  63      11.882 -16.491  -4.493  1.00 88.35           N  
ATOM   1181  N   ALA C  64      12.057 -11.278  -6.576  1.00 85.86           N  
ATOM   1182  CA  ALA C  64      12.691 -11.174  -7.888  1.00 85.86           C  
ATOM   1183  C   ALA C  64      14.042 -10.471  -7.790  1.00 85.86           C  
ATOM   1184  CB  ALA C  64      11.779 -10.432  -8.863  1.00 85.86           C  
ATOM   1185  O   ALA C  64      15.011 -10.882  -8.433  1.00 85.86           O  
ATOM   1186  N   ALA C  65      14.153  -9.379  -7.012  1.00 85.42           N  
ATOM   1187  CA  ALA C  65      15.402  -8.644  -6.830  1.00 85.42           C  
ATOM   1188  C   ALA C  65      16.453  -9.510  -6.143  1.00 85.42           C  
ATOM   1189  CB  ALA C  65      15.157  -7.370  -6.025  1.00 85.42           C  
ATOM   1190  O   ALA C  65      17.630  -9.478  -6.512  1.00 85.42           O  
ATOM   1191  N   GLN C  66      16.130 -10.326  -5.178  1.00 86.48           N  
ATOM   1192  CA  GLN C  66      17.050 -11.213  -4.472  1.00 86.48           C  
ATOM   1193  C   GLN C  66      17.605 -12.285  -5.406  1.00 86.48           C  
ATOM   1194  CB  GLN C  66      16.355 -11.866  -3.277  1.00 86.48           C  
ATOM   1195  O   GLN C  66      18.769 -12.674  -5.290  1.00 86.48           O  
ATOM   1196  CG  GLN C  66      16.135 -10.922  -2.102  1.00 86.48           C  
ATOM   1197  CD  GLN C  66      15.426 -11.588  -0.938  1.00 86.48           C  
ATOM   1198  NE2 GLN C  66      15.405 -10.915   0.207  1.00 86.48           N  
ATOM   1199  OE1 GLN C  66      14.901 -12.699  -1.067  1.00 86.48           O  
ATOM   1200  N   GLN C  67      16.683 -12.681  -6.336  1.00 84.54           N  
ATOM   1201  CA  GLN C  67      17.124 -13.677  -7.306  1.00 84.54           C  
ATOM   1202  C   GLN C  67      18.185 -13.104  -8.241  1.00 84.54           C  
ATOM   1203  CB  GLN C  67      15.937 -14.198  -8.118  1.00 84.54           C  
ATOM   1204  O   GLN C  67      19.117 -13.808  -8.637  1.00 84.54           O  
ATOM   1205  CG  GLN C  67      15.019 -15.129  -7.337  1.00 84.54           C  
ATOM   1206  CD  GLN C  67      13.910 -15.713  -8.191  1.00 84.54           C  
ATOM   1207  NE2 GLN C  67      13.515 -16.945  -7.890  1.00 84.54           N  
ATOM   1208  OE1 GLN C  67      13.411 -15.061  -9.115  1.00 84.54           O  
ATOM   1209  N   LEU C  68      17.987 -11.795  -8.572  1.00 81.93           N  
ATOM   1210  CA  LEU C  68      18.949 -11.135  -9.447  1.00 81.93           C  
ATOM   1211  C   LEU C  68      20.311 -11.021  -8.770  1.00 81.93           C  
ATOM   1212  CB  LEU C  68      18.446  -9.744  -9.845  1.00 81.93           C  
ATOM   1213  O   LEU C  68      21.346 -11.044  -9.440  1.00 81.93           O  
ATOM   1214  CG  LEU C  68      17.286  -9.702 -10.841  1.00 81.93           C  
ATOM   1215  CD1 LEU C  68      16.781  -8.273 -11.006  1.00 81.93           C  
ATOM   1216  CD2 LEU C  68      17.713 -10.282 -12.185  1.00 81.93           C  
ATOM   1217  N   LEU C  69      20.381 -10.851  -7.422  1.00 79.65           N  
ATOM   1218  CA  LEU C  69      21.632 -10.724  -6.683  1.00 79.65           C  
ATOM   1219  C   LEU C  69      22.352 -12.066  -6.598  1.00 79.65           C  
ATOM   1220  CB  LEU C  69      21.370 -10.182  -5.275  1.00 79.65           C  
ATOM   1221  O   LEU C  69      23.577 -12.110  -6.463  1.00 79.65           O  
ATOM   1222  CG  LEU C  69      21.146  -8.674  -5.160  1.00 79.65           C  
ATOM   1223  CD1 LEU C  69      20.711  -8.309  -3.744  1.00 79.65           C  
ATOM   1224  CD2 LEU C  69      22.409  -7.913  -5.549  1.00 79.65           C  
ATOM   1225  N   GLY C  70      21.622 -13.395  -6.787  1.00 59.84           N  
ATOM   1226  CA  GLY C  70      22.387 -14.609  -7.022  1.00 59.84           C  
ATOM   1227  C   GLY C  70      22.901 -15.248  -5.746  1.00 59.84           C  
ATOM   1228  O   GLY C  70      23.497 -16.327  -5.782  1.00 59.84           O  
TER    1229      GLY C  70                                                      
ATOM   1230  N   SER D   1      28.674  -0.462  -8.665  1.00 73.75           N  
ATOM   1231  CA  SER D   1      28.466  -1.735  -9.347  1.00 73.75           C  
ATOM   1232  C   SER D   1      26.986  -2.102  -9.393  1.00 73.75           C  
ATOM   1233  CB  SER D   1      29.255  -2.849  -8.657  1.00 73.75           C  
ATOM   1234  O   SER D   1      26.192  -1.599  -8.595  1.00 73.75           O  
ATOM   1235  OG  SER D   1      28.627  -3.233  -7.446  1.00 73.75           O  
ATOM   1236  N   GLU D   2      26.547  -2.788 -10.038  1.00 86.02           N  
ATOM   1237  CA  GLU D   2      25.200  -3.320 -10.225  1.00 86.02           C  
ATOM   1238  C   GLU D   2      24.705  -4.024  -8.965  1.00 86.02           C  
ATOM   1239  CB  GLU D   2      25.162  -4.282 -11.415  1.00 86.02           C  
ATOM   1240  O   GLU D   2      23.530  -3.916  -8.609  1.00 86.02           O  
ATOM   1241  CG  GLU D   2      25.232  -3.589 -12.769  1.00 86.02           C  
ATOM   1242  CD  GLU D   2      25.184  -4.556 -13.941  1.00 86.02           C  
ATOM   1243  OE1 GLU D   2      25.216  -4.099 -15.106  1.00 86.02           O  
ATOM   1244  OE2 GLU D   2      25.112  -5.780 -13.692  1.00 86.02           O  
ATOM   1245  N   ARG D   3      25.680  -4.640  -8.263  1.00 86.60           N  
ATOM   1246  CA  ARG D   3      25.333  -5.349  -7.036  1.00 86.60           C  
ATOM   1247  C   ARG D   3      24.876  -4.378  -5.953  1.00 86.60           C  
ATOM   1248  CB  ARG D   3      26.523  -6.171  -6.535  1.00 86.60           C  
ATOM   1249  O   ARG D   3      23.917  -4.655  -5.229  1.00 86.60           O  
ATOM   1250  CG  ARG D   3      26.181  -7.121  -5.399  1.00 86.60           C  
ATOM   1251  CD  ARG D   3      27.368  -7.994  -5.016  1.00 86.60           C  
ATOM   1252  NE  ARG D   3      27.087  -8.796  -3.829  1.00 86.60           N  
ATOM   1253  NH1 ARG D   3      28.953 -10.141  -4.043  1.00 86.60           N  
ATOM   1254  NH2 ARG D   3      27.497 -10.461  -2.301  1.00 86.60           N  
ATOM   1255  CZ  ARG D   3      27.846  -9.797  -3.394  1.00 86.60           C  
ATOM   1256  N   GLU D   4      25.549  -3.225  -5.836  1.00 89.16           N  
ATOM   1257  CA  GLU D   4      25.190  -2.214  -4.847  1.00 89.16           C  
ATOM   1258  C   GLU D   4      23.814  -1.621  -5.138  1.00 89.16           C  
ATOM   1259  CB  GLU D   4      26.242  -1.103  -4.806  1.00 89.16           C  
ATOM   1260  O   GLU D   4      23.038  -1.358  -4.217  1.00 89.16           O  
ATOM   1261  CG  GLU D   4      27.542  -1.512  -4.128  1.00 89.16           C  
ATOM   1262  CD  GLU D   4      28.614  -0.436  -4.186  1.00 89.16           C  
ATOM   1263  OE1 GLU D   4      29.626  -0.547  -3.457  1.00 89.16           O  
ATOM   1264  OE2 GLU D   4      28.440   0.527  -4.966  1.00 89.16           O  
ATOM   1265  N   VAL D   5      23.514  -1.499  -6.380  1.00 88.82           N  
ATOM   1266  CA  VAL D   5      22.229  -0.942  -6.789  1.00 88.82           C  
ATOM   1267  C   VAL D   5      21.107  -1.914  -6.430  1.00 88.82           C  
ATOM   1268  CB  VAL D   5      22.201  -0.631  -8.302  1.00 88.82           C  
ATOM   1269  O   VAL D   5      20.084  -1.512  -5.871  1.00 88.82           O  
ATOM   1270  CG1 VAL D   5      20.801  -0.203  -8.739  1.00 88.82           C  
ATOM   1271  CG2 VAL D   5      23.225   0.450  -8.643  1.00 88.82           C  
ATOM   1272  N   ILE D   6      21.362  -3.168  -6.699  1.00 87.43           N  
ATOM   1273  CA  ILE D   6      20.347  -4.183  -6.437  1.00 87.43           C  
ATOM   1274  C   ILE D   6      20.103  -4.293  -4.934  1.00 87.43           C  
ATOM   1275  CB  ILE D   6      20.758  -5.556  -7.016  1.00 87.43           C  
ATOM   1276  O   ILE D   6      18.957  -4.411  -4.492  1.00 87.43           O  
ATOM   1277  CG1 ILE D   6      20.770  -5.508  -8.548  1.00 87.43           C  
ATOM   1278  CG2 ILE D   6      19.823  -6.657  -6.509  1.00 87.43           C  
ATOM   1279  CD1 ILE D   6      21.359  -6.750  -9.201  1.00 87.43           C  
ATOM   1280  N   GLN D   7      21.178  -4.234  -4.160  1.00 89.11           N  
ATOM   1281  CA  GLN D   7      21.041  -4.286  -2.708  1.00 89.11           C  
ATOM   1282  C   GLN D   7      20.208  -3.116  -2.192  1.00 89.11           C  
ATOM   1283  CB  GLN D   7      22.416  -4.288  -2.038  1.00 89.11           C  
ATOM   1284  O   GLN D   7      19.382  -3.284  -1.293  1.00 89.11           O  
ATOM   1285  CG  GLN D   7      22.366  -4.520  -0.534  1.00 89.11           C  
ATOM   1286  CD  GLN D   7      21.863  -5.904  -0.169  1.00 89.11           C  
ATOM   1287  NE2 GLN D   7      20.975  -5.972   0.817  1.00 89.11           N  
ATOM   1288  OE1 GLN D   7      22.269  -6.904  -0.769  1.00 89.11           O  
ATOM   1289  N   ARG D   8      20.442  -1.956  -2.728  1.00 89.67           N  
ATOM   1290  CA  ARG D   8      19.677  -0.778  -2.332  1.00 89.67           C  
ATOM   1291  C   ARG D   8      18.207  -0.928  -2.707  1.00 89.67           C  
ATOM   1292  CB  ARG D   8      20.257   0.482  -2.977  1.00 89.67           C  
ATOM   1293  O   ARG D   8      17.322  -0.545  -1.939  1.00 89.67           O  
ATOM   1294  CG  ARG D   8      19.575   1.768  -2.539  1.00 89.67           C  
ATOM   1295  CD  ARG D   8      19.760   2.026  -1.051  1.00 89.67           C  
ATOM   1296  NE  ARG D   8      19.207   3.319  -0.655  1.00 89.67           N  
ATOM   1297  NH1 ARG D   8      19.478   2.973   1.613  1.00 89.67           N  
ATOM   1298  NH2 ARG D   8      18.569   4.933   0.849  1.00 89.67           N  
ATOM   1299  CZ  ARG D   8      19.086   3.739   0.601  1.00 89.67           C  
ATOM   1300  N   LEU D   9      17.900  -1.472  -3.858  1.00 88.87           N  
ATOM   1301  CA  LEU D   9      16.528  -1.699  -4.300  1.00 88.87           C  
ATOM   1302  C   LEU D   9      15.798  -2.636  -3.344  1.00 88.87           C  
ATOM   1303  CB  LEU D   9      16.510  -2.280  -5.716  1.00 88.87           C  
ATOM   1304  O   LEU D   9      14.620  -2.429  -3.043  1.00 88.87           O  
ATOM   1305  CG  LEU D   9      16.891  -1.323  -6.847  1.00 88.87           C  
ATOM   1306  CD1 LEU D   9      17.032  -2.085  -8.160  1.00 88.87           C  
ATOM   1307  CD2 LEU D   9      15.856  -0.210  -6.977  1.00 88.87           C  
ATOM   1308  N   ILE D  10      16.508  -3.678  -2.861  1.00 89.38           N  
ATOM   1309  CA  ILE D  10      15.928  -4.623  -1.912  1.00 89.38           C  
ATOM   1310  C   ILE D  10      15.597  -3.906  -0.606  1.00 89.38           C  
ATOM   1311  CB  ILE D  10      16.879  -5.811  -1.645  1.00 89.38           C  
ATOM   1312  O   ILE D  10      14.522  -4.107  -0.035  1.00 89.38           O  
ATOM   1313  CG1 ILE D  10      17.001  -6.690  -2.896  1.00 89.38           C  
ATOM   1314  CG2 ILE D  10      16.396  -6.631  -0.445  1.00 89.38           C  
ATOM   1315  CD1 ILE D  10      18.089  -7.751  -2.803  1.00 89.38           C  
ATOM   1316  N   GLU D  11      16.483  -2.993  -0.086  1.00 91.25           N  
ATOM   1317  CA  GLU D  11      16.274  -2.260   1.159  1.00 91.25           C  
ATOM   1318  C   GLU D  11      15.062  -1.338   1.060  1.00 91.25           C  
ATOM   1319  CB  GLU D  11      17.521  -1.451   1.524  1.00 91.25           C  
ATOM   1320  O   GLU D  11      14.269  -1.242   1.999  1.00 91.25           O  
ATOM   1321  CG  GLU D  11      18.694  -2.304   1.984  1.00 91.25           C  
ATOM   1322  CD  GLU D  11      19.982  -1.514   2.151  1.00 91.25           C  
ATOM   1323  OE1 GLU D  11      21.036  -2.124   2.442  1.00 91.25           O  
ATOM   1324  OE2 GLU D  11      19.937  -0.273   1.991  1.00 91.25           O  
ATOM   1325  N   VAL D  12      14.933  -0.759  -0.122  1.00 91.23           N  
ATOM   1326  CA  VAL D  12      13.813   0.152  -0.339  1.00 91.23           C  
ATOM   1327  C   VAL D  12      12.505  -0.636  -0.367  1.00 91.23           C  
ATOM   1328  CB  VAL D  12      13.979   0.956  -1.648  1.00 91.23           C  
ATOM   1329  O   VAL D  12      11.502  -0.206   0.207  1.00 91.23           O  
ATOM   1330  CG1 VAL D  12      12.702   1.728  -1.973  1.00 91.23           C  
ATOM   1331  CG2 VAL D  12      15.170   1.906  -1.541  1.00 91.23           C  
ATOM   1332  N   SER D  13      12.488  -1.762  -1.064  1.00 89.98           N  
ATOM   1333  CA  SER D  13      11.296  -2.602  -1.116  1.00 89.98           C  
ATOM   1334  C   SER D  13      10.872  -3.047   0.280  1.00 89.98           C  
ATOM   1335  CB  SER D  13      11.540  -3.826  -1.999  1.00 89.98           C  
ATOM   1336  O   SER D  13       9.679  -3.110   0.581  1.00 89.98           O  
ATOM   1337  OG  SER D  13      10.377  -4.633  -2.072  1.00 89.98           O  
ATOM   1338  N   GLU D  14      11.790  -3.408   1.186  1.00 91.71           N  
ATOM   1339  CA  GLU D  14      11.492  -3.816   2.556  1.00 91.71           C  
ATOM   1340  C   GLU D  14      10.880  -2.668   3.353  1.00 91.71           C  
ATOM   1341  CB  GLU D  14      12.757  -4.324   3.253  1.00 91.71           C  
ATOM   1342  O   GLU D  14       9.953  -2.875   4.138  1.00 91.71           O  
ATOM   1343  CG  GLU D  14      13.226  -5.685   2.760  1.00 91.71           C  
ATOM   1344  CD  GLU D  14      14.571  -6.101   3.336  1.00 91.71           C  
ATOM   1345  OE1 GLU D  14      14.991  -7.260   3.119  1.00 91.71           O  
ATOM   1346  OE2 GLU D  14      15.208  -5.261   4.010  1.00 91.71           O  
ATOM   1347  N   GLU D  15      11.455  -1.460   3.149  1.00 91.55           N  
ATOM   1348  CA  GLU D  15      10.893  -0.289   3.816  1.00 91.55           C  
ATOM   1349  C   GLU D  15       9.468  -0.016   3.343  1.00 91.55           C  
ATOM   1350  CB  GLU D  15      11.772   0.941   3.575  1.00 91.55           C  
ATOM   1351  O   GLU D  15       8.600   0.342   4.142  1.00 91.55           O  
ATOM   1352  CG  GLU D  15      13.090   0.913   4.336  1.00 91.55           C  
ATOM   1353  CD  GLU D  15      13.885   2.202   4.206  1.00 91.55           C  
ATOM   1354  OE1 GLU D  15      15.035   2.258   4.698  1.00 91.55           O  
ATOM   1355  OE2 GLU D  15      13.354   3.164   3.607  1.00 91.55           O  
ATOM   1356  N   LEU D  16       9.183  -0.130   2.003  1.00 92.05           N  
ATOM   1357  CA  LEU D  16       7.844   0.049   1.451  1.00 92.05           C  
ATOM   1358  C   LEU D  16       6.873  -0.968   2.042  1.00 92.05           C  
ATOM   1359  CB  LEU D  16       7.871  -0.080  -0.074  1.00 92.05           C  
ATOM   1360  O   LEU D  16       5.723  -0.636   2.337  1.00 92.05           O  
ATOM   1361  CG  LEU D  16       8.353   1.147  -0.850  1.00 92.05           C  
ATOM   1362  CD1 LEU D  16       8.688   0.766  -2.288  1.00 92.05           C  
ATOM   1363  CD2 LEU D  16       7.300   2.249  -0.815  1.00 92.05           C  
ATOM   1364  N   SER D  17       7.345  -2.248   2.263  1.00 91.86           N  
ATOM   1365  CA  SER D  17       6.514  -3.294   2.851  1.00 91.86           C  
ATOM   1366  C   SER D  17       6.122  -2.949   4.283  1.00 91.86           C  
ATOM   1367  CB  SER D  17       7.244  -4.638   2.823  1.00 91.86           C  
ATOM   1368  O   SER D  17       4.963  -3.114   4.672  1.00 91.86           O  
ATOM   1369  OG  SER D  17       7.327  -5.138   1.499  1.00 91.86           O  
ATOM   1370  N   ARG D  18       7.093  -2.423   5.118  1.00 92.91           N  
ATOM   1371  CA  ARG D  18       6.806  -2.052   6.500  1.00 92.91           C  
ATOM   1372  C   ARG D  18       5.806  -0.902   6.562  1.00 92.91           C  
ATOM   1373  CB  ARG D  18       8.093  -1.667   7.233  1.00 92.91           C  
ATOM   1374  O   ARG D  18       4.896  -0.908   7.394  1.00 92.91           O  
ATOM   1375  CG  ARG D  18       9.001  -2.847   7.543  1.00 92.91           C  
ATOM   1376  CD  ARG D  18      10.124  -2.458   8.495  1.00 92.91           C  
ATOM   1377  NE  ARG D  18      11.090  -1.571   7.855  1.00 92.91           N  
ATOM   1378  NH1 ARG D  18      12.467  -3.269   7.109  1.00 92.91           N  
ATOM   1379  NH2 ARG D  18      12.993  -1.083   6.665  1.00 92.91           N  
ATOM   1380  CZ  ARG D  18      12.181  -1.976   7.211  1.00 92.91           C  
ATOM   1381  N   ALA D  19       6.023   0.060   5.622  1.00 92.81           N  
ATOM   1382  CA  ALA D  19       5.116   1.203   5.568  1.00 92.81           C  
ATOM   1383  C   ALA D  19       3.700   0.763   5.205  1.00 92.81           C  
ATOM   1384  CB  ALA D  19       5.622   2.237   4.565  1.00 92.81           C  
ATOM   1385  O   ALA D  19       2.727   1.229   5.802  1.00 92.81           O  
ATOM   1386  N   THR D  20       3.564  -0.118   4.259  1.00 93.21           N  
ATOM   1387  CA  THR D  20       2.262  -0.603   3.815  1.00 93.21           C  
ATOM   1388  C   THR D  20       1.577  -1.400   4.922  1.00 93.21           C  
ATOM   1389  CB  THR D  20       2.391  -1.477   2.554  1.00 93.21           C  
ATOM   1390  O   THR D  20       0.363  -1.295   5.109  1.00 93.21           O  
ATOM   1391  CG2 THR D  20       1.025  -1.952   2.071  1.00 93.21           C  
ATOM   1392  OG1 THR D  20       3.015  -0.714   1.513  1.00 93.21           O  
ATOM   1393  N   GLU D  21       2.299  -2.183   5.689  1.00 92.78           N  
ATOM   1394  CA  GLU D  21       1.743  -2.919   6.820  1.00 92.78           C  
ATOM   1395  C   GLU D  21       1.168  -1.971   7.868  1.00 92.78           C  
ATOM   1396  CB  GLU D  21       2.808  -3.819   7.452  1.00 92.78           C  
ATOM   1397  O   GLU D  21       0.110  -2.238   8.440  1.00 92.78           O  
ATOM   1398  CG  GLU D  21       3.119  -5.068   6.641  1.00 92.78           C  
ATOM   1399  CD  GLU D  21       4.250  -5.898   7.227  1.00 92.78           C  
ATOM   1400  OE1 GLU D  21       4.678  -6.882   6.582  1.00 92.78           O  
ATOM   1401  OE2 GLU D  21       4.711  -5.563   8.341  1.00 92.78           O  
ATOM   1402  N   ARG D  22       1.936  -0.859   8.098  1.00 92.18           N  
ATOM   1403  CA  ARG D  22       1.456   0.137   9.050  1.00 92.18           C  
ATOM   1404  C   ARG D  22       0.158   0.776   8.568  1.00 92.18           C  
ATOM   1405  CB  ARG D  22       2.517   1.216   9.281  1.00 92.18           C  
ATOM   1406  O   ARG D  22      -0.743   1.043   9.365  1.00 92.18           O  
ATOM   1407  CG  ARG D  22       2.160   2.205  10.379  1.00 92.18           C  
ATOM   1408  CD  ARG D  22       1.985   1.515  11.725  1.00 92.18           C  
ATOM   1409  NE  ARG D  22       1.630   2.465  12.775  1.00 92.18           N  
ATOM   1410  NH1 ARG D  22       0.442   0.939  14.040  1.00 92.18           N  
ATOM   1411  NH2 ARG D  22       0.641   3.112  14.745  1.00 92.18           N  
ATOM   1412  CZ  ARG D  22       0.905   2.170  13.851  1.00 92.18           C  
ATOM   1413  N   LEU D  23       0.114   1.042   7.230  1.00 92.91           N  
ATOM   1414  CA  LEU D  23      -1.091   1.618   6.642  1.00 92.91           C  
ATOM   1415  C   LEU D  23      -2.272   0.663   6.776  1.00 92.91           C  
ATOM   1416  CB  LEU D  23      -0.858   1.958   5.168  1.00 92.91           C  
ATOM   1417  O   LEU D  23      -3.401   1.095   7.016  1.00 92.91           O  
ATOM   1418  CG  LEU D  23      -1.971   2.740   4.468  1.00 92.91           C  
ATOM   1419  CD1 LEU D  23      -2.253   4.041   5.213  1.00 92.91           C  
ATOM   1420  CD2 LEU D  23      -1.597   3.020   3.017  1.00 92.91           C  
ATOM   1421  N   VAL D  24      -2.115  -0.680   6.648  1.00 92.67           N  
ATOM   1422  CA  VAL D  24      -3.156  -1.684   6.836  1.00 92.67           C  
ATOM   1423  C   VAL D  24      -3.688  -1.615   8.266  1.00 92.67           C  
ATOM   1424  CB  VAL D  24      -2.635  -3.106   6.529  1.00 92.67           C  
ATOM   1425  O   VAL D  24      -4.902  -1.613   8.483  1.00 92.67           O  
ATOM   1426  CG1 VAL D  24      -3.638  -4.160   6.995  1.00 92.67           C  
ATOM   1427  CG2 VAL D  24      -2.349  -3.258   5.036  1.00 92.67           C  
ATOM   1428  N   GLU D  25      -2.722  -1.520   9.253  1.00 90.83           N  
ATOM   1429  CA  GLU D  25      -3.122  -1.434  10.654  1.00 90.83           C  
ATOM   1430  C   GLU D  25      -3.957  -0.183  10.914  1.00 90.83           C  
ATOM   1431  CB  GLU D  25      -1.893  -1.444  11.566  1.00 90.83           C  
ATOM   1432  O   GLU D  25      -4.953  -0.234  11.638  1.00 90.83           O  
ATOM   1433  CG  GLU D  25      -1.192  -2.793  11.638  1.00 90.83           C  
ATOM   1434  CD  GLU D  25       0.061  -2.774  12.499  1.00 90.83           C  
ATOM   1435  OE1 GLU D  25       0.703  -3.836  12.661  1.00 90.83           O  
ATOM   1436  OE2 GLU D  25       0.402  -1.687  13.018  1.00 90.83           O  
ATOM   1437  N   ALA D  26      -3.524   0.927  10.323  1.00 90.93           N  
ATOM   1438  CA  ALA D  26      -4.246   2.187  10.483  1.00 90.93           C  
ATOM   1439  C   ALA D  26      -5.669   2.077   9.943  1.00 90.93           C  
ATOM   1440  CB  ALA D  26      -3.501   3.320   9.783  1.00 90.93           C  
ATOM   1441  O   ALA D  26      -6.618   2.548  10.574  1.00 90.93           O  
ATOM   1442  N   HIS D  27      -5.890   1.417   8.762  1.00 91.13           N  
ATOM   1443  CA  HIS D  27      -7.208   1.238   8.165  1.00 91.13           C  
ATOM   1444  C   HIS D  27      -8.100   0.371   9.048  1.00 91.13           C  
ATOM   1445  CB  HIS D  27      -7.086   0.616   6.773  1.00 91.13           C  
ATOM   1446  O   HIS D  27      -9.298   0.635   9.176  1.00 91.13           O  
ATOM   1447  CG  HIS D  27      -6.799   1.612   5.694  1.00 91.13           C  
ATOM   1448  CD2 HIS D  27      -7.592   2.124   4.723  1.00 91.13           C  
ATOM   1449  ND1 HIS D  27      -5.562   2.196   5.530  1.00 91.13           N  
ATOM   1450  CE1 HIS D  27      -5.607   3.027   4.503  1.00 91.13           C  
ATOM   1451  NE2 HIS D  27      -6.827   3.002   3.995  1.00 91.13           N  
ATOM   1452  N   LYS D  28      -7.550  -0.604   9.685  1.00 89.92           N  
ATOM   1453  CA  LYS D  28      -8.304  -1.469  10.588  1.00 89.92           C  
ATOM   1454  C   LYS D  28      -8.821  -0.690  11.793  1.00 89.92           C  
ATOM   1455  CB  LYS D  28      -7.439  -2.642  11.054  1.00 89.92           C  
ATOM   1456  O   LYS D  28      -9.936  -0.929  12.261  1.00 89.92           O  
ATOM   1457  CG  LYS D  28      -7.154  -3.671   9.970  1.00 89.92           C  
ATOM   1458  CD  LYS D  28      -6.273  -4.800  10.488  1.00 89.92           C  
ATOM   1459  CE  LYS D  28      -5.962  -5.814   9.396  1.00 89.92           C  
ATOM   1460  NZ  LYS D  28      -5.021  -6.871   9.873  1.00 89.92           N  
ATOM   1461  N   ILE D  29      -7.998   0.198  12.350  1.00 89.07           N  
ATOM   1462  CA  ILE D  29      -8.395   1.020  13.489  1.00 89.07           C  
ATOM   1463  C   ILE D  29      -9.562   1.921  13.093  1.00 89.07           C  
ATOM   1464  CB  ILE D  29      -7.215   1.870  14.010  1.00 89.07           C  
ATOM   1465  O   ILE D  29     -10.507   2.098  13.865  1.00 89.07           O  
ATOM   1466  CG1 ILE D  29      -6.124   0.967  14.597  1.00 89.07           C  
ATOM   1467  CG2 ILE D  29      -7.699   2.888  15.047  1.00 89.07           C  
ATOM   1468  CD1 ILE D  29      -4.840   1.702  14.958  1.00 89.07           C  
ATOM   1469  N   VAL D  30      -9.531   2.565  11.854  1.00 89.45           N  
ATOM   1470  CA  VAL D  30     -10.616   3.407  11.361  1.00 89.45           C  
ATOM   1471  C   VAL D  30     -11.898   2.585  11.251  1.00 89.45           C  
ATOM   1472  CB  VAL D  30     -10.269   4.038   9.994  1.00 89.45           C  
ATOM   1473  O   VAL D  30     -12.980   3.062  11.603  1.00 89.45           O  
ATOM   1474  CG1 VAL D  30     -11.495   4.716   9.386  1.00 89.45           C  
ATOM   1475  CG2 VAL D  30      -9.122   5.036  10.144  1.00 89.45           C  
ATOM   1476  N   LEU D  31     -11.782   1.355  10.765  1.00 87.53           N  
ATOM   1477  CA  LEU D  31     -12.932   0.465  10.650  1.00 87.53           C  
ATOM   1478  C   LEU D  31     -13.589   0.247  12.008  1.00 87.53           C  
ATOM   1479  CB  LEU D  31     -12.512  -0.879  10.051  1.00 87.53           C  
ATOM   1480  O   LEU D  31     -14.814   0.315  12.129  1.00 87.53           O  
ATOM   1481  CG  LEU D  31     -13.643  -1.843   9.687  1.00 87.53           C  
ATOM   1482  CD1 LEU D  31     -14.451  -1.294   8.516  1.00 87.53           C  
ATOM   1483  CD2 LEU D  31     -13.084  -3.223   9.358  1.00 87.53           C  
ATOM   1484  N   ARG D  32     -12.723  -0.063  13.022  1.00 87.03           N  
ATOM   1485  CA  ARG D  32     -13.244  -0.268  14.370  1.00 87.03           C  
ATOM   1486  C   ARG D  32     -13.920   0.994  14.894  1.00 87.03           C  
ATOM   1487  CB  ARG D  32     -12.123  -0.695  15.320  1.00 87.03           C  
ATOM   1488  O   ARG D  32     -14.943   0.919  15.578  1.00 87.03           O  
ATOM   1489  CG  ARG D  32     -11.649  -2.124  15.110  1.00 87.03           C  
ATOM   1490  CD  ARG D  32     -10.747  -2.591  16.244  1.00 87.03           C  
ATOM   1491  NE  ARG D  32      -9.487  -1.854  16.269  1.00 87.03           N  
ATOM   1492  NH1 ARG D  32      -8.147  -3.735  16.217  1.00 87.03           N  
ATOM   1493  NH2 ARG D  32      -7.199  -1.649  16.280  1.00 87.03           N  
ATOM   1494  CZ  ARG D  32      -8.280  -2.415  16.255  1.00 87.03           C  
ATOM   1495  N   ALA D  33     -13.385   2.179  14.639  1.00 86.53           N  
ATOM   1496  CA  ALA D  33     -13.915   3.456  15.107  1.00 86.53           C  
ATOM   1497  C   ALA D  33     -15.286   3.737  14.500  1.00 86.53           C  
ATOM   1498  CB  ALA D  33     -12.947   4.589  14.774  1.00 86.53           C  
ATOM   1499  O   ALA D  33     -16.140   4.356  15.139  1.00 86.53           O  
ATOM   1500  N   ILE D  34     -15.417   3.338  13.192  1.00 82.75           N  
ATOM   1501  CA  ILE D  34     -16.706   3.510  12.530  1.00 82.75           C  
ATOM   1502  C   ILE D  34     -17.754   2.629  13.206  1.00 82.75           C  
ATOM   1503  CB  ILE D  34     -16.616   3.177  11.024  1.00 82.75           C  
ATOM   1504  O   ILE D  34     -18.898   3.050  13.397  1.00 82.75           O  
ATOM   1505  CG1 ILE D  34     -15.749   4.212  10.299  1.00 82.75           C  
ATOM   1506  CG2 ILE D  34     -18.015   3.103  10.403  1.00 82.75           C  
ATOM   1507  CD1 ILE D  34     -15.464   3.871   8.843  1.00 82.75           C  
ATOM   1508  N   ALA D  35     -17.438   1.369  13.590  1.00 83.66           N  
ATOM   1509  CA  ALA D  35     -18.353   0.409  14.203  1.00 83.66           C  
ATOM   1510  C   ALA D  35     -18.686   0.807  15.638  1.00 83.66           C  
ATOM   1511  CB  ALA D  35     -17.753  -0.994  14.168  1.00 83.66           C  
ATOM   1512  O   ALA D  35     -19.819   0.632  16.090  1.00 83.66           O  
ATOM   1513  N   SER D  36     -17.769   1.434  16.345  1.00 82.18           N  
ATOM   1514  CA  SER D  36     -17.939   1.851  17.734  1.00 82.18           C  
ATOM   1515  C   SER D  36     -17.154   3.125  18.028  1.00 82.18           C  
ATOM   1516  CB  SER D  36     -17.496   0.738  18.685  1.00 82.18           C  
ATOM   1517  O   SER D  36     -16.028   3.066  18.526  1.00 82.18           O  
ATOM   1518  OG  SER D  36     -18.317  -0.407  18.536  1.00 82.18           O  
ATOM   1519  N   PRO D  37     -17.751   4.195  17.668  1.00 79.94           N  
ATOM   1520  CA  PRO D  37     -17.048   5.466  17.860  1.00 79.94           C  
ATOM   1521  C   PRO D  37     -16.762   5.766  19.329  1.00 79.94           C  
ATOM   1522  CB  PRO D  37     -18.015   6.496  17.270  1.00 79.94           C  
ATOM   1523  O   PRO D  37     -17.653   5.639  20.174  1.00 79.94           O  
ATOM   1524  CG  PRO D  37     -19.030   5.687  16.529  1.00 79.94           C  
ATOM   1525  CD  PRO D  37     -18.983   4.277  17.044  1.00 79.94           C  
ATOM   1526  N   ASN D  38     -15.656   5.902  19.647  1.00 83.19           N  
ATOM   1527  CA  ASN D  38     -15.266   6.403  20.960  1.00 83.19           C  
ATOM   1528  C   ASN D  38     -14.111   7.395  20.861  1.00 83.19           C  
ATOM   1529  CB  ASN D  38     -14.892   5.244  21.887  1.00 83.19           C  
ATOM   1530  O   ASN D  38     -13.407   7.437  19.851  1.00 83.19           O  
ATOM   1531  CG  ASN D  38     -13.656   4.499  21.422  1.00 83.19           C  
ATOM   1532  ND2 ASN D  38     -13.647   3.186  21.617  1.00 83.19           N  
ATOM   1533  OD1 ASN D  38     -12.717   5.099  20.893  1.00 83.19           O  
ATOM   1534  N   GLU D  39     -13.896   8.271  21.767  1.00 86.42           N  
ATOM   1535  CA  GLU D  39     -12.955   9.387  21.752  1.00 86.42           C  
ATOM   1536  C   GLU D  39     -11.513   8.892  21.700  1.00 86.42           C  
ATOM   1537  CB  GLU D  39     -13.161  10.281  22.977  1.00 86.42           C  
ATOM   1538  O   GLU D  39     -10.670   9.488  21.026  1.00 86.42           O  
ATOM   1539  CG  GLU D  39     -14.358  11.214  22.863  1.00 86.42           C  
ATOM   1540  CD  GLU D  39     -14.321  12.090  21.621  1.00 86.42           C  
ATOM   1541  OE1 GLU D  39     -15.383  12.292  20.989  1.00 86.42           O  
ATOM   1542  OE2 GLU D  39     -13.221  12.577  21.277  1.00 86.42           O  
ATOM   1543  N   SER D  40     -11.246   7.844  22.413  1.00 89.19           N  
ATOM   1544  CA  SER D  40      -9.896   7.290  22.434  1.00 89.19           C  
ATOM   1545  C   SER D  40      -9.462   6.841  21.043  1.00 89.19           C  
ATOM   1546  CB  SER D  40      -9.814   6.113  23.407  1.00 89.19           C  
ATOM   1547  O   SER D  40      -8.324   7.083  20.634  1.00 89.19           O  
ATOM   1548  OG  SER D  40      -8.539   5.498  23.346  1.00 89.19           O  
ATOM   1549  N   GLU D  41     -10.208   6.317  20.327  1.00 88.10           N  
ATOM   1550  CA  GLU D  41      -9.917   5.835  18.980  1.00 88.10           C  
ATOM   1551  C   GLU D  41      -9.706   6.996  18.012  1.00 88.10           C  
ATOM   1552  CB  GLU D  41     -11.044   4.929  18.477  1.00 88.10           C  
ATOM   1553  O   GLU D  41      -8.836   6.935  17.141  1.00 88.10           O  
ATOM   1554  CG  GLU D  41     -11.047   3.544  19.108  1.00 88.10           C  
ATOM   1555  CD  GLU D  41     -12.222   2.686  18.666  1.00 88.10           C  
ATOM   1556  OE1 GLU D  41     -12.154   1.444  18.808  1.00 88.10           O  
ATOM   1557  OE2 GLU D  41     -13.218   3.261  18.174  1.00 88.10           O  
ATOM   1558  N   LYS D  42     -10.461   8.004  18.219  1.00 85.87           N  
ATOM   1559  CA  LYS D  42     -10.300   9.187  17.379  1.00 85.87           C  
ATOM   1560  C   LYS D  42      -8.912   9.799  17.552  1.00 85.87           C  
ATOM   1561  CB  LYS D  42     -11.374  10.226  17.702  1.00 85.87           C  
ATOM   1562  O   LYS D  42      -8.279  10.200  16.573  1.00 85.87           O  
ATOM   1563  CG  LYS D  42     -12.753   9.881  17.158  1.00 85.87           C  
ATOM   1564  CD  LYS D  42     -13.758  10.991  17.435  1.00 85.87           C  
ATOM   1565  CE  LYS D  42     -15.163  10.596  17.002  1.00 85.87           C  
ATOM   1566  NZ  LYS D  42     -16.160  11.662  17.318  1.00 85.87           N  
ATOM   1567  N   GLU D  43      -8.491   9.948  18.788  1.00 89.98           N  
ATOM   1568  CA  GLU D  43      -7.162  10.485  19.065  1.00 89.98           C  
ATOM   1569  C   GLU D  43      -6.073   9.605  18.457  1.00 89.98           C  
ATOM   1570  CB  GLU D  43      -6.942  10.627  20.573  1.00 89.98           C  
ATOM   1571  O   GLU D  43      -5.104  10.111  17.889  1.00 89.98           O  
ATOM   1572  CG  GLU D  43      -7.697  11.792  21.197  1.00 89.98           C  
ATOM   1573  CD  GLU D  43      -7.567  11.849  22.711  1.00 89.98           C  
ATOM   1574  OE1 GLU D  43      -8.202  12.724  23.342  1.00 89.98           O  
ATOM   1575  OE2 GLU D  43      -6.823  11.012  23.270  1.00 89.98           O  
ATOM   1576  N   GLU D  44      -6.285   8.284  18.605  1.00 90.37           N  
ATOM   1577  CA  GLU D  44      -5.325   7.341  18.038  1.00 90.37           C  
ATOM   1578  C   GLU D  44      -5.264   7.464  16.518  1.00 90.37           C  
ATOM   1579  CB  GLU D  44      -5.681   5.906  18.436  1.00 90.37           C  
ATOM   1580  O   GLU D  44      -4.183   7.403  15.929  1.00 90.37           O  
ATOM   1581  CG  GLU D  44      -4.621   4.882  18.058  1.00 90.37           C  
ATOM   1582  CD  GLU D  44      -4.913   3.490  18.594  1.00 90.37           C  
ATOM   1583  OE1 GLU D  44      -4.122   2.558  18.326  1.00 90.37           O  
ATOM   1584  OE2 GLU D  44      -5.942   3.330  19.289  1.00 90.37           O  
ATOM   1585  N   ILE D  45      -6.317   7.692  15.904  1.00 89.07           N  
ATOM   1586  CA  ILE D  45      -6.408   7.805  14.452  1.00 89.07           C  
ATOM   1587  C   ILE D  45      -5.678   9.062  13.985  1.00 89.07           C  
ATOM   1588  CB  ILE D  45      -7.879   7.833  13.979  1.00 89.07           C  
ATOM   1589  O   ILE D  45      -4.970   9.037  12.975  1.00 89.07           O  
ATOM   1590  CG1 ILE D  45      -8.526   6.456  14.166  1.00 89.07           C  
ATOM   1591  CG2 ILE D  45      -7.968   8.287  12.519  1.00 89.07           C  
ATOM   1592  CD1 ILE D  45     -10.030   6.441  13.926  1.00 89.07           C  
ATOM   1593  N   GLN D  46      -5.839  10.157  14.732  1.00 88.95           N  
ATOM   1594  CA  GLN D  46      -5.152  11.396  14.384  1.00 88.95           C  
ATOM   1595  C   GLN D  46      -3.638  11.236  14.496  1.00 88.95           C  
ATOM   1596  CB  GLN D  46      -5.626  12.543  15.277  1.00 88.95           C  
ATOM   1597  O   GLN D  46      -2.892  11.740  13.655  1.00 88.95           O  
ATOM   1598  CG  GLN D  46      -7.025  13.043  14.944  1.00 88.95           C  
ATOM   1599  CD  GLN D  46      -7.487  14.153  15.870  1.00 88.95           C  
ATOM   1600  NE2 GLN D  46      -8.534  14.865  15.466  1.00 88.95           N  
ATOM   1601  OE1 GLN D  46      -6.909  14.369  16.940  1.00 88.95           O  
ATOM   1602  N   LYS D  47      -3.169  10.519  15.486  1.00 91.53           N  
ATOM   1603  CA  LYS D  47      -1.744  10.247  15.655  1.00 91.53           C  
ATOM   1604  C   LYS D  47      -1.207   9.394  14.509  1.00 91.53           C  
ATOM   1605  CB  LYS D  47      -1.485   9.552  16.992  1.00 91.53           C  
ATOM   1606  O   LYS D  47      -0.117   9.652  13.994  1.00 91.53           O  
ATOM   1607  CG  LYS D  47      -0.010   9.378  17.324  1.00 91.53           C  
ATOM   1608  CD  LYS D  47       0.184   8.680  18.664  1.00 91.53           C  
ATOM   1609  CE  LYS D  47       1.651   8.370  18.927  1.00 91.53           C  
ATOM   1610  NZ  LYS D  47       1.840   7.635  20.214  1.00 91.53           N  
ATOM   1611  N   LEU D  48      -1.981   8.376  14.141  1.00 91.45           N  
ATOM   1612  CA  LEU D  48      -1.591   7.485  13.054  1.00 91.45           C  
ATOM   1613  C   LEU D  48      -1.480   8.250  11.739  1.00 91.45           C  
ATOM   1614  CB  LEU D  48      -2.599   6.342  12.909  1.00 91.45           C  
ATOM   1615  O   LEU D  48      -0.571   7.997  10.944  1.00 91.45           O  
ATOM   1616  CG  LEU D  48      -2.461   5.187  13.903  1.00 91.45           C  
ATOM   1617  CD1 LEU D  48      -3.715   4.320  13.884  1.00 91.45           C  
ATOM   1618  CD2 LEU D  48      -1.224   4.354  13.587  1.00 91.45           C  
ATOM   1619  N   ALA D  49      -2.421   9.214  11.532  1.00 91.21           N  
ATOM   1620  CA  ALA D  49      -2.382  10.023  10.317  1.00 91.21           C  
ATOM   1621  C   ALA D  49      -1.072  10.800  10.217  1.00 91.21           C  
ATOM   1622  CB  ALA D  49      -3.570  10.981  10.277  1.00 91.21           C  
ATOM   1623  O   ALA D  49      -0.460  10.862   9.148  1.00 91.21           O  
ATOM   1624  N   LYS D  50      -0.628  11.437  11.299  1.00 92.49           N  
ATOM   1625  CA  LYS D  50       0.630  12.176  11.323  1.00 92.49           C  
ATOM   1626  C   LYS D  50       1.818  11.247  11.090  1.00 92.49           C  
ATOM   1627  CB  LYS D  50       0.794  12.913  12.653  1.00 92.49           C  
ATOM   1628  O   LYS D  50       2.744  11.589  10.351  1.00 92.49           O  
ATOM   1629  CG  LYS D  50      -0.108  14.129  12.803  1.00 92.49           C  
ATOM   1630  CD  LYS D  50       0.134  14.845  14.125  1.00 92.49           C  
ATOM   1631  CE  LYS D  50      -0.861  15.978  14.339  1.00 92.49           C  
ATOM   1632  NZ  LYS D  50      -0.674  16.637  15.666  1.00 92.49           N  
ATOM   1633  N   GLU D  51       1.772  10.045  11.775  1.00 92.96           N  
ATOM   1634  CA  GLU D  51       2.833   9.058  11.603  1.00 92.96           C  
ATOM   1635  C   GLU D  51       2.960   8.632  10.144  1.00 92.96           C  
ATOM   1636  CB  GLU D  51       2.578   7.835  12.488  1.00 92.96           C  
ATOM   1637  O   GLU D  51       4.070   8.516   9.619  1.00 92.96           O  
ATOM   1638  CG  GLU D  51       3.664   6.773  12.398  1.00 92.96           C  
ATOM   1639  CD  GLU D  51       3.346   5.520  13.197  1.00 92.96           C  
ATOM   1640  OE1 GLU D  51       4.049   4.497  13.028  1.00 92.96           O  
ATOM   1641  OE2 GLU D  51       2.386   5.560  13.999  1.00 92.96           O  
ATOM   1642  N   LEU D  52       1.891   8.409   9.482  1.00 92.51           N  
ATOM   1643  CA  LEU D  52       1.881   7.952   8.097  1.00 92.51           C  
ATOM   1644  C   LEU D  52       2.435   9.026   7.166  1.00 92.51           C  
ATOM   1645  CB  LEU D  52       0.462   7.570   7.668  1.00 92.51           C  
ATOM   1646  O   LEU D  52       3.126   8.714   6.194  1.00 92.51           O  
ATOM   1647  CG  LEU D  52      -0.092   6.266   8.243  1.00 92.51           C  
ATOM   1648  CD1 LEU D  52      -1.581   6.141   7.934  1.00 92.51           C  
ATOM   1649  CD2 LEU D  52       0.676   5.069   7.693  1.00 92.51           C  
ATOM   1650  N   GLU D  53       2.203  10.255   7.443  1.00 92.83           N  
ATOM   1651  CA  GLU D  53       2.758  11.349   6.652  1.00 92.83           C  
ATOM   1652  C   GLU D  53       4.280  11.383   6.748  1.00 92.83           C  
ATOM   1653  CB  GLU D  53       2.173  12.690   7.105  1.00 92.83           C  
ATOM   1654  O   GLU D  53       4.965  11.621   5.751  1.00 92.83           O  
ATOM   1655  CG  GLU D  53       0.765  12.951   6.590  1.00 92.83           C  
ATOM   1656  CD  GLU D  53       0.166  14.248   7.112  1.00 92.83           C  
ATOM   1657  OE1 GLU D  53      -1.003  14.552   6.784  1.00 92.83           O  
ATOM   1658  OE2 GLU D  53       0.873  14.966   7.853  1.00 92.83           O  
ATOM   1659  N   GLU D  54       4.754  11.141   7.959  1.00 93.96           N  
ATOM   1660  CA  GLU D  54       6.201  11.110   8.153  1.00 93.96           C  
ATOM   1661  C   GLU D  54       6.832   9.936   7.411  1.00 93.96           C  
ATOM   1662  CB  GLU D  54       6.542  11.034   9.644  1.00 93.96           C  
ATOM   1663  O   GLU D  54       7.895  10.079   6.802  1.00 93.96           O  
ATOM   1664  CG  GLU D  54       6.275  12.327  10.402  1.00 93.96           C  
ATOM   1665  CD  GLU D  54       6.594  12.229  11.885  1.00 93.96           C  
ATOM   1666  OE1 GLU D  54       6.515  13.259  12.592  1.00 93.96           O  
ATOM   1667  OE2 GLU D  54       6.926  11.113  12.344  1.00 93.96           O  
ATOM   1668  N   ILE D  55       6.196   8.766   7.479  1.00 93.14           N  
ATOM   1669  CA  ILE D  55       6.671   7.575   6.782  1.00 93.14           C  
ATOM   1670  C   ILE D  55       6.729   7.845   5.280  1.00 93.14           C  
ATOM   1671  CB  ILE D  55       5.771   6.353   7.073  1.00 93.14           C  
ATOM   1672  O   ILE D  55       7.699   7.476   4.613  1.00 93.14           O  
ATOM   1673  CG1 ILE D  55       5.963   5.880   8.518  1.00 93.14           C  
ATOM   1674  CG2 ILE D  55       6.060   5.221   6.083  1.00 93.14           C  
ATOM   1675  CD1 ILE D  55       4.967   4.817   8.959  1.00 93.14           C  
ATOM   1676  N   LEU D  56       5.731   8.536   4.800  1.00 92.50           N  
ATOM   1677  CA  LEU D  56       5.663   8.860   3.379  1.00 92.50           C  
ATOM   1678  C   LEU D  56       6.832   9.748   2.968  1.00 92.50           C  
ATOM   1679  CB  LEU D  56       4.338   9.553   3.050  1.00 92.50           C  
ATOM   1680  O   LEU D  56       7.447   9.527   1.922  1.00 92.50           O  
ATOM   1681  CG  LEU D  56       4.150  10.002   1.600  1.00 92.50           C  
ATOM   1682  CD1 LEU D  56       4.239   8.805   0.659  1.00 92.50           C  
ATOM   1683  CD2 LEU D  56       2.817  10.722   1.432  1.00 92.50           C  
ATOM   1684  N   LYS D  57       7.146  10.749   3.732  1.00 93.28           N  
ATOM   1685  CA  LYS D  57       8.260  11.648   3.441  1.00 93.28           C  
ATOM   1686  C   LYS D  57       9.579  10.884   3.373  1.00 93.28           C  
ATOM   1687  CB  LYS D  57       8.348  12.752   4.495  1.00 93.28           C  
ATOM   1688  O   LYS D  57      10.378  11.095   2.458  1.00 93.28           O  
ATOM   1689  CG  LYS D  57       7.278  13.826   4.356  1.00 93.28           C  
ATOM   1690  CD  LYS D  57       7.442  14.917   5.407  1.00 93.28           C  
ATOM   1691  CE  LYS D  57       6.298  15.921   5.355  1.00 93.28           C  
ATOM   1692  NZ  LYS D  57       6.402  16.935   6.446  1.00 93.28           N  
ATOM   1693  N   LYS D  58       9.762  10.002   4.344  1.00 93.02           N  
ATOM   1694  CA  LYS D  58      10.981   9.198   4.378  1.00 93.02           C  
ATOM   1695  C   LYS D  58      11.076   8.291   3.155  1.00 93.02           C  
ATOM   1696  CB  LYS D  58      11.035   8.360   5.657  1.00 93.02           C  
ATOM   1697  O   LYS D  58      12.144   8.164   2.552  1.00 93.02           O  
ATOM   1698  CG  LYS D  58      12.336   7.592   5.839  1.00 93.02           C  
ATOM   1699  CD  LYS D  58      12.344   6.808   7.145  1.00 93.02           C  
ATOM   1700  CE  LYS D  58      13.564   5.902   7.246  1.00 93.02           C  
ATOM   1701  NZ  LYS D  58      13.549   5.092   8.500  1.00 93.02           N  
ATOM   1702  N   LEU D  59       9.950   7.609   2.762  1.00 91.65           N  
ATOM   1703  CA  LEU D  59       9.917   6.692   1.628  1.00 91.65           C  
ATOM   1704  C   LEU D  59      10.255   7.419   0.331  1.00 91.65           C  
ATOM   1705  CB  LEU D  59       8.542   6.030   1.513  1.00 91.65           C  
ATOM   1706  O   LEU D  59      11.004   6.901  -0.500  1.00 91.65           O  
ATOM   1707  CG  LEU D  59       8.283   4.838   2.436  1.00 91.65           C  
ATOM   1708  CD1 LEU D  59       6.812   4.439   2.386  1.00 91.65           C  
ATOM   1709  CD2 LEU D  59       9.175   3.662   2.053  1.00 91.65           C  
ATOM   1710  N   LYS D  60       9.812   8.649   0.163  1.00 92.22           N  
ATOM   1711  CA  LYS D  60      10.081   9.427  -1.043  1.00 92.22           C  
ATOM   1712  C   LYS D  60      11.566   9.757  -1.164  1.00 92.22           C  
ATOM   1713  CB  LYS D  60       9.256  10.715  -1.045  1.00 92.22           C  
ATOM   1714  O   LYS D  60      12.128   9.719  -2.261  1.00 92.22           O  
ATOM   1715  CG  LYS D  60       7.788  10.509  -1.388  1.00 92.22           C  
ATOM   1716  CD  LYS D  60       7.041  11.834  -1.464  1.00 92.22           C  
ATOM   1717  CE  LYS D  60       5.610  11.642  -1.949  1.00 92.22           C  
ATOM   1718  NZ  LYS D  60       4.862  12.934  -1.991  1.00 92.22           N  
ATOM   1719  N   LYS D  61      12.128  10.047  -0.029  1.00 92.75           N  
ATOM   1720  CA  LYS D  61      13.556  10.353  -0.014  1.00 92.75           C  
ATOM   1721  C   LYS D  61      14.384   9.133  -0.407  1.00 92.75           C  
ATOM   1722  CB  LYS D  61      13.983  10.854   1.366  1.00 92.75           C  
ATOM   1723  O   LYS D  61      15.290   9.232  -1.237  1.00 92.75           O  
ATOM   1724  CG  LYS D  61      15.437  11.296   1.442  1.00 92.75           C  
ATOM   1725  CD  LYS D  61      15.795  11.805   2.833  1.00 92.75           C  
ATOM   1726  CE  LYS D  61      17.270  12.170   2.932  1.00 92.75           C  
ATOM   1727  NZ  LYS D  61      17.647  12.578   4.319  1.00 92.75           N  
ATOM   1728  N   VAL D  62      14.062   7.962   0.209  1.00 91.54           N  
ATOM   1729  CA  VAL D  62      14.808   6.730  -0.025  1.00 91.54           C  
ATOM   1730  C   VAL D  62      14.662   6.306  -1.485  1.00 91.54           C  
ATOM   1731  CB  VAL D  62      14.334   5.594   0.910  1.00 91.54           C  
ATOM   1732  O   VAL D  62      15.626   5.851  -2.105  1.00 91.54           O  
ATOM   1733  CG1 VAL D  62      14.939   4.257   0.484  1.00 91.54           C  
ATOM   1734  CG2 VAL D  62      14.697   5.910   2.359  1.00 91.54           C  
ATOM   1735  N   ILE D  63      13.517   6.475  -2.106  1.00 90.38           N  
ATOM   1736  CA  ILE D  63      13.258   6.088  -3.488  1.00 90.38           C  
ATOM   1737  C   ILE D  63      14.037   6.999  -4.434  1.00 90.38           C  
ATOM   1738  CB  ILE D  63      11.749   6.139  -3.816  1.00 90.38           C  
ATOM   1739  O   ILE D  63      14.599   6.537  -5.429  1.00 90.38           O  
ATOM   1740  CG1 ILE D  63      11.003   5.023  -3.075  1.00 90.38           C  
ATOM   1741  CG2 ILE D  63      11.521   6.040  -5.327  1.00 90.38           C  
ATOM   1742  CD1 ILE D  63       9.487   5.133  -3.153  1.00 90.38           C  
ATOM   1743  N   LYS D  64      14.094   8.291  -4.077  1.00 92.46           N  
ATOM   1744  CA  LYS D  64      14.873   9.238  -4.870  1.00 92.46           C  
ATOM   1745  C   LYS D  64      16.353   8.866  -4.872  1.00 92.46           C  
ATOM   1746  CB  LYS D  64      14.691  10.660  -4.339  1.00 92.46           C  
ATOM   1747  O   LYS D  64      17.005   8.895  -5.919  1.00 92.46           O  
ATOM   1748  CG  LYS D  64      15.397  11.725  -5.166  1.00 92.46           C  
ATOM   1749  CD  LYS D  64      15.165  13.119  -4.598  1.00 92.46           C  
ATOM   1750  CE  LYS D  64      15.929  14.177  -5.381  1.00 92.46           C  
ATOM   1751  NZ  LYS D  64      15.814  15.526  -4.749  1.00 92.46           N  
ATOM   1752  N   GLU D  65      16.902   8.444  -3.733  1.00 91.53           N  
ATOM   1753  CA  GLU D  65      18.305   8.059  -3.612  1.00 91.53           C  
ATOM   1754  C   GLU D  65      18.602   6.798  -4.418  1.00 91.53           C  
ATOM   1755  CB  GLU D  65      18.680   7.846  -2.144  1.00 91.53           C  
ATOM   1756  O   GLU D  65      19.656   6.692  -5.049  1.00 91.53           O  
ATOM   1757  CG  GLU D  65      18.729   9.131  -1.329  1.00 91.53           C  
ATOM   1758  CD  GLU D  65      18.916   8.890   0.161  1.00 91.53           C  
ATOM   1759  OE1 GLU D  65      19.035   9.874   0.925  1.00 91.53           O  
ATOM   1760  OE2 GLU D  65      18.946   7.706   0.567  1.00 91.53           O  
ATOM   1761  N   SER D  66      17.611   5.833  -4.366  1.00 88.74           N  
ATOM   1762  CA  SER D  66      17.757   4.596  -5.127  1.00 88.74           C  
ATOM   1763  C   SER D  66      17.763   4.867  -6.627  1.00 88.74           C  
ATOM   1764  CB  SER D  66      16.634   3.617  -4.781  1.00 88.74           C  
ATOM   1765  O   SER D  66      18.533   4.256  -7.371  1.00 88.74           O  
ATOM   1766  OG  SER D  66      16.800   2.395  -5.478  1.00 88.74           O  
ATOM   1767  N   ARG D  67      16.926   5.762  -7.024  1.00 90.63           N  
ATOM   1768  CA  ARG D  67      16.879   6.136  -8.434  1.00 90.63           C  
ATOM   1769  C   ARG D  67      18.197   6.761  -8.879  1.00 90.63           C  
ATOM   1770  CB  ARG D  67      15.725   7.105  -8.696  1.00 90.63           C  
ATOM   1771  O   ARG D  67      18.704   6.451  -9.959  1.00 90.63           O  
ATOM   1772  CG  ARG D  67      15.583   7.514 -10.153  1.00 90.63           C  
ATOM   1773  CD  ARG D  67      14.447   8.509 -10.352  1.00 90.63           C  
ATOM   1774  NE  ARG D  67      14.385   8.988 -11.730  1.00 90.63           N  
ATOM   1775  NH1 ARG D  67      12.573  10.378 -11.383  1.00 90.63           N  
ATOM   1776  NH2 ARG D  67      13.530  10.233 -13.460  1.00 90.63           N  
ATOM   1777  CZ  ARG D  67      13.496   9.865 -12.188  1.00 90.63           C  
ATOM   1778  N   GLU D  68      18.798   7.618  -8.071  1.00 91.65           N  
ATOM   1779  CA  GLU D  68      20.049   8.296  -8.398  1.00 91.65           C  
ATOM   1780  C   GLU D  68      21.206   7.305  -8.490  1.00 91.65           C  
ATOM   1781  CB  GLU D  68      20.362   9.377  -7.360  1.00 91.65           C  
ATOM   1782  O   GLU D  68      22.044   7.404  -9.388  1.00 91.65           O  
ATOM   1783  CG  GLU D  68      19.441  10.586  -7.433  1.00 91.65           C  
ATOM   1784  CD  GLU D  68      19.654  11.572  -6.295  1.00 91.65           C  
ATOM   1785  OE1 GLU D  68      19.016  12.649  -6.299  1.00 91.65           O  
ATOM   1786  OE2 GLU D  68      20.465  11.265  -5.394  1.00 91.65           O  
ATOM   1787  N   LEU D  69      21.192   6.361  -7.605  1.00 90.01           N  
ATOM   1788  CA  LEU D  69      22.217   5.323  -7.621  1.00 90.01           C  
ATOM   1789  C   LEU D  69      22.109   4.472  -8.882  1.00 90.01           C  
ATOM   1790  CB  LEU D  69      22.099   4.434  -6.380  1.00 90.01           C  
ATOM   1791  O   LEU D  69      23.124   4.114  -9.483  1.00 90.01           O  
ATOM   1792  CG  LEU D  69      22.653   5.012  -5.077  1.00 90.01           C  
ATOM   1793  CD1 LEU D  69      22.169   4.193  -3.885  1.00 90.01           C  
ATOM   1794  CD2 LEU D  69      24.177   5.057  -5.118  1.00 90.01           C  
ATOM   1795  N   ALA D  70      20.850   4.131  -9.278  1.00 88.74           N  
ATOM   1796  CA  ALA D  70      20.614   3.320 -10.470  1.00 88.74           C  
ATOM   1797  C   ALA D  70      21.034   4.066 -11.733  1.00 88.74           C  
ATOM   1798  CB  ALA D  70      19.144   2.918 -10.557  1.00 88.74           C  
ATOM   1799  O   ALA D  70      21.585   3.468 -12.661  1.00 88.74           O  
ATOM   1800  N   GLU D  71      20.853   5.401 -11.736  1.00 89.58           N  
ATOM   1801  CA  GLU D  71      21.212   6.217 -12.893  1.00 89.58           C  
ATOM   1802  C   GLU D  71      22.727   6.342 -13.031  1.00 89.58           C  
ATOM   1803  CB  GLU D  71      20.577   7.606 -12.789  1.00 89.58           C  
ATOM   1804  O   GLU D  71      23.256   6.336 -14.145  1.00 89.58           O  
ATOM   1805  CG  GLU D  71      19.078   7.618 -13.051  1.00 89.58           C  
ATOM   1806  CD  GLU D  71      18.434   8.970 -12.791  1.00 89.58           C  
ATOM   1807  OE1 GLU D  71      17.205   9.104 -12.984  1.00 89.58           O  
ATOM   1808  OE2 GLU D  71      19.166   9.904 -12.392  1.00 89.58           O  
ATOM   1809  N   LYS D  72      23.404   6.347 -11.887  1.00 87.90           N  
ATOM   1810  CA  LYS D  72      24.861   6.448 -11.889  1.00 87.90           C  
ATOM   1811  C   LYS D  72      25.502   5.145 -12.357  1.00 87.90           C  
ATOM   1812  CB  LYS D  72      25.376   6.815 -10.497  1.00 87.90           C  
ATOM   1813  O   LYS D  72      26.556   5.160 -12.996  1.00 87.90           O  
ATOM   1814  CG  LYS D  72      25.138   8.268 -10.112  1.00 87.90           C  
ATOM   1815  CD  LYS D  72      25.673   8.572  -8.718  1.00 87.90           C  
ATOM   1816  CE  LYS D  72      25.336   9.993  -8.287  1.00 87.90           C  
ATOM   1817  NZ  LYS D  72      25.757  10.258  -6.878  1.00 87.90           N  
ATOM   1818  N   ALA D  73      24.983   4.055 -11.979  1.00 81.70           N  
ATOM   1819  CA  ALA D  73      25.511   2.740 -12.333  1.00 81.70           C  
ATOM   1820  C   ALA D  73      25.278   2.435 -13.810  1.00 81.70           C  
ATOM   1821  CB  ALA D  73      24.875   1.659 -11.462  1.00 81.70           C  
ATOM   1822  O   ALA D  73      25.976   1.603 -14.396  1.00 81.70           O  
ATOM   1823  N   SER D  74      24.234   3.147 -14.451  1.00 74.64           N  
ATOM   1824  CA  SER D  74      24.045   2.969 -15.887  1.00 74.64           C  
ATOM   1825  C   SER D  74      24.991   3.861 -16.684  1.00 74.64           C  
ATOM   1826  CB  SER D  74      22.597   3.270 -16.278  1.00 74.64           C  
ATOM   1827  O   SER D  74      25.464   3.473 -17.755  1.00 74.64           O  
ATOM   1828  OG  SER D  74      21.703   2.406 -15.599  1.00 74.64           O  
TER    1829      SER D  74                                                      
ENDMDL                                                                          
END                                                                             
