# Supplementary material for: De novo design of obligate ABC-type heterotrimeric proteins
Source: Nat Struct Mol Biol. 2022 Dec 15;29(12):1266–76. doi: 10.1038/s41594-022-00879-4 (PMC9758053; doi:10.1038/s41594-022-00879-4)
Supplement: Supplementary file 4 — This compressed file contains all PDB files and scripts used in our design protocols and analyses, as well as the final design model outputs. [file 41594_2022_879_MOESM4_ESM.zip › source_data/pdbs/AF-Multimer for base_pdbs/DHT07/DHT07_AF-Mult_model3.pdb]

MODEL     1                                                                     
ATOM      1  N   SER B   1       5.552  21.807 -21.323  1.00 72.19           N  
ATOM      2  CA  SER B   1       6.051  22.860 -20.444  1.00 72.19           C  
ATOM      3  C   SER B   1       6.257  22.343 -19.024  1.00 72.19           C  
ATOM      4  CB  SER B   1       5.086  24.047 -20.429  1.00 72.19           C  
ATOM      5  O   SER B   1       5.694  21.314 -18.644  1.00 72.19           O  
ATOM      6  OG  SER B   1       3.908  23.728 -19.708  1.00 72.19           O  
ATOM      7  N   GLU B   2       6.766  22.804 -18.335  1.00 84.74           N  
ATOM      8  CA  GLU B   2       7.075  22.506 -16.939  1.00 84.74           C  
ATOM      9  C   GLU B   2       5.810  22.493 -16.085  1.00 84.74           C  
ATOM     10  CB  GLU B   2       8.076  23.520 -16.382  1.00 84.74           C  
ATOM     11  O   GLU B   2       5.659  21.645 -15.204  1.00 84.74           O  
ATOM     12  CG  GLU B   2       8.636  23.146 -15.017  1.00 84.74           C  
ATOM     13  CD  GLU B   2       9.707  24.105 -14.524  1.00 84.74           C  
ATOM     14  OE1 GLU B   2      10.041  24.074 -13.317  1.00 84.74           O  
ATOM     15  OE2 GLU B   2      10.217  24.894 -15.350  1.00 84.74           O  
ATOM     16  N   LYS B   3       4.888  23.305 -16.451  1.00 86.39           N  
ATOM     17  CA  LYS B   3       3.627  23.397 -15.720  1.00 86.39           C  
ATOM     18  C   LYS B   3       2.793  22.132 -15.901  1.00 86.39           C  
ATOM     19  CB  LYS B   3       2.830  24.620 -16.177  1.00 86.39           C  
ATOM     20  O   LYS B   3       2.198  21.633 -14.944  1.00 86.39           O  
ATOM     21  CG  LYS B   3       1.614  24.925 -15.314  1.00 86.39           C  
ATOM     22  CD  LYS B   3       0.893  26.180 -15.787  1.00 86.39           C  
ATOM     23  CE  LYS B   3      -0.407  26.400 -15.025  1.00 86.39           C  
ATOM     24  NZ  LYS B   3      -1.140  27.604 -15.516  1.00 86.39           N  
ATOM     25  N   GLU B   4       2.792  21.596 -17.049  1.00 89.04           N  
ATOM     26  CA  GLU B   4       2.043  20.378 -17.342  1.00 89.04           C  
ATOM     27  C   GLU B   4       2.645  19.174 -16.624  1.00 89.04           C  
ATOM     28  CB  GLU B   4       2.001  20.123 -18.851  1.00 89.04           C  
ATOM     29  O   GLU B   4       1.916  18.321 -16.112  1.00 89.04           O  
ATOM     30  CG  GLU B   4       1.078  21.067 -19.608  1.00 89.04           C  
ATOM     31  CD  GLU B   4       1.172  20.916 -21.118  1.00 89.04           C  
ATOM     32  OE1 GLU B   4       0.258  21.385 -21.834  1.00 89.04           O  
ATOM     33  OE2 GLU B   4       2.168  20.323 -21.590  1.00 89.04           O  
ATOM     34  N   LEU B   5       3.915  19.136 -16.559  1.00 87.67           N  
ATOM     35  CA  LEU B   5       4.604  18.037 -15.891  1.00 87.67           C  
ATOM     36  C   LEU B   5       4.328  18.054 -14.391  1.00 87.67           C  
ATOM     37  CB  LEU B   5       6.112  18.117 -16.145  1.00 87.67           C  
ATOM     38  O   LEU B   5       4.119  17.002 -13.782  1.00 87.67           O  
ATOM     39  CG  LEU B   5       6.576  17.809 -17.570  1.00 87.67           C  
ATOM     40  CD1 LEU B   5       8.076  18.053 -17.702  1.00 87.67           C  
ATOM     41  CD2 LEU B   5       6.227  16.374 -17.948  1.00 87.67           C  
ATOM     42  N   ILE B   6       4.309  19.296 -13.866  1.00 87.88           N  
ATOM     43  CA  ILE B   6       4.035  19.454 -12.442  1.00 87.88           C  
ATOM     44  C   ILE B   6       2.622  18.967 -12.131  1.00 87.88           C  
ATOM     45  CB  ILE B   6       4.207  20.923 -11.993  1.00 87.88           C  
ATOM     46  O   ILE B   6       2.405  18.264 -11.141  1.00 87.88           O  
ATOM     47  CG1 ILE B   6       5.692  21.304 -11.972  1.00 87.88           C  
ATOM     48  CG2 ILE B   6       3.564  21.147 -10.621  1.00 87.88           C  
ATOM     49  CD1 ILE B   6       5.946  22.789 -11.750  1.00 87.88           C  
ATOM     50  N   GLN B   7       1.690  19.226 -13.035  1.00 89.05           N  
ATOM     51  CA  GLN B   7       0.307  18.804 -12.839  1.00 89.05           C  
ATOM     52  C   GLN B   7       0.180  17.285 -12.910  1.00 89.05           C  
ATOM     53  CB  GLN B   7      -0.607  19.457 -13.877  1.00 89.05           C  
ATOM     54  O   GLN B   7      -0.586  16.685 -12.153  1.00 89.05           O  
ATOM     55  CG  GLN B   7      -0.861  20.937 -13.629  1.00 89.05           C  
ATOM     56  CD  GLN B   7      -1.727  21.572 -14.701  1.00 89.05           C  
ATOM     57  NE2 GLN B   7      -2.196  22.788 -14.441  1.00 89.05           N  
ATOM     58  OE1 GLN B   7      -1.971  20.976 -15.755  1.00 89.05           O  
ATOM     59  N   LEU B   8       0.946  16.639 -13.760  1.00 90.20           N  
ATOM     60  CA  LEU B   8       0.940  15.186 -13.884  1.00 90.20           C  
ATOM     61  C   LEU B   8       1.501  14.531 -12.627  1.00 90.20           C  
ATOM     62  CB  LEU B   8       1.751  14.749 -15.107  1.00 90.20           C  
ATOM     63  O   LEU B   8       0.979  13.513 -12.166  1.00 90.20           O  
ATOM     64  CG  LEU B   8       1.094  14.969 -16.471  1.00 90.20           C  
ATOM     65  CD1 LEU B   8       2.087  14.677 -17.591  1.00 90.20           C  
ATOM     66  CD2 LEU B   8      -0.150  14.098 -16.612  1.00 90.20           C  
ATOM     67  N   TYR B   9       2.523  15.151 -12.061  1.00 90.17           N  
ATOM     68  CA  TYR B   9       3.126  14.634 -10.838  1.00 90.17           C  
ATOM     69  C   TYR B   9       2.143  14.698  -9.676  1.00 90.17           C  
ATOM     70  CB  TYR B   9       4.395  15.419 -10.491  1.00 90.17           C  
ATOM     71  O   TYR B   9       2.040  13.753  -8.889  1.00 90.17           O  
ATOM     72  CG  TYR B   9       5.645  14.866 -11.132  1.00 90.17           C  
ATOM     73  CD1 TYR B   9       6.307  13.770 -10.582  1.00 90.17           C  
ATOM     74  CD2 TYR B   9       6.168  15.438 -12.287  1.00 90.17           C  
ATOM     75  CE1 TYR B   9       7.460  13.258 -11.167  1.00 90.17           C  
ATOM     76  CE2 TYR B   9       7.320  14.934 -12.881  1.00 90.17           C  
ATOM     77  OH  TYR B   9       9.099  13.342 -12.899  1.00 90.17           O  
ATOM     78  CZ  TYR B   9       7.958  13.845 -12.315  1.00 90.17           C  
ATOM     79  N   VAL B  10       1.400  15.854  -9.565  1.00 90.78           N  
ATOM     80  CA  VAL B  10       0.420  16.024  -8.497  1.00 90.78           C  
ATOM     81  C   VAL B  10      -0.686  14.981  -8.640  1.00 90.78           C  
ATOM     82  CB  VAL B  10      -0.184  17.446  -8.501  1.00 90.78           C  
ATOM     83  O   VAL B  10      -1.098  14.364  -7.655  1.00 90.78           O  
ATOM     84  CG1 VAL B  10      -1.379  17.527  -7.553  1.00 90.78           C  
ATOM     85  CG2 VAL B  10       0.877  18.477  -8.120  1.00 90.78           C  
ATOM     86  N   GLU B  11      -1.109  14.783  -9.837  1.00 92.07           N  
ATOM     87  CA  GLU B  11      -2.131  13.772 -10.089  1.00 92.07           C  
ATOM     88  C   GLU B  11      -1.644  12.382  -9.691  1.00 92.07           C  
ATOM     89  CB  GLU B  11      -2.546  13.782 -11.563  1.00 92.07           C  
ATOM     90  O   GLU B  11      -2.395  11.599  -9.105  1.00 92.07           O  
ATOM     91  CG  GLU B  11      -3.665  12.805 -11.893  1.00 92.07           C  
ATOM     92  CD  GLU B  11      -4.121  12.882 -13.341  1.00 92.07           C  
ATOM     93  OE1 GLU B  11      -4.950  12.044 -13.763  1.00 92.07           O  
ATOM     94  OE2 GLU B  11      -3.645  13.788 -14.061  1.00 92.07           O  
ATOM     95  N   ALA B  12      -0.359  12.050 -10.030  1.00 92.01           N  
ATOM     96  CA  ALA B  12       0.227  10.758  -9.683  1.00 92.01           C  
ATOM     97  C   ALA B  12       0.257  10.558  -8.170  1.00 92.01           C  
ATOM     98  CB  ALA B  12       1.636  10.640 -10.259  1.00 92.01           C  
ATOM     99  O   ALA B  12      -0.057   9.472  -7.675  1.00 92.01           O  
ATOM    100  N   GLN B  13       0.520  11.575  -7.454  1.00 91.08           N  
ATOM    101  CA  GLN B  13       0.579  11.491  -5.999  1.00 91.08           C  
ATOM    102  C   GLN B  13      -0.809  11.278  -5.402  1.00 91.08           C  
ATOM    103  CB  GLN B  13       1.215  12.753  -5.413  1.00 91.08           C  
ATOM    104  O   GLN B  13      -0.969  10.523  -4.441  1.00 91.08           O  
ATOM    105  CG  GLN B  13       2.720  12.838  -5.622  1.00 91.08           C  
ATOM    106  CD  GLN B  13       3.346  14.023  -4.912  1.00 91.08           C  
ATOM    107  NE2 GLN B  13       4.602  13.875  -4.505  1.00 91.08           N  
ATOM    108  OE1 GLN B  13       2.706  15.064  -4.731  1.00 91.08           O  
ATOM    109  N   GLU B  14      -1.796  11.900  -5.941  1.00 93.41           N  
ATOM    110  CA  GLU B  14      -3.171  11.725  -5.484  1.00 93.41           C  
ATOM    111  C   GLU B  14      -3.652  10.295  -5.717  1.00 93.41           C  
ATOM    112  CB  GLU B  14      -4.102  12.714  -6.190  1.00 93.41           C  
ATOM    113  O   GLU B  14      -4.322   9.713  -4.860  1.00 93.41           O  
ATOM    114  CG  GLU B  14      -3.916  14.158  -5.746  1.00 93.41           C  
ATOM    115  CD  GLU B  14      -4.732  15.147  -6.563  1.00 93.41           C  
ATOM    116  OE1 GLU B  14      -4.959  16.283  -6.090  1.00 93.41           O  
ATOM    117  OE2 GLU B  14      -5.147  14.782  -7.686  1.00 93.41           O  
ATOM    118  N   LEU B  15      -3.313   9.766  -6.887  1.00 93.10           N  
ATOM    119  CA  LEU B  15      -3.679   8.389  -7.200  1.00 93.10           C  
ATOM    120  C   LEU B  15      -2.986   7.414  -6.255  1.00 93.10           C  
ATOM    121  CB  LEU B  15      -3.319   8.056  -8.651  1.00 93.10           C  
ATOM    122  O   LEU B  15      -3.598   6.448  -5.795  1.00 93.10           O  
ATOM    123  CG  LEU B  15      -4.208   8.676  -9.730  1.00 93.10           C  
ATOM    124  CD1 LEU B  15      -3.582   8.484 -11.107  1.00 93.10           C  
ATOM    125  CD2 LEU B  15      -5.607   8.071  -9.684  1.00 93.10           C  
ATOM    126  N   TYR B  16      -1.663   7.723  -6.005  1.00 93.40           N  
ATOM    127  CA  TYR B  16      -0.928   6.877  -5.072  1.00 93.40           C  
ATOM    128  C   TYR B  16      -1.570   6.903  -3.690  1.00 93.40           C  
ATOM    129  CB  TYR B  16       0.533   7.325  -4.977  1.00 93.40           C  
ATOM    130  O   TYR B  16      -1.684   5.866  -3.032  1.00 93.40           O  
ATOM    131  CG  TYR B  16       1.415   6.364  -4.217  1.00 93.40           C  
ATOM    132  CD1 TYR B  16       1.545   6.453  -2.833  1.00 93.40           C  
ATOM    133  CD2 TYR B  16       2.120   5.366  -4.881  1.00 93.40           C  
ATOM    134  CE1 TYR B  16       2.358   5.571  -2.129  1.00 93.40           C  
ATOM    135  CE2 TYR B  16       2.936   4.478  -4.188  1.00 93.40           C  
ATOM    136  OH  TYR B  16       3.854   3.712  -2.122  1.00 93.40           O  
ATOM    137  CZ  TYR B  16       3.048   4.588  -2.814  1.00 93.40           C  
ATOM    138  N   ALA B  17      -1.989   8.072  -3.182  1.00 93.45           N  
ATOM    139  CA  ALA B  17      -2.639   8.213  -1.881  1.00 93.45           C  
ATOM    140  C   ALA B  17      -3.950   7.435  -1.836  1.00 93.45           C  
ATOM    141  CB  ALA B  17      -2.886   9.686  -1.567  1.00 93.45           C  
ATOM    142  O   ALA B  17      -4.280   6.820  -0.819  1.00 93.45           O  
ATOM    143  N   GLU B  18      -4.673   7.516  -2.932  1.00 94.76           N  
ATOM    144  CA  GLU B  18      -5.909   6.743  -3.011  1.00 94.76           C  
ATOM    145  C   GLU B  18      -5.631   5.246  -2.906  1.00 94.76           C  
ATOM    146  CB  GLU B  18      -6.653   7.049  -4.314  1.00 94.76           C  
ATOM    147  O   GLU B  18      -6.349   4.524  -2.211  1.00 94.76           O  
ATOM    148  CG  GLU B  18      -7.990   6.333  -4.442  1.00 94.76           C  
ATOM    149  CD  GLU B  18      -8.764   6.727  -5.689  1.00 94.76           C  
ATOM    150  OE1 GLU B  18      -9.782   6.070  -6.005  1.00 94.76           O  
ATOM    151  OE2 GLU B  18      -8.350   7.701  -6.357  1.00 94.76           O  
ATOM    152  N   ALA B  19      -4.620   4.727  -3.616  1.00 94.27           N  
ATOM    153  CA  ALA B  19      -4.239   3.319  -3.546  1.00 94.27           C  
ATOM    154  C   ALA B  19      -3.832   2.931  -2.128  1.00 94.27           C  
ATOM    155  CB  ALA B  19      -3.101   3.027  -4.522  1.00 94.27           C  
ATOM    156  O   ALA B  19      -4.161   1.839  -1.658  1.00 94.27           O  
ATOM    157  N   PHE B  20      -3.139   3.815  -1.434  1.00 93.46           N  
ATOM    158  CA  PHE B  20      -2.729   3.582  -0.055  1.00 93.46           C  
ATOM    159  C   PHE B  20      -3.944   3.463   0.858  1.00 93.46           C  
ATOM    160  CB  PHE B  20      -1.814   4.708   0.434  1.00 93.46           C  
ATOM    161  O   PHE B  20      -4.001   2.575   1.712  1.00 93.46           O  
ATOM    162  CG  PHE B  20      -1.270   4.491   1.820  1.00 93.46           C  
ATOM    163  CD1 PHE B  20      -1.901   5.050   2.925  1.00 93.46           C  
ATOM    164  CD2 PHE B  20      -0.127   3.727   2.019  1.00 93.46           C  
ATOM    165  CE1 PHE B  20      -1.400   4.850   4.209  1.00 93.46           C  
ATOM    166  CE2 PHE B  20       0.379   3.522   3.299  1.00 93.46           C  
ATOM    167  CZ  PHE B  20      -0.258   4.086   4.393  1.00 93.46           C  
ATOM    168  N   GLU B  21      -4.927   4.338   0.659  1.00 95.01           N  
ATOM    169  CA  GLU B  21      -6.161   4.292   1.438  1.00 95.01           C  
ATOM    170  C   GLU B  21      -6.884   2.962   1.250  1.00 95.01           C  
ATOM    171  CB  GLU B  21      -7.084   5.451   1.052  1.00 95.01           C  
ATOM    172  O   GLU B  21      -7.395   2.386   2.212  1.00 95.01           O  
ATOM    173  CG  GLU B  21      -8.352   5.532   1.889  1.00 95.01           C  
ATOM    174  CD  GLU B  21      -9.234   6.717   1.528  1.00 95.01           C  
ATOM    175  OE1 GLU B  21     -10.215   6.988   2.258  1.00 95.01           O  
ATOM    176  OE2 GLU B  21      -8.943   7.379   0.507  1.00 95.01           O  
ATOM    177  N   LEU B  22      -6.922   2.485   0.046  1.00 94.20           N  
ATOM    178  CA  LEU B  22      -7.576   1.219  -0.266  1.00 94.20           C  
ATOM    179  C   LEU B  22      -6.821   0.050   0.358  1.00 94.20           C  
ATOM    180  CB  LEU B  22      -7.676   1.026  -1.781  1.00 94.20           C  
ATOM    181  O   LEU B  22      -7.435  -0.905   0.840  1.00 94.20           O  
ATOM    182  CG  LEU B  22      -8.649   1.947  -2.519  1.00 94.20           C  
ATOM    183  CD1 LEU B  22      -8.469   1.809  -4.027  1.00 94.20           C  
ATOM    184  CD2 LEU B  22     -10.087   1.640  -2.117  1.00 94.20           C  
ATOM    185  N   GLN B  23      -5.475   0.112   0.437  1.00 92.50           N  
ATOM    186  CA  GLN B  23      -4.670  -0.911   1.096  1.00 92.50           C  
ATOM    187  C   GLN B  23      -4.949  -0.949   2.596  1.00 92.50           C  
ATOM    188  CB  GLN B  23      -3.181  -0.668   0.845  1.00 92.50           C  
ATOM    189  O   GLN B  23      -4.982  -2.023   3.200  1.00 92.50           O  
ATOM    190  CG  GLN B  23      -2.739  -0.977  -0.578  1.00 92.50           C  
ATOM    191  CD  GLN B  23      -2.670  -2.466  -0.862  1.00 92.50           C  
ATOM    192  NE2 GLN B  23      -2.355  -2.819  -2.104  1.00 92.50           N  
ATOM    193  OE1 GLN B  23      -2.897  -3.292   0.028  1.00 92.50           O  
ATOM    194  N   VAL B  24      -5.162   0.248   3.221  1.00 93.89           N  
ATOM    195  CA  VAL B  24      -5.499   0.331   4.638  1.00 93.89           C  
ATOM    196  C   VAL B  24      -6.861  -0.314   4.884  1.00 93.89           C  
ATOM    197  CB  VAL B  24      -5.504   1.794   5.135  1.00 93.89           C  
ATOM    198  O   VAL B  24      -7.059  -0.995   5.893  1.00 93.89           O  
ATOM    199  CG1 VAL B  24      -6.053   1.879   6.558  1.00 93.89           C  
ATOM    200  CG2 VAL B  24      -4.098   2.386   5.066  1.00 93.89           C  
ATOM    201  N   GLU B  25      -7.786  -0.074   3.924  1.00 92.94           N  
ATOM    202  CA  GLU B  25      -9.099  -0.705   4.030  1.00 92.94           C  
ATOM    203  C   GLU B  25      -8.983  -2.226   4.013  1.00 92.94           C  
ATOM    204  CB  GLU B  25     -10.014  -0.234   2.896  1.00 92.94           C  
ATOM    205  O   GLU B  25      -9.646  -2.913   4.793  1.00 92.94           O  
ATOM    206  CG  GLU B  25     -11.418  -0.817   2.958  1.00 92.94           C  
ATOM    207  CD  GLU B  25     -12.346  -0.260   1.890  1.00 92.94           C  
ATOM    208  OE1 GLU B  25     -13.446  -0.824   1.688  1.00 92.94           O  
ATOM    209  OE2 GLU B  25     -11.971   0.748   1.251  1.00 92.94           O  
ATOM    210  N   ILE B  26      -8.121  -2.822   3.127  1.00 91.92           N  
ATOM    211  CA  ILE B  26      -7.906  -4.262   3.045  1.00 91.92           C  
ATOM    212  C   ILE B  26      -7.371  -4.781   4.378  1.00 91.92           C  
ATOM    213  CB  ILE B  26      -6.934  -4.624   1.900  1.00 91.92           C  
ATOM    214  O   ILE B  26      -7.838  -5.804   4.885  1.00 91.92           O  
ATOM    215  CG1 ILE B  26      -7.602  -4.395   0.540  1.00 91.92           C  
ATOM    216  CG2 ILE B  26      -6.452  -6.071   2.037  1.00 91.92           C  
ATOM    217  CD1 ILE B  26      -6.671  -4.591  -0.649  1.00 91.92           C  
ATOM    218  N   PHE B  27      -6.426  -4.033   4.984  1.00 89.88           N  
ATOM    219  CA  PHE B  27      -5.832  -4.407   6.262  1.00 89.88           C  
ATOM    220  C   PHE B  27      -6.892  -4.462   7.355  1.00 89.88           C  
ATOM    221  CB  PHE B  27      -4.727  -3.420   6.652  1.00 89.88           C  
ATOM    222  O   PHE B  27      -6.946  -5.423   8.127  1.00 89.88           O  
ATOM    223  CG  PHE B  27      -4.080  -3.725   7.975  1.00 89.88           C  
ATOM    224  CD1 PHE B  27      -4.405  -2.991   9.109  1.00 89.88           C  
ATOM    225  CD2 PHE B  27      -3.146  -4.748   8.086  1.00 89.88           C  
ATOM    226  CE1 PHE B  27      -3.807  -3.272  10.336  1.00 89.88           C  
ATOM    227  CE2 PHE B  27      -2.545  -5.034   9.308  1.00 89.88           C  
ATOM    228  CZ  PHE B  27      -2.876  -4.294  10.432  1.00 89.88           C  
ATOM    229  N   LYS B  28      -7.801  -3.468   7.391  1.00 90.28           N  
ATOM    230  CA  LYS B  28      -8.848  -3.406   8.406  1.00 90.28           C  
ATOM    231  C   LYS B  28      -9.844  -4.551   8.241  1.00 90.28           C  
ATOM    232  CB  LYS B  28      -9.578  -2.064   8.343  1.00 90.28           C  
ATOM    233  O   LYS B  28     -10.319  -5.115   9.228  1.00 90.28           O  
ATOM    234  CG  LYS B  28      -8.752  -0.886   8.840  1.00 90.28           C  
ATOM    235  CD  LYS B  28      -9.539   0.417   8.772  1.00 90.28           C  
ATOM    236  CE  LYS B  28      -8.714   1.596   9.271  1.00 90.28           C  
ATOM    237  NZ  LYS B  28      -9.462   2.883   9.153  1.00 90.28           N  
ATOM    238  N   LEU B  29     -10.171  -4.868   7.000  1.00 90.08           N  
ATOM    239  CA  LEU B  29     -11.092  -5.965   6.720  1.00 90.08           C  
ATOM    240  C   LEU B  29     -10.492  -7.300   7.146  1.00 90.08           C  
ATOM    241  CB  LEU B  29     -11.444  -6.002   5.230  1.00 90.08           C  
ATOM    242  O   LEU B  29     -11.191  -8.150   7.703  1.00 90.08           O  
ATOM    243  CG  LEU B  29     -12.354  -4.884   4.721  1.00 90.08           C  
ATOM    244  CD1 LEU B  29     -12.410  -4.899   3.197  1.00 90.08           C  
ATOM    245  CD2 LEU B  29     -13.753  -5.020   5.313  1.00 90.08           C  
ATOM    246  N   LEU B  30      -9.119  -7.489   6.939  1.00 86.25           N  
ATOM    247  CA  LEU B  30      -8.431  -8.708   7.352  1.00 86.25           C  
ATOM    248  C   LEU B  30      -8.429  -8.843   8.871  1.00 86.25           C  
ATOM    249  CB  LEU B  30      -6.993  -8.716   6.825  1.00 86.25           C  
ATOM    250  O   LEU B  30      -8.608  -9.942   9.400  1.00 86.25           O  
ATOM    251  CG  LEU B  30      -6.823  -8.947   5.323  1.00 86.25           C  
ATOM    252  CD1 LEU B  30      -5.366  -8.748   4.917  1.00 86.25           C  
ATOM    253  CD2 LEU B  30      -7.304 -10.343   4.939  1.00 86.25           C  
ATOM    254  N   VAL B  31      -8.279  -7.691   9.581  1.00 86.95           N  
ATOM    255  CA  VAL B  31      -8.284  -7.678  11.040  1.00 86.95           C  
ATOM    256  C   VAL B  31      -9.661  -8.089  11.556  1.00 86.95           C  
ATOM    257  CB  VAL B  31      -7.899  -6.289  11.596  1.00 86.95           C  
ATOM    258  O   VAL B  31      -9.768  -8.815  12.547  1.00 86.95           O  
ATOM    259  CG1 VAL B  31      -8.136  -6.227  13.104  1.00 86.95           C  
ATOM    260  CG2 VAL B  31      -6.442  -5.968  11.267  1.00 86.95           C  
ATOM    261  N   LYS B  32     -10.740  -7.665  10.847  1.00 86.14           N  
ATOM    262  CA  LYS B  32     -12.106  -8.007  11.231  1.00 86.14           C  
ATOM    263  C   LYS B  32     -12.346  -9.511  11.129  1.00 86.14           C  
ATOM    264  CB  LYS B  32     -13.113  -7.256  10.358  1.00 86.14           C  
ATOM    265  O   LYS B  32     -12.991 -10.102  11.997  1.00 86.14           O  
ATOM    266  CG  LYS B  32     -13.336  -5.810  10.776  1.00 86.14           C  
ATOM    267  CD  LYS B  32     -14.392  -5.135   9.911  1.00 86.14           C  
ATOM    268  CE  LYS B  32     -14.585  -3.675  10.299  1.00 86.14           C  
ATOM    269  NZ  LYS B  32     -15.597  -3.000   9.433  1.00 86.14           N  
ATOM    270  N   ILE B  33     -11.777 -10.173  10.066  1.00 82.20           N  
ATOM    271  CA  ILE B  33     -11.940 -11.606   9.844  1.00 82.20           C  
ATOM    272  C   ILE B  33     -11.212 -12.383  10.938  1.00 82.20           C  
ATOM    273  CB  ILE B  33     -11.418 -12.025   8.451  1.00 82.20           C  
ATOM    274  O   ILE B  33     -11.730 -13.378  11.451  1.00 82.20           O  
ATOM    275  CG1 ILE B  33     -12.353 -11.506   7.352  1.00 82.20           C  
ATOM    276  CG2 ILE B  33     -11.265 -13.546   8.367  1.00 82.20           C  
ATOM    277  CD1 ILE B  33     -11.851 -11.768   5.939  1.00 82.20           C  
ATOM    278  N   LEU B  34     -10.048 -11.818  11.355  1.00 79.19           N  
ATOM    279  CA  LEU B  34      -9.209 -12.511  12.327  1.00 79.19           C  
ATOM    280  C   LEU B  34      -9.766 -12.351  13.737  1.00 79.19           C  
ATOM    281  CB  LEU B  34      -7.774 -11.983  12.269  1.00 79.19           C  
ATOM    282  O   LEU B  34      -9.558 -13.214  14.593  1.00 79.19           O  
ATOM    283  CG  LEU B  34      -6.964 -12.356  11.025  1.00 79.19           C  
ATOM    284  CD1 LEU B  34      -5.630 -11.617  11.021  1.00 79.19           C  
ATOM    285  CD2 LEU B  34      -6.747 -13.863  10.960  1.00 79.19           C  
ATOM    286  N   SER B  35     -10.444 -11.323  14.089  1.00 76.91           N  
ATOM    287  CA  SER B  35     -10.922 -11.003  15.430  1.00 76.91           C  
ATOM    288  C   SER B  35     -12.266 -11.666  15.711  1.00 76.91           C  
ATOM    289  CB  SER B  35     -11.044  -9.489  15.609  1.00 76.91           C  
ATOM    290  O   SER B  35     -12.596 -11.948  16.865  1.00 76.91           O  
ATOM    291  OG  SER B  35      -9.789  -8.858  15.420  1.00 76.91           O  
ATOM    292  N   ALA B  36     -12.667 -12.059  15.000  1.00 66.46           N  
ATOM    293  CA  ALA B  36     -14.041 -12.456  15.296  1.00 66.46           C  
ATOM    294  C   ALA B  36     -14.313 -13.884  14.830  1.00 66.46           C  
ATOM    295  CB  ALA B  36     -15.027 -11.490  14.642  1.00 66.46           C  
ATOM    296  O   ALA B  36     -13.654 -14.380  13.913  1.00 66.46           O  
ATOM    297  N   ASN B  37     -14.574 -14.272  15.416  1.00 60.91           N  
ATOM    298  CA  ASN B  37     -15.165 -15.515  14.933  1.00 60.91           C  
ATOM    299  C   ASN B  37     -16.365 -15.251  14.028  1.00 60.91           C  
ATOM    300  CB  ASN B  37     -15.571 -16.408  16.107  1.00 60.91           C  
ATOM    301  O   ASN B  37     -17.485 -15.658  14.341  1.00 60.91           O  
ATOM    302  CG  ASN B  37     -14.382 -17.056  16.787  1.00 60.91           C  
ATOM    303  ND2 ASN B  37     -14.549 -17.423  18.052  1.00 60.91           N  
ATOM    304  OD1 ASN B  37     -13.321 -17.225  16.181  1.00 60.91           O  
ATOM    305  N   SER B  38     -15.817 -14.607  12.980  1.00 68.62           N  
ATOM    306  CA  SER B  38     -16.887 -14.171  12.088  1.00 68.62           C  
ATOM    307  C   SER B  38     -17.631 -15.363  11.494  1.00 68.62           C  
ATOM    308  CB  SER B  38     -16.325 -13.299  10.964  1.00 68.62           C  
ATOM    309  O   SER B  38     -17.013 -16.356  11.106  1.00 68.62           O  
ATOM    310  OG  SER B  38     -15.743 -12.118  11.487  1.00 68.62           O  
ATOM    311  N   PRO B  39     -18.849 -15.127  11.605  1.00 76.18           N  
ATOM    312  CA  PRO B  39     -19.637 -16.145  10.906  1.00 76.18           C  
ATOM    313  C   PRO B  39     -19.259 -16.276   9.433  1.00 76.18           C  
ATOM    314  CB  PRO B  39     -21.075 -15.643  11.058  1.00 76.18           C  
ATOM    315  O   PRO B  39     -18.705 -15.341   8.848  1.00 76.18           O  
ATOM    316  CG  PRO B  39     -21.000 -14.580  12.106  1.00 76.18           C  
ATOM    317  CD  PRO B  39     -19.585 -14.081  12.178  1.00 76.18           C  
ATOM    318  N   LYS B  40     -19.504 -17.299   8.987  1.00 79.88           N  
ATOM    319  CA  LYS B  40     -19.140 -17.636   7.614  1.00 79.88           C  
ATOM    320  C   LYS B  40     -19.694 -16.609   6.631  1.00 79.88           C  
ATOM    321  CB  LYS B  40     -19.644 -19.033   7.251  1.00 79.88           C  
ATOM    322  O   LYS B  40     -19.002 -16.199   5.696  1.00 79.88           O  
ATOM    323  CG  LYS B  40     -19.048 -19.593   5.968  1.00 79.88           C  
ATOM    324  CD  LYS B  40     -19.499 -21.028   5.722  1.00 79.88           C  
ATOM    325  CE  LYS B  40     -19.008 -21.546   4.377  1.00 79.88           C  
ATOM    326  NZ  LYS B  40     -19.496 -22.931   4.105  1.00 79.88           N  
ATOM    327  N   ASP B  41     -20.909 -16.162   6.804  1.00 86.61           N  
ATOM    328  CA  ASP B  41     -21.542 -15.227   5.879  1.00 86.61           C  
ATOM    329  C   ASP B  41     -20.843 -13.870   5.906  1.00 86.61           C  
ATOM    330  CB  ASP B  41     -23.026 -15.062   6.215  1.00 86.61           C  
ATOM    331  O   ASP B  41     -20.640 -13.250   4.860  1.00 86.61           O  
ATOM    332  CG  ASP B  41     -23.268 -14.708   7.672  1.00 86.61           C  
ATOM    333  OD1 ASP B  41     -24.296 -14.068   7.981  1.00 86.61           O  
ATOM    334  OD2 ASP B  41     -22.422 -15.071   8.518  1.00 86.61           O  
ATOM    335  N   GLU B  42     -20.505 -13.511   6.950  1.00 87.95           N  
ATOM    336  CA  GLU B  42     -19.791 -12.246   7.094  1.00 87.95           C  
ATOM    337  C   GLU B  42     -18.407 -12.318   6.455  1.00 87.95           C  
ATOM    338  CB  GLU B  42     -19.670 -11.861   8.570  1.00 87.95           C  
ATOM    339  O   GLU B  42     -17.962 -11.363   5.815  1.00 87.95           O  
ATOM    340  CG  GLU B  42     -19.202 -10.431   8.796  1.00 87.95           C  
ATOM    341  CD  GLU B  42     -19.206 -10.022  10.261  1.00 87.95           C  
ATOM    342  OE1 GLU B  42     -18.808  -8.877  10.573  1.00 87.95           O  
ATOM    343  OE2 GLU B  42     -19.611 -10.855  11.103  1.00 87.95           O  
ATOM    344  N   LYS B  43     -17.770 -13.407   6.591  1.00 86.75           N  
ATOM    345  CA  LYS B  43     -16.457 -13.617   5.987  1.00 86.75           C  
ATOM    346  C   LYS B  43     -16.533 -13.533   4.465  1.00 86.75           C  
ATOM    347  CB  LYS B  43     -15.882 -14.970   6.409  1.00 86.75           C  
ATOM    348  O   LYS B  43     -15.671 -12.923   3.828  1.00 86.75           O  
ATOM    349  CG  LYS B  43     -14.461 -15.216   5.924  1.00 86.75           C  
ATOM    350  CD  LYS B  43     -13.942 -16.574   6.381  1.00 86.75           C  
ATOM    351  CE  LYS B  43     -12.579 -16.885   5.777  1.00 86.75           C  
ATOM    352  NZ  LYS B  43     -12.085 -18.232   6.189  1.00 86.75           N  
ATOM    353  N   GLU B  44     -17.546 -14.085   3.919  1.00 89.66           N  
ATOM    354  CA  GLU B  44     -17.732 -14.064   2.471  1.00 89.66           C  
ATOM    355  C   GLU B  44     -17.974 -12.645   1.966  1.00 89.66           C  
ATOM    356  CB  GLU B  44     -18.896 -14.972   2.065  1.00 89.66           C  
ATOM    357  O   GLU B  44     -17.464 -12.259   0.912  1.00 89.66           O  
ATOM    358  CG  GLU B  44     -18.554 -16.455   2.081  1.00 89.66           C  
ATOM    359  CD  GLU B  44     -19.737 -17.348   1.743  1.00 89.66           C  
ATOM    360  OE1 GLU B  44     -19.572 -18.589   1.714  1.00 89.66           O  
ATOM    361  OE2 GLU B  44     -20.837 -16.802   1.505  1.00 89.66           O  
ATOM    362  N   LYS B  45     -18.713 -11.876   2.704  1.00 91.98           N  
ATOM    363  CA  LYS B  45     -18.960 -10.483   2.345  1.00 91.98           C  
ATOM    364  C   LYS B  45     -17.670  -9.669   2.377  1.00 91.98           C  
ATOM    365  CB  LYS B  45     -19.995  -9.861   3.283  1.00 91.98           C  
ATOM    366  O   LYS B  45     -17.419  -8.856   1.485  1.00 91.98           O  
ATOM    367  CG  LYS B  45     -21.425 -10.305   3.010  1.00 91.98           C  
ATOM    368  CD  LYS B  45     -22.413  -9.611   3.938  1.00 91.98           C  
ATOM    369  CE  LYS B  45     -23.828 -10.139   3.745  1.00 91.98           C  
ATOM    370  NZ  LYS B  45     -24.783  -9.535   4.722  1.00 91.98           N  
ATOM    371  N   ILE B  46     -16.853  -9.922   3.300  1.00 91.52           N  
ATOM    372  CA  ILE B  46     -15.579  -9.227   3.456  1.00 91.52           C  
ATOM    373  C   ILE B  46     -14.639  -9.610   2.315  1.00 91.52           C  
ATOM    374  CB  ILE B  46     -14.925  -9.545   4.819  1.00 91.52           C  
ATOM    375  O   ILE B  46     -13.985  -8.747   1.725  1.00 91.52           O  
ATOM    376  CG1 ILE B  46     -15.742  -8.926   5.960  1.00 91.52           C  
ATOM    377  CG2 ILE B  46     -13.477  -9.050   4.851  1.00 91.52           C  
ATOM    378  CD1 ILE B  46     -15.251  -9.309   7.350  1.00 91.52           C  
ATOM    379  N   GLU B  47     -14.638 -10.883   1.991  1.00 92.20           N  
ATOM    380  CA  GLU B  47     -13.782 -11.361   0.909  1.00 92.20           C  
ATOM    381  C   GLU B  47     -14.176 -10.732  -0.425  1.00 92.20           C  
ATOM    382  CB  GLU B  47     -13.843 -12.887   0.809  1.00 92.20           C  
ATOM    383  O   GLU B  47     -13.312 -10.368  -1.225  1.00 92.20           O  
ATOM    384  CG  GLU B  47     -13.088 -13.607   1.917  1.00 92.20           C  
ATOM    385  CD  GLU B  47     -13.251 -15.118   1.871  1.00 92.20           C  
ATOM    386  OE1 GLU B  47     -12.551 -15.827   2.630  1.00 92.20           O  
ATOM    387  OE2 GLU B  47     -14.084 -15.596   1.070  1.00 92.20           O  
ATOM    388  N   LYS B  48     -15.459 -10.586  -0.662  1.00 93.57           N  
ATOM    389  CA  LYS B  48     -15.938  -9.943  -1.882  1.00 93.57           C  
ATOM    390  C   LYS B  48     -15.537  -8.472  -1.922  1.00 93.57           C  
ATOM    391  CB  LYS B  48     -17.458 -10.076  -1.997  1.00 93.57           C  
ATOM    392  O   LYS B  48     -15.123  -7.964  -2.966  1.00 93.57           O  
ATOM    393  CG  LYS B  48     -18.018  -9.632  -3.340  1.00 93.57           C  
ATOM    394  CD  LYS B  48     -19.522  -9.859  -3.421  1.00 93.57           C  
ATOM    395  CE  LYS B  48     -20.100  -9.325  -4.725  1.00 93.57           C  
ATOM    396  NZ  LYS B  48     -21.579  -9.514  -4.794  1.00 93.57           N  
ATOM    397  N   ARG B  49     -15.640  -7.864  -0.764  1.00 93.54           N  
ATOM    398  CA  ARG B  49     -15.231  -6.465  -0.681  1.00 93.54           C  
ATOM    399  C   ARG B  49     -13.736  -6.315  -0.941  1.00 93.54           C  
ATOM    400  CB  ARG B  49     -15.587  -5.881   0.688  1.00 93.54           C  
ATOM    401  O   ARG B  49     -13.313  -5.405  -1.656  1.00 93.54           O  
ATOM    402  CG  ARG B  49     -15.156  -4.434   0.870  1.00 93.54           C  
ATOM    403  CD  ARG B  49     -15.794  -3.520  -0.166  1.00 93.54           C  
ATOM    404  NE  ARG B  49     -15.443  -2.121   0.059  1.00 93.54           N  
ATOM    405  NH1 ARG B  49     -16.111  -1.401  -2.032  1.00 93.54           N  
ATOM    406  NH2 ARG B  49     -15.248   0.092  -0.522  1.00 93.54           N  
ATOM    407  CZ  ARG B  49     -15.601  -1.146  -0.832  1.00 93.54           C  
ATOM    408  N   ILE B  50     -12.938  -7.206  -0.462  1.00 93.95           N  
ATOM    409  CA  ILE B  50     -11.492  -7.181  -0.654  1.00 93.95           C  
ATOM    410  C   ILE B  50     -11.166  -7.346  -2.137  1.00 93.95           C  
ATOM    411  CB  ILE B  50     -10.791  -8.280   0.175  1.00 93.95           C  
ATOM    412  O   ILE B  50     -10.304  -6.644  -2.671  1.00 93.95           O  
ATOM    413  CG1 ILE B  50     -10.828  -7.930   1.667  1.00 93.95           C  
ATOM    414  CG2 ILE B  50      -9.351  -8.483  -0.305  1.00 93.95           C  
ATOM    415  CD1 ILE B  50     -10.281  -9.024   2.573  1.00 93.95           C  
ATOM    416  N   GLU B  51     -11.891  -8.175  -2.805  1.00 94.30           N  
ATOM    417  CA  GLU B  51     -11.684  -8.383  -4.235  1.00 94.30           C  
ATOM    418  C   GLU B  51     -11.996  -7.117  -5.027  1.00 94.30           C  
ATOM    419  CB  GLU B  51     -12.544  -9.544  -4.740  1.00 94.30           C  
ATOM    420  O   GLU B  51     -11.261  -6.759  -5.950  1.00 94.30           O  
ATOM    421  CG  GLU B  51     -12.007 -10.917  -4.362  1.00 94.30           C  
ATOM    422  CD  GLU B  51     -12.918 -12.057  -4.790  1.00 94.30           C  
ATOM    423  OE1 GLU B  51     -12.623 -13.227  -4.458  1.00 94.30           O  
ATOM    424  OE2 GLU B  51     -13.935 -11.776  -5.464  1.00 94.30           O  
ATOM    425  N   GLU B  52     -13.017  -6.377  -4.672  1.00 95.50           N  
ATOM    426  CA  GLU B  52     -13.398  -5.134  -5.338  1.00 95.50           C  
ATOM    427  C   GLU B  52     -12.343  -4.051  -5.129  1.00 95.50           C  
ATOM    428  CB  GLU B  52     -14.758  -4.648  -4.832  1.00 95.50           C  
ATOM    429  O   GLU B  52     -12.000  -3.324  -6.064  1.00 95.50           O  
ATOM    430  CG  GLU B  52     -15.929  -5.501  -5.299  1.00 95.50           C  
ATOM    431  CD  GLU B  52     -17.249  -5.114  -4.651  1.00 95.50           C  
ATOM    432  OE1 GLU B  52     -18.292  -5.719  -4.990  1.00 95.50           O  
ATOM    433  OE2 GLU B  52     -17.241  -4.199  -3.798  1.00 95.50           O  
ATOM    434  N   VAL B  53     -11.839  -3.999  -3.896  1.00 95.59           N  
ATOM    435  CA  VAL B  53     -10.825  -3.010  -3.547  1.00 95.59           C  
ATOM    436  C   VAL B  53      -9.535  -3.301  -4.311  1.00 95.59           C  
ATOM    437  CB  VAL B  53     -10.551  -2.989  -2.027  1.00 95.59           C  
ATOM    438  O   VAL B  53      -8.890  -2.384  -4.826  1.00 95.59           O  
ATOM    439  CG1 VAL B  53      -9.334  -2.121  -1.709  1.00 95.59           C  
ATOM    440  CG2 VAL B  53     -11.780  -2.488  -1.271  1.00 95.59           C  
ATOM    441  N   GLN B  54      -9.193  -4.572  -4.462  1.00 95.34           N  
ATOM    442  CA  GLN B  54      -7.982  -4.960  -5.179  1.00 95.34           C  
ATOM    443  C   GLN B  54      -8.098  -4.638  -6.667  1.00 95.34           C  
ATOM    444  CB  GLN B  54      -7.696  -6.449  -4.985  1.00 95.34           C  
ATOM    445  O   GLN B  54      -7.119  -4.234  -7.298  1.00 95.34           O  
ATOM    446  CG  GLN B  54      -7.195  -6.803  -3.591  1.00 95.34           C  
ATOM    447  CD  GLN B  54      -6.982  -8.293  -3.404  1.00 95.34           C  
ATOM    448  NE2 GLN B  54      -5.967  -8.654  -2.626  1.00 95.34           N  
ATOM    449  OE1 GLN B  54      -7.725  -9.113  -3.953  1.00 95.34           O  
ATOM    450  N   LYS B  55      -9.280  -4.790  -7.228  1.00 95.58           N  
ATOM    451  CA  LYS B  55      -9.514  -4.415  -8.619  1.00 95.58           C  
ATOM    452  C   LYS B  55      -9.327  -2.914  -8.823  1.00 95.58           C  
ATOM    453  CB  LYS B  55     -10.918  -4.833  -9.059  1.00 95.58           C  
ATOM    454  O   LYS B  55      -8.726  -2.487  -9.811  1.00 95.58           O  
ATOM    455  CG  LYS B  55     -11.184  -4.639 -10.545  1.00 95.58           C  
ATOM    456  CD  LYS B  55     -12.585  -5.099 -10.926  1.00 95.58           C  
ATOM    457  CE  LYS B  55     -12.894  -4.802 -12.387  1.00 95.58           C  
ATOM    458  NZ  LYS B  55     -14.284  -5.209 -12.754  1.00 95.58           N  
ATOM    459  N   ARG B  56      -9.853  -2.173  -7.873  1.00 95.66           N  
ATOM    460  CA  ARG B  56      -9.701  -0.724  -7.951  1.00 95.66           C  
ATOM    461  C   ARG B  56      -8.233  -0.322  -7.857  1.00 95.66           C  
ATOM    462  CB  ARG B  56     -10.504  -0.039  -6.843  1.00 95.66           C  
ATOM    463  O   ARG B  56      -7.779   0.566  -8.581  1.00 95.66           O  
ATOM    464  CG  ARG B  56     -10.376   1.476  -6.836  1.00 95.66           C  
ATOM    465  CD  ARG B  56     -10.831   2.087  -8.154  1.00 95.66           C  
ATOM    466  NE  ARG B  56     -10.777   3.545  -8.120  1.00 95.66           N  
ATOM    467  NH1 ARG B  56     -10.832   3.808 -10.414  1.00 95.66           N  
ATOM    468  NH2 ARG B  56     -10.727   5.646  -9.048  1.00 95.66           N  
ATOM    469  CZ  ARG B  56     -10.779   4.330  -9.194  1.00 95.66           C  
ATOM    470  N   ILE B  57      -7.439  -0.990  -7.025  1.00 95.24           N  
ATOM    471  CA  ILE B  57      -6.015  -0.707  -6.876  1.00 95.24           C  
ATOM    472  C   ILE B  57      -5.293  -0.987  -8.192  1.00 95.24           C  
ATOM    473  CB  ILE B  57      -5.390  -1.538  -5.734  1.00 95.24           C  
ATOM    474  O   ILE B  57      -4.422  -0.218  -8.606  1.00 95.24           O  
ATOM    475  CG1 ILE B  57      -5.908  -1.052  -4.375  1.00 95.24           C  
ATOM    476  CG2 ILE B  57      -3.861  -1.473  -5.792  1.00 95.24           C  
ATOM    477  CD1 ILE B  57      -5.469  -1.917  -3.200  1.00 95.24           C  
ATOM    478  N   LYS B  58      -5.690  -2.013  -8.840  1.00 95.20           N  
ATOM    479  CA  LYS B  58      -5.087  -2.350 -10.127  1.00 95.20           C  
ATOM    480  C   LYS B  58      -5.387  -1.279 -11.171  1.00 95.20           C  
ATOM    481  CB  LYS B  58      -5.585  -3.711 -10.614  1.00 95.20           C  
ATOM    482  O   LYS B  58      -4.523  -0.932 -11.979  1.00 95.20           O  
ATOM    483  CG  LYS B  58      -4.829  -4.253 -11.818  1.00 95.20           C  
ATOM    484  CD  LYS B  58      -5.261  -5.674 -12.157  1.00 95.20           C  
ATOM    485  CE  LYS B  58      -4.528  -6.205 -13.381  1.00 95.20           C  
ATOM    486  NZ  LYS B  58      -4.988  -7.577 -13.750  1.00 95.20           N  
ATOM    487  N   GLU B  59      -6.601  -0.744 -11.184  1.00 96.06           N  
ATOM    488  CA  GLU B  59      -6.974   0.326 -12.104  1.00 96.06           C  
ATOM    489  C   GLU B  59      -6.139   1.580 -11.860  1.00 96.06           C  
ATOM    490  CB  GLU B  59      -8.464   0.652 -11.974  1.00 96.06           C  
ATOM    491  O   GLU B  59      -5.699   2.234 -12.808  1.00 96.06           O  
ATOM    492  CG  GLU B  59      -9.381  -0.438 -12.508  1.00 96.06           C  
ATOM    493  CD  GLU B  59     -10.847  -0.203 -12.181  1.00 96.06           C  
ATOM    494  OE1 GLU B  59     -11.699  -1.027 -12.584  1.00 96.06           O  
ATOM    495  OE2 GLU B  59     -11.146   0.815 -11.518  1.00 96.06           O  
ATOM    496  N   ILE B  60      -5.945   1.890 -10.612  1.00 94.33           N  
ATOM    497  CA  ILE B  60      -5.131   3.040 -10.232  1.00 94.33           C  
ATOM    498  C   ILE B  60      -3.696   2.838 -10.712  1.00 94.33           C  
ATOM    499  CB  ILE B  60      -5.157   3.270  -8.704  1.00 94.33           C  
ATOM    500  O   ILE B  60      -3.075   3.763 -11.240  1.00 94.33           O  
ATOM    501  CG1 ILE B  60      -6.535   3.779  -8.264  1.00 94.33           C  
ATOM    502  CG2 ILE B  60      -4.054   4.247  -8.286  1.00 94.33           C  
ATOM    503  CD1 ILE B  60      -6.717   3.845  -6.754  1.00 94.33           C  
ATOM    504  N   GLN B  61      -3.186   1.641 -10.591  1.00 93.90           N  
ATOM    505  CA  GLN B  61      -1.824   1.327 -11.009  1.00 93.90           C  
ATOM    506  C   GLN B  61      -1.656   1.506 -12.516  1.00 93.90           C  
ATOM    507  CB  GLN B  61      -1.454  -0.102 -10.606  1.00 93.90           C  
ATOM    508  O   GLN B  61      -0.615   1.978 -12.978  1.00 93.90           O  
ATOM    509  CG  GLN B  61      -1.198  -0.273  -9.115  1.00 93.90           C  
ATOM    510  CD  GLN B  61      -0.862  -1.703  -8.737  1.00 93.90           C  
ATOM    511  NE2 GLN B  61      -0.108  -1.870  -7.656  1.00 93.90           N  
ATOM    512  OE1 GLN B  61      -1.279  -2.651  -9.411  1.00 93.90           O  
ATOM    513  N   GLU B  62      -2.668   1.154 -13.279  1.00 95.18           N  
ATOM    514  CA  GLU B  62      -2.628   1.341 -14.726  1.00 95.18           C  
ATOM    515  C   GLU B  62      -2.572   2.822 -15.090  1.00 95.18           C  
ATOM    516  CB  GLU B  62      -3.840   0.681 -15.388  1.00 95.18           C  
ATOM    517  O   GLU B  62      -1.813   3.221 -15.975  1.00 95.18           O  
ATOM    518  CG  GLU B  62      -3.790  -0.839 -15.387  1.00 95.18           C  
ATOM    519  CD  GLU B  62      -5.084  -1.483 -15.861  1.00 95.18           C  
ATOM    520  OE1 GLU B  62      -5.151  -2.731 -15.931  1.00 95.18           O  
ATOM    521  OE2 GLU B  62      -6.037  -0.732 -16.166  1.00 95.18           O  
ATOM    522  N   ARG B  63      -3.323   3.608 -14.327  1.00 94.10           N  
ATOM    523  CA  ARG B  63      -3.304   5.050 -14.552  1.00 94.10           C  
ATOM    524  C   ARG B  63      -1.956   5.648 -14.164  1.00 94.10           C  
ATOM    525  CB  ARG B  63      -4.426   5.732 -13.766  1.00 94.10           C  
ATOM    526  O   ARG B  63      -1.433   6.518 -14.863  1.00 94.10           O  
ATOM    527  CG  ARG B  63      -4.508   7.234 -13.987  1.00 94.10           C  
ATOM    528  CD  ARG B  63      -4.815   7.574 -15.439  1.00 94.10           C  
ATOM    529  NE  ARG B  63      -4.981   9.011 -15.633  1.00 94.10           N  
ATOM    530  NH1 ARG B  63      -4.840   8.927 -17.937  1.00 94.10           N  
ATOM    531  NH2 ARG B  63      -5.148  10.935 -16.876  1.00 94.10           N  
ATOM    532  CZ  ARG B  63      -4.989   9.621 -16.815  1.00 94.10           C  
ATOM    533  N   LEU B  64      -1.353   5.113 -13.093  1.00 93.29           N  
ATOM    534  CA  LEU B  64      -0.037   5.572 -12.663  1.00 93.29           C  
ATOM    535  C   LEU B  64       1.018   5.262 -13.720  1.00 93.29           C  
ATOM    536  CB  LEU B  64       0.351   4.922 -11.333  1.00 93.29           C  
ATOM    537  O   LEU B  64       1.908   6.077 -13.973  1.00 93.29           O  
ATOM    538  CG  LEU B  64      -0.304   5.503 -10.078  1.00 93.29           C  
ATOM    539  CD1 LEU B  64      -0.026   4.611  -8.873  1.00 93.29           C  
ATOM    540  CD2 LEU B  64       0.192   6.923  -9.825  1.00 93.29           C  
ATOM    541  N   GLN B  65       0.876   4.176 -14.371  1.00 92.83           N  
ATOM    542  CA  GLN B  65       1.809   3.785 -15.423  1.00 92.83           C  
ATOM    543  C   GLN B  65       1.690   4.705 -16.634  1.00 92.83           C  
ATOM    544  CB  GLN B  65       1.570   2.334 -15.841  1.00 92.83           C  
ATOM    545  O   GLN B  65       2.696   5.063 -17.250  1.00 92.83           O  
ATOM    546  CG  GLN B  65       2.061   1.312 -14.824  1.00 92.83           C  
ATOM    547  CD  GLN B  65       1.692  -0.111 -15.196  1.00 92.83           C  
ATOM    548  NE2 GLN B  65       2.203  -1.075 -14.437  1.00 92.83           N  
ATOM    549  OE1 GLN B  65       0.952  -0.344 -16.158  1.00 92.83           O  
ATOM    550  N   GLU B  66       0.439   5.113 -16.978  1.00 93.35           N  
ATOM    551  CA  GLU B  66       0.216   6.032 -18.090  1.00 93.35           C  
ATOM    552  C   GLU B  66       0.842   7.396 -17.813  1.00 93.35           C  
ATOM    553  CB  GLU B  66      -1.282   6.188 -18.368  1.00 93.35           C  
ATOM    554  O   GLU B  66       1.477   7.983 -18.691  1.00 93.35           O  
ATOM    555  CG  GLU B  66      -1.921   4.960 -18.998  1.00 93.35           C  
ATOM    556  CD  GLU B  66      -3.434   5.060 -19.107  1.00 93.35           C  
ATOM    557  OE1 GLU B  66      -4.077   4.082 -19.552  1.00 93.35           O  
ATOM    558  OE2 GLU B  66      -3.982   6.125 -18.744  1.00 93.35           O  
ATOM    559  N   ILE B  67       0.700   7.877 -16.634  1.00 91.09           N  
ATOM    560  CA  ILE B  67       1.268   9.160 -16.236  1.00 91.09           C  
ATOM    561  C   ILE B  67       2.793   9.081 -16.265  1.00 91.09           C  
ATOM    562  CB  ILE B  67       0.781   9.582 -14.832  1.00 91.09           C  
ATOM    563  O   ILE B  67       3.460  10.005 -16.737  1.00 91.09           O  
ATOM    564  CG1 ILE B  67      -0.710   9.938 -14.869  1.00 91.09           C  
ATOM    565  CG2 ILE B  67       1.611  10.755 -14.302  1.00 91.09           C  
ATOM    566  CD1 ILE B  67      -1.308  10.242 -13.502  1.00 91.09           C  
ATOM    567  N   GLN B  68       3.290   7.929 -15.826  1.00 89.55           N  
ATOM    568  CA  GLN B  68       4.735   7.728 -15.830  1.00 89.55           C  
ATOM    569  C   GLN B  68       5.292   7.769 -17.250  1.00 89.55           C  
ATOM    570  CB  GLN B  68       5.094   6.399 -15.164  1.00 89.55           C  
ATOM    571  O   GLN B  68       6.352   8.351 -17.490  1.00 89.55           O  
ATOM    572  CG  GLN B  68       6.587   6.212 -14.929  1.00 89.55           C  
ATOM    573  CD  GLN B  68       6.905   4.953 -14.145  1.00 89.55           C  
ATOM    574  NE2 GLN B  68       8.158   4.817 -13.724  1.00 89.55           N  
ATOM    575  OE1 GLN B  68       6.031   4.110 -13.918  1.00 89.55           O  
ATOM    576  N   LYS B  69       4.599   7.208 -18.119  1.00 90.78           N  
ATOM    577  CA  LYS B  69       5.020   7.210 -19.517  1.00 90.78           C  
ATOM    578  C   LYS B  69       5.029   8.626 -20.086  1.00 90.78           C  
ATOM    579  CB  LYS B  69       4.105   6.315 -20.354  1.00 90.78           C  
ATOM    580  O   LYS B  69       5.969   9.015 -20.782  1.00 90.78           O  
ATOM    581  CG  LYS B  69       4.593   6.091 -21.778  1.00 90.78           C  
ATOM    582  CD  LYS B  69       3.666   5.157 -22.546  1.00 90.78           C  
ATOM    583  CE  LYS B  69       4.079   5.035 -24.006  1.00 90.78           C  
ATOM    584  NZ  LYS B  69       3.124   4.188 -24.783  1.00 90.78           N  
ATOM    585  N   ARG B  70       4.034   9.385 -19.734  1.00 90.23           N  
ATOM    586  CA  ARG B  70       3.936  10.764 -20.201  1.00 90.23           C  
ATOM    587  C   ARG B  70       5.046  11.624 -19.606  1.00 90.23           C  
ATOM    588  CB  ARG B  70       2.569  11.355 -19.848  1.00 90.23           C  
ATOM    589  O   ARG B  70       5.605  12.484 -20.289  1.00 90.23           O  
ATOM    590  CG  ARG B  70       1.424  10.800 -20.681  1.00 90.23           C  
ATOM    591  CD  ARG B  70       0.098  11.457 -20.325  1.00 90.23           C  
ATOM    592  NE  ARG B  70      -1.011  10.872 -21.074  1.00 90.23           N  
ATOM    593  NH1 ARG B  70      -2.618  12.280 -20.195  1.00 90.23           N  
ATOM    594  NH2 ARG B  70      -3.206  10.673 -21.721  1.00 90.23           N  
ATOM    595  CZ  ARG B  70      -2.276  11.276 -20.995  1.00 90.23           C  
ATOM    596  N   LEU B  71       5.428  11.363 -18.400  1.00 86.78           N  
ATOM    597  CA  LEU B  71       6.506  12.099 -17.749  1.00 86.78           C  
ATOM    598  C   LEU B  71       7.854  11.755 -18.373  1.00 86.78           C  
ATOM    599  CB  LEU B  71       6.533  11.795 -16.248  1.00 86.78           C  
ATOM    600  O   LEU B  71       8.701  12.632 -18.555  1.00 86.78           O  
ATOM    601  CG  LEU B  71       5.418  12.422 -15.409  1.00 86.78           C  
ATOM    602  CD1 LEU B  71       5.421  11.834 -14.002  1.00 86.78           C  
ATOM    603  CD2 LEU B  71       5.572  13.938 -15.362  1.00 86.78           C  
ATOM    604  N   GLU B  72       8.028  10.504 -18.789  1.00 87.02           N  
ATOM    605  CA  GLU B  72       9.272  10.051 -19.402  1.00 87.02           C  
ATOM    606  C   GLU B  72       9.426  10.608 -20.815  1.00 87.02           C  
ATOM    607  CB  GLU B  72       9.333   8.522 -19.430  1.00 87.02           C  
ATOM    608  O   GLU B  72      10.526  10.986 -21.223  1.00 87.02           O  
ATOM    609  CG  GLU B  72       9.595   7.892 -18.070  1.00 87.02           C  
ATOM    610  CD  GLU B  72       9.504   6.374 -18.084  1.00 87.02           C  
ATOM    611  OE1 GLU B  72       9.669   5.746 -17.014  1.00 87.02           O  
ATOM    612  OE2 GLU B  72       9.268   5.808 -19.175  1.00 87.02           O  
ATOM    613  N   GLU B  73       8.286  10.807 -21.497  1.00 87.29           N  
ATOM    614  CA  GLU B  73       8.306  11.307 -22.868  1.00 87.29           C  
ATOM    615  C   GLU B  73       8.567  12.810 -22.904  1.00 87.29           C  
ATOM    616  CB  GLU B  73       6.987  10.985 -23.576  1.00 87.29           C  
ATOM    617  O   GLU B  73       9.205  13.312 -23.831  1.00 87.29           O  
ATOM    618  CG  GLU B  73       6.800   9.507 -23.885  1.00 87.29           C  
ATOM    619  CD  GLU B  73       5.413   9.175 -24.413  1.00 87.29           C  
ATOM    620  OE1 GLU B  73       5.152   7.993 -24.732  1.00 87.29           O  
ATOM    621  OE2 GLU B  73       4.581  10.105 -24.509  1.00 87.29           O  
ATOM    622  N   ALA B  74       8.157  13.506 -21.994  1.00 80.62           N  
ATOM    623  CA  ALA B  74       8.310  14.957 -21.927  1.00 80.62           C  
ATOM    624  C   ALA B  74       9.728  15.341 -21.514  1.00 80.62           C  
ATOM    625  CB  ALA B  74       7.295  15.555 -20.956  1.00 80.62           C  
ATOM    626  O   ALA B  74      10.191  16.443 -21.814  1.00 80.62           O  
ATOM    627  N   GLY B  75      10.293  14.375 -20.627  1.00 60.70           N  
ATOM    628  CA  GLY B  75      11.668  14.699 -20.282  1.00 60.70           C  
ATOM    629  C   GLY B  75      12.663  14.308 -21.359  1.00 60.70           C  
ATOM    630  O   GLY B  75      13.678  14.981 -21.547  1.00 60.70           O  
TER     631      GLY B  75                                                      
ATOM    632  N   ASP C   1      22.130  13.308  -3.308  1.00 67.87           N  
ATOM    633  CA  ASP C   1      22.250  12.522  -2.084  1.00 67.87           C  
ATOM    634  C   ASP C   1      20.883  12.036  -1.607  1.00 67.87           C  
ATOM    635  CB  ASP C   1      22.930  13.341  -0.985  1.00 67.87           C  
ATOM    636  O   ASP C   1      20.732  10.876  -1.218  1.00 67.87           O  
ATOM    637  CG  ASP C   1      23.290  12.512   0.236  1.00 67.87           C  
ATOM    638  OD1 ASP C   1      23.588  13.093   1.301  1.00 67.87           O  
ATOM    639  OD2 ASP C   1      23.279  11.267   0.130  1.00 67.87           O  
ATOM    640  N   ARG C   2      19.881  12.791  -1.755  1.00 77.91           N  
ATOM    641  CA  ARG C   2      18.521  12.497  -1.314  1.00 77.91           C  
ATOM    642  C   ARG C   2      17.888  11.413  -2.179  1.00 77.91           C  
ATOM    643  CB  ARG C   2      17.660  13.761  -1.344  1.00 77.91           C  
ATOM    644  O   ARG C   2      17.244  10.497  -1.664  1.00 77.91           O  
ATOM    645  CG  ARG C   2      16.325  13.614  -0.631  1.00 77.91           C  
ATOM    646  CD  ARG C   2      15.580  14.939  -0.550  1.00 77.91           C  
ATOM    647  NE  ARG C   2      14.239  14.770   0.002  1.00 77.91           N  
ATOM    648  NH1 ARG C   2      13.767  17.030   0.091  1.00 77.91           N  
ATOM    649  NH2 ARG C   2      12.210  15.501   0.793  1.00 77.91           N  
ATOM    650  CZ  ARG C   2      13.408  15.768   0.294  1.00 77.91           C  
ATOM    651  N   GLU C   3      18.187  11.513  -3.446  1.00 82.58           N  
ATOM    652  CA  GLU C   3      17.675  10.517  -4.382  1.00 82.58           C  
ATOM    653  C   GLU C   3      18.242   9.133  -4.081  1.00 82.58           C  
ATOM    654  CB  GLU C   3      18.001  10.917  -5.824  1.00 82.58           C  
ATOM    655  O   GLU C   3      17.516   8.137  -4.115  1.00 82.58           O  
ATOM    656  CG  GLU C   3      17.345  10.029  -6.871  1.00 82.58           C  
ATOM    657  CD  GLU C   3      17.598  10.495  -8.296  1.00 82.58           C  
ATOM    658  OE1 GLU C   3      17.136   9.823  -9.246  1.00 82.58           O  
ATOM    659  OE2 GLU C   3      18.266  11.539  -8.464  1.00 82.58           O  
ATOM    660  N   GLU C   4      19.501   9.099  -3.798  1.00 86.14           N  
ATOM    661  CA  GLU C   4      20.160   7.832  -3.497  1.00 86.14           C  
ATOM    662  C   GLU C   4      19.620   7.222  -2.207  1.00 86.14           C  
ATOM    663  CB  GLU C   4      21.675   8.025  -3.394  1.00 86.14           C  
ATOM    664  O   GLU C   4      19.412   6.009  -2.127  1.00 86.14           O  
ATOM    665  CG  GLU C   4      22.467   6.727  -3.473  1.00 86.14           C  
ATOM    666  CD  GLU C   4      23.972   6.943  -3.482  1.00 86.14           C  
ATOM    667  OE1 GLU C   4      24.728   5.947  -3.423  1.00 86.14           O  
ATOM    668  OE2 GLU C   4      24.398   8.117  -3.548  1.00 86.14           O  
ATOM    669  N   LYS C   5      19.428   7.989  -1.371  1.00 85.50           N  
ATOM    670  CA  LYS C   5      18.889   7.523  -0.097  1.00 85.50           C  
ATOM    671  C   LYS C   5      17.481   6.960  -0.269  1.00 85.50           C  
ATOM    672  CB  LYS C   5      18.878   8.658   0.928  1.00 85.50           C  
ATOM    673  O   LYS C   5      17.166   5.891   0.257  1.00 85.50           O  
ATOM    674  CG  LYS C   5      18.485   8.221   2.332  1.00 85.50           C  
ATOM    675  CD  LYS C   5      18.533   9.385   3.314  1.00 85.50           C  
ATOM    676  CE  LYS C   5      18.041   8.973   4.695  1.00 85.50           C  
ATOM    677  NZ  LYS C   5      18.035  10.123   5.647  1.00 85.50           N  
ATOM    678  N   LEU C   6      16.622   7.696  -0.946  1.00 82.14           N  
ATOM    679  CA  LEU C   6      15.254   7.252  -1.188  1.00 82.14           C  
ATOM    680  C   LEU C   6      15.237   5.944  -1.971  1.00 82.14           C  
ATOM    681  CB  LEU C   6      14.468   8.325  -1.947  1.00 82.14           C  
ATOM    682  O   LEU C   6      14.446   5.046  -1.673  1.00 82.14           O  
ATOM    683  CG  LEU C   6      12.953   8.133  -2.018  1.00 82.14           C  
ATOM    684  CD1 LEU C   6      12.315   8.453  -0.670  1.00 82.14           C  
ATOM    685  CD2 LEU C   6      12.354   9.002  -3.119  1.00 82.14           C  
ATOM    686  N   GLU C   7      16.181   5.844  -2.927  1.00 86.86           N  
ATOM    687  CA  GLU C   7      16.280   4.625  -3.724  1.00 86.86           C  
ATOM    688  C   GLU C   7      16.689   3.433  -2.863  1.00 86.86           C  
ATOM    689  CB  GLU C   7      17.278   4.812  -4.871  1.00 86.86           C  
ATOM    690  O   GLU C   7      16.133   2.342  -3.000  1.00 86.86           O  
ATOM    691  CG  GLU C   7      17.223   3.710  -5.919  1.00 86.86           C  
ATOM    692  CD  GLU C   7      18.005   4.042  -7.180  1.00 86.86           C  
ATOM    693  OE1 GLU C   7      17.938   3.264  -8.159  1.00 86.86           O  
ATOM    694  OE2 GLU C   7      18.691   5.089  -7.189  1.00 86.86           O  
ATOM    695  N   ARG C   8      17.588   3.686  -1.943  1.00 88.25           N  
ATOM    696  CA  ARG C   8      18.043   2.620  -1.056  1.00 88.25           C  
ATOM    697  C   ARG C   8      16.926   2.173  -0.119  1.00 88.25           C  
ATOM    698  CB  ARG C   8      19.257   3.076  -0.244  1.00 88.25           C  
ATOM    699  O   ARG C   8      16.725   0.975   0.089  1.00 88.25           O  
ATOM    700  CG  ARG C   8      20.551   3.119  -1.041  1.00 88.25           C  
ATOM    701  CD  ARG C   8      21.738   3.506  -0.170  1.00 88.25           C  
ATOM    702  NE  ARG C   8      22.927   3.780  -0.971  1.00 88.25           N  
ATOM    703  NH1 ARG C   8      24.177   4.599   0.791  1.00 88.25           N  
ATOM    704  NH2 ARG C   8      25.081   4.502  -1.314  1.00 88.25           N  
ATOM    705  CZ  ARG C   8      24.059   4.293  -0.496  1.00 88.25           C  
ATOM    706  N   GLU C   9      16.154   3.066   0.357  1.00 85.14           N  
ATOM    707  CA  GLU C   9      15.059   2.763   1.274  1.00 85.14           C  
ATOM    708  C   GLU C   9      13.939   2.006   0.565  1.00 85.14           C  
ATOM    709  CB  GLU C   9      14.511   4.047   1.901  1.00 85.14           C  
ATOM    710  O   GLU C   9      13.368   1.066   1.122  1.00 85.14           O  
ATOM    711  CG  GLU C   9      15.441   4.675   2.929  1.00 85.14           C  
ATOM    712  CD  GLU C   9      14.902   5.971   3.513  1.00 85.14           C  
ATOM    713  OE1 GLU C   9      15.470   6.469   4.512  1.00 85.14           O  
ATOM    714  OE2 GLU C   9      13.904   6.493   2.968  1.00 85.14           O  
ATOM    715  N   THR C  10      13.758   2.377  -0.601  1.00 87.56           N  
ATOM    716  CA  THR C  10      12.724   1.710  -1.384  1.00 87.56           C  
ATOM    717  C   THR C  10      13.140   0.283  -1.726  1.00 87.56           C  
ATOM    718  CB  THR C  10      12.419   2.484  -2.680  1.00 87.56           C  
ATOM    719  O   THR C  10      12.320  -0.636  -1.681  1.00 87.56           O  
ATOM    720  CG2 THR C  10      11.326   1.793  -3.488  1.00 87.56           C  
ATOM    721  OG1 THR C  10      11.987   3.809  -2.348  1.00 87.56           O  
ATOM    722  N   GLU C  11      14.400   0.103  -2.071  1.00 88.97           N  
ATOM    723  CA  GLU C  11      14.908  -1.234  -2.366  1.00 88.97           C  
ATOM    724  C   GLU C  11      14.815  -2.143  -1.144  1.00 88.97           C  
ATOM    725  CB  GLU C  11      16.355  -1.162  -2.859  1.00 88.97           C  
ATOM    726  O   GLU C  11      14.460  -3.317  -1.263  1.00 88.97           O  
ATOM    727  CG  GLU C  11      16.491  -0.701  -4.303  1.00 88.97           C  
ATOM    728  CD  GLU C  11      17.936  -0.529  -4.745  1.00 88.97           C  
ATOM    729  OE1 GLU C  11      18.172  -0.147  -5.913  1.00 88.97           O  
ATOM    730  OE2 GLU C  11      18.839  -0.779  -3.915  1.00 88.97           O  
ATOM    731  N   LYS C  12      15.094  -1.550  -0.006  1.00 89.24           N  
ATOM    732  CA  LYS C  12      14.987  -2.308   1.237  1.00 89.24           C  
ATOM    733  C   LYS C  12      13.546  -2.736   1.498  1.00 89.24           C  
ATOM    734  CB  LYS C  12      15.511  -1.485   2.414  1.00 89.24           C  
ATOM    735  O   LYS C  12      13.292  -3.880   1.880  1.00 89.24           O  
ATOM    736  CG  LYS C  12      15.605  -2.262   3.719  1.00 89.24           C  
ATOM    737  CD  LYS C  12      16.150  -1.396   4.848  1.00 89.24           C  
ATOM    738  CE  LYS C  12      16.095  -2.120   6.186  1.00 89.24           C  
ATOM    739  NZ  LYS C  12      16.606  -1.265   7.300  1.00 89.24           N  
ATOM    740  N   LEU C  13      12.667  -1.862   1.262  1.00 87.23           N  
ATOM    741  CA  LEU C  13      11.250  -2.147   1.460  1.00 87.23           C  
ATOM    742  C   LEU C  13      10.766  -3.207   0.476  1.00 87.23           C  
ATOM    743  CB  LEU C  13      10.419  -0.871   1.303  1.00 87.23           C  
ATOM    744  O   LEU C  13      10.012  -4.108   0.849  1.00 87.23           O  
ATOM    745  CG  LEU C  13      10.375   0.063   2.514  1.00 87.23           C  
ATOM    746  CD1 LEU C  13       9.799   1.418   2.117  1.00 87.23           C  
ATOM    747  CD2 LEU C  13       9.559  -0.561   3.641  1.00 87.23           C  
ATOM    748  N   GLU C  14      11.230  -3.135  -0.729  1.00 91.05           N  
ATOM    749  CA  GLU C  14      10.848  -4.116  -1.740  1.00 91.05           C  
ATOM    750  C   GLU C  14      11.337  -5.512  -1.367  1.00 91.05           C  
ATOM    751  CB  GLU C  14      11.396  -3.716  -3.112  1.00 91.05           C  
ATOM    752  O   GLU C  14      10.626  -6.499  -1.566  1.00 91.05           O  
ATOM    753  CG  GLU C  14      10.642  -2.565  -3.764  1.00 91.05           C  
ATOM    754  CD  GLU C  14      11.264  -2.106  -5.073  1.00 91.05           C  
ATOM    755  OE1 GLU C  14      10.610  -1.343  -5.821  1.00 91.05           O  
ATOM    756  OE2 GLU C  14      12.413  -2.513  -5.354  1.00 91.05           O  
ATOM    757  N   LYS C  15      12.496  -5.547  -0.781  1.00 90.32           N  
ATOM    758  CA  LYS C  15      13.043  -6.823  -0.327  1.00 90.32           C  
ATOM    759  C   LYS C  15      12.213  -7.400   0.816  1.00 90.32           C  
ATOM    760  CB  LYS C  15      14.498  -6.657   0.113  1.00 90.32           C  
ATOM    761  O   LYS C  15      11.922  -8.598   0.836  1.00 90.32           O  
ATOM    762  CG  LYS C  15      15.200  -7.968   0.435  1.00 90.32           C  
ATOM    763  CD  LYS C  15      16.652  -7.740   0.836  1.00 90.32           C  
ATOM    764  CE  LYS C  15      17.325  -9.037   1.266  1.00 90.32           C  
ATOM    765  NZ  LYS C  15      18.734  -8.811   1.706  1.00 90.32           N  
ATOM    766  N   LYS C  16      11.814  -6.556   1.741  1.00 88.61           N  
ATOM    767  CA  LYS C  16      10.989  -6.984   2.867  1.00 88.61           C  
ATOM    768  C   LYS C  16       9.645  -7.526   2.389  1.00 88.61           C  
ATOM    769  CB  LYS C  16      10.770  -5.827   3.843  1.00 88.61           C  
ATOM    770  O   LYS C  16       9.154  -8.529   2.910  1.00 88.61           O  
ATOM    771  CG  LYS C  16      11.986  -5.500   4.697  1.00 88.61           C  
ATOM    772  CD  LYS C  16      11.688  -4.383   5.690  1.00 88.61           C  
ATOM    773  CE  LYS C  16      12.898  -4.069   6.560  1.00 88.61           C  
ATOM    774  NZ  LYS C  16      12.617  -2.959   7.519  1.00 88.61           N  
ATOM    775  N   ILE C  17       9.091  -6.878   1.385  1.00 88.94           N  
ATOM    776  CA  ILE C  17       7.812  -7.298   0.823  1.00 88.94           C  
ATOM    777  C   ILE C  17       7.965  -8.664   0.156  1.00 88.94           C  
ATOM    778  CB  ILE C  17       7.273  -6.264  -0.191  1.00 88.94           C  
ATOM    779  O   ILE C  17       7.150  -9.563   0.374  1.00 88.94           O  
ATOM    780  CG1 ILE C  17       6.819  -4.992   0.534  1.00 88.94           C  
ATOM    781  CG2 ILE C  17       6.130  -6.862  -1.016  1.00 88.94           C  
ATOM    782  CD1 ILE C  17       6.431  -3.853  -0.399  1.00 88.94           C  
ATOM    783  N   ARG C  18       9.038  -8.886  -0.570  1.00 90.64           N  
ATOM    784  CA  ARG C  18       9.274 -10.147  -1.267  1.00 90.64           C  
ATOM    785  C   ARG C  18       9.494 -11.286  -0.278  1.00 90.64           C  
ATOM    786  CB  ARG C  18      10.478 -10.027  -2.204  1.00 90.64           C  
ATOM    787  O   ARG C  18       9.005 -12.399  -0.486  1.00 90.64           O  
ATOM    788  CG  ARG C  18      10.206  -9.206  -3.455  1.00 90.64           C  
ATOM    789  CD  ARG C  18      11.304  -9.381  -4.494  1.00 90.64           C  
ATOM    790  NE  ARG C  18      12.575  -8.829  -4.033  1.00 90.64           N  
ATOM    791  NH1 ARG C  18      12.242  -6.741  -4.963  1.00 90.64           N  
ATOM    792  NH2 ARG C  18      14.166  -7.189  -3.800  1.00 90.64           N  
ATOM    793  CZ  ARG C  18      12.991  -7.587  -4.267  1.00 90.64           C  
ATOM    794  N   GLU C  19      10.188 -10.964   0.804  1.00 90.58           N  
ATOM    795  CA  GLU C  19      10.415 -11.972   1.836  1.00 90.58           C  
ATOM    796  C   GLU C  19       9.106 -12.381   2.505  1.00 90.58           C  
ATOM    797  CB  GLU C  19      11.403 -11.454   2.885  1.00 90.58           C  
ATOM    798  O   GLU C  19       8.871 -13.567   2.747  1.00 90.58           O  
ATOM    799  CG  GLU C  19      12.842 -11.387   2.394  1.00 90.58           C  
ATOM    800  CD  GLU C  19      13.783 -10.721   3.385  1.00 90.58           C  
ATOM    801  OE1 GLU C  19      15.009 -10.694   3.134  1.00 90.58           O  
ATOM    802  OE2 GLU C  19      13.291 -10.223   4.422  1.00 90.58           O  
ATOM    803  N   SER C  20       8.317 -11.315   2.808  1.00 87.68           N  
ATOM    804  CA  SER C  20       7.012 -11.584   3.402  1.00 87.68           C  
ATOM    805  C   SER C  20       6.140 -12.414   2.465  1.00 87.68           C  
ATOM    806  CB  SER C  20       6.300 -10.276   3.749  1.00 87.68           C  
ATOM    807  O   SER C  20       5.437 -13.325   2.908  1.00 87.68           O  
ATOM    808  OG  SER C  20       6.940  -9.629   4.836  1.00 87.68           O  
ATOM    809  N   GLN C  21       6.180 -12.134   1.217  1.00 90.08           N  
ATOM    810  CA  GLN C  21       5.421 -12.896   0.232  1.00 90.08           C  
ATOM    811  C   GLN C  21       5.874 -14.353   0.196  1.00 90.08           C  
ATOM    812  CB  GLN C  21       5.558 -12.269  -1.156  1.00 90.08           C  
ATOM    813  O   GLN C  21       5.046 -15.265   0.141  1.00 90.08           O  
ATOM    814  CG  GLN C  21       4.819 -10.947  -1.309  1.00 90.08           C  
ATOM    815  CD  GLN C  21       5.085 -10.277  -2.644  1.00 90.08           C  
ATOM    816  NE2 GLN C  21       4.150  -9.443  -3.086  1.00 90.08           N  
ATOM    817  OE1 GLN C  21       6.124 -10.505  -3.272  1.00 90.08           O  
ATOM    818  N   ARG C  22       7.205 -14.644   0.279  1.00 90.32           N  
ATOM    819  CA  ARG C  22       7.755 -15.995   0.264  1.00 90.32           C  
ATOM    820  C   ARG C  22       7.303 -16.784   1.489  1.00 90.32           C  
ATOM    821  CB  ARG C  22       9.284 -15.953   0.203  1.00 90.32           C  
ATOM    822  O   ARG C  22       6.881 -17.936   1.371  1.00 90.32           O  
ATOM    823  CG  ARG C  22       9.928 -17.308  -0.045  1.00 90.32           C  
ATOM    824  CD  ARG C  22      11.447 -17.225  -0.005  1.00 90.32           C  
ATOM    825  NE  ARG C  22      12.059 -18.551   0.020  1.00 90.32           N  
ATOM    826  NH1 ARG C  22      14.228 -17.782  -0.181  1.00 90.32           N  
ATOM    827  NH2 ARG C  22      13.814 -20.031  -0.031  1.00 90.32           N  
ATOM    828  CZ  ARG C  22      13.365 -18.785  -0.064  1.00 90.32           C  
ATOM    829  N   ARG C  23       7.363 -16.067   2.596  1.00 88.40           N  
ATOM    830  CA  ARG C  23       6.950 -16.714   3.837  1.00 88.40           C  
ATOM    831  C   ARG C  23       5.470 -17.078   3.799  1.00 88.40           C  
ATOM    832  CB  ARG C  23       7.236 -15.807   5.037  1.00 88.40           C  
ATOM    833  O   ARG C  23       5.082 -18.166   4.231  1.00 88.40           O  
ATOM    834  CG  ARG C  23       8.703 -15.751   5.431  1.00 88.40           C  
ATOM    835  CD  ARG C  23       8.938 -14.799   6.595  1.00 88.40           C  
ATOM    836  NE  ARG C  23      10.360 -14.649   6.890  1.00 88.40           N  
ATOM    837  NH1 ARG C  23      10.056 -13.143   8.615  1.00 88.40           N  
ATOM    838  NH2 ARG C  23      12.169 -13.805   8.026  1.00 88.40           N  
ATOM    839  CZ  ARG C  23      10.859 -13.866   7.843  1.00 88.40           C  
ATOM    840  N   MET C  24       4.736 -16.166   3.201  1.00 86.29           N  
ATOM    841  CA  MET C  24       3.298 -16.400   3.116  1.00 86.29           C  
ATOM    842  C   MET C  24       2.986 -17.527   2.138  1.00 86.29           C  
ATOM    843  CB  MET C  24       2.569 -15.123   2.693  1.00 86.29           C  
ATOM    844  O   MET C  24       2.092 -18.339   2.383  1.00 86.29           O  
ATOM    845  CG  MET C  24       2.438 -14.095   3.805  1.00 86.29           C  
ATOM    846  SD  MET C  24       1.469 -12.624   3.291  1.00 86.29           S  
ATOM    847  CE  MET C  24       2.331 -11.330   4.226  1.00 86.29           C  
ATOM    848  N   GLU C  25       3.759 -17.740   1.131  1.00 89.50           N  
ATOM    849  CA  GLU C  25       3.583 -18.824   0.169  1.00 89.50           C  
ATOM    850  C   GLU C  25       3.952 -20.172   0.783  1.00 89.50           C  
ATOM    851  CB  GLU C  25       4.422 -18.571  -1.086  1.00 89.50           C  
ATOM    852  O   GLU C  25       3.262 -21.169   0.564  1.00 89.50           O  
ATOM    853  CG  GLU C  25       3.828 -17.528  -2.022  1.00 89.50           C  
ATOM    854  CD  GLU C  25       4.763 -17.137  -3.156  1.00 89.50           C  
ATOM    855  OE1 GLU C  25       4.409 -16.239  -3.952  1.00 89.50           O  
ATOM    856  OE2 GLU C  25       5.858 -17.735  -3.248  1.00 89.50           O  
ATOM    857  N   GLU C  26       4.979 -20.153   1.665  1.00 89.22           N  
ATOM    858  CA  GLU C  26       5.395 -21.377   2.343  1.00 89.22           C  
ATOM    859  C   GLU C  26       4.351 -21.825   3.362  1.00 89.22           C  
ATOM    860  CB  GLU C  26       6.749 -21.179   3.029  1.00 89.22           C  
ATOM    861  O   GLU C  26       4.029 -23.012   3.448  1.00 89.22           O  
ATOM    862  CG  GLU C  26       7.924 -21.114   2.064  1.00 89.22           C  
ATOM    863  CD  GLU C  26       9.241 -20.777   2.744  1.00 89.22           C  
ATOM    864  OE1 GLU C  26      10.284 -20.723   2.054  1.00 89.22           O  
ATOM    865  OE2 GLU C  26       9.230 -20.567   3.978  1.00 89.22           O  
ATOM    866  N   LEU C  27       3.843 -20.775   4.065  1.00 84.39           N  
ATOM    867  CA  LEU C  27       2.803 -21.069   5.045  1.00 84.39           C  
ATOM    868  C   LEU C  27       1.550 -21.609   4.363  1.00 84.39           C  
ATOM    869  CB  LEU C  27       2.458 -19.815   5.852  1.00 84.39           C  
ATOM    870  O   LEU C  27       0.907 -22.528   4.875  1.00 84.39           O  
ATOM    871  CG  LEU C  27       3.433 -19.437   6.968  1.00 84.39           C  
ATOM    872  CD1 LEU C  27       3.128 -18.036   7.487  1.00 84.39           C  
ATOM    873  CD2 LEU C  27       3.371 -20.457   8.101  1.00 84.39           C  
ATOM    874  N   ARG C  28       1.283 -21.006   3.238  1.00 86.36           N  
ATOM    875  CA  ARG C  28       0.112 -21.445   2.486  1.00 86.36           C  
ATOM    876  C   ARG C  28       0.251 -22.903   2.061  1.00 86.36           C  
ATOM    877  CB  ARG C  28      -0.101 -20.559   1.257  1.00 86.36           C  
ATOM    878  O   ARG C  28      -0.717 -23.665   2.115  1.00 86.36           O  
ATOM    879  CG  ARG C  28      -1.392 -20.848   0.506  1.00 86.36           C  
ATOM    880  CD  ARG C  28      -1.506 -20.011  -0.761  1.00 86.36           C  
ATOM    881  NE  ARG C  28      -0.738 -20.589  -1.860  1.00 86.36           N  
ATOM    882  NH1 ARG C  28      -1.272 -18.931  -3.378  1.00 86.36           N  
ATOM    883  NH2 ARG C  28       0.082 -20.672  -4.003  1.00 86.36           N  
ATOM    884  CZ  ARG C  28      -0.644 -20.063  -3.078  1.00 86.36           C  
ATOM    885  N   LYS C  29       1.437 -23.454   1.754  1.00 85.19           N  
ATOM    886  CA  LYS C  29       1.696 -24.823   1.318  1.00 85.19           C  
ATOM    887  C   LYS C  29       1.584 -25.801   2.483  1.00 85.19           C  
ATOM    888  CB  LYS C  29       3.079 -24.929   0.675  1.00 85.19           C  
ATOM    889  O   LYS C  29       1.198 -26.957   2.296  1.00 85.19           O  
ATOM    890  CG  LYS C  29       3.175 -24.280  -0.698  1.00 85.19           C  
ATOM    891  CD  LYS C  29       4.573 -24.423  -1.287  1.00 85.19           C  
ATOM    892  CE  LYS C  29       4.700 -23.683  -2.612  1.00 85.19           C  
ATOM    893  NZ  LYS C  29       6.094 -23.736  -3.145  1.00 85.19           N  
ATOM    894  N   GLN C  30       1.766 -25.262   3.638  1.00 83.81           N  
ATOM    895  CA  GLN C  30       1.767 -26.105   4.828  1.00 83.81           C  
ATOM    896  C   GLN C  30       0.353 -26.297   5.369  1.00 83.81           C  
ATOM    897  CB  GLN C  30       2.666 -25.505   5.911  1.00 83.81           C  
ATOM    898  O   GLN C  30       0.080 -27.269   6.076  1.00 83.81           O  
ATOM    899  CG  GLN C  30       4.149 -25.540   5.568  1.00 83.81           C  
ATOM    900  CD  GLN C  30       5.010 -24.857   6.614  1.00 83.81           C  
ATOM    901  NE2 GLN C  30       6.312 -24.788   6.358  1.00 83.81           N  
ATOM    902  OE1 GLN C  30       4.508 -24.395   7.644  1.00 83.81           O  
ATOM    903  N   ILE C  31      -0.475 -25.254   5.118  1.00 71.92           N  
ATOM    904  CA  ILE C  31      -1.842 -25.334   5.620  1.00 71.92           C  
ATOM    905  C   ILE C  31      -2.633 -26.354   4.804  1.00 71.92           C  
ATOM    906  CB  ILE C  31      -2.541 -23.956   5.577  1.00 71.92           C  
ATOM    907  O   ILE C  31      -2.778 -26.208   3.588  1.00 71.92           O  
ATOM    908  CG1 ILE C  31      -1.840 -22.972   6.520  1.00 71.92           C  
ATOM    909  CG2 ILE C  31      -4.025 -24.092   5.932  1.00 71.92           C  
ATOM    910  CD1 ILE C  31      -2.367 -21.546   6.431  1.00 71.92           C  
ATOM    911  N   GLU C  32      -2.943 -27.239   5.352  1.00 68.93           N  
ATOM    912  CA  GLU C  32      -3.575 -28.355   4.655  1.00 68.93           C  
ATOM    913  C   GLU C  32      -5.065 -28.433   4.975  1.00 68.93           C  
ATOM    914  CB  GLU C  32      -2.889 -29.674   5.017  1.00 68.93           C  
ATOM    915  O   GLU C  32      -5.878 -28.747   4.103  1.00 68.93           O  
ATOM    916  CG  GLU C  32      -1.528 -29.860   4.362  1.00 68.93           C  
ATOM    917  CD  GLU C  32      -0.893 -31.206   4.671  1.00 68.93           C  
ATOM    918  OE1 GLU C  32       0.214 -31.487   4.156  1.00 68.93           O  
ATOM    919  OE2 GLU C  32      -1.506 -31.987   5.432  1.00 68.93           O  
ATOM    920  N   THR C  33      -5.387 -27.906   5.818  1.00 65.45           N  
ATOM    921  CA  THR C  33      -6.713 -28.351   6.231  1.00 65.45           C  
ATOM    922  C   THR C  33      -7.655 -27.162   6.399  1.00 65.45           C  
ATOM    923  CB  THR C  33      -6.650 -29.149   7.546  1.00 65.45           C  
ATOM    924  O   THR C  33      -8.877 -27.322   6.369  1.00 65.45           O  
ATOM    925  CG2 THR C  33      -5.963 -30.495   7.340  1.00 65.45           C  
ATOM    926  OG1 THR C  33      -5.917 -28.396   8.521  1.00 65.45           O  
ATOM    927  N   ASP C  34      -7.442 -26.226   6.488  1.00 77.14           N  
ATOM    928  CA  ASP C  34      -8.363 -25.122   6.740  1.00 77.14           C  
ATOM    929  C   ASP C  34      -8.471 -24.208   5.521  1.00 77.14           C  
ATOM    930  CB  ASP C  34      -7.916 -24.318   7.963  1.00 77.14           C  
ATOM    931  O   ASP C  34      -7.618 -23.342   5.311  1.00 77.14           O  
ATOM    932  CG  ASP C  34      -8.954 -23.307   8.420  1.00 77.14           C  
ATOM    933  OD1 ASP C  34      -8.928 -22.899   9.601  1.00 77.14           O  
ATOM    934  OD2 ASP C  34      -9.805 -22.918   7.592  1.00 77.14           O  
ATOM    935  N   PRO C  35      -9.407 -24.452   4.713  1.00 82.85           N  
ATOM    936  CA  PRO C  35      -9.587 -23.679   3.482  1.00 82.85           C  
ATOM    937  C   PRO C  35      -9.746 -22.183   3.744  1.00 82.85           C  
ATOM    938  CB  PRO C  35     -10.866 -24.267   2.881  1.00 82.85           C  
ATOM    939  O   PRO C  35      -9.315 -21.361   2.930  1.00 82.85           O  
ATOM    940  CG  PRO C  35     -11.031 -25.591   3.553  1.00 82.85           C  
ATOM    941  CD  PRO C  35     -10.330 -25.543   4.880  1.00 82.85           C  
ATOM    942  N   ASP C  36     -10.201 -21.799   4.854  1.00 83.25           N  
ATOM    943  CA  ASP C  36     -10.409 -20.392   5.184  1.00 83.25           C  
ATOM    944  C   ASP C  36      -9.079 -19.680   5.418  1.00 83.25           C  
ATOM    945  CB  ASP C  36     -11.302 -20.258   6.420  1.00 83.25           C  
ATOM    946  O   ASP C  36      -8.877 -18.559   4.946  1.00 83.25           O  
ATOM    947  CG  ASP C  36     -12.751 -20.621   6.147  1.00 83.25           C  
ATOM    948  OD1 ASP C  36     -13.480 -20.977   7.098  1.00 83.25           O  
ATOM    949  OD2 ASP C  36     -13.166 -20.553   4.970  1.00 83.25           O  
ATOM    950  N   GLU C  37      -8.258 -20.364   6.064  1.00 84.71           N  
ATOM    951  CA  GLU C  37      -6.931 -19.807   6.310  1.00 84.71           C  
ATOM    952  C   GLU C  37      -6.139 -19.674   5.013  1.00 84.71           C  
ATOM    953  CB  GLU C  37      -6.161 -20.674   7.310  1.00 84.71           C  
ATOM    954  O   GLU C  37      -5.432 -18.684   4.810  1.00 84.71           O  
ATOM    955  CG  GLU C  37      -6.638 -20.525   8.748  1.00 84.71           C  
ATOM    956  CD  GLU C  37      -5.810 -21.326   9.740  1.00 84.71           C  
ATOM    957  OE1 GLU C  37      -6.107 -21.279  10.956  1.00 84.71           O  
ATOM    958  OE2 GLU C  37      -4.857 -22.005   9.299  1.00 84.71           O  
ATOM    959  N   LYS C  38      -6.304 -20.688   4.210  1.00 85.78           N  
ATOM    960  CA  LYS C  38      -5.628 -20.660   2.916  1.00 85.78           C  
ATOM    961  C   LYS C  38      -6.093 -19.472   2.078  1.00 85.78           C  
ATOM    962  CB  LYS C  38      -5.869 -21.964   2.155  1.00 85.78           C  
ATOM    963  O   LYS C  38      -5.280 -18.794   1.447  1.00 85.78           O  
ATOM    964  CG  LYS C  38      -4.950 -22.162   0.958  1.00 85.78           C  
ATOM    965  CD  LYS C  38      -5.136 -23.538   0.332  1.00 85.78           C  
ATOM    966  CE  LYS C  38      -4.295 -23.698  -0.927  1.00 85.78           C  
ATOM    967  NZ  LYS C  38      -4.489 -25.039  -1.556  1.00 85.78           N  
ATOM    968  N   GLU C  39      -7.349 -19.235   2.094  1.00 85.10           N  
ATOM    969  CA  GLU C  39      -7.917 -18.124   1.336  1.00 85.10           C  
ATOM    970  C   GLU C  39      -7.443 -16.782   1.886  1.00 85.10           C  
ATOM    971  CB  GLU C  39      -9.446 -18.189   1.352  1.00 85.10           C  
ATOM    972  O   GLU C  39      -7.119 -15.871   1.121  1.00 85.10           O  
ATOM    973  CG  GLU C  39     -10.115 -17.147   0.467  1.00 85.10           C  
ATOM    974  CD  GLU C  39      -9.903 -17.396  -1.018  1.00 85.10           C  
ATOM    975  OE1 GLU C  39     -10.061 -16.448  -1.821  1.00 85.10           O  
ATOM    976  OE2 GLU C  39      -9.577 -18.548  -1.381  1.00 85.10           O  
ATOM    977  N   LEU C  40      -7.403 -16.699   3.182  1.00 84.18           N  
ATOM    978  CA  LEU C  40      -6.924 -15.474   3.812  1.00 84.18           C  
ATOM    979  C   LEU C  40      -5.471 -15.202   3.435  1.00 84.18           C  
ATOM    980  CB  LEU C  40      -7.059 -15.566   5.334  1.00 84.18           C  
ATOM    981  O   LEU C  40      -5.106 -14.062   3.139  1.00 84.18           O  
ATOM    982  CG  LEU C  40      -8.473 -15.420   5.899  1.00 84.18           C  
ATOM    983  CD1 LEU C  40      -8.487 -15.760   7.386  1.00 84.18           C  
ATOM    984  CD2 LEU C  40      -9.000 -14.008   5.663  1.00 84.18           C  
ATOM    985  N   LEU C  41      -4.673 -16.182   3.392  1.00 86.20           N  
ATOM    986  CA  LEU C  41      -3.268 -16.044   3.025  1.00 86.20           C  
ATOM    987  C   LEU C  41      -3.126 -15.622   1.567  1.00 86.20           C  
ATOM    988  CB  LEU C  41      -2.521 -17.360   3.262  1.00 86.20           C  
ATOM    989  O   LEU C  41      -2.259 -14.810   1.233  1.00 86.20           O  
ATOM    990  CG  LEU C  41      -2.163 -17.683   4.713  1.00 86.20           C  
ATOM    991  CD1 LEU C  41      -1.627 -19.107   4.822  1.00 86.20           C  
ATOM    992  CD2 LEU C  41      -1.146 -16.681   5.250  1.00 86.20           C  
ATOM    993  N   GLU C  42      -3.981 -16.191   0.754  1.00 88.93           N  
ATOM    994  CA  GLU C  42      -3.960 -15.811  -0.656  1.00 88.93           C  
ATOM    995  C   GLU C  42      -4.286 -14.331  -0.833  1.00 88.93           C  
ATOM    996  CB  GLU C  42      -4.944 -16.667  -1.458  1.00 88.93           C  
ATOM    997  O   GLU C  42      -3.670 -13.648  -1.654  1.00 88.93           O  
ATOM    998  CG  GLU C  42      -4.446 -18.076  -1.740  1.00 88.93           C  
ATOM    999  CD  GLU C  42      -5.465 -18.939  -2.466  1.00 88.93           C  
ATOM   1000  OE1 GLU C  42      -5.152 -20.108  -2.787  1.00 88.93           O  
ATOM   1001  OE2 GLU C  42      -6.586 -18.442  -2.716  1.00 88.93           O  
ATOM   1002  N   ILE C  43      -5.254 -13.870  -0.082  1.00 87.25           N  
ATOM   1003  CA  ILE C  43      -5.635 -12.463  -0.115  1.00 87.25           C  
ATOM   1004  C   ILE C  43      -4.458 -11.598   0.330  1.00 87.25           C  
ATOM   1005  CB  ILE C  43      -6.867 -12.190   0.778  1.00 87.25           C  
ATOM   1006  O   ILE C  43      -4.145 -10.589  -0.307  1.00 87.25           O  
ATOM   1007  CG1 ILE C  43      -8.122 -12.821   0.163  1.00 87.25           C  
ATOM   1008  CG2 ILE C  43      -7.058 -10.686   0.990  1.00 87.25           C  
ATOM   1009  CD1 ILE C  43      -9.338 -12.800   1.079  1.00 87.25           C  
ATOM   1010  N   LEU C  44      -3.797 -12.007   1.373  1.00 88.21           N  
ATOM   1011  CA  LEU C  44      -2.658 -11.266   1.902  1.00 88.21           C  
ATOM   1012  C   LEU C  44      -1.516 -11.229   0.892  1.00 88.21           C  
ATOM   1013  CB  LEU C  44      -2.174 -11.891   3.214  1.00 88.21           C  
ATOM   1014  O   LEU C  44      -0.877 -10.190   0.709  1.00 88.21           O  
ATOM   1015  CG  LEU C  44      -2.984 -11.552   4.466  1.00 88.21           C  
ATOM   1016  CD1 LEU C  44      -2.570 -12.452   5.625  1.00 88.21           C  
ATOM   1017  CD2 LEU C  44      -2.809 -10.082   4.834  1.00 88.21           C  
ATOM   1018  N   ILE C  45      -1.279 -12.333   0.195  1.00 89.77           N  
ATOM   1019  CA  ILE C  45      -0.215 -12.422  -0.798  1.00 89.77           C  
ATOM   1020  C   ILE C  45      -0.514 -11.479  -1.961  1.00 89.77           C  
ATOM   1021  CB  ILE C  45      -0.042 -13.869  -1.313  1.00 89.77           C  
ATOM   1022  O   ILE C  45       0.370 -10.755  -2.425  1.00 89.77           O  
ATOM   1023  CG1 ILE C  45       0.536 -14.763  -0.209  1.00 89.77           C  
ATOM   1024  CG2 ILE C  45       0.847 -13.896  -2.560  1.00 89.77           C  
ATOM   1025  CD1 ILE C  45       0.507 -16.249  -0.538  1.00 89.77           C  
ATOM   1026  N   ARG C  46      -1.735 -11.408  -2.384  1.00 90.33           N  
ATOM   1027  CA  ARG C  46      -2.121 -10.513  -3.470  1.00 90.33           C  
ATOM   1028  C   ARG C  46      -1.972  -9.053  -3.055  1.00 90.33           C  
ATOM   1029  CB  ARG C  46      -3.561 -10.789  -3.908  1.00 90.33           C  
ATOM   1030  O   ARG C  46      -1.516  -8.222  -3.843  1.00 90.33           O  
ATOM   1031  CG  ARG C  46      -3.725 -12.064  -4.720  1.00 90.33           C  
ATOM   1032  CD  ARG C  46      -5.111 -12.164  -5.340  1.00 90.33           C  
ATOM   1033  NE  ARG C  46      -6.150 -12.290  -4.321  1.00 90.33           N  
ATOM   1034  NH1 ARG C  46      -7.401 -13.839  -5.493  1.00 90.33           N  
ATOM   1035  NH2 ARG C  46      -8.097 -13.120  -3.430  1.00 90.33           N  
ATOM   1036  CZ  ARG C  46      -7.213 -13.083  -4.417  1.00 90.33           C  
ATOM   1037  N   SER C  47      -2.385  -8.776  -1.799  1.00 88.66           N  
ATOM   1038  CA  SER C  47      -2.255  -7.420  -1.276  1.00 88.66           C  
ATOM   1039  C   SER C  47      -0.796  -6.979  -1.237  1.00 88.66           C  
ATOM   1040  CB  SER C  47      -2.862  -7.325   0.125  1.00 88.66           C  
ATOM   1041  O   SER C  47      -0.473  -5.849  -1.609  1.00 88.66           O  
ATOM   1042  OG  SER C  47      -2.864  -5.984   0.583  1.00 88.66           O  
ATOM   1043  N   LEU C  48       0.091  -7.833  -0.851  1.00 89.89           N  
ATOM   1044  CA  LEU C  48       1.512  -7.513  -0.775  1.00 89.89           C  
ATOM   1045  C   LEU C  48       2.099  -7.309  -2.167  1.00 89.89           C  
ATOM   1046  CB  LEU C  48       2.273  -8.624  -0.046  1.00 89.89           C  
ATOM   1047  O   LEU C  48       2.960  -6.448  -2.363  1.00 89.89           O  
ATOM   1048  CG  LEU C  48       2.112  -8.671   1.475  1.00 89.89           C  
ATOM   1049  CD1 LEU C  48       2.780  -9.920   2.040  1.00 89.89           C  
ATOM   1050  CD2 LEU C  48       2.690  -7.413   2.114  1.00 89.89           C  
ATOM   1051  N   ARG C  49       1.602  -8.091  -3.118  1.00 91.08           N  
ATOM   1052  CA  ARG C  49       2.046  -7.921  -4.497  1.00 91.08           C  
ATOM   1053  C   ARG C  49       1.643  -6.554  -5.038  1.00 91.08           C  
ATOM   1054  CB  ARG C  49       1.474  -9.026  -5.387  1.00 91.08           C  
ATOM   1055  O   ARG C  49       2.432  -5.889  -5.713  1.00 91.08           O  
ATOM   1056  CG  ARG C  49       1.999  -9.003  -6.814  1.00 91.08           C  
ATOM   1057  CD  ARG C  49       1.478 -10.180  -7.626  1.00 91.08           C  
ATOM   1058  NE  ARG C  49       1.889 -10.094  -9.025  1.00 91.08           N  
ATOM   1059  NH1 ARG C  49       0.990 -12.134  -9.630  1.00 91.08           N  
ATOM   1060  NH2 ARG C  49       2.066 -10.843 -11.189  1.00 91.08           N  
ATOM   1061  CZ  ARG C  49       1.647 -11.024  -9.945  1.00 91.08           C  
ATOM   1062  N   LEU C  50       0.437  -6.129  -4.731  1.00 90.73           N  
ATOM   1063  CA  LEU C  50      -0.035  -4.817  -5.157  1.00 90.73           C  
ATOM   1064  C   LEU C  50       0.772  -3.706  -4.493  1.00 90.73           C  
ATOM   1065  CB  LEU C  50      -1.521  -4.649  -4.830  1.00 90.73           C  
ATOM   1066  O   LEU C  50       1.104  -2.706  -5.133  1.00 90.73           O  
ATOM   1067  CG  LEU C  50      -2.499  -5.459  -5.684  1.00 90.73           C  
ATOM   1068  CD1 LEU C  50      -3.905  -5.379  -5.098  1.00 90.73           C  
ATOM   1069  CD2 LEU C  50      -2.486  -4.964  -7.126  1.00 90.73           C  
ATOM   1070  N   LEU C  51       1.136  -3.909  -3.245  1.00 89.50           N  
ATOM   1071  CA  LEU C  51       1.943  -2.929  -2.526  1.00 89.50           C  
ATOM   1072  C   LEU C  51       3.329  -2.804  -3.150  1.00 89.50           C  
ATOM   1073  CB  LEU C  51       2.068  -3.317  -1.050  1.00 89.50           C  
ATOM   1074  O   LEU C  51       3.865  -1.699  -3.266  1.00 89.50           O  
ATOM   1075  CG  LEU C  51       0.901  -2.922  -0.144  1.00 89.50           C  
ATOM   1076  CD1 LEU C  51       1.032  -3.600   1.215  1.00 89.50           C  
ATOM   1077  CD2 LEU C  51       0.834  -1.407   0.012  1.00 89.50           C  
ATOM   1078  N   GLU C  52       3.859  -3.975  -3.572  1.00 92.08           N  
ATOM   1079  CA  GLU C  52       5.155  -3.964  -4.244  1.00 92.08           C  
ATOM   1080  C   GLU C  52       5.095  -3.170  -5.545  1.00 92.08           C  
ATOM   1081  CB  GLU C  52       5.629  -5.393  -4.521  1.00 92.08           C  
ATOM   1082  O   GLU C  52       5.997  -2.383  -5.840  1.00 92.08           O  
ATOM   1083  CG  GLU C  52       7.018  -5.471  -5.138  1.00 92.08           C  
ATOM   1084  CD  GLU C  52       7.438  -6.889  -5.495  1.00 92.08           C  
ATOM   1085  OE1 GLU C  52       8.599  -7.090  -5.918  1.00 92.08           O  
ATOM   1086  OE2 GLU C  52       6.598  -7.805  -5.351  1.00 92.08           O  
ATOM   1087  N   GLU C  53       4.081  -3.313  -6.340  1.00 90.62           N  
ATOM   1088  CA  GLU C  53       3.903  -2.592  -7.597  1.00 90.62           C  
ATOM   1089  C   GLU C  53       3.716  -1.097  -7.354  1.00 90.62           C  
ATOM   1090  CB  GLU C  53       2.708  -3.152  -8.374  1.00 90.62           C  
ATOM   1091  O   GLU C  53       4.225  -0.271  -8.115  1.00 90.62           O  
ATOM   1092  CG  GLU C  53       2.935  -4.552  -8.925  1.00 90.62           C  
ATOM   1093  CD  GLU C  53       1.700  -5.145  -9.584  1.00 90.62           C  
ATOM   1094  OE1 GLU C  53       1.754  -6.310 -10.039  1.00 90.62           O  
ATOM   1095  OE2 GLU C  53       0.669  -4.438  -9.647  1.00 90.62           O  
ATOM   1096  N   GLN C  54       2.997  -0.797  -6.237  1.00 88.77           N  
ATOM   1097  CA  GLN C  54       2.795   0.600  -5.868  1.00 88.77           C  
ATOM   1098  C   GLN C  54       4.117   1.270  -5.505  1.00 88.77           C  
ATOM   1099  CB  GLN C  54       1.813   0.711  -4.700  1.00 88.77           C  
ATOM   1100  O   GLN C  54       4.364   2.416  -5.888  1.00 88.77           O  
ATOM   1101  CG  GLN C  54       0.365   0.441  -5.086  1.00 88.77           C  
ATOM   1102  CD  GLN C  54      -0.583   0.522  -3.904  1.00 88.77           C  
ATOM   1103  NE2 GLN C  54      -1.710   1.200  -4.093  1.00 88.77           N  
ATOM   1104  OE1 GLN C  54      -0.304  -0.021  -2.830  1.00 88.77           O  
ATOM   1105  N   LEU C  55       4.975   0.570  -4.825  1.00 88.98           N  
ATOM   1106  CA  LEU C  55       6.277   1.097  -4.429  1.00 88.98           C  
ATOM   1107  C   LEU C  55       7.165   1.325  -5.648  1.00 88.98           C  
ATOM   1108  CB  LEU C  55       6.967   0.143  -3.451  1.00 88.98           C  
ATOM   1109  O   LEU C  55       7.904   2.310  -5.707  1.00 88.98           O  
ATOM   1110  CG  LEU C  55       6.487   0.195  -2.000  1.00 88.98           C  
ATOM   1111  CD1 LEU C  55       7.095  -0.951  -1.199  1.00 88.98           C  
ATOM   1112  CD2 LEU C  55       6.837   1.539  -1.369  1.00 88.98           C  
ATOM   1113  N   GLU C  56       7.061   0.446  -6.625  1.00 90.15           N  
ATOM   1114  CA  GLU C  56       7.821   0.608  -7.860  1.00 90.15           C  
ATOM   1115  C   GLU C  56       7.368   1.846  -8.629  1.00 90.15           C  
ATOM   1116  CB  GLU C  56       7.688  -0.636  -8.741  1.00 90.15           C  
ATOM   1117  O   GLU C  56       8.195   2.595  -9.154  1.00 90.15           O  
ATOM   1118  CG  GLU C  56       8.545  -0.595  -9.998  1.00 90.15           C  
ATOM   1119  CD  GLU C  56       8.514  -1.893 -10.789  1.00 90.15           C  
ATOM   1120  OE1 GLU C  56       9.220  -1.994 -11.818  1.00 90.15           O  
ATOM   1121  OE2 GLU C  56       7.777  -2.817 -10.376  1.00 90.15           O  
ATOM   1122  N   ALA C  57       6.120   2.017  -8.662  1.00 88.90           N  
ATOM   1123  CA  ALA C  57       5.574   3.196  -9.329  1.00 88.90           C  
ATOM   1124  C   ALA C  57       6.037   4.478  -8.644  1.00 88.90           C  
ATOM   1125  CB  ALA C  57       4.049   3.132  -9.359  1.00 88.90           C  
ATOM   1126  O   ALA C  57       6.384   5.456  -9.311  1.00 88.90           O  
ATOM   1127  N   LEU C  58       6.016   4.463  -7.297  1.00 87.54           N  
ATOM   1128  CA  LEU C  58       6.457   5.625  -6.531  1.00 87.54           C  
ATOM   1129  C   LEU C  58       7.927   5.928  -6.802  1.00 87.54           C  
ATOM   1130  CB  LEU C  58       6.239   5.394  -5.034  1.00 87.54           C  
ATOM   1131  O   LEU C  58       8.308   7.092  -6.943  1.00 87.54           O  
ATOM   1132  CG  LEU C  58       6.540   6.578  -4.114  1.00 87.54           C  
ATOM   1133  CD1 LEU C  58       5.638   7.758  -4.457  1.00 87.54           C  
ATOM   1134  CD2 LEU C  58       6.373   6.177  -2.653  1.00 87.54           C  
ATOM   1135  N   ARG C  59       8.736   4.912  -6.960  1.00 88.14           N  
ATOM   1136  CA  ARG C  59      10.155   5.068  -7.259  1.00 88.14           C  
ATOM   1137  C   ARG C  59      10.359   5.733  -8.616  1.00 88.14           C  
ATOM   1138  CB  ARG C  59      10.864   3.713  -7.227  1.00 88.14           C  
ATOM   1139  O   ARG C  59      11.199   6.623  -8.758  1.00 88.14           O  
ATOM   1140  CG  ARG C  59      12.379   3.807  -7.314  1.00 88.14           C  
ATOM   1141  CD  ARG C  59      13.031   2.432  -7.316  1.00 88.14           C  
ATOM   1142  NE  ARG C  59      12.721   1.690  -8.534  1.00 88.14           N  
ATOM   1143  NH1 ARG C  59      14.884   1.715  -9.346  1.00 88.14           N  
ATOM   1144  NH2 ARG C  59      13.218   0.689 -10.541  1.00 88.14           N  
ATOM   1145  CZ  ARG C  59      13.609   1.366  -9.471  1.00 88.14           C  
ATOM   1146  N   LYS C  60       9.570   5.367  -9.603  1.00 86.98           N  
ATOM   1147  CA  LYS C  60       9.683   5.920 -10.950  1.00 86.98           C  
ATOM   1148  C   LYS C  60       9.229   7.376 -10.986  1.00 86.98           C  
ATOM   1149  CB  LYS C  60       8.864   5.091 -11.941  1.00 86.98           C  
ATOM   1150  O   LYS C  60       9.835   8.204 -11.669  1.00 86.98           O  
ATOM   1151  CG  LYS C  60       9.448   3.715 -12.227  1.00 86.98           C  
ATOM   1152  CD  LYS C  60       8.583   2.935 -13.209  1.00 86.98           C  
ATOM   1153  CE  LYS C  60       9.144   1.542 -13.465  1.00 86.98           C  
ATOM   1154  NZ  LYS C  60       8.254   0.742 -14.359  1.00 86.98           N  
ATOM   1155  N   LEU C  61       8.230   7.643 -10.181  1.00 83.94           N  
ATOM   1156  CA  LEU C  61       7.744   9.016 -10.094  1.00 83.94           C  
ATOM   1157  C   LEU C  61       8.787   9.922  -9.449  1.00 83.94           C  
ATOM   1158  CB  LEU C  61       6.438   9.072  -9.298  1.00 83.94           C  
ATOM   1159  O   LEU C  61       9.021  11.038  -9.918  1.00 83.94           O  
ATOM   1160  CG  LEU C  61       5.175   8.623 -10.034  1.00 83.94           C  
ATOM   1161  CD1 LEU C  61       4.012   8.485  -9.056  1.00 83.94           C  
ATOM   1162  CD2 LEU C  61       4.828   9.604 -11.149  1.00 83.94           C  
ATOM   1163  N   ASN C  62       9.429   9.437  -8.448  1.00 84.30           N  
ATOM   1164  CA  ASN C  62      10.461  10.203  -7.759  1.00 84.30           C  
ATOM   1165  C   ASN C  62      11.659  10.473  -8.666  1.00 84.30           C  
ATOM   1166  CB  ASN C  62      10.910   9.478  -6.488  1.00 84.30           C  
ATOM   1167  O   ASN C  62      12.219  11.571  -8.651  1.00 84.30           O  
ATOM   1168  CG  ASN C  62       9.925   9.635  -5.347  1.00 84.30           C  
ATOM   1169  ND2 ASN C  62      10.025   8.761  -4.353  1.00 84.30           N  
ATOM   1170  OD1 ASN C  62       9.079  10.534  -5.360  1.00 84.30           O  
ATOM   1171  N   HIS C  63      12.025   9.512  -9.470  1.00 86.62           N  
ATOM   1172  CA  HIS C  63      13.125   9.668 -10.415  1.00 86.62           C  
ATOM   1173  C   HIS C  63      12.811  10.742 -11.452  1.00 86.62           C  
ATOM   1174  CB  HIS C  63      13.427   8.339 -11.110  1.00 86.62           C  
ATOM   1175  O   HIS C  63      13.655  11.591 -11.747  1.00 86.62           O  
ATOM   1176  CG  HIS C  63      14.573   8.410 -12.068  1.00 86.62           C  
ATOM   1177  CD2 HIS C  63      14.607   8.342 -13.420  1.00 86.62           C  
ATOM   1178  ND1 HIS C  63      15.879   8.568 -11.656  1.00 86.62           N  
ATOM   1179  CE1 HIS C  63      16.668   8.594 -12.717  1.00 86.62           C  
ATOM   1180  NE2 HIS C  63      15.922   8.459 -13.799  1.00 86.62           N  
ATOM   1181  N   ALA C  64      11.556  10.654 -11.920  1.00 83.43           N  
ATOM   1182  CA  ALA C  64      11.135  11.638 -12.914  1.00 83.43           C  
ATOM   1183  C   ALA C  64      11.125  13.045 -12.322  1.00 83.43           C  
ATOM   1184  CB  ALA C  64       9.755  11.285 -13.462  1.00 83.43           C  
ATOM   1185  O   ALA C  64      11.552  14.002 -12.973  1.00 83.43           O  
ATOM   1186  N   ALA C  65      10.683  13.196 -11.068  1.00 82.73           N  
ATOM   1187  CA  ALA C  65      10.648  14.491 -10.394  1.00 82.73           C  
ATOM   1188  C   ALA C  65      12.058  15.031 -10.169  1.00 82.73           C  
ATOM   1189  CB  ALA C  65       9.907  14.378  -9.064  1.00 82.73           C  
ATOM   1190  O   ALA C  65      12.314  16.219 -10.375  1.00 82.73           O  
ATOM   1191  N   GLN C  66      13.003  14.244  -9.860  1.00 84.24           N  
ATOM   1192  CA  GLN C  66      14.387  14.644  -9.630  1.00 84.24           C  
ATOM   1193  C   GLN C  66      15.049  15.102 -10.926  1.00 84.24           C  
ATOM   1194  CB  GLN C  66      15.183  13.494  -9.011  1.00 84.24           C  
ATOM   1195  O   GLN C  66      15.859  16.032 -10.921  1.00 84.24           O  
ATOM   1196  CG  GLN C  66      14.854  13.236  -7.547  1.00 84.24           C  
ATOM   1197  CD  GLN C  66      15.659  12.094  -6.957  1.00 84.24           C  
ATOM   1198  NE2 GLN C  66      15.552  11.908  -5.646  1.00 84.24           N  
ATOM   1199  OE1 GLN C  66      16.371  11.383  -7.674  1.00 84.24           O  
ATOM   1200  N   GLN C  67      14.613  14.400 -12.026  1.00 82.58           N  
ATOM   1201  CA  GLN C  67      15.147  14.786 -13.328  1.00 82.58           C  
ATOM   1202  C   GLN C  67      14.665  16.176 -13.731  1.00 82.58           C  
ATOM   1203  CB  GLN C  67      14.753  13.764 -14.395  1.00 82.58           C  
ATOM   1204  O   GLN C  67      15.416  16.950 -14.329  1.00 82.58           O  
ATOM   1205  CG  GLN C  67      15.479  12.431 -14.269  1.00 82.58           C  
ATOM   1206  CD  GLN C  67      15.168  11.483 -15.412  1.00 82.58           C  
ATOM   1207  NE2 GLN C  67      16.145  10.664 -15.785  1.00 82.58           N  
ATOM   1208  OE1 GLN C  67      14.058  11.486 -15.954  1.00 82.58           O  
ATOM   1209  N   LEU C  68      13.438  16.451 -13.286  1.00 78.80           N  
ATOM   1210  CA  LEU C  68      12.866  17.755 -13.601  1.00 78.80           C  
ATOM   1211  C   LEU C  68      13.556  18.858 -12.805  1.00 78.80           C  
ATOM   1212  CB  LEU C  68      11.363  17.766 -13.312  1.00 78.80           C  
ATOM   1213  O   LEU C  68      13.664  19.993 -13.273  1.00 78.80           O  
ATOM   1214  CG  LEU C  68      10.480  16.986 -14.288  1.00 78.80           C  
ATOM   1215  CD1 LEU C  68       9.045  16.927 -13.773  1.00 78.80           C  
ATOM   1216  CD2 LEU C  68      10.530  17.616 -15.676  1.00 78.80           C  
ATOM   1217  N   LEU C  69      14.141  18.602 -11.552  1.00 76.14           N  
ATOM   1218  CA  LEU C  69      14.812  19.580 -10.702  1.00 76.14           C  
ATOM   1219  C   LEU C  69      16.220  19.867 -11.212  1.00 76.14           C  
ATOM   1220  CB  LEU C  69      14.872  19.081  -9.256  1.00 76.14           C  
ATOM   1221  O   LEU C  69      16.775  20.936 -10.947  1.00 76.14           O  
ATOM   1222  CG  LEU C  69      13.588  19.220  -8.437  1.00 76.14           C  
ATOM   1223  CD1 LEU C  69      13.743  18.527  -7.087  1.00 76.14           C  
ATOM   1224  CD2 LEU C  69      13.228  20.690  -8.252  1.00 76.14           C  
ATOM   1225  N   GLY C  70      17.096  18.701 -11.570  1.00 56.78           N  
ATOM   1226  CA  GLY C  70      18.441  18.944 -12.065  1.00 56.78           C  
ATOM   1227  C   GLY C  70      18.480  19.894 -13.247  1.00 56.78           C  
ATOM   1228  O   GLY C  70      19.420  20.679 -13.388  1.00 56.78           O  
TER    1229      GLY C  70                                                      
ATOM   1230  N   SER D   1       8.007  29.639  -7.172  1.00 76.29           N  
ATOM   1231  CA  SER D   1       8.735  29.197  -8.357  1.00 76.29           C  
ATOM   1232  C   SER D   1       8.504  27.714  -8.627  1.00 76.29           C  
ATOM   1233  CB  SER D   1      10.232  29.468  -8.199  1.00 76.29           C  
ATOM   1234  O   SER D   1       8.138  26.962  -7.721  1.00 76.29           O  
ATOM   1235  OG  SER D   1      10.814  28.557  -7.283  1.00 76.29           O  
ATOM   1236  N   GLU D   2       8.631  27.183  -9.651  1.00 85.10           N  
ATOM   1237  CA  GLU D   2       8.501  25.800 -10.100  1.00 85.10           C  
ATOM   1238  C   GLU D   2       9.440  24.878  -9.327  1.00 85.10           C  
ATOM   1239  CB  GLU D   2       8.779  25.694 -11.602  1.00 85.10           C  
ATOM   1240  O   GLU D   2       9.074  23.749  -8.994  1.00 85.10           O  
ATOM   1241  CG  GLU D   2       7.665  26.254 -12.475  1.00 85.10           C  
ATOM   1242  CD  GLU D   2       7.962  26.157 -13.963  1.00 85.10           C  
ATOM   1243  OE1 GLU D   2       7.112  26.578 -14.780  1.00 85.10           O  
ATOM   1244  OE2 GLU D   2       9.052  25.654 -14.314  1.00 85.10           O  
ATOM   1245  N   ARG D   3      10.570  25.441  -8.940  1.00 85.39           N  
ATOM   1246  CA  ARG D   3      11.550  24.664  -8.187  1.00 85.39           C  
ATOM   1247  C   ARG D   3      11.030  24.330  -6.793  1.00 85.39           C  
ATOM   1248  CB  ARG D   3      12.874  25.424  -8.084  1.00 85.39           C  
ATOM   1249  O   ARG D   3      11.208  23.210  -6.311  1.00 85.39           O  
ATOM   1250  CG  ARG D   3      14.012  24.602  -7.500  1.00 85.39           C  
ATOM   1251  CD  ARG D   3      15.325  25.372  -7.508  1.00 85.39           C  
ATOM   1252  NE  ARG D   3      16.366  24.670  -6.762  1.00 85.39           N  
ATOM   1253  NH1 ARG D   3      18.113  25.466  -8.047  1.00 85.39           N  
ATOM   1254  NH2 ARG D   3      18.527  24.051  -6.291  1.00 85.39           N  
ATOM   1255  CZ  ARG D   3      17.666  24.731  -7.035  1.00 85.39           C  
ATOM   1256  N   GLU D   4      10.355  25.266  -6.157  1.00 88.34           N  
ATOM   1257  CA  GLU D   4       9.793  25.053  -4.826  1.00 88.34           C  
ATOM   1258  C   GLU D   4       8.673  24.017  -4.859  1.00 88.34           C  
ATOM   1259  CB  GLU D   4       9.273  26.370  -4.245  1.00 88.34           C  
ATOM   1260  O   GLU D   4       8.559  23.189  -3.953  1.00 88.34           O  
ATOM   1261  CG  GLU D   4      10.373  27.308  -3.767  1.00 88.34           C  
ATOM   1262  CD  GLU D   4       9.851  28.659  -3.306  1.00 88.34           C  
ATOM   1263  OE1 GLU D   4      10.601  29.402  -2.633  1.00 88.34           O  
ATOM   1264  OE2 GLU D   4       8.682  28.977  -3.619  1.00 88.34           O  
ATOM   1265  N   VAL D   5       7.960  24.033  -5.903  1.00 87.46           N  
ATOM   1266  CA  VAL D   5       6.857  23.090  -6.054  1.00 87.46           C  
ATOM   1267  C   VAL D   5       7.405  21.677  -6.238  1.00 87.46           C  
ATOM   1268  CB  VAL D   5       5.946  23.468  -7.243  1.00 87.46           C  
ATOM   1269  O   VAL D   5       6.928  20.731  -5.607  1.00 87.46           O  
ATOM   1270  CG1 VAL D   5       4.889  22.390  -7.477  1.00 87.46           C  
ATOM   1271  CG2 VAL D   5       5.287  24.824  -7.000  1.00 87.46           C  
ATOM   1272  N   ILE D   6       8.424  21.566  -7.021  1.00 85.85           N  
ATOM   1273  CA  ILE D   6       9.019  20.262  -7.292  1.00 85.85           C  
ATOM   1274  C   ILE D   6       9.639  19.702  -6.014  1.00 85.85           C  
ATOM   1275  CB  ILE D   6      10.082  20.347  -8.410  1.00 85.85           C  
ATOM   1276  O   ILE D   6       9.505  18.512  -5.721  1.00 85.85           O  
ATOM   1277  CG1 ILE D   6       9.418  20.664  -9.755  1.00 85.85           C  
ATOM   1278  CG2 ILE D   6      10.887  19.046  -8.490  1.00 85.85           C  
ATOM   1279  CD1 ILE D   6      10.403  20.978 -10.873  1.00 85.85           C  
ATOM   1280  N   GLN D   7      10.271  20.524  -5.229  1.00 87.74           N  
ATOM   1281  CA  GLN D   7      10.855  20.099  -3.962  1.00 87.74           C  
ATOM   1282  C   GLN D   7       9.782  19.585  -3.006  1.00 87.74           C  
ATOM   1283  CB  GLN D   7      11.628  21.249  -3.314  1.00 87.74           C  
ATOM   1284  O   GLN D   7       9.989  18.588  -2.311  1.00 87.74           O  
ATOM   1285  CG  GLN D   7      12.417  20.840  -2.077  1.00 87.74           C  
ATOM   1286  CD  GLN D   7      13.551  19.883  -2.395  1.00 87.74           C  
ATOM   1287  NE2 GLN D   7      13.704  18.852  -1.571  1.00 87.74           N  
ATOM   1288  OE1 GLN D   7      14.282  20.068  -3.373  1.00 87.74           O  
ATOM   1289  N   ARG D   8       8.660  20.254  -3.014  1.00 87.84           N  
ATOM   1290  CA  ARG D   8       7.549  19.827  -2.170  1.00 87.84           C  
ATOM   1291  C   ARG D   8       6.997  18.482  -2.631  1.00 87.84           C  
ATOM   1292  CB  ARG D   8       6.437  20.878  -2.173  1.00 87.84           C  
ATOM   1293  O   ARG D   8       6.666  17.626  -1.808  1.00 87.84           O  
ATOM   1294  CG  ARG D   8       5.287  20.560  -1.230  1.00 87.84           C  
ATOM   1295  CD  ARG D   8       5.737  20.546   0.224  1.00 87.84           C  
ATOM   1296  NE  ARG D   8       4.612  20.351   1.134  1.00 87.84           N  
ATOM   1297  NH1 ARG D   8       5.913  20.172   3.035  1.00 87.84           N  
ATOM   1298  NH2 ARG D   8       3.632  20.010   3.183  1.00 87.84           N  
ATOM   1299  CZ  ARG D   8       4.722  20.178   2.449  1.00 87.84           C  
ATOM   1300  N   LEU D   9       6.920  18.269  -3.883  1.00 86.81           N  
ATOM   1301  CA  LEU D   9       6.439  17.010  -4.441  1.00 86.81           C  
ATOM   1302  C   LEU D   9       7.352  15.854  -4.043  1.00 86.81           C  
ATOM   1303  CB  LEU D   9       6.346  17.100  -5.966  1.00 86.81           C  
ATOM   1304  O   LEU D   9       6.877  14.757  -3.742  1.00 86.81           O  
ATOM   1305  CG  LEU D   9       5.216  17.964  -6.527  1.00 86.81           C  
ATOM   1306  CD1 LEU D   9       5.364  18.117  -8.037  1.00 86.81           C  
ATOM   1307  CD2 LEU D   9       3.859  17.364  -6.175  1.00 86.81           C  
ATOM   1308  N   ILE D  10       8.646  16.117  -4.047  1.00 87.47           N  
ATOM   1309  CA  ILE D  10       9.615  15.102  -3.649  1.00 87.47           C  
ATOM   1310  C   ILE D  10       9.440  14.774  -2.168  1.00 87.47           C  
ATOM   1311  CB  ILE D  10      11.063  15.563  -3.928  1.00 87.47           C  
ATOM   1312  O   ILE D  10       9.496  13.607  -1.773  1.00 87.47           O  
ATOM   1313  CG1 ILE D  10      11.322  15.626  -5.437  1.00 87.47           C  
ATOM   1314  CG2 ILE D  10      12.067  14.635  -3.238  1.00 87.47           C  
ATOM   1315  CD1 ILE D  10      12.656  16.257  -5.811  1.00 87.47           C  
ATOM   1316  N   GLU D  11       9.163  15.753  -1.298  1.00 89.00           N  
ATOM   1317  CA  GLU D  11       8.946  15.549   0.131  1.00 89.00           C  
ATOM   1318  C   GLU D  11       7.698  14.709   0.386  1.00 89.00           C  
ATOM   1319  CB  GLU D  11       8.832  16.893   0.856  1.00 89.00           C  
ATOM   1320  O   GLU D  11       7.696  13.840   1.260  1.00 89.00           O  
ATOM   1321  CG  GLU D  11      10.150  17.647   0.964  1.00 89.00           C  
ATOM   1322  CD  GLU D  11       9.992  19.056   1.514  1.00 89.00           C  
ATOM   1323  OE1 GLU D  11      10.997  19.800   1.574  1.00 89.00           O  
ATOM   1324  OE2 GLU D  11       8.854  19.417   1.888  1.00 89.00           O  
ATOM   1325  N   VAL D  12       6.718  14.956  -0.444  1.00 89.72           N  
ATOM   1326  CA  VAL D  12       5.483  14.189  -0.326  1.00 89.72           C  
ATOM   1327  C   VAL D  12       5.738  12.735  -0.714  1.00 89.72           C  
ATOM   1328  CB  VAL D  12       4.358  14.786  -1.202  1.00 89.72           C  
ATOM   1329  O   VAL D  12       5.232  11.815  -0.067  1.00 89.72           O  
ATOM   1330  CG1 VAL D  12       3.165  13.835  -1.269  1.00 89.72           C  
ATOM   1331  CG2 VAL D  12       3.930  16.149  -0.663  1.00 89.72           C  
ATOM   1332  N   SER D  13       6.522  12.543  -1.771  1.00 88.34           N  
ATOM   1333  CA  SER D  13       6.869  11.189  -2.190  1.00 88.34           C  
ATOM   1334  C   SER D  13       7.589  10.434  -1.078  1.00 88.34           C  
ATOM   1335  CB  SER D  13       7.743  11.223  -3.444  1.00 88.34           C  
ATOM   1336  O   SER D  13       7.365   9.237  -0.887  1.00 88.34           O  
ATOM   1337  OG  SER D  13       6.983  11.606  -4.577  1.00 88.34           O  
ATOM   1338  N   GLU D  14       8.416  11.074  -0.339  1.00 89.37           N  
ATOM   1339  CA  GLU D  14       9.130  10.463   0.779  1.00 89.37           C  
ATOM   1340  C   GLU D  14       8.168  10.051   1.889  1.00 89.37           C  
ATOM   1341  CB  GLU D  14      10.189  11.423   1.329  1.00 89.37           C  
ATOM   1342  O   GLU D  14       8.317   8.980   2.481  1.00 89.37           O  
ATOM   1343  CG  GLU D  14      11.382  11.618   0.405  1.00 89.37           C  
ATOM   1344  CD  GLU D  14      12.333  12.707   0.875  1.00 89.37           C  
ATOM   1345  OE1 GLU D  14      13.430  12.850   0.289  1.00 89.37           O  
ATOM   1346  OE2 GLU D  14      11.978  13.423   1.838  1.00 89.37           O  
ATOM   1347  N   GLU D  15       7.248  10.906   2.142  1.00 89.42           N  
ATOM   1348  CA  GLU D  15       6.239  10.589   3.148  1.00 89.42           C  
ATOM   1349  C   GLU D  15       5.389   9.396   2.720  1.00 89.42           C  
ATOM   1350  CB  GLU D  15       5.345  11.803   3.414  1.00 89.42           C  
ATOM   1351  O   GLU D  15       5.037   8.550   3.545  1.00 89.42           O  
ATOM   1352  CG  GLU D  15       6.044  12.929   4.162  1.00 89.42           C  
ATOM   1353  CD  GLU D  15       5.100  14.042   4.589  1.00 89.42           C  
ATOM   1354  OE1 GLU D  15       5.565  15.029   5.205  1.00 89.42           O  
ATOM   1355  OE2 GLU D  15       3.887  13.926   4.308  1.00 89.42           O  
ATOM   1356  N   LEU D  16       5.036   9.299   1.401  1.00 89.59           N  
ATOM   1357  CA  LEU D  16       4.275   8.173   0.872  1.00 89.59           C  
ATOM   1358  C   LEU D  16       5.060   6.873   1.012  1.00 89.59           C  
ATOM   1359  CB  LEU D  16       3.917   8.411  -0.598  1.00 89.59           C  
ATOM   1360  O   LEU D  16       4.488   5.830   1.337  1.00 89.59           O  
ATOM   1361  CG  LEU D  16       2.813   9.434  -0.870  1.00 89.59           C  
ATOM   1362  CD1 LEU D  16       2.751   9.765  -2.357  1.00 89.59           C  
ATOM   1363  CD2 LEU D  16       1.468   8.912  -0.376  1.00 89.59           C  
ATOM   1364  N   SER D  17       6.418   6.968   0.800  1.00 89.98           N  
ATOM   1365  CA  SER D  17       7.276   5.797   0.952  1.00 89.98           C  
ATOM   1366  C   SER D  17       7.300   5.313   2.398  1.00 89.98           C  
ATOM   1367  CB  SER D  17       8.699   6.111   0.488  1.00 89.98           C  
ATOM   1368  O   SER D  17       7.231   4.109   2.655  1.00 89.98           O  
ATOM   1369  OG  SER D  17       8.759   6.200  -0.926  1.00 89.98           O  
ATOM   1370  N   ARG D  18       7.325   6.182   3.448  1.00 90.28           N  
ATOM   1371  CA  ARG D  18       7.331   5.817   4.861  1.00 90.28           C  
ATOM   1372  C   ARG D  18       6.003   5.187   5.270  1.00 90.28           C  
ATOM   1373  CB  ARG D  18       7.620   7.042   5.732  1.00 90.28           C  
ATOM   1374  O   ARG D  18       5.978   4.221   6.034  1.00 90.28           O  
ATOM   1375  CG  ARG D  18       9.060   7.524   5.658  1.00 90.28           C  
ATOM   1376  CD  ARG D  18       9.368   8.546   6.743  1.00 90.28           C  
ATOM   1377  NE  ARG D  18       8.725   9.829   6.473  1.00 90.28           N  
ATOM   1378  NH1 ARG D  18      10.571  10.775   5.455  1.00 90.28           N  
ATOM   1379  NH2 ARG D  18       8.633  11.980   5.672  1.00 90.28           N  
ATOM   1380  CZ  ARG D  18       9.311  10.858   5.867  1.00 90.28           C  
ATOM   1381  N   ALA D  19       4.962   5.804   4.677  1.00 90.35           N  
ATOM   1382  CA  ALA D  19       3.637   5.257   4.957  1.00 90.35           C  
ATOM   1383  C   ALA D  19       3.504   3.836   4.416  1.00 90.35           C  
ATOM   1384  CB  ALA D  19       2.554   6.153   4.360  1.00 90.35           C  
ATOM   1385  O   ALA D  19       2.961   2.958   5.090  1.00 90.35           O  
ATOM   1386  N   THR D  20       4.027   3.605   3.230  1.00 90.43           N  
ATOM   1387  CA  THR D  20       3.978   2.285   2.610  1.00 90.43           C  
ATOM   1388  C   THR D  20       4.792   1.278   3.418  1.00 90.43           C  
ATOM   1389  CB  THR D  20       4.501   2.328   1.163  1.00 90.43           C  
ATOM   1390  O   THR D  20       4.383   0.126   3.577  1.00 90.43           O  
ATOM   1391  CG2 THR D  20       4.450   0.946   0.518  1.00 90.43           C  
ATOM   1392  OG1 THR D  20       3.694   3.230   0.396  1.00 90.43           O  
ATOM   1393  N   GLU D  21       5.890   1.701   3.984  1.00 91.00           N  
ATOM   1394  CA  GLU D  21       6.711   0.843   4.833  1.00 91.00           C  
ATOM   1395  C   GLU D  21       5.938   0.382   6.065  1.00 91.00           C  
ATOM   1396  CB  GLU D  21       7.989   1.572   5.257  1.00 91.00           C  
ATOM   1397  O   GLU D  21       6.012  -0.787   6.449  1.00 91.00           O  
ATOM   1398  CG  GLU D  21       8.970   0.697   6.024  1.00 91.00           C  
ATOM   1399  CD  GLU D  21      10.278   1.402   6.346  1.00 91.00           C  
ATOM   1400  OE1 GLU D  21      11.242   0.728   6.775  1.00 91.00           O  
ATOM   1401  OE2 GLU D  21      10.339   2.640   6.169  1.00 91.00           O  
ATOM   1402  N   ARG D  22       5.205   1.291   6.631  1.00 90.23           N  
ATOM   1403  CA  ARG D  22       4.418   0.955   7.813  1.00 90.23           C  
ATOM   1404  C   ARG D  22       3.314  -0.040   7.471  1.00 90.23           C  
ATOM   1405  CB  ARG D  22       3.813   2.217   8.433  1.00 90.23           C  
ATOM   1406  O   ARG D  22       3.023  -0.946   8.256  1.00 90.23           O  
ATOM   1407  CG  ARG D  22       3.139   1.981   9.775  1.00 90.23           C  
ATOM   1408  CD  ARG D  22       4.122   1.460  10.815  1.00 90.23           C  
ATOM   1409  NE  ARG D  22       3.455   1.140  12.074  1.00 90.23           N  
ATOM   1410  NH1 ARG D  22       4.865  -0.609  12.615  1.00 90.23           N  
ATOM   1411  NH2 ARG D  22       3.145  -0.040  14.020  1.00 90.23           N  
ATOM   1412  CZ  ARG D  22       3.823   0.164  12.900  1.00 90.23           C  
ATOM   1413  N   LEU D  23       2.730   0.170   6.270  1.00 90.15           N  
ATOM   1414  CA  LEU D  23       1.688  -0.746   5.818  1.00 90.15           C  
ATOM   1415  C   LEU D  23       2.252  -2.146   5.600  1.00 90.15           C  
ATOM   1416  CB  LEU D  23       1.048  -0.234   4.525  1.00 90.15           C  
ATOM   1417  O   LEU D  23       1.600  -3.140   5.927  1.00 90.15           O  
ATOM   1418  CG  LEU D  23      -0.156  -1.021   4.007  1.00 90.15           C  
ATOM   1419  CD1 LEU D  23      -1.268  -1.038   5.051  1.00 90.15           C  
ATOM   1420  CD2 LEU D  23      -0.658  -0.429   2.694  1.00 90.15           C  
ATOM   1421  N   VAL D  24       3.482  -2.281   5.114  1.00 89.30           N  
ATOM   1422  CA  VAL D  24       4.145  -3.565   4.907  1.00 89.30           C  
ATOM   1423  C   VAL D  24       4.388  -4.244   6.252  1.00 89.30           C  
ATOM   1424  CB  VAL D  24       5.479  -3.398   4.145  1.00 89.30           C  
ATOM   1425  O   VAL D  24       4.158  -5.447   6.398  1.00 89.30           O  
ATOM   1426  CG1 VAL D  24       6.270  -4.705   4.150  1.00 89.30           C  
ATOM   1427  CG2 VAL D  24       5.221  -2.931   2.714  1.00 89.30           C  
ATOM   1428  N   GLU D  25       4.774  -3.501   7.293  1.00 87.71           N  
ATOM   1429  CA  GLU D  25       4.990  -4.038   8.634  1.00 87.71           C  
ATOM   1430  C   GLU D  25       3.690  -4.567   9.232  1.00 87.71           C  
ATOM   1431  CB  GLU D  25       5.595  -2.971   9.549  1.00 87.71           C  
ATOM   1432  O   GLU D  25       3.683  -5.608   9.893  1.00 87.71           O  
ATOM   1433  CG  GLU D  25       7.048  -2.644   9.237  1.00 87.71           C  
ATOM   1434  CD  GLU D  25       7.600  -1.502  10.075  1.00 87.71           C  
ATOM   1435  OE1 GLU D  25       8.799  -1.171   9.935  1.00 87.71           O  
ATOM   1436  OE2 GLU D  25       6.827  -0.934  10.879  1.00 87.71           O  
ATOM   1437  N   ALA D  26       2.643  -3.807   8.936  1.00 87.24           N  
ATOM   1438  CA  ALA D  26       1.330  -4.217   9.429  1.00 87.24           C  
ATOM   1439  C   ALA D  26       0.910  -5.553   8.823  1.00 87.24           C  
ATOM   1440  CB  ALA D  26       0.287  -3.145   9.121  1.00 87.24           C  
ATOM   1441  O   ALA D  26       0.365  -6.414   9.520  1.00 87.24           O  
ATOM   1442  N   HIS D  27       1.233  -5.827   7.549  1.00 86.44           N  
ATOM   1443  CA  HIS D  27       0.903  -7.080   6.880  1.00 86.44           C  
ATOM   1444  C   HIS D  27       1.686  -8.246   7.476  1.00 86.44           C  
ATOM   1445  CB  HIS D  27       1.179  -6.976   5.379  1.00 86.44           C  
ATOM   1446  O   HIS D  27       1.155  -9.350   7.613  1.00 86.44           O  
ATOM   1447  CG  HIS D  27       0.082  -6.307   4.613  1.00 86.44           C  
ATOM   1448  CD2 HIS D  27      -0.949  -6.822   3.904  1.00 86.44           C  
ATOM   1449  ND1 HIS D  27      -0.030  -4.936   4.518  1.00 86.44           N  
ATOM   1450  CE1 HIS D  27      -1.087  -4.637   3.781  1.00 86.44           C  
ATOM   1451  NE2 HIS D  27      -1.662  -5.764   3.396  1.00 86.44           N  
ATOM   1452  N   LYS D  28       2.878  -7.954   7.941  1.00 86.82           N  
ATOM   1453  CA  LYS D  28       3.702  -8.983   8.569  1.00 86.82           C  
ATOM   1454  C   LYS D  28       3.095  -9.443   9.891  1.00 86.82           C  
ATOM   1455  CB  LYS D  28       5.124  -8.469   8.796  1.00 86.82           C  
ATOM   1456  O   LYS D  28       3.112 -10.635  10.207  1.00 86.82           O  
ATOM   1457  CG  LYS D  28       5.962  -8.383   7.528  1.00 86.82           C  
ATOM   1458  CD  LYS D  28       7.379  -7.912   7.825  1.00 86.82           C  
ATOM   1459  CE  LYS D  28       8.213  -7.810   6.556  1.00 86.82           C  
ATOM   1460  NZ  LYS D  28       9.584  -7.286   6.834  1.00 86.82           N  
ATOM   1461  N   ILE D  29       2.579  -8.552  10.606  1.00 85.27           N  
ATOM   1462  CA  ILE D  29       1.985  -8.854  11.904  1.00 85.27           C  
ATOM   1463  C   ILE D  29       0.710  -9.671  11.710  1.00 85.27           C  
ATOM   1464  CB  ILE D  29       1.679  -7.564  12.699  1.00 85.27           C  
ATOM   1465  O   ILE D  29       0.440 -10.602  12.474  1.00 85.27           O  
ATOM   1466  CG1 ILE D  29       2.978  -6.816  13.022  1.00 85.27           C  
ATOM   1467  CG2 ILE D  29       0.902  -7.890  13.978  1.00 85.27           C  
ATOM   1468  CD1 ILE D  29       2.762  -5.441  13.640  1.00 85.27           C  
ATOM   1469  N   VAL D  30      -0.066  -9.302  10.651  1.00 85.32           N  
ATOM   1470  CA  VAL D  30      -1.278 -10.055  10.344  1.00 85.32           C  
ATOM   1471  C   VAL D  30      -0.916 -11.497   9.995  1.00 85.32           C  
ATOM   1472  CB  VAL D  30      -2.069  -9.408   9.185  1.00 85.32           C  
ATOM   1473  O   VAL D  30      -1.593 -12.435  10.424  1.00 85.32           O  
ATOM   1474  CG1 VAL D  30      -3.170 -10.346   8.694  1.00 85.32           C  
ATOM   1475  CG2 VAL D  30      -2.659  -8.070   9.625  1.00 85.32           C  
ATOM   1476  N   LEU D  31       0.187 -11.613   9.259  1.00 82.26           N  
ATOM   1477  CA  LEU D  31       0.655 -12.948   8.902  1.00 82.26           C  
ATOM   1478  C   LEU D  31       0.972 -13.765  10.150  1.00 82.26           C  
ATOM   1479  CB  LEU D  31       1.895 -12.859   8.007  1.00 82.26           C  
ATOM   1480  O   LEU D  31       0.611 -14.941  10.234  1.00 82.26           O  
ATOM   1481  CG  LEU D  31       1.648 -12.505   6.540  1.00 82.26           C  
ATOM   1482  CD1 LEU D  31       2.965 -12.177   5.845  1.00 82.26           C  
ATOM   1483  CD2 LEU D  31       0.932 -13.648   5.827  1.00 82.26           C  
ATOM   1484  N   ARG D  32       1.671 -13.160  11.110  1.00 83.30           N  
ATOM   1485  CA  ARG D  32       2.014 -13.845  12.352  1.00 83.30           C  
ATOM   1486  C   ARG D  32       0.760 -14.211  13.140  1.00 83.30           C  
ATOM   1487  CB  ARG D  32       2.936 -12.976  13.210  1.00 83.30           C  
ATOM   1488  O   ARG D  32       0.692 -15.282  13.746  1.00 83.30           O  
ATOM   1489  CG  ARG D  32       4.367 -12.908  12.701  1.00 83.30           C  
ATOM   1490  CD  ARG D  32       5.268 -12.133  13.653  1.00 83.30           C  
ATOM   1491  NE  ARG D  32       6.397 -11.528  12.953  1.00 83.30           N  
ATOM   1492  NH1 ARG D  32       7.267 -10.490  14.825  1.00 83.30           N  
ATOM   1493  NH2 ARG D  32       8.307 -10.261  12.795  1.00 83.30           N  
ATOM   1494  CZ  ARG D  32       7.321 -10.761  13.526  1.00 83.30           C  
ATOM   1495  N   ALA D  33      -0.256 -13.389  13.160  1.00 81.25           N  
ATOM   1496  CA  ALA D  33      -1.503 -13.612  13.886  1.00 81.25           C  
ATOM   1497  C   ALA D  33      -2.282 -14.782  13.293  1.00 81.25           C  
ATOM   1498  CB  ALA D  33      -2.359 -12.347  13.875  1.00 81.25           C  
ATOM   1499  O   ALA D  33      -2.945 -15.527  14.019  1.00 81.25           O  
ATOM   1500  N   ILE D  34      -2.174 -14.848  11.935  1.00 78.56           N  
ATOM   1501  CA  ILE D  34      -2.836 -15.958  11.259  1.00 78.56           C  
ATOM   1502  C   ILE D  34      -2.133 -17.268  11.609  1.00 78.56           C  
ATOM   1503  CB  ILE D  34      -2.860 -15.755   9.727  1.00 78.56           C  
ATOM   1504  O   ILE D  34      -2.787 -18.283  11.859  1.00 78.56           O  
ATOM   1505  CG1 ILE D  34      -3.771 -14.579   9.358  1.00 78.56           C  
ATOM   1506  CG2 ILE D  34      -3.306 -17.038   9.019  1.00 78.56           C  
ATOM   1507  CD1 ILE D  34      -3.724 -14.198   7.885  1.00 78.56           C  
ATOM   1508  N   ALA D  35      -0.835 -17.292  11.715  1.00 79.13           N  
ATOM   1509  CA  ALA D  35      -0.032 -18.485  11.967  1.00 79.13           C  
ATOM   1510  C   ALA D  35      -0.129 -18.914  13.429  1.00 79.13           C  
ATOM   1511  CB  ALA D  35       1.425 -18.236  11.585  1.00 79.13           C  
ATOM   1512  O   ALA D  35      -0.177 -20.109  13.730  1.00 79.13           O  
ATOM   1513  N   SER D  36      -0.274 -18.049  14.330  1.00 75.81           N  
ATOM   1514  CA  SER D  36      -0.352 -18.316  15.762  1.00 75.81           C  
ATOM   1515  C   SER D  36      -1.219 -17.281  16.471  1.00 75.81           C  
ATOM   1516  CB  SER D  36       1.046 -18.332  16.382  1.00 75.81           C  
ATOM   1517  O   SER D  36      -0.709 -16.286  16.991  1.00 75.81           O  
ATOM   1518  OG  SER D  36       1.821 -19.390  15.846  1.00 75.81           O  
ATOM   1519  N   PRO D  37      -2.434 -17.530  16.400  1.00 74.93           N  
ATOM   1520  CA  PRO D  37      -3.352 -16.561  17.003  1.00 74.93           C  
ATOM   1521  C   PRO D  37      -3.170 -16.436  18.514  1.00 74.93           C  
ATOM   1522  CB  PRO D  37      -4.734 -17.128  16.666  1.00 74.93           C  
ATOM   1523  O   PRO D  37      -3.163 -17.444  19.225  1.00 74.93           O  
ATOM   1524  CG  PRO D  37      -4.462 -18.273  15.745  1.00 74.93           C  
ATOM   1525  CD  PRO D  37      -3.011 -18.643  15.858  1.00 74.93           C  
ATOM   1526  N   ASN D  38      -2.819 -15.350  18.883  1.00 77.00           N  
ATOM   1527  CA  ASN D  38      -2.803 -15.058  20.312  1.00 77.00           C  
ATOM   1528  C   ASN D  38      -3.289 -13.640  20.599  1.00 77.00           C  
ATOM   1529  CB  ASN D  38      -1.401 -15.265  20.887  1.00 77.00           C  
ATOM   1530  O   ASN D  38      -3.408 -12.822  19.684  1.00 77.00           O  
ATOM   1531  CG  ASN D  38      -0.384 -14.300  20.310  1.00 77.00           C  
ATOM   1532  ND2 ASN D  38       0.822 -14.792  20.054  1.00 77.00           N  
ATOM   1533  OD1 ASN D  38      -0.680 -13.121  20.097  1.00 77.00           O  
ATOM   1534  N   GLU D  39      -3.667 -13.358  21.704  1.00 84.60           N  
ATOM   1535  CA  GLU D  39      -4.319 -12.114  22.103  1.00 84.60           C  
ATOM   1536  C   GLU D  39      -3.381 -10.922  21.936  1.00 84.60           C  
ATOM   1537  CB  GLU D  39      -4.805 -12.203  23.552  1.00 84.60           C  
ATOM   1538  O   GLU D  39      -3.814  -9.834  21.550  1.00 84.60           O  
ATOM   1539  CG  GLU D  39      -6.097 -12.989  23.720  1.00 84.60           C  
ATOM   1540  CD  GLU D  39      -7.234 -12.468  22.855  1.00 84.60           C  
ATOM   1541  OE1 GLU D  39      -7.995 -13.288  22.295  1.00 84.60           O  
ATOM   1542  OE2 GLU D  39      -7.363 -11.229  22.736  1.00 84.60           O  
ATOM   1543  N   SER D  40      -2.150 -11.158  22.202  1.00 86.80           N  
ATOM   1544  CA  SER D  40      -1.170 -10.084  22.075  1.00 86.80           C  
ATOM   1545  C   SER D  40      -1.072  -9.593  20.635  1.00 86.80           C  
ATOM   1546  CB  SER D  40       0.204 -10.551  22.558  1.00 86.80           C  
ATOM   1547  O   SER D  40      -1.021  -8.386  20.387  1.00 86.80           O  
ATOM   1548  OG  SER D  40       1.177  -9.541  22.358  1.00 86.80           O  
ATOM   1549  N   GLU D  41      -1.093 -10.350  19.719  1.00 84.97           N  
ATOM   1550  CA  GLU D  41      -1.007 -10.007  18.303  1.00 84.97           C  
ATOM   1551  C   GLU D  41      -2.267  -9.288  17.831  1.00 84.97           C  
ATOM   1552  CB  GLU D  41      -0.769 -11.261  17.459  1.00 84.97           C  
ATOM   1553  O   GLU D  41      -2.191  -8.341  17.046  1.00 84.97           O  
ATOM   1554  CG  GLU D  41       0.633 -11.838  17.596  1.00 84.97           C  
ATOM   1555  CD  GLU D  41       0.797 -13.185  16.909  1.00 84.97           C  
ATOM   1556  OE1 GLU D  41       1.951 -13.619  16.693  1.00 84.97           O  
ATOM   1557  OE2 GLU D  41      -0.237 -13.810  16.583  1.00 84.97           O  
ATOM   1558  N   LYS D  42      -3.303  -9.728  18.401  1.00 82.38           N  
ATOM   1559  CA  LYS D  42      -4.563  -9.076  18.056  1.00 82.38           C  
ATOM   1560  C   LYS D  42      -4.568  -7.618  18.508  1.00 82.38           C  
ATOM   1561  CB  LYS D  42      -5.743  -9.822  18.681  1.00 82.38           C  
ATOM   1562  O   LYS D  42      -5.019  -6.736  17.774  1.00 82.38           O  
ATOM   1563  CG  LYS D  42      -6.085 -11.132  17.985  1.00 82.38           C  
ATOM   1564  CD  LYS D  42      -7.318 -11.784  18.597  1.00 82.38           C  
ATOM   1565  CE  LYS D  42      -7.600 -13.144  17.973  1.00 82.38           C  
ATOM   1566  NZ  LYS D  42      -8.776 -13.811  18.606  1.00 82.38           N  
ATOM   1567  N   GLU D  43      -4.126  -7.417  19.695  1.00 87.29           N  
ATOM   1568  CA  GLU D  43      -4.051  -6.057  20.221  1.00 87.29           C  
ATOM   1569  C   GLU D  43      -3.094  -5.200  19.398  1.00 87.29           C  
ATOM   1570  CB  GLU D  43      -3.616  -6.071  21.688  1.00 87.29           C  
ATOM   1571  O   GLU D  43      -3.391  -4.041  19.099  1.00 87.29           O  
ATOM   1572  CG  GLU D  43      -4.711  -6.509  22.650  1.00 87.29           C  
ATOM   1573  CD  GLU D  43      -4.230  -6.642  24.086  1.00 87.29           C  
ATOM   1574  OE1 GLU D  43      -5.028  -7.057  24.958  1.00 87.29           O  
ATOM   1575  OE2 GLU D  43      -3.047  -6.327  24.343  1.00 87.29           O  
ATOM   1576  N   GLU D  44      -2.009  -5.811  19.000  1.00 87.72           N  
ATOM   1577  CA  GLU D  44      -1.017  -5.102  18.196  1.00 87.72           C  
ATOM   1578  C   GLU D  44      -1.575  -4.742  16.823  1.00 87.72           C  
ATOM   1579  CB  GLU D  44       0.253  -5.943  18.045  1.00 87.72           C  
ATOM   1580  O   GLU D  44      -1.335  -3.644  16.317  1.00 87.72           O  
ATOM   1581  CG  GLU D  44       1.425  -5.184  17.440  1.00 87.72           C  
ATOM   1582  CD  GLU D  44       2.727  -5.969  17.466  1.00 87.72           C  
ATOM   1583  OE1 GLU D  44       3.752  -5.462  16.957  1.00 87.72           O  
ATOM   1584  OE2 GLU D  44       2.721  -7.101  17.999  1.00 87.72           O  
ATOM   1585  N   ILE D  45      -2.374  -5.532  16.305  1.00 85.83           N  
ATOM   1586  CA  ILE D  45      -2.963  -5.326  14.987  1.00 85.83           C  
ATOM   1587  C   ILE D  45      -3.971  -4.180  15.046  1.00 85.83           C  
ATOM   1588  CB  ILE D  45      -3.644  -6.611  14.465  1.00 85.83           C  
ATOM   1589  O   ILE D  45      -4.027  -3.347  14.138  1.00 85.83           O  
ATOM   1590  CG1 ILE D  45      -2.589  -7.661  14.096  1.00 85.83           C  
ATOM   1591  CG2 ILE D  45      -4.546  -6.297  13.268  1.00 85.83           C  
ATOM   1592  CD1 ILE D  45      -3.169  -9.027  13.754  1.00 85.83           C  
ATOM   1593  N   GLN D  46      -4.694  -4.133  16.122  1.00 87.25           N  
ATOM   1594  CA  GLN D  46      -5.667  -3.059  16.293  1.00 87.25           C  
ATOM   1595  C   GLN D  46      -4.974  -1.708  16.442  1.00 87.25           C  
ATOM   1596  CB  GLN D  46      -6.558  -3.329  17.506  1.00 87.25           C  
ATOM   1597  O   GLN D  46      -5.429  -0.706  15.885  1.00 87.25           O  
ATOM   1598  CG  GLN D  46      -7.600  -4.415  17.275  1.00 87.25           C  
ATOM   1599  CD  GLN D  46      -8.406  -4.730  18.521  1.00 87.25           C  
ATOM   1600  NE2 GLN D  46      -9.513  -5.445  18.346  1.00 87.25           N  
ATOM   1601  OE1 GLN D  46      -8.038  -4.335  19.631  1.00 87.25           O  
ATOM   1602  N   LYS D  47      -3.866  -1.723  17.133  1.00 90.06           N  
ATOM   1603  CA  LYS D  47      -3.083  -0.502  17.294  1.00 90.06           C  
ATOM   1604  C   LYS D  47      -2.506  -0.039  15.959  1.00 90.06           C  
ATOM   1605  CB  LYS D  47      -1.956  -0.716  18.305  1.00 90.06           C  
ATOM   1606  O   LYS D  47      -2.540   1.151  15.641  1.00 90.06           O  
ATOM   1607  CG  LYS D  47      -1.188   0.551  18.653  1.00 90.06           C  
ATOM   1608  CD  LYS D  47      -0.073   0.272  19.653  1.00 90.06           C  
ATOM   1609  CE  LYS D  47       0.791   1.504  19.887  1.00 90.06           C  
ATOM   1610  NZ  LYS D  47       1.923   1.218  20.819  1.00 90.06           N  
ATOM   1611  N   LEU D  48      -2.028  -0.968  15.179  1.00 89.22           N  
ATOM   1612  CA  LEU D  48      -1.449  -0.667  13.874  1.00 89.22           C  
ATOM   1613  C   LEU D  48      -2.507  -0.114  12.924  1.00 89.22           C  
ATOM   1614  CB  LEU D  48      -0.809  -1.919  13.270  1.00 89.22           C  
ATOM   1615  O   LEU D  48      -2.231   0.800  12.144  1.00 89.22           O  
ATOM   1616  CG  LEU D  48       0.588  -2.279  13.778  1.00 89.22           C  
ATOM   1617  CD1 LEU D  48       0.956  -3.698  13.357  1.00 89.22           C  
ATOM   1618  CD2 LEU D  48       1.618  -1.279  13.265  1.00 89.22           C  
ATOM   1619  N   ALA D  49      -3.717  -0.654  13.054  1.00 89.97           N  
ATOM   1620  CA  ALA D  49      -4.811  -0.166  12.219  1.00 89.97           C  
ATOM   1621  C   ALA D  49      -5.096   1.308  12.493  1.00 89.97           C  
ATOM   1622  CB  ALA D  49      -6.069  -1.000  12.451  1.00 89.97           C  
ATOM   1623  O   ALA D  49      -5.291   2.092  11.562  1.00 89.97           O  
ATOM   1624  N   LYS D  50      -5.125   1.691  13.742  1.00 91.55           N  
ATOM   1625  CA  LYS D  50      -5.353   3.081  14.124  1.00 91.55           C  
ATOM   1626  C   LYS D  50      -4.211   3.976  13.653  1.00 91.55           C  
ATOM   1627  CB  LYS D  50      -5.522   3.201  15.640  1.00 91.55           C  
ATOM   1628  O   LYS D  50      -4.444   5.083  13.163  1.00 91.55           O  
ATOM   1629  CG  LYS D  50      -6.864   2.701  16.155  1.00 91.55           C  
ATOM   1630  CD  LYS D  50      -6.988   2.886  17.662  1.00 91.55           C  
ATOM   1631  CE  LYS D  50      -8.266   2.256  18.200  1.00 91.55           C  
ATOM   1632  NZ  LYS D  50      -8.358   2.373  19.686  1.00 91.55           N  
ATOM   1633  N   GLU D  51      -2.953   3.462  13.836  1.00 92.05           N  
ATOM   1634  CA  GLU D  51      -1.780   4.205  13.384  1.00 92.05           C  
ATOM   1635  C   GLU D  51      -1.837   4.463  11.881  1.00 92.05           C  
ATOM   1636  CB  GLU D  51      -0.496   3.451  13.740  1.00 92.05           C  
ATOM   1637  O   GLU D  51      -1.529   5.566  11.424  1.00 92.05           O  
ATOM   1638  CG  GLU D  51       0.778   4.200  13.376  1.00 92.05           C  
ATOM   1639  CD  GLU D  51       2.044   3.417  13.687  1.00 92.05           C  
ATOM   1640  OE1 GLU D  51       3.129   3.796  13.190  1.00 92.05           O  
ATOM   1641  OE2 GLU D  51       1.949   2.417  14.434  1.00 92.05           O  
ATOM   1642  N   LEU D  52      -2.258   3.527  11.081  1.00 91.25           N  
ATOM   1643  CA  LEU D  52      -2.336   3.645   9.629  1.00 91.25           C  
ATOM   1644  C   LEU D  52      -3.392   4.666   9.222  1.00 91.25           C  
ATOM   1645  CB  LEU D  52      -2.652   2.287   8.997  1.00 91.25           C  
ATOM   1646  O   LEU D  52      -3.201   5.415   8.261  1.00 91.25           O  
ATOM   1647  CG  LEU D  52      -1.510   1.270   8.969  1.00 91.25           C  
ATOM   1648  CD1 LEU D  52      -2.028  -0.096   8.530  1.00 91.25           C  
ATOM   1649  CD2 LEU D  52      -0.393   1.745   8.046  1.00 91.25           C  
ATOM   1650  N   GLU D  53      -4.410   4.758   9.934  1.00 92.75           N  
ATOM   1651  CA  GLU D  53      -5.450   5.745   9.663  1.00 92.75           C  
ATOM   1652  C   GLU D  53      -4.933   7.165   9.875  1.00 92.75           C  
ATOM   1653  CB  GLU D  53      -6.674   5.494  10.548  1.00 92.75           C  
ATOM   1654  O   GLU D  53      -5.246   8.069   9.097  1.00 92.75           O  
ATOM   1655  CG  GLU D  53      -7.572   4.371  10.050  1.00 92.75           C  
ATOM   1656  CD  GLU D  53      -8.739   4.078  10.980  1.00 92.75           C  
ATOM   1657  OE1 GLU D  53      -9.543   3.168  10.677  1.00 92.75           O  
ATOM   1658  OE2 GLU D  53      -8.849   4.765  12.020  1.00 92.75           O  
ATOM   1659  N   GLU D  54      -4.135   7.299  10.939  1.00 93.70           N  
ATOM   1660  CA  GLU D  54      -3.552   8.609  11.216  1.00 93.70           C  
ATOM   1661  C   GLU D  54      -2.555   9.010  10.133  1.00 93.70           C  
ATOM   1662  CB  GLU D  54      -2.870   8.614  12.587  1.00 93.70           C  
ATOM   1663  O   GLU D  54      -2.527  10.166   9.706  1.00 93.70           O  
ATOM   1664  CG  GLU D  54      -3.842   8.606  13.757  1.00 93.70           C  
ATOM   1665  CD  GLU D  54      -3.150   8.592  15.111  1.00 93.70           C  
ATOM   1666  OE1 GLU D  54      -3.838   8.742  16.146  1.00 93.70           O  
ATOM   1667  OE2 GLU D  54      -1.909   8.431  15.137  1.00 93.70           O  
ATOM   1668  N   ILE D  55      -1.753   8.068   9.705  1.00 91.89           N  
ATOM   1669  CA  ILE D  55      -0.782   8.303   8.642  1.00 91.89           C  
ATOM   1670  C   ILE D  55      -1.506   8.725   7.365  1.00 91.89           C  
ATOM   1671  CB  ILE D  55       0.082   7.049   8.379  1.00 91.89           C  
ATOM   1672  O   ILE D  55      -1.077   9.656   6.680  1.00 91.89           O  
ATOM   1673  CG1 ILE D  55       1.047   6.811   9.547  1.00 91.89           C  
ATOM   1674  CG2 ILE D  55       0.845   7.187   7.058  1.00 91.89           C  
ATOM   1675  CD1 ILE D  55       1.781   5.479   9.481  1.00 91.89           C  
ATOM   1676  N   LEU D  56      -2.655   8.093   7.129  1.00 92.50           N  
ATOM   1677  CA  LEU D  56      -3.446   8.399   5.942  1.00 92.50           C  
ATOM   1678  C   LEU D  56      -3.978   9.827   5.996  1.00 92.50           C  
ATOM   1679  CB  LEU D  56      -4.609   7.414   5.804  1.00 92.50           C  
ATOM   1680  O   LEU D  56      -3.942  10.546   4.995  1.00 92.50           O  
ATOM   1681  CG  LEU D  56      -5.547   7.633   4.615  1.00 92.50           C  
ATOM   1682  CD1 LEU D  56      -4.774   7.527   3.304  1.00 92.50           C  
ATOM   1683  CD2 LEU D  56      -6.696   6.631   4.647  1.00 92.50           C  
ATOM   1684  N   LYS D  57      -4.418  10.253   7.108  1.00 93.21           N  
ATOM   1685  CA  LYS D  57      -4.932  11.609   7.278  1.00 93.21           C  
ATOM   1686  C   LYS D  57      -3.842  12.646   7.019  1.00 93.21           C  
ATOM   1687  CB  LYS D  57      -5.507  11.794   8.684  1.00 93.21           C  
ATOM   1688  O   LYS D  57      -4.075  13.639   6.326  1.00 93.21           O  
ATOM   1689  CG  LYS D  57      -6.858  11.125   8.892  1.00 93.21           C  
ATOM   1690  CD  LYS D  57      -7.401  11.387  10.291  1.00 93.21           C  
ATOM   1691  CE  LYS D  57      -8.693  10.621  10.543  1.00 93.21           C  
ATOM   1692  NZ  LYS D  57      -9.170  10.786  11.948  1.00 93.21           N  
ATOM   1693  N   LYS D  58      -2.655  12.337   7.556  1.00 92.67           N  
ATOM   1694  CA  LYS D  58      -1.525  13.240   7.358  1.00 92.67           C  
ATOM   1695  C   LYS D  58      -1.126  13.307   5.887  1.00 92.67           C  
ATOM   1696  CB  LYS D  58      -0.330  12.799   8.205  1.00 92.67           C  
ATOM   1697  O   LYS D  58      -0.862  14.389   5.358  1.00 92.67           O  
ATOM   1698  CG  LYS D  58      -0.486  13.083   9.691  1.00 92.67           C  
ATOM   1699  CD  LYS D  58       0.741  12.639  10.478  1.00 92.67           C  
ATOM   1700  CE  LYS D  58       0.537  12.810  11.977  1.00 92.67           C  
ATOM   1701  NZ  LYS D  58       1.704  12.300  12.756  1.00 92.67           N  
ATOM   1702  N   LEU D  59      -1.111  12.161   5.179  1.00 90.96           N  
ATOM   1703  CA  LEU D  59      -0.737  12.086   3.771  1.00 90.96           C  
ATOM   1704  C   LEU D  59      -1.708  12.884   2.908  1.00 90.96           C  
ATOM   1705  CB  LEU D  59      -0.700  10.629   3.303  1.00 90.96           C  
ATOM   1706  O   LEU D  59      -1.288  13.620   2.012  1.00 90.96           O  
ATOM   1707  CG  LEU D  59       0.557   9.833   3.661  1.00 90.96           C  
ATOM   1708  CD1 LEU D  59       0.366   8.359   3.320  1.00 90.96           C  
ATOM   1709  CD2 LEU D  59       1.773  10.401   2.938  1.00 90.96           C  
ATOM   1710  N   LYS D  60      -2.945  12.883   3.193  1.00 92.32           N  
ATOM   1711  CA  LYS D  60      -3.961  13.597   2.425  1.00 92.32           C  
ATOM   1712  C   LYS D  60      -3.811  15.107   2.586  1.00 92.32           C  
ATOM   1713  CB  LYS D  60      -5.363  13.161   2.853  1.00 92.32           C  
ATOM   1714  O   LYS D  60      -3.989  15.860   1.626  1.00 92.32           O  
ATOM   1715  CG  LYS D  60      -5.772  11.791   2.331  1.00 92.32           C  
ATOM   1716  CD  LYS D  60      -7.200  11.444   2.731  1.00 92.32           C  
ATOM   1717  CE  LYS D  60      -7.664  10.147   2.082  1.00 92.32           C  
ATOM   1718  NZ  LYS D  60      -9.041   9.770   2.519  1.00 92.32           N  
ATOM   1719  N   LYS D  61      -3.454  15.445   3.805  1.00 92.82           N  
ATOM   1720  CA  LYS D  61      -3.246  16.865   4.074  1.00 92.82           C  
ATOM   1721  C   LYS D  61      -2.051  17.403   3.293  1.00 92.82           C  
ATOM   1722  CB  LYS D  61      -3.045  17.104   5.571  1.00 92.82           C  
ATOM   1723  O   LYS D  61      -2.142  18.455   2.656  1.00 92.82           O  
ATOM   1724  CG  LYS D  61      -2.930  18.572   5.954  1.00 92.82           C  
ATOM   1725  CD  LYS D  61      -2.745  18.745   7.456  1.00 92.82           C  
ATOM   1726  CE  LYS D  61      -2.544  20.208   7.830  1.00 92.82           C  
ATOM   1727  NZ  LYS D  61      -2.262  20.373   9.287  1.00 92.82           N  
ATOM   1728  N   VAL D  62      -0.927  16.662   3.308  1.00 91.06           N  
ATOM   1729  CA  VAL D  62       0.305  17.088   2.652  1.00 91.06           C  
ATOM   1730  C   VAL D  62       0.101  17.118   1.139  1.00 91.06           C  
ATOM   1731  CB  VAL D  62       1.489  16.164   3.013  1.00 91.06           C  
ATOM   1732  O   VAL D  62       0.585  18.025   0.459  1.00 91.06           O  
ATOM   1733  CG1 VAL D  62       2.705  16.480   2.143  1.00 91.06           C  
ATOM   1734  CG2 VAL D  62       1.838  16.298   4.494  1.00 91.06           C  
ATOM   1735  N   ILE D  63      -0.708  16.267   0.570  1.00 90.11           N  
ATOM   1736  CA  ILE D  63      -0.966  16.199  -0.864  1.00 90.11           C  
ATOM   1737  C   ILE D  63      -1.854  17.368  -1.284  1.00 90.11           C  
ATOM   1738  CB  ILE D  63      -1.624  14.858  -1.257  1.00 90.11           C  
ATOM   1739  O   ILE D  63      -1.634  17.977  -2.334  1.00 90.11           O  
ATOM   1740  CG1 ILE D  63      -0.615  13.711  -1.131  1.00 90.11           C  
ATOM   1741  CG2 ILE D  63      -2.195  14.932  -2.676  1.00 90.11           C  
ATOM   1742  CD1 ILE D  63      -1.229  12.326  -1.284  1.00 90.11           C  
ATOM   1743  N   LYS D  64      -2.790  17.709  -0.403  1.00 92.54           N  
ATOM   1744  CA  LYS D  64      -3.655  18.855  -0.663  1.00 92.54           C  
ATOM   1745  C   LYS D  64      -2.853  20.153  -0.698  1.00 92.54           C  
ATOM   1746  CB  LYS D  64      -4.756  18.948   0.394  1.00 92.54           C  
ATOM   1747  O   LYS D  64      -3.062  20.995  -1.574  1.00 92.54           O  
ATOM   1748  CG  LYS D  64      -5.773  20.049   0.134  1.00 92.54           C  
ATOM   1749  CD  LYS D  64      -6.856  20.075   1.206  1.00 92.54           C  
ATOM   1750  CE  LYS D  64      -7.838  21.217   0.983  1.00 92.54           C  
ATOM   1751  NZ  LYS D  64      -8.821  21.329   2.101  1.00 92.54           N  
ATOM   1752  N   GLU D  65      -1.870  20.291   0.170  1.00 91.16           N  
ATOM   1753  CA  GLU D  65      -1.024  21.479   0.227  1.00 91.16           C  
ATOM   1754  C   GLU D  65      -0.140  21.586  -1.013  1.00 91.16           C  
ATOM   1755  CB  GLU D  65      -0.159  21.463   1.490  1.00 91.16           C  
ATOM   1756  O   GLU D  65       0.057  22.679  -1.549  1.00 91.16           O  
ATOM   1757  CG  GLU D  65      -0.944  21.683   2.775  1.00 91.16           C  
ATOM   1758  CD  GLU D  65      -0.107  21.489   4.029  1.00 91.16           C  
ATOM   1759  OE1 GLU D  65      -0.619  21.735   5.145  1.00 91.16           O  
ATOM   1760  OE2 GLU D  65       1.072  21.090   3.896  1.00 91.16           O  
ATOM   1761  N   SER D  66       0.356  20.382  -1.476  1.00 88.45           N  
ATOM   1762  CA  SER D  66       1.181  20.340  -2.679  1.00 88.45           C  
ATOM   1763  C   SER D  66       0.375  20.722  -3.916  1.00 88.45           C  
ATOM   1764  CB  SER D  66       1.787  18.949  -2.866  1.00 88.45           C  
ATOM   1765  O   SER D  66       0.877  21.421  -4.799  1.00 88.45           O  
ATOM   1766  OG  SER D  66       2.776  18.695  -1.882  1.00 88.45           O  
ATOM   1767  N   ARG D  67      -0.836  20.311  -3.915  1.00 90.50           N  
ATOM   1768  CA  ARG D  67      -1.714  20.662  -5.027  1.00 90.50           C  
ATOM   1769  C   ARG D  67      -1.971  22.165  -5.068  1.00 90.50           C  
ATOM   1770  CB  ARG D  67      -3.041  19.907  -4.924  1.00 90.50           C  
ATOM   1771  O   ARG D  67      -1.944  22.776  -6.138  1.00 90.50           O  
ATOM   1772  CG  ARG D  67      -4.006  20.199  -6.062  1.00 90.50           C  
ATOM   1773  CD  ARG D  67      -5.304  19.416  -5.916  1.00 90.50           C  
ATOM   1774  NE  ARG D  67      -5.102  17.990  -6.154  1.00 90.50           N  
ATOM   1775  NH1 ARG D  67      -7.327  17.422  -5.901  1.00 90.50           N  
ATOM   1776  NH2 ARG D  67      -5.772  15.804  -6.371  1.00 90.50           N  
ATOM   1777  CZ  ARG D  67      -6.067  17.075  -6.142  1.00 90.50           C  
ATOM   1778  N   GLU D  68      -2.164  22.793  -3.937  1.00 91.22           N  
ATOM   1779  CA  GLU D  68      -2.434  24.225  -3.854  1.00 91.22           C  
ATOM   1780  C   GLU D  68      -1.219  25.043  -4.284  1.00 91.22           C  
ATOM   1781  CB  GLU D  68      -2.853  24.612  -2.433  1.00 91.22           C  
ATOM   1782  O   GLU D  68      -1.355  26.035  -5.003  1.00 91.22           O  
ATOM   1783  CG  GLU D  68      -4.236  24.112  -2.042  1.00 91.22           C  
ATOM   1784  CD  GLU D  68      -4.566  24.346  -0.577  1.00 91.22           C  
ATOM   1785  OE1 GLU D  68      -5.712  24.060  -0.159  1.00 91.22           O  
ATOM   1786  OE2 GLU D  68      -3.673  24.820   0.160  1.00 91.22           O  
ATOM   1787  N   LEU D  69      -0.044  24.566  -3.913  1.00 89.44           N  
ATOM   1788  CA  LEU D  69       1.196  25.229  -4.303  1.00 89.44           C  
ATOM   1789  C   LEU D  69       1.411  25.134  -5.809  1.00 89.44           C  
ATOM   1790  CB  LEU D  69       2.387  24.613  -3.565  1.00 89.44           C  
ATOM   1791  O   LEU D  69       1.841  26.102  -6.441  1.00 89.44           O  
ATOM   1792  CG  LEU D  69       2.555  25.010  -2.098  1.00 89.44           C  
ATOM   1793  CD1 LEU D  69       3.603  24.128  -1.426  1.00 89.44           C  
ATOM   1794  CD2 LEU D  69       2.935  26.482  -1.982  1.00 89.44           C  
ATOM   1795  N   ALA D  70       1.059  23.945  -6.378  1.00 88.30           N  
ATOM   1796  CA  ALA D  70       1.216  23.725  -7.813  1.00 88.30           C  
ATOM   1797  C   ALA D  70       0.252  24.599  -8.611  1.00 88.30           C  
ATOM   1798  CB  ALA D  70       0.998  22.252  -8.153  1.00 88.30           C  
ATOM   1799  O   ALA D  70       0.614  25.134  -9.661  1.00 88.30           O  
ATOM   1800  N   GLU D  71      -0.947  24.913  -8.028  1.00 88.99           N  
ATOM   1801  CA  GLU D  71      -1.956  25.724  -8.703  1.00 88.99           C  
ATOM   1802  C   GLU D  71      -1.592  27.205  -8.660  1.00 88.99           C  
ATOM   1803  CB  GLU D  71      -3.333  25.502  -8.073  1.00 88.99           C  
ATOM   1804  O   GLU D  71      -1.813  27.932  -9.631  1.00 88.99           O  
ATOM   1805  CG  GLU D  71      -3.957  24.157  -8.414  1.00 88.99           C  
ATOM   1806  CD  GLU D  71      -5.248  23.885  -7.660  1.00 88.99           C  
ATOM   1807  OE1 GLU D  71      -5.882  22.832  -7.901  1.00 88.99           O  
ATOM   1808  OE2 GLU D  71      -5.631  24.732  -6.823  1.00 88.99           O  
ATOM   1809  N   LYS D  72      -0.932  27.551  -7.598  1.00 87.14           N  
ATOM   1810  CA  LYS D  72      -0.514  28.941  -7.443  1.00 87.14           C  
ATOM   1811  C   LYS D  72       0.662  29.267  -8.359  1.00 87.14           C  
ATOM   1812  CB  LYS D  72      -0.141  29.231  -5.988  1.00 87.14           C  
ATOM   1813  O   LYS D  72       0.770  30.386  -8.865  1.00 87.14           O  
ATOM   1814  CG  LYS D  72      -1.336  29.355  -5.055  1.00 87.14           C  
ATOM   1815  CD  LYS D  72      -0.902  29.656  -3.627  1.00 87.14           C  
ATOM   1816  CE  LYS D  72      -2.088  29.668  -2.672  1.00 87.14           C  
ATOM   1817  NZ  LYS D  72      -1.655  29.847  -1.253  1.00 87.14           N  
ATOM   1818  N   ALA D  73       1.570  28.389  -8.544  1.00 78.74           N  
ATOM   1819  CA  ALA D  73       2.752  28.578  -9.381  1.00 78.74           C  
ATOM   1820  C   ALA D  73       2.378  28.604 -10.860  1.00 78.74           C  
ATOM   1821  CB  ALA D  73       3.775  27.477  -9.113  1.00 78.74           C  
ATOM   1822  O   ALA D  73       3.128  29.130 -11.687  1.00 78.74           O  
ATOM   1823  N   SER D  74       1.138  28.020 -11.171  1.00 70.56           N  
ATOM   1824  CA  SER D  74       0.684  28.111 -12.555  1.00 70.56           C  
ATOM   1825  C   SER D  74       0.007  29.450 -12.827  1.00 70.56           C  
ATOM   1826  CB  SER D  74      -0.278  26.968 -12.880  1.00 70.56           C  
ATOM   1827  O   SER D  74       0.129  30.003 -13.922  1.00 70.56           O  
ATOM   1828  OG  SER D  74       0.352  25.712 -12.694  1.00 70.56           O  
TER    1829      SER D  74                                                      
ENDMDL                                                                          
END                                                                             
