# Supplementary material for: De novo design of obligate ABC-type heterotrimeric proteins
Source: Nat Struct Mol Biol. 2022 Dec 15;29(12):1266–76. doi: 10.1038/s41594-022-00879-4 (PMC9758053; doi:10.1038/s41594-022-00879-4)
Supplement: Supplementary file 4 — This compressed file contains all PDB files and scripts used in our design protocols and analyses, as well as the final design model outputs. [file 41594_2022_879_MOESM4_ESM.zip › source_data/pdbs/AF-Multimer for base_pdbs/DHT07/DHT07_AF-Mult_model2.pdb]

MODEL     1                                                                     
ATOM      1  N   SER B   1     -17.324 -23.853   4.123  1.00 72.17           N  
ATOM      2  CA  SER B   1     -17.063 -24.586   2.889  1.00 72.17           C  
ATOM      3  C   SER B   1     -15.928 -23.947   2.095  1.00 72.17           C  
ATOM      4  CB  SER B   1     -18.324 -24.652   2.027  1.00 72.17           C  
ATOM      5  O   SER B   1     -15.612 -22.772   2.291  1.00 72.17           O  
ATOM      6  OG  SER B   1     -18.578 -23.402   1.409  1.00 72.17           O  
ATOM      7  N   GLU B   2     -15.437 -24.342   1.408  1.00 86.34           N  
ATOM      8  CA  GLU B   2     -14.355 -23.908   0.529  1.00 86.34           C  
ATOM      9  C   GLU B   2     -14.804 -22.766  -0.378  1.00 86.34           C  
ATOM     10  CB  GLU B   2     -13.845 -25.080  -0.315  1.00 86.34           C  
ATOM     11  O   GLU B   2     -14.047 -21.824  -0.620  1.00 86.34           O  
ATOM     12  CG  GLU B   2     -12.543 -24.790  -1.046  1.00 86.34           C  
ATOM     13  CD  GLU B   2     -11.982 -26.000  -1.776  1.00 86.34           C  
ATOM     14  OE1 GLU B   2     -11.048 -25.838  -2.593  1.00 86.34           O  
ATOM     15  OE2 GLU B   2     -12.483 -27.121  -1.530  1.00 86.34           O  
ATOM     16  N   LYS B   3     -16.050 -22.839  -0.759  1.00 87.95           N  
ATOM     17  CA  LYS B   3     -16.602 -21.801  -1.624  1.00 87.95           C  
ATOM     18  C   LYS B   3     -16.690 -20.465  -0.892  1.00 87.95           C  
ATOM     19  CB  LYS B   3     -17.983 -22.208  -2.138  1.00 87.95           C  
ATOM     20  O   LYS B   3     -16.378 -19.417  -1.461  1.00 87.95           O  
ATOM     21  CG  LYS B   3     -18.528 -21.303  -3.233  1.00 87.95           C  
ATOM     22  CD  LYS B   3     -19.876 -21.795  -3.746  1.00 87.95           C  
ATOM     23  CE  LYS B   3     -20.490 -20.814  -4.736  1.00 87.95           C  
ATOM     24  NZ  LYS B   3     -21.827 -21.276  -5.215  1.00 87.95           N  
ATOM     25  N   GLU B   4     -17.069 -20.487   0.364  1.00 89.82           N  
ATOM     26  CA  GLU B   4     -17.177 -19.274   1.170  1.00 89.82           C  
ATOM     27  C   GLU B   4     -15.806 -18.652   1.418  1.00 89.82           C  
ATOM     28  CB  GLU B   4     -17.866 -19.575   2.504  1.00 89.82           C  
ATOM     29  O   GLU B   4     -15.657 -17.428   1.378  1.00 89.82           O  
ATOM     30  CG  GLU B   4     -19.365 -19.810   2.382  1.00 89.82           C  
ATOM     31  CD  GLU B   4     -20.013 -20.243   3.687  1.00 89.82           C  
ATOM     32  OE1 GLU B   4     -21.261 -20.311   3.752  1.00 89.82           O  
ATOM     33  OE2 GLU B   4     -19.265 -20.515   4.653  1.00 89.82           O  
ATOM     34  N   LEU B   5     -14.824 -19.506   1.638  1.00 88.58           N  
ATOM     35  CA  LEU B   5     -13.469 -19.023   1.882  1.00 88.58           C  
ATOM     36  C   LEU B   5     -12.900 -18.347   0.639  1.00 88.58           C  
ATOM     37  CB  LEU B   5     -12.558 -20.176   2.312  1.00 88.58           C  
ATOM     38  O   LEU B   5     -12.238 -17.312   0.739  1.00 88.58           O  
ATOM     39  CG  LEU B   5     -12.805 -20.752   3.708  1.00 88.58           C  
ATOM     40  CD1 LEU B   5     -11.915 -21.967   3.945  1.00 88.58           C  
ATOM     41  CD2 LEU B   5     -12.564 -19.689   4.775  1.00 88.58           C  
ATOM     42  N   ILE B   6     -13.189 -18.920  -0.546  1.00 88.80           N  
ATOM     43  CA  ILE B   6     -12.716 -18.358  -1.806  1.00 88.80           C  
ATOM     44  C   ILE B   6     -13.333 -16.978  -2.020  1.00 88.80           C  
ATOM     45  CB  ILE B   6     -13.047 -19.284  -2.998  1.00 88.80           C  
ATOM     46  O   ILE B   6     -12.648 -16.043  -2.441  1.00 88.80           O  
ATOM     47  CG1 ILE B   6     -12.167 -20.539  -2.960  1.00 88.80           C  
ATOM     48  CG2 ILE B   6     -12.880 -18.537  -4.324  1.00 88.80           C  
ATOM     49  CD1 ILE B   6     -12.550 -21.595  -3.986  1.00 88.80           C  
ATOM     50  N   GLN B   7     -14.641 -16.825  -1.652  1.00 89.76           N  
ATOM     51  CA  GLN B   7     -15.323 -15.545  -1.811  1.00 89.76           C  
ATOM     52  C   GLN B   7     -14.722 -14.483  -0.894  1.00 89.76           C  
ATOM     53  CB  GLN B   7     -16.819 -15.694  -1.532  1.00 89.76           C  
ATOM     54  O   GLN B   7     -14.600 -13.319  -1.280  1.00 89.76           O  
ATOM     55  CG  GLN B   7     -17.583 -16.408  -2.638  1.00 89.76           C  
ATOM     56  CD  GLN B   7     -19.053 -16.593  -2.311  1.00 89.76           C  
ATOM     57  NE2 GLN B   7     -19.831 -17.019  -3.300  1.00 89.76           N  
ATOM     58  OE1 GLN B   7     -19.486 -16.356  -1.179  1.00 89.76           O  
ATOM     59  N   LEU B   8     -14.293 -14.872   0.348  1.00 90.88           N  
ATOM     60  CA  LEU B   8     -13.665 -13.945   1.284  1.00 90.88           C  
ATOM     61  C   LEU B   8     -12.309 -13.483   0.763  1.00 90.88           C  
ATOM     62  CB  LEU B   8     -13.501 -14.600   2.658  1.00 90.88           C  
ATOM     63  O   LEU B   8     -11.954 -12.310   0.898  1.00 90.88           O  
ATOM     64  CG  LEU B   8     -14.773 -14.745   3.496  1.00 90.88           C  
ATOM     65  CD1 LEU B   8     -14.492 -15.574   4.745  1.00 90.88           C  
ATOM     66  CD2 LEU B   8     -15.326 -13.374   3.870  1.00 90.88           C  
ATOM     67  N   TYR B   9     -11.565 -14.419   0.130  1.00 90.93           N  
ATOM     68  CA  TYR B   9     -10.267 -14.074  -0.438  1.00 90.93           C  
ATOM     69  C   TYR B   9     -10.419 -13.073  -1.578  1.00 90.93           C  
ATOM     70  CB  TYR B   9      -9.548 -15.330  -0.940  1.00 90.93           C  
ATOM     71  O   TYR B   9      -9.643 -12.120  -1.683  1.00 90.93           O  
ATOM     72  CG  TYR B   9      -8.719 -16.018   0.118  1.00 90.93           C  
ATOM     73  CD1 TYR B   9      -7.468 -15.525   0.480  1.00 90.93           C  
ATOM     74  CD2 TYR B   9      -9.185 -17.163   0.755  1.00 90.93           C  
ATOM     75  CE1 TYR B   9      -6.700 -16.156   1.453  1.00 90.93           C  
ATOM     76  CE2 TYR B   9      -8.425 -17.803   1.729  1.00 90.93           C  
ATOM     77  OH  TYR B   9      -6.430 -17.922   3.034  1.00 90.93           O  
ATOM     78  CZ  TYR B   9      -7.186 -17.293   2.071  1.00 90.93           C  
ATOM     79  N   VAL B  10     -11.445 -13.296  -2.474  1.00 90.98           N  
ATOM     80  CA  VAL B  10     -11.687 -12.399  -3.599  1.00 90.98           C  
ATOM     81  C   VAL B  10     -12.049 -11.008  -3.082  1.00 90.98           C  
ATOM     82  CB  VAL B  10     -12.806 -12.933  -4.520  1.00 90.98           C  
ATOM     83  O   VAL B  10     -11.551 -10.001  -3.591  1.00 90.98           O  
ATOM     84  CG1 VAL B  10     -13.223 -11.871  -5.536  1.00 90.98           C  
ATOM     85  CG2 VAL B  10     -12.350 -14.206  -5.230  1.00 90.98           C  
ATOM     86  N   GLU B  11     -12.919 -10.951  -2.087  1.00 92.25           N  
ATOM     87  CA  GLU B  11     -13.282  -9.667  -1.494  1.00 92.25           C  
ATOM     88  C   GLU B  11     -12.058  -8.955  -0.927  1.00 92.25           C  
ATOM     89  CB  GLU B  11     -14.334  -9.858  -0.399  1.00 92.25           C  
ATOM     90  O   GLU B  11     -11.906  -7.743  -1.092  1.00 92.25           O  
ATOM     91  CG  GLU B  11     -14.803  -8.558   0.237  1.00 92.25           C  
ATOM     92  CD  GLU B  11     -15.886  -8.759   1.286  1.00 92.25           C  
ATOM     93  OE1 GLU B  11     -16.258  -7.778   1.970  1.00 92.25           O  
ATOM     94  OE2 GLU B  11     -16.364  -9.906   1.426  1.00 92.25           O  
ATOM     95  N   ALA B  12     -11.172  -9.714  -0.168  1.00 91.99           N  
ATOM     96  CA  ALA B  12      -9.957  -9.136   0.399  1.00 91.99           C  
ATOM     97  C   ALA B  12      -9.080  -8.525  -0.690  1.00 91.99           C  
ATOM     98  CB  ALA B  12      -9.176 -10.193   1.176  1.00 91.99           C  
ATOM     99  O   ALA B  12      -8.555  -7.421  -0.528  1.00 91.99           O  
ATOM    100  N   GLN B  13      -8.970  -9.193  -1.810  1.00 91.01           N  
ATOM    101  CA  GLN B  13      -8.147  -8.701  -2.910  1.00 91.01           C  
ATOM    102  C   GLN B  13      -8.717  -7.410  -3.489  1.00 91.01           C  
ATOM    103  CB  GLN B  13      -8.027  -9.760  -4.006  1.00 91.01           C  
ATOM    104  O   GLN B  13      -7.969  -6.485  -3.813  1.00 91.01           O  
ATOM    105  CG  GLN B  13      -7.101 -10.915  -3.648  1.00 91.01           C  
ATOM    106  CD  GLN B  13      -6.896 -11.882  -4.798  1.00 91.01           C  
ATOM    107  NE2 GLN B  13      -5.751 -12.556  -4.810  1.00 91.01           N  
ATOM    108  OE1 GLN B  13      -7.760 -12.024  -5.670  1.00 91.01           O  
ATOM    109  N   GLU B  14      -9.982  -7.304  -3.657  1.00 92.92           N  
ATOM    110  CA  GLU B  14     -10.630  -6.101  -4.172  1.00 92.92           C  
ATOM    111  C   GLU B  14     -10.414  -4.914  -3.238  1.00 92.92           C  
ATOM    112  CB  GLU B  14     -12.127  -6.343  -4.379  1.00 92.92           C  
ATOM    113  O   GLU B  14     -10.184  -3.792  -3.693  1.00 92.92           O  
ATOM    114  CG  GLU B  14     -12.446  -7.270  -5.543  1.00 92.92           C  
ATOM    115  CD  GLU B  14     -13.923  -7.613  -5.649  1.00 92.92           C  
ATOM    116  OE1 GLU B  14     -14.355  -8.114  -6.712  1.00 92.92           O  
ATOM    117  OE2 GLU B  14     -14.656  -7.377  -4.662  1.00 92.92           O  
ATOM    118  N   LEU B  15     -10.534  -5.210  -1.930  1.00 93.21           N  
ATOM    119  CA  LEU B  15     -10.319  -4.153  -0.948  1.00 93.21           C  
ATOM    120  C   LEU B  15      -8.871  -3.674  -0.973  1.00 93.21           C  
ATOM    121  CB  LEU B  15     -10.683  -4.643   0.456  1.00 93.21           C  
ATOM    122  O   LEU B  15      -8.608  -2.474  -0.865  1.00 93.21           O  
ATOM    123  CG  LEU B  15     -12.174  -4.825   0.745  1.00 93.21           C  
ATOM    124  CD1 LEU B  15     -12.371  -5.536   2.080  1.00 93.21           C  
ATOM    125  CD2 LEU B  15     -12.888  -3.478   0.741  1.00 93.21           C  
ATOM    126  N   TYR B  16      -7.879  -4.670  -1.068  1.00 93.61           N  
ATOM    127  CA  TYR B  16      -6.474  -4.290  -1.167  1.00 93.61           C  
ATOM    128  C   TYR B  16      -6.226  -3.438  -2.406  1.00 93.61           C  
ATOM    129  CB  TYR B  16      -5.581  -5.534  -1.202  1.00 93.61           C  
ATOM    130  O   TYR B  16      -5.449  -2.481  -2.364  1.00 93.61           O  
ATOM    131  CG  TYR B  16      -5.194  -6.041   0.166  1.00 93.61           C  
ATOM    132  CD1 TYR B  16      -4.371  -5.290   1.001  1.00 93.61           C  
ATOM    133  CD2 TYR B  16      -5.650  -7.273   0.624  1.00 93.61           C  
ATOM    134  CE1 TYR B  16      -4.010  -5.755   2.262  1.00 93.61           C  
ATOM    135  CE2 TYR B  16      -5.295  -7.747   1.883  1.00 93.61           C  
ATOM    136  OH  TYR B  16      -4.122  -7.447   3.940  1.00 93.61           O  
ATOM    137  CZ  TYR B  16      -4.476  -6.982   2.693  1.00 93.61           C  
ATOM    138  N   ALA B  17      -6.872  -3.795  -3.569  1.00 92.90           N  
ATOM    139  CA  ALA B  17      -6.729  -3.019  -4.799  1.00 92.90           C  
ATOM    140  C   ALA B  17      -7.272  -1.604  -4.621  1.00 92.90           C  
ATOM    141  CB  ALA B  17      -7.441  -3.718  -5.954  1.00 92.90           C  
ATOM    142  O   ALA B  17      -6.667  -0.637  -5.089  1.00 92.90           O  
ATOM    143  N   GLU B  18      -8.426  -1.511  -3.991  1.00 94.09           N  
ATOM    144  CA  GLU B  18      -8.984  -0.189  -3.718  1.00 94.09           C  
ATOM    145  C   GLU B  18      -8.046   0.635  -2.841  1.00 94.09           C  
ATOM    146  CB  GLU B  18     -10.356  -0.312  -3.051  1.00 94.09           C  
ATOM    147  O   GLU B  18      -7.841   1.825  -3.089  1.00 94.09           O  
ATOM    148  CG  GLU B  18     -11.034   1.025  -2.790  1.00 94.09           C  
ATOM    149  CD  GLU B  18     -12.433   0.886  -2.210  1.00 94.09           C  
ATOM    150  OE1 GLU B  18     -13.016   1.906  -1.780  1.00 94.09           O  
ATOM    151  OE2 GLU B  18     -12.949  -0.254  -2.185  1.00 94.09           O  
ATOM    152  N   ALA B  19      -7.524   0.055  -1.742  1.00 93.54           N  
ATOM    153  CA  ALA B  19      -6.581   0.748  -0.868  1.00 93.54           C  
ATOM    154  C   ALA B  19      -5.363   1.233  -1.648  1.00 93.54           C  
ATOM    155  CB  ALA B  19      -6.147  -0.164   0.277  1.00 93.54           C  
ATOM    156  O   ALA B  19      -4.874   2.342  -1.422  1.00 93.54           O  
ATOM    157  N   PHE B  20      -4.839   0.387  -2.585  1.00 93.65           N  
ATOM    158  CA  PHE B  20      -3.703   0.758  -3.420  1.00 93.65           C  
ATOM    159  C   PHE B  20      -4.039   1.967  -4.285  1.00 93.65           C  
ATOM    160  CB  PHE B  20      -3.277  -0.418  -4.304  1.00 93.65           C  
ATOM    161  O   PHE B  20      -3.241   2.901  -4.393  1.00 93.65           O  
ATOM    162  CG  PHE B  20      -2.057  -0.138  -5.140  1.00 93.65           C  
ATOM    163  CD1 PHE B  20      -2.182   0.274  -6.461  1.00 93.65           C  
ATOM    164  CD2 PHE B  20      -0.785  -0.288  -4.604  1.00 93.65           C  
ATOM    165  CE1 PHE B  20      -1.055   0.533  -7.237  1.00 93.65           C  
ATOM    166  CE2 PHE B  20       0.347  -0.030  -5.373  1.00 93.65           C  
ATOM    167  CZ  PHE B  20       0.209   0.379  -6.690  1.00 93.65           C  
ATOM    168  N   GLU B  21      -5.211   1.982  -4.920  1.00 94.44           N  
ATOM    169  CA  GLU B  21      -5.657   3.097  -5.751  1.00 94.44           C  
ATOM    170  C   GLU B  21      -5.709   4.395  -4.951  1.00 94.44           C  
ATOM    171  CB  GLU B  21      -7.029   2.798  -6.360  1.00 94.44           C  
ATOM    172  O   GLU B  21      -5.295   5.448  -5.440  1.00 94.44           O  
ATOM    173  CG  GLU B  21      -7.515   3.862  -7.333  1.00 94.44           C  
ATOM    174  CD  GLU B  21      -8.845   3.517  -7.985  1.00 94.44           C  
ATOM    175  OE1 GLU B  21      -9.266   4.234  -8.921  1.00 94.44           O  
ATOM    176  OE2 GLU B  21      -9.471   2.523  -7.555  1.00 94.44           O  
ATOM    177  N   LEU B  22      -6.237   4.308  -3.749  1.00 93.61           N  
ATOM    178  CA  LEU B  22      -6.346   5.480  -2.887  1.00 93.61           C  
ATOM    179  C   LEU B  22      -4.967   5.991  -2.486  1.00 93.61           C  
ATOM    180  CB  LEU B  22      -7.166   5.151  -1.637  1.00 93.61           C  
ATOM    181  O   LEU B  22      -4.742   7.202  -2.424  1.00 93.61           O  
ATOM    182  CG  LEU B  22      -8.662   4.916  -1.849  1.00 93.61           C  
ATOM    183  CD1 LEU B  22      -9.301   4.381  -0.571  1.00 93.61           C  
ATOM    184  CD2 LEU B  22      -9.348   6.201  -2.298  1.00 93.61           C  
ATOM    185  N   GLN B  23      -4.018   5.091  -2.212  1.00 93.04           N  
ATOM    186  CA  GLN B  23      -2.655   5.485  -1.869  1.00 93.04           C  
ATOM    187  C   GLN B  23      -1.963   6.159  -3.050  1.00 93.04           C  
ATOM    188  CB  GLN B  23      -1.845   4.271  -1.409  1.00 93.04           C  
ATOM    189  O   GLN B  23      -1.183   7.096  -2.868  1.00 93.04           O  
ATOM    190  CG  GLN B  23      -2.214   3.778  -0.016  1.00 93.04           C  
ATOM    191  CD  GLN B  23      -1.723   4.702   1.083  1.00 93.04           C  
ATOM    192  NE2 GLN B  23      -2.173   4.458   2.309  1.00 93.04           N  
ATOM    193  OE1 GLN B  23      -0.945   5.628   0.832  1.00 93.04           O  
ATOM    194  N   VAL B  24      -2.219   5.693  -4.327  1.00 93.67           N  
ATOM    195  CA  VAL B  24      -1.684   6.337  -5.522  1.00 93.67           C  
ATOM    196  C   VAL B  24      -2.234   7.757  -5.633  1.00 93.67           C  
ATOM    197  CB  VAL B  24      -2.020   5.534  -6.799  1.00 93.67           C  
ATOM    198  O   VAL B  24      -1.508   8.683  -6.006  1.00 93.67           O  
ATOM    199  CG1 VAL B  24      -1.661   6.333  -8.050  1.00 93.67           C  
ATOM    200  CG2 VAL B  24      -1.292   4.191  -6.791  1.00 93.67           C  
ATOM    201  N   GLU B  25      -3.535   7.912  -5.336  1.00 92.66           N  
ATOM    202  CA  GLU B  25      -4.130   9.245  -5.338  1.00 92.66           C  
ATOM    203  C   GLU B  25      -3.413  10.171  -4.361  1.00 92.66           C  
ATOM    204  CB  GLU B  25      -5.620   9.169  -4.995  1.00 92.66           C  
ATOM    205  O   GLU B  25      -3.134  11.328  -4.684  1.00 92.66           O  
ATOM    206  CG  GLU B  25      -6.323  10.519  -5.009  1.00 92.66           C  
ATOM    207  CD  GLU B  25      -7.819  10.418  -4.755  1.00 92.66           C  
ATOM    208  OE1 GLU B  25      -8.463  11.462  -4.504  1.00 92.66           O  
ATOM    209  OE2 GLU B  25      -8.350   9.286  -4.806  1.00 92.66           O  
ATOM    210  N   ILE B  26      -3.094   9.712  -3.086  1.00 92.57           N  
ATOM    211  CA  ILE B  26      -2.380  10.504  -2.091  1.00 92.57           C  
ATOM    212  C   ILE B  26      -1.020  10.924  -2.643  1.00 92.57           C  
ATOM    213  CB  ILE B  26      -2.205   9.725  -0.768  1.00 92.57           C  
ATOM    214  O   ILE B  26      -0.617  12.081  -2.504  1.00 92.57           O  
ATOM    215  CG1 ILE B  26      -3.552   9.582  -0.049  1.00 92.57           C  
ATOM    216  CG2 ILE B  26      -1.174  10.412   0.132  1.00 92.57           C  
ATOM    217  CD1 ILE B  26      -3.497   8.718   1.203  1.00 92.57           C  
ATOM    218  N   PHE B  27      -0.322   9.964  -3.291  1.00 91.68           N  
ATOM    219  CA  PHE B  27       0.986  10.237  -3.876  1.00 91.68           C  
ATOM    220  C   PHE B  27       0.895  11.354  -4.909  1.00 91.68           C  
ATOM    221  CB  PHE B  27       1.563   8.972  -4.519  1.00 91.68           C  
ATOM    222  O   PHE B  27       1.704  12.283  -4.899  1.00 91.68           O  
ATOM    223  CG  PHE B  27       2.924   9.169  -5.131  1.00 91.68           C  
ATOM    224  CD1 PHE B  27       3.066   9.347  -6.502  1.00 91.68           C  
ATOM    225  CD2 PHE B  27       4.061   9.177  -4.334  1.00 91.68           C  
ATOM    226  CE1 PHE B  27       4.324   9.529  -7.071  1.00 91.68           C  
ATOM    227  CE2 PHE B  27       5.322   9.359  -4.896  1.00 91.68           C  
ATOM    228  CZ  PHE B  27       5.452   9.534  -6.264  1.00 91.68           C  
ATOM    229  N   LYS B  28      -0.123  11.306  -5.835  1.00 91.69           N  
ATOM    230  CA  LYS B  28      -0.292  12.304  -6.888  1.00 91.69           C  
ATOM    231  C   LYS B  28      -0.605  13.676  -6.299  1.00 91.69           C  
ATOM    232  CB  LYS B  28      -1.401  11.883  -7.853  1.00 91.69           C  
ATOM    233  O   LYS B  28      -0.128  14.696  -6.801  1.00 91.69           O  
ATOM    234  CG  LYS B  28      -1.028  10.714  -8.753  1.00 91.69           C  
ATOM    235  CD  LYS B  28      -2.160  10.361  -9.709  1.00 91.69           C  
ATOM    236  CE  LYS B  28      -1.779   9.205 -10.625  1.00 91.69           C  
ATOM    237  NZ  LYS B  28      -2.899   8.831 -11.539  1.00 91.69           N  
ATOM    238  N   LEU B  29      -1.448  13.706  -5.244  1.00 91.25           N  
ATOM    239  CA  LEU B  29      -1.791  14.961  -4.585  1.00 91.25           C  
ATOM    240  C   LEU B  29      -0.561  15.588  -3.935  1.00 91.25           C  
ATOM    241  CB  LEU B  29      -2.878  14.734  -3.532  1.00 91.25           C  
ATOM    242  O   LEU B  29      -0.375  16.805  -3.994  1.00 91.25           O  
ATOM    243  CG  LEU B  29      -4.282  14.435  -4.061  1.00 91.25           C  
ATOM    244  CD1 LEU B  29      -5.194  13.990  -2.922  1.00 91.25           C  
ATOM    245  CD2 LEU B  29      -4.858  15.657  -4.768  1.00 91.25           C  
ATOM    246  N   LEU B  30       0.338  14.727  -3.290  1.00 88.82           N  
ATOM    247  CA  LEU B  30       1.567  15.214  -2.674  1.00 88.82           C  
ATOM    248  C   LEU B  30       2.509  15.796  -3.723  1.00 88.82           C  
ATOM    249  CB  LEU B  30       2.268  14.086  -1.912  1.00 88.82           C  
ATOM    250  O   LEU B  30       3.150  16.822  -3.487  1.00 88.82           O  
ATOM    251  CG  LEU B  30       1.599  13.625  -0.616  1.00 88.82           C  
ATOM    252  CD1 LEU B  30       2.288  12.375  -0.079  1.00 88.82           C  
ATOM    253  CD2 LEU B  30       1.620  14.741   0.423  1.00 88.82           C  
ATOM    254  N   VAL B  31       2.532  15.129  -4.950  1.00 89.73           N  
ATOM    255  CA  VAL B  31       3.375  15.599  -6.044  1.00 89.73           C  
ATOM    256  C   VAL B  31       2.878  16.957  -6.533  1.00 89.73           C  
ATOM    257  CB  VAL B  31       3.403  14.589  -7.213  1.00 89.73           C  
ATOM    258  O   VAL B  31       3.677  17.841  -6.850  1.00 89.73           O  
ATOM    259  CG1 VAL B  31       4.092  15.195  -8.434  1.00 89.73           C  
ATOM    260  CG2 VAL B  31       4.102  13.299  -6.787  1.00 89.73           C  
ATOM    261  N   LYS B  32       1.604  17.148  -6.592  1.00 88.34           N  
ATOM    262  CA  LYS B  32       1.009  18.412  -7.020  1.00 88.34           C  
ATOM    263  C   LYS B  32       1.399  19.549  -6.079  1.00 88.34           C  
ATOM    264  CB  LYS B  32      -0.513  18.291  -7.094  1.00 88.34           C  
ATOM    265  O   LYS B  32       1.686  20.661  -6.527  1.00 88.34           O  
ATOM    266  CG  LYS B  32      -1.186  19.409  -7.876  1.00 88.34           C  
ATOM    267  CD  LYS B  32      -2.663  19.118  -8.110  1.00 88.34           C  
ATOM    268  CE  LYS B  32      -3.358  20.278  -8.812  1.00 88.34           C  
ATOM    269  NZ  LYS B  32      -4.790  19.970  -9.104  1.00 88.34           N  
ATOM    270  N   ILE B  33       1.404  19.280  -4.689  1.00 85.73           N  
ATOM    271  CA  ILE B  33       1.751  20.285  -3.690  1.00 85.73           C  
ATOM    272  C   ILE B  33       3.215  20.689  -3.851  1.00 85.73           C  
ATOM    273  CB  ILE B  33       1.492  19.770  -2.257  1.00 85.73           C  
ATOM    274  O   ILE B  33       3.555  21.870  -3.744  1.00 85.73           O  
ATOM    275  CG1 ILE B  33      -0.015  19.676  -1.988  1.00 85.73           C  
ATOM    276  CG2 ILE B  33       2.176  20.673  -1.226  1.00 85.73           C  
ATOM    277  CD1 ILE B  33      -0.366  19.057  -0.642  1.00 85.73           C  
ATOM    278  N   LEU B  34       4.025  19.675  -4.163  1.00 82.84           N  
ATOM    279  CA  LEU B  34       5.460  19.917  -4.266  1.00 82.84           C  
ATOM    280  C   LEU B  34       5.795  20.665  -5.552  1.00 82.84           C  
ATOM    281  CB  LEU B  34       6.232  18.595  -4.215  1.00 82.84           C  
ATOM    282  O   LEU B  34       6.770  21.419  -5.600  1.00 82.84           O  
ATOM    283  CG  LEU B  34       6.266  17.882  -2.862  1.00 82.84           C  
ATOM    284  CD1 LEU B  34       6.915  16.509  -3.003  1.00 82.84           C  
ATOM    285  CD2 LEU B  34       7.007  18.726  -1.831  1.00 82.84           C  
ATOM    286  N   SER B  35       5.091  20.496  -6.680  1.00 81.77           N  
ATOM    287  CA  SER B  35       5.370  21.076  -7.990  1.00 81.77           C  
ATOM    288  C   SER B  35       4.875  22.516  -8.074  1.00 81.77           C  
ATOM    289  CB  SER B  35       4.724  20.240  -9.096  1.00 81.77           C  
ATOM    290  O   SER B  35       5.397  23.313  -8.856  1.00 81.77           O  
ATOM    291  OG  SER B  35       5.217  18.911  -9.076  1.00 81.77           O  
ATOM    292  N   ALA B  36       4.253  22.894  -7.461  1.00 71.89           N  
ATOM    293  CA  ALA B  36       3.626  24.185  -7.730  1.00 71.89           C  
ATOM    294  C   ALA B  36       3.760  25.120  -6.532  1.00 71.89           C  
ATOM    295  CB  ALA B  36       2.154  23.997  -8.091  1.00 71.89           C  
ATOM    296  O   ALA B  36       3.756  24.672  -5.383  1.00 71.89           O  
ATOM    297  N   ASN B  37       4.155  25.670  -6.547  1.00 63.43           N  
ATOM    298  CA  ASN B  37       3.945  26.700  -5.535  1.00 63.43           C  
ATOM    299  C   ASN B  37       2.463  27.019  -5.359  1.00 63.43           C  
ATOM    300  CB  ASN B  37       4.723  27.969  -5.891  1.00 63.43           C  
ATOM    301  O   ASN B  37       2.040  28.157  -5.570  1.00 63.43           O  
ATOM    302  CG  ASN B  37       6.200  27.857  -5.571  1.00 63.43           C  
ATOM    303  ND2 ASN B  37       7.007  28.713  -6.188  1.00 63.43           N  
ATOM    304  OD1 ASN B  37       6.614  27.008  -4.777  1.00 63.43           O  
ATOM    305  N   SER B  38       1.928  25.751  -5.013  1.00 76.29           N  
ATOM    306  CA  SER B  38       0.479  25.894  -4.920  1.00 76.29           C  
ATOM    307  C   SER B  38       0.095  26.992  -3.933  1.00 76.29           C  
ATOM    308  CB  SER B  38      -0.165  24.572  -4.500  1.00 76.29           C  
ATOM    309  O   SER B  38       0.715  27.129  -2.876  1.00 76.29           O  
ATOM    310  OG  SER B  38       0.092  23.561  -5.460  1.00 76.29           O  
ATOM    311  N   PRO B  39      -0.745  27.782  -4.409  1.00 79.91           N  
ATOM    312  CA  PRO B  39      -1.298  28.750  -3.459  1.00 79.91           C  
ATOM    313  C   PRO B  39      -1.832  28.091  -2.189  1.00 79.91           C  
ATOM    314  CB  PRO B  39      -2.430  29.411  -4.249  1.00 79.91           C  
ATOM    315  O   PRO B  39      -2.167  26.904  -2.199  1.00 79.91           O  
ATOM    316  CG  PRO B  39      -2.219  28.971  -5.662  1.00 79.91           C  
ATOM    317  CD  PRO B  39      -1.356  27.742  -5.654  1.00 79.91           C  
ATOM    318  N   LYS B  40      -1.773  28.766  -1.309  1.00 82.68           N  
ATOM    319  CA  LYS B  40      -2.185  28.295   0.010  1.00 82.68           C  
ATOM    320  C   LYS B  40      -3.564  27.643  -0.046  1.00 82.68           C  
ATOM    321  CB  LYS B  40      -2.191  29.447   1.015  1.00 82.68           C  
ATOM    322  O   LYS B  40      -3.791  26.603   0.576  1.00 82.68           O  
ATOM    323  CG  LYS B  40      -2.294  29.003   2.466  1.00 82.68           C  
ATOM    324  CD  LYS B  40      -2.171  30.182   3.422  1.00 82.68           C  
ATOM    325  CE  LYS B  40      -2.404  29.759   4.867  1.00 82.68           C  
ATOM    326  NZ  LYS B  40      -2.330  30.921   5.803  1.00 82.68           N  
ATOM    327  N   ASP B  41      -4.505  28.253  -0.740  1.00 87.45           N  
ATOM    328  CA  ASP B  41      -5.867  27.731  -0.791  1.00 87.45           C  
ATOM    329  C   ASP B  41      -5.905  26.356  -1.454  1.00 87.45           C  
ATOM    330  CB  ASP B  41      -6.786  28.701  -1.538  1.00 87.45           C  
ATOM    331  O   ASP B  41      -6.626  25.463  -1.004  1.00 87.45           O  
ATOM    332  CG  ASP B  41      -7.016  29.999  -0.784  1.00 87.45           C  
ATOM    333  OD1 ASP B  41      -7.363  31.019  -1.418  1.00 87.45           O  
ATOM    334  OD2 ASP B  41      -6.847  30.002   0.455  1.00 87.45           O  
ATOM    335  N   GLU B  42      -5.235  26.233  -2.418  1.00 88.94           N  
ATOM    336  CA  GLU B  42      -5.159  24.948  -3.106  1.00 88.94           C  
ATOM    337  C   GLU B  42      -4.526  23.882  -2.215  1.00 88.94           C  
ATOM    338  CB  GLU B  42      -4.368  25.081  -4.409  1.00 88.94           C  
ATOM    339  O   GLU B  42      -4.968  22.731  -2.205  1.00 88.94           O  
ATOM    340  CG  GLU B  42      -4.484  23.871  -5.325  1.00 88.94           C  
ATOM    341  CD  GLU B  42      -3.818  24.075  -6.676  1.00 88.94           C  
ATOM    342  OE1 GLU B  42      -3.829  23.139  -7.507  1.00 88.94           O  
ATOM    343  OE2 GLU B  42      -3.279  25.181  -6.906  1.00 88.94           O  
ATOM    344  N   LYS B  43      -3.506  24.214  -1.486  1.00 88.75           N  
ATOM    345  CA  LYS B  43      -2.850  23.294  -0.560  1.00 88.75           C  
ATOM    346  C   LYS B  43      -3.830  22.781   0.491  1.00 88.75           C  
ATOM    347  CB  LYS B  43      -1.661  23.974   0.119  1.00 88.75           C  
ATOM    348  O   LYS B  43      -3.832  21.592   0.817  1.00 88.75           O  
ATOM    349  CG  LYS B  43      -0.833  23.044   0.993  1.00 88.75           C  
ATOM    350  CD  LYS B  43       0.346  23.772   1.625  1.00 88.75           C  
ATOM    351  CE  LYS B  43       1.092  22.883   2.611  1.00 88.75           C  
ATOM    352  NZ  LYS B  43       2.226  23.605   3.260  1.00 88.75           N  
ATOM    353  N   GLU B  44      -4.645  23.622   1.030  1.00 89.80           N  
ATOM    354  CA  GLU B  44      -5.627  23.244   2.042  1.00 89.80           C  
ATOM    355  C   GLU B  44      -6.654  22.267   1.476  1.00 89.80           C  
ATOM    356  CB  GLU B  44      -6.331  24.484   2.598  1.00 89.80           C  
ATOM    357  O   GLU B  44      -7.058  21.321   2.155  1.00 89.80           O  
ATOM    358  CG  GLU B  44      -5.493  25.272   3.595  1.00 89.80           C  
ATOM    359  CD  GLU B  44      -6.180  26.535   4.090  1.00 89.80           C  
ATOM    360  OE1 GLU B  44      -5.583  27.269   4.909  1.00 89.80           O  
ATOM    361  OE2 GLU B  44      -7.325  26.791   3.656  1.00 89.80           O  
ATOM    362  N   LYS B  45      -7.090  22.533   0.238  1.00 91.90           N  
ATOM    363  CA  LYS B  45      -8.027  21.620  -0.410  1.00 91.90           C  
ATOM    364  C   LYS B  45      -7.410  20.236  -0.589  1.00 91.90           C  
ATOM    365  CB  LYS B  45      -8.469  22.176  -1.765  1.00 91.90           C  
ATOM    366  O   LYS B  45      -8.073  19.221  -0.364  1.00 91.90           O  
ATOM    367  CG  LYS B  45      -9.470  23.318  -1.668  1.00 91.90           C  
ATOM    368  CD  LYS B  45      -9.914  23.790  -3.047  1.00 91.90           C  
ATOM    369  CE  LYS B  45     -10.825  25.007  -2.955  1.00 91.90           C  
ATOM    370  NZ  LYS B  45     -11.189  25.529  -4.307  1.00 91.90           N  
ATOM    371  N   ILE B  46      -6.206  20.147  -0.954  1.00 91.85           N  
ATOM    372  CA  ILE B  46      -5.491  18.892  -1.161  1.00 91.85           C  
ATOM    373  C   ILE B  46      -5.331  18.164   0.172  1.00 91.85           C  
ATOM    374  CB  ILE B  46      -4.110  19.129  -1.812  1.00 91.85           C  
ATOM    375  O   ILE B  46      -5.552  16.953   0.255  1.00 91.85           O  
ATOM    376  CG1 ILE B  46      -4.276  19.596  -3.262  1.00 91.85           C  
ATOM    377  CG2 ILE B  46      -3.254  17.861  -1.739  1.00 91.85           C  
ATOM    378  CD1 ILE B  46      -2.971  19.996  -3.937  1.00 91.85           C  
ATOM    379  N   GLU B  47      -4.971  18.921   1.218  1.00 91.76           N  
ATOM    380  CA  GLU B  47      -4.801  18.329   2.542  1.00 91.76           C  
ATOM    381  C   GLU B  47      -6.105  17.714   3.043  1.00 91.76           C  
ATOM    382  CB  GLU B  47      -4.297  19.376   3.539  1.00 91.76           C  
ATOM    383  O   GLU B  47      -6.100  16.634   3.637  1.00 91.76           O  
ATOM    384  CG  GLU B  47      -2.832  19.746   3.353  1.00 91.76           C  
ATOM    385  CD  GLU B  47      -2.376  20.869   4.271  1.00 91.76           C  
ATOM    386  OE1 GLU B  47      -1.161  21.168   4.306  1.00 91.76           O  
ATOM    387  OE2 GLU B  47      -3.240  21.452   4.962  1.00 91.76           O  
ATOM    388  N   LYS B  48      -7.228  18.433   2.835  1.00 92.83           N  
ATOM    389  CA  LYS B  48      -8.528  17.900   3.231  1.00 92.83           C  
ATOM    390  C   LYS B  48      -8.855  16.621   2.466  1.00 92.83           C  
ATOM    391  CB  LYS B  48      -9.626  18.941   3.005  1.00 92.83           C  
ATOM    392  O   LYS B  48      -9.368  15.660   3.043  1.00 92.83           O  
ATOM    393  CG  LYS B  48     -10.973  18.558   3.600  1.00 92.83           C  
ATOM    394  CD  LYS B  48     -12.006  19.660   3.399  1.00 92.83           C  
ATOM    395  CE  LYS B  48     -13.379  19.240   3.908  1.00 92.83           C  
ATOM    396  NZ  LYS B  48     -14.400  20.307   3.690  1.00 92.83           N  
ATOM    397  N   ARG B  49      -8.568  16.671   1.141  1.00 93.34           N  
ATOM    398  CA  ARG B  49      -8.809  15.478   0.336  1.00 93.34           C  
ATOM    399  C   ARG B  49      -7.951  14.311   0.815  1.00 93.34           C  
ATOM    400  CB  ARG B  49      -8.530  15.761  -1.142  1.00 93.34           C  
ATOM    401  O   ARG B  49      -8.429  13.178   0.904  1.00 93.34           O  
ATOM    402  CG  ARG B  49      -8.731  14.557  -2.048  1.00 93.34           C  
ATOM    403  CD  ARG B  49     -10.157  14.030  -1.977  1.00 93.34           C  
ATOM    404  NE  ARG B  49     -10.367  12.916  -2.898  1.00 93.34           N  
ATOM    405  NH1 ARG B  49     -12.369  12.246  -1.959  1.00 93.34           N  
ATOM    406  NH2 ARG B  49     -11.503  11.113  -3.753  1.00 93.34           N  
ATOM    407  CZ  ARG B  49     -11.413  12.094  -2.868  1.00 93.34           C  
ATOM    408  N   ILE B  50      -6.700  14.510   1.165  1.00 93.24           N  
ATOM    409  CA  ILE B  50      -5.797  13.474   1.652  1.00 93.24           C  
ATOM    410  C   ILE B  50      -6.343  12.880   2.949  1.00 93.24           C  
ATOM    411  CB  ILE B  50      -4.371  14.025   1.874  1.00 93.24           C  
ATOM    412  O   ILE B  50      -6.321  11.662   3.139  1.00 93.24           O  
ATOM    413  CG1 ILE B  50      -3.695  14.315   0.529  1.00 93.24           C  
ATOM    414  CG2 ILE B  50      -3.537  13.047   2.707  1.00 93.24           C  
ATOM    415  CD1 ILE B  50      -2.334  14.987   0.652  1.00 93.24           C  
ATOM    416  N   GLU B  51      -6.877  13.725   3.838  1.00 93.17           N  
ATOM    417  CA  GLU B  51      -7.454  13.252   5.093  1.00 93.17           C  
ATOM    418  C   GLU B  51      -8.653  12.342   4.840  1.00 93.17           C  
ATOM    419  CB  GLU B  51      -7.866  14.433   5.974  1.00 93.17           C  
ATOM    420  O   GLU B  51      -8.808  11.313   5.500  1.00 93.17           O  
ATOM    421  CG  GLU B  51      -6.697  15.127   6.658  1.00 93.17           C  
ATOM    422  CD  GLU B  51      -7.110  16.359   7.449  1.00 93.17           C  
ATOM    423  OE1 GLU B  51      -6.223  17.065   7.979  1.00 93.17           O  
ATOM    424  OE2 GLU B  51      -8.331  16.619   7.539  1.00 93.17           O  
ATOM    425  N   GLU B  52      -9.520  12.658   3.851  1.00 94.31           N  
ATOM    426  CA  GLU B  52     -10.680  11.842   3.505  1.00 94.31           C  
ATOM    427  C   GLU B  52     -10.256  10.479   2.965  1.00 94.31           C  
ATOM    428  CB  GLU B  52     -11.559  12.563   2.480  1.00 94.31           C  
ATOM    429  O   GLU B  52     -10.843   9.455   3.319  1.00 94.31           O  
ATOM    430  CG  GLU B  52     -12.315  13.756   3.048  1.00 94.31           C  
ATOM    431  CD  GLU B  52     -13.026  14.577   1.985  1.00 94.31           C  
ATOM    432  OE1 GLU B  52     -13.699  15.573   2.337  1.00 94.31           O  
ATOM    433  OE2 GLU B  52     -12.911  14.222   0.791  1.00 94.31           O  
ATOM    434  N   VAL B  53      -9.241  10.507   2.078  1.00 94.29           N  
ATOM    435  CA  VAL B  53      -8.738   9.278   1.475  1.00 94.29           C  
ATOM    436  C   VAL B  53      -8.131   8.383   2.553  1.00 94.29           C  
ATOM    437  CB  VAL B  53      -7.692   9.572   0.376  1.00 94.29           C  
ATOM    438  O   VAL B  53      -8.346   7.169   2.554  1.00 94.29           O  
ATOM    439  CG1 VAL B  53      -7.050   8.277  -0.119  1.00 94.29           C  
ATOM    440  CG2 VAL B  53      -8.336  10.329  -0.784  1.00 94.29           C  
ATOM    441  N   GLN B  54      -7.387   8.944   3.545  1.00 93.97           N  
ATOM    442  CA  GLN B  54      -6.771   8.172   4.620  1.00 93.97           C  
ATOM    443  C   GLN B  54      -7.830   7.536   5.516  1.00 93.97           C  
ATOM    444  CB  GLN B  54      -5.842   9.057   5.452  1.00 93.97           C  
ATOM    445  O   GLN B  54      -7.652   6.414   5.995  1.00 93.97           O  
ATOM    446  CG  GLN B  54      -4.539   9.413   4.749  1.00 93.97           C  
ATOM    447  CD  GLN B  54      -3.671  10.355   5.561  1.00 93.97           C  
ATOM    448  NE2 GLN B  54      -2.357  10.210   5.434  1.00 93.97           N  
ATOM    449  OE1 GLN B  54      -4.178  11.208   6.297  1.00 93.97           O  
ATOM    450  N   LYS B  55      -8.944   8.299   5.767  1.00 94.61           N  
ATOM    451  CA  LYS B  55     -10.051   7.734   6.534  1.00 94.61           C  
ATOM    452  C   LYS B  55     -10.635   6.510   5.835  1.00 94.61           C  
ATOM    453  CB  LYS B  55     -11.142   8.782   6.754  1.00 94.61           C  
ATOM    454  O   LYS B  55     -10.923   5.499   6.479  1.00 94.61           O  
ATOM    455  CG  LYS B  55     -12.257   8.330   7.686  1.00 94.61           C  
ATOM    456  CD  LYS B  55     -13.305   9.419   7.874  1.00 94.61           C  
ATOM    457  CE  LYS B  55     -14.472   8.932   8.721  1.00 94.61           C  
ATOM    458  NZ  LYS B  55     -15.527   9.980   8.866  1.00 94.61           N  
ATOM    459  N   ARG B  56     -10.837   6.671   4.498  1.00 94.89           N  
ATOM    460  CA  ARG B  56     -11.360   5.542   3.736  1.00 94.89           C  
ATOM    461  C   ARG B  56     -10.402   4.356   3.788  1.00 94.89           C  
ATOM    462  CB  ARG B  56     -11.614   5.946   2.282  1.00 94.89           C  
ATOM    463  O   ARG B  56     -10.833   3.209   3.925  1.00 94.89           O  
ATOM    464  CG  ARG B  56     -12.135   4.815   1.410  1.00 94.89           C  
ATOM    465  CD  ARG B  56     -13.440   4.244   1.947  1.00 94.89           C  
ATOM    466  NE  ARG B  56     -13.967   3.195   1.079  1.00 94.89           N  
ATOM    467  NH1 ARG B  56     -15.423   2.336   2.654  1.00 94.89           N  
ATOM    468  NH2 ARG B  56     -15.305   1.400   0.565  1.00 94.89           N  
ATOM    469  CZ  ARG B  56     -14.897   2.313   1.434  1.00 94.89           C  
ATOM    470  N   ILE B  57      -9.063   4.555   3.721  1.00 94.15           N  
ATOM    471  CA  ILE B  57      -8.063   3.495   3.777  1.00 94.15           C  
ATOM    472  C   ILE B  57      -8.141   2.783   5.125  1.00 94.15           C  
ATOM    473  CB  ILE B  57      -6.639   4.049   3.544  1.00 94.15           C  
ATOM    474  O   ILE B  57      -8.049   1.555   5.191  1.00 94.15           O  
ATOM    475  CG1 ILE B  57      -6.469   4.490   2.086  1.00 94.15           C  
ATOM    476  CG2 ILE B  57      -5.585   3.007   3.928  1.00 94.15           C  
ATOM    477  CD1 ILE B  57      -5.168   5.232   1.812  1.00 94.15           C  
ATOM    478  N   LYS B  58      -8.333   3.521   6.151  1.00 94.11           N  
ATOM    479  CA  LYS B  58      -8.465   2.925   7.478  1.00 94.11           C  
ATOM    480  C   LYS B  58      -9.700   2.032   7.559  1.00 94.11           C  
ATOM    481  CB  LYS B  58      -8.535   4.013   8.550  1.00 94.11           C  
ATOM    482  O   LYS B  58      -9.663   0.966   8.177  1.00 94.11           O  
ATOM    483  CG  LYS B  58      -8.415   3.487   9.973  1.00 94.11           C  
ATOM    484  CD  LYS B  58      -8.310   4.624  10.982  1.00 94.11           C  
ATOM    485  CE  LYS B  58      -8.203   4.100  12.408  1.00 94.11           C  
ATOM    486  NZ  LYS B  58      -8.123   5.211  13.402  1.00 94.11           N  
ATOM    487  N   GLU B  59     -10.832   2.457   6.950  1.00 95.10           N  
ATOM    488  CA  GLU B  59     -12.042   1.641   6.917  1.00 95.10           C  
ATOM    489  C   GLU B  59     -11.799   0.323   6.188  1.00 95.10           C  
ATOM    490  CB  GLU B  59     -13.189   2.406   6.253  1.00 95.10           C  
ATOM    491  O   GLU B  59     -12.268  -0.730   6.625  1.00 95.10           O  
ATOM    492  CG  GLU B  59     -13.723   3.561   7.089  1.00 95.10           C  
ATOM    493  CD  GLU B  59     -14.707   4.442   6.335  1.00 95.10           C  
ATOM    494  OE1 GLU B  59     -15.216   5.423   6.923  1.00 95.10           O  
ATOM    495  OE2 GLU B  59     -14.972   4.147   5.148  1.00 95.10           O  
ATOM    496  N   ILE B  60     -11.132   0.431   5.072  1.00 93.76           N  
ATOM    497  CA  ILE B  60     -10.787  -0.759   4.301  1.00 93.76           C  
ATOM    498  C   ILE B  60      -9.938  -1.698   5.155  1.00 93.76           C  
ATOM    499  CB  ILE B  60     -10.036  -0.392   3.001  1.00 93.76           C  
ATOM    500  O   ILE B  60     -10.169  -2.910   5.174  1.00 93.76           O  
ATOM    501  CG1 ILE B  60     -10.991   0.274   2.004  1.00 93.76           C  
ATOM    502  CG2 ILE B  60      -9.380  -1.632   2.388  1.00 93.76           C  
ATOM    503  CD1 ILE B  60     -10.299   0.857   0.779  1.00 93.76           C  
ATOM    504  N   GLN B  61      -8.971  -1.217   5.888  1.00 93.49           N  
ATOM    505  CA  GLN B  61      -8.087  -2.019   6.728  1.00 93.49           C  
ATOM    506  C   GLN B  61      -8.872  -2.746   7.816  1.00 93.49           C  
ATOM    507  CB  GLN B  61      -7.004  -1.142   7.358  1.00 93.49           C  
ATOM    508  O   GLN B  61      -8.574  -3.898   8.139  1.00 93.49           O  
ATOM    509  CG  GLN B  61      -5.912  -0.717   6.385  1.00 93.49           C  
ATOM    510  CD  GLN B  61      -4.852   0.152   7.035  1.00 93.49           C  
ATOM    511  NE2 GLN B  61      -3.644   0.127   6.482  1.00 93.49           N  
ATOM    512  OE1 GLN B  61      -5.117   0.840   8.026  1.00 93.49           O  
ATOM    513  N   GLU B  62      -9.879  -2.049   8.377  1.00 94.23           N  
ATOM    514  CA  GLU B  62     -10.715  -2.680   9.394  1.00 94.23           C  
ATOM    515  C   GLU B  62     -11.484  -3.866   8.817  1.00 94.23           C  
ATOM    516  CB  GLU B  62     -11.689  -1.664   9.996  1.00 94.23           C  
ATOM    517  O   GLU B  62     -11.568  -4.923   9.446  1.00 94.23           O  
ATOM    518  CG  GLU B  62     -11.026  -0.643  10.910  1.00 94.23           C  
ATOM    519  CD  GLU B  62     -11.966   0.469  11.347  1.00 94.23           C  
ATOM    520  OE1 GLU B  62     -11.535   1.360  12.114  1.00 94.23           O  
ATOM    521  OE2 GLU B  62     -13.142   0.450  10.920  1.00 94.23           O  
ATOM    522  N   ARG B  63     -12.038  -3.664   7.571  1.00 93.94           N  
ATOM    523  CA  ARG B  63     -12.743  -4.759   6.912  1.00 93.94           C  
ATOM    524  C   ARG B  63     -11.791  -5.905   6.585  1.00 93.94           C  
ATOM    525  CB  ARG B  63     -13.428  -4.266   5.636  1.00 93.94           C  
ATOM    526  O   ARG B  63     -12.139  -7.075   6.753  1.00 93.94           O  
ATOM    527  CG  ARG B  63     -14.190  -5.350   4.889  1.00 93.94           C  
ATOM    528  CD  ARG B  63     -15.281  -5.970   5.752  1.00 93.94           C  
ATOM    529  NE  ARG B  63     -16.055  -6.962   5.011  1.00 93.94           N  
ATOM    530  NH1 ARG B  63     -16.983  -7.940   6.887  1.00 93.94           N  
ATOM    531  NH2 ARG B  63     -17.505  -8.730   4.800  1.00 93.94           N  
ATOM    532  CZ  ARG B  63     -16.846  -7.875   5.568  1.00 93.94           C  
ATOM    533  N   LEU B  64     -10.559  -5.609   6.201  1.00 93.62           N  
ATOM    534  CA  LEU B  64      -9.564  -6.626   5.883  1.00 93.62           C  
ATOM    535  C   LEU B  64      -9.194  -7.433   7.123  1.00 93.62           C  
ATOM    536  CB  LEU B  64      -8.309  -5.982   5.287  1.00 93.62           C  
ATOM    537  O   LEU B  64      -8.985  -8.645   7.041  1.00 93.62           O  
ATOM    538  CG  LEU B  64      -8.408  -5.527   3.830  1.00 93.62           C  
ATOM    539  CD1 LEU B  64      -7.202  -4.670   3.459  1.00 93.62           C  
ATOM    540  CD2 LEU B  64      -8.520  -6.731   2.900  1.00 93.62           C  
ATOM    541  N   GLN B  65      -9.174  -6.786   8.239  1.00 92.75           N  
ATOM    542  CA  GLN B  65      -8.882  -7.474   9.492  1.00 92.75           C  
ATOM    543  C   GLN B  65      -9.988  -8.463   9.848  1.00 92.75           C  
ATOM    544  CB  GLN B  65      -8.694  -6.466  10.627  1.00 92.75           C  
ATOM    545  O   GLN B  65      -9.713  -9.563  10.330  1.00 92.75           O  
ATOM    546  CG  GLN B  65      -7.366  -5.723  10.576  1.00 92.75           C  
ATOM    547  CD  GLN B  65      -7.258  -4.640  11.632  1.00 92.75           C  
ATOM    548  NE2 GLN B  65      -6.093  -4.005  11.715  1.00 92.75           N  
ATOM    549  OE1 GLN B  65      -8.214  -4.374  12.368  1.00 92.75           O  
ATOM    550  N   GLU B  66     -11.255  -8.026   9.597  1.00 93.11           N  
ATOM    551  CA  GLU B  66     -12.380  -8.922   9.844  1.00 93.11           C  
ATOM    552  C   GLU B  66     -12.307 -10.158   8.952  1.00 93.11           C  
ATOM    553  CB  GLU B  66     -13.707  -8.192   9.625  1.00 93.11           C  
ATOM    554  O   GLU B  66     -12.541 -11.278   9.412  1.00 93.11           O  
ATOM    555  CG  GLU B  66     -14.026  -7.160  10.696  1.00 93.11           C  
ATOM    556  CD  GLU B  66     -15.264  -6.334  10.384  1.00 93.11           C  
ATOM    557  OE1 GLU B  66     -15.558  -5.375  11.134  1.00 93.11           O  
ATOM    558  OE2 GLU B  66     -15.945  -6.648   9.383  1.00 93.11           O  
ATOM    559  N   ILE B  67     -11.998  -9.976   7.661  1.00 91.53           N  
ATOM    560  CA  ILE B  67     -11.880 -11.071   6.704  1.00 91.53           C  
ATOM    561  C   ILE B  67     -10.747 -12.003   7.124  1.00 91.53           C  
ATOM    562  CB  ILE B  67     -11.639 -10.546   5.271  1.00 91.53           C  
ATOM    563  O   ILE B  67     -10.897 -13.227   7.092  1.00 91.53           O  
ATOM    564  CG1 ILE B  67     -12.906  -9.873   4.729  1.00 91.53           C  
ATOM    565  CG2 ILE B  67     -11.185 -11.681   4.349  1.00 91.53           C  
ATOM    566  CD1 ILE B  67     -12.715  -9.188   3.382  1.00 91.53           C  
ATOM    567  N   GLN B  68      -9.659 -11.436   7.562  1.00 91.13           N  
ATOM    568  CA  GLN B  68      -8.512 -12.229   7.993  1.00 91.13           C  
ATOM    569  C   GLN B  68      -8.871 -13.114   9.183  1.00 91.13           C  
ATOM    570  CB  GLN B  68      -7.335 -11.321   8.350  1.00 91.13           C  
ATOM    571  O   GLN B  68      -8.463 -14.276   9.245  1.00 91.13           O  
ATOM    572  CG  GLN B  68      -6.031 -12.070   8.588  1.00 91.13           C  
ATOM    573  CD  GLN B  68      -4.838 -11.143   8.727  1.00 91.13           C  
ATOM    574  NE2 GLN B  68      -3.639 -11.715   8.735  1.00 91.13           N  
ATOM    575  OE1 GLN B  68      -4.993  -9.921   8.825  1.00 91.13           O  
ATOM    576  N   LYS B  69      -9.593 -12.526  10.101  1.00 91.46           N  
ATOM    577  CA  LYS B  69     -10.020 -13.293  11.268  1.00 91.46           C  
ATOM    578  C   LYS B  69     -10.895 -14.475  10.861  1.00 91.46           C  
ATOM    579  CB  LYS B  69     -10.774 -12.397  12.252  1.00 91.46           C  
ATOM    580  O   LYS B  69     -10.723 -15.585  11.368  1.00 91.46           O  
ATOM    581  CG  LYS B  69     -11.083 -13.064  13.585  1.00 91.46           C  
ATOM    582  CD  LYS B  69     -11.804 -12.113  14.532  1.00 91.46           C  
ATOM    583  CE  LYS B  69     -12.217 -12.812  15.820  1.00 91.46           C  
ATOM    584  NZ  LYS B  69     -12.973 -11.899  16.728  1.00 91.46           N  
ATOM    585  N   ARG B  70     -11.805 -14.252   9.907  1.00 91.20           N  
ATOM    586  CA  ARG B  70     -12.696 -15.306   9.433  1.00 91.20           C  
ATOM    587  C   ARG B  70     -11.917 -16.390   8.694  1.00 91.20           C  
ATOM    588  CB  ARG B  70     -13.780 -14.727   8.523  1.00 91.20           C  
ATOM    589  O   ARG B  70     -12.215 -17.578   8.831  1.00 91.20           O  
ATOM    590  CG  ARG B  70     -14.842 -13.928   9.261  1.00 91.20           C  
ATOM    591  CD  ARG B  70     -15.929 -13.428   8.319  1.00 91.20           C  
ATOM    592  NE  ARG B  70     -16.838 -14.501   7.927  1.00 91.20           N  
ATOM    593  NH1 ARG B  70     -18.072 -13.203   6.468  1.00 91.20           N  
ATOM    594  NH2 ARG B  70     -18.602 -15.412   6.773  1.00 91.20           N  
ATOM    595  CZ  ARG B  70     -17.835 -14.370   7.057  1.00 91.20           C  
ATOM    596  N   LEU B  71     -10.913 -16.059   7.955  1.00 88.87           N  
ATOM    597  CA  LEU B  71     -10.092 -17.021   7.229  1.00 88.87           C  
ATOM    598  C   LEU B  71      -9.260 -17.861   8.192  1.00 88.87           C  
ATOM    599  CB  LEU B  71      -9.174 -16.301   6.237  1.00 88.87           C  
ATOM    600  O   LEU B  71      -9.081 -19.063   7.978  1.00 88.87           O  
ATOM    601  CG  LEU B  71      -9.849 -15.694   5.007  1.00 88.87           C  
ATOM    602  CD1 LEU B  71      -8.860 -14.828   4.233  1.00 88.87           C  
ATOM    603  CD2 LEU B  71     -10.421 -16.790   4.114  1.00 88.87           C  
ATOM    604  N   GLU B  72      -8.767 -17.212   9.329  1.00 89.08           N  
ATOM    605  CA  GLU B  72      -7.968 -17.920  10.325  1.00 89.08           C  
ATOM    606  C   GLU B  72      -8.820 -18.911  11.113  1.00 89.08           C  
ATOM    607  CB  GLU B  72      -7.296 -16.929  11.279  1.00 89.08           C  
ATOM    608  O   GLU B  72      -8.367 -20.013  11.430  1.00 89.08           O  
ATOM    609  CG  GLU B  72      -6.131 -16.172  10.659  1.00 89.08           C  
ATOM    610  CD  GLU B  72      -5.583 -15.074  11.557  1.00 89.08           C  
ATOM    611  OE1 GLU B  72      -4.622 -14.381  11.151  1.00 89.08           O  
ATOM    612  OE2 GLU B  72      -6.118 -14.906  12.675  1.00 89.08           O  
ATOM    613  N   GLU B  73     -10.110 -18.520  11.289  1.00 89.14           N  
ATOM    614  CA  GLU B  73     -11.017 -19.378  12.045  1.00 89.14           C  
ATOM    615  C   GLU B  73     -11.449 -20.587  11.220  1.00 89.14           C  
ATOM    616  CB  GLU B  73     -12.245 -18.590  12.506  1.00 89.14           C  
ATOM    617  O   GLU B  73     -11.671 -21.671  11.766  1.00 89.14           O  
ATOM    618  CG  GLU B  73     -11.954 -17.592  13.618  1.00 89.14           C  
ATOM    619  CD  GLU B  73     -13.135 -16.689  13.938  1.00 89.14           C  
ATOM    620  OE1 GLU B  73     -13.021 -15.842  14.853  1.00 89.14           O  
ATOM    621  OE2 GLU B  73     -14.183 -16.831  13.269  1.00 89.14           O  
ATOM    622  N   ALA B  74     -11.565 -20.489   9.958  1.00 84.67           N  
ATOM    623  CA  ALA B  74     -12.004 -21.554   9.060  1.00 84.67           C  
ATOM    624  C   ALA B  74     -10.884 -22.562   8.817  1.00 84.67           C  
ATOM    625  CB  ALA B  74     -12.485 -20.969   7.735  1.00 84.67           C  
ATOM    626  O   ALA B  74     -11.146 -23.729   8.513  1.00 84.67           O  
ATOM    627  N   GLY B  75      -9.545 -21.972   8.769  1.00 71.92           N  
ATOM    628  CA  GLY B  75      -8.471 -22.939   8.608  1.00 71.92           C  
ATOM    629  C   GLY B  75      -8.131 -23.673   9.891  1.00 71.92           C  
ATOM    630  O   GLY B  75      -7.740 -24.842   9.859  1.00 71.92           O  
TER     631      GLY B  75                                                      
ATOM    632  N   ASP C   1       8.724 -26.225   4.248  1.00 68.07           N  
ATOM    633  CA  ASP C   1       9.674 -25.402   3.506  1.00 68.07           C  
ATOM    634  C   ASP C   1       9.039 -24.082   3.076  1.00 68.07           C  
ATOM    635  CB  ASP C   1      10.197 -26.157   2.283  1.00 68.07           C  
ATOM    636  O   ASP C   1       9.675 -23.028   3.147  1.00 68.07           O  
ATOM    637  CG  ASP C   1      11.334 -25.434   1.581  1.00 68.07           C  
ATOM    638  OD1 ASP C   1      11.470 -25.567   0.345  1.00 68.07           O  
ATOM    639  OD2 ASP C   1      12.102 -24.729   2.270  1.00 68.07           O  
ATOM    640  N   ARG C   2       7.980 -24.099   2.698  1.00 77.53           N  
ATOM    641  CA  ARG C   2       7.216 -22.947   2.230  1.00 77.53           C  
ATOM    642  C   ARG C   2       6.920 -21.984   3.375  1.00 77.53           C  
ATOM    643  CB  ARG C   2       5.910 -23.398   1.573  1.00 77.53           C  
ATOM    644  O   ARG C   2       7.047 -20.768   3.219  1.00 77.53           O  
ATOM    645  CG  ARG C   2       5.221 -22.313   0.761  1.00 77.53           C  
ATOM    646  CD  ARG C   2       4.003 -22.848   0.022  1.00 77.53           C  
ATOM    647  NE  ARG C   2       3.230 -21.773  -0.594  1.00 77.53           N  
ATOM    648  NH1 ARG C   2       1.622 -23.165  -1.494  1.00 77.53           N  
ATOM    649  NH2 ARG C   2       1.493 -20.899  -1.816  1.00 77.53           N  
ATOM    650  CZ  ARG C   2       2.117 -21.948  -1.300  1.00 77.53           C  
ATOM    651  N   GLU C   3       6.616 -22.526   4.433  1.00 81.81           N  
ATOM    652  CA  GLU C   3       6.339 -21.727   5.624  1.00 81.81           C  
ATOM    653  C   GLU C   3       7.577 -20.958   6.074  1.00 81.81           C  
ATOM    654  CB  GLU C   3       5.830 -22.617   6.761  1.00 81.81           C  
ATOM    655  O   GLU C   3       7.482 -19.795   6.469  1.00 81.81           O  
ATOM    656  CG  GLU C   3       5.133 -21.850   7.876  1.00 81.81           C  
ATOM    657  CD  GLU C   3       4.468 -22.755   8.901  1.00 81.81           C  
ATOM    658  OE1 GLU C   3       3.872 -22.237   9.873  1.00 81.81           O  
ATOM    659  OE2 GLU C   3       4.544 -23.993   8.732  1.00 81.81           O  
ATOM    660  N   GLU C   4       8.634 -21.622   5.976  1.00 84.59           N  
ATOM    661  CA  GLU C   4       9.891 -20.983   6.354  1.00 84.59           C  
ATOM    662  C   GLU C   4      10.228 -19.829   5.414  1.00 84.59           C  
ATOM    663  CB  GLU C   4      11.032 -22.004   6.362  1.00 84.59           C  
ATOM    664  O   GLU C   4      10.697 -18.778   5.856  1.00 84.59           O  
ATOM    665  CG  GLU C   4      12.200 -21.612   7.255  1.00 84.59           C  
ATOM    666  CD  GLU C   4      13.291 -22.670   7.315  1.00 84.59           C  
ATOM    667  OE1 GLU C   4      14.373 -22.395   7.880  1.00 84.59           O  
ATOM    668  OE2 GLU C   4      13.061 -23.783   6.791  1.00 84.59           O  
ATOM    669  N   LYS C   5      10.084 -20.045   4.270  1.00 83.02           N  
ATOM    670  CA  LYS C   5      10.339 -19.001   3.281  1.00 83.02           C  
ATOM    671  C   LYS C   5       9.438 -17.792   3.514  1.00 83.02           C  
ATOM    672  CB  LYS C   5      10.135 -19.542   1.865  1.00 83.02           C  
ATOM    673  O   LYS C   5       9.897 -16.649   3.455  1.00 83.02           O  
ATOM    674  CG  LYS C   5      10.634 -18.612   0.769  1.00 83.02           C  
ATOM    675  CD  LYS C   5      10.475 -19.238  -0.610  1.00 83.02           C  
ATOM    676  CE  LYS C   5      10.852 -18.260  -1.715  1.00 83.02           C  
ATOM    677  NZ  LYS C   5      10.648 -18.852  -3.072  1.00 83.02           N  
ATOM    678  N   LEU C   6       8.200 -17.984   3.775  1.00 80.34           N  
ATOM    679  CA  LEU C   6       7.253 -16.905   4.035  1.00 80.34           C  
ATOM    680  C   LEU C   6       7.642 -16.132   5.290  1.00 80.34           C  
ATOM    681  CB  LEU C   6       5.835 -17.461   4.182  1.00 80.34           C  
ATOM    682  O   LEU C   6       7.565 -14.901   5.315  1.00 80.34           O  
ATOM    683  CG  LEU C   6       4.717 -16.652   3.523  1.00 80.34           C  
ATOM    684  CD1 LEU C   6       4.100 -17.440   2.372  1.00 80.34           C  
ATOM    685  CD2 LEU C   6       3.654 -16.273   4.548  1.00 80.34           C  
ATOM    686  N   GLU C   7       8.040 -16.920   6.276  1.00 84.21           N  
ATOM    687  CA  GLU C   7       8.471 -16.277   7.514  1.00 84.21           C  
ATOM    688  C   GLU C   7       9.695 -15.396   7.281  1.00 84.21           C  
ATOM    689  CB  GLU C   7       8.774 -17.325   8.587  1.00 84.21           C  
ATOM    690  O   GLU C   7       9.784 -14.292   7.823  1.00 84.21           O  
ATOM    691  CG  GLU C   7       7.544 -17.803   9.345  1.00 84.21           C  
ATOM    692  CD  GLU C   7       7.843 -18.923  10.329  1.00 84.21           C  
ATOM    693  OE1 GLU C   7       6.898 -19.437  10.970  1.00 84.21           O  
ATOM    694  OE2 GLU C   7       9.032 -19.288  10.462  1.00 84.21           O  
ATOM    695  N   ARG C   8      10.597 -15.889   6.483  1.00 85.60           N  
ATOM    696  CA  ARG C   8      11.792 -15.108   6.179  1.00 85.60           C  
ATOM    697  C   ARG C   8      11.437 -13.844   5.404  1.00 85.60           C  
ATOM    698  CB  ARG C   8      12.795 -15.947   5.384  1.00 85.60           C  
ATOM    699  O   ARG C   8      11.969 -12.768   5.684  1.00 85.60           O  
ATOM    700  CG  ARG C   8      13.564 -16.951   6.227  1.00 85.60           C  
ATOM    701  CD  ARG C   8      14.592 -17.711   5.401  1.00 85.60           C  
ATOM    702  NE  ARG C   8      15.194 -18.803   6.161  1.00 85.60           N  
ATOM    703  NH1 ARG C   8      16.416 -19.639   4.388  1.00 85.60           N  
ATOM    704  NH2 ARG C   8      16.535 -20.646   6.445  1.00 85.60           N  
ATOM    705  CZ  ARG C   8      16.047 -19.693   5.663  1.00 85.60           C  
ATOM    706  N   GLU C   9      10.537 -13.934   4.547  1.00 83.73           N  
ATOM    707  CA  GLU C   9      10.119 -12.787   3.746  1.00 83.73           C  
ATOM    708  C   GLU C   9       9.387 -11.755   4.599  1.00 83.73           C  
ATOM    709  CB  GLU C   9       9.228 -13.238   2.586  1.00 83.73           C  
ATOM    710  O   GLU C   9       9.579 -10.550   4.426  1.00 83.73           O  
ATOM    711  CG  GLU C   9       9.990 -13.898   1.446  1.00 83.73           C  
ATOM    712  CD  GLU C   9       9.092 -14.344   0.303  1.00 83.73           C  
ATOM    713  OE1 GLU C   9       9.617 -14.761  -0.754  1.00 83.73           O  
ATOM    714  OE2 GLU C   9       7.853 -14.275   0.465  1.00 83.73           O  
ATOM    715  N   THR C  10       8.626 -12.275   5.467  1.00 84.43           N  
ATOM    716  CA  THR C  10       7.920 -11.381   6.379  1.00 84.43           C  
ATOM    717  C   THR C  10       8.904 -10.637   7.276  1.00 84.43           C  
ATOM    718  CB  THR C  10       6.910 -12.153   7.248  1.00 84.43           C  
ATOM    719  O   THR C  10       8.743  -9.440   7.526  1.00 84.43           O  
ATOM    720  CG2 THR C  10       6.158 -11.212   8.184  1.00 84.43           C  
ATOM    721  OG1 THR C  10       5.968 -12.818   6.399  1.00 84.43           O  
ATOM    722  N   GLU C  11       9.907 -11.304   7.744  1.00 86.22           N  
ATOM    723  CA  GLU C  11      10.918 -10.675   8.587  1.00 86.22           C  
ATOM    724  C   GLU C  11      11.686  -9.601   7.821  1.00 86.22           C  
ATOM    725  CB  GLU C  11      11.889 -11.724   9.137  1.00 86.22           C  
ATOM    726  O   GLU C  11      11.971  -8.530   8.362  1.00 86.22           O  
ATOM    727  CG  GLU C  11      11.360 -12.474  10.351  1.00 86.22           C  
ATOM    728  CD  GLU C  11      12.310 -13.551  10.851  1.00 86.22           C  
ATOM    729  OE1 GLU C  11      11.970 -14.253  11.830  1.00 86.22           O  
ATOM    730  OE2 GLU C  11      13.404 -13.693  10.259  1.00 86.22           O  
ATOM    731  N   LYS C  12      11.971  -9.952   6.598  1.00 85.85           N  
ATOM    732  CA  LYS C  12      12.672  -8.980   5.763  1.00 85.85           C  
ATOM    733  C   LYS C  12      11.825  -7.730   5.545  1.00 85.85           C  
ATOM    734  CB  LYS C  12      13.046  -9.601   4.416  1.00 85.85           C  
ATOM    735  O   LYS C  12      12.328  -6.608   5.645  1.00 85.85           O  
ATOM    736  CG  LYS C  12      14.007  -8.757   3.592  1.00 85.85           C  
ATOM    737  CD  LYS C  12      14.381  -9.450   2.288  1.00 85.85           C  
ATOM    738  CE  LYS C  12      15.219  -8.546   1.394  1.00 85.85           C  
ATOM    739  NZ  LYS C  12      15.571  -9.214   0.105  1.00 85.85           N  
ATOM    740  N   LEU C  13      10.639  -7.839   5.286  1.00 83.80           N  
ATOM    741  CA  LEU C  13       9.733  -6.716   5.070  1.00 83.80           C  
ATOM    742  C   LEU C  13       9.564  -5.901   6.347  1.00 83.80           C  
ATOM    743  CB  LEU C  13       8.370  -7.213   4.583  1.00 83.80           C  
ATOM    744  O   LEU C  13       9.543  -4.668   6.304  1.00 83.80           O  
ATOM    745  CG  LEU C  13       8.255  -7.524   3.090  1.00 83.80           C  
ATOM    746  CD1 LEU C  13       7.035  -8.399   2.823  1.00 83.80           C  
ATOM    747  CD2 LEU C  13       8.182  -6.234   2.279  1.00 83.80           C  
ATOM    748  N   GLU C  14       9.532  -6.632   7.493  1.00 87.60           N  
ATOM    749  CA  GLU C  14       9.388  -5.937   8.769  1.00 87.60           C  
ATOM    750  C   GLU C  14      10.616  -5.085   9.076  1.00 87.60           C  
ATOM    751  CB  GLU C  14       9.145  -6.938   9.902  1.00 87.60           C  
ATOM    752  O   GLU C  14      10.493  -3.973   9.592  1.00 87.60           O  
ATOM    753  CG  GLU C  14       7.721  -7.473   9.954  1.00 87.60           C  
ATOM    754  CD  GLU C  14       7.509  -8.506  11.050  1.00 87.60           C  
ATOM    755  OE1 GLU C  14       6.346  -8.900  11.296  1.00 87.60           O  
ATOM    756  OE2 GLU C  14       8.514  -8.924  11.668  1.00 87.60           O  
ATOM    757  N   LYS C  15      11.676  -5.616   8.756  1.00 87.13           N  
ATOM    758  CA  LYS C  15      12.909  -4.859   8.951  1.00 87.13           C  
ATOM    759  C   LYS C  15      12.937  -3.616   8.066  1.00 87.13           C  
ATOM    760  CB  LYS C  15      14.128  -5.736   8.662  1.00 87.13           C  
ATOM    761  O   LYS C  15      13.313  -2.533   8.519  1.00 87.13           O  
ATOM    762  CG  LYS C  15      15.455  -5.097   9.046  1.00 87.13           C  
ATOM    763  CD  LYS C  15      16.627  -6.027   8.759  1.00 87.13           C  
ATOM    764  CE  LYS C  15      17.962  -5.342   9.018  1.00 87.13           C  
ATOM    765  NZ  LYS C  15      19.115  -6.234   8.692  1.00 87.13           N  
ATOM    766  N   LYS C  16      12.577  -3.778   6.820  1.00 85.26           N  
ATOM    767  CA  LYS C  16      12.544  -2.657   5.886  1.00 85.26           C  
ATOM    768  C   LYS C  16      11.567  -1.581   6.353  1.00 85.26           C  
ATOM    769  CB  LYS C  16      12.165  -3.136   4.484  1.00 85.26           C  
ATOM    770  O   LYS C  16      11.862  -0.387   6.266  1.00 85.26           O  
ATOM    771  CG  LYS C  16      13.309  -3.792   3.724  1.00 85.26           C  
ATOM    772  CD  LYS C  16      12.901  -4.151   2.301  1.00 85.26           C  
ATOM    773  CE  LYS C  16      14.044  -4.806   1.539  1.00 85.26           C  
ATOM    774  NZ  LYS C  16      13.647  -5.167   0.146  1.00 85.26           N  
ATOM    775  N   ILE C  17      10.458  -1.954   6.862  1.00 84.12           N  
ATOM    776  CA  ILE C  17       9.443  -1.026   7.350  1.00 84.12           C  
ATOM    777  C   ILE C  17       9.980  -0.264   8.560  1.00 84.12           C  
ATOM    778  CB  ILE C  17       8.135  -1.761   7.717  1.00 84.12           C  
ATOM    779  O   ILE C  17       9.809   0.953   8.661  1.00 84.12           O  
ATOM    780  CG1 ILE C  17       7.410  -2.226   6.448  1.00 84.12           C  
ATOM    781  CG2 ILE C  17       7.231  -0.863   8.566  1.00 84.12           C  
ATOM    782  CD1 ILE C  17       6.208  -3.122   6.715  1.00 84.12           C  
ATOM    783  N   ARG C  18      10.673  -1.027   9.458  1.00 87.12           N  
ATOM    784  CA  ARG C  18      11.249  -0.388  10.637  1.00 87.12           C  
ATOM    785  C   ARG C  18      12.300   0.644  10.242  1.00 87.12           C  
ATOM    786  CB  ARG C  18      11.866  -1.434  11.569  1.00 87.12           C  
ATOM    787  O   ARG C  18      12.357   1.732  10.820  1.00 87.12           O  
ATOM    788  CG  ARG C  18      10.844  -2.231  12.362  1.00 87.12           C  
ATOM    789  CD  ARG C  18      11.494  -3.007  13.500  1.00 87.12           C  
ATOM    790  NE  ARG C  18      12.413  -4.026  13.001  1.00 87.12           N  
ATOM    791  NH1 ARG C  18      10.878  -5.750  13.090  1.00 87.12           N  
ATOM    792  NH2 ARG C  18      13.014  -6.148  12.359  1.00 87.12           N  
ATOM    793  CZ  ARG C  18      12.100  -5.306  12.818  1.00 87.12           C  
ATOM    794  N   GLU C  19      13.095   0.297   9.271  1.00 86.85           N  
ATOM    795  CA  GLU C  19      14.126   1.222   8.808  1.00 86.85           C  
ATOM    796  C   GLU C  19      13.507   2.460   8.165  1.00 86.85           C  
ATOM    797  CB  GLU C  19      15.065   0.528   7.818  1.00 86.85           C  
ATOM    798  O   GLU C  19      13.969   3.580   8.392  1.00 86.85           O  
ATOM    799  CG  GLU C  19      16.028  -0.454   8.469  1.00 86.85           C  
ATOM    800  CD  GLU C  19      16.875  -1.218   7.464  1.00 86.85           C  
ATOM    801  OE1 GLU C  19      17.764  -1.994   7.885  1.00 86.85           O  
ATOM    802  OE2 GLU C  19      16.650  -1.040   6.246  1.00 86.85           O  
ATOM    803  N   SER C  20      12.552   2.168   7.411  1.00 83.26           N  
ATOM    804  CA  SER C  20      11.843   3.277   6.781  1.00 83.26           C  
ATOM    805  C   SER C  20      11.204   4.188   7.823  1.00 83.26           C  
ATOM    806  CB  SER C  20      10.771   2.753   5.824  1.00 83.26           C  
ATOM    807  O   SER C  20      11.250   5.414   7.696  1.00 83.26           O  
ATOM    808  OG  SER C  20      10.089   3.825   5.197  1.00 83.26           O  
ATOM    809  N   GLN C  21      10.637   3.679   8.855  1.00 85.94           N  
ATOM    810  CA  GLN C  21      10.021   4.469   9.915  1.00 85.94           C  
ATOM    811  C   GLN C  21      11.065   5.286  10.670  1.00 85.94           C  
ATOM    812  CB  GLN C  21       9.259   3.565  10.886  1.00 85.94           C  
ATOM    813  O   GLN C  21      10.817   6.439  11.031  1.00 85.94           O  
ATOM    814  CG  GLN C  21       7.966   3.000  10.315  1.00 85.94           C  
ATOM    815  CD  GLN C  21       7.280   2.031  11.260  1.00 85.94           C  
ATOM    816  NE2 GLN C  21       5.968   1.887  11.111  1.00 85.94           N  
ATOM    817  OE1 GLN C  21       7.925   1.417  12.116  1.00 85.94           O  
ATOM    818  N   ARG C  22      12.289   4.739  10.893  1.00 86.67           N  
ATOM    819  CA  ARG C  22      13.377   5.459  11.547  1.00 86.67           C  
ATOM    820  C   ARG C  22      13.827   6.650  10.708  1.00 86.67           C  
ATOM    821  CB  ARG C  22      14.561   4.524  11.806  1.00 86.67           C  
ATOM    822  O   ARG C  22      14.010   7.751  11.232  1.00 86.67           O  
ATOM    823  CG  ARG C  22      15.614   5.108  12.735  1.00 86.67           C  
ATOM    824  CD  ARG C  22      16.787   4.156  12.925  1.00 86.67           C  
ATOM    825  NE  ARG C  22      17.897   4.802  13.622  1.00 86.67           N  
ATOM    826  NH1 ARG C  22      19.307   2.976  13.499  1.00 86.67           N  
ATOM    827  NH2 ARG C  22      20.008   4.905  14.519  1.00 86.67           N  
ATOM    828  CZ  ARG C  22      19.068   4.226  13.878  1.00 86.67           C  
ATOM    829  N   ARG C  23      13.969   6.348   9.394  1.00 84.96           N  
ATOM    830  CA  ARG C  23      14.386   7.416   8.491  1.00 84.96           C  
ATOM    831  C   ARG C  23      13.345   8.529   8.441  1.00 84.96           C  
ATOM    832  CB  ARG C  23      14.633   6.866   7.085  1.00 84.96           C  
ATOM    833  O   ARG C  23      13.692   9.711   8.417  1.00 84.96           O  
ATOM    834  CG  ARG C  23      15.961   6.141   6.931  1.00 84.96           C  
ATOM    835  CD  ARG C  23      16.155   5.615   5.516  1.00 84.96           C  
ATOM    836  NE  ARG C  23      17.311   4.727   5.425  1.00 84.96           N  
ATOM    837  NH1 ARG C  23      17.103   4.349   3.156  1.00 84.96           N  
ATOM    838  NH2 ARG C  23      18.798   3.356   4.337  1.00 84.96           N  
ATOM    839  CZ  ARG C  23      17.735   4.146   4.306  1.00 84.96           C  
ATOM    840  N   MET C  24      12.151   8.133   8.431  1.00 83.05           N  
ATOM    841  CA  MET C  24      11.071   9.115   8.409  1.00 83.05           C  
ATOM    842  C   MET C  24      11.078   9.960   9.678  1.00 83.05           C  
ATOM    843  CB  MET C  24       9.717   8.421   8.250  1.00 83.05           C  
ATOM    844  O   MET C  24      10.845  11.169   9.625  1.00 83.05           O  
ATOM    845  CG  MET C  24       9.443   7.927   6.839  1.00 83.05           C  
ATOM    846  SD  MET C  24       9.318   9.297   5.625  1.00 83.05           S  
ATOM    847  CE  MET C  24       7.713   9.998   6.098  1.00 83.05           C  
ATOM    848  N   GLU C  25      11.393   9.373  10.845  1.00 84.60           N  
ATOM    849  CA  GLU C  25      11.475  10.111  12.102  1.00 84.60           C  
ATOM    850  C   GLU C  25      12.642  11.093  12.092  1.00 84.60           C  
ATOM    851  CB  GLU C  25      11.609   9.146  13.284  1.00 84.60           C  
ATOM    852  O   GLU C  25      12.517  12.220  12.576  1.00 84.60           O  
ATOM    853  CG  GLU C  25      11.497   9.820  14.644  1.00 84.60           C  
ATOM    854  CD  GLU C  25      10.137  10.453  14.890  1.00 84.60           C  
ATOM    855  OE1 GLU C  25      10.036  11.360  15.747  1.00 84.60           O  
ATOM    856  OE2 GLU C  25       9.165  10.038  14.220  1.00 84.60           O  
ATOM    857  N   GLU C  26      13.714  10.679  11.480  1.00 84.72           N  
ATOM    858  CA  GLU C  26      14.869  11.566  11.375  1.00 84.72           C  
ATOM    859  C   GLU C  26      14.560  12.771  10.491  1.00 84.72           C  
ATOM    860  CB  GLU C  26      16.081  10.808  10.827  1.00 84.72           C  
ATOM    861  O   GLU C  26      14.933  13.899  10.819  1.00 84.72           O  
ATOM    862  CG  GLU C  26      16.715   9.855  11.829  1.00 84.72           C  
ATOM    863  CD  GLU C  26      17.830   9.012  11.233  1.00 84.72           C  
ATOM    864  OE1 GLU C  26      18.436   8.199  11.967  1.00 84.72           O  
ATOM    865  OE2 GLU C  26      18.101   9.165  10.021  1.00 84.72           O  
ATOM    866  N   LEU C  27      13.888  12.511   9.321  1.00 81.62           N  
ATOM    867  CA  LEU C  27      13.499  13.587   8.417  1.00 81.62           C  
ATOM    868  C   LEU C  27      12.531  14.547   9.100  1.00 81.62           C  
ATOM    869  CB  LEU C  27      12.860  13.017   7.148  1.00 81.62           C  
ATOM    870  O   LEU C  27      12.610  15.762   8.900  1.00 81.62           O  
ATOM    871  CG  LEU C  27      13.821  12.463   6.094  1.00 81.62           C  
ATOM    872  CD1 LEU C  27      13.059  11.636   5.064  1.00 81.62           C  
ATOM    873  CD2 LEU C  27      14.585  13.597   5.419  1.00 81.62           C  
ATOM    874  N   ARG C  28      11.677  13.896   9.916  1.00 83.58           N  
ATOM    875  CA  ARG C  28      10.737  14.714  10.675  1.00 83.58           C  
ATOM    876  C   ARG C  28      11.473  15.678  11.599  1.00 83.58           C  
ATOM    877  CB  ARG C  28       9.788  13.830  11.487  1.00 83.58           C  
ATOM    878  O   ARG C  28      11.081  16.839  11.733  1.00 83.58           O  
ATOM    879  CG  ARG C  28       8.635  14.589  12.126  1.00 83.58           C  
ATOM    880  CD  ARG C  28       7.747  13.671  12.954  1.00 83.58           C  
ATOM    881  NE  ARG C  28       6.795  14.428  13.762  1.00 83.58           N  
ATOM    882  NH1 ARG C  28       5.883  12.575  14.796  1.00 83.58           N  
ATOM    883  NH2 ARG C  28       5.109  14.672  15.302  1.00 83.58           N  
ATOM    884  CZ  ARG C  28       5.931  13.890  14.618  1.00 83.58           C  
ATOM    885  N   LYS C  29      12.545  15.365  12.173  1.00 82.51           N  
ATOM    886  CA  LYS C  29      13.317  16.189  13.099  1.00 82.51           C  
ATOM    887  C   LYS C  29      14.057  17.300  12.359  1.00 82.51           C  
ATOM    888  CB  LYS C  29      14.311  15.329  13.882  1.00 82.51           C  
ATOM    889  O   LYS C  29      14.188  18.413  12.872  1.00 82.51           O  
ATOM    890  CG  LYS C  29      13.669  14.468  14.960  1.00 82.51           C  
ATOM    891  CD  LYS C  29      14.711  13.668  15.730  1.00 82.51           C  
ATOM    892  CE  LYS C  29      14.062  12.717  16.727  1.00 82.51           C  
ATOM    893  NZ  LYS C  29      15.075  11.869  17.423  1.00 82.51           N  
ATOM    894  N   GLN C  30      14.356  17.024  11.050  1.00 78.13           N  
ATOM    895  CA  GLN C  30      15.114  17.984  10.256  1.00 78.13           C  
ATOM    896  C   GLN C  30      14.210  19.090   9.719  1.00 78.13           C  
ATOM    897  CB  GLN C  30      15.827  17.281   9.099  1.00 78.13           C  
ATOM    898  O   GLN C  30      14.656  20.221   9.518  1.00 78.13           O  
ATOM    899  CG  GLN C  30      17.005  16.420   9.535  1.00 78.13           C  
ATOM    900  CD  GLN C  30      17.664  15.698   8.375  1.00 78.13           C  
ATOM    901  NE2 GLN C  30      18.624  14.833   8.684  1.00 78.13           N  
ATOM    902  OE1 GLN C  30      17.313  15.915   7.211  1.00 78.13           O  
ATOM    903  N   ILE C  31      12.991  18.935   9.432  1.00 71.61           N  
ATOM    904  CA  ILE C  31      12.079  19.876   8.791  1.00 71.61           C  
ATOM    905  C   ILE C  31      11.304  20.650   9.855  1.00 71.61           C  
ATOM    906  CB  ILE C  31      11.102  19.154   7.836  1.00 71.61           C  
ATOM    907  O   ILE C  31      10.435  21.463   9.531  1.00 71.61           O  
ATOM    908  CG1 ILE C  31      11.875  18.424   6.733  1.00 71.61           C  
ATOM    909  CG2 ILE C  31      10.100  20.146   7.238  1.00 71.61           C  
ATOM    910  CD1 ILE C  31      11.012  17.514   5.869  1.00 71.61           C  
ATOM    911  N   GLU C  32      11.586  20.822  10.683  1.00 66.82           N  
ATOM    912  CA  GLU C  32      10.901  21.433  11.818  1.00 66.82           C  
ATOM    913  C   GLU C  32      10.817  22.949  11.661  1.00 66.82           C  
ATOM    914  CB  GLU C  32      11.608  21.079  13.128  1.00 66.82           C  
ATOM    915  O   GLU C  32       9.939  23.591  12.241  1.00 66.82           O  
ATOM    916  CG  GLU C  32      11.061  19.830  13.804  1.00 66.82           C  
ATOM    917  CD  GLU C  32      11.767  19.496  15.108  1.00 66.82           C  
ATOM    918  OE1 GLU C  32      11.449  18.451  15.721  1.00 66.82           O  
ATOM    919  OE2 GLU C  32      12.646  20.285  15.522  1.00 66.82           O  
ATOM    920  N   THR C  33      11.158  23.417  10.621  1.00 68.90           N  
ATOM    921  CA  THR C  33      11.217  24.874  10.660  1.00 68.90           C  
ATOM    922  C   THR C  33      10.113  25.483   9.799  1.00 68.90           C  
ATOM    923  CB  THR C  33      12.587  25.391  10.184  1.00 68.90           C  
ATOM    924  O   THR C  33       9.579  26.545  10.126  1.00 68.90           O  
ATOM    925  CG2 THR C  33      13.667  25.130  11.229  1.00 68.90           C  
ATOM    926  OG1 THR C  33      12.945  24.727   8.966  1.00 68.90           O  
ATOM    927  N   ASP C  34       9.595  24.876   9.099  1.00 73.12           N  
ATOM    928  CA  ASP C  34       8.508  25.395   8.275  1.00 73.12           C  
ATOM    929  C   ASP C  34       7.198  24.669   8.574  1.00 73.12           C  
ATOM    930  CB  ASP C  34       8.852  25.269   6.790  1.00 73.12           C  
ATOM    931  O   ASP C  34       7.091  23.459   8.363  1.00 73.12           O  
ATOM    932  CG  ASP C  34       7.816  25.911   5.884  1.00 73.12           C  
ATOM    933  OD1 ASP C  34       8.117  26.167   4.698  1.00 73.12           O  
ATOM    934  OD2 ASP C  34       6.689  26.165   6.361  1.00 73.12           O  
ATOM    935  N   PRO C  35       6.253  25.445   9.147  1.00 82.77           N  
ATOM    936  CA  PRO C  35       4.981  24.822   9.521  1.00 82.77           C  
ATOM    937  C   PRO C  35       4.305  24.113   8.349  1.00 82.77           C  
ATOM    938  CB  PRO C  35       4.138  26.005  10.004  1.00 82.77           C  
ATOM    939  O   PRO C  35       3.703  23.052   8.530  1.00 82.77           O  
ATOM    940  CG  PRO C  35       5.132  27.067  10.347  1.00 82.77           C  
ATOM    941  CD  PRO C  35       6.364  26.855   9.515  1.00 82.77           C  
ATOM    942  N   ASP C  36       4.374  24.713   7.149  1.00 83.08           N  
ATOM    943  CA  ASP C  36       3.745  24.114   5.975  1.00 83.08           C  
ATOM    944  C   ASP C  36       4.420  22.796   5.603  1.00 83.08           C  
ATOM    945  CB  ASP C  36       3.789  25.081   4.790  1.00 83.08           C  
ATOM    946  O   ASP C  36       3.745  21.818   5.275  1.00 83.08           O  
ATOM    947  CG  ASP C  36       2.833  26.251   4.944  1.00 83.08           C  
ATOM    948  OD1 ASP C  36       3.060  27.310   4.319  1.00 83.08           O  
ATOM    949  OD2 ASP C  36       1.846  26.114   5.698  1.00 83.08           O  
ATOM    950  N   GLU C  37       5.642  22.742   5.724  1.00 85.46           N  
ATOM    951  CA  GLU C  37       6.403  21.530   5.433  1.00 85.46           C  
ATOM    952  C   GLU C  37       6.163  20.460   6.495  1.00 85.46           C  
ATOM    953  CB  GLU C  37       7.898  21.845   5.332  1.00 85.46           C  
ATOM    954  O   GLU C  37       6.096  19.270   6.180  1.00 85.46           O  
ATOM    955  CG  GLU C  37       8.283  22.596   4.066  1.00 85.46           C  
ATOM    956  CD  GLU C  37       9.777  22.860   3.956  1.00 85.46           C  
ATOM    957  OE1 GLU C  37      10.216  23.445   2.940  1.00 85.46           O  
ATOM    958  OE2 GLU C  37      10.513  22.477   4.893  1.00 85.46           O  
ATOM    959  N   LYS C  38       6.086  20.987   7.692  1.00 86.61           N  
ATOM    960  CA  LYS C  38       5.818  20.065   8.793  1.00 86.61           C  
ATOM    961  C   LYS C  38       4.508  19.313   8.573  1.00 86.61           C  
ATOM    962  CB  LYS C  38       5.773  20.817  10.124  1.00 86.61           C  
ATOM    963  O   LYS C  38       4.437  18.102   8.793  1.00 86.61           O  
ATOM    964  CG  LYS C  38       5.641  19.913  11.341  1.00 86.61           C  
ATOM    965  CD  LYS C  38       5.604  20.718  12.634  1.00 86.61           C  
ATOM    966  CE  LYS C  38       5.313  19.832  13.837  1.00 86.61           C  
ATOM    967  NZ  LYS C  38       5.227  20.624  15.101  1.00 86.61           N  
ATOM    968  N   GLU C  39       3.449  20.002   8.189  1.00 87.21           N  
ATOM    969  CA  GLU C  39       2.149  19.380   7.954  1.00 87.21           C  
ATOM    970  C   GLU C  39       2.221  18.361   6.821  1.00 87.21           C  
ATOM    971  CB  GLU C  39       1.094  20.443   7.640  1.00 87.21           C  
ATOM    972  O   GLU C  39       1.658  17.269   6.924  1.00 87.21           O  
ATOM    973  CG  GLU C  39      -0.335  19.919   7.666  1.00 87.21           C  
ATOM    974  CD  GLU C  39      -1.380  21.021   7.592  1.00 87.21           C  
ATOM    975  OE1 GLU C  39      -2.591  20.716   7.683  1.00 87.21           O  
ATOM    976  OE2 GLU C  39      -0.985  22.198   7.441  1.00 87.21           O  
ATOM    977  N   LEU C  40       2.903  18.717   5.740  1.00 85.96           N  
ATOM    978  CA  LEU C  40       3.067  17.810   4.609  1.00 85.96           C  
ATOM    979  C   LEU C  40       3.831  16.557   5.023  1.00 85.96           C  
ATOM    980  CB  LEU C  40       3.797  18.512   3.461  1.00 85.96           C  
ATOM    981  O   LEU C  40       3.474  15.447   4.624  1.00 85.96           O  
ATOM    982  CG  LEU C  40       3.890  17.739   2.144  1.00 85.96           C  
ATOM    983  CD1 LEU C  40       2.497  17.493   1.574  1.00 85.96           C  
ATOM    984  CD2 LEU C  40       4.758  18.492   1.142  1.00 85.96           C  
ATOM    985  N   LEU C  41       4.860  16.737   5.813  1.00 87.36           N  
ATOM    986  CA  LEU C  41       5.659  15.614   6.292  1.00 87.36           C  
ATOM    987  C   LEU C  41       4.818  14.675   7.149  1.00 87.36           C  
ATOM    988  CB  LEU C  41       6.862  16.117   7.095  1.00 87.36           C  
ATOM    989  O   LEU C  41       4.943  13.453   7.045  1.00 87.36           O  
ATOM    990  CG  LEU C  41       8.069  16.591   6.283  1.00 87.36           C  
ATOM    991  CD1 LEU C  41       9.009  17.411   7.161  1.00 87.36           C  
ATOM    992  CD2 LEU C  41       8.802  15.402   5.671  1.00 87.36           C  
ATOM    993  N   GLU C  42       3.963  15.240   8.017  1.00 89.13           N  
ATOM    994  CA  GLU C  42       3.106  14.420   8.868  1.00 89.13           C  
ATOM    995  C   GLU C  42       2.135  13.588   8.034  1.00 89.13           C  
ATOM    996  CB  GLU C  42       2.333  15.296   9.857  1.00 89.13           C  
ATOM    997  O   GLU C  42       1.885  12.422   8.344  1.00 89.13           O  
ATOM    998  CG  GLU C  42       3.183  15.827  11.002  1.00 89.13           C  
ATOM    999  CD  GLU C  42       2.419  16.748  11.939  1.00 89.13           C  
ATOM   1000  OE1 GLU C  42       2.997  17.195  12.956  1.00 89.13           O  
ATOM   1001  OE2 GLU C  42       1.232  17.025  11.655  1.00 89.13           O  
ATOM   1002  N   ILE C  43       1.580  14.193   7.002  1.00 87.67           N  
ATOM   1003  CA  ILE C  43       0.675  13.489   6.100  1.00 87.67           C  
ATOM   1004  C   ILE C  43       1.414  12.337   5.423  1.00 87.67           C  
ATOM   1005  CB  ILE C  43       0.081  14.441   5.038  1.00 87.67           C  
ATOM   1006  O   ILE C  43       0.895  11.221   5.341  1.00 87.67           O  
ATOM   1007  CG1 ILE C  43      -0.907  15.416   5.688  1.00 87.67           C  
ATOM   1008  CG2 ILE C  43      -0.592  13.646   3.915  1.00 87.67           C  
ATOM   1009  CD1 ILE C  43      -1.367  16.538   4.766  1.00 87.67           C  
ATOM   1010  N   LEU C  44       2.643  12.633   4.952  1.00 88.74           N  
ATOM   1011  CA  LEU C  44       3.443  11.623   4.270  1.00 88.74           C  
ATOM   1012  C   LEU C  44       3.780  10.469   5.209  1.00 88.74           C  
ATOM   1013  CB  LEU C  44       4.732  12.241   3.720  1.00 88.74           C  
ATOM   1014  O   LEU C  44       3.718   9.303   4.814  1.00 88.74           O  
ATOM   1015  CG  LEU C  44       4.602  13.034   2.419  1.00 88.74           C  
ATOM   1016  CD1 LEU C  44       5.832  13.909   2.206  1.00 88.74           C  
ATOM   1017  CD2 LEU C  44       4.397  12.093   1.237  1.00 88.74           C  
ATOM   1018  N   ILE C  45       4.135  10.751   6.455  1.00 89.69           N  
ATOM   1019  CA  ILE C  45       4.491   9.732   7.437  1.00 89.69           C  
ATOM   1020  C   ILE C  45       3.274   8.861   7.740  1.00 89.69           C  
ATOM   1021  CB  ILE C  45       5.035  10.365   8.737  1.00 89.69           C  
ATOM   1022  O   ILE C  45       3.388   7.636   7.836  1.00 89.69           O  
ATOM   1023  CG1 ILE C  45       6.417  10.982   8.494  1.00 89.69           C  
ATOM   1024  CG2 ILE C  45       5.088   9.327   9.862  1.00 89.69           C  
ATOM   1025  CD1 ILE C  45       6.951  11.788   9.669  1.00 89.69           C  
ATOM   1026  N   ARG C  46       2.064   9.482   7.861  1.00 90.35           N  
ATOM   1027  CA  ARG C  46       0.848   8.709   8.090  1.00 90.35           C  
ATOM   1028  C   ARG C  46       0.558   7.783   6.914  1.00 90.35           C  
ATOM   1029  CB  ARG C  46      -0.343   9.638   8.333  1.00 90.35           C  
ATOM   1030  O   ARG C  46       0.177   6.627   7.106  1.00 90.35           O  
ATOM   1031  CG  ARG C  46      -0.335  10.306   9.698  1.00 90.35           C  
ATOM   1032  CD  ARG C  46      -1.662  10.990  10.000  1.00 90.35           C  
ATOM   1033  NE  ARG C  46      -1.959  12.040   9.030  1.00 90.35           N  
ATOM   1034  NH1 ARG C  46      -1.846  13.769  10.558  1.00 90.35           N  
ATOM   1035  NH2 ARG C  46      -2.317  14.207   8.358  1.00 90.35           N  
ATOM   1036  CZ  ARG C  46      -2.040  13.336   9.318  1.00 90.35           C  
ATOM   1037  N   SER C  47       0.673   8.320   5.666  1.00 89.04           N  
ATOM   1038  CA  SER C  47       0.458   7.514   4.468  1.00 89.04           C  
ATOM   1039  C   SER C  47       1.417   6.329   4.420  1.00 89.04           C  
ATOM   1040  CB  SER C  47       0.626   8.368   3.210  1.00 89.04           C  
ATOM   1041  O   SER C  47       1.020   5.217   4.065  1.00 89.04           O  
ATOM   1042  OG  SER C  47      -0.434   9.301   3.091  1.00 89.04           O  
ATOM   1043  N   LEU C  48       2.695   6.540   4.745  1.00 90.48           N  
ATOM   1044  CA  LEU C  48       3.689   5.472   4.743  1.00 90.48           C  
ATOM   1045  C   LEU C  48       3.333   4.396   5.764  1.00 90.48           C  
ATOM   1046  CB  LEU C  48       5.081   6.034   5.040  1.00 90.48           C  
ATOM   1047  O   LEU C  48       3.491   3.203   5.496  1.00 90.48           O  
ATOM   1048  CG  LEU C  48       5.818   6.678   3.865  1.00 90.48           C  
ATOM   1049  CD1 LEU C  48       7.028   7.461   4.363  1.00 90.48           C  
ATOM   1050  CD2 LEU C  48       6.240   5.619   2.852  1.00 90.48           C  
ATOM   1051  N   ARG C  49       2.890   4.872   6.937  1.00 91.24           N  
ATOM   1052  CA  ARG C  49       2.476   3.913   7.957  1.00 91.24           C  
ATOM   1053  C   ARG C  49       1.326   3.044   7.457  1.00 91.24           C  
ATOM   1054  CB  ARG C  49       2.066   4.637   9.241  1.00 91.24           C  
ATOM   1055  O   ARG C  49       1.324   1.829   7.664  1.00 91.24           O  
ATOM   1056  CG  ARG C  49       1.745   3.704  10.398  1.00 91.24           C  
ATOM   1057  CD  ARG C  49       1.402   4.475  11.665  1.00 91.24           C  
ATOM   1058  NE  ARG C  49       0.974   3.583  12.740  1.00 91.24           N  
ATOM   1059  NH1 ARG C  49       0.733   5.257  14.313  1.00 91.24           N  
ATOM   1060  NH2 ARG C  49       0.288   3.079  14.873  1.00 91.24           N  
ATOM   1061  CZ  ARG C  49       0.666   3.975  13.973  1.00 91.24           C  
ATOM   1062  N   LEU C  50       0.298   3.641   6.779  1.00 91.31           N  
ATOM   1063  CA  LEU C  50      -0.832   2.895   6.235  1.00 91.31           C  
ATOM   1064  C   LEU C  50      -0.366   1.899   5.177  1.00 91.31           C  
ATOM   1065  CB  LEU C  50      -1.865   3.850   5.633  1.00 91.31           C  
ATOM   1066  O   LEU C  50      -0.851   0.766   5.129  1.00 91.31           O  
ATOM   1067  CG  LEU C  50      -2.693   4.667   6.626  1.00 91.31           C  
ATOM   1068  CD1 LEU C  50      -3.504   5.730   5.893  1.00 91.31           C  
ATOM   1069  CD2 LEU C  50      -3.607   3.756   7.438  1.00 91.31           C  
ATOM   1070  N   LEU C  51       0.592   2.252   4.361  1.00 91.01           N  
ATOM   1071  CA  LEU C  51       1.128   1.373   3.328  1.00 91.01           C  
ATOM   1072  C   LEU C  51       1.846   0.179   3.948  1.00 91.01           C  
ATOM   1073  CB  LEU C  51       2.087   2.142   2.415  1.00 91.01           C  
ATOM   1074  O   LEU C  51       1.693  -0.953   3.483  1.00 91.01           O  
ATOM   1075  CG  LEU C  51       1.444   3.034   1.353  1.00 91.01           C  
ATOM   1076  CD1 LEU C  51       2.484   3.969   0.744  1.00 91.01           C  
ATOM   1077  CD2 LEU C  51       0.781   2.186   0.272  1.00 91.01           C  
ATOM   1078  N   GLU C  52       2.601   0.426   4.980  1.00 91.76           N  
ATOM   1079  CA  GLU C  52       3.313  -0.654   5.656  1.00 91.76           C  
ATOM   1080  C   GLU C  52       2.341  -1.646   6.288  1.00 91.76           C  
ATOM   1081  CB  GLU C  52       4.258  -0.091   6.722  1.00 91.76           C  
ATOM   1082  O   GLU C  52       2.564  -2.858   6.242  1.00 91.76           O  
ATOM   1083  CG  GLU C  52       5.483   0.606   6.150  1.00 91.76           C  
ATOM   1084  CD  GLU C  52       6.310   1.325   7.205  1.00 91.76           C  
ATOM   1085  OE1 GLU C  52       7.463   1.714   6.910  1.00 91.76           O  
ATOM   1086  OE2 GLU C  52       5.801   1.500   8.334  1.00 91.76           O  
ATOM   1087  N   GLU C  53       1.295  -1.066   6.904  1.00 91.59           N  
ATOM   1088  CA  GLU C  53       0.265  -1.934   7.466  1.00 91.59           C  
ATOM   1089  C   GLU C  53      -0.407  -2.769   6.380  1.00 91.59           C  
ATOM   1090  CB  GLU C  53      -0.782  -1.109   8.218  1.00 91.59           C  
ATOM   1091  O   GLU C  53      -0.707  -3.946   6.590  1.00 91.59           O  
ATOM   1092  CG  GLU C  53      -0.274  -0.513   9.523  1.00 91.59           C  
ATOM   1093  CD  GLU C  53      -1.275   0.420  10.186  1.00 91.59           C  
ATOM   1094  OE1 GLU C  53      -0.961   0.982  11.260  1.00 91.59           O  
ATOM   1095  OE2 GLU C  53      -2.382   0.590   9.628  1.00 91.59           O  
ATOM   1096  N   GLN C  54      -0.635  -2.108   5.225  1.00 90.00           N  
ATOM   1097  CA  GLN C  54      -1.224  -2.821   4.097  1.00 90.00           C  
ATOM   1098  C   GLN C  54      -0.312  -3.948   3.621  1.00 90.00           C  
ATOM   1099  CB  GLN C  54      -1.513  -1.857   2.945  1.00 90.00           C  
ATOM   1100  O   GLN C  54      -0.782  -5.045   3.313  1.00 90.00           O  
ATOM   1101  CG  GLN C  54      -2.726  -0.967   3.178  1.00 90.00           C  
ATOM   1102  CD  GLN C  54      -2.984  -0.014   2.026  1.00 90.00           C  
ATOM   1103  NE2 GLN C  54      -4.257   0.257   1.754  1.00 90.00           N  
ATOM   1104  OE1 GLN C  54      -2.048   0.476   1.386  1.00 90.00           O  
ATOM   1105  N   LEU C  55       0.968  -3.711   3.526  1.00 90.86           N  
ATOM   1106  CA  LEU C  55       1.928  -4.730   3.115  1.00 90.86           C  
ATOM   1107  C   LEU C  55       1.903  -5.917   4.072  1.00 90.86           C  
ATOM   1108  CB  LEU C  55       3.340  -4.141   3.050  1.00 90.86           C  
ATOM   1109  O   LEU C  55       1.954  -7.070   3.639  1.00 90.86           O  
ATOM   1110  CG  LEU C  55       3.687  -3.349   1.789  1.00 90.86           C  
ATOM   1111  CD1 LEU C  55       5.019  -2.627   1.966  1.00 90.86           C  
ATOM   1112  CD2 LEU C  55       3.729  -4.269   0.574  1.00 90.86           C  
ATOM   1113  N   GLU C  56       1.833  -5.647   5.393  1.00 91.60           N  
ATOM   1114  CA  GLU C  56       1.761  -6.713   6.388  1.00 91.60           C  
ATOM   1115  C   GLU C  56       0.484  -7.533   6.227  1.00 91.60           C  
ATOM   1116  CB  GLU C  56       1.839  -6.134   7.803  1.00 91.60           C  
ATOM   1117  O   GLU C  56       0.517  -8.763   6.301  1.00 91.60           O  
ATOM   1118  CG  GLU C  56       1.925  -7.190   8.895  1.00 91.60           C  
ATOM   1119  CD  GLU C  56       2.193  -6.606  10.274  1.00 91.60           C  
ATOM   1120  OE1 GLU C  56       2.402  -7.385  11.232  1.00 91.60           O  
ATOM   1121  OE2 GLU C  56       2.192  -5.361  10.396  1.00 91.60           O  
ATOM   1122  N   ALA C  57      -0.600  -6.821   6.064  1.00 90.82           N  
ATOM   1123  CA  ALA C  57      -1.879  -7.500   5.876  1.00 90.82           C  
ATOM   1124  C   ALA C  57      -1.849  -8.393   4.638  1.00 90.82           C  
ATOM   1125  CB  ALA C  57      -3.011  -6.482   5.767  1.00 90.82           C  
ATOM   1126  O   ALA C  57      -2.379  -9.506   4.655  1.00 90.82           O  
ATOM   1127  N   LEU C  58      -1.254  -7.944   3.515  1.00 90.05           N  
ATOM   1128  CA  LEU C  58      -1.151  -8.722   2.285  1.00 90.05           C  
ATOM   1129  C   LEU C  58      -0.324  -9.984   2.508  1.00 90.05           C  
ATOM   1130  CB  LEU C  58      -0.529  -7.881   1.168  1.00 90.05           C  
ATOM   1131  O   LEU C  58      -0.655 -11.049   1.983  1.00 90.05           O  
ATOM   1132  CG  LEU C  58      -1.467  -6.912   0.446  1.00 90.05           C  
ATOM   1133  CD1 LEU C  58      -0.663  -5.900  -0.364  1.00 90.05           C  
ATOM   1134  CD2 LEU C  58      -2.435  -7.675  -0.452  1.00 90.05           C  
ATOM   1135  N   ARG C  59       0.686  -9.907   3.322  1.00 89.78           N  
ATOM   1136  CA  ARG C  59       1.516 -11.063   3.644  1.00 89.78           C  
ATOM   1137  C   ARG C  59       0.719 -12.115   4.407  1.00 89.78           C  
ATOM   1138  CB  ARG C  59       2.739 -10.638   4.460  1.00 89.78           C  
ATOM   1139  O   ARG C  59       0.847 -13.312   4.143  1.00 89.78           O  
ATOM   1140  CG  ARG C  59       3.790 -11.726   4.607  1.00 89.78           C  
ATOM   1141  CD  ARG C  59       4.971 -11.260   5.447  1.00 89.78           C  
ATOM   1142  NE  ARG C  59       5.860 -12.367   5.788  1.00 89.78           N  
ATOM   1143  NH1 ARG C  59       7.731 -11.044   6.083  1.00 89.78           N  
ATOM   1144  NH2 ARG C  59       7.868 -13.313   6.379  1.00 89.78           N  
ATOM   1145  CZ  ARG C  59       7.151 -12.239   6.083  1.00 89.78           C  
ATOM   1146  N   LYS C  60      -0.115 -11.651   5.350  1.00 89.64           N  
ATOM   1147  CA  LYS C  60      -0.949 -12.568   6.121  1.00 89.64           C  
ATOM   1148  C   LYS C  60      -1.986 -13.248   5.231  1.00 89.64           C  
ATOM   1149  CB  LYS C  60      -1.645 -11.827   7.264  1.00 89.64           C  
ATOM   1150  O   LYS C  60      -2.264 -14.439   5.392  1.00 89.64           O  
ATOM   1151  CG  LYS C  60      -0.711 -11.407   8.389  1.00 89.64           C  
ATOM   1152  CD  LYS C  60      -1.460 -10.671   9.492  1.00 89.64           C  
ATOM   1153  CE  LYS C  60      -0.516 -10.196  10.589  1.00 89.64           C  
ATOM   1154  NZ  LYS C  60      -1.233  -9.399  11.629  1.00 89.64           N  
ATOM   1155  N   LEU C  61      -2.529 -12.489   4.294  1.00 88.70           N  
ATOM   1156  CA  LEU C  61      -3.499 -13.041   3.354  1.00 88.70           C  
ATOM   1157  C   LEU C  61      -2.861 -14.121   2.486  1.00 88.70           C  
ATOM   1158  CB  LEU C  61      -4.077 -11.934   2.468  1.00 88.70           C  
ATOM   1159  O   LEU C  61      -3.457 -15.178   2.265  1.00 88.70           O  
ATOM   1160  CG  LEU C  61      -5.216 -12.340   1.532  1.00 88.70           C  
ATOM   1161  CD1 LEU C  61      -6.440 -12.763   2.338  1.00 88.70           C  
ATOM   1162  CD2 LEU C  61      -5.563 -11.197   0.584  1.00 88.70           C  
ATOM   1163  N   ASN C  62      -1.680 -13.871   1.993  1.00 88.19           N  
ATOM   1164  CA  ASN C  62      -0.965 -14.842   1.170  1.00 88.19           C  
ATOM   1165  C   ASN C  62      -0.675 -16.126   1.943  1.00 88.19           C  
ATOM   1166  CB  ASN C  62       0.335 -14.239   0.636  1.00 88.19           C  
ATOM   1167  O   ASN C  62      -0.822 -17.225   1.406  1.00 88.19           O  
ATOM   1168  CG  ASN C  62       0.936 -15.053  -0.493  1.00 88.19           C  
ATOM   1169  ND2 ASN C  62       1.827 -14.437  -1.260  1.00 88.19           N  
ATOM   1170  OD1 ASN C  62       0.601 -16.227  -0.675  1.00 88.19           O  
ATOM   1171  N   HIS C  63      -0.317 -15.995   3.195  1.00 89.85           N  
ATOM   1172  CA  HIS C  63      -0.052 -17.154   4.040  1.00 89.85           C  
ATOM   1173  C   HIS C  63      -1.310 -17.994   4.235  1.00 89.85           C  
ATOM   1174  CB  HIS C  63       0.500 -16.713   5.397  1.00 89.85           C  
ATOM   1175  O   HIS C  63      -1.261 -19.222   4.144  1.00 89.85           O  
ATOM   1176  CG  HIS C  63       0.884 -17.852   6.288  1.00 89.85           C  
ATOM   1177  CD2 HIS C  63       0.318 -18.320   7.425  1.00 89.85           C  
ATOM   1178  ND1 HIS C  63       1.978 -18.653   6.042  1.00 89.85           N  
ATOM   1179  CE1 HIS C  63       2.068 -19.568   6.993  1.00 89.85           C  
ATOM   1180  NE2 HIS C  63       1.073 -19.388   7.844  1.00 89.85           N  
ATOM   1181  N   ALA C  64      -2.391 -17.248   4.502  1.00 87.72           N  
ATOM   1182  CA  ALA C  64      -3.659 -17.950   4.684  1.00 87.72           C  
ATOM   1183  C   ALA C  64      -4.055 -18.704   3.418  1.00 87.72           C  
ATOM   1184  CB  ALA C  64      -4.759 -16.967   5.080  1.00 87.72           C  
ATOM   1185  O   ALA C  64      -4.533 -19.839   3.488  1.00 87.72           O  
ATOM   1186  N   ALA C  65      -3.908 -18.135   2.236  1.00 87.68           N  
ATOM   1187  CA  ALA C  65      -4.232 -18.774   0.963  1.00 87.68           C  
ATOM   1188  C   ALA C  65      -3.337 -19.984   0.713  1.00 87.68           C  
ATOM   1189  CB  ALA C  65      -4.102 -17.774  -0.183  1.00 87.68           C  
ATOM   1190  O   ALA C  65      -3.803 -21.019   0.230  1.00 87.68           O  
ATOM   1191  N   GLN C  66      -2.043 -19.977   1.032  1.00 88.68           N  
ATOM   1192  CA  GLN C  66      -1.109 -21.085   0.859  1.00 88.68           C  
ATOM   1193  C   GLN C  66      -1.486 -22.266   1.748  1.00 88.68           C  
ATOM   1194  CB  GLN C  66       0.321 -20.634   1.161  1.00 88.68           C  
ATOM   1195  O   GLN C  66      -1.330 -23.423   1.351  1.00 88.68           O  
ATOM   1196  CG  GLN C  66       0.931 -19.754   0.079  1.00 88.68           C  
ATOM   1197  CD  GLN C  66       2.317 -19.254   0.440  1.00 88.68           C  
ATOM   1198  NE2 GLN C  66       3.002 -18.655  -0.527  1.00 88.68           N  
ATOM   1199  OE1 GLN C  66       2.767 -19.404   1.581  1.00 88.68           O  
ATOM   1200  N   GLN C  67      -2.049 -21.825   2.941  1.00 86.52           N  
ATOM   1201  CA  GLN C  67      -2.485 -22.877   3.853  1.00 86.52           C  
ATOM   1202  C   GLN C  67      -3.691 -23.626   3.292  1.00 86.52           C  
ATOM   1203  CB  GLN C  67      -2.823 -22.293   5.225  1.00 86.52           C  
ATOM   1204  O   GLN C  67      -3.814 -24.839   3.473  1.00 86.52           O  
ATOM   1205  CG  GLN C  67      -1.602 -21.865   6.029  1.00 86.52           C  
ATOM   1206  CD  GLN C  67      -1.958 -21.369   7.418  1.00 86.52           C  
ATOM   1207  NE2 GLN C  67      -1.066 -21.599   8.376  1.00 86.52           N  
ATOM   1208  OE1 GLN C  67      -3.024 -20.783   7.628  1.00 86.52           O  
ATOM   1209  N   LEU C  68      -4.581 -22.869   2.615  1.00 83.91           N  
ATOM   1210  CA  LEU C  68      -5.764 -23.477   2.016  1.00 83.91           C  
ATOM   1211  C   LEU C  68      -5.375 -24.439   0.899  1.00 83.91           C  
ATOM   1212  CB  LEU C  68      -6.705 -22.398   1.472  1.00 83.91           C  
ATOM   1213  O   LEU C  68      -6.068 -25.430   0.658  1.00 83.91           O  
ATOM   1214  CG  LEU C  68      -7.481 -21.589   2.511  1.00 83.91           C  
ATOM   1215  CD1 LEU C  68      -8.235 -20.447   1.838  1.00 83.91           C  
ATOM   1216  CD2 LEU C  68      -8.441 -22.488   3.283  1.00 83.91           C  
ATOM   1217  N   LEU C  69      -4.254 -24.205   0.118  1.00 82.19           N  
ATOM   1218  CA  LEU C  69      -3.801 -25.057  -0.977  1.00 82.19           C  
ATOM   1219  C   LEU C  69      -3.167 -26.337  -0.443  1.00 82.19           C  
ATOM   1220  CB  LEU C  69      -2.801 -24.308  -1.861  1.00 82.19           C  
ATOM   1221  O   LEU C  69      -3.143 -27.358  -1.134  1.00 82.19           O  
ATOM   1222  CG  LEU C  69      -3.393 -23.318  -2.865  1.00 82.19           C  
ATOM   1223  CD1 LEU C  69      -2.279 -22.556  -3.577  1.00 82.19           C  
ATOM   1224  CD2 LEU C  69      -4.280 -24.042  -3.872  1.00 82.19           C  
ATOM   1225  N   GLY C  70      -2.632 -26.337   0.848  1.00 69.19           N  
ATOM   1226  CA  GLY C  70      -2.214 -27.604   1.426  1.00 69.19           C  
ATOM   1227  C   GLY C  70      -0.832 -28.038   0.977  1.00 69.19           C  
ATOM   1228  O   GLY C  70      -0.520 -29.231   0.975  1.00 69.19           O  
TER    1229      GLY C  70                                                      
ATOM   1230  N   SER D   1     -11.158 -26.085 -11.173  1.00 74.22           N  
ATOM   1231  CA  SER D   1     -11.045 -26.702  -9.855  1.00 74.22           C  
ATOM   1232  C   SER D   1     -10.767 -25.658  -8.779  1.00 74.22           C  
ATOM   1233  CB  SER D   1      -9.940 -27.758  -9.850  1.00 74.22           C  
ATOM   1234  O   SER D   1     -10.252 -24.577  -9.073  1.00 74.22           O  
ATOM   1235  OG  SER D   1      -8.661 -27.148  -9.839  1.00 74.22           O  
ATOM   1236  N   GLU D   2     -11.015 -25.719  -7.746  1.00 86.28           N  
ATOM   1237  CA  GLU D   2     -10.791 -24.889  -6.566  1.00 86.28           C  
ATOM   1238  C   GLU D   2      -9.305 -24.612  -6.360  1.00 86.28           C  
ATOM   1239  CB  GLU D   2     -11.379 -25.557  -5.320  1.00 86.28           C  
ATOM   1240  O   GLU D   2      -8.921 -23.503  -5.982  1.00 86.28           O  
ATOM   1241  CG  GLU D   2     -12.896 -25.469  -5.233  1.00 86.28           C  
ATOM   1242  CD  GLU D   2     -13.465 -26.127  -3.987  1.00 86.28           C  
ATOM   1243  OE1 GLU D   2     -14.701 -26.091  -3.791  1.00 86.28           O  
ATOM   1244  OE2 GLU D   2     -12.668 -26.683  -3.198  1.00 86.28           O  
ATOM   1245  N   ARG D   3      -8.465 -25.638  -6.746  1.00 86.94           N  
ATOM   1246  CA  ARG D   3      -7.021 -25.489  -6.601  1.00 86.94           C  
ATOM   1247  C   ARG D   3      -6.483 -24.417  -7.544  1.00 86.94           C  
ATOM   1248  CB  ARG D   3      -6.314 -26.820  -6.864  1.00 86.94           C  
ATOM   1249  O   ARG D   3      -5.625 -23.620  -7.161  1.00 86.94           O  
ATOM   1250  CG  ARG D   3      -4.836 -26.814  -6.506  1.00 86.94           C  
ATOM   1251  CD  ARG D   3      -4.208 -28.190  -6.680  1.00 86.94           C  
ATOM   1252  NE  ARG D   3      -2.758 -28.146  -6.509  1.00 86.94           N  
ATOM   1253  NH1 ARG D   3      -2.520 -30.422  -6.188  1.00 86.94           N  
ATOM   1254  NH2 ARG D   3      -0.681 -29.054  -6.140  1.00 86.94           N  
ATOM   1255  CZ  ARG D   3      -1.990 -29.207  -6.280  1.00 86.94           C  
ATOM   1256  N   GLU D   4      -7.029 -24.402  -8.778  1.00 89.37           N  
ATOM   1257  CA  GLU D   4      -6.600 -23.409  -9.758  1.00 89.37           C  
ATOM   1258  C   GLU D   4      -6.997 -22.000  -9.326  1.00 89.37           C  
ATOM   1259  CB  GLU D   4      -7.191 -23.722 -11.135  1.00 89.37           C  
ATOM   1260  O   GLU D   4      -6.232 -21.051  -9.507  1.00 89.37           O  
ATOM   1261  CG  GLU D   4      -6.532 -24.904 -11.832  1.00 89.37           C  
ATOM   1262  CD  GLU D   4      -7.197 -25.271 -13.149  1.00 89.37           C  
ATOM   1263  OE1 GLU D   4      -6.613 -26.060 -13.925  1.00 89.37           O  
ATOM   1264  OE2 GLU D   4      -8.312 -24.763 -13.407  1.00 89.37           O  
ATOM   1265  N   VAL D   5      -8.102 -21.886  -8.718  1.00 88.68           N  
ATOM   1266  CA  VAL D   5      -8.593 -20.592  -8.255  1.00 88.68           C  
ATOM   1267  C   VAL D   5      -7.713 -20.083  -7.116  1.00 88.68           C  
ATOM   1268  CB  VAL D   5     -10.066 -20.675  -7.795  1.00 88.68           C  
ATOM   1269  O   VAL D   5      -7.313 -18.917  -7.105  1.00 88.68           O  
ATOM   1270  CG1 VAL D   5     -10.510 -19.357  -7.165  1.00 88.68           C  
ATOM   1271  CG2 VAL D   5     -10.971 -21.042  -8.969  1.00 88.68           C  
ATOM   1272  N   ILE D   6      -7.366 -20.963  -6.230  1.00 88.20           N  
ATOM   1273  CA  ILE D   6      -6.556 -20.580  -5.079  1.00 88.20           C  
ATOM   1274  C   ILE D   6      -5.162 -20.165  -5.545  1.00 88.20           C  
ATOM   1275  CB  ILE D   6      -6.457 -21.729  -4.050  1.00 88.20           C  
ATOM   1276  O   ILE D   6      -4.602 -19.183  -5.051  1.00 88.20           O  
ATOM   1277  CG1 ILE D   6      -7.821 -21.980  -3.398  1.00 88.20           C  
ATOM   1278  CG2 ILE D   6      -5.394 -21.417  -2.993  1.00 88.20           C  
ATOM   1279  CD1 ILE D   6      -7.867 -23.219  -2.515  1.00 88.20           C  
ATOM   1280  N   GLN D   7      -4.610 -20.896  -6.495  1.00 89.40           N  
ATOM   1281  CA  GLN D   7      -3.300 -20.549  -7.036  1.00 89.40           C  
ATOM   1282  C   GLN D   7      -3.315 -19.158  -7.663  1.00 89.40           C  
ATOM   1283  CB  GLN D   7      -2.853 -21.586  -8.068  1.00 89.40           C  
ATOM   1284  O   GLN D   7      -2.364 -18.390  -7.504  1.00 89.40           O  
ATOM   1285  CG  GLN D   7      -1.421 -21.397  -8.549  1.00 89.40           C  
ATOM   1286  CD  GLN D   7      -0.398 -21.632  -7.454  1.00 89.40           C  
ATOM   1287  NE2 GLN D   7       0.601 -20.759  -7.378  1.00 89.40           N  
ATOM   1288  OE1 GLN D   7      -0.505 -22.590  -6.681  1.00 89.40           O  
ATOM   1289  N   ARG D   8      -4.399 -18.877  -8.395  1.00 89.82           N  
ATOM   1290  CA  ARG D   8      -4.532 -17.558  -9.006  1.00 89.82           C  
ATOM   1291  C   ARG D   8      -4.636 -16.470  -7.943  1.00 89.82           C  
ATOM   1292  CB  ARG D   8      -5.754 -17.512  -9.925  1.00 89.82           C  
ATOM   1293  O   ARG D   8      -4.050 -15.396  -8.087  1.00 89.82           O  
ATOM   1294  CG  ARG D   8      -5.901 -16.206 -10.690  1.00 89.82           C  
ATOM   1295  CD  ARG D   8      -4.738 -15.978 -11.645  1.00 89.82           C  
ATOM   1296  NE  ARG D   8      -4.935 -14.780 -12.458  1.00 89.82           N  
ATOM   1297  NH1 ARG D   8      -2.826 -14.821 -13.399  1.00 89.82           N  
ATOM   1298  NH2 ARG D   8      -4.307 -13.166 -13.965  1.00 89.82           N  
ATOM   1299  CZ  ARG D   8      -4.022 -14.258 -13.272  1.00 89.82           C  
ATOM   1300  N   LEU D   9      -5.338 -16.702  -6.880  1.00 88.82           N  
ATOM   1301  CA  LEU D   9      -5.476 -15.747  -5.787  1.00 88.82           C  
ATOM   1302  C   LEU D   9      -4.120 -15.441  -5.158  1.00 88.82           C  
ATOM   1303  CB  LEU D   9      -6.435 -16.285  -4.722  1.00 88.82           C  
ATOM   1304  O   LEU D   9      -3.837 -14.291  -4.812  1.00 88.82           O  
ATOM   1305  CG  LEU D   9      -7.918 -16.312  -5.097  1.00 88.82           C  
ATOM   1306  CD1 LEU D   9      -8.720 -17.056  -4.034  1.00 88.82           C  
ATOM   1307  CD2 LEU D   9      -8.449 -14.895  -5.281  1.00 88.82           C  
ATOM   1308  N   ILE D  10      -3.268 -16.492  -4.987  1.00 89.86           N  
ATOM   1309  CA  ILE D  10      -1.933 -16.321  -4.425  1.00 89.86           C  
ATOM   1310  C   ILE D  10      -1.092 -15.445  -5.351  1.00 89.86           C  
ATOM   1311  CB  ILE D  10      -1.237 -17.681  -4.196  1.00 89.86           C  
ATOM   1312  O   ILE D  10      -0.384 -14.546  -4.892  1.00 89.86           O  
ATOM   1313  CG1 ILE D  10      -1.923 -18.447  -3.059  1.00 89.86           C  
ATOM   1314  CG2 ILE D  10       0.253 -17.483  -3.903  1.00 89.86           C  
ATOM   1315  CD1 ILE D  10      -1.448 -19.886  -2.907  1.00 89.86           C  
ATOM   1316  N   GLU D  11      -1.177 -15.627  -6.721  1.00 90.95           N  
ATOM   1317  CA  GLU D  11      -0.412 -14.853  -7.695  1.00 90.95           C  
ATOM   1318  C   GLU D  11      -0.805 -13.379  -7.660  1.00 90.95           C  
ATOM   1319  CB  GLU D  11      -0.609 -15.418  -9.104  1.00 90.95           C  
ATOM   1320  O   GLU D  11       0.057 -12.500  -7.718  1.00 90.95           O  
ATOM   1321  CG  GLU D  11       0.080 -16.755  -9.333  1.00 90.95           C  
ATOM   1322  CD  GLU D  11      -0.278 -17.395 -10.665  1.00 90.95           C  
ATOM   1323  OE1 GLU D  11       0.185 -18.525 -10.940  1.00 90.95           O  
ATOM   1324  OE2 GLU D  11      -1.027 -16.759 -11.441  1.00 90.95           O  
ATOM   1325  N   VAL D  12      -2.118 -13.175  -7.494  1.00 91.14           N  
ATOM   1326  CA  VAL D  12      -2.618 -11.804  -7.456  1.00 91.14           C  
ATOM   1327  C   VAL D  12      -2.137 -11.114  -6.181  1.00 91.14           C  
ATOM   1328  CB  VAL D  12      -4.160 -11.760  -7.537  1.00 91.14           C  
ATOM   1329  O   VAL D  12      -1.728  -9.951  -6.214  1.00 91.14           O  
ATOM   1330  CG1 VAL D  12      -4.675 -10.348  -7.262  1.00 91.14           C  
ATOM   1331  CG2 VAL D  12      -4.636 -12.250  -8.903  1.00 91.14           C  
ATOM   1332  N   SER D  13      -2.222 -11.820  -5.064  1.00 90.34           N  
ATOM   1333  CA  SER D  13      -1.754 -11.253  -3.803  1.00 90.34           C  
ATOM   1334  C   SER D  13      -0.275 -10.888  -3.876  1.00 90.34           C  
ATOM   1335  CB  SER D  13      -1.989 -12.234  -2.654  1.00 90.34           C  
ATOM   1336  O   SER D  13       0.146  -9.868  -3.326  1.00 90.34           O  
ATOM   1337  OG  SER D  13      -1.519 -11.697  -1.430  1.00 90.34           O  
ATOM   1338  N   GLU D  14       0.612 -11.641  -4.497  1.00 91.72           N  
ATOM   1339  CA  GLU D  14       2.035 -11.359  -4.659  1.00 91.72           C  
ATOM   1340  C   GLU D  14       2.257 -10.114  -5.513  1.00 91.72           C  
ATOM   1341  CB  GLU D  14       2.754 -12.559  -5.280  1.00 91.72           C  
ATOM   1342  O   GLU D  14       3.141  -9.305  -5.222  1.00 91.72           O  
ATOM   1343  CG  GLU D  14       2.933 -13.731  -4.326  1.00 91.72           C  
ATOM   1344  CD  GLU D  14       3.515 -14.966  -4.995  1.00 91.72           C  
ATOM   1345  OE1 GLU D  14       3.843 -15.943  -4.284  1.00 91.72           O  
ATOM   1346  OE2 GLU D  14       3.645 -14.956  -6.239  1.00 91.72           O  
ATOM   1347  N   GLU D  15       1.442 -10.050  -6.606  1.00 91.42           N  
ATOM   1348  CA  GLU D  15       1.534  -8.858  -7.444  1.00 91.42           C  
ATOM   1349  C   GLU D  15       1.140  -7.606  -6.666  1.00 91.42           C  
ATOM   1350  CB  GLU D  15       0.651  -9.004  -8.686  1.00 91.42           C  
ATOM   1351  O   GLU D  15       1.761  -6.552  -6.819  1.00 91.42           O  
ATOM   1352  CG  GLU D  15       1.191  -9.992  -9.711  1.00 91.42           C  
ATOM   1353  CD  GLU D  15       0.413  -9.987 -11.017  1.00 91.42           C  
ATOM   1354  OE1 GLU D  15       0.637 -10.884 -11.861  1.00 91.42           O  
ATOM   1355  OE2 GLU D  15      -0.428  -9.078 -11.198  1.00 91.42           O  
ATOM   1356  N   LEU D  16       0.061  -7.653  -5.820  1.00 92.00           N  
ATOM   1357  CA  LEU D  16      -0.362  -6.535  -4.984  1.00 92.00           C  
ATOM   1358  C   LEU D  16       0.743  -6.136  -4.012  1.00 92.00           C  
ATOM   1359  CB  LEU D  16      -1.633  -6.895  -4.211  1.00 92.00           C  
ATOM   1360  O   LEU D  16       0.968  -4.946  -3.776  1.00 92.00           O  
ATOM   1361  CG  LEU D  16      -2.946  -6.822  -4.993  1.00 92.00           C  
ATOM   1362  CD1 LEU D  16      -4.059  -7.531  -4.227  1.00 92.00           C  
ATOM   1363  CD2 LEU D  16      -3.323  -5.372  -5.273  1.00 92.00           C  
ATOM   1364  N   SER D  17       1.463  -7.138  -3.442  1.00 92.35           N  
ATOM   1365  CA  SER D  17       2.561  -6.872  -2.518  1.00 92.35           C  
ATOM   1366  C   SER D  17       3.695  -6.121  -3.208  1.00 92.35           C  
ATOM   1367  CB  SER D  17       3.091  -8.179  -1.926  1.00 92.35           C  
ATOM   1368  O   SER D  17       4.234  -5.159  -2.657  1.00 92.35           O  
ATOM   1369  OG  SER D  17       2.147  -8.745  -1.033  1.00 92.35           O  
ATOM   1370  N   ARG D  18       4.089  -6.525  -4.509  1.00 92.49           N  
ATOM   1371  CA  ARG D  18       5.157  -5.859  -5.247  1.00 92.49           C  
ATOM   1372  C   ARG D  18       4.784  -4.415  -5.567  1.00 92.49           C  
ATOM   1373  CB  ARG D  18       5.474  -6.617  -6.537  1.00 92.49           C  
ATOM   1374  O   ARG D  18       5.618  -3.514  -5.460  1.00 92.49           O  
ATOM   1375  CG  ARG D  18       6.212  -7.928  -6.316  1.00 92.49           C  
ATOM   1376  CD  ARG D  18       6.749  -8.500  -7.621  1.00 92.49           C  
ATOM   1377  NE  ARG D  18       5.672  -8.967  -8.489  1.00 92.49           N  
ATOM   1378  NH1 ARG D  18       5.726 -11.148  -7.730  1.00 92.49           N  
ATOM   1379  NH2 ARG D  18       4.226 -10.530  -9.350  1.00 92.49           N  
ATOM   1380  CZ  ARG D  18       5.211 -10.214  -8.521  1.00 92.49           C  
ATOM   1381  N   ALA D  19       3.480  -4.299  -5.935  1.00 92.13           N  
ATOM   1382  CA  ALA D  19       2.998  -2.956  -6.245  1.00 92.13           C  
ATOM   1383  C   ALA D  19       3.044  -2.058  -5.012  1.00 92.13           C  
ATOM   1384  CB  ALA D  19       1.578  -3.016  -6.803  1.00 92.13           C  
ATOM   1385  O   ALA D  19       3.459  -0.900  -5.095  1.00 92.13           O  
ATOM   1386  N   THR D  20       2.641  -2.555  -3.881  1.00 92.99           N  
ATOM   1387  CA  THR D  20       2.626  -1.787  -2.640  1.00 92.99           C  
ATOM   1388  C   THR D  20       4.047  -1.443  -2.201  1.00 92.99           C  
ATOM   1389  CB  THR D  20       1.910  -2.558  -1.515  1.00 92.99           C  
ATOM   1390  O   THR D  20       4.301  -0.340  -1.713  1.00 92.99           O  
ATOM   1391  CG2 THR D  20       1.844  -1.728  -0.237  1.00 92.99           C  
ATOM   1392  OG1 THR D  20       0.578  -2.876  -1.935  1.00 92.99           O  
ATOM   1393  N   GLU D  21       5.012  -2.315  -2.380  1.00 92.94           N  
ATOM   1394  CA  GLU D  21       6.413  -2.039  -2.075  1.00 92.94           C  
ATOM   1395  C   GLU D  21       6.944  -0.881  -2.915  1.00 92.94           C  
ATOM   1396  CB  GLU D  21       7.269  -3.289  -2.301  1.00 92.94           C  
ATOM   1397  O   GLU D  21       7.686  -0.034  -2.415  1.00 92.94           O  
ATOM   1398  CG  GLU D  21       7.132  -4.335  -1.204  1.00 92.94           C  
ATOM   1399  CD  GLU D  21       7.875  -5.625  -1.509  1.00 92.94           C  
ATOM   1400  OE1 GLU D  21       7.749  -6.597  -0.731  1.00 92.94           O  
ATOM   1401  OE2 GLU D  21       8.592  -5.664  -2.534  1.00 92.94           O  
ATOM   1402  N   ARG D  22       6.515  -0.911  -4.232  1.00 92.28           N  
ATOM   1403  CA  ARG D  22       6.934   0.173  -5.115  1.00 92.28           C  
ATOM   1404  C   ARG D  22       6.357   1.508  -4.656  1.00 92.28           C  
ATOM   1405  CB  ARG D  22       6.510  -0.113  -6.557  1.00 92.28           C  
ATOM   1406  O   ARG D  22       7.035   2.536  -4.714  1.00 92.28           O  
ATOM   1407  CG  ARG D  22       7.038   0.895  -7.566  1.00 92.28           C  
ATOM   1408  CD  ARG D  22       8.560   0.932  -7.582  1.00 92.28           C  
ATOM   1409  NE  ARG D  22       9.064   1.898  -8.554  1.00 92.28           N  
ATOM   1410  NH1 ARG D  22      11.005   2.366  -7.391  1.00 92.28           N  
ATOM   1411  NH2 ARG D  22      10.577   3.412  -9.385  1.00 92.28           N  
ATOM   1412  CZ  ARG D  22      10.214   2.556  -8.441  1.00 92.28           C  
ATOM   1413  N   LEU D  23       5.097   1.439  -4.220  1.00 92.48           N  
ATOM   1414  CA  LEU D  23       4.448   2.648  -3.725  1.00 92.48           C  
ATOM   1415  C   LEU D  23       5.148   3.168  -2.474  1.00 92.48           C  
ATOM   1416  CB  LEU D  23       2.971   2.379  -3.423  1.00 92.48           C  
ATOM   1417  O   LEU D  23       5.288   4.380  -2.294  1.00 92.48           O  
ATOM   1418  CG  LEU D  23       2.117   3.598  -3.073  1.00 92.48           C  
ATOM   1419  CD1 LEU D  23       2.178   4.628  -4.196  1.00 92.48           C  
ATOM   1420  CD2 LEU D  23       0.676   3.182  -2.801  1.00 92.48           C  
ATOM   1421  N   VAL D  24       5.627   2.323  -1.535  1.00 92.53           N  
ATOM   1422  CA  VAL D  24       6.383   2.709  -0.348  1.00 92.53           C  
ATOM   1423  C   VAL D  24       7.665   3.428  -0.763  1.00 92.53           C  
ATOM   1424  CB  VAL D  24       6.719   1.486   0.534  1.00 92.53           C  
ATOM   1425  O   VAL D  24       7.998   4.482  -0.216  1.00 92.53           O  
ATOM   1426  CG1 VAL D  24       7.733   1.861   1.613  1.00 92.53           C  
ATOM   1427  CG2 VAL D  24       5.449   0.917   1.163  1.00 92.53           C  
ATOM   1428  N   GLU D  25       8.373   2.830  -1.804  1.00 91.08           N  
ATOM   1429  CA  GLU D  25       9.606   3.443  -2.290  1.00 91.08           C  
ATOM   1430  C   GLU D  25       9.343   4.835  -2.858  1.00 91.08           C  
ATOM   1431  CB  GLU D  25      10.264   2.558  -3.352  1.00 91.08           C  
ATOM   1432  O   GLU D  25      10.118   5.764  -2.619  1.00 91.08           O  
ATOM   1433  CG  GLU D  25      10.877   1.282  -2.794  1.00 91.08           C  
ATOM   1434  CD  GLU D  25      11.434   0.363  -3.871  1.00 91.08           C  
ATOM   1435  OE1 GLU D  25      11.972  -0.714  -3.530  1.00 91.08           O  
ATOM   1436  OE2 GLU D  25      11.331   0.725  -5.064  1.00 91.08           O  
ATOM   1437  N   ALA D  26       8.240   4.943  -3.634  1.00 90.51           N  
ATOM   1438  CA  ALA D  26       7.870   6.229  -4.219  1.00 90.51           C  
ATOM   1439  C   ALA D  26       7.613   7.272  -3.135  1.00 90.51           C  
ATOM   1440  CB  ALA D  26       6.637   6.074  -5.107  1.00 90.51           C  
ATOM   1441  O   ALA D  26       8.053   8.418  -3.252  1.00 90.51           O  
ATOM   1442  N   HIS D  27       6.937   6.891  -1.983  1.00 91.13           N  
ATOM   1443  CA  HIS D  27       6.656   7.802  -0.880  1.00 91.13           C  
ATOM   1444  C   HIS D  27       7.943   8.248  -0.192  1.00 91.13           C  
ATOM   1445  CB  HIS D  27       5.721   7.142   0.135  1.00 91.13           C  
ATOM   1446  O   HIS D  27       8.076   9.413   0.190  1.00 91.13           O  
ATOM   1447  CG  HIS D  27       4.274   7.240  -0.231  1.00 91.13           C  
ATOM   1448  CD2 HIS D  27       3.286   8.031   0.251  1.00 91.13           C  
ATOM   1449  ND1 HIS D  27       3.698   6.454  -1.206  1.00 91.13           N  
ATOM   1450  CE1 HIS D  27       2.415   6.760  -1.308  1.00 91.13           C  
ATOM   1451  NE2 HIS D  27       2.140   7.713  -0.435  1.00 91.13           N  
ATOM   1452  N   LYS D  28       8.896   7.411  -0.111  1.00 90.84           N  
ATOM   1453  CA  LYS D  28      10.180   7.748   0.497  1.00 90.84           C  
ATOM   1454  C   LYS D  28      10.925   8.790  -0.333  1.00 90.84           C  
ATOM   1455  CB  LYS D  28      11.042   6.495   0.660  1.00 90.84           C  
ATOM   1456  O   LYS D  28      11.576   9.680   0.219  1.00 90.84           O  
ATOM   1457  CG  LYS D  28      10.550   5.542   1.741  1.00 90.84           C  
ATOM   1458  CD  LYS D  28      11.439   4.310   1.846  1.00 90.84           C  
ATOM   1459  CE  LYS D  28      10.953   3.360   2.933  1.00 90.84           C  
ATOM   1460  NZ  LYS D  28      11.775   2.114   2.988  1.00 90.84           N  
ATOM   1461  N   ILE D  29      10.862   8.663  -1.654  1.00 89.37           N  
ATOM   1462  CA  ILE D  29      11.510   9.615  -2.550  1.00 89.37           C  
ATOM   1463  C   ILE D  29      10.879  10.995  -2.381  1.00 89.37           C  
ATOM   1464  CB  ILE D  29      11.416   9.159  -4.023  1.00 89.37           C  
ATOM   1465  O   ILE D  29      11.582  12.008  -2.356  1.00 89.37           O  
ATOM   1466  CG1 ILE D  29      12.245   7.888  -4.243  1.00 89.37           C  
ATOM   1467  CG2 ILE D  29      11.869  10.278  -4.965  1.00 89.37           C  
ATOM   1468  CD1 ILE D  29      12.056   7.256  -5.615  1.00 89.37           C  
ATOM   1469  N   VAL D  30       9.497  11.072  -2.289  1.00 89.45           N  
ATOM   1470  CA  VAL D  30       8.797  12.336  -2.082  1.00 89.45           C  
ATOM   1471  C   VAL D  30       9.234  12.957  -0.758  1.00 89.45           C  
ATOM   1472  CB  VAL D  30       7.264  12.145  -2.102  1.00 89.45           C  
ATOM   1473  O   VAL D  30       9.452  14.169  -0.675  1.00 89.45           O  
ATOM   1474  CG1 VAL D  30       6.556  13.420  -1.645  1.00 89.45           C  
ATOM   1475  CG2 VAL D  30       6.795  11.741  -3.498  1.00 89.45           C  
ATOM   1476  N   LEU D  31       9.396  12.149   0.306  1.00 88.23           N  
ATOM   1477  CA  LEU D  31       9.849  12.627   1.608  1.00 88.23           C  
ATOM   1478  C   LEU D  31      11.219  13.288   1.498  1.00 88.23           C  
ATOM   1479  CB  LEU D  31       9.904  11.474   2.613  1.00 88.23           C  
ATOM   1480  O   LEU D  31      11.442  14.362   2.060  1.00 88.23           O  
ATOM   1481  CG  LEU D  31      10.003  11.865   4.089  1.00 88.23           C  
ATOM   1482  CD1 LEU D  31       8.757  11.411   4.842  1.00 88.23           C  
ATOM   1483  CD2 LEU D  31      11.259  11.272   4.717  1.00 88.23           C  
ATOM   1484  N   ARG D  32      12.179  12.572   0.748  1.00 87.25           N  
ATOM   1485  CA  ARG D  32      13.516  13.127   0.560  1.00 87.25           C  
ATOM   1486  C   ARG D  32      13.458  14.442  -0.210  1.00 87.25           C  
ATOM   1487  CB  ARG D  32      14.415  12.130  -0.174  1.00 87.25           C  
ATOM   1488  O   ARG D  32      14.216  15.371   0.079  1.00 87.25           O  
ATOM   1489  CG  ARG D  32      14.862  10.957   0.685  1.00 87.25           C  
ATOM   1490  CD  ARG D  32      15.941  10.133  -0.004  1.00 87.25           C  
ATOM   1491  NE  ARG D  32      15.398   9.352  -1.112  1.00 87.25           N  
ATOM   1492  NH1 ARG D  32      16.819   7.555  -0.814  1.00 87.25           N  
ATOM   1493  NH2 ARG D  32      15.261   7.524  -2.495  1.00 87.25           N  
ATOM   1494  CZ  ARG D  32      15.827   8.146  -1.471  1.00 87.25           C  
ATOM   1495  N   ALA D  33      12.588  14.551  -1.234  1.00 86.15           N  
ATOM   1496  CA  ALA D  33      12.454  15.746  -2.063  1.00 86.15           C  
ATOM   1497  C   ALA D  33      11.964  16.933  -1.239  1.00 86.15           C  
ATOM   1498  CB  ALA D  33      11.503  15.482  -3.228  1.00 86.15           C  
ATOM   1499  O   ALA D  33      12.348  18.077  -1.497  1.00 86.15           O  
ATOM   1500  N   ILE D  34      11.035  16.632  -0.280  1.00 84.39           N  
ATOM   1501  CA  ILE D  34      10.539  17.687   0.597  1.00 84.39           C  
ATOM   1502  C   ILE D  34      11.671  18.191   1.490  1.00 84.39           C  
ATOM   1503  CB  ILE D  34       9.355  17.195   1.459  1.00 84.39           C  
ATOM   1504  O   ILE D  34      11.793  19.395   1.728  1.00 84.39           O  
ATOM   1505  CG1 ILE D  34       8.129  16.927   0.579  1.00 84.39           C  
ATOM   1506  CG2 ILE D  34       9.028  18.211   2.558  1.00 84.39           C  
ATOM   1507  CD1 ILE D  34       6.967  16.276   1.318  1.00 84.39           C  
ATOM   1508  N   ALA D  35      12.534  17.318   2.039  1.00 84.86           N  
ATOM   1509  CA  ALA D  35      13.634  17.662   2.935  1.00 84.86           C  
ATOM   1510  C   ALA D  35      14.750  18.381   2.183  1.00 84.86           C  
ATOM   1511  CB  ALA D  35      14.178  16.409   3.617  1.00 84.86           C  
ATOM   1512  O   ALA D  35      15.371  19.305   2.713  1.00 84.86           O  
ATOM   1513  N   SER D  36      14.979  18.073   0.896  1.00 83.14           N  
ATOM   1514  CA  SER D  36      16.022  18.660   0.061  1.00 83.14           C  
ATOM   1515  C   SER D  36      15.564  18.784  -1.389  1.00 83.14           C  
ATOM   1516  CB  SER D  36      17.300  17.824   0.131  1.00 83.14           C  
ATOM   1517  O   SER D  36      15.869  17.923  -2.217  1.00 83.14           O  
ATOM   1518  OG  SER D  36      17.825  17.818   1.447  1.00 83.14           O  
ATOM   1519  N   PRO D  37      14.835  19.767  -1.627  1.00 79.72           N  
ATOM   1520  CA  PRO D  37      14.299  19.938  -2.980  1.00 79.72           C  
ATOM   1521  C   PRO D  37      15.394  20.110  -4.030  1.00 79.72           C  
ATOM   1522  CB  PRO D  37      13.449  21.206  -2.864  1.00 79.72           C  
ATOM   1523  O   PRO D  37      16.332  20.886  -3.828  1.00 79.72           O  
ATOM   1524  CG  PRO D  37      13.370  21.480  -1.397  1.00 79.72           C  
ATOM   1525  CD  PRO D  37      14.469  20.721  -0.710  1.00 79.72           C  
ATOM   1526  N   ASN D  38      15.430  19.383  -4.884  1.00 83.01           N  
ATOM   1527  CA  ASN D  38      16.276  19.557  -6.060  1.00 83.01           C  
ATOM   1528  C   ASN D  38      15.563  19.114  -7.335  1.00 83.01           C  
ATOM   1529  CB  ASN D  38      17.590  18.791  -5.893  1.00 83.01           C  
ATOM   1530  O   ASN D  38      14.572  18.385  -7.275  1.00 83.01           O  
ATOM   1531  CG  ASN D  38      17.388  17.290  -5.837  1.00 83.01           C  
ATOM   1532  ND2 ASN D  38      18.201  16.612  -5.036  1.00 83.01           N  
ATOM   1533  OD1 ASN D  38      16.509  16.744  -6.509  1.00 83.01           O  
ATOM   1534  N   GLU D  39      15.858  19.599  -8.464  1.00 86.15           N  
ATOM   1535  CA  GLU D  39      15.193  19.394  -9.747  1.00 86.15           C  
ATOM   1536  C   GLU D  39      15.225  17.925 -10.157  1.00 86.15           C  
ATOM   1537  CB  GLU D  39      15.840  20.258 -10.833  1.00 86.15           C  
ATOM   1538  O   GLU D  39      14.259  17.412 -10.725  1.00 86.15           O  
ATOM   1539  CG  GLU D  39      15.007  20.379 -12.101  1.00 86.15           C  
ATOM   1540  CD  GLU D  39      13.622  20.956 -11.856  1.00 86.15           C  
ATOM   1541  OE1 GLU D  39      12.711  20.718 -12.681  1.00 86.15           O  
ATOM   1542  OE2 GLU D  39      13.447  21.653 -10.831  1.00 86.15           O  
ATOM   1543  N   SER D  40      16.327  17.264  -9.909  1.00 88.17           N  
ATOM   1544  CA  SER D  40      16.455  15.854 -10.261  1.00 88.17           C  
ATOM   1545  C   SER D  40      15.406  15.008  -9.547  1.00 88.17           C  
ATOM   1546  CB  SER D  40      17.855  15.341  -9.919  1.00 88.17           C  
ATOM   1547  O   SER D  40      14.807  14.115 -10.149  1.00 88.17           O  
ATOM   1548  OG  SER D  40      17.954  13.948 -10.164  1.00 88.17           O  
ATOM   1549  N   GLU D  41      15.122  15.225  -8.449  1.00 88.64           N  
ATOM   1550  CA  GLU D  41      14.144  14.488  -7.655  1.00 88.64           C  
ATOM   1551  C   GLU D  41      12.724  14.739  -8.155  1.00 88.64           C  
ATOM   1552  CB  GLU D  41      14.255  14.869  -6.176  1.00 88.64           C  
ATOM   1553  O   GLU D  41      11.901  13.821  -8.189  1.00 88.64           O  
ATOM   1554  CG  GLU D  41      15.457  14.258  -5.472  1.00 88.64           C  
ATOM   1555  CD  GLU D  41      15.616  14.730  -4.036  1.00 88.64           C  
ATOM   1556  OE1 GLU D  41      16.298  14.043  -3.242  1.00 88.64           O  
ATOM   1557  OE2 GLU D  41      15.053  15.797  -3.701  1.00 88.64           O  
ATOM   1558  N   LYS D  42      12.543  15.970  -8.541  1.00 86.44           N  
ATOM   1559  CA  LYS D  42      11.228  16.295  -9.087  1.00 86.44           C  
ATOM   1560  C   LYS D  42      10.931  15.469 -10.334  1.00 86.44           C  
ATOM   1561  CB  LYS D  42      11.135  17.787  -9.412  1.00 86.44           C  
ATOM   1562  O   LYS D  42       9.818  14.964 -10.501  1.00 86.44           O  
ATOM   1563  CG  LYS D  42      10.957  18.677  -8.190  1.00 86.44           C  
ATOM   1564  CD  LYS D  42      10.776  20.137  -8.584  1.00 86.44           C  
ATOM   1565  CE  LYS D  42      10.736  21.046  -7.363  1.00 86.44           C  
ATOM   1566  NZ  LYS D  42      10.619  22.484  -7.747  1.00 86.44           N  
ATOM   1567  N   GLU D  43      11.894  15.406 -11.251  1.00 89.55           N  
ATOM   1568  CA  GLU D  43      11.729  14.611 -12.464  1.00 89.55           C  
ATOM   1569  C   GLU D  43      11.499  13.139 -12.132  1.00 89.55           C  
ATOM   1570  CB  GLU D  43      12.949  14.760 -13.376  1.00 89.55           C  
ATOM   1571  O   GLU D  43      10.651  12.485 -12.742  1.00 89.55           O  
ATOM   1572  CG  GLU D  43      13.016  16.095 -14.102  1.00 89.55           C  
ATOM   1573  CD  GLU D  43      14.288  16.274 -14.914  1.00 89.55           C  
ATOM   1574  OE1 GLU D  43      14.487  17.363 -15.499  1.00 89.55           O  
ATOM   1575  OE2 GLU D  43      15.092  15.317 -14.968  1.00 89.55           O  
ATOM   1576  N   GLU D  44      12.254  12.653 -11.147  1.00 90.41           N  
ATOM   1577  CA  GLU D  44      12.105  11.264 -10.725  1.00 90.41           C  
ATOM   1578  C   GLU D  44      10.717  11.010 -10.142  1.00 90.41           C  
ATOM   1579  CB  GLU D  44      13.181  10.894  -9.700  1.00 90.41           C  
ATOM   1580  O   GLU D  44      10.108   9.972 -10.407  1.00 90.41           O  
ATOM   1581  CG  GLU D  44      13.213   9.414  -9.349  1.00 90.41           C  
ATOM   1582  CD  GLU D  44      14.386   9.034  -8.459  1.00 90.41           C  
ATOM   1583  OE1 GLU D  44      14.507   7.844  -8.090  1.00 90.41           O  
ATOM   1584  OE2 GLU D  44      15.190   9.934  -8.127  1.00 90.41           O  
ATOM   1585  N   ILE D  45      10.208  11.896  -9.474  1.00 89.17           N  
ATOM   1586  CA  ILE D  45       8.902  11.772  -8.836  1.00 89.17           C  
ATOM   1587  C   ILE D  45       7.810  11.723  -9.902  1.00 89.17           C  
ATOM   1588  CB  ILE D  45       8.640  12.934  -7.853  1.00 89.17           C  
ATOM   1589  O   ILE D  45       6.865  10.938  -9.796  1.00 89.17           O  
ATOM   1590  CG1 ILE D  45       9.542  12.805  -6.620  1.00 89.17           C  
ATOM   1591  CG2 ILE D  45       7.163  12.978  -7.449  1.00 89.17           C  
ATOM   1592  CD1 ILE D  45       9.504  14.014  -5.695  1.00 89.17           C  
ATOM   1593  N   GLN D  46       7.951  12.571 -10.926  1.00 89.40           N  
ATOM   1594  CA  GLN D  46       6.976  12.566 -12.011  1.00 89.40           C  
ATOM   1595  C   GLN D  46       6.987  11.234 -12.756  1.00 89.40           C  
ATOM   1596  CB  GLN D  46       7.249  13.714 -12.985  1.00 89.40           C  
ATOM   1597  O   GLN D  46       5.932  10.714 -13.124  1.00 89.40           O  
ATOM   1598  CG  GLN D  46       6.862  15.084 -12.445  1.00 89.40           C  
ATOM   1599  CD  GLN D  46       7.225  16.212 -13.391  1.00 89.40           C  
ATOM   1600  NE2 GLN D  46       6.667  17.393 -13.148  1.00 89.40           N  
ATOM   1601  OE1 GLN D  46       8.002  16.025 -14.333  1.00 89.40           O  
ATOM   1602  N   LYS D  47       8.159  10.644 -12.987  1.00 91.52           N  
ATOM   1603  CA  LYS D  47       8.279   9.339 -13.629  1.00 91.52           C  
ATOM   1604  C   LYS D  47       7.632   8.247 -12.781  1.00 91.52           C  
ATOM   1605  CB  LYS D  47       9.748   9.000 -13.887  1.00 91.52           C  
ATOM   1606  O   LYS D  47       6.944   7.370 -13.308  1.00 91.52           O  
ATOM   1607  CG  LYS D  47       9.957   7.732 -14.701  1.00 91.52           C  
ATOM   1608  CD  LYS D  47      11.437   7.438 -14.910  1.00 91.52           C  
ATOM   1609  CE  LYS D  47      11.651   6.095 -15.594  1.00 91.52           C  
ATOM   1610  NZ  LYS D  47      13.102   5.783 -15.760  1.00 91.52           N  
ATOM   1611  N   LEU D  48       7.863   8.304 -11.444  1.00 91.11           N  
ATOM   1612  CA  LEU D  48       7.297   7.328 -10.520  1.00 91.11           C  
ATOM   1613  C   LEU D  48       5.773   7.392 -10.529  1.00 91.11           C  
ATOM   1614  CB  LEU D  48       7.821   7.565  -9.102  1.00 91.11           C  
ATOM   1615  O   LEU D  48       5.104   6.358 -10.473  1.00 91.11           O  
ATOM   1616  CG  LEU D  48       9.226   7.039  -8.802  1.00 91.11           C  
ATOM   1617  CD1 LEU D  48       9.743   7.627  -7.493  1.00 91.11           C  
ATOM   1618  CD2 LEU D  48       9.226   5.515  -8.746  1.00 91.11           C  
ATOM   1619  N   ALA D  49       5.260   8.642 -10.626  1.00 91.13           N  
ATOM   1620  CA  ALA D  49       3.809   8.807 -10.671  1.00 91.13           C  
ATOM   1621  C   ALA D  49       3.212   8.085 -11.875  1.00 91.13           C  
ATOM   1622  CB  ALA D  49       3.442  10.289 -10.707  1.00 91.13           C  
ATOM   1623  O   ALA D  49       2.185   7.412 -11.757  1.00 91.13           O  
ATOM   1624  N   LYS D  50       3.796   8.252 -13.057  1.00 92.43           N  
ATOM   1625  CA  LYS D  50       3.330   7.576 -14.264  1.00 92.43           C  
ATOM   1626  C   LYS D  50       3.445   6.061 -14.125  1.00 92.43           C  
ATOM   1627  CB  LYS D  50       4.119   8.052 -15.485  1.00 92.43           C  
ATOM   1628  O   LYS D  50       2.542   5.325 -14.530  1.00 92.43           O  
ATOM   1629  CG  LYS D  50       3.753   9.453 -15.952  1.00 92.43           C  
ATOM   1630  CD  LYS D  50       4.551   9.858 -17.184  1.00 92.43           C  
ATOM   1631  CE  LYS D  50       4.303  11.313 -17.558  1.00 92.43           C  
ATOM   1632  NZ  LYS D  50       5.154  11.742 -18.708  1.00 92.43           N  
ATOM   1633  N   GLU D  51       4.631   5.571 -13.558  1.00 92.72           N  
ATOM   1634  CA  GLU D  51       4.836   4.143 -13.337  1.00 92.72           C  
ATOM   1635  C   GLU D  51       3.748   3.562 -12.438  1.00 92.72           C  
ATOM   1636  CB  GLU D  51       6.216   3.885 -12.726  1.00 92.72           C  
ATOM   1637  O   GLU D  51       3.222   2.481 -12.710  1.00 92.72           O  
ATOM   1638  CG  GLU D  51       6.521   2.412 -12.496  1.00 92.72           C  
ATOM   1639  CD  GLU D  51       7.847   2.177 -11.791  1.00 92.72           C  
ATOM   1640  OE1 GLU D  51       8.118   1.028 -11.374  1.00 92.72           O  
ATOM   1641  OE2 GLU D  51       8.622   3.150 -11.654  1.00 92.72           O  
ATOM   1642  N   LEU D  52       3.390   4.235 -11.361  1.00 91.93           N  
ATOM   1643  CA  LEU D  52       2.392   3.765 -10.406  1.00 91.93           C  
ATOM   1644  C   LEU D  52       1.014   3.686 -11.054  1.00 91.93           C  
ATOM   1645  CB  LEU D  52       2.343   4.686  -9.184  1.00 91.93           C  
ATOM   1646  O   LEU D  52       0.237   2.774 -10.761  1.00 91.93           O  
ATOM   1647  CG  LEU D  52       3.518   4.584  -8.210  1.00 91.93           C  
ATOM   1648  CD1 LEU D  52       3.451   5.706  -7.180  1.00 91.93           C  
ATOM   1649  CD2 LEU D  52       3.528   3.222  -7.525  1.00 91.93           C  
ATOM   1650  N   GLU D  53       0.687   4.557 -11.950  1.00 92.86           N  
ATOM   1651  CA  GLU D  53      -0.579   4.511 -12.675  1.00 92.86           C  
ATOM   1652  C   GLU D  53      -0.666   3.267 -13.555  1.00 92.86           C  
ATOM   1653  CB  GLU D  53      -0.757   5.770 -13.527  1.00 92.86           C  
ATOM   1654  O   GLU D  53      -1.723   2.638 -13.647  1.00 92.86           O  
ATOM   1655  CG  GLU D  53      -1.211   6.989 -12.737  1.00 92.86           C  
ATOM   1656  CD  GLU D  53      -1.284   8.255 -13.575  1.00 92.86           C  
ATOM   1657  OE1 GLU D  53      -1.607   9.331 -13.023  1.00 92.86           O  
ATOM   1658  OE2 GLU D  53      -1.016   8.170 -14.795  1.00 92.86           O  
ATOM   1659  N   GLU D  54       0.471   2.968 -14.199  1.00 93.64           N  
ATOM   1660  CA  GLU D  54       0.505   1.769 -15.032  1.00 93.64           C  
ATOM   1661  C   GLU D  54       0.342   0.507 -14.189  1.00 93.64           C  
ATOM   1662  CB  GLU D  54       1.809   1.704 -15.830  1.00 93.64           C  
ATOM   1663  O   GLU D  54      -0.372  -0.419 -14.581  1.00 93.64           O  
ATOM   1664  CG  GLU D  54       1.887   2.714 -16.965  1.00 93.64           C  
ATOM   1665  CD  GLU D  54       3.196   2.652 -17.736  1.00 93.64           C  
ATOM   1666  OE1 GLU D  54       3.332   3.359 -18.760  1.00 93.64           O  
ATOM   1667  OE2 GLU D  54       4.093   1.889 -17.312  1.00 93.64           O  
ATOM   1668  N   ILE D  55       1.049   0.462 -13.020  1.00 92.90           N  
ATOM   1669  CA  ILE D  55       0.944  -0.669 -12.106  1.00 92.90           C  
ATOM   1670  C   ILE D  55      -0.506  -0.837 -11.657  1.00 92.90           C  
ATOM   1671  CB  ILE D  55       1.868  -0.493 -10.880  1.00 92.90           C  
ATOM   1672  O   ILE D  55      -1.020  -1.957 -11.605  1.00 92.90           O  
ATOM   1673  CG1 ILE D  55       3.337  -0.642 -11.292  1.00 92.90           C  
ATOM   1674  CG2 ILE D  55       1.503  -1.494  -9.780  1.00 92.90           C  
ATOM   1675  CD1 ILE D  55       4.328  -0.283 -10.194  1.00 92.90           C  
ATOM   1676  N   LEU D  56      -1.147   0.287 -11.418  1.00 92.61           N  
ATOM   1677  CA  LEU D  56      -2.538   0.265 -10.979  1.00 92.61           C  
ATOM   1678  C   LEU D  56      -3.438  -0.336 -12.054  1.00 92.61           C  
ATOM   1679  CB  LEU D  56      -3.013   1.678 -10.631  1.00 92.61           C  
ATOM   1680  O   LEU D  56      -4.317  -1.145 -11.752  1.00 92.61           O  
ATOM   1681  CG  LEU D  56      -4.474   1.815 -10.201  1.00 92.61           C  
ATOM   1682  CD1 LEU D  56      -4.742   0.974  -8.957  1.00 92.61           C  
ATOM   1683  CD2 LEU D  56      -4.822   3.278  -9.948  1.00 92.61           C  
ATOM   1684  N   LYS D  57      -3.293   0.045 -13.282  1.00 93.25           N  
ATOM   1685  CA  LYS D  57      -4.086  -0.484 -14.388  1.00 93.25           C  
ATOM   1686  C   LYS D  57      -3.919  -1.996 -14.509  1.00 93.25           C  
ATOM   1687  CB  LYS D  57      -3.694   0.193 -15.702  1.00 93.25           C  
ATOM   1688  O   LYS D  57      -4.900  -2.722 -14.682  1.00 93.25           O  
ATOM   1689  CG  LYS D  57      -4.220   1.614 -15.847  1.00 93.25           C  
ATOM   1690  CD  LYS D  57      -3.832   2.219 -17.190  1.00 93.25           C  
ATOM   1691  CE  LYS D  57      -4.222   3.688 -17.276  1.00 93.25           C  
ATOM   1692  NZ  LYS D  57      -3.736   4.318 -18.540  1.00 93.25           N  
ATOM   1693  N   LYS D  58      -2.645  -2.440 -14.407  1.00 92.85           N  
ATOM   1694  CA  LYS D  58      -2.363  -3.870 -14.490  1.00 92.85           C  
ATOM   1695  C   LYS D  58      -3.019  -4.626 -13.338  1.00 92.85           C  
ATOM   1696  CB  LYS D  58      -0.855  -4.121 -14.490  1.00 92.85           C  
ATOM   1697  O   LYS D  58      -3.601  -5.694 -13.541  1.00 92.85           O  
ATOM   1698  CG  LYS D  58      -0.469  -5.573 -14.727  1.00 92.85           C  
ATOM   1699  CD  LYS D  58       1.043  -5.752 -14.759  1.00 92.85           C  
ATOM   1700  CE  LYS D  58       1.432  -7.223 -14.812  1.00 92.85           C  
ATOM   1701  NZ  LYS D  58       2.915  -7.406 -14.795  1.00 92.85           N  
ATOM   1702  N   LEU D  59      -2.924  -4.091 -12.044  1.00 91.18           N  
ATOM   1703  CA  LEU D  59      -3.490  -4.730 -10.861  1.00 91.18           C  
ATOM   1704  C   LEU D  59      -5.004  -4.867 -10.988  1.00 91.18           C  
ATOM   1705  CB  LEU D  59      -3.143  -3.932  -9.602  1.00 91.18           C  
ATOM   1706  O   LEU D  59      -5.569  -5.906 -10.639  1.00 91.18           O  
ATOM   1707  CG  LEU D  59      -1.741  -4.145  -9.029  1.00 91.18           C  
ATOM   1708  CD1 LEU D  59      -1.470  -3.150  -7.905  1.00 91.18           C  
ATOM   1709  CD2 LEU D  59      -1.578  -5.577  -8.532  1.00 91.18           C  
ATOM   1710  N   LYS D  60      -5.727  -3.910 -11.572  1.00 92.45           N  
ATOM   1711  CA  LYS D  60      -7.177  -3.948 -11.740  1.00 92.45           C  
ATOM   1712  C   LYS D  60      -7.589  -5.048 -12.714  1.00 92.45           C  
ATOM   1713  CB  LYS D  60      -7.696  -2.594 -12.227  1.00 92.45           C  
ATOM   1714  O   LYS D  60      -8.589  -5.734 -12.497  1.00 92.45           O  
ATOM   1715  CG  LYS D  60      -7.765  -1.530 -11.141  1.00 92.45           C  
ATOM   1716  CD  LYS D  60      -8.373  -0.236 -11.665  1.00 92.45           C  
ATOM   1717  CE  LYS D  60      -8.587   0.775 -10.547  1.00 92.45           C  
ATOM   1718  NZ  LYS D  60      -9.114   2.073 -11.066  1.00 92.45           N  
ATOM   1719  N   LYS D  61      -6.779  -5.137 -13.753  1.00 92.63           N  
ATOM   1720  CA  LYS D  61      -7.059  -6.177 -14.739  1.00 92.63           C  
ATOM   1721  C   LYS D  61      -6.917  -7.567 -14.128  1.00 92.63           C  
ATOM   1722  CB  LYS D  61      -6.129  -6.037 -15.945  1.00 92.63           C  
ATOM   1723  O   LYS D  61      -7.785  -8.423 -14.310  1.00 92.63           O  
ATOM   1724  CG  LYS D  61      -6.427  -7.014 -17.073  1.00 92.63           C  
ATOM   1725  CD  LYS D  61      -5.474  -6.822 -18.246  1.00 92.63           C  
ATOM   1726  CE  LYS D  61      -5.706  -7.862 -19.333  1.00 92.63           C  
ATOM   1727  NZ  LYS D  61      -4.717  -7.733 -20.444  1.00 92.63           N  
ATOM   1728  N   VAL D  62      -5.768  -7.809 -13.360  1.00 91.31           N  
ATOM   1729  CA  VAL D  62      -5.476  -9.111 -12.768  1.00 91.31           C  
ATOM   1730  C   VAL D  62      -6.541  -9.457 -11.730  1.00 91.31           C  
ATOM   1731  CB  VAL D  62      -4.073  -9.139 -12.122  1.00 91.31           C  
ATOM   1732  O   VAL D  62      -6.980 -10.606 -11.641  1.00 91.31           O  
ATOM   1733  CG1 VAL D  62      -3.890 -10.403 -11.283  1.00 91.31           C  
ATOM   1734  CG2 VAL D  62      -2.990  -9.046 -13.195  1.00 91.31           C  
ATOM   1735  N   ILE D  63      -7.060  -8.519 -10.980  1.00 90.96           N  
ATOM   1736  CA  ILE D  63      -8.064  -8.740  -9.945  1.00 90.96           C  
ATOM   1737  C   ILE D  63      -9.405  -9.082 -10.592  1.00 90.96           C  
ATOM   1738  CB  ILE D  63      -8.212  -7.506  -9.027  1.00 90.96           C  
ATOM   1739  O   ILE D  63     -10.126  -9.960 -10.114  1.00 90.96           O  
ATOM   1740  CG1 ILE D  63      -6.965  -7.341  -8.150  1.00 90.96           C  
ATOM   1741  CG2 ILE D  63      -9.475  -7.620  -8.168  1.00 90.96           C  
ATOM   1742  CD1 ILE D  63      -6.918  -6.028  -7.382  1.00 90.96           C  
ATOM   1743  N   LYS D  64      -9.688  -8.395 -11.680  1.00 92.62           N  
ATOM   1744  CA  LYS D  64     -10.910  -8.697 -12.420  1.00 92.62           C  
ATOM   1745  C   LYS D  64     -10.895 -10.131 -12.943  1.00 92.62           C  
ATOM   1746  CB  LYS D  64     -11.091  -7.718 -13.581  1.00 92.62           C  
ATOM   1747  O   LYS D  64     -11.897 -10.842 -12.847  1.00 92.62           O  
ATOM   1748  CG  LYS D  64     -12.394  -7.897 -14.345  1.00 92.62           C  
ATOM   1749  CD  LYS D  64     -12.519  -6.890 -15.481  1.00 92.62           C  
ATOM   1750  CE  LYS D  64     -13.788  -7.116 -16.292  1.00 92.62           C  
ATOM   1751  NZ  LYS D  64     -13.857  -6.208 -17.476  1.00 92.62           N  
ATOM   1752  N   GLU D  65      -9.760 -10.614 -13.479  1.00 91.77           N  
ATOM   1753  CA  GLU D  65      -9.624 -11.970 -14.001  1.00 91.77           C  
ATOM   1754  C   GLU D  65      -9.768 -13.006 -12.889  1.00 91.77           C  
ATOM   1755  CB  GLU D  65      -8.278 -12.142 -14.709  1.00 91.77           C  
ATOM   1756  O   GLU D  65     -10.386 -14.054 -13.086  1.00 91.77           O  
ATOM   1757  CG  GLU D  65      -8.178 -11.393 -16.030  1.00 91.77           C  
ATOM   1758  CD  GLU D  65      -6.782 -11.421 -16.632  1.00 91.77           C  
ATOM   1759  OE1 GLU D  65      -6.595 -10.902 -17.755  1.00 91.77           O  
ATOM   1760  OE2 GLU D  65      -5.869 -11.967 -15.974  1.00 91.77           O  
ATOM   1761  N   SER D  66      -9.173 -12.675 -11.677  1.00 90.19           N  
ATOM   1762  CA  SER D  66      -9.278 -13.563 -10.524  1.00 90.19           C  
ATOM   1763  C   SER D  66     -10.724 -13.693 -10.057  1.00 90.19           C  
ATOM   1764  CB  SER D  66      -8.406 -13.054  -9.375  1.00 90.19           C  
ATOM   1765  O   SER D  66     -11.168 -14.784  -9.692  1.00 90.19           O  
ATOM   1766  OG  SER D  66      -8.453 -13.947  -8.275  1.00 90.19           O  
ATOM   1767  N   ARG D  67     -11.415 -12.610 -10.075  1.00 91.40           N  
ATOM   1768  CA  ARG D  67     -12.825 -12.633  -9.698  1.00 91.40           C  
ATOM   1769  C   ARG D  67     -13.634 -13.500 -10.657  1.00 91.40           C  
ATOM   1770  CB  ARG D  67     -13.396 -11.214  -9.665  1.00 91.40           C  
ATOM   1771  O   ARG D  67     -14.488 -14.279 -10.228  1.00 91.40           O  
ATOM   1772  CG  ARG D  67     -14.856 -11.148  -9.245  1.00 91.40           C  
ATOM   1773  CD  ARG D  67     -15.367  -9.714  -9.205  1.00 91.40           C  
ATOM   1774  NE  ARG D  67     -16.760  -9.650  -8.773  1.00 91.40           N  
ATOM   1775  NH1 ARG D  67     -16.896  -7.345  -8.859  1.00 91.40           N  
ATOM   1776  NH2 ARG D  67     -18.717  -8.583  -8.221  1.00 91.40           N  
ATOM   1777  CZ  ARG D  67     -17.455  -8.526  -8.619  1.00 91.40           C  
ATOM   1778  N   GLU D  68     -13.381 -13.408 -11.940  1.00 91.64           N  
ATOM   1779  CA  GLU D  68     -14.105 -14.175 -12.949  1.00 91.64           C  
ATOM   1780  C   GLU D  68     -13.835 -15.670 -12.806  1.00 91.64           C  
ATOM   1781  CB  GLU D  68     -13.727 -13.705 -14.356  1.00 91.64           C  
ATOM   1782  O   GLU D  68     -14.753 -16.485 -12.920  1.00 91.64           O  
ATOM   1783  CG  GLU D  68     -14.275 -12.331 -14.714  1.00 91.64           C  
ATOM   1784  CD  GLU D  68     -13.761 -11.808 -16.046  1.00 91.64           C  
ATOM   1785  OE1 GLU D  68     -14.216 -10.730 -16.491  1.00 91.64           O  
ATOM   1786  OE2 GLU D  68     -12.898 -12.483 -16.650  1.00 91.64           O  
ATOM   1787  N   LEU D  69     -12.584 -16.001 -12.501  1.00 90.44           N  
ATOM   1788  CA  LEU D  69     -12.210 -17.395 -12.288  1.00 90.44           C  
ATOM   1789  C   LEU D  69     -12.909 -17.963 -11.058  1.00 90.44           C  
ATOM   1790  CB  LEU D  69     -10.693 -17.526 -12.134  1.00 90.44           C  
ATOM   1791  O   LEU D  69     -13.372 -19.106 -11.074  1.00 90.44           O  
ATOM   1792  CG  LEU D  69      -9.874 -17.488 -13.426  1.00 90.44           C  
ATOM   1793  CD1 LEU D  69      -8.393 -17.315 -13.109  1.00 90.44           C  
ATOM   1794  CD2 LEU D  69     -10.107 -18.753 -14.244  1.00 90.44           C  
ATOM   1795  N   ALA D  70     -12.971 -17.137  -9.994  1.00 89.58           N  
ATOM   1796  CA  ALA D  70     -13.613 -17.568  -8.755  1.00 89.58           C  
ATOM   1797  C   ALA D  70     -15.113 -17.764  -8.953  1.00 89.58           C  
ATOM   1798  CB  ALA D  70     -13.354 -16.554  -7.642  1.00 89.58           C  
ATOM   1799  O   ALA D  70     -15.699 -18.703  -8.408  1.00 89.58           O  
ATOM   1800  N   GLU D  71     -15.734 -16.935  -9.828  1.00 90.19           N  
ATOM   1801  CA  GLU D  71     -17.168 -17.024 -10.088  1.00 90.19           C  
ATOM   1802  C   GLU D  71     -17.500 -18.252 -10.932  1.00 90.19           C  
ATOM   1803  CB  GLU D  71     -17.668 -15.756 -10.784  1.00 90.19           C  
ATOM   1804  O   GLU D  71     -18.524 -18.902 -10.715  1.00 90.19           O  
ATOM   1805  CG  GLU D  71     -17.768 -14.548  -9.864  1.00 90.19           C  
ATOM   1806  CD  GLU D  71     -18.137 -13.267 -10.594  1.00 90.19           C  
ATOM   1807  OE1 GLU D  71     -18.305 -12.217  -9.932  1.00 90.19           O  
ATOM   1808  OE2 GLU D  71     -18.261 -13.312 -11.839  1.00 90.19           O  
ATOM   1809  N   LYS D  72     -16.550 -18.625 -11.814  1.00 88.36           N  
ATOM   1810  CA  LYS D  72     -16.751 -19.788 -12.674  1.00 88.36           C  
ATOM   1811  C   LYS D  72     -16.613 -21.086 -11.883  1.00 88.36           C  
ATOM   1812  CB  LYS D  72     -15.758 -19.775 -13.836  1.00 88.36           C  
ATOM   1813  O   LYS D  72     -17.292 -22.073 -12.175  1.00 88.36           O  
ATOM   1814  CG  LYS D  72     -16.084 -18.755 -14.917  1.00 88.36           C  
ATOM   1815  CD  LYS D  72     -15.062 -18.791 -16.047  1.00 88.36           C  
ATOM   1816  CE  LYS D  72     -15.322 -17.697 -17.073  1.00 88.36           C  
ATOM   1817  NZ  LYS D  72     -14.257 -17.653 -18.119  1.00 88.36           N  
ATOM   1818  N   ALA D  73     -15.725 -21.147 -10.952  1.00 82.96           N  
ATOM   1819  CA  ALA D  73     -15.477 -22.336 -10.140  1.00 82.96           C  
ATOM   1820  C   ALA D  73     -16.614 -22.571  -9.150  1.00 82.96           C  
ATOM   1821  CB  ALA D  73     -14.148 -22.207  -9.399  1.00 82.96           C  
ATOM   1822  O   ALA D  73     -16.801 -23.689  -8.664  1.00 82.96           O  
ATOM   1823  N   SER D  74     -17.415 -21.408  -8.822  1.00 76.28           N  
ATOM   1824  CA  SER D  74     -18.573 -21.602  -7.954  1.00 76.28           C  
ATOM   1825  C   SER D  74     -19.786 -22.075  -8.748  1.00 76.28           C  
ATOM   1826  CB  SER D  74     -18.911 -20.307  -7.214  1.00 76.28           C  
ATOM   1827  O   SER D  74     -20.589 -22.866  -8.251  1.00 76.28           O  
ATOM   1828  OG  SER D  74     -17.816 -19.879  -6.422  1.00 76.28           O  
TER    1829      SER D  74                                                      
ENDMDL                                                                          
END                                                                             
