# Supplementary material for: De novo design of obligate ABC-type heterotrimeric proteins
Source: Nat Struct Mol Biol. 2022 Dec 15;29(12):1266–76. doi: 10.1038/s41594-022-00879-4 (PMC9758053; doi:10.1038/s41594-022-00879-4)
Supplement: Supplementary file 4 — This compressed file contains all PDB files and scripts used in our design protocols and analyses, as well as the final design model outputs. [file 41594_2022_879_MOESM4_ESM.zip › source_data/pdbs/AF-Monomer for worms fusions/C3-DHT03-02/C3-DHT03-02_chnB_model_3_ptm_seed_0_unrelaxed.pdb]

ATOM      1  N   THR A   1     -65.762  26.089  21.093  1.00 87.97           N  
ATOM      2  CA  THR A   1     -64.940  25.455  20.068  1.00 87.97           C  
ATOM      3  C   THR A   1     -65.808  24.674  19.086  1.00 87.97           C  
ATOM      4  O   THR A   1     -66.613  23.834  19.493  1.00 87.97           O  
ATOM      5  CB  THR A   1     -63.894  24.515  20.695  1.00 87.97           C  
ATOM      6  CG2 THR A   1     -62.990  23.909  19.626  1.00 87.97           C  
ATOM      7  OG1 THR A   1     -63.089  25.254  21.623  1.00 87.97           O  
ATOM      8  N   TRP A   2     -65.783  25.030  17.888  1.00 92.72           N  
ATOM      9  CA  TRP A   2     -66.534  24.371  16.824  1.00 92.72           C  
ATOM     10  C   TRP A   2     -65.617  23.507  15.966  1.00 92.72           C  
ATOM     11  O   TRP A   2     -64.484  23.895  15.671  1.00 92.72           O  
ATOM     12  CB  TRP A   2     -67.247  25.406  15.949  1.00 92.72           C  
ATOM     13  CG  TRP A   2     -68.283  26.209  16.678  1.00 92.72           C  
ATOM     14  CD1 TRP A   2     -68.083  27.359  17.389  1.00 92.72           C  
ATOM     15  CD2 TRP A   2     -69.681  25.919  16.768  1.00 92.72           C  
ATOM     16  CE2 TRP A   2     -70.270  26.936  17.551  1.00 92.72           C  
ATOM     17  CE3 TRP A   2     -70.494  24.896  16.262  1.00 92.72           C  
ATOM     18  NE1 TRP A   2     -69.274  27.801  17.917  1.00 92.72           N  
ATOM     19  CZ2 TRP A   2     -71.637  26.960  17.839  1.00 92.72           C  
ATOM     20  CZ3 TRP A   2     -71.854  24.921  16.550  1.00 92.72           C  
ATOM     21  CH2 TRP A   2     -72.409  25.947  17.332  1.00 92.72           C  
ATOM     22  N   GLN A   3     -66.173  22.297  15.553  1.00 90.89           N  
ATOM     23  CA  GLN A   3     -65.364  21.376  14.761  1.00 90.89           C  
ATOM     24  C   GLN A   3     -66.159  20.819  13.585  1.00 90.89           C  
ATOM     25  O   GLN A   3     -67.313  20.417  13.743  1.00 90.89           O  
ATOM     26  CB  GLN A   3     -64.844  20.232  15.633  1.00 90.89           C  
ATOM     27  CG  GLN A   3     -63.849  19.323  14.925  1.00 90.89           C  
ATOM     28  CD  GLN A   3     -63.277  18.255  15.838  1.00 90.89           C  
ATOM     29  NE2 GLN A   3     -62.399  17.418  15.295  1.00 90.89           N  
ATOM     30  OE1 GLN A   3     -63.620  18.182  17.022  1.00 90.89           O  
ATOM     31  N   TRP A   4     -65.557  20.875  12.468  1.00 94.02           N  
ATOM     32  CA  TRP A   4     -66.132  20.290  11.261  1.00 94.02           C  
ATOM     33  C   TRP A   4     -65.194  19.249  10.660  1.00 94.02           C  
ATOM     34  O   TRP A   4     -63.971  19.411  10.694  1.00 94.02           O  
ATOM     35  CB  TRP A   4     -66.435  21.379  10.228  1.00 94.02           C  
ATOM     36  CG  TRP A   4     -67.461  22.375  10.676  1.00 94.02           C  
ATOM     37  CD1 TRP A   4     -68.816  22.291  10.517  1.00 94.02           C  
ATOM     38  CD2 TRP A   4     -67.213  23.610  11.354  1.00 94.02           C  
ATOM     39  CE2 TRP A   4     -68.465  24.224  11.576  1.00 94.02           C  
ATOM     40  CE3 TRP A   4     -66.052  24.258  11.797  1.00 94.02           C  
ATOM     41  NE1 TRP A   4     -69.426  23.399  11.056  1.00 94.02           N  
ATOM     42  CZ2 TRP A   4     -68.589  25.456  12.222  1.00 94.02           C  
ATOM     43  CZ3 TRP A   4     -66.177  25.484  12.440  1.00 94.02           C  
ATOM     44  CH2 TRP A   4     -67.438  26.068  12.645  1.00 94.02           C  
ATOM     45  N   VAL A   5     -65.832  18.172  10.237  1.00 90.25           N  
ATOM     46  CA  VAL A   5     -65.070  17.142   9.539  1.00 90.25           C  
ATOM     47  C   VAL A   5     -65.626  16.952   8.130  1.00 90.25           C  
ATOM     48  O   VAL A   5     -66.802  16.619   7.961  1.00 90.25           O  
ATOM     49  CB  VAL A   5     -65.091  15.802  10.307  1.00 90.25           C  
ATOM     50  CG1 VAL A   5     -64.286  14.740   9.562  1.00 90.25           C  
ATOM     51  CG2 VAL A   5     -64.552  15.990  11.724  1.00 90.25           C  
ATOM     52  N   LEU A   6     -64.792  17.256   7.200  1.00 90.23           N  
ATOM     53  CA  LEU A   6     -65.176  17.078   5.805  1.00 90.23           C  
ATOM     54  C   LEU A   6     -64.430  15.904   5.180  1.00 90.23           C  
ATOM     55  O   LEU A   6     -63.206  15.813   5.288  1.00 90.23           O  
ATOM     56  CB  LEU A   6     -64.902  18.356   5.006  1.00 90.23           C  
ATOM     57  CG  LEU A   6     -65.533  19.640   5.544  1.00 90.23           C  
ATOM     58  CD1 LEU A   6     -64.934  20.858   4.848  1.00 90.23           C  
ATOM     59  CD2 LEU A   6     -67.047  19.608   5.365  1.00 90.23           C  
ATOM     60  N   ILE A   7     -65.147  15.003   4.546  1.00 86.91           N  
ATOM     61  CA  ILE A   7     -64.547  13.773   4.042  1.00 86.91           C  
ATOM     62  C   ILE A   7     -64.680  13.719   2.521  1.00 86.91           C  
ATOM     63  O   ILE A   7     -65.720  14.090   1.970  1.00 86.91           O  
ATOM     64  CB  ILE A   7     -65.194  12.525   4.680  1.00 86.91           C  
ATOM     65  CG1 ILE A   7     -65.129  12.613   6.210  1.00 86.91           C  
ATOM     66  CG2 ILE A   7     -64.516  11.247   4.177  1.00 86.91           C  
ATOM     67  CD1 ILE A   7     -66.020  11.608   6.926  1.00 86.91           C  
ATOM     68  N   ASN A   8     -63.617  13.273   1.806  1.00 86.21           N  
ATOM     69  CA  ASN A   8     -63.583  13.015   0.370  1.00 86.21           C  
ATOM     70  C   ASN A   8     -63.855  14.284  -0.434  1.00 86.21           C  
ATOM     71  O   ASN A   8     -64.687  14.282  -1.341  1.00 86.21           O  
ATOM     72  CB  ASN A   8     -64.588  11.924  -0.003  1.00 86.21           C  
ATOM     73  CG  ASN A   8     -64.153  10.546   0.457  1.00 86.21           C  
ATOM     74  ND2 ASN A   8     -65.121   9.680   0.730  1.00 86.21           N  
ATOM     75  OD1 ASN A   8     -62.957  10.265   0.568  1.00 86.21           O  
ATOM     76  N   ILE A   9     -63.160  15.348  -0.115  1.00 87.03           N  
ATOM     77  CA  ILE A   9     -63.379  16.622  -0.792  1.00 87.03           C  
ATOM     78  C   ILE A   9     -62.240  16.886  -1.775  1.00 87.03           C  
ATOM     79  O   ILE A   9     -61.108  16.447  -1.555  1.00 87.03           O  
ATOM     80  CB  ILE A   9     -63.497  17.786   0.217  1.00 87.03           C  
ATOM     81  CG1 ILE A   9     -62.221  17.895   1.059  1.00 87.03           C  
ATOM     82  CG2 ILE A   9     -64.729  17.603   1.110  1.00 87.03           C  
ATOM     83  CD1 ILE A   9     -62.136  19.165   1.893  1.00 87.03           C  
ATOM     84  N   SER A  10     -62.623  17.432  -2.866  1.00 86.88           N  
ATOM     85  CA  SER A  10     -61.600  17.789  -3.842  1.00 86.88           C  
ATOM     86  C   SER A  10     -60.648  18.842  -3.286  1.00 86.88           C  
ATOM     87  O   SER A  10     -60.992  19.564  -2.348  1.00 86.88           O  
ATOM     88  CB  SER A  10     -62.243  18.301  -5.131  1.00 86.88           C  
ATOM     89  OG  SER A  10     -62.818  19.581  -4.931  1.00 86.88           O  
ATOM     90  N   GLU A  11     -59.405  18.839  -3.862  1.00 89.36           N  
ATOM     91  CA  GLU A  11     -58.397  19.803  -3.429  1.00 89.36           C  
ATOM     92  C   GLU A  11     -58.890  21.236  -3.609  1.00 89.36           C  
ATOM     93  O   GLU A  11     -58.693  22.080  -2.733  1.00 89.36           O  
ATOM     94  CB  GLU A  11     -57.089  19.596  -4.198  1.00 89.36           C  
ATOM     95  CG  GLU A  11     -55.961  20.514  -3.750  1.00 89.36           C  
ATOM     96  CD  GLU A  11     -55.546  20.293  -2.305  1.00 89.36           C  
ATOM     97  OE1 GLU A  11     -54.898  21.189  -1.716  1.00 89.36           O  
ATOM     98  OE2 GLU A  11     -55.870  19.217  -1.756  1.00 89.36           O1-
ATOM     99  N   GLU A  12     -59.540  21.429  -4.635  1.00 87.01           N  
ATOM    100  CA  GLU A  12     -60.048  22.762  -4.946  1.00 87.01           C  
ATOM    101  C   GLU A  12     -61.088  23.209  -3.924  1.00 87.01           C  
ATOM    102  O   GLU A  12     -61.036  24.338  -3.430  1.00 87.01           O  
ATOM    103  CB  GLU A  12     -60.647  22.793  -6.355  1.00 87.01           C  
ATOM    104  CG  GLU A  12     -59.608  22.756  -7.467  1.00 87.01           C  
ATOM    105  CD  GLU A  12     -60.220  22.679  -8.856  1.00 87.01           C  
ATOM    106  OE1 GLU A  12     -59.462  22.558  -9.847  1.00 87.01           O  
ATOM    107  OE2 GLU A  12     -61.465  22.739  -8.957  1.00 87.01           O1-
ATOM    108  N   ALA A  13     -62.137  22.385  -3.634  1.00 88.36           N  
ATOM    109  CA  ALA A  13     -63.160  22.707  -2.644  1.00 88.36           C  
ATOM    110  C   ALA A  13     -62.542  22.930  -1.266  1.00 88.36           C  
ATOM    111  O   ALA A  13     -62.957  23.826  -0.529  1.00 88.36           O  
ATOM    112  CB  ALA A  13     -64.206  21.596  -2.580  1.00 88.36           C  
ATOM    113  N   ARG A  14     -61.554  22.181  -1.077  1.00 90.67           N  
ATOM    114  CA  ARG A  14     -60.856  22.308   0.198  1.00 90.67           C  
ATOM    115  C   ARG A  14     -60.246  23.697   0.354  1.00 90.67           C  
ATOM    116  O   ARG A  14     -60.410  24.341   1.392  1.00 90.67           O  
ATOM    117  CB  ARG A  14     -59.767  21.241   0.324  1.00 90.67           C  
ATOM    118  CG  ARG A  14     -59.071  21.227   1.676  1.00 90.67           C  
ATOM    119  CD  ARG A  14     -57.973  20.174   1.735  1.00 90.67           C  
ATOM    120  NE  ARG A  14     -56.893  20.468   0.798  1.00 90.67           N  
ATOM    121  CZ  ARG A  14     -55.837  19.687   0.590  1.00 90.67           C  
ATOM    122  NH1 ARG A  14     -55.698  18.544   1.250  1.00 90.67           N1+
ATOM    123  NH2 ARG A  14     -54.912  20.052  -0.288  1.00 90.67           N  
ATOM    124  N   GLN A  15     -59.486  24.133  -0.593  1.00 89.79           N  
ATOM    125  CA  GLN A  15     -58.813  25.427  -0.566  1.00 89.79           C  
ATOM    126  C   GLN A  15     -59.816  26.564  -0.392  1.00 89.79           C  
ATOM    127  O   GLN A  15     -59.581  27.493   0.384  1.00 89.79           O  
ATOM    128  CB  GLN A  15     -57.998  25.636  -1.842  1.00 89.79           C  
ATOM    129  CG  GLN A  15     -56.735  24.788  -1.911  1.00 89.79           C  
ATOM    130  CD  GLN A  15     -55.972  24.974  -3.209  1.00 89.79           C  
ATOM    131  NE2 GLN A  15     -54.816  24.328  -3.316  1.00 89.79           N  
ATOM    132  OE1 GLN A  15     -56.419  25.691  -4.110  1.00 89.79           O  
ATOM    133  N   LEU A  16     -60.951  26.507  -1.031  1.00 89.32           N  
ATOM    134  CA  LEU A  16     -61.967  27.551  -0.953  1.00 89.32           C  
ATOM    135  C   LEU A  16     -62.617  27.577   0.426  1.00 89.32           C  
ATOM    136  O   LEU A  16     -62.859  28.650   0.983  1.00 89.32           O  
ATOM    137  CB  LEU A  16     -63.036  27.342  -2.030  1.00 89.32           C  
ATOM    138  CG  LEU A  16     -62.610  27.625  -3.472  1.00 89.32           C  
ATOM    139  CD1 LEU A  16     -63.691  27.165  -4.443  1.00 89.32           C  
ATOM    140  CD2 LEU A  16     -62.313  29.109  -3.659  1.00 89.32           C  
ATOM    141  N   ILE A  17     -62.849  26.337   0.927  1.00 92.24           N  
ATOM    142  CA  ILE A  17     -63.466  26.245   2.246  1.00 92.24           C  
ATOM    143  C   ILE A  17     -62.495  26.757   3.307  1.00 92.24           C  
ATOM    144  O   ILE A  17     -62.884  27.513   4.200  1.00 92.24           O  
ATOM    145  CB  ILE A  17     -63.896  24.796   2.569  1.00 92.24           C  
ATOM    146  CG1 ILE A  17     -65.066  24.375   1.672  1.00 92.24           C  
ATOM    147  CG2 ILE A  17     -64.264  24.659   4.049  1.00 92.24           C  
ATOM    148  CD1 ILE A  17     -65.389  22.887   1.734  1.00 92.24           C  
ATOM    149  N   GLU A  18     -61.257  26.358   3.200  1.00 92.66           N  
ATOM    150  CA  GLU A  18     -60.244  26.844   4.133  1.00 92.66           C  
ATOM    151  C   GLU A  18     -60.146  28.366   4.096  1.00 92.66           C  
ATOM    152  O   GLU A  18     -60.091  29.016   5.141  1.00 92.66           O  
ATOM    153  CB  GLU A  18     -58.882  26.220   3.820  1.00 92.66           C  
ATOM    154  CG  GLU A  18     -58.766  24.758   4.228  1.00 92.66           C  
ATOM    155  CD  GLU A  18     -57.391  24.169   3.962  1.00 92.66           C  
ATOM    156  OE1 GLU A  18     -57.217  22.938   4.119  1.00 92.66           O  
ATOM    157  OE2 GLU A  18     -56.479  24.943   3.595  1.00 92.66           O1-
ATOM    158  N   LYS A  19     -60.099  28.873   2.941  1.00 91.13           N  
ATOM    159  CA  LYS A  19     -60.016  30.322   2.775  1.00 91.13           C  
ATOM    160  C   LYS A  19     -61.227  31.016   3.392  1.00 91.13           C  
ATOM    161  O   LYS A  19     -61.089  32.046   4.054  1.00 91.13           O  
ATOM    162  CB  LYS A  19     -59.902  30.687   1.293  1.00 91.13           C  
ATOM    163  CG  LYS A  19     -58.516  30.463   0.707  1.00 91.13           C  
ATOM    164  CD  LYS A  19     -58.435  30.949  -0.735  1.00 91.13           C  
ATOM    165  CE  LYS A  19     -57.072  30.655  -1.349  1.00 91.13           C  
ATOM    166  NZ  LYS A  19     -57.002  31.093  -2.775  1.00 91.13           N1+
ATOM    167  N   ALA A  20     -62.380  30.466   3.163  1.00 90.21           N  
ATOM    168  CA  ALA A  20     -63.616  31.031   3.699  1.00 90.21           C  
ATOM    169  C   ALA A  20     -63.623  30.988   5.224  1.00 90.21           C  
ATOM    170  O   ALA A  20     -63.997  31.965   5.877  1.00 90.21           O  
ATOM    171  CB  ALA A  20     -64.827  30.285   3.143  1.00 90.21           C  
ATOM    172  N   VAL A  21     -63.162  29.842   5.729  1.00 92.09           N  
ATOM    173  CA  VAL A  21     -63.133  29.681   7.179  1.00 92.09           C  
ATOM    174  C   VAL A  21     -62.155  30.681   7.791  1.00 92.09           C  
ATOM    175  O   VAL A  21     -62.463  31.324   8.798  1.00 92.09           O  
ATOM    176  CB  VAL A  21     -62.744  28.241   7.583  1.00 92.09           C  
ATOM    177  CG1 VAL A  21     -62.524  28.143   9.092  1.00 92.09           C  
ATOM    178  CG2 VAL A  21     -63.818  27.252   7.131  1.00 92.09           C  
ATOM    179  N   ARG A  22     -60.999  30.845   7.159  1.00 91.95           N  
ATOM    180  CA  ARG A  22     -60.007  31.804   7.638  1.00 91.95           C  
ATOM    181  C   ARG A  22     -60.557  33.226   7.598  1.00 91.95           C  
ATOM    182  O   ARG A  22     -60.347  34.005   8.529  1.00 91.95           O  
ATOM    183  CB  ARG A  22     -58.725  31.712   6.808  1.00 91.95           C  
ATOM    184  CG  ARG A  22     -57.878  30.488   7.115  1.00 91.95           C  
ATOM    185  CD  ARG A  22     -56.576  30.491   6.326  1.00 91.95           C  
ATOM    186  NE  ARG A  22     -55.868  29.220   6.449  1.00 91.95           N  
ATOM    187  CZ  ARG A  22     -54.642  29.081   6.943  1.00 91.95           C  
ATOM    188  NH1 ARG A  22     -53.959  30.136   7.373  1.00 91.95           N1+
ATOM    189  NH2 ARG A  22     -54.093  27.877   7.010  1.00 91.95           N  
ATOM    190  N   ALA A  23     -61.238  33.532   6.576  1.00 88.40           N  
ATOM    191  CA  ALA A  23     -61.783  34.875   6.398  1.00 88.40           C  
ATOM    192  C   ALA A  23     -62.846  35.180   7.448  1.00 88.40           C  
ATOM    193  O   ALA A  23     -62.852  36.262   8.040  1.00 88.40           O  
ATOM    194  CB  ALA A  23     -62.366  35.031   4.995  1.00 88.40           C  
ATOM    195  N   ILE A  24     -63.672  34.278   7.698  1.00 88.96           N  
ATOM    196  CA  ILE A  24     -64.743  34.465   8.670  1.00 88.96           C  
ATOM    197  C   ILE A  24     -64.157  34.513  10.080  1.00 88.96           C  
ATOM    198  O   ILE A  24     -64.563  35.340  10.899  1.00 88.96           O  
ATOM    199  CB  ILE A  24     -65.801  33.345   8.568  1.00 88.96           C  
ATOM    200  CG1 ILE A  24     -66.533  33.423   7.222  1.00 88.96           C  
ATOM    201  CG2 ILE A  24     -66.790  33.428   9.734  1.00 88.96           C  
ATOM    202  CD1 ILE A  24     -67.447  32.237   6.944  1.00 88.96           C  
ATOM    203  N   SER A  25     -63.202  33.680  10.302  1.00 89.51           N  
ATOM    204  CA  SER A  25     -62.584  33.610  11.622  1.00 89.51           C  
ATOM    205  C   SER A  25     -61.749  34.853  11.908  1.00 89.51           C  
ATOM    206  O   SER A  25     -61.668  35.304  13.052  1.00 89.51           O  
ATOM    207  CB  SER A  25     -61.710  32.360  11.740  1.00 89.51           C  
ATOM    208  OG  SER A  25     -62.491  31.186  11.604  1.00 89.51           O  
ATOM    209  N   LYS A  26     -61.016  35.438  10.965  1.00 87.02           N  
ATOM    210  CA  LYS A  26     -60.206  36.645  11.101  1.00 87.02           C  
ATOM    211  C   LYS A  26     -61.057  37.830  11.548  1.00 87.02           C  
ATOM    212  O   LYS A  26     -60.609  38.658  12.343  1.00 87.02           O  
ATOM    213  CB  LYS A  26     -59.503  36.973   9.782  1.00 87.02           C  
ATOM    214  CG  LYS A  26     -58.434  38.048   9.902  1.00 87.02           C  
ATOM    215  CD  LYS A  26     -57.714  38.269   8.578  1.00 87.02           C  
ATOM    216  CE  LYS A  26     -56.674  39.377   8.683  1.00 87.02           C  
ATOM    217  NZ  LYS A  26     -55.962  39.594   7.389  1.00 87.02           N1+
ATOM    218  N   LYS A  27     -62.273  37.954  11.150  1.00 82.46           N  
ATOM    219  CA  LYS A  27     -63.163  39.050  11.520  1.00 82.46           C  
ATOM    220  C   LYS A  27     -63.467  39.031  13.014  1.00 82.46           C  
ATOM    221  O   LYS A  27     -63.652  40.083  13.631  1.00 82.46           O  
ATOM    222  CB  LYS A  27     -64.463  38.981  10.719  1.00 82.46           C  
ATOM    223  CG  LYS A  27     -64.318  39.405   9.265  1.00 82.46           C  
ATOM    224  CD  LYS A  27     -65.668  39.452   8.559  1.00 82.46           C  
ATOM    225  CE  LYS A  27     -65.524  39.879   7.104  1.00 82.46           C  
ATOM    226  NZ  LYS A  27     -66.843  39.913   6.404  1.00 82.46           N1+
ATOM    227  N   GLU A  28     -63.262  37.902  13.602  1.00 81.91           N  
ATOM    228  CA  GLU A  28     -63.553  37.787  15.029  1.00 81.91           C  
ATOM    229  C   GLU A  28     -62.270  37.685  15.847  1.00 81.91           C  
ATOM    230  O   GLU A  28     -62.310  37.696  17.079  1.00 81.91           O  
ATOM    231  CB  GLU A  28     -64.448  36.574  15.298  1.00 81.91           C  
ATOM    232  CG  GLU A  28     -65.897  36.772  14.878  1.00 81.91           C  
ATOM    233  CD  GLU A  28     -66.881  35.989  15.731  1.00 81.91           C  
ATOM    234  OE1 GLU A  28     -68.103  36.243  15.635  1.00 81.91           O  
ATOM    235  OE2 GLU A  28     -66.427  35.115  16.502  1.00 81.91           O1-
ATOM    236  N   GLY A  29     -61.154  37.580  15.133  1.00 82.45           N  
ATOM    237  CA  GLY A  29     -59.891  37.431  15.836  1.00 82.45           C  
ATOM    238  C   GLY A  29     -59.719  36.066  16.473  1.00 82.45           C  
ATOM    239  O   GLY A  29     -59.159  35.950  17.565  1.00 82.45           O  
ATOM    240  N   THR A  30     -60.364  34.984  15.821  1.00 89.14           N  
ATOM    241  CA  THR A  30     -60.325  33.631  16.364  1.00 89.14           C  
ATOM    242  C   THR A  30     -59.265  32.794  15.654  1.00 89.14           C  
ATOM    243  O   THR A  30     -58.911  33.073  14.507  1.00 89.14           O  
ATOM    244  CB  THR A  30     -61.695  32.939  16.242  1.00 89.14           C  
ATOM    245  CG2 THR A  30     -62.745  33.645  17.095  1.00 89.14           C  
ATOM    246  OG1 THR A  30     -62.115  32.963  14.872  1.00 89.14           O  
ATOM    247  N   GLU A  31     -58.627  31.876  16.384  1.00 88.50           N  
ATOM    248  CA  GLU A  31     -57.623  30.937  15.892  1.00 88.50           C  
ATOM    249  C   GLU A  31     -58.275  29.752  15.185  1.00 88.50           C  
ATOM    250  O   GLU A  31     -59.232  29.167  15.697  1.00 88.50           O  
ATOM    251  CB  GLU A  31     -56.739  30.444  17.040  1.00 88.50           C  
ATOM    252  CG  GLU A  31     -55.782  31.500  17.576  1.00 88.50           C  
ATOM    253  CD  GLU A  31     -54.907  30.995  18.712  1.00 88.50           C  
ATOM    254  OE1 GLU A  31     -54.115  31.788  19.267  1.00 88.50           O  
ATOM    255  OE2 GLU A  31     -55.013  29.794  19.048  1.00 88.50           O1-
ATOM    256  N   VAL A  32     -57.745  29.482  14.000  1.00 91.86           N  
ATOM    257  CA  VAL A  32     -58.286  28.375  13.217  1.00 91.86           C  
ATOM    258  C   VAL A  32     -57.204  27.320  13.000  1.00 91.86           C  
ATOM    259  O   VAL A  32     -56.049  27.653  12.728  1.00 91.86           O  
ATOM    260  CB  VAL A  32     -58.840  28.859  11.858  1.00 91.86           C  
ATOM    261  CG1 VAL A  32     -59.494  27.706  11.100  1.00 91.86           C  
ATOM    262  CG2 VAL A  32     -59.836  30.000  12.064  1.00 91.86           C  
ATOM    263  N   HIS A  33     -57.555  26.091  13.188  1.00 92.54           N  
ATOM    264  CA  HIS A  33     -56.640  24.978  12.966  1.00 92.54           C  
ATOM    265  C   HIS A  33     -57.169  24.035  11.890  1.00 92.54           C  
ATOM    266  O   HIS A  33     -58.310  23.574  11.968  1.00 92.54           O  
ATOM    267  CB  HIS A  33     -56.406  24.209  14.268  1.00 92.54           C  
ATOM    268  CG  HIS A  33     -55.334  23.171  14.167  1.00 92.54           C  
ATOM    269  CD2 HIS A  33     -55.382  21.826  14.310  1.00 92.54           C  
ATOM    270  ND1 HIS A  33     -54.019  23.483  13.890  1.00 92.54           N  
ATOM    271  CE1 HIS A  33     -53.305  22.370  13.867  1.00 92.54           C  
ATOM    272  NE2 HIS A  33     -54.108  21.350  14.118  1.00 92.54           N  
ATOM    273  N   PHE A  34     -56.301  23.768  10.881  1.00 92.26           N  
ATOM    274  CA  PHE A  34     -56.645  22.825   9.823  1.00 92.26           C  
ATOM    275  C   PHE A  34     -55.780  21.573   9.912  1.00 92.26           C  
ATOM    276  O   PHE A  34     -54.559  21.665  10.057  1.00 92.26           O  
ATOM    277  CB  PHE A  34     -56.484  23.478   8.446  1.00 92.26           C  
ATOM    278  CG  PHE A  34     -57.374  24.673   8.233  1.00 92.26           C  
ATOM    279  CD1 PHE A  34     -58.677  24.513   7.777  1.00 92.26           C  
ATOM    280  CD2 PHE A  34     -56.907  25.955   8.488  1.00 92.26           C  
ATOM    281  CE1 PHE A  34     -59.503  25.616   7.578  1.00 92.26           C  
ATOM    282  CE2 PHE A  34     -57.728  27.063   8.292  1.00 92.26           C  
ATOM    283  CZ  PHE A  34     -59.025  26.891   7.836  1.00 92.26           C  
ATOM    284  N   GLU A  35     -56.420  20.444  10.043  1.00 90.16           N  
ATOM    285  CA  GLU A  35     -55.711  19.172   9.940  1.00 90.16           C  
ATOM    286  C   GLU A  35     -56.166  18.384   8.715  1.00 90.16           C  
ATOM    287  O   GLU A  35     -57.355  18.095   8.562  1.00 90.16           O  
ATOM    288  CB  GLU A  35     -55.915  18.337  11.207  1.00 90.16           C  
ATOM    289  CG  GLU A  35     -55.002  17.123  11.298  1.00 90.16           C  
ATOM    290  CD  GLU A  35     -55.180  16.333  12.584  1.00 90.16           C  
ATOM    291  OE1 GLU A  35     -54.530  15.274  12.741  1.00 90.16           O  
ATOM    292  OE2 GLU A  35     -55.977  16.775  13.441  1.00 90.16           O1-
ATOM    293  N   LYS A  36     -55.092  18.039   7.960  1.00 85.91           N  
ATOM    294  CA  LYS A  36     -55.349  17.346   6.701  1.00 85.91           C  
ATOM    295  C   LYS A  36     -54.939  15.879   6.788  1.00 85.91           C  
ATOM    296  O   LYS A  36     -53.800  15.567   7.142  1.00 85.91           O  
ATOM    297  CB  LYS A  36     -54.609  18.029   5.550  1.00 85.91           C  
ATOM    298  CG  LYS A  36     -54.969  19.497   5.368  1.00 85.91           C  
ATOM    299  CD  LYS A  36     -54.132  20.146   4.273  1.00 85.91           C  
ATOM    300  CE  LYS A  36     -54.381  21.646   4.193  1.00 85.91           C  
ATOM    301  NZ  LYS A  36     -53.553  22.288   3.129  1.00 85.91           N1+
ATOM    302  N   ASP A  37     -55.978  14.988   6.628  1.00 83.69           N  
ATOM    303  CA  ASP A  37     -55.707  13.560   6.477  1.00 83.69           C  
ATOM    304  C   ASP A  37     -56.181  13.053   5.117  1.00 83.69           C  
ATOM    305  O   ASP A  37     -56.802  13.795   4.353  1.00 83.69           O  
ATOM    306  CB  ASP A  37     -56.378  12.765   7.599  1.00 83.69           C  
ATOM    307  CG  ASP A  37     -55.801  13.071   8.970  1.00 83.69           C  
ATOM    308  OD1 ASP A  37     -54.571  13.252   9.087  1.00 83.69           O  
ATOM    309  OD2 ASP A  37     -56.585  13.129   9.942  1.00 83.69           O1-
ATOM    310  N   ASP A  38     -55.582  11.784   4.518  1.00 79.03           N  
ATOM    311  CA  ASP A  38     -55.926  11.207   3.222  1.00 79.03           C  
ATOM    312  C   ASP A  38     -57.414  11.375   2.923  1.00 79.03           C  
ATOM    313  O   ASP A  38     -58.238  10.581   3.381  1.00 79.03           O  
ATOM    314  CB  ASP A  38     -55.544   9.725   3.175  1.00 79.03           C  
ATOM    315  CG  ASP A  38     -54.043   9.502   3.123  1.00 79.03           C  
ATOM    316  OD1 ASP A  38     -53.311  10.386   2.630  1.00 79.03           O  
ATOM    317  OD2 ASP A  38     -53.589   8.429   3.577  1.00 79.03           O1-
ATOM    318  N   GLY A  39     -57.908  12.630   2.416  1.00 73.91           N  
ATOM    319  CA  GLY A  39     -59.267  12.824   1.936  1.00 73.91           C  
ATOM    320  C   GLY A  39     -60.187  13.431   2.978  1.00 73.91           C  
ATOM    321  O   GLY A  39     -61.383  13.604   2.734  1.00 73.91           O  
ATOM    322  N   VAL A  40     -59.596  13.627   4.289  1.00 86.32           N  
ATOM    323  CA  VAL A  40     -60.415  14.199   5.353  1.00 86.32           C  
ATOM    324  C   VAL A  40     -59.842  15.550   5.776  1.00 86.32           C  
ATOM    325  O   VAL A  40     -58.639  15.674   6.015  1.00 86.32           O  
ATOM    326  CB  VAL A  40     -60.505  13.253   6.571  1.00 86.32           C  
ATOM    327  CG1 VAL A  40     -61.419  13.840   7.644  1.00 86.32           C  
ATOM    328  CG2 VAL A  40     -60.999  11.873   6.140  1.00 86.32           C  
ATOM    329  N   LEU A  41     -60.661  16.595   5.818  1.00 90.21           N  
ATOM    330  CA  LEU A  41     -60.276  17.908   6.322  1.00 90.21           C  
ATOM    331  C   LEU A  41     -60.936  18.190   7.667  1.00 90.21           C  
ATOM    332  O   LEU A  41     -62.165  18.207   7.768  1.00 90.21           O  
ATOM    333  CB  LEU A  41     -60.652  19.001   5.316  1.00 90.21           C  
ATOM    334  CG  LEU A  41     -60.326  20.438   5.724  1.00 90.21           C  
ATOM    335  CD1 LEU A  41     -58.816  20.634   5.814  1.00 90.21           C  
ATOM    336  CD2 LEU A  41     -60.941  21.425   4.738  1.00 90.21           C  
ATOM    337  N   HIS A  42     -60.033  18.245   8.727  1.00 91.49           N  
ATOM    338  CA  HIS A  42     -60.513  18.625  10.051  1.00 91.49           C  
ATOM    339  C   HIS A  42     -60.346  20.122  10.288  1.00 91.49           C  
ATOM    340  O   HIS A  42     -59.239  20.653  10.172  1.00 91.49           O  
ATOM    341  CB  HIS A  42     -59.777  17.836  11.134  1.00 91.49           C  
ATOM    342  CG  HIS A  42     -59.996  16.359  11.054  1.00 91.49           C  
ATOM    343  CD2 HIS A  42     -59.426  15.417  10.266  1.00 91.49           C  
ATOM    344  ND1 HIS A  42     -60.903  15.695  11.852  1.00 91.49           N  
ATOM    345  CE1 HIS A  42     -60.880  14.406  11.559  1.00 91.49           C  
ATOM    346  NE2 HIS A  42     -59.993  14.212  10.598  1.00 91.49           N  
ATOM    347  N   ILE A  43     -61.500  20.752  10.637  1.00 92.92           N  
ATOM    348  CA  ILE A  43     -61.459  22.183  10.915  1.00 92.92           C  
ATOM    349  C   ILE A  43     -61.861  22.439  12.366  1.00 92.92           C  
ATOM    350  O   ILE A  43     -62.940  22.027  12.799  1.00 92.92           O  
ATOM    351  CB  ILE A  43     -62.381  22.971   9.956  1.00 92.92           C  
ATOM    352  CG1 ILE A  43     -62.050  22.632   8.498  1.00 92.92           C  
ATOM    353  CG2 ILE A  43     -62.263  24.477  10.210  1.00 92.92           C  
ATOM    354  CD1 ILE A  43     -63.076  23.142   7.496  1.00 92.92           C  
ATOM    355  N   ARG A  44     -60.901  23.067  13.010  1.00 92.14           N  
ATOM    356  CA  ARG A  44     -61.191  23.448  14.388  1.00 92.14           C  
ATOM    357  C   ARG A  44     -61.037  24.953  14.582  1.00 92.14           C  
ATOM    358  O   ARG A  44     -59.986  25.521  14.275  1.00 92.14           O  
ATOM    359  CB  ARG A  44     -60.276  22.699  15.359  1.00 92.14           C  
ATOM    360  CG  ARG A  44     -60.575  22.973  16.824  1.00 92.14           C  
ATOM    361  CD  ARG A  44     -59.623  22.220  17.744  1.00 92.14           C  
ATOM    362  NE  ARG A  44     -59.853  20.778  17.693  1.00 92.14           N  
ATOM    363  CZ  ARG A  44     -59.107  19.870  18.315  1.00 92.14           C  
ATOM    364  NH1 ARG A  44     -58.065  20.237  19.051  1.00 92.14           N1+
ATOM    365  NH2 ARG A  44     -59.406  18.584  18.201  1.00 92.14           N  
ATOM    366  N   VAL A  45     -62.129  25.582  15.091  1.00 92.01           N  
ATOM    367  CA  VAL A  45     -62.075  27.013  15.374  1.00 92.01           C  
ATOM    368  C   VAL A  45     -62.426  27.264  16.837  1.00 92.01           C  
ATOM    369  O   VAL A  45     -63.511  26.896  17.294  1.00 92.01           O  
ATOM    370  CB  VAL A  45     -63.025  27.809  14.453  1.00 92.01           C  
ATOM    371  CG1 VAL A  45     -62.848  29.312  14.662  1.00 92.01           C  
ATOM    372  CG2 VAL A  45     -62.786  27.438  12.990  1.00 92.01           C  
ATOM    373  N   LYS A  46     -61.508  27.834  17.539  1.00 89.85           N  
ATOM    374  CA  LYS A  46     -61.717  28.121  18.955  1.00 89.85           C  
ATOM    375  C   LYS A  46     -62.289  29.521  19.153  1.00 89.85           C  
ATOM    376  O   LYS A  46     -61.936  30.452  18.426  1.00 89.85           O  
ATOM    377  CB  LYS A  46     -60.407  27.976  19.731  1.00 89.85           C  
ATOM    378  CG  LYS A  46     -59.882  26.550  19.797  1.00 89.85           C  
ATOM    379  CD  LYS A  46     -58.656  26.447  20.696  1.00 89.85           C  
ATOM    380  CE  LYS A  46     -58.132  25.019  20.769  1.00 89.85           C  
ATOM    381  NZ  LYS A  46     -56.937  24.910  21.658  1.00 89.85           N1+
ATOM    382  N   ASN A  47     -63.333  29.677  20.076  1.00 88.71           N  
ATOM    383  CA  ASN A  47     -63.892  30.952  20.513  1.00 88.71           C  
ATOM    384  C   ASN A  47     -64.684  31.628  19.397  1.00 88.71           C  
ATOM    385  O   ASN A  47     -64.574  32.839  19.199  1.00 88.71           O  
ATOM    386  CB  ASN A  47     -62.784  31.880  21.016  1.00 88.71           C  
ATOM    387  CG  ASN A  47     -62.085  31.340  22.248  1.00 88.71           C  
ATOM    388  ND2 ASN A  47     -60.770  31.514  22.308  1.00 88.71           N  
ATOM    389  OD1 ASN A  47     -62.721  30.771  23.138  1.00 88.71           O  
ATOM    390  N   LEU A  48     -65.354  30.790  18.557  1.00 90.33           N  
ATOM    391  CA  LEU A  48     -66.146  31.327  17.457  1.00 90.33           C  
ATOM    392  C   LEU A  48     -67.608  31.481  17.863  1.00 90.33           C  
ATOM    393  O   LEU A  48     -68.194  30.566  18.446  1.00 90.33           O  
ATOM    394  CB  LEU A  48     -66.039  30.421  16.226  1.00 90.33           C  
ATOM    395  CG  LEU A  48     -66.602  30.983  14.920  1.00 90.33           C  
ATOM    396  CD1 LEU A  48     -65.754  32.155  14.439  1.00 90.33           C  
ATOM    397  CD2 LEU A  48     -66.670  29.893  13.855  1.00 90.33           C  
ATOM    398  N   HIS A  49     -68.133  32.679  17.622  1.00 90.98           N  
ATOM    399  CA  HIS A  49     -69.549  32.915  17.884  1.00 90.98           C  
ATOM    400  C   HIS A  49     -70.426  31.972  17.066  1.00 90.98           C  
ATOM    401  O   HIS A  49     -70.075  31.612  15.940  1.00 90.98           O  
ATOM    402  CB  HIS A  49     -69.915  34.369  17.579  1.00 90.98           C  
ATOM    403  CG  HIS A  49     -71.212  34.801  18.186  1.00 90.98           C  
ATOM    404  CD2 HIS A  49     -71.475  35.529  19.296  1.00 90.98           C  
ATOM    405  ND1 HIS A  49     -72.435  34.476  17.639  1.00 90.98           N  
ATOM    406  CE1 HIS A  49     -73.396  34.989  18.388  1.00 90.98           C  
ATOM    407  NE2 HIS A  49     -72.840  35.633  19.401  1.00 90.98           N  
ATOM    408  N   GLU A  50     -71.525  31.512  17.669  1.00 92.18           N  
ATOM    409  CA  GLU A  50     -72.439  30.559  17.045  1.00 92.18           C  
ATOM    410  C   GLU A  50     -72.897  31.050  15.675  1.00 92.18           C  
ATOM    411  O   GLU A  50     -72.958  30.273  14.720  1.00 92.18           O  
ATOM    412  CB  GLU A  50     -73.650  30.305  17.946  1.00 92.18           C  
ATOM    413  CG  GLU A  50     -74.599  29.242  17.415  1.00 92.18           C  
ATOM    414  CD  GLU A  50     -75.765  28.959  18.348  1.00 92.18           C  
ATOM    415  OE1 GLU A  50     -76.623  28.111  18.009  1.00 92.18           O  
ATOM    416  OE2 GLU A  50     -75.822  29.589  19.428  1.00 92.18           O1-
ATOM    417  N   LYS A  51     -73.311  32.325  15.523  1.00 91.02           N  
ATOM    418  CA  LYS A  51     -73.768  32.886  14.256  1.00 91.02           C  
ATOM    419  C   LYS A  51     -72.709  32.725  13.170  1.00 91.02           C  
ATOM    420  O   LYS A  51     -73.025  32.356  12.037  1.00 91.02           O  
ATOM    421  CB  LYS A  51     -74.129  34.363  14.422  1.00 91.02           C  
ATOM    422  CG  LYS A  51     -74.783  34.983  13.194  1.00 91.02           C  
ATOM    423  CD  LYS A  51     -75.120  36.451  13.421  1.00 91.02           C  
ATOM    424  CE  LYS A  51     -75.678  37.098  12.162  1.00 91.02           C  
ATOM    425  NZ  LYS A  51     -75.974  38.548  12.368  1.00 91.02           N1+
ATOM    426  N   ARG A  52     -71.466  32.855  13.395  1.00 90.16           N  
ATOM    427  CA  ARG A  52     -70.373  32.745  12.434  1.00 90.16           C  
ATOM    428  C   ARG A  52     -70.084  31.287  12.098  1.00 90.16           C  
ATOM    429  O   ARG A  52     -69.769  30.959  10.952  1.00 90.16           O  
ATOM    430  CB  ARG A  52     -69.110  33.416  12.978  1.00 90.16           C  
ATOM    431  CG  ARG A  52     -69.225  34.927  13.114  1.00 90.16           C  
ATOM    432  CD  ARG A  52     -69.550  35.591  11.784  1.00 90.16           C  
ATOM    433  NE  ARG A  52     -69.685  37.038  11.922  1.00 90.16           N  
ATOM    434  CZ  ARG A  52     -70.008  37.867  10.933  1.00 90.16           C  
ATOM    435  NH1 ARG A  52     -70.237  37.406   9.709  1.00 90.16           N1+
ATOM    436  NH2 ARG A  52     -70.104  39.167  11.170  1.00 90.16           N  
ATOM    437  N   ALA A  53     -70.159  30.494  13.239  1.00 90.93           N  
ATOM    438  CA  ALA A  53     -70.001  29.061  13.001  1.00 90.93           C  
ATOM    439  C   ALA A  53     -71.029  28.557  11.991  1.00 90.93           C  
ATOM    440  O   ALA A  53     -70.700  27.771  11.101  1.00 90.93           O  
ATOM    441  CB  ALA A  53     -70.123  28.287  14.311  1.00 90.93           C  
ATOM    442  N   ARG A  54     -72.266  28.988  12.082  1.00 91.77           N  
ATOM    443  CA  ARG A  54     -73.332  28.597  11.164  1.00 91.77           C  
ATOM    444  C   ARG A  54     -73.071  29.135   9.761  1.00 91.77           C  
ATOM    445  O   ARG A  54     -73.378  28.470   8.770  1.00 91.77           O  
ATOM    446  CB  ARG A  54     -74.688  29.094  11.672  1.00 91.77           C  
ATOM    447  CG  ARG A  54     -75.225  28.313  12.861  1.00 91.77           C  
ATOM    448  CD  ARG A  54     -76.657  28.705  13.193  1.00 91.77           C  
ATOM    449  NE  ARG A  54     -77.055  28.227  14.514  1.00 91.77           N  
ATOM    450  CZ  ARG A  54     -78.312  28.025  14.900  1.00 91.77           C  
ATOM    451  NH1 ARG A  54     -79.322  28.257  14.070  1.00 91.77           N1+
ATOM    452  NH2 ARG A  54     -78.560  27.587  16.126  1.00 91.77           N  
ATOM    453  N   GLU A  55     -72.583  30.299   9.771  1.00 91.60           N  
ATOM    454  CA  GLU A  55     -72.224  30.887   8.484  1.00 91.60           C  
ATOM    455  C   GLU A  55     -71.159  30.056   7.775  1.00 91.60           C  
ATOM    456  O   GLU A  55     -71.259  29.805   6.572  1.00 91.60           O  
ATOM    457  CB  GLU A  55     -71.733  32.325   8.669  1.00 91.60           C  
ATOM    458  CG  GLU A  55     -71.499  33.067   7.360  1.00 91.60           C  
ATOM    459  CD  GLU A  55     -71.069  34.512   7.559  1.00 91.60           C  
ATOM    460  OE1 GLU A  55     -70.825  35.216   6.554  1.00 91.60           O  
ATOM    461  OE2 GLU A  55     -70.974  34.942   8.730  1.00 91.60           O1-
ATOM    462  N   ILE A  56     -70.118  29.649   8.577  1.00 91.54           N  
ATOM    463  CA  ILE A  56     -69.069  28.796   8.028  1.00 91.54           C  
ATOM    464  C   ILE A  56     -69.683  27.507   7.487  1.00 91.54           C  
ATOM    465  O   ILE A  56     -69.366  27.081   6.373  1.00 91.54           O  
ATOM    466  CB  ILE A  56     -67.991  28.473   9.088  1.00 91.54           C  
ATOM    467  CG1 ILE A  56     -67.175  29.728   9.419  1.00 91.54           C  
ATOM    468  CG2 ILE A  56     -67.082  27.339   8.604  1.00 91.54           C  
ATOM    469  CD1 ILE A  56     -66.186  29.539  10.562  1.00 91.54           C  
ATOM    470  N   HIS A  57     -70.496  26.924   8.353  1.00 93.69           N  
ATOM    471  CA  HIS A  57     -71.163  25.700   7.926  1.00 93.69           C  
ATOM    472  C   HIS A  57     -71.931  25.916   6.626  1.00 93.69           C  
ATOM    473  O   HIS A  57     -71.833  25.108   5.700  1.00 93.69           O  
ATOM    474  CB  HIS A  57     -72.109  25.197   9.017  1.00 93.69           C  
ATOM    475  CG  HIS A  57     -72.868  23.967   8.632  1.00 93.69           C  
ATOM    476  CD2 HIS A  57     -74.161  23.798   8.269  1.00 93.69           C  
ATOM    477  ND1 HIS A  57     -72.291  22.716   8.596  1.00 93.69           N  
ATOM    478  CE1 HIS A  57     -73.199  21.829   8.226  1.00 93.69           C  
ATOM    479  NE2 HIS A  57     -74.343  22.460   8.021  1.00 93.69           N  
ATOM    480  N   LYS A  58     -72.710  26.908   6.560  1.00 94.04           N  
ATOM    481  CA  LYS A  58     -73.530  27.211   5.392  1.00 94.04           C  
ATOM    482  C   LYS A  58     -72.668  27.391   4.146  1.00 94.04           C  
ATOM    483  O   LYS A  58     -72.949  26.802   3.100  1.00 94.04           O  
ATOM    484  CB  LYS A  58     -74.367  28.467   5.634  1.00 94.04           C  
ATOM    485  CG  LYS A  58     -75.329  28.798   4.503  1.00 94.04           C  
ATOM    486  CD  LYS A  58     -76.162  30.034   4.820  1.00 94.04           C  
ATOM    487  CE  LYS A  58     -77.090  30.395   3.669  1.00 94.04           C  
ATOM    488  NZ  LYS A  58     -77.903  31.611   3.971  1.00 94.04           N1+
ATOM    489  N   VAL A  59     -71.653  28.160   4.237  1.00 93.72           N  
ATOM    490  CA  VAL A  59     -70.771  28.432   3.107  1.00 93.72           C  
ATOM    491  C   VAL A  59     -70.090  27.139   2.661  1.00 93.72           C  
ATOM    492  O   VAL A  59     -70.035  26.841   1.465  1.00 93.72           O  
ATOM    493  CB  VAL A  59     -69.709  29.498   3.459  1.00 93.72           C  
ATOM    494  CG1 VAL A  59     -68.651  29.589   2.362  1.00 93.72           C  
ATOM    495  CG2 VAL A  59     -70.372  30.857   3.681  1.00 93.72           C  
ATOM    496  N   ALA A  60     -69.545  26.427   3.616  1.00 93.06           N  
ATOM    497  CA  ALA A  60     -68.868  25.171   3.308  1.00 93.06           C  
ATOM    498  C   ALA A  60     -69.808  24.202   2.596  1.00 93.06           C  
ATOM    499  O   ALA A  60     -69.417  23.548   1.626  1.00 93.06           O  
ATOM    500  CB  ALA A  60     -68.320  24.535   4.583  1.00 93.06           C  
ATOM    501  N   LYS A  61     -70.960  24.083   3.121  1.00 94.55           N  
ATOM    502  CA  LYS A  61     -71.947  23.201   2.507  1.00 94.55           C  
ATOM    503  C   LYS A  61     -72.230  23.611   1.064  1.00 94.55           C  
ATOM    504  O   LYS A  61     -72.296  22.761   0.174  1.00 94.55           O  
ATOM    505  CB  LYS A  61     -73.245  23.202   3.315  1.00 94.55           C  
ATOM    506  CG  LYS A  61     -74.303  22.243   2.790  1.00 94.55           C  
ATOM    507  CD  LYS A  61     -75.573  22.297   3.630  1.00 94.55           C  
ATOM    508  CE  LYS A  61     -76.656  21.387   3.065  1.00 94.55           C  
ATOM    509  NZ  LYS A  61     -77.936  21.515   3.823  1.00 94.55           N1+
ATOM    510  N   LEU A  62     -72.450  24.819   0.812  1.00 95.40           N  
ATOM    511  CA  LEU A  62     -72.737  25.309  -0.531  1.00 95.40           C  
ATOM    512  C   LEU A  62     -71.575  25.016  -1.477  1.00 95.40           C  
ATOM    513  O   LEU A  62     -71.788  24.616  -2.623  1.00 95.40           O  
ATOM    514  CB  LEU A  62     -73.022  26.813  -0.504  1.00 95.40           C  
ATOM    515  CG  LEU A  62     -74.340  27.242   0.141  1.00 95.40           C  
ATOM    516  CD1 LEU A  62     -74.370  28.754   0.331  1.00 95.40           C  
ATOM    517  CD2 LEU A  62     -75.523  26.780  -0.703  1.00 95.40           C  
ATOM    518  N   ILE A  63     -70.389  25.191  -1.026  1.00 93.42           N  
ATOM    519  CA  ILE A  63     -69.198  24.904  -1.818  1.00 93.42           C  
ATOM    520  C   ILE A  63     -69.144  23.414  -2.148  1.00 93.42           C  
ATOM    521  O   ILE A  63     -68.854  23.033  -3.284  1.00 93.42           O  
ATOM    522  CB  ILE A  63     -67.911  25.337  -1.081  1.00 93.42           C  
ATOM    523  CG1 ILE A  63     -67.843  26.865  -0.976  1.00 93.42           C  
ATOM    524  CG2 ILE A  63     -66.672  24.782  -1.787  1.00 93.42           C  
ATOM    525  CD1 ILE A  63     -66.700  27.377  -0.112  1.00 93.42           C  
ATOM    526  N   LEU A  64     -69.406  22.627  -1.187  1.00 93.48           N  
ATOM    527  CA  LEU A  64     -69.405  21.183  -1.399  1.00 93.48           C  
ATOM    528  C   LEU A  64     -70.493  20.778  -2.387  1.00 93.48           C  
ATOM    529  O   LEU A  64     -70.292  19.878  -3.205  1.00 93.48           O  
ATOM    530  CB  LEU A  64     -69.603  20.447  -0.072  1.00 93.48           C  
ATOM    531  CG  LEU A  64     -68.426  20.479   0.904  1.00 93.48           C  
ATOM    532  CD1 LEU A  64     -68.835  19.884   2.248  1.00 93.48           C  
ATOM    533  CD2 LEU A  64     -67.230  19.732   0.325  1.00 93.48           C  
ATOM    534  N   GLU A  65     -71.649  21.393  -2.286  1.00 93.94           N  
ATOM    535  CA  GLU A  65     -72.732  21.127  -3.230  1.00 93.94           C  
ATOM    536  C   GLU A  65     -72.305  21.436  -4.662  1.00 93.94           C  
ATOM    537  O   GLU A  65     -72.613  20.679  -5.584  1.00 93.94           O  
ATOM    538  CB  GLU A  65     -73.975  21.942  -2.864  1.00 93.94           C  
ATOM    539  CG  GLU A  65     -74.717  21.418  -1.644  1.00 93.94           C  
ATOM    540  CD  GLU A  65     -75.936  22.250  -1.279  1.00 93.94           C  
ATOM    541  OE1 GLU A  65     -76.659  21.883  -0.325  1.00 93.94           O  
ATOM    542  OE2 GLU A  65     -76.172  23.278  -1.954  1.00 93.94           O1-
ATOM    543  N   VAL A  66     -71.653  22.533  -4.716  1.00 94.18           N  
ATOM    544  CA  VAL A  66     -71.150  22.915  -6.032  1.00 94.18           C  
ATOM    545  C   VAL A  66     -70.170  21.860  -6.538  1.00 94.18           C  
ATOM    546  O   VAL A  66     -70.263  21.419  -7.686  1.00 94.18           O  
ATOM    547  CB  VAL A  66     -70.470  24.302  -5.998  1.00 94.18           C  
ATOM    548  CG1 VAL A  66     -69.748  24.582  -7.314  1.00 94.18           C  
ATOM    549  CG2 VAL A  66     -71.498  25.394  -5.705  1.00 94.18           C  
ATOM    550  N   ALA A  67     -69.251  21.477  -5.691  1.00 92.72           N  
ATOM    551  CA  ALA A  67     -68.233  20.495  -6.058  1.00 92.72           C  
ATOM    552  C   ALA A  67     -68.871  19.179  -6.492  1.00 92.72           C  
ATOM    553  O   ALA A  67     -68.457  18.579  -7.486  1.00 92.72           O  
ATOM    554  CB  ALA A  67     -67.276  20.260  -4.892  1.00 92.72           C  
ATOM    555  N   ALA A  68     -69.805  18.754  -5.770  1.00 92.73           N  
ATOM    556  CA  ALA A  68     -70.505  17.514  -6.097  1.00 92.73           C  
ATOM    557  C   ALA A  68     -71.250  17.639  -7.423  1.00 92.73           C  
ATOM    558  O   ALA A  68     -71.204  16.731  -8.256  1.00 92.73           O  
ATOM    559  CB  ALA A  68     -71.474  17.139  -4.979  1.00 92.73           C  
ATOM    560  N   ALA A  69     -71.999  18.740  -7.585  1.00 93.56           N  
ATOM    561  CA  ALA A  69     -72.736  18.992  -8.820  1.00 93.56           C  
ATOM    562  C   ALA A  69     -71.788  19.107 -10.010  1.00 93.56           C  
ATOM    563  O   ALA A  69     -72.099  18.639 -11.108  1.00 93.56           O  
ATOM    564  CB  ALA A  69     -73.577  20.259  -8.690  1.00 93.56           C  
ATOM    565  N   GLU A  70     -70.620  19.676  -9.697  1.00 92.11           N  
ATOM    566  CA  GLU A  70     -69.617  19.789 -10.753  1.00 92.11           C  
ATOM    567  C   GLU A  70     -69.174  18.414 -11.243  1.00 92.11           C  
ATOM    568  O   GLU A  70     -68.972  18.211 -12.442  1.00 92.11           O  
ATOM    569  CB  GLU A  70     -68.407  20.588 -10.262  1.00 92.11           C  
ATOM    570  CG  GLU A  70     -68.652  22.088 -10.179  1.00 92.11           C  
ATOM    571  CD  GLU A  70     -67.436  22.870  -9.707  1.00 92.11           C  
ATOM    572  OE1 GLU A  70     -67.478  24.120  -9.719  1.00 92.11           O  
ATOM    573  OE2 GLU A  70     -66.434  22.225  -9.324  1.00 92.11           O1-
ATOM    574  N   ARG A  71     -68.935  17.627 -10.344  1.00 91.77           N  
ATOM    575  CA  ARG A  71     -68.541  16.262 -10.681  1.00 91.77           C  
ATOM    576  C   ARG A  71     -69.569  15.605 -11.595  1.00 91.77           C  
ATOM    577  O   ARG A  71     -69.206  14.925 -12.557  1.00 91.77           O  
ATOM    578  CB  ARG A  71     -68.359  15.427  -9.411  1.00 91.77           C  
ATOM    579  CG  ARG A  71     -67.808  14.033  -9.664  1.00 91.77           C  
ATOM    580  CD  ARG A  71     -67.554  13.282  -8.366  1.00 91.77           C  
ATOM    581  NE  ARG A  71     -67.079  11.923  -8.612  1.00 91.77           N  
ATOM    582  CZ  ARG A  71     -66.823  11.025  -7.665  1.00 91.77           C  
ATOM    583  NH1 ARG A  71     -66.991  11.327  -6.382  1.00 91.77           N1+
ATOM    584  NH2 ARG A  71     -66.394   9.817  -8.001  1.00 91.77           N  
ATOM    585  N   ILE A  72     -70.799  15.756 -11.422  1.00 93.44           N  
ATOM    586  CA  ILE A  72     -71.880  15.196 -12.227  1.00 93.44           C  
ATOM    587  C   ILE A  72     -71.841  15.795 -13.632  1.00 93.44           C  
ATOM    588  O   ILE A  72     -71.947  15.071 -14.624  1.00 93.44           O  
ATOM    589  CB  ILE A  72     -73.258  15.445 -11.576  1.00 93.44           C  
ATOM    590  CG1 ILE A  72     -73.363  14.695 -10.244  1.00 93.44           C  
ATOM    591  CG2 ILE A  72     -74.387  15.036 -12.526  1.00 93.44           C  
ATOM    592  CD1 ILE A  72     -74.598  15.051  -9.428  1.00 93.44           C  
ATOM    593  N   VAL A  73     -71.624  17.134 -13.685  1.00 92.93           N  
ATOM    594  CA  VAL A  73     -71.570  17.817 -14.974  1.00 92.93           C  
ATOM    595  C   VAL A  73     -70.385  17.296 -15.786  1.00 92.93           C  
ATOM    596  O   VAL A  73     -70.497  17.090 -16.997  1.00 92.93           O  
ATOM    597  CB  VAL A  73     -71.465  19.348 -14.801  1.00 92.93           C  
ATOM    598  CG1 VAL A  73     -71.274  20.032 -16.153  1.00 92.93           C  
ATOM    599  CG2 VAL A  73     -72.705  19.890 -14.095  1.00 92.93           C  
ATOM    600  N   ARG A  74     -69.225  17.035 -15.075  1.00 92.29           N  
ATOM    601  CA  ARG A  74     -68.014  16.559 -15.736  1.00 92.29           C  
ATOM    602  C   ARG A  74     -68.189  15.129 -16.236  1.00 92.29           C  
ATOM    603  O   ARG A  74     -67.763  14.796 -17.344  1.00 92.29           O  
ATOM    604  CB  ARG A  74     -66.816  16.640 -14.787  1.00 92.29           C  
ATOM    605  CG  ARG A  74     -65.484  16.329 -15.450  1.00 92.29           C  
ATOM    606  CD  ARG A  74     -64.317  16.525 -14.490  1.00 92.29           C  
ATOM    607  NE  ARG A  74     -64.483  15.738 -13.271  1.00 92.29           N  
ATOM    608  CZ  ARG A  74     -64.166  16.157 -12.050  1.00 92.29           C  
ATOM    609  NH1 ARG A  74     -63.657  17.369 -11.859  1.00 92.29           N1+
ATOM    610  NH2 ARG A  74     -64.359  15.359 -11.010  1.00 92.29           N  
ATOM    611  N   GLU A  75     -68.826  14.336 -15.500  1.00 92.68           N  
ATOM    612  CA  GLU A  75     -68.909  12.909 -15.797  1.00 92.68           C  
ATOM    613  C   GLU A  75     -70.017  12.619 -16.805  1.00 92.68           C  
ATOM    614  O   GLU A  75     -69.904  11.692 -17.610  1.00 92.68           O  
ATOM    615  CB  GLU A  75     -69.143  12.106 -14.514  1.00 92.68           C  
ATOM    616  CG  GLU A  75     -67.936  12.063 -13.588  1.00 92.68           C  
ATOM    617  CD  GLU A  75     -68.178  11.252 -12.324  1.00 92.68           C  
ATOM    618  OE1 GLU A  75     -67.245  11.120 -11.500  1.00 92.68           O  
ATOM    619  OE2 GLU A  75     -69.308  10.742 -12.159  1.00 92.68           O1-
ATOM    620  N   ARG A  76     -70.919  13.497 -16.797  1.00 90.50           N  
ATOM    621  CA  ARG A  76     -72.038  13.246 -17.700  1.00 90.50           C  
ATOM    622  C   ARG A  76     -72.490  14.533 -18.381  1.00 90.50           C  
ATOM    623  O   ARG A  76     -73.575  15.044 -18.096  1.00 90.50           O  
ATOM    624  CB  ARG A  76     -73.208  12.614 -16.944  1.00 90.50           C  
ATOM    625  CG  ARG A  76     -72.854  11.318 -16.233  1.00 90.50           C  
ATOM    626  CD  ARG A  76     -74.049  10.737 -15.491  1.00 90.50           C  
ATOM    627  NE  ARG A  76     -73.700   9.506 -14.787  1.00 90.50           N  
ATOM    628  CZ  ARG A  76     -74.574   8.702 -14.188  1.00 90.50           C  
ATOM    629  NH1 ARG A  76     -75.872   8.984 -14.196  1.00 90.50           N1+
ATOM    630  NH2 ARG A  76     -74.147   7.607 -13.574  1.00 90.50           N  
ATOM    631  N   PRO A  77     -71.702  15.031 -19.314  1.00 86.75           N  
ATOM    632  CA  PRO A  77     -72.070  16.314 -19.918  1.00 86.75           C  
ATOM    633  C   PRO A  77     -73.291  16.209 -20.827  1.00 86.75           C  
ATOM    634  O   PRO A  77     -73.466  15.203 -21.518  1.00 86.75           O  
ATOM    635  CB  PRO A  77     -70.823  16.696 -20.720  1.00 86.75           C  
ATOM    636  CG  PRO A  77     -70.147  15.396 -21.017  1.00 86.75           C  
ATOM    637  CD  PRO A  77     -70.460  14.431 -19.910  1.00 86.75           C  
ATOM    638  N   GLY A  78     -74.250  17.063 -20.766  1.00 83.91           N  
ATOM    639  CA  GLY A  78     -75.374  17.139 -21.685  1.00 83.91           C  
ATOM    640  C   GLY A  78     -76.576  16.333 -21.226  1.00 83.91           C  
ATOM    641  O   GLY A  78     -77.637  16.382 -21.851  1.00 83.91           O  
ATOM    642  N   SER A  79     -76.417  15.445 -20.207  1.00 90.14           N  
ATOM    643  CA  SER A  79     -77.508  14.638 -19.669  1.00 90.14           C  
ATOM    644  C   SER A  79     -78.500  15.497 -18.893  1.00 90.14           C  
ATOM    645  O   SER A  79     -78.214  16.654 -18.578  1.00 90.14           O  
ATOM    646  CB  SER A  79     -76.963  13.531 -18.766  1.00 90.14           C  
ATOM    647  OG  SER A  79     -76.457  14.072 -17.558  1.00 90.14           O  
ATOM    648  N   ASN A  80     -79.771  15.021 -18.745  1.00 90.21           N  
ATOM    649  CA  ASN A  80     -80.757  15.698 -17.910  1.00 90.21           C  
ATOM    650  C   ASN A  80     -80.239  15.908 -16.490  1.00 90.21           C  
ATOM    651  O   ASN A  80     -80.546  16.920 -15.857  1.00 90.21           O  
ATOM    652  CB  ASN A  80     -82.070  14.912 -17.885  1.00 90.21           C  
ATOM    653  CG  ASN A  80     -82.839  15.018 -19.187  1.00 90.21           C  
ATOM    654  ND2 ASN A  80     -83.618  13.989 -19.503  1.00 90.21           N  
ATOM    655  OD1 ASN A  80     -82.734  16.016 -19.906  1.00 90.21           O  
ATOM    656  N   LEU A  81     -79.452  14.904 -16.110  1.00 93.28           N  
ATOM    657  CA  LEU A  81     -78.837  15.010 -14.791  1.00 93.28           C  
ATOM    658  C   LEU A  81     -77.845  16.168 -14.745  1.00 93.28           C  
ATOM    659  O   LEU A  81     -77.778  16.896 -13.751  1.00 93.28           O  
ATOM    660  CB  LEU A  81     -78.132  13.704 -14.421  1.00 93.28           C  
ATOM    661  CG  LEU A  81     -77.652  13.579 -12.973  1.00 93.28           C  
ATOM    662  CD1 LEU A  81     -78.844  13.508 -12.024  1.00 93.28           C  
ATOM    663  CD2 LEU A  81     -76.758  12.354 -12.810  1.00 93.28           C  
ATOM    664  N   ALA A  82     -77.099  16.377 -15.798  1.00 91.54           N  
ATOM    665  CA  ALA A  82     -76.147  17.482 -15.870  1.00 91.54           C  
ATOM    666  C   ALA A  82     -76.866  18.828 -15.854  1.00 91.54           C  
ATOM    667  O   ALA A  82     -76.414  19.773 -15.202  1.00 91.54           O  
ATOM    668  CB  ALA A  82     -75.284  17.360 -17.124  1.00 91.54           C  
ATOM    669  N   LYS A  83     -77.954  18.845 -16.537  1.00 90.81           N  
ATOM    670  CA  LYS A  83     -78.747  20.071 -16.555  1.00 90.81           C  
ATOM    671  C   LYS A  83     -79.269  20.407 -15.160  1.00 90.81           C  
ATOM    672  O   LYS A  83     -79.226  21.565 -14.738  1.00 90.81           O  
ATOM    673  CB  LYS A  83     -79.914  19.942 -17.534  1.00 90.81           C  
ATOM    674  CG  LYS A  83     -79.500  19.984 -18.998  1.00 90.81           C  
ATOM    675  CD  LYS A  83     -80.710  19.927 -19.922  1.00 90.81           C  
ATOM    676  CE  LYS A  83     -80.294  19.869 -21.385  1.00 90.81           C  
ATOM    677  NZ  LYS A  83     -81.477  19.783 -22.294  1.00 90.81           N1+
ATOM    678  N   LYS A  84     -79.744  19.434 -14.495  1.00 93.84           N  
ATOM    679  CA  LYS A  84     -80.212  19.624 -13.125  1.00 93.84           C  
ATOM    680  C   LYS A  84     -79.065  20.032 -12.204  1.00 93.84           C  
ATOM    681  O   LYS A  84     -79.243  20.871 -11.319  1.00 93.84           O  
ATOM    682  CB  LYS A  84     -80.875  18.349 -12.603  1.00 93.84           C  
ATOM    683  CG  LYS A  84     -82.261  18.093 -13.175  1.00 93.84           C  
ATOM    684  CD  LYS A  84     -82.901  16.854 -12.559  1.00 93.84           C  
ATOM    685  CE  LYS A  84     -84.274  16.577 -13.157  1.00 93.84           C  
ATOM    686  NZ  LYS A  84     -84.897  15.353 -12.569  1.00 93.84           N1+
ATOM    687  N   ALA A  85     -77.940  19.378 -12.448  1.00 94.34           N  
ATOM    688  CA  ALA A  85     -76.751  19.713 -11.668  1.00 94.34           C  
ATOM    689  C   ALA A  85     -76.342  21.166 -11.886  1.00 94.34           C  
ATOM    690  O   ALA A  85     -75.946  21.855 -10.944  1.00 94.34           O  
ATOM    691  CB  ALA A  85     -75.598  18.778 -12.029  1.00 94.34           C  
ATOM    692  N   LEU A  86     -76.393  21.633 -13.137  1.00 94.81           N  
ATOM    693  CA  LEU A  86     -76.071  23.024 -13.435  1.00 94.81           C  
ATOM    694  C   LEU A  86     -77.032  23.969 -12.722  1.00 94.81           C  
ATOM    695  O   LEU A  86     -76.631  25.046 -12.274  1.00 94.81           O  
ATOM    696  CB  LEU A  86     -76.118  23.274 -14.945  1.00 94.81           C  
ATOM    697  CG  LEU A  86     -74.960  22.701 -15.764  1.00 94.81           C  
ATOM    698  CD1 LEU A  86     -75.255  22.822 -17.255  1.00 94.81           C  
ATOM    699  CD2 LEU A  86     -73.656  23.409 -15.412  1.00 94.81           C  
ATOM    700  N   GLU A  87     -78.245  23.611 -12.567  1.00 94.86           N  
ATOM    701  CA  GLU A  87     -79.218  24.403 -11.821  1.00 94.86           C  
ATOM    702  C   GLU A  87     -78.846  24.488 -10.343  1.00 94.86           C  
ATOM    703  O   GLU A  87     -78.996  25.541  -9.720  1.00 94.86           O  
ATOM    704  CB  GLU A  87     -80.623  23.814 -11.976  1.00 94.86           C  
ATOM    705  CG  GLU A  87     -81.222  24.009 -13.361  1.00 94.86           C  
ATOM    706  CD  GLU A  87     -82.586  23.356 -13.521  1.00 94.86           C  
ATOM    707  OE1 GLU A  87     -83.180  23.452 -14.620  1.00 94.86           O  
ATOM    708  OE2 GLU A  87     -83.066  22.742 -12.541  1.00 94.86           O1-
ATOM    709  N   ILE A  88     -78.395  23.385  -9.821  1.00 95.28           N  
ATOM    710  CA  ILE A  88     -77.957  23.354  -8.430  1.00 95.28           C  
ATOM    711  C   ILE A  88     -76.751  24.275  -8.249  1.00 95.28           C  
ATOM    712  O   ILE A  88     -76.680  25.032  -7.277  1.00 95.28           O  
ATOM    713  CB  ILE A  88     -77.608  21.919  -7.978  1.00 95.28           C  
ATOM    714  CG1 ILE A  88     -78.871  21.052  -7.933  1.00 95.28           C  
ATOM    715  CG2 ILE A  88     -76.908  21.937  -6.616  1.00 95.28           C  
ATOM    716  CD1 ILE A  88     -78.599  19.575  -7.685  1.00 95.28           C  
ATOM    717  N   ILE A  89     -75.829  24.155  -9.171  1.00 95.15           N  
ATOM    718  CA  ILE A  89     -74.644  25.006  -9.125  1.00 95.15           C  
ATOM    719  C   ILE A  89     -75.063  26.474  -9.135  1.00 95.15           C  
ATOM    720  O   ILE A  89     -74.557  27.276  -8.346  1.00 95.15           O  
ATOM    721  CB  ILE A  89     -73.692  24.712 -10.306  1.00 95.15           C  
ATOM    722  CG1 ILE A  89     -73.074  23.318 -10.161  1.00 95.15           C  
ATOM    723  CG2 ILE A  89     -72.604  25.786 -10.402  1.00 95.15           C  
ATOM    724  CD1 ILE A  89     -72.250  22.877 -11.362  1.00 95.15           C  
ATOM    725  N   LEU A  90     -75.974  26.801  -9.975  1.00 95.55           N  
ATOM    726  CA  LEU A  90     -76.444  28.178 -10.084  1.00 95.55           C  
ATOM    727  C   LEU A  90     -77.092  28.635  -8.781  1.00 95.55           C  
ATOM    728  O   LEU A  90     -76.825  29.739  -8.304  1.00 95.55           O  
ATOM    729  CB  LEU A  90     -77.439  28.315 -11.239  1.00 95.55           C  
ATOM    730  CG  LEU A  90     -77.913  29.734 -11.561  1.00 95.55           C  
ATOM    731  CD1 LEU A  90     -76.735  30.599 -12.000  1.00 95.55           C  
ATOM    732  CD2 LEU A  90     -78.992  29.706 -12.638  1.00 95.55           C  
ATOM    733  N   ARG A  91     -77.927  27.844  -8.231  1.00 96.09           N  
ATOM    734  CA  ARG A  91     -78.579  28.187  -6.972  1.00 96.09           C  
ATOM    735  C   ARG A  91     -77.554  28.384  -5.860  1.00 96.09           C  
ATOM    736  O   ARG A  91     -77.655  29.329  -5.076  1.00 96.09           O  
ATOM    737  CB  ARG A  91     -79.584  27.105  -6.573  1.00 96.09           C  
ATOM    738  CG  ARG A  91     -80.863  27.119  -7.395  1.00 96.09           C  
ATOM    739  CD  ARG A  91     -81.910  26.171  -6.826  1.00 96.09           C  
ATOM    740  NE  ARG A  91     -81.499  24.777  -6.953  1.00 96.09           N  
ATOM    741  CZ  ARG A  91     -82.249  23.731  -6.615  1.00 96.09           C  
ATOM    742  NH1 ARG A  91     -83.469  23.905  -6.120  1.00 96.09           N1+
ATOM    743  NH2 ARG A  91     -81.776  22.504  -6.772  1.00 96.09           N  
ATOM    744  N   ALA A  92     -76.623  27.431  -5.788  1.00 95.45           N  
ATOM    745  CA  ALA A  92     -75.564  27.529  -4.786  1.00 95.45           C  
ATOM    746  C   ALA A  92     -74.729  28.790  -4.993  1.00 95.45           C  
ATOM    747  O   ALA A  92     -74.369  29.468  -4.027  1.00 95.45           O  
ATOM    748  CB  ALA A  92     -74.673  26.291  -4.833  1.00 95.45           C  
ATOM    749  N   ALA A  93     -74.379  29.052  -6.228  1.00 94.46           N  
ATOM    750  CA  ALA A  93     -73.613  30.253  -6.554  1.00 94.46           C  
ATOM    751  C   ALA A  93     -74.347  31.512  -6.102  1.00 94.46           C  
ATOM    752  O   ALA A  93     -73.733  32.437  -5.566  1.00 94.46           O  
ATOM    753  CB  ALA A  93     -73.332  30.313  -8.054  1.00 94.46           C  
ATOM    754  N   GLU A  94     -75.579  31.530  -6.329  1.00 95.31           N  
ATOM    755  CA  GLU A  94     -76.398  32.660  -5.901  1.00 95.31           C  
ATOM    756  C   GLU A  94     -76.348  32.835  -4.386  1.00 95.31           C  
ATOM    757  O   GLU A  94     -76.193  33.953  -3.890  1.00 95.31           O  
ATOM    758  CB  GLU A  94     -77.847  32.479  -6.363  1.00 95.31           C  
ATOM    759  CG  GLU A  94     -78.733  33.687  -6.095  1.00 95.31           C  
ATOM    760  CD  GLU A  94     -80.091  33.597  -6.773  1.00 95.31           C  
ATOM    761  OE1 GLU A  94     -80.816  34.616  -6.817  1.00 95.31           O  
ATOM    762  OE2 GLU A  94     -80.432  32.497  -7.263  1.00 95.31           O1-
ATOM    763  N   GLU A  95     -76.466  31.785  -3.730  1.00 95.25           N  
ATOM    764  CA  GLU A  95     -76.426  31.849  -2.272  1.00 95.25           C  
ATOM    765  C   GLU A  95     -75.040  32.249  -1.775  1.00 95.25           C  
ATOM    766  O   GLU A  95     -74.916  33.024  -0.824  1.00 95.25           O  
ATOM    767  CB  GLU A  95     -76.836  30.506  -1.663  1.00 95.25           C  
ATOM    768  CG  GLU A  95     -78.308  30.168  -1.852  1.00 95.25           C  
ATOM    769  CD  GLU A  95     -79.241  31.150  -1.163  1.00 95.25           C  
ATOM    770  OE1 GLU A  95     -80.276  31.525  -1.761  1.00 95.25           O  
ATOM    771  OE2 GLU A  95     -78.937  31.549  -0.017  1.00 95.25           O1-
ATOM    772  N   LEU A  96     -74.076  31.723  -2.407  1.00 94.37           N  
ATOM    773  CA  LEU A  96     -72.706  32.077  -2.055  1.00 94.37           C  
ATOM    774  C   LEU A  96     -72.445  33.559  -2.308  1.00 94.37           C  
ATOM    775  O   LEU A  96     -71.764  34.217  -1.519  1.00 94.37           O  
ATOM    776  CB  LEU A  96     -71.711  31.229  -2.851  1.00 94.37           C  
ATOM    777  CG  LEU A  96     -71.554  29.773  -2.409  1.00 94.37           C  
ATOM    778  CD1 LEU A  96     -70.802  28.975  -3.469  1.00 94.37           C  
ATOM    779  CD2 LEU A  96     -70.837  29.697  -1.065  1.00 94.37           C  
ATOM    780  N   ALA A  97     -72.945  34.073  -3.366  1.00 93.07           N  
ATOM    781  CA  ALA A  97     -72.768  35.475  -3.734  1.00 93.07           C  
ATOM    782  C   ALA A  97     -73.411  36.398  -2.703  1.00 93.07           C  
ATOM    783  O   ALA A  97     -73.025  37.563  -2.578  1.00 93.07           O  
ATOM    784  CB  ALA A  97     -73.353  35.740  -5.119  1.00 93.07           C  
ATOM    785  N   LYS A  98     -74.348  35.897  -1.934  1.00 92.14           N  
ATOM    786  CA  LYS A  98     -75.027  36.673  -0.899  1.00 92.14           C  
ATOM    787  C   LYS A  98     -74.267  36.609   0.423  1.00 92.14           C  
ATOM    788  O   LYS A  98     -74.549  37.379   1.344  1.00 92.14           O  
ATOM    789  CB  LYS A  98     -76.458  36.171  -0.705  1.00 92.14           C  
ATOM    790  CG  LYS A  98     -77.369  36.422  -1.899  1.00 92.14           C  
ATOM    791  CD  LYS A  98     -78.772  35.879  -1.655  1.00 92.14           C  
ATOM    792  CE  LYS A  98     -79.670  36.085  -2.868  1.00 92.14           C  
ATOM    793  NZ  LYS A  98     -81.025  35.491  -2.661  1.00 92.14           N1+
ATOM    794  N   ALA A  99     -73.286  35.755   0.357  1.00 87.97           N  
ATOM    795  CA  ALA A  99     -72.515  35.607   1.588  1.00 87.97           C  
ATOM    796  C   ALA A  99     -71.541  36.767   1.769  1.00 87.97           C  
ATOM    797  O   ALA A  99     -71.070  37.348   0.788  1.00 87.97           O  
ATOM    798  CB  ALA A  99     -71.761  34.279   1.588  1.00 87.97           C  
ATOM    799  N   ASP A 100     -71.521  37.355   2.943  1.00 82.59           N  
ATOM    800  CA  ASP A 100     -70.605  38.458   3.222  1.00 82.59           C  
ATOM    801  C   ASP A 100     -69.187  37.946   3.464  1.00 82.59           C  
ATOM    802  O   ASP A 100     -68.625  38.146   4.543  1.00 82.59           O  
ATOM    803  CB  ASP A 100     -71.088  39.264   4.430  1.00 82.59           C  
ATOM    804  CG  ASP A 100     -70.344  40.576   4.603  1.00 82.59           C  
ATOM    805  OD1 ASP A 100     -69.582  40.970   3.693  1.00 82.59           O  
ATOM    806  OD2 ASP A 100     -70.519  41.221   5.659  1.00 82.59           O1-
ATOM    807  N   VAL A 101     -68.634  37.021   2.645  1.00 87.57           N  
ATOM    808  CA  VAL A 101     -67.305  36.436   2.793  1.00 87.57           C  
ATOM    809  C   VAL A 101     -66.586  36.441   1.446  1.00 87.57           C  
ATOM    810  O   VAL A 101     -67.125  35.963   0.445  1.00 87.57           O  
ATOM    811  CB  VAL A 101     -67.376  34.998   3.354  1.00 87.57           C  
ATOM    812  CG1 VAL A 101     -65.975  34.421   3.540  1.00 87.57           C  
ATOM    813  CG2 VAL A 101     -68.146  34.978   4.672  1.00 87.57           C  
ATOM    814  N   ASP A 102     -65.382  37.027   1.403  1.00 87.26           N  
ATOM    815  CA  ASP A 102     -64.616  37.193   0.171  1.00 87.26           C  
ATOM    816  C   ASP A 102     -64.448  35.860  -0.554  1.00 87.26           C  
ATOM    817  O   ASP A 102     -64.680  35.771  -1.762  1.00 87.26           O  
ATOM    818  CB  ASP A 102     -63.247  37.807   0.469  1.00 87.26           C  
ATOM    819  CG  ASP A 102     -63.339  39.185   1.100  1.00 87.26           C  
ATOM    820  OD1 ASP A 102     -64.427  39.800   1.066  1.00 87.26           O  
ATOM    821  OD2 ASP A 102     -62.314  39.661   1.634  1.00 87.26           O1-
ATOM    822  N   ALA A 103     -64.079  34.824   0.122  1.00 87.50           N  
ATOM    823  CA  ALA A 103     -63.851  33.509  -0.473  1.00 87.50           C  
ATOM    824  C   ALA A 103     -65.138  32.945  -1.068  1.00 87.50           C  
ATOM    825  O   ALA A 103     -65.109  32.272  -2.101  1.00 87.50           O  
ATOM    826  CB  ALA A 103     -63.281  32.546   0.565  1.00 87.50           C  
ATOM    827  N   ALA A 104     -66.248  33.231  -0.380  1.00 91.78           N  
ATOM    828  CA  ALA A 104     -67.539  32.781  -0.892  1.00 91.78           C  
ATOM    829  C   ALA A 104     -67.870  33.458  -2.218  1.00 91.78           C  
ATOM    830  O   ALA A 104     -68.376  32.816  -3.142  1.00 91.78           O  
ATOM    831  CB  ALA A 104     -68.641  33.053   0.129  1.00 91.78           C  
ATOM    832  N   LEU A 105     -67.535  34.716  -2.279  1.00 93.57           N  
ATOM    833  CA  LEU A 105     -67.796  35.462  -3.504  1.00 93.57           C  
ATOM    834  C   LEU A 105     -66.978  34.905  -4.665  1.00 93.57           C  
ATOM    835  O   LEU A 105     -67.486  34.769  -5.779  1.00 93.57           O  
ATOM    836  CB  LEU A 105     -67.478  36.946  -3.306  1.00 93.57           C  
ATOM    837  CG  LEU A 105     -68.407  37.720  -2.368  1.00 93.57           C  
ATOM    838  CD1 LEU A 105     -67.842  39.108  -2.088  1.00 93.57           C  
ATOM    839  CD2 LEU A 105     -69.807  37.816  -2.964  1.00 93.57           C  
ATOM    840  N   GLU A 106     -65.680  34.528  -4.375  1.00 91.81           N  
ATOM    841  CA  GLU A 106     -64.831  33.907  -5.387  1.00 91.81           C  
ATOM    842  C   GLU A 106     -65.410  32.572  -5.849  1.00 91.81           C  
ATOM    843  O   GLU A 106     -65.423  32.276  -7.046  1.00 91.81           O  
ATOM    844  CB  GLU A 106     -63.412  33.708  -4.852  1.00 91.81           C  
ATOM    845  CG  GLU A 106     -62.638  35.004  -4.662  1.00 91.81           C  
ATOM    846  CD  GLU A 106     -61.246  34.795  -4.088  1.00 91.81           C  
ATOM    847  OE1 GLU A 106     -60.601  35.788  -3.682  1.00 91.81           O  
ATOM    848  OE2 GLU A 106     -60.797  33.628  -4.044  1.00 91.81           O1-
ATOM    849  N   ALA A 107     -65.872  31.871  -4.874  1.00 92.29           N  
ATOM    850  CA  ALA A 107     -66.463  30.572  -5.189  1.00 92.29           C  
ATOM    851  C   ALA A 107     -67.728  30.735  -6.025  1.00 92.29           C  
ATOM    852  O   ALA A 107     -67.975  29.952  -6.947  1.00 92.29           O  
ATOM    853  CB  ALA A 107     -66.770  29.803  -3.907  1.00 92.29           C  
ATOM    854  N   ALA A 108     -68.465  31.726  -5.690  1.00 93.97           N  
ATOM    855  CA  ALA A 108     -69.682  32.018  -6.442  1.00 93.97           C  
ATOM    856  C   ALA A 108     -69.365  32.305  -7.906  1.00 93.97           C  
ATOM    857  O   ALA A 108     -70.043  31.802  -8.805  1.00 93.97           O  
ATOM    858  CB  ALA A 108     -70.422  33.199  -5.819  1.00 93.97           C  
ATOM    859  N   VAL A 109     -68.361  33.164  -8.145  1.00 94.51           N  
ATOM    860  CA  VAL A 109     -67.953  33.525  -9.499  1.00 94.51           C  
ATOM    861  C   VAL A 109     -67.544  32.271 -10.267  1.00 94.51           C  
ATOM    862  O   VAL A 109     -67.980  32.061 -11.401  1.00 94.51           O  
ATOM    863  CB  VAL A 109     -66.791  34.544  -9.487  1.00 94.51           C  
ATOM    864  CG1 VAL A 109     -66.247  34.759 -10.898  1.00 94.51           C  
ATOM    865  CG2 VAL A 109     -67.251  35.869  -8.881  1.00 94.51           C  
ATOM    866  N   ARG A 110     -66.776  31.444  -9.662  1.00 92.85           N  
ATOM    867  CA  ARG A 110     -66.288  30.230 -10.307  1.00 92.85           C  
ATOM    868  C   ARG A 110     -67.442  29.306 -10.681  1.00 92.85           C  
ATOM    869  O   ARG A 110     -67.485  28.777 -11.793  1.00 92.85           O  
ATOM    870  CB  ARG A 110     -65.303  29.495  -9.395  1.00 92.85           C  
ATOM    871  CG  ARG A 110     -63.926  30.136  -9.332  1.00 92.85           C  
ATOM    872  CD  ARG A 110     -62.977  29.348  -8.439  1.00 92.85           C  
ATOM    873  NE  ARG A 110     -61.681  30.008  -8.315  1.00 92.85           N  
ATOM    874  CZ  ARG A 110     -60.568  29.418  -7.889  1.00 92.85           C  
ATOM    875  NH1 ARG A 110     -60.571  28.137  -7.537  1.00 92.85           N1+
ATOM    876  NH2 ARG A 110     -59.442  30.114  -7.815  1.00 92.85           N  
ATOM    877  N   ALA A 111     -68.282  29.130  -9.673  1.00 93.57           N  
ATOM    878  CA  ALA A 111     -69.434  28.259  -9.894  1.00 93.57           C  
ATOM    879  C   ALA A 111     -70.304  28.779 -11.035  1.00 93.57           C  
ATOM    880  O   ALA A 111     -70.692  28.018 -11.925  1.00 93.57           O  
ATOM    881  CB  ALA A 111     -70.258  28.132  -8.615  1.00 93.57           C  
ATOM    882  N   ALA A 112     -70.605  30.045 -11.013  1.00 94.51           N  
ATOM    883  CA  ALA A 112     -71.430  30.663 -12.047  1.00 94.51           C  
ATOM    884  C   ALA A 112     -70.730  30.625 -13.403  1.00 94.51           C  
ATOM    885  O   ALA A 112     -71.378  30.460 -14.439  1.00 94.51           O  
ATOM    886  CB  ALA A 112     -71.770  32.102 -11.668  1.00 94.51           C  
ATOM    887  N   GLU A 113     -69.398  30.766 -13.376  1.00 93.59           N  
ATOM    888  CA  GLU A 113     -68.625  30.698 -14.612  1.00 93.59           C  
ATOM    889  C   GLU A 113     -68.776  29.336 -15.283  1.00 93.59           C  
ATOM    890  O   GLU A 113     -68.852  29.247 -16.511  1.00 93.59           O  
ATOM    891  CB  GLU A 113     -67.146  30.988 -14.337  1.00 93.59           C  
ATOM    892  CG  GLU A 113     -66.835  32.464 -14.145  1.00 93.59           C  
ATOM    893  CD  GLU A 113     -65.366  32.735 -13.861  1.00 93.59           C  
ATOM    894  OE1 GLU A 113     -64.976  33.920 -13.754  1.00 93.59           O  
ATOM    895  OE2 GLU A 113     -64.597  31.754 -13.744  1.00 93.59           O1-
ATOM    896  N   LYS A 114     -68.763  28.462 -14.562  1.00 92.20           N  
ATOM    897  CA  LYS A 114     -68.902  27.115 -15.104  1.00 92.20           C  
ATOM    898  C   LYS A 114     -70.231  26.952 -15.837  1.00 92.20           C  
ATOM    899  O   LYS A 114     -70.287  26.328 -16.899  1.00 92.20           O  
ATOM    900  CB  LYS A 114     -68.787  26.073 -13.990  1.00 92.20           C  
ATOM    901  CG  LYS A 114     -68.762  24.635 -14.488  1.00 92.20           C  
ATOM    902  CD  LYS A 114     -67.404  24.271 -15.073  1.00 92.20           C  
ATOM    903  CE  LYS A 114     -67.333  22.796 -15.446  1.00 92.20           C  
ATOM    904  NZ  LYS A 114     -65.980  22.417 -15.954  1.00 92.20           N1+
ATOM    905  N   VAL A 115     -71.236  27.445 -15.223  1.00 93.87           N  
ATOM    906  CA  VAL A 115     -72.556  27.383 -15.842  1.00 93.87           C  
ATOM    907  C   VAL A 115     -72.534  28.116 -17.181  1.00 93.87           C  
ATOM    908  O   VAL A 115     -73.058  27.615 -18.179  1.00 93.87           O  
ATOM    909  CB  VAL A 115     -73.642  27.984 -14.923  1.00 93.87           C  
ATOM    910  CG1 VAL A 115     -75.001  27.983 -15.620  1.00 93.87           C  
ATOM    911  CG2 VAL A 115     -73.713  27.211 -13.606  1.00 93.87           C  
ATOM    912  N   VAL A 116     -71.872  29.267 -17.236  1.00 93.84           N  
ATOM    913  CA  VAL A 116     -71.774  30.050 -18.464  1.00 93.84           C  
ATOM    914  C   VAL A 116     -71.019  29.253 -19.526  1.00 93.84           C  
ATOM    915  O   VAL A 116     -71.420  29.227 -20.693  1.00 93.84           O  
ATOM    916  CB  VAL A 116     -71.074  31.405 -18.218  1.00 93.84           C  
ATOM    917  CG1 VAL A 116     -70.880  32.159 -19.531  1.00 93.84           C  
ATOM    918  CG2 VAL A 116     -71.876  32.247 -17.227  1.00 93.84           C  
ATOM    919  N   ARG A 117     -69.910  28.556 -19.162  1.00 92.73           N  
ATOM    920  CA  ARG A 117     -69.077  27.787 -20.081  1.00 92.73           C  
ATOM    921  C   ARG A 117     -69.846  26.602 -20.656  1.00 92.73           C  
ATOM    922  O   ARG A 117     -69.724  26.294 -21.844  1.00 92.73           O  
ATOM    923  CB  ARG A 117     -67.811  27.296 -19.375  1.00 92.73           C  
ATOM    924  CG  ARG A 117     -66.817  26.613 -20.299  1.00 92.73           C  
ATOM    925  CD  ARG A 117     -65.517  26.277 -19.581  1.00 92.73           C  
ATOM    926  NE  ARG A 117     -65.738  25.360 -18.468  1.00 92.73           N  
ATOM    927  CZ  ARG A 117     -65.133  25.442 -17.285  1.00 92.73           C  
ATOM    928  NH1 ARG A 117     -64.254  26.407 -17.040  1.00 92.73           N1+
ATOM    929  NH2 ARG A 117     -65.408  24.554 -16.342  1.00 92.73           N  
ATOM    930  N   GLU A 118     -70.685  26.058 -19.887  1.00 90.93           N  
ATOM    931  CA  GLU A 118     -71.343  24.821 -20.295  1.00 90.93           C  
ATOM    932  C   GLU A 118     -72.642  25.107 -21.044  1.00 90.93           C  
ATOM    933  O   GLU A 118     -73.089  24.294 -21.856  1.00 90.93           O  
ATOM    934  CB  GLU A 118     -71.623  23.934 -19.079  1.00 90.93           C  
ATOM    935  CG  GLU A 118     -70.365  23.424 -18.388  1.00 90.93           C  
ATOM    936  CD  GLU A 118     -69.544  22.483 -19.254  1.00 90.93           C  
ATOM    937  OE1 GLU A 118     -68.318  22.368 -19.032  1.00 90.93           O  
ATOM    938  OE2 GLU A 118     -70.132  21.854 -20.162  1.00 90.93           O1-
ATOM    939  N   GLN A 119     -73.209  26.231 -20.853  1.00 87.97           N  
ATOM    940  CA  GLN A 119     -74.455  26.564 -21.536  1.00 87.97           C  
ATOM    941  C   GLN A 119     -74.440  28.005 -22.036  1.00 87.97           C  
ATOM    942  O   GLN A 119     -75.259  28.824 -21.613  1.00 87.97           O  
ATOM    943  CB  GLN A 119     -75.652  26.342 -20.608  1.00 87.97           C  
ATOM    944  CG  GLN A 119     -75.823  24.898 -20.160  1.00 87.97           C  
ATOM    945  CD  GLN A 119     -76.527  24.041 -21.196  1.00 87.97           C  
ATOM    946  NE2 GLN A 119     -76.496  22.727 -21.000  1.00 87.97           N  
ATOM    947  OE1 GLN A 119     -77.095  24.556 -22.164  1.00 87.97           O  
ATOM    948  N   PRO A 120     -73.497  28.268 -22.964  1.00 86.93           N  
ATOM    949  CA  PRO A 120     -73.442  29.657 -23.428  1.00 86.93           C  
ATOM    950  C   PRO A 120     -74.729  30.097 -24.122  1.00 86.93           C  
ATOM    951  O   PRO A 120     -75.339  29.313 -24.855  1.00 86.93           O  
ATOM    952  CB  PRO A 120     -72.266  29.655 -24.407  1.00 86.93           C  
ATOM    953  CG  PRO A 120     -72.160  28.240 -24.876  1.00 86.93           C  
ATOM    954  CD  PRO A 120     -72.651  27.338 -23.780  1.00 86.93           C  
ATOM    955  N   GLY A 121     -75.263  31.200 -23.866  1.00 85.46           N  
ATOM    956  CA  GLY A 121     -76.399  31.768 -24.576  1.00 85.46           C  
ATOM    957  C   GLY A 121     -77.736  31.330 -24.010  1.00 85.46           C  
ATOM    958  O   GLY A 121     -78.786  31.815 -24.438  1.00 85.46           O  
ATOM    959  N   SER A 122     -77.759  30.403 -23.111  1.00 91.04           N  
ATOM    960  CA  SER A 122     -78.979  29.916 -22.478  1.00 91.04           C  
ATOM    961  C   SER A 122     -79.483  30.895 -21.421  1.00 91.04           C  
ATOM    962  O   SER A 122     -78.779  31.839 -21.058  1.00 91.04           O  
ATOM    963  CB  SER A 122     -78.745  28.544 -21.844  1.00 91.04           C  
ATOM    964  OG  SER A 122     -77.932  28.657 -20.688  1.00 91.04           O  
ATOM    965  N   ASN A 123     -80.756  30.759 -21.011  1.00 90.93           N  
ATOM    966  CA  ASN A 123     -81.306  31.562 -19.924  1.00 90.93           C  
ATOM    967  C   ASN A 123     -80.537  31.347 -18.623  1.00 90.93           C  
ATOM    968  O   ASN A 123     -80.372  32.277 -17.833  1.00 90.93           O  
ATOM    969  CB  ASN A 123     -82.790  31.248 -19.721  1.00 90.93           C  
ATOM    970  CG  ASN A 123     -83.662  31.806 -20.829  1.00 90.93           C  
ATOM    971  ND2 ASN A 123     -84.774  31.135 -21.103  1.00 90.93           N  
ATOM    972  OD1 ASN A 123     -83.337  32.832 -21.433  1.00 90.93           O  
ATOM    973  N   LEU A 124     -80.058  30.103 -18.471  1.00 92.51           N  
ATOM    974  CA  LEU A 124     -79.241  29.783 -17.305  1.00 92.51           C  
ATOM    975  C   LEU A 124     -77.929  30.559 -17.330  1.00 92.51           C  
ATOM    976  O   LEU A 124     -77.485  31.069 -16.300  1.00 92.51           O  
ATOM    977  CB  LEU A 124     -78.956  28.280 -17.246  1.00 92.51           C  
ATOM    978  CG  LEU A 124     -80.102  27.391 -16.758  1.00 92.51           C  
ATOM    979  CD1 LEU A 124     -79.748  25.919 -16.942  1.00 92.51           C  
ATOM    980  CD2 LEU A 124     -80.424  27.689 -15.297  1.00 92.51           C  
ATOM    981  N   ALA A 125     -77.361  30.679 -18.468  1.00 92.54           N  
ATOM    982  CA  ALA A 125     -76.110  31.423 -18.603  1.00 92.54           C  
ATOM    983  C   ALA A 125     -76.319  32.905 -18.306  1.00 92.54           C  
ATOM    984  O   ALA A 125     -75.477  33.540 -17.666  1.00 92.54           O  
ATOM    985  CB  ALA A 125     -75.533  31.240 -20.004  1.00 92.54           C  
ATOM    986  N   LYS A 126     -77.422  33.401 -18.778  1.00 93.22           N  
ATOM    987  CA  LYS A 126     -77.743  34.801 -18.515  1.00 93.22           C  
ATOM    988  C   LYS A 126     -77.881  35.063 -17.017  1.00 93.22           C  
ATOM    989  O   LYS A 126     -77.367  36.060 -16.506  1.00 93.22           O  
ATOM    990  CB  LYS A 126     -79.031  35.201 -19.237  1.00 93.22           C  
ATOM    991  CG  LYS A 126     -78.881  35.329 -20.746  1.00 93.22           C  
ATOM    992  CD  LYS A 126     -80.176  35.793 -21.399  1.00 93.22           C  
ATOM    993  CE  LYS A 126     -80.055  35.833 -22.916  1.00 93.22           C  
ATOM    994  NZ  LYS A 126     -81.335  36.251 -23.563  1.00 93.22           N1+
ATOM    995  N   LYS A 127     -78.558  34.212 -16.380  1.00 94.82           N  
ATOM    996  CA  LYS A 127     -78.694  34.326 -14.931  1.00 94.82           C  
ATOM    997  C   LYS A 127     -77.339  34.197 -14.240  1.00 94.82           C  
ATOM    998  O   LYS A 127     -77.059  34.912 -13.275  1.00 94.82           O  
ATOM    999  CB  LYS A 127     -79.657  33.264 -14.397  1.00 94.82           C  
ATOM   1000  CG  LYS A 127     -81.123  33.563 -14.676  1.00 94.82           C  
ATOM   1001  CD  LYS A 127     -82.035  32.516 -14.049  1.00 94.82           C  
ATOM   1002  CE  LYS A 127     -83.500  32.791 -14.361  1.00 94.82           C  
ATOM   1003  NZ  LYS A 127     -84.396  31.756 -13.766  1.00 94.82           N1+
ATOM   1004  N   ALA A 128     -76.566  33.250 -14.734  1.00 95.05           N  
ATOM   1005  CA  ALA A 128     -75.225  33.064 -14.186  1.00 95.05           C  
ATOM   1006  C   ALA A 128     -74.385  34.328 -14.350  1.00 95.05           C  
ATOM   1007  O   ALA A 128     -73.646  34.710 -13.441  1.00 95.05           O  
ATOM   1008  CB  ALA A 128     -74.535  31.879 -14.858  1.00 95.05           C  
ATOM   1009  N   LEU A 129     -74.457  34.992 -15.526  1.00 95.89           N  
ATOM   1010  CA  LEU A 129     -73.724  36.230 -15.769  1.00 95.89           C  
ATOM   1011  C   LEU A 129     -74.164  37.322 -14.801  1.00 95.89           C  
ATOM   1012  O   LEU A 129     -73.344  38.126 -14.352  1.00 95.89           O  
ATOM   1013  CB  LEU A 129     -73.928  36.699 -17.212  1.00 95.89           C  
ATOM   1014  CG  LEU A 129     -73.212  35.892 -18.296  1.00 95.89           C  
ATOM   1015  CD1 LEU A 129     -73.671  36.337 -19.680  1.00 95.89           C  
ATOM   1016  CD2 LEU A 129     -71.700  36.035 -18.158  1.00 95.89           C  
ATOM   1017  N   GLU A 130     -75.397  37.351 -14.429  1.00 95.67           N  
ATOM   1018  CA  GLU A 130     -75.903  38.301 -13.441  1.00 95.67           C  
ATOM   1019  C   GLU A 130     -75.286  38.050 -12.068  1.00 95.67           C  
ATOM   1020  O   GLU A 130     -74.931  38.994 -11.360  1.00 95.67           O  
ATOM   1021  CB  GLU A 130     -77.430  38.224 -13.354  1.00 95.67           C  
ATOM   1022  CG  GLU A 130     -78.144  38.786 -14.574  1.00 95.67           C  
ATOM   1023  CD  GLU A 130     -79.656  38.636 -14.506  1.00 95.67           C  
ATOM   1024  OE1 GLU A 130     -80.352  39.063 -15.455  1.00 95.67           O  
ATOM   1025  OE2 GLU A 130     -80.148  38.087 -13.495  1.00 95.67           O1-
ATOM   1026  N   ILE A 131     -75.220  36.796 -11.717  1.00 95.62           N  
ATOM   1027  CA  ILE A 131     -74.620  36.433 -10.438  1.00 95.62           C  
ATOM   1028  C   ILE A 131     -73.144  36.822 -10.431  1.00 95.62           C  
ATOM   1029  O   ILE A 131     -72.645  37.370  -9.446  1.00 95.62           O  
ATOM   1030  CB  ILE A 131     -74.778  34.923 -10.147  1.00 95.62           C  
ATOM   1031  CG1 ILE A 131     -76.256  34.569  -9.948  1.00 95.62           C  
ATOM   1032  CG2 ILE A 131     -73.948  34.519  -8.925  1.00 95.62           C  
ATOM   1033  CD1 ILE A 131     -76.528  33.073  -9.867  1.00 95.62           C  
ATOM   1034  N   ILE A 132     -72.446  36.505 -11.547  1.00 95.65           N  
ATOM   1035  CA  ILE A 132     -71.040  36.867 -11.677  1.00 95.65           C  
ATOM   1036  C   ILE A 132     -70.876  38.374 -11.489  1.00 95.65           C  
ATOM   1037  O   ILE A 132     -69.986  38.822 -10.761  1.00 95.65           O  
ATOM   1038  CB  ILE A 132     -70.468  36.432 -13.045  1.00 95.65           C  
ATOM   1039  CG1 ILE A 132     -70.396  34.903 -13.131  1.00 95.65           C  
ATOM   1040  CG2 ILE A 132     -69.090  37.059 -13.278  1.00 95.65           C  
ATOM   1041  CD1 ILE A 132     -70.010  34.380 -14.508  1.00 95.65           C  
ATOM   1042  N   LEU A 133     -71.723  39.138 -12.134  1.00 95.94           N  
ATOM   1043  CA  LEU A 133     -71.648  40.592 -12.037  1.00 95.94           C  
ATOM   1044  C   LEU A 133     -71.860  41.053 -10.599  1.00 95.94           C  
ATOM   1045  O   LEU A 133     -71.121  41.905 -10.101  1.00 95.94           O  
ATOM   1046  CB  LEU A 133     -72.687  41.245 -12.954  1.00 95.94           C  
ATOM   1047  CG  LEU A 133     -72.658  42.773 -13.031  1.00 95.94           C  
ATOM   1048  CD1 LEU A 133     -71.334  43.249 -13.619  1.00 95.94           C  
ATOM   1049  CD2 LEU A 133     -73.832  43.288 -13.855  1.00 95.94           C  
ATOM   1050  N   ARG A 134     -72.834  40.566  -9.978  1.00 95.43           N  
ATOM   1051  CA  ARG A 134     -73.098  40.939  -8.592  1.00 95.43           C  
ATOM   1052  C   ARG A 134     -71.905  40.612  -7.700  1.00 95.43           C  
ATOM   1053  O   ARG A 134     -71.514  41.422  -6.856  1.00 95.43           O  
ATOM   1054  CB  ARG A 134     -74.350  40.228  -8.073  1.00 95.43           C  
ATOM   1055  CG  ARG A 134     -74.826  40.729  -6.718  1.00 95.43           C  
ATOM   1056  CD  ARG A 134     -76.042  39.957  -6.226  1.00 95.43           C  
ATOM   1057  NE  ARG A 134     -77.127  39.978  -7.204  1.00 95.43           N  
ATOM   1058  CZ  ARG A 134     -78.200  39.194  -7.163  1.00 95.43           C  
ATOM   1059  NH1 ARG A 134     -78.354  38.306  -6.188  1.00 95.43           N1+
ATOM   1060  NH2 ARG A 134     -79.126  39.298  -8.104  1.00 95.43           N  
ATOM   1061  N   ALA A 135     -71.425  39.388  -7.818  1.00 94.99           N  
ATOM   1062  CA  ALA A 135     -70.257  38.979  -7.043  1.00 94.99           C  
ATOM   1063  C   ALA A 135     -69.060  39.878  -7.340  1.00 94.99           C  
ATOM   1064  O   ALA A 135     -68.326  40.267  -6.427  1.00 94.99           O  
ATOM   1065  CB  ALA A 135     -69.909  37.522  -7.333  1.00 94.99           C  
ATOM   1066  N   ALA A 136     -68.846  40.138  -8.638  1.00 94.97           N  
ATOM   1067  CA  ALA A 136     -67.752  41.017  -9.044  1.00 94.97           C  
ATOM   1068  C   ALA A 136     -67.879  42.390  -8.392  1.00 94.97           C  
ATOM   1069  O   ALA A 136     -66.886  42.964  -7.939  1.00 94.97           O  
ATOM   1070  CB  ALA A 136     -67.719  41.155 -10.565  1.00 94.97           C  
ATOM   1071  N   GLU A 137     -69.013  42.882  -8.340  1.00 95.64           N  
ATOM   1072  CA  GLU A 137     -69.275  44.169  -7.702  1.00 95.64           C  
ATOM   1073  C   GLU A 137     -68.908  44.135  -6.221  1.00 95.64           C  
ATOM   1074  O   GLU A 137     -68.281  45.066  -5.710  1.00 95.64           O  
ATOM   1075  CB  GLU A 137     -70.745  44.564  -7.871  1.00 95.64           C  
ATOM   1076  CG  GLU A 137     -71.061  45.976  -7.399  1.00 95.64           C  
ATOM   1077  CD  GLU A 137     -72.463  46.432  -7.768  1.00 95.64           C  
ATOM   1078  OE1 GLU A 137     -72.787  47.623  -7.562  1.00 95.64           O  
ATOM   1079  OE2 GLU A 137     -73.244  45.591  -8.267  1.00 95.64           O1-
ATOM   1080  N   GLU A 138     -69.303  43.101  -5.599  1.00 94.27           N  
ATOM   1081  CA  GLU A 138     -68.992  42.973  -4.178  1.00 94.27           C  
ATOM   1082  C   GLU A 138     -67.492  42.811  -3.954  1.00 94.27           C  
ATOM   1083  O   GLU A 138     -66.937  43.373  -3.007  1.00 94.27           O  
ATOM   1084  CB  GLU A 138     -69.747  41.790  -3.567  1.00 94.27           C  
ATOM   1085  CG  GLU A 138     -71.255  41.983  -3.512  1.00 94.27           C  
ATOM   1086  CD  GLU A 138     -71.674  43.204  -2.708  1.00 94.27           C  
ATOM   1087  OE1 GLU A 138     -72.605  43.924  -3.136  1.00 94.27           O  
ATOM   1088  OE2 GLU A 138     -71.066  43.443  -1.642  1.00 94.27           O1-
ATOM   1089  N   LEU A 139     -66.898  42.038  -4.826  1.00 93.75           N  
ATOM   1090  CA  LEU A 139     -65.453  41.861  -4.737  1.00 93.75           C  
ATOM   1091  C   LEU A 139     -64.729  43.184  -4.962  1.00 93.75           C  
ATOM   1092  O   LEU A 139     -63.726  43.466  -4.303  1.00 93.75           O  
ATOM   1093  CB  LEU A 139     -64.976  40.824  -5.758  1.00 93.75           C  
ATOM   1094  CG  LEU A 139     -65.290  39.362  -5.436  1.00 93.75           C  
ATOM   1095  CD1 LEU A 139     -64.991  38.478  -6.644  1.00 93.75           C  
ATOM   1096  CD2 LEU A 139     -64.497  38.900  -4.220  1.00 93.75           C  
ATOM   1097  N   ALA A 140     -65.204  43.988  -5.820  1.00 94.67           N  
ATOM   1098  CA  ALA A 140     -64.590  45.267  -6.170  1.00 94.67           C  
ATOM   1099  C   ALA A 140     -64.680  46.254  -5.010  1.00 94.67           C  
ATOM   1100  O   ALA A 140     -63.969  47.261  -4.987  1.00 94.67           O  
ATOM   1101  CB  ALA A 140     -65.253  45.852  -7.416  1.00 94.67           C  
ATOM   1102  N   LYS A 141     -65.519  46.001  -4.033  1.00 93.38           N  
ATOM   1103  CA  LYS A 141     -65.662  46.858  -2.859  1.00 93.38           C  
ATOM   1104  C   LYS A 141     -64.597  46.539  -1.814  1.00 93.38           C  
ATOM   1105  O   LYS A 141     -64.358  47.332  -0.901  1.00 93.38           O  
ATOM   1106  CB  LYS A 141     -67.056  46.705  -2.249  1.00 93.38           C  
ATOM   1107  CG  LYS A 141     -68.179  47.233  -3.130  1.00 93.38           C  
ATOM   1108  CD  LYS A 141     -69.538  47.064  -2.465  1.00 93.38           C  
ATOM   1109  CE  LYS A 141     -70.665  47.564  -3.358  1.00 93.38           C  
ATOM   1110  NZ  LYS A 141     -72.005  47.347  -2.735  1.00 93.38           N1+
ATOM   1111  N   LEU A 142     -63.961  45.429  -2.018  1.00 90.65           N  
ATOM   1112  CA  LEU A 142     -62.942  45.029  -1.055  1.00 90.65           C  
ATOM   1113  C   LEU A 142     -61.593  45.653  -1.400  1.00 90.65           C  
ATOM   1114  O   LEU A 142     -61.253  45.790  -2.577  1.00 90.65           O  
ATOM   1115  CB  LEU A 142     -62.815  43.505  -1.008  1.00 90.65           C  
ATOM   1116  CG  LEU A 142     -64.085  42.729  -0.654  1.00 90.65           C  
ATOM   1117  CD1 LEU A 142     -63.859  41.231  -0.831  1.00 90.65           C  
ATOM   1118  CD2 LEU A 142     -64.525  43.044   0.772  1.00 90.65           C  
ATOM   1119  N   PRO A 143     -60.849  46.125  -0.428  1.00 87.29           N  
ATOM   1120  CA  PRO A 143     -59.558  46.771  -0.675  1.00 87.29           C  
ATOM   1121  C   PRO A 143     -58.459  45.775  -1.036  1.00 87.29           C  
ATOM   1122  O   PRO A 143     -57.360  46.176  -1.426  1.00 87.29           O  
ATOM   1123  CB  PRO A 143     -59.251  47.466   0.654  1.00 87.29           C  
ATOM   1124  CG  PRO A 143     -59.938  46.634   1.688  1.00 87.29           C  
ATOM   1125  CD  PRO A 143     -61.191  46.063   1.085  1.00 87.29           C  
ATOM   1126  N   ASP A 144     -58.794  44.547  -1.049  1.00 90.41           N  
ATOM   1127  CA  ASP A 144     -57.818  43.493  -1.310  1.00 90.41           C  
ATOM   1128  C   ASP A 144     -57.477  43.416  -2.796  1.00 90.41           C  
ATOM   1129  O   ASP A 144     -58.352  43.162  -3.627  1.00 90.41           O  
ATOM   1130  CB  ASP A 144     -58.343  42.142  -0.819  1.00 90.41           C  
ATOM   1131  CG  ASP A 144     -57.358  41.008  -1.042  1.00 90.41           C  
ATOM   1132  OD1 ASP A 144     -56.133  41.257  -1.055  1.00 90.41           O  
ATOM   1133  OD2 ASP A 144     -57.811  39.854  -1.208  1.00 90.41           O1-
ATOM   1134  N   PRO A 145     -56.170  43.624  -3.254  1.00 91.53           N  
ATOM   1135  CA  PRO A 145     -55.762  43.569  -4.660  1.00 91.53           C  
ATOM   1136  C   PRO A 145     -56.127  42.245  -5.328  1.00 91.53           C  
ATOM   1137  O   PRO A 145     -56.515  42.228  -6.498  1.00 91.53           O  
ATOM   1138  CB  PRO A 145     -54.244  43.747  -4.593  1.00 91.53           C  
ATOM   1139  CG  PRO A 145     -54.004  44.515  -3.334  1.00 91.53           C  
ATOM   1140  CD  PRO A 145     -55.026  44.095  -2.317  1.00 91.53           C  
ATOM   1141  N   GLU A 146     -56.000  41.172  -4.621  1.00 90.82           N  
ATOM   1142  CA  GLU A 146     -56.349  39.878  -5.198  1.00 90.82           C  
ATOM   1143  C   GLU A 146     -57.842  39.794  -5.503  1.00 90.82           C  
ATOM   1144  O   GLU A 146     -58.240  39.276  -6.548  1.00 90.82           O  
ATOM   1145  CB  GLU A 146     -55.940  38.741  -4.259  1.00 90.82           C  
ATOM   1146  CG  GLU A 146     -54.435  38.537  -4.157  1.00 90.82           C  
ATOM   1147  CD  GLU A 146     -53.777  38.257  -5.499  1.00 90.82           C  
ATOM   1148  OE1 GLU A 146     -52.728  38.872  -5.800  1.00 90.82           O  
ATOM   1149  OE2 GLU A 146     -54.314  37.417  -6.255  1.00 90.82           O1-
ATOM   1150  N   ALA A 147     -58.622  40.323  -4.579  1.00 92.19           N  
ATOM   1151  CA  ALA A 147     -60.063  40.383  -4.803  1.00 92.19           C  
ATOM   1152  C   ALA A 147     -60.398  41.292  -5.982  1.00 92.19           C  
ATOM   1153  O   ALA A 147     -61.256  40.962  -6.804  1.00 92.19           O  
ATOM   1154  CB  ALA A 147     -60.780  40.865  -3.544  1.00 92.19           C  
ATOM   1155  N   LEU A 148     -59.781  42.394  -6.087  1.00 94.50           N  
ATOM   1156  CA  LEU A 148     -59.998  43.347  -7.171  1.00 94.50           C  
ATOM   1157  C   LEU A 148     -59.634  42.731  -8.518  1.00 94.50           C  
ATOM   1158  O   LEU A 148     -60.336  42.940  -9.511  1.00 94.50           O  
ATOM   1159  CB  LEU A 148     -59.177  44.618  -6.940  1.00 94.50           C  
ATOM   1160  CG  LEU A 148     -59.615  45.504  -5.772  1.00 94.50           C  
ATOM   1161  CD1 LEU A 148     -58.592  46.611  -5.535  1.00 94.50           C  
ATOM   1162  CD2 LEU A 148     -60.995  46.094  -6.037  1.00 94.50           C  
ATOM   1163  N   LYS A 149     -58.528  41.926  -8.528  1.00 93.63           N  
ATOM   1164  CA  LYS A 149     -58.135  41.224  -9.746  1.00 93.63           C  
ATOM   1165  C   LYS A 149     -59.212  40.235 -10.183  1.00 93.63           C  
ATOM   1166  O   LYS A 149     -59.530  40.139 -11.370  1.00 93.63           O  
ATOM   1167  CB  LYS A 149     -56.807  40.495  -9.540  1.00 93.63           C  
ATOM   1168  CG  LYS A 149     -55.604  41.419  -9.429  1.00 93.63           C  
ATOM   1169  CD  LYS A 149     -54.311  40.635  -9.246  1.00 93.63           C  
ATOM   1170  CE  LYS A 149     -53.125  41.559  -8.999  1.00 93.63           C  
ATOM   1171  NZ  LYS A 149     -51.862  40.792  -8.779  1.00 93.63           N1+
ATOM   1172  N   GLU A 150     -59.700  39.579  -9.224  1.00 93.67           N  
ATOM   1173  CA  GLU A 150     -60.753  38.612  -9.519  1.00 93.67           C  
ATOM   1174  C   GLU A 150     -62.025  39.308  -9.996  1.00 93.67           C  
ATOM   1175  O   GLU A 150     -62.720  38.804 -10.881  1.00 93.67           O  
ATOM   1176  CB  GLU A 150     -61.055  37.753  -8.288  1.00 93.67           C  
ATOM   1177  CG  GLU A 150     -59.953  36.761  -7.945  1.00 93.67           C  
ATOM   1178  CD  GLU A 150     -59.653  35.785  -9.071  1.00 93.67           C  
ATOM   1179  OE1 GLU A 150     -58.459  35.531  -9.352  1.00 93.67           O  
ATOM   1180  OE2 GLU A 150     -60.618  35.270  -9.678  1.00 93.67           O1-
ATOM   1181  N   ALA A 151     -62.287  40.414  -9.397  1.00 94.44           N  
ATOM   1182  CA  ALA A 151     -63.443  41.200  -9.824  1.00 94.44           C  
ATOM   1183  C   ALA A 151     -63.318  41.606 -11.290  1.00 94.44           C  
ATOM   1184  O   ALA A 151     -64.284  41.516 -12.050  1.00 94.44           O  
ATOM   1185  CB  ALA A 151     -63.601  42.437  -8.944  1.00 94.44           C  
ATOM   1186  N   VAL A 152     -62.076  42.080 -11.669  1.00 95.63           N  
ATOM   1187  CA  VAL A 152     -61.818  42.505 -13.041  1.00 95.63           C  
ATOM   1188  C   VAL A 152     -62.024  41.330 -13.994  1.00 95.63           C  
ATOM   1189  O   VAL A 152     -62.700  41.464 -15.017  1.00 95.63           O  
ATOM   1190  CB  VAL A 152     -60.391  43.076 -13.198  1.00 95.63           C  
ATOM   1191  CG1 VAL A 152     -60.058  43.301 -14.672  1.00 95.63           C  
ATOM   1192  CG2 VAL A 152     -60.245  44.376 -12.409  1.00 95.63           C  
ATOM   1193  N   LYS A 153     -61.456  40.204 -13.663  1.00 94.65           N  
ATOM   1194  CA  LYS A 153     -61.574  39.017 -14.505  1.00 94.65           C  
ATOM   1195  C   LYS A 153     -63.034  38.606 -14.674  1.00 94.65           C  
ATOM   1196  O   LYS A 153     -63.471  38.295 -15.784  1.00 94.65           O  
ATOM   1197  CB  LYS A 153     -60.769  37.858 -13.914  1.00 94.65           C  
ATOM   1198  CG  LYS A 153     -59.262  38.011 -14.063  1.00 94.65           C  
ATOM   1199  CD  LYS A 153     -58.520  36.794 -13.526  1.00 94.65           C  
ATOM   1200  CE  LYS A 153     -57.010  36.978 -13.609  1.00 94.65           C  
ATOM   1201  NZ  LYS A 153     -56.279  35.803 -13.047  1.00 94.65           N1+
ATOM   1202  N   ALA A 154     -63.710  38.626 -13.525  1.00 94.64           N  
ATOM   1203  CA  ALA A 154     -65.118  38.234 -13.548  1.00 94.64           C  
ATOM   1204  C   ALA A 154     -65.942  39.203 -14.393  1.00 94.64           C  
ATOM   1205  O   ALA A 154     -66.747  38.778 -15.224  1.00 94.64           O  
ATOM   1206  CB  ALA A 154     -65.673  38.165 -12.129  1.00 94.64           C  
ATOM   1207  N   ALA A 155     -65.773  40.478 -14.169  1.00 95.24           N  
ATOM   1208  CA  ALA A 155     -66.494  41.503 -14.919  1.00 95.24           C  
ATOM   1209  C   ALA A 155     -66.140  41.450 -16.402  1.00 95.24           C  
ATOM   1210  O   ALA A 155     -67.001  41.662 -17.260  1.00 95.24           O  
ATOM   1211  CB  ALA A 155     -66.192  42.888 -14.352  1.00 95.24           C  
ATOM   1212  N   GLU A 156     -64.833  41.267 -16.705  1.00 95.02           N  
ATOM   1213  CA  GLU A 156     -64.383  41.127 -18.087  1.00 95.02           C  
ATOM   1214  C   GLU A 156     -65.144  40.017 -18.806  1.00 95.02           C  
ATOM   1215  O   GLU A 156     -65.533  40.175 -19.965  1.00 95.02           O  
ATOM   1216  CB  GLU A 156     -62.878  40.850 -18.138  1.00 95.02           C  
ATOM   1217  CG  GLU A 156     -62.338  40.641 -19.545  1.00 95.02           C  
ATOM   1218  CD  GLU A 156     -60.899  40.148 -19.568  1.00 95.02           C  
ATOM   1219  OE1 GLU A 156     -60.418  39.731 -20.646  1.00 95.02           O  
ATOM   1220  OE2 GLU A 156     -60.249  40.180 -18.499  1.00 95.02           O1-
ATOM   1221  N   LYS A 157     -65.324  38.996 -18.234  1.00 93.16           N  
ATOM   1222  CA  LYS A 157     -66.027  37.866 -18.834  1.00 93.16           C  
ATOM   1223  C   LYS A 157     -67.461  38.241 -19.197  1.00 93.16           C  
ATOM   1224  O   LYS A 157     -67.959  37.856 -20.256  1.00 93.16           O  
ATOM   1225  CB  LYS A 157     -66.023  36.666 -17.886  1.00 93.16           C  
ATOM   1226  CG  LYS A 157     -66.452  35.361 -18.538  1.00 93.16           C  
ATOM   1227  CD  LYS A 157     -66.069  34.157 -17.687  1.00 93.16           C  
ATOM   1228  CE  LYS A 157     -66.428  32.847 -18.374  1.00 93.16           C  
ATOM   1229  NZ  LYS A 157     -66.081  31.665 -17.529  1.00 93.16           N1+
ATOM   1230  N   VAL A 158     -68.077  38.843 -18.275  1.00 94.40           N  
ATOM   1231  CA  VAL A 158     -69.442  39.292 -18.528  1.00 94.40           C  
ATOM   1232  C   VAL A 158     -69.475  40.175 -19.773  1.00 94.40           C  
ATOM   1233  O   VAL A 158     -70.343  40.014 -20.634  1.00 94.40           O  
ATOM   1234  CB  VAL A 158     -70.020  40.058 -17.317  1.00 94.40           C  
ATOM   1235  CG1 VAL A 158     -71.408  40.609 -17.638  1.00 94.40           C  
ATOM   1236  CG2 VAL A 158     -70.073  39.151 -16.088  1.00 94.40           C  
ATOM   1237  N   VAL A 159     -68.488  41.069 -19.931  1.00 94.30           N  
ATOM   1238  CA  VAL A 159     -68.421  41.973 -21.074  1.00 94.30           C  
ATOM   1239  C   VAL A 159     -68.221  41.169 -22.357  1.00 94.30           C  
ATOM   1240  O   VAL A 159     -68.874  41.432 -23.370  1.00 94.30           O  
ATOM   1241  CB  VAL A 159     -67.287  43.010 -20.913  1.00 94.30           C  
ATOM   1242  CG1 VAL A 159     -67.189  43.899 -22.151  1.00 94.30           C  
ATOM   1243  CG2 VAL A 159     -67.513  43.855 -19.661  1.00 94.30           C  
ATOM   1244  N   ARG A 160     -67.389  40.156 -22.301  1.00 92.85           N  
ATOM   1245  CA  ARG A 160     -67.063  39.366 -23.484  1.00 92.85           C  
ATOM   1246  C   ARG A 160     -68.264  38.548 -23.945  1.00 92.85           C  
ATOM   1247  O   ARG A 160     -68.485  38.381 -25.146  1.00 92.85           O  
ATOM   1248  CB  ARG A 160     -65.876  38.441 -23.202  1.00 92.85           C  
ATOM   1249  CG  ARG A 160     -64.541  39.162 -23.115  1.00 92.85           C  
ATOM   1250  CD  ARG A 160     -63.380  38.185 -22.995  1.00 92.85           C  
ATOM   1251  NE  ARG A 160     -62.103  38.880 -22.853  1.00 92.85           N  
ATOM   1252  CZ  ARG A 160     -61.121  38.853 -23.750  1.00 92.85           C  
ATOM   1253  NH1 ARG A 160     -61.252  38.162 -24.878  1.00 92.85           N1+
ATOM   1254  NH2 ARG A 160     -60.001  39.523 -23.521  1.00 92.85           N  
ATOM   1255  N   GLU A 161     -69.035  38.129 -23.036  1.00 91.74           N  
ATOM   1256  CA  GLU A 161     -70.164  37.262 -23.363  1.00 91.74           C  
ATOM   1257  C   GLU A 161     -71.368  38.076 -23.825  1.00 91.74           C  
ATOM   1258  O   GLU A 161     -72.136  37.628 -24.680  1.00 91.74           O  
ATOM   1259  CB  GLU A 161     -70.544  36.397 -22.159  1.00 91.74           C  
ATOM   1260  CG  GLU A 161     -69.516  35.326 -21.822  1.00 91.74           C  
ATOM   1261  CD  GLU A 161     -69.366  34.274 -22.910  1.00 91.74           C  
ATOM   1262  OE1 GLU A 161     -68.276  33.668 -23.023  1.00 91.74           O  
ATOM   1263  OE2 GLU A 161     -70.346  34.057 -23.657  1.00 91.74           O1-
ATOM   1264  N   GLN A 162     -71.467  39.293 -23.268  1.00 90.04           N  
ATOM   1265  CA  GLN A 162     -72.576  40.170 -23.631  1.00 90.04           C  
ATOM   1266  C   GLN A 162     -72.098  41.607 -23.825  1.00 90.04           C  
ATOM   1267  O   GLN A 162     -72.426  42.488 -23.028  1.00 90.04           O  
ATOM   1268  CB  GLN A 162     -73.673  40.119 -22.567  1.00 90.04           C  
ATOM   1269  CG  GLN A 162     -74.280  38.736 -22.376  1.00 90.04           C  
ATOM   1270  CD  GLN A 162     -75.491  38.749 -21.462  1.00 90.04           C  
ATOM   1271  NE2 GLN A 162     -75.908  37.570 -21.011  1.00 90.04           N  
ATOM   1272  OE1 GLN A 162     -76.049  39.811 -21.164  1.00 90.04           O  
ATOM   1273  N   PRO A 163     -71.286  41.890 -24.849  1.00 88.28           N  
ATOM   1274  CA  PRO A 163     -70.623  43.185 -25.017  1.00 88.28           C  
ATOM   1275  C   PRO A 163     -71.610  44.341 -25.159  1.00 88.28           C  
ATOM   1276  O   PRO A 163     -71.300  45.473 -24.781  1.00 88.28           O  
ATOM   1277  CB  PRO A 163     -69.810  43.002 -26.301  1.00 88.28           C  
ATOM   1278  CG  PRO A 163     -70.435  41.828 -26.984  1.00 88.28           C  
ATOM   1279  CD  PRO A 163     -71.034  40.931 -25.940  1.00 88.28           C  
ATOM   1280  N   ASN A 164     -72.848  44.033 -25.655  1.00 90.13           N  
ATOM   1281  CA  ASN A 164     -73.783  45.108 -25.966  1.00 90.13           C  
ATOM   1282  C   ASN A 164     -74.973  45.110 -25.010  1.00 90.13           C  
ATOM   1283  O   ASN A 164     -75.958  45.814 -25.240  1.00 90.13           O  
ATOM   1284  CB  ASN A 164     -74.266  44.998 -27.414  1.00 90.13           C  
ATOM   1285  CG  ASN A 164     -73.137  45.129 -28.417  1.00 90.13           C  
ATOM   1286  ND2 ASN A 164     -73.111  44.240 -29.402  1.00 90.13           N  
ATOM   1287  OD1 ASN A 164     -72.294  46.024 -28.308  1.00 90.13           O  
ATOM   1288  N   SER A 165     -74.822  44.436 -23.826  1.00 92.16           N  
ATOM   1289  CA  SER A 165     -75.903  44.345 -22.850  1.00 92.16           C  
ATOM   1290  C   SER A 165     -75.741  45.388 -21.748  1.00 92.16           C  
ATOM   1291  O   SER A 165     -74.694  46.029 -21.642  1.00 92.16           O  
ATOM   1292  CB  SER A 165     -75.953  42.946 -22.235  1.00 92.16           C  
ATOM   1293  OG  SER A 165     -74.876  42.752 -21.335  1.00 92.16           O  
ATOM   1294  N   GLU A 166     -76.850  45.666 -21.032  1.00 93.43           N  
ATOM   1295  CA  GLU A 166     -76.793  46.530 -19.858  1.00 93.43           C  
ATOM   1296  C   GLU A 166     -75.813  45.988 -18.820  1.00 93.43           C  
ATOM   1297  O   GLU A 166     -75.141  46.759 -18.131  1.00 93.43           O  
ATOM   1298  CB  GLU A 166     -78.183  46.687 -19.237  1.00 93.43           C  
ATOM   1299  CG  GLU A 166     -79.140  47.522 -20.075  1.00 93.43           C  
ATOM   1300  CD  GLU A 166     -78.681  48.961 -20.255  1.00 93.43           C  
ATOM   1301  OE1 GLU A 166     -78.711  49.469 -21.399  1.00 93.43           O  
ATOM   1302  OE2 GLU A 166     -78.289  49.585 -19.243  1.00 93.43           O1-
ATOM   1303  N   LEU A 167     -75.781  44.634 -18.830  1.00 93.79           N  
ATOM   1304  CA  LEU A 167     -74.846  43.972 -17.926  1.00 93.79           C  
ATOM   1305  C   LEU A 167     -73.406  44.338 -18.270  1.00 93.79           C  
ATOM   1306  O   LEU A 167     -72.592  44.577 -17.376  1.00 93.79           O  
ATOM   1307  CB  LEU A 167     -75.027  42.453 -17.988  1.00 93.79           C  
ATOM   1308  CG  LEU A 167     -76.330  41.901 -17.408  1.00 93.79           C  
ATOM   1309  CD1 LEU A 167     -76.404  40.392 -17.613  1.00 93.79           C  
ATOM   1310  CD2 LEU A 167     -76.447  42.251 -15.928  1.00 93.79           C  
ATOM   1311  N   ALA A 168     -73.142  44.409 -19.508  1.00 92.82           N  
ATOM   1312  CA  ALA A 168     -71.797  44.751 -19.961  1.00 92.82           C  
ATOM   1313  C   ALA A 168     -71.423  46.172 -19.549  1.00 92.82           C  
ATOM   1314  O   ALA A 168     -70.283  46.433 -19.161  1.00 92.82           O  
ATOM   1315  CB  ALA A 168     -71.690  44.596 -21.476  1.00 92.82           C  
ATOM   1316  N   LYS A 169     -72.383  47.077 -19.622  1.00 93.56           N  
ATOM   1317  CA  LYS A 169     -72.142  48.454 -19.203  1.00 93.56           C  
ATOM   1318  C   LYS A 169     -71.761  48.520 -17.726  1.00 93.56           C  
ATOM   1319  O   LYS A 169     -70.808  49.208 -17.356  1.00 93.56           O  
ATOM   1320  CB  LYS A 169     -73.376  49.318 -19.464  1.00 93.56           C  
ATOM   1321  CG  LYS A 169     -73.620  49.619 -20.936  1.00 93.56           C  
ATOM   1322  CD  LYS A 169     -74.818  50.542 -21.126  1.00 93.56           C  
ATOM   1323  CE  LYS A 169     -75.118  50.772 -22.602  1.00 93.56           C  
ATOM   1324  NZ  LYS A 169     -76.302  51.662 -22.794  1.00 93.56           N1+
ATOM   1325  N   LYS A 170     -72.496  47.809 -16.982  1.00 95.36           N  
ATOM   1326  CA  LYS A 170     -72.194  47.757 -15.554  1.00 95.36           C  
ATOM   1327  C   LYS A 170     -70.846  47.089 -15.300  1.00 95.36           C  
ATOM   1328  O   LYS A 170     -70.078  47.533 -14.444  1.00 95.36           O  
ATOM   1329  CB  LYS A 170     -73.298  47.017 -14.798  1.00 95.36           C  
ATOM   1330  CG  LYS A 170     -74.589  47.809 -14.656  1.00 95.36           C  
ATOM   1331  CD  LYS A 170     -75.620  47.053 -13.826  1.00 95.36           C  
ATOM   1332  CE  LYS A 170     -76.927  47.826 -13.717  1.00 95.36           C  
ATOM   1333  NZ  LYS A 170     -77.947  47.081 -12.922  1.00 95.36           N1+
ATOM   1334  N   ALA A 171     -70.585  46.001 -16.012  1.00 95.15           N  
ATOM   1335  CA  ALA A 171     -69.318  45.286 -15.880  1.00 95.15           C  
ATOM   1336  C   ALA A 171     -68.140  46.187 -16.239  1.00 95.15           C  
ATOM   1337  O   ALA A 171     -67.105  46.163 -15.569  1.00 95.15           O  
ATOM   1338  CB  ALA A 171     -69.317  44.038 -16.760  1.00 95.15           C  
ATOM   1339  N   ARG A 172     -68.251  46.996 -17.304  1.00 94.70           N  
ATOM   1340  CA  ARG A 172     -67.195  47.926 -17.689  1.00 94.70           C  
ATOM   1341  C   ARG A 172     -66.911  48.926 -16.573  1.00 94.70           C  
ATOM   1342  O   ARG A 172     -65.755  49.268 -16.318  1.00 94.70           O  
ATOM   1343  CB  ARG A 172     -67.573  48.667 -18.973  1.00 94.70           C  
ATOM   1344  CG  ARG A 172     -67.533  47.798 -20.220  1.00 94.70           C  
ATOM   1345  CD  ARG A 172     -67.972  48.568 -21.458  1.00 94.70           C  
ATOM   1346  NE  ARG A 172     -68.214  47.678 -22.589  1.00 94.70           N  
ATOM   1347  CZ  ARG A 172     -68.708  48.061 -23.764  1.00 94.70           C  
ATOM   1348  NH1 ARG A 172     -69.022  49.333 -23.984  1.00 94.70           N1+
ATOM   1349  NH2 ARG A 172     -68.888  47.167 -24.725  1.00 94.70           N  
ATOM   1350  N   GLU A 173     -67.960  49.332 -15.950  1.00 94.68           N  
ATOM   1351  CA  GLU A 173     -67.798  50.267 -14.841  1.00 94.68           C  
ATOM   1352  C   GLU A 173     -67.070  49.614 -13.670  1.00 94.68           C  
ATOM   1353  O   GLU A 173     -66.230  50.245 -13.025  1.00 94.68           O  
ATOM   1354  CB  GLU A 173     -69.159  50.797 -14.383  1.00 94.68           C  
ATOM   1355  CG  GLU A 173     -69.787  51.794 -15.346  1.00 94.68           C  
ATOM   1356  CD  GLU A 173     -68.990  53.082 -15.481  1.00 94.68           C  
ATOM   1357  OE1 GLU A 173     -68.995  53.688 -16.576  1.00 94.68           O  
ATOM   1358  OE2 GLU A 173     -68.353  53.489 -14.483  1.00 94.68           O1-
ATOM   1359  N   ILE A 174     -67.386  48.438 -13.429  1.00 95.29           N  
ATOM   1360  CA  ILE A 174     -66.728  47.705 -12.353  1.00 95.29           C  
ATOM   1361  C   ILE A 174     -65.237  47.572 -12.657  1.00 95.29           C  
ATOM   1362  O   ILE A 174     -64.397  47.779 -11.778  1.00 95.29           O  
ATOM   1363  CB  ILE A 174     -67.359  46.310 -12.150  1.00 95.29           C  
ATOM   1364  CG1 ILE A 174     -68.780  46.444 -11.588  1.00 95.29           C  
ATOM   1365  CG2 ILE A 174     -66.487  45.450 -11.231  1.00 95.29           C  
ATOM   1366  CD1 ILE A 174     -69.556  45.135 -11.548  1.00 95.29           C  
ATOM   1367  N   ILE A 175     -64.905  47.165 -13.928  1.00 95.24           N  
ATOM   1368  CA  ILE A 175     -63.508  47.035 -14.326  1.00 95.24           C  
ATOM   1369  C   ILE A 175     -62.785  48.364 -14.117  1.00 95.24           C  
ATOM   1370  O   ILE A 175     -61.686  48.399 -13.558  1.00 95.24           O  
ATOM   1371  CB  ILE A 175     -63.379  46.581 -15.797  1.00 95.24           C  
ATOM   1372  CG1 ILE A 175     -63.955  45.171 -15.973  1.00 95.24           C  
ATOM   1373  CG2 ILE A 175     -61.919  46.635 -16.253  1.00 95.24           C  
ATOM   1374  CD1 ILE A 175     -64.034  44.710 -17.422  1.00 95.24           C  
ATOM   1375  N   LYS A 176     -63.447  49.411 -14.531  1.00 94.75           N  
ATOM   1376  CA  LYS A 176     -62.869  50.743 -14.381  1.00 94.75           C  
ATOM   1377  C   LYS A 176     -62.621  51.072 -12.911  1.00 94.75           C  
ATOM   1378  O   LYS A 176     -61.524  51.495 -12.542  1.00 94.75           O  
ATOM   1379  CB  LYS A 176     -63.782  51.798 -15.008  1.00 94.75           C  
ATOM   1380  CG  LYS A 176     -63.205  53.206 -14.987  1.00 94.75           C  
ATOM   1381  CD  LYS A 176     -64.167  54.213 -15.606  1.00 94.75           C  
ATOM   1382  CE  LYS A 176     -63.651  55.638 -15.465  1.00 94.75           C  
ATOM   1383  NZ  LYS A 176     -64.612  56.633 -16.031  1.00 94.75           N1+
ATOM   1384  N   ARG A 177     -63.554  50.940 -12.045  1.00 94.76           N  
ATOM   1385  CA  ARG A 177     -63.432  51.239 -10.622  1.00 94.76           C  
ATOM   1386  C   ARG A 177     -62.381  50.351  -9.963  1.00 94.76           C  
ATOM   1387  O   ARG A 177     -61.596  50.818  -9.136  1.00 94.76           O  
ATOM   1388  CB  ARG A 177     -64.779  51.068  -9.918  1.00 94.76           C  
ATOM   1389  CG  ARG A 177     -65.786  52.162 -10.240  1.00 94.76           C  
ATOM   1390  CD  ARG A 177     -67.040  52.042  -9.386  1.00 94.76           C  
ATOM   1391  NE  ARG A 177     -67.825  50.864  -9.742  1.00 94.76           N  
ATOM   1392  CZ  ARG A 177     -68.969  50.512  -9.164  1.00 94.76           C  
ATOM   1393  NH1 ARG A 177     -69.489  51.246  -8.186  1.00 94.76           N1+
ATOM   1394  NH2 ARG A 177     -69.601  49.419  -9.565  1.00 94.76           N  
ATOM   1395  N   ALA A 178     -62.452  49.076 -10.273  1.00 95.15           N  
ATOM   1396  CA  ALA A 178     -61.480  48.140  -9.711  1.00 95.15           C  
ATOM   1397  C   ALA A 178     -60.057  48.525 -10.105  1.00 95.15           C  
ATOM   1398  O   ALA A 178     -59.144  48.478  -9.279  1.00 95.15           O  
ATOM   1399  CB  ALA A 178     -61.788  46.716 -10.168  1.00 95.15           C  
ATOM   1400  N   ALA A 179     -59.891  48.836 -11.373  1.00 94.96           N  
ATOM   1401  CA  ALA A 179     -58.574  49.256 -11.847  1.00 94.96           C  
ATOM   1402  C   ALA A 179     -58.098  50.504 -11.108  1.00 94.96           C  
ATOM   1403  O   ALA A 179     -56.923  50.606 -10.744  1.00 94.96           O  
ATOM   1404  CB  ALA A 179     -58.607  49.512 -13.352  1.00 94.96           C  
ATOM   1405  N   GLU A 180     -58.931  51.421 -10.845  1.00 94.59           N  
ATOM   1406  CA  GLU A 180     -58.601  52.628 -10.094  1.00 94.59           C  
ATOM   1407  C   GLU A 180     -58.194  52.293  -8.661  1.00 94.59           C  
ATOM   1408  O   GLU A 180     -57.217  52.838  -8.144  1.00 94.59           O  
ATOM   1409  CB  GLU A 180     -59.784  53.600 -10.090  1.00 94.59           C  
ATOM   1410  CG  GLU A 180     -60.043  54.259 -11.437  1.00 94.59           C  
ATOM   1411  CD  GLU A 180     -61.227  55.211 -11.421  1.00 94.59           C  
ATOM   1412  OE1 GLU A 180     -61.743  55.557 -12.508  1.00 94.59           O  
ATOM   1413  OE2 GLU A 180     -61.641  55.619 -10.313  1.00 94.59           O1-
ATOM   1414  N   GLU A 181     -58.980  51.480  -8.143  1.00 94.62           N  
ATOM   1415  CA  GLU A 181     -58.670  51.083  -6.773  1.00 94.62           C  
ATOM   1416  C   GLU A 181     -57.331  50.356  -6.698  1.00 94.62           C  
ATOM   1417  O   GLU A 181     -56.558  50.564  -5.760  1.00 94.62           O  
ATOM   1418  CB  GLU A 181     -59.782  50.197  -6.206  1.00 94.62           C  
ATOM   1419  CG  GLU A 181     -59.673  49.956  -4.708  1.00 94.62           C  
ATOM   1420  CD  GLU A 181     -59.711  51.237  -3.889  1.00 94.62           C  
ATOM   1421  OE1 GLU A 181     -59.142  51.262  -2.774  1.00 94.62           O  
ATOM   1422  OE2 GLU A 181     -60.316  52.222  -4.367  1.00 94.62           O1-
ATOM   1423  N   LEU A 182     -57.055  49.476  -7.662  1.00 94.61           N  
ATOM   1424  CA  LEU A 182     -55.769  48.791  -7.737  1.00 94.61           C  
ATOM   1425  C   LEU A 182     -54.626  49.791  -7.877  1.00 94.61           C  
ATOM   1426  O   LEU A 182     -53.574  49.629  -7.257  1.00 94.61           O  
ATOM   1427  CB  LEU A 182     -55.752  47.808  -8.911  1.00 94.61           C  
ATOM   1428  CG  LEU A 182     -56.488  46.485  -8.699  1.00 94.61           C  
ATOM   1429  CD1 LEU A 182     -56.621  45.735 -10.021  1.00 94.61           C  
ATOM   1430  CD2 LEU A 182     -55.764  45.630  -7.664  1.00 94.61           C  
ATOM   1431  N   ALA A 183     -54.859  50.820  -8.580  1.00 93.89           N  
ATOM   1432  CA  ALA A 183     -53.830  51.812  -8.882  1.00 93.89           C  
ATOM   1433  C   ALA A 183     -53.487  52.642  -7.647  1.00 93.89           C  
ATOM   1434  O   ALA A 183     -52.453  53.313  -7.610  1.00 93.89           O  
ATOM   1435  CB  ALA A 183     -54.285  52.722 -10.020  1.00 93.89           C  
ATOM   1436  N   LYS A 184     -54.336  52.629  -6.655  1.00 92.29           N  
ATOM   1437  CA  LYS A 184     -54.076  53.364  -5.420  1.00 92.29           C  
ATOM   1438  C   LYS A 184     -53.025  52.655  -4.570  1.00 92.29           C  
ATOM   1439  O   LYS A 184     -52.439  53.257  -3.669  1.00 92.29           O  
ATOM   1440  CB  LYS A 184     -55.366  53.539  -4.619  1.00 92.29           C  
ATOM   1441  CG  LYS A 184     -56.381  54.464  -5.275  1.00 92.29           C  
ATOM   1442  CD  LYS A 184     -57.635  54.612  -4.423  1.00 92.29           C  
ATOM   1443  CE  LYS A 184     -58.654  55.532  -5.082  1.00 92.29           C  
ATOM   1444  NZ  LYS A 184     -59.916  55.620  -4.287  1.00 92.29           N1+
ATOM   1445  N   SER A 185     -52.768  51.406  -4.877  1.00 90.56           N  
ATOM   1446  CA  SER A 185     -51.759  50.632  -4.161  1.00 90.56           C  
ATOM   1447  C   SER A 185     -50.350  51.043  -4.576  1.00 90.56           C  
ATOM   1448  O   SER A 185     -50.105  51.341  -5.747  1.00 90.56           O  
ATOM   1449  CB  SER A 185     -51.956  49.137  -4.403  1.00 90.56           C  
ATOM   1450  OG  SER A 185     -50.882  48.391  -3.854  1.00 90.56           O  
ATOM   1451  N   PRO A 186     -49.517  51.150  -3.603  1.00 86.49           N  
ATOM   1452  CA  PRO A 186     -48.127  51.457  -3.948  1.00 86.49           C  
ATOM   1453  C   PRO A 186     -47.403  50.274  -4.587  1.00 86.49           C  
ATOM   1454  O   PRO A 186     -46.294  50.430  -5.105  1.00 86.49           O  
ATOM   1455  CB  PRO A 186     -47.499  51.816  -2.599  1.00 86.49           C  
ATOM   1456  CG  PRO A 186     -48.301  51.059  -1.590  1.00 86.49           C  
ATOM   1457  CD  PRO A 186     -49.720  50.976  -2.075  1.00 86.49           C  
ATOM   1458  N   ASP A 187     -48.027  49.169  -4.506  1.00 91.21           N  
ATOM   1459  CA  ASP A 187     -47.453  47.944  -5.052  1.00 91.21           C  
ATOM   1460  C   ASP A 187     -47.370  48.009  -6.576  1.00 91.21           C  
ATOM   1461  O   ASP A 187     -48.387  48.180  -7.252  1.00 91.21           O  
ATOM   1462  CB  ASP A 187     -48.276  46.727  -4.622  1.00 91.21           C  
ATOM   1463  CG  ASP A 187     -47.663  45.411  -5.066  1.00 91.21           C  
ATOM   1464  OD1 ASP A 187     -46.497  45.401  -5.516  1.00 91.21           O  
ATOM   1465  OD2 ASP A 187     -48.354  44.373  -4.969  1.00 91.21           O1-
ATOM   1466  N   LYS A 188     -46.217  47.800  -7.053  1.00 90.61           N  
ATOM   1467  CA  LYS A 188     -45.961  47.849  -8.489  1.00 90.61           C  
ATOM   1468  C   LYS A 188     -46.829  46.840  -9.237  1.00 90.61           C  
ATOM   1469  O   LYS A 188     -47.415  47.164 -10.271  1.00 90.61           O  
ATOM   1470  CB  LYS A 188     -44.482  47.587  -8.781  1.00 90.61           C  
ATOM   1471  CG  LYS A 188     -44.135  47.586 -10.263  1.00 90.61           C  
ATOM   1472  CD  LYS A 188     -42.689  47.168 -10.497  1.00 90.61           C  
ATOM   1473  CE  LYS A 188     -42.428  46.854 -11.964  1.00 90.61           C  
ATOM   1474  NZ  LYS A 188     -41.013  46.433 -12.197  1.00 90.61           N1+
ATOM   1475  N   GLU A 189     -46.895  45.710  -8.774  1.00 92.88           N  
ATOM   1476  CA  GLU A 189     -47.652  44.639  -9.415  1.00 92.88           C  
ATOM   1477  C   GLU A 189     -49.135  44.990  -9.505  1.00 92.88           C  
ATOM   1478  O   GLU A 189     -49.782  44.723 -10.520  1.00 92.88           O  
ATOM   1479  CB  GLU A 189     -47.469  43.321  -8.658  1.00 92.88           C  
ATOM   1480  CG  GLU A 189     -46.074  42.727  -8.787  1.00 92.88           C  
ATOM   1481  CD  GLU A 189     -45.923  41.390  -8.080  1.00 92.88           C  
ATOM   1482  OE1 GLU A 189     -44.821  40.799  -8.128  1.00 92.88           O  
ATOM   1483  OE2 GLU A 189     -46.916  40.930  -7.474  1.00 92.88           O1-
ATOM   1484  N   ALA A 190     -49.630  45.632  -8.455  1.00 92.99           N  
ATOM   1485  CA  ALA A 190     -51.028  46.053  -8.455  1.00 92.99           C  
ATOM   1486  C   ALA A 190     -51.280  47.124  -9.512  1.00 92.99           C  
ATOM   1487  O   ALA A 190     -52.287  47.080 -10.223  1.00 92.99           O  
ATOM   1488  CB  ALA A 190     -51.429  46.568  -7.074  1.00 92.99           C  
ATOM   1489  N   ILE A 191     -50.346  48.058  -9.670  1.00 93.79           N  
ATOM   1490  CA  ILE A 191     -50.468  49.133 -10.648  1.00 93.79           C  
ATOM   1491  C   ILE A 191     -50.404  48.556 -12.060  1.00 93.79           C  
ATOM   1492  O   ILE A 191     -51.187  48.941 -12.931  1.00 93.79           O  
ATOM   1493  CB  ILE A 191     -49.367  50.200 -10.454  1.00 93.79           C  
ATOM   1494  CG1 ILE A 191     -49.497  50.858  -9.076  1.00 93.79           C  
ATOM   1495  CG2 ILE A 191     -49.428  51.248 -11.569  1.00 93.79           C  
ATOM   1496  CD1 ILE A 191     -48.332  51.767  -8.711  1.00 93.79           C  
ATOM   1497  N   GLN A 192     -49.476  47.574 -12.234  1.00 93.72           N  
ATOM   1498  CA  GLN A 192     -49.359  46.913 -13.529  1.00 93.72           C  
ATOM   1499  C   GLN A 192     -50.643  46.170 -13.886  1.00 93.72           C  
ATOM   1500  O   GLN A 192     -51.075  46.186 -15.041  1.00 93.72           O  
ATOM   1501  CB  GLN A 192     -48.174  45.946 -13.533  1.00 93.72           C  
ATOM   1502  CG  GLN A 192     -46.817  46.635 -13.509  1.00 93.72           C  
ATOM   1503  CD  GLN A 192     -45.668  45.662 -13.318  1.00 93.72           C  
ATOM   1504  NE2 GLN A 192     -44.446  46.140 -13.530  1.00 93.72           N  
ATOM   1505  OE1 GLN A 192     -45.876  44.492 -12.983  1.00 93.72           O  
ATOM   1506  N   GLU A 193     -51.216  45.627 -12.912  1.00 94.42           N  
ATOM   1507  CA  GLU A 193     -52.481  44.930 -13.121  1.00 94.42           C  
ATOM   1508  C   GLU A 193     -53.605  45.912 -13.446  1.00 94.42           C  
ATOM   1509  O   GLU A 193     -54.481  45.612 -14.261  1.00 94.42           O  
ATOM   1510  CB  GLU A 193     -52.849  44.101 -11.888  1.00 94.42           C  
ATOM   1511  CG  GLU A 193     -51.950  42.892 -11.670  1.00 94.42           C  
ATOM   1512  CD  GLU A 193     -52.028  41.875 -12.798  1.00 94.42           C  
ATOM   1513  OE1 GLU A 193     -51.068  41.092 -12.976  1.00 94.42           O  
ATOM   1514  OE2 GLU A 193     -53.056  41.862 -13.510  1.00 94.42           O1-
ATOM   1515  N   ALA A 194     -53.568  46.950 -12.742  1.00 94.77           N  
ATOM   1516  CA  ALA A 194     -54.541  47.994 -13.054  1.00 94.77           C  
ATOM   1517  C   ALA A 194     -54.427  48.432 -14.511  1.00 94.77           C  
ATOM   1518  O   ALA A 194     -55.437  48.569 -15.205  1.00 94.77           O  
ATOM   1519  CB  ALA A 194     -54.353  49.192 -12.125  1.00 94.77           C  
ATOM   1520  N   ALA A 195     -53.178  48.693 -14.968  1.00 95.07           N  
ATOM   1521  CA  ALA A 195     -52.933  49.083 -16.355  1.00 95.07           C  
ATOM   1522  C   ALA A 195     -53.432  48.013 -17.321  1.00 95.07           C  
ATOM   1523  O   ALA A 195     -54.049  48.328 -18.342  1.00 95.07           O  
ATOM   1524  CB  ALA A 195     -51.447  49.348 -16.579  1.00 95.07           C  
ATOM   1525  N   THR A 196     -53.193  46.781 -16.968  1.00 94.98           N  
ATOM   1526  CA  THR A 196     -53.645  45.672 -17.801  1.00 94.98           C  
ATOM   1527  C   THR A 196     -55.168  45.637 -17.874  1.00 94.98           C  
ATOM   1528  O   THR A 196     -55.739  45.435 -18.949  1.00 94.98           O  
ATOM   1529  CB  THR A 196     -53.123  44.325 -17.267  1.00 94.98           C  
ATOM   1530  CG2 THR A 196     -53.582  43.169 -18.150  1.00 94.98           C  
ATOM   1531  OG1 THR A 196     -51.690  44.351 -17.239  1.00 94.98           O  
ATOM   1532  N   ALA A 197     -55.744  45.824 -16.755  1.00 95.00           N  
ATOM   1533  CA  ALA A 197     -57.204  45.818 -16.701  1.00 95.00           C  
ATOM   1534  C   ALA A 197     -57.791  46.911 -17.591  1.00 95.00           C  
ATOM   1535  O   ALA A 197     -58.749  46.671 -18.329  1.00 95.00           O  
ATOM   1536  CB  ALA A 197     -57.683  45.995 -15.262  1.00 95.00           C  
ATOM   1537  N   LEU A 198     -57.191  48.096 -17.572  1.00 95.66           N  
ATOM   1538  CA  LEU A 198     -57.673  49.206 -18.387  1.00 95.66           C  
ATOM   1539  C   LEU A 198     -57.442  48.933 -19.869  1.00 95.66           C  
ATOM   1540  O   LEU A 198     -58.275  49.287 -20.707  1.00 95.66           O  
ATOM   1541  CB  LEU A 198     -56.979  50.509 -17.982  1.00 95.66           C  
ATOM   1542  CG  LEU A 198     -57.423  51.131 -16.657  1.00 95.66           C  
ATOM   1543  CD1 LEU A 198     -56.631  52.404 -16.377  1.00 95.66           C  
ATOM   1544  CD2 LEU A 198     -58.920  51.420 -16.676  1.00 95.66           C  
ATOM   1545  N   ALA A 199     -56.301  48.372 -20.179  1.00 94.44           N  
ATOM   1546  CA  ALA A 199     -56.022  48.008 -21.566  1.00 94.44           C  
ATOM   1547  C   ALA A 199     -57.069  47.034 -22.098  1.00 94.44           C  
ATOM   1548  O   ALA A 199     -57.528  47.167 -23.235  1.00 94.44           O  
ATOM   1549  CB  ALA A 199     -54.626  47.403 -21.687  1.00 94.44           C  
ATOM   1550  N   ILE A 200     -57.396  46.083 -21.277  1.00 92.93           N  
ATOM   1551  CA  ILE A 200     -58.414  45.110 -21.656  1.00 92.93           C  
ATOM   1552  C   ILE A 200     -59.752  45.816 -21.860  1.00 92.93           C  
ATOM   1553  O   ILE A 200     -60.464  45.543 -22.829  1.00 92.93           O  
ATOM   1554  CB  ILE A 200     -58.553  43.994 -20.597  1.00 92.93           C  
ATOM   1555  CG1 ILE A 200     -57.298  43.113 -20.580  1.00 92.93           C  
ATOM   1556  CG2 ILE A 200     -59.807  43.154 -20.856  1.00 92.93           C  
ATOM   1557  CD1 ILE A 200     -57.247  42.131 -19.418  1.00 92.93           C  
ATOM   1558  N   LEU A 201     -60.044  46.680 -20.928  1.00 94.43           N  
ATOM   1559  CA  LEU A 201     -61.283  47.443 -21.037  1.00 94.43           C  
ATOM   1560  C   LEU A 201     -61.323  48.233 -22.341  1.00 94.43           C  
ATOM   1561  O   LEU A 201     -62.342  48.245 -23.034  1.00 94.43           O  
ATOM   1562  CB  LEU A 201     -61.435  48.393 -19.847  1.00 94.43           C  
ATOM   1563  CG  LEU A 201     -62.705  49.244 -19.815  1.00 94.43           C  
ATOM   1564  CD1 LEU A 201     -63.942  48.351 -19.819  1.00 94.43           C  
ATOM   1565  CD2 LEU A 201     -62.706  50.160 -18.597  1.00 94.43           C  
ATOM   1566  N   ILE A 202     -60.255  48.859 -22.684  1.00 93.35           N  
ATOM   1567  CA  ILE A 202     -60.143  49.631 -23.916  1.00 93.35           C  
ATOM   1568  C   ILE A 202     -60.332  48.712 -25.121  1.00 93.35           C  
ATOM   1569  O   ILE A 202     -61.048  49.054 -26.064  1.00 93.35           O  
ATOM   1570  CB  ILE A 202     -58.784  50.361 -24.005  1.00 93.35           C  
ATOM   1571  CG1 ILE A 202     -58.696  51.460 -22.940  1.00 93.35           C  
ATOM   1572  CG2 ILE A 202     -58.573  50.939 -25.407  1.00 93.35           C  
ATOM   1573  CD1 ILE A 202     -57.299  52.035 -22.758  1.00 93.35           C  
ATOM   1574  N   GLU A 203     -59.698  47.546 -25.057  1.00 92.05           N  
ATOM   1575  CA  GLU A 203     -59.847  46.565 -26.129  1.00 92.05           C  
ATOM   1576  C   GLU A 203     -61.304  46.139 -26.286  1.00 92.05           C  
ATOM   1577  O   GLU A 203     -61.789  45.973 -27.408  1.00 92.05           O  
ATOM   1578  CB  GLU A 203     -58.967  45.341 -25.864  1.00 92.05           C  
ATOM   1579  CG  GLU A 203     -58.976  44.321 -26.994  1.00 92.05           C  
ATOM   1580  CD  GLU A 203     -58.157  43.078 -26.686  1.00 92.05           C  
ATOM   1581  OE1 GLU A 203     -58.244  42.090 -27.450  1.00 92.05           O  
ATOM   1582  OE2 GLU A 203     -57.422  43.092 -25.674  1.00 92.05           O1-
ATOM   1583  N   LEU A 204     -61.939  46.030 -25.171  1.00 90.53           N  
ATOM   1584  CA  LEU A 204     -63.326  45.578 -25.179  1.00 90.53           C  
ATOM   1585  C   LEU A 204     -64.249  46.663 -25.724  1.00 90.53           C  
ATOM   1586  O   LEU A 204     -65.239  46.362 -26.393  1.00 90.53           O  
ATOM   1587  CB  LEU A 204     -63.767  45.177 -23.770  1.00 90.53           C  
ATOM   1588  CG  LEU A 204     -63.146  43.899 -23.202  1.00 90.53           C  
ATOM   1589  CD1 LEU A 204     -63.521  43.734 -21.733  1.00 90.53           C  
ATOM   1590  CD2 LEU A 204     -63.588  42.685 -24.011  1.00 90.53           C  
ATOM   1591  N   ILE A 205     -63.884  47.943 -25.623  1.00 89.54           N  
ATOM   1592  CA  ILE A 205     -64.715  49.069 -26.033  1.00 89.54           C  
ATOM   1593  C   ILE A 205     -64.426  49.422 -27.490  1.00 89.54           C  
ATOM   1594  O   ILE A 205     -65.349  49.664 -28.272  1.00 89.54           O  
ATOM   1595  CB  ILE A 205     -64.484  50.300 -25.127  1.00 89.54           C  
ATOM   1596  CG1 ILE A 205     -64.957  50.008 -23.699  1.00 89.54           C  
ATOM   1597  CG2 ILE A 205     -65.193  51.532 -25.699  1.00 89.54           C  
ATOM   1598  CD1 ILE A 205     -64.568  51.078 -22.688  1.00 89.54           C  
ATOM   1599  N   LEU A 206     -63.172  49.492 -27.804  1.00 87.33           N  
ATOM   1600  CA  LEU A 206     -62.792  50.039 -29.102  1.00 87.33           C  
ATOM   1601  C   LEU A 206     -62.499  48.922 -30.099  1.00 87.33           C  
ATOM   1602  O   LEU A 206     -62.344  49.177 -31.295  1.00 87.33           O  
ATOM   1603  CB  LEU A 206     -61.570  50.950 -28.963  1.00 87.33           C  
ATOM   1604  CG  LEU A 206     -61.752  52.206 -28.111  1.00 87.33           C  
ATOM   1605  CD1 LEU A 206     -60.444  52.986 -28.028  1.00 87.33           C  
ATOM   1606  CD2 LEU A 206     -62.867  53.079 -28.677  1.00 87.33           C  
ATOM   1607  N   SER A 207     -62.505  47.690 -29.670  1.00 79.39           N  
ATOM   1608  CA  SER A 207     -62.190  46.586 -30.571  1.00 79.39           C  
ATOM   1609  C   SER A 207     -60.820  46.771 -31.215  1.00 79.39           C  
ATOM   1610  O   SER A 207     -59.960  47.462 -30.666  1.00 79.39           O  
ATOM   1611  CB  SER A 207     -63.259  46.455 -31.656  1.00 79.39           C  
ATOM   1612  OG  SER A 207     -64.527  46.185 -31.083  1.00 79.39           O  
ATOM   1613  N   ASN A 208     -60.397  46.145 -32.369  1.00 79.60           N  
ATOM   1614  CA  ASN A 208     -59.107  46.051 -33.044  1.00 79.60           C  
ATOM   1615  C   ASN A 208     -58.697  47.387 -33.658  1.00 79.60           C  
ATOM   1616  O   ASN A 208     -58.405  47.462 -34.853  1.00 79.60           O  
ATOM   1617  CB  ASN A 208     -59.140  44.961 -34.118  1.00 79.60           C  
ATOM   1618  CG  ASN A 208     -59.157  43.563 -33.530  1.00 79.60           C  
ATOM   1619  ND2 ASN A 208     -59.895  42.662 -34.167  1.00 79.60           N  
ATOM   1620  OD1 ASN A 208     -58.512  43.297 -32.513  1.00 79.60           O  
ATOM   1621  N   THR A 209     -58.926  48.555 -32.824  1.00 87.36           N  
ATOM   1622  CA  THR A 209     -58.466  49.863 -33.277  1.00 87.36           C  
ATOM   1623  C   THR A 209     -57.001  50.079 -32.908  1.00 87.36           C  
ATOM   1624  O   THR A 209     -56.438  49.325 -32.112  1.00 87.36           O  
ATOM   1625  CB  THR A 209     -59.321  50.995 -32.677  1.00 87.36           C  
ATOM   1626  CG2 THR A 209     -60.796  50.811 -33.018  1.00 87.36           C  
ATOM   1627  OG1 THR A 209     -59.168  50.998 -31.253  1.00 87.36           O  
ATOM   1628  N   GLU A 210     -56.397  50.934 -33.665  1.00 89.30           N  
ATOM   1629  CA  GLU A 210     -55.008  51.306 -33.407  1.00 89.30           C  
ATOM   1630  C   GLU A 210     -54.809  51.717 -31.952  1.00 89.30           C  
ATOM   1631  O   GLU A 210     -53.820  51.335 -31.323  1.00 89.30           O  
ATOM   1632  CB  GLU A 210     -54.573  52.440 -34.339  1.00 89.30           C  
ATOM   1633  CG  GLU A 210     -53.083  52.742 -34.284  1.00 89.30           C  
ATOM   1634  CD  GLU A 210     -52.652  53.816 -35.270  1.00 89.30           C  
ATOM   1635  OE1 GLU A 210     -51.447  54.155 -35.312  1.00 89.30           O  
ATOM   1636  OE2 GLU A 210     -53.526  54.322 -36.009  1.00 89.30           O1-
ATOM   1637  N   LEU A 211     -55.756  52.448 -31.458  1.00 89.42           N  
ATOM   1638  CA  LEU A 211     -55.691  52.899 -30.071  1.00 89.42           C  
ATOM   1639  C   LEU A 211     -55.672  51.712 -29.115  1.00 89.42           C  
ATOM   1640  O   LEU A 211     -54.898  51.695 -28.155  1.00 89.42           O  
ATOM   1641  CB  LEU A 211     -56.877  53.811 -29.749  1.00 89.42           C  
ATOM   1642  CG  LEU A 211     -56.766  54.640 -28.468  1.00 89.42           C  
ATOM   1643  CD1 LEU A 211     -57.041  56.111 -28.761  1.00 89.42           C  
ATOM   1644  CD2 LEU A 211     -57.724  54.112 -27.405  1.00 89.42           C  
ATOM   1645  N   ALA A 212     -56.477  50.716 -29.340  1.00 90.57           N  
ATOM   1646  CA  ALA A 212     -56.520  49.524 -28.498  1.00 90.57           C  
ATOM   1647  C   ALA A 212     -55.208  48.750 -28.574  1.00 90.57           C  
ATOM   1648  O   ALA A 212     -54.714  48.250 -27.561  1.00 90.57           O  
ATOM   1649  CB  ALA A 212     -57.688  48.628 -28.903  1.00 90.57           C  
ATOM   1650  N   ARG A 213     -54.632  48.718 -29.731  1.00 92.64           N  
ATOM   1651  CA  ARG A 213     -53.359  48.026 -29.899  1.00 92.64           C  
ATOM   1652  C   ARG A 213     -52.245  48.736 -29.138  1.00 92.64           C  
ATOM   1653  O   ARG A 213     -51.410  48.090 -28.501  1.00 92.64           O  
ATOM   1654  CB  ARG A 213     -52.995  47.920 -31.381  1.00 92.64           C  
ATOM   1655  CG  ARG A 213     -53.859  46.942 -32.160  1.00 92.64           C  
ATOM   1656  CD  ARG A 213     -53.398  46.807 -33.605  1.00 92.64           C  
ATOM   1657  NE  ARG A 213     -54.073  47.764 -34.477  1.00 92.64           N  
ATOM   1658  CZ  ARG A 213     -53.590  48.207 -35.634  1.00 92.64           C  
ATOM   1659  NH1 ARG A 213     -52.413  47.785 -36.083  1.00 92.64           N1+
ATOM   1660  NH2 ARG A 213     -54.287  49.078 -36.349  1.00 92.64           N  
ATOM   1661  N   GLU A 214     -52.310  50.016 -29.269  1.00 92.55           N  
ATOM   1662  CA  GLU A 214     -51.318  50.820 -28.562  1.00 92.55           C  
ATOM   1663  C   GLU A 214     -51.466  50.677 -27.050  1.00 92.55           C  
ATOM   1664  O   GLU A 214     -50.470  50.573 -26.331  1.00 92.55           O  
ATOM   1665  CB  GLU A 214     -51.434  52.293 -28.964  1.00 92.55           C  
ATOM   1666  CG  GLU A 214     -50.965  52.582 -30.382  1.00 92.55           C  
ATOM   1667  CD  GLU A 214     -51.067  54.051 -30.761  1.00 92.55           C  
ATOM   1668  OE1 GLU A 214     -50.876  54.387 -31.951  1.00 92.55           O  
ATOM   1669  OE2 GLU A 214     -51.341  54.874 -29.857  1.00 92.55           O1-
ATOM   1670  N   ALA A 215     -52.624  50.700 -26.588  1.00 92.26           N  
ATOM   1671  CA  ALA A 215     -52.887  50.530 -25.161  1.00 92.26           C  
ATOM   1672  C   ALA A 215     -52.351  49.191 -24.661  1.00 92.26           C  
ATOM   1673  O   ALA A 215     -51.743  49.119 -23.591  1.00 92.26           O  
ATOM   1674  CB  ALA A 215     -54.384  50.639 -24.879  1.00 92.26           C  
ATOM   1675  N   LYS A 216     -52.586  48.185 -25.486  1.00 92.38           N  
ATOM   1676  CA  LYS A 216     -52.092  46.860 -25.124  1.00 92.38           C  
ATOM   1677  C   LYS A 216     -50.567  46.843 -25.053  1.00 92.38           C  
ATOM   1678  O   LYS A 216     -49.991  46.259 -24.133  1.00 92.38           O  
ATOM   1679  CB  LYS A 216     -52.581  45.813 -26.126  1.00 92.38           C  
ATOM   1680  CG  LYS A 216     -52.292  44.377 -25.712  1.00 92.38           C  
ATOM   1681  CD  LYS A 216     -52.890  43.381 -26.696  1.00 92.38           C  
ATOM   1682  CE  LYS A 216     -52.577  41.945 -26.297  1.00 92.38           C  
ATOM   1683  NZ  LYS A 216     -53.158  40.963 -27.261  1.00 92.38           N1+
ATOM   1684  N   GLU A 217     -50.041  47.387 -26.005  1.00 93.07           N  
ATOM   1685  CA  GLU A 217     -48.582  47.449 -26.038  1.00 93.07           C  
ATOM   1686  C   GLU A 217     -48.034  48.180 -24.816  1.00 93.07           C  
ATOM   1687  O   GLU A 217     -47.061  47.733 -24.204  1.00 93.07           O  
ATOM   1688  CB  GLU A 217     -48.103  48.135 -27.320  1.00 93.07           C  
ATOM   1689  CG  GLU A 217     -46.593  48.107 -27.505  1.00 93.07           C  
ATOM   1690  CD  GLU A 217     -46.131  48.794 -28.780  1.00 93.07           C  
ATOM   1691  OE1 GLU A 217     -44.904  48.936 -28.983  1.00 93.07           O  
ATOM   1692  OE2 GLU A 217     -47.004  49.193 -29.583  1.00 93.07           O1-
ATOM   1693  N   LEU A 218     -48.636  49.271 -24.489  1.00 93.55           N  
ATOM   1694  CA  LEU A 218     -48.197  50.055 -23.339  1.00 93.55           C  
ATOM   1695  C   LEU A 218     -48.380  49.270 -22.045  1.00 93.55           C  
ATOM   1696  O   LEU A 218     -47.536  49.338 -21.148  1.00 93.55           O  
ATOM   1697  CB  LEU A 218     -48.970  51.374 -23.264  1.00 93.55           C  
ATOM   1698  CG  LEU A 218     -48.444  52.519 -24.132  1.00 93.55           C  
ATOM   1699  CD1 LEU A 218     -49.415  53.694 -24.106  1.00 93.55           C  
ATOM   1700  CD2 LEU A 218     -47.059  52.952 -23.663  1.00 93.55           C  
ATOM   1701  N   ALA A 219     -49.471  48.606 -21.962  1.00 92.88           N  
ATOM   1702  CA  ALA A 219     -49.696  47.779 -20.779  1.00 92.88           C  
ATOM   1703  C   ALA A 219     -48.618  46.705 -20.647  1.00 92.88           C  
ATOM   1704  O   ALA A 219     -48.169  46.401 -19.540  1.00 92.88           O  
ATOM   1705  CB  ALA A 219     -51.079  47.135 -20.834  1.00 92.88           C  
ATOM   1706  N   THR A 220     -48.231  46.129 -21.710  1.00 92.62           N  
ATOM   1707  CA  THR A 220     -47.155  45.144 -21.708  1.00 92.62           C  
ATOM   1708  C   THR A 220     -45.840  45.778 -21.261  1.00 92.62           C  
ATOM   1709  O   THR A 220     -45.069  45.164 -20.522  1.00 92.62           O  
ATOM   1710  CB  THR A 220     -46.976  44.509 -23.099  1.00 92.62           C  
ATOM   1711  CG2 THR A 220     -45.886  43.442 -23.081  1.00 92.62           C  
ATOM   1712  OG1 THR A 220     -48.210  43.909 -23.507  1.00 92.62           O  
ATOM   1713  N   GLU A 221     -45.682  46.967 -21.762  1.00 90.31           N  
ATOM   1714  CA  GLU A 221     -44.487  47.692 -21.339  1.00 90.31           C  
ATOM   1715  C   GLU A 221     -44.518  47.980 -19.840  1.00 90.31           C  
ATOM   1716  O   GLU A 221     -43.484  47.923 -19.170  1.00 90.31           O  
ATOM   1717  CB  GLU A 221     -44.344  48.999 -22.123  1.00 90.31           C  
ATOM   1718  CG  GLU A 221     -43.949  48.802 -23.579  1.00 90.31           C  
ATOM   1719  CD  GLU A 221     -43.752  50.110 -24.330  1.00 90.31           C  
ATOM   1720  OE1 GLU A 221     -43.418  50.073 -25.535  1.00 90.31           O  
ATOM   1721  OE2 GLU A 221     -43.933  51.180 -23.705  1.00 90.31           O1-
ATOM   1722  N   ALA A 222     -45.641  48.299 -19.349  1.00 88.14           N  
ATOM   1723  CA  ALA A 222     -45.788  48.530 -17.915  1.00 88.14           C  
ATOM   1724  C   ALA A 222     -45.393  47.289 -17.117  1.00 88.14           C  
ATOM   1725  O   ALA A 222     -44.798  47.399 -16.042  1.00 88.14           O  
ATOM   1726  CB  ALA A 222     -47.223  48.936 -17.585  1.00 88.14           C  
ATOM   1727  N   ARG A 223     -45.648  46.119 -17.731  1.00 88.91           N  
ATOM   1728  CA  ARG A 223     -45.341  44.862 -17.055  1.00 88.91           C  
ATOM   1729  C   ARG A 223     -43.835  44.631 -16.989  1.00 88.91           C  
ATOM   1730  O   ARG A 223     -43.339  44.008 -16.048  1.00 88.91           O  
ATOM   1731  CB  ARG A 223     -46.021  43.690 -17.766  1.00 88.91           C  
ATOM   1732  CG  ARG A 223     -47.514  43.587 -17.493  1.00 88.91           C  
ATOM   1733  CD  ARG A 223     -48.119  42.344 -18.133  1.00 88.91           C  
ATOM   1734  NE  ARG A 223     -49.550  42.242 -17.862  1.00 88.91           N  
ATOM   1735  CZ  ARG A 223     -50.289  41.162 -18.092  1.00 88.91           C  
ATOM   1736  NH1 ARG A 223     -49.744  40.064 -18.606  1.00 88.91           N1+
ATOM   1737  NH2 ARG A 223     -51.584  41.176 -17.808  1.00 88.91           N  
ATOM   1738  N   LYS A 224     -43.213  45.212 -17.937  1.00 88.00           N  
ATOM   1739  CA  LYS A 224     -41.767  45.024 -18.021  1.00 88.00           C  
ATOM   1740  C   LYS A 224     -41.028  46.092 -17.221  1.00 88.00           C  
ATOM   1741  O   LYS A 224     -39.842  45.938 -16.916  1.00 88.00           O  
ATOM   1742  CB  LYS A 224     -41.307  45.050 -19.479  1.00 88.00           C  
ATOM   1743  CG  LYS A 224     -41.809  43.876 -20.307  1.00 88.00           C  
ATOM   1744  CD  LYS A 224     -41.330  43.964 -21.750  1.00 88.00           C  
ATOM   1745  CE  LYS A 224     -41.887  42.826 -22.596  1.00 88.00           C  
ATOM   1746  NZ  LYS A 224     -41.462  42.938 -24.023  1.00 88.00           N1+
ATOM   1747  N   ALA A 225     -41.800  47.084 -16.858  1.00 83.22           N  
ATOM   1748  CA  ALA A 225     -41.174  48.210 -16.169  1.00 83.22           C  
ATOM   1749  C   ALA A 225     -40.803  47.837 -14.737  1.00 83.22           C  
ATOM   1750  O   ALA A 225     -41.600  47.226 -14.021  1.00 83.22           O  
ATOM   1751  CB  ALA A 225     -42.102  49.422 -16.177  1.00 83.22           C  
ATOM   1752  N   THR A 226     -39.603  48.056 -14.402  1.00 83.82           N  
ATOM   1753  CA  THR A 226     -39.126  47.778 -13.053  1.00 83.82           C  
ATOM   1754  C   THR A 226     -39.477  48.925 -12.109  1.00 83.82           C  
ATOM   1755  O   THR A 226     -39.637  48.718 -10.904  1.00 83.82           O  
ATOM   1756  CB  THR A 226     -37.604  47.542 -13.035  1.00 83.82           C  
ATOM   1757  CG2 THR A 226     -37.236  46.272 -13.796  1.00 83.82           C  
ATOM   1758  OG1 THR A 226     -36.946  48.658 -13.645  1.00 83.82           O  
ATOM   1759  N   ASP A 227     -39.810  50.024 -12.657  1.00 85.51           N  
ATOM   1760  CA  ASP A 227     -40.096  51.241 -11.903  1.00 85.51           C  
ATOM   1761  C   ASP A 227     -41.600  51.431 -11.717  1.00 85.51           C  
ATOM   1762  O   ASP A 227     -42.353  51.461 -12.693  1.00 85.51           O  
ATOM   1763  CB  ASP A 227     -39.495  52.461 -12.606  1.00 85.51           C  
ATOM   1764  CG  ASP A 227     -39.549  53.720 -11.758  1.00 85.51           C  
ATOM   1765  OD1 ASP A 227     -40.399  53.805 -10.846  1.00 85.51           O  
ATOM   1766  OD2 ASP A 227     -38.736  54.636 -12.007  1.00 85.51           O1-
ATOM   1767  N   SER A 228     -42.058  51.513 -10.481  1.00 89.43           N  
ATOM   1768  CA  SER A 228     -43.470  51.725 -10.177  1.00 89.43           C  
ATOM   1769  C   SER A 228     -43.984  53.013 -10.811  1.00 89.43           C  
ATOM   1770  O   SER A 228     -45.142  53.087 -11.228  1.00 89.43           O  
ATOM   1771  CB  SER A 228     -43.693  51.767  -8.665  1.00 89.43           C  
ATOM   1772  OG  SER A 228     -42.974  52.839  -8.080  1.00 89.43           O  
ATOM   1773  N   GLU A 229     -43.129  53.969 -11.013  1.00 90.83           N  
ATOM   1774  CA  GLU A 229     -43.507  55.252 -11.596  1.00 90.83           C  
ATOM   1775  C   GLU A 229     -43.899  55.099 -13.062  1.00 90.83           C  
ATOM   1776  O   GLU A 229     -44.862  55.719 -13.522  1.00 90.83           O  
ATOM   1777  CB  GLU A 229     -42.365  56.262 -11.460  1.00 90.83           C  
ATOM   1778  CG  GLU A 229     -42.161  56.774 -10.040  1.00 90.83           C  
ATOM   1779  CD  GLU A 229     -40.980  57.722  -9.909  1.00 90.83           C  
ATOM   1780  OE1 GLU A 229     -40.696  58.184  -8.780  1.00 90.83           O  
ATOM   1781  OE2 GLU A 229     -40.335  58.007 -10.942  1.00 90.83           O1-
ATOM   1782  N   ALA A 230     -43.124  54.314 -13.750  1.00 91.77           N  
ATOM   1783  CA  ALA A 230     -43.448  54.050 -15.149  1.00 91.77           C  
ATOM   1784  C   ALA A 230     -44.820  53.395 -15.280  1.00 91.77           C  
ATOM   1785  O   ALA A 230     -45.612  53.769 -16.147  1.00 91.77           O  
ATOM   1786  CB  ALA A 230     -42.377  53.168 -15.786  1.00 91.77           C  
ATOM   1787  N   ALA A 231     -45.083  52.419 -14.396  1.00 92.74           N  
ATOM   1788  CA  ALA A 231     -46.381  51.748 -14.392  1.00 92.74           C  
ATOM   1789  C   ALA A 231     -47.510  52.738 -14.122  1.00 92.74           C  
ATOM   1790  O   ALA A 231     -48.568  52.671 -14.754  1.00 92.74           O  
ATOM   1791  CB  ALA A 231     -46.398  50.630 -13.351  1.00 92.74           C  
ATOM   1792  N   LYS A 232     -47.236  53.684 -13.233  1.00 93.31           N  
ATOM   1793  CA  LYS A 232     -48.232  54.703 -12.914  1.00 93.31           C  
ATOM   1794  C   LYS A 232     -48.514  55.593 -14.119  1.00 93.31           C  
ATOM   1795  O   LYS A 232     -49.667  55.941 -14.385  1.00 93.31           O  
ATOM   1796  CB  LYS A 232     -47.768  55.553 -11.730  1.00 93.31           C  
ATOM   1797  CG  LYS A 232     -48.847  56.464 -11.163  1.00 93.31           C  
ATOM   1798  CD  LYS A 232     -48.395  57.125  -9.866  1.00 93.31           C  
ATOM   1799  CE  LYS A 232     -49.481  58.022  -9.287  1.00 93.31           C  
ATOM   1800  NZ  LYS A 232     -49.046  58.666  -8.012  1.00 93.31           N1+
ATOM   1801  N   VAL A 233     -47.469  55.963 -14.802  1.00 94.53           N  
ATOM   1802  CA  VAL A 233     -47.612  56.789 -15.996  1.00 94.53           C  
ATOM   1803  C   VAL A 233     -48.467  56.060 -17.030  1.00 94.53           C  
ATOM   1804  O   VAL A 233     -49.389  56.644 -17.605  1.00 94.53           O  
ATOM   1805  CB  VAL A 233     -46.238  57.153 -16.603  1.00 94.53           C  
ATOM   1806  CG1 VAL A 233     -46.405  57.761 -17.993  1.00 94.53           C  
ATOM   1807  CG2 VAL A 233     -45.488  58.114 -15.682  1.00 94.53           C  
ATOM   1808  N   VAL A 234     -48.164  54.790 -17.234  1.00 95.24           N  
ATOM   1809  CA  VAL A 234     -48.924  53.992 -18.190  1.00 95.24           C  
ATOM   1810  C   VAL A 234     -50.379  53.890 -17.739  1.00 95.24           C  
ATOM   1811  O   VAL A 234     -51.298  54.058 -18.545  1.00 95.24           O  
ATOM   1812  CB  VAL A 234     -48.319  52.579 -18.358  1.00 95.24           C  
ATOM   1813  CG1 VAL A 234     -49.211  51.711 -19.243  1.00 95.24           C  
ATOM   1814  CG2 VAL A 234     -46.909  52.670 -18.941  1.00 95.24           C  
ATOM   1815  N   PHE A 235     -50.597  53.581 -16.479  1.00 95.10           N  
ATOM   1816  CA  PHE A 235     -51.953  53.514 -15.945  1.00 95.10           C  
ATOM   1817  C   PHE A 235     -52.708  54.807 -16.221  1.00 95.10           C  
ATOM   1818  O   PHE A 235     -53.830  54.779 -16.730  1.00 95.10           O  
ATOM   1819  CB  PHE A 235     -51.924  53.234 -14.439  1.00 95.10           C  
ATOM   1820  CG  PHE A 235     -53.229  53.516 -13.745  1.00 95.10           C  
ATOM   1821  CD1 PHE A 235     -53.417  54.700 -13.042  1.00 95.10           C  
ATOM   1822  CD2 PHE A 235     -54.267  52.595 -13.793  1.00 95.10           C  
ATOM   1823  CE1 PHE A 235     -54.625  54.963 -12.400  1.00 95.10           C  
ATOM   1824  CE2 PHE A 235     -55.477  52.851 -13.153  1.00 95.10           C  
ATOM   1825  CZ  PHE A 235     -55.653  54.036 -12.456  1.00 95.10           C  
ATOM   1826  N   LEU A 236     -52.104  55.954 -15.877  1.00 95.33           N  
ATOM   1827  CA  LEU A 236     -52.754  57.249 -16.047  1.00 95.33           C  
ATOM   1828  C   LEU A 236     -53.107  57.491 -17.511  1.00 95.33           C  
ATOM   1829  O   LEU A 236     -54.190  57.995 -17.817  1.00 95.33           O  
ATOM   1830  CB  LEU A 236     -51.850  58.373 -15.535  1.00 95.33           C  
ATOM   1831  CG  LEU A 236     -51.711  58.494 -14.017  1.00 95.33           C  
ATOM   1832  CD1 LEU A 236     -50.641  59.521 -13.662  1.00 95.33           C  
ATOM   1833  CD2 LEU A 236     -53.048  58.869 -13.386  1.00 95.33           C  
ATOM   1834  N   ALA A 237     -52.203  57.142 -18.382  1.00 95.46           N  
ATOM   1835  CA  ALA A 237     -52.454  57.315 -19.810  1.00 95.46           C  
ATOM   1836  C   ALA A 237     -53.648  56.481 -20.264  1.00 95.46           C  
ATOM   1837  O   ALA A 237     -54.525  56.975 -20.974  1.00 95.46           O  
ATOM   1838  CB  ALA A 237     -51.211  56.943 -20.617  1.00 95.46           C  
ATOM   1839  N   LEU A 238     -53.674  55.227 -19.826  1.00 95.75           N  
ATOM   1840  CA  LEU A 238     -54.762  54.333 -20.205  1.00 95.75           C  
ATOM   1841  C   LEU A 238     -56.077  54.779 -19.575  1.00 95.75           C  
ATOM   1842  O   LEU A 238     -57.137  54.664 -20.195  1.00 95.75           O  
ATOM   1843  CB  LEU A 238     -54.443  52.894 -19.786  1.00 95.75           C  
ATOM   1844  CG  LEU A 238     -53.274  52.221 -20.507  1.00 95.75           C  
ATOM   1845  CD1 LEU A 238     -53.041  50.823 -19.945  1.00 95.75           C  
ATOM   1846  CD2 LEU A 238     -53.534  52.163 -22.009  1.00 95.75           C  
ATOM   1847  N   PHE A 239     -55.952  55.269 -18.419  1.00 94.33           N  
ATOM   1848  CA  PHE A 239     -57.134  55.785 -17.740  1.00 94.33           C  
ATOM   1849  C   PHE A 239     -57.720  56.971 -18.498  1.00 94.33           C  
ATOM   1850  O   PHE A 239     -58.941  57.103 -18.606  1.00 94.33           O  
ATOM   1851  CB  PHE A 239     -56.793  56.198 -16.304  1.00 94.33           C  
ATOM   1852  CG  PHE A 239     -58.000  56.493 -15.454  1.00 94.33           C  
ATOM   1853  CD1 PHE A 239     -58.358  57.804 -15.162  1.00 94.33           C  
ATOM   1854  CD2 PHE A 239     -58.777  55.460 -14.948  1.00 94.33           C  
ATOM   1855  CE1 PHE A 239     -59.475  58.080 -14.376  1.00 94.33           C  
ATOM   1856  CE2 PHE A 239     -59.894  55.727 -14.162  1.00 94.33           C  
ATOM   1857  CZ  PHE A 239     -60.240  57.038 -13.877  1.00 94.33           C  
ATOM   1858  N   ILE A 240     -56.954  57.840 -18.976  1.00 92.75           N  
ATOM   1859  CA  ILE A 240     -57.370  58.990 -19.772  1.00 92.75           C  
ATOM   1860  C   ILE A 240     -58.098  58.513 -21.027  1.00 92.75           C  
ATOM   1861  O   ILE A 240     -59.139  59.062 -21.395  1.00 92.75           O  
ATOM   1862  CB  ILE A 240     -56.165  59.877 -20.156  1.00 92.75           C  
ATOM   1863  CG1 ILE A 240     -55.624  60.608 -18.922  1.00 92.75           C  
ATOM   1864  CG2 ILE A 240     -56.555  60.871 -21.254  1.00 92.75           C  
ATOM   1865  CD1 ILE A 240     -54.296  61.314 -19.153  1.00 92.75           C  
ATOM   1866  N   VAL A 241     -57.601  57.477 -21.643  1.00 92.33           N  
ATOM   1867  CA  VAL A 241     -58.194  56.946 -22.865  1.00 92.33           C  
ATOM   1868  C   VAL A 241     -59.607  56.444 -22.579  1.00 92.33           C  
ATOM   1869  O   VAL A 241     -60.526  56.670 -23.369  1.00 92.33           O  
ATOM   1870  CB  VAL A 241     -57.336  55.808 -23.465  1.00 92.33           C  
ATOM   1871  CG1 VAL A 241     -58.028  55.195 -24.680  1.00 92.33           C  
ATOM   1872  CG2 VAL A 241     -55.950  56.328 -23.841  1.00 92.33           C  
ATOM   1873  N   VAL A 242     -59.758  55.855 -21.469  1.00 91.18           N  
ATOM   1874  CA  VAL A 242     -61.051  55.290 -21.098  1.00 91.18           C  
ATOM   1875  C   VAL A 242     -62.037  56.414 -20.791  1.00 91.18           C  
ATOM   1876  O   VAL A 242     -63.219  56.323 -21.132  1.00 91.18           O  
ATOM   1877  CB  VAL A 242     -60.931  54.341 -19.885  1.00 91.18           C  
ATOM   1878  CG1 VAL A 242     -62.313  53.902 -19.403  1.00 91.18           C  
ATOM   1879  CG2 VAL A 242     -60.076  53.126 -20.241  1.00 91.18           C  
ATOM   1880  N   GLN A 243     -61.607  57.631 -20.246  1.00 86.34           N  
ATOM   1881  CA  GLN A 243     -62.475  58.672 -19.707  1.00 86.34           C  
ATOM   1882  C   GLN A 243     -62.736  59.761 -20.743  1.00 86.34           C  
ATOM   1883  O   GLN A 243     -63.775  60.425 -20.705  1.00 86.34           O  
ATOM   1884  CB  GLN A 243     -61.863  59.283 -18.445  1.00 86.34           C  
ATOM   1885  CG  GLN A 243     -61.857  58.342 -17.247  1.00 86.34           C  
ATOM   1886  CD  GLN A 243     -61.647  59.068 -15.932  1.00 86.34           C  
ATOM   1887  NE2 GLN A 243     -61.528  58.309 -14.849  1.00 86.34           N  
ATOM   1888  OE1 GLN A 243     -61.592  60.301 -15.890  1.00 86.34           O  
ATOM   1889  N   LEU A 244     -61.803  59.952 -21.674  1.00 82.30           N  
ATOM   1890  CA  LEU A 244     -61.918  61.160 -22.484  1.00 82.30           C  
ATOM   1891  C   LEU A 244     -62.484  60.837 -23.863  1.00 82.30           C  
ATOM   1892  O   LEU A 244     -62.042  59.887 -24.514  1.00 82.30           O  
ATOM   1893  CB  LEU A 244     -60.555  61.843 -22.626  1.00 82.30           C  
ATOM   1894  CG  LEU A 244     -60.006  62.525 -21.372  1.00 82.30           C  
ATOM   1895  CD1 LEU A 244     -58.589  63.032 -21.623  1.00 82.30           C  
ATOM   1896  CD2 LEU A 244     -60.919  63.666 -20.940  1.00 82.30           C  
ATOM   1897  N   PRO A 245     -63.437  61.599 -24.321  1.00 76.12           N  
ATOM   1898  CA  PRO A 245     -63.984  61.437 -25.671  1.00 76.12           C  
ATOM   1899  C   PRO A 245     -63.023  61.914 -26.757  1.00 76.12           C  
ATOM   1900  O   PRO A 245     -63.058  61.408 -27.882  1.00 76.12           O  
ATOM   1901  CB  PRO A 245     -65.248  62.299 -25.644  1.00 76.12           C  
ATOM   1902  CG  PRO A 245     -65.025  63.272 -24.530  1.00 76.12           C  
ATOM   1903  CD  PRO A 245     -64.116  62.636 -23.518  1.00 76.12           C  
ATOM   1904  N   ASP A 246     -62.127  62.769 -26.301  1.00 87.55           N  
ATOM   1905  CA  ASP A 246     -61.209  63.371 -27.263  1.00 87.55           C  
ATOM   1906  C   ASP A 246     -60.105  62.391 -27.656  1.00 87.55           C  
ATOM   1907  O   ASP A 246     -59.152  62.187 -26.902  1.00 87.55           O  
ATOM   1908  CB  ASP A 246     -60.597  64.651 -26.692  1.00 87.55           C  
ATOM   1909  CG  ASP A 246     -59.789  65.429 -27.714  1.00 87.55           C  
ATOM   1910  OD1 ASP A 246     -59.284  64.822 -28.683  1.00 87.55           O  
ATOM   1911  OD2 ASP A 246     -59.653  66.661 -27.550  1.00 87.55           O1-
ATOM   1912  N   THR A 247     -60.191  61.868 -28.874  1.00 85.70           N  
ATOM   1913  CA  THR A 247     -59.282  60.843 -29.376  1.00 85.70           C  
ATOM   1914  C   THR A 247     -57.880  61.412 -29.572  1.00 85.70           C  
ATOM   1915  O   THR A 247     -56.885  60.722 -29.336  1.00 85.70           O  
ATOM   1916  CB  THR A 247     -59.789  60.249 -30.703  1.00 85.70           C  
ATOM   1917  CG2 THR A 247     -58.944  59.053 -31.129  1.00 85.70           C  
ATOM   1918  OG1 THR A 247     -61.149  59.826 -30.543  1.00 85.70           O  
ATOM   1919  N   GLU A 248     -57.840  62.657 -29.919  1.00 88.75           N  
ATOM   1920  CA  GLU A 248     -56.534  63.269 -30.151  1.00 88.75           C  
ATOM   1921  C   GLU A 248     -55.744  63.391 -28.851  1.00 88.75           C  
ATOM   1922  O   GLU A 248     -54.556  63.066 -28.807  1.00 88.75           O  
ATOM   1923  CB  GLU A 248     -56.694  64.645 -30.801  1.00 88.75           C  
ATOM   1924  CG  GLU A 248     -57.114  64.590 -32.262  1.00 88.75           C  
ATOM   1925  CD  GLU A 248     -57.170  65.959 -32.922  1.00 88.75           C  
ATOM   1926  OE1 GLU A 248     -57.382  66.030 -34.154  1.00 88.75           O  
ATOM   1927  OE2 GLU A 248     -56.999  66.968 -32.202  1.00 88.75           O1-
ATOM   1928  N   LEU A 249     -56.382  63.874 -27.855  1.00 90.31           N  
ATOM   1929  CA  LEU A 249     -55.750  63.985 -26.544  1.00 90.31           C  
ATOM   1930  C   LEU A 249     -55.331  62.613 -26.026  1.00 90.31           C  
ATOM   1931  O   LEU A 249     -54.244  62.463 -25.463  1.00 90.31           O  
ATOM   1932  CB  LEU A 249     -56.702  64.652 -25.546  1.00 90.31           C  
ATOM   1933  CG  LEU A 249     -56.083  65.109 -24.224  1.00 90.31           C  
ATOM   1934  CD1 LEU A 249     -55.017  66.170 -24.476  1.00 90.31           C  
ATOM   1935  CD2 LEU A 249     -57.161  65.639 -23.285  1.00 90.31           C  
ATOM   1936  N   ALA A 250     -56.143  61.657 -26.238  1.00 90.86           N  
ATOM   1937  CA  ALA A 250     -55.827  60.291 -25.826  1.00 90.86           C  
ATOM   1938  C   ALA A 250     -54.577  59.780 -26.535  1.00 90.86           C  
ATOM   1939  O   ALA A 250     -53.700  59.182 -25.907  1.00 90.86           O  
ATOM   1940  CB  ALA A 250     -57.010  59.366 -26.102  1.00 90.86           C  
ATOM   1941  N   LYS A 251     -54.470  60.042 -27.772  1.00 91.84           N  
ATOM   1942  CA  LYS A 251     -53.315  59.609 -28.554  1.00 91.84           C  
ATOM   1943  C   LYS A 251     -52.038  60.290 -28.072  1.00 91.84           C  
ATOM   1944  O   LYS A 251     -50.992  59.649 -27.954  1.00 91.84           O  
ATOM   1945  CB  LYS A 251     -53.535  59.898 -30.040  1.00 91.84           C  
ATOM   1946  CG  LYS A 251     -54.515  58.951 -30.716  1.00 91.84           C  
ATOM   1947  CD  LYS A 251     -54.644  59.250 -32.204  1.00 91.84           C  
ATOM   1948  CE  LYS A 251     -55.671  58.344 -32.870  1.00 91.84           C  
ATOM   1949  NZ  LYS A 251     -55.829  58.658 -34.322  1.00 91.84           N1+
ATOM   1950  N   GLU A 252     -52.171  61.550 -27.835  1.00 92.51           N  
ATOM   1951  CA  GLU A 252     -51.018  62.295 -27.339  1.00 92.51           C  
ATOM   1952  C   GLU A 252     -50.570  61.774 -25.977  1.00 92.51           C  
ATOM   1953  O   GLU A 252     -49.370  61.643 -25.720  1.00 92.51           O  
ATOM   1954  CB  GLU A 252     -51.339  63.788 -27.252  1.00 92.51           C  
ATOM   1955  CG  GLU A 252     -51.442  64.476 -28.605  1.00 92.51           C  
ATOM   1956  CD  GLU A 252     -51.732  65.965 -28.502  1.00 92.51           C  
ATOM   1957  OE1 GLU A 252     -52.021  66.601 -29.541  1.00 92.51           O  
ATOM   1958  OE2 GLU A 252     -51.671  66.500 -27.373  1.00 92.51           O1-
ATOM   1959  N   ALA A 253     -51.518  61.501 -25.134  1.00 93.05           N  
ATOM   1960  CA  ALA A 253     -51.202  60.953 -23.817  1.00 93.05           C  
ATOM   1961  C   ALA A 253     -50.487  59.611 -23.938  1.00 93.05           C  
ATOM   1962  O   ALA A 253     -49.496  59.364 -23.248  1.00 93.05           O  
ATOM   1963  CB  ALA A 253     -52.473  60.804 -22.984  1.00 93.05           C  
ATOM   1964  N   LEU A 254     -50.979  58.743 -24.856  1.00 93.46           N  
ATOM   1965  CA  LEU A 254     -50.364  57.436 -25.060  1.00 93.46           C  
ATOM   1966  C   LEU A 254     -48.946  57.580 -25.601  1.00 93.46           C  
ATOM   1967  O   LEU A 254     -48.034  56.879 -25.159  1.00 93.46           O  
ATOM   1968  CB  LEU A 254     -51.206  56.591 -26.022  1.00 93.46           C  
ATOM   1969  CG  LEU A 254     -52.513  56.029 -25.462  1.00 93.46           C  
ATOM   1970  CD1 LEU A 254     -53.302  55.328 -26.563  1.00 93.46           C  
ATOM   1971  CD2 LEU A 254     -52.235  55.075 -24.305  1.00 93.46           C  
ATOM   1972  N   GLU A 255     -48.807  58.423 -26.530  1.00 93.31           N  
ATOM   1973  CA  GLU A 255     -47.490  58.647 -27.119  1.00 93.31           C  
ATOM   1974  C   GLU A 255     -46.499  59.153 -26.076  1.00 93.31           C  
ATOM   1975  O   GLU A 255     -45.356  58.693 -26.023  1.00 93.31           O  
ATOM   1976  CB  GLU A 255     -47.584  59.641 -28.280  1.00 93.31           C  
ATOM   1977  CG  GLU A 255     -46.287  59.795 -29.063  1.00 93.31           C  
ATOM   1978  CD  GLU A 255     -46.412  60.737 -30.251  1.00 93.31           C  
ATOM   1979  OE1 GLU A 255     -45.389  61.010 -30.918  1.00 93.31           O  
ATOM   1980  OE2 GLU A 255     -47.541  61.205 -30.515  1.00 93.31           O1-
ATOM   1981  N   LEU A 256     -46.949  60.137 -25.354  1.00 94.29           N  
ATOM   1982  CA  LEU A 256     -46.109  60.689 -24.298  1.00 94.29           C  
ATOM   1983  C   LEU A 256     -45.708  59.607 -23.300  1.00 94.29           C  
ATOM   1984  O   LEU A 256     -44.544  59.522 -22.903  1.00 94.29           O  
ATOM   1985  CB  LEU A 256     -46.834  61.826 -23.574  1.00 94.29           C  
ATOM   1986  CG  LEU A 256     -46.041  62.554 -22.487  1.00 94.29           C  
ATOM   1987  CD1 LEU A 256     -44.771  63.161 -23.075  1.00 94.29           C  
ATOM   1988  CD2 LEU A 256     -46.898  63.628 -21.827  1.00 94.29           C  
ATOM   1989  N   ALA A 257     -46.636  58.788 -22.880  1.00 93.65           N  
ATOM   1990  CA  ALA A 257     -46.354  57.695 -21.953  1.00 93.65           C  
ATOM   1991  C   ALA A 257     -45.354  56.710 -22.555  1.00 93.65           C  
ATOM   1992  O   ALA A 257     -44.451  56.234 -21.864  1.00 93.65           O  
ATOM   1993  CB  ALA A 257     -47.644  56.973 -21.572  1.00 93.65           C  
ATOM   1994  N   LYS A 258     -45.528  56.433 -23.790  1.00 92.66           N  
ATOM   1995  CA  LYS A 258     -44.612  55.531 -24.482  1.00 92.66           C  
ATOM   1996  C   LYS A 258     -43.184  56.067 -24.452  1.00 92.66           C  
ATOM   1997  O   LYS A 258     -42.239  55.317 -24.206  1.00 92.66           O  
ATOM   1998  CB  LYS A 258     -45.060  55.317 -25.928  1.00 92.66           C  
ATOM   1999  CG  LYS A 258     -44.337  54.183 -26.639  1.00 92.66           C  
ATOM   2000  CD  LYS A 258     -44.906  53.942 -28.032  1.00 92.66           C  
ATOM   2001  CE  LYS A 258     -44.153  52.837 -28.761  1.00 92.66           C  
ATOM   2002  NZ  LYS A 258     -44.707  52.599 -30.127  1.00 92.66           N1+
ATOM   2003  N   GLU A 259     -43.115  57.256 -24.705  1.00 90.99           N  
ATOM   2004  CA  GLU A 259     -41.798  57.884 -24.691  1.00 90.99           C  
ATOM   2005  C   GLU A 259     -41.213  57.910 -23.281  1.00 90.99           C  
ATOM   2006  O   GLU A 259     -40.022  57.658 -23.093  1.00 90.99           O  
ATOM   2007  CB  GLU A 259     -41.873  59.305 -25.255  1.00 90.99           C  
ATOM   2008  CG  GLU A 259     -42.078  59.359 -26.762  1.00 90.99           C  
ATOM   2009  CD  GLU A 259     -42.138  60.775 -27.310  1.00 90.99           C  
ATOM   2010  OE1 GLU A 259     -42.441  60.949 -28.512  1.00 90.99           O  
ATOM   2011  OE2 GLU A 259     -41.881  61.719 -26.531  1.00 90.99           O1-
ATOM   2012  N   ALA A 260     -41.988  58.156 -22.371  1.00 90.59           N  
ATOM   2013  CA  ALA A 260     -41.541  58.306 -20.989  1.00 90.59           C  
ATOM   2014  C   ALA A 260     -41.081  56.969 -20.413  1.00 90.59           C  
ATOM   2015  O   ALA A 260     -40.087  56.908 -19.687  1.00 90.59           O  
ATOM   2016  CB  ALA A 260     -42.656  58.896 -20.129  1.00 90.59           C  
ATOM   2017  N   VAL A 261     -41.784  55.932 -20.734  1.00 89.78           N  
ATOM   2018  CA  VAL A 261     -41.488  54.631 -20.143  1.00 89.78           C  
ATOM   2019  C   VAL A 261     -40.152  54.114 -20.670  1.00 89.78           C  
ATOM   2020  O   VAL A 261     -39.533  53.240 -20.058  1.00 89.78           O  
ATOM   2021  CB  VAL A 261     -42.608  53.608 -20.435  1.00 89.78           C  
ATOM   2022  CG1 VAL A 261     -43.895  53.993 -19.707  1.00 89.78           C  
ATOM   2023  CG2 VAL A 261     -42.853  53.499 -21.939  1.00 89.78           C  
ATOM   2024  N   LYS A 262     -39.739  54.639 -21.753  1.00 86.38           N  
ATOM   2025  CA  LYS A 262     -38.445  54.263 -22.314  1.00 86.38           C  
ATOM   2026  C   LYS A 262     -37.309  55.022 -21.635  1.00 86.38           C  
ATOM   2027  O   LYS A 262     -36.143  54.639 -21.749  1.00 86.38           O  
ATOM   2028  CB  LYS A 262     -38.418  54.519 -23.822  1.00 86.38           C  
ATOM   2029  CG  LYS A 262     -39.373  53.639 -24.616  1.00 86.38           C  
ATOM   2030  CD  LYS A 262     -39.292  53.931 -26.108  1.00 86.38           C  
ATOM   2031  CE  LYS A 262     -40.282  53.087 -26.899  1.00 86.38           C  
ATOM   2032  NZ  LYS A 262     -40.247  53.410 -28.357  1.00 86.38           N1+
ATOM   2033  N   SER A 263     -37.716  56.018 -20.822  1.00 83.83           N  
ATOM   2034  CA  SER A 263     -36.715  56.855 -20.168  1.00 83.83           C  
ATOM   2035  C   SER A 263     -36.386  56.335 -18.772  1.00 83.83           C  
ATOM   2036  O   SER A 263     -37.271  55.868 -18.054  1.00 83.83           O  
ATOM   2037  CB  SER A 263     -37.200  58.302 -20.080  1.00 83.83           C  
ATOM   2038  OG  SER A 263     -36.308  59.086 -19.306  1.00 83.83           O  
ATOM   2039  N   THR A 264     -35.117  56.215 -18.460  1.00 82.16           N  
ATOM   2040  CA  THR A 264     -34.702  55.791 -17.128  1.00 82.16           C  
ATOM   2041  C   THR A 264     -34.651  56.980 -16.172  1.00 82.16           C  
ATOM   2042  O   THR A 264     -34.364  56.817 -14.985  1.00 82.16           O  
ATOM   2043  CB  THR A 264     -33.326  55.100 -17.166  1.00 82.16           C  
ATOM   2044  CG2 THR A 264     -33.380  53.811 -17.977  1.00 82.16           C  
ATOM   2045  OG1 THR A 264     -32.369  55.986 -17.759  1.00 82.16           O  
ATOM   2046  N   ASP A 265     -35.043  58.139 -16.685  1.00 87.57           N  
ATOM   2047  CA  ASP A 265     -34.978  59.362 -15.890  1.00 87.57           C  
ATOM   2048  C   ASP A 265     -36.237  59.533 -15.044  1.00 87.57           C  
ATOM   2049  O   ASP A 265     -37.316  59.809 -15.573  1.00 87.57           O  
ATOM   2050  CB  ASP A 265     -34.783  60.581 -16.795  1.00 87.57           C  
ATOM   2051  CG  ASP A 265     -34.474  61.851 -16.020  1.00 87.57           C  
ATOM   2052  OD1 ASP A 265     -34.839  61.942 -14.829  1.00 87.57           O  
ATOM   2053  OD2 ASP A 265     -33.864  62.769 -16.609  1.00 87.57           O1-
ATOM   2054  N   SER A 266     -36.080  59.410 -13.749  1.00 88.13           N  
ATOM   2055  CA  SER A 266     -37.205  59.490 -12.823  1.00 88.13           C  
ATOM   2056  C   SER A 266     -37.878  60.857 -12.889  1.00 88.13           C  
ATOM   2057  O   SER A 266     -39.099  60.960 -12.757  1.00 88.13           O  
ATOM   2058  CB  SER A 266     -36.743  59.209 -11.393  1.00 88.13           C  
ATOM   2059  OG  SER A 266     -35.808  60.186 -10.964  1.00 88.13           O  
ATOM   2060  N   GLU A 267     -37.097  61.887 -13.172  1.00 90.76           N  
ATOM   2061  CA  GLU A 267     -37.655  63.232 -13.264  1.00 90.76           C  
ATOM   2062  C   GLU A 267     -38.575  63.367 -14.474  1.00 90.76           C  
ATOM   2063  O   GLU A 267     -39.634  63.992 -14.390  1.00 90.76           O  
ATOM   2064  CB  GLU A 267     -36.536  64.275 -13.333  1.00 90.76           C  
ATOM   2065  CG  GLU A 267     -35.805  64.481 -12.015  1.00 90.76           C  
ATOM   2066  CD  GLU A 267     -36.683  65.080 -10.929  1.00 90.76           C  
ATOM   2067  OE1 GLU A 267     -36.246  65.135  -9.757  1.00 90.76           O  
ATOM   2068  OE2 GLU A 267     -37.818  65.497 -11.251  1.00 90.76           O1-
ATOM   2069  N   ALA A 268     -38.176  62.818 -15.572  1.00 91.93           N  
ATOM   2070  CA  ALA A 268     -39.008  62.818 -16.773  1.00 91.93           C  
ATOM   2071  C   ALA A 268     -40.339  62.116 -16.517  1.00 91.93           C  
ATOM   2072  O   ALA A 268     -41.393  62.601 -16.935  1.00 91.93           O  
ATOM   2073  CB  ALA A 268     -38.271  62.150 -17.931  1.00 91.93           C  
ATOM   2074  N   LEU A 269     -40.283  60.999 -15.774  1.00 92.99           N  
ATOM   2075  CA  LEU A 269     -41.490  60.246 -15.453  1.00 92.99           C  
ATOM   2076  C   LEU A 269     -42.428  61.069 -14.576  1.00 92.99           C  
ATOM   2077  O   LEU A 269     -43.645  61.051 -14.774  1.00 92.99           O  
ATOM   2078  CB  LEU A 269     -41.132  58.936 -14.746  1.00 92.99           C  
ATOM   2079  CG  LEU A 269     -40.429  57.877 -15.597  1.00 92.99           C  
ATOM   2080  CD1 LEU A 269     -39.998  56.699 -14.728  1.00 92.99           C  
ATOM   2081  CD2 LEU A 269     -41.339  57.409 -16.727  1.00 92.99           C  
ATOM   2082  N   LYS A 270     -41.885  61.893 -13.655  1.00 93.55           N  
ATOM   2083  CA  LYS A 270     -42.692  62.736 -12.776  1.00 93.55           C  
ATOM   2084  C   LYS A 270     -43.378  63.850 -13.560  1.00 93.55           C  
ATOM   2085  O   LYS A 270     -44.540  64.175 -13.301  1.00 93.55           O  
ATOM   2086  CB  LYS A 270     -41.828  63.333 -11.664  1.00 93.55           C  
ATOM   2087  CG  LYS A 270     -41.406  62.329 -10.601  1.00 93.55           C  
ATOM   2088  CD  LYS A 270     -40.566  62.988  -9.513  1.00 93.55           C  
ATOM   2089  CE  LYS A 270     -40.102  61.975  -8.475  1.00 93.55           C  
ATOM   2090  NZ  LYS A 270     -39.232  62.606  -7.437  1.00 93.55           N1+
ATOM   2091  N   VAL A 271     -42.628  64.374 -14.493  1.00 94.91           N  
ATOM   2092  CA  VAL A 271     -43.182  65.432 -15.333  1.00 94.91           C  
ATOM   2093  C   VAL A 271     -44.348  64.883 -16.153  1.00 94.91           C  
ATOM   2094  O   VAL A 271     -45.419  65.493 -16.205  1.00 94.91           O  
ATOM   2095  CB  VAL A 271     -42.110  66.034 -16.269  1.00 94.91           C  
ATOM   2096  CG1 VAL A 271     -42.757  66.931 -17.323  1.00 94.91           C  
ATOM   2097  CG2 VAL A 271     -41.075  66.814 -15.461  1.00 94.91           C  
ATOM   2098  N   VAL A 272     -44.135  63.725 -16.741  1.00 95.42           N  
ATOM   2099  CA  VAL A 272     -45.170  63.108 -17.566  1.00 95.42           C  
ATOM   2100  C   VAL A 272     -46.365  62.727 -16.696  1.00 95.42           C  
ATOM   2101  O   VAL A 272     -47.516  62.944 -17.083  1.00 95.42           O  
ATOM   2102  CB  VAL A 272     -44.634  61.864 -18.310  1.00 95.42           C  
ATOM   2103  CG1 VAL A 272     -45.769  61.133 -19.026  1.00 95.42           C  
ATOM   2104  CG2 VAL A 272     -43.543  62.264 -19.302  1.00 95.42           C  
ATOM   2105  N   GLU A 273     -46.073  62.188 -15.551  1.00 94.72           N  
ATOM   2106  CA  GLU A 273     -47.146  61.835 -14.625  1.00 94.72           C  
ATOM   2107  C   GLU A 273     -48.006  63.051 -14.288  1.00 94.72           C  
ATOM   2108  O   GLU A 273     -49.235  62.981 -14.337  1.00 94.72           O  
ATOM   2109  CB  GLU A 273     -46.571  61.226 -13.343  1.00 94.72           C  
ATOM   2110  CG  GLU A 273     -47.628  60.822 -12.327  1.00 94.72           C  
ATOM   2111  CD  GLU A 273     -47.043  60.279 -11.033  1.00 94.72           C  
ATOM   2112  OE1 GLU A 273     -47.806  60.055 -10.067  1.00 94.72           O  
ATOM   2113  OE2 GLU A 273     -45.808  60.076 -10.987  1.00 94.72           O1-
ATOM   2114  N   LEU A 274     -47.386  64.115 -13.971  1.00 95.38           N  
ATOM   2115  CA  LEU A 274     -48.111  65.327 -13.605  1.00 95.38           C  
ATOM   2116  C   LEU A 274     -48.917  65.855 -14.787  1.00 95.38           C  
ATOM   2117  O   LEU A 274     -50.063  66.280 -14.621  1.00 95.38           O  
ATOM   2118  CB  LEU A 274     -47.141  66.404 -13.113  1.00 95.38           C  
ATOM   2119  CG  LEU A 274     -47.771  67.651 -12.490  1.00 95.38           C  
ATOM   2120  CD1 LEU A 274     -48.701  67.260 -11.346  1.00 95.38           C  
ATOM   2121  CD2 LEU A 274     -46.690  68.611 -12.002  1.00 95.38           C  
ATOM   2122  N   ALA A 275     -48.304  65.837 -15.962  1.00 95.61           N  
ATOM   2123  CA  ALA A 275     -49.007  66.290 -17.160  1.00 95.61           C  
ATOM   2124  C   ALA A 275     -50.266  65.462 -17.402  1.00 95.61           C  
ATOM   2125  O   ALA A 275     -51.325  66.010 -17.719  1.00 95.61           O  
ATOM   2126  CB  ALA A 275     -48.086  66.220 -18.376  1.00 95.61           C  
ATOM   2127  N   LEU A 276     -50.153  64.176 -17.228  1.00 95.38           N  
ATOM   2128  CA  LEU A 276     -51.293  63.287 -17.423  1.00 95.38           C  
ATOM   2129  C   LEU A 276     -52.350  63.516 -16.348  1.00 95.38           C  
ATOM   2130  O   LEU A 276     -53.550  63.453 -16.627  1.00 95.38           O  
ATOM   2131  CB  LEU A 276     -50.843  61.824 -17.411  1.00 95.38           C  
ATOM   2132  CG  LEU A 276     -49.972  61.373 -18.585  1.00 95.38           C  
ATOM   2133  CD1 LEU A 276     -49.524  59.929 -18.388  1.00 95.38           C  
ATOM   2134  CD2 LEU A 276     -50.726  61.530 -19.902  1.00 95.38           C  
ATOM   2135  N   GLU A 277     -51.901  63.805 -15.114  1.00 93.95           N  
ATOM   2136  CA  GLU A 277     -52.842  64.127 -14.044  1.00 93.95           C  
ATOM   2137  C   GLU A 277     -53.626  65.397 -14.363  1.00 93.95           C  
ATOM   2138  O   GLU A 277     -54.823  65.480 -14.083  1.00 93.95           O  
ATOM   2139  CB  GLU A 277     -52.106  64.283 -12.711  1.00 93.95           C  
ATOM   2140  CG  GLU A 277     -51.626  62.968 -12.116  1.00 93.95           C  
ATOM   2141  CD  GLU A 277     -50.831  63.145 -10.831  1.00 93.95           C  
ATOM   2142  OE1 GLU A 277     -50.472  62.129 -10.195  1.00 93.95           O  
ATOM   2143  OE2 GLU A 277     -50.567  64.309 -10.459  1.00 93.95           O1-
ATOM   2144  N   ILE A 278     -52.955  66.306 -14.961  1.00 93.03           N  
ATOM   2145  CA  ILE A 278     -53.585  67.569 -15.331  1.00 93.03           C  
ATOM   2146  C   ILE A 278     -54.661  67.321 -16.384  1.00 93.03           C  
ATOM   2147  O   ILE A 278     -55.763  67.867 -16.295  1.00 93.03           O  
ATOM   2148  CB  ILE A 278     -52.546  68.586 -15.856  1.00 93.03           C  
ATOM   2149  CG1 ILE A 278     -51.641  69.062 -14.713  1.00 93.03           C  
ATOM   2150  CG2 ILE A 278     -53.243  69.769 -16.533  1.00 93.03           C  
ATOM   2151  CD1 ILE A 278     -50.455  69.901 -15.172  1.00 93.03           C  
ATOM   2152  N   VAL A 279     -54.379  66.520 -17.311  1.00 92.63           N  
ATOM   2153  CA  VAL A 279     -55.325  66.212 -18.378  1.00 92.63           C  
ATOM   2154  C   VAL A 279     -56.585  65.584 -17.786  1.00 92.63           C  
ATOM   2155  O   VAL A 279     -57.701  65.907 -18.199  1.00 92.63           O  
ATOM   2156  CB  VAL A 279     -54.705  65.269 -19.433  1.00 92.63           C  
ATOM   2157  CG1 VAL A 279     -55.751  64.848 -20.463  1.00 92.63           C  
ATOM   2158  CG2 VAL A 279     -53.517  65.944 -20.118  1.00 92.63           C  
ATOM   2159  N   GLN A 280     -56.404  64.881 -16.721  1.00 88.53           N  
ATOM   2160  CA  GLN A 280     -57.518  64.179 -16.092  1.00 88.53           C  
ATOM   2161  C   GLN A 280     -58.385  65.139 -15.282  1.00 88.53           C  
ATOM   2162  O   GLN A 280     -59.604  64.971 -15.208  1.00 88.53           O  
ATOM   2163  CB  GLN A 280     -57.005  63.051 -15.196  1.00 88.53           C  
ATOM   2164  CG  GLN A 280     -56.455  61.856 -15.964  1.00 88.53           C  
ATOM   2165  CD  GLN A 280     -55.979  60.741 -15.054  1.00 88.53           C  
ATOM   2166  NE2 GLN A 280     -55.652  59.594 -15.640  1.00 88.53           N  
ATOM   2167  OE1 GLN A 280     -55.904  60.909 -13.831  1.00 88.53           O  
ATOM   2168  N   GLN A 281     -57.780  66.097 -14.719  1.00 88.38           N  
ATOM   2169  CA  GLN A 281     -58.439  66.897 -13.691  1.00 88.38           C  
ATOM   2170  C   GLN A 281     -58.959  68.211 -14.266  1.00 88.38           C  
ATOM   2171  O   GLN A 281     -59.960  68.750 -13.789  1.00 88.38           O  
ATOM   2172  CB  GLN A 281     -57.480  67.174 -12.531  1.00 88.38           C  
ATOM   2173  CG  GLN A 281     -57.088  65.929 -11.747  1.00 88.38           C  
ATOM   2174  CD  GLN A 281     -56.020  66.205 -10.705  1.00 88.38           C  
ATOM   2175  NE2 GLN A 281     -55.726  65.205  -9.879  1.00 88.38           N  
ATOM   2176  OE1 GLN A 281     -55.463  67.305 -10.643  1.00 88.38           O  
ATOM   2177  N   LEU A 282     -58.296  68.649 -15.391  1.00 85.35           N  
ATOM   2178  CA  LEU A 282     -58.620  70.001 -15.833  1.00 85.35           C  
ATOM   2179  C   LEU A 282     -59.706  69.978 -16.903  1.00 85.35           C  
ATOM   2180  O   LEU A 282     -59.623  69.206 -17.862  1.00 85.35           O  
ATOM   2181  CB  LEU A 282     -57.371  70.702 -16.373  1.00 85.35           C  
ATOM   2182  CG  LEU A 282     -56.404  71.265 -15.329  1.00 85.35           C  
ATOM   2183  CD1 LEU A 282     -55.094  71.680 -15.989  1.00 85.35           C  
ATOM   2184  CD2 LEU A 282     -57.036  72.443 -14.596  1.00 85.35           C  
ATOM   2185  N   PRO A 283     -60.633  70.835 -16.760  1.00 80.79           N  
ATOM   2186  CA  PRO A 283     -61.682  70.959 -17.776  1.00 80.79           C  
ATOM   2187  C   PRO A 283     -61.194  71.651 -19.046  1.00 80.79           C  
ATOM   2188  O   PRO A 283     -61.683  71.358 -20.140  1.00 80.79           O  
ATOM   2189  CB  PRO A 283     -62.754  71.798 -17.075  1.00 80.79           C  
ATOM   2190  CG  PRO A 283     -62.029  72.497 -15.969  1.00 80.79           C  
ATOM   2191  CD  PRO A 283     -60.863  71.647 -15.552  1.00 80.79           C  
ATOM   2192  N   ASP A 284     -60.191  72.477 -18.845  1.00 89.35           N  
ATOM   2193  CA  ASP A 284     -59.664  73.240 -19.972  1.00 89.35           C  
ATOM   2194  C   ASP A 284     -58.782  72.366 -20.861  1.00 89.35           C  
ATOM   2195  O   ASP A 284     -57.614  72.132 -20.547  1.00 89.35           O  
ATOM   2196  CB  ASP A 284     -58.875  74.453 -19.478  1.00 89.35           C  
ATOM   2197  CG  ASP A 284     -58.485  75.403 -20.597  1.00 89.35           C  
ATOM   2198  OD1 ASP A 284     -58.367  74.960 -21.759  1.00 89.35           O  
ATOM   2199  OD2 ASP A 284     -58.295  76.606 -20.313  1.00 89.35           O1-
ATOM   2200  N   THR A 285     -59.308  71.971 -22.049  1.00 87.40           N  
ATOM   2201  CA  THR A 285     -58.649  71.048 -22.964  1.00 87.40           C  
ATOM   2202  C   THR A 285     -57.421  71.697 -23.596  1.00 87.40           C  
ATOM   2203  O   THR A 285     -56.412  71.030 -23.836  1.00 87.40           O  
ATOM   2204  CB  THR A 285     -59.610  70.576 -24.071  1.00 87.40           C  
ATOM   2205  CG2 THR A 285     -58.978  69.476 -24.918  1.00 87.40           C  
ATOM   2206  OG1 THR A 285     -60.809  70.070 -23.470  1.00 87.40           O  
ATOM   2207  N   GLU A 286     -57.496  73.014 -23.783  1.00 90.43           N  
ATOM   2208  CA  GLU A 286     -56.369  73.697 -24.413  1.00 90.43           C  
ATOM   2209  C   GLU A 286     -55.156  73.728 -23.488  1.00 90.43           C  
ATOM   2210  O   GLU A 286     -54.030  73.483 -23.925  1.00 90.43           O  
ATOM   2211  CB  GLU A 286     -56.760  75.120 -24.816  1.00 90.43           C  
ATOM   2212  CG  GLU A 286     -57.746  75.183 -25.974  1.00 90.43           C  
ATOM   2213  CD  GLU A 286     -57.199  74.586 -27.261  1.00 90.43           C  
ATOM   2214  OE1 GLU A 286     -57.921  73.806 -27.923  1.00 90.43           O  
ATOM   2215  OE2 GLU A 286     -56.039  74.899 -27.609  1.00 90.43           O1-
ATOM   2216  N   LEU A 287     -55.421  74.053 -22.308  1.00 91.71           N  
ATOM   2217  CA  LEU A 287     -54.354  74.059 -21.314  1.00 91.71           C  
ATOM   2218  C   LEU A 287     -53.759  72.665 -21.146  1.00 91.71           C  
ATOM   2219  O   LEU A 287     -52.542  72.514 -21.036  1.00 91.71           O  
ATOM   2220  CB  LEU A 287     -54.875  74.571 -19.970  1.00 91.71           C  
ATOM   2221  CG  LEU A 287     -53.820  74.881 -18.907  1.00 91.71           C  
ATOM   2222  CD1 LEU A 287     -52.853  75.945 -19.413  1.00 91.71           C  
ATOM   2223  CD2 LEU A 287     -54.484  75.329 -17.608  1.00 91.71           C  
ATOM   2224  N   ALA A 288     -54.586  71.681 -21.124  1.00 91.89           N  
ATOM   2225  CA  ALA A 288     -54.130  70.298 -21.027  1.00 91.89           C  
ATOM   2226  C   ALA A 288     -53.221  69.937 -22.198  1.00 91.89           C  
ATOM   2227  O   ALA A 288     -52.179  69.303 -22.012  1.00 91.89           O  
ATOM   2228  CB  ALA A 288     -55.323  69.347 -20.972  1.00 91.89           C  
ATOM   2229  N   LYS A 289     -53.567  70.379 -23.374  1.00 92.46           N  
ATOM   2230  CA  LYS A 289     -52.763  70.122 -24.565  1.00 92.46           C  
ATOM   2231  C   LYS A 289     -51.400  70.800 -24.466  1.00 92.46           C  
ATOM   2232  O   LYS A 289     -50.380  70.210 -24.828  1.00 92.46           O  
ATOM   2233  CB  LYS A 289     -53.496  70.600 -25.821  1.00 92.46           C  
ATOM   2234  CG  LYS A 289     -54.652  69.704 -26.240  1.00 92.46           C  
ATOM   2235  CD  LYS A 289     -55.314  70.208 -27.517  1.00 92.46           C  
ATOM   2236  CE  LYS A 289     -56.505  69.343 -27.908  1.00 92.46           C  
ATOM   2237  NZ  LYS A 289     -57.184  69.858 -29.135  1.00 92.46           N1+
ATOM   2238  N   GLU A 290     -51.464  72.025 -23.991  1.00 93.86           N  
ATOM   2239  CA  GLU A 290     -50.210  72.753 -23.825  1.00 93.86           C  
ATOM   2240  C   GLU A 290     -49.302  72.067 -22.809  1.00 93.86           C  
ATOM   2241  O   GLU A 290     -48.089  71.977 -23.014  1.00 93.86           O  
ATOM   2242  CB  GLU A 290     -50.480  74.198 -23.396  1.00 93.86           C  
ATOM   2243  CG  GLU A 290     -51.097  75.059 -24.489  1.00 93.86           C  
ATOM   2244  CD  GLU A 290     -51.322  76.501 -24.062  1.00 93.86           C  
ATOM   2245  OE1 GLU A 290     -52.048  77.237 -24.768  1.00 93.86           O  
ATOM   2246  OE2 GLU A 290     -50.765  76.898 -23.015  1.00 93.86           O1-
ATOM   2247  N   ALA A 291     -49.900  71.600 -21.755  1.00 93.91           N  
ATOM   2248  CA  ALA A 291     -49.133  70.884 -20.740  1.00 93.91           C  
ATOM   2249  C   ALA A 291     -48.498  69.623 -21.320  1.00 93.91           C  
ATOM   2250  O   ALA A 291     -47.329  69.331 -21.056  1.00 93.91           O  
ATOM   2251  CB  ALA A 291     -50.023  70.528 -19.551  1.00 93.91           C  
ATOM   2252  N   LEU A 292     -49.266  68.884 -22.148  1.00 94.39           N  
ATOM   2253  CA  LEU A 292     -48.748  67.672 -22.774  1.00 94.39           C  
ATOM   2254  C   LEU A 292     -47.606  67.999 -23.729  1.00 94.39           C  
ATOM   2255  O   LEU A 292     -46.587  67.305 -23.747  1.00 94.39           O  
ATOM   2256  CB  LEU A 292     -49.863  66.939 -23.524  1.00 94.39           C  
ATOM   2257  CG  LEU A 292     -50.861  66.161 -22.665  1.00 94.39           C  
ATOM   2258  CD1 LEU A 292     -51.987  65.606 -23.531  1.00 94.39           C  
ATOM   2259  CD2 LEU A 292     -50.156  65.038 -21.912  1.00 94.39           C  
ATOM   2260  N   LYS A 293     -47.792  68.989 -24.478  1.00 94.01           N  
ATOM   2261  CA  LYS A 293     -46.762  69.396 -25.430  1.00 94.01           C  
ATOM   2262  C   LYS A 293     -45.469  69.775 -24.714  1.00 94.01           C  
ATOM   2263  O   LYS A 293     -44.380  69.397 -25.149  1.00 94.01           O  
ATOM   2264  CB  LYS A 293     -47.252  70.567 -26.283  1.00 94.01           C  
ATOM   2265  CG  LYS A 293     -48.274  70.178 -27.342  1.00 94.01           C  
ATOM   2266  CD  LYS A 293     -48.668  71.370 -28.204  1.00 94.01           C  
ATOM   2267  CE  LYS A 293     -49.751  71.002 -29.208  1.00 94.01           C  
ATOM   2268  NZ  LYS A 293     -50.185  72.183 -30.014  1.00 94.01           N1+
ATOM   2269  N   LEU A 294     -45.623  70.561 -23.722  1.00 94.99           N  
ATOM   2270  CA  LEU A 294     -44.458  70.971 -22.945  1.00 94.99           C  
ATOM   2271  C   LEU A 294     -43.751  69.760 -22.346  1.00 94.99           C  
ATOM   2272  O   LEU A 294     -42.522  69.666 -22.395  1.00 94.99           O  
ATOM   2273  CB  LEU A 294     -44.869  71.939 -21.833  1.00 94.99           C  
ATOM   2274  CG  LEU A 294     -43.738  72.493 -20.966  1.00 94.99           C  
ATOM   2275  CD1 LEU A 294     -42.733  73.253 -21.825  1.00 94.99           C  
ATOM   2276  CD2 LEU A 294     -44.298  73.394 -19.868  1.00 94.99           C  
ATOM   2277  N   ALA A 295     -44.512  68.861 -21.751  1.00 94.44           N  
ATOM   2278  CA  ALA A 295     -43.937  67.643 -21.187  1.00 94.44           C  
ATOM   2279  C   ALA A 295     -43.201  66.839 -22.254  1.00 94.44           C  
ATOM   2280  O   ALA A 295     -42.118  66.304 -22.001  1.00 94.44           O  
ATOM   2281  CB  ALA A 295     -45.026  66.791 -20.539  1.00 94.44           C  
ATOM   2282  N   LYS A 296     -43.805  66.746 -23.379  1.00 93.44           N  
ATOM   2283  CA  LYS A 296     -43.176  66.042 -24.493  1.00 93.44           C  
ATOM   2284  C   LYS A 296     -41.830  66.666 -24.850  1.00 93.44           C  
ATOM   2285  O   LYS A 296     -40.847  65.954 -25.063  1.00 93.44           O  
ATOM   2286  CB  LYS A 296     -44.095  66.043 -25.717  1.00 93.44           C  
ATOM   2287  CG  LYS A 296     -43.618  65.147 -26.850  1.00 93.44           C  
ATOM   2288  CD  LYS A 296     -44.632  65.093 -27.985  1.00 93.44           C  
ATOM   2289  CE  LYS A 296     -44.160  64.190 -29.115  1.00 93.44           C  
ATOM   2290  NZ  LYS A 296     -45.158  64.120 -30.224  1.00 93.44           N1+
ATOM   2291  N   GLU A 297     -41.817  67.911 -24.953  1.00 92.56           N  
ATOM   2292  CA  GLU A 297     -40.578  68.617 -25.268  1.00 92.56           C  
ATOM   2293  C   GLU A 297     -39.549  68.450 -24.153  1.00 92.56           C  
ATOM   2294  O   GLU A 297     -38.360  68.267 -24.421  1.00 92.56           O  
ATOM   2295  CB  GLU A 297     -40.852  70.103 -25.511  1.00 92.56           C  
ATOM   2296  CG  GLU A 297     -41.605  70.385 -26.804  1.00 92.56           C  
ATOM   2297  CD  GLU A 297     -41.911  71.860 -27.011  1.00 92.56           C  
ATOM   2298  OE1 GLU A 297     -42.636  72.201 -27.973  1.00 92.56           O  
ATOM   2299  OE2 GLU A 297     -41.420  72.681 -26.203  1.00 92.56           O1-
ATOM   2300  N   ALA A 298     -40.017  68.455 -22.989  1.00 92.05           N  
ATOM   2301  CA  ALA A 298     -39.137  68.387 -21.825  1.00 92.05           C  
ATOM   2302  C   ALA A 298     -38.496  67.007 -21.702  1.00 92.05           C  
ATOM   2303  O   ALA A 298     -37.320  66.890 -21.350  1.00 92.05           O  
ATOM   2304  CB  ALA A 298     -39.910  68.725 -20.553  1.00 92.05           C  
ATOM   2305  N   VAL A 299     -39.209  65.962 -21.978  1.00 90.42           N  
ATOM   2306  CA  VAL A 299     -38.721  64.599 -21.796  1.00 90.42           C  
ATOM   2307  C   VAL A 299     -37.612  64.309 -22.806  1.00 90.42           C  
ATOM   2308  O   VAL A 299     -36.816  63.387 -22.615  1.00 90.42           O  
ATOM   2309  CB  VAL A 299     -39.858  63.564 -21.940  1.00 90.42           C  
ATOM   2310  CG1 VAL A 299     -40.835  63.669 -20.772  1.00 90.42           C  
ATOM   2311  CG2 VAL A 299     -40.586  63.753 -23.270  1.00 90.42           C  
ATOM   2312  N   LYS A 300     -37.596  65.096 -23.846  1.00 88.01           N  
ATOM   2313  CA  LYS A 300     -36.535  64.947 -24.838  1.00 88.01           C  
ATOM   2314  C   LYS A 300     -35.249  65.625 -24.374  1.00 88.01           C  
ATOM   2315  O   LYS A 300     -34.169  65.345 -24.899  1.00 88.01           O  
ATOM   2316  CB  LYS A 300     -36.973  65.521 -26.185  1.00 88.01           C  
ATOM   2317  CG  LYS A 300     -38.113  64.757 -26.843  1.00 88.01           C  
ATOM   2318  CD  LYS A 300     -38.497  65.369 -28.184  1.00 88.01           C  
ATOM   2319  CE  LYS A 300     -39.673  64.637 -28.818  1.00 88.01           C  
ATOM   2320  NZ  LYS A 300     -40.091  65.270 -30.104  1.00 88.01           N1+
ATOM   2321  N   SER A 301     -35.403  66.410 -23.299  1.00 84.31           N  
ATOM   2322  CA  SER A 301     -34.256  67.149 -22.784  1.00 84.31           C  
ATOM   2323  C   SER A 301     -33.516  66.346 -21.718  1.00 84.31           C  
ATOM   2324  O   SER A 301     -34.141  65.671 -20.897  1.00 84.31           O  
ATOM   2325  CB  SER A 301     -34.698  68.493 -22.204  1.00 84.31           C  
ATOM   2326  OG  SER A 301     -33.622  69.135 -21.542  1.00 84.31           O  
ATOM   2327  N   THR A 302     -32.197  66.189 -21.856  1.00 81.28           N  
ATOM   2328  CA  THR A 302     -31.399  65.459 -20.877  1.00 81.28           C  
ATOM   2329  C   THR A 302     -31.038  66.356 -19.697  1.00 81.28           C  
ATOM   2330  O   THR A 302     -30.399  65.906 -18.742  1.00 81.28           O  
ATOM   2331  CB  THR A 302     -30.114  64.898 -21.512  1.00 81.28           C  
ATOM   2332  CG2 THR A 302     -30.436  63.869 -22.590  1.00 81.28           C  
ATOM   2333  OG1 THR A 302     -29.368  65.971 -22.100  1.00 81.28           O  
ATOM   2334  N   ASP A 303     -31.572  67.565 -19.719  1.00 88.07           N  
ATOM   2335  CA  ASP A 303     -31.229  68.526 -18.676  1.00 88.07           C  
ATOM   2336  C   ASP A 303     -32.170  68.398 -17.480  1.00 88.07           C  
ATOM   2337  O   ASP A 303     -33.343  68.764 -17.565  1.00 88.07           O  
ATOM   2338  CB  ASP A 303     -31.268  69.953 -19.226  1.00 88.07           C  
ATOM   2339  CG  ASP A 303     -30.688  70.976 -18.265  1.00 88.07           C  
ATOM   2340  OD1 ASP A 303     -30.765  70.769 -17.035  1.00 88.07           O  
ATOM   2341  OD2 ASP A 303     -30.151  71.999 -18.742  1.00 88.07           O1-
ATOM   2342  N   SER A 304     -31.663  67.949 -16.389  1.00 88.16           N  
ATOM   2343  CA  SER A 304     -32.447  67.718 -15.180  1.00 88.16           C  
ATOM   2344  C   SER A 304     -33.044  69.019 -14.651  1.00 88.16           C  
ATOM   2345  O   SER A 304     -34.172  69.033 -14.155  1.00 88.16           O  
ATOM   2346  CB  SER A 304     -31.584  67.067 -14.098  1.00 88.16           C  
ATOM   2347  OG  SER A 304     -30.540  67.936 -13.696  1.00 88.16           O  
ATOM   2348  N   GLU A 305     -32.316  70.106 -14.849  1.00 90.58           N  
ATOM   2349  CA  GLU A 305     -32.803  71.393 -14.362  1.00 90.58           C  
ATOM   2350  C   GLU A 305     -34.019  71.859 -15.156  1.00 90.58           C  
ATOM   2351  O   GLU A 305     -34.982  72.374 -14.582  1.00 90.58           O  
ATOM   2352  CB  GLU A 305     -31.694  72.446 -14.430  1.00 90.58           C  
ATOM   2353  CG  GLU A 305     -30.602  72.258 -13.387  1.00 90.58           C  
ATOM   2354  CD  GLU A 305     -31.113  72.351 -11.959  1.00 90.58           C  
ATOM   2355  OE1 GLU A 305     -30.618  71.600 -11.087  1.00 90.58           O  
ATOM   2356  OE2 GLU A 305     -32.017  73.180 -11.709  1.00 90.58           O1-
ATOM   2357  N   ALA A 306     -33.986  71.697 -16.423  1.00 92.17           N  
ATOM   2358  CA  ALA A 306     -35.129  72.029 -17.269  1.00 92.17           C  
ATOM   2359  C   ALA A 306     -36.358  71.216 -16.875  1.00 92.17           C  
ATOM   2360  O   ALA A 306     -37.471  71.744 -16.828  1.00 92.17           O  
ATOM   2361  CB  ALA A 306     -34.790  71.797 -18.739  1.00 92.17           C  
ATOM   2362  N   LEU A 307     -36.177  69.930 -16.591  1.00 93.08           N  
ATOM   2363  CA  LEU A 307     -37.270  69.061 -16.174  1.00 93.08           C  
ATOM   2364  C   LEU A 307     -37.883  69.547 -14.865  1.00 93.08           C  
ATOM   2365  O   LEU A 307     -39.104  69.523 -14.698  1.00 93.08           O  
ATOM   2366  CB  LEU A 307     -36.780  67.620 -16.017  1.00 93.08           C  
ATOM   2367  CG  LEU A 307     -36.401  66.889 -17.306  1.00 93.08           C  
ATOM   2368  CD1 LEU A 307     -35.785  65.531 -16.985  1.00 93.08           C  
ATOM   2369  CD2 LEU A 307     -37.620  66.727 -18.208  1.00 93.08           C  
ATOM   2370  N   LYS A 308     -37.048  70.052 -13.912  1.00 92.86           N  
ATOM   2371  CA  LYS A 308     -37.534  70.586 -12.644  1.00 92.86           C  
ATOM   2372  C   LYS A 308     -38.374  71.842 -12.861  1.00 92.86           C  
ATOM   2373  O   LYS A 308     -39.384  72.045 -12.182  1.00 92.86           O  
ATOM   2374  CB  LYS A 308     -36.366  70.892 -11.707  1.00 92.86           C  
ATOM   2375  CG  LYS A 308     -35.691  69.656 -11.132  1.00 92.86           C  
ATOM   2376  CD  LYS A 308     -34.551  70.026 -10.193  1.00 92.86           C  
ATOM   2377  CE  LYS A 308     -33.833  68.790  -9.669  1.00 92.86           C  
ATOM   2378  NZ  LYS A 308     -32.674  69.149  -8.799  1.00 92.86           N1+
ATOM   2379  N   VAL A 309     -37.925  72.646 -13.781  1.00 94.80           N  
ATOM   2380  CA  VAL A 309     -38.667  73.858 -14.115  1.00 94.80           C  
ATOM   2381  C   VAL A 309     -40.034  73.487 -14.684  1.00 94.80           C  
ATOM   2382  O   VAL A 309     -41.055  74.044 -14.275  1.00 94.80           O  
ATOM   2383  CB  VAL A 309     -37.891  74.739 -15.120  1.00 94.80           C  
ATOM   2384  CG1 VAL A 309     -38.782  75.861 -15.653  1.00 94.80           C  
ATOM   2385  CG2 VAL A 309     -36.635  75.315 -14.466  1.00 94.80           C  
ATOM   2386  N   VAL A 310     -40.016  72.550 -15.597  1.00 95.75           N  
ATOM   2387  CA  VAL A 310     -41.266  72.114 -16.210  1.00 95.75           C  
ATOM   2388  C   VAL A 310     -42.169  71.485 -15.151  1.00 95.75           C  
ATOM   2389  O   VAL A 310     -43.378  71.730 -15.133  1.00 95.75           O  
ATOM   2390  CB  VAL A 310     -41.016  71.111 -17.359  1.00 95.75           C  
ATOM   2391  CG1 VAL A 310     -42.334  70.534 -17.869  1.00 95.75           C  
ATOM   2392  CG2 VAL A 310     -40.249  71.784 -18.496  1.00 95.75           C  
ATOM   2393  N   TYR A 311     -41.593  70.694 -14.307  1.00 95.25           N  
ATOM   2394  CA  TYR A 311     -42.361  70.102 -13.217  1.00 95.25           C  
ATOM   2395  C   TYR A 311     -43.047  71.179 -12.385  1.00 95.25           C  
ATOM   2396  O   TYR A 311     -44.243  71.082 -12.098  1.00 95.25           O  
ATOM   2397  CB  TYR A 311     -41.457  69.249 -12.324  1.00 95.25           C  
ATOM   2398  CG  TYR A 311     -42.187  68.579 -11.184  1.00 95.25           C  
ATOM   2399  CD1 TYR A 311     -42.238  69.166  -9.923  1.00 95.25           C  
ATOM   2400  CD2 TYR A 311     -42.824  67.356 -11.367  1.00 95.25           C  
ATOM   2401  CE1 TYR A 311     -42.907  68.552  -8.870  1.00 95.25           C  
ATOM   2402  CE2 TYR A 311     -43.495  66.732 -10.321  1.00 95.25           C  
ATOM   2403  CZ  TYR A 311     -43.533  67.337  -9.078  1.00 95.25           C  
ATOM   2404  OH  TYR A 311     -44.197  66.724  -8.039  1.00 95.25           O  
ATOM   2405  N   LEU A 312     -42.344  72.209 -12.013  1.00 95.03           N  
ATOM   2406  CA  LEU A 312     -42.893  73.305 -11.222  1.00 95.03           C  
ATOM   2407  C   LEU A 312     -43.993  74.031 -11.989  1.00 95.03           C  
ATOM   2408  O   LEU A 312     -45.036  74.363 -11.421  1.00 95.03           O  
ATOM   2409  CB  LEU A 312     -41.788  74.291 -10.834  1.00 95.03           C  
ATOM   2410  CG  LEU A 312     -41.928  74.963  -9.467  1.00 95.03           C  
ATOM   2411  CD1 LEU A 312     -41.688  73.950  -8.353  1.00 95.03           C  
ATOM   2412  CD2 LEU A 312     -40.962  76.136  -9.346  1.00 95.03           C  
ATOM   2413  N   ALA A 313     -43.739  74.273 -13.210  1.00 95.84           N  
ATOM   2414  CA  ALA A 313     -44.738  74.952 -14.032  1.00 95.84           C  
ATOM   2415  C   ALA A 313     -46.027  74.138 -14.109  1.00 95.84           C  
ATOM   2416  O   ALA A 313     -47.125  74.689 -13.992  1.00 95.84           O  
ATOM   2417  CB  ALA A 313     -44.191  75.208 -15.434  1.00 95.84           C  
ATOM   2418  N   LEU A 314     -45.910  72.840 -14.309  1.00 95.80           N  
ATOM   2419  CA  LEU A 314     -47.080  71.971 -14.375  1.00 95.80           C  
ATOM   2420  C   LEU A 314     -47.806  71.933 -13.034  1.00 95.80           C  
ATOM   2421  O   LEU A 314     -49.037  71.893 -12.991  1.00 95.80           O  
ATOM   2422  CB  LEU A 314     -46.672  70.555 -14.788  1.00 95.80           C  
ATOM   2423  CG  LEU A 314     -46.172  70.384 -16.223  1.00 95.80           C  
ATOM   2424  CD1 LEU A 314     -45.756  68.938 -16.471  1.00 95.80           C  
ATOM   2425  CD2 LEU A 314     -47.244  70.816 -17.218  1.00 95.80           C  
ATOM   2426  N   ARG A 315     -47.039  71.955 -11.967  1.00 94.75           N  
ATOM   2427  CA  ARG A 315     -47.649  72.013 -10.644  1.00 94.75           C  
ATOM   2428  C   ARG A 315     -48.472  73.287 -10.474  1.00 94.75           C  
ATOM   2429  O   ARG A 315     -49.550  73.260  -9.878  1.00 94.75           O  
ATOM   2430  CB  ARG A 315     -46.578  71.932  -9.554  1.00 94.75           C  
ATOM   2431  CG  ARG A 315     -47.128  71.617  -8.171  1.00 94.75           C  
ATOM   2432  CD  ARG A 315     -46.082  70.951  -7.287  1.00 94.75           C  
ATOM   2433  NE  ARG A 315     -46.633  70.584  -5.985  1.00 94.75           N  
ATOM   2434  CZ  ARG A 315     -46.077  69.716  -5.144  1.00 94.75           C  
ATOM   2435  NH1 ARG A 315     -44.939  69.107  -5.454  1.00 94.75           N1+
ATOM   2436  NH2 ARG A 315     -46.662  69.457  -3.984  1.00 94.75           N  
ATOM   2437  N   ILE A 316     -47.994  74.325 -10.964  1.00 93.18           N  
ATOM   2438  CA  ILE A 316     -48.706  75.597 -10.910  1.00 93.18           C  
ATOM   2439  C   ILE A 316     -50.013  75.491 -11.691  1.00 93.18           C  
ATOM   2440  O   ILE A 316     -51.062  75.941 -11.223  1.00 93.18           O  
ATOM   2441  CB  ILE A 316     -47.842  76.751 -11.466  1.00 93.18           C  
ATOM   2442  CG1 ILE A 316     -46.673  77.047 -10.519  1.00 93.18           C  
ATOM   2443  CG2 ILE A 316     -48.694  78.004 -11.690  1.00 93.18           C  
ATOM   2444  CD1 ILE A 316     -45.639  78.006 -11.092  1.00 93.18           C  
ATOM   2445  N   VAL A 317     -49.969  74.902 -12.819  1.00 93.24           N  
ATOM   2446  CA  VAL A 317     -51.159  74.722 -13.644  1.00 93.24           C  
ATOM   2447  C   VAL A 317     -52.202  73.910 -12.880  1.00 93.24           C  
ATOM   2448  O   VAL A 317     -53.392  74.230 -12.912  1.00 93.24           O  
ATOM   2449  CB  VAL A 317     -50.821  74.028 -14.984  1.00 93.24           C  
ATOM   2450  CG1 VAL A 317     -52.095  73.712 -15.764  1.00 93.24           C  
ATOM   2451  CG2 VAL A 317     -49.884  74.902 -15.814  1.00 93.24           C  
ATOM   2452  N   GLN A 318     -51.704  73.008 -12.085  1.00 90.61           N  
ATOM   2453  CA  GLN A 318     -52.589  72.124 -11.333  1.00 90.61           C  
ATOM   2454  C   GLN A 318     -53.223  72.853 -10.153  1.00 90.61           C  
ATOM   2455  O   GLN A 318     -54.380  72.601  -9.809  1.00 90.61           O  
ATOM   2456  CB  GLN A 318     -51.827  70.892 -10.841  1.00 90.61           C  
ATOM   2457  CG  GLN A 318     -52.719  69.826 -10.218  1.00 90.61           C  
ATOM   2458  CD  GLN A 318     -51.944  68.599  -9.776  1.00 90.61           C  
ATOM   2459  NE2 GLN A 318     -52.654  67.498  -9.554  1.00 90.61           N  
ATOM   2460  OE1 GLN A 318     -50.717  68.640  -9.636  1.00 90.61           O  
ATOM   2461  N   GLN A 319     -52.544  73.752  -9.554  1.00 89.10           N  
ATOM   2462  CA  GLN A 319     -52.927  74.305  -8.258  1.00 89.10           C  
ATOM   2463  C   GLN A 319     -53.637  75.645  -8.421  1.00 89.10           C  
ATOM   2464  O   GLN A 319     -54.480  76.010  -7.598  1.00 89.10           O  
ATOM   2465  CB  GLN A 319     -51.701  74.465  -7.359  1.00 89.10           C  
ATOM   2466  CG  GLN A 319     -51.070  73.145  -6.939  1.00 89.10           C  
ATOM   2467  CD  GLN A 319     -49.780  73.333  -6.160  1.00 89.10           C  
ATOM   2468  NE2 GLN A 319     -49.316  72.267  -5.517  1.00 89.10           N  
ATOM   2469  OE1 GLN A 319     -49.206  74.426  -6.138  1.00 89.10           O  
ATOM   2470  N   LEU A 320     -53.321  76.321  -9.576  1.00 84.93           N  
ATOM   2471  CA  LEU A 320     -53.810  77.695  -9.635  1.00 84.93           C  
ATOM   2472  C   LEU A 320     -55.095  77.780 -10.452  1.00 84.93           C  
ATOM   2473  O   LEU A 320     -55.176  77.221 -11.547  1.00 84.93           O  
ATOM   2474  CB  LEU A 320     -52.746  78.617 -10.236  1.00 84.93           C  
ATOM   2475  CG  LEU A 320     -51.562  78.965  -9.334  1.00 84.93           C  
ATOM   2476  CD1 LEU A 320     -50.474  79.673 -10.135  1.00 84.93           C  
ATOM   2477  CD2 LEU A 320     -52.018  79.830  -8.163  1.00 84.93           C  
ATOM   2478  N   PRO A 321     -56.007  78.517  -9.934  1.00 82.29           N  
ATOM   2479  CA  PRO A 321     -57.259  78.718 -10.667  1.00 82.29           C  
ATOM   2480  C   PRO A 321     -57.104  79.671 -11.850  1.00 82.29           C  
ATOM   2481  O   PRO A 321     -57.827  79.552 -12.842  1.00 82.29           O  
ATOM   2482  CB  PRO A 321     -58.196  79.308  -9.610  1.00 82.29           C  
ATOM   2483  CG  PRO A 321     -57.286  79.889  -8.576  1.00 82.29           C  
ATOM   2484  CD  PRO A 321     -56.008  79.102  -8.568  1.00 82.29           C  
ATOM   2485  N   ASP A 322     -56.098  80.489 -11.726  1.00 90.23           N  
ATOM   2486  CA  ASP A 322     -55.894  81.499 -12.759  1.00 90.23           C  
ATOM   2487  C   ASP A 322     -55.247  80.891 -14.002  1.00 90.23           C  
ATOM   2488  O   ASP A 322     -54.038  80.651 -14.024  1.00 90.23           O  
ATOM   2489  CB  ASP A 322     -55.033  82.646 -12.227  1.00 90.23           C  
ATOM   2490  CG  ASP A 322     -54.961  83.826 -13.180  1.00 90.23           C  
ATOM   2491  OD1 ASP A 322     -55.085  83.626 -14.408  1.00 90.23           O  
ATOM   2492  OD2 ASP A 322     -54.775  84.965 -12.700  1.00 90.23           O1-
ATOM   2493  N   THR A 323     -56.030  80.750 -15.084  1.00 89.19           N  
ATOM   2494  CA  THR A 323     -55.604  80.080 -16.307  1.00 89.19           C  
ATOM   2495  C   THR A 323     -54.569  80.917 -17.052  1.00 89.19           C  
ATOM   2496  O   THR A 323     -53.660  80.375 -17.682  1.00 89.19           O  
ATOM   2497  CB  THR A 323     -56.801  79.794 -17.233  1.00 89.19           C  
ATOM   2498  CG2 THR A 323     -57.751  78.778 -16.608  1.00 89.19           C  
ATOM   2499  OG1 THR A 323     -57.515  81.014 -17.471  1.00 89.19           O  
ATOM   2500  N   GLU A 324     -54.710  82.247 -16.949  1.00 91.52           N  
ATOM   2501  CA  GLU A 324     -53.760  83.112 -17.642  1.00 91.52           C  
ATOM   2502  C   GLU A 324     -52.363  82.992 -17.038  1.00 91.52           C  
ATOM   2503  O   GLU A 324     -51.373  82.905 -17.765  1.00 91.52           O  
ATOM   2504  CB  GLU A 324     -54.228  84.568 -17.599  1.00 91.52           C  
ATOM   2505  CG  GLU A 324     -55.431  84.854 -18.489  1.00 91.52           C  
ATOM   2506  CD  GLU A 324     -55.835  86.319 -18.497  1.00 91.52           C  
ATOM   2507  OE1 GLU A 324     -56.731  86.696 -19.286  1.00 91.52           O  
ATOM   2508  OE2 GLU A 324     -55.251  87.097 -17.710  1.00 91.52           O1-
ATOM   2509  N   LEU A 325     -52.338  83.000 -15.762  1.00 92.54           N  
ATOM   2510  CA  LEU A 325     -51.067  82.828 -15.068  1.00 92.54           C  
ATOM   2511  C   LEU A 325     -50.460  81.462 -15.373  1.00 92.54           C  
ATOM   2512  O   LEU A 325     -49.250  81.348 -15.574  1.00 92.54           O  
ATOM   2513  CB  LEU A 325     -51.256  82.991 -13.557  1.00 92.54           C  
ATOM   2514  CG  LEU A 325     -49.979  83.117 -12.724  1.00 92.54           C  
ATOM   2515  CD1 LEU A 325     -49.195  84.357 -13.142  1.00 92.54           C  
ATOM   2516  CD2 LEU A 325     -50.314  83.166 -11.237  1.00 92.54           C  
ATOM   2517  N   ALA A 326     -51.270  80.471 -15.381  1.00 93.00           N  
ATOM   2518  CA  ALA A 326     -50.816  79.126 -15.724  1.00 93.00           C  
ATOM   2519  C   ALA A 326     -50.205  79.094 -17.122  1.00 93.00           C  
ATOM   2520  O   ALA A 326     -49.156  78.482 -17.335  1.00 93.00           O  
ATOM   2521  CB  ALA A 326     -51.972  78.134 -15.628  1.00 93.00           C  
ATOM   2522  N   ARG A 327     -50.814  79.782 -18.049  1.00 94.37           N  
ATOM   2523  CA  ARG A 327     -50.313  79.826 -19.418  1.00 94.37           C  
ATOM   2524  C   ARG A 327     -48.970  80.546 -19.485  1.00 94.37           C  
ATOM   2525  O   ARG A 327     -48.069  80.123 -20.214  1.00 94.37           O  
ATOM   2526  CB  ARG A 327     -51.323  80.515 -20.338  1.00 94.37           C  
ATOM   2527  CG  ARG A 327     -52.519  79.649 -20.698  1.00 94.37           C  
ATOM   2528  CD  ARG A 327     -53.420  80.327 -21.721  1.00 94.37           C  
ATOM   2529  NE  ARG A 327     -54.651  79.573 -21.939  1.00 94.37           N  
ATOM   2530  CZ  ARG A 327     -55.799  80.101 -22.353  1.00 94.37           C  
ATOM   2531  NH1 ARG A 327     -55.897  81.401 -22.604  1.00 94.37           N1+
ATOM   2532  NH2 ARG A 327     -56.859  79.322 -22.518  1.00 94.37           N  
ATOM   2533  N   GLU A 328     -48.931  81.667 -18.751  1.00 94.49           N  
ATOM   2534  CA  GLU A 328     -47.671  82.404 -18.706  1.00 94.49           C  
ATOM   2535  C   GLU A 328     -46.551  81.546 -18.122  1.00 94.49           C  
ATOM   2536  O   GLU A 328     -45.424  81.565 -18.620  1.00 94.49           O  
ATOM   2537  CB  GLU A 328     -47.828  83.690 -17.890  1.00 94.49           C  
ATOM   2538  CG  GLU A 328     -48.704  84.739 -18.559  1.00 94.49           C  
ATOM   2539  CD  GLU A 328     -48.879  85.996 -17.722  1.00 94.49           C  
ATOM   2540  OE1 GLU A 328     -49.878  86.724 -17.921  1.00 94.49           O  
ATOM   2541  OE2 GLU A 328     -48.010  86.256 -16.859  1.00 94.49           O1-
ATOM   2542  N   ALA A 329     -46.882  80.815 -17.088  1.00 94.57           N  
ATOM   2543  CA  ALA A 329     -45.900  79.915 -16.489  1.00 94.57           C  
ATOM   2544  C   ALA A 329     -45.442  78.858 -17.491  1.00 94.57           C  
ATOM   2545  O   ALA A 329     -44.249  78.565 -17.590  1.00 94.57           O  
ATOM   2546  CB  ALA A 329     -46.480  79.249 -15.245  1.00 94.57           C  
ATOM   2547  N   LEU A 330     -46.404  78.284 -18.241  1.00 95.02           N  
ATOM   2548  CA  LEU A 330     -46.072  77.279 -19.247  1.00 95.02           C  
ATOM   2549  C   LEU A 330     -45.187  77.873 -20.338  1.00 95.02           C  
ATOM   2550  O   LEU A 330     -44.248  77.224 -20.803  1.00 95.02           O  
ATOM   2551  CB  LEU A 330     -47.346  76.699 -19.865  1.00 95.02           C  
ATOM   2552  CG  LEU A 330     -48.159  75.753 -18.980  1.00 95.02           C  
ATOM   2553  CD1 LEU A 330     -49.445  75.338 -19.689  1.00 95.02           C  
ATOM   2554  CD2 LEU A 330     -47.332  74.529 -18.605  1.00 95.02           C  
ATOM   2555  N   GLU A 331     -45.513  79.065 -20.723  1.00 94.50           N  
ATOM   2556  CA  GLU A 331     -44.732  79.734 -21.759  1.00 94.50           C  
ATOM   2557  C   GLU A 331     -43.289  79.948 -21.310  1.00 94.50           C  
ATOM   2558  O   GLU A 331     -42.354  79.719 -22.080  1.00 94.50           O  
ATOM   2559  CB  GLU A 331     -45.371  81.074 -22.133  1.00 94.50           C  
ATOM   2560  CG  GLU A 331     -44.724  81.751 -23.332  1.00 94.50           C  
ATOM   2561  CD  GLU A 331     -45.410  83.047 -23.732  1.00 94.50           C  
ATOM   2562  OE1 GLU A 331     -44.952  83.703 -24.696  1.00 94.50           O  
ATOM   2563  OE2 GLU A 331     -46.412  83.409 -23.078  1.00 94.50           O1-
ATOM   2564  N   LEU A 332     -43.161  80.419 -20.152  1.00 94.68           N  
ATOM   2565  CA  LEU A 332     -41.824  80.632 -19.608  1.00 94.68           C  
ATOM   2566  C   LEU A 332     -41.056  79.317 -19.527  1.00 94.68           C  
ATOM   2567  O   LEU A 332     -39.869  79.266 -19.857  1.00 94.68           O  
ATOM   2568  CB  LEU A 332     -41.905  81.275 -18.221  1.00 94.68           C  
ATOM   2569  CG  LEU A 332     -40.591  81.802 -17.641  1.00 94.68           C  
ATOM   2570  CD1 LEU A 332     -39.969  82.828 -18.584  1.00 94.68           C  
ATOM   2571  CD2 LEU A 332     -40.821  82.408 -16.261  1.00 94.68           C  
ATOM   2572  N   ALA A 333     -41.694  78.280 -19.056  1.00 94.28           N  
ATOM   2573  CA  ALA A 333     -41.069  76.961 -18.977  1.00 94.28           C  
ATOM   2574  C   ALA A 333     -40.656  76.468 -20.361  1.00 94.28           C  
ATOM   2575  O   ALA A 333     -39.622  75.812 -20.510  1.00 94.28           O  
ATOM   2576  CB  ALA A 333     -42.018  75.962 -18.321  1.00 94.28           C  
ATOM   2577  N   LYS A 334     -41.472  76.747 -21.320  1.00 93.94           N  
ATOM   2578  CA  LYS A 334     -41.140  76.387 -22.695  1.00 93.94           C  
ATOM   2579  C   LYS A 334     -39.823  77.026 -23.128  1.00 93.94           C  
ATOM   2580  O   LYS A 334     -38.999  76.382 -23.779  1.00 93.94           O  
ATOM   2581  CB  LYS A 334     -42.263  76.805 -23.646  1.00 93.94           C  
ATOM   2582  CG  LYS A 334     -42.104  76.272 -25.063  1.00 93.94           C  
ATOM   2583  CD  LYS A 334     -43.300  76.635 -25.933  1.00 93.94           C  
ATOM   2584  CE  LYS A 334     -43.133  76.123 -27.357  1.00 93.94           C  
ATOM   2585  NZ  LYS A 334     -44.303  76.475 -28.214  1.00 93.94           N1+
ATOM   2586  N   GLU A 335     -39.692  78.246 -22.802  1.00 91.64           N  
ATOM   2587  CA  GLU A 335     -38.443  78.933 -23.118  1.00 91.64           C  
ATOM   2588  C   GLU A 335     -37.267  78.306 -22.375  1.00 91.64           C  
ATOM   2589  O   GLU A 335     -36.168  78.196 -22.924  1.00 91.64           O  
ATOM   2590  CB  GLU A 335     -38.546  80.422 -22.776  1.00 91.64           C  
ATOM   2591  CG  GLU A 335     -39.506  81.192 -23.672  1.00 91.64           C  
ATOM   2592  CD  GLU A 335     -39.639  82.658 -23.288  1.00 91.64           C  
ATOM   2593  OE1 GLU A 335     -40.459  83.375 -23.904  1.00 91.64           O  
ATOM   2594  OE2 GLU A 335     -38.917  83.092 -22.362  1.00 91.64           O1-
ATOM   2595  N   ALA A 336     -37.542  77.866 -21.198  1.00 90.03           N  
ATOM   2596  CA  ALA A 336     -36.508  77.264 -20.360  1.00 90.03           C  
ATOM   2597  C   ALA A 336     -36.044  75.929 -20.936  1.00 90.03           C  
ATOM   2598  O   ALA A 336     -34.867  75.574 -20.828  1.00 90.03           O  
ATOM   2599  CB  ALA A 336     -37.021  77.075 -18.934  1.00 90.03           C  
ATOM   2600  N   VAL A 337     -36.924  75.207 -21.510  1.00 90.94           N  
ATOM   2601  CA  VAL A 337     -36.598  73.904 -22.079  1.00 90.94           C  
ATOM   2602  C   VAL A 337     -35.607  74.074 -23.229  1.00 90.94           C  
ATOM   2603  O   VAL A 337     -34.797  73.184 -23.496  1.00 90.94           O  
ATOM   2604  CB  VAL A 337     -37.864  73.166 -22.571  1.00 90.94           C  
ATOM   2605  CG1 VAL A 337     -37.488  71.900 -23.337  1.00 90.94           C  
ATOM   2606  CG2 VAL A 337     -38.778  72.830 -21.394  1.00 90.94           C  
ATOM   2607  N   LYS A 338     -35.612  75.244 -23.890  1.00 90.00           N  
ATOM   2608  CA  LYS A 338     -34.747  75.519 -25.035  1.00 90.00           C  
ATOM   2609  C   LYS A 338     -33.403  76.085 -24.586  1.00 90.00           C  
ATOM   2610  O   LYS A 338     -32.462  76.165 -25.377  1.00 90.00           O  
ATOM   2611  CB  LYS A 338     -35.427  76.489 -26.002  1.00 90.00           C  
ATOM   2612  CG  LYS A 338     -36.701  75.943 -26.632  1.00 90.00           C  
ATOM   2613  CD  LYS A 338     -37.345  76.963 -27.563  1.00 90.00           C  
ATOM   2614  CE  LYS A 338     -38.653  76.442 -28.143  1.00 90.00           C  
ATOM   2615  NZ  LYS A 338     -39.319  77.461 -29.009  1.00 90.00           N1+
ATOM   2616  N   SER A 339     -33.303  76.351 -23.299  1.00 88.66           N  
ATOM   2617  CA  SER A 339     -32.100  77.019 -22.814  1.00 88.66           C  
ATOM   2618  C   SER A 339     -31.127  76.023 -22.191  1.00 88.66           C  
ATOM   2619  O   SER A 339     -31.539  75.112 -21.471  1.00 88.66           O  
ATOM   2620  CB  SER A 339     -32.461  78.098 -21.791  1.00 88.66           C  
ATOM   2621  OG  SER A 339     -31.291  78.672 -21.232  1.00 88.66           O  
ATOM   2622  N   THR A 340     -29.849  76.114 -22.521  1.00 86.25           N  
ATOM   2623  CA  THR A 340     -28.831  75.280 -21.891  1.00 86.25           C  
ATOM   2624  C   THR A 340     -28.071  76.066 -20.825  1.00 86.25           C  
ATOM   2625  O   THR A 340     -27.187  75.524 -20.159  1.00 86.25           O  
ATOM   2626  CB  THR A 340     -27.838  74.729 -22.931  1.00 86.25           C  
ATOM   2627  CG2 THR A 340     -28.537  73.801 -23.920  1.00 86.25           C  
ATOM   2628  OG1 THR A 340     -27.251  75.821 -23.648  1.00 86.25           O  
ATOM   2629  N   ASP A 341     -28.457  77.275 -20.698  1.00 89.89           N  
ATOM   2630  CA  ASP A 341     -27.817  78.147 -19.717  1.00 89.89           C  
ATOM   2631  C   ASP A 341     -28.392  77.919 -18.321  1.00 89.89           C  
ATOM   2632  O   ASP A 341     -29.566  78.207 -18.074  1.00 89.89           O  
ATOM   2633  CB  ASP A 341     -27.978  79.615 -20.120  1.00 89.89           C  
ATOM   2634  CG  ASP A 341     -27.180  80.561 -19.241  1.00 89.89           C  
ATOM   2635  OD1 ASP A 341     -26.871  80.204 -18.084  1.00 89.89           O  
ATOM   2636  OD2 ASP A 341     -26.859  81.675 -19.709  1.00 89.89           O1-
ATOM   2637  N   SER A 342     -27.524  77.464 -17.428  1.00 89.70           N  
ATOM   2638  CA  SER A 342     -27.951  77.101 -16.081  1.00 89.70           C  
ATOM   2639  C   SER A 342     -28.483  78.314 -15.324  1.00 89.70           C  
ATOM   2640  O   SER A 342     -29.412  78.193 -14.524  1.00 89.70           O  
ATOM   2641  CB  SER A 342     -26.794  76.473 -15.303  1.00 89.70           C  
ATOM   2642  OG  SER A 342     -25.730  77.398 -15.149  1.00 89.70           O  
ATOM   2643  N   GLU A 343     -27.934  79.493 -15.646  1.00 90.87           N  
ATOM   2644  CA  GLU A 343     -28.382  80.702 -14.960  1.00 90.87           C  
ATOM   2645  C   GLU A 343     -29.794  81.089 -15.390  1.00 90.87           C  
ATOM   2646  O   GLU A 343     -30.622  81.463 -14.555  1.00 90.87           O  
ATOM   2647  CB  GLU A 343     -27.416  81.859 -15.225  1.00 90.87           C  
ATOM   2648  CG  GLU A 343     -26.021  81.639 -14.654  1.00 90.87           C  
ATOM   2649  CD  GLU A 343     -25.981  81.683 -13.135  1.00 90.87           C  
ATOM   2650  OE1 GLU A 343     -25.033  81.124 -12.537  1.00 90.87           O  
ATOM   2651  OE2 GLU A 343     -26.904  82.281 -12.538  1.00 90.87           O1-
ATOM   2652  N   GLN A 344     -30.083  80.963 -16.657  1.00 91.93           N  
ATOM   2653  CA  GLN A 344     -31.422  81.238 -17.170  1.00 91.93           C  
ATOM   2654  C   GLN A 344     -32.446  80.273 -16.581  1.00 91.93           C  
ATOM   2655  O   GLN A 344     -33.547  80.681 -16.205  1.00 91.93           O  
ATOM   2656  CB  GLN A 344     -31.440  81.156 -18.697  1.00 91.93           C  
ATOM   2657  CG  GLN A 344     -30.726  82.312 -19.385  1.00 91.93           C  
ATOM   2658  CD  GLN A 344     -30.756  82.204 -20.898  1.00 91.93           C  
ATOM   2659  NE2 GLN A 344     -30.212  83.210 -21.574  1.00 91.93           N  
ATOM   2660  OE1 GLN A 344     -31.264  81.226 -21.454  1.00 91.93           O  
ATOM   2661  N   LEU A 345     -32.073  79.050 -16.507  1.00 93.23           N  
ATOM   2662  CA  LEU A 345     -32.958  78.031 -15.954  1.00 93.23           C  
ATOM   2663  C   LEU A 345     -33.261  78.313 -14.486  1.00 93.23           C  
ATOM   2664  O   LEU A 345     -34.400  78.152 -14.040  1.00 93.23           O  
ATOM   2665  CB  LEU A 345     -32.333  76.641 -16.099  1.00 93.23           C  
ATOM   2666  CG  LEU A 345     -32.172  76.117 -17.527  1.00 93.23           C  
ATOM   2667  CD1 LEU A 345     -31.444  74.777 -17.521  1.00 93.23           C  
ATOM   2668  CD2 LEU A 345     -33.531  75.989 -18.207  1.00 93.23           C  
ATOM   2669  N   GLU A 346     -32.202  78.753 -13.762  1.00 93.99           N  
ATOM   2670  CA  GLU A 346     -32.389  79.079 -12.351  1.00 93.99           C  
ATOM   2671  C   GLU A 346     -33.325  80.271 -12.178  1.00 93.99           C  
ATOM   2672  O   GLU A 346     -34.186  80.268 -11.296  1.00 93.99           O  
ATOM   2673  CB  GLU A 346     -31.041  79.365 -11.683  1.00 93.99           C  
ATOM   2674  CG  GLU A 346     -31.127  79.526 -10.172  1.00 93.99           C  
ATOM   2675  CD  GLU A 346     -29.767  79.531  -9.492  1.00 93.99           C  
ATOM   2676  OE1 GLU A 346     -29.713  79.609  -8.244  1.00 93.99           O  
ATOM   2677  OE2 GLU A 346     -28.747  79.458 -10.214  1.00 93.99           O1-
ATOM   2678  N   VAL A 347     -33.164  81.306 -12.964  1.00 95.06           N  
ATOM   2679  CA  VAL A 347     -34.026  82.483 -12.916  1.00 95.06           C  
ATOM   2680  C   VAL A 347     -35.477  82.071 -13.153  1.00 95.06           C  
ATOM   2681  O   VAL A 347     -36.376  82.491 -12.420  1.00 95.06           O  
ATOM   2682  CB  VAL A 347     -33.597  83.544 -13.954  1.00 95.06           C  
ATOM   2683  CG1 VAL A 347     -34.664  84.629 -14.089  1.00 95.06           C  
ATOM   2684  CG2 VAL A 347     -32.252  84.157 -13.565  1.00 95.06           C  
ATOM   2685  N   VAL A 348     -35.688  81.259 -14.139  1.00 95.69           N  
ATOM   2686  CA  VAL A 348     -37.034  80.792 -14.452  1.00 95.69           C  
ATOM   2687  C   VAL A 348     -37.581  79.973 -13.286  1.00 95.69           C  
ATOM   2688  O   VAL A 348     -38.732  80.153 -12.879  1.00 95.69           O  
ATOM   2689  CB  VAL A 348     -37.056  79.952 -15.749  1.00 95.69           C  
ATOM   2690  CG1 VAL A 348     -38.445  79.365 -15.989  1.00 95.69           C  
ATOM   2691  CG2 VAL A 348     -36.618  80.802 -16.941  1.00 95.69           C  
ATOM   2692  N   ARG A 349     -36.769  79.056 -12.833  1.00 96.02           N  
ATOM   2693  CA  ARG A 349     -37.189  78.240 -11.698  1.00 96.02           C  
ATOM   2694  C   ARG A 349     -37.624  79.115 -10.526  1.00 96.02           C  
ATOM   2695  O   ARG A 349     -38.679  78.885  -9.932  1.00 96.02           O  
ATOM   2696  CB  ARG A 349     -36.061  77.303 -11.262  1.00 96.02           C  
ATOM   2697  CG  ARG A 349     -36.449  76.349 -10.145  1.00 96.02           C  
ATOM   2698  CD  ARG A 349     -35.253  75.554  -9.640  1.00 96.02           C  
ATOM   2699  NE  ARG A 349     -34.281  76.412  -8.967  1.00 96.02           N  
ATOM   2700  CZ  ARG A 349     -34.095  76.460  -7.652  1.00 96.02           C  
ATOM   2701  NH1 ARG A 349     -34.815  75.697  -6.836  1.00 96.02           N1+
ATOM   2702  NH2 ARG A 349     -33.183  77.278  -7.145  1.00 96.02           N  
ATOM   2703  N   LEU A 350     -36.807  80.109 -10.122  1.00 95.72           N  
ATOM   2704  CA  LEU A 350     -37.094  80.996  -9.001  1.00 95.72           C  
ATOM   2705  C   LEU A 350     -38.377  81.783  -9.246  1.00 95.72           C  
ATOM   2706  O   LEU A 350     -39.190  81.953  -8.335  1.00 95.72           O  
ATOM   2707  CB  LEU A 350     -35.928  81.958  -8.765  1.00 95.72           C  
ATOM   2708  CG  LEU A 350     -34.661  81.352  -8.156  1.00 95.72           C  
ATOM   2709  CD1 LEU A 350     -33.512  82.352  -8.221  1.00 95.72           C  
ATOM   2710  CD2 LEU A 350     -34.917  80.914  -6.718  1.00 95.72           C  
ATOM   2711  N   ALA A 351     -38.538  82.252 -10.420  1.00 96.26           N  
ATOM   2712  CA  ALA A 351     -39.762  82.976 -10.753  1.00 96.26           C  
ATOM   2713  C   ALA A 351     -40.990  82.084 -10.583  1.00 96.26           C  
ATOM   2714  O   ALA A 351     -42.006  82.515 -10.034  1.00 96.26           O  
ATOM   2715  CB  ALA A 351     -39.691  83.511 -12.182  1.00 96.26           C  
ATOM   2716  N   LEU A 352     -40.916  80.871 -11.051  1.00 95.87           N  
ATOM   2717  CA  LEU A 352     -42.028  79.933 -10.930  1.00 95.87           C  
ATOM   2718  C   LEU A 352     -42.290  79.584  -9.469  1.00 95.87           C  
ATOM   2719  O   LEU A 352     -43.440  79.390  -9.071  1.00 95.87           O  
ATOM   2720  CB  LEU A 352     -41.742  78.659 -11.730  1.00 95.87           C  
ATOM   2721  CG  LEU A 352     -41.733  78.801 -13.252  1.00 95.87           C  
ATOM   2722  CD1 LEU A 352     -41.381  77.468 -13.906  1.00 95.87           C  
ATOM   2723  CD2 LEU A 352     -43.082  79.306 -13.751  1.00 95.87           C  
ATOM   2724  N   GLU A 353     -41.243  79.492  -8.699  1.00 94.72           N  
ATOM   2725  CA  GLU A 353     -41.405  79.261  -7.267  1.00 94.72           C  
ATOM   2726  C   GLU A 353     -42.191  80.393  -6.609  1.00 94.72           C  
ATOM   2727  O   GLU A 353     -43.036  80.150  -5.747  1.00 94.72           O  
ATOM   2728  CB  GLU A 353     -40.042  79.105  -6.589  1.00 94.72           C  
ATOM   2729  CG  GLU A 353     -39.386  77.753  -6.832  1.00 94.72           C  
ATOM   2730  CD  GLU A 353     -38.031  77.614  -6.155  1.00 94.72           C  
ATOM   2731  OE1 GLU A 353     -37.405  76.535  -6.267  1.00 94.72           O  
ATOM   2732  OE2 GLU A 353     -37.593  78.591  -5.509  1.00 94.72           O1-
ATOM   2733  N   ILE A 354     -41.892  81.539  -7.052  1.00 94.77           N  
ATOM   2734  CA  ILE A 354     -42.595  82.699  -6.517  1.00 94.77           C  
ATOM   2735  C   ILE A 354     -44.073  82.627  -6.895  1.00 94.77           C  
ATOM   2736  O   ILE A 354     -44.946  82.880  -6.062  1.00 94.77           O  
ATOM   2737  CB  ILE A 354     -41.975  84.020  -7.027  1.00 94.77           C  
ATOM   2738  CG1 ILE A 354     -40.578  84.221  -6.428  1.00 94.77           C  
ATOM   2739  CG2 ILE A 354     -42.886  85.206  -6.700  1.00 94.77           C  
ATOM   2740  CD1 ILE A 354     -39.812  85.393  -7.024  1.00 94.77           C  
ATOM   2741  N   VAL A 355     -44.359  82.291  -8.083  1.00 94.50           N  
ATOM   2742  CA  VAL A 355     -45.738  82.179  -8.547  1.00 94.50           C  
ATOM   2743  C   VAL A 355     -46.497  81.178  -7.678  1.00 94.50           C  
ATOM   2744  O   VAL A 355     -47.643  81.425  -7.294  1.00 94.50           O  
ATOM   2745  CB  VAL A 355     -45.805  81.753 -10.031  1.00 94.50           C  
ATOM   2746  CG1 VAL A 355     -47.253  81.541 -10.468  1.00 94.50           C  
ATOM   2747  CG2 VAL A 355     -45.124  82.795 -10.916  1.00 94.50           C  
ATOM   2748  N   GLN A 356     -45.852  80.146  -7.290  1.00 91.28           N  
ATOM   2749  CA  GLN A 356     -46.464  79.101  -6.476  1.00 91.28           C  
ATOM   2750  C   GLN A 356     -46.715  79.590  -5.051  1.00 91.28           C  
ATOM   2751  O   GLN A 356     -47.719  79.230  -4.433  1.00 91.28           O  
ATOM   2752  CB  GLN A 356     -45.585  77.851  -6.454  1.00 91.28           C  
ATOM   2753  CG  GLN A 356     -46.216  76.667  -5.736  1.00 91.28           C  
ATOM   2754  CD  GLN A 356     -45.344  75.426  -5.769  1.00 91.28           C  
ATOM   2755  NE2 GLN A 356     -45.815  74.352  -5.145  1.00 91.28           N  
ATOM   2756  OE1 GLN A 356     -44.254  75.433  -6.352  1.00 91.28           O  
ATOM   2757  N   LEU A 357     -45.824  80.385  -4.595  1.00 91.08           N  
ATOM   2758  CA  LEU A 357     -45.845  80.773  -3.189  1.00 91.08           C  
ATOM   2759  C   LEU A 357     -46.681  82.032  -2.985  1.00 91.08           C  
ATOM   2760  O   LEU A 357     -47.248  82.238  -1.908  1.00 91.08           O  
ATOM   2761  CB  LEU A 357     -44.422  81.002  -2.675  1.00 91.08           C  
ATOM   2762  CG  LEU A 357     -43.531  79.763  -2.571  1.00 91.08           C  
ATOM   2763  CD1 LEU A 357     -42.096  80.169  -2.249  1.00 91.08           C  
ATOM   2764  CD2 LEU A 357     -44.070  78.804  -1.514  1.00 91.08           C  
ATOM   2765  N   ALA A 358     -46.740  82.839  -4.057  1.00 87.85           N  
ATOM   2766  CA  ALA A 358     -47.300  84.176  -3.881  1.00 87.85           C  
ATOM   2767  C   ALA A 358     -48.825  84.139  -3.896  1.00 87.85           C  
ATOM   2768  O   ALA A 358     -49.431  83.629  -4.842  1.00 87.85           O  
ATOM   2769  CB  ALA A 358     -46.783  85.116  -4.968  1.00 87.85           C  
ATOM   2770  N   PRO A 359     -49.438  84.613  -2.898  1.00 78.11           N  
ATOM   2771  CA  PRO A 359     -50.897  84.741  -2.911  1.00 78.11           C  
ATOM   2772  C   PRO A 359     -51.389  85.790  -3.904  1.00 78.11           C  
ATOM   2773  O   PRO A 359     -52.486  85.660  -4.453  1.00 78.11           O  
ATOM   2774  CB  PRO A 359     -51.228  85.152  -1.473  1.00 78.11           C  
ATOM   2775  CG  PRO A 359     -49.958  85.735  -0.942  1.00 78.11           C  
ATOM   2776  CD  PRO A 359     -48.805  85.115  -1.675  1.00 78.11           C  
ATOM   2777  N   ASP A 360     -50.571  86.804  -4.094  1.00 87.39           N  
ATOM   2778  CA  ASP A 360     -50.879  87.960  -4.930  1.00 87.39           C  
ATOM   2779  C   ASP A 360     -50.450  87.723  -6.376  1.00 87.39           C  
ATOM   2780  O   ASP A 360     -49.269  87.503  -6.651  1.00 87.39           O  
ATOM   2781  CB  ASP A 360     -50.200  89.216  -4.380  1.00 87.39           C  
ATOM   2782  CG  ASP A 360     -50.586  90.477  -5.132  1.00 87.39           C  
ATOM   2783  OD1 ASP A 360     -50.936  90.391  -6.329  1.00 87.39           O  
ATOM   2784  OD2 ASP A 360     -50.538  91.569  -4.523  1.00 87.39           O1-
ATOM   2785  N   THR A 361     -51.392  87.892  -7.324  1.00 88.25           N  
ATOM   2786  CA  THR A 361     -51.149  87.661  -8.744  1.00 88.25           C  
ATOM   2787  C   THR A 361     -50.208  88.720  -9.310  1.00 88.25           C  
ATOM   2788  O   THR A 361     -49.470  88.457 -10.262  1.00 88.25           O  
ATOM   2789  CB  THR A 361     -52.466  87.659  -9.542  1.00 88.25           C  
ATOM   2790  CG2 THR A 361     -53.333  86.461  -9.170  1.00 88.25           C  
ATOM   2791  OG1 THR A 361     -53.189  88.864  -9.263  1.00 88.25           O  
ATOM   2792  N   ARG A 362     -50.213  89.911  -8.727  1.00 91.91           N  
ATOM   2793  CA  ARG A 362     -49.349  90.975  -9.227  1.00 91.91           C  
ATOM   2794  C   ARG A 362     -47.878  90.607  -9.066  1.00 91.91           C  
ATOM   2795  O   ARG A 362     -47.081  90.797  -9.987  1.00 91.91           O  
ATOM   2796  CB  ARG A 362     -49.642  92.291  -8.503  1.00 91.91           C  
ATOM   2797  CG  ARG A 362     -50.957  92.937  -8.909  1.00 91.91           C  
ATOM   2798  CD  ARG A 362     -51.168  94.273  -8.209  1.00 91.91           C  
ATOM   2799  NE  ARG A 362     -52.459  94.863  -8.552  1.00 91.91           N  
ATOM   2800  CZ  ARG A 362     -52.890  96.045  -8.122  1.00 91.91           C  
ATOM   2801  NH1 ARG A 362     -52.138  96.791  -7.323  1.00 91.91           N1+
ATOM   2802  NH2 ARG A 362     -54.083  96.486  -8.496  1.00 91.91           N  
ATOM   2803  N   LEU A 363     -47.560  90.144  -7.902  1.00 91.38           N  
ATOM   2804  CA  LEU A 363     -46.192  89.714  -7.636  1.00 91.38           C  
ATOM   2805  C   LEU A 363     -45.800  88.555  -8.545  1.00 91.38           C  
ATOM   2806  O   LEU A 363     -44.693  88.533  -9.088  1.00 91.38           O  
ATOM   2807  CB  LEU A 363     -46.034  89.304  -6.169  1.00 91.38           C  
ATOM   2808  CG  LEU A 363     -44.630  88.890  -5.728  1.00 91.38           C  
ATOM   2809  CD1 LEU A 363     -43.649  90.040  -5.932  1.00 91.38           C  
ATOM   2810  CD2 LEU A 363     -44.637  88.439  -4.272  1.00 91.38           C  
ATOM   2811  N   ALA A 364     -46.678  87.569  -8.680  1.00 93.27           N  
ATOM   2812  CA  ALA A 364     -46.434  86.433  -9.565  1.00 93.27           C  
ATOM   2813  C   ALA A 364     -46.153  86.900 -10.991  1.00 93.27           C  
ATOM   2814  O   ALA A 364     -45.192  86.451 -11.619  1.00 93.27           O  
ATOM   2815  CB  ALA A 364     -47.626  85.478  -9.546  1.00 93.27           C  
ATOM   2816  N   ARG A 365     -46.918  87.813 -11.492  1.00 94.08           N  
ATOM   2817  CA  ARG A 365     -46.749  88.314 -12.853  1.00 94.08           C  
ATOM   2818  C   ARG A 365     -45.445  89.092 -12.993  1.00 94.08           C  
ATOM   2819  O   ARG A 365     -44.767  88.996 -14.017  1.00 94.08           O  
ATOM   2820  CB  ARG A 365     -47.932  89.199 -13.250  1.00 94.08           C  
ATOM   2821  CG  ARG A 365     -49.200  88.425 -13.575  1.00 94.08           C  
ATOM   2822  CD  ARG A 365     -50.325  89.348 -14.022  1.00 94.08           C  
ATOM   2823  NE  ARG A 365     -51.585  88.626 -14.176  1.00 94.08           N  
ATOM   2824  CZ  ARG A 365     -52.754  89.193 -14.462  1.00 94.08           C  
ATOM   2825  NH1 ARG A 365     -52.846  90.507 -14.632  1.00 94.08           N1+
ATOM   2826  NH2 ARG A 365     -53.838  88.442 -14.580  1.00 94.08           N  
ATOM   2827  N   ALA A 366     -45.186  89.912 -11.958  1.00 94.47           N  
ATOM   2828  CA  ALA A 366     -43.933  90.662 -11.990  1.00 94.47           C  
ATOM   2829  C   ALA A 366     -42.733  89.722 -12.065  1.00 94.47           C  
ATOM   2830  O   ALA A 366     -41.795  89.963 -12.829  1.00 94.47           O  
ATOM   2831  CB  ALA A 366     -43.822  91.564 -10.763  1.00 94.47           C  
ATOM   2832  N   ALA A 367     -42.820  88.670 -11.251  1.00 94.92           N  
ATOM   2833  CA  ALA A 367     -41.729  87.697 -11.266  1.00 94.92           C  
ATOM   2834  C   ALA A 367     -41.588  87.053 -12.642  1.00 94.92           C  
ATOM   2835  O   ALA A 367     -40.475  86.893 -13.148  1.00 94.92           O  
ATOM   2836  CB  ALA A 367     -41.956  86.628 -10.202  1.00 94.92           C  
ATOM   2837  N   LEU A 368     -42.736  86.697 -13.246  1.00 95.27           N  
ATOM   2838  CA  LEU A 368     -42.710  86.076 -14.566  1.00 95.27           C  
ATOM   2839  C   LEU A 368     -42.162  87.042 -15.610  1.00 95.27           C  
ATOM   2840  O   LEU A 368     -41.370  86.649 -16.470  1.00 95.27           O  
ATOM   2841  CB  LEU A 368     -44.114  85.615 -14.968  1.00 95.27           C  
ATOM   2842  CG  LEU A 368     -44.689  84.433 -14.185  1.00 95.27           C  
ATOM   2843  CD1 LEU A 368     -46.129  84.164 -14.613  1.00 95.27           C  
ATOM   2844  CD2 LEU A 368     -43.827  83.191 -14.381  1.00 95.27           C  
ATOM   2845  N   LYS A 369     -42.597  88.255 -15.536  1.00 95.00           N  
ATOM   2846  CA  LYS A 369     -42.131  89.274 -16.474  1.00 95.00           C  
ATOM   2847  C   LYS A 369     -40.625  89.487 -16.349  1.00 95.00           C  
ATOM   2848  O   LYS A 369     -39.918  89.562 -17.356  1.00 95.00           O  
ATOM   2849  CB  LYS A 369     -42.868  90.594 -16.241  1.00 95.00           C  
ATOM   2850  CG  LYS A 369     -42.585  91.654 -17.295  1.00 95.00           C  
ATOM   2851  CD  LYS A 369     -43.403  92.916 -17.054  1.00 95.00           C  
ATOM   2852  CE  LYS A 369     -43.091  93.992 -18.085  1.00 95.00           C  
ATOM   2853  NZ  LYS A 369     -43.886  95.234 -17.847  1.00 95.00           N1+
ATOM   2854  N   LEU A 370     -40.152  89.641 -15.160  1.00 94.13           N  
ATOM   2855  CA  LEU A 370     -38.727  89.833 -14.917  1.00 94.13           C  
ATOM   2856  C   LEU A 370     -37.920  88.659 -15.460  1.00 94.13           C  
ATOM   2857  O   LEU A 370     -36.884  88.855 -16.100  1.00 94.13           O  
ATOM   2858  CB  LEU A 370     -38.457  90.005 -13.419  1.00 94.13           C  
ATOM   2859  CG  LEU A 370     -38.772  91.379 -12.826  1.00 94.13           C  
ATOM   2860  CD1 LEU A 370     -38.626  91.348 -11.309  1.00 94.13           C  
ATOM   2861  CD2 LEU A 370     -37.868  92.446 -13.434  1.00 94.13           C  
ATOM   2862  N   ALA A 371     -38.393  87.483 -15.199  1.00 94.45           N  
ATOM   2863  CA  ALA A 371     -37.714  86.283 -15.680  1.00 94.45           C  
ATOM   2864  C   ALA A 371     -37.714  86.228 -17.205  1.00 94.45           C  
ATOM   2865  O   ALA A 371     -36.705  85.873 -17.820  1.00 94.45           O  
ATOM   2866  CB  ALA A 371     -38.373  85.032 -15.106  1.00 94.45           C  
ATOM   2867  N   LYS A 372     -38.833  86.561 -17.813  1.00 93.81           N  
ATOM   2868  CA  LYS A 372     -38.936  86.573 -19.270  1.00 93.81           C  
ATOM   2869  C   LYS A 372     -37.927  87.538 -19.884  1.00 93.81           C  
ATOM   2870  O   LYS A 372     -37.264  87.207 -20.870  1.00 93.81           O  
ATOM   2871  CB  LYS A 372     -40.353  86.950 -19.703  1.00 93.81           C  
ATOM   2872  CG  LYS A 372     -40.625  86.738 -21.186  1.00 93.81           C  
ATOM   2873  CD  LYS A 372     -42.083  87.003 -21.531  1.00 93.81           C  
ATOM   2874  CE  LYS A 372     -42.355  86.793 -23.014  1.00 93.81           C  
ATOM   2875  NZ  LYS A 372     -43.790  87.031 -23.354  1.00 93.81           N1+
ATOM   2876  N   GLU A 373     -37.846  88.690 -19.333  1.00 92.93           N  
ATOM   2877  CA  GLU A 373     -36.906  89.691 -19.829  1.00 92.93           C  
ATOM   2878  C   GLU A 373     -35.461  89.240 -19.626  1.00 92.93           C  
ATOM   2879  O   GLU A 373     -34.614  89.444 -20.497  1.00 92.93           O  
ATOM   2880  CB  GLU A 373     -37.138  91.037 -19.139  1.00 92.93           C  
ATOM   2881  CG  GLU A 373     -38.429  91.727 -19.556  1.00 92.93           C  
ATOM   2882  CD  GLU A 373     -38.696  93.013 -18.790  1.00 92.93           C  
ATOM   2883  OE1 GLU A 373     -39.747  93.651 -19.025  1.00 92.93           O  
ATOM   2884  OE2 GLU A 373     -37.847  93.386 -17.950  1.00 92.93           O1-
ATOM   2885  N   ALA A 374     -35.252  88.579 -18.516  1.00 91.15           N  
ATOM   2886  CA  ALA A 374     -33.904  88.137 -18.171  1.00 91.15           C  
ATOM   2887  C   ALA A 374     -33.454  86.993 -19.075  1.00 91.15           C  
ATOM   2888  O   ALA A 374     -32.294  86.943 -19.492  1.00 91.15           O  
ATOM   2889  CB  ALA A 374     -33.844  87.708 -16.706  1.00 91.15           C  
ATOM   2890  N   VAL A 375     -34.320  86.143 -19.409  1.00 89.95           N  
ATOM   2891  CA  VAL A 375     -33.975  84.979 -20.218  1.00 89.95           C  
ATOM   2892  C   VAL A 375     -33.690  85.412 -21.655  1.00 89.95           C  
ATOM   2893  O   VAL A 375     -32.967  84.729 -22.384  1.00 89.95           O  
ATOM   2894  CB  VAL A 375     -35.099  83.919 -20.194  1.00 89.95           C  
ATOM   2895  CG1 VAL A 375     -34.769  82.760 -21.134  1.00 89.95           C  
ATOM   2896  CG2 VAL A 375     -35.320  83.409 -18.771  1.00 89.95           C  
ATOM   2897  N   LYS A 376     -34.221  86.568 -22.070  1.00 88.45           N  
ATOM   2898  CA  LYS A 376     -33.986  87.103 -23.408  1.00 88.45           C  
ATOM   2899  C   LYS A 376     -32.737  87.980 -23.439  1.00 88.45           C  
ATOM   2900  O   LYS A 376     -32.237  88.318 -24.513  1.00 88.45           O  
ATOM   2901  CB  LYS A 376     -35.200  87.902 -23.887  1.00 88.45           C  
ATOM   2902  CG  LYS A 376     -36.428  87.050 -24.173  1.00 88.45           C  
ATOM   2903  CD  LYS A 376     -37.587  87.895 -24.686  1.00 88.45           C  
ATOM   2904  CE  LYS A 376     -38.828  87.050 -24.937  1.00 88.45           C  
ATOM   2905  NZ  LYS A 376     -39.980  87.881 -25.399  1.00 88.45           N1+
ATOM   2906  N   SER A 377     -32.202  88.271 -22.296  1.00 86.60           N  
ATOM   2907  CA  SER A 377     -31.069  89.185 -22.207  1.00 86.60           C  
ATOM   2908  C   SER A 377     -29.745  88.442 -22.360  1.00 86.60           C  
ATOM   2909  O   SER A 377     -29.593  87.327 -21.859  1.00 86.60           O  
ATOM   2910  CB  SER A 377     -31.089  89.938 -20.876  1.00 86.60           C  
ATOM   2911  OG  SER A 377     -29.915  90.715 -20.719  1.00 86.60           O  
ATOM   2912  N   THR A 378     -28.837  88.935 -23.204  1.00 84.15           N  
ATOM   2913  CA  THR A 378     -27.501  88.375 -23.378  1.00 84.15           C  
ATOM   2914  C   THR A 378     -26.537  88.941 -22.338  1.00 84.15           C  
ATOM   2915  O   THR A 378     -25.382  88.519 -22.260  1.00 84.15           O  
ATOM   2916  CB  THR A 378     -26.957  88.651 -24.791  1.00 84.15           C  
ATOM   2917  CG2 THR A 378     -27.804  87.957 -25.853  1.00 84.15           C  
ATOM   2918  OG1 THR A 378     -26.972  90.064 -25.034  1.00 84.15           O  
ATOM   2919  N   ASP A 379     -27.088  89.783 -21.534  1.00 89.52           N  
ATOM   2920  CA  ASP A 379     -26.279  90.439 -20.512  1.00 89.52           C  
ATOM   2921  C   ASP A 379     -26.204  89.593 -19.244  1.00 89.52           C  
ATOM   2922  O   ASP A 379     -27.189  89.476 -18.509  1.00 89.52           O  
ATOM   2923  CB  ASP A 379     -26.843  91.824 -20.187  1.00 89.52           C  
ATOM   2924  CG  ASP A 379     -25.954  92.621 -19.249  1.00 89.52           C  
ATOM   2925  OD1 ASP A 379     -25.052  92.032 -18.615  1.00 89.52           O  
ATOM   2926  OD2 ASP A 379     -26.157  93.850 -19.141  1.00 89.52           O1-
ATOM   2927  N   GLN A 380     -25.006  89.015 -18.991  1.00 88.40           N  
ATOM   2928  CA  GLN A 380     -24.792  88.133 -17.849  1.00 88.40           C  
ATOM   2929  C   GLN A 380     -24.957  88.887 -16.532  1.00 88.40           C  
ATOM   2930  O   GLN A 380     -25.403  88.316 -15.535  1.00 88.40           O  
ATOM   2931  CB  GLN A 380     -23.406  87.491 -17.916  1.00 88.40           C  
ATOM   2932  CG  GLN A 380     -23.288  86.391 -18.963  1.00 88.40           C  
ATOM   2933  CD  GLN A 380     -24.257  85.248 -18.725  1.00 88.40           C  
ATOM   2934  NE2 GLN A 380     -24.854  84.744 -19.799  1.00 88.40           N  
ATOM   2935  OE1 GLN A 380     -24.466  84.821 -17.585  1.00 88.40           O  
ATOM   2936  N   GLU A 381     -24.616  90.160 -16.477  1.00 89.44           N  
ATOM   2937  CA  GLU A 381     -24.755  90.958 -15.263  1.00 89.44           C  
ATOM   2938  C   GLU A 381     -26.225  91.163 -14.903  1.00 89.44           C  
ATOM   2939  O   GLU A 381     -26.601  91.069 -13.733  1.00 89.44           O  
ATOM   2940  CB  GLU A 381     -24.060  92.312 -15.425  1.00 89.44           C  
ATOM   2941  CG  GLU A 381     -23.869  93.066 -14.118  1.00 89.44           C  
ATOM   2942  CD  GLU A 381     -23.072  94.351 -14.277  1.00 89.44           C  
ATOM   2943  OE1 GLU A 381     -22.917  95.096 -13.284  1.00 89.44           O  
ATOM   2944  OE2 GLU A 381     -22.600  94.615 -15.405  1.00 89.44           O1-
ATOM   2945  N   GLU A 382     -27.060  91.373 -15.941  1.00 89.34           N  
ATOM   2946  CA  GLU A 382     -28.498  91.506 -15.722  1.00 89.34           C  
ATOM   2947  C   GLU A 382     -29.096  90.211 -15.183  1.00 89.34           C  
ATOM   2948  O   GLU A 382     -29.901  90.233 -14.249  1.00 89.34           O  
ATOM   2949  CB  GLU A 382     -29.204  91.912 -17.018  1.00 89.34           C  
ATOM   2950  CG  GLU A 382     -30.683  92.222 -16.842  1.00 89.34           C  
ATOM   2951  CD  GLU A 382     -31.361  92.666 -18.128  1.00 89.34           C  
ATOM   2952  OE1 GLU A 382     -32.599  92.851 -18.131  1.00 89.34           O  
ATOM   2953  OE2 GLU A 382     -30.648  92.830 -19.144  1.00 89.34           O1-
ATOM   2954  N   LEU A 383     -28.733  89.101 -15.767  1.00 90.70           N  
ATOM   2955  CA  LEU A 383     -29.212  87.794 -15.331  1.00 90.70           C  
ATOM   2956  C   LEU A 383     -28.876  87.554 -13.863  1.00 90.70           C  
ATOM   2957  O   LEU A 383     -29.722  87.086 -13.097  1.00 90.70           O  
ATOM   2958  CB  LEU A 383     -28.605  86.685 -16.194  1.00 90.70           C  
ATOM   2959  CG  LEU A 383     -29.186  85.283 -16.004  1.00 90.70           C  
ATOM   2960  CD1 LEU A 383     -30.451  85.115 -16.840  1.00 90.70           C  
ATOM   2961  CD2 LEU A 383     -28.154  84.222 -16.370  1.00 90.70           C  
ATOM   2962  N   LYS A 384     -27.655  87.958 -13.458  1.00 91.47           N  
ATOM   2963  CA  LYS A 384     -27.216  87.779 -12.077  1.00 91.47           C  
ATOM   2964  C   LYS A 384     -28.022  88.658 -11.125  1.00 91.47           C  
ATOM   2965  O   LYS A 384     -28.381  88.227 -10.028  1.00 91.47           O  
ATOM   2966  CB  LYS A 384     -25.725  88.092 -11.944  1.00 91.47           C  
ATOM   2967  CG  LYS A 384     -24.813  87.031 -12.542  1.00 91.47           C  
ATOM   2968  CD  LYS A 384     -23.344  87.372 -12.330  1.00 91.47           C  
ATOM   2969  CE  LYS A 384     -22.431  86.347 -12.990  1.00 91.47           C  
ATOM   2970  NZ  LYS A 384     -20.990  86.708 -12.834  1.00 91.47           N1+
ATOM   2971  N   LYS A 385     -28.331  89.875 -11.599  1.00 90.73           N  
ATOM   2972  CA  LYS A 385     -29.110  90.788 -10.768  1.00 90.73           C  
ATOM   2973  C   LYS A 385     -30.538  90.283 -10.584  1.00 90.73           C  
ATOM   2974  O   LYS A 385     -31.063  90.281  -9.469  1.00 90.73           O  
ATOM   2975  CB  LYS A 385     -29.124  92.191 -11.378  1.00 90.73           C  
ATOM   2976  CG  LYS A 385     -27.816  92.951 -11.213  1.00 90.73           C  
ATOM   2977  CD  LYS A 385     -27.918  94.365 -11.769  1.00 90.73           C  
ATOM   2978  CE  LYS A 385     -26.585  95.096 -11.688  1.00 90.73           C  
ATOM   2979  NZ  LYS A 385     -26.667  96.466 -12.279  1.00 90.73           N1+
ATOM   2980  N   VAL A 386     -31.108  89.894 -11.658  1.00 93.13           N  
ATOM   2981  CA  VAL A 386     -32.479  89.393 -11.621  1.00 93.13           C  
ATOM   2982  C   VAL A 386     -32.540  88.119 -10.782  1.00 93.13           C  
ATOM   2983  O   VAL A 386     -33.463  87.938  -9.983  1.00 93.13           O  
ATOM   2984  CB  VAL A 386     -33.024  89.123 -13.041  1.00 93.13           C  
ATOM   2985  CG1 VAL A 386     -34.379  88.424 -12.975  1.00 93.13           C  
ATOM   2986  CG2 VAL A 386     -33.130  90.427 -13.828  1.00 93.13           C  
ATOM   2987  N   LYS A 387     -31.626  87.235 -10.986  1.00 93.59           N  
ATOM   2988  CA  LYS A 387     -31.549  86.025 -10.173  1.00 93.59           C  
ATOM   2989  C   LYS A 387     -31.503  86.363  -8.685  1.00 93.59           C  
ATOM   2990  O   LYS A 387     -32.200  85.743  -7.881  1.00 93.59           O  
ATOM   2991  CB  LYS A 387     -30.324  85.195 -10.559  1.00 93.59           C  
ATOM   2992  CG  LYS A 387     -30.210  83.875  -9.812  1.00 93.59           C  
ATOM   2993  CD  LYS A 387     -28.956  83.110 -10.216  1.00 93.59           C  
ATOM   2994  CE  LYS A 387     -28.750  81.873  -9.353  1.00 93.59           C  
ATOM   2995  NZ  LYS A 387     -27.479  81.167  -9.688  1.00 93.59           N1+
ATOM   2996  N   ALA A 388     -30.637  87.313  -8.296  1.00 92.38           N  
ATOM   2997  CA  ALA A 388     -30.509  87.716  -6.897  1.00 92.38           C  
ATOM   2998  C   ALA A 388     -31.825  88.273  -6.365  1.00 92.38           C  
ATOM   2999  O   ALA A 388     -32.238  87.949  -5.250  1.00 92.38           O  
ATOM   3000  CB  ALA A 388     -29.395  88.748  -6.742  1.00 92.38           C  
ATOM   3001  N   ILE A 389     -32.463  89.062  -7.220  1.00 92.63           N  
ATOM   3002  CA  ILE A 389     -33.732  89.654  -6.811  1.00 92.63           C  
ATOM   3003  C   ILE A 389     -34.772  88.554  -6.605  1.00 92.63           C  
ATOM   3004  O   ILE A 389     -35.474  88.539  -5.592  1.00 92.63           O  
ATOM   3005  CB  ILE A 389     -34.237  90.682  -7.848  1.00 92.63           C  
ATOM   3006  CG1 ILE A 389     -33.315  91.905  -7.881  1.00 92.63           C  
ATOM   3007  CG2 ILE A 389     -35.680  91.092  -7.544  1.00 92.63           C  
ATOM   3008  CD1 ILE A 389     -33.609  92.872  -9.020  1.00 92.63           C  
ATOM   3009  N   LEU A 390     -34.883  87.660  -7.557  1.00 94.80           N  
ATOM   3010  CA  LEU A 390     -35.863  86.581  -7.488  1.00 94.80           C  
ATOM   3011  C   LEU A 390     -35.560  85.646  -6.322  1.00 94.80           C  
ATOM   3012  O   LEU A 390     -36.478  85.158  -5.658  1.00 94.80           O  
ATOM   3013  CB  LEU A 390     -35.884  85.791  -8.800  1.00 94.80           C  
ATOM   3014  CG  LEU A 390     -36.468  86.512 -10.016  1.00 94.80           C  
ATOM   3015  CD1 LEU A 390     -36.309  85.655 -11.267  1.00 94.80           C  
ATOM   3016  CD2 LEU A 390     -37.935  86.855  -9.780  1.00 94.80           C  
ATOM   3017  N   ARG A 391     -34.284  85.395  -6.108  1.00 95.10           N  
ATOM   3018  CA  ARG A 391     -33.894  84.546  -4.986  1.00 95.10           C  
ATOM   3019  C   ARG A 391     -34.350  85.149  -3.661  1.00 95.10           C  
ATOM   3020  O   ARG A 391     -34.927  84.453  -2.823  1.00 95.10           O  
ATOM   3021  CB  ARG A 391     -32.378  84.336  -4.972  1.00 95.10           C  
ATOM   3022  CG  ARG A 391     -31.896  83.408  -3.869  1.00 95.10           C  
ATOM   3023  CD  ARG A 391     -30.377  83.326  -3.824  1.00 95.10           C  
ATOM   3024  NE  ARG A 391     -29.909  82.625  -2.632  1.00 95.10           N  
ATOM   3025  CZ  ARG A 391     -28.683  82.133  -2.474  1.00 95.10           C  
ATOM   3026  NH1 ARG A 391     -27.774  82.256  -3.435  1.00 95.10           N1+
ATOM   3027  NH2 ARG A 391     -28.364  81.513  -1.348  1.00 95.10           N  
ATOM   3028  N   VAL A 392     -34.060  86.388  -3.518  1.00 92.71           N  
ATOM   3029  CA  VAL A 392     -34.434  87.074  -2.285  1.00 92.71           C  
ATOM   3030  C   VAL A 392     -35.955  87.093  -2.145  1.00 92.71           C  
ATOM   3031  O   VAL A 392     -36.488  86.821  -1.067  1.00 92.71           O  
ATOM   3032  CB  VAL A 392     -33.877  88.514  -2.244  1.00 92.71           C  
ATOM   3033  CG1 VAL A 392     -34.433  89.275  -1.042  1.00 92.71           C  
ATOM   3034  CG2 VAL A 392     -32.350  88.495  -2.209  1.00 92.71           C  
ATOM   3035  N   ALA A 393     -36.644  87.428  -3.188  1.00 92.67           N  
ATOM   3036  CA  ALA A 393     -38.103  87.468  -3.161  1.00 92.67           C  
ATOM   3037  C   ALA A 393     -38.682  86.113  -2.766  1.00 92.67           C  
ATOM   3038  O   ALA A 393     -39.613  86.039  -1.959  1.00 92.67           O  
ATOM   3039  CB  ALA A 393     -38.650  87.902  -4.519  1.00 92.67           C  
ATOM   3040  N   SER A 394     -38.204  85.070  -3.387  1.00 93.69           N  
ATOM   3041  CA  SER A 394     -38.651  83.724  -3.050  1.00 93.69           C  
ATOM   3042  C   SER A 394     -38.410  83.413  -1.576  1.00 93.69           C  
ATOM   3043  O   SER A 394     -39.280  82.859  -0.901  1.00 93.69           O  
ATOM   3044  CB  SER A 394     -37.940  82.688  -3.920  1.00 93.69           C  
ATOM   3045  OG  SER A 394     -38.371  81.377  -3.598  1.00 93.69           O  
ATOM   3046  N   GLU A 395     -37.230  83.729  -1.095  1.00 93.39           N  
ATOM   3047  CA  GLU A 395     -36.889  83.491   0.304  1.00 93.39           C  
ATOM   3048  C   GLU A 395     -37.798  84.284   1.237  1.00 93.39           C  
ATOM   3049  O   GLU A 395     -38.234  83.773   2.271  1.00 93.39           O  
ATOM   3050  CB  GLU A 395     -35.424  83.849   0.568  1.00 93.39           C  
ATOM   3051  CG  GLU A 395     -34.924  83.423   1.940  1.00 93.39           C  
ATOM   3052  CD  GLU A 395     -33.429  83.630   2.126  1.00 93.39           C  
ATOM   3053  OE1 GLU A 395     -32.907  83.336   3.224  1.00 93.39           O  
ATOM   3054  OE2 GLU A 395     -32.774  84.090   1.163  1.00 93.39           O1-
ATOM   3055  N   VAL A 396     -38.059  85.513   0.858  1.00 92.04           N  
ATOM   3056  CA  VAL A 396     -38.949  86.340   1.667  1.00 92.04           C  
ATOM   3057  C   VAL A 396     -40.325  85.683   1.757  1.00 92.04           C  
ATOM   3058  O   VAL A 396     -40.903  85.586   2.842  1.00 92.04           O  
ATOM   3059  CB  VAL A 396     -39.078  87.768   1.089  1.00 92.04           C  
ATOM   3060  CG1 VAL A 396     -40.213  88.527   1.774  1.00 92.04           C  
ATOM   3061  CG2 VAL A 396     -37.760  88.524   1.237  1.00 92.04           C  
ATOM   3062  N   LEU A 397     -40.854  85.228   0.649  1.00 93.01           N  
ATOM   3063  CA  LEU A 397     -42.174  84.607   0.621  1.00 93.01           C  
ATOM   3064  C   LEU A 397     -42.197  83.340   1.469  1.00 93.01           C  
ATOM   3065  O   LEU A 397     -43.169  83.085   2.184  1.00 93.01           O  
ATOM   3066  CB  LEU A 397     -42.581  84.279  -0.820  1.00 93.01           C  
ATOM   3067  CG  LEU A 397     -42.946  85.469  -1.708  1.00 93.01           C  
ATOM   3068  CD1 LEU A 397     -43.149  85.012  -3.149  1.00 93.01           C  
ATOM   3069  CD2 LEU A 397     -44.195  86.166  -1.182  1.00 93.01           C  
ATOM   3070  N   LYS A 398     -41.129  82.527   1.366  1.00 92.45           N  
ATOM   3071  CA  LYS A 398     -41.037  81.309   2.165  1.00 92.45           C  
ATOM   3072  C   LYS A 398     -40.999  81.630   3.656  1.00 92.45           C  
ATOM   3073  O   LYS A 398     -41.675  80.979   4.454  1.00 92.45           O  
ATOM   3074  CB  LYS A 398     -39.799  80.501   1.771  1.00 92.45           C  
ATOM   3075  CG  LYS A 398     -39.915  79.807   0.422  1.00 92.45           C  
ATOM   3076  CD  LYS A 398     -38.651  79.028   0.083  1.00 92.45           C  
ATOM   3077  CE  LYS A 398     -38.726  78.416  -1.308  1.00 92.45           C  
ATOM   3078  NZ  LYS A 398     -37.463  77.708  -1.672  1.00 92.45           N1+
ATOM   3079  N   LEU A 399     -40.274  82.607   3.977  1.00 93.07           N  
ATOM   3080  CA  LEU A 399     -40.159  82.995   5.378  1.00 93.07           C  
ATOM   3081  C   LEU A 399     -41.460  83.612   5.880  1.00 93.07           C  
ATOM   3082  O   LEU A 399     -41.850  83.397   7.030  1.00 93.07           O  
ATOM   3083  CB  LEU A 399     -39.006  83.986   5.566  1.00 93.07           C  
ATOM   3084  CG  LEU A 399     -37.593  83.414   5.441  1.00 93.07           C  
ATOM   3085  CD1 LEU A 399     -36.564  84.539   5.436  1.00 93.07           C  
ATOM   3086  CD2 LEU A 399     -37.312  82.429   6.571  1.00 93.07           C  
ATOM   3087  N   GLU A 400     -42.082  84.368   5.023  1.00 90.68           N  
ATOM   3088  CA  GLU A 400     -43.371  84.939   5.398  1.00 90.68           C  
ATOM   3089  C   GLU A 400     -44.401  83.846   5.672  1.00 90.68           C  
ATOM   3090  O   GLU A 400     -45.208  83.963   6.597  1.00 90.68           O  
ATOM   3091  CB  GLU A 400     -43.883  85.880   4.304  1.00 90.68           C  
ATOM   3092  CG  GLU A 400     -43.151  87.213   4.248  1.00 90.68           C  
ATOM   3093  CD  GLU A 400     -43.694  88.151   3.182  1.00 90.68           C  
ATOM   3094  OE1 GLU A 400     -43.350  89.355   3.201  1.00 90.68           O  
ATOM   3095  OE2 GLU A 400     -44.470  87.679   2.322  1.00 90.68           O1-
ATOM   3096  N   GLU A 401     -44.349  82.836   4.835  1.00 90.91           N  
ATOM   3097  CA  GLU A 401     -45.241  81.698   5.046  1.00 90.91           C  
ATOM   3098  C   GLU A 401     -44.934  80.993   6.364  1.00 90.91           C  
ATOM   3099  O   GLU A 401     -45.848  80.621   7.102  1.00 90.91           O  
ATOM   3100  CB  GLU A 401     -45.133  80.708   3.883  1.00 90.91           C  
ATOM   3101  CG  GLU A 401     -46.121  79.554   3.964  1.00 90.91           C  
ATOM   3102  CD  GLU A 401     -47.567  79.988   3.789  1.00 90.91           C  
ATOM   3103  OE1 GLU A 401     -48.482  79.186   4.081  1.00 90.91           O  
ATOM   3104  OE2 GLU A 401     -47.787  81.141   3.356  1.00 90.91           O1-
ATOM   3105  N   GLU A 402     -43.683  80.829   6.594  1.00 91.28           N  
ATOM   3106  CA  GLU A 402     -43.275  80.224   7.858  1.00 91.28           C  
ATOM   3107  C   GLU A 402     -43.742  81.060   9.046  1.00 91.28           C  
ATOM   3108  O   GLU A 402     -44.206  80.517  10.050  1.00 91.28           O  
ATOM   3109  CB  GLU A 402     -41.755  80.048   7.905  1.00 91.28           C  
ATOM   3110  CG  GLU A 402     -41.265  79.247   9.102  1.00 91.28           C  
ATOM   3111  CD  GLU A 402     -39.766  78.990   9.080  1.00 91.28           C  
ATOM   3112  OE1 GLU A 402     -39.225  78.470  10.081  1.00 91.28           O  
ATOM   3113  OE2 GLU A 402     -39.129  79.314   8.052  1.00 91.28           O1-
ATOM   3114  N   ALA A 403     -43.633  82.325   8.942  1.00 90.06           N  
ATOM   3115  CA  ALA A 403     -44.073  83.234   9.998  1.00 90.06           C  
ATOM   3116  C   ALA A 403     -45.582  83.144  10.205  1.00 90.06           C  
ATOM   3117  O   ALA A 403     -46.060  83.151  11.342  1.00 90.06           O  
ATOM   3118  CB  ALA A 403     -43.669  84.669   9.669  1.00 90.06           C  
ATOM   3119  N   LYS A 404     -46.317  83.012   9.056  1.00 89.98           N  
ATOM   3120  CA  LYS A 404     -47.768  82.878   9.134  1.00 89.98           C  
ATOM   3121  C   LYS A 404     -48.163  81.592   9.853  1.00 89.98           C  
ATOM   3122  O   LYS A 404     -49.046  81.601  10.713  1.00 89.98           O  
ATOM   3123  CB  LYS A 404     -48.386  82.909   7.736  1.00 89.98           C  
ATOM   3124  CG  LYS A 404     -49.904  83.012   7.732  1.00 89.98           C  
ATOM   3125  CD  LYS A 404     -50.455  83.111   6.315  1.00 89.98           C  
ATOM   3126  CE  LYS A 404     -51.977  83.142   6.307  1.00 89.98           C  
ATOM   3127  NZ  LYS A 404     -52.522  83.215   4.918  1.00 89.98           N1+
ATOM   3128  N   LYS A 405     -47.544  80.440   9.505  1.00 90.69           N  
ATOM   3129  CA  LYS A 405     -47.817  79.156  10.144  1.00 90.69           C  
ATOM   3130  C   LYS A 405     -47.485  79.202  11.633  1.00 90.69           C  
ATOM   3131  O   LYS A 405     -48.231  78.668  12.457  1.00 90.69           O  
ATOM   3132  CB  LYS A 405     -47.022  78.039   9.465  1.00 90.69           C  
ATOM   3133  CG  LYS A 405     -47.552  77.650   8.093  1.00 90.69           C  
ATOM   3134  CD  LYS A 405     -46.771  76.484   7.502  1.00 90.69           C  
ATOM   3135  CE  LYS A 405     -47.276  76.116   6.113  1.00 90.69           C  
ATOM   3136  NZ  LYS A 405     -46.502  74.984   5.523  1.00 90.69           N1+
ATOM   3137  N   SER A 406     -46.404  79.788  11.866  1.00 89.97           N  
ATOM   3138  CA  SER A 406     -45.998  79.918  13.261  1.00 89.97           C  
ATOM   3139  C   SER A 406     -46.993  80.764  14.049  1.00 89.97           C  
ATOM   3140  O   SER A 406     -47.320  80.442  15.194  1.00 89.97           O  
ATOM   3141  CB  SER A 406     -44.602  80.533  13.360  1.00 89.97           C  
ATOM   3142  OG  SER A 406     -43.627  79.655  12.824  1.00 89.97           O  
ATOM   3143  N   GLN A 407     -47.462  81.852  13.481  1.00 90.05           N  
ATOM   3144  CA  GLN A 407     -48.471  82.694  14.116  1.00 90.05           C  
ATOM   3145  C   GLN A 407     -49.761  81.916  14.361  1.00 90.05           C  
ATOM   3146  O   GLN A 407     -50.386  82.055  15.413  1.00 90.05           O  
ATOM   3147  CB  GLN A 407     -48.757  83.928  13.261  1.00 90.05           C  
ATOM   3148  CG  GLN A 407     -49.698  84.929  13.919  1.00 90.05           C  
ATOM   3149  CD  GLN A 407     -49.102  85.565  15.161  1.00 90.05           C  
ATOM   3150  NE2 GLN A 407     -49.962  86.004  16.072  1.00 90.05           N  
ATOM   3151  OE1 GLN A 407     -47.879  85.661  15.299  1.00 90.05           O  
ATOM   3152  N   GLU A 408     -50.110  81.110  13.348  1.00 90.66           N  
ATOM   3153  CA  GLU A 408     -51.291  80.264  13.489  1.00 90.66           C  
ATOM   3154  C   GLU A 408     -51.132  79.282  14.645  1.00 90.66           C  
ATOM   3155  O   GLU A 408     -52.079  79.038  15.395  1.00 90.66           O  
ATOM   3156  CB  GLU A 408     -51.568  79.506  12.188  1.00 90.66           C  
ATOM   3157  CG  GLU A 408     -52.085  80.389  11.061  1.00 90.66           C  
ATOM   3158  CD  GLU A 408     -52.222  79.652   9.738  1.00 90.66           C  
ATOM   3159  OE1 GLU A 408     -52.653  80.272   8.739  1.00 90.66           O  
ATOM   3160  OE2 GLU A 408     -51.897  78.444   9.700  1.00 90.66           O1-
ATOM   3161  N   GLU A 409     -49.967  78.705  14.792  1.00 92.33           N  
ATOM   3162  CA  GLU A 409     -49.654  77.783  15.881  1.00 92.33           C  
ATOM   3163  C   GLU A 409     -49.763  78.475  17.236  1.00 92.33           C  
ATOM   3164  O   GLU A 409     -50.301  77.906  18.188  1.00 92.33           O  
ATOM   3165  CB  GLU A 409     -48.253  77.194  15.702  1.00 92.33           C  
ATOM   3166  CG  GLU A 409     -47.923  76.082  16.687  1.00 92.33           C  
ATOM   3167  CD  GLU A 409     -46.570  75.438  16.434  1.00 92.33           C  
ATOM   3168  OE1 GLU A 409     -46.163  74.551  17.218  1.00 92.33           O  
ATOM   3169  OE2 GLU A 409     -45.910  75.824  15.443  1.00 92.33           O1-
ATOM   3170  N   VAL A 410     -49.271  79.660  17.336  1.00 87.92           N  
ATOM   3171  CA  VAL A 410     -49.346  80.422  18.578  1.00 87.92           C  
ATOM   3172  C   VAL A 410     -50.807  80.690  18.932  1.00 87.92           C  
ATOM   3173  O   VAL A 410     -51.205  80.558  20.092  1.00 87.92           O  
ATOM   3174  CB  VAL A 410     -48.570  81.753  18.475  1.00 87.92           C  
ATOM   3175  CG1 VAL A 410     -48.857  82.641  19.685  1.00 87.92           C  
ATOM   3176  CG2 VAL A 410     -47.071  81.488  18.346  1.00 87.92           C  
ATOM   3177  N   GLU A 411     -51.527  80.977  17.858  1.00 89.92           N  
ATOM   3178  CA  GLU A 411     -52.939  81.260  18.091  1.00 89.92           C  
ATOM   3179  C   GLU A 411     -53.679  80.018  18.581  1.00 89.92           C  
ATOM   3180  O   GLU A 411     -54.535  80.107  19.463  1.00 89.92           O  
ATOM   3181  CB  GLU A 411     -53.598  81.795  16.816  1.00 89.92           C  
ATOM   3182  CG  GLU A 411     -53.249  83.243  16.506  1.00 89.92           C  
ATOM   3183  CD  GLU A 411     -53.810  83.725  15.178  1.00 89.92           C  
ATOM   3184  OE1 GLU A 411     -53.557  84.890  14.798  1.00 89.92           O  
ATOM   3185  OE2 GLU A 411     -54.511  82.929  14.512  1.00 89.92           O1-
ATOM   3186  N   ARG A 412     -53.337  78.900  18.010  1.00 90.97           N  
ATOM   3187  CA  ARG A 412     -53.907  77.634  18.459  1.00 90.97           C  
ATOM   3188  C   ARG A 412     -53.517  77.340  19.904  1.00 90.97           C  
ATOM   3189  O   ARG A 412     -54.355  76.924  20.706  1.00 90.97           O  
ATOM   3190  CB  ARG A 412     -53.455  76.488  17.551  1.00 90.97           C  
ATOM   3191  CG  ARG A 412     -54.148  75.166  17.837  1.00 90.97           C  
ATOM   3192  CD  ARG A 412     -53.602  74.043  16.966  1.00 90.97           C  
ATOM   3193  NE  ARG A 412     -52.214  73.733  17.294  1.00 90.97           N  
ATOM   3194  CZ  ARG A 412     -51.485  72.797  16.692  1.00 90.97           C  
ATOM   3195  NH1 ARG A 412     -52.001  72.057  15.718  1.00 90.97           N1+
ATOM   3196  NH2 ARG A 412     -50.230  72.597  17.070  1.00 90.97           N  
ATOM   3197  N   LEU A 413     -52.315  77.532  20.231  1.00 89.09           N  
ATOM   3198  CA  LEU A 413     -51.816  77.266  21.575  1.00 89.09           C  
ATOM   3199  C   LEU A 413     -52.429  78.230  22.584  1.00 89.09           C  
ATOM   3200  O   LEU A 413     -52.719  77.847  23.720  1.00 89.09           O  
ATOM   3201  CB  LEU A 413     -50.290  77.370  21.612  1.00 89.09           C  
ATOM   3202  CG  LEU A 413     -49.515  76.230  20.951  1.00 89.09           C  
ATOM   3203  CD1 LEU A 413     -48.026  76.555  20.910  1.00 89.09           C  
ATOM   3204  CD2 LEU A 413     -49.760  74.918  21.690  1.00 89.09           C  
ATOM   3205  N   LYS A 414     -52.692  79.498  22.098  1.00 87.40           N  
ATOM   3206  CA  LYS A 414     -53.351  80.473  22.962  1.00 87.40           C  
ATOM   3207  C   LYS A 414     -54.772  80.032  23.303  1.00 87.40           C  
ATOM   3208  O   LYS A 414     -55.218  80.186  24.443  1.00 87.40           O  
ATOM   3209  CB  LYS A 414     -53.377  81.850  22.296  1.00 87.40           C  
ATOM   3210  CG  LYS A 414     -52.071  82.622  22.421  1.00 87.40           C  
ATOM   3211  CD  LYS A 414     -52.200  84.032  21.860  1.00 87.40           C  
ATOM   3212  CE  LYS A 414     -50.891  84.802  21.974  1.00 87.40           C  
ATOM   3213  NZ  LYS A 414     -51.011  86.184  21.422  1.00 87.40           N1+
ATOM   3214  N   GLN A 415     -55.390  79.380  22.294  1.00 89.00           N  
ATOM   3215  CA  GLN A 415     -56.743  78.875  22.502  1.00 89.00           C  
ATOM   3216  C   GLN A 415     -56.744  77.679  23.450  1.00 89.00           C  
ATOM   3217  O   GLN A 415     -57.645  77.539  24.279  1.00 89.00           O  
ATOM   3218  CB  GLN A 415     -57.383  78.488  21.168  1.00 89.00           C  
ATOM   3219  CG  GLN A 415     -57.725  79.678  20.282  1.00 89.00           C  
ATOM   3220  CD  GLN A 415     -58.387  79.268  18.979  1.00 89.00           C  
ATOM   3221  NE2 GLN A 415     -58.774  80.254  18.176  1.00 89.00           N  
ATOM   3222  OE1 GLN A 415     -58.549  78.077  18.698  1.00 89.00           O  
ATOM   3223  N   GLU A 416     -55.749  76.862  23.305  1.00 86.56           N  
ATOM   3224  CA  GLU A 416     -55.608  75.702  24.180  1.00 86.56           C  
ATOM   3225  C   GLU A 416     -55.378  76.126  25.628  1.00 86.56           C  
ATOM   3226  O   GLU A 416     -55.901  75.503  26.554  1.00 86.56           O  
ATOM   3227  CB  GLU A 416     -54.460  74.806  23.706  1.00 86.56           C  
ATOM   3228  CG  GLU A 416     -54.773  74.024  22.439  1.00 86.56           C  
ATOM   3229  CD  GLU A 416     -53.654  73.084  22.022  1.00 86.56           C  
ATOM   3230  OE1 GLU A 416     -53.750  72.466  20.938  1.00 86.56           O  
ATOM   3231  OE2 GLU A 416     -52.671  72.962  22.788  1.00 86.56           O1-
ATOM   3232  N   VAL A 417     -54.652  77.181  25.779  1.00 83.53           N  
ATOM   3233  CA  VAL A 417     -54.385  77.706  27.113  1.00 83.53           C  
ATOM   3234  C   VAL A 417     -55.674  78.254  27.721  1.00 83.53           C  
ATOM   3235  O   VAL A 417     -55.959  78.027  28.899  1.00 83.53           O  
ATOM   3236  CB  VAL A 417     -53.299  78.804  27.085  1.00 83.53           C  
ATOM   3237  CG1 VAL A 417     -53.192  79.495  28.443  1.00 83.53           C  
ATOM   3238  CG2 VAL A 417     -51.952  78.211  26.675  1.00 83.53           C  
ATOM   3239  N   GLU A 418     -56.434  78.952  26.903  1.00 85.47           N  
ATOM   3240  CA  GLU A 418     -57.696  79.517  27.374  1.00 85.47           C  
ATOM   3241  C   GLU A 418     -58.668  78.419  27.795  1.00 85.47           C  
ATOM   3242  O   GLU A 418     -59.357  78.547  28.810  1.00 85.47           O  
ATOM   3243  CB  GLU A 418     -58.329  80.394  26.291  1.00 85.47           C  
ATOM   3244  CG  GLU A 418     -57.650  81.745  26.119  1.00 85.47           C  
ATOM   3245  CD  GLU A 418     -58.251  82.580  25.000  1.00 85.47           C  
ATOM   3246  OE1 GLU A 418     -57.792  83.724  24.783  1.00 85.47           O  
ATOM   3247  OE2 GLU A 418     -59.188  82.086  24.334  1.00 85.47           O1-
ATOM   3248  N   LYS A 419     -58.651  77.344  27.000  1.00 85.09           N  
ATOM   3249  CA  LYS A 419     -59.521  76.216  27.321  1.00 85.09           C  
ATOM   3250  C   LYS A 419     -59.052  75.502  28.585  1.00 85.09           C  
ATOM   3251  O   LYS A 419     -59.868  75.119  29.427  1.00 85.09           O  
ATOM   3252  CB  LYS A 419     -59.574  75.231  26.152  1.00 85.09           C  
ATOM   3253  CG  LYS A 419     -60.423  75.705  24.981  1.00 85.09           C  
ATOM   3254  CD  LYS A 419     -60.516  74.644  23.892  1.00 85.09           C  
ATOM   3255  CE  LYS A 419     -61.301  75.145  22.688  1.00 85.09           C  
ATOM   3256  NZ  LYS A 419     -61.374  74.117  21.608  1.00 85.09           N1+
ATOM   3257  N   ALA A 420     -57.791  75.317  28.649  1.00 79.19           N  
ATOM   3258  CA  ALA A 420     -57.224  74.640  29.812  1.00 79.19           C  
ATOM   3259  C   ALA A 420     -57.395  75.481  31.073  1.00 79.19           C  
ATOM   3260  O   ALA A 420     -57.624  74.944  32.159  1.00 79.19           O  
ATOM   3261  CB  ALA A 420     -55.748  74.329  29.580  1.00 79.19           C  
ATOM   3262  N   SER A 421     -57.238  76.812  30.958  1.00 74.88           N  
ATOM   3263  CA  SER A 421     -57.435  77.713  32.089  1.00 74.88           C  
ATOM   3264  C   SER A 421     -58.862  77.632  32.619  1.00 74.88           C  
ATOM   3265  O   SER A 421     -59.083  77.666  33.831  1.00 74.88           O  
ATOM   3266  CB  SER A 421     -57.111  79.153  31.690  1.00 74.88           C  
ATOM   3267  OG  SER A 421     -57.226  80.023  32.804  1.00 74.88           O  
ATOM   3268  N   LYS A 422     -59.823  77.404  31.771  1.00 81.73           N  
ATOM   3269  CA  LYS A 422     -61.224  77.287  32.164  1.00 81.73           C  
ATOM   3270  C   LYS A 422     -61.509  75.922  32.784  1.00 81.73           C  
ATOM   3271  O   LYS A 422     -62.385  75.795  33.643  1.00 81.73           O  
ATOM   3272  CB  LYS A 422     -62.140  77.516  30.960  1.00 81.73           C  
ATOM   3273  CG  LYS A 422     -62.238  78.971  30.526  1.00 81.73           C  
ATOM   3274  CD  LYS A 422     -63.239  79.149  29.392  1.00 81.73           C  
ATOM   3275  CE  LYS A 422     -63.321  80.602  28.940  1.00 81.73           C  
ATOM   3276  NZ  LYS A 422     -64.272  80.774  27.801  1.00 81.73           N1+
ATOM   3277  N   ALA A 423     -60.714  74.879  32.484  1.00 79.17           N  
ATOM   3278  CA  ALA A 423     -60.906  73.513  32.964  1.00 79.17           C  
ATOM   3279  C   ALA A 423     -60.134  73.273  34.257  1.00 79.17           C  
ATOM   3280  O   ALA A 423     -60.335  72.258  34.929  1.00 79.17           O  
ATOM   3281  CB  ALA A 423     -60.477  72.509  31.897  1.00 79.17           C  
ATOM   3282  N   GLY A 424     -59.472  74.188  34.898  1.00 71.79           N  
ATOM   3283  CA  GLY A 424     -58.825  74.075  36.195  1.00 71.79           C  
ATOM   3284  C   GLY A 424     -57.546  73.262  36.155  1.00 71.79           C  
ATOM   3285  O   GLY A 424     -57.259  72.500  37.081  1.00 71.79           O  
ATOM   3286  N   LEU A 425     -56.591  73.469  35.178  1.00 59.06           N  
ATOM   3287  CA  LEU A 425     -55.426  72.591  35.126  1.00 59.06           C  
ATOM   3288  C   LEU A 425     -54.389  73.001  36.167  1.00 59.06           C  
ATOM   3289  O   LEU A 425     -54.298  74.176  36.529  1.00 59.06           O  
ATOM   3290  CB  LEU A 425     -54.800  72.614  33.728  1.00 59.06           C  
ATOM   3291  CG  LEU A 425     -55.380  71.634  32.709  1.00 59.06           C  
ATOM   3292  CD1 LEU A 425     -55.223  72.184  31.295  1.00 59.06           C  
ATOM   3293  CD2 LEU A 425     -54.711  70.271  32.836  1.00 59.06           C  
ATOM   3294  N   ASP A 426     -53.664  71.959  36.801  1.00 66.21           N  
ATOM   3295  CA  ASP A 426     -52.514  71.936  37.698  1.00 66.21           C  
ATOM   3296  C   ASP A 426     -51.253  72.422  36.986  1.00 66.21           C  
ATOM   3297  O   ASP A 426     -51.232  72.538  35.759  1.00 66.21           O  
ATOM   3298  CB  ASP A 426     -52.293  70.527  38.254  1.00 66.21           C  
ATOM   3299  CG  ASP A 426     -52.028  69.498  37.170  1.00 66.21           C  
ATOM   3300  OD1 ASP A 426     -51.981  69.865  35.977  1.00 66.21           O  
ATOM   3301  OD2 ASP A 426     -51.867  68.305  37.512  1.00 66.21           O1-
ATOM   3302  N   HIS A 427     -50.501  73.387  37.511  1.00 68.17           N  
ATOM   3303  CA  HIS A 427     -49.236  74.066  37.253  1.00 68.17           C  
ATOM   3304  C   HIS A 427     -48.361  73.258  36.301  1.00 68.17           C  
ATOM   3305  O   HIS A 427     -47.654  73.826  35.467  1.00 68.17           O  
ATOM   3306  CB  HIS A 427     -48.489  74.323  38.562  1.00 68.17           C  
ATOM   3307  CG  HIS A 427     -49.054  75.453  39.363  1.00 68.17           C  
ATOM   3308  CD2 HIS A 427     -49.651  75.469  40.579  1.00 68.17           C  
ATOM   3309  ND1 HIS A 427     -49.041  76.758  38.923  1.00 68.17           N  
ATOM   3310  CE1 HIS A 427     -49.608  77.531  39.834  1.00 68.17           C  
ATOM   3311  NE2 HIS A 427     -49.987  76.773  40.849  1.00 68.17           N  
ATOM   3312  N   GLU A 428     -48.636  71.859  36.246  1.00 71.29           N  
ATOM   3313  CA  GLU A 428     -47.790  71.073  35.354  1.00 71.29           C  
ATOM   3314  C   GLU A 428     -48.241  71.213  33.902  1.00 71.29           C  
ATOM   3315  O   GLU A 428     -47.411  71.334  32.998  1.00 71.29           O  
ATOM   3316  CB  GLU A 428     -47.796  69.599  35.765  1.00 71.29           C  
ATOM   3317  CG  GLU A 428     -46.765  69.254  36.831  1.00 71.29           C  
ATOM   3318  CD  GLU A 428     -46.681  67.765  37.126  1.00 71.29           C  
ATOM   3319  OE1 GLU A 428     -45.856  67.360  37.975  1.00 71.29           O  
ATOM   3320  OE2 GLU A 428     -47.447  66.997  36.501  1.00 71.29           O1-
ATOM   3321  N   GLY A 429     -49.601  71.260  33.616  1.00 69.59           N  
ATOM   3322  CA  GLY A 429     -50.158  71.466  32.288  1.00 69.59           C  
ATOM   3323  C   GLY A 429     -49.892  72.854  31.738  1.00 69.59           C  
ATOM   3324  O   GLY A 429     -49.538  73.006  30.567  1.00 69.59           O  
ATOM   3325  N   ASP A 430     -49.821  73.914  32.682  1.00 73.58           N  
ATOM   3326  CA  ASP A 430     -49.534  75.289  32.283  1.00 73.58           C  
ATOM   3327  C   ASP A 430     -48.080  75.440  31.845  1.00 73.58           C  
ATOM   3328  O   ASP A 430     -47.791  76.124  30.861  1.00 73.58           O  
ATOM   3329  CB  ASP A 430     -49.842  76.255  33.428  1.00 73.58           C  
ATOM   3330  CG  ASP A 430     -51.331  76.455  33.652  1.00 73.58           C  
ATOM   3331  OD1 ASP A 430     -52.134  76.108  32.758  1.00 73.58           O  
ATOM   3332  OD2 ASP A 430     -51.705  76.969  34.728  1.00 73.58           O1-
ATOM   3333  N   SER A 431     -47.130  74.702  32.597  1.00 81.82           N  
ATOM   3334  CA  SER A 431     -45.707  74.796  32.287  1.00 81.82           C  
ATOM   3335  C   SER A 431     -45.398  74.193  30.920  1.00 81.82           C  
ATOM   3336  O   SER A 431     -44.592  74.738  30.164  1.00 81.82           O  
ATOM   3337  CB  SER A 431     -44.877  74.095  33.362  1.00 81.82           C  
ATOM   3338  OG  SER A 431     -43.500  74.396  33.209  1.00 81.82           O  
ATOM   3339  N   ARG A 432     -46.096  73.109  30.522  1.00 84.01           N  
ATOM   3340  CA  ARG A 432     -45.859  72.460  29.237  1.00 84.01           C  
ATOM   3341  C   ARG A 432     -46.330  73.340  28.084  1.00 84.01           C  
ATOM   3342  O   ARG A 432     -45.644  73.458  27.066  1.00 84.01           O  
ATOM   3343  CB  ARG A 432     -46.565  71.103  29.181  1.00 84.01           C  
ATOM   3344  CG  ARG A 432     -45.874  70.017  29.990  1.00 84.01           C  
ATOM   3345  CD  ARG A 432     -46.548  68.664  29.807  1.00 84.01           C  
ATOM   3346  NE  ARG A 432     -46.166  67.725  30.859  1.00 84.01           N  
ATOM   3347  CZ  ARG A 432     -46.606  66.473  30.954  1.00 84.01           C  
ATOM   3348  NH1 ARG A 432     -47.455  65.983  30.058  1.00 84.01           N1+
ATOM   3349  NH2 ARG A 432     -46.193  65.705  31.952  1.00 84.01           N  
ATOM   3350  N   ILE A 433     -47.508  73.957  28.266  1.00 82.59           N  
ATOM   3351  CA  ILE A 433     -48.057  74.804  27.213  1.00 82.59           C  
ATOM   3352  C   ILE A 433     -47.188  76.048  27.045  1.00 82.59           C  
ATOM   3353  O   ILE A 433     -46.908  76.471  25.922  1.00 82.59           O  
ATOM   3354  CB  ILE A 433     -49.518  75.207  27.516  1.00 82.59           C  
ATOM   3355  CG1 ILE A 433     -50.427  73.973  27.500  1.00 82.59           C  
ATOM   3356  CG2 ILE A 433     -50.005  76.261  26.517  1.00 82.59           C  
ATOM   3357  CD1 ILE A 433     -51.858  74.253  27.939  1.00 82.59           C  
ATOM   3358  N   PHE A 434     -46.774  76.693  28.221  1.00 85.27           N  
ATOM   3359  CA  PHE A 434     -45.883  77.846  28.175  1.00 85.27           C  
ATOM   3360  C   PHE A 434     -44.607  77.514  27.412  1.00 85.27           C  
ATOM   3361  O   PHE A 434     -44.122  78.325  26.619  1.00 85.27           O  
ATOM   3362  CB  PHE A 434     -45.539  78.318  29.592  1.00 85.27           C  
ATOM   3363  CG  PHE A 434     -44.796  79.626  29.632  1.00 85.27           C  
ATOM   3364  CD1 PHE A 434     -43.413  79.652  29.775  1.00 85.27           C  
ATOM   3365  CD2 PHE A 434     -45.479  80.830  29.525  1.00 85.27           C  
ATOM   3366  CE1 PHE A 434     -42.722  80.860  29.811  1.00 85.27           C  
ATOM   3367  CE2 PHE A 434     -44.795  82.042  29.562  1.00 85.27           C  
ATOM   3368  CZ  PHE A 434     -43.417  82.055  29.706  1.00 85.27           C  
ATOM   3369  N   LYS A 435     -44.023  76.309  27.650  1.00 89.12           N  
ATOM   3370  CA  LYS A 435     -42.823  75.886  26.934  1.00 89.12           C  
ATOM   3371  C   LYS A 435     -43.086  75.783  25.435  1.00 89.12           C  
ATOM   3372  O   LYS A 435     -42.245  76.175  24.623  1.00 89.12           O  
ATOM   3373  CB  LYS A 435     -42.321  74.546  27.472  1.00 89.12           C  
ATOM   3374  CG  LYS A 435     -40.947  74.146  26.953  1.00 89.12           C  
ATOM   3375  CD  LYS A 435     -40.465  72.849  27.590  1.00 89.12           C  
ATOM   3376  CE  LYS A 435     -39.105  72.430  27.047  1.00 89.12           C  
ATOM   3377  NZ  LYS A 435     -38.627  71.160  27.669  1.00 89.12           N1+
ATOM   3378  N   LYS A 436     -44.268  75.329  25.038  1.00 89.72           N  
ATOM   3379  CA  LYS A 436     -44.617  75.196  23.627  1.00 89.72           C  
ATOM   3380  C   LYS A 436     -44.736  76.564  22.959  1.00 89.72           C  
ATOM   3381  O   LYS A 436     -44.272  76.752  21.832  1.00 89.72           O  
ATOM   3382  CB  LYS A 436     -45.926  74.420  23.468  1.00 89.72           C  
ATOM   3383  CG  LYS A 436     -45.788  72.923  23.698  1.00 89.72           C  
ATOM   3384  CD  LYS A 436     -47.097  72.193  23.423  1.00 89.72           C  
ATOM   3385  CE  LYS A 436     -46.977  70.702  23.703  1.00 89.72           C  
ATOM   3386  NZ  LYS A 436     -48.259  69.982  23.441  1.00 89.72           N1+
ATOM   3387  N   ILE A 437     -45.365  77.511  23.765  1.00 87.72           N  
ATOM   3388  CA  ILE A 437     -45.495  78.862  23.231  1.00 87.72           C  
ATOM   3389  C   ILE A 437     -44.113  79.485  23.061  1.00 87.72           C  
ATOM   3390  O   ILE A 437     -43.828  80.109  22.036  1.00 87.72           O  
ATOM   3391  CB  ILE A 437     -46.374  79.748  24.143  1.00 87.72           C  
ATOM   3392  CG1 ILE A 437     -47.828  79.263  24.119  1.00 87.72           C  
ATOM   3393  CG2 ILE A 437     -46.279  81.217  23.722  1.00 87.72           C  
ATOM   3394  CD1 ILE A 437     -48.740  79.991  25.096  1.00 87.72           C  
ATOM   3395  N   HIS A 438     -43.313  79.381  24.132  1.00 90.09           N  
ATOM   3396  CA  HIS A 438     -41.956  79.912  24.072  1.00 90.09           C  
ATOM   3397  C   HIS A 438     -41.190  79.332  22.887  1.00 90.09           C  
ATOM   3398  O   HIS A 438     -40.473  80.056  22.193  1.00 90.09           O  
ATOM   3399  CB  HIS A 438     -41.208  79.619  25.375  1.00 90.09           C  
ATOM   3400  CG  HIS A 438     -39.840  80.222  25.429  1.00 90.09           C  
ATOM   3401  CD2 HIS A 438     -39.410  81.408  25.921  1.00 90.09           C  
ATOM   3402  ND1 HIS A 438     -38.725  79.582  24.933  1.00 90.09           N  
ATOM   3403  CE1 HIS A 438     -37.665  80.352  25.117  1.00 90.09           C  
ATOM   3404  NE2 HIS A 438     -38.054  81.465  25.714  1.00 90.09           N  
ATOM   3405  N   ASP A 439     -41.307  77.962  22.608  1.00 91.91           N  
ATOM   3406  CA  ASP A 439     -40.638  77.318  21.482  1.00 91.91           C  
ATOM   3407  C   ASP A 439     -41.103  77.910  20.154  1.00 91.91           C  
ATOM   3408  O   ASP A 439     -40.291  78.151  19.257  1.00 91.91           O  
ATOM   3409  CB  ASP A 439     -40.888  75.808  21.502  1.00 91.91           C  
ATOM   3410  CG  ASP A 439     -40.115  75.093  22.596  1.00 91.91           C  
ATOM   3411  OD1 ASP A 439     -39.178  75.688  23.170  1.00 91.91           O  
ATOM   3412  OD2 ASP A 439     -40.445  73.922  22.885  1.00 91.91           O1-
ATOM   3413  N   VAL A 440     -42.377  78.158  20.091  1.00 90.23           N  
ATOM   3414  CA  VAL A 440     -42.927  78.704  18.855  1.00 90.23           C  
ATOM   3415  C   VAL A 440     -42.448  80.142  18.667  1.00 90.23           C  
ATOM   3416  O   VAL A 440     -42.084  80.543  17.558  1.00 90.23           O  
ATOM   3417  CB  VAL A 440     -44.472  78.652  18.849  1.00 90.23           C  
ATOM   3418  CG1 VAL A 440     -45.031  79.352  17.612  1.00 90.23           C  
ATOM   3419  CG2 VAL A 440     -44.956  77.204  18.912  1.00 90.23           C  
ATOM   3420  N   VAL A 441     -42.457  81.008  19.807  1.00 89.82           N  
ATOM   3421  CA  VAL A 441     -42.005  82.393  19.743  1.00 89.82           C  
ATOM   3422  C   VAL A 441     -40.541  82.440  19.313  1.00 89.82           C  
ATOM   3423  O   VAL A 441     -40.151  83.286  18.504  1.00 89.82           O  
ATOM   3424  CB  VAL A 441     -42.185  83.111  21.100  1.00 89.82           C  
ATOM   3425  CG1 VAL A 441     -41.503  84.479  21.081  1.00 89.82           C  
ATOM   3426  CG2 VAL A 441     -43.668  83.254  21.435  1.00 89.82           C  
ATOM   3427  N   THR A 442     -39.704  81.569  19.980  1.00 91.27           N  
ATOM   3428  CA  THR A 442     -38.295  81.492  19.613  1.00 91.27           C  
ATOM   3429  C   THR A 442     -38.139  81.200  18.123  1.00 91.27           C  
ATOM   3430  O   THR A 442     -37.306  81.812  17.450  1.00 91.27           O  
ATOM   3431  CB  THR A 442     -37.563  80.411  20.430  1.00 91.27           C  
ATOM   3432  CG2 THR A 442     -36.085  80.347  20.059  1.00 91.27           C  
ATOM   3433  OG1 THR A 442     -37.680  80.715  21.826  1.00 91.27           O  
ATOM   3434  N   LYS A 443     -38.947  80.247  17.609  1.00 90.63           N  
ATOM   3435  CA  LYS A 443     -38.936  79.943  16.182  1.00 90.63           C  
ATOM   3436  C   LYS A 443     -39.330  81.164  15.356  1.00 90.63           C  
ATOM   3437  O   LYS A 443     -38.718  81.444  14.323  1.00 90.63           O  
ATOM   3438  CB  LYS A 443     -39.878  78.776  15.874  1.00 90.63           C  
ATOM   3439  CG  LYS A 443     -39.769  78.254  14.448  1.00 90.63           C  
ATOM   3440  CD  LYS A 443     -40.693  77.065  14.218  1.00 90.63           C  
ATOM   3441  CE  LYS A 443     -40.648  76.594  12.770  1.00 90.63           C  
ATOM   3442  NZ  LYS A 443     -41.567  75.440  12.535  1.00 90.63           N1+
ATOM   3443  N   GLN A 444     -40.323  81.975  15.845  1.00 89.12           N  
ATOM   3444  CA  GLN A 444     -40.771  83.176  15.146  1.00 89.12           C  
ATOM   3445  C   GLN A 444     -39.674  84.236  15.115  1.00 89.12           C  
ATOM   3446  O   GLN A 444     -39.479  84.907  14.099  1.00 89.12           O  
ATOM   3447  CB  GLN A 444     -42.030  83.742  15.802  1.00 89.12           C  
ATOM   3448  CG  GLN A 444     -43.308  83.011  15.413  1.00 89.12           C  
ATOM   3449  CD  GLN A 444     -44.554  83.670  15.973  1.00 89.12           C  
ATOM   3450  NE2 GLN A 444     -45.718  83.241  15.494  1.00 89.12           N  
ATOM   3451  OE1 GLN A 444     -44.473  84.557  16.829  1.00 89.12           O  
ATOM   3452  N   ILE A 445     -38.990  84.486  16.309  1.00 91.18           N  
ATOM   3453  CA  ILE A 445     -37.909  85.464  16.377  1.00 91.18           C  
ATOM   3454  C   ILE A 445     -36.823  85.102  15.367  1.00 91.18           C  
ATOM   3455  O   ILE A 445     -36.305  85.973  14.664  1.00 91.18           O  
ATOM   3456  CB  ILE A 445     -37.313  85.548  17.800  1.00 91.18           C  
ATOM   3457  CG1 ILE A 445     -38.331  86.158  18.770  1.00 91.18           C  
ATOM   3458  CG2 ILE A 445     -36.012  86.356  17.792  1.00 91.18           C  
ATOM   3459  CD1 ILE A 445     -37.908  86.096  20.231  1.00 91.18           C  
ATOM   3460  N   LYS A 446     -36.528  83.742  15.227  1.00 91.39           N  
ATOM   3461  CA  LYS A 446     -35.521  83.287  14.273  1.00 91.39           C  
ATOM   3462  C   LYS A 446     -35.947  83.586  12.839  1.00 91.39           C  
ATOM   3463  O   LYS A 446     -35.136  84.031  12.023  1.00 91.39           O  
ATOM   3464  CB  LYS A 446     -35.259  81.790  14.441  1.00 91.39           C  
ATOM   3465  CG  LYS A 446     -34.450  81.439  15.681  1.00 91.39           C  
ATOM   3466  CD  LYS A 446     -34.175  79.943  15.763  1.00 91.39           C  
ATOM   3467  CE  LYS A 446     -33.436  79.578  17.044  1.00 91.39           C  
ATOM   3468  NZ  LYS A 446     -33.218  78.105  17.158  1.00 91.39           N1+
ATOM   3469  N   VAL A 447     -37.229  83.413  12.552  1.00 92.36           N  
ATOM   3470  CA  VAL A 447     -37.751  83.668  11.214  1.00 92.36           C  
ATOM   3471  C   VAL A 447     -37.690  85.164  10.911  1.00 92.36           C  
ATOM   3472  O   VAL A 447     -37.281  85.567   9.820  1.00 92.36           O  
ATOM   3473  CB  VAL A 447     -39.199  83.152  11.061  1.00 92.36           C  
ATOM   3474  CG1 VAL A 447     -39.802  83.617   9.738  1.00 92.36           C  
ATOM   3475  CG2 VAL A 447     -39.235  81.627  11.162  1.00 92.36           C  
ATOM   3476  N   ILE A 448     -38.082  86.067  11.859  1.00 91.02           N  
ATOM   3477  CA  ILE A 448     -38.090  87.515  11.683  1.00 91.02           C  
ATOM   3478  C   ILE A 448     -36.665  88.013  11.446  1.00 91.02           C  
ATOM   3479  O   ILE A 448     -36.434  88.859  10.579  1.00 91.02           O  
ATOM   3480  CB  ILE A 448     -38.710  88.229  12.904  1.00 91.02           C  
ATOM   3481  CG1 ILE A 448     -40.214  87.938  12.986  1.00 91.02           C  
ATOM   3482  CG2 ILE A 448     -38.448  89.736  12.840  1.00 91.02           C  
ATOM   3483  CD1 ILE A 448     -40.869  88.425  14.271  1.00 91.02           C  
ATOM   3484  N   LEU A 449     -35.718  87.477  12.293  1.00 91.29           N  
ATOM   3485  CA  LEU A 449     -34.325  87.872  12.118  1.00 91.29           C  
ATOM   3486  C   LEU A 449     -33.825  87.501  10.725  1.00 91.29           C  
ATOM   3487  O   LEU A 449     -33.094  88.270  10.098  1.00 91.29           O  
ATOM   3488  CB  LEU A 449     -33.443  87.213  13.182  1.00 91.29           C  
ATOM   3489  CG  LEU A 449     -33.588  87.746  14.608  1.00 91.29           C  
ATOM   3490  CD1 LEU A 449     -32.784  86.888  15.580  1.00 91.29           C  
ATOM   3491  CD2 LEU A 449     -33.145  89.204  14.682  1.00 91.29           C  
ATOM   3492  N   ARG A 450     -34.270  86.302  10.191  1.00 93.39           N  
ATOM   3493  CA  ARG A 450     -33.906  85.892   8.838  1.00 93.39           C  
ATOM   3494  C   ARG A 450     -34.563  86.792   7.799  1.00 93.39           C  
ATOM   3495  O   ARG A 450     -33.957  87.111   6.773  1.00 93.39           O  
ATOM   3496  CB  ARG A 450     -34.300  84.434   8.595  1.00 93.39           C  
ATOM   3497  CG  ARG A 450     -33.397  83.428   9.289  1.00 93.39           C  
ATOM   3498  CD  ARG A 450     -33.751  81.996   8.910  1.00 93.39           C  
ATOM   3499  NE  ARG A 450     -34.828  81.469   9.742  1.00 93.39           N  
ATOM   3500  CZ  ARG A 450     -35.401  80.279   9.577  1.00 93.39           C  
ATOM   3501  NH1 ARG A 450     -35.008  79.467   8.602  1.00 93.39           N1+
ATOM   3502  NH2 ARG A 450     -36.373  79.899  10.392  1.00 93.39           N  
ATOM   3503  N   LEU A 451     -35.833  87.181   8.067  1.00 92.70           N  
ATOM   3504  CA  LEU A 451     -36.530  88.096   7.170  1.00 92.70           C  
ATOM   3505  C   LEU A 451     -35.795  89.429   7.075  1.00 92.70           C  
ATOM   3506  O   LEU A 451     -35.630  89.976   5.982  1.00 92.70           O  
ATOM   3507  CB  LEU A 451     -37.967  88.324   7.646  1.00 92.70           C  
ATOM   3508  CG  LEU A 451     -38.994  87.271   7.229  1.00 92.70           C  
ATOM   3509  CD1 LEU A 451     -40.298  87.470   7.995  1.00 92.70           C  
ATOM   3510  CD2 LEU A 451     -39.238  87.326   5.725  1.00 92.70           C  
ATOM   3511  N   ILE A 452     -35.378  89.977   8.235  1.00 91.04           N  
ATOM   3512  CA  ILE A 452     -34.641  91.236   8.273  1.00 91.04           C  
ATOM   3513  C   ILE A 452     -33.354  91.105   7.462  1.00 91.04           C  
ATOM   3514  O   ILE A 452     -33.012  91.995   6.681  1.00 91.04           O  
ATOM   3515  CB  ILE A 452     -34.320  91.659   9.725  1.00 91.04           C  
ATOM   3516  CG1 ILE A 452     -35.607  92.028  10.470  1.00 91.04           C  
ATOM   3517  CG2 ILE A 452     -33.325  92.823   9.739  1.00 91.04           C  
ATOM   3518  CD1 ILE A 452     -35.412  92.266  11.961  1.00 91.04           C  
ATOM   3519  N   ALA A 453     -32.649  90.011   7.681  1.00 90.05           N  
ATOM   3520  CA  ALA A 453     -31.406  89.761   6.956  1.00 90.05           C  
ATOM   3521  C   ALA A 453     -31.650  89.711   5.450  1.00 90.05           C  
ATOM   3522  O   ALA A 453     -30.875  90.268   4.670  1.00 90.05           O  
ATOM   3523  CB  ALA A 453     -30.765  88.459   7.431  1.00 90.05           C  
ATOM   3524  N   VAL A 454     -32.732  89.032   5.055  1.00 90.66           N  
ATOM   3525  CA  VAL A 454     -33.059  88.877   3.642  1.00 90.66           C  
ATOM   3526  C   VAL A 454     -33.438  90.231   3.046  1.00 90.66           C  
ATOM   3527  O   VAL A 454     -33.028  90.563   1.932  1.00 90.66           O  
ATOM   3528  CB  VAL A 454     -34.205  87.862   3.432  1.00 90.66           C  
ATOM   3529  CG1 VAL A 454     -34.641  87.833   1.968  1.00 90.66           C  
ATOM   3530  CG2 VAL A 454     -33.777  86.471   3.894  1.00 90.66           C  
ATOM   3531  N   TYR A 455     -34.263  91.071   3.747  1.00 90.79           N  
ATOM   3532  CA  TYR A 455     -34.617  92.409   3.287  1.00 90.79           C  
ATOM   3533  C   TYR A 455     -33.375  93.278   3.133  1.00 90.79           C  
ATOM   3534  O   TYR A 455     -33.271  94.062   2.187  1.00 90.79           O  
ATOM   3535  CB  TYR A 455     -35.599  93.070   4.258  1.00 90.79           C  
ATOM   3536  CG  TYR A 455     -37.040  92.693   4.013  1.00 90.79           C  
ATOM   3537  CD1 TYR A 455     -37.659  92.981   2.799  1.00 90.79           C  
ATOM   3538  CD2 TYR A 455     -37.786  92.051   4.995  1.00 90.79           C  
ATOM   3539  CE1 TYR A 455     -38.988  92.638   2.569  1.00 90.79           C  
ATOM   3540  CE2 TYR A 455     -39.115  91.703   4.776  1.00 90.79           C  
ATOM   3541  CZ  TYR A 455     -39.706  92.000   3.562  1.00 90.79           C  
ATOM   3542  OH  TYR A 455     -41.022  91.657   3.341  1.00 90.79           O  
ATOM   3543  N   ALA A 456     -32.421  93.193   4.114  1.00 88.59           N  
ATOM   3544  CA  ALA A 456     -31.164  93.930   4.020  1.00 88.59           C  
ATOM   3545  C   ALA A 456     -30.389  93.533   2.767  1.00 88.59           C  
ATOM   3546  O   ALA A 456     -29.796  94.384   2.100  1.00 88.59           O  
ATOM   3547  CB  ALA A 456     -30.314  93.694   5.265  1.00 88.59           C  
ATOM   3548  N   GLU A 457     -30.405  92.239   2.446  1.00 87.75           N  
ATOM   3549  CA  GLU A 457     -29.770  91.756   1.224  1.00 87.75           C  
ATOM   3550  C   GLU A 457     -30.415  92.371  -0.014  1.00 87.75           C  
ATOM   3551  O   GLU A 457     -29.721  92.743  -0.962  1.00 87.75           O  
ATOM   3552  CB  GLU A 457     -29.841  90.228   1.149  1.00 87.75           C  
ATOM   3553  CG  GLU A 457     -29.063  89.633  -0.015  1.00 87.75           C  
ATOM   3554  CD  GLU A 457     -29.089  88.113  -0.040  1.00 87.75           C  
ATOM   3555  OE1 GLU A 457     -28.657  87.514  -1.051  1.00 87.75           O  
ATOM   3556  OE2 GLU A 457     -29.547  87.515   0.960  1.00 87.75           O1-
ATOM   3557  N   LEU A 458     -31.772  92.439  -0.012  1.00 88.67           N  
ATOM   3558  CA  LEU A 458     -32.506  93.028  -1.127  1.00 88.67           C  
ATOM   3559  C   LEU A 458     -32.112  94.488  -1.327  1.00 88.67           C  
ATOM   3560  O   LEU A 458     -31.885  94.925  -2.457  1.00 88.67           O  
ATOM   3561  CB  LEU A 458     -34.015  92.921  -0.892  1.00 88.67           C  
ATOM   3562  CG  LEU A 458     -34.914  93.442  -2.014  1.00 88.67           C  
ATOM   3563  CD1 LEU A 458     -34.644  92.677  -3.306  1.00 88.67           C  
ATOM   3564  CD2 LEU A 458     -36.383  93.330  -1.618  1.00 88.67           C  
ATOM   3565  N   VAL A 459     -32.045  95.230  -0.214  1.00 87.20           N  
ATOM   3566  CA  VAL A 459     -31.662  96.636  -0.272  1.00 87.20           C  
ATOM   3567  C   VAL A 459     -30.250  96.765  -0.838  1.00 87.20           C  
ATOM   3568  O   VAL A 459     -29.977  97.656  -1.645  1.00 87.20           O  
ATOM   3569  CB  VAL A 459     -31.741  97.304   1.119  1.00 87.20           C  
ATOM   3570  CG1 VAL A 459     -31.182  98.725   1.068  1.00 87.20           C  
ATOM   3571  CG2 VAL A 459     -33.182  97.312   1.626  1.00 87.20           C  
ATOM   3572  N   ALA A 460     -29.351  95.886  -0.562  1.00 86.73           N  
ATOM   3573  CA  ALA A 460     -27.980  95.887  -1.067  1.00 86.73           C  
ATOM   3574  C   ALA A 460     -27.949  95.626  -2.570  1.00 86.73           C  
ATOM   3575  O   ALA A 460     -27.165  96.240  -3.298  1.00 86.73           O  
ATOM   3576  CB  ALA A 460     -27.140  94.846  -0.331  1.00 86.73           C  
ATOM   3577  N   ILE A 461     -28.811  94.788  -3.045  1.00 83.95           N  
ATOM   3578  CA  ILE A 461     -28.859  94.435  -4.459  1.00 83.95           C  
ATOM   3579  C   ILE A 461     -29.372  95.622  -5.271  1.00 83.95           C  
ATOM   3580  O   ILE A 461     -28.811  95.954  -6.318  1.00 83.95           O  
ATOM   3581  CB  ILE A 461     -29.750  93.195  -4.702  1.00 83.95           C  
ATOM   3582  CG1 ILE A 461     -29.133  91.956  -4.042  1.00 83.95           C  
ATOM   3583  CG2 ILE A 461     -29.963  92.968  -6.201  1.00 83.95           C  
ATOM   3584  CD1 ILE A 461     -30.045  90.738  -4.038  1.00 83.95           C  
ATOM   3585  N   ILE A 462     -30.461  96.326  -4.721  1.00 80.92           N  
ATOM   3586  CA  ILE A 462     -31.068  97.459  -5.412  1.00 80.92           C  
ATOM   3587  C   ILE A 462     -30.146  98.674  -5.319  1.00 80.92           C  
ATOM   3588  O   ILE A 462     -30.054  99.465  -6.261  1.00 80.92           O  
ATOM   3589  CB  ILE A 462     -32.459  97.796  -4.831  1.00 80.92           C  
ATOM   3590  CG1 ILE A 462     -33.427  96.629  -5.054  1.00 80.92           C  
ATOM   3591  CG2 ILE A 462     -33.004  99.086  -5.451  1.00 80.92           C  
ATOM   3592  CD1 ILE A 462     -34.776  96.804  -4.370  1.00 80.92           C  
ATOM   3593  N   GLY A 463     -29.450  98.822  -4.194  1.00 74.02           N  
ATOM   3594  CA  GLY A 463     -28.549  99.950  -4.020  1.00 74.02           C  
ATOM   3595  C   GLY A 463     -27.309  99.862  -4.889  1.00 74.02           C  
ATOM   3596  O   GLY A 463     -26.852 100.871  -5.433  1.00 74.02           O  
TER   
END
