# Supplementary material for: De novo design of obligate ABC-type heterotrimeric proteins
Source: Nat Struct Mol Biol. 2022 Dec 15;29(12):1266–76. doi: 10.1038/s41594-022-00879-4 (PMC9758053; doi:10.1038/s41594-022-00879-4)
Supplement: Supplementary file 4 — This compressed file contains all PDB files and scripts used in our design protocols and analyses, as well as the final design model outputs. [file 41594_2022_879_MOESM4_ESM.zip › source_data/pdbs/AF-Monomer for worms fusions/C3-DHT03-02/C3-DHT03-02_chnA_model_2_ptm_seed_0_unrelaxed.pdb]

ATOM      1  N   SER A   1      48.440  52.161  11.017  1.00 76.55           N  
ATOM      2  CA  SER A   1      48.583  53.371  10.214  1.00 76.55           C  
ATOM      3  C   SER A   1      48.122  53.139   8.779  1.00 76.55           C  
ATOM      4  O   SER A   1      48.229  52.028   8.258  1.00 76.55           O  
ATOM      5  CB  SER A   1      50.036  53.850  10.221  1.00 76.55           C  
ATOM      6  OG  SER A   1      50.114  55.221   9.867  1.00 76.55           O  
ATOM      7  N   SER A   2      47.203  53.958   8.201  1.00 86.47           N  
ATOM      8  CA  SER A   2      46.683  53.866   6.842  1.00 86.47           C  
ATOM      9  C   SER A   2      47.066  55.091   6.018  1.00 86.47           C  
ATOM     10  O   SER A   2      47.140  56.203   6.547  1.00 86.47           O  
ATOM     11  CB  SER A   2      45.161  53.710   6.860  1.00 86.47           C  
ATOM     12  OG  SER A   2      44.780  52.579   7.625  1.00 86.47           O  
ATOM     13  N   ILE A   3      47.515  54.758   4.661  1.00 88.15           N  
ATOM     14  CA  ILE A   3      47.986  55.823   3.781  1.00 88.15           C  
ATOM     15  C   ILE A   3      47.031  55.976   2.600  1.00 88.15           C  
ATOM     16  O   ILE A   3      46.683  54.992   1.943  1.00 88.15           O  
ATOM     17  CB  ILE A   3      49.421  55.548   3.280  1.00 88.15           C  
ATOM     18  CG1 ILE A   3      50.391  55.452   4.463  1.00 88.15           C  
ATOM     19  CG2 ILE A   3      49.866  56.634   2.295  1.00 88.15           C  
ATOM     20  CD1 ILE A   3      51.782  54.962   4.084  1.00 88.15           C  
ATOM     21  N   PHE A   4      46.525  57.286   2.387  1.00 89.14           N  
ATOM     22  CA  PHE A   4      45.744  57.622   1.202  1.00 89.14           C  
ATOM     23  C   PHE A   4      46.578  58.430   0.215  1.00 89.14           C  
ATOM     24  O   PHE A   4      47.221  59.410   0.595  1.00 89.14           O  
ATOM     25  CB  PHE A   4      44.486  58.406   1.591  1.00 89.14           C  
ATOM     26  CG  PHE A   4      43.593  57.679   2.560  1.00 89.14           C  
ATOM     27  CD1 PHE A   4      42.596  56.826   2.104  1.00 89.14           C  
ATOM     28  CD2 PHE A   4      43.753  57.849   3.929  1.00 89.14           C  
ATOM     29  CE1 PHE A   4      41.768  56.153   2.998  1.00 89.14           C  
ATOM     30  CE2 PHE A   4      42.930  57.180   4.830  1.00 89.14           C  
ATOM     31  CZ  PHE A   4      41.937  56.333   4.363  1.00 89.14           C  
ATOM     32  N   LEU A   5      46.579  57.872  -1.048  1.00 89.41           N  
ATOM     33  CA  LEU A   5      47.332  58.566  -2.086  1.00 89.41           C  
ATOM     34  C   LEU A   5      46.391  59.197  -3.108  1.00 89.41           C  
ATOM     35  O   LEU A   5      45.610  58.495  -3.754  1.00 89.41           O  
ATOM     36  CB  LEU A   5      48.295  57.605  -2.786  1.00 89.41           C  
ATOM     37  CG  LEU A   5      49.436  57.049  -1.932  1.00 89.41           C  
ATOM     38  CD1 LEU A   5      50.121  55.892  -2.653  1.00 89.41           C  
ATOM     39  CD2 LEU A   5      50.440  58.147  -1.599  1.00 89.41           C  
ATOM     40  N   LEU A   6      46.359  60.533  -3.170  1.00 87.95           N  
ATOM     41  CA  LEU A   6      45.548  61.240  -4.156  1.00 87.95           C  
ATOM     42  C   LEU A   6      46.414  61.760  -5.299  1.00 87.95           C  
ATOM     43  O   LEU A   6      47.355  62.524  -5.073  1.00 87.95           O  
ATOM     44  CB  LEU A   6      44.799  62.402  -3.499  1.00 87.95           C  
ATOM     45  CG  LEU A   6      43.895  62.045  -2.319  1.00 87.95           C  
ATOM     46  CD1 LEU A   6      43.502  63.304  -1.552  1.00 87.95           C  
ATOM     47  CD2 LEU A   6      42.655  61.298  -2.801  1.00 87.95           C  
ATOM     48  N   SER A   7      46.140  61.282  -6.546  1.00 87.12           N  
ATOM     49  CA  SER A   7      46.956  61.658  -7.696  1.00 87.12           C  
ATOM     50  C   SER A   7      46.208  62.620  -8.613  1.00 87.12           C  
ATOM     51  O   SER A   7      44.991  62.515  -8.773  1.00 87.12           O  
ATOM     52  CB  SER A   7      47.378  60.415  -8.484  1.00 87.12           C  
ATOM     53  OG  SER A   7      46.253  59.791  -9.077  1.00 87.12           O  
ATOM     54  N   ASN A   8      46.877  63.683  -9.120  1.00 80.43           N  
ATOM     55  CA  ASN A   8      46.407  64.562 -10.186  1.00 80.43           C  
ATOM     56  C   ASN A   8      45.164  65.338  -9.766  1.00 80.43           C  
ATOM     57  O   ASN A   8      44.210  65.457 -10.537  1.00 80.43           O  
ATOM     58  CB  ASN A   8      46.128  63.760 -11.459  1.00 80.43           C  
ATOM     59  CG  ASN A   8      47.383  63.155 -12.056  1.00 80.43           C  
ATOM     60  ND2 ASN A   8      47.259  61.950 -12.601  1.00 80.43           N  
ATOM     61  OD1 ASN A   8      48.455  63.765 -12.027  1.00 80.43           O  
ATOM     62  N   VAL A   9      45.126  65.736  -8.534  1.00 81.37           N  
ATOM     63  CA  VAL A   9      44.000  66.525  -8.048  1.00 81.37           C  
ATOM     64  C   VAL A   9      44.382  68.003  -8.009  1.00 81.37           C  
ATOM     65  O   VAL A   9      45.533  68.346  -7.729  1.00 81.37           O  
ATOM     66  CB  VAL A   9      43.541  66.057  -6.648  1.00 81.37           C  
ATOM     67  CG1 VAL A   9      42.814  64.716  -6.739  1.00 81.37           C  
ATOM     68  CG2 VAL A   9      44.736  65.957  -5.702  1.00 81.37           C  
ATOM     69  N   ASP A  10      43.509  68.885  -8.446  1.00 83.06           N  
ATOM     70  CA  ASP A  10      43.757  70.322  -8.402  1.00 83.06           C  
ATOM     71  C   ASP A  10      43.820  70.826  -6.962  1.00 83.06           C  
ATOM     72  O   ASP A  10      43.538  70.077  -6.025  1.00 83.06           O  
ATOM     73  CB  ASP A  10      42.675  71.078  -9.177  1.00 83.06           C  
ATOM     74  CG  ASP A  10      41.296  70.942  -8.555  1.00 83.06           C  
ATOM     75  OD1 ASP A  10      41.197  70.550  -7.372  1.00 83.06           O  
ATOM     76  OD2 ASP A  10      40.300  71.225  -9.254  1.00 83.06           O1-
ATOM     77  N   GLU A  11      44.315  72.056  -6.752  1.00 83.39           N  
ATOM     78  CA  GLU A  11      44.584  72.655  -5.448  1.00 83.39           C  
ATOM     79  C   GLU A  11      43.314  72.733  -4.605  1.00 83.39           C  
ATOM     80  O   GLU A  11      43.345  72.472  -3.401  1.00 83.39           O  
ATOM     81  CB  GLU A  11      45.194  74.050  -5.612  1.00 83.39           C  
ATOM     82  CG  GLU A  11      45.599  74.702  -4.299  1.00 83.39           C  
ATOM     83  CD  GLU A  11      46.712  73.958  -3.578  1.00 83.39           C  
ATOM     84  OE1 GLU A  11      46.811  74.071  -2.335  1.00 83.39           O  
ATOM     85  OE2 GLU A  11      47.490  73.256  -4.261  1.00 83.39           O1-
ATOM     86  N   SER A  12      42.235  72.961  -5.201  1.00 84.00           N  
ATOM     87  CA  SER A  12      40.967  73.056  -4.486  1.00 84.00           C  
ATOM     88  C   SER A  12      40.554  71.707  -3.910  1.00 84.00           C  
ATOM     89  O   SER A  12      40.140  71.621  -2.751  1.00 84.00           O  
ATOM     90  CB  SER A  12      39.869  73.583  -5.411  1.00 84.00           C  
ATOM     91  OG  SER A  12      39.633  72.679  -6.477  1.00 84.00           O  
ATOM     92  N   ALA A  13      40.662  70.603  -4.656  1.00 84.29           N  
ATOM     93  CA  ALA A  13      40.333  69.251  -4.211  1.00 84.29           C  
ATOM     94  C   ALA A  13      41.289  68.786  -3.117  1.00 84.29           C  
ATOM     95  O   ALA A  13      40.873  68.132  -2.157  1.00 84.29           O  
ATOM     96  CB  ALA A  13      40.364  68.281  -5.389  1.00 84.29           C  
ATOM     97  N   ARG A  14      42.479  69.263  -3.253  1.00 87.52           N  
ATOM     98  CA  ARG A  14      43.474  68.937  -2.237  1.00 87.52           C  
ATOM     99  C   ARG A  14      43.103  69.550  -0.891  1.00 87.52           C  
ATOM    100  O   ARG A  14      43.168  68.880   0.142  1.00 87.52           O  
ATOM    101  CB  ARG A  14      44.861  69.420  -2.667  1.00 87.52           C  
ATOM    102  CG  ARG A  14      45.520  68.541  -3.719  1.00 87.52           C  
ATOM    103  CD  ARG A  14      46.938  69.001  -4.030  1.00 87.52           C  
ATOM    104  NE  ARG A  14      47.459  68.361  -5.234  1.00 87.52           N  
ATOM    105  CZ  ARG A  14      48.634  68.640  -5.793  1.00 87.52           C  
ATOM    106  NH1 ARG A  14      49.435  69.558  -5.264  1.00 87.52           N1+
ATOM    107  NH2 ARG A  14      49.011  67.997  -6.887  1.00 87.52           N  
ATOM    108  N   GLN A  15      42.783  70.821  -0.903  1.00 86.79           N  
ATOM    109  CA  GLN A  15      42.420  71.554   0.305  1.00 86.79           C  
ATOM    110  C   GLN A  15      41.199  70.933   0.979  1.00 86.79           C  
ATOM    111  O   GLN A  15      41.165  70.793   2.203  1.00 86.79           O  
ATOM    112  CB  GLN A  15      42.149  73.024  -0.021  1.00 86.79           C  
ATOM    113  CG  GLN A  15      43.406  73.827  -0.328  1.00 86.79           C  
ATOM    114  CD  GLN A  15      43.104  75.261  -0.722  1.00 86.79           C  
ATOM    115  NE2 GLN A  15      44.149  76.071  -0.857  1.00 86.79           N  
ATOM    116  OE1 GLN A  15      41.942  75.637  -0.905  1.00 86.79           O  
ATOM    117  N   LEU A  16      40.284  70.508   0.191  1.00 85.20           N  
ATOM    118  CA  LEU A  16      39.058  69.908   0.707  1.00 85.20           C  
ATOM    119  C   LEU A  16      39.345  68.553   1.347  1.00 85.20           C  
ATOM    120  O   LEU A  16      38.810  68.240   2.413  1.00 85.20           O  
ATOM    121  CB  LEU A  16      38.026  69.749  -0.413  1.00 85.20           C  
ATOM    122  CG  LEU A  16      37.307  71.023  -0.858  1.00 85.20           C  
ATOM    123  CD1 LEU A  16      36.518  70.767  -2.138  1.00 85.20           C  
ATOM    124  CD2 LEU A  16      36.390  71.533   0.248  1.00 85.20           C  
ATOM    125  N   ALA A  17      40.200  67.816   0.660  1.00 87.63           N  
ATOM    126  CA  ALA A  17      40.597  66.507   1.172  1.00 87.63           C  
ATOM    127  C   ALA A  17      41.348  66.640   2.493  1.00 87.63           C  
ATOM    128  O   ALA A  17      41.077  65.905   3.447  1.00 87.63           O  
ATOM    129  CB  ALA A  17      41.456  65.772   0.146  1.00 87.63           C  
ATOM    130  N   GLU A  18      42.158  67.608   2.587  1.00 89.81           N  
ATOM    131  CA  GLU A  18      42.906  67.852   3.817  1.00 89.81           C  
ATOM    132  C   GLU A  18      41.979  68.277   4.952  1.00 89.81           C  
ATOM    133  O   GLU A  18      42.102  67.789   6.077  1.00 89.81           O  
ATOM    134  CB  GLU A  18      43.983  68.916   3.590  1.00 89.81           C  
ATOM    135  CG  GLU A  18      45.154  68.436   2.748  1.00 89.81           C  
ATOM    136  CD  GLU A  18      46.200  69.512   2.503  1.00 89.81           C  
ATOM    137  OE1 GLU A  18      47.117  69.293   1.680  1.00 89.81           O  
ATOM    138  OE2 GLU A  18      46.101  70.585   3.141  1.00 89.81           O1-
ATOM    139  N   GLU A  19      41.150  69.176   4.625  1.00 88.27           N  
ATOM    140  CA  GLU A  19      40.198  69.664   5.619  1.00 88.27           C  
ATOM    141  C   GLU A  19      39.317  68.533   6.141  1.00 88.27           C  
ATOM    142  O   GLU A  19      39.045  68.455   7.342  1.00 88.27           O  
ATOM    143  CB  GLU A  19      39.329  70.778   5.028  1.00 88.27           C  
ATOM    144  CG  GLU A  19      38.454  71.484   6.054  1.00 88.27           C  
ATOM    145  CD  GLU A  19      37.685  72.663   5.478  1.00 88.27           C  
ATOM    146  OE1 GLU A  19      36.828  73.234   6.188  1.00 88.27           O  
ATOM    147  OE2 GLU A  19      37.944  73.017   4.306  1.00 88.27           O1-
ATOM    148  N   LEU A  20      38.887  67.642   5.281  1.00 88.48           N  
ATOM    149  CA  LEU A  20      38.044  66.505   5.638  1.00 88.48           C  
ATOM    150  C   LEU A  20      38.763  65.580   6.613  1.00 88.48           C  
ATOM    151  O   LEU A  20      38.222  65.242   7.668  1.00 88.48           O  
ATOM    152  CB  LEU A  20      37.636  65.727   4.384  1.00 88.48           C  
ATOM    153  CG  LEU A  20      36.793  64.471   4.610  1.00 88.48           C  
ATOM    154  CD1 LEU A  20      35.367  64.853   4.994  1.00 88.48           C  
ATOM    155  CD2 LEU A  20      36.799  63.591   3.366  1.00 88.48           C  
ATOM    156  N   VAL A  21      39.952  65.247   6.256  1.00 89.12           N  
ATOM    157  CA  VAL A  21      40.722  64.294   7.048  1.00 89.12           C  
ATOM    158  C   VAL A  21      41.118  64.927   8.379  1.00 89.12           C  
ATOM    159  O   VAL A  21      41.086  64.269   9.422  1.00 89.12           O  
ATOM    160  CB  VAL A  21      41.980  63.812   6.292  1.00 89.12           C  
ATOM    161  CG1 VAL A  21      42.828  62.901   7.178  1.00 89.12           C  
ATOM    162  CG2 VAL A  21      41.585  63.092   5.003  1.00 89.12           C  
ATOM    163  N   ARG A  22      41.350  66.248   8.361  1.00 88.52           N  
ATOM    164  CA  ARG A  22      41.667  66.974   9.587  1.00 88.52           C  
ATOM    165  C   ARG A  22      40.466  67.013  10.526  1.00 88.52           C  
ATOM    166  O   ARG A  22      40.616  66.864  11.740  1.00 88.52           O  
ATOM    167  CB  ARG A  22      42.126  68.397   9.265  1.00 88.52           C  
ATOM    168  CG  ARG A  22      43.568  68.489   8.793  1.00 88.52           C  
ATOM    169  CD  ARG A  22      44.015  69.933   8.616  1.00 88.52           C  
ATOM    170  NE  ARG A  22      45.310  70.019   7.947  1.00 88.52           N  
ATOM    171  CZ  ARG A  22      45.878  71.149   7.537  1.00 88.52           C  
ATOM    172  NH1 ARG A  22      45.272  72.318   7.719  1.00 88.52           N1+
ATOM    173  NH2 ARG A  22      47.059  71.113   6.939  1.00 88.52           N  
ATOM    174  N   GLU A  23      39.373  67.260  10.029  1.00 85.31           N  
ATOM    175  CA  GLU A  23      38.142  67.288  10.813  1.00 85.31           C  
ATOM    176  C   GLU A  23      37.873  65.935  11.468  1.00 85.31           C  
ATOM    177  O   GLU A  23      37.521  65.869  12.646  1.00 85.31           O  
ATOM    178  CB  GLU A  23      36.954  67.693   9.937  1.00 85.31           C  
ATOM    179  CG  GLU A  23      35.660  67.896  10.711  1.00 85.31           C  
ATOM    180  CD  GLU A  23      34.504  68.359   9.838  1.00 85.31           C  
ATOM    181  OE1 GLU A  23      33.355  68.412  10.331  1.00 85.31           O  
ATOM    182  OE2 GLU A  23      34.751  68.669   8.651  1.00 85.31           O1-
ATOM    183  N   ILE A  24      38.054  64.921  10.794  1.00 81.72           N  
ATOM    184  CA  ILE A  24      37.829  63.574  11.308  1.00 81.72           C  
ATOM    185  C   ILE A  24      38.862  63.254  12.387  1.00 81.72           C  
ATOM    186  O   ILE A  24      38.527  62.678  13.423  1.00 81.72           O  
ATOM    187  CB  ILE A  24      37.887  62.521  10.180  1.00 81.72           C  
ATOM    188  CG1 ILE A  24      36.705  62.701   9.220  1.00 81.72           C  
ATOM    189  CG2 ILE A  24      37.908  61.105  10.764  1.00 81.72           C  
ATOM    190  CD1 ILE A  24      36.776  61.822   7.979  1.00 81.72           C  
ATOM    191  N   SER A  25      40.054  63.664  12.061  1.00 83.36           N  
ATOM    192  CA  SER A  25      41.124  63.457  13.031  1.00 83.36           C  
ATOM    193  C   SER A  25      40.827  64.175  14.344  1.00 83.36           C  
ATOM    194  O   SER A  25      41.037  63.617  15.423  1.00 83.36           O  
ATOM    195  CB  SER A  25      42.460  63.943  12.467  1.00 83.36           C  
ATOM    196  OG  SER A  25      43.488  63.827  13.435  1.00 83.36           O  
ATOM    197  N   LYS A  26      40.427  65.430  14.284  1.00 84.19           N  
ATOM    198  CA  LYS A  26      40.094  66.221  15.466  1.00 84.19           C  
ATOM    199  C   LYS A  26      38.986  65.554  16.278  1.00 84.19           C  
ATOM    200  O   LYS A  26      39.071  65.475  17.505  1.00 84.19           O  
ATOM    201  CB  LYS A  26      39.670  67.634  15.065  1.00 84.19           C  
ATOM    202  CG  LYS A  26      39.502  68.586  16.239  1.00 84.19           C  
ATOM    203  CD  LYS A  26      39.123  69.987  15.773  1.00 84.19           C  
ATOM    204  CE  LYS A  26      38.886  70.924  16.950  1.00 84.19           C  
ATOM    205  NZ  LYS A  26      38.490  72.291  16.499  1.00 84.19           N1+
ATOM    206  N   LYS A  27      38.041  65.020  15.705  1.00 80.76           N  
ATOM    207  CA  LYS A  27      36.898  64.408  16.376  1.00 80.76           C  
ATOM    208  C   LYS A  27      37.291  63.093  17.042  1.00 80.76           C  
ATOM    209  O   LYS A  27      36.824  62.784  18.141  1.00 80.76           O  
ATOM    210  CB  LYS A  27      35.757  64.174  15.386  1.00 80.76           C  
ATOM    211  CG  LYS A  27      34.959  65.426  15.051  1.00 80.76           C  
ATOM    212  CD  LYS A  27      33.718  65.097  14.233  1.00 80.76           C  
ATOM    213  CE  LYS A  27      32.910  66.348  13.913  1.00 80.76           C  
ATOM    214  NZ  LYS A  27      31.710  66.035  13.082  1.00 80.76           N1+
ATOM    215  N   GLU A  28      38.215  62.520  16.447  1.00 81.11           N  
ATOM    216  CA  GLU A  28      38.522  61.165  16.896  1.00 81.11           C  
ATOM    217  C   GLU A  28      39.859  61.115  17.629  1.00 81.11           C  
ATOM    218  O   GLU A  28      40.233  60.076  18.179  1.00 81.11           O  
ATOM    219  CB  GLU A  28      38.535  60.196  15.710  1.00 81.11           C  
ATOM    220  CG  GLU A  28      37.175  60.008  15.055  1.00 81.11           C  
ATOM    221  CD  GLU A  28      37.041  58.683  14.320  1.00 81.11           C  
ATOM    222  OE1 GLU A  28      35.965  58.417  13.738  1.00 81.11           O  
ATOM    223  OE2 GLU A  28      38.021  57.904  14.327  1.00 81.11           O1-
ATOM    224  N   GLY A  29      40.523  62.286  17.720  1.00 81.86           N  
ATOM    225  CA  GLY A  29      41.787  62.369  18.434  1.00 81.86           C  
ATOM    226  C   GLY A  29      42.895  61.564  17.781  1.00 81.86           C  
ATOM    227  O   GLY A  29      43.700  60.934  18.470  1.00 81.86           O  
ATOM    228  N   THR A  30      42.864  61.557  16.375  1.00 84.66           N  
ATOM    229  CA  THR A  30      43.848  60.772  15.639  1.00 84.66           C  
ATOM    230  C   THR A  30      44.888  61.680  14.989  1.00 84.66           C  
ATOM    231  O   THR A  30      44.624  62.859  14.745  1.00 84.66           O  
ATOM    232  CB  THR A  30      43.175  59.904  14.559  1.00 84.66           C  
ATOM    233  CG2 THR A  30      42.225  58.888  15.183  1.00 84.66           C  
ATOM    234  OG1 THR A  30      42.435  60.748  13.668  1.00 84.66           O  
ATOM    235  N   GLU A  31      46.147  61.164  14.871  1.00 85.01           N  
ATOM    236  CA  GLU A  31      47.241  61.900  14.245  1.00 85.01           C  
ATOM    237  C   GLU A  31      47.211  61.750  12.727  1.00 85.01           C  
ATOM    238  O   GLU A  31      47.047  60.643  12.210  1.00 85.01           O  
ATOM    239  CB  GLU A  31      48.591  61.425  14.793  1.00 85.01           C  
ATOM    240  CG  GLU A  31      48.822  61.785  16.253  1.00 85.01           C  
ATOM    241  CD  GLU A  31      50.154  61.286  16.790  1.00 85.01           C  
ATOM    242  OE1 GLU A  31      50.437  61.485  17.993  1.00 85.01           O  
ATOM    243  OE2 GLU A  31      50.922  60.693  16.001  1.00 85.01           O1-
ATOM    244  N   VAL A  32      47.254  62.943  12.089  1.00 87.87           N  
ATOM    245  CA  VAL A  32      47.247  62.934  10.630  1.00 87.87           C  
ATOM    246  C   VAL A  32      48.476  63.671  10.103  1.00 87.87           C  
ATOM    247  O   VAL A  32      48.870  64.703  10.649  1.00 87.87           O  
ATOM    248  CB  VAL A  32      45.959  63.574  10.064  1.00 87.87           C  
ATOM    249  CG1 VAL A  32      45.973  63.554   8.537  1.00 87.87           C  
ATOM    250  CG2 VAL A  32      44.725  62.849  10.600  1.00 87.87           C  
ATOM    251  N   ARG A  33      49.154  63.051   9.108  1.00 89.72           N  
ATOM    252  CA  ARG A  33      50.290  63.683   8.445  1.00 89.72           C  
ATOM    253  C   ARG A  33      50.018  63.874   6.957  1.00 89.72           C  
ATOM    254  O   ARG A  33      49.554  62.952   6.282  1.00 89.72           O  
ATOM    255  CB  ARG A  33      51.560  62.852   8.643  1.00 89.72           C  
ATOM    256  CG  ARG A  33      52.821  63.520   8.120  1.00 89.72           C  
ATOM    257  CD  ARG A  33      54.059  62.674   8.385  1.00 89.72           C  
ATOM    258  NE  ARG A  33      55.255  63.271   7.798  1.00 89.72           N  
ATOM    259  CZ  ARG A  33      56.473  62.740   7.855  1.00 89.72           C  
ATOM    260  NH1 ARG A  33      56.681  61.584   8.476  1.00 89.72           N1+
ATOM    261  NH2 ARG A  33      57.492  63.368   7.287  1.00 89.72           N  
ATOM    262  N   PHE A  34      50.318  65.126   6.496  1.00 90.49           N  
ATOM    263  CA  PHE A  34      50.144  65.433   5.081  1.00 90.49           C  
ATOM    264  C   PHE A  34      51.491  65.665   4.408  1.00 90.49           C  
ATOM    265  O   PHE A  34      52.325  66.417   4.917  1.00 90.49           O  
ATOM    266  CB  PHE A  34      49.250  66.664   4.902  1.00 90.49           C  
ATOM    267  CG  PHE A  34      47.883  66.516   5.518  1.00 90.49           C  
ATOM    268  CD1 PHE A  34      46.842  65.944   4.799  1.00 90.49           C  
ATOM    269  CD2 PHE A  34      47.643  66.949   6.815  1.00 90.49           C  
ATOM    270  CE1 PHE A  34      45.576  65.805   5.366  1.00 90.49           C  
ATOM    271  CE2 PHE A  34      46.381  66.814   7.388  1.00 90.49           C  
ATOM    272  CZ  PHE A  34      45.349  66.242   6.661  1.00 90.49           C  
ATOM    273  N   GLU A  35      51.713  64.929   3.351  1.00 90.05           N  
ATOM    274  CA  GLU A  35      52.912  65.162   2.553  1.00 90.05           C  
ATOM    275  C   GLU A  35      52.555  65.539   1.117  1.00 90.05           C  
ATOM    276  O   GLU A  35      51.820  64.812   0.445  1.00 90.05           O  
ATOM    277  CB  GLU A  35      53.814  63.926   2.564  1.00 90.05           C  
ATOM    278  CG  GLU A  35      55.196  64.168   1.974  1.00 90.05           C  
ATOM    279  CD  GLU A  35      56.124  62.971   2.108  1.00 90.05           C  
ATOM    280  OE1 GLU A  35      57.284  63.046   1.642  1.00 90.05           O  
ATOM    281  OE2 GLU A  35      55.687  61.949   2.682  1.00 90.05           O1-
ATOM    282  N   LYS A  36      53.147  66.793   0.731  1.00 86.15           N  
ATOM    283  CA  LYS A  36      52.876  67.265  -0.624  1.00 86.15           C  
ATOM    284  C   LYS A  36      54.073  67.024  -1.540  1.00 86.15           C  
ATOM    285  O   LYS A  36      55.188  67.453  -1.238  1.00 86.15           O  
ATOM    286  CB  LYS A  36      52.515  68.751  -0.613  1.00 86.15           C  
ATOM    287  CG  LYS A  36      51.246  69.074   0.162  1.00 86.15           C  
ATOM    288  CD  LYS A  36      50.944  70.567   0.144  1.00 86.15           C  
ATOM    289  CE  LYS A  36      49.740  70.905   1.012  1.00 86.15           C  
ATOM    290  NZ  LYS A  36      49.455  72.372   1.016  1.00 86.15           N1+
ATOM    291  N   ASP A  37      53.875  66.050  -2.475  1.00 82.56           N  
ATOM    292  CA  ASP A  37      54.895  65.828  -3.495  1.00 82.56           C  
ATOM    293  C   ASP A  37      54.395  66.252  -4.874  1.00 82.56           C  
ATOM    294  O   ASP A  37      53.204  66.515  -5.053  1.00 82.56           O  
ATOM    295  CB  ASP A  37      55.321  64.359  -3.519  1.00 82.56           C  
ATOM    296  CG  ASP A  37      55.982  63.912  -2.227  1.00 82.56           C  
ATOM    297  OD1 ASP A  37      56.772  64.689  -1.646  1.00 82.56           O  
ATOM    298  OD2 ASP A  37      55.715  62.773  -1.787  1.00 82.56           O1-
ATOM    299  N   ASP A  38      55.327  66.601  -5.997  1.00 73.70           N  
ATOM    300  CA  ASP A  38      54.978  67.003  -7.356  1.00 73.70           C  
ATOM    301  C   ASP A  38      53.986  66.024  -7.981  1.00 73.70           C  
ATOM    302  O   ASP A  38      54.323  64.864  -8.228  1.00 73.70           O  
ATOM    303  CB  ASP A  38      56.234  67.105  -8.224  1.00 73.70           C  
ATOM    304  CG  ASP A  38      57.063  68.342  -7.924  1.00 73.70           C  
ATOM    305  OD1 ASP A  38      56.536  69.296  -7.311  1.00 73.70           O  
ATOM    306  OD2 ASP A  38      58.252  68.364  -8.308  1.00 73.70           O1-
ATOM    307  N   GLY A  39      52.626  66.185  -7.712  1.00 76.46           N  
ATOM    308  CA  GLY A  39      51.608  65.455  -8.449  1.00 76.46           C  
ATOM    309  C   GLY A  39      50.804  64.507  -7.579  1.00 76.46           C  
ATOM    310  O   GLY A  39      49.826  63.914  -8.037  1.00 76.46           O  
ATOM    311  N   PHE A  40      51.235  64.367  -6.127  1.00 85.42           N  
ATOM    312  CA  PHE A  40      50.512  63.510  -5.195  1.00 85.42           C  
ATOM    313  C   PHE A  40      50.313  64.209  -3.856  1.00 85.42           C  
ATOM    314  O   PHE A  40      51.180  64.965  -3.411  1.00 85.42           O  
ATOM    315  CB  PHE A  40      51.259  62.188  -4.991  1.00 85.42           C  
ATOM    316  CG  PHE A  40      51.449  61.396  -6.257  1.00 85.42           C  
ATOM    317  CD1 PHE A  40      50.497  60.469  -6.663  1.00 85.42           C  
ATOM    318  CD2 PHE A  40      52.581  61.580  -7.040  1.00 85.42           C  
ATOM    319  CE1 PHE A  40      50.671  59.736  -7.835  1.00 85.42           C  
ATOM    320  CE2 PHE A  40      52.762  60.850  -8.212  1.00 85.42           C  
ATOM    321  CZ  PHE A  40      51.806  59.928  -8.607  1.00 85.42           C  
ATOM    322  N   LEU A  41      49.176  63.953  -3.309  1.00 87.41           N  
ATOM    323  CA  LEU A  41      48.926  64.241  -1.900  1.00 87.41           C  
ATOM    324  C   LEU A  41      48.828  62.952  -1.091  1.00 87.41           C  
ATOM    325  O   LEU A  41      47.983  62.099  -1.375  1.00 87.41           O  
ATOM    326  CB  LEU A  41      47.642  65.058  -1.739  1.00 87.41           C  
ATOM    327  CG  LEU A  41      47.220  65.381  -0.305  1.00 87.41           C  
ATOM    328  CD1 LEU A  41      48.234  66.312   0.349  1.00 87.41           C  
ATOM    329  CD2 LEU A  41      45.826  65.999  -0.284  1.00 87.41           C  
ATOM    330  N   THR A  42      49.887  62.787  -0.176  1.00 91.13           N  
ATOM    331  CA  THR A  42      49.894  61.617   0.696  1.00 91.13           C  
ATOM    332  C   THR A  42      49.341  61.968   2.074  1.00 91.13           C  
ATOM    333  O   THR A  42      49.832  62.890   2.730  1.00 91.13           O  
ATOM    334  CB  THR A  42      51.313  61.037   0.841  1.00 91.13           C  
ATOM    335  CG2 THR A  42      51.297  59.740   1.641  1.00 91.13           C  
ATOM    336  OG1 THR A  42      51.851  60.777  -0.461  1.00 91.13           O  
ATOM    337  N   ILE A  43      48.280  61.226   2.473  1.00 90.70           N  
ATOM    338  CA  ILE A  43      47.631  61.439   3.763  1.00 90.70           C  
ATOM    339  C   ILE A  43      47.810  60.202   4.640  1.00 90.70           C  
ATOM    340  O   ILE A  43      47.339  59.115   4.297  1.00 90.70           O  
ATOM    341  CB  ILE A  43      46.129  61.762   3.593  1.00 90.70           C  
ATOM    342  CG1 ILE A  43      45.943  62.955   2.650  1.00 90.70           C  
ATOM    343  CG2 ILE A  43      45.479  62.032   4.954  1.00 90.70           C  
ATOM    344  CD1 ILE A  43      44.507  63.164   2.192  1.00 90.70           C  
ATOM    345  N   GLU A  44      48.542  60.447   5.694  1.00 90.30           N  
ATOM    346  CA  GLU A  44      48.742  59.357   6.644  1.00 90.30           C  
ATOM    347  C   GLU A  44      47.898  59.557   7.898  1.00 90.30           C  
ATOM    348  O   GLU A  44      48.002  60.589   8.565  1.00 90.30           O  
ATOM    349  CB  GLU A  44      50.221  59.234   7.020  1.00 90.30           C  
ATOM    350  CG  GLU A  44      50.533  58.038   7.906  1.00 90.30           C  
ATOM    351  CD  GLU A  44      52.009  57.912   8.248  1.00 90.30           C  
ATOM    352  OE1 GLU A  44      52.395  56.933   8.926  1.00 90.30           O  
ATOM    353  OE2 GLU A  44      52.786  58.801   7.833  1.00 90.30           O1-
ATOM    354  N   VAL A  45      47.030  58.513   8.172  1.00 88.61           N  
ATOM    355  CA  VAL A  45      46.150  58.572   9.335  1.00 88.61           C  
ATOM    356  C   VAL A  45      46.476  57.425  10.289  1.00 88.61           C  
ATOM    357  O   VAL A  45      46.580  56.271   9.870  1.00 88.61           O  
ATOM    358  CB  VAL A  45      44.661  58.516   8.923  1.00 88.61           C  
ATOM    359  CG1 VAL A  45      43.758  58.691  10.143  1.00 88.61           C  
ATOM    360  CG2 VAL A  45      44.359  59.582   7.872  1.00 88.61           C  
ATOM    361  N   LYS A  46      46.692  57.787  11.584  1.00 87.80           N  
ATOM    362  CA  LYS A  46      47.034  56.771  12.576  1.00 87.80           C  
ATOM    363  C   LYS A  46      45.868  56.515  13.526  1.00 87.80           C  
ATOM    364  O   LYS A  46      45.074  57.418  13.801  1.00 87.80           O  
ATOM    365  CB  LYS A  46      48.273  57.188  13.367  1.00 87.80           C  
ATOM    366  CG  LYS A  46      49.542  57.270  12.532  1.00 87.80           C  
ATOM    367  CD  LYS A  46      50.762  57.563  13.397  1.00 87.80           C  
ATOM    368  CE  LYS A  46      52.035  57.637  12.564  1.00 87.80           C  
ATOM    369  NZ  LYS A  46      53.233  57.927  13.407  1.00 87.80           N1+
ATOM    370  N   ASN A  47      45.587  55.207  13.896  1.00 81.89           N  
ATOM    371  CA  ASN A  47      44.762  54.804  15.030  1.00 81.89           C  
ATOM    372  C   ASN A  47      43.283  55.082  14.775  1.00 81.89           C  
ATOM    373  O   ASN A  47      42.599  55.655  15.626  1.00 81.89           O  
ATOM    374  CB  ASN A  47      45.223  55.511  16.307  1.00 81.89           C  
ATOM    375  CG  ASN A  47      46.630  55.122  16.714  1.00 81.89           C  
ATOM    376  ND2 ASN A  47      47.385  56.084  17.232  1.00 81.89           N  
ATOM    377  OD1 ASN A  47      47.036  53.967  16.564  1.00 81.89           O  
ATOM    378  N   LEU A  48      42.756  54.706  13.532  1.00 82.54           N  
ATOM    379  CA  LEU A  48      41.331  54.807  13.235  1.00 82.54           C  
ATOM    380  C   LEU A  48      40.718  53.424  13.036  1.00 82.54           C  
ATOM    381  O   LEU A  48      41.416  52.480  12.658  1.00 82.54           O  
ATOM    382  CB  LEU A  48      41.101  55.663  11.987  1.00 82.54           C  
ATOM    383  CG  LEU A  48      41.287  57.172  12.158  1.00 82.54           C  
ATOM    384  CD1 LEU A  48      41.208  57.872  10.805  1.00 82.54           C  
ATOM    385  CD2 LEU A  48      40.244  57.734  13.117  1.00 82.54           C  
ATOM    386  N   SER A  49      39.531  53.327  13.314  1.00 85.98           N  
ATOM    387  CA  SER A  49      38.820  52.078  13.058  1.00 85.98           C  
ATOM    388  C   SER A  49      38.698  51.809  11.562  1.00 85.98           C  
ATOM    389  O   SER A  49      38.785  52.733  10.750  1.00 85.98           O  
ATOM    390  CB  SER A  49      37.429  52.112  13.694  1.00 85.98           C  
ATOM    391  OG  SER A  49      36.575  52.995  12.988  1.00 85.98           O  
ATOM    392  N   GLU A  50      38.615  50.587  11.149  1.00 85.59           N  
ATOM    393  CA  GLU A  50      38.488  50.162   9.758  1.00 85.59           C  
ATOM    394  C   GLU A  50      37.258  50.782   9.102  1.00 85.59           C  
ATOM    395  O   GLU A  50      37.312  51.210   7.947  1.00 85.59           O  
ATOM    396  CB  GLU A  50      38.421  48.636   9.665  1.00 85.59           C  
ATOM    397  CG  GLU A  50      38.565  48.098   8.250  1.00 85.59           C  
ATOM    398  CD  GLU A  50      38.584  46.580   8.183  1.00 85.59           C  
ATOM    399  OE1 GLU A  50      38.642  46.022   7.063  1.00 85.59           O  
ATOM    400  OE2 GLU A  50      38.539  45.942   9.259  1.00 85.59           O1-
ATOM    401  N   GLU A  51      36.229  50.840   9.767  1.00 84.74           N  
ATOM    402  CA  GLU A  51      34.993  51.432   9.264  1.00 84.74           C  
ATOM    403  C   GLU A  51      35.177  52.915   8.959  1.00 84.74           C  
ATOM    404  O   GLU A  51      34.744  53.398   7.911  1.00 84.74           O  
ATOM    405  CB  GLU A  51      33.857  51.238  10.272  1.00 84.74           C  
ATOM    406  CG  GLU A  51      32.493  51.664   9.747  1.00 84.74           C  
ATOM    407  CD  GLU A  51      31.363  51.398  10.730  1.00 84.74           C  
ATOM    408  OE1 GLU A  51      30.187  51.654  10.386  1.00 84.74           O  
ATOM    409  OE2 GLU A  51      31.658  50.931  11.853  1.00 84.74           O1-
ATOM    410  N   ARG A  52      35.863  53.499   9.682  1.00 83.20           N  
ATOM    411  CA  ARG A  52      36.130  54.925   9.517  1.00 83.20           C  
ATOM    412  C   ARG A  52      37.089  55.172   8.359  1.00 83.20           C  
ATOM    413  O   ARG A  52      36.907  56.114   7.585  1.00 83.20           O  
ATOM    414  CB  ARG A  52      36.701  55.518  10.807  1.00 83.20           C  
ATOM    415  CG  ARG A  52      35.651  55.816  11.866  1.00 83.20           C  
ATOM    416  CD  ARG A  52      34.487  56.614  11.297  1.00 83.20           C  
ATOM    417  NE  ARG A  52      33.521  56.971  12.332  1.00 83.20           N  
ATOM    418  CZ  ARG A  52      32.361  57.581  12.108  1.00 83.20           C  
ATOM    419  NH1 ARG A  52      31.997  57.915  10.876  1.00 83.20           N1+
ATOM    420  NH2 ARG A  52      31.557  57.858  13.125  1.00 83.20           N  
ATOM    421  N   LEU A  53      38.037  54.393   8.333  1.00 85.73           N  
ATOM    422  CA  LEU A  53      38.985  54.485   7.228  1.00 85.73           C  
ATOM    423  C   LEU A  53      38.275  54.323   5.887  1.00 85.73           C  
ATOM    424  O   LEU A  53      38.577  55.038   4.930  1.00 85.73           O  
ATOM    425  CB  LEU A  53      40.079  53.423   7.370  1.00 85.73           C  
ATOM    426  CG  LEU A  53      41.151  53.691   8.427  1.00 85.73           C  
ATOM    427  CD1 LEU A  53      42.040  52.465   8.604  1.00 85.73           C  
ATOM    428  CD2 LEU A  53      41.983  54.911   8.047  1.00 85.73           C  
ATOM    429  N   ARG A  54      37.320  53.470   5.917  1.00 86.89           N  
ATOM    430  CA  ARG A  54      36.544  53.249   4.700  1.00 86.89           C  
ATOM    431  C   ARG A  54      35.696  54.471   4.362  1.00 86.89           C  
ATOM    432  O   ARG A  54      35.585  54.852   3.195  1.00 86.89           O  
ATOM    433  CB  ARG A  54      35.652  52.016   4.847  1.00 86.89           C  
ATOM    434  CG  ARG A  54      36.401  50.696   4.744  1.00 86.89           C  
ATOM    435  CD  ARG A  54      35.450  49.508   4.714  1.00 86.89           C  
ATOM    436  NE  ARG A  54      35.790  48.521   5.734  1.00 86.89           N  
ATOM    437  CZ  ARG A  54      35.053  47.453   6.030  1.00 86.89           C  
ATOM    438  NH1 ARG A  54      33.917  47.213   5.385  1.00 86.89           N1+
ATOM    439  NH2 ARG A  54      35.456  46.618   6.976  1.00 86.89           N  
ATOM    440  N   GLU A  55      35.192  55.045   5.325  1.00 83.97           N  
ATOM    441  CA  GLU A  55      34.376  56.239   5.130  1.00 83.97           C  
ATOM    442  C   GLU A  55      35.214  57.397   4.593  1.00 83.97           C  
ATOM    443  O   GLU A  55      34.787  58.109   3.682  1.00 83.97           O  
ATOM    444  CB  GLU A  55      33.695  56.645   6.438  1.00 83.97           C  
ATOM    445  CG  GLU A  55      32.556  55.722   6.850  1.00 83.97           C  
ATOM    446  CD  GLU A  55      31.883  56.142   8.147  1.00 83.97           C  
ATOM    447  OE1 GLU A  55      31.007  55.400   8.644  1.00 83.97           O  
ATOM    448  OE2 GLU A  55      32.235  57.223   8.670  1.00 83.97           O1-
ATOM    449  N   ILE A  56      36.388  57.442   5.156  1.00 86.56           N  
ATOM    450  CA  ILE A  56      37.316  58.479   4.716  1.00 86.56           C  
ATOM    451  C   ILE A  56      37.726  58.223   3.267  1.00 86.56           C  
ATOM    452  O   ILE A  56      37.735  59.144   2.447  1.00 86.56           O  
ATOM    453  CB  ILE A  56      38.565  58.541   5.623  1.00 86.56           C  
ATOM    454  CG1 ILE A  56      38.186  59.051   7.018  1.00 86.56           C  
ATOM    455  CG2 ILE A  56      39.647  59.422   4.992  1.00 86.56           C  
ATOM    456  CD1 ILE A  56      39.326  59.000   8.026  1.00 86.56           C  
ATOM    457  N   ALA A  57      38.024  57.043   3.020  1.00 87.57           N  
ATOM    458  CA  ALA A  57      38.430  56.669   1.668  1.00 87.57           C  
ATOM    459  C   ALA A  57      37.324  56.967   0.660  1.00 87.57           C  
ATOM    460  O   ALA A  57      37.586  57.502  -0.419  1.00 87.57           O  
ATOM    461  CB  ALA A  57      38.808  55.191   1.616  1.00 87.57           C  
ATOM    462  N   ARG A  58      36.152  56.617   1.044  1.00 89.75           N  
ATOM    463  CA  ARG A  58      35.008  56.873   0.174  1.00 89.75           C  
ATOM    464  C   ARG A  58      34.820  58.369  -0.058  1.00 89.75           C  
ATOM    465  O   ARG A  58      34.580  58.802  -1.186  1.00 89.75           O  
ATOM    466  CB  ARG A  58      33.734  56.271   0.770  1.00 89.75           C  
ATOM    467  CG  ARG A  58      32.512  56.407  -0.124  1.00 89.75           C  
ATOM    468  CD  ARG A  58      31.311  55.663   0.445  1.00 89.75           C  
ATOM    469  NE  ARG A  58      30.146  55.773  -0.427  1.00 89.75           N  
ATOM    470  CZ  ARG A  58      28.953  55.246  -0.168  1.00 89.75           C  
ATOM    471  NH1 ARG A  58      28.743  54.556   0.947  1.00 89.75           N1+
ATOM    472  NH2 ARG A  58      27.961  55.408  -1.032  1.00 89.75           N  
ATOM    473  N   ALA A  59      34.901  59.145   0.929  1.00 87.84           N  
ATOM    474  CA  ALA A  59      34.755  60.594   0.811  1.00 87.84           C  
ATOM    475  C   ALA A  59      35.838  61.183  -0.089  1.00 87.84           C  
ATOM    476  O   ALA A  59      35.549  62.007  -0.960  1.00 87.84           O  
ATOM    477  CB  ALA A  59      34.801  61.247   2.190  1.00 87.84           C  
ATOM    478  N   LEU A  60      37.057  60.695   0.144  1.00 91.43           N  
ATOM    479  CA  LEU A  60      38.177  61.181  -0.654  1.00 91.43           C  
ATOM    480  C   LEU A  60      37.997  60.815  -2.124  1.00 91.43           C  
ATOM    481  O   LEU A  60      38.300  61.617  -3.010  1.00 91.43           O  
ATOM    482  CB  LEU A  60      39.497  60.608  -0.132  1.00 91.43           C  
ATOM    483  CG  LEU A  60      40.001  61.170   1.198  1.00 91.43           C  
ATOM    484  CD1 LEU A  60      41.236  60.406   1.663  1.00 91.43           C  
ATOM    485  CD2 LEU A  60      40.305  62.659   1.069  1.00 91.43           C  
ATOM    486  N   GLN A  61      37.456  59.713  -2.349  1.00 91.21           N  
ATOM    487  CA  GLN A  61      37.186  59.282  -3.717  1.00 91.21           C  
ATOM    488  C   GLN A  61      36.157  60.188  -4.385  1.00 91.21           C  
ATOM    489  O   GLN A  61      36.310  60.555  -5.552  1.00 91.21           O  
ATOM    490  CB  GLN A  61      36.701  57.832  -3.737  1.00 91.21           C  
ATOM    491  CG  GLN A  61      36.487  57.275  -5.138  1.00 91.21           C  
ATOM    492  CD  GLN A  61      37.761  57.250  -5.961  1.00 91.21           C  
ATOM    493  NE2 GLN A  61      37.666  57.682  -7.214  1.00 91.21           N  
ATOM    494  OE1 GLN A  61      38.822  56.847  -5.475  1.00 91.21           O  
ATOM    495  N   LEU A  62      35.125  60.408  -3.714  1.00 92.42           N  
ATOM    496  CA  LEU A  62      34.066  61.250  -4.259  1.00 92.42           C  
ATOM    497  C   LEU A  62      34.595  62.639  -4.598  1.00 92.42           C  
ATOM    498  O   LEU A  62      34.243  63.208  -5.633  1.00 92.42           O  
ATOM    499  CB  LEU A  62      32.905  61.362  -3.266  1.00 92.42           C  
ATOM    500  CG  LEU A  62      32.082  60.093  -3.040  1.00 92.42           C  
ATOM    501  CD1 LEU A  62      31.140  60.277  -1.855  1.00 92.42           C  
ATOM    502  CD2 LEU A  62      31.302  59.730  -4.298  1.00 92.42           C  
ATOM    503  N   ILE A  63      35.430  63.164  -3.814  1.00 90.23           N  
ATOM    504  CA  ILE A  63      36.046  64.467  -4.041  1.00 90.23           C  
ATOM    505  C   ILE A  63      36.882  64.428  -5.317  1.00 90.23           C  
ATOM    506  O   ILE A  63      36.801  65.336  -6.148  1.00 90.23           O  
ATOM    507  CB  ILE A  63      36.919  64.897  -2.840  1.00 90.23           C  
ATOM    508  CG1 ILE A  63      36.038  65.200  -1.622  1.00 90.23           C  
ATOM    509  CG2 ILE A  63      37.782  66.107  -3.206  1.00 90.23           C  
ATOM    510  CD1 ILE A  63      36.821  65.433  -0.336  1.00 90.23           C  
ATOM    511  N   VAL A  64      37.540  63.395  -5.458  1.00 90.73           N  
ATOM    512  CA  VAL A  64      38.370  63.234  -6.648  1.00 90.73           C  
ATOM    513  C   VAL A  64      37.483  63.108  -7.884  1.00 90.73           C  
ATOM    514  O   VAL A  64      37.766  63.710  -8.923  1.00 90.73           O  
ATOM    515  CB  VAL A  64      39.298  62.005  -6.531  1.00 90.73           C  
ATOM    516  CG1 VAL A  64      39.998  61.728  -7.861  1.00 90.73           C  
ATOM    517  CG2 VAL A  64      40.323  62.214  -5.418  1.00 90.73           C  
ATOM    518  N   ASP A  65      36.466  62.314  -7.715  1.00 91.42           N  
ATOM    519  CA  ASP A  65      35.532  62.153  -8.825  1.00 91.42           C  
ATOM    520  C   ASP A  65      34.973  63.502  -9.272  1.00 91.42           C  
ATOM    521  O   ASP A  65      34.860  63.766 -10.471  1.00 91.42           O  
ATOM    522  CB  ASP A  65      34.390  61.213  -8.434  1.00 91.42           C  
ATOM    523  CG  ASP A  65      34.825  59.762  -8.328  1.00 91.42           C  
ATOM    524  OD1 ASP A  65      35.931  59.421  -8.801  1.00 91.42           O  
ATOM    525  OD2 ASP A  65      34.054  58.952  -7.768  1.00 91.42           O1-
ATOM    526  N   VAL A  66      34.662  64.303  -8.346  1.00 91.62           N  
ATOM    527  CA  VAL A  66      34.125  65.623  -8.652  1.00 91.62           C  
ATOM    528  C   VAL A  66      35.177  66.454  -9.383  1.00 91.62           C  
ATOM    529  O   VAL A  66      34.881  67.085 -10.401  1.00 91.62           O  
ATOM    530  CB  VAL A  66      33.660  66.357  -7.374  1.00 91.62           C  
ATOM    531  CG1 VAL A  66      33.324  67.815  -7.680  1.00 91.62           C  
ATOM    532  CG2 VAL A  66      32.457  65.646  -6.758  1.00 91.62           C  
ATOM    533  N   ALA A  67      36.371  66.422  -8.939  1.00 89.09           N  
ATOM    534  CA  ALA A  67      37.461  67.193  -9.532  1.00 89.09           C  
ATOM    535  C   ALA A  67      37.715  66.762 -10.975  1.00 89.09           C  
ATOM    536  O   ALA A  67      37.889  67.603 -11.859  1.00 89.09           O  
ATOM    537  CB  ALA A  67      38.734  67.041  -8.703  1.00 89.09           C  
ATOM    538  N   ASN A  68      37.721  65.504 -11.143  1.00 89.94           N  
ATOM    539  CA  ASN A  68      37.960  65.001 -12.492  1.00 89.94           C  
ATOM    540  C   ASN A  68      36.807  65.344 -13.430  1.00 89.94           C  
ATOM    541  O   ASN A  68      37.030  65.713 -14.585  1.00 89.94           O  
ATOM    542  CB  ASN A  68      38.192  63.488 -12.466  1.00 89.94           C  
ATOM    543  CG  ASN A  68      39.520  63.112 -11.840  1.00 89.94           C  
ATOM    544  ND2 ASN A  68      39.586  61.919 -11.260  1.00 89.94           N  
ATOM    545  OD1 ASN A  68      40.479  63.887 -11.877  1.00 89.94           O  
ATOM    546  N   ALA A  69      35.602  65.112 -12.916  1.00 89.64           N  
ATOM    547  CA  ALA A  69      34.416  65.432 -13.705  1.00 89.64           C  
ATOM    548  C   ALA A  69      34.365  66.920 -14.040  1.00 89.64           C  
ATOM    549  O   ALA A  69      33.986  67.301 -15.150  1.00 89.64           O  
ATOM    550  CB  ALA A  69      33.151  65.015 -12.959  1.00 89.64           C  
ATOM    551  N   GLU A  70      34.749  67.696 -13.115  1.00 89.39           N  
ATOM    552  CA  GLU A  70      34.789  69.137 -13.345  1.00 89.39           C  
ATOM    553  C   GLU A  70      35.724  69.485 -14.499  1.00 89.39           C  
ATOM    554  O   GLU A  70      35.403  70.337 -15.330  1.00 89.39           O  
ATOM    555  CB  GLU A  70      35.224  69.872 -12.075  1.00 89.39           C  
ATOM    556  CG  GLU A  70      35.265  71.387 -12.225  1.00 89.39           C  
ATOM    557  CD  GLU A  70      35.828  72.096 -11.004  1.00 89.39           C  
ATOM    558  OE1 GLU A  70      36.043  73.328 -11.062  1.00 89.39           O  
ATOM    559  OE2 GLU A  70      36.059  71.413  -9.981  1.00 89.39           O1-
ATOM    560  N   ARG A  71      36.855  68.886 -14.482  1.00 88.53           N  
ATOM    561  CA  ARG A  71      37.816  69.105 -15.558  1.00 88.53           C  
ATOM    562  C   ARG A  71      37.187  68.824 -16.919  1.00 88.53           C  
ATOM    563  O   ARG A  71      37.381  69.587 -17.868  1.00 88.53           O  
ATOM    564  CB  ARG A  71      39.054  68.228 -15.362  1.00 88.53           C  
ATOM    565  CG  ARG A  71      40.174  68.513 -16.350  1.00 88.53           C  
ATOM    566  CD  ARG A  71      41.383  67.619 -16.107  1.00 88.53           C  
ATOM    567  NE  ARG A  71      42.552  68.079 -16.849  1.00 88.53           N  
ATOM    568  CZ  ARG A  71      43.793  67.640 -16.657  1.00 88.53           C  
ATOM    569  NH1 ARG A  71      44.051  66.718 -15.737  1.00 88.53           N1+
ATOM    570  NH2 ARG A  71      44.783  68.128 -17.390  1.00 88.53           N  
ATOM    571  N   VAL A  72      36.457  67.778 -16.991  1.00 89.84           N  
ATOM    572  CA  VAL A  72      35.797  67.372 -18.229  1.00 89.84           C  
ATOM    573  C   VAL A  72      34.766  68.423 -18.632  1.00 89.84           C  
ATOM    574  O   VAL A  72      34.686  68.807 -19.801  1.00 89.84           O  
ATOM    575  CB  VAL A  72      35.124  65.989 -18.086  1.00 89.84           C  
ATOM    576  CG1 VAL A  72      34.325  65.646 -19.342  1.00 89.84           C  
ATOM    577  CG2 VAL A  72      36.170  64.913 -17.804  1.00 89.84           C  
ATOM    578  N   VAL A  73      34.042  68.917 -17.643  1.00 91.14           N  
ATOM    579  CA  VAL A  73      33.016  69.925 -17.895  1.00 91.14           C  
ATOM    580  C   VAL A  73      33.665  71.201 -18.425  1.00 91.14           C  
ATOM    581  O   VAL A  73      33.151  71.825 -19.357  1.00 91.14           O  
ATOM    582  CB  VAL A  73      32.197  70.231 -16.621  1.00 91.14           C  
ATOM    583  CG1 VAL A  73      31.250  71.406 -16.858  1.00 91.14           C  
ATOM    584  CG2 VAL A  73      31.417  68.994 -16.178  1.00 91.14           C  
ATOM    585  N   ARG A  74      34.824  71.522 -17.908  1.00 88.67           N  
ATOM    586  CA  ARG A  74      35.515  72.753 -18.279  1.00 88.67           C  
ATOM    587  C   ARG A  74      36.130  72.638 -19.670  1.00 88.67           C  
ATOM    588  O   ARG A  74      36.082  73.585 -20.456  1.00 88.67           O  
ATOM    589  CB  ARG A  74      36.598  73.093 -17.253  1.00 88.67           C  
ATOM    590  CG  ARG A  74      36.057  73.662 -15.951  1.00 88.67           C  
ATOM    591  CD  ARG A  74      37.177  74.073 -15.006  1.00 88.67           C  
ATOM    592  NE  ARG A  74      36.661  74.480 -13.703  1.00 88.67           N  
ATOM    593  CZ  ARG A  74      37.410  74.914 -12.693  1.00 88.67           C  
ATOM    594  NH1 ARG A  74      38.729  75.006 -12.817  1.00 88.67           N1+
ATOM    595  NH2 ARG A  74      36.836  75.258 -11.549  1.00 88.67           N  
ATOM    596  N   GLU A  75      36.628  71.517 -19.961  1.00 90.02           N  
ATOM    597  CA  GLU A  75      37.391  71.326 -21.191  1.00 90.02           C  
ATOM    598  C   GLU A  75      36.467  71.134 -22.390  1.00 90.02           C  
ATOM    599  O   GLU A  75      36.785  71.562 -23.501  1.00 90.02           O  
ATOM    600  CB  GLU A  75      38.336  70.129 -21.058  1.00 90.02           C  
ATOM    601  CG  GLU A  75      39.527  70.383 -20.145  1.00 90.02           C  
ATOM    602  CD  GLU A  75      40.451  69.183 -20.016  1.00 90.02           C  
ATOM    603  OE1 GLU A  75      41.510  69.301 -19.360  1.00 90.02           O  
ATOM    604  OE2 GLU A  75      40.113  68.117 -20.577  1.00 90.02           O1-
ATOM    605  N   ARG A  76      35.342  70.630 -22.033  1.00 90.17           N  
ATOM    606  CA  ARG A  76      34.416  70.362 -23.128  1.00 90.17           C  
ATOM    607  C   ARG A  76      33.005  70.824 -22.778  1.00 90.17           C  
ATOM    608  O   ARG A  76      32.112  70.001 -22.566  1.00 90.17           O  
ATOM    609  CB  ARG A  76      34.408  68.871 -23.474  1.00 90.17           C  
ATOM    610  CG  ARG A  76      35.772  68.321 -23.860  1.00 90.17           C  
ATOM    611  CD  ARG A  76      35.710  66.838 -24.189  1.00 90.17           C  
ATOM    612  NE  ARG A  76      37.022  66.309 -24.552  1.00 90.17           N  
ATOM    613  CZ  ARG A  76      37.243  65.088 -25.031  1.00 90.17           C  
ATOM    614  NH1 ARG A  76      36.237  64.240 -25.213  1.00 90.17           N1+
ATOM    615  NH2 ARG A  76      38.478  64.711 -25.329  1.00 90.17           N  
ATOM    616  N   PRO A  77      32.710  72.156 -22.809  1.00 86.60           N  
ATOM    617  CA  PRO A  77      31.397  72.633 -22.371  1.00 86.60           C  
ATOM    618  C   PRO A  77      30.295  72.345 -23.388  1.00 86.60           C  
ATOM    619  O   PRO A  77      30.533  72.410 -24.597  1.00 86.60           O  
ATOM    620  CB  PRO A  77      31.606  74.141 -22.206  1.00 86.60           C  
ATOM    621  CG  PRO A  77      32.755  74.468 -23.105  1.00 86.60           C  
ATOM    622  CD  PRO A  77      33.646  73.263 -23.197  1.00 86.60           C  
ATOM    623  N   GLY A  78      29.133  71.832 -22.964  1.00 82.92           N  
ATOM    624  CA  GLY A  78      27.965  71.692 -23.818  1.00 82.92           C  
ATOM    625  C   GLY A  78      27.899  70.352 -24.526  1.00 82.92           C  
ATOM    626  O   GLY A  78      26.945  70.076 -25.256  1.00 82.92           O  
ATOM    627  N   SER A  79      29.009  69.524 -24.271  1.00 91.58           N  
ATOM    628  CA  SER A  79      29.055  68.190 -24.861  1.00 91.58           C  
ATOM    629  C   SER A  79      28.235  67.196 -24.045  1.00 91.58           C  
ATOM    630  O   SER A  79      27.851  67.484 -22.910  1.00 91.58           O  
ATOM    631  CB  SER A  79      30.499  67.702 -24.973  1.00 91.58           C  
ATOM    632  OG  SER A  79      31.027  67.394 -23.694  1.00 91.58           O  
ATOM    633  N   ASN A  80      27.836  66.022 -24.721  1.00 89.69           N  
ATOM    634  CA  ASN A  80      27.154  64.941 -24.017  1.00 89.69           C  
ATOM    635  C   ASN A  80      27.995  64.407 -22.861  1.00 89.69           C  
ATOM    636  O   ASN A  80      27.456  64.018 -21.823  1.00 89.69           O  
ATOM    637  CB  ASN A  80      26.801  63.809 -24.984  1.00 89.69           C  
ATOM    638  CG  ASN A  80      25.657  64.170 -25.913  1.00 89.69           C  
ATOM    639  ND2 ASN A  80      25.640  63.565 -27.094  1.00 89.69           N  
ATOM    640  OD1 ASN A  80      24.798  64.986 -25.571  1.00 89.69           O  
ATOM    641  N   LEU A  81      29.270  64.478 -23.061  1.00 91.35           N  
ATOM    642  CA  LEU A  81      30.223  64.060 -22.037  1.00 91.35           C  
ATOM    643  C   LEU A  81      30.188  65.009 -20.843  1.00 91.35           C  
ATOM    644  O   LEU A  81      30.250  64.568 -19.693  1.00 91.35           O  
ATOM    645  CB  LEU A  81      31.639  64.002 -22.615  1.00 91.35           C  
ATOM    646  CG  LEU A  81      32.697  63.316 -21.749  1.00 91.35           C  
ATOM    647  CD1 LEU A  81      32.404  61.824 -21.636  1.00 91.35           C  
ATOM    648  CD2 LEU A  81      34.091  63.551 -22.321  1.00 91.35           C  
ATOM    649  N   ALA A  82      30.023  66.279 -21.101  1.00 88.99           N  
ATOM    650  CA  ALA A  82      29.905  67.284 -20.048  1.00 88.99           C  
ATOM    651  C   ALA A  82      28.613  67.101 -19.258  1.00 88.99           C  
ATOM    652  O   ALA A  82      28.602  67.242 -18.033  1.00 88.99           O  
ATOM    653  CB  ALA A  82      29.967  68.689 -20.644  1.00 88.99           C  
ATOM    654  N   LYS A  83      27.592  66.710 -19.933  1.00 89.82           N  
ATOM    655  CA  LYS A  83      26.313  66.465 -19.272  1.00 89.82           C  
ATOM    656  C   LYS A  83      26.398  65.258 -18.342  1.00 89.82           C  
ATOM    657  O   LYS A  83      25.907  65.303 -17.212  1.00 89.82           O  
ATOM    658  CB  LYS A  83      25.206  66.253 -20.306  1.00 89.82           C  
ATOM    659  CG  LYS A  83      24.788  67.522 -21.034  1.00 89.82           C  
ATOM    660  CD  LYS A  83      23.620  67.266 -21.977  1.00 89.82           C  
ATOM    661  CE  LYS A  83      23.240  68.522 -22.751  1.00 89.82           C  
ATOM    662  NZ  LYS A  83      22.118  68.266 -23.704  1.00 89.82           N1+
ATOM    663  N   LYS A  84      27.019  64.256 -18.829  1.00 91.89           N  
ATOM    664  CA  LYS A  84      27.213  63.057 -18.018  1.00 91.89           C  
ATOM    665  C   LYS A  84      28.112  63.343 -16.820  1.00 91.89           C  
ATOM    666  O   LYS A  84      27.876  62.832 -15.723  1.00 91.89           O  
ATOM    667  CB  LYS A  84      27.807  61.929 -18.863  1.00 91.89           C  
ATOM    668  CG  LYS A  84      26.814  61.281 -19.816  1.00 91.89           C  
ATOM    669  CD  LYS A  84      27.428  60.087 -20.536  1.00 91.89           C  
ATOM    670  CE  LYS A  84      26.445  59.455 -21.512  1.00 91.89           C  
ATOM    671  NZ  LYS A  84      27.052  58.300 -22.239  1.00 91.89           N1+
ATOM    672  N   ALA A  85      29.135  64.133 -17.117  1.00 91.68           N  
ATOM    673  CA  ALA A  85      30.048  64.529 -16.049  1.00 91.68           C  
ATOM    674  C   ALA A  85      29.316  65.317 -14.966  1.00 91.68           C  
ATOM    675  O   ALA A  85      29.570  65.129 -13.773  1.00 91.68           O  
ATOM    676  CB  ALA A  85      31.201  65.354 -16.614  1.00 91.68           C  
ATOM    677  N   LEU A  86      28.398  66.149 -15.368  1.00 93.12           N  
ATOM    678  CA  LEU A  86      27.610  66.922 -14.415  1.00 93.12           C  
ATOM    679  C   LEU A  86      26.699  66.011 -13.598  1.00 93.12           C  
ATOM    680  O   LEU A  86      26.484  66.248 -12.408  1.00 93.12           O  
ATOM    681  CB  LEU A  86      26.776  67.980 -15.142  1.00 93.12           C  
ATOM    682  CG  LEU A  86      27.538  69.192 -15.681  1.00 93.12           C  
ATOM    683  CD1 LEU A  86      26.624  70.049 -16.549  1.00 93.12           C  
ATOM    684  CD2 LEU A  86      28.120  70.012 -14.534  1.00 93.12           C  
ATOM    685  N   GLU A  87      26.237  64.919 -14.122  1.00 93.69           N  
ATOM    686  CA  GLU A  87      25.438  63.932 -13.403  1.00 93.69           C  
ATOM    687  C   GLU A  87      26.272  63.211 -12.346  1.00 93.69           C  
ATOM    688  O   GLU A  87      25.794  62.956 -11.239  1.00 93.69           O  
ATOM    689  CB  GLU A  87      24.831  62.918 -14.376  1.00 93.69           C  
ATOM    690  CG  GLU A  87      23.734  63.495 -15.260  1.00 93.69           C  
ATOM    691  CD  GLU A  87      23.197  62.498 -16.275  1.00 93.69           C  
ATOM    692  OE1 GLU A  87      22.302  62.866 -17.070  1.00 93.69           O  
ATOM    693  OE2 GLU A  87      23.673  61.342 -16.274  1.00 93.69           O1-
ATOM    694  N   ILE A  88      27.445  62.968 -12.744  1.00 93.55           N  
ATOM    695  CA  ILE A  88      28.379  62.330 -11.823  1.00 93.55           C  
ATOM    696  C   ILE A  88      28.661  63.261 -10.647  1.00 93.55           C  
ATOM    697  O   ILE A  88      28.672  62.827  -9.492  1.00 93.55           O  
ATOM    698  CB  ILE A  88      29.697  61.946 -12.532  1.00 93.55           C  
ATOM    699  CG1 ILE A  88      29.446  60.845 -13.568  1.00 93.55           C  
ATOM    700  CG2 ILE A  88      30.751  61.507 -11.510  1.00 93.55           C  
ATOM    701  CD1 ILE A  88      30.646  60.546 -14.457  1.00 93.55           C  
ATOM    702  N   ILE A  89      28.811  64.496 -10.987  1.00 93.79           N  
ATOM    703  CA  ILE A  89      29.074  65.498  -9.960  1.00 93.79           C  
ATOM    704  C   ILE A  89      27.882  65.589  -9.011  1.00 93.79           C  
ATOM    705  O   ILE A  89      28.052  65.621  -7.790  1.00 93.79           O  
ATOM    706  CB  ILE A  89      29.370  66.881 -10.583  1.00 93.79           C  
ATOM    707  CG1 ILE A  89      30.697  66.849 -11.350  1.00 93.79           C  
ATOM    708  CG2 ILE A  89      29.389  67.967  -9.503  1.00 93.79           C  
ATOM    709  CD1 ILE A  89      30.989  68.119 -12.136  1.00 93.79           C  
ATOM    710  N   LEU A  90      26.741  65.568  -9.558  1.00 94.39           N  
ATOM    711  CA  LEU A  90      25.532  65.644  -8.747  1.00 94.39           C  
ATOM    712  C   LEU A  90      25.401  64.419  -7.849  1.00 94.39           C  
ATOM    713  O   LEU A  90      25.077  64.542  -6.666  1.00 94.39           O  
ATOM    714  CB  LEU A  90      24.294  65.773  -9.639  1.00 94.39           C  
ATOM    715  CG  LEU A  90      22.958  65.970  -8.922  1.00 94.39           C  
ATOM    716  CD1 LEU A  90      22.967  67.277  -8.136  1.00 94.39           C  
ATOM    717  CD2 LEU A  90      21.806  65.947  -9.919  1.00 94.39           C  
ATOM    718  N   ARG A  91      25.636  63.275  -8.335  1.00 94.35           N  
ATOM    719  CA  ARG A  91      25.584  62.044  -7.553  1.00 94.35           C  
ATOM    720  C   ARG A  91      26.610  62.069  -6.424  1.00 94.35           C  
ATOM    721  O   ARG A  91      26.307  61.677  -5.294  1.00 94.35           O  
ATOM    722  CB  ARG A  91      25.819  60.826  -8.448  1.00 94.35           C  
ATOM    723  CG  ARG A  91      25.665  59.494  -7.732  1.00 94.35           C  
ATOM    724  CD  ARG A  91      25.927  58.318  -8.663  1.00 94.35           C  
ATOM    725  NE  ARG A  91      24.708  57.886  -9.341  1.00 94.35           N  
ATOM    726  CZ  ARG A  91      24.663  56.989 -10.322  1.00 94.35           C  
ATOM    727  NH1 ARG A  91      25.775  56.409 -10.761  1.00 94.35           N1+
ATOM    728  NH2 ARG A  91      23.500  56.668 -10.867  1.00 94.35           N  
ATOM    729  N   ALA A  92      27.808  62.498  -6.799  1.00 91.95           N  
ATOM    730  CA  ALA A  92      28.870  62.614  -5.802  1.00 91.95           C  
ATOM    731  C   ALA A  92      28.484  63.599  -4.703  1.00 91.95           C  
ATOM    732  O   ALA A  92      28.735  63.351  -3.522  1.00 91.95           O  
ATOM    733  CB  ALA A  92      30.177  63.044  -6.463  1.00 91.95           C  
ATOM    734  N   ALA A  93      27.910  64.676  -5.075  1.00 91.51           N  
ATOM    735  CA  ALA A  93      27.443  65.671  -4.113  1.00 91.51           C  
ATOM    736  C   ALA A  93      26.419  65.069  -3.155  1.00 91.51           C  
ATOM    737  O   ALA A  93      26.477  65.306  -1.947  1.00 91.51           O  
ATOM    738  CB  ALA A  93      26.847  66.874  -4.838  1.00 91.51           C  
ATOM    739  N   GLU A  94      25.592  64.268  -3.620  1.00 90.88           N  
ATOM    740  CA  GLU A  94      24.578  63.608  -2.804  1.00 90.88           C  
ATOM    741  C   GLU A  94      25.213  62.640  -1.810  1.00 90.88           C  
ATOM    742  O   GLU A  94      24.848  62.626  -0.631  1.00 90.88           O  
ATOM    743  CB  GLU A  94      23.573  62.867  -3.691  1.00 90.88           C  
ATOM    744  CG  GLU A  94      22.374  62.316  -2.933  1.00 90.88           C  
ATOM    745  CD  GLU A  94      21.307  61.728  -3.843  1.00 90.88           C  
ATOM    746  OE1 GLU A  94      20.234  61.325  -3.340  1.00 90.88           O  
ATOM    747  OE2 GLU A  94      21.547  61.670  -5.070  1.00 90.88           O1-
ATOM    748  N   GLU A  95      26.125  61.885  -2.278  1.00 90.87           N  
ATOM    749  CA  GLU A  95      26.798  60.906  -1.429  1.00 90.87           C  
ATOM    750  C   GLU A  95      27.649  61.591  -0.365  1.00 90.87           C  
ATOM    751  O   GLU A  95      27.706  61.135   0.780  1.00 90.87           O  
ATOM    752  CB  GLU A  95      27.665  59.968  -2.274  1.00 90.87           C  
ATOM    753  CG  GLU A  95      26.867  59.033  -3.170  1.00 90.87           C  
ATOM    754  CD  GLU A  95      26.016  58.041  -2.394  1.00 90.87           C  
ATOM    755  OE1 GLU A  95      24.840  57.826  -2.769  1.00 90.87           O  
ATOM    756  OE2 GLU A  95      26.528  57.473  -1.404  1.00 90.87           O1-
ATOM    757  N   LEU A  96      28.279  62.646  -0.812  1.00 89.93           N  
ATOM    758  CA  LEU A  96      29.072  63.424   0.133  1.00 89.93           C  
ATOM    759  C   LEU A  96      28.186  64.030   1.217  1.00 89.93           C  
ATOM    760  O   LEU A  96      28.566  64.059   2.390  1.00 89.93           O  
ATOM    761  CB  LEU A  96      29.839  64.532  -0.595  1.00 89.93           C  
ATOM    762  CG  LEU A  96      31.083  64.098  -1.370  1.00 89.93           C  
ATOM    763  CD1 LEU A  96      31.566  65.228  -2.274  1.00 89.93           C  
ATOM    764  CD2 LEU A  96      32.188  63.664  -0.411  1.00 89.93           C  
ATOM    765  N   ALA A  97      27.046  64.495   0.899  1.00 88.08           N  
ATOM    766  CA  ALA A  97      26.098  65.084   1.841  1.00 88.08           C  
ATOM    767  C   ALA A  97      25.632  64.054   2.866  1.00 88.08           C  
ATOM    768  O   ALA A  97      25.339  64.400   4.014  1.00 88.08           O  
ATOM    769  CB  ALA A  97      24.899  65.667   1.096  1.00 88.08           C  
ATOM    770  N   LYS A  98      25.696  62.809   2.572  1.00 87.91           N  
ATOM    771  CA  LYS A  98      25.214  61.740   3.442  1.00 87.91           C  
ATOM    772  C   LYS A  98      26.232  61.419   4.533  1.00 87.91           C  
ATOM    773  O   LYS A  98      25.884  60.838   5.563  1.00 87.91           O  
ATOM    774  CB  LYS A  98      24.905  60.483   2.628  1.00 87.91           C  
ATOM    775  CG  LYS A  98      23.659  60.598   1.762  1.00 87.91           C  
ATOM    776  CD  LYS A  98      23.397  59.313   0.989  1.00 87.91           C  
ATOM    777  CE  LYS A  98      22.179  59.443   0.083  1.00 87.91           C  
ATOM    778  NZ  LYS A  98      21.963  58.213  -0.737  1.00 87.91           N1+
ATOM    779  N   LEU A  99      27.408  61.832   4.381  1.00 82.99           N  
ATOM    780  CA  LEU A  99      28.490  61.529   5.311  1.00 82.99           C  
ATOM    781  C   LEU A  99      28.428  62.441   6.532  1.00 82.99           C  
ATOM    782  O   LEU A  99      29.035  62.145   7.564  1.00 82.99           O  
ATOM    783  CB  LEU A  99      29.849  61.674   4.620  1.00 82.99           C  
ATOM    784  CG  LEU A  99      30.156  60.665   3.512  1.00 82.99           C  
ATOM    785  CD1 LEU A  99      31.503  60.981   2.868  1.00 82.99           C  
ATOM    786  CD2 LEU A  99      30.142  59.244   4.064  1.00 82.99           C  
ATOM    787  N   THR A 100      27.570  63.430   6.619  1.00 80.37           N  
ATOM    788  CA  THR A 100      27.162  64.347   7.679  1.00 80.37           C  
ATOM    789  C   THR A 100      28.379  64.901   8.412  1.00 80.37           C  
ATOM    790  O   THR A 100      28.312  65.195   9.607  1.00 80.37           O  
ATOM    791  CB  THR A 100      26.225  63.654   8.687  1.00 80.37           C  
ATOM    792  CG2 THR A 100      24.922  63.226   8.020  1.00 80.37           C  
ATOM    793  OG1 THR A 100      26.878  62.497   9.220  1.00 80.37           O  
ATOM    794  N   LEU A 101      29.580  64.963   7.689  1.00 83.91           N  
ATOM    795  CA  LEU A 101      30.758  65.688   8.153  1.00 83.91           C  
ATOM    796  C   LEU A 101      30.785  67.103   7.586  1.00 83.91           C  
ATOM    797  O   LEU A 101      30.403  67.321   6.433  1.00 83.91           O  
ATOM    798  CB  LEU A 101      32.036  64.943   7.759  1.00 83.91           C  
ATOM    799  CG  LEU A 101      32.214  63.543   8.347  1.00 83.91           C  
ATOM    800  CD1 LEU A 101      33.397  62.839   7.691  1.00 83.91           C  
ATOM    801  CD2 LEU A 101      32.401  63.618   9.859  1.00 83.91           C  
ATOM    802  N   GLU A 102      31.181  68.036   8.433  1.00 84.90           N  
ATOM    803  CA  GLU A 102      31.177  69.428   7.993  1.00 84.90           C  
ATOM    804  C   GLU A 102      31.942  69.595   6.684  1.00 84.90           C  
ATOM    805  O   GLU A 102      31.452  70.229   5.748  1.00 84.90           O  
ATOM    806  CB  GLU A 102      31.773  70.336   9.071  1.00 84.90           C  
ATOM    807  CG  GLU A 102      31.654  71.820   8.760  1.00 84.90           C  
ATOM    808  CD  GLU A 102      32.216  72.710   9.858  1.00 84.90           C  
ATOM    809  OE1 GLU A 102      32.334  73.938   9.643  1.00 84.90           O  
ATOM    810  OE2 GLU A 102      32.541  72.174  10.941  1.00 84.90           O1-
ATOM    811  N   ALA A 103      33.115  69.070   6.559  1.00 81.36           N  
ATOM    812  CA  ALA A 103      33.951  69.179   5.366  1.00 81.36           C  
ATOM    813  C   ALA A 103      33.302  68.480   4.175  1.00 81.36           C  
ATOM    814  O   ALA A 103      33.369  68.973   3.046  1.00 81.36           O  
ATOM    815  CB  ALA A 103      35.335  68.591   5.633  1.00 81.36           C  
ATOM    816  N   SER A 104      32.699  67.414   4.481  1.00 87.64           N  
ATOM    817  CA  SER A 104      32.002  66.673   3.435  1.00 87.64           C  
ATOM    818  C   SER A 104      30.792  67.447   2.922  1.00 87.64           C  
ATOM    819  O   SER A 104      30.531  67.476   1.717  1.00 87.64           O  
ATOM    820  CB  SER A 104      31.559  65.304   3.952  1.00 87.64           C  
ATOM    821  OG  SER A 104      32.679  64.525   4.335  1.00 87.64           O  
ATOM    822  N   LEU A 105      30.041  68.094   3.779  1.00 89.71           N  
ATOM    823  CA  LEU A 105      28.888  68.908   3.411  1.00 89.71           C  
ATOM    824  C   LEU A 105      29.317  70.117   2.588  1.00 89.71           C  
ATOM    825  O   LEU A 105      28.653  70.477   1.612  1.00 89.71           O  
ATOM    826  CB  LEU A 105      28.135  69.369   4.661  1.00 89.71           C  
ATOM    827  CG  LEU A 105      27.426  68.278   5.467  1.00 89.71           C  
ATOM    828  CD1 LEU A 105      26.976  68.825   6.817  1.00 89.71           C  
ATOM    829  CD2 LEU A 105      26.240  67.722   4.687  1.00 89.71           C  
ATOM    830  N   LYS A 106      30.495  70.678   3.000  1.00 88.71           N  
ATOM    831  CA  LYS A 106      31.045  71.790   2.231  1.00 88.71           C  
ATOM    832  C   LYS A 106      31.412  71.351   0.816  1.00 88.71           C  
ATOM    833  O   LYS A 106      31.128  72.059  -0.152  1.00 88.71           O  
ATOM    834  CB  LYS A 106      32.270  72.376   2.933  1.00 88.71           C  
ATOM    835  CG  LYS A 106      32.759  73.687   2.335  1.00 88.71           C  
ATOM    836  CD  LYS A 106      33.901  74.281   3.148  1.00 88.71           C  
ATOM    837  CE  LYS A 106      34.434  75.560   2.515  1.00 88.71           C  
ATOM    838  NZ  LYS A 106      35.553  76.148   3.311  1.00 88.71           N1+
ATOM    839  N   ALA A 107      31.995  70.243   0.744  1.00 85.71           N  
ATOM    840  CA  ALA A 107      32.362  69.687  -0.556  1.00 85.71           C  
ATOM    841  C   ALA A 107      31.124  69.408  -1.402  1.00 85.71           C  
ATOM    842  O   ALA A 107      31.117  69.669  -2.608  1.00 85.71           O  
ATOM    843  CB  ALA A 107      33.179  68.410  -0.377  1.00 85.71           C  
ATOM    844  N   ALA A 108      30.153  68.873  -0.798  1.00 90.24           N  
ATOM    845  CA  ALA A 108      28.885  68.621  -1.478  1.00 90.24           C  
ATOM    846  C   ALA A 108      28.295  69.912  -2.035  1.00 90.24           C  
ATOM    847  O   ALA A 108      27.807  69.941  -3.168  1.00 90.24           O  
ATOM    848  CB  ALA A 108      27.895  67.954  -0.526  1.00 90.24           C  
ATOM    849  N   GLN A 109      28.383  71.012  -1.257  1.00 91.68           N  
ATOM    850  CA  GLN A 109      27.859  72.312  -1.663  1.00 91.68           C  
ATOM    851  C   GLN A 109      28.588  72.839  -2.896  1.00 91.68           C  
ATOM    852  O   GLN A 109      27.956  73.308  -3.845  1.00 91.68           O  
ATOM    853  CB  GLN A 109      27.971  73.319  -0.517  1.00 91.68           C  
ATOM    854  CG  GLN A 109      27.051  73.017   0.659  1.00 91.68           C  
ATOM    855  CD  GLN A 109      27.240  73.982   1.814  1.00 91.68           C  
ATOM    856  NE2 GLN A 109      26.874  73.548   3.015  1.00 91.68           N  
ATOM    857  OE1 GLN A 109      27.711  75.109   1.629  1.00 91.68           O  
ATOM    858  N   ILE A 110      29.851  72.727  -2.837  1.00 89.36           N  
ATOM    859  CA  ILE A 110      30.675  73.227  -3.931  1.00 89.36           C  
ATOM    860  C   ILE A 110      30.361  72.451  -5.209  1.00 89.36           C  
ATOM    861  O   ILE A 110      30.186  73.045  -6.276  1.00 89.36           O  
ATOM    862  CB  ILE A 110      32.181  73.123  -3.599  1.00 89.36           C  
ATOM    863  CG1 ILE A 110      32.535  74.053  -2.432  1.00 89.36           C  
ATOM    864  CG2 ILE A 110      33.029  73.443  -4.833  1.00 89.36           C  
ATOM    865  CD1 ILE A 110      33.943  73.853  -1.888  1.00 89.36           C  
ATOM    866  N   ALA A 111      30.286  71.214  -5.050  1.00 88.93           N  
ATOM    867  CA  ALA A 111      30.009  70.350  -6.194  1.00 88.93           C  
ATOM    868  C   ALA A 111      28.634  70.650  -6.787  1.00 88.93           C  
ATOM    869  O   ALA A 111      28.491  70.780  -8.004  1.00 88.93           O  
ATOM    870  CB  ALA A 111      30.101  68.882  -5.787  1.00 88.93           C  
ATOM    871  N   ALA A 112      27.628  70.734  -5.973  1.00 91.44           N  
ATOM    872  CA  ALA A 112      26.264  71.021  -6.410  1.00 91.44           C  
ATOM    873  C   ALA A 112      26.171  72.409  -7.037  1.00 91.44           C  
ATOM    874  O   ALA A 112      25.469  72.601  -8.034  1.00 91.44           O  
ATOM    875  CB  ALA A 112      25.293  70.904  -5.237  1.00 91.44           C  
ATOM    876  N   GLU A 113      26.917  73.375  -6.520  1.00 92.86           N  
ATOM    877  CA  GLU A 113      26.927  74.729  -7.066  1.00 92.86           C  
ATOM    878  C   GLU A 113      27.481  74.746  -8.488  1.00 92.86           C  
ATOM    879  O   GLU A 113      27.011  75.509  -9.334  1.00 92.86           O  
ATOM    880  CB  GLU A 113      27.746  75.664  -6.171  1.00 92.86           C  
ATOM    881  CG  GLU A 113      27.021  76.091  -4.903  1.00 92.86           C  
ATOM    882  CD  GLU A 113      27.891  76.911  -3.964  1.00 92.86           C  
ATOM    883  OE1 GLU A 113      27.405  77.311  -2.880  1.00 92.86           O  
ATOM    884  OE2 GLU A 113      29.067  77.157  -4.313  1.00 92.86           O1-
ATOM    885  N   LEU A 114      28.440  73.951  -8.663  1.00 90.65           N  
ATOM    886  CA  LEU A 114      29.012  73.838 -10.001  1.00 90.65           C  
ATOM    887  C   LEU A 114      27.960  73.377 -11.005  1.00 90.65           C  
ATOM    888  O   LEU A 114      27.867  73.921 -12.108  1.00 90.65           O  
ATOM    889  CB  LEU A 114      30.193  72.864  -9.999  1.00 90.65           C  
ATOM    890  CG  LEU A 114      30.883  72.633 -11.345  1.00 90.65           C  
ATOM    891  CD1 LEU A 114      31.576  73.908 -11.811  1.00 90.65           C  
ATOM    892  CD2 LEU A 114      31.880  71.483 -11.243  1.00 90.65           C  
ATOM    893  N   VAL A 115      27.124  72.469 -10.624  1.00 91.83           N  
ATOM    894  CA  VAL A 115      26.067  71.945 -11.482  1.00 91.83           C  
ATOM    895  C   VAL A 115      25.056  73.049 -11.788  1.00 91.83           C  
ATOM    896  O   VAL A 115      24.647  73.222 -12.939  1.00 91.83           O  
ATOM    897  CB  VAL A 115      25.356  70.737 -10.832  1.00 91.83           C  
ATOM    898  CG1 VAL A 115      24.194  70.262 -11.704  1.00 91.83           C  
ATOM    899  CG2 VAL A 115      26.348  69.600 -10.594  1.00 91.83           C  
ATOM    900  N   VAL A 116      24.683  73.842 -10.790  1.00 92.98           N  
ATOM    901  CA  VAL A 116      23.717  74.923 -10.953  1.00 92.98           C  
ATOM    902  C   VAL A 116      24.264  75.964 -11.926  1.00 92.98           C  
ATOM    903  O   VAL A 116      23.542  76.444 -12.803  1.00 92.98           O  
ATOM    904  CB  VAL A 116      23.373  75.586  -9.600  1.00 92.98           C  
ATOM    905  CG1 VAL A 116      22.497  76.820  -9.811  1.00 92.98           C  
ATOM    906  CG2 VAL A 116      22.681  74.586  -8.676  1.00 92.98           C  
ATOM    907  N   ARG A 117      25.487  76.264 -11.730  1.00 91.89           N  
ATOM    908  CA  ARG A 117      26.138  77.287 -12.540  1.00 91.89           C  
ATOM    909  C   ARG A 117      26.220  76.860 -14.003  1.00 91.89           C  
ATOM    910  O   ARG A 117      25.967  77.661 -14.904  1.00 91.89           O  
ATOM    911  CB  ARG A 117      27.539  77.588 -12.004  1.00 91.89           C  
ATOM    912  CG  ARG A 117      28.256  78.706 -12.744  1.00 91.89           C  
ATOM    913  CD  ARG A 117      29.631  78.982 -12.153  1.00 91.89           C  
ATOM    914  NE  ARG A 117      30.514  77.825 -12.277  1.00 91.89           N  
ATOM    915  CZ  ARG A 117      31.731  77.740 -11.746  1.00 91.89           C  
ATOM    916  NH1 ARG A 117      32.235  78.746 -11.041  1.00 91.89           N1+
ATOM    917  NH2 ARG A 117      32.448  76.640 -11.921  1.00 91.89           N  
ATOM    918  N   GLU A 118      26.454  75.613 -14.223  1.00 89.07           N  
ATOM    919  CA  GLU A 118      26.751  75.146 -15.573  1.00 89.07           C  
ATOM    920  C   GLU A 118      25.476  74.758 -16.316  1.00 89.07           C  
ATOM    921  O   GLU A 118      25.416  74.844 -17.545  1.00 89.07           O  
ATOM    922  CB  GLU A 118      27.716  73.958 -15.531  1.00 89.07           C  
ATOM    923  CG  GLU A 118      29.108  74.315 -15.030  1.00 89.07           C  
ATOM    924  CD  GLU A 118      29.834  75.303 -15.929  1.00 89.07           C  
ATOM    925  OE1 GLU A 118      30.638  76.114 -15.414  1.00 89.07           O  
ATOM    926  OE2 GLU A 118      29.595  75.269 -17.156  1.00 89.07           O1-
ATOM    927  N   GLN A 119      24.376  74.425 -15.608  1.00 87.67           N  
ATOM    928  CA  GLN A 119      23.114  74.064 -16.244  1.00 87.67           C  
ATOM    929  C   GLN A 119      21.940  74.782 -15.584  1.00 87.67           C  
ATOM    930  O   GLN A 119      21.082  74.146 -14.970  1.00 87.67           O  
ATOM    931  CB  GLN A 119      22.900  72.551 -16.192  1.00 87.67           C  
ATOM    932  CG  GLN A 119      23.845  71.764 -17.090  1.00 87.67           C  
ATOM    933  CD  GLN A 119      23.355  70.356 -17.368  1.00 87.67           C  
ATOM    934  NE2 GLN A 119      24.244  69.508 -17.876  1.00 87.67           N  
ATOM    935  OE1 GLN A 119      22.188  70.031 -17.126  1.00 87.67           O  
ATOM    936  N   PRO A 120      21.878  76.163 -15.786  1.00 87.02           N  
ATOM    937  CA  PRO A 120      20.775  76.861 -15.122  1.00 87.02           C  
ATOM    938  C   PRO A 120      19.411  76.504 -15.710  1.00 87.02           C  
ATOM    939  O   PRO A 120      19.299  76.258 -16.914  1.00 87.02           O  
ATOM    940  CB  PRO A 120      21.101  78.338 -15.355  1.00 87.02           C  
ATOM    941  CG  PRO A 120      21.928  78.355 -16.599  1.00 87.02           C  
ATOM    942  CD  PRO A 120      22.719  77.080 -16.663  1.00 87.02           C  
ATOM    943  N   GLY A 121      18.453  76.227 -14.920  1.00 83.72           N  
ATOM    944  CA  GLY A 121      17.085  76.049 -15.379  1.00 83.72           C  
ATOM    945  C   GLY A 121      16.749  74.609 -15.714  1.00 83.72           C  
ATOM    946  O   GLY A 121      15.630  74.308 -16.135  1.00 83.72           O  
ATOM    947  N   SER A 122      17.751  73.696 -15.587  1.00 88.99           N  
ATOM    948  CA  SER A 122      17.540  72.277 -15.851  1.00 88.99           C  
ATOM    949  C   SER A 122      17.035  71.553 -14.608  1.00 88.99           C  
ATOM    950  O   SER A 122      17.052  72.111 -13.509  1.00 88.99           O  
ATOM    951  CB  SER A 122      18.835  71.625 -16.339  1.00 88.99           C  
ATOM    952  OG  SER A 122      19.779  71.531 -15.287  1.00 88.99           O  
ATOM    953  N   ASN A 123      16.437  70.323 -14.838  1.00 87.71           N  
ATOM    954  CA  ASN A 123      16.035  69.478 -13.719  1.00 87.71           C  
ATOM    955  C   ASN A 123      17.216  69.153 -12.810  1.00 87.71           C  
ATOM    956  O   ASN A 123      17.062  69.079 -11.589  1.00 87.71           O  
ATOM    957  CB  ASN A 123      15.384  68.189 -14.226  1.00 87.71           C  
ATOM    958  CG  ASN A 123      13.985  68.413 -14.765  1.00 87.71           C  
ATOM    959  ND2 ASN A 123      13.522  67.502 -15.612  1.00 87.71           N  
ATOM    960  OD1 ASN A 123      13.325  69.399 -14.423  1.00 87.71           O  
ATOM    961  N   LEU A 124      18.395  68.984 -13.419  1.00 88.59           N  
ATOM    962  CA  LEU A 124      19.626  68.714 -12.684  1.00 88.59           C  
ATOM    963  C   LEU A 124      19.986  69.886 -11.777  1.00 88.59           C  
ATOM    964  O   LEU A 124      20.398  69.686 -10.632  1.00 88.59           O  
ATOM    965  CB  LEU A 124      20.777  68.431 -13.653  1.00 88.59           C  
ATOM    966  CG  LEU A 124      20.790  67.048 -14.306  1.00 88.59           C  
ATOM    967  CD1 LEU A 124      21.801  67.008 -15.446  1.00 88.59           C  
ATOM    968  CD2 LEU A 124      21.101  65.971 -13.270  1.00 88.59           C  
ATOM    969  N   ALA A 125      19.778  71.081 -12.295  1.00 88.38           N  
ATOM    970  CA  ALA A 125      20.021  72.290 -11.513  1.00 88.38           C  
ATOM    971  C   ALA A 125      19.049  72.389 -10.341  1.00 88.38           C  
ATOM    972  O   ALA A 125      19.436  72.780  -9.238  1.00 88.38           O  
ATOM    973  CB  ALA A 125      19.908  73.528 -12.400  1.00 88.38           C  
ATOM    974  N   GLU A 126      17.868  72.016 -10.502  1.00 86.24           N  
ATOM    975  CA  GLU A 126      16.871  72.037  -9.437  1.00 86.24           C  
ATOM    976  C   GLU A 126      17.214  71.037  -8.337  1.00 86.24           C  
ATOM    977  O   GLU A 126      17.101  71.348  -7.149  1.00 86.24           O  
ATOM    978  CB  GLU A 126      15.477  71.742  -9.999  1.00 86.24           C  
ATOM    979  CG  GLU A 126      14.904  72.870 -10.845  1.00 86.24           C  
ATOM    980  CD  GLU A 126      13.502  72.583 -11.358  1.00 86.24           C  
ATOM    981  OE1 GLU A 126      12.882  73.483 -11.968  1.00 86.24           O  
ATOM    982  OE2 GLU A 126      13.019  71.447 -11.146  1.00 86.24           O1-
ATOM    983  N   LYS A 127      17.646  69.877  -8.767  1.00 88.16           N  
ATOM    984  CA  LYS A 127      18.085  68.862  -7.815  1.00 88.16           C  
ATOM    985  C   LYS A 127      19.326  69.320  -7.054  1.00 88.16           C  
ATOM    986  O   LYS A 127      19.441  69.092  -5.849  1.00 88.16           O  
ATOM    987  CB  LYS A 127      18.367  67.540  -8.530  1.00 88.16           C  
ATOM    988  CG  LYS A 127      17.116  66.805  -8.989  1.00 88.16           C  
ATOM    989  CD  LYS A 127      17.457  65.457  -9.612  1.00 88.16           C  
ATOM    990  CE  LYS A 127      16.210  64.742 -10.115  1.00 88.16           C  
ATOM    991  NZ  LYS A 127      16.541  63.430 -10.747  1.00 88.16           N1+
ATOM    992  N   ALA A 128      20.226  69.946  -7.771  1.00 88.75           N  
ATOM    993  CA  ALA A 128      21.440  70.475  -7.156  1.00 88.75           C  
ATOM    994  C   ALA A 128      21.109  71.558  -6.133  1.00 88.75           C  
ATOM    995  O   ALA A 128      21.723  71.620  -5.064  1.00 88.75           O  
ATOM    996  CB  ALA A 128      22.381  71.026  -8.223  1.00 88.75           C  
ATOM    997  N   LYS A 129      20.154  72.391  -6.433  1.00 88.08           N  
ATOM    998  CA  LYS A 129      19.723  73.432  -5.505  1.00 88.08           C  
ATOM    999  C   LYS A 129      19.182  72.825  -4.213  1.00 88.08           C  
ATOM   1000  O   LYS A 129      19.435  73.343  -3.124  1.00 88.08           O  
ATOM   1001  CB  LYS A 129      18.661  74.323  -6.150  1.00 88.08           C  
ATOM   1002  CG  LYS A 129      19.209  75.274  -7.204  1.00 88.08           C  
ATOM   1003  CD  LYS A 129      18.111  76.154  -7.787  1.00 88.08           C  
ATOM   1004  CE  LYS A 129      18.651  77.081  -8.867  1.00 88.08           C  
ATOM   1005  NZ  LYS A 129      17.569  77.907  -9.481  1.00 88.08           N1+
ATOM   1006  N   THR A 130      18.567  71.738  -4.330  1.00 86.03           N  
ATOM   1007  CA  THR A 130      18.051  71.045  -3.155  1.00 86.03           C  
ATOM   1008  C   THR A 130      19.195  70.492  -2.308  1.00 86.03           C  
ATOM   1009  O   THR A 130      19.183  70.619  -1.082  1.00 86.03           O  
ATOM   1010  CB  THR A 130      17.105  69.898  -3.554  1.00 86.03           C  
ATOM   1011  CG2 THR A 130      16.573  69.170  -2.323  1.00 86.03           C  
ATOM   1012  OG1 THR A 130      15.998  70.434  -4.292  1.00 86.03           O  
ATOM   1013  N   ILE A 131      20.098  69.915  -2.943  1.00 87.31           N  
ATOM   1014  CA  ILE A 131      21.253  69.338  -2.262  1.00 87.31           C  
ATOM   1015  C   ILE A 131      22.032  70.438  -1.545  1.00 87.31           C  
ATOM   1016  O   ILE A 131      22.463  70.260  -0.404  1.00 87.31           O  
ATOM   1017  CB  ILE A 131      22.173  68.585  -3.250  1.00 87.31           C  
ATOM   1018  CG1 ILE A 131      21.464  67.341  -3.796  1.00 87.31           C  
ATOM   1019  CG2 ILE A 131      23.497  68.212  -2.577  1.00 87.31           C  
ATOM   1020  CD1 ILE A 131      22.219  66.641  -4.919  1.00 87.31           C  
ATOM   1021  N   ILE A 132      22.151  71.590  -2.190  1.00 88.23           N  
ATOM   1022  CA  ILE A 132      22.827  72.734  -1.588  1.00 88.23           C  
ATOM   1023  C   ILE A 132      22.102  73.149  -0.310  1.00 88.23           C  
ATOM   1024  O   ILE A 132      22.727  73.324   0.738  1.00 88.23           O  
ATOM   1025  CB  ILE A 132      22.908  73.924  -2.570  1.00 88.23           C  
ATOM   1026  CG1 ILE A 132      23.836  73.586  -3.743  1.00 88.23           C  
ATOM   1027  CG2 ILE A 132      23.377  75.190  -1.847  1.00 88.23           C  
ATOM   1028  CD1 ILE A 132      23.795  74.602  -4.876  1.00 88.23           C  
ATOM   1029  N   LEU A 133      20.889  73.214  -0.427  1.00 84.56           N  
ATOM   1030  CA  LEU A 133      20.081  73.608   0.722  1.00 84.56           C  
ATOM   1031  C   LEU A 133      20.194  72.581   1.843  1.00 84.56           C  
ATOM   1032  O   LEU A 133      20.388  72.944   3.006  1.00 84.56           O  
ATOM   1033  CB  LEU A 133      18.615  73.777   0.314  1.00 84.56           C  
ATOM   1034  CG  LEU A 133      17.666  74.298   1.394  1.00 84.56           C  
ATOM   1035  CD1 LEU A 133      18.016  75.738   1.756  1.00 84.56           C  
ATOM   1036  CD2 LEU A 133      16.218  74.196   0.929  1.00 84.56           C  
ATOM   1037  N   GLN A 134      20.178  71.362   1.559  1.00 84.40           N  
ATOM   1038  CA  GLN A 134      20.267  70.286   2.541  1.00 84.40           C  
ATOM   1039  C   GLN A 134      21.641  70.259   3.204  1.00 84.40           C  
ATOM   1040  O   GLN A 134      21.744  70.088   4.421  1.00 84.40           O  
ATOM   1041  CB  GLN A 134      19.974  68.936   1.885  1.00 84.40           C  
ATOM   1042  CG  GLN A 134      18.526  68.764   1.450  1.00 84.40           C  
ATOM   1043  CD  GLN A 134      18.290  67.474   0.686  1.00 84.40           C  
ATOM   1044  NE2 GLN A 134      17.033  67.056   0.602  1.00 84.40           N  
ATOM   1045  OE1 GLN A 134      19.232  66.859   0.175  1.00 84.40           O  
ATOM   1046  N   ALA A 135      22.617  70.436   2.398  1.00 85.75           N  
ATOM   1047  CA  ALA A 135      23.987  70.416   2.906  1.00 85.75           C  
ATOM   1048  C   ALA A 135      24.249  71.608   3.821  1.00 85.75           C  
ATOM   1049  O   ALA A 135      24.879  71.466   4.872  1.00 85.75           O  
ATOM   1050  CB  ALA A 135      24.983  70.409   1.748  1.00 85.75           C  
ATOM   1051  N   ARG A 136      23.730  72.703   3.463  1.00 86.75           N  
ATOM   1052  CA  ARG A 136      23.894  73.901   4.280  1.00 86.75           C  
ATOM   1053  C   ARG A 136      23.181  73.754   5.619  1.00 86.75           C  
ATOM   1054  O   ARG A 136      23.717  74.139   6.659  1.00 86.75           O  
ATOM   1055  CB  ARG A 136      23.369  75.132   3.538  1.00 86.75           C  
ATOM   1056  CG  ARG A 136      24.298  75.637   2.445  1.00 86.75           C  
ATOM   1057  CD  ARG A 136      23.754  76.893   1.779  1.00 86.75           C  
ATOM   1058  NE  ARG A 136      24.644  77.372   0.725  1.00 86.75           N  
ATOM   1059  CZ  ARG A 136      24.394  78.413  -0.064  1.00 86.75           C  
ATOM   1060  NH1 ARG A 136      23.268  79.105   0.065  1.00 86.75           N1+
ATOM   1061  NH2 ARG A 136      25.274  78.762  -0.991  1.00 86.75           N  
ATOM   1062  N   ALA A 137      21.986  73.238   5.498  1.00 81.63           N  
ATOM   1063  CA  ALA A 137      21.211  73.001   6.713  1.00 81.63           C  
ATOM   1064  C   ALA A 137      21.935  72.034   7.646  1.00 81.63           C  
ATOM   1065  O   ALA A 137      22.029  72.277   8.851  1.00 81.63           O  
ATOM   1066  CB  ALA A 137      19.826  72.463   6.364  1.00 81.63           C  
ATOM   1067  N   ALA A 138      22.397  71.011   7.094  1.00 83.78           N  
ATOM   1068  CA  ALA A 138      23.105  69.999   7.874  1.00 83.78           C  
ATOM   1069  C   ALA A 138      24.397  70.561   8.457  1.00 83.78           C  
ATOM   1070  O   ALA A 138      24.733  70.292   9.614  1.00 83.78           O  
ATOM   1071  CB  ALA A 138      23.403  68.774   7.012  1.00 83.78           C  
ATOM   1072  N   GLU A 139      25.076  71.305   7.608  1.00 86.65           N  
ATOM   1073  CA  GLU A 139      26.305  71.931   8.086  1.00 86.65           C  
ATOM   1074  C   GLU A 139      26.027  72.869   9.257  1.00 86.65           C  
ATOM   1075  O   GLU A 139      26.751  72.856  10.254  1.00 86.65           O  
ATOM   1076  CB  GLU A 139      26.996  72.694   6.953  1.00 86.65           C  
ATOM   1077  CG  GLU A 139      28.325  73.317   7.353  1.00 86.65           C  
ATOM   1078  CD  GLU A 139      28.939  74.178   6.260  1.00 86.65           C  
ATOM   1079  OE1 GLU A 139      29.998  74.801   6.500  1.00 86.65           O  
ATOM   1080  OE2 GLU A 139      28.353  74.231   5.155  1.00 86.65           O1-
ATOM   1081  N   LEU A 140      25.079  73.650   9.128  1.00 84.21           N  
ATOM   1082  CA  LEU A 140      24.692  74.581  10.182  1.00 84.21           C  
ATOM   1083  C   LEU A 140      24.283  73.832  11.445  1.00 84.21           C  
ATOM   1084  O   LEU A 140      24.674  74.212  12.552  1.00 84.21           O  
ATOM   1085  CB  LEU A 140      23.545  75.478   9.711  1.00 84.21           C  
ATOM   1086  CG  LEU A 140      23.061  76.537  10.702  1.00 84.21           C  
ATOM   1087  CD1 LEU A 140      24.188  77.512  11.026  1.00 84.21           C  
ATOM   1088  CD2 LEU A 140      21.849  77.277  10.146  1.00 84.21           C  
ATOM   1089  N   ALA A 141      23.596  72.831  11.326  1.00 81.98           N  
ATOM   1090  CA  ALA A 141      23.165  72.009  12.454  1.00 81.98           C  
ATOM   1091  C   ALA A 141      24.363  71.447  13.213  1.00 81.98           C  
ATOM   1092  O   ALA A 141      24.377  71.437  14.447  1.00 81.98           O  
ATOM   1093  CB  ALA A 141      22.264  70.874  11.973  1.00 81.98           C  
ATOM   1094  N   ILE A 142      25.294  71.003  12.462  1.00 83.51           N  
ATOM   1095  CA  ILE A 142      26.498  70.434  13.060  1.00 83.51           C  
ATOM   1096  C   ILE A 142      27.261  71.519  13.816  1.00 83.51           C  
ATOM   1097  O   ILE A 142      27.728  71.293  14.935  1.00 83.51           O  
ATOM   1098  CB  ILE A 142      27.406  69.786  11.991  1.00 83.51           C  
ATOM   1099  CG1 ILE A 142      26.737  68.536  11.407  1.00 83.51           C  
ATOM   1100  CG2 ILE A 142      28.778  69.447  12.582  1.00 83.51           C  
ATOM   1101  CD1 ILE A 142      27.463  67.949  10.205  1.00 83.51           C  
ATOM   1102  N   ARG A 143      27.340  72.662  13.215  1.00 84.08           N  
ATOM   1103  CA  ARG A 143      28.032  73.779  13.848  1.00 84.08           C  
ATOM   1104  C   ARG A 143      27.341  74.187  15.146  1.00 84.08           C  
ATOM   1105  O   ARG A 143      28.004  74.464  16.148  1.00 84.08           O  
ATOM   1106  CB  ARG A 143      28.107  74.975  12.896  1.00 84.08           C  
ATOM   1107  CG  ARG A 143      29.138  74.819  11.791  1.00 84.08           C  
ATOM   1108  CD  ARG A 143      29.232  76.068  10.926  1.00 84.08           C  
ATOM   1109  NE  ARG A 143      29.511  77.257  11.725  1.00 84.08           N  
ATOM   1110  CZ  ARG A 143      29.598  78.493  11.241  1.00 84.08           C  
ATOM   1111  NH1 ARG A 143      29.429  78.726   9.944  1.00 84.08           N1+
ATOM   1112  NH2 ARG A 143      29.857  79.503  12.058  1.00 84.08           N  
ATOM   1113  N   ILE A 144      26.031  74.202  15.111  1.00 81.50           N  
ATOM   1114  CA  ILE A 144      25.234  74.526  16.290  1.00 81.50           C  
ATOM   1115  C   ILE A 144      25.467  73.477  17.375  1.00 81.50           C  
ATOM   1116  O   ILE A 144      25.656  73.816  18.546  1.00 81.50           O  
ATOM   1117  CB  ILE A 144      23.731  74.618  15.948  1.00 81.50           C  
ATOM   1118  CG1 ILE A 144      23.461  75.833  15.051  1.00 81.50           C  
ATOM   1119  CG2 ILE A 144      22.890  74.684  17.226  1.00 81.50           C  
ATOM   1120  CD1 ILE A 144      22.041  75.897  14.508  1.00 81.50           C  
ATOM   1121  N   GLU A 145      25.400  72.236  16.949  1.00 82.93           N  
ATOM   1122  CA  GLU A 145      25.683  71.148  17.879  1.00 82.93           C  
ATOM   1123  C   GLU A 145      27.045  71.330  18.543  1.00 82.93           C  
ATOM   1124  O   GLU A 145      27.185  71.126  19.751  1.00 82.93           O  
ATOM   1125  CB  GLU A 145      25.625  69.797  17.161  1.00 82.93           C  
ATOM   1126  CG  GLU A 145      25.860  68.603  18.076  1.00 82.93           C  
ATOM   1127  CD  GLU A 145      26.029  67.294  17.323  1.00 82.93           C  
ATOM   1128  OE1 GLU A 145      26.256  66.246  17.968  1.00 82.93           O  
ATOM   1129  OE2 GLU A 145      25.934  67.316  16.075  1.00 82.93           O1-
ATOM   1130  N   GLU A 146      27.991  71.683  17.781  1.00 81.19           N  
ATOM   1131  CA  GLU A 146      29.345  71.828  18.307  1.00 81.19           C  
ATOM   1132  C   GLU A 146      29.431  72.985  19.299  1.00 81.19           C  
ATOM   1133  O   GLU A 146      30.130  72.891  20.310  1.00 81.19           O  
ATOM   1134  CB  GLU A 146      30.344  72.037  17.167  1.00 81.19           C  
ATOM   1135  CG  GLU A 146      30.661  70.769  16.386  1.00 81.19           C  
ATOM   1136  CD  GLU A 146      31.598  71.007  15.212  1.00 81.19           C  
ATOM   1137  OE1 GLU A 146      32.006  70.022  14.554  1.00 81.19           O  
ATOM   1138  OE2 GLU A 146      31.928  72.184  14.951  1.00 81.19           O1-
ATOM   1139  N   GLN A 147      28.661  73.983  19.029  1.00 80.90           N  
ATOM   1140  CA  GLN A 147      28.720  75.179  19.862  1.00 80.90           C  
ATOM   1141  C   GLN A 147      27.927  74.992  21.152  1.00 80.90           C  
ATOM   1142  O   GLN A 147      28.337  75.467  22.213  1.00 80.90           O  
ATOM   1143  CB  GLN A 147      28.196  76.395  19.094  1.00 80.90           C  
ATOM   1144  CG  GLN A 147      29.171  76.936  18.059  1.00 80.90           C  
ATOM   1145  CD  GLN A 147      28.704  78.239  17.437  1.00 80.90           C  
ATOM   1146  NE2 GLN A 147      29.510  78.789  16.535  1.00 80.90           N  
ATOM   1147  OE1 GLN A 147      27.625  78.746  17.762  1.00 80.90           O  
ATOM   1148  N   LEU A 148      26.834  74.328  21.060  1.00 78.82           N  
ATOM   1149  CA  LEU A 148      25.879  74.248  22.161  1.00 78.82           C  
ATOM   1150  C   LEU A 148      26.117  72.994  22.996  1.00 78.82           C  
ATOM   1151  O   LEU A 148      25.588  72.870  24.102  1.00 78.82           O  
ATOM   1152  CB  LEU A 148      24.444  74.256  21.628  1.00 78.82           C  
ATOM   1153  CG  LEU A 148      23.970  75.558  20.978  1.00 78.82           C  
ATOM   1154  CD1 LEU A 148      22.554  75.394  20.436  1.00 78.82           C  
ATOM   1155  CD2 LEU A 148      24.037  76.709  21.975  1.00 78.82           C  
ATOM   1156  N   LYS A 149      27.055  72.124  22.595  1.00 79.25           N  
ATOM   1157  CA  LYS A 149      27.478  70.899  23.266  1.00 79.25           C  
ATOM   1158  C   LYS A 149      26.278  70.112  23.783  1.00 79.25           C  
ATOM   1159  O   LYS A 149      25.225  70.081  23.141  1.00 79.25           O  
ATOM   1160  CB  LYS A 149      28.430  71.219  24.420  1.00 79.25           C  
ATOM   1161  CG  LYS A 149      29.750  71.836  23.981  1.00 79.25           C  
ATOM   1162  CD  LYS A 149      30.679  72.070  25.165  1.00 79.25           C  
ATOM   1163  CE  LYS A 149      31.986  72.720  24.731  1.00 79.25           C  
ATOM   1164  NZ  LYS A 149      32.875  73.007  25.896  1.00 79.25           N1+
ATOM   1165  N   ASP A 150      26.135  69.299  24.943  1.00 72.80           N  
ATOM   1166  CA  ASP A 150      25.155  68.321  25.405  1.00 72.80           C  
ATOM   1167  C   ASP A 150      23.845  69.001  25.797  1.00 72.80           C  
ATOM   1168  O   ASP A 150      23.281  68.712  26.855  1.00 72.80           O  
ATOM   1169  CB  ASP A 150      25.708  67.523  26.587  1.00 72.80           C  
ATOM   1170  CG  ASP A 150      26.851  66.604  26.199  1.00 72.80           C  
ATOM   1171  OD1 ASP A 150      26.849  66.069  25.069  1.00 72.80           O  
ATOM   1172  OD2 ASP A 150      27.763  66.409  27.032  1.00 72.80           O1-
ATOM   1173  N   THR A 151      23.367  70.100  25.091  1.00 80.70           N  
ATOM   1174  CA  THR A 151      22.073  70.720  25.357  1.00 80.70           C  
ATOM   1175  C   THR A 151      20.973  70.046  24.541  1.00 80.70           C  
ATOM   1176  O   THR A 151      21.258  69.273  23.623  1.00 80.70           O  
ATOM   1177  CB  THR A 151      22.101  72.226  25.040  1.00 80.70           C  
ATOM   1178  CG2 THR A 151      23.181  72.939  25.847  1.00 80.70           C  
ATOM   1179  OG1 THR A 151      22.363  72.411  23.643  1.00 80.70           O  
ATOM   1180  N   GLU A 152      19.800  70.056  25.054  1.00 78.11           N  
ATOM   1181  CA  GLU A 152      18.619  69.583  24.336  1.00 78.11           C  
ATOM   1182  C   GLU A 152      18.552  70.177  22.932  1.00 78.11           C  
ATOM   1183  O   GLU A 152      18.184  69.488  21.979  1.00 78.11           O  
ATOM   1184  CB  GLU A 152      17.345  69.924  25.114  1.00 78.11           C  
ATOM   1185  CG  GLU A 152      17.081  69.003  26.296  1.00 78.11           C  
ATOM   1186  CD  GLU A 152      15.713  69.213  26.926  1.00 78.11           C  
ATOM   1187  OE1 GLU A 152      15.311  68.399  27.789  1.00 78.11           O  
ATOM   1188  OE2 GLU A 152      15.038  70.199  26.554  1.00 78.11           O1-
ATOM   1189  N   LEU A 153      19.001  71.331  22.756  1.00 73.86           N  
ATOM   1190  CA  LEU A 153      19.072  72.029  21.476  1.00 73.86           C  
ATOM   1191  C   LEU A 153      20.126  71.400  20.572  1.00 73.86           C  
ATOM   1192  O   LEU A 153      19.925  71.292  19.360  1.00 73.86           O  
ATOM   1193  CB  LEU A 153      19.386  73.513  21.691  1.00 73.86           C  
ATOM   1194  CG  LEU A 153      18.225  74.389  22.164  1.00 73.86           C  
ATOM   1195  CD1 LEU A 153      18.742  75.750  22.620  1.00 73.86           C  
ATOM   1196  CD2 LEU A 153      17.189  74.549  21.058  1.00 73.86           C  
ATOM   1197  N   ALA A 154      21.161  70.922  21.153  1.00 76.48           N  
ATOM   1198  CA  ALA A 154      22.213  70.222  20.421  1.00 76.48           C  
ATOM   1199  C   ALA A 154      21.703  68.896  19.862  1.00 76.48           C  
ATOM   1200  O   ALA A 154      22.018  68.532  18.727  1.00 76.48           O  
ATOM   1201  CB  ALA A 154      23.422  69.986  21.322  1.00 76.48           C  
ATOM   1202  N   LYS A 155      20.845  68.267  20.642  1.00 81.00           N  
ATOM   1203  CA  LYS A 155      20.240  67.010  20.214  1.00 81.00           C  
ATOM   1204  C   LYS A 155      19.250  67.236  19.074  1.00 81.00           C  
ATOM   1205  O   LYS A 155      19.215  66.464  18.114  1.00 81.00           O  
ATOM   1206  CB  LYS A 155      19.539  66.323  21.386  1.00 81.00           C  
ATOM   1207  CG  LYS A 155      20.490  65.771  22.439  1.00 81.00           C  
ATOM   1208  CD  LYS A 155      19.738  65.045  23.546  1.00 81.00           C  
ATOM   1209  CE  LYS A 155      20.682  64.549  24.633  1.00 81.00           C  
ATOM   1210  NZ  LYS A 155      19.946  63.859  25.733  1.00 81.00           N1+
ATOM   1211  N   GLU A 156      18.580  68.342  19.165  1.00 76.93           N  
ATOM   1212  CA  GLU A 156      17.635  68.728  18.123  1.00 76.93           C  
ATOM   1213  C   GLU A 156      18.360  69.136  16.843  1.00 76.93           C  
ATOM   1214  O   GLU A 156      17.913  68.816  15.741  1.00 76.93           O  
ATOM   1215  CB  GLU A 156      16.738  69.870  18.606  1.00 76.93           C  
ATOM   1216  CG  GLU A 156      15.738  69.456  19.677  1.00 76.93           C  
ATOM   1217  CD  GLU A 156      14.840  70.595  20.131  1.00 76.93           C  
ATOM   1218  OE1 GLU A 156      14.121  70.435  21.144  1.00 76.93           O  
ATOM   1219  OE2 GLU A 156      14.854  71.656  19.469  1.00 76.93           O1-
ATOM   1220  N   ALA A 157      19.477  69.789  17.018  1.00 75.32           N  
ATOM   1221  CA  ALA A 157      20.310  70.192  15.889  1.00 75.32           C  
ATOM   1222  C   ALA A 157      20.880  68.977  15.165  1.00 75.32           C  
ATOM   1223  O   ALA A 157      20.953  68.955  13.934  1.00 75.32           O  
ATOM   1224  CB  ALA A 157      21.439  71.106  16.359  1.00 75.32           C  
ATOM   1225  N   LYS A 158      21.187  68.020  15.944  1.00 76.28           N  
ATOM   1226  CA  LYS A 158      21.661  66.754  15.393  1.00 76.28           C  
ATOM   1227  C   LYS A 158      20.558  66.048  14.608  1.00 76.28           C  
ATOM   1228  O   LYS A 158      20.802  65.525  13.519  1.00 76.28           O  
ATOM   1229  CB  LYS A 158      22.174  65.841  16.508  1.00 76.28           C  
ATOM   1230  CG  LYS A 158      22.863  64.581  16.008  1.00 76.28           C  
ATOM   1231  CD  LYS A 158      23.420  63.753  17.161  1.00 76.28           C  
ATOM   1232  CE  LYS A 158      24.062  62.464  16.665  1.00 76.28           C  
ATOM   1233  NZ  LYS A 158      24.605  61.648  17.792  1.00 76.28           N1+
ATOM   1234  N   GLU A 159      19.432  66.086  15.151  1.00 77.96           N  
ATOM   1235  CA  GLU A 159      18.270  65.532  14.461  1.00 77.96           C  
ATOM   1236  C   GLU A 159      17.980  66.294  13.171  1.00 77.96           C  
ATOM   1237  O   GLU A 159      17.633  65.692  12.153  1.00 77.96           O  
ATOM   1238  CB  GLU A 159      17.042  65.553  15.372  1.00 77.96           C  
ATOM   1239  CG  GLU A 159      15.838  64.818  14.800  1.00 77.96           C  
ATOM   1240  CD  GLU A 159      14.651  64.779  15.749  1.00 77.96           C  
ATOM   1241  OE1 GLU A 159      13.586  64.242  15.367  1.00 77.96           O  
ATOM   1242  OE2 GLU A 159      14.786  65.289  16.883  1.00 77.96           O1-
ATOM   1243  N   LEU A 160      18.142  67.536  13.233  1.00 73.18           N  
ATOM   1244  CA  LEU A 160      17.973  68.393  12.066  1.00 73.18           C  
ATOM   1245  C   LEU A 160      18.962  68.019  10.968  1.00 73.18           C  
ATOM   1246  O   LEU A 160      18.591  67.931   9.795  1.00 73.18           O  
ATOM   1247  CB  LEU A 160      18.151  69.864  12.450  1.00 73.18           C  
ATOM   1248  CG  LEU A 160      17.990  70.884  11.321  1.00 73.18           C  
ATOM   1249  CD1 LEU A 160      16.543  70.920  10.843  1.00 73.18           C  
ATOM   1250  CD2 LEU A 160      18.442  72.266  11.781  1.00 73.18           C  
ATOM   1251  N   ALA A 161      20.200  67.764  11.334  1.00 71.29           N  
ATOM   1252  CA  ALA A 161      21.244  67.400  10.380  1.00 71.29           C  
ATOM   1253  C   ALA A 161      20.923  66.076   9.692  1.00 71.29           C  
ATOM   1254  O   ALA A 161      21.036  65.963   8.469  1.00 71.29           O  
ATOM   1255  CB  ALA A 161      22.598  67.317  11.081  1.00 71.29           C  
ATOM   1256  N   THR A 162      20.355  65.241  10.440  1.00 77.91           N  
ATOM   1257  CA  THR A 162      20.028  63.916   9.925  1.00 77.91           C  
ATOM   1258  C   THR A 162      18.763  63.963   9.072  1.00 77.91           C  
ATOM   1259  O   THR A 162      18.713  63.367   7.994  1.00 77.91           O  
ATOM   1260  CB  THR A 162      19.842  62.902  11.069  1.00 77.91           C  
ATOM   1261  CG2 THR A 162      19.566  61.504  10.525  1.00 77.91           C  
ATOM   1262  OG1 THR A 162      21.032  62.866  11.867  1.00 77.91           O  
ATOM   1263  N   GLU A 163      17.853  64.727   9.526  1.00 75.74           N  
ATOM   1264  CA  GLU A 163      16.579  64.837   8.820  1.00 75.74           C  
ATOM   1265  C   GLU A 163      16.725  65.661   7.544  1.00 75.74           C  
ATOM   1266  O   GLU A 163      16.071  65.378   6.539  1.00 75.74           O  
ATOM   1267  CB  GLU A 163      15.514  65.456   9.728  1.00 75.74           C  
ATOM   1268  CG  GLU A 163      15.001  64.514  10.808  1.00 75.74           C  
ATOM   1269  CD  GLU A 163      13.841  65.089  11.605  1.00 75.74           C  
ATOM   1270  OE1 GLU A 163      13.274  64.368  12.457  1.00 75.74           O  
ATOM   1271  OE2 GLU A 163      13.496  66.269  11.376  1.00 75.74           O1-
ATOM   1272  N   ALA A 164      17.541  66.602   7.556  1.00 70.57           N  
ATOM   1273  CA  ALA A 164      17.796  67.450   6.394  1.00 70.57           C  
ATOM   1274  C   ALA A 164      18.410  66.645   5.253  1.00 70.57           C  
ATOM   1275  O   ALA A 164      18.055  66.839   4.087  1.00 70.57           O  
ATOM   1276  CB  ALA A 164      18.710  68.612   6.774  1.00 70.57           C  
ATOM   1277  N   ILE A 165      19.144  65.733   5.560  1.00 73.35           N  
ATOM   1278  CA  ILE A 165      19.860  64.930   4.574  1.00 73.35           C  
ATOM   1279  C   ILE A 165      18.934  63.856   4.010  1.00 73.35           C  
ATOM   1280  O   ILE A 165      18.991  63.541   2.819  1.00 73.35           O  
ATOM   1281  CB  ILE A 165      21.124  64.282   5.184  1.00 73.35           C  
ATOM   1282  CG1 ILE A 165      22.139  65.359   5.581  1.00 73.35           C  
ATOM   1283  CG2 ILE A 165      21.743  63.280   4.205  1.00 73.35           C  
ATOM   1284  CD1 ILE A 165      23.310  64.835   6.399  1.00 73.35           C  
ATOM   1285  N   LYS A 166      17.961  63.508   4.853  1.00 72.08           N  
ATOM   1286  CA  LYS A 166      17.040  62.438   4.481  1.00 72.08           C  
ATOM   1287  C   LYS A 166      15.803  62.996   3.784  1.00 72.08           C  
ATOM   1288  O   LYS A 166      15.072  62.257   3.120  1.00 72.08           O  
ATOM   1289  CB  LYS A 166      16.629  61.630   5.713  1.00 72.08           C  
ATOM   1290  CG  LYS A 166      17.725  60.723   6.253  1.00 72.08           C  
ATOM   1291  CD  LYS A 166      17.226  59.876   7.417  1.00 72.08           C  
ATOM   1292  CE  LYS A 166      18.331  58.991   7.978  1.00 72.08           C  
ATOM   1293  NZ  LYS A 166      17.855  58.181   9.139  1.00 72.08           N1+
ATOM   1294  N   ALA A 167      15.734  64.348   3.923  1.00 64.31           N  
ATOM   1295  CA  ALA A 167      14.497  64.997   3.493  1.00 64.31           C  
ATOM   1296  C   ALA A 167      14.451  65.135   1.975  1.00 64.31           C  
ATOM   1297  O   ALA A 167      15.468  65.419   1.339  1.00 64.31           O  
ATOM   1298  CB  ALA A 167      14.357  66.366   4.154  1.00 64.31           C  
ATOM   1299  N   GLN A 168      13.592  64.457   1.213  1.00 59.47           N  
ATOM   1300  CA  GLN A 168      13.239  64.615  -0.194  1.00 59.47           C  
ATOM   1301  C   GLN A 168      12.398  65.870  -0.412  1.00 59.47           C  
ATOM   1302  O   GLN A 168      12.132  66.617   0.532  1.00 59.47           O  
ATOM   1303  CB  GLN A 168      12.486  63.384  -0.700  1.00 59.47           C  
ATOM   1304  CG  GLN A 168      13.321  62.111  -0.704  1.00 59.47           C  
ATOM   1305  CD  GLN A 168      12.601  60.939  -1.343  1.00 59.47           C  
ATOM   1306  NE2 GLN A 168      13.266  59.789  -1.393  1.00 59.47           N  
ATOM   1307  OE1 GLN A 168      11.456  61.064  -1.788  1.00 59.47           O  
ATOM   1308  N   ASP A 169      12.133  66.409  -1.595  1.00 54.47           N  
ATOM   1309  CA  ASP A 169      11.471  67.610  -2.097  1.00 54.47           C  
ATOM   1310  C   ASP A 169      10.246  67.954  -1.253  1.00 54.47           C  
ATOM   1311  O   ASP A 169       9.993  69.125  -0.965  1.00 54.47           O  
ATOM   1312  CB  ASP A 169      11.067  67.428  -3.562  1.00 54.47           C  
ATOM   1313  CG  ASP A 169      12.244  67.524  -4.517  1.00 54.47           C  
ATOM   1314  OD1 ASP A 169      13.273  68.135  -4.158  1.00 54.47           O  
ATOM   1315  OD2 ASP A 169      12.139  66.986  -5.641  1.00 54.47           O1-
ATOM   1316  N   LYS A 170       9.532  67.140  -0.411  1.00 54.07           N  
ATOM   1317  CA  LYS A 170       8.380  67.382   0.452  1.00 54.07           C  
ATOM   1318  C   LYS A 170       8.807  67.534   1.909  1.00 54.07           C  
ATOM   1319  O   LYS A 170       8.034  68.015   2.741  1.00 54.07           O  
ATOM   1320  CB  LYS A 170       7.362  66.248   0.319  1.00 54.07           C  
ATOM   1321  CG  LYS A 170       6.639  66.219  -1.019  1.00 54.07           C  
ATOM   1322  CD  LYS A 170       5.539  65.164  -1.037  1.00 54.07           C  
ATOM   1323  CE  LYS A 170       4.831  65.118  -2.384  1.00 54.07           C  
ATOM   1324  NZ  LYS A 170       3.745  64.093  -2.403  1.00 54.07           N1+
ATOM   1325  N   GLU A 171      10.135  67.640   2.184  1.00 64.15           N  
ATOM   1326  CA  GLU A 171      10.709  67.669   3.526  1.00 64.15           C  
ATOM   1327  C   GLU A 171      11.515  68.944   3.756  1.00 64.15           C  
ATOM   1328  O   GLU A 171      12.176  69.089   4.786  1.00 64.15           O  
ATOM   1329  CB  GLU A 171      11.591  66.439   3.760  1.00 64.15           C  
ATOM   1330  CG  GLU A 171      10.811  65.143   3.922  1.00 64.15           C  
ATOM   1331  CD  GLU A 171      11.694  63.945   4.232  1.00 64.15           C  
ATOM   1332  OE1 GLU A 171      11.163  62.822   4.381  1.00 64.15           O  
ATOM   1333  OE2 GLU A 171      12.927  64.133   4.329  1.00 64.15           O1-
ATOM   1334  N   ALA A 172      11.572  69.878   2.710  1.00 64.59           N  
ATOM   1335  CA  ALA A 172      12.212  71.187   2.824  1.00 64.59           C  
ATOM   1336  C   ALA A 172      11.532  72.038   3.892  1.00 64.59           C  
ATOM   1337  O   ALA A 172      12.190  72.812   4.590  1.00 64.59           O  
ATOM   1338  CB  ALA A 172      12.191  71.908   1.479  1.00 64.59           C  
ATOM   1339  N   LEU A 173      10.300  71.737   4.111  1.00 69.84           N  
ATOM   1340  CA  LEU A 173       9.549  72.412   5.165  1.00 69.84           C  
ATOM   1341  C   LEU A 173      10.047  71.990   6.542  1.00 69.84           C  
ATOM   1342  O   LEU A 173      10.148  72.817   7.451  1.00 69.84           O  
ATOM   1343  CB  LEU A 173       8.054  72.111   5.034  1.00 69.84           C  
ATOM   1344  CG  LEU A 173       7.129  72.831   6.015  1.00 69.84           C  
ATOM   1345  CD1 LEU A 173       7.146  74.334   5.755  1.00 69.84           C  
ATOM   1346  CD2 LEU A 173       5.710  72.282   5.916  1.00 69.84           C  
ATOM   1347  N   LYS A 174      10.280  70.752   6.657  1.00 72.64           N  
ATOM   1348  CA  LYS A 174      10.795  70.223   7.917  1.00 72.64           C  
ATOM   1349  C   LYS A 174      12.147  70.842   8.262  1.00 72.64           C  
ATOM   1350  O   LYS A 174      12.418  71.147   9.426  1.00 72.64           O  
ATOM   1351  CB  LYS A 174      10.918  68.701   7.851  1.00 72.64           C  
ATOM   1352  CG  LYS A 174       9.592  67.966   7.985  1.00 72.64           C  
ATOM   1353  CD  LYS A 174       9.790  66.456   8.006  1.00 72.64           C  
ATOM   1354  CE  LYS A 174       8.459  65.718   8.059  1.00 72.64           C  
ATOM   1355  NZ  LYS A 174       8.645  64.236   8.019  1.00 72.64           N1+
ATOM   1356  N   VAL A 175      12.901  71.097   7.251  1.00 72.34           N  
ATOM   1357  CA  VAL A 175      14.199  71.748   7.395  1.00 72.34           C  
ATOM   1358  C   VAL A 175      14.003  73.205   7.810  1.00 72.34           C  
ATOM   1359  O   VAL A 175      14.684  73.697   8.713  1.00 72.34           O  
ATOM   1360  CB  VAL A 175      15.020  71.672   6.089  1.00 72.34           C  
ATOM   1361  CG1 VAL A 175      16.301  72.494   6.208  1.00 72.34           C  
ATOM   1362  CG2 VAL A 175      15.345  70.219   5.748  1.00 72.34           C  
ATOM   1363  N   VAL A 176      13.081  73.805   7.253  1.00 75.67           N  
ATOM   1364  CA  VAL A 176      12.729  75.187   7.559  1.00 75.67           C  
ATOM   1365  C   VAL A 176      12.179  75.277   8.982  1.00 75.67           C  
ATOM   1366  O   VAL A 176      12.594  76.138   9.761  1.00 75.67           O  
ATOM   1367  CB  VAL A 176      11.699  75.748   6.554  1.00 75.67           C  
ATOM   1368  CG1 VAL A 176      11.236  77.141   6.975  1.00 75.67           C  
ATOM   1369  CG2 VAL A 176      12.292  75.780   5.146  1.00 75.67           C  
ATOM   1370  N   GLU A 177      11.374  74.381   9.346  1.00 76.77           N  
ATOM   1371  CA  GLU A 177      10.780  74.338  10.678  1.00 76.77           C  
ATOM   1372  C   GLU A 177      11.846  74.138  11.752  1.00 76.77           C  
ATOM   1373  O   GLU A 177      11.849  74.833  12.769  1.00 76.77           O  
ATOM   1374  CB  GLU A 177       9.731  73.227  10.763  1.00 76.77           C  
ATOM   1375  CG  GLU A 177       8.454  73.525   9.993  1.00 76.77           C  
ATOM   1376  CD  GLU A 177       7.439  72.395  10.050  1.00 76.77           C  
ATOM   1377  OE1 GLU A 177       6.371  72.504   9.407  1.00 76.77           O  
ATOM   1378  OE2 GLU A 177       7.715  71.391  10.745  1.00 76.77           O1-
ATOM   1379  N   LEU A 178      12.594  73.238  11.534  1.00 74.52           N  
ATOM   1380  CA  LEU A 178      13.650  72.904  12.484  1.00 74.52           C  
ATOM   1381  C   LEU A 178      14.654  74.045  12.604  1.00 74.52           C  
ATOM   1382  O   LEU A 178      15.095  74.377  13.707  1.00 74.52           O  
ATOM   1383  CB  LEU A 178      14.367  71.620  12.059  1.00 74.52           C  
ATOM   1384  CG  LEU A 178      15.317  71.003  13.085  1.00 74.52           C  
ATOM   1385  CD1 LEU A 178      14.534  70.470  14.280  1.00 74.52           C  
ATOM   1386  CD2 LEU A 178      16.149  69.895  12.446  1.00 74.52           C  
ATOM   1387  N   ALA A 179      15.017  74.703  11.493  1.00 75.04           N  
ATOM   1388  CA  ALA A 179      15.896  75.870  11.484  1.00 75.04           C  
ATOM   1389  C   ALA A 179      15.283  77.023  12.275  1.00 75.04           C  
ATOM   1390  O   ALA A 179      15.975  77.688  13.050  1.00 75.04           O  
ATOM   1391  CB  ALA A 179      16.185  76.307  10.050  1.00 75.04           C  
ATOM   1392  N   LEU A 180      14.038  77.213  12.114  1.00 79.11           N  
ATOM   1393  CA  LEU A 180      13.347  78.294  12.807  1.00 79.11           C  
ATOM   1394  C   LEU A 180      13.220  77.993  14.296  1.00 79.11           C  
ATOM   1395  O   LEU A 180      13.296  78.901  15.125  1.00 79.11           O  
ATOM   1396  CB  LEU A 180      11.959  78.517  12.199  1.00 79.11           C  
ATOM   1397  CG  LEU A 180      11.920  79.185  10.823  1.00 79.11           C  
ATOM   1398  CD1 LEU A 180      10.486  79.253  10.308  1.00 79.11           C  
ATOM   1399  CD2 LEU A 180      12.538  80.577  10.887  1.00 79.11           C  
ATOM   1400  N   LYS A 181      13.043  76.752  14.634  1.00 79.74           N  
ATOM   1401  CA  LYS A 181      13.022  76.344  16.036  1.00 79.74           C  
ATOM   1402  C   LYS A 181      14.356  76.641  16.716  1.00 79.74           C  
ATOM   1403  O   LYS A 181      14.388  77.091  17.862  1.00 79.74           O  
ATOM   1404  CB  LYS A 181      12.692  74.856  16.157  1.00 79.74           C  
ATOM   1405  CG  LYS A 181      11.211  74.537  16.016  1.00 79.74           C  
ATOM   1406  CD  LYS A 181      10.933  73.058  16.251  1.00 79.74           C  
ATOM   1407  CE  LYS A 181       9.460  72.728  16.055  1.00 79.74           C  
ATOM   1408  NZ  LYS A 181       9.196  71.264  16.201  1.00 79.74           N1+
ATOM   1409  N   ILE A 182      15.357  76.393  15.998  1.00 74.13           N  
ATOM   1410  CA  ILE A 182      16.704  76.651  16.494  1.00 74.13           C  
ATOM   1411  C   ILE A 182      16.893  78.150  16.719  1.00 74.13           C  
ATOM   1412  O   ILE A 182      17.436  78.567  17.744  1.00 74.13           O  
ATOM   1413  CB  ILE A 182      17.779  76.115  15.521  1.00 74.13           C  
ATOM   1414  CG1 ILE A 182      17.747  74.583  15.482  1.00 74.13           C  
ATOM   1415  CG2 ILE A 182      19.167  76.624  15.917  1.00 74.13           C  
ATOM   1416  CD1 ILE A 182      18.628  73.973  14.401  1.00 74.13           C  
ATOM   1417  N   VAL A 183      16.455  78.918  15.770  1.00 80.70           N  
ATOM   1418  CA  VAL A 183      16.542  80.371  15.861  1.00 80.70           C  
ATOM   1419  C   VAL A 183      15.784  80.858  17.095  1.00 80.70           C  
ATOM   1420  O   VAL A 183      16.242  81.764  17.795  1.00 80.70           O  
ATOM   1421  CB  VAL A 183      15.985  81.053  14.591  1.00 80.70           C  
ATOM   1422  CG1 VAL A 183      15.895  82.565  14.786  1.00 80.70           C  
ATOM   1423  CG2 VAL A 183      16.856  80.718  13.382  1.00 80.70           C  
ATOM   1424  N   GLN A 184      14.675  80.164  17.349  1.00 77.08           N  
ATOM   1425  CA  GLN A 184      13.850  80.519  18.499  1.00 77.08           C  
ATOM   1426  C   GLN A 184      14.604  80.299  19.807  1.00 77.08           C  
ATOM   1427  O   GLN A 184      14.414  81.042  20.772  1.00 77.08           O  
ATOM   1428  CB  GLN A 184      12.551  79.711  18.498  1.00 77.08           C  
ATOM   1429  CG  GLN A 184      11.544  80.164  19.546  1.00 77.08           C  
ATOM   1430  CD  GLN A 184      10.263  79.353  19.519  1.00 77.08           C  
ATOM   1431  NE2 GLN A 184       9.221  79.867  20.164  1.00 77.08           N  
ATOM   1432  OE1 GLN A 184      10.209  78.272  18.922  1.00 77.08           O  
ATOM   1433  N   GLN A 185      15.410  79.379  19.796  1.00 77.30           N  
ATOM   1434  CA  GLN A 185      16.029  78.945  21.044  1.00 77.30           C  
ATOM   1435  C   GLN A 185      17.399  79.589  21.231  1.00 77.30           C  
ATOM   1436  O   GLN A 185      17.934  79.611  22.343  1.00 77.30           O  
ATOM   1437  CB  GLN A 185      16.155  77.422  21.080  1.00 77.30           C  
ATOM   1438  CG  GLN A 185      14.818  76.693  21.096  1.00 77.30           C  
ATOM   1439  CD  GLN A 185      14.970  75.191  21.244  1.00 77.30           C  
ATOM   1440  NE2 GLN A 185      13.862  74.468  21.116  1.00 77.30           N  
ATOM   1441  OE1 GLN A 185      16.073  74.684  21.469  1.00 77.30           O  
ATOM   1442  N   LEU A 186      17.972  80.155  20.094  1.00 74.62           N  
ATOM   1443  CA  LEU A 186      19.295  80.766  20.181  1.00 74.62           C  
ATOM   1444  C   LEU A 186      19.185  82.279  20.339  1.00 74.62           C  
ATOM   1445  O   LEU A 186      18.262  82.898  19.804  1.00 74.62           O  
ATOM   1446  CB  LEU A 186      20.123  80.431  18.938  1.00 74.62           C  
ATOM   1447  CG  LEU A 186      20.557  78.972  18.786  1.00 74.62           C  
ATOM   1448  CD1 LEU A 186      21.193  78.747  17.418  1.00 74.62           C  
ATOM   1449  CD2 LEU A 186      21.523  78.583  19.901  1.00 74.62           C  
ATOM   1450  N   PRO A 187      20.006  82.870  21.197  1.00 69.76           N  
ATOM   1451  CA  PRO A 187      20.078  84.333  21.240  1.00 69.76           C  
ATOM   1452  C   PRO A 187      20.543  84.940  19.918  1.00 69.76           C  
ATOM   1453  O   PRO A 187      20.926  84.210  19.000  1.00 69.76           O  
ATOM   1454  CB  PRO A 187      21.093  84.603  22.353  1.00 69.76           C  
ATOM   1455  CG  PRO A 187      21.926  83.364  22.420  1.00 69.76           C  
ATOM   1456  CD  PRO A 187      21.107  82.212  21.912  1.00 69.76           C  
ATOM   1457  N   ASP A 188      20.317  86.169  19.629  1.00 73.56           N  
ATOM   1458  CA  ASP A 188      20.730  86.881  18.424  1.00 73.56           C  
ATOM   1459  C   ASP A 188      22.205  86.631  18.117  1.00 73.56           C  
ATOM   1460  O   ASP A 188      23.069  87.407  18.527  1.00 73.56           O  
ATOM   1461  CB  ASP A 188      20.471  88.382  18.571  1.00 73.56           C  
ATOM   1462  CG  ASP A 188      20.589  89.136  17.257  1.00 73.56           C  
ATOM   1463  OD1 ASP A 188      20.823  88.498  16.207  1.00 73.56           O  
ATOM   1464  OD2 ASP A 188      20.452  90.378  17.274  1.00 73.56           O1-
ATOM   1465  N   THR A 189      22.537  85.404  17.622  1.00 80.50           N  
ATOM   1466  CA  THR A 189      23.883  84.983  17.252  1.00 80.50           C  
ATOM   1467  C   THR A 189      24.018  84.867  15.737  1.00 80.50           C  
ATOM   1468  O   THR A 189      23.020  84.921  15.014  1.00 80.50           O  
ATOM   1469  CB  THR A 189      24.246  83.637  17.907  1.00 80.50           C  
ATOM   1470  CG2 THR A 189      24.160  83.724  19.427  1.00 80.50           C  
ATOM   1471  OG1 THR A 189      23.340  82.628  17.445  1.00 80.50           O  
ATOM   1472  N   GLU A 190      25.252  84.885  15.268  1.00 79.45           N  
ATOM   1473  CA  GLU A 190      25.571  84.679  13.859  1.00 79.45           C  
ATOM   1474  C   GLU A 190      25.010  83.353  13.354  1.00 79.45           C  
ATOM   1475  O   GLU A 190      24.544  83.264  12.216  1.00 79.45           O  
ATOM   1476  CB  GLU A 190      27.085  84.729  13.638  1.00 79.45           C  
ATOM   1477  CG  GLU A 190      27.680  86.124  13.757  1.00 79.45           C  
ATOM   1478  CD  GLU A 190      27.216  87.069  12.660  1.00 79.45           C  
ATOM   1479  OE1 GLU A 190      26.942  88.255  12.955  1.00 79.45           O  
ATOM   1480  OE2 GLU A 190      27.125  86.621  11.496  1.00 79.45           O1-
ATOM   1481  N   LEU A 191      24.875  82.393  14.232  1.00 79.41           N  
ATOM   1482  CA  LEU A 191      24.324  81.078  13.921  1.00 79.41           C  
ATOM   1483  C   LEU A 191      22.814  81.154  13.724  1.00 79.41           C  
ATOM   1484  O   LEU A 191      22.269  80.512  12.823  1.00 79.41           O  
ATOM   1485  CB  LEU A 191      24.655  80.081  15.035  1.00 79.41           C  
ATOM   1486  CG  LEU A 191      26.116  79.641  15.139  1.00 79.41           C  
ATOM   1487  CD1 LEU A 191      26.329  78.803  16.395  1.00 79.41           C  
ATOM   1488  CD2 LEU A 191      26.530  78.864  13.895  1.00 79.41           C  
ATOM   1489  N   ALA A 192      22.184  81.996  14.488  1.00 79.42           N  
ATOM   1490  CA  ALA A 192      20.746  82.224  14.366  1.00 79.42           C  
ATOM   1491  C   ALA A 192      20.413  82.937  13.058  1.00 79.42           C  
ATOM   1492  O   ALA A 192      19.433  82.597  12.391  1.00 79.42           O  
ATOM   1493  CB  ALA A 192      20.233  83.034  15.554  1.00 79.42           C  
ATOM   1494  N   LYS A 193      21.321  83.848  12.698  1.00 82.92           N  
ATOM   1495  CA  LYS A 193      21.144  84.583  11.449  1.00 82.92           C  
ATOM   1496  C   LYS A 193      21.322  83.667  10.242  1.00 82.92           C  
ATOM   1497  O   LYS A 193      20.554  83.744   9.280  1.00 82.92           O  
ATOM   1498  CB  LYS A 193      22.129  85.751  11.369  1.00 82.92           C  
ATOM   1499  CG  LYS A 193      21.835  86.877  12.348  1.00 82.92           C  
ATOM   1500  CD  LYS A 193      22.834  88.019  12.203  1.00 82.92           C  
ATOM   1501  CE  LYS A 193      22.586  89.113  13.234  1.00 82.92           C  
ATOM   1502  NZ  LYS A 193      23.594  90.211  13.128  1.00 82.92           N1+
ATOM   1503  N   GLU A 194      22.282  82.805  10.362  1.00 80.52           N  
ATOM   1504  CA  GLU A 194      22.541  81.844   9.293  1.00 80.52           C  
ATOM   1505  C   GLU A 194      21.398  80.841   9.164  1.00 80.52           C  
ATOM   1506  O   GLU A 194      21.017  80.467   8.053  1.00 80.52           O  
ATOM   1507  CB  GLU A 194      23.861  81.108   9.539  1.00 80.52           C  
ATOM   1508  CG  GLU A 194      25.096  81.973   9.328  1.00 80.52           C  
ATOM   1509  CD  GLU A 194      26.399  81.221   9.544  1.00 80.52           C  
ATOM   1510  OE1 GLU A 194      27.462  81.872   9.664  1.00 80.52           O  
ATOM   1511  OE2 GLU A 194      26.357  79.972   9.591  1.00 80.52           O1-
ATOM   1512  N   ALA A 195      20.851  80.435  10.316  1.00 79.87           N  
ATOM   1513  CA  ALA A 195      19.715  79.517  10.329  1.00 79.87           C  
ATOM   1514  C   ALA A 195      18.484  80.159   9.694  1.00 79.87           C  
ATOM   1515  O   ALA A 195      17.764  79.511   8.931  1.00 79.87           O  
ATOM   1516  CB  ALA A 195      19.403  79.075  11.758  1.00 79.87           C  
ATOM   1517  N   LEU A 196      18.282  81.419   9.946  1.00 81.89           N  
ATOM   1518  CA  LEU A 196      17.167  82.160   9.368  1.00 81.89           C  
ATOM   1519  C   LEU A 196      17.352  82.335   7.864  1.00 81.89           C  
ATOM   1520  O   LEU A 196      16.398  82.190   7.096  1.00 81.89           O  
ATOM   1521  CB  LEU A 196      17.027  83.529  10.039  1.00 81.89           C  
ATOM   1522  CG  LEU A 196      15.802  84.355   9.644  1.00 81.89           C  
ATOM   1523  CD1 LEU A 196      14.521  83.612  10.007  1.00 81.89           C  
ATOM   1524  CD2 LEU A 196      15.841  85.724  10.317  1.00 81.89           C  
ATOM   1525  N   LYS A 197      18.575  82.629   7.446  1.00 83.89           N  
ATOM   1526  CA  LYS A 197      18.877  82.733   6.022  1.00 83.89           C  
ATOM   1527  C   LYS A 197      18.571  81.424   5.299  1.00 83.89           C  
ATOM   1528  O   LYS A 197      18.026  81.431   4.194  1.00 83.89           O  
ATOM   1529  CB  LYS A 197      20.341  83.119   5.809  1.00 83.89           C  
ATOM   1530  CG  LYS A 197      20.680  83.497   4.375  1.00 83.89           C  
ATOM   1531  CD  LYS A 197      22.127  83.953   4.244  1.00 83.89           C  
ATOM   1532  CE  LYS A 197      22.488  84.265   2.798  1.00 83.89           C  
ATOM   1533  NZ  LYS A 197      23.910  84.702   2.664  1.00 83.89           N1+
ATOM   1534  N   LEU A 198      18.949  80.388   5.964  1.00 79.42           N  
ATOM   1535  CA  LEU A 198      18.680  79.061   5.421  1.00 79.42           C  
ATOM   1536  C   LEU A 198      17.180  78.817   5.303  1.00 79.42           C  
ATOM   1537  O   LEU A 198      16.708  78.303   4.285  1.00 79.42           O  
ATOM   1538  CB  LEU A 198      19.316  77.983   6.302  1.00 79.42           C  
ATOM   1539  CG  LEU A 198      19.180  76.541   5.814  1.00 79.42           C  
ATOM   1540  CD1 LEU A 198      19.942  76.349   4.508  1.00 79.42           C  
ATOM   1541  CD2 LEU A 198      19.676  75.566   6.877  1.00 79.42           C  
ATOM   1542  N   ALA A 199      16.467  79.177   6.255  1.00 79.79           N  
ATOM   1543  CA  ALA A 199      15.012  79.047   6.245  1.00 79.79           C  
ATOM   1544  C   ALA A 199      14.397  79.868   5.114  1.00 79.79           C  
ATOM   1545  O   ALA A 199      13.488  79.402   4.424  1.00 79.79           O  
ATOM   1546  CB  ALA A 199      14.430  79.477   7.589  1.00 79.79           C  
ATOM   1547  N   LYS A 200      14.935  81.029   4.868  1.00 81.50           N  
ATOM   1548  CA  LYS A 200      14.460  81.905   3.802  1.00 81.50           C  
ATOM   1549  C   LYS A 200      14.682  81.273   2.431  1.00 81.50           C  
ATOM   1550  O   LYS A 200      13.794  81.302   1.576  1.00 81.50           O  
ATOM   1551  CB  LYS A 200      15.160  83.264   3.871  1.00 81.50           C  
ATOM   1552  CG  LYS A 200      14.555  84.319   2.957  1.00 81.50           C  
ATOM   1553  CD  LYS A 200      15.230  85.672   3.141  1.00 81.50           C  
ATOM   1554  CE  LYS A 200      14.656  86.717   2.195  1.00 81.50           C  
ATOM   1555  NZ  LYS A 200      15.316  88.046   2.372  1.00 81.50           N1+
ATOM   1556  N   GLU A 201      15.793  80.752   2.223  1.00 77.76           N  
ATOM   1557  CA  GLU A 201      16.149  80.122   0.955  1.00 77.76           C  
ATOM   1558  C   GLU A 201      15.302  78.878   0.699  1.00 77.76           C  
ATOM   1559  O   GLU A 201      14.881  78.629  -0.432  1.00 77.76           O  
ATOM   1560  CB  GLU A 201      17.636  79.759   0.934  1.00 77.76           C  
ATOM   1561  CG  GLU A 201      18.561  80.962   0.808  1.00 77.76           C  
ATOM   1562  CD  GLU A 201      20.034  80.588   0.805  1.00 77.76           C  
ATOM   1563  OE1 GLU A 201      20.891  81.498   0.737  1.00 77.76           O  
ATOM   1564  OE2 GLU A 201      20.334  79.374   0.870  1.00 77.76           O1-
ATOM   1565  N   ALA A 202      15.056  78.201   1.764  1.00 72.99           N  
ATOM   1566  CA  ALA A 202      14.266  76.976   1.665  1.00 72.99           C  
ATOM   1567  C   ALA A 202      12.809  77.288   1.343  1.00 72.99           C  
ATOM   1568  O   ALA A 202      12.155  76.541   0.611  1.00 72.99           O  
ATOM   1569  CB  ALA A 202      14.363  76.177   2.963  1.00 72.99           C  
ATOM   1570  N   VAL A 203      12.299  78.319   1.810  1.00 74.69           N  
ATOM   1571  CA  VAL A 203      10.917  78.742   1.611  1.00 74.69           C  
ATOM   1572  C   VAL A 203      10.706  79.146   0.153  1.00 74.69           C  
ATOM   1573  O   VAL A 203       9.647  78.882  -0.423  1.00 74.69           O  
ATOM   1574  CB  VAL A 203      10.540  79.912   2.548  1.00 74.69           C  
ATOM   1575  CG1 VAL A 203       9.186  80.500   2.159  1.00 74.69           C  
ATOM   1576  CG2 VAL A 203      10.527  79.446   4.002  1.00 74.69           C  
ATOM   1577  N   LYS A 204      11.700  79.725  -0.492  1.00 72.66           N  
ATOM   1578  CA  LYS A 204      11.627  80.148  -1.887  1.00 72.66           C  
ATOM   1579  C   LYS A 204      11.518  78.946  -2.821  1.00 72.66           C  
ATOM   1580  O   LYS A 204      10.920  79.040  -3.894  1.00 72.66           O  
ATOM   1581  CB  LYS A 204      12.849  80.991  -2.257  1.00 72.66           C  
ATOM   1582  CG  LYS A 204      12.834  82.395  -1.672  1.00 72.66           C  
ATOM   1583  CD  LYS A 204      14.035  83.208  -2.139  1.00 72.66           C  
ATOM   1584  CE  LYS A 204      14.053  84.593  -1.505  1.00 72.66           C  
ATOM   1585  NZ  LYS A 204      15.248  85.380  -1.931  1.00 72.66           N1+
ATOM   1586  N   SER A 205      11.893  77.867  -2.324  1.00 65.79           N  
ATOM   1587  CA  SER A 205      12.022  76.673  -3.153  1.00 65.79           C  
ATOM   1588  C   SER A 205      10.858  75.714  -2.924  1.00 65.79           C  
ATOM   1589  O   SER A 205      10.698  74.739  -3.660  1.00 65.79           O  
ATOM   1590  CB  SER A 205      13.345  75.962  -2.866  1.00 65.79           C  
ATOM   1591  OG  SER A 205      13.400  75.527  -1.517  1.00 65.79           O  
ATOM   1592  N   THR A 206       9.883  76.129  -1.889  1.00 67.21           N  
ATOM   1593  CA  THR A 206       8.774  75.240  -1.560  1.00 67.21           C  
ATOM   1594  C   THR A 206       7.436  75.935  -1.795  1.00 67.21           C  
ATOM   1595  O   THR A 206       7.280  77.116  -1.480  1.00 67.21           O  
ATOM   1596  CB  THR A 206       8.857  74.761  -0.099  1.00 67.21           C  
ATOM   1597  CG2 THR A 206       9.750  73.530   0.026  1.00 67.21           C  
ATOM   1598  OG1 THR A 206       9.395  75.812   0.713  1.00 67.21           O  
ATOM   1599  N   ASP A 207       6.445  75.333  -2.543  1.00 58.23           N  
ATOM   1600  CA  ASP A 207       5.166  75.908  -2.952  1.00 58.23           C  
ATOM   1601  C   ASP A 207       4.024  75.380  -2.088  1.00 58.23           C  
ATOM   1602  O   ASP A 207       3.019  76.066  -1.892  1.00 58.23           O  
ATOM   1603  CB  ASP A 207       4.891  75.608  -4.427  1.00 58.23           C  
ATOM   1604  CG  ASP A 207       5.840  76.331  -5.367  1.00 58.23           C  
ATOM   1605  OD1 ASP A 207       6.299  77.444  -5.032  1.00 58.23           O  
ATOM   1606  OD2 ASP A 207       6.130  75.783  -6.453  1.00 58.23           O1-
ATOM   1607  N   SER A 208       4.225  74.485  -0.959  1.00 53.04           N  
ATOM   1608  CA  SER A 208       3.010  73.823  -0.493  1.00 53.04           C  
ATOM   1609  C   SER A 208       3.017  73.660   1.023  1.00 53.04           C  
ATOM   1610  O   SER A 208       1.973  73.415   1.631  1.00 53.04           O  
ATOM   1611  CB  SER A 208       2.854  72.456  -1.161  1.00 53.04           C  
ATOM   1612  OG  SER A 208       3.811  71.539  -0.659  1.00 53.04           O  
ATOM   1613  N   GLU A 209       3.382  74.717   1.854  1.00 60.87           N  
ATOM   1614  CA  GLU A 209       3.092  74.673   3.284  1.00 60.87           C  
ATOM   1615  C   GLU A 209       3.754  75.838   4.017  1.00 60.87           C  
ATOM   1616  O   GLU A 209       4.653  75.634   4.834  1.00 60.87           O  
ATOM   1617  CB  GLU A 209       3.553  73.344   3.886  1.00 60.87           C  
ATOM   1618  CG  GLU A 209       2.715  72.150   3.453  1.00 60.87           C  
ATOM   1619  CD  GLU A 209       3.119  70.853   4.137  1.00 60.87           C  
ATOM   1620  OE1 GLU A 209       2.451  69.817   3.918  1.00 60.87           O  
ATOM   1621  OE2 GLU A 209       4.112  70.873   4.899  1.00 60.87           O1-
ATOM   1622  N   ALA A 210       3.528  77.079   3.660  1.00 65.57           N  
ATOM   1623  CA  ALA A 210       4.041  78.401   4.012  1.00 65.57           C  
ATOM   1624  C   ALA A 210       3.425  78.899   5.316  1.00 65.57           C  
ATOM   1625  O   ALA A 210       4.027  79.711   6.024  1.00 65.57           O  
ATOM   1626  CB  ALA A 210       3.770  79.394   2.884  1.00 65.57           C  
ATOM   1627  N   LEU A 211       2.388  78.213   5.793  1.00 70.11           N  
ATOM   1628  CA  LEU A 211       1.703  78.738   6.968  1.00 70.11           C  
ATOM   1629  C   LEU A 211       2.476  78.409   8.240  1.00 70.11           C  
ATOM   1630  O   LEU A 211       2.622  79.260   9.121  1.00 70.11           O  
ATOM   1631  CB  LEU A 211       0.283  78.171   7.059  1.00 70.11           C  
ATOM   1632  CG  LEU A 211      -0.577  78.679   8.217  1.00 70.11           C  
ATOM   1633  CD1 LEU A 211      -0.832  80.176   8.072  1.00 70.11           C  
ATOM   1634  CD2 LEU A 211      -1.893  77.911   8.283  1.00 70.11           C  
ATOM   1635  N   LYS A 212       2.854  77.179   8.417  1.00 73.23           N  
ATOM   1636  CA  LYS A 212       3.634  76.757   9.576  1.00 73.23           C  
ATOM   1637  C   LYS A 212       4.946  77.531   9.667  1.00 73.23           C  
ATOM   1638  O   LYS A 212       5.372  77.914  10.759  1.00 73.23           O  
ATOM   1639  CB  LYS A 212       3.917  75.255   9.515  1.00 73.23           C  
ATOM   1640  CG  LYS A 212       4.461  74.674  10.813  1.00 73.23           C  
ATOM   1641  CD  LYS A 212       4.513  73.153  10.766  1.00 73.23           C  
ATOM   1642  CE  LYS A 212       5.043  72.570  12.069  1.00 73.23           C  
ATOM   1643  NZ  LYS A 212       5.049  71.077  12.046  1.00 73.23           N1+
ATOM   1644  N   VAL A 213       5.533  77.823   8.591  1.00 74.88           N  
ATOM   1645  CA  VAL A 213       6.756  78.613   8.491  1.00 74.88           C  
ATOM   1646  C   VAL A 213       6.476  80.054   8.911  1.00 74.88           C  
ATOM   1647  O   VAL A 213       7.249  80.648   9.667  1.00 74.88           O  
ATOM   1648  CB  VAL A 213       7.339  78.577   7.061  1.00 74.88           C  
ATOM   1649  CG1 VAL A 213       8.522  79.536   6.936  1.00 74.88           C  
ATOM   1650  CG2 VAL A 213       7.758  77.156   6.691  1.00 74.88           C  
ATOM   1651  N   VAL A 214       5.430  80.562   8.472  1.00 75.38           N  
ATOM   1652  CA  VAL A 214       4.997  81.915   8.807  1.00 75.38           C  
ATOM   1653  C   VAL A 214       4.720  82.014  10.305  1.00 75.38           C  
ATOM   1654  O   VAL A 214       5.179  82.947  10.968  1.00 75.38           O  
ATOM   1655  CB  VAL A 214       3.743  82.325   8.004  1.00 75.38           C  
ATOM   1656  CG1 VAL A 214       3.221  83.683   8.472  1.00 75.38           C  
ATOM   1657  CG2 VAL A 214       4.052  82.354   6.508  1.00 75.38           C  
ATOM   1658  N   GLU A 215       4.114  81.003  10.859  1.00 76.28           N  
ATOM   1659  CA  GLU A 215       3.803  80.977  12.285  1.00 76.28           C  
ATOM   1660  C   GLU A 215       5.076  80.958  13.126  1.00 76.28           C  
ATOM   1661  O   GLU A 215       5.200  81.714  14.092  1.00 76.28           O  
ATOM   1662  CB  GLU A 215       2.931  79.765  12.625  1.00 76.28           C  
ATOM   1663  CG  GLU A 215       1.511  79.861  12.090  1.00 76.28           C  
ATOM   1664  CD  GLU A 215       0.674  78.626  12.384  1.00 76.28           C  
ATOM   1665  OE1 GLU A 215      -0.525  78.604  12.022  1.00 76.28           O  
ATOM   1666  OE2 GLU A 215       1.220  77.673  12.982  1.00 76.28           O1-
ATOM   1667  N   LEU A 216       5.896  80.110  12.773  1.00 77.04           N  
ATOM   1668  CA  LEU A 216       7.146  79.958  13.508  1.00 77.04           C  
ATOM   1669  C   LEU A 216       7.997  81.220  13.400  1.00 77.04           C  
ATOM   1670  O   LEU A 216       8.596  81.656  14.385  1.00 77.04           O  
ATOM   1671  CB  LEU A 216       7.932  78.753  12.986  1.00 77.04           C  
ATOM   1672  CG  LEU A 216       7.413  77.375  13.398  1.00 77.04           C  
ATOM   1673  CD1 LEU A 216       8.121  76.282  12.604  1.00 77.04           C  
ATOM   1674  CD2 LEU A 216       7.596  77.158  14.896  1.00 77.04           C  
ATOM   1675  N   ALA A 217       8.043  81.824  12.246  1.00 80.14           N  
ATOM   1676  CA  ALA A 217       8.776  83.067  12.024  1.00 80.14           C  
ATOM   1677  C   ALA A 217       8.204  84.199  12.874  1.00 80.14           C  
ATOM   1678  O   ALA A 217       8.954  84.977  13.469  1.00 80.14           O  
ATOM   1679  CB  ALA A 217       8.745  83.447  10.546  1.00 80.14           C  
ATOM   1680  N   LEU A 218       6.899  84.271  12.899  1.00 77.92           N  
ATOM   1681  CA  LEU A 218       6.237  85.315  13.673  1.00 77.92           C  
ATOM   1682  C   LEU A 218       6.410  85.074  15.170  1.00 77.92           C  
ATOM   1683  O   LEU A 218       6.510  86.025  15.948  1.00 77.92           O  
ATOM   1684  CB  LEU A 218       4.748  85.379  13.325  1.00 77.92           C  
ATOM   1685  CG  LEU A 218       4.397  85.981  11.964  1.00 77.92           C  
ATOM   1686  CD1 LEU A 218       2.894  85.898  11.719  1.00 77.92           C  
ATOM   1687  CD2 LEU A 218       4.878  87.425  11.876  1.00 77.92           C  
ATOM   1688  N   GLU A 219       6.471  83.819  15.565  1.00 78.73           N  
ATOM   1689  CA  GLU A 219       6.772  83.479  16.952  1.00 78.73           C  
ATOM   1690  C   GLU A 219       8.161  83.970  17.352  1.00 78.73           C  
ATOM   1691  O   GLU A 219       8.359  84.441  18.475  1.00 78.73           O  
ATOM   1692  CB  GLU A 219       6.664  81.968  17.172  1.00 78.73           C  
ATOM   1693  CG  GLU A 219       5.235  81.448  17.184  1.00 78.73           C  
ATOM   1694  CD  GLU A 219       5.145  79.944  17.384  1.00 78.73           C  
ATOM   1695  OE1 GLU A 219       4.020  79.394  17.358  1.00 78.73           O  
ATOM   1696  OE2 GLU A 219       6.208  79.310  17.570  1.00 78.73           O1-
ATOM   1697  N   ILE A 220       9.102  83.880  16.438  1.00 78.87           N  
ATOM   1698  CA  ILE A 220      10.464  84.356  16.660  1.00 78.87           C  
ATOM   1699  C   ILE A 220      10.454  85.868  16.874  1.00 78.87           C  
ATOM   1700  O   ILE A 220      11.120  86.378  17.778  1.00 78.87           O  
ATOM   1701  CB  ILE A 220      11.390  83.988  15.480  1.00 78.87           C  
ATOM   1702  CG1 ILE A 220      11.560  82.467  15.388  1.00 78.87           C  
ATOM   1703  CG2 ILE A 220      12.748  84.683  15.623  1.00 78.87           C  
ATOM   1704  CD1 ILE A 220      12.287  81.999  14.134  1.00 78.87           C  
ATOM   1705  N   VAL A 221       9.701  86.584  16.088  1.00 80.82           N  
ATOM   1706  CA  VAL A 221       9.579  88.037  16.162  1.00 80.82           C  
ATOM   1707  C   VAL A 221       9.017  88.440  17.523  1.00 80.82           C  
ATOM   1708  O   VAL A 221       9.491  89.399  18.139  1.00 80.82           O  
ATOM   1709  CB  VAL A 221       8.684  88.590  15.031  1.00 80.82           C  
ATOM   1710  CG1 VAL A 221       8.440  90.087  15.218  1.00 80.82           C  
ATOM   1711  CG2 VAL A 221       9.315  88.315  13.668  1.00 80.82           C  
ATOM   1712  N   GLN A 222       8.088  87.613  18.011  1.00 75.39           N  
ATOM   1713  CA  GLN A 222       7.481  87.875  19.312  1.00 75.39           C  
ATOM   1714  C   GLN A 222       8.492  87.688  20.440  1.00 75.39           C  
ATOM   1715  O   GLN A 222       8.497  88.448  21.410  1.00 75.39           O  
ATOM   1716  CB  GLN A 222       6.271  86.966  19.535  1.00 75.39           C  
ATOM   1717  CG  GLN A 222       5.451  87.325  20.767  1.00 75.39           C  
ATOM   1718  CD  GLN A 222       4.229  86.441  20.935  1.00 75.39           C  
ATOM   1719  NE2 GLN A 222       3.301  86.868  21.785  1.00 75.39           N  
ATOM   1720  OE1 GLN A 222       4.120  85.383  20.307  1.00 75.39           O  
ATOM   1721  N   GLN A 223       9.345  86.753  20.358  1.00 76.72           N  
ATOM   1722  CA  GLN A 223      10.271  86.378  21.421  1.00 76.72           C  
ATOM   1723  C   GLN A 223      11.501  87.283  21.425  1.00 76.72           C  
ATOM   1724  O   GLN A 223      12.078  87.551  22.481  1.00 76.72           O  
ATOM   1725  CB  GLN A 223      10.696  84.916  21.274  1.00 76.72           C  
ATOM   1726  CG  GLN A 223       9.587  83.920  21.586  1.00 76.72           C  
ATOM   1727  CD  GLN A 223      10.033  82.478  21.429  1.00 76.72           C  
ATOM   1728  NE2 GLN A 223       9.106  81.546  21.622  1.00 76.72           N  
ATOM   1729  OE1 GLN A 223      11.201  82.204  21.133  1.00 76.72           O  
ATOM   1730  N   LEU A 224      11.900  87.736  20.215  1.00 75.19           N  
ATOM   1731  CA  LEU A 224      13.105  88.554  20.118  1.00 75.19           C  
ATOM   1732  C   LEU A 224      12.783  89.930  19.546  1.00 75.19           C  
ATOM   1733  O   LEU A 224      13.189  90.254  18.428  1.00 75.19           O  
ATOM   1734  CB  LEU A 224      14.155  87.859  19.246  1.00 75.19           C  
ATOM   1735  CG  LEU A 224      14.633  86.487  19.723  1.00 75.19           C  
ATOM   1736  CD1 LEU A 224      15.482  85.817  18.648  1.00 75.19           C  
ATOM   1737  CD2 LEU A 224      15.416  86.618  21.026  1.00 75.19           C  
ATOM   1738  N   PRO A 225      12.110  90.759  20.447  1.00 67.02           N  
ATOM   1739  CA  PRO A 225      11.672  92.056  19.926  1.00 67.02           C  
ATOM   1740  C   PRO A 225      12.821  93.047  19.764  1.00 67.02           C  
ATOM   1741  O   PRO A 225      13.792  93.001  20.525  1.00 67.02           O  
ATOM   1742  CB  PRO A 225      10.676  92.542  20.982  1.00 67.02           C  
ATOM   1743  CG  PRO A 225      11.082  91.843  22.240  1.00 67.02           C  
ATOM   1744  CD  PRO A 225      11.739  90.544  21.872  1.00 67.02           C  
ATOM   1745  N   ASP A 226      13.069  93.607  18.564  1.00 69.31           N  
ATOM   1746  CA  ASP A 226      13.983  94.730  18.378  1.00 69.31           C  
ATOM   1747  C   ASP A 226      15.374  94.246  17.976  1.00 69.31           C  
ATOM   1748  O   ASP A 226      16.382  94.760  18.466  1.00 69.31           O  
ATOM   1749  CB  ASP A 226      14.067  95.570  19.655  1.00 69.31           C  
ATOM   1750  CG  ASP A 226      12.782  96.321  19.957  1.00 69.31           C  
ATOM   1751  OD1 ASP A 226      12.100  96.769  19.010  1.00 69.31           O  
ATOM   1752  OD2 ASP A 226      12.449  96.468  21.153  1.00 69.31           O1-
ATOM   1753  N   THR A 227      15.419  93.054  17.275  1.00 77.87           N  
ATOM   1754  CA  THR A 227      16.671  92.522  16.750  1.00 77.87           C  
ATOM   1755  C   THR A 227      16.628  92.438  15.226  1.00 77.87           C  
ATOM   1756  O   THR A 227      15.552  92.491  14.628  1.00 77.87           O  
ATOM   1757  CB  THR A 227      16.975  91.129  17.334  1.00 77.87           C  
ATOM   1758  CG2 THR A 227      17.051  91.176  18.856  1.00 77.87           C  
ATOM   1759  OG1 THR A 227      15.939  90.218  16.946  1.00 77.87           O  
ATOM   1760  N   GLU A 228      17.788  92.623  14.661  1.00 77.83           N  
ATOM   1761  CA  GLU A 228      17.933  92.417  13.224  1.00 77.83           C  
ATOM   1762  C   GLU A 228      17.378  91.059  12.801  1.00 77.83           C  
ATOM   1763  O   GLU A 228      16.785  90.932  11.728  1.00 77.83           O  
ATOM   1764  CB  GLU A 228      19.402  92.536  12.808  1.00 77.83           C  
ATOM   1765  CG  GLU A 228      19.918  93.968  12.782  1.00 77.83           C  
ATOM   1766  CD  GLU A 228      21.332  94.086  12.234  1.00 77.83           C  
ATOM   1767  OE1 GLU A 228      21.805  95.224  12.014  1.00 77.83           O  
ATOM   1768  OE2 GLU A 228      21.971  93.031  12.021  1.00 77.83           O1-
ATOM   1769  N   LEU A 229      17.393  90.145  13.721  1.00 79.26           N  
ATOM   1770  CA  LEU A 229      16.868  88.799  13.523  1.00 79.26           C  
ATOM   1771  C   LEU A 229      15.346  88.819  13.418  1.00 79.26           C  
ATOM   1772  O   LEU A 229      14.768  88.111  12.591  1.00 79.26           O  
ATOM   1773  CB  LEU A 229      17.300  87.880  14.669  1.00 79.26           C  
ATOM   1774  CG  LEU A 229      17.100  86.380  14.448  1.00 79.26           C  
ATOM   1775  CD1 LEU A 229      18.445  85.686  14.272  1.00 79.26           C  
ATOM   1776  CD2 LEU A 229      16.324  85.768  15.609  1.00 79.26           C  
ATOM   1777  N   ALA A 230      14.742  89.658  14.148  1.00 78.59           N  
ATOM   1778  CA  ALA A 230      13.291  89.829  14.139  1.00 78.59           C  
ATOM   1779  C   ALA A 230      12.818  90.425  12.815  1.00 78.59           C  
ATOM   1780  O   ALA A 230      11.803  89.996  12.261  1.00 78.59           O  
ATOM   1781  CB  ALA A 230      12.852  90.714  15.303  1.00 78.59           C  
ATOM   1782  N   LYS A 231      13.617  91.326  12.335  1.00 81.11           N  
ATOM   1783  CA  LYS A 231      13.314  91.938  11.044  1.00 81.11           C  
ATOM   1784  C   LYS A 231      13.421  90.919   9.913  1.00 81.11           C  
ATOM   1785  O   LYS A 231      12.554  90.859   9.040  1.00 81.11           O  
ATOM   1786  CB  LYS A 231      14.250  93.118  10.775  1.00 81.11           C  
ATOM   1787  CG  LYS A 231      13.970  94.338  11.640  1.00 81.11           C  
ATOM   1788  CD  LYS A 231      14.892  95.498  11.284  1.00 81.11           C  
ATOM   1789  CE  LYS A 231      14.681  96.687  12.211  1.00 81.11           C  
ATOM   1790  NZ  LYS A 231      15.601  97.816  11.884  1.00 81.11           N1+
ATOM   1791  N   GLU A 232      14.430  90.151   9.979  1.00 80.20           N  
ATOM   1792  CA  GLU A 232      14.660  89.124   8.968  1.00 80.20           C  
ATOM   1793  C   GLU A 232      13.613  88.018   9.057  1.00 80.20           C  
ATOM   1794  O   GLU A 232      13.151  87.509   8.033  1.00 80.20           O  
ATOM   1795  CB  GLU A 232      16.064  88.531   9.112  1.00 80.20           C  
ATOM   1796  CG  GLU A 232      17.179  89.490   8.720  1.00 80.20           C  
ATOM   1797  CD  GLU A 232      18.561  88.859   8.782  1.00 80.20           C  
ATOM   1798  OE1 GLU A 232      19.570  89.599   8.717  1.00 80.20           O  
ATOM   1799  OE2 GLU A 232      18.637  87.616   8.895  1.00 80.20           O1-
ATOM   1800  N   ALA A 233      13.214  87.615  10.249  1.00 81.87           N  
ATOM   1801  CA  ALA A 233      12.167  86.620  10.464  1.00 81.87           C  
ATOM   1802  C   ALA A 233      10.822  87.115   9.937  1.00 81.87           C  
ATOM   1803  O   ALA A 233      10.058  86.347   9.349  1.00 81.87           O  
ATOM   1804  CB  ALA A 233      12.059  86.274  11.947  1.00 81.87           C  
ATOM   1805  N   LEU A 234      10.556  88.421  10.107  1.00 80.48           N  
ATOM   1806  CA  LEU A 234       9.336  89.029   9.588  1.00 80.48           C  
ATOM   1807  C   LEU A 234       9.335  89.030   8.063  1.00 80.48           C  
ATOM   1808  O   LEU A 234       8.305  88.762   7.439  1.00 80.48           O  
ATOM   1809  CB  LEU A 234       9.186  90.460  10.111  1.00 80.48           C  
ATOM   1810  CG  LEU A 234       7.858  91.157   9.810  1.00 80.48           C  
ATOM   1811  CD1 LEU A 234       6.706  90.411  10.474  1.00 80.48           C  
ATOM   1812  CD2 LEU A 234       7.899  92.609  10.273  1.00 80.48           C  
ATOM   1813  N   GLU A 235      10.472  89.286   7.478  1.00 82.48           N  
ATOM   1814  CA  GLU A 235      10.600  89.230   6.025  1.00 82.48           C  
ATOM   1815  C   GLU A 235      10.312  87.828   5.498  1.00 82.48           C  
ATOM   1816  O   GLU A 235       9.669  87.669   4.458  1.00 82.48           O  
ATOM   1817  CB  GLU A 235      11.999  89.678   5.590  1.00 82.48           C  
ATOM   1818  CG  GLU A 235      12.238  91.174   5.732  1.00 82.48           C  
ATOM   1819  CD  GLU A 235      13.653  91.592   5.366  1.00 82.48           C  
ATOM   1820  OE1 GLU A 235      13.993  92.787   5.527  1.00 82.48           O  
ATOM   1821  OE2 GLU A 235      14.427  90.720   4.913  1.00 82.48           O1-
ATOM   1822  N   LEU A 236      10.879  86.846   6.202  1.00 81.80           N  
ATOM   1823  CA  LEU A 236      10.620  85.451   5.863  1.00 81.80           C  
ATOM   1824  C   LEU A 236       9.125  85.148   5.913  1.00 81.80           C  
ATOM   1825  O   LEU A 236       8.589  84.500   5.010  1.00 81.80           O  
ATOM   1826  CB  LEU A 236      11.373  84.519   6.817  1.00 81.80           C  
ATOM   1827  CG  LEU A 236      11.158  83.019   6.610  1.00 81.80           C  
ATOM   1828  CD1 LEU A 236      11.688  82.591   5.246  1.00 81.80           C  
ATOM   1829  CD2 LEU A 236      11.828  82.223   7.724  1.00 81.80           C  
ATOM   1830  N   ALA A 237       8.461  85.617   6.915  1.00 78.42           N  
ATOM   1831  CA  ALA A 237       7.017  85.447   7.063  1.00 78.42           C  
ATOM   1832  C   ALA A 237       6.267  86.091   5.901  1.00 78.42           C  
ATOM   1833  O   ALA A 237       5.321  85.508   5.365  1.00 78.42           O  
ATOM   1834  CB  ALA A 237       6.545  86.037   8.390  1.00 78.42           C  
ATOM   1835  N   GLU A 238       6.720  87.219   5.454  1.00 78.02           N  
ATOM   1836  CA  GLU A 238       6.119  87.927   4.327  1.00 78.02           C  
ATOM   1837  C   GLU A 238       6.262  87.131   3.034  1.00 78.02           C  
ATOM   1838  O   GLU A 238       5.303  86.997   2.272  1.00 78.02           O  
ATOM   1839  CB  GLU A 238       6.749  89.313   4.164  1.00 78.02           C  
ATOM   1840  CG  GLU A 238       6.084  90.170   3.098  1.00 78.02           C  
ATOM   1841  CD  GLU A 238       6.700  91.554   2.970  1.00 78.02           C  
ATOM   1842  OE1 GLU A 238       6.269  92.331   2.087  1.00 78.02           O  
ATOM   1843  OE2 GLU A 238       7.620  91.864   3.758  1.00 78.02           O1-
ATOM   1844  N   GLU A 239       7.386  86.650   2.803  1.00 75.46           N  
ATOM   1845  CA  GLU A 239       7.669  85.870   1.601  1.00 75.46           C  
ATOM   1846  C   GLU A 239       6.842  84.589   1.569  1.00 75.46           C  
ATOM   1847  O   GLU A 239       6.338  84.195   0.514  1.00 75.46           O  
ATOM   1848  CB  GLU A 239       9.160  85.537   1.515  1.00 75.46           C  
ATOM   1849  CG  GLU A 239      10.036  86.723   1.140  1.00 75.46           C  
ATOM   1850  CD  GLU A 239      11.517  86.382   1.082  1.00 75.46           C  
ATOM   1851  OE1 GLU A 239      12.340  87.293   0.839  1.00 75.46           O  
ATOM   1852  OE2 GLU A 239      11.855  85.193   1.280  1.00 75.46           O1-
ATOM   1853  N   ALA A 240       6.737  83.988   2.703  1.00 73.26           N  
ATOM   1854  CA  ALA A 240       5.968  82.750   2.812  1.00 73.26           C  
ATOM   1855  C   ALA A 240       4.482  83.006   2.576  1.00 73.26           C  
ATOM   1856  O   ALA A 240       3.794  82.186   1.964  1.00 73.26           O  
ATOM   1857  CB  ALA A 240       6.184  82.108   4.180  1.00 73.26           C  
ATOM   1858  N   VAL A 241       3.952  84.105   3.007  1.00 73.81           N  
ATOM   1859  CA  VAL A 241       2.549  84.491   2.889  1.00 73.81           C  
ATOM   1860  C   VAL A 241       2.215  84.785   1.429  1.00 73.81           C  
ATOM   1861  O   VAL A 241       1.128  84.445   0.953  1.00 73.81           O  
ATOM   1862  CB  VAL A 241       2.224  85.721   3.768  1.00 73.81           C  
ATOM   1863  CG1 VAL A 241       0.831  86.260   3.447  1.00 73.81           C  
ATOM   1864  CG2 VAL A 241       2.333  85.360   5.249  1.00 73.81           C  
ATOM   1865  N   LYS A 242       3.158  85.355   0.702  1.00 71.92           N  
ATOM   1866  CA  LYS A 242       2.966  85.698  -0.704  1.00 71.92           C  
ATOM   1867  C   LYS A 242       2.855  84.444  -1.566  1.00 71.92           C  
ATOM   1868  O   LYS A 242       2.172  84.449  -2.592  1.00 71.92           O  
ATOM   1869  CB  LYS A 242       4.114  86.577  -1.204  1.00 71.92           C  
ATOM   1870  CG  LYS A 242       4.060  88.011  -0.700  1.00 71.92           C  
ATOM   1871  CD  LYS A 242       5.196  88.849  -1.273  1.00 71.92           C  
ATOM   1872  CE  LYS A 242       5.176  90.270  -0.727  1.00 71.92           C  
ATOM   1873  NZ  LYS A 242       6.315  91.081  -1.251  1.00 71.92           N1+
ATOM   1874  N   SER A 243       3.296  83.408  -1.089  1.00 65.09           N  
ATOM   1875  CA  SER A 243       3.426  82.178  -1.864  1.00 65.09           C  
ATOM   1876  C   SER A 243       2.346  81.171  -1.486  1.00 65.09           C  
ATOM   1877  O   SER A 243       2.187  80.145  -2.151  1.00 65.09           O  
ATOM   1878  CB  SER A 243       4.808  81.558  -1.656  1.00 65.09           C  
ATOM   1879  OG  SER A 243       4.989  81.172  -0.305  1.00 65.09           O  
ATOM   1880  N   THR A 244       1.413  81.582  -0.395  1.00 65.92           N  
ATOM   1881  CA  THR A 244       0.417  80.631   0.087  1.00 65.92           C  
ATOM   1882  C   THR A 244      -0.990  81.203  -0.058  1.00 65.92           C  
ATOM   1883  O   THR A 244      -1.201  82.403   0.133  1.00 65.92           O  
ATOM   1884  CB  THR A 244       0.672  80.251   1.556  1.00 65.92           C  
ATOM   1885  CG2 THR A 244      -0.240  79.110   1.996  1.00 65.92           C  
ATOM   1886  OG1 THR A 244       2.037  79.842   1.709  1.00 65.92           O  
ATOM   1887  N   ASP A 245      -2.029  80.377  -0.547  1.00 57.35           N  
ATOM   1888  CA  ASP A 245      -3.421  80.749  -0.772  1.00 57.35           C  
ATOM   1889  C   ASP A 245      -4.321  80.199   0.332  1.00 57.35           C  
ATOM   1890  O   ASP A 245      -5.428  80.699   0.545  1.00 57.35           O  
ATOM   1891  CB  ASP A 245      -3.898  80.249  -2.138  1.00 57.35           C  
ATOM   1892  CG  ASP A 245      -3.209  80.947  -3.297  1.00 57.35           C  
ATOM   1893  OD1 ASP A 245      -2.855  82.138  -3.169  1.00 57.35           O  
ATOM   1894  OD2 ASP A 245      -3.022  80.300  -4.350  1.00 57.35           O1-
ATOM   1895  N   SER A 246      -3.778  79.492   1.512  1.00 53.36           N  
ATOM   1896  CA  SER A 246      -4.756  78.789   2.336  1.00 53.36           C  
ATOM   1897  C   SER A 246      -4.374  78.838   3.811  1.00 53.36           C  
ATOM   1898  O   SER A 246      -3.214  78.617   4.164  1.00 53.36           O  
ATOM   1899  CB  SER A 246      -4.895  77.336   1.883  1.00 53.36           C  
ATOM   1900  OG  SER A 246      -3.870  76.535   2.447  1.00 53.36           O  
ATOM   1901  N   GLU A 247      -4.757  79.912   4.515  1.00 60.58           N  
ATOM   1902  CA  GLU A 247      -4.953  79.996   5.960  1.00 60.58           C  
ATOM   1903  C   GLU A 247      -4.296  81.248   6.533  1.00 60.58           C  
ATOM   1904  O   GLU A 247      -3.311  81.157   7.269  1.00 60.58           O  
ATOM   1905  CB  GLU A 247      -4.399  78.748   6.652  1.00 60.58           C  
ATOM   1906  CG  GLU A 247      -5.231  77.495   6.418  1.00 60.58           C  
ATOM   1907  CD  GLU A 247      -4.724  76.286   7.187  1.00 60.58           C  
ATOM   1908  OE1 GLU A 247      -5.368  75.214   7.125  1.00 60.58           O  
ATOM   1909  OE2 GLU A 247      -3.675  76.411   7.856  1.00 60.58           O1-
ATOM   1910  N   ALA A 248      -4.697  82.465   6.228  1.00 63.46           N  
ATOM   1911  CA  ALA A 248      -4.299  83.862   6.382  1.00 63.46           C  
ATOM   1912  C   ALA A 248      -4.764  84.419   7.724  1.00 63.46           C  
ATOM   1913  O   ALA A 248      -4.114  85.297   8.297  1.00 63.46           O  
ATOM   1914  CB  ALA A 248      -4.855  84.703   5.236  1.00 63.46           C  
ATOM   1915  N   LEU A 249      -5.666  83.741   8.423  1.00 65.84           N  
ATOM   1916  CA  LEU A 249      -6.237  84.285   9.650  1.00 65.84           C  
ATOM   1917  C   LEU A 249      -5.299  84.062  10.832  1.00 65.84           C  
ATOM   1918  O   LEU A 249      -5.122  84.954  11.665  1.00 65.84           O  
ATOM   1919  CB  LEU A 249      -7.599  83.645   9.936  1.00 65.84           C  
ATOM   1920  CG  LEU A 249      -8.362  84.190  11.145  1.00 65.84           C  
ATOM   1921  CD1 LEU A 249      -8.716  85.657  10.931  1.00 65.84           C  
ATOM   1922  CD2 LEU A 249      -9.619  83.364  11.400  1.00 65.84           C  
ATOM   1923  N   LYS A 250      -4.794  82.874  11.004  1.00 68.37           N  
ATOM   1924  CA  LYS A 250      -3.826  82.565  12.053  1.00 68.37           C  
ATOM   1925  C   LYS A 250      -2.592  83.456  11.943  1.00 68.37           C  
ATOM   1926  O   LYS A 250      -2.078  83.940  12.953  1.00 68.37           O  
ATOM   1927  CB  LYS A 250      -3.418  81.093  11.990  1.00 68.37           C  
ATOM   1928  CG  LYS A 250      -4.472  80.134  12.522  1.00 68.37           C  
ATOM   1929  CD  LYS A 250      -3.981  78.692  12.498  1.00 68.37           C  
ATOM   1930  CE  LYS A 250      -5.074  77.720  12.922  1.00 68.37           C  
ATOM   1931  NZ  LYS A 250      -4.614  76.301  12.843  1.00 68.37           N1+
ATOM   1932  N   VAL A 251      -2.175  83.745  10.773  1.00 69.92           N  
ATOM   1933  CA  VAL A 251      -1.047  84.619  10.465  1.00 69.92           C  
ATOM   1934  C   VAL A 251      -1.398  86.062  10.821  1.00 69.92           C  
ATOM   1935  O   VAL A 251      -0.594  86.771  11.430  1.00 69.92           O  
ATOM   1936  CB  VAL A 251      -0.642  84.520   8.977  1.00 69.92           C  
ATOM   1937  CG1 VAL A 251       0.433  85.551   8.640  1.00 69.92           C  
ATOM   1938  CG2 VAL A 251      -0.155  83.110   8.650  1.00 69.92           C  
ATOM   1939  N   VAL A 252      -2.547  86.454  10.468  1.00 72.41           N  
ATOM   1940  CA  VAL A 252      -3.065  87.787  10.755  1.00 72.41           C  
ATOM   1941  C   VAL A 252      -3.169  87.987  12.266  1.00 72.41           C  
ATOM   1942  O   VAL A 252      -2.743  89.017  12.792  1.00 72.41           O  
ATOM   1943  CB  VAL A 252      -4.442  88.016  10.091  1.00 72.41           C  
ATOM   1944  CG1 VAL A 252      -5.033  89.357  10.521  1.00 72.41           C  
ATOM   1945  CG2 VAL A 252      -4.317  87.946   8.571  1.00 72.41           C  
ATOM   1946  N   LYS A 253      -3.673  86.996  12.961  1.00 72.17           N  
ATOM   1947  CA  LYS A 253      -3.784  87.057  14.416  1.00 72.17           C  
ATOM   1948  C   LYS A 253      -2.414  87.223  15.065  1.00 72.17           C  
ATOM   1949  O   LYS A 253      -2.233  88.076  15.937  1.00 72.17           O  
ATOM   1950  CB  LYS A 253      -4.472  85.803  14.955  1.00 72.17           C  
ATOM   1951  CG  LYS A 253      -4.758  85.847  16.449  1.00 72.17           C  
ATOM   1952  CD  LYS A 253      -5.451  84.576  16.923  1.00 72.17           C  
ATOM   1953  CE  LYS A 253      -5.639  84.571  18.434  1.00 72.17           C  
ATOM   1954  NZ  LYS A 253      -6.297  83.316  18.906  1.00 72.17           N1+
ATOM   1955  N   LEU A 254      -1.510  86.437  14.685  1.00 70.73           N  
ATOM   1956  CA  LEU A 254      -0.160  86.450  15.241  1.00 70.73           C  
ATOM   1957  C   LEU A 254       0.547  87.762  14.917  1.00 70.73           C  
ATOM   1958  O   LEU A 254       1.215  88.340  15.778  1.00 70.73           O  
ATOM   1959  CB  LEU A 254       0.654  85.271  14.702  1.00 70.73           C  
ATOM   1960  CG  LEU A 254       1.980  84.984  15.408  1.00 70.73           C  
ATOM   1961  CD1 LEU A 254       1.727  84.489  16.829  1.00 70.73           C  
ATOM   1962  CD2 LEU A 254       2.797  83.966  14.620  1.00 70.73           C  
ATOM   1963  N   ALA A 255       0.417  88.247  13.744  1.00 73.59           N  
ATOM   1964  CA  ALA A 255       0.974  89.528  13.318  1.00 73.59           C  
ATOM   1965  C   ALA A 255       0.384  90.680  14.126  1.00 73.59           C  
ATOM   1966  O   ALA A 255       1.106  91.588  14.543  1.00 73.59           O  
ATOM   1967  CB  ALA A 255       0.725  89.746  11.827  1.00 73.59           C  
ATOM   1968  N   LEU A 256      -0.905  90.645  14.348  1.00 72.59           N  
ATOM   1969  CA  LEU A 256      -1.586  91.679  15.119  1.00 72.59           C  
ATOM   1970  C   LEU A 256      -1.200  91.601  16.592  1.00 72.59           C  
ATOM   1971  O   LEU A 256      -1.106  92.628  17.269  1.00 72.59           O  
ATOM   1972  CB  LEU A 256      -3.105  91.546  14.970  1.00 72.59           C  
ATOM   1973  CG  LEU A 256      -3.691  91.956  13.618  1.00 72.59           C  
ATOM   1974  CD1 LEU A 256      -5.193  91.692  13.591  1.00 72.59           C  
ATOM   1975  CD2 LEU A 256      -3.395  93.424  13.330  1.00 72.59           C  
ATOM   1976  N   GLU A 257      -0.953  90.366  17.097  1.00 71.47           N  
ATOM   1977  CA  GLU A 257      -0.457  90.179  18.457  1.00 71.47           C  
ATOM   1978  C   GLU A 257       0.912  90.826  18.638  1.00 71.47           C  
ATOM   1979  O   GLU A 257       1.195  91.409  19.687  1.00 71.47           O  
ATOM   1980  CB  GLU A 257      -0.386  88.689  18.803  1.00 71.47           C  
ATOM   1981  CG  GLU A 257      -1.743  88.051  19.062  1.00 71.47           C  
ATOM   1982  CD  GLU A 257      -1.660  86.564  19.365  1.00 71.47           C  
ATOM   1983  OE1 GLU A 257      -2.712  85.937  19.623  1.00 71.47           O  
ATOM   1984  OE2 GLU A 257      -0.532  86.021  19.344  1.00 71.47           O1-
ATOM   1985  N   ILE A 258       1.776  90.760  17.622  1.00 72.17           N  
ATOM   1986  CA  ILE A 258       3.102  91.370  17.624  1.00 72.17           C  
ATOM   1987  C   ILE A 258       2.969  92.890  17.709  1.00 72.17           C  
ATOM   1988  O   ILE A 258       3.686  93.540  18.472  1.00 72.17           O  
ATOM   1989  CB  ILE A 258       3.909  90.972  16.370  1.00 72.17           C  
ATOM   1990  CG1 ILE A 258       4.226  89.472  16.392  1.00 72.17           C  
ATOM   1991  CG2 ILE A 258       5.194  91.801  16.268  1.00 72.17           C  
ATOM   1992  CD1 ILE A 258       4.845  88.950  15.102  1.00 72.17           C  
ATOM   1993  N   VAL A 259       2.047  93.463  16.964  1.00 74.17           N  
ATOM   1994  CA  VAL A 259       1.780  94.898  16.928  1.00 74.17           C  
ATOM   1995  C   VAL A 259       1.325  95.373  18.305  1.00 74.17           C  
ATOM   1996  O   VAL A 259       1.756  96.427  18.780  1.00 74.17           O  
ATOM   1997  CB  VAL A 259       0.719  95.251  15.863  1.00 74.17           C  
ATOM   1998  CG1 VAL A 259       0.335  96.727  15.953  1.00 74.17           C  
ATOM   1999  CG2 VAL A 259       1.233  94.914  14.464  1.00 74.17           C  
ATOM   2000  N   GLN A 260       0.532  94.504  18.934  1.00 69.65           N  
ATOM   2001  CA  GLN A 260       0.039  94.830  20.268  1.00 69.65           C  
ATOM   2002  C   GLN A 260       1.174  94.845  21.286  1.00 69.65           C  
ATOM   2003  O   GLN A 260       1.202  95.694  22.181  1.00 69.65           O  
ATOM   2004  CB  GLN A 260      -1.042  93.836  20.699  1.00 69.65           C  
ATOM   2005  CG  GLN A 260      -2.380  94.042  20.004  1.00 69.65           C  
ATOM   2006  CD  GLN A 260      -3.425  93.028  20.430  1.00 69.65           C  
ATOM   2007  NE2 GLN A 260      -4.595  93.081  19.801  1.00 69.65           N  
ATOM   2008  OE1 GLN A 260      -3.183  92.202  21.317  1.00 69.65           O  
ATOM   2009  N   GLN A 261       2.050  93.985  21.149  1.00 71.72           N  
ATOM   2010  CA  GLN A 261       3.120  93.802  22.126  1.00 71.72           C  
ATOM   2011  C   GLN A 261       4.244  94.810  21.905  1.00 71.72           C  
ATOM   2012  O   GLN A 261       4.906  95.227  22.857  1.00 71.72           O  
ATOM   2013  CB  GLN A 261       3.671  92.377  22.057  1.00 71.72           C  
ATOM   2014  CG  GLN A 261       2.708  91.319  22.579  1.00 71.72           C  
ATOM   2015  CD  GLN A 261       3.275  89.915  22.490  1.00 71.72           C  
ATOM   2016  NE2 GLN A 261       2.470  88.926  22.863  1.00 71.72           N  
ATOM   2017  OE1 GLN A 261       4.426  89.720  22.088  1.00 71.72           O  
ATOM   2018  N   LEU A 262       4.443  95.231  20.640  1.00 70.32           N  
ATOM   2019  CA  LEU A 262       5.546  96.133  20.327  1.00 70.32           C  
ATOM   2020  C   LEU A 262       5.034  97.412  19.672  1.00 70.32           C  
ATOM   2021  O   LEU A 262       5.279  97.646  18.486  1.00 70.32           O  
ATOM   2022  CB  LEU A 262       6.559  95.443  19.409  1.00 70.32           C  
ATOM   2023  CG  LEU A 262       7.204  94.167  19.949  1.00 70.32           C  
ATOM   2024  CD1 LEU A 262       7.982  93.459  18.846  1.00 70.32           C  
ATOM   2025  CD2 LEU A 262       8.113  94.486  21.132  1.00 70.32           C  
ATOM   2026  N   PRO A 263       4.402  98.261  20.581  1.00 63.30           N  
ATOM   2027  CA  PRO A 263       3.800  99.472  20.018  1.00 63.30           C  
ATOM   2028  C   PRO A 263       4.832 100.552  19.703  1.00 63.30           C  
ATOM   2029  O   PRO A 263       5.852 100.656  20.389  1.00 63.30           O  
ATOM   2030  CB  PRO A 263       2.843  99.935  21.119  1.00 63.30           C  
ATOM   2031  CG  PRO A 263       3.394  99.343  22.377  1.00 63.30           C  
ATOM   2032  CD  PRO A 263       4.151  98.095  22.025  1.00 63.30           C  
ATOM   2033  N   ASP A 264       5.110 100.864  18.392  1.00 65.17           N  
ATOM   2034  CA  ASP A 264       5.932 102.018  18.042  1.00 65.17           C  
ATOM   2035  C   ASP A 264       7.284 101.580  17.484  1.00 65.17           C  
ATOM   2036  O   ASP A 264       8.321 102.147  17.837  1.00 65.17           O  
ATOM   2037  CB  ASP A 264       6.133 102.922  19.260  1.00 65.17           C  
ATOM   2038  CG  ASP A 264       4.853 103.599  19.713  1.00 65.17           C  
ATOM   2039  OD1 ASP A 264       4.033 103.993  18.855  1.00 65.17           O  
ATOM   2040  OD2 ASP A 264       4.662 103.746  20.940  1.00 65.17           O1-
ATOM   2041  N   THR A 265       7.321 100.353  16.824  1.00 72.78           N  
ATOM   2042  CA  THR A 265       8.527  99.847  16.177  1.00 72.78           C  
ATOM   2043  C   THR A 265       8.297  99.650  14.682  1.00 72.78           C  
ATOM   2044  O   THR A 265       7.153  99.587  14.228  1.00 72.78           O  
ATOM   2045  CB  THR A 265       8.984  98.519  16.808  1.00 72.78           C  
ATOM   2046  CG2 THR A 265       9.251  98.683  18.302  1.00 72.78           C  
ATOM   2047  OG1 THR A 265       7.963  97.531  16.623  1.00 72.78           O  
ATOM   2048  N   GLU A 266       9.355  99.915  13.943  1.00 73.33           N  
ATOM   2049  CA  GLU A 266       9.350  99.605  12.516  1.00 73.33           C  
ATOM   2050  C   GLU A 266       8.868  98.180  12.262  1.00 73.33           C  
ATOM   2051  O   GLU A 266       8.161  97.923  11.284  1.00 73.33           O  
ATOM   2052  CB  GLU A 266      10.746  99.802  11.918  1.00 73.33           C  
ATOM   2053  CG  GLU A 266      10.767  99.821  10.398  1.00 73.33           C  
ATOM   2054  CD  GLU A 266      12.147 100.094   9.819  1.00 73.33           C  
ATOM   2055  OE1 GLU A 266      12.299 100.076   8.577  1.00 73.33           O  
ATOM   2056  OE2 GLU A 266      13.084 100.326  10.616  1.00 73.33           O1-
ATOM   2057  N   LEU A 267       9.013  97.340  13.225  1.00 71.26           N  
ATOM   2058  CA  LEU A 267       8.604  95.940  13.181  1.00 71.26           C  
ATOM   2059  C   LEU A 267       7.089  95.812  13.283  1.00 71.26           C  
ATOM   2060  O   LEU A 267       6.485  94.978  12.603  1.00 71.26           O  
ATOM   2061  CB  LEU A 267       9.272  95.152  14.312  1.00 71.26           C  
ATOM   2062  CG  LEU A 267      10.750  94.808  14.118  1.00 71.26           C  
ATOM   2063  CD1 LEU A 267      11.333  94.233  15.405  1.00 71.26           C  
ATOM   2064  CD2 LEU A 267      10.925  93.830  12.962  1.00 71.26           C  
ATOM   2065  N   ALA A 268       6.496  96.660  14.044  1.00 71.43           N  
ATOM   2066  CA  ALA A 268       5.045  96.719  14.203  1.00 71.43           C  
ATOM   2067  C   ALA A 268       4.368  97.148  12.904  1.00 71.43           C  
ATOM   2068  O   ALA A 268       3.339  96.588  12.519  1.00 71.43           O  
ATOM   2069  CB  ALA A 268       4.671  97.671  15.336  1.00 71.43           C  
ATOM   2070  N   ARG A 269       5.035  98.027  12.274  1.00 74.96           N  
ATOM   2071  CA  ARG A 269       4.553  98.482  10.975  1.00 74.96           C  
ATOM   2072  C   ARG A 269       4.635  97.366   9.939  1.00 74.96           C  
ATOM   2073  O   ARG A 269       3.688  97.143   9.183  1.00 74.96           O  
ATOM   2074  CB  ARG A 269       5.353  99.697  10.500  1.00 74.96           C  
ATOM   2075  CG  ARG A 269       5.061 100.969  11.279  1.00 74.96           C  
ATOM   2076  CD  ARG A 269       5.850 102.155  10.739  1.00 74.96           C  
ATOM   2077  NE  ARG A 269       5.824 103.284  11.664  1.00 74.96           N  
ATOM   2078  CZ  ARG A 269       6.575 104.377  11.548  1.00 74.96           C  
ATOM   2079  NH1 ARG A 269       7.430 104.507  10.539  1.00 74.96           N1+
ATOM   2080  NH2 ARG A 269       6.471 105.345  12.445  1.00 74.96           N  
ATOM   2081  N   GLU A 270       5.721  96.713   9.899  1.00 73.50           N  
ATOM   2082  CA  GLU A 270       5.954  95.626   8.955  1.00 73.50           C  
ATOM   2083  C   GLU A 270       5.042  94.436   9.247  1.00 73.50           C  
ATOM   2084  O   GLU A 270       4.525  93.803   8.325  1.00 73.50           O  
ATOM   2085  CB  GLU A 270       7.419  95.186   8.990  1.00 73.50           C  
ATOM   2086  CG  GLU A 270       8.384  96.217   8.423  1.00 73.50           C  
ATOM   2087  CD  GLU A 270       9.836  95.765   8.462  1.00 73.50           C  
ATOM   2088  OE1 GLU A 270      10.739  96.610   8.272  1.00 73.50           O  
ATOM   2089  OE2 GLU A 270      10.071  94.556   8.683  1.00 73.50           O1-
ATOM   2090  N   ALA A 271       4.792  94.115  10.527  1.00 74.72           N  
ATOM   2091  CA  ALA A 271       3.876  93.054  10.938  1.00 74.72           C  
ATOM   2092  C   ALA A 271       2.444  93.375  10.524  1.00 74.72           C  
ATOM   2093  O   ALA A 271       1.705  92.492  10.081  1.00 74.72           O  
ATOM   2094  CB  ALA A 271       3.956  92.836  12.447  1.00 74.72           C  
ATOM   2095  N   LEU A 272       2.030  94.692  10.595  1.00 73.59           N  
ATOM   2096  CA  LEU A 272       0.708  95.148  10.177  1.00 73.59           C  
ATOM   2097  C   LEU A 272       0.553  95.050   8.663  1.00 73.59           C  
ATOM   2098  O   LEU A 272      -0.505  94.658   8.167  1.00 73.59           O  
ATOM   2099  CB  LEU A 272       0.467  96.589  10.635  1.00 73.59           C  
ATOM   2100  CG  LEU A 272      -0.963  97.112  10.500  1.00 73.59           C  
ATOM   2101  CD1 LEU A 272      -1.913  96.292  11.367  1.00 73.59           C  
ATOM   2102  CD2 LEU A 272      -1.029  98.589  10.875  1.00 73.59           C  
ATOM   2103  N   GLU A 273       1.600  95.323   7.952  1.00 75.96           N  
ATOM   2104  CA  GLU A 273       1.584  95.186   6.498  1.00 75.96           C  
ATOM   2105  C   GLU A 273       1.442  93.725   6.083  1.00 75.96           C  
ATOM   2106  O   GLU A 273       0.739  93.413   5.119  1.00 75.96           O  
ATOM   2107  CB  GLU A 273       2.853  95.786   5.888  1.00 75.96           C  
ATOM   2108  CG  GLU A 273       2.868  97.308   5.870  1.00 75.96           C  
ATOM   2109  CD  GLU A 273       4.128  97.888   5.249  1.00 75.96           C  
ATOM   2110  OE1 GLU A 273       4.238  99.132   5.148  1.00 75.96           O  
ATOM   2111  OE2 GLU A 273       5.013  97.094   4.860  1.00 75.96           O1-
ATOM   2112  N   LEU A 274       2.117  92.865   6.791  1.00 73.73           N  
ATOM   2113  CA  LEU A 274       1.993  91.427   6.582  1.00 73.73           C  
ATOM   2114  C   LEU A 274       0.563  90.961   6.841  1.00 73.73           C  
ATOM   2115  O   LEU A 274       0.014  90.172   6.069  1.00 73.73           O  
ATOM   2116  CB  LEU A 274       2.962  90.668   7.492  1.00 73.73           C  
ATOM   2117  CG  LEU A 274       2.948  89.143   7.374  1.00 73.73           C  
ATOM   2118  CD1 LEU A 274       3.411  88.713   5.986  1.00 73.73           C  
ATOM   2119  CD2 LEU A 274       3.824  88.516   8.453  1.00 73.73           C  
ATOM   2120  N   ALA A 275      -0.003  91.417   7.882  1.00 72.69           N  
ATOM   2121  CA  ALA A 275      -1.392  91.118   8.217  1.00 72.69           C  
ATOM   2122  C   ALA A 275      -2.335  91.580   7.109  1.00 72.69           C  
ATOM   2123  O   ALA A 275      -3.282  90.873   6.758  1.00 72.69           O  
ATOM   2124  CB  ALA A 275      -1.773  91.772   9.544  1.00 72.69           C  
ATOM   2125  N   LYS A 276      -2.080  92.704   6.559  1.00 74.48           N  
ATOM   2126  CA  LYS A 276      -2.864  93.237   5.450  1.00 74.48           C  
ATOM   2127  C   LYS A 276      -2.772  92.331   4.225  1.00 74.48           C  
ATOM   2128  O   LYS A 276      -3.781  92.053   3.574  1.00 74.48           O  
ATOM   2129  CB  LYS A 276      -2.399  94.650   5.093  1.00 74.48           C  
ATOM   2130  CG  LYS A 276      -3.280  95.351   4.068  1.00 74.48           C  
ATOM   2131  CD  LYS A 276      -2.769  96.753   3.758  1.00 74.48           C  
ATOM   2132  CE  LYS A 276      -3.580  97.412   2.651  1.00 74.48           C  
ATOM   2133  NZ  LYS A 276      -3.070  98.779   2.330  1.00 74.48           N1+
ATOM   2134  N   GLU A 277      -1.559  91.926   3.892  1.00 71.10           N  
ATOM   2135  CA  GLU A 277      -1.316  91.044   2.755  1.00 71.10           C  
ATOM   2136  C   GLU A 277      -1.976  89.684   2.961  1.00 71.10           C  
ATOM   2137  O   GLU A 277      -2.530  89.108   2.023  1.00 71.10           O  
ATOM   2138  CB  GLU A 277       0.187  90.870   2.521  1.00 71.10           C  
ATOM   2139  CG  GLU A 277       0.528  90.141   1.229  1.00 71.10           C  
ATOM   2140  CD  GLU A 277       0.063  90.879  -0.017  1.00 71.10           C  
ATOM   2141  OE1 GLU A 277      -0.187  90.222  -1.053  1.00 71.10           O  
ATOM   2142  OE2 GLU A 277      -0.050  92.124   0.044  1.00 71.10           O1-
ATOM   2143  N   ALA A 278      -1.952  89.156   4.127  1.00 68.50           N  
ATOM   2144  CA  ALA A 278      -2.532  87.861   4.472  1.00 68.50           C  
ATOM   2145  C   ALA A 278      -4.055  87.904   4.397  1.00 68.50           C  
ATOM   2146  O   ALA A 278      -4.693  86.908   4.046  1.00 68.50           O  
ATOM   2147  CB  ALA A 278      -2.082  87.431   5.866  1.00 68.50           C  
ATOM   2148  N   VAL A 279      -4.686  89.018   4.624  1.00 70.67           N  
ATOM   2149  CA  VAL A 279      -6.130  89.231   4.636  1.00 70.67           C  
ATOM   2150  C   VAL A 279      -6.666  89.217   3.206  1.00 70.67           C  
ATOM   2151  O   VAL A 279      -7.799  88.792   2.966  1.00 70.67           O  
ATOM   2152  CB  VAL A 279      -6.502  90.560   5.331  1.00 70.67           C  
ATOM   2153  CG1 VAL A 279      -7.978  90.888   5.114  1.00 70.67           C  
ATOM   2154  CG2 VAL A 279      -6.181  90.489   6.823  1.00 70.67           C  
ATOM   2155  N   LYS A 280      -5.829  89.566   2.249  1.00 67.21           N  
ATOM   2156  CA  LYS A 280      -6.207  89.572   0.839  1.00 67.21           C  
ATOM   2157  C   LYS A 280      -6.453  88.156   0.327  1.00 67.21           C  
ATOM   2158  O   LYS A 280      -7.290  87.943  -0.551  1.00 67.21           O  
ATOM   2159  CB  LYS A 280      -5.128  90.253  -0.004  1.00 67.21           C  
ATOM   2160  CG  LYS A 280      -5.089  91.767   0.145  1.00 67.21           C  
ATOM   2161  CD  LYS A 280      -4.064  92.395  -0.792  1.00 67.21           C  
ATOM   2162  CE  LYS A 280      -3.991  93.904  -0.610  1.00 67.21           C  
ATOM   2163  NZ  LYS A 280      -2.972  94.522  -1.511  1.00 67.21           N1+
ATOM   2164  N   SER A 281      -5.972  87.213   0.980  1.00 59.75           N  
ATOM   2165  CA  SER A 281      -5.945  85.831   0.509  1.00 59.75           C  
ATOM   2166  C   SER A 281      -6.868  84.947   1.340  1.00 59.75           C  
ATOM   2167  O   SER A 281      -7.052  83.767   1.030  1.00 59.75           O  
ATOM   2168  CB  SER A 281      -4.520  85.278   0.551  1.00 59.75           C  
ATOM   2169  OG  SER A 281      -4.015  85.292   1.876  1.00 59.75           O  
ATOM   2170  N   THR A 282      -7.675  85.581   2.399  1.00 63.21           N  
ATOM   2171  CA  THR A 282      -8.524  84.826   3.315  1.00 63.21           C  
ATOM   2172  C   THR A 282      -9.999  85.054   2.996  1.00 63.21           C  
ATOM   2173  O   THR A 282     -10.426  86.191   2.786  1.00 63.21           O  
ATOM   2174  CB  THR A 282      -8.247  85.211   4.780  1.00 63.21           C  
ATOM   2175  CG2 THR A 282      -8.747  84.133   5.736  1.00 63.21           C  
ATOM   2176  OG1 THR A 282      -6.836  85.381   4.965  1.00 63.21           O  
ATOM   2177  N   ASP A 283     -10.866  83.984   2.591  1.00 56.39           N  
ATOM   2178  CA  ASP A 283     -12.259  84.083   2.166  1.00 56.39           C  
ATOM   2179  C   ASP A 283     -13.209  83.722   3.306  1.00 56.39           C  
ATOM   2180  O   ASP A 283     -14.302  84.284   3.412  1.00 56.39           O  
ATOM   2181  CB  ASP A 283     -12.519  83.178   0.960  1.00 56.39           C  
ATOM   2182  CG  ASP A 283     -11.800  83.642  -0.295  1.00 56.39           C  
ATOM   2183  OD1 ASP A 283     -11.537  84.856  -0.434  1.00 56.39           O  
ATOM   2184  OD2 ASP A 283     -11.496  82.787  -1.154  1.00 56.39           O1-
ATOM   2185  N   SER A 284     -12.834  83.398   4.730  1.00 50.23           N  
ATOM   2186  CA  SER A 284     -13.870  82.837   5.590  1.00 50.23           C  
ATOM   2187  C   SER A 284     -13.648  83.228   7.048  1.00 50.23           C  
ATOM   2188  O   SER A 284     -14.517  83.005   7.894  1.00 50.23           O  
ATOM   2189  CB  SER A 284     -13.906  81.314   5.463  1.00 50.23           C  
ATOM   2190  OG  SER A 284     -12.728  80.736   5.996  1.00 50.23           O  
ATOM   2191  N   GLU A 285     -12.959  84.401   7.404  1.00 59.43           N  
ATOM   2192  CA  GLU A 285     -12.819  84.767   8.810  1.00 59.43           C  
ATOM   2193  C   GLU A 285     -12.409  86.229   8.962  1.00 59.43           C  
ATOM   2194  O   GLU A 285     -11.531  86.554   9.764  1.00 59.43           O  
ATOM   2195  CB  GLU A 285     -11.799  83.861   9.504  1.00 59.43           C  
ATOM   2196  CG  GLU A 285     -12.245  82.410   9.621  1.00 59.43           C  
ATOM   2197  CD  GLU A 285     -11.288  81.552  10.434  1.00 59.43           C  
ATOM   2198  OE1 GLU A 285     -11.533  80.332  10.570  1.00 59.43           O  
ATOM   2199  OE2 GLU A 285     -10.286  82.105  10.940  1.00 59.43           O1-
ATOM   2200  N   ALA A 286     -12.820  87.224   8.153  1.00 60.16           N  
ATOM   2201  CA  ALA A 286     -12.545  88.643   7.945  1.00 60.16           C  
ATOM   2202  C   ALA A 286     -13.066  89.478   9.111  1.00 60.16           C  
ATOM   2203  O   ALA A 286     -12.422  90.445   9.526  1.00 60.16           O  
ATOM   2204  CB  ALA A 286     -13.169  89.119   6.634  1.00 60.16           C  
ATOM   2205  N   LEU A 287     -14.058  89.034   9.877  1.00 60.80           N  
ATOM   2206  CA  LEU A 287     -14.685  89.756  10.980  1.00 60.80           C  
ATOM   2207  C   LEU A 287     -13.843  89.650  12.248  1.00 60.80           C  
ATOM   2208  O   LEU A 287     -13.744  90.611  13.014  1.00 60.80           O  
ATOM   2209  CB  LEU A 287     -16.093  89.215  11.243  1.00 60.80           C  
ATOM   2210  CG  LEU A 287     -17.200  89.729  10.320  1.00 60.80           C  
ATOM   2211  CD1 LEU A 287     -18.464  88.895  10.493  1.00 60.80           C  
ATOM   2212  CD2 LEU A 287     -17.484  91.202  10.595  1.00 60.80           C  
ATOM   2213  N   LYS A 288     -13.231  88.478  12.538  1.00 64.01           N  
ATOM   2214  CA  LYS A 288     -12.283  88.268  13.629  1.00 64.01           C  
ATOM   2215  C   LYS A 288     -11.035  89.128  13.447  1.00 64.01           C  
ATOM   2216  O   LYS A 288     -10.511  89.683  14.414  1.00 64.01           O  
ATOM   2217  CB  LYS A 288     -11.893  86.792  13.725  1.00 64.01           C  
ATOM   2218  CG  LYS A 288     -12.980  85.902  14.310  1.00 64.01           C  
ATOM   2219  CD  LYS A 288     -12.512  84.458  14.437  1.00 64.01           C  
ATOM   2220  CE  LYS A 288     -13.628  83.549  14.932  1.00 64.01           C  
ATOM   2221  NZ  LYS A 288     -13.190  82.123  15.003  1.00 64.01           N1+
ATOM   2222  N   VAL A 289     -10.618  89.337  12.261  1.00 64.81           N  
ATOM   2223  CA  VAL A 289      -9.499  90.195  11.883  1.00 64.81           C  
ATOM   2224  C   VAL A 289      -9.866  91.657  12.123  1.00 64.81           C  
ATOM   2225  O   VAL A 289      -9.055  92.431  12.638  1.00 64.81           O  
ATOM   2226  CB  VAL A 289      -9.096  89.982  10.406  1.00 64.81           C  
ATOM   2227  CG1 VAL A 289      -8.034  90.997   9.985  1.00 64.81           C  
ATOM   2228  CG2 VAL A 289      -8.590  88.557  10.192  1.00 64.81           C  
ATOM   2229  N   VAL A 290     -11.063  92.028  11.795  1.00 64.66           N  
ATOM   2230  CA  VAL A 290     -11.617  93.355  12.034  1.00 64.66           C  
ATOM   2231  C   VAL A 290     -11.647  93.642  13.534  1.00 64.66           C  
ATOM   2232  O   VAL A 290     -11.218  94.709  13.977  1.00 64.66           O  
ATOM   2233  CB  VAL A 290     -13.036  93.494  11.439  1.00 64.66           C  
ATOM   2234  CG1 VAL A 290     -13.658  94.833  11.829  1.00 64.66           C  
ATOM   2235  CG2 VAL A 290     -12.993  93.345   9.919  1.00 64.66           C  
ATOM   2236  N   TYR A 291     -12.068  92.673  14.266  1.00 64.80           N  
ATOM   2237  CA  TYR A 291     -12.125  92.772  15.721  1.00 64.80           C  
ATOM   2238  C   TYR A 291     -10.734  92.976  16.309  1.00 64.80           C  
ATOM   2239  O   TYR A 291     -10.528  93.869  17.135  1.00 64.80           O  
ATOM   2240  CB  TYR A 291     -12.766  91.516  16.321  1.00 64.80           C  
ATOM   2241  CG  TYR A 291     -12.864  91.545  17.826  1.00 64.80           C  
ATOM   2242  CD1 TYR A 291     -11.960  90.837  18.617  1.00 64.80           C  
ATOM   2243  CD2 TYR A 291     -13.859  92.279  18.463  1.00 64.80           C  
ATOM   2244  CE1 TYR A 291     -12.047  90.858  20.004  1.00 64.80           C  
ATOM   2245  CE2 TYR A 291     -13.955  92.307  19.850  1.00 64.80           C  
ATOM   2246  CZ  TYR A 291     -13.046  91.596  20.611  1.00 64.80           C  
ATOM   2247  OH  TYR A 291     -13.137  91.621  21.985  1.00 64.80           O  
ATOM   2248  N   LEU A 292      -9.782  92.296  15.903  1.00 63.57           N  
ATOM   2249  CA  LEU A 292      -8.407  92.350  16.387  1.00 63.57           C  
ATOM   2250  C   LEU A 292      -7.728  93.642  15.947  1.00 63.57           C  
ATOM   2251  O   LEU A 292      -7.010  94.269  16.730  1.00 63.57           O  
ATOM   2252  CB  LEU A 292      -7.612  91.144  15.881  1.00 63.57           C  
ATOM   2253  CG  LEU A 292      -7.871  89.814  16.592  1.00 63.57           C  
ATOM   2254  CD1 LEU A 292      -7.252  88.663  15.805  1.00 63.57           C  
ATOM   2255  CD2 LEU A 292      -7.322  89.853  18.014  1.00 63.57           C  
ATOM   2256  N   ALA A 293      -7.928  94.085  14.829  1.00 65.54           N  
ATOM   2257  CA  ALA A 293      -7.415  95.336  14.277  1.00 65.54           C  
ATOM   2258  C   ALA A 293      -7.999  96.539  15.010  1.00 65.54           C  
ATOM   2259  O   ALA A 293      -7.289  97.509  15.290  1.00 65.54           O  
ATOM   2260  CB  ALA A 293      -7.723  95.424  12.784  1.00 65.54           C  
ATOM   2261  N   LEU A 294      -9.219  96.453  15.450  1.00 63.93           N  
ATOM   2262  CA  LEU A 294      -9.911  97.499  16.195  1.00 63.93           C  
ATOM   2263  C   LEU A 294      -9.368  97.604  17.617  1.00 63.93           C  
ATOM   2264  O   LEU A 294      -9.250  98.704  18.161  1.00 63.93           O  
ATOM   2265  CB  LEU A 294     -11.417  97.227  16.229  1.00 63.93           C  
ATOM   2266  CG  LEU A 294     -12.191  97.532  14.946  1.00 63.93           C  
ATOM   2267  CD1 LEU A 294     -13.635  97.058  15.073  1.00 63.93           C  
ATOM   2268  CD2 LEU A 294     -12.137  99.023  14.632  1.00 63.93           C  
ATOM   2269  N   ARG A 295      -9.075  96.476  18.154  1.00 65.11           N  
ATOM   2270  CA  ARG A 295      -8.460  96.419  19.476  1.00 65.11           C  
ATOM   2271  C   ARG A 295      -7.117  97.142  19.487  1.00 65.11           C  
ATOM   2272  O   ARG A 295      -6.799  97.856  20.441  1.00 65.11           O  
ATOM   2273  CB  ARG A 295      -8.276  94.966  19.922  1.00 65.11           C  
ATOM   2274  CG  ARG A 295      -7.889  94.815  21.385  1.00 65.11           C  
ATOM   2275  CD  ARG A 295      -7.845  93.354  21.807  1.00 65.11           C  
ATOM   2276  NE  ARG A 295      -7.406  93.206  23.193  1.00 65.11           N  
ATOM   2277  CZ  ARG A 295      -7.274  92.045  23.827  1.00 65.11           C  
ATOM   2278  NH1 ARG A 295      -7.544  90.900  23.209  1.00 65.11           N1+
ATOM   2279  NH2 ARG A 295      -6.867  92.026  25.088  1.00 65.11           N  
ATOM   2280  N   ILE A 296      -6.367  97.079  18.473  1.00 62.31           N  
ATOM   2281  CA  ILE A 296      -5.062  97.713  18.313  1.00 62.31           C  
ATOM   2282  C   ILE A 296      -5.238  99.220  18.144  1.00 62.31           C  
ATOM   2283  O   ILE A 296      -4.502 100.008  18.743  1.00 62.31           O  
ATOM   2284  CB  ILE A 296      -4.291  97.124  17.110  1.00 62.31           C  
ATOM   2285  CG1 ILE A 296      -3.942  95.654  17.367  1.00 62.31           C  
ATOM   2286  CG2 ILE A 296      -3.030  97.945  16.823  1.00 62.31           C  
ATOM   2287  CD1 ILE A 296      -3.338  94.942  16.164  1.00 62.31           C  
ATOM   2288  N   VAL A 297      -6.203  99.648  17.348  1.00 64.65           N  
ATOM   2289  CA  VAL A 297      -6.549 101.045  17.103  1.00 64.65           C  
ATOM   2290  C   VAL A 297      -6.983 101.706  18.409  1.00 64.65           C  
ATOM   2291  O   VAL A 297      -6.621 102.854  18.681  1.00 64.65           O  
ATOM   2292  CB  VAL A 297      -7.666 101.175  16.042  1.00 64.65           C  
ATOM   2293  CG1 VAL A 297      -8.146 102.622  15.939  1.00 64.65           C  
ATOM   2294  CG2 VAL A 297      -7.174 100.673  14.686  1.00 64.65           C  
ATOM   2295  N   GLN A 298      -7.591 100.937  19.301  1.00 61.44           N  
ATOM   2296  CA  GLN A 298      -8.091 101.430  20.580  1.00 61.44           C  
ATOM   2297  C   GLN A 298      -6.958 101.584  21.590  1.00 61.44           C  
ATOM   2298  O   GLN A 298      -6.987 102.487  22.430  1.00 61.44           O  
ATOM   2299  CB  GLN A 298      -9.165 100.494  21.134  1.00 61.44           C  
ATOM   2300  CG  GLN A 298     -10.487 100.560  20.381  1.00 61.44           C  
ATOM   2301  CD  GLN A 298     -11.526  99.603  20.936  1.00 61.44           C  
ATOM   2302  NE2 GLN A 298     -12.714  99.609  20.339  1.00 61.44           N  
ATOM   2303  OE1 GLN A 298     -11.265  98.866  21.890  1.00 61.44           O  
ATOM   2304  N   GLN A 299      -6.032 100.704  21.436  1.00 62.69           N  
ATOM   2305  CA  GLN A 299      -4.919 100.647  22.377  1.00 62.69           C  
ATOM   2306  C   GLN A 299      -3.809 101.614  21.975  1.00 62.69           C  
ATOM   2307  O   GLN A 299      -3.084 102.125  22.831  1.00 62.69           O  
ATOM   2308  CB  GLN A 299      -4.366  99.223  22.470  1.00 62.69           C  
ATOM   2309  CG  GLN A 299      -5.290  98.252  23.192  1.00 62.69           C  
ATOM   2310  CD  GLN A 299      -4.716  96.849  23.275  1.00 62.69           C  
ATOM   2311  NE2 GLN A 299      -5.444  95.950  23.929  1.00 62.69           N  
ATOM   2312  OE1 GLN A 299      -3.629  96.577  22.757  1.00 62.69           O  
ATOM   2313  N   LEU A 300      -3.720 102.004  20.718  1.00 59.74           N  
ATOM   2314  CA  LEU A 300      -2.666 102.897  20.248  1.00 59.74           C  
ATOM   2315  C   LEU A 300      -3.258 104.131  19.575  1.00 59.74           C  
ATOM   2316  O   LEU A 300      -3.249 104.237  18.347  1.00 59.74           O  
ATOM   2317  CB  LEU A 300      -1.738 102.166  19.275  1.00 59.74           C  
ATOM   2318  CG  LEU A 300      -0.968 100.971  19.839  1.00 59.74           C  
ATOM   2319  CD1 LEU A 300      -0.333 100.167  18.710  1.00 59.74           C  
ATOM   2320  CD2 LEU A 300       0.092 101.438  20.831  1.00 59.74           C  
ATOM   2321  N   PRO A 301      -3.861 105.001  20.503  1.00 53.75           N  
ATOM   2322  CA  PRO A 301      -4.545 106.149  19.904  1.00 53.75           C  
ATOM   2323  C   PRO A 301      -3.585 107.271  19.514  1.00 53.75           C  
ATOM   2324  O   PRO A 301      -2.591 107.506  20.207  1.00 53.75           O  
ATOM   2325  CB  PRO A 301      -5.501 106.607  21.009  1.00 53.75           C  
ATOM   2326  CG  PRO A 301      -4.939 106.024  22.265  1.00 53.75           C  
ATOM   2327  CD  PRO A 301      -4.034 104.882  21.898  1.00 53.75           C  
ATOM   2328  N   ASP A 302      -3.170 107.201  18.199  1.00 57.65           N  
ATOM   2329  CA  ASP A 302      -2.458 108.336  17.620  1.00 57.65           C  
ATOM   2330  C   ASP A 302      -1.074 107.922  17.126  1.00 57.65           C  
ATOM   2331  O   ASP A 302      -0.058 108.397  17.638  1.00 57.65           O  
ATOM   2332  CB  ASP A 302      -2.335 109.470  18.640  1.00 57.65           C  
ATOM   2333  CG  ASP A 302      -2.743 110.821  18.078  1.00 57.65           C  
ATOM   2334  OD1 ASP A 302      -2.964 110.930  16.852  1.00 57.65           O  
ATOM   2335  OD2 ASP A 302      -2.843 111.785  18.867  1.00 57.65           O1-
ATOM   2336  N   THR A 303      -1.044 106.881  16.148  1.00 62.76           N  
ATOM   2337  CA  THR A 303       0.196 106.452  15.510  1.00 62.76           C  
ATOM   2338  C   THR A 303      -0.065 105.974  14.084  1.00 62.76           C  
ATOM   2339  O   THR A 303      -1.217 105.780  13.691  1.00 62.76           O  
ATOM   2340  CB  THR A 303       0.879 105.330  16.314  1.00 62.76           C  
ATOM   2341  CG2 THR A 303       1.224 105.795  17.725  1.00 62.76           C  
ATOM   2342  OG1 THR A 303      -0.005 104.204  16.396  1.00 62.76           O  
ATOM   2343  N   GLU A 304       0.752 106.328  13.106  1.00 62.68           N  
ATOM   2344  CA  GLU A 304       0.857 105.736  11.775  1.00 62.68           C  
ATOM   2345  C   GLU A 304       0.444 104.267  11.792  1.00 62.68           C  
ATOM   2346  O   GLU A 304      -0.217 103.793  10.867  1.00 62.68           O  
ATOM   2347  CB  GLU A 304       2.283 105.877  11.236  1.00 62.68           C  
ATOM   2348  CG  GLU A 304       2.405 105.600   9.744  1.00 62.68           C  
ATOM   2349  CD  GLU A 304       3.807 105.832   9.204  1.00 62.68           C  
ATOM   2350  OE1 GLU A 304       4.037 105.604   7.995  1.00 62.68           O  
ATOM   2351  OE2 GLU A 304       4.682 106.245   9.997  1.00 62.68           O1-
ATOM   2352  N   LEU A 305       0.457 103.576  12.910  1.00 62.33           N  
ATOM   2353  CA  LEU A 305       0.111 102.175  13.126  1.00 62.33           C  
ATOM   2354  C   LEU A 305      -1.397 102.006  13.279  1.00 62.33           C  
ATOM   2355  O   LEU A 305      -1.973 101.039  12.773  1.00 62.33           O  
ATOM   2356  CB  LEU A 305       0.825 101.629  14.365  1.00 62.33           C  
ATOM   2357  CG  LEU A 305       2.328 101.382  14.227  1.00 62.33           C  
ATOM   2358  CD1 LEU A 305       2.924 100.978  15.571  1.00 62.33           C  
ATOM   2359  CD2 LEU A 305       2.600 100.317  13.172  1.00 62.33           C  
ATOM   2360  N   ALA A 306      -2.047 102.954  13.931  1.00 63.86           N  
ATOM   2361  CA  ALA A 306      -3.501 102.995  14.070  1.00 63.86           C  
ATOM   2362  C   ALA A 306      -4.177 103.185  12.716  1.00 63.86           C  
ATOM   2363  O   ALA A 306      -5.199 102.557  12.431  1.00 63.86           O  
ATOM   2364  CB  ALA A 306      -3.912 104.110  15.028  1.00 63.86           C  
ATOM   2365  N   ARG A 307      -3.482 103.920  11.907  1.00 66.79           N  
ATOM   2366  CA  ARG A 307      -3.969 104.155  10.552  1.00 66.79           C  
ATOM   2367  C   ARG A 307      -3.837 102.898   9.697  1.00 66.79           C  
ATOM   2368  O   ARG A 307      -4.753 102.551   8.949  1.00 66.79           O  
ATOM   2369  CB  ARG A 307      -3.210 105.313   9.901  1.00 66.79           C  
ATOM   2370  CG  ARG A 307      -3.567 106.679  10.467  1.00 66.79           C  
ATOM   2371  CD  ARG A 307      -2.843 107.799   9.734  1.00 66.79           C  
ATOM   2372  NE  ARG A 307      -2.915 109.059  10.469  1.00 66.79           N  
ATOM   2373  CZ  ARG A 307      -2.046 110.058  10.348  1.00 66.79           C  
ATOM   2374  NH1 ARG A 307      -1.016 109.964   9.514  1.00 66.79           N1+
ATOM   2375  NH2 ARG A 307      -2.207 111.160  11.065  1.00 66.79           N  
ATOM   2376  N   LEU A 308      -2.792 102.278   9.801  1.00 64.64           N  
ATOM   2377  CA  LEU A 308      -2.537 101.033   9.084  1.00 64.64           C  
ATOM   2378  C   LEU A 308      -3.454  99.921   9.582  1.00 64.64           C  
ATOM   2379  O   LEU A 308      -3.975  99.136   8.786  1.00 64.64           O  
ATOM   2380  CB  LEU A 308      -1.073 100.613   9.243  1.00 64.64           C  
ATOM   2381  CG  LEU A 308      -0.043 101.434   8.466  1.00 64.64           C  
ATOM   2382  CD1 LEU A 308       1.370 101.040   8.879  1.00 64.64           C  
ATOM   2383  CD2 LEU A 308      -0.238 101.252   6.965  1.00 64.64           C  
ATOM   2384  N   ALA A 309      -3.691  99.780  10.862  1.00 64.88           N  
ATOM   2385  CA  ALA A 309      -4.624  98.833  11.467  1.00 64.88           C  
ATOM   2386  C   ALA A 309      -6.058  99.124  11.036  1.00 64.88           C  
ATOM   2387  O   ALA A 309      -6.836  98.201  10.781  1.00 64.88           O  
ATOM   2388  CB  ALA A 309      -4.511  98.874  12.989  1.00 64.88           C  
ATOM   2389  N   LEU A 310      -6.417 100.393  10.884  1.00 68.14           N  
ATOM   2390  CA  LEU A 310      -7.718 100.819  10.377  1.00 68.14           C  
ATOM   2391  C   LEU A 310      -7.872 100.457   8.905  1.00 68.14           C  
ATOM   2392  O   LEU A 310      -8.946 100.030   8.474  1.00 68.14           O  
ATOM   2393  CB  LEU A 310      -7.898 102.327  10.567  1.00 68.14           C  
ATOM   2394  CG  LEU A 310      -9.291 102.885  10.272  1.00 68.14           C  
ATOM   2395  CD1 LEU A 310     -10.315 102.291  11.234  1.00 68.14           C  
ATOM   2396  CD2 LEU A 310      -9.288 104.408  10.360  1.00 68.14           C  
ATOM   2397  N   GLU A 311      -6.841 100.577   8.152  1.00 68.24           N  
ATOM   2398  CA  GLU A 311      -6.835 100.172   6.750  1.00 68.24           C  
ATOM   2399  C   GLU A 311      -7.052  98.669   6.608  1.00 68.24           C  
ATOM   2400  O   GLU A 311      -7.771  98.222   5.713  1.00 68.24           O  
ATOM   2401  CB  GLU A 311      -5.521 100.580   6.079  1.00 68.24           C  
ATOM   2402  CG  GLU A 311      -5.411 102.071   5.797  1.00 68.24           C  
ATOM   2403  CD  GLU A 311      -4.107 102.458   5.116  1.00 68.24           C  
ATOM   2404  OE1 GLU A 311      -3.890 103.665   4.862  1.00 68.24           O  
ATOM   2405  OE2 GLU A 311      -3.297 101.547   4.833  1.00 68.24           O1-
ATOM   2406  N   LEU A 312      -6.433  97.938   7.454  1.00 70.30           N  
ATOM   2407  CA  LEU A 312      -6.633  96.493   7.505  1.00 70.30           C  
ATOM   2408  C   LEU A 312      -8.076  96.158   7.865  1.00 70.30           C  
ATOM   2409  O   LEU A 312      -8.686  95.280   7.248  1.00 70.30           O  
ATOM   2410  CB  LEU A 312      -5.681  95.855   8.518  1.00 70.30           C  
ATOM   2411  CG  LEU A 312      -5.771  94.336   8.670  1.00 70.30           C  
ATOM   2412  CD1 LEU A 312      -5.377  93.648   7.366  1.00 70.30           C  
ATOM   2413  CD2 LEU A 312      -4.887  93.860   9.819  1.00 70.30           C  
ATOM   2414  N   ALA A 313      -8.565  96.790   8.866  1.00 65.74           N  
ATOM   2415  CA  ALA A 313      -9.953  96.631   9.292  1.00 65.74           C  
ATOM   2416  C   ALA A 313     -10.917  96.970   8.158  1.00 65.74           C  
ATOM   2417  O   ALA A 313     -11.910  96.270   7.950  1.00 65.74           O  
ATOM   2418  CB  ALA A 313     -10.239  97.508  10.509  1.00 65.74           C  
ATOM   2419  N   LYS A 314     -10.594  97.962   7.396  1.00 68.94           N  
ATOM   2420  CA  LYS A 314     -11.377  98.365   6.232  1.00 68.94           C  
ATOM   2421  C   LYS A 314     -11.402  97.262   5.177  1.00 68.94           C  
ATOM   2422  O   LYS A 314     -12.463  96.922   4.651  1.00 68.94           O  
ATOM   2423  CB  LYS A 314     -10.817  99.654   5.628  1.00 68.94           C  
ATOM   2424  CG  LYS A 314     -11.633 100.198   4.464  1.00 68.94           C  
ATOM   2425  CD  LYS A 314     -11.020 101.472   3.899  1.00 68.94           C  
ATOM   2426  CE  LYS A 314     -11.773 101.959   2.669  1.00 68.94           C  
ATOM   2427  NZ  LYS A 314     -11.141 103.177   2.078  1.00 68.94           N1+
ATOM   2428  N   LYS A 315     -10.370  96.827   4.831  1.00 68.06           N  
ATOM   2429  CA  LYS A 315     -10.240  95.771   3.832  1.00 68.06           C  
ATOM   2430  C   LYS A 315     -10.957  94.500   4.279  1.00 68.06           C  
ATOM   2431  O   LYS A 315     -11.629  93.847   3.480  1.00 68.06           O  
ATOM   2432  CB  LYS A 315      -8.766  95.472   3.553  1.00 68.06           C  
ATOM   2433  CG  LYS A 315      -8.532  94.592   2.334  1.00 68.06           C  
ATOM   2434  CD  LYS A 315      -7.062  94.564   1.939  1.00 68.06           C  
ATOM   2435  CE  LYS A 315      -6.835  93.735   0.682  1.00 68.06           C  
ATOM   2436  NZ  LYS A 315      -5.395  93.711   0.286  1.00 68.06           N1+
ATOM   2437  N   ALA A 316     -10.771  94.096   5.527  1.00 65.42           N  
ATOM   2438  CA  ALA A 316     -11.441  92.926   6.088  1.00 65.42           C  
ATOM   2439  C   ALA A 316     -12.957  93.092   6.056  1.00 65.42           C  
ATOM   2440  O   ALA A 316     -13.686  92.146   5.748  1.00 65.42           O  
ATOM   2441  CB  ALA A 316     -10.966  92.674   7.517  1.00 65.42           C  
ATOM   2442  N   VAL A 317     -13.394  94.256   6.306  1.00 66.29           N  
ATOM   2443  CA  VAL A 317     -14.809  94.611   6.286  1.00 66.29           C  
ATOM   2444  C   VAL A 317     -15.337  94.551   4.856  1.00 66.29           C  
ATOM   2445  O   VAL A 317     -16.433  94.039   4.612  1.00 66.29           O  
ATOM   2446  CB  VAL A 317     -15.050  96.014   6.886  1.00 66.29           C  
ATOM   2447  CG1 VAL A 317     -16.493  96.458   6.656  1.00 66.29           C  
ATOM   2448  CG2 VAL A 317     -14.717  96.021   8.377  1.00 66.29           C  
ATOM   2449  N   GLU A 318     -14.629  95.003   3.853  1.00 67.07           N  
ATOM   2450  CA  GLU A 318     -14.996  94.966   2.440  1.00 67.07           C  
ATOM   2451  C   GLU A 318     -15.197  93.532   1.960  1.00 67.07           C  
ATOM   2452  O   GLU A 318     -16.145  93.245   1.226  1.00 67.07           O  
ATOM   2453  CB  GLU A 318     -13.929  95.660   1.590  1.00 67.07           C  
ATOM   2454  CG  GLU A 318     -13.939  97.177   1.709  1.00 67.07           C  
ATOM   2455  CD  GLU A 318     -12.809  97.847   0.942  1.00 67.07           C  
ATOM   2456  OE1 GLU A 318     -12.756  99.097   0.908  1.00 67.07           O  
ATOM   2457  OE2 GLU A 318     -11.972  97.115   0.368  1.00 67.07           O1-
ATOM   2458  N   MET A 319     -14.366  92.695   2.397  1.00 66.77           N  
ATOM   2459  CA  MET A 319     -14.455  91.282   2.041  1.00 66.77           C  
ATOM   2460  C   MET A 319     -15.657  90.626   2.712  1.00 66.77           C  
ATOM   2461  O   MET A 319     -16.367  89.835   2.088  1.00 66.77           O  
ATOM   2462  CB  MET A 319     -13.172  90.545   2.432  1.00 66.77           C  
ATOM   2463  CG  MET A 319     -11.975  90.896   1.562  1.00 66.77           C  
ATOM   2464  SD  MET A 319     -10.503  89.871   1.947  1.00 66.77           S  
ATOM   2465  CE  MET A 319     -11.059  88.263   1.320  1.00 66.77           C  
ATOM   2466  N   THR A 320     -15.954  90.957   3.957  1.00 64.86           N  
ATOM   2467  CA  THR A 320     -17.080  90.457   4.737  1.00 64.86           C  
ATOM   2468  C   THR A 320     -18.401  90.975   4.174  1.00 64.86           C  
ATOM   2469  O   THR A 320     -19.402  90.258   4.165  1.00 64.86           O  
ATOM   2470  CB  THR A 320     -16.958  90.860   6.217  1.00 64.86           C  
ATOM   2471  CG2 THR A 320     -18.013  90.161   7.067  1.00 64.86           C  
ATOM   2472  OG1 THR A 320     -15.657  90.499   6.699  1.00 64.86           O  
ATOM   2473  N   ALA A 321     -18.447  92.229   3.683  1.00 64.08           N  
ATOM   2474  CA  ALA A 321     -19.621  92.819   3.046  1.00 64.08           C  
ATOM   2475  C   ALA A 321     -20.060  91.998   1.837  1.00 64.08           C  
ATOM   2476  O   ALA A 321     -21.255  91.775   1.630  1.00 64.08           O  
ATOM   2477  CB  ALA A 321     -19.334  94.260   2.631  1.00 64.08           C  
ATOM   2478  N   GLN A 322     -19.076  91.464   1.138  1.00 65.28           N  
ATOM   2479  CA  GLN A 322     -19.360  90.615  -0.014  1.00 65.28           C  
ATOM   2480  C   GLN A 322     -19.937  89.271   0.423  1.00 65.28           C  
ATOM   2481  O   GLN A 322     -20.890  88.774  -0.182  1.00 65.28           O  
ATOM   2482  CB  GLN A 322     -18.095  90.397  -0.846  1.00 65.28           C  
ATOM   2483  CG  GLN A 322     -17.698  91.602  -1.688  1.00 65.28           C  
ATOM   2484  CD  GLN A 322     -16.412  91.379  -2.461  1.00 65.28           C  
ATOM   2485  NE2 GLN A 322     -16.044  92.348  -3.292  1.00 65.28           N  
ATOM   2486  OE1 GLN A 322     -15.753  90.344  -2.312  1.00 65.28           O  
ATOM   2487  N   GLU A 323     -19.409  88.694   1.513  1.00 61.64           N  
ATOM   2488  CA  GLU A 323     -19.905  87.438   2.068  1.00 61.64           C  
ATOM   2489  C   GLU A 323     -21.307  87.605   2.647  1.00 61.64           C  
ATOM   2490  O   GLU A 323     -22.165  86.739   2.469  1.00 61.64           O  
ATOM   2491  CB  GLU A 323     -18.950  86.913   3.144  1.00 61.64           C  
ATOM   2492  CG  GLU A 323     -17.634  86.385   2.594  1.00 61.64           C  
ATOM   2493  CD  GLU A 323     -16.686  85.890   3.675  1.00 61.64           C  
ATOM   2494  OE1 GLU A 323     -15.562  85.452   3.343  1.00 61.64           O  
ATOM   2495  OE2 GLU A 323     -17.072  85.941   4.864  1.00 61.64           O1-
ATOM   2496  N   VAL A 324     -21.465  88.687   3.369  1.00 64.24           N  
ATOM   2497  CA  VAL A 324     -22.748  89.025   3.977  1.00 64.24           C  
ATOM   2498  C   VAL A 324     -23.800  89.220   2.888  1.00 64.24           C  
ATOM   2499  O   VAL A 324     -24.933  88.749   3.019  1.00 64.24           O  
ATOM   2500  CB  VAL A 324     -22.644  90.294   4.852  1.00 64.24           C  
ATOM   2501  CG1 VAL A 324     -24.024  90.715   5.358  1.00 64.24           C  
ATOM   2502  CG2 VAL A 324     -21.692  90.058   6.023  1.00 64.24           C  
ATOM   2503  N   LEU A 325     -23.485  89.779   1.767  1.00 65.22           N  
ATOM   2504  CA  LEU A 325     -24.370  89.955   0.622  1.00 65.22           C  
ATOM   2505  C   LEU A 325     -24.732  88.610   0.002  1.00 65.22           C  
ATOM   2506  O   LEU A 325     -25.884  88.384  -0.375  1.00 65.22           O  
ATOM   2507  CB  LEU A 325     -23.714  90.855  -0.430  1.00 65.22           C  
ATOM   2508  CG  LEU A 325     -24.614  91.333  -1.570  1.00 65.22           C  
ATOM   2509  CD1 LEU A 325     -25.521  92.462  -1.092  1.00 65.22           C  
ATOM   2510  CD2 LEU A 325     -23.776  91.782  -2.762  1.00 65.22           C  
ATOM   2511  N   GLU A 326     -23.732  87.742  -0.001  1.00 67.19           N  
ATOM   2512  CA  GLU A 326     -23.957  86.407  -0.547  1.00 67.19           C  
ATOM   2513  C   GLU A 326     -24.897  85.599   0.344  1.00 67.19           C  
ATOM   2514  O   GLU A 326     -25.769  84.883  -0.154  1.00 67.19           O  
ATOM   2515  CB  GLU A 326     -22.629  85.666  -0.720  1.00 67.19           C  
ATOM   2516  CG  GLU A 326     -21.800  86.155  -1.898  1.00 67.19           C  
ATOM   2517  CD  GLU A 326     -20.476  85.424  -2.046  1.00 67.19           C  
ATOM   2518  OE1 GLU A 326     -19.706  85.744  -2.980  1.00 67.19           O  
ATOM   2519  OE2 GLU A 326     -20.207  84.520  -1.222  1.00 67.19           O1-
ATOM   2520  N   ILE A 327     -24.796  85.700   1.623  1.00 61.53           N  
ATOM   2521  CA  ILE A 327     -25.654  85.043   2.603  1.00 61.53           C  
ATOM   2522  C   ILE A 327     -27.072  85.602   2.504  1.00 61.53           C  
ATOM   2523  O   ILE A 327     -28.046  84.847   2.522  1.00 61.53           O  
ATOM   2524  CB  ILE A 327     -25.109  85.216   4.039  1.00 61.53           C  
ATOM   2525  CG1 ILE A 327     -23.776  84.475   4.195  1.00 61.53           C  
ATOM   2526  CG2 ILE A 327     -26.132  84.727   5.067  1.00 61.53           C  
ATOM   2527  CD1 ILE A 327     -23.086  84.719   5.531  1.00 61.53           C  
ATOM   2528  N   ALA A 328     -27.186  86.901   2.417  1.00 62.23           N  
ATOM   2529  CA  ALA A 328     -28.474  87.574   2.277  1.00 62.23           C  
ATOM   2530  C   ALA A 328     -29.199  87.115   1.015  1.00 62.23           C  
ATOM   2531  O   ALA A 328     -30.401  86.843   1.047  1.00 62.23           O  
ATOM   2532  CB  ALA A 328     -28.283  89.089   2.255  1.00 62.23           C  
ATOM   2533  N   ARG A 329     -28.364  86.944  -0.006  1.00 68.83           N  
ATOM   2534  CA  ARG A 329     -28.932  86.502  -1.275  1.00 68.83           C  
ATOM   2535  C   ARG A 329     -29.388  85.049  -1.194  1.00 68.83           C  
ATOM   2536  O   ARG A 329     -30.485  84.711  -1.645  1.00 68.83           O  
ATOM   2537  CB  ARG A 329     -27.915  86.669  -2.406  1.00 68.83           C  
ATOM   2538  CG  ARG A 329     -27.828  88.085  -2.952  1.00 68.83           C  
ATOM   2539  CD  ARG A 329     -26.881  88.175  -4.140  1.00 68.83           C  
ATOM   2540  NE  ARG A 329     -26.567  89.562  -4.475  1.00 68.83           N  
ATOM   2541  CZ  ARG A 329     -25.668  89.938  -5.379  1.00 68.83           C  
ATOM   2542  NH1 ARG A 329     -24.970  89.034  -6.059  1.00 68.83           N1+
ATOM   2543  NH2 ARG A 329     -25.463  91.227  -5.607  1.00 68.83           N  
ATOM   2544  N   ALA A 330     -28.611  84.173  -0.622  1.00 63.46           N  
ATOM   2545  CA  ALA A 330     -28.938  82.763  -0.428  1.00 63.46           C  
ATOM   2546  C   ALA A 330     -30.150  82.601   0.486  1.00 63.46           C  
ATOM   2547  O   ALA A 330     -31.024  81.771   0.227  1.00 63.46           O  
ATOM   2548  CB  ALA A 330     -27.738  82.013   0.145  1.00 63.46           C  
ATOM   2549  N   ALA A 331     -30.177  83.353   1.535  1.00 59.26           N  
ATOM   2550  CA  ALA A 331     -31.277  83.323   2.496  1.00 59.26           C  
ATOM   2551  C   ALA A 331     -32.580  83.788   1.852  1.00 59.26           C  
ATOM   2552  O   ALA A 331     -33.640  83.203   2.087  1.00 59.26           O  
ATOM   2553  CB  ALA A 331     -30.947  84.189   3.709  1.00 59.26           C  
ATOM   2554  N   LEU A 332     -32.522  84.790   1.005  1.00 66.91           N  
ATOM   2555  CA  LEU A 332     -33.684  85.297   0.285  1.00 66.91           C  
ATOM   2556  C   LEU A 332     -34.175  84.281  -0.740  1.00 66.91           C  
ATOM   2557  O   LEU A 332     -35.381  84.058  -0.872  1.00 66.91           O  
ATOM   2558  CB  LEU A 332     -33.349  86.619  -0.410  1.00 66.91           C  
ATOM   2559  CG  LEU A 332     -34.535  87.431  -0.933  1.00 66.91           C  
ATOM   2560  CD1 LEU A 332     -35.243  88.137   0.219  1.00 66.91           C  
ATOM   2561  CD2 LEU A 332     -34.075  88.438  -1.981  1.00 66.91           C  
ATOM   2562  N   LYS A 333     -33.211  83.665  -1.443  1.00 73.75           N  
ATOM   2563  CA  LYS A 333     -33.547  82.608  -2.392  1.00 73.75           C  
ATOM   2564  C   LYS A 333     -34.178  81.412  -1.684  1.00 73.75           C  
ATOM   2565  O   LYS A 333     -35.152  80.837  -2.173  1.00 73.75           O  
ATOM   2566  CB  LYS A 333     -32.305  82.165  -3.165  1.00 73.75           C  
ATOM   2567  CG  LYS A 333     -32.608  81.309  -4.387  1.00 73.75           C  
ATOM   2568  CD  LYS A 333     -31.344  80.995  -5.176  1.00 73.75           C  
ATOM   2569  CE  LYS A 333     -31.637  80.095  -6.369  1.00 73.75           C  
ATOM   2570  NZ  LYS A 333     -30.403  79.795  -7.153  1.00 73.75           N1+
ATOM   2571  N   ALA A 334     -33.653  81.036  -0.528  1.00 58.82           N  
ATOM   2572  CA  ALA A 334     -34.182  79.944   0.285  1.00 58.82           C  
ATOM   2573  C   ALA A 334     -35.568  80.283   0.826  1.00 58.82           C  
ATOM   2574  O   ALA A 334     -36.450  79.422   0.872  1.00 58.82           O  
ATOM   2575  CB  ALA A 334     -33.229  79.626   1.434  1.00 58.82           C  
ATOM   2576  N   ALA A 335     -35.793  81.489   1.231  1.00 61.21           N  
ATOM   2577  CA  ALA A 335     -37.081  81.968   1.726  1.00 61.21           C  
ATOM   2578  C   ALA A 335     -38.137  81.934   0.626  1.00 61.21           C  
ATOM   2579  O   ALA A 335     -39.310  81.662   0.890  1.00 61.21           O  
ATOM   2580  CB  ALA A 335     -36.944  83.382   2.286  1.00 61.21           C  
ATOM   2581  N   GLN A 336     -37.607  82.162  -0.573  1.00 71.70           N  
ATOM   2582  CA  GLN A 336     -38.508  82.146  -1.719  1.00 71.70           C  
ATOM   2583  C   GLN A 336     -38.905  80.719  -2.087  1.00 71.70           C  
ATOM   2584  O   GLN A 336     -40.013  80.482  -2.574  1.00 71.70           O  
ATOM   2585  CB  GLN A 336     -37.864  82.839  -2.921  1.00 71.70           C  
ATOM   2586  CG  GLN A 336     -37.755  84.349  -2.774  1.00 71.70           C  
ATOM   2587  CD  GLN A 336     -37.074  85.008  -3.960  1.00 71.70           C  
ATOM   2588  NE2 GLN A 336     -37.079  86.336  -3.985  1.00 71.70           N  
ATOM   2589  OE1 GLN A 336     -36.546  84.327  -4.845  1.00 71.70           O  
ATOM   2590  N   ALA A 337     -38.008  79.819  -1.796  1.00 68.19           N  
ATOM   2591  CA  ALA A 337     -38.225  78.408  -2.105  1.00 68.19           C  
ATOM   2592  C   ALA A 337     -39.146  77.757  -1.076  1.00 68.19           C  
ATOM   2593  O   ALA A 337     -39.853  76.796  -1.387  1.00 68.19           O  
ATOM   2594  CB  ALA A 337     -36.893  77.665  -2.166  1.00 68.19           C  
ATOM   2595  N   PHE A 338     -39.286  78.338   0.075  1.00 64.24           N  
ATOM   2596  CA  PHE A 338     -40.194  77.860   1.110  1.00 64.24           C  
ATOM   2597  C   PHE A 338     -41.048  79.000   1.651  1.00 64.24           C  
ATOM   2598  O   PHE A 338     -40.823  79.476   2.765  1.00 64.24           O  
ATOM   2599  CB  PHE A 338     -39.410  77.204   2.252  1.00 64.24           C  
ATOM   2600  CG  PHE A 338     -38.511  76.083   1.807  1.00 64.24           C  
ATOM   2601  CD1 PHE A 338     -39.013  74.800   1.627  1.00 64.24           C  
ATOM   2602  CD2 PHE A 338     -37.163  76.313   1.565  1.00 64.24           C  
ATOM   2603  CE1 PHE A 338     -38.183  73.760   1.214  1.00 64.24           C  
ATOM   2604  CE2 PHE A 338     -36.326  75.280   1.152  1.00 64.24           C  
ATOM   2605  CZ  PHE A 338     -36.839  74.004   0.978  1.00 64.24           C  
ATOM   2606  N   PRO A 339     -42.011  79.558   0.946  1.00 59.44           N  
ATOM   2607  CA  PRO A 339     -42.706  80.837   1.110  1.00 59.44           C  
ATOM   2608  C   PRO A 339     -43.897  80.743   2.062  1.00 59.44           C  
ATOM   2609  O   PRO A 339     -44.267  81.736   2.693  1.00 59.44           O  
ATOM   2610  CB  PRO A 339     -43.165  81.174  -0.310  1.00 59.44           C  
ATOM   2611  CG  PRO A 339     -43.129  79.871  -1.042  1.00 59.44           C  
ATOM   2612  CD  PRO A 339     -42.204  78.940  -0.313  1.00 59.44           C  
ATOM   2613  N   ASN A 340     -43.743  79.901   3.175  1.00 64.84           N  
ATOM   2614  CA  ASN A 340     -44.802  79.860   4.178  1.00 64.84           C  
ATOM   2615  C   ASN A 340     -44.379  79.060   5.406  1.00 64.84           C  
ATOM   2616  O   ASN A 340     -45.213  78.425   6.056  1.00 64.84           O  
ATOM   2617  CB  ASN A 340     -46.085  79.278   3.580  1.00 64.84           C  
ATOM   2618  CG  ASN A 340     -46.698  80.178   2.526  1.00 64.84           C  
ATOM   2619  ND2 ASN A 340     -47.242  79.576   1.476  1.00 64.84           N  
ATOM   2620  OD1 ASN A 340     -46.682  81.406   2.654  1.00 64.84           O  
ATOM   2621  N   THR A 341     -43.177  79.124   5.650  1.00 68.09           N  
ATOM   2622  CA  THR A 341     -42.641  78.432   6.816  1.00 68.09           C  
ATOM   2623  C   THR A 341     -41.969  79.417   7.769  1.00 68.09           C  
ATOM   2624  O   THR A 341     -41.685  80.556   7.392  1.00 68.09           O  
ATOM   2625  CB  THR A 341     -41.634  77.342   6.406  1.00 68.09           C  
ATOM   2626  CG2 THR A 341     -42.280  76.318   5.477  1.00 68.09           C  
ATOM   2627  OG1 THR A 341     -40.528  77.952   5.731  1.00 68.09           O  
ATOM   2628  N   GLU A 342     -42.194  79.110   9.077  1.00 66.53           N  
ATOM   2629  CA  GLU A 342     -41.482  79.808  10.144  1.00 66.53           C  
ATOM   2630  C   GLU A 342     -40.001  79.959   9.810  1.00 66.53           C  
ATOM   2631  O   GLU A 342     -39.378  80.963  10.167  1.00 66.53           O  
ATOM   2632  CB  GLU A 342     -41.650  79.070  11.474  1.00 66.53           C  
ATOM   2633  CG  GLU A 342     -43.046  79.181  12.067  1.00 66.53           C  
ATOM   2634  CD  GLU A 342     -43.193  78.458  13.396  1.00 66.53           C  
ATOM   2635  OE1 GLU A 342     -44.306  78.460  13.969  1.00 66.53           O  
ATOM   2636  OE2 GLU A 342     -42.185  77.887  13.870  1.00 66.53           O1-
ATOM   2637  N   LEU A 343     -39.584  79.160   8.927  1.00 62.69           N  
ATOM   2638  CA  LEU A 343     -38.214  79.138   8.429  1.00 62.69           C  
ATOM   2639  C   LEU A 343     -37.985  80.257   7.419  1.00 62.69           C  
ATOM   2640  O   LEU A 343     -36.941  80.914   7.438  1.00 62.69           O  
ATOM   2641  CB  LEU A 343     -37.897  77.783   7.790  1.00 62.69           C  
ATOM   2642  CG  LEU A 343     -36.445  77.555   7.369  1.00 62.69           C  
ATOM   2643  CD1 LEU A 343     -35.538  77.511   8.595  1.00 62.69           C  
ATOM   2644  CD2 LEU A 343     -36.318  76.271   6.557  1.00 62.69           C  
ATOM   2645  N   ALA A 344     -38.969  80.620   6.612  1.00 63.38           N  
ATOM   2646  CA  ALA A 344     -38.930  81.706   5.636  1.00 63.38           C  
ATOM   2647  C   ALA A 344     -38.878  83.065   6.329  1.00 63.38           C  
ATOM   2648  O   ALA A 344     -38.133  83.954   5.912  1.00 63.38           O  
ATOM   2649  CB  ALA A 344     -40.141  81.631   4.709  1.00 63.38           C  
ATOM   2650  N   GLU A 345     -39.578  83.189   7.385  1.00 68.57           N  
ATOM   2651  CA  GLU A 345     -39.591  84.396   8.203  1.00 68.57           C  
ATOM   2652  C   GLU A 345     -38.249  84.606   8.899  1.00 68.57           C  
ATOM   2653  O   GLU A 345     -37.742  85.728   8.955  1.00 68.57           O  
ATOM   2654  CB  GLU A 345     -40.716  84.333   9.239  1.00 68.57           C  
ATOM   2655  CG  GLU A 345     -42.104  84.561   8.655  1.00 68.57           C  
ATOM   2656  CD  GLU A 345     -43.216  84.432   9.683  1.00 68.57           C  
ATOM   2657  OE1 GLU A 345     -44.406  84.495   9.300  1.00 68.57           O  
ATOM   2658  OE2 GLU A 345     -42.894  84.268  10.881  1.00 68.57           O1-
ATOM   2659  N   LEU A 346     -37.731  83.540   9.281  1.00 64.86           N  
ATOM   2660  CA  LEU A 346     -36.415  83.585   9.912  1.00 64.86           C  
ATOM   2661  C   LEU A 346     -35.328  83.875   8.882  1.00 64.86           C  
ATOM   2662  O   LEU A 346     -34.408  84.651   9.147  1.00 64.86           O  
ATOM   2663  CB  LEU A 346     -36.118  82.265  10.626  1.00 64.86           C  
ATOM   2664  CG  LEU A 346     -36.825  82.043  11.964  1.00 64.86           C  
ATOM   2665  CD1 LEU A 346     -36.656  80.597  12.419  1.00 64.86           C  
ATOM   2666  CD2 LEU A 346     -36.293  83.008  13.017  1.00 64.86           C  
ATOM   2667  N   MET A 347     -35.478  83.373   7.608  1.00 64.53           N  
ATOM   2668  CA  MET A 347     -34.541  83.621   6.516  1.00 64.53           C  
ATOM   2669  C   MET A 347     -34.637  85.063   6.031  1.00 64.53           C  
ATOM   2670  O   MET A 347     -33.622  85.690   5.729  1.00 64.53           O  
ATOM   2671  CB  MET A 347     -34.803  82.660   5.354  1.00 64.53           C  
ATOM   2672  CG  MET A 347     -34.395  81.224   5.642  1.00 64.53           C  
ATOM   2673  SD  MET A 347     -32.575  81.017   5.741  1.00 64.53           S  
ATOM   2674  CE  MET A 347     -32.471  79.226   6.015  1.00 64.53           C  
ATOM   2675  N   LEU A 348     -35.836  85.642   6.054  1.00 68.79           N  
ATOM   2676  CA  LEU A 348     -36.074  87.040   5.708  1.00 68.79           C  
ATOM   2677  C   LEU A 348     -35.511  87.969   6.778  1.00 68.79           C  
ATOM   2678  O   LEU A 348     -34.953  89.022   6.460  1.00 68.79           O  
ATOM   2679  CB  LEU A 348     -37.572  87.299   5.527  1.00 68.79           C  
ATOM   2680  CG  LEU A 348     -38.195  86.800   4.222  1.00 68.79           C  
ATOM   2681  CD1 LEU A 348     -39.714  86.923   4.279  1.00 68.79           C  
ATOM   2682  CD2 LEU A 348     -37.634  87.572   3.033  1.00 68.79           C  
ATOM   2683  N   ARG A 349     -35.650  87.585   8.070  1.00 67.68           N  
ATOM   2684  CA  ARG A 349     -35.037  88.306   9.181  1.00 67.68           C  
ATOM   2685  C   ARG A 349     -33.515  88.283   9.076  1.00 67.68           C  
ATOM   2686  O   ARG A 349     -32.855  89.294   9.325  1.00 67.68           O  
ATOM   2687  CB  ARG A 349     -35.479  87.709  10.519  1.00 67.68           C  
ATOM   2688  CG  ARG A 349     -36.864  88.149  10.962  1.00 67.68           C  
ATOM   2689  CD  ARG A 349     -37.214  87.606  12.341  1.00 67.68           C  
ATOM   2690  NE  ARG A 349     -38.593  87.915  12.707  1.00 67.68           N  
ATOM   2691  CZ  ARG A 349     -39.139  87.657  13.893  1.00 67.68           C  
ATOM   2692  NH1 ARG A 349     -38.428  87.078  14.854  1.00 67.68           N1+
ATOM   2693  NH2 ARG A 349     -40.403  87.979  14.119  1.00 67.68           N  
ATOM   2694  N   LEU A 350     -33.049  87.158   8.700  1.00 64.94           N  
ATOM   2695  CA  LEU A 350     -31.617  87.018   8.457  1.00 64.94           C  
ATOM   2696  C   LEU A 350     -31.171  87.920   7.311  1.00 64.94           C  
ATOM   2697  O   LEU A 350     -30.141  88.590   7.407  1.00 64.94           O  
ATOM   2698  CB  LEU A 350     -31.266  85.562   8.145  1.00 64.94           C  
ATOM   2699  CG  LEU A 350     -29.778  85.244   7.981  1.00 64.94           C  
ATOM   2700  CD1 LEU A 350     -29.035  85.497   9.288  1.00 64.94           C  
ATOM   2701  CD2 LEU A 350     -29.587  83.802   7.521  1.00 64.94           C  
ATOM   2702  N   ALA A 351     -31.912  88.044   6.216  1.00 63.73           N  
ATOM   2703  CA  ALA A 351     -31.629  88.907   5.073  1.00 63.73           C  
ATOM   2704  C   ALA A 351     -31.714  90.380   5.463  1.00 63.73           C  
ATOM   2705  O   ALA A 351     -30.900  91.193   5.020  1.00 63.73           O  
ATOM   2706  CB  ALA A 351     -32.593  88.607   3.927  1.00 63.73           C  
ATOM   2707  N   GLU A 352     -32.580  90.729   6.315  1.00 69.20           N  
ATOM   2708  CA  GLU A 352     -32.757  92.088   6.820  1.00 69.20           C  
ATOM   2709  C   GLU A 352     -31.578  92.510   7.692  1.00 69.20           C  
ATOM   2710  O   GLU A 352     -31.077  93.630   7.567  1.00 69.20           O  
ATOM   2711  CB  GLU A 352     -34.064  92.201   7.611  1.00 69.20           C  
ATOM   2712  CG  GLU A 352     -34.428  93.628   7.995  1.00 69.20           C  
ATOM   2713  CD  GLU A 352     -35.765  93.734   8.710  1.00 69.20           C  
ATOM   2714  OE1 GLU A 352     -36.162  94.859   9.090  1.00 69.20           O  
ATOM   2715  OE2 GLU A 352     -36.420  92.684   8.893  1.00 69.20           O1-
ATOM   2716  N   VAL A 353     -31.212  91.622   8.522  1.00 66.75           N  
ATOM   2717  CA  VAL A 353     -30.069  91.881   9.391  1.00 66.75           C  
ATOM   2718  C   VAL A 353     -28.796  91.982   8.555  1.00 66.75           C  
ATOM   2719  O   VAL A 353     -27.971  92.873   8.773  1.00 66.75           O  
ATOM   2720  CB  VAL A 353     -29.914  90.783  10.467  1.00 66.75           C  
ATOM   2721  CG1 VAL A 353     -28.641  91.002  11.283  1.00 66.75           C  
ATOM   2722  CG2 VAL A 353     -31.139  90.753  11.380  1.00 66.75           C  
ATOM   2723  N   ALA A 354     -28.715  91.147   7.577  1.00 58.93           N  
ATOM   2724  CA  ALA A 354     -27.575  91.191   6.665  1.00 58.93           C  
ATOM   2725  C   ALA A 354     -27.559  92.494   5.870  1.00 58.93           C  
ATOM   2726  O   ALA A 354     -26.499  93.092   5.667  1.00 58.93           O  
ATOM   2727  CB  ALA A 354     -27.604  89.994   5.718  1.00 58.93           C  
ATOM   2728  N   ALA A 355     -28.683  93.074   5.394  1.00 66.60           N  
ATOM   2729  CA  ALA A 355     -28.857  94.331   4.671  1.00 66.60           C  
ATOM   2730  C   ALA A 355     -28.490  95.523   5.549  1.00 66.60           C  
ATOM   2731  O   ALA A 355     -27.862  96.477   5.081  1.00 66.60           O  
ATOM   2732  CB  ALA A 355     -30.295  94.464   4.173  1.00 66.60           C  
ATOM   2733  N   ARG A 356     -28.861  95.467   6.773  1.00 67.92           N  
ATOM   2734  CA  ARG A 356     -28.501  96.491   7.747  1.00 67.92           C  
ATOM   2735  C   ARG A 356     -26.994  96.518   7.981  1.00 67.92           C  
ATOM   2736  O   ARG A 356     -26.394  97.591   8.071  1.00 67.92           O  
ATOM   2737  CB  ARG A 356     -29.232  96.255   9.071  1.00 67.92           C  
ATOM   2738  CG  ARG A 356     -30.663  96.767   9.084  1.00 67.92           C  
ATOM   2739  CD  ARG A 356     -31.307  96.610  10.454  1.00 67.92           C  
ATOM   2740  NE  ARG A 356     -32.742  96.869  10.409  1.00 67.92           N  
ATOM   2741  CZ  ARG A 356     -33.550  96.847  11.465  1.00 67.92           C  
ATOM   2742  NH1 ARG A 356     -33.077  96.576  12.676  1.00 67.92           N1+
ATOM   2743  NH2 ARG A 356     -34.842  97.098  11.311  1.00 67.92           N  
ATOM   2744  N   VAL A 357     -26.411  95.386   8.090  1.00 63.70           N  
ATOM   2745  CA  VAL A 357     -24.967  95.237   8.235  1.00 63.70           C  
ATOM   2746  C   VAL A 357     -24.262  95.808   7.007  1.00 63.70           C  
ATOM   2747  O   VAL A 357     -23.288  96.552   7.134  1.00 63.70           O  
ATOM   2748  CB  VAL A 357     -24.568  93.758   8.439  1.00 63.70           C  
ATOM   2749  CG1 VAL A 357     -23.050  93.598   8.400  1.00 63.70           C  
ATOM   2750  CG2 VAL A 357     -25.131  93.231   9.758  1.00 63.70           C  
ATOM   2751  N   MET A 358     -24.797  95.654   5.721  1.00 64.61           N  
ATOM   2752  CA  MET A 358     -24.237  96.157   4.470  1.00 64.61           C  
ATOM   2753  C   MET A 358     -24.331  97.678   4.404  1.00 64.61           C  
ATOM   2754  O   MET A 358     -23.390  98.345   3.970  1.00 64.61           O  
ATOM   2755  CB  MET A 358     -24.955  95.536   3.271  1.00 64.61           C  
ATOM   2756  CG  MET A 358     -24.524  94.111   2.969  1.00 64.61           C  
ATOM   2757  SD  MET A 358     -22.776  94.006   2.418  1.00 64.61           S  
ATOM   2758  CE  MET A 358     -22.904  94.808   0.794  1.00 64.61           C  
ATOM   2759  N   LYS A 359     -25.398  98.227   4.763  1.00 70.18           N  
ATOM   2760  CA  LYS A 359     -25.621  99.670   4.768  1.00 70.18           C  
ATOM   2761  C   LYS A 359     -24.654 100.372   5.717  1.00 70.18           C  
ATOM   2762  O   LYS A 359     -24.094 101.417   5.378  1.00 70.18           O  
ATOM   2763  CB  LYS A 359     -27.065  99.988   5.161  1.00 70.18           C  
ATOM   2764  CG  LYS A 359     -27.462 101.439   4.932  1.00 70.18           C  
ATOM   2765  CD  LYS A 359     -28.927 101.678   5.274  1.00 70.18           C  
ATOM   2766  CE  LYS A 359     -29.309 103.142   5.111  1.00 70.18           C  
ATOM   2767  NZ  LYS A 359     -30.749 103.378   5.430  1.00 70.18           N1+
ATOM   2768  N   GLU A 360     -24.482  99.741   6.840  1.00 66.87           N  
ATOM   2769  CA  GLU A 360     -23.552 100.275   7.829  1.00 66.87           C  
ATOM   2770  C   GLU A 360     -22.107 100.150   7.353  1.00 66.87           C  
ATOM   2771  O   GLU A 360     -21.291 101.043   7.588  1.00 66.87           O  
ATOM   2772  CB  GLU A 360     -23.726  99.561   9.172  1.00 66.87           C  
ATOM   2773  CG  GLU A 360     -24.997  99.947   9.913  1.00 66.87           C  
ATOM   2774  CD  GLU A 360     -25.009 101.398  10.369  1.00 66.87           C  
ATOM   2775  OE1 GLU A 360     -26.104 102.002  10.442  1.00 66.87           O  
ATOM   2776  OE2 GLU A 360     -23.916 101.935  10.654  1.00 66.87           O1-
ATOM   2777  N   LEU A 361     -21.730  99.081   6.690  1.00 62.22           N  
ATOM   2778  CA  LEU A 361     -20.409  98.865   6.111  1.00 62.22           C  
ATOM   2779  C   LEU A 361     -20.126  99.879   5.008  1.00 62.22           C  
ATOM   2780  O   LEU A 361     -19.013 100.400   4.908  1.00 62.22           O  
ATOM   2781  CB  LEU A 361     -20.293  97.442   5.556  1.00 62.22           C  
ATOM   2782  CG  LEU A 361     -20.040  96.334   6.578  1.00 62.22           C  
ATOM   2783  CD1 LEU A 361     -20.128  94.966   5.910  1.00 62.22           C  
ATOM   2784  CD2 LEU A 361     -18.682  96.522   7.247  1.00 62.22           C  
ATOM   2785  N   GLU A 362     -21.089 100.256   4.113  1.00 65.17           N  
ATOM   2786  CA  GLU A 362     -21.021 101.232   3.030  1.00 65.17           C  
ATOM   2787  C   GLU A 362     -20.831 102.646   3.570  1.00 65.17           C  
ATOM   2788  O   GLU A 362     -20.056 103.429   3.018  1.00 65.17           O  
ATOM   2789  CB  GLU A 362     -22.283 101.165   2.165  1.00 65.17           C  
ATOM   2790  CG  GLU A 362     -22.281 100.020   1.162  1.00 65.17           C  
ATOM   2791  CD  GLU A 362     -23.570  99.922   0.362  1.00 65.17           C  
ATOM   2792  OE1 GLU A 362     -23.717  98.969  -0.437  1.00 65.17           O  
ATOM   2793  OE2 GLU A 362     -24.440 100.805   0.534  1.00 65.17           O1-
ATOM   2794  N   ARG A 363     -21.614 102.941   4.593  1.00 68.60           N  
ATOM   2795  CA  ARG A 363     -21.470 104.218   5.286  1.00 68.60           C  
ATOM   2796  C   ARG A 363     -20.063 104.377   5.852  1.00 68.60           C  
ATOM   2797  O   ARG A 363     -19.462 105.448   5.742  1.00 68.60           O  
ATOM   2798  CB  ARG A 363     -22.503 104.340   6.408  1.00 68.60           C  
ATOM   2799  CG  ARG A 363     -22.580 105.728   7.026  1.00 68.60           C  
ATOM   2800  CD  ARG A 363     -23.644 105.803   8.112  1.00 68.60           C  
ATOM   2801  NE  ARG A 363     -23.536 107.035   8.889  1.00 68.60           N  
ATOM   2802  CZ  ARG A 363     -24.379 107.402   9.848  1.00 68.60           C  
ATOM   2803  NH1 ARG A 363     -25.414 106.637  10.171  1.00 68.60           N1+
ATOM   2804  NH2 ARG A 363     -24.186 108.545  10.491  1.00 68.60           N  
ATOM   2805  N   ASN A 364     -19.502 103.369   6.338  1.00 62.76           N  
ATOM   2806  CA  ASN A 364     -18.152 103.281   6.885  1.00 62.76           C  
ATOM   2807  C   ASN A 364     -17.095 103.448   5.797  1.00 62.76           C  
ATOM   2808  O   ASN A 364     -16.085 104.123   6.005  1.00 62.76           O  
ATOM   2809  CB  ASN A 364     -17.955 101.952   7.618  1.00 62.76           C  
ATOM   2810  CG  ASN A 364     -16.791 101.988   8.589  1.00 62.76           C  
ATOM   2811  ND2 ASN A 364     -16.633 100.921   9.363  1.00 62.76           N  
ATOM   2812  OD1 ASN A 364     -16.042 102.966   8.643  1.00 62.76           O  
ATOM   2813  N   ASP A 365     -17.198 102.702   4.703  1.00 60.10           N  
ATOM   2814  CA  ASP A 365     -16.307 102.822   3.554  1.00 60.10           C  
ATOM   2815  C   ASP A 365     -16.229 104.268   3.068  1.00 60.10           C  
ATOM   2816  O   ASP A 365     -15.148 104.761   2.739  1.00 60.10           O  
ATOM   2817  CB  ASP A 365     -16.771 101.910   2.416  1.00 60.10           C  
ATOM   2818  CG  ASP A 365     -15.707 101.700   1.352  1.00 60.10           C  
ATOM   2819  OD1 ASP A 365     -14.510 101.595   1.699  1.00 60.10           O  
ATOM   2820  OD2 ASP A 365     -16.068 101.643   0.157  1.00 60.10           O1-
ATOM   2821  N   GLU A 366     -17.315 104.984   3.064  1.00 67.18           N  
ATOM   2822  CA  GLU A 366     -17.414 106.379   2.645  1.00 67.18           C  
ATOM   2823  C   GLU A 366     -16.741 107.308   3.651  1.00 67.18           C  
ATOM   2824  O   GLU A 366     -16.052 108.254   3.266  1.00 67.18           O  
ATOM   2825  CB  GLU A 366     -18.879 106.780   2.456  1.00 67.18           C  
ATOM   2826  CG  GLU A 366     -19.514 106.216   1.193  1.00 67.18           C  
ATOM   2827  CD  GLU A 366     -20.995 106.537   1.071  1.00 67.18           C  
ATOM   2828  OE1 GLU A 366     -21.621 106.138   0.063  1.00 67.18           O  
ATOM   2829  OE2 GLU A 366     -21.534 107.193   1.991  1.00 67.18           O1-
ATOM   2830  N   GLU A 367     -16.916 106.895   4.949  1.00 63.53           N  
ATOM   2831  CA  GLU A 367     -16.323 107.664   6.039  1.00 63.53           C  
ATOM   2832  C   GLU A 367     -14.817 107.432   6.121  1.00 63.53           C  
ATOM   2833  O   GLU A 367     -14.053 108.365   6.381  1.00 63.53           O  
ATOM   2834  CB  GLU A 367     -16.984 107.306   7.373  1.00 63.53           C  
ATOM   2835  CG  GLU A 367     -18.402 107.840   7.519  1.00 63.53           C  
ATOM   2836  CD  GLU A 367     -19.026 107.523   8.869  1.00 63.53           C  
ATOM   2837  OE1 GLU A 367     -20.173 107.954   9.123  1.00 63.53           O  
ATOM   2838  OE2 GLU A 367     -18.361 106.837   9.679  1.00 63.53           O1-
ATOM   2839  N   ILE A 368     -14.265 106.276   5.884  1.00 54.37           N  
ATOM   2840  CA  ILE A 368     -12.863 105.874   5.864  1.00 54.37           C  
ATOM   2841  C   ILE A 368     -12.175 106.464   4.635  1.00 54.37           C  
ATOM   2842  O   ILE A 368     -11.030 106.917   4.715  1.00 54.37           O  
ATOM   2843  CB  ILE A 368     -12.715 104.336   5.875  1.00 54.37           C  
ATOM   2844  CG1 ILE A 368     -13.190 103.763   7.215  1.00 54.37           C  
ATOM   2845  CG2 ILE A 368     -11.266 103.931   5.589  1.00 54.37           C  
ATOM   2846  CD1 ILE A 368     -13.223 102.242   7.260  1.00 54.37           C  
ATOM   2847  N   LYS A 369     -12.802 106.570   3.348  1.00 60.67           N  
ATOM   2848  CA  LYS A 369     -12.334 107.171   2.102  1.00 60.67           C  
ATOM   2849  C   LYS A 369     -12.158 108.679   2.251  1.00 60.67           C  
ATOM   2850  O   LYS A 369     -11.228 109.260   1.688  1.00 60.67           O  
ATOM   2851  CB  LYS A 369     -13.306 106.868   0.962  1.00 60.67           C  
ATOM   2852  CG  LYS A 369     -13.085 105.513   0.304  1.00 60.67           C  
ATOM   2853  CD  LYS A 369     -14.018 105.309  -0.883  1.00 60.67           C  
ATOM   2854  CE  LYS A 369     -13.895 103.903  -1.456  1.00 60.67           C  
ATOM   2855  NZ  LYS A 369     -14.830 103.689  -2.601  1.00 60.67           N1+
ATOM   2856  N   LYS A 370     -12.990 109.228   3.015  1.00 59.86           N  
ATOM   2857  CA  LYS A 370     -12.949 110.655   3.320  1.00 59.86           C  
ATOM   2858  C   LYS A 370     -11.810 110.978   4.284  1.00 59.86           C  
ATOM   2859  O   LYS A 370     -11.306 112.103   4.302  1.00 59.86           O  
ATOM   2860  CB  LYS A 370     -14.282 111.116   3.912  1.00 59.86           C  
ATOM   2861  CG  LYS A 370     -15.395 111.270   2.886  1.00 59.86           C  
ATOM   2862  CD  LYS A 370     -16.674 111.798   3.522  1.00 59.86           C  
ATOM   2863  CE  LYS A 370     -17.814 111.863   2.516  1.00 59.86           C  
ATOM   2864  NZ  LYS A 370     -19.083 112.340   3.146  1.00 59.86           N1+
ATOM   2865  N   SER A 371     -11.228 109.945   4.969  1.00 51.53           N  
ATOM   2866  CA  SER A 371     -10.210 109.971   6.013  1.00 51.53           C  
ATOM   2867  C   SER A 371      -8.806 109.957   5.415  1.00 51.53           C  
ATOM   2868  O   SER A 371      -7.816 110.063   6.142  1.00 51.53           O  
ATOM   2869  CB  SER A 371     -10.381 108.783   6.960  1.00 51.53           C  
ATOM   2870  OG  SER A 371      -9.826 107.606   6.397  1.00 51.53           O  
ATOM   2871  N   ASP A 372      -8.444 109.638   3.996  1.00 48.87           N  
ATOM   2872  CA  ASP A 372      -7.147 109.769   3.340  1.00 48.87           C  
ATOM   2873  C   ASP A 372      -6.607 111.192   3.470  1.00 48.87           C  
ATOM   2874  O   ASP A 372      -5.396 111.412   3.390  1.00 48.87           O  
ATOM   2875  CB  ASP A 372      -7.251 109.379   1.864  1.00 48.87           C  
ATOM   2876  CG  ASP A 372      -6.915 107.920   1.611  1.00 48.87           C  
ATOM   2877  OD1 ASP A 372      -6.481 107.222   2.553  1.00 48.87           O  
ATOM   2878  OD2 ASP A 372      -7.081 107.464   0.459  1.00 48.87           O1-
ATOM   2879  N   GLU A 373      -7.387 111.982   4.276  1.00 51.85           N  
ATOM   2880  CA  GLU A 373      -7.059 113.369   4.597  1.00 51.85           C  
ATOM   2881  C   GLU A 373      -7.118 113.615   6.102  1.00 51.85           C  
ATOM   2882  O   GLU A 373      -6.630 114.638   6.587  1.00 51.85           O  
ATOM   2883  CB  GLU A 373      -8.006 114.326   3.869  1.00 51.85           C  
ATOM   2884  CG  GLU A 373      -7.625 114.584   2.419  1.00 51.85           C  
ATOM   2885  CD  GLU A 373      -8.594 115.508   1.698  1.00 51.85           C  
ATOM   2886  OE1 GLU A 373      -8.371 115.811   0.505  1.00 51.85           O  
ATOM   2887  OE2 GLU A 373      -9.585 115.932   2.333  1.00 51.85           O1-
ATOM   2888  N   LEU A 374      -6.590 112.801   7.170  1.00 49.55           N  
ATOM   2889  CA  LEU A 374      -6.895 113.307   8.504  1.00 49.55           C  
ATOM   2890  C   LEU A 374      -5.823 112.883   9.503  1.00 49.55           C  
ATOM   2891  O   LEU A 374      -5.516 111.695   9.624  1.00 49.55           O  
ATOM   2892  CB  LEU A 374      -8.267 112.808   8.967  1.00 49.55           C  
ATOM   2893  CG  LEU A 374      -9.458 113.714   8.652  1.00 49.55           C  
ATOM   2894  CD1 LEU A 374     -10.713 112.878   8.421  1.00 49.55           C  
ATOM   2895  CD2 LEU A 374      -9.679 114.718   9.777  1.00 49.55           C  
ATOM   2896  N   ASP A 375      -5.076 113.814  10.234  1.00 51.61           N  
ATOM   2897  CA  ASP A 375      -4.612 114.254  11.547  1.00 51.61           C  
ATOM   2898  C   ASP A 375      -5.780 114.406  12.518  1.00 51.61           C  
ATOM   2899  O   ASP A 375      -5.588 114.799  13.671  1.00 51.61           O  
ATOM   2900  CB  ASP A 375      -3.849 115.574  11.431  1.00 51.61           C  
ATOM   2901  CG  ASP A 375      -2.375 115.381  11.117  1.00 51.61           C  
ATOM   2902  OD1 ASP A 375      -1.854 114.261  11.301  1.00 51.61           O  
ATOM   2903  OD2 ASP A 375      -1.729 116.361  10.684  1.00 51.61           O1-
ATOM   2904  N   ASP A 376      -7.233 113.874  12.339  1.00 57.96           N  
ATOM   2905  CA  ASP A 376      -8.312 114.308  13.222  1.00 57.96           C  
ATOM   2906  C   ASP A 376      -8.788 113.162  14.111  1.00 57.96           C  
ATOM   2907  O   ASP A 376      -9.179 112.104  13.612  1.00 57.96           O  
ATOM   2908  CB  ASP A 376      -9.481 114.865  12.408  1.00 57.96           C  
ATOM   2909  CG  ASP A 376      -9.881 116.269  12.827  1.00 57.96           C  
ATOM   2910  OD1 ASP A 376      -9.373 116.767  13.854  1.00 57.96           O  
ATOM   2911  OD2 ASP A 376     -10.714 116.881  12.124  1.00 57.96           O1-
ATOM   2912  N   GLU A 377      -8.527 112.914  15.341  1.00 54.40           N  
ATOM   2913  CA  GLU A 377      -8.849 112.090  16.501  1.00 54.40           C  
ATOM   2914  C   GLU A 377     -10.351 111.838  16.601  1.00 54.40           C  
ATOM   2915  O   GLU A 377     -10.780 110.740  16.959  1.00 54.40           O  
ATOM   2916  CB  GLU A 377      -8.339 112.746  17.787  1.00 54.40           C  
ATOM   2917  CG  GLU A 377      -6.877 112.451  18.089  1.00 54.40           C  
ATOM   2918  CD  GLU A 377      -6.395 113.076  19.388  1.00 54.40           C  
ATOM   2919  OE1 GLU A 377      -5.194 112.947  19.717  1.00 54.40           O  
ATOM   2920  OE2 GLU A 377      -7.227 113.701  20.085  1.00 54.40           O1-
ATOM   2921  N   SER A 378     -11.307 112.661  16.083  1.00 57.62           N  
ATOM   2922  CA  SER A 378     -12.762 112.564  16.137  1.00 57.62           C  
ATOM   2923  C   SER A 378     -13.297 111.651  15.038  1.00 57.62           C  
ATOM   2924  O   SER A 378     -14.257 110.908  15.254  1.00 57.62           O  
ATOM   2925  CB  SER A 378     -13.397 113.950  16.015  1.00 57.62           C  
ATOM   2926  OG  SER A 378     -14.760 113.848  15.640  1.00 57.62           O  
ATOM   2927  N   LEU A 379     -12.676 111.547  13.946  1.00 59.31           N  
ATOM   2928  CA  LEU A 379     -12.985 110.693  12.804  1.00 59.31           C  
ATOM   2929  C   LEU A 379     -12.619 109.241  13.097  1.00 59.31           C  
ATOM   2930  O   LEU A 379     -13.384 108.328  12.779  1.00 59.31           O  
ATOM   2931  CB  LEU A 379     -12.241 111.177  11.557  1.00 59.31           C  
ATOM   2932  CG  LEU A 379     -12.730 110.621  10.218  1.00 59.31           C  
ATOM   2933  CD1 LEU A 379     -13.421 111.714   9.410  1.00 59.31           C  
ATOM   2934  CD2 LEU A 379     -11.569 110.020   9.432  1.00 59.31           C  
ATOM   2935  N   LEU A 380     -11.551 109.007  13.842  1.00 55.14           N  
ATOM   2936  CA  LEU A 380     -11.114 107.670  14.229  1.00 55.14           C  
ATOM   2937  C   LEU A 380     -12.065 107.063  15.255  1.00 55.14           C  
ATOM   2938  O   LEU A 380     -12.405 105.881  15.170  1.00 55.14           O  
ATOM   2939  CB  LEU A 380      -9.692 107.713  14.796  1.00 55.14           C  
ATOM   2940  CG  LEU A 380      -8.919 106.393  14.787  1.00 55.14           C  
ATOM   2941  CD1 LEU A 380      -7.796 106.443  13.755  1.00 55.14           C  
ATOM   2942  CD2 LEU A 380      -8.363 106.090  16.174  1.00 55.14           C  
ATOM   2943  N   GLU A 381     -12.530 107.774  16.136  1.00 61.90           N  
ATOM   2944  CA  GLU A 381     -13.480 107.352  17.161  1.00 61.90           C  
ATOM   2945  C   GLU A 381     -14.829 106.988  16.547  1.00 61.90           C  
ATOM   2946  O   GLU A 381     -15.454 106.002  16.947  1.00 61.90           O  
ATOM   2947  CB  GLU A 381     -13.660 108.450  18.212  1.00 61.90           C  
ATOM   2948  CG  GLU A 381     -14.382 107.985  19.469  1.00 61.90           C  
ATOM   2949  CD  GLU A 381     -14.419 109.040  20.565  1.00 61.90           C  
ATOM   2950  OE1 GLU A 381     -14.951 108.757  21.662  1.00 61.90           O  
ATOM   2951  OE2 GLU A 381     -13.914 110.158  20.322  1.00 61.90           O1-
ATOM   2952  N   ASP A 382     -15.221 107.738  15.567  1.00 62.86           N  
ATOM   2953  CA  ASP A 382     -16.464 107.486  14.844  1.00 62.86           C  
ATOM   2954  C   ASP A 382     -16.373 106.199  14.027  1.00 62.86           C  
ATOM   2955  O   ASP A 382     -17.326 105.419  13.979  1.00 62.86           O  
ATOM   2956  CB  ASP A 382     -16.803 108.666  13.930  1.00 62.86           C  
ATOM   2957  CG  ASP A 382     -17.273 109.891  14.695  1.00 62.86           C  
ATOM   2958  OD1 ASP A 382     -17.615 109.771  15.890  1.00 62.86           O  
ATOM   2959  OD2 ASP A 382     -17.306 110.987  14.094  1.00 62.86           O1-
ATOM   2960  N   ILE A 383     -15.300 105.977  13.377  1.00 57.64           N  
ATOM   2961  CA  ILE A 383     -15.017 104.775  12.599  1.00 57.64           C  
ATOM   2962  C   ILE A 383     -14.988 103.558  13.522  1.00 57.64           C  
ATOM   2963  O   ILE A 383     -15.570 102.519  13.205  1.00 57.64           O  
ATOM   2964  CB  ILE A 383     -13.681 104.899  11.833  1.00 57.64           C  
ATOM   2965  CG1 ILE A 383     -13.795 105.957  10.729  1.00 57.64           C  
ATOM   2966  CG2 ILE A 383     -13.263 103.545  11.253  1.00 57.64           C  
ATOM   2967  CD1 ILE A 383     -12.484 106.246  10.010  1.00 57.64           C  
ATOM   2968  N   VAL A 384     -14.428 103.661  14.645  1.00 61.39           N  
ATOM   2969  CA  VAL A 384     -14.355 102.588  15.631  1.00 61.39           C  
ATOM   2970  C   VAL A 384     -15.758 102.249  16.132  1.00 61.39           C  
ATOM   2971  O   VAL A 384     -16.112 101.074  16.256  1.00 61.39           O  
ATOM   2972  CB  VAL A 384     -13.443 102.969  16.819  1.00 61.39           C  
ATOM   2973  CG1 VAL A 384     -13.544 101.929  17.933  1.00 61.39           C  
ATOM   2974  CG2 VAL A 384     -11.996 103.119  16.354  1.00 61.39           C  
ATOM   2975  N   GLU A 385     -16.575 103.185  16.411  1.00 66.70           N  
ATOM   2976  CA  GLU A 385     -17.952 103.002  16.859  1.00 66.70           C  
ATOM   2977  C   GLU A 385     -18.793 102.310  15.790  1.00 66.70           C  
ATOM   2978  O   GLU A 385     -19.603 101.433  16.099  1.00 66.70           O  
ATOM   2979  CB  GLU A 385     -18.579 104.346  17.234  1.00 66.70           C  
ATOM   2980  CG  GLU A 385     -18.167 104.856  18.607  1.00 66.70           C  
ATOM   2981  CD  GLU A 385     -18.814 106.182  18.974  1.00 66.70           C  
ATOM   2982  OE1 GLU A 385     -18.494 106.736  20.050  1.00 66.70           O  
ATOM   2983  OE2 GLU A 385     -19.646 106.671  18.180  1.00 66.70           O1-
ATOM   2984  N   LEU A 386     -18.635 102.742  14.626  1.00 64.39           N  
ATOM   2985  CA  LEU A 386     -19.315 102.126  13.491  1.00 64.39           C  
ATOM   2986  C   LEU A 386     -18.901 100.666  13.335  1.00 64.39           C  
ATOM   2987  O   LEU A 386     -19.746  99.798  13.108  1.00 64.39           O  
ATOM   2988  CB  LEU A 386     -19.012 102.895  12.202  1.00 64.39           C  
ATOM   2989  CG  LEU A 386     -19.761 104.214  12.008  1.00 64.39           C  
ATOM   2990  CD1 LEU A 386     -19.183 104.982  10.824  1.00 64.39           C  
ATOM   2991  CD2 LEU A 386     -21.252 103.959  11.812  1.00 64.39           C  
ATOM   2992  N   LEU A 387     -17.690 100.336  13.446  1.00 61.24           N  
ATOM   2993  CA  LEU A 387     -17.158  98.981  13.367  1.00 61.24           C  
ATOM   2994  C   LEU A 387     -17.699  98.118  14.502  1.00 61.24           C  
ATOM   2995  O   LEU A 387     -18.006  96.941  14.301  1.00 61.24           O  
ATOM   2996  CB  LEU A 387     -15.629  99.001  13.409  1.00 61.24           C  
ATOM   2997  CG  LEU A 387     -14.920  99.411  12.117  1.00 61.24           C  
ATOM   2998  CD1 LEU A 387     -13.419  99.549  12.356  1.00 61.24           C  
ATOM   2999  CD2 LEU A 387     -15.200  98.403  11.009  1.00 61.24           C  
ATOM   3000  N   LYS A 388     -17.913  98.638  15.679  1.00 66.89           N  
ATOM   3001  CA  LYS A 388     -18.500  97.941  16.820  1.00 66.89           C  
ATOM   3002  C   LYS A 388     -19.942  97.531  16.530  1.00 66.89           C  
ATOM   3003  O   LYS A 388     -20.364  96.432  16.894  1.00 66.89           O  
ATOM   3004  CB  LYS A 388     -18.447  98.819  18.071  1.00 66.89           C  
ATOM   3005  CG  LYS A 388     -17.079  98.868  18.735  1.00 66.89           C  
ATOM   3006  CD  LYS A 388     -17.115  99.669  20.031  1.00 66.89           C  
ATOM   3007  CE  LYS A 388     -15.742  99.735  20.686  1.00 66.89           C  
ATOM   3008  NZ  LYS A 388     -15.761 100.562  21.930  1.00 66.89           N1+
ATOM   3009  N   GLU A 389     -20.506  98.436  15.942  1.00 68.53           N  
ATOM   3010  CA  GLU A 389     -21.893  98.177  15.567  1.00 68.53           C  
ATOM   3011  C   GLU A 389     -21.985  97.069  14.522  1.00 68.53           C  
ATOM   3012  O   GLU A 389     -22.860  96.205  14.601  1.00 68.53           O  
ATOM   3013  CB  GLU A 389     -22.555  99.453  15.042  1.00 68.53           C  
ATOM   3014  CG  GLU A 389     -24.062  99.336  14.866  1.00 68.53           C  
ATOM   3015  CD  GLU A 389     -24.724 100.648  14.477  1.00 68.53           C  
ATOM   3016  OE1 GLU A 389     -25.956 100.665  14.256  1.00 68.53           O  
ATOM   3017  OE2 GLU A 389     -24.004 101.668  14.390  1.00 68.53           O1-
ATOM   3018  N   ILE A 390     -21.133  97.048  13.537  1.00 62.15           N  
ATOM   3019  CA  ILE A 390     -21.054  96.027  12.499  1.00 62.15           C  
ATOM   3020  C   ILE A 390     -20.774  94.667  13.133  1.00 62.15           C  
ATOM   3021  O   ILE A 390     -21.416  93.671  12.790  1.00 62.15           O  
ATOM   3022  CB  ILE A 390     -19.968  96.365  11.455  1.00 62.15           C  
ATOM   3023  CG1 ILE A 390     -20.386  97.584  10.623  1.00 62.15           C  
ATOM   3024  CG2 ILE A 390     -19.690  95.158  10.554  1.00 62.15           C  
ATOM   3025  CD1 ILE A 390     -19.315  98.074   9.660  1.00 62.15           C  
ATOM   3026  N   ILE A 391     -19.912  94.578  14.108  1.00 61.78           N  
ATOM   3027  CA  ILE A 391     -19.567  93.342  14.800  1.00 61.78           C  
ATOM   3028  C   ILE A 391     -20.778  92.829  15.576  1.00 61.78           C  
ATOM   3029  O   ILE A 391     -21.067  91.630  15.565  1.00 61.78           O  
ATOM   3030  CB  ILE A 391     -18.366  93.545  15.753  1.00 61.78           C  
ATOM   3031  CG1 ILE A 391     -17.090  93.826  14.952  1.00 61.78           C  
ATOM   3032  CG2 ILE A 391     -18.186  92.324  16.660  1.00 61.78           C  
ATOM   3033  CD1 ILE A 391     -15.899  94.232  15.808  1.00 61.78           C  
ATOM   3034  N   LYS A 392     -21.429  93.724  16.206  1.00 69.63           N  
ATOM   3035  CA  LYS A 392     -22.632  93.384  16.961  1.00 69.63           C  
ATOM   3036  C   LYS A 392     -23.696  92.775  16.053  1.00 69.63           C  
ATOM   3037  O   LYS A 392     -24.298  91.753  16.391  1.00 69.63           O  
ATOM   3038  CB  LYS A 392     -23.190  94.620  17.667  1.00 69.63           C  
ATOM   3039  CG  LYS A 392     -24.318  94.318  18.644  1.00 69.63           C  
ATOM   3040  CD  LYS A 392     -24.799  95.579  19.349  1.00 69.63           C  
ATOM   3041  CE  LYS A 392     -25.977  95.291  20.270  1.00 69.63           C  
ATOM   3042  NZ  LYS A 392     -26.460  96.528  20.954  1.00 69.63           N1+
ATOM   3043  N   LEU A 393     -23.915  93.427  14.975  1.00 65.95           N  
ATOM   3044  CA  LEU A 393     -24.909  92.983  14.004  1.00 65.95           C  
ATOM   3045  C   LEU A 393     -24.515  91.640  13.397  1.00 65.95           C  
ATOM   3046  O   LEU A 393     -25.368  90.775  13.185  1.00 65.95           O  
ATOM   3047  CB  LEU A 393     -25.079  94.025  12.895  1.00 65.95           C  
ATOM   3048  CG  LEU A 393     -25.809  95.312  13.281  1.00 65.95           C  
ATOM   3049  CD1 LEU A 393     -25.776  96.308  12.126  1.00 65.95           C  
ATOM   3050  CD2 LEU A 393     -27.246  95.009  13.691  1.00 65.95           C  
ATOM   3051  N   TRP A 394     -23.358  91.323  13.169  1.00 68.24           N  
ATOM   3052  CA  TRP A 394     -22.831  90.061  12.661  1.00 68.24           C  
ATOM   3053  C   TRP A 394     -23.053  88.934  13.665  1.00 68.24           C  
ATOM   3054  O   TRP A 394     -23.395  87.813  13.282  1.00 68.24           O  
ATOM   3055  CB  TRP A 394     -21.338  90.190  12.343  1.00 68.24           C  
ATOM   3056  CG  TRP A 394     -20.747  88.977  11.691  1.00 68.24           C  
ATOM   3057  CD1 TRP A 394     -20.093  87.946  12.308  1.00 68.24           C  
ATOM   3058  CD2 TRP A 394     -20.751  88.670  10.294  1.00 68.24           C  
ATOM   3059  CE2 TRP A 394     -20.082  87.436  10.135  1.00 68.24           C  
ATOM   3060  CE3 TRP A 394     -21.258  89.319   9.160  1.00 68.24           C  
ATOM   3061  NE1 TRP A 394     -19.690  87.017  11.378  1.00 68.24           N  
ATOM   3062  CZ2 TRP A 394     -19.907  86.838   8.885  1.00 68.24           C  
ATOM   3063  CZ3 TRP A 394     -21.082  88.722   7.916  1.00 68.24           C  
ATOM   3064  CH2 TRP A 394     -20.412  87.493   7.792  1.00 68.24           C  
ATOM   3065  N   LYS A 395     -22.771  89.139  14.904  1.00 67.58           N  
ATOM   3066  CA  LYS A 395     -23.017  88.156  15.954  1.00 67.58           C  
ATOM   3067  C   LYS A 395     -24.471  87.697  15.948  1.00 67.58           C  
ATOM   3068  O   LYS A 395     -24.754  86.507  16.103  1.00 67.58           O  
ATOM   3069  CB  LYS A 395     -22.654  88.732  17.325  1.00 67.58           C  
ATOM   3070  CG  LYS A 395     -22.581  87.692  18.432  1.00 67.58           C  
ATOM   3071  CD  LYS A 395     -22.074  88.298  19.734  1.00 67.58           C  
ATOM   3072  CE  LYS A 395     -22.046  87.271  20.858  1.00 67.58           C  
ATOM   3073  NZ  LYS A 395     -21.550  87.861  22.137  1.00 67.58           N1+
ATOM   3074  N   ILE A 396     -25.219  88.687  15.704  1.00 68.81           N  
ATOM   3075  CA  ILE A 396     -26.644  88.388  15.630  1.00 68.81           C  
ATOM   3076  C   ILE A 396     -26.927  87.520  14.406  1.00 68.81           C  
ATOM   3077  O   ILE A 396     -27.665  86.535  14.493  1.00 68.81           O  
ATOM   3078  CB  ILE A 396     -27.491  89.680  15.578  1.00 68.81           C  
ATOM   3079  CG1 ILE A 396     -27.342  90.468  16.884  1.00 68.81           C  
ATOM   3080  CG2 ILE A 396     -28.960  89.351  15.300  1.00 68.81           C  
ATOM   3081  CD1 ILE A 396     -27.984  91.848  16.850  1.00 68.81           C  
ATOM   3082  N   LEU A 397     -26.412  87.928  13.296  1.00 65.74           N  
ATOM   3083  CA  LEU A 397     -26.552  87.203  12.038  1.00 65.74           C  
ATOM   3084  C   LEU A 397     -26.081  85.760  12.187  1.00 65.74           C  
ATOM   3085  O   LEU A 397     -26.756  84.831  11.737  1.00 65.74           O  
ATOM   3086  CB  LEU A 397     -25.762  87.898  10.927  1.00 65.74           C  
ATOM   3087  CG  LEU A 397     -25.931  87.328   9.517  1.00 65.74           C  
ATOM   3088  CD1 LEU A 397     -27.338  87.607   8.998  1.00 65.74           C  
ATOM   3089  CD2 LEU A 397     -24.883  87.911   8.575  1.00 65.74           C  
ATOM   3090  N   VAL A 398     -24.984  85.457  12.791  1.00 66.55           N  
ATOM   3091  CA  VAL A 398     -24.425  84.126  13.007  1.00 66.55           C  
ATOM   3092  C   VAL A 398     -25.340  83.324  13.929  1.00 66.55           C  
ATOM   3093  O   VAL A 398     -25.608  82.147  13.677  1.00 66.55           O  
ATOM   3094  CB  VAL A 398     -23.001  84.199  13.602  1.00 66.55           C  
ATOM   3095  CG1 VAL A 398     -22.520  82.812  14.023  1.00 66.55           C  
ATOM   3096  CG2 VAL A 398     -22.034  84.820  12.596  1.00 66.55           C  
ATOM   3097  N   GLU A 399     -25.729  83.964  14.963  1.00 68.65           N  
ATOM   3098  CA  GLU A 399     -26.608  83.321  15.934  1.00 68.65           C  
ATOM   3099  C   GLU A 399     -27.917  82.877  15.287  1.00 68.65           C  
ATOM   3100  O   GLU A 399     -28.397  81.769  15.541  1.00 68.65           O  
ATOM   3101  CB  GLU A 399     -26.895  84.264  17.106  1.00 68.65           C  
ATOM   3102  CG  GLU A 399     -25.715  84.450  18.048  1.00 68.65           C  
ATOM   3103  CD  GLU A 399     -25.993  85.437  19.171  1.00 68.65           C  
ATOM   3104  OE1 GLU A 399     -25.096  85.668  20.013  1.00 68.65           O  
ATOM   3105  OE2 GLU A 399     -27.119  85.982  19.210  1.00 68.65           O1-
ATOM   3106  N   VAL A 400     -28.396  83.821  14.501  1.00 66.60           N  
ATOM   3107  CA  VAL A 400     -29.642  83.513  13.805  1.00 66.60           C  
ATOM   3108  C   VAL A 400     -29.402  82.401  12.786  1.00 66.60           C  
ATOM   3109  O   VAL A 400     -30.221  81.488  12.652  1.00 66.60           O  
ATOM   3110  CB  VAL A 400     -30.223  84.762  13.103  1.00 66.60           C  
ATOM   3111  CG1 VAL A 400     -31.441  84.389  12.260  1.00 66.60           C  
ATOM   3112  CG2 VAL A 400     -30.587  85.830  14.132  1.00 66.60           C  
ATOM   3113  N   SER A 401     -28.331  82.393  12.059  1.00 65.25           N  
ATOM   3114  CA  SER A 401     -27.950  81.360  11.101  1.00 65.25           C  
ATOM   3115  C   SER A 401     -27.799  80.004  11.782  1.00 65.25           C  
ATOM   3116  O   SER A 401     -28.214  78.980  11.236  1.00 65.25           O  
ATOM   3117  CB  SER A 401     -26.644  81.735  10.399  1.00 65.25           C  
ATOM   3118  OG  SER A 401     -26.824  82.876   9.579  1.00 65.25           O  
ATOM   3119  N   ASP A 402     -27.195  79.942  12.963  1.00 67.74           N  
ATOM   3120  CA  ASP A 402     -26.989  78.734  13.756  1.00 67.74           C  
ATOM   3121  C   ASP A 402     -28.321  78.117  14.174  1.00 67.74           C  
ATOM   3122  O   ASP A 402     -28.493  76.898  14.109  1.00 67.74           O  
ATOM   3123  CB  ASP A 402     -26.141  79.042  14.992  1.00 67.74           C  
ATOM   3124  CG  ASP A 402     -24.648  79.012  14.711  1.00 67.74           C  
ATOM   3125  OD1 ASP A 402     -24.249  78.695  13.570  1.00 67.74           O  
ATOM   3126  OD2 ASP A 402     -23.865  79.306  15.639  1.00 67.74           O1-
ATOM   3127  N   VAL A 403     -29.120  78.924  14.611  1.00 67.64           N  
ATOM   3128  CA  VAL A 403     -30.463  78.483  14.974  1.00 67.64           C  
ATOM   3129  C   VAL A 403     -31.170  77.915  13.745  1.00 67.64           C  
ATOM   3130  O   VAL A 403     -31.803  76.860  13.817  1.00 67.64           O  
ATOM   3131  CB  VAL A 403     -31.295  79.633  15.583  1.00 67.64           C  
ATOM   3132  CG1 VAL A 403     -32.735  79.188  15.826  1.00 67.64           C  
ATOM   3133  CG2 VAL A 403     -30.657  80.122  16.882  1.00 67.64           C  
ATOM   3134  N   MET A 404     -31.022  78.635  12.636  1.00 63.31           N  
ATOM   3135  CA  MET A 404     -31.640  78.212  11.383  1.00 63.31           C  
ATOM   3136  C   MET A 404     -31.076  76.871  10.925  1.00 63.31           C  
ATOM   3137  O   MET A 404     -31.827  75.984  10.515  1.00 63.31           O  
ATOM   3138  CB  MET A 404     -31.429  79.267  10.296  1.00 63.31           C  
ATOM   3139  CG  MET A 404     -32.352  80.467  10.420  1.00 63.31           C  
ATOM   3140  SD  MET A 404     -34.097  80.056  10.026  1.00 63.31           S  
ATOM   3141  CE  MET A 404     -33.990  79.902   8.221  1.00 63.31           C  
ATOM   3142  N   LEU A 405     -29.771  76.656  10.945  1.00 61.00           N  
ATOM   3143  CA  LEU A 405     -29.106  75.411  10.578  1.00 61.00           C  
ATOM   3144  C   LEU A 405     -29.557  74.268  11.482  1.00 61.00           C  
ATOM   3145  O   LEU A 405     -29.734  73.139  11.020  1.00 61.00           O  
ATOM   3146  CB  LEU A 405     -27.586  75.570  10.657  1.00 61.00           C  
ATOM   3147  CG  LEU A 405     -26.909  76.220   9.448  1.00 61.00           C  
ATOM   3148  CD1 LEU A 405     -25.472  76.601   9.787  1.00 61.00           C  
ATOM   3149  CD2 LEU A 405     -26.950  75.284   8.245  1.00 61.00           C  
ATOM   3150  N   LYS A 406     -29.747  74.543  12.767  1.00 65.05           N  
ATOM   3151  CA  LYS A 406     -30.246  73.550  13.712  1.00 65.05           C  
ATOM   3152  C   LYS A 406     -31.685  73.159  13.390  1.00 65.05           C  
ATOM   3153  O   LYS A 406     -32.054  71.987  13.491  1.00 65.05           O  
ATOM   3154  CB  LYS A 406     -30.155  74.078  15.145  1.00 65.05           C  
ATOM   3155  CG  LYS A 406     -28.761  73.994  15.748  1.00 65.05           C  
ATOM   3156  CD  LYS A 406     -28.747  74.480  17.192  1.00 65.05           C  
ATOM   3157  CE  LYS A 406     -27.333  74.510  17.758  1.00 65.05           C  
ATOM   3158  NZ  LYS A 406     -27.307  75.045  19.153  1.00 65.05           N1+
ATOM   3159  N   LEU A 407     -32.457  74.058  13.009  1.00 61.69           N  
ATOM   3160  CA  LEU A 407     -33.864  73.825  12.697  1.00 61.69           C  
ATOM   3161  C   LEU A 407     -34.010  73.026  11.407  1.00 61.69           C  
ATOM   3162  O   LEU A 407     -34.878  72.156  11.306  1.00 61.69           O  
ATOM   3163  CB  LEU A 407     -34.613  75.155  12.577  1.00 61.69           C  
ATOM   3164  CG  LEU A 407     -35.035  75.817  13.889  1.00 61.69           C  
ATOM   3165  CD1 LEU A 407     -35.414  77.275  13.649  1.00 61.69           C  
ATOM   3166  CD2 LEU A 407     -36.194  75.056  14.524  1.00 61.69           C  
ATOM   3167  N   ILE A 408     -33.089  73.316  10.416  1.00 57.80           N  
ATOM   3168  CA  ILE A 408     -33.090  72.603   9.144  1.00 57.80           C  
ATOM   3169  C   ILE A 408     -32.526  71.197   9.340  1.00 57.80           C  
ATOM   3170  O   ILE A 408     -33.014  70.237   8.741  1.00 57.80           O  
ATOM   3171  CB  ILE A 408     -32.279  73.361   8.070  1.00 57.80           C  
ATOM   3172  CG1 ILE A 408     -32.983  74.670   7.694  1.00 57.80           C  
ATOM   3173  CG2 ILE A 408     -32.063  72.481   6.835  1.00 57.80           C  
ATOM   3174  CD1 ILE A 408     -32.155  75.585   6.801  1.00 57.80           C  
ATOM   3175  N   SER A 409     -31.478  70.952  10.247  1.00 48.05           N  
ATOM   3176  CA  SER A 409     -30.942  69.632  10.564  1.00 48.05           C  
ATOM   3177  C   SER A 409     -31.941  68.809  11.372  1.00 48.05           C  
ATOM   3178  O   SER A 409     -32.059  67.598  11.173  1.00 48.05           O  
ATOM   3179  CB  SER A 409     -29.629  69.757  11.337  1.00 48.05           C  
ATOM   3180  OG  SER A 409     -29.852  70.322  12.618  1.00 48.05           O  
TER   
END
