# Supplementary material for: De novo design of obligate ABC-type heterotrimeric proteins
Source: Nat Struct Mol Biol. 2022 Dec 15;29(12):1266–76. doi: 10.1038/s41594-022-00879-4 (PMC9758053; doi:10.1038/s41594-022-00879-4)
Supplement: Supplementary file 4 — This compressed file contains all PDB files and scripts used in our design protocols and analyses, as well as the final design model outputs. [file 41594_2022_879_MOESM4_ESM.zip › source_data/pdbs/AF-Monomer for worms fusions/C3-DHT03-02/C3-DHT03-02_chnA_model_3_ptm_seed_0_unrelaxed.pdb]

ATOM      1  N   SER A   1      53.884  57.266   7.690  1.00 83.51           N  
ATOM      2  CA  SER A   1      53.505  58.217   6.651  1.00 83.51           C  
ATOM      3  C   SER A   1      52.816  57.517   5.485  1.00 83.51           C  
ATOM      4  O   SER A   1      53.137  56.370   5.165  1.00 83.51           O  
ATOM      5  CB  SER A   1      54.732  58.978   6.147  1.00 83.51           C  
ATOM      6  OG  SER A   1      55.332  59.717   7.196  1.00 83.51           O  
ATOM      7  N   SER A   2      51.665  58.037   5.023  1.00 90.96           N  
ATOM      8  CA  SER A   2      50.921  57.562   3.861  1.00 90.96           C  
ATOM      9  C   SER A   2      50.883  58.617   2.760  1.00 90.96           C  
ATOM     10  O   SER A   2      50.827  59.816   3.043  1.00 90.96           O  
ATOM     11  CB  SER A   2      49.496  57.176   4.258  1.00 90.96           C  
ATOM     12  OG  SER A   2      49.505  56.121   5.204  1.00 90.96           O  
ATOM     13  N   ILE A   3      51.133  58.100   1.514  1.00 91.26           N  
ATOM     14  CA  ILE A   3      51.157  58.997   0.365  1.00 91.26           C  
ATOM     15  C   ILE A   3      49.980  58.686  -0.557  1.00 91.26           C  
ATOM     16  O   ILE A   3      49.750  57.527  -0.912  1.00 91.26           O  
ATOM     17  CB  ILE A   3      52.489  58.889  -0.410  1.00 91.26           C  
ATOM     18  CG1 ILE A   3      53.668  59.255   0.499  1.00 91.26           C  
ATOM     19  CG2 ILE A   3      52.462  59.777  -1.658  1.00 91.26           C  
ATOM     20  CD1 ILE A   3      55.033  58.992  -0.121  1.00 91.26           C  
ATOM     21  N   PHE A   4      49.191  59.759  -0.845  1.00 93.20           N  
ATOM     22  CA  PHE A   4      48.132  59.639  -1.841  1.00 93.20           C  
ATOM     23  C   PHE A   4      48.525  60.343  -3.134  1.00 93.20           C  
ATOM     24  O   PHE A   4      48.975  61.490  -3.112  1.00 93.20           O  
ATOM     25  CB  PHE A   4      46.820  60.221  -1.304  1.00 93.20           C  
ATOM     26  CG  PHE A   4      46.340  59.567  -0.037  1.00 93.20           C  
ATOM     27  CD1 PHE A   4      45.510  58.454  -0.083  1.00 93.20           C  
ATOM     28  CD2 PHE A   4      46.720  60.066   1.203  1.00 93.20           C  
ATOM     29  CE1 PHE A   4      45.064  57.848   1.088  1.00 93.20           C  
ATOM     30  CE2 PHE A   4      46.278  59.465   2.377  1.00 93.20           C  
ATOM     31  CZ  PHE A   4      45.450  58.357   2.319  1.00 93.20           C  
ATOM     32  N   LEU A   5      48.446  59.542  -4.227  1.00 92.63           N  
ATOM     33  CA  LEU A   5      48.758  60.126  -5.526  1.00 92.63           C  
ATOM     34  C   LEU A   5      47.492  60.316  -6.356  1.00 92.63           C  
ATOM     35  O   LEU A   5      46.798  59.345  -6.667  1.00 92.63           O  
ATOM     36  CB  LEU A   5      49.752  59.243  -6.287  1.00 92.63           C  
ATOM     37  CG  LEU A   5      50.372  59.849  -7.546  1.00 92.63           C  
ATOM     38  CD1 LEU A   5      51.388  60.924  -7.171  1.00 92.63           C  
ATOM     39  CD2 LEU A   5      51.024  58.765  -8.397  1.00 92.63           C  
ATOM     40  N   LEU A   6      47.142  61.577  -6.602  1.00 93.28           N  
ATOM     41  CA  LEU A   6      46.032  61.856  -7.506  1.00 93.28           C  
ATOM     42  C   LEU A   6      46.539  62.186  -8.906  1.00 93.28           C  
ATOM     43  O   LEU A   6      47.374  63.077  -9.074  1.00 93.28           O  
ATOM     44  CB  LEU A   6      45.184  63.014  -6.972  1.00 93.28           C  
ATOM     45  CG  LEU A   6      44.278  62.699  -5.781  1.00 93.28           C  
ATOM     46  CD1 LEU A   6      45.110  62.527  -4.514  1.00 93.28           C  
ATOM     47  CD2 LEU A   6      43.235  63.796  -5.596  1.00 93.28           C  
ATOM     48  N   SER A   7      46.110  61.454  -9.905  1.00 91.49           N  
ATOM     49  CA  SER A   7      46.589  61.674 -11.266  1.00 91.49           C  
ATOM     50  C   SER A   7      45.446  62.061 -12.199  1.00 91.49           C  
ATOM     51  O   SER A   7      44.299  61.667 -11.979  1.00 91.49           O  
ATOM     52  CB  SER A   7      47.291  60.424 -11.797  1.00 91.49           C  
ATOM     53  OG  SER A   7      46.392  59.331 -11.861  1.00 91.49           O  
ATOM     54  N   ASN A   8      45.672  62.899 -13.170  1.00 86.23           N  
ATOM     55  CA  ASN A   8      44.797  63.269 -14.277  1.00 86.23           C  
ATOM     56  C   ASN A   8      43.507  63.915 -13.781  1.00 86.23           C  
ATOM     57  O   ASN A   8      42.419  63.582 -14.255  1.00 86.23           O  
ATOM     58  CB  ASN A   8      44.481  62.047 -15.142  1.00 86.23           C  
ATOM     59  CG  ASN A   8      45.694  61.533 -15.893  1.00 86.23           C  
ATOM     60  ND2 ASN A   8      45.774  60.219 -16.061  1.00 86.23           N  
ATOM     61  OD1 ASN A   8      46.552  62.311 -16.318  1.00 86.23           O  
ATOM     62  N   VAL A   9      43.581  64.668 -12.721  1.00 88.02           N  
ATOM     63  CA  VAL A   9      42.374  65.334 -12.243  1.00 88.02           C  
ATOM     64  C   VAL A   9      42.457  66.830 -12.537  1.00 88.02           C  
ATOM     65  O   VAL A   9      43.552  67.383 -12.664  1.00 88.02           O  
ATOM     66  CB  VAL A   9      42.155  65.099 -10.732  1.00 88.02           C  
ATOM     67  CG1 VAL A   9      41.820  63.634 -10.456  1.00 88.02           C  
ATOM     68  CG2 VAL A   9      43.391  65.526  -9.942  1.00 88.02           C  
ATOM     69  N   ASP A  10      41.358  67.447 -12.846  1.00 88.08           N  
ATOM     70  CA  ASP A  10      41.334  68.884 -13.104  1.00 88.08           C  
ATOM     71  C   ASP A  10      41.660  69.675 -11.839  1.00 88.08           C  
ATOM     72  O   ASP A  10      41.786  69.100 -10.756  1.00 88.08           O  
ATOM     73  CB  ASP A  10      39.970  69.307 -13.653  1.00 88.08           C  
ATOM     74  CG  ASP A  10      38.837  69.074 -12.670  1.00 88.08           C  
ATOM     75  OD1 ASP A  10      39.097  68.976 -11.452  1.00 88.08           O  
ATOM     76  OD2 ASP A  10      37.673  68.986 -13.118  1.00 88.08           O1-
ATOM     77  N   GLU A  11      41.952  71.090 -12.001  1.00 89.70           N  
ATOM     78  CA  GLU A  11      42.387  71.980 -10.928  1.00 89.70           C  
ATOM     79  C   GLU A  11      41.356  72.035  -9.804  1.00 89.70           C  
ATOM     80  O   GLU A  11      41.715  72.048  -8.625  1.00 89.70           O  
ATOM     81  CB  GLU A  11      42.650  73.388 -11.469  1.00 89.70           C  
ATOM     82  CG  GLU A  11      43.212  74.350 -10.434  1.00 89.70           C  
ATOM     83  CD  GLU A  11      44.577  73.937  -9.907  1.00 89.70           C  
ATOM     84  OE1 GLU A  11      44.976  74.408  -8.819  1.00 89.70           O  
ATOM     85  OE2 GLU A  11      45.253  73.135 -10.591  1.00 89.70           O1-
ATOM     86  N   SER A  12      40.148  71.961 -10.112  1.00 89.57           N  
ATOM     87  CA  SER A  12      39.091  72.047  -9.109  1.00 89.57           C  
ATOM     88  C   SER A  12      39.113  70.841  -8.178  1.00 89.57           C  
ATOM     89  O   SER A  12      38.986  70.988  -6.960  1.00 89.57           O  
ATOM     90  CB  SER A  12      37.722  72.157  -9.782  1.00 89.57           C  
ATOM     91  OG  SER A  12      37.651  73.316 -10.594  1.00 89.57           O  
ATOM     92  N   ALA A  13      39.309  69.567  -8.712  1.00 91.15           N  
ATOM     93  CA  ALA A  13      39.381  68.350  -7.907  1.00 91.15           C  
ATOM     94  C   ALA A  13      40.605  68.367  -6.995  1.00 91.15           C  
ATOM     95  O   ALA A  13      40.531  67.941  -5.840  1.00 91.15           O  
ATOM     96  CB  ALA A  13      39.410  67.118  -8.808  1.00 91.15           C  
ATOM     97  N   ARG A  14      41.698  68.957  -7.517  1.00 91.40           N  
ATOM     98  CA  ARG A  14      42.912  69.052  -6.713  1.00 91.40           C  
ATOM     99  C   ARG A  14      42.692  69.940  -5.492  1.00 91.40           C  
ATOM    100  O   ARG A  14      43.103  69.592  -4.383  1.00 91.40           O  
ATOM    101  CB  ARG A  14      44.072  69.592  -7.550  1.00 91.40           C  
ATOM    102  CG  ARG A  14      44.630  68.590  -8.550  1.00 91.40           C  
ATOM    103  CD  ARG A  14      45.822  69.154  -9.310  1.00 91.40           C  
ATOM    104  NE  ARG A  14      46.191  68.306 -10.439  1.00 91.40           N  
ATOM    105  CZ  ARG A  14      47.172  68.572 -11.297  1.00 91.40           C  
ATOM    106  NH1 ARG A  14      47.905  69.672 -11.170  1.00 91.40           N1+
ATOM    107  NH2 ARG A  14      47.424  67.731 -12.290  1.00 91.40           N  
ATOM    108  N   GLN A  15      42.075  71.070  -5.734  1.00 91.93           N  
ATOM    109  CA  GLN A  15      41.805  72.034  -4.672  1.00 91.93           C  
ATOM    110  C   GLN A  15      40.894  71.436  -3.604  1.00 91.93           C  
ATOM    111  O   GLN A  15      41.136  71.608  -2.407  1.00 91.93           O  
ATOM    112  CB  GLN A  15      41.175  73.304  -5.247  1.00 91.93           C  
ATOM    113  CG  GLN A  15      42.152  74.179  -6.020  1.00 91.93           C  
ATOM    114  CD  GLN A  15      41.493  75.406  -6.620  1.00 91.93           C  
ATOM    115  NE2 GLN A  15      42.306  76.336  -7.111  1.00 91.93           N  
ATOM    116  OE1 GLN A  15      40.263  75.518  -6.644  1.00 91.93           O  
ATOM    117  N   LEU A  16      39.904  70.717  -4.048  1.00 92.37           N  
ATOM    118  CA  LEU A  16      38.967  70.096  -3.118  1.00 92.37           C  
ATOM    119  C   LEU A  16      39.653  69.003  -2.305  1.00 92.37           C  
ATOM    120  O   LEU A  16      39.422  68.882  -1.099  1.00 92.37           O  
ATOM    121  CB  LEU A  16      37.772  69.511  -3.874  1.00 92.37           C  
ATOM    122  CG  LEU A  16      36.769  70.518  -4.439  1.00 92.37           C  
ATOM    123  CD1 LEU A  16      35.733  69.806  -5.303  1.00 92.37           C  
ATOM    124  CD2 LEU A  16      36.093  71.291  -3.312  1.00 92.37           C  
ATOM    125  N   ALA A  17      40.460  68.208  -3.019  1.00 93.17           N  
ATOM    126  CA  ALA A  17      41.204  67.156  -2.333  1.00 93.17           C  
ATOM    127  C   ALA A  17      42.132  67.742  -1.273  1.00 93.17           C  
ATOM    128  O   ALA A  17      42.199  67.238  -0.150  1.00 93.17           O  
ATOM    129  CB  ALA A  17      42.003  66.329  -3.338  1.00 93.17           C  
ATOM    130  N   GLU A  18      42.826  68.789  -1.660  1.00 93.48           N  
ATOM    131  CA  GLU A  18      43.729  69.450  -0.724  1.00 93.48           C  
ATOM    132  C   GLU A  18      42.973  69.977   0.494  1.00 93.48           C  
ATOM    133  O   GLU A  18      43.411  69.791   1.630  1.00 93.48           O  
ATOM    134  CB  GLU A  18      44.477  70.594  -1.413  1.00 93.48           C  
ATOM    135  CG  GLU A  18      45.538  70.129  -2.400  1.00 93.48           C  
ATOM    136  CD  GLU A  18      46.271  71.276  -3.078  1.00 93.48           C  
ATOM    137  OE1 GLU A  18      46.956  71.038  -4.099  1.00 93.48           O  
ATOM    138  OE2 GLU A  18      46.160  72.420  -2.585  1.00 93.48           O1-
ATOM    139  N   GLU A  19      41.870  70.667   0.203  1.00 93.76           N  
ATOM    140  CA  GLU A  19      41.066  71.238   1.279  1.00 93.76           C  
ATOM    141  C   GLU A  19      40.573  70.155   2.234  1.00 93.76           C  
ATOM    142  O   GLU A  19      40.571  70.347   3.452  1.00 93.76           O  
ATOM    143  CB  GLU A  19      39.877  72.016   0.708  1.00 93.76           C  
ATOM    144  CG  GLU A  19      40.256  73.358   0.099  1.00 93.76           C  
ATOM    145  CD  GLU A  19      39.069  74.110  -0.482  1.00 93.76           C  
ATOM    146  OE1 GLU A  19      39.268  75.197  -1.072  1.00 93.76           O  
ATOM    147  OE2 GLU A  19      37.930  73.609  -0.345  1.00 93.76           O1-
ATOM    148  N   LEU A  20      40.232  69.036   1.681  1.00 93.27           N  
ATOM    149  CA  LEU A  20      39.741  67.916   2.477  1.00 93.27           C  
ATOM    150  C   LEU A  20      40.831  67.387   3.402  1.00 93.27           C  
ATOM    151  O   LEU A  20      40.614  67.246   4.607  1.00 93.27           O  
ATOM    152  CB  LEU A  20      39.237  66.792   1.566  1.00 93.27           C  
ATOM    153  CG  LEU A  20      38.717  65.535   2.266  1.00 93.27           C  
ATOM    154  CD1 LEU A  20      37.402  65.831   2.978  1.00 93.27           C  
ATOM    155  CD2 LEU A  20      38.545  64.399   1.264  1.00 93.27           C  
ATOM    156  N   VAL A  21      41.925  67.103   2.857  1.00 92.65           N  
ATOM    157  CA  VAL A  21      43.016  66.532   3.639  1.00 92.65           C  
ATOM    158  C   VAL A  21      43.501  67.548   4.670  1.00 92.65           C  
ATOM    159  O   VAL A  21      43.816  67.187   5.807  1.00 92.65           O  
ATOM    160  CB  VAL A  21      44.190  66.087   2.737  1.00 92.65           C  
ATOM    161  CG1 VAL A  21      45.348  65.557   3.580  1.00 92.65           C  
ATOM    162  CG2 VAL A  21      43.723  65.030   1.738  1.00 92.65           C  
ATOM    163  N   ARG A  22      43.503  68.848   4.276  1.00 92.64           N  
ATOM    164  CA  ARG A  22      43.893  69.900   5.208  1.00 92.64           C  
ATOM    165  C   ARG A  22      42.939  69.961   6.396  1.00 92.64           C  
ATOM    166  O   ARG A  22      43.371  70.151   7.536  1.00 92.64           O  
ATOM    167  CB  ARG A  22      43.937  71.257   4.501  1.00 92.64           C  
ATOM    168  CG  ARG A  22      45.217  71.502   3.718  1.00 92.64           C  
ATOM    169  CD  ARG A  22      45.277  72.920   3.165  1.00 92.64           C  
ATOM    170  NE  ARG A  22      46.375  73.083   2.217  1.00 92.64           N  
ATOM    171  CZ  ARG A  22      46.846  74.253   1.796  1.00 92.64           C  
ATOM    172  NH1 ARG A  22      46.318  75.393   2.231  1.00 92.64           N1+
ATOM    173  NH2 ARG A  22      47.849  74.286   0.932  1.00 92.64           N  
ATOM    174  N   GLU A  23      41.717  69.908   6.059  1.00 91.90           N  
ATOM    175  CA  GLU A  23      40.715  69.950   7.120  1.00 91.90           C  
ATOM    176  C   GLU A  23      40.880  68.776   8.081  1.00 91.90           C  
ATOM    177  O   GLU A  23      40.849  68.956   9.301  1.00 91.90           O  
ATOM    178  CB  GLU A  23      39.304  69.951   6.528  1.00 91.90           C  
ATOM    179  CG  GLU A  23      38.201  70.102   7.567  1.00 91.90           C  
ATOM    180  CD  GLU A  23      36.805  70.084   6.965  1.00 91.90           C  
ATOM    181  OE1 GLU A  23      35.815  70.145   7.730  1.00 91.90           O  
ATOM    182  OE2 GLU A  23      36.700  70.007   5.722  1.00 91.90           O1-
ATOM    183  N   ILE A  24      41.047  67.620   7.626  1.00 88.69           N  
ATOM    184  CA  ILE A  24      41.203  66.433   8.459  1.00 88.69           C  
ATOM    185  C   ILE A  24      42.481  66.546   9.286  1.00 88.69           C  
ATOM    186  O   ILE A  24      42.492  66.210  10.473  1.00 88.69           O  
ATOM    187  CB  ILE A  24      41.229  65.143   7.607  1.00 88.69           C  
ATOM    188  CG1 ILE A  24      39.872  64.923   6.930  1.00 88.69           C  
ATOM    189  CG2 ILE A  24      41.615  63.936   8.467  1.00 88.69           C  
ATOM    190  CD1 ILE A  24      39.857  63.775   5.931  1.00 88.69           C  
ATOM    191  N   SER A  25      43.481  67.018   8.624  1.00 89.42           N  
ATOM    192  CA  SER A  25      44.756  67.181   9.315  1.00 89.42           C  
ATOM    193  C   SER A  25      44.641  68.185  10.457  1.00 89.42           C  
ATOM    194  O   SER A  25      45.188  67.965  11.540  1.00 89.42           O  
ATOM    195  CB  SER A  25      45.842  67.631   8.337  1.00 89.42           C  
ATOM    196  OG  SER A  25      46.124  66.612   7.394  1.00 89.42           O  
ATOM    197  N   LYS A  26      43.955  69.283  10.223  1.00 89.92           N  
ATOM    198  CA  LYS A  26      43.747  70.310  11.240  1.00 89.92           C  
ATOM    199  C   LYS A  26      42.963  69.756  12.427  1.00 89.92           C  
ATOM    200  O   LYS A  26      43.318  70.001  13.581  1.00 89.92           O  
ATOM    201  CB  LYS A  26      43.017  71.514  10.646  1.00 89.92           C  
ATOM    202  CG  LYS A  26      42.916  72.704  11.590  1.00 89.92           C  
ATOM    203  CD  LYS A  26      42.222  73.887  10.926  1.00 89.92           C  
ATOM    204  CE  LYS A  26      42.062  75.054  11.890  1.00 89.92           C  
ATOM    205  NZ  LYS A  26      41.370  76.212  11.248  1.00 89.92           N1+
ATOM    206  N   LYS A  27      41.954  68.995  12.215  1.00 85.84           N  
ATOM    207  CA  LYS A  27      41.113  68.441  13.272  1.00 85.84           C  
ATOM    208  C   LYS A  27      41.872  67.399  14.089  1.00 85.84           C  
ATOM    209  O   LYS A  27      41.681  67.295  15.302  1.00 85.84           O  
ATOM    210  CB  LYS A  27      39.847  67.820  12.679  1.00 85.84           C  
ATOM    211  CG  LYS A  27      38.804  68.840  12.243  1.00 85.84           C  
ATOM    212  CD  LYS A  27      37.505  68.165  11.821  1.00 85.84           C  
ATOM    213  CE  LYS A  27      36.440  69.187  11.446  1.00 85.84           C  
ATOM    214  NZ  LYS A  27      35.147  68.532  11.085  1.00 85.84           N1+
ATOM    215  N   GLU A  28      42.829  66.809  13.424  1.00 85.87           N  
ATOM    216  CA  GLU A  28      43.527  65.712  14.086  1.00 85.87           C  
ATOM    217  C   GLU A  28      44.902  66.153  14.583  1.00 85.87           C  
ATOM    218  O   GLU A  28      45.591  65.397  15.271  1.00 85.87           O  
ATOM    219  CB  GLU A  28      43.669  64.517  13.140  1.00 85.87           C  
ATOM    220  CG  GLU A  28      42.341  63.912  12.710  1.00 85.87           C  
ATOM    221  CD  GLU A  28      41.608  63.209  13.842  1.00 85.87           C  
ATOM    222  OE1 GLU A  28      40.362  63.103  13.785  1.00 85.87           O  
ATOM    223  OE2 GLU A  28      42.286  62.762  14.795  1.00 85.87           O1-
ATOM    224  N   GLY A  29      45.346  67.320  14.206  1.00 86.84           N  
ATOM    225  CA  GLY A  29      46.639  67.828  14.631  1.00 86.84           C  
ATOM    226  C   GLY A  29      47.806  67.126  13.963  1.00 86.84           C  
ATOM    227  O   GLY A  29      48.814  66.832  14.610  1.00 86.84           O  
ATOM    228  N   THR A  30      47.527  66.712  12.632  1.00 89.44           N  
ATOM    229  CA  THR A  30      48.561  65.999  11.893  1.00 89.44           C  
ATOM    230  C   THR A  30      49.143  66.879  10.790  1.00 89.44           C  
ATOM    231  O   THR A  30      48.528  67.869  10.390  1.00 89.44           O  
ATOM    232  CB  THR A  30      48.011  64.698  11.277  1.00 89.44           C  
ATOM    233  CG2 THR A  30      47.564  63.723  12.362  1.00 89.44           C  
ATOM    234  OG1 THR A  30      46.892  65.009  10.438  1.00 89.44           O  
ATOM    235  N   GLU A  31      50.384  66.547  10.367  1.00 90.30           N  
ATOM    236  CA  GLU A  31      51.091  67.272   9.316  1.00 90.30           C  
ATOM    237  C   GLU A  31      50.749  66.717   7.936  1.00 90.30           C  
ATOM    238  O   GLU A  31      50.672  65.500   7.752  1.00 90.30           O  
ATOM    239  CB  GLU A  31      52.603  67.213   9.546  1.00 90.30           C  
ATOM    240  CG  GLU A  31      53.069  67.986  10.771  1.00 90.30           C  
ATOM    241  CD  GLU A  31      54.569  67.895  11.003  1.00 90.30           C  
ATOM    242  OE1 GLU A  31      55.066  68.477  11.995  1.00 90.30           O  
ATOM    243  OE2 GLU A  31      55.253  67.238  10.187  1.00 90.30           O1-
ATOM    244  N   VAL A  32      50.501  67.665   7.041  1.00 93.48           N  
ATOM    245  CA  VAL A  32      50.206  67.265   5.670  1.00 93.48           C  
ATOM    246  C   VAL A  32      51.080  68.059   4.701  1.00 93.48           C  
ATOM    247  O   VAL A  32      51.352  69.240   4.926  1.00 93.48           O  
ATOM    248  CB  VAL A  32      48.713  67.467   5.328  1.00 93.48           C  
ATOM    249  CG1 VAL A  32      48.336  68.945   5.406  1.00 93.48           C  
ATOM    250  CG2 VAL A  32      48.403  66.905   3.942  1.00 93.48           C  
ATOM    251  N   ARG A  33      51.580  67.351   3.707  1.00 93.66           N  
ATOM    252  CA  ARG A  33      52.378  67.982   2.661  1.00 93.66           C  
ATOM    253  C   ARG A  33      51.760  67.750   1.286  1.00 93.66           C  
ATOM    254  O   ARG A  33      51.348  66.634   0.965  1.00 93.66           O  
ATOM    255  CB  ARG A  33      53.814  67.453   2.686  1.00 93.66           C  
ATOM    256  CG  ARG A  33      54.754  68.178   1.737  1.00 93.66           C  
ATOM    257  CD  ARG A  33      56.183  67.663   1.855  1.00 93.66           C  
ATOM    258  NE  ARG A  33      57.063  68.286   0.871  1.00 93.66           N  
ATOM    259  CZ  ARG A  33      58.362  68.028   0.745  1.00 93.66           C  
ATOM    260  NH1 ARG A  33      58.958  67.150   1.542  1.00 93.66           N1+
ATOM    261  NH2 ARG A  33      59.069  68.652  -0.185  1.00 93.66           N  
ATOM    262  N   PHE A  34      51.792  68.864   0.504  1.00 93.83           N  
ATOM    263  CA  PHE A  34      51.261  68.781  -0.851  1.00 93.83           C  
ATOM    264  C   PHE A  34      52.350  69.064  -1.878  1.00 93.83           C  
ATOM    265  O   PHE A  34      53.065  70.063  -1.774  1.00 93.83           O  
ATOM    266  CB  PHE A  34      50.099  69.763  -1.036  1.00 93.83           C  
ATOM    267  CG  PHE A  34      48.964  69.545  -0.073  1.00 93.83           C  
ATOM    268  CD1 PHE A  34      47.925  68.676  -0.384  1.00 93.83           C  
ATOM    269  CD2 PHE A  34      48.934  70.212   1.145  1.00 93.83           C  
ATOM    270  CE1 PHE A  34      46.873  68.474   0.505  1.00 93.83           C  
ATOM    271  CE2 PHE A  34      47.885  70.016   2.039  1.00 93.83           C  
ATOM    272  CZ  PHE A  34      46.855  69.147   1.717  1.00 93.83           C  
ATOM    273  N   GLU A  35      52.503  68.170  -2.809  1.00 93.68           N  
ATOM    274  CA  GLU A  35      53.408  68.387  -3.933  1.00 93.68           C  
ATOM    275  C   GLU A  35      52.665  68.309  -5.264  1.00 93.68           C  
ATOM    276  O   GLU A  35      52.053  67.287  -5.580  1.00 93.68           O  
ATOM    277  CB  GLU A  35      54.550  67.367  -3.909  1.00 93.68           C  
ATOM    278  CG  GLU A  35      55.669  67.673  -4.896  1.00 93.68           C  
ATOM    279  CD  GLU A  35      56.822  66.685  -4.820  1.00 93.68           C  
ATOM    280  OE1 GLU A  35      57.770  66.796  -5.630  1.00 93.68           O  
ATOM    281  OE2 GLU A  35      56.776  65.792  -3.944  1.00 93.68           O1-
ATOM    282  N   LYS A  36      52.818  69.494  -6.034  1.00 90.33           N  
ATOM    283  CA  LYS A  36      52.137  69.569  -7.323  1.00 90.33           C  
ATOM    284  C   LYS A  36      53.115  69.361  -8.475  1.00 90.33           C  
ATOM    285  O   LYS A  36      54.092  70.101  -8.609  1.00 90.33           O  
ATOM    286  CB  LYS A  36      51.426  70.914  -7.476  1.00 90.33           C  
ATOM    287  CG  LYS A  36      50.337  71.161  -6.442  1.00 90.33           C  
ATOM    288  CD  LYS A  36      49.672  72.516  -6.643  1.00 90.33           C  
ATOM    289  CE  LYS A  36      48.639  72.798  -5.561  1.00 90.33           C  
ATOM    290  NZ  LYS A  36      47.973  74.121  -5.761  1.00 90.33           N1+
ATOM    291  N   ASP A  37      53.008  68.248  -9.151  1.00 87.88           N  
ATOM    292  CA  ASP A  37      53.786  67.962 -10.354  1.00 87.88           C  
ATOM    293  C   ASP A  37      52.891  67.926 -11.590  1.00 87.88           C  
ATOM    294  O   ASP A  37      51.664  67.959 -11.477  1.00 87.88           O  
ATOM    295  CB  ASP A  37      54.535  66.636 -10.206  1.00 87.88           C  
ATOM    296  CG  ASP A  37      55.555  66.652  -9.081  1.00 87.88           C  
ATOM    297  OD1 ASP A  37      56.348  67.614  -8.991  1.00 87.88           O  
ATOM    298  OD2 ASP A  37      55.567  65.694  -8.279  1.00 87.88           O1-
ATOM    299  N   ASP A  38      53.541  68.143 -12.940  1.00 83.85           N  
ATOM    300  CA  ASP A  38      52.802  68.127 -14.198  1.00 83.85           C  
ATOM    301  C   ASP A  38      51.886  66.907 -14.281  1.00 83.85           C  
ATOM    302  O   ASP A  38      52.358  65.781 -14.449  1.00 83.85           O  
ATOM    303  CB  ASP A  38      53.764  68.143 -15.387  1.00 83.85           C  
ATOM    304  CG  ASP A  38      54.436  69.490 -15.587  1.00 83.85           C  
ATOM    305  OD1 ASP A  38      53.893  70.517 -15.129  1.00 83.85           O  
ATOM    306  OD2 ASP A  38      55.519  69.524 -16.213  1.00 83.85           O1-
ATOM    307  N   GLY A  39      50.591  67.025 -13.835  1.00 81.08           N  
ATOM    308  CA  GLY A  39      49.532  66.044 -14.006  1.00 81.08           C  
ATOM    309  C   GLY A  39      49.249  65.245 -12.748  1.00 81.08           C  
ATOM    310  O   GLY A  39      48.371  64.380 -12.741  1.00 81.08           O  
ATOM    311  N   PHE A  40      50.172  65.455 -11.594  1.00 88.68           N  
ATOM    312  CA  PHE A  40      49.990  64.681 -10.372  1.00 88.68           C  
ATOM    313  C   PHE A  40      49.914  65.597  -9.157  1.00 88.68           C  
ATOM    314  O   PHE A  40      50.589  66.628  -9.106  1.00 88.68           O  
ATOM    315  CB  PHE A  40      51.130  63.673 -10.199  1.00 88.68           C  
ATOM    316  CG  PHE A  40      51.218  62.659 -11.307  1.00 88.68           C  
ATOM    317  CD1 PHE A  40      50.535  61.452 -11.221  1.00 88.68           C  
ATOM    318  CD2 PHE A  40      51.985  62.913 -12.437  1.00 88.68           C  
ATOM    319  CE1 PHE A  40      50.615  60.511 -12.246  1.00 88.68           C  
ATOM    320  CE2 PHE A  40      52.069  61.978 -13.466  1.00 88.68           C  
ATOM    321  CZ  PHE A  40      51.384  60.778 -13.368  1.00 88.68           C  
ATOM    322  N   LEU A  41      49.027  65.234  -8.242  1.00 93.49           N  
ATOM    323  CA  LEU A  41      49.026  65.786  -6.892  1.00 93.49           C  
ATOM    324  C   LEU A  41      49.402  64.720  -5.868  1.00 93.49           C  
ATOM    325  O   LEU A  41      48.717  63.701  -5.748  1.00 93.49           O  
ATOM    326  CB  LEU A  41      47.654  66.375  -6.554  1.00 93.49           C  
ATOM    327  CG  LEU A  41      47.500  66.977  -5.156  1.00 93.49           C  
ATOM    328  CD1 LEU A  41      48.398  68.201  -5.004  1.00 93.49           C  
ATOM    329  CD2 LEU A  41      46.044  67.338  -4.887  1.00 93.49           C  
ATOM    330  N   THR A  42      50.609  64.963  -5.241  1.00 93.78           N  
ATOM    331  CA  THR A  42      51.059  64.067  -4.181  1.00 93.78           C  
ATOM    332  C   THR A  42      50.712  64.637  -2.808  1.00 93.78           C  
ATOM    333  O   THR A  42      51.095  65.763  -2.484  1.00 93.78           O  
ATOM    334  CB  THR A  42      52.576  63.816  -4.268  1.00 93.78           C  
ATOM    335  CG2 THR A  42      53.028  62.811  -3.212  1.00 93.78           C  
ATOM    336  OG1 THR A  42      52.896  63.303  -5.567  1.00 93.78           O  
ATOM    337  N   ILE A  43      49.957  63.865  -2.023  1.00 94.01           N  
ATOM    338  CA  ILE A  43      49.555  64.260  -0.678  1.00 94.01           C  
ATOM    339  C   ILE A  43      50.199  63.329   0.347  1.00 94.01           C  
ATOM    340  O   ILE A  43      49.940  62.124   0.350  1.00 94.01           O  
ATOM    341  CB  ILE A  43      48.017  64.247  -0.521  1.00 94.01           C  
ATOM    342  CG1 ILE A  43      47.362  65.107  -1.608  1.00 94.01           C  
ATOM    343  CG2 ILE A  43      47.613  64.729   0.876  1.00 94.01           C  
ATOM    344  CD1 ILE A  43      45.856  64.919  -1.721  1.00 94.01           C  
ATOM    345  N   GLU A  44      51.050  63.951   1.112  1.00 93.66           N  
ATOM    346  CA  GLU A  44      51.673  63.179   2.183  1.00 93.66           C  
ATOM    347  C   GLU A  44      51.067  63.530   3.539  1.00 93.66           C  
ATOM    348  O   GLU A  44      51.118  64.685   3.968  1.00 93.66           O  
ATOM    349  CB  GLU A  44      53.186  63.414   2.206  1.00 93.66           C  
ATOM    350  CG  GLU A  44      53.928  62.546   3.211  1.00 93.66           C  
ATOM    351  CD  GLU A  44      55.429  62.788   3.220  1.00 93.66           C  
ATOM    352  OE1 GLU A  44      56.158  62.048   3.918  1.00 93.66           O  
ATOM    353  OE2 GLU A  44      55.878  63.726   2.524  1.00 93.66           O1-
ATOM    354  N   VAL A  45      50.468  62.504   4.224  1.00 92.45           N  
ATOM    355  CA  VAL A  45      49.878  62.685   5.546  1.00 92.45           C  
ATOM    356  C   VAL A  45      50.658  61.870   6.576  1.00 92.45           C  
ATOM    357  O   VAL A  45      50.904  60.678   6.376  1.00 92.45           O  
ATOM    358  CB  VAL A  45      48.387  62.279   5.563  1.00 92.45           C  
ATOM    359  CG1 VAL A  45      47.761  62.583   6.923  1.00 92.45           C  
ATOM    360  CG2 VAL A  45      47.627  62.995   4.449  1.00 92.45           C  
ATOM    361  N   LYS A  46      51.097  62.522   7.595  1.00 90.49           N  
ATOM    362  CA  LYS A  46      51.883  61.861   8.634  1.00 90.49           C  
ATOM    363  C   LYS A  46      51.099  61.769   9.940  1.00 90.49           C  
ATOM    364  O   LYS A  46      50.297  62.651  10.253  1.00 90.49           O  
ATOM    365  CB  LYS A  46      53.200  62.603   8.864  1.00 90.49           C  
ATOM    366  CG  LYS A  46      54.138  62.585   7.667  1.00 90.49           C  
ATOM    367  CD  LYS A  46      55.474  63.240   7.994  1.00 90.49           C  
ATOM    368  CE  LYS A  46      56.421  63.205   6.802  1.00 90.49           C  
ATOM    369  NZ  LYS A  46      57.734  63.845   7.118  1.00 90.49           N1+
ATOM    370  N   ASN A  47      51.115  60.618  10.639  1.00 88.71           N  
ATOM    371  CA  ASN A  47      50.675  60.443  12.019  1.00 88.71           C  
ATOM    372  C   ASN A  47      49.155  60.341  12.115  1.00 88.71           C  
ATOM    373  O   ASN A  47      48.539  60.966  12.980  1.00 88.71           O  
ATOM    374  CB  ASN A  47      51.185  61.590  12.895  1.00 88.71           C  
ATOM    375  CG  ASN A  47      52.698  61.631  12.981  1.00 88.71           C  
ATOM    376  ND2 ASN A  47      53.259  62.834  13.003  1.00 88.71           N  
ATOM    377  OD1 ASN A  47      53.357  60.588  13.025  1.00 88.71           O  
ATOM    378  N   LEU A  48      48.584  59.689  11.105  1.00 88.75           N  
ATOM    379  CA  LEU A  48      47.145  59.456  11.173  1.00 88.75           C  
ATOM    380  C   LEU A  48      46.843  57.973  11.361  1.00 88.75           C  
ATOM    381  O   LEU A  48      47.628  57.118  10.947  1.00 88.75           O  
ATOM    382  CB  LEU A  48      46.457  59.973   9.906  1.00 88.75           C  
ATOM    383  CG  LEU A  48      46.187  61.478   9.847  1.00 88.75           C  
ATOM    384  CD1 LEU A  48      45.753  61.882   8.442  1.00 88.75           C  
ATOM    385  CD2 LEU A  48      45.130  61.872  10.872  1.00 88.75           C  
ATOM    386  N   SER A  49      45.831  57.704  12.027  1.00 89.79           N  
ATOM    387  CA  SER A  49      45.421  56.314  12.193  1.00 89.79           C  
ATOM    388  C   SER A  49      45.040  55.687  10.856  1.00 89.79           C  
ATOM    389  O   SER A  49      44.700  56.397   9.907  1.00 89.79           O  
ATOM    390  CB  SER A  49      44.247  56.212  13.167  1.00 89.79           C  
ATOM    391  OG  SER A  49      43.065  56.734  12.586  1.00 89.79           O  
ATOM    392  N   GLU A  50      45.141  54.355  10.743  1.00 90.02           N  
ATOM    393  CA  GLU A  50      44.807  53.614   9.531  1.00 90.02           C  
ATOM    394  C   GLU A  50      43.352  53.838   9.129  1.00 90.02           C  
ATOM    395  O   GLU A  50      43.046  53.985   7.944  1.00 90.02           O  
ATOM    396  CB  GLU A  50      45.075  52.119   9.723  1.00 90.02           C  
ATOM    397  CG  GLU A  50      45.025  51.314   8.433  1.00 90.02           C  
ATOM    398  CD  GLU A  50      45.389  49.850   8.625  1.00 90.02           C  
ATOM    399  OE1 GLU A  50      45.284  49.067   7.654  1.00 90.02           O  
ATOM    400  OE2 GLU A  50      45.783  49.484   9.755  1.00 90.02           O1-
ATOM    401  N   GLU A  51      42.482  53.823  10.038  1.00 89.87           N  
ATOM    402  CA  GLU A  51      41.062  54.036   9.771  1.00 89.87           C  
ATOM    403  C   GLU A  51      40.819  55.408   9.147  1.00 89.87           C  
ATOM    404  O   GLU A  51      40.079  55.527   8.169  1.00 89.87           O  
ATOM    405  CB  GLU A  51      40.245  53.890  11.057  1.00 89.87           C  
ATOM    406  CG  GLU A  51      38.740  53.904  10.833  1.00 89.87           C  
ATOM    407  CD  GLU A  51      37.940  53.753  12.117  1.00 89.87           C  
ATOM    408  OE1 GLU A  51      36.692  53.826  12.067  1.00 89.87           O  
ATOM    409  OE2 GLU A  51      38.568  53.561  13.182  1.00 89.87           O1-
ATOM    410  N   ARG A  52      41.470  56.322   9.590  1.00 87.12           N  
ATOM    411  CA  ARG A  52      41.347  57.680   9.070  1.00 87.12           C  
ATOM    412  C   ARG A  52      41.945  57.785   7.671  1.00 87.12           C  
ATOM    413  O   ARG A  52      41.392  58.466   6.803  1.00 87.12           O  
ATOM    414  CB  ARG A  52      42.029  58.679  10.007  1.00 87.12           C  
ATOM    415  CG  ARG A  52      41.441  60.080   9.945  1.00 87.12           C  
ATOM    416  CD  ARG A  52      39.950  60.080  10.251  1.00 87.12           C  
ATOM    417  NE  ARG A  52      39.373  61.416  10.119  1.00 87.12           N  
ATOM    418  CZ  ARG A  52      38.082  61.701  10.264  1.00 87.12           C  
ATOM    419  NH1 ARG A  52      37.204  60.747  10.550  1.00 87.12           N1+
ATOM    420  NH2 ARG A  52      37.666  62.951  10.123  1.00 87.12           N  
ATOM    421  N   LEU A  53      43.095  57.161   7.587  1.00 90.11           N  
ATOM    422  CA  LEU A  53      43.722  57.136   6.270  1.00 90.11           C  
ATOM    423  C   LEU A  53      42.785  56.524   5.234  1.00 90.11           C  
ATOM    424  O   LEU A  53      42.700  57.010   4.103  1.00 90.11           O  
ATOM    425  CB  LEU A  53      45.033  56.347   6.315  1.00 90.11           C  
ATOM    426  CG  LEU A  53      46.215  57.036   7.001  1.00 90.11           C  
ATOM    427  CD1 LEU A  53      47.380  56.063   7.154  1.00 90.11           C  
ATOM    428  CD2 LEU A  53      46.643  58.271   6.216  1.00 90.11           C  
ATOM    429  N   ARG A  54      42.049  55.551   5.619  1.00 90.65           N  
ATOM    430  CA  ARG A  54      41.100  54.901   4.720  1.00 90.65           C  
ATOM    431  C   ARG A  54      39.945  55.835   4.375  1.00 90.65           C  
ATOM    432  O   ARG A  54      39.478  55.858   3.234  1.00 90.65           O  
ATOM    433  CB  ARG A  54      40.564  53.612   5.345  1.00 90.65           C  
ATOM    434  CG  ARG A  54      41.552  52.457   5.320  1.00 90.65           C  
ATOM    435  CD  ARG A  54      40.890  51.140   5.699  1.00 90.65           C  
ATOM    436  NE  ARG A  54      40.686  51.033   7.141  1.00 90.65           N  
ATOM    437  CZ  ARG A  54      41.001  49.969   7.875  1.00 90.65           C  
ATOM    438  NH1 ARG A  54      41.542  48.894   7.313  1.00 90.65           N1+
ATOM    439  NH2 ARG A  54      40.774  49.980   9.180  1.00 90.65           N  
ATOM    440  N   GLU A  55      39.582  56.569   5.335  1.00 89.55           N  
ATOM    441  CA  GLU A  55      38.495  57.517   5.114  1.00 89.55           C  
ATOM    442  C   GLU A  55      38.906  58.609   4.131  1.00 89.55           C  
ATOM    443  O   GLU A  55      38.133  58.973   3.242  1.00 89.55           O  
ATOM    444  CB  GLU A  55      38.050  58.142   6.439  1.00 89.55           C  
ATOM    445  CG  GLU A  55      37.276  57.191   7.339  1.00 89.55           C  
ATOM    446  CD  GLU A  55      36.854  57.821   8.657  1.00 89.55           C  
ATOM    447  OE1 GLU A  55      36.292  57.107   9.518  1.00 89.55           O  
ATOM    448  OE2 GLU A  55      37.088  59.038   8.829  1.00 89.55           O1-
ATOM    449  N   ILE A  56      40.141  59.062   4.327  1.00 91.30           N  
ATOM    450  CA  ILE A  56      40.678  60.066   3.415  1.00 91.30           C  
ATOM    451  C   ILE A  56      40.744  59.495   2.000  1.00 91.30           C  
ATOM    452  O   ILE A  56      40.341  60.153   1.039  1.00 91.30           O  
ATOM    453  CB  ILE A  56      42.076  60.547   3.863  1.00 91.30           C  
ATOM    454  CG1 ILE A  56      41.970  61.362   5.158  1.00 91.30           C  
ATOM    455  CG2 ILE A  56      42.747  61.365   2.756  1.00 91.30           C  
ATOM    456  CD1 ILE A  56      43.315  61.740   5.763  1.00 91.30           C  
ATOM    457  N   ALA A  57      41.274  58.309   1.948  1.00 92.57           N  
ATOM    458  CA  ALA A  57      41.389  57.653   0.647  1.00 92.57           C  
ATOM    459  C   ALA A  57      40.026  57.529  -0.027  1.00 92.57           C  
ATOM    460  O   ALA A  57      39.892  57.794  -1.223  1.00 92.57           O  
ATOM    461  CB  ALA A  57      42.032  56.277   0.800  1.00 92.57           C  
ATOM    462  N   ARG A  58      39.061  57.123   0.746  1.00 93.37           N  
ATOM    463  CA  ARG A  58      37.716  56.962   0.200  1.00 93.37           C  
ATOM    464  C   ARG A  58      37.159  58.297  -0.285  1.00 93.37           C  
ATOM    465  O   ARG A  58      36.569  58.373  -1.364  1.00 93.37           O  
ATOM    466  CB  ARG A  58      36.780  56.352   1.246  1.00 93.37           C  
ATOM    467  CG  ARG A  58      35.394  56.026   0.715  1.00 93.37           C  
ATOM    468  CD  ARG A  58      34.526  55.363   1.775  1.00 93.37           C  
ATOM    469  NE  ARG A  58      33.166  55.138   1.295  1.00 93.37           N  
ATOM    470  CZ  ARG A  58      32.181  54.616   2.022  1.00 93.37           C  
ATOM    471  NH1 ARG A  58      32.389  54.252   3.283  1.00 93.37           N1+
ATOM    472  NH2 ARG A  58      30.980  54.456   1.485  1.00 93.37           N  
ATOM    473  N   ALA A  59      37.341  59.296   0.506  1.00 93.40           N  
ATOM    474  CA  ALA A  59      36.854  60.619   0.124  1.00 93.40           C  
ATOM    475  C   ALA A  59      37.551  61.116  -1.139  1.00 93.40           C  
ATOM    476  O   ALA A  59      36.902  61.634  -2.052  1.00 93.40           O  
ATOM    477  CB  ALA A  59      37.057  61.612   1.266  1.00 93.40           C  
ATOM    478  N   LEU A  60      38.874  60.897  -1.140  1.00 94.58           N  
ATOM    479  CA  LEU A  60      39.660  61.316  -2.295  1.00 94.58           C  
ATOM    480  C   LEU A  60      39.216  60.577  -3.553  1.00 94.58           C  
ATOM    481  O   LEU A  60      39.142  61.168  -4.633  1.00 94.58           O  
ATOM    482  CB  LEU A  60      41.151  61.075  -2.046  1.00 94.58           C  
ATOM    483  CG  LEU A  60      41.826  61.993  -1.027  1.00 94.58           C  
ATOM    484  CD1 LEU A  60      43.267  61.555  -0.790  1.00 94.58           C  
ATOM    485  CD2 LEU A  60      41.773  63.443  -1.496  1.00 94.58           C  
ATOM    486  N   GLN A  61      38.899  59.332  -3.381  1.00 94.77           N  
ATOM    487  CA  GLN A  61      38.424  58.541  -4.511  1.00 94.77           C  
ATOM    488  C   GLN A  61      37.099  59.078  -5.041  1.00 94.77           C  
ATOM    489  O   GLN A  61      36.879  59.120  -6.253  1.00 94.77           O  
ATOM    490  CB  GLN A  61      38.272  57.072  -4.111  1.00 94.77           C  
ATOM    491  CG  GLN A  61      37.942  56.149  -5.277  1.00 94.77           C  
ATOM    492  CD  GLN A  61      39.012  56.156  -6.353  1.00 94.77           C  
ATOM    493  NE2 GLN A  61      38.613  56.459  -7.584  1.00 94.77           N  
ATOM    494  OE1 GLN A  61      40.188  55.893  -6.080  1.00 94.77           O  
ATOM    495  N   LEU A  62      36.289  59.392  -4.196  1.00 95.84           N  
ATOM    496  CA  LEU A  62      34.994  59.930  -4.596  1.00 95.84           C  
ATOM    497  C   LEU A  62      35.163  61.234  -5.369  1.00 95.84           C  
ATOM    498  O   LEU A  62      34.471  61.466  -6.363  1.00 95.84           O  
ATOM    499  CB  LEU A  62      34.106  60.160  -3.371  1.00 95.84           C  
ATOM    500  CG  LEU A  62      33.622  58.908  -2.639  1.00 95.84           C  
ATOM    501  CD1 LEU A  62      32.947  59.289  -1.326  1.00 95.84           C  
ATOM    502  CD2 LEU A  62      32.670  58.107  -3.522  1.00 95.84           C  
ATOM    503  N   ILE A  63      36.025  62.088  -4.950  1.00 94.51           N  
ATOM    504  CA  ILE A  63      36.321  63.346  -5.626  1.00 94.51           C  
ATOM    505  C   ILE A  63      36.859  63.065  -7.027  1.00 94.51           C  
ATOM    506  O   ILE A  63      36.452  63.711  -7.996  1.00 94.51           O  
ATOM    507  CB  ILE A  63      37.333  64.194  -4.823  1.00 94.51           C  
ATOM    508  CG1 ILE A  63      36.694  64.700  -3.525  1.00 94.51           C  
ATOM    509  CG2 ILE A  63      37.851  65.360  -5.670  1.00 94.51           C  
ATOM    510  CD1 ILE A  63      37.671  65.391  -2.584  1.00 94.51           C  
ATOM    511  N   VAL A  64      37.692  62.132  -7.112  1.00 94.20           N  
ATOM    512  CA  VAL A  64      38.248  61.748  -8.405  1.00 94.20           C  
ATOM    513  C   VAL A  64      37.139  61.207  -9.305  1.00 94.20           C  
ATOM    514  O   VAL A  64      37.081  61.533 -10.492  1.00 94.20           O  
ATOM    515  CB  VAL A  64      39.369  60.695  -8.250  1.00 94.20           C  
ATOM    516  CG1 VAL A  64      39.796  60.157  -9.615  1.00 94.20           C  
ATOM    517  CG2 VAL A  64      40.563  61.294  -7.510  1.00 94.20           C  
ATOM    518  N   ASP A  65      36.308  60.335  -8.739  1.00 94.47           N  
ATOM    519  CA  ASP A  65      35.188  59.786  -9.497  1.00 94.47           C  
ATOM    520  C   ASP A  65      34.318  60.900 -10.076  1.00 94.47           C  
ATOM    521  O   ASP A  65      33.883  60.821 -11.226  1.00 94.47           O  
ATOM    522  CB  ASP A  65      34.344  58.864  -8.615  1.00 94.47           C  
ATOM    523  CG  ASP A  65      35.033  57.548  -8.303  1.00 94.47           C  
ATOM    524  OD1 ASP A  65      36.035  57.210  -8.971  1.00 94.47           O  
ATOM    525  OD2 ASP A  65      34.569  56.839  -7.383  1.00 94.47           O1-
ATOM    526  N   VAL A  66      34.082  61.882  -9.275  1.00 94.71           N  
ATOM    527  CA  VAL A  66      33.271  63.013  -9.716  1.00 94.71           C  
ATOM    528  C   VAL A  66      33.990  63.757 -10.839  1.00 94.71           C  
ATOM    529  O   VAL A  66      33.389  64.069 -11.869  1.00 94.71           O  
ATOM    530  CB  VAL A  66      32.961  63.978  -8.550  1.00 94.71           C  
ATOM    531  CG1 VAL A  66      32.322  65.265  -9.069  1.00 94.71           C  
ATOM    532  CG2 VAL A  66      32.053  63.301  -7.525  1.00 94.71           C  
ATOM    533  N   ALA A  67      35.234  64.042 -10.655  1.00 94.10           N  
ATOM    534  CA  ALA A  67      36.029  64.759 -11.649  1.00 94.10           C  
ATOM    535  C   ALA A  67      36.039  64.018 -12.982  1.00 94.10           C  
ATOM    536  O   ALA A  67      35.877  64.629 -14.041  1.00 94.10           O  
ATOM    537  CB  ALA A  67      37.456  64.960 -11.144  1.00 94.10           C  
ATOM    538  N   ASN A  68      36.294  62.748 -12.937  1.00 93.39           N  
ATOM    539  CA  ASN A  68      36.306  61.948 -14.157  1.00 93.39           C  
ATOM    540  C   ASN A  68      34.930  61.907 -14.815  1.00 93.39           C  
ATOM    541  O   ASN A  68      34.820  62.003 -16.038  1.00 93.39           O  
ATOM    542  CB  ASN A  68      36.797  60.529 -13.863  1.00 93.39           C  
ATOM    543  CG  ASN A  68      38.277  60.479 -13.538  1.00 93.39           C  
ATOM    544  ND2 ASN A  68      38.680  59.478 -12.764  1.00 93.39           N  
ATOM    545  OD1 ASN A  68      39.051  61.332 -13.978  1.00 93.39           O  
ATOM    546  N   ALA A  69      33.907  61.677 -14.013  1.00 94.18           N  
ATOM    547  CA  ALA A  69      32.537  61.653 -14.520  1.00 94.18           C  
ATOM    548  C   ALA A  69      32.153  63.001 -15.124  1.00 94.18           C  
ATOM    549  O   ALA A  69      31.471  63.056 -16.150  1.00 94.18           O  
ATOM    550  CB  ALA A  69      31.564  61.276 -13.406  1.00 94.18           C  
ATOM    551  N   GLU A  70      32.543  64.066 -14.409  1.00 93.72           N  
ATOM    552  CA  GLU A  70      32.292  65.405 -14.937  1.00 93.72           C  
ATOM    553  C   GLU A  70      32.881  65.566 -16.335  1.00 93.72           C  
ATOM    554  O   GLU A  70      32.260  66.172 -17.210  1.00 93.72           O  
ATOM    555  CB  GLU A  70      32.868  66.469 -13.997  1.00 93.72           C  
ATOM    556  CG  GLU A  70      32.623  67.897 -14.463  1.00 93.72           C  
ATOM    557  CD  GLU A  70      33.271  68.939 -13.567  1.00 93.72           C  
ATOM    558  OE1 GLU A  70      33.294  70.134 -13.943  1.00 93.72           O  
ATOM    559  OE2 GLU A  70      33.760  68.560 -12.479  1.00 93.72           O1-
ATOM    560  N   ARG A  71      34.066  65.145 -16.534  1.00 93.50           N  
ATOM    561  CA  ARG A  71      34.718  65.192 -17.839  1.00 93.50           C  
ATOM    562  C   ARG A  71      33.867  64.502 -18.899  1.00 93.50           C  
ATOM    563  O   ARG A  71      33.726  65.008 -20.015  1.00 93.50           O  
ATOM    564  CB  ARG A  71      36.101  64.542 -17.773  1.00 93.50           C  
ATOM    565  CG  ARG A  71      36.918  64.701 -19.045  1.00 93.50           C  
ATOM    566  CD  ARG A  71      38.320  64.127 -18.891  1.00 93.50           C  
ATOM    567  NE  ARG A  71      38.406  63.211 -17.757  1.00 93.50           N  
ATOM    568  CZ  ARG A  71      39.511  62.572 -17.382  1.00 93.50           C  
ATOM    569  NH1 ARG A  71      40.649  62.737 -18.045  1.00 93.50           N1+
ATOM    570  NH2 ARG A  71      39.477  61.761 -16.334  1.00 93.50           N  
ATOM    571  N   VAL A  72      33.329  63.369 -18.629  1.00 94.20           N  
ATOM    572  CA  VAL A  72      32.471  62.621 -19.541  1.00 94.20           C  
ATOM    573  C   VAL A  72      31.234  63.448 -19.883  1.00 94.20           C  
ATOM    574  O   VAL A  72      30.844  63.540 -21.049  1.00 94.20           O  
ATOM    575  CB  VAL A  72      32.053  61.261 -18.939  1.00 94.20           C  
ATOM    576  CG1 VAL A  72      31.049  60.554 -19.849  1.00 94.20           C  
ATOM    577  CG2 VAL A  72      33.280  60.381 -18.706  1.00 94.20           C  
ATOM    578  N   VAL A  73      30.668  64.086 -18.833  1.00 93.97           N  
ATOM    579  CA  VAL A  73      29.468  64.891 -19.033  1.00 93.97           C  
ATOM    580  C   VAL A  73      29.783  66.070 -19.950  1.00 93.97           C  
ATOM    581  O   VAL A  73      28.988  66.410 -20.831  1.00 93.97           O  
ATOM    582  CB  VAL A  73      28.894  65.398 -17.691  1.00 93.97           C  
ATOM    583  CG1 VAL A  73      27.717  66.343 -17.929  1.00 93.97           C  
ATOM    584  CG2 VAL A  73      28.471  64.222 -16.814  1.00 93.97           C  
ATOM    585  N   ARG A  74      30.931  66.648 -19.781  1.00 93.03           N  
ATOM    586  CA  ARG A  74      31.351  67.808 -20.562  1.00 93.03           C  
ATOM    587  C   ARG A  74      31.641  67.419 -22.007  1.00 93.03           C  
ATOM    588  O   ARG A  74      31.277  68.143 -22.935  1.00 93.03           O  
ATOM    589  CB  ARG A  74      32.587  68.458 -19.935  1.00 93.03           C  
ATOM    590  CG  ARG A  74      32.970  69.787 -20.567  1.00 93.03           C  
ATOM    591  CD  ARG A  74      34.141  70.438 -19.844  1.00 93.03           C  
ATOM    592  NE  ARG A  74      35.192  69.471 -19.540  1.00 93.03           N  
ATOM    593  CZ  ARG A  74      36.168  69.664 -18.657  1.00 93.03           C  
ATOM    594  NH1 ARG A  74      36.246  70.799 -17.971  1.00 93.03           N1+
ATOM    595  NH2 ARG A  74      37.072  68.717 -18.459  1.00 93.03           N  
ATOM    596  N   GLU A  75      32.224  66.321 -22.198  1.00 94.94           N  
ATOM    597  CA  GLU A  75      32.688  65.905 -23.518  1.00 94.94           C  
ATOM    598  C   GLU A  75      31.548  65.317 -24.345  1.00 94.94           C  
ATOM    599  O   GLU A  75      31.520  65.465 -25.569  1.00 94.94           O  
ATOM    600  CB  GLU A  75      33.825  64.887 -23.393  1.00 94.94           C  
ATOM    601  CG  GLU A  75      35.128  65.481 -22.880  1.00 94.94           C  
ATOM    602  CD  GLU A  75      36.240  64.455 -22.735  1.00 94.94           C  
ATOM    603  OE1 GLU A  75      37.381  64.840 -22.392  1.00 94.94           O  
ATOM    604  OE2 GLU A  75      35.969  63.256 -22.969  1.00 94.94           O1-
ATOM    605  N   ARG A  76      30.621  64.797 -23.698  1.00 92.52           N  
ATOM    606  CA  ARG A  76      29.513  64.158 -24.398  1.00 92.52           C  
ATOM    607  C   ARG A  76      28.182  64.485 -23.729  1.00 92.52           C  
ATOM    608  O   ARG A  76      27.558  63.615 -23.117  1.00 92.52           O  
ATOM    609  CB  ARG A  76      29.712  62.643 -24.454  1.00 92.52           C  
ATOM    610  CG  ARG A  76      31.012  62.216 -25.118  1.00 92.52           C  
ATOM    611  CD  ARG A  76      31.145  60.702 -25.176  1.00 92.52           C  
ATOM    612  NE  ARG A  76      32.390  60.294 -25.821  1.00 92.52           N  
ATOM    613  CZ  ARG A  76      32.731  59.036 -26.085  1.00 92.52           C  
ATOM    614  NH1 ARG A  76      31.923  58.033 -25.763  1.00 92.52           N1+
ATOM    615  NH2 ARG A  76      33.889  58.778 -26.675  1.00 92.52           N  
ATOM    616  N   PRO A  77      27.705  65.700 -23.899  1.00 89.40           N  
ATOM    617  CA  PRO A  77      26.468  66.070 -23.206  1.00 89.40           C  
ATOM    618  C   PRO A  77      25.238  65.376 -23.783  1.00 89.40           C  
ATOM    619  O   PRO A  77      25.142  65.190 -24.999  1.00 89.40           O  
ATOM    620  CB  PRO A  77      26.388  67.584 -23.412  1.00 89.40           C  
ATOM    621  CG  PRO A  77      27.158  67.840 -24.667  1.00 89.40           C  
ATOM    622  CD  PRO A  77      28.238  66.803 -24.784  1.00 89.40           C  
ATOM    623  N   GLY A  78      24.329  64.808 -23.055  1.00 85.19           N  
ATOM    624  CA  GLY A  78      23.054  64.257 -23.485  1.00 85.19           C  
ATOM    625  C   GLY A  78      23.130  62.785 -23.845  1.00 85.19           C  
ATOM    626  O   GLY A  78      22.113  62.164 -24.159  1.00 85.19           O  
ATOM    627  N   SER A  79      24.384  62.258 -23.973  1.00 92.20           N  
ATOM    628  CA  SER A  79      24.567  60.848 -24.301  1.00 92.20           C  
ATOM    629  C   SER A  79      24.183  59.953 -23.128  1.00 92.20           C  
ATOM    630  O   SER A  79      24.026  60.429 -22.002  1.00 92.20           O  
ATOM    631  CB  SER A  79      26.017  60.577 -24.707  1.00 92.20           C  
ATOM    632  OG  SER A  79      26.876  60.648 -23.583  1.00 92.20           O  
ATOM    633  N   ASN A  80      23.892  58.647 -23.420  1.00 92.26           N  
ATOM    634  CA  ASN A  80      23.630  57.673 -22.366  1.00 92.26           C  
ATOM    635  C   ASN A  80      24.789  57.590 -21.378  1.00 92.26           C  
ATOM    636  O   ASN A  80      24.579  57.367 -20.184  1.00 92.26           O  
ATOM    637  CB  ASN A  80      23.345  56.295 -22.968  1.00 92.26           C  
ATOM    638  CG  ASN A  80      21.990  56.221 -23.644  1.00 92.26           C  
ATOM    639  ND2 ASN A  80      21.872  55.353 -24.642  1.00 92.26           N  
ATOM    640  OD1 ASN A  80      21.058  56.940 -23.274  1.00 92.26           O  
ATOM    641  N   LEU A  81      25.982  57.776 -21.918  1.00 94.19           N  
ATOM    642  CA  LEU A  81      27.173  57.775 -21.077  1.00 94.19           C  
ATOM    643  C   LEU A  81      27.166  58.965 -20.124  1.00 94.19           C  
ATOM    644  O   LEU A  81      27.535  58.832 -18.954  1.00 94.19           O  
ATOM    645  CB  LEU A  81      28.439  57.804 -21.938  1.00 94.19           C  
ATOM    646  CG  LEU A  81      28.798  56.503 -22.660  1.00 94.19           C  
ATOM    647  CD1 LEU A  81      29.931  56.743 -23.653  1.00 94.19           C  
ATOM    648  CD2 LEU A  81      29.180  55.422 -21.655  1.00 94.19           C  
ATOM    649  N   ALA A  82      26.781  60.111 -20.589  1.00 93.74           N  
ATOM    650  CA  ALA A  82      26.690  61.301 -19.747  1.00 93.74           C  
ATOM    651  C   ALA A  82      25.653  61.115 -18.644  1.00 93.74           C  
ATOM    652  O   ALA A  82      25.874  61.523 -17.501  1.00 93.74           O  
ATOM    653  CB  ALA A  82      26.350  62.526 -20.592  1.00 93.74           C  
ATOM    654  N   LYS A  83      24.596  60.485 -18.966  1.00 93.04           N  
ATOM    655  CA  LYS A  83      23.557  60.228 -17.973  1.00 93.04           C  
ATOM    656  C   LYS A  83      24.065  59.299 -16.873  1.00 93.04           C  
ATOM    657  O   LYS A  83      23.804  59.528 -15.691  1.00 93.04           O  
ATOM    658  CB  LYS A  83      22.317  59.626 -18.636  1.00 93.04           C  
ATOM    659  CG  LYS A  83      21.536  60.610 -19.495  1.00 93.04           C  
ATOM    660  CD  LYS A  83      20.277  59.972 -20.070  1.00 93.04           C  
ATOM    661  CE  LYS A  83      19.537  60.929 -20.995  1.00 93.04           C  
ATOM    662  NZ  LYS A  83      18.334  60.289 -21.607  1.00 93.04           N1+
ATOM    663  N   LYS A  84      24.799  58.286 -17.245  1.00 95.11           N  
ATOM    664  CA  LYS A  84      25.391  57.368 -16.276  1.00 95.11           C  
ATOM    665  C   LYS A  84      26.437  58.074 -15.418  1.00 95.11           C  
ATOM    666  O   LYS A  84      26.547  57.805 -14.219  1.00 95.11           O  
ATOM    667  CB  LYS A  84      26.020  56.169 -16.988  1.00 95.11           C  
ATOM    668  CG  LYS A  84      25.008  55.179 -17.545  1.00 95.11           C  
ATOM    669  CD  LYS A  84      25.691  53.948 -18.127  1.00 95.11           C  
ATOM    670  CE  LYS A  84      24.678  52.957 -18.685  1.00 95.11           C  
ATOM    671  NZ  LYS A  84      25.345  51.760 -19.278  1.00 95.11           N1+
ATOM    672  N   ALA A  85      27.191  58.919 -16.098  1.00 95.85           N  
ATOM    673  CA  ALA A  85      28.189  59.710 -15.382  1.00 95.85           C  
ATOM    674  C   ALA A  85      27.531  60.603 -14.333  1.00 95.85           C  
ATOM    675  O   ALA A  85      28.050  60.754 -13.225  1.00 95.85           O  
ATOM    676  CB  ALA A  85      29.002  60.553 -16.360  1.00 95.85           C  
ATOM    677  N   LEU A  86      26.400  61.169 -14.700  1.00 95.77           N  
ATOM    678  CA  LEU A  86      25.676  62.011 -13.754  1.00 95.77           C  
ATOM    679  C   LEU A  86      25.179  61.192 -12.568  1.00 95.77           C  
ATOM    680  O   LEU A  86      25.153  61.682 -11.437  1.00 95.77           O  
ATOM    681  CB  LEU A  86      24.495  62.699 -14.445  1.00 95.77           C  
ATOM    682  CG  LEU A  86      24.841  63.844 -15.397  1.00 95.77           C  
ATOM    683  CD1 LEU A  86      23.601  64.281 -16.172  1.00 95.77           C  
ATOM    684  CD2 LEU A  86      25.437  65.018 -14.628  1.00 95.77           C  
ATOM    685  N   GLU A  87      24.809  59.969 -12.755  1.00 95.77           N  
ATOM    686  CA  GLU A  87      24.410  59.083 -11.666  1.00 95.77           C  
ATOM    687  C   GLU A  87      25.580  58.800 -10.728  1.00 95.77           C  
ATOM    688  O   GLU A  87      25.407  58.747  -9.508  1.00 95.77           O  
ATOM    689  CB  GLU A  87      23.850  57.770 -12.218  1.00 95.77           C  
ATOM    690  CG  GLU A  87      22.495  57.916 -12.895  1.00 95.77           C  
ATOM    691  CD  GLU A  87      21.993  56.625 -13.518  1.00 95.77           C  
ATOM    692  OE1 GLU A  87      20.887  56.623 -14.106  1.00 95.77           O  
ATOM    693  OE2 GLU A  87      22.710  55.604 -13.416  1.00 95.77           O1-
ATOM    694  N   ILE A  88      26.718  58.605 -11.316  1.00 96.05           N  
ATOM    695  CA  ILE A  88      27.927  58.385 -10.529  1.00 96.05           C  
ATOM    696  C   ILE A  88      28.225  59.623  -9.684  1.00 96.05           C  
ATOM    697  O   ILE A  88      28.563  59.509  -8.504  1.00 96.05           O  
ATOM    698  CB  ILE A  88      29.136  58.050 -11.432  1.00 96.05           C  
ATOM    699  CG1 ILE A  88      28.932  56.692 -12.113  1.00 96.05           C  
ATOM    700  CG2 ILE A  88      30.436  58.067 -10.621  1.00 96.05           C  
ATOM    701  CD1 ILE A  88      29.977  56.368 -13.171  1.00 96.05           C  
ATOM    702  N   ILE A  89      28.105  60.731 -10.340  1.00 96.14           N  
ATOM    703  CA  ILE A  89      28.342  61.990  -9.642  1.00 96.14           C  
ATOM    704  C   ILE A  89      27.376  62.118  -8.466  1.00 96.14           C  
ATOM    705  O   ILE A  89      27.780  62.483  -7.359  1.00 96.14           O  
ATOM    706  CB  ILE A  89      28.193  63.200 -10.592  1.00 96.14           C  
ATOM    707  CG1 ILE A  89      29.307  63.192 -11.644  1.00 96.14           C  
ATOM    708  CG2 ILE A  89      28.194  64.511  -9.800  1.00 96.14           C  
ATOM    709  CD1 ILE A  89      29.150  64.259 -12.720  1.00 96.14           C  
ATOM    710  N   LEU A  90      26.102  61.828  -8.691  1.00 96.41           N  
ATOM    711  CA  LEU A  90      25.094  61.929  -7.642  1.00 96.41           C  
ATOM    712  C   LEU A  90      25.411  60.983  -6.488  1.00 96.41           C  
ATOM    713  O   LEU A  90      25.324  61.369  -5.321  1.00 96.41           O  
ATOM    714  CB  LEU A  90      23.703  61.620  -8.202  1.00 96.41           C  
ATOM    715  CG  LEU A  90      22.527  61.804  -7.241  1.00 96.41           C  
ATOM    716  CD1 LEU A  90      22.412  63.264  -6.818  1.00 96.41           C  
ATOM    717  CD2 LEU A  90      21.231  61.323  -7.884  1.00 96.41           C  
ATOM    718  N   ARG A  91      25.782  59.771  -6.756  1.00 96.77           N  
ATOM    719  CA  ARG A  91      26.141  58.805  -5.723  1.00 96.77           C  
ATOM    720  C   ARG A  91      27.335  59.292  -4.909  1.00 96.77           C  
ATOM    721  O   ARG A  91      27.350  59.163  -3.683  1.00 96.77           O  
ATOM    722  CB  ARG A  91      26.451  57.442  -6.345  1.00 96.77           C  
ATOM    723  CG  ARG A  91      25.218  56.677  -6.799  1.00 96.77           C  
ATOM    724  CD  ARG A  91      25.559  55.253  -7.217  1.00 96.77           C  
ATOM    725  NE  ARG A  91      26.254  55.220  -8.501  1.00 96.77           N  
ATOM    726  CZ  ARG A  91      26.670  54.113  -9.109  1.00 96.77           C  
ATOM    727  NH1 ARG A  91      26.469  52.921  -8.559  1.00 96.77           N1+
ATOM    728  NH2 ARG A  91      27.293  54.199 -10.276  1.00 96.77           N  
ATOM    729  N   ALA A  92      28.363  59.772  -5.659  1.00 96.06           N  
ATOM    730  CA  ALA A  92      29.546  60.308  -4.990  1.00 96.06           C  
ATOM    731  C   ALA A  92      29.180  61.483  -4.088  1.00 96.06           C  
ATOM    732  O   ALA A  92      29.688  61.598  -2.970  1.00 96.06           O  
ATOM    733  CB  ALA A  92      30.591  60.735  -6.017  1.00 96.06           C  
ATOM    734  N   ALA A  93      28.338  62.349  -4.594  1.00 95.54           N  
ATOM    735  CA  ALA A  93      27.883  63.491  -3.805  1.00 95.54           C  
ATOM    736  C   ALA A  93      27.196  63.032  -2.521  1.00 95.54           C  
ATOM    737  O   ALA A  93      27.433  63.592  -1.448  1.00 95.54           O  
ATOM    738  CB  ALA A  93      26.938  64.364  -4.627  1.00 95.54           C  
ATOM    739  N   GLU A  94      26.389  62.023  -2.596  1.00 94.93           N  
ATOM    740  CA  GLU A  94      25.704  61.474  -1.431  1.00 94.93           C  
ATOM    741  C   GLU A  94      26.698  60.909  -0.421  1.00 94.93           C  
ATOM    742  O   GLU A  94      26.588  61.170   0.779  1.00 94.93           O  
ATOM    743  CB  GLU A  94      24.710  60.388  -1.854  1.00 94.93           C  
ATOM    744  CG  GLU A  94      23.813  59.903  -0.725  1.00 94.93           C  
ATOM    745  CD  GLU A  94      22.735  58.935  -1.189  1.00 94.93           C  
ATOM    746  OE1 GLU A  94      21.890  58.526  -0.362  1.00 94.93           O  
ATOM    747  OE2 GLU A  94      22.737  58.584  -2.390  1.00 94.93           O1-
ATOM    748  N   GLU A  95      27.633  60.186  -0.911  1.00 95.76           N  
ATOM    749  CA  GLU A  95      28.638  59.586  -0.039  1.00 95.76           C  
ATOM    750  C   GLU A  95      29.526  60.653   0.596  1.00 95.76           C  
ATOM    751  O   GLU A  95      29.881  60.553   1.772  1.00 95.76           O  
ATOM    752  CB  GLU A  95      29.495  58.582  -0.815  1.00 95.76           C  
ATOM    753  CG  GLU A  95      28.740  57.334  -1.247  1.00 95.76           C  
ATOM    754  CD  GLU A  95      28.268  56.484  -0.078  1.00 95.76           C  
ATOM    755  OE1 GLU A  95      27.155  55.913  -0.153  1.00 95.76           O  
ATOM    756  OE2 GLU A  95      29.015  56.388   0.921  1.00 95.76           O1-
ATOM    757  N   LEU A  96      29.856  61.611  -0.218  1.00 94.84           N  
ATOM    758  CA  LEU A  96      30.651  62.714   0.309  1.00 94.84           C  
ATOM    759  C   LEU A  96      29.886  63.467   1.392  1.00 94.84           C  
ATOM    760  O   LEU A  96      30.465  63.857   2.409  1.00 94.84           O  
ATOM    761  CB  LEU A  96      31.045  63.676  -0.816  1.00 94.84           C  
ATOM    762  CG  LEU A  96      32.174  63.215  -1.738  1.00 94.84           C  
ATOM    763  CD1 LEU A  96      32.244  64.103  -2.976  1.00 94.84           C  
ATOM    764  CD2 LEU A  96      33.506  63.218  -0.996  1.00 94.84           C  
ATOM    765  N   ALA A  97      28.630  63.719   1.221  1.00 93.74           N  
ATOM    766  CA  ALA A  97      27.784  64.421   2.182  1.00 93.74           C  
ATOM    767  C   ALA A  97      27.695  63.654   3.499  1.00 93.74           C  
ATOM    768  O   ALA A  97      27.535  64.254   4.564  1.00 93.74           O  
ATOM    769  CB  ALA A  97      26.388  64.641   1.603  1.00 93.74           C  
ATOM    770  N   LYS A  98      27.903  62.344   3.526  1.00 92.67           N  
ATOM    771  CA  LYS A  98      27.819  61.502   4.715  1.00 92.67           C  
ATOM    772  C   LYS A  98      29.073  61.633   5.573  1.00 92.67           C  
ATOM    773  O   LYS A  98      29.049  61.335   6.769  1.00 92.67           O  
ATOM    774  CB  LYS A  98      27.602  60.039   4.323  1.00 92.67           C  
ATOM    775  CG  LYS A  98      26.216  59.745   3.771  1.00 92.67           C  
ATOM    776  CD  LYS A  98      26.047  58.267   3.442  1.00 92.67           C  
ATOM    777  CE  LYS A  98      24.674  57.977   2.853  1.00 92.67           C  
ATOM    778  NZ  LYS A  98      24.525  56.539   2.474  1.00 92.67           N1+
ATOM    779  N   LEU A  99      30.163  62.092   5.018  1.00 91.28           N  
ATOM    780  CA  LEU A  99      31.427  62.187   5.741  1.00 91.28           C  
ATOM    781  C   LEU A  99      31.392  63.335   6.746  1.00 91.28           C  
ATOM    782  O   LEU A  99      32.211  63.383   7.668  1.00 91.28           O  
ATOM    783  CB  LEU A  99      32.590  62.382   4.766  1.00 91.28           C  
ATOM    784  CG  LEU A  99      32.906  61.204   3.843  1.00 91.28           C  
ATOM    785  CD1 LEU A  99      34.037  61.568   2.887  1.00 91.28           C  
ATOM    786  CD2 LEU A  99      33.268  59.967   4.661  1.00 91.28           C  
ATOM    787  N   THR A 100      30.450  64.173   6.747  1.00 87.19           N  
ATOM    788  CA  THR A 100      30.146  65.277   7.651  1.00 87.19           C  
ATOM    789  C   THR A 100      31.391  66.117   7.917  1.00 87.19           C  
ATOM    790  O   THR A 100      31.608  66.575   9.041  1.00 87.19           O  
ATOM    791  CB  THR A 100      29.573  64.764   8.985  1.00 87.19           C  
ATOM    792  CG2 THR A 100      28.208  64.114   8.784  1.00 87.19           C  
ATOM    793  OG1 THR A 100      30.471  63.799   9.545  1.00 87.19           O  
ATOM    794  N   LEU A 101      32.326  66.234   6.963  1.00 91.36           N  
ATOM    795  CA  LEU A 101      33.428  67.188   6.943  1.00 91.36           C  
ATOM    796  C   LEU A 101      33.105  68.376   6.044  1.00 91.36           C  
ATOM    797  O   LEU A 101      32.497  68.209   4.984  1.00 91.36           O  
ATOM    798  CB  LEU A 101      34.717  66.510   6.469  1.00 91.36           C  
ATOM    799  CG  LEU A 101      35.246  65.372   7.343  1.00 91.36           C  
ATOM    800  CD1 LEU A 101      36.394  64.654   6.641  1.00 91.36           C  
ATOM    801  CD2 LEU A 101      35.692  65.904   8.701  1.00 91.36           C  
ATOM    802  N   GLU A 102      33.474  69.555   6.473  1.00 91.68           N  
ATOM    803  CA  GLU A 102      33.132  70.762   5.725  1.00 91.68           C  
ATOM    804  C   GLU A 102      33.583  70.656   4.271  1.00 91.68           C  
ATOM    805  O   GLU A 102      32.808  70.931   3.353  1.00 91.68           O  
ATOM    806  CB  GLU A 102      33.757  71.996   6.381  1.00 91.68           C  
ATOM    807  CG  GLU A 102      33.300  73.314   5.774  1.00 91.68           C  
ATOM    808  CD  GLU A 102      33.906  74.531   6.453  1.00 91.68           C  
ATOM    809  OE1 GLU A 102      33.730  75.661   5.945  1.00 91.68           O  
ATOM    810  OE2 GLU A 102      34.566  74.352   7.502  1.00 91.68           O1-
ATOM    811  N   ALA A 103      34.801  70.303   4.028  1.00 91.86           N  
ATOM    812  CA  ALA A 103      35.331  70.195   2.671  1.00 91.86           C  
ATOM    813  C   ALA A 103      34.564  69.148   1.866  1.00 91.86           C  
ATOM    814  O   ALA A 103      34.287  69.350   0.681  1.00 91.86           O  
ATOM    815  CB  ALA A 103      36.818  69.851   2.705  1.00 91.86           C  
ATOM    816  N   SER A 104      34.285  68.059   2.530  1.00 93.75           N  
ATOM    817  CA  SER A 104      33.519  67.006   1.872  1.00 93.75           C  
ATOM    818  C   SER A 104      32.116  67.485   1.513  1.00 93.75           C  
ATOM    819  O   SER A 104      31.614  67.191   0.426  1.00 93.75           O  
ATOM    820  CB  SER A 104      33.431  65.768   2.766  1.00 93.75           C  
ATOM    821  OG  SER A 104      32.946  64.654   2.035  1.00 93.75           O  
ATOM    822  N   LEU A 105      31.496  68.206   2.407  1.00 94.73           N  
ATOM    823  CA  LEU A 105      30.162  68.742   2.160  1.00 94.73           C  
ATOM    824  C   LEU A 105      30.182  69.742   1.008  1.00 94.73           C  
ATOM    825  O   LEU A 105      29.269  69.758   0.179  1.00 94.73           O  
ATOM    826  CB  LEU A 105      29.612  69.411   3.422  1.00 94.73           C  
ATOM    827  CG  LEU A 105      29.316  68.488   4.606  1.00 94.73           C  
ATOM    828  CD1 LEU A 105      29.020  69.308   5.857  1.00 94.73           C  
ATOM    829  CD2 LEU A 105      28.151  67.558   4.282  1.00 94.73           C  
ATOM    830  N   LYS A 106      31.242  70.600   0.952  1.00 94.13           N  
ATOM    831  CA  LYS A 106      31.405  71.525  -0.167  1.00 94.13           C  
ATOM    832  C   LYS A 106      31.540  70.772  -1.487  1.00 94.13           C  
ATOM    833  O   LYS A 106      30.942  71.159  -2.493  1.00 94.13           O  
ATOM    834  CB  LYS A 106      32.624  72.422   0.052  1.00 94.13           C  
ATOM    835  CG  LYS A 106      32.401  73.530   1.072  1.00 94.13           C  
ATOM    836  CD  LYS A 106      33.628  74.423   1.203  1.00 94.13           C  
ATOM    837  CE  LYS A 106      33.443  75.472   2.292  1.00 94.13           C  
ATOM    838  NZ  LYS A 106      34.670  76.304   2.473  1.00 94.13           N1+
ATOM    839  N   ALA A 107      32.327  69.724  -1.443  1.00 93.97           N  
ATOM    840  CA  ALA A 107      32.491  68.893  -2.633  1.00 93.97           C  
ATOM    841  C   ALA A 107      31.165  68.270  -3.055  1.00 93.97           C  
ATOM    842  O   ALA A 107      30.851  68.208  -4.245  1.00 93.97           O  
ATOM    843  CB  ALA A 107      33.532  67.805  -2.382  1.00 93.97           C  
ATOM    844  N   ALA A 108      30.425  67.718  -2.103  1.00 95.54           N  
ATOM    845  CA  ALA A 108      29.112  67.140  -2.376  1.00 95.54           C  
ATOM    846  C   ALA A 108      28.194  68.156  -3.050  1.00 95.54           C  
ATOM    847  O   ALA A 108      27.481  67.824  -3.999  1.00 95.54           O  
ATOM    848  CB  ALA A 108      28.477  66.629  -1.084  1.00 95.54           C  
ATOM    849  N   GLN A 109      28.197  69.423  -2.541  1.00 95.61           N  
ATOM    850  CA  GLN A 109      27.381  70.496  -3.098  1.00 95.61           C  
ATOM    851  C   GLN A 109      27.753  70.773  -4.552  1.00 95.61           C  
ATOM    852  O   GLN A 109      26.876  70.903  -5.410  1.00 95.61           O  
ATOM    853  CB  GLN A 109      27.529  71.772  -2.267  1.00 95.61           C  
ATOM    854  CG  GLN A 109      26.926  71.670  -0.873  1.00 95.61           C  
ATOM    855  CD  GLN A 109      27.162  72.916  -0.039  1.00 95.61           C  
ATOM    856  NE2 GLN A 109      27.486  72.724   1.235  1.00 95.61           N  
ATOM    857  OE1 GLN A 109      27.056  74.041  -0.537  1.00 95.61           O  
ATOM    858  N   ILE A 110      29.030  70.929  -4.789  1.00 94.56           N  
ATOM    859  CA  ILE A 110      29.515  71.222  -6.133  1.00 94.56           C  
ATOM    860  C   ILE A 110      29.114  70.096  -7.084  1.00 94.56           C  
ATOM    861  O   ILE A 110      28.623  70.350  -8.186  1.00 94.56           O  
ATOM    862  CB  ILE A 110      31.047  71.419  -6.151  1.00 94.56           C  
ATOM    863  CG1 ILE A 110      31.432  72.684  -5.378  1.00 94.56           C  
ATOM    864  CG2 ILE A 110      31.567  71.476  -7.590  1.00 94.56           C  
ATOM    865  CD1 ILE A 110      32.928  72.833  -5.138  1.00 94.56           C  
ATOM    866  N   ALA A 111      29.347  68.870  -6.640  1.00 95.06           N  
ATOM    867  CA  ALA A 111      28.992  67.704  -7.445  1.00 95.06           C  
ATOM    868  C   ALA A 111      27.492  67.669  -7.729  1.00 95.06           C  
ATOM    869  O   ALA A 111      27.076  67.480  -8.874  1.00 95.06           O  
ATOM    870  CB  ALA A 111      29.426  66.420  -6.742  1.00 95.06           C  
ATOM    871  N   ALA A 112      26.659  67.827  -6.713  1.00 95.53           N  
ATOM    872  CA  ALA A 112      25.205  67.812  -6.853  1.00 95.53           C  
ATOM    873  C   ALA A 112      24.726  68.968  -7.726  1.00 95.53           C  
ATOM    874  O   ALA A 112      23.787  68.814  -8.511  1.00 95.53           O  
ATOM    875  CB  ALA A 112      24.538  67.872  -5.482  1.00 95.53           C  
ATOM    876  N   GLU A 113      25.341  70.161  -7.603  1.00 96.02           N  
ATOM    877  CA  GLU A 113      24.984  71.317  -8.420  1.00 96.02           C  
ATOM    878  C   GLU A 113      25.194  71.030  -9.904  1.00 96.02           C  
ATOM    879  O   GLU A 113      24.418  71.487 -10.746  1.00 96.02           O  
ATOM    880  CB  GLU A 113      25.799  72.544  -8.001  1.00 96.02           C  
ATOM    881  CG  GLU A 113      25.296  73.209  -6.729  1.00 96.02           C  
ATOM    882  CD  GLU A 113      26.187  74.348  -6.254  1.00 96.02           C  
ATOM    883  OE1 GLU A 113      25.862  74.984  -5.227  1.00 96.02           O  
ATOM    884  OE2 GLU A 113      27.217  74.603  -6.915  1.00 96.02           O1-
ATOM    885  N   LEU A 114      26.238  70.391 -10.173  1.00 94.88           N  
ATOM    886  CA  LEU A 114      26.508  70.006 -11.554  1.00 94.88           C  
ATOM    887  C   LEU A 114      25.370  69.161 -12.116  1.00 94.88           C  
ATOM    888  O   LEU A 114      24.938  69.371 -13.251  1.00 94.88           O  
ATOM    889  CB  LEU A 114      27.827  69.233 -11.646  1.00 94.88           C  
ATOM    890  CG  LEU A 114      28.248  68.776 -13.044  1.00 94.88           C  
ATOM    891  CD1 LEU A 114      28.533  69.981 -13.933  1.00 94.88           C  
ATOM    892  CD2 LEU A 114      29.468  67.865 -12.963  1.00 94.88           C  
ATOM    893  N   VAL A 115      24.863  68.204 -11.361  1.00 95.35           N  
ATOM    894  CA  VAL A 115      23.758  67.346 -11.777  1.00 95.35           C  
ATOM    895  C   VAL A 115      22.513  68.193 -12.030  1.00 95.35           C  
ATOM    896  O   VAL A 115      21.829  68.016 -13.042  1.00 95.35           O  
ATOM    897  CB  VAL A 115      23.457  66.258 -10.723  1.00 95.35           C  
ATOM    898  CG1 VAL A 115      22.249  65.421 -11.139  1.00 95.35           C  
ATOM    899  CG2 VAL A 115      24.681  65.366 -10.512  1.00 95.35           C  
ATOM    900  N   VAL A 116      22.216  69.161 -11.139  1.00 95.56           N  
ATOM    901  CA  VAL A 116      21.057  70.036 -11.275  1.00 95.56           C  
ATOM    902  C   VAL A 116      21.169  70.848 -12.563  1.00 95.56           C  
ATOM    903  O   VAL A 116      20.194  70.986 -13.305  1.00 95.56           O  
ATOM    904  CB  VAL A 116      20.912  70.980 -10.060  1.00 95.56           C  
ATOM    905  CG1 VAL A 116      19.776  71.977 -10.282  1.00 95.56           C  
ATOM    906  CG2 VAL A 116      20.678  70.175  -8.784  1.00 95.56           C  
ATOM    907  N   ARG A 117      22.351  71.394 -12.805  1.00 94.46           N  
ATOM    908  CA  ARG A 117      22.600  72.239 -13.968  1.00 94.46           C  
ATOM    909  C   ARG A 117      22.433  71.450 -15.263  1.00 94.46           C  
ATOM    910  O   ARG A 117      21.851  71.949 -16.230  1.00 94.46           O  
ATOM    911  CB  ARG A 117      24.002  72.847 -13.902  1.00 94.46           C  
ATOM    912  CG  ARG A 117      24.299  73.835 -15.019  1.00 94.46           C  
ATOM    913  CD  ARG A 117      25.641  74.526 -14.821  1.00 94.46           C  
ATOM    914  NE  ARG A 117      26.751  73.581 -14.907  1.00 94.46           N  
ATOM    915  CZ  ARG A 117      27.988  73.823 -14.481  1.00 94.46           C  
ATOM    916  NH1 ARG A 117      28.298  74.990 -13.927  1.00 94.46           N1+
ATOM    917  NH2 ARG A 117      28.922  72.892 -14.609  1.00 94.46           N  
ATOM    918  N   GLU A 118      22.788  70.218 -15.297  1.00 93.08           N  
ATOM    919  CA  GLU A 118      22.834  69.433 -16.527  1.00 93.08           C  
ATOM    920  C   GLU A 118      21.503  68.735 -16.786  1.00 93.08           C  
ATOM    921  O   GLU A 118      21.155  68.457 -17.936  1.00 93.08           O  
ATOM    922  CB  GLU A 118      23.965  68.404 -16.465  1.00 93.08           C  
ATOM    923  CG  GLU A 118      25.357  69.019 -16.439  1.00 93.08           C  
ATOM    924  CD  GLU A 118      25.683  69.819 -17.690  1.00 93.08           C  
ATOM    925  OE1 GLU A 118      26.466  70.791 -17.601  1.00 93.08           O  
ATOM    926  OE2 GLU A 118      25.149  69.471 -18.767  1.00 93.08           O1-
ATOM    927  N   GLN A 119      20.691  68.520 -15.858  1.00 90.26           N  
ATOM    928  CA  GLN A 119      19.398  67.867 -16.030  1.00 90.26           C  
ATOM    929  C   GLN A 119      18.322  68.549 -15.190  1.00 90.26           C  
ATOM    930  O   GLN A 119      17.738  67.930 -14.297  1.00 90.26           O  
ATOM    931  CB  GLN A 119      19.491  66.385 -15.661  1.00 90.26           C  
ATOM    932  CG  GLN A 119      20.398  65.579 -16.580  1.00 90.26           C  
ATOM    933  CD  GLN A 119      19.654  64.972 -17.755  1.00 90.26           C  
ATOM    934  NE2 GLN A 119      20.394  64.360 -18.673  1.00 90.26           N  
ATOM    935  OE1 GLN A 119      18.424  65.052 -17.835  1.00 90.26           O  
ATOM    936  N   PRO A 120      18.056  69.850 -15.614  1.00 89.59           N  
ATOM    937  CA  PRO A 120      17.037  70.530 -14.811  1.00 89.59           C  
ATOM    938  C   PRO A 120      15.663  69.874 -14.923  1.00 89.59           C  
ATOM    939  O   PRO A 120      15.299  69.374 -15.991  1.00 89.59           O  
ATOM    940  CB  PRO A 120      17.016  71.945 -15.394  1.00 89.59           C  
ATOM    941  CG  PRO A 120      17.484  71.784 -16.804  1.00 89.59           C  
ATOM    942  CD  PRO A 120      18.451  70.636 -16.858  1.00 89.59           C  
ATOM    943  N   GLY A 121      15.031  69.460 -13.959  1.00 87.99           N  
ATOM    944  CA  GLY A 121      13.666  68.961 -13.988  1.00 87.99           C  
ATOM    945  C   GLY A 121      13.581  67.448 -13.897  1.00 87.99           C  
ATOM    946  O   GLY A 121      12.487  66.881 -13.897  1.00 87.99           O  
ATOM    947  N   SER A 122      14.760  66.808 -13.979  1.00 92.58           N  
ATOM    948  CA  SER A 122      14.800  65.353 -13.865  1.00 92.58           C  
ATOM    949  C   SER A 122      14.718  64.911 -12.408  1.00 92.58           C  
ATOM    950  O   SER A 122      14.830  65.734 -11.496  1.00 92.58           O  
ATOM    951  CB  SER A 122      16.075  64.800 -14.504  1.00 92.58           C  
ATOM    952  OG  SER A 122      17.210  65.114 -13.714  1.00 92.58           O  
ATOM    953  N   ASN A 123      14.385  63.595 -12.192  1.00 92.98           N  
ATOM    954  CA  ASN A 123      14.409  63.009 -10.856  1.00 92.98           C  
ATOM    955  C   ASN A 123      15.795  63.109 -10.225  1.00 92.98           C  
ATOM    956  O   ASN A 123      15.918  63.293  -9.013  1.00 92.98           O  
ATOM    957  CB  ASN A 123      13.950  61.551 -10.901  1.00 92.98           C  
ATOM    958  CG  ASN A 123      13.697  60.975  -9.521  1.00 92.98           C  
ATOM    959  ND2 ASN A 123      14.077  59.719  -9.324  1.00 92.98           N  
ATOM    960  OD1 ASN A 123      13.164  61.654  -8.639  1.00 92.98           O  
ATOM    961  N   LEU A 124      16.818  62.985 -11.090  1.00 94.04           N  
ATOM    962  CA  LEU A 124      18.187  63.130 -10.609  1.00 94.04           C  
ATOM    963  C   LEU A 124      18.423  64.531 -10.054  1.00 94.04           C  
ATOM    964  O   LEU A 124      19.050  64.691  -9.004  1.00 94.04           O  
ATOM    965  CB  LEU A 124      19.184  62.840 -11.733  1.00 94.04           C  
ATOM    966  CG  LEU A 124      19.331  61.375 -12.147  1.00 94.04           C  
ATOM    967  CD1 LEU A 124      20.229  61.258 -13.374  1.00 94.04           C  
ATOM    968  CD2 LEU A 124      19.886  60.546 -10.992  1.00 94.04           C  
ATOM    969  N   ALA A 125      17.923  65.506 -10.738  1.00 93.81           N  
ATOM    970  CA  ALA A 125      18.069  66.887 -10.287  1.00 93.81           C  
ATOM    971  C   ALA A 125      17.361  67.107  -8.954  1.00 93.81           C  
ATOM    972  O   ALA A 125      17.875  67.808  -8.079  1.00 93.81           O  
ATOM    973  CB  ALA A 125      17.527  67.850 -11.340  1.00 93.81           C  
ATOM    974  N   GLU A 126      16.226  66.511  -8.803  1.00 94.21           N  
ATOM    975  CA  GLU A 126      15.471  66.647  -7.561  1.00 94.21           C  
ATOM    976  C   GLU A 126      16.231  66.040  -6.385  1.00 94.21           C  
ATOM    977  O   GLU A 126      16.299  66.638  -5.310  1.00 94.21           O  
ATOM    978  CB  GLU A 126      14.095  65.988  -7.693  1.00 94.21           C  
ATOM    979  CG  GLU A 126      13.149  66.724  -8.630  1.00 94.21           C  
ATOM    980  CD  GLU A 126      12.860  68.151  -8.191  1.00 94.21           C  
ATOM    981  OE1 GLU A 126      12.742  69.042  -9.062  1.00 94.21           O  
ATOM    982  OE2 GLU A 126      12.751  68.379  -6.965  1.00 94.21           O1-
ATOM    983  N   LYS A 127      16.803  64.886  -6.590  1.00 94.58           N  
ATOM    984  CA  LYS A 127      17.615  64.240  -5.561  1.00 94.58           C  
ATOM    985  C   LYS A 127      18.863  65.061  -5.250  1.00 94.58           C  
ATOM    986  O   LYS A 127      19.270  65.166  -4.092  1.00 94.58           O  
ATOM    987  CB  LYS A 127      18.010  62.829  -5.997  1.00 94.58           C  
ATOM    988  CG  LYS A 127      16.862  61.831  -5.979  1.00 94.58           C  
ATOM    989  CD  LYS A 127      17.336  60.428  -6.340  1.00 94.58           C  
ATOM    990  CE  LYS A 127      16.179  59.438  -6.371  1.00 94.58           C  
ATOM    991  NZ  LYS A 127      16.634  58.066  -6.745  1.00 94.58           N1+
ATOM    992  N   ALA A 128      19.427  65.583  -6.342  1.00 95.27           N  
ATOM    993  CA  ALA A 128      20.609  66.427  -6.178  1.00 95.27           C  
ATOM    994  C   ALA A 128      20.285  67.667  -5.350  1.00 95.27           C  
ATOM    995  O   ALA A 128      21.082  68.081  -4.504  1.00 95.27           O  
ATOM    996  CB  ALA A 128      21.167  66.832  -7.540  1.00 95.27           C  
ATOM    997  N   LYS A 129      19.129  68.264  -5.614  1.00 94.79           N  
ATOM    998  CA  LYS A 129      18.717  69.439  -4.851  1.00 94.79           C  
ATOM    999  C   LYS A 129      18.593  69.114  -3.365  1.00 94.79           C  
ATOM   1000  O   LYS A 129      18.973  69.922  -2.515  1.00 94.79           O  
ATOM   1001  CB  LYS A 129      17.390  69.985  -5.380  1.00 94.79           C  
ATOM   1002  CG  LYS A 129      17.500  70.679  -6.730  1.00 94.79           C  
ATOM   1003  CD  LYS A 129      16.147  71.190  -7.207  1.00 94.79           C  
ATOM   1004  CE  LYS A 129      16.241  71.809  -8.596  1.00 94.79           C  
ATOM   1005  NZ  LYS A 129      14.907  72.265  -9.090  1.00 94.79           N1+
ATOM   1006  N   THR A 130      18.077  67.944  -3.085  1.00 93.92           N  
ATOM   1007  CA  THR A 130      17.958  67.517  -1.696  1.00 93.92           C  
ATOM   1008  C   THR A 130      19.336  67.358  -1.058  1.00 93.92           C  
ATOM   1009  O   THR A 130      19.552  67.779   0.080  1.00 93.92           O  
ATOM   1010  CB  THR A 130      17.182  66.192  -1.582  1.00 93.92           C  
ATOM   1011  CG2 THR A 130      17.091  65.730  -0.131  1.00 93.92           C  
ATOM   1012  OG1 THR A 130      15.857  66.376  -2.096  1.00 93.92           O  
ATOM   1013  N   ILE A 131      20.276  66.794  -1.784  1.00 95.15           N  
ATOM   1014  CA  ILE A 131      21.632  66.593  -1.290  1.00 95.15           C  
ATOM   1015  C   ILE A 131      22.294  67.945  -1.030  1.00 95.15           C  
ATOM   1016  O   ILE A 131      22.987  68.122  -0.027  1.00 95.15           O  
ATOM   1017  CB  ILE A 131      22.479  65.765  -2.284  1.00 95.15           C  
ATOM   1018  CG1 ILE A 131      21.952  64.328  -2.364  1.00 95.15           C  
ATOM   1019  CG2 ILE A 131      23.957  65.784  -1.881  1.00 95.15           C  
ATOM   1020  CD1 ILE A 131      22.590  63.495  -3.468  1.00 95.15           C  
ATOM   1021  N   ILE A 132      22.066  68.854  -1.949  1.00 94.80           N  
ATOM   1022  CA  ILE A 132      22.623  70.192  -1.781  1.00 94.80           C  
ATOM   1023  C   ILE A 132      22.113  70.804  -0.478  1.00 94.80           C  
ATOM   1024  O   ILE A 132      22.897  71.327   0.318  1.00 94.80           O  
ATOM   1025  CB  ILE A 132      22.270  71.106  -2.976  1.00 94.80           C  
ATOM   1026  CG1 ILE A 132      22.969  70.616  -4.248  1.00 94.80           C  
ATOM   1027  CG2 ILE A 132      22.641  72.560  -2.671  1.00 94.80           C  
ATOM   1028  CD1 ILE A 132      22.515  71.324  -5.517  1.00 94.80           C  
ATOM   1029  N   LEU A 133      20.842  70.663  -0.241  1.00 94.55           N  
ATOM   1030  CA  LEU A 133      20.239  71.219   0.965  1.00 94.55           C  
ATOM   1031  C   LEU A 133      20.759  70.507   2.210  1.00 94.55           C  
ATOM   1032  O   LEU A 133      21.053  71.150   3.221  1.00 94.55           O  
ATOM   1033  CB  LEU A 133      18.714  71.110   0.901  1.00 94.55           C  
ATOM   1034  CG  LEU A 133      18.008  72.043  -0.084  1.00 94.55           C  
ATOM   1035  CD1 LEU A 133      16.531  71.676  -0.198  1.00 94.55           C  
ATOM   1036  CD2 LEU A 133      18.171  73.498   0.346  1.00 94.55           C  
ATOM   1037  N   GLN A 134      20.926  69.250   2.139  1.00 93.80           N  
ATOM   1038  CA  GLN A 134      21.454  68.475   3.257  1.00 93.80           C  
ATOM   1039  C   GLN A 134      22.885  68.893   3.588  1.00 93.80           C  
ATOM   1040  O   GLN A 134      23.222  69.100   4.756  1.00 93.80           O  
ATOM   1041  CB  GLN A 134      21.403  66.979   2.945  1.00 93.80           C  
ATOM   1042  CG  GLN A 134      19.991  66.409   2.899  1.00 93.80           C  
ATOM   1043  CD  GLN A 134      19.960  64.955   2.467  1.00 93.80           C  
ATOM   1044  NE2 GLN A 134      18.835  64.290   2.706  1.00 93.80           N  
ATOM   1045  OE1 GLN A 134      20.938  64.434   1.924  1.00 93.80           O  
ATOM   1046  N   ALA A 135      23.671  68.976   2.504  1.00 94.43           N  
ATOM   1047  CA  ALA A 135      25.077  69.329   2.682  1.00 94.43           C  
ATOM   1048  C   ALA A 135      25.221  70.743   3.238  1.00 94.43           C  
ATOM   1049  O   ALA A 135      26.066  70.993   4.101  1.00 94.43           O  
ATOM   1050  CB  ALA A 135      25.829  69.201   1.359  1.00 94.43           C  
ATOM   1051  N   ARG A 136      24.359  71.622   2.772  1.00 94.92           N  
ATOM   1052  CA  ARG A 136      24.416  73.003   3.241  1.00 94.92           C  
ATOM   1053  C   ARG A 136      24.032  73.099   4.713  1.00 94.92           C  
ATOM   1054  O   ARG A 136      24.681  73.810   5.484  1.00 94.92           O  
ATOM   1055  CB  ARG A 136      23.498  73.895   2.401  1.00 94.92           C  
ATOM   1056  CG  ARG A 136      24.078  74.277   1.048  1.00 94.92           C  
ATOM   1057  CD  ARG A 136      23.145  75.196   0.274  1.00 94.92           C  
ATOM   1058  NE  ARG A 136      23.705  75.564  -1.024  1.00 94.92           N  
ATOM   1059  CZ  ARG A 136      23.025  76.149  -2.005  1.00 94.92           C  
ATOM   1060  NH1 ARG A 136      21.738  76.445  -1.855  1.00 94.92           N1+
ATOM   1061  NH2 ARG A 136      23.633  76.441  -3.144  1.00 94.92           N  
ATOM   1062  N   ALA A 137      22.997  72.448   5.019  1.00 92.66           N  
ATOM   1063  CA  ALA A 137      22.565  72.436   6.415  1.00 92.66           C  
ATOM   1064  C   ALA A 137      23.650  71.863   7.321  1.00 92.66           C  
ATOM   1065  O   ALA A 137      23.954  72.432   8.372  1.00 92.66           O  
ATOM   1066  CB  ALA A 137      21.273  71.636   6.564  1.00 92.66           C  
ATOM   1067  N   ALA A 138      24.229  70.737   6.929  1.00 93.73           N  
ATOM   1068  CA  ALA A 138      25.289  70.109   7.713  1.00 93.73           C  
ATOM   1069  C   ALA A 138      26.516  71.013   7.800  1.00 93.73           C  
ATOM   1070  O   ALA A 138      27.132  71.135   8.862  1.00 93.73           O  
ATOM   1071  CB  ALA A 138      25.669  68.760   7.111  1.00 93.73           C  
ATOM   1072  N   GLU A 139      26.859  71.571   6.630  1.00 93.83           N  
ATOM   1073  CA  GLU A 139      28.006  72.475   6.602  1.00 93.83           C  
ATOM   1074  C   GLU A 139      27.806  73.648   7.558  1.00 93.83           C  
ATOM   1075  O   GLU A 139      28.718  74.012   8.302  1.00 93.83           O  
ATOM   1076  CB  GLU A 139      28.251  72.989   5.182  1.00 93.83           C  
ATOM   1077  CG  GLU A 139      29.473  73.888   5.056  1.00 93.83           C  
ATOM   1078  CD  GLU A 139      29.613  74.520   3.681  1.00 93.83           C  
ATOM   1079  OE1 GLU A 139      30.567  75.302   3.467  1.00 93.83           O  
ATOM   1080  OE2 GLU A 139      28.762  74.232   2.811  1.00 93.83           O1-
ATOM   1081  N   LEU A 140      26.628  74.245   7.531  1.00 93.83           N  
ATOM   1082  CA  LEU A 140      26.332  75.381   8.397  1.00 93.83           C  
ATOM   1083  C   LEU A 140      26.369  74.969   9.866  1.00 93.83           C  
ATOM   1084  O   LEU A 140      26.882  75.708  10.708  1.00 93.83           O  
ATOM   1085  CB  LEU A 140      24.962  75.972   8.055  1.00 93.83           C  
ATOM   1086  CG  LEU A 140      24.886  76.813   6.780  1.00 93.83           C  
ATOM   1087  CD1 LEU A 140      23.436  77.166   6.464  1.00 93.83           C  
ATOM   1088  CD2 LEU A 140      25.729  78.076   6.920  1.00 93.83           C  
ATOM   1089  N   ALA A 141      25.880  73.876  10.155  1.00 92.80           N  
ATOM   1090  CA  ALA A 141      25.893  73.375  11.527  1.00 92.80           C  
ATOM   1091  C   ALA A 141      27.322  73.189  12.031  1.00 92.80           C  
ATOM   1092  O   ALA A 141      27.633  73.532  13.174  1.00 92.80           O  
ATOM   1093  CB  ALA A 141      25.124  72.060  11.621  1.00 92.80           C  
ATOM   1094  N   ILE A 142      28.198  72.651  11.194  1.00 91.74           N  
ATOM   1095  CA  ILE A 142      29.599  72.448  11.546  1.00 91.74           C  
ATOM   1096  C   ILE A 142      30.276  73.799  11.771  1.00 91.74           C  
ATOM   1097  O   ILE A 142      31.011  73.978  12.744  1.00 91.74           O  
ATOM   1098  CB  ILE A 142      30.347  71.650  10.454  1.00 91.74           C  
ATOM   1099  CG1 ILE A 142      29.833  70.207  10.402  1.00 91.74           C  
ATOM   1100  CG2 ILE A 142      31.858  71.685  10.698  1.00 91.74           C  
ATOM   1101  CD1 ILE A 142      30.379  69.397   9.233  1.00 91.74           C  
ATOM   1102  N   ARG A 143      30.005  74.670  10.913  1.00 92.01           N  
ATOM   1103  CA  ARG A 143      30.592  76.000  11.040  1.00 92.01           C  
ATOM   1104  C   ARG A 143      30.144  76.675  12.332  1.00 92.01           C  
ATOM   1105  O   ARG A 143      30.949  77.302  13.023  1.00 92.01           O  
ATOM   1106  CB  ARG A 143      30.219  76.870   9.838  1.00 92.01           C  
ATOM   1107  CG  ARG A 143      30.966  78.193   9.779  1.00 92.01           C  
ATOM   1108  CD  ARG A 143      30.652  78.962   8.503  1.00 92.01           C  
ATOM   1109  NE  ARG A 143      31.306  78.369   7.341  1.00 92.01           N  
ATOM   1110  CZ  ARG A 143      31.154  78.790   6.089  1.00 92.01           C  
ATOM   1111  NH1 ARG A 143      30.365  79.822   5.811  1.00 92.01           N1+
ATOM   1112  NH2 ARG A 143      31.798  78.177   5.105  1.00 92.01           N  
ATOM   1113  N   ILE A 144      28.876  76.598  12.645  1.00 90.98           N  
ATOM   1114  CA  ILE A 144      28.328  77.155  13.877  1.00 90.98           C  
ATOM   1115  C   ILE A 144      28.993  76.494  15.083  1.00 90.98           C  
ATOM   1116  O   ILE A 144      29.359  77.171  16.046  1.00 90.98           O  
ATOM   1117  CB  ILE A 144      26.795  76.976  13.945  1.00 90.98           C  
ATOM   1118  CG1 ILE A 144      26.107  77.864  12.901  1.00 90.98           C  
ATOM   1119  CG2 ILE A 144      26.277  77.284  15.352  1.00 90.98           C  
ATOM   1120  CD1 ILE A 144      24.616  77.597  12.747  1.00 90.98           C  
ATOM   1121  N   GLU A 145      29.142  75.223  15.036  1.00 89.80           N  
ATOM   1122  CA  GLU A 145      29.804  74.492  16.114  1.00 89.80           C  
ATOM   1123  C   GLU A 145      31.243  74.966  16.297  1.00 89.80           C  
ATOM   1124  O   GLU A 145      31.712  75.122  17.426  1.00 89.80           O  
ATOM   1125  CB  GLU A 145      29.777  72.987  15.837  1.00 89.80           C  
ATOM   1126  CG  GLU A 145      30.302  72.141  16.989  1.00 89.80           C  
ATOM   1127  CD  GLU A 145      30.250  70.648  16.708  1.00 89.80           C  
ATOM   1128  OE1 GLU A 145      30.586  69.848  17.611  1.00 89.80           O  
ATOM   1129  OE2 GLU A 145      29.874  70.274  15.575  1.00 89.80           O1-
ATOM   1130  N   GLU A 146      31.869  75.262  15.213  1.00 88.08           N  
ATOM   1131  CA  GLU A 146      33.253  75.726  15.261  1.00 88.08           C  
ATOM   1132  C   GLU A 146      33.339  77.151  15.797  1.00 88.08           C  
ATOM   1133  O   GLU A 146      34.242  77.477  16.570  1.00 88.08           O  
ATOM   1134  CB  GLU A 146      33.896  75.645  13.875  1.00 88.08           C  
ATOM   1135  CG  GLU A 146      34.210  74.226  13.423  1.00 88.08           C  
ATOM   1136  CD  GLU A 146      34.743  74.152  12.002  1.00 88.08           C  
ATOM   1137  OE1 GLU A 146      35.136  73.050  11.557  1.00 88.08           O  
ATOM   1138  OE2 GLU A 146      34.770  75.206  11.327  1.00 88.08           O1-
ATOM   1139  N   GLN A 147      32.342  77.995  15.479  1.00 86.99           N  
ATOM   1140  CA  GLN A 147      32.337  79.402  15.864  1.00 86.99           C  
ATOM   1141  C   GLN A 147      31.875  79.577  17.308  1.00 86.99           C  
ATOM   1142  O   GLN A 147      32.401  80.422  18.035  1.00 86.99           O  
ATOM   1143  CB  GLN A 147      31.443  80.214  14.925  1.00 86.99           C  
ATOM   1144  CG  GLN A 147      32.019  80.390  13.526  1.00 86.99           C  
ATOM   1145  CD  GLN A 147      31.092  81.155  12.601  1.00 86.99           C  
ATOM   1146  NE2 GLN A 147      31.626  81.619  11.476  1.00 86.99           N  
ATOM   1147  OE1 GLN A 147      29.904  81.328  12.895  1.00 86.99           O  
ATOM   1148  N   LEU A 148      30.857  78.783  17.614  1.00 85.88           N  
ATOM   1149  CA  LEU A 148      30.246  78.975  18.924  1.00 85.88           C  
ATOM   1150  C   LEU A 148      30.793  77.970  19.932  1.00 85.88           C  
ATOM   1151  O   LEU A 148      30.553  78.097  21.134  1.00 85.88           O  
ATOM   1152  CB  LEU A 148      28.724  78.845  18.831  1.00 85.88           C  
ATOM   1153  CG  LEU A 148      28.004  79.894  17.980  1.00 85.88           C  
ATOM   1154  CD1 LEU A 148      26.502  79.631  17.974  1.00 85.88           C  
ATOM   1155  CD2 LEU A 148      28.303  81.297  18.496  1.00 85.88           C  
ATOM   1156  N   LYS A 149      31.540  77.075  19.499  1.00 80.40           N  
ATOM   1157  CA  LYS A 149      32.088  76.034  20.364  1.00 80.40           C  
ATOM   1158  C   LYS A 149      30.980  75.313  21.126  1.00 80.40           C  
ATOM   1159  O   LYS A 149      29.860  75.180  20.627  1.00 80.40           O  
ATOM   1160  CB  LYS A 149      33.099  76.628  21.345  1.00 80.40           C  
ATOM   1161  CG  LYS A 149      34.327  77.229  20.679  1.00 80.40           C  
ATOM   1162  CD  LYS A 149      35.323  77.749  21.708  1.00 80.40           C  
ATOM   1163  CE  LYS A 149      36.546  78.368  21.043  1.00 80.40           C  
ATOM   1164  NZ  LYS A 149      37.500  78.924  22.047  1.00 80.40           N1+
ATOM   1165  N   ASP A 150      31.167  74.546  22.149  1.00 77.97           N  
ATOM   1166  CA  ASP A 150      30.256  73.646  22.849  1.00 77.97           C  
ATOM   1167  C   ASP A 150      29.160  74.427  23.572  1.00 77.97           C  
ATOM   1168  O   ASP A 150      29.025  74.330  24.795  1.00 77.97           O  
ATOM   1169  CB  ASP A 150      31.022  72.773  23.844  1.00 77.97           C  
ATOM   1170  CG  ASP A 150      31.722  71.597  23.184  1.00 77.97           C  
ATOM   1171  OD1 ASP A 150      31.292  71.166  22.093  1.00 77.97           O  
ATOM   1172  OD2 ASP A 150      32.711  71.096  23.763  1.00 77.97           O1-
ATOM   1173  N   THR A 151      28.525  75.425  22.835  1.00 85.13           N  
ATOM   1174  CA  THR A 151      27.385  76.145  23.391  1.00 85.13           C  
ATOM   1175  C   THR A 151      26.085  75.394  23.117  1.00 85.13           C  
ATOM   1176  O   THR A 151      26.047  74.499  22.270  1.00 85.13           O  
ATOM   1177  CB  THR A 151      27.289  77.570  22.814  1.00 85.13           C  
ATOM   1178  CG2 THR A 151      28.544  78.376  23.129  1.00 85.13           C  
ATOM   1179  OG1 THR A 151      27.128  77.493  21.391  1.00 85.13           O  
ATOM   1180  N   GLU A 152      25.130  75.529  23.987  1.00 88.56           N  
ATOM   1181  CA  GLU A 152      23.809  74.929  23.840  1.00 88.56           C  
ATOM   1182  C   GLU A 152      23.217  75.227  22.466  1.00 88.56           C  
ATOM   1183  O   GLU A 152      22.592  74.359  21.852  1.00 88.56           O  
ATOM   1184  CB  GLU A 152      22.865  75.429  24.939  1.00 88.56           C  
ATOM   1185  CG  GLU A 152      23.103  74.780  26.294  1.00 88.56           C  
ATOM   1186  CD  GLU A 152      22.055  75.156  27.330  1.00 88.56           C  
ATOM   1187  OE1 GLU A 152      22.034  74.543  28.422  1.00 88.56           O  
ATOM   1188  OE2 GLU A 152      21.248  76.069  27.047  1.00 88.56           O1-
ATOM   1189  N   LEU A 153      23.497  76.382  22.004  1.00 89.30           N  
ATOM   1190  CA  LEU A 153      23.005  76.795  20.695  1.00 89.30           C  
ATOM   1191  C   LEU A 153      23.616  75.942  19.589  1.00 89.30           C  
ATOM   1192  O   LEU A 153      22.914  75.506  18.674  1.00 89.30           O  
ATOM   1193  CB  LEU A 153      23.317  78.273  20.446  1.00 89.30           C  
ATOM   1194  CG  LEU A 153      22.609  78.924  19.256  1.00 89.30           C  
ATOM   1195  CD1 LEU A 153      21.871  80.182  19.702  1.00 89.30           C  
ATOM   1196  CD2 LEU A 153      23.610  79.248  18.152  1.00 89.30           C  
ATOM   1197  N   ALA A 154      24.877  75.686  19.674  1.00 90.13           N  
ATOM   1198  CA  ALA A 154      25.570  74.867  18.684  1.00 90.13           C  
ATOM   1199  C   ALA A 154      25.038  73.437  18.687  1.00 90.13           C  
ATOM   1200  O   ALA A 154      24.844  72.838  17.626  1.00 90.13           O  
ATOM   1201  CB  ALA A 154      27.074  74.873  18.945  1.00 90.13           C  
ATOM   1202  N   LYS A 155      24.779  72.931  19.903  1.00 90.98           N  
ATOM   1203  CA  LYS A 155      24.253  71.574  20.034  1.00 90.98           C  
ATOM   1204  C   LYS A 155      22.862  71.462  19.419  1.00 90.98           C  
ATOM   1205  O   LYS A 155      22.561  70.491  18.722  1.00 90.98           O  
ATOM   1206  CB  LYS A 155      24.213  71.154  21.504  1.00 90.98           C  
ATOM   1207  CG  LYS A 155      25.584  70.908  22.116  1.00 90.98           C  
ATOM   1208  CD  LYS A 155      25.476  70.447  23.563  1.00 90.98           C  
ATOM   1209  CE  LYS A 155      26.849  70.264  24.197  1.00 90.98           C  
ATOM   1210  NZ  LYS A 155      26.747  69.846  25.627  1.00 90.98           N1+
ATOM   1211  N   GLU A 156      22.098  72.485  19.674  1.00 91.37           N  
ATOM   1212  CA  GLU A 156      20.742  72.502  19.133  1.00 91.37           C  
ATOM   1213  C   GLU A 156      20.757  72.597  17.609  1.00 91.37           C  
ATOM   1214  O   GLU A 156      19.975  71.925  16.933  1.00 91.37           O  
ATOM   1215  CB  GLU A 156      19.941  73.664  19.726  1.00 91.37           C  
ATOM   1216  CG  GLU A 156      19.546  73.459  21.181  1.00 91.37           C  
ATOM   1217  CD  GLU A 156      18.718  74.602  21.744  1.00 91.37           C  
ATOM   1218  OE1 GLU A 156      18.407  74.586  22.958  1.00 91.37           O  
ATOM   1219  OE2 GLU A 156      18.375  75.521  20.967  1.00 91.37           O1-
ATOM   1220  N   ALA A 157      21.629  73.395  17.081  1.00 92.01           N  
ATOM   1221  CA  ALA A 157      21.762  73.548  15.634  1.00 92.01           C  
ATOM   1222  C   ALA A 157      22.155  72.228  14.977  1.00 92.01           C  
ATOM   1223  O   ALA A 157      21.592  71.848  13.948  1.00 92.01           O  
ATOM   1224  CB  ALA A 157      22.790  74.628  15.305  1.00 92.01           C  
ATOM   1225  N   LYS A 158      23.090  71.590  15.663  1.00 91.69           N  
ATOM   1226  CA  LYS A 158      23.544  70.302  15.147  1.00 91.69           C  
ATOM   1227  C   LYS A 158      22.418  69.272  15.168  1.00 91.69           C  
ATOM   1228  O   LYS A 158      22.224  68.536  14.198  1.00 91.69           O  
ATOM   1229  CB  LYS A 158      24.737  69.789  15.955  1.00 91.69           C  
ATOM   1230  CG  LYS A 158      25.379  68.534  15.384  1.00 91.69           C  
ATOM   1231  CD  LYS A 158      26.589  68.103  16.203  1.00 91.69           C  
ATOM   1232  CE  LYS A 158      27.194  66.811  15.672  1.00 91.69           C  
ATOM   1233  NZ  LYS A 158      28.375  66.380  16.477  1.00 91.69           N1+
ATOM   1234  N   GLU A 159      21.755  69.202  16.229  1.00 92.80           N  
ATOM   1235  CA  GLU A 159      20.660  68.248  16.375  1.00 92.80           C  
ATOM   1236  C   GLU A 159      19.563  68.508  15.346  1.00 92.80           C  
ATOM   1237  O   GLU A 159      19.038  67.570  14.743  1.00 92.80           O  
ATOM   1238  CB  GLU A 159      20.079  68.307  17.790  1.00 92.80           C  
ATOM   1239  CG  GLU A 159      20.965  67.660  18.845  1.00 92.80           C  
ATOM   1240  CD  GLU A 159      20.403  67.778  20.254  1.00 92.80           C  
ATOM   1241  OE1 GLU A 159      21.053  67.295  21.208  1.00 92.80           O  
ATOM   1242  OE2 GLU A 159      19.305  68.359  20.403  1.00 92.80           O1-
ATOM   1243  N   LEU A 160      19.241  69.747  15.267  1.00 93.43           N  
ATOM   1244  CA  LEU A 160      18.207  70.127  14.311  1.00 93.43           C  
ATOM   1245  C   LEU A 160      18.614  69.750  12.892  1.00 93.43           C  
ATOM   1246  O   LEU A 160      17.813  69.190  12.139  1.00 93.43           O  
ATOM   1247  CB  LEU A 160      17.929  71.630  14.392  1.00 93.43           C  
ATOM   1248  CG  LEU A 160      16.806  72.161  13.500  1.00 93.43           C  
ATOM   1249  CD1 LEU A 160      15.483  71.492  13.859  1.00 93.43           C  
ATOM   1250  CD2 LEU A 160      16.695  73.677  13.623  1.00 93.43           C  
ATOM   1251  N   ALA A 161      19.848  70.047  12.462  1.00 93.23           N  
ATOM   1252  CA  ALA A 161      20.343  69.698  11.133  1.00 93.23           C  
ATOM   1253  C   ALA A 161      20.311  68.188  10.915  1.00 93.23           C  
ATOM   1254  O   ALA A 161      19.883  67.715   9.859  1.00 93.23           O  
ATOM   1255  CB  ALA A 161      21.760  70.231  10.934  1.00 93.23           C  
ATOM   1256  N   THR A 162      20.722  67.450  11.895  1.00 92.66           N  
ATOM   1257  CA  THR A 162      20.741  65.995  11.809  1.00 92.66           C  
ATOM   1258  C   THR A 162      19.327  65.445  11.642  1.00 92.66           C  
ATOM   1259  O   THR A 162      19.095  64.552  10.823  1.00 92.66           O  
ATOM   1260  CB  THR A 162      21.393  65.369  13.056  1.00 92.66           C  
ATOM   1261  CG2 THR A 162      21.407  63.847  12.965  1.00 92.66           C  
ATOM   1262  OG1 THR A 162      22.741  65.841  13.169  1.00 92.66           O  
ATOM   1263  N   GLU A 163      18.453  66.019  12.411  1.00 92.28           N  
ATOM   1264  CA  GLU A 163      17.062  65.584  12.333  1.00 92.28           C  
ATOM   1265  C   GLU A 163      16.460  65.905  10.968  1.00 92.28           C  
ATOM   1266  O   GLU A 163      15.745  65.084  10.390  1.00 92.28           O  
ATOM   1267  CB  GLU A 163      16.231  66.235  13.441  1.00 92.28           C  
ATOM   1268  CG  GLU A 163      16.491  65.658  14.825  1.00 92.28           C  
ATOM   1269  CD  GLU A 163      15.644  66.299  15.913  1.00 92.28           C  
ATOM   1270  OE1 GLU A 163      15.804  65.937  17.100  1.00 92.28           O  
ATOM   1271  OE2 GLU A 163      14.812  67.171  15.573  1.00 92.28           O1-
ATOM   1272  N   ALA A 164      16.713  67.044  10.511  1.00 90.52           N  
ATOM   1273  CA  ALA A 164      16.187  67.440   9.207  1.00 90.52           C  
ATOM   1274  C   ALA A 164      16.773  66.574   8.095  1.00 90.52           C  
ATOM   1275  O   ALA A 164      16.062  66.181   7.166  1.00 90.52           O  
ATOM   1276  CB  ALA A 164      16.479  68.914   8.940  1.00 90.52           C  
ATOM   1277  N   ILE A 165      18.035  66.249   8.190  1.00 91.68           N  
ATOM   1278  CA  ILE A 165      18.724  65.432   7.197  1.00 91.68           C  
ATOM   1279  C   ILE A 165      18.162  64.013   7.215  1.00 91.68           C  
ATOM   1280  O   ILE A 165      17.960  63.405   6.161  1.00 91.68           O  
ATOM   1281  CB  ILE A 165      20.250  65.408   7.446  1.00 91.68           C  
ATOM   1282  CG1 ILE A 165      20.853  66.796   7.203  1.00 91.68           C  
ATOM   1283  CG2 ILE A 165      20.924  64.355   6.563  1.00 91.68           C  
ATOM   1284  CD1 ILE A 165      22.297  66.933   7.663  1.00 91.68           C  
ATOM   1285  N   LYS A 166      17.815  63.553   8.354  1.00 89.86           N  
ATOM   1286  CA  LYS A 166      17.247  62.216   8.493  1.00 89.86           C  
ATOM   1287  C   LYS A 166      15.848  62.146   7.887  1.00 89.86           C  
ATOM   1288  O   LYS A 166      15.485  61.146   7.265  1.00 89.86           O  
ATOM   1289  CB  LYS A 166      17.200  61.803   9.966  1.00 89.86           C  
ATOM   1290  CG  LYS A 166      18.549  61.386  10.534  1.00 89.86           C  
ATOM   1291  CD  LYS A 166      18.421  60.887  11.968  1.00 89.86           C  
ATOM   1292  CE  LYS A 166      19.776  60.519  12.556  1.00 89.86           C  
ATOM   1293  NZ  LYS A 166      19.661  60.071  13.976  1.00 89.86           N1+
ATOM   1294  N   ALA A 167      15.162  63.225   8.022  1.00 87.29           N  
ATOM   1295  CA  ALA A 167      13.791  63.267   7.519  1.00 87.29           C  
ATOM   1296  C   ALA A 167      13.768  63.352   5.996  1.00 87.29           C  
ATOM   1297  O   ALA A 167      12.819  62.892   5.357  1.00 87.29           O  
ATOM   1298  CB  ALA A 167      13.037  64.448   8.126  1.00 87.29           C  
ATOM   1299  N   GLN A 168      14.815  63.791   5.379  1.00 83.91           N  
ATOM   1300  CA  GLN A 168      14.999  63.922   3.937  1.00 83.91           C  
ATOM   1301  C   GLN A 168      13.856  64.711   3.306  1.00 83.91           C  
ATOM   1302  O   GLN A 168      13.436  64.415   2.185  1.00 83.91           O  
ATOM   1303  CB  GLN A 168      15.110  62.544   3.283  1.00 83.91           C  
ATOM   1304  CG  GLN A 168      16.328  61.747   3.729  1.00 83.91           C  
ATOM   1305  CD  GLN A 168      16.472  60.431   2.988  1.00 83.91           C  
ATOM   1306  NE2 GLN A 168      17.621  59.783   3.150  1.00 83.91           N  
ATOM   1307  OE1 GLN A 168      15.559  60.000   2.277  1.00 83.91           O  
ATOM   1308  N   ASP A 169      13.279  65.508   4.083  1.00 89.74           N  
ATOM   1309  CA  ASP A 169      12.231  66.408   3.612  1.00 89.74           C  
ATOM   1310  C   ASP A 169      12.815  67.742   3.159  1.00 89.74           C  
ATOM   1311  O   ASP A 169      13.374  68.488   3.966  1.00 89.74           O  
ATOM   1312  CB  ASP A 169      11.187  66.635   4.709  1.00 89.74           C  
ATOM   1313  CG  ASP A 169      10.007  67.467   4.239  1.00 89.74           C  
ATOM   1314  OD1 ASP A 169      10.160  68.262   3.287  1.00 89.74           O  
ATOM   1315  OD2 ASP A 169       8.914  67.329   4.829  1.00 89.74           O1-
ATOM   1316  N   LYS A 170      12.583  68.099   1.877  1.00 90.29           N  
ATOM   1317  CA  LYS A 170      13.193  69.285   1.283  1.00 90.29           C  
ATOM   1318  C   LYS A 170      12.745  70.553   2.006  1.00 90.29           C  
ATOM   1319  O   LYS A 170      13.562  71.432   2.290  1.00 90.29           O  
ATOM   1320  CB  LYS A 170      12.847  69.380  -0.204  1.00 90.29           C  
ATOM   1321  CG  LYS A 170      13.560  68.353  -1.071  1.00 90.29           C  
ATOM   1322  CD  LYS A 170      13.211  68.527  -2.544  1.00 90.29           C  
ATOM   1323  CE  LYS A 170      13.823  67.425  -3.398  1.00 90.29           C  
ATOM   1324  NZ  LYS A 170      13.495  67.599  -4.845  1.00 90.29           N1+
ATOM   1325  N   GLU A 171      11.507  70.604   2.268  1.00 91.84           N  
ATOM   1326  CA  GLU A 171      10.978  71.791   2.932  1.00 91.84           C  
ATOM   1327  C   GLU A 171      11.568  71.952   4.330  1.00 91.84           C  
ATOM   1328  O   GLU A 171      11.923  73.061   4.736  1.00 91.84           O  
ATOM   1329  CB  GLU A 171       9.450  71.728   3.009  1.00 91.84           C  
ATOM   1330  CG  GLU A 171       8.759  71.877   1.662  1.00 91.84           C  
ATOM   1331  CD  GLU A 171       7.243  71.812   1.755  1.00 91.84           C  
ATOM   1332  OE1 GLU A 171       6.565  71.942   0.710  1.00 91.84           O  
ATOM   1333  OE2 GLU A 171       6.729  71.630   2.881  1.00 91.84           O1-
ATOM   1334  N   ALA A 172      11.714  70.866   5.064  1.00 92.42           N  
ATOM   1335  CA  ALA A 172      12.313  70.892   6.395  1.00 92.42           C  
ATOM   1336  C   ALA A 172      13.776  71.322   6.330  1.00 92.42           C  
ATOM   1337  O   ALA A 172      14.233  72.117   7.156  1.00 92.42           O  
ATOM   1338  CB  ALA A 172      12.195  69.522   7.059  1.00 92.42           C  
ATOM   1339  N   LEU A 173      14.466  70.832   5.342  1.00 93.64           N  
ATOM   1340  CA  LEU A 173      15.874  71.174   5.170  1.00 93.64           C  
ATOM   1341  C   LEU A 173      16.041  72.659   4.871  1.00 93.64           C  
ATOM   1342  O   LEU A 173      16.961  73.301   5.383  1.00 93.64           O  
ATOM   1343  CB  LEU A 173      16.494  70.342   4.045  1.00 93.64           C  
ATOM   1344  CG  LEU A 173      16.731  68.861   4.347  1.00 93.64           C  
ATOM   1345  CD1 LEU A 173      17.089  68.110   3.069  1.00 93.64           C  
ATOM   1346  CD2 LEU A 173      17.827  68.698   5.394  1.00 93.64           C  
ATOM   1347  N   LYS A 174      15.140  73.189   4.069  1.00 93.22           N  
ATOM   1348  CA  LYS A 174      15.181  74.617   3.766  1.00 93.22           C  
ATOM   1349  C   LYS A 174      14.982  75.453   5.028  1.00 93.22           C  
ATOM   1350  O   LYS A 174      15.693  76.436   5.246  1.00 93.22           O  
ATOM   1351  CB  LYS A 174      14.119  74.976   2.726  1.00 93.22           C  
ATOM   1352  CG  LYS A 174      14.480  74.568   1.305  1.00 93.22           C  
ATOM   1353  CD  LYS A 174      13.413  75.003   0.310  1.00 93.22           C  
ATOM   1354  CE  LYS A 174      13.740  74.536  -1.102  1.00 93.22           C  
ATOM   1355  NZ  LYS A 174      12.668  74.911  -2.072  1.00 93.22           N1+
ATOM   1356  N   VAL A 175      14.004  75.070   5.811  1.00 94.26           N  
ATOM   1357  CA  VAL A 175      13.699  75.777   7.051  1.00 94.26           C  
ATOM   1358  C   VAL A 175      14.904  75.718   7.988  1.00 94.26           C  
ATOM   1359  O   VAL A 175      15.303  76.734   8.561  1.00 94.26           O  
ATOM   1360  CB  VAL A 175      12.452  75.188   7.749  1.00 94.26           C  
ATOM   1361  CG1 VAL A 175      12.293  75.771   9.152  1.00 94.26           C  
ATOM   1362  CG2 VAL A 175      11.201  75.450   6.913  1.00 94.26           C  
ATOM   1363  N   VAL A 176      15.486  74.544   8.129  1.00 94.58           N  
ATOM   1364  CA  VAL A 176      16.631  74.355   9.014  1.00 94.58           C  
ATOM   1365  C   VAL A 176      17.813  75.181   8.510  1.00 94.58           C  
ATOM   1366  O   VAL A 176      18.520  75.810   9.300  1.00 94.58           O  
ATOM   1367  CB  VAL A 176      17.027  72.866   9.119  1.00 94.58           C  
ATOM   1368  CG1 VAL A 176      18.374  72.714   9.824  1.00 94.58           C  
ATOM   1369  CG2 VAL A 176      15.944  72.077   9.854  1.00 94.58           C  
ATOM   1370  N   GLU A 177      18.040  75.168   7.218  1.00 93.60           N  
ATOM   1371  CA  GLU A 177      19.111  75.979   6.646  1.00 93.60           C  
ATOM   1372  C   GLU A 177      18.937  77.453   7.002  1.00 93.60           C  
ATOM   1373  O   GLU A 177      19.895  78.115   7.407  1.00 93.60           O  
ATOM   1374  CB  GLU A 177      19.162  75.807   5.126  1.00 93.60           C  
ATOM   1375  CG  GLU A 177      20.261  76.616   4.452  1.00 93.60           C  
ATOM   1376  CD  GLU A 177      20.179  76.592   2.934  1.00 93.60           C  
ATOM   1377  OE1 GLU A 177      20.932  77.342   2.273  1.00 93.60           O  
ATOM   1378  OE2 GLU A 177      19.354  75.817   2.401  1.00 93.60           O1-
ATOM   1379  N   LEU A 178      17.754  77.956   6.812  1.00 94.47           N  
ATOM   1380  CA  LEU A 178      17.489  79.360   7.104  1.00 94.47           C  
ATOM   1381  C   LEU A 178      17.707  79.657   8.584  1.00 94.47           C  
ATOM   1382  O   LEU A 178      18.300  80.680   8.936  1.00 94.47           O  
ATOM   1383  CB  LEU A 178      16.059  79.731   6.703  1.00 94.47           C  
ATOM   1384  CG  LEU A 178      15.796  79.895   5.205  1.00 94.47           C  
ATOM   1385  CD1 LEU A 178      14.306  80.084   4.945  1.00 94.47           C  
ATOM   1386  CD2 LEU A 178      16.595  81.070   4.649  1.00 94.47           C  
ATOM   1387  N   ALA A 179      17.238  78.786   9.396  1.00 94.38           N  
ATOM   1388  CA  ALA A 179      17.405  78.967  10.836  1.00 94.38           C  
ATOM   1389  C   ALA A 179      18.881  78.990  11.219  1.00 94.38           C  
ATOM   1390  O   ALA A 179      19.307  79.822  12.023  1.00 94.38           O  
ATOM   1391  CB  ALA A 179      16.677  77.862  11.599  1.00 94.38           C  
ATOM   1392  N   LEU A 180      19.632  78.111  10.626  1.00 94.43           N  
ATOM   1393  CA  LEU A 180      21.058  78.040  10.923  1.00 94.43           C  
ATOM   1394  C   LEU A 180      21.784  79.276  10.406  1.00 94.43           C  
ATOM   1395  O   LEU A 180      22.712  79.771  11.049  1.00 94.43           O  
ATOM   1396  CB  LEU A 180      21.672  76.778  10.311  1.00 94.43           C  
ATOM   1397  CG  LEU A 180      21.190  75.444  10.882  1.00 94.43           C  
ATOM   1398  CD1 LEU A 180      21.873  74.283  10.165  1.00 94.43           C  
ATOM   1399  CD2 LEU A 180      21.450  75.379  12.383  1.00 94.43           C  
ATOM   1400  N   LYS A 181      21.390  79.728   9.248  1.00 93.12           N  
ATOM   1401  CA  LYS A 181      21.965  80.964   8.725  1.00 93.12           C  
ATOM   1402  C   LYS A 181      21.726  82.130   9.681  1.00 93.12           C  
ATOM   1403  O   LYS A 181      22.606  82.972   9.874  1.00 93.12           O  
ATOM   1404  CB  LYS A 181      21.382  81.288   7.349  1.00 93.12           C  
ATOM   1405  CG  LYS A 181      22.008  80.498   6.210  1.00 93.12           C  
ATOM   1406  CD  LYS A 181      21.472  80.949   4.857  1.00 93.12           C  
ATOM   1407  CE  LYS A 181      22.086  80.148   3.716  1.00 93.12           C  
ATOM   1408  NZ  LYS A 181      21.511  80.535   2.394  1.00 93.12           N1+
ATOM   1409  N   ILE A 182      20.545  82.149  10.242  1.00 91.95           N  
ATOM   1410  CA  ILE A 182      20.200  83.199  11.196  1.00 91.95           C  
ATOM   1411  C   ILE A 182      21.100  83.094  12.425  1.00 91.95           C  
ATOM   1412  O   ILE A 182      21.624  84.102  12.906  1.00 91.95           O  
ATOM   1413  CB  ILE A 182      18.714  83.119  11.610  1.00 91.95           C  
ATOM   1414  CG1 ILE A 182      17.809  83.480  10.426  1.00 91.95           C  
ATOM   1415  CG2 ILE A 182      18.438  84.032  12.809  1.00 91.95           C  
ATOM   1416  CD1 ILE A 182      16.329  83.228  10.680  1.00 91.95           C  
ATOM   1417  N   VAL A 183      21.305  81.926  12.948  1.00 90.91           N  
ATOM   1418  CA  VAL A 183      22.152  81.699  14.115  1.00 90.91           C  
ATOM   1419  C   VAL A 183      23.575  82.163  13.818  1.00 90.91           C  
ATOM   1420  O   VAL A 183      24.221  82.788  14.664  1.00 90.91           O  
ATOM   1421  CB  VAL A 183      22.152  80.213  14.534  1.00 90.91           C  
ATOM   1422  CG1 VAL A 183      23.157  79.970  15.660  1.00 90.91           C  
ATOM   1423  CG2 VAL A 183      20.751  79.778  14.963  1.00 90.91           C  
ATOM   1424  N   GLN A 184      23.962  81.957  12.578  1.00 89.09           N  
ATOM   1425  CA  GLN A 184      25.320  82.310  12.176  1.00 89.09           C  
ATOM   1426  C   GLN A 184      25.473  83.821  12.021  1.00 89.09           C  
ATOM   1427  O   GLN A 184      26.520  84.380  12.349  1.00 89.09           O  
ATOM   1428  CB  GLN A 184      25.692  81.608  10.868  1.00 89.09           C  
ATOM   1429  CG  GLN A 184      27.143  81.810  10.453  1.00 89.09           C  
ATOM   1430  CD  GLN A 184      27.497  81.068   9.178  1.00 89.09           C  
ATOM   1431  NE2 GLN A 184      28.742  80.616   9.081  1.00 89.09           N  
ATOM   1432  OE1 GLN A 184      26.657  80.902   8.287  1.00 89.09           O  
ATOM   1433  N   GLN A 185      24.470  84.529  11.546  1.00 87.99           N  
ATOM   1434  CA  GLN A 185      24.602  85.910  11.096  1.00 87.99           C  
ATOM   1435  C   GLN A 185      24.150  86.887  12.178  1.00 87.99           C  
ATOM   1436  O   GLN A 185      24.613  88.029  12.223  1.00 87.99           O  
ATOM   1437  CB  GLN A 185      23.798  86.137   9.815  1.00 87.99           C  
ATOM   1438  CG  GLN A 185      24.339  85.384   8.607  1.00 87.99           C  
ATOM   1439  CD  GLN A 185      23.489  85.579   7.366  1.00 87.99           C  
ATOM   1440  NE2 GLN A 185      24.026  85.193   6.213  1.00 87.99           N  
ATOM   1441  OE1 GLN A 185      22.359  86.070   7.441  1.00 87.99           O  
ATOM   1442  N   LEU A 186      23.253  86.378  13.058  1.00 82.43           N  
ATOM   1443  CA  LEU A 186      22.659  87.355  13.963  1.00 82.43           C  
ATOM   1444  C   LEU A 186      23.403  87.384  15.294  1.00 82.43           C  
ATOM   1445  O   LEU A 186      23.679  86.335  15.879  1.00 82.43           O  
ATOM   1446  CB  LEU A 186      21.180  87.037  14.199  1.00 82.43           C  
ATOM   1447  CG  LEU A 186      20.226  87.363  13.049  1.00 82.43           C  
ATOM   1448  CD1 LEU A 186      18.843  86.786  13.329  1.00 82.43           C  
ATOM   1449  CD2 LEU A 186      20.148  88.869  12.829  1.00 82.43           C  
ATOM   1450  N   PRO A 187      23.667  88.560  15.755  1.00 77.59           N  
ATOM   1451  CA  PRO A 187      24.287  88.713  17.074  1.00 77.59           C  
ATOM   1452  C   PRO A 187      23.324  88.412  18.219  1.00 77.59           C  
ATOM   1453  O   PRO A 187      23.750  87.974  19.290  1.00 77.59           O  
ATOM   1454  CB  PRO A 187      24.717  90.182  17.093  1.00 77.59           C  
ATOM   1455  CG  PRO A 187      23.853  90.845  16.069  1.00 77.59           C  
ATOM   1456  CD  PRO A 187      23.475  89.827  15.032  1.00 77.59           C  
ATOM   1457  N   ASP A 188      22.070  88.582  17.926  1.00 86.41           N  
ATOM   1458  CA  ASP A 188      21.049  88.394  18.951  1.00 86.41           C  
ATOM   1459  C   ASP A 188      20.795  86.910  19.208  1.00 86.41           C  
ATOM   1460  O   ASP A 188      20.085  86.255  18.442  1.00 86.41           O  
ATOM   1461  CB  ASP A 188      19.747  89.087  18.547  1.00 86.41           C  
ATOM   1462  CG  ASP A 188      18.721  89.121  19.666  1.00 86.41           C  
ATOM   1463  OD1 ASP A 188      18.775  88.261  20.571  1.00 86.41           O  
ATOM   1464  OD2 ASP A 188      17.847  90.015  19.640  1.00 86.41           O1-
ATOM   1465  N   THR A 189      21.310  86.441  20.351  1.00 86.05           N  
ATOM   1466  CA  THR A 189      21.249  85.029  20.709  1.00 86.05           C  
ATOM   1467  C   THR A 189      19.814  84.613  21.021  1.00 86.05           C  
ATOM   1468  O   THR A 189      19.413  83.483  20.731  1.00 86.05           O  
ATOM   1469  CB  THR A 189      22.149  84.719  21.920  1.00 86.05           C  
ATOM   1470  CG2 THR A 189      23.625  84.814  21.545  1.00 86.05           C  
ATOM   1471  OG1 THR A 189      21.873  85.658  22.966  1.00 86.05           O  
ATOM   1472  N   GLU A 190      19.053  85.554  21.516  1.00 88.81           N  
ATOM   1473  CA  GLU A 190      17.680  85.220  21.881  1.00 88.81           C  
ATOM   1474  C   GLU A 190      16.826  84.965  20.642  1.00 88.81           C  
ATOM   1475  O   GLU A 190      16.044  84.014  20.606  1.00 88.81           O  
ATOM   1476  CB  GLU A 190      17.061  86.337  22.726  1.00 88.81           C  
ATOM   1477  CG  GLU A 190      17.604  86.406  24.146  1.00 88.81           C  
ATOM   1478  CD  GLU A 190      17.220  85.205  24.995  1.00 88.81           C  
ATOM   1479  OE1 GLU A 190      18.008  84.815  25.886  1.00 88.81           O  
ATOM   1480  OE2 GLU A 190      16.124  84.647  24.765  1.00 88.81           O1-
ATOM   1481  N   LEU A 191      16.984  85.804  19.674  1.00 90.06           N  
ATOM   1482  CA  LEU A 191      16.271  85.625  18.414  1.00 90.06           C  
ATOM   1483  C   LEU A 191      16.708  84.339  17.720  1.00 90.06           C  
ATOM   1484  O   LEU A 191      15.878  83.613  17.168  1.00 90.06           O  
ATOM   1485  CB  LEU A 191      16.505  86.822  17.490  1.00 90.06           C  
ATOM   1486  CG  LEU A 191      15.569  86.943  16.285  1.00 90.06           C  
ATOM   1487  CD1 LEU A 191      14.133  87.161  16.748  1.00 90.06           C  
ATOM   1488  CD2 LEU A 191      16.020  88.076  15.369  1.00 90.06           C  
ATOM   1489  N   ALA A 192      17.942  84.067  17.809  1.00 90.72           N  
ATOM   1490  CA  ALA A 192      18.472  82.841  17.218  1.00 90.72           C  
ATOM   1491  C   ALA A 192      17.863  81.606  17.877  1.00 90.72           C  
ATOM   1492  O   ALA A 192      17.492  80.649  17.192  1.00 90.72           O  
ATOM   1493  CB  ALA A 192      19.994  82.807  17.338  1.00 90.72           C  
ATOM   1494  N   LYS A 193      17.721  81.659  19.161  1.00 91.57           N  
ATOM   1495  CA  LYS A 193      17.139  80.548  19.909  1.00 91.57           C  
ATOM   1496  C   LYS A 193      15.677  80.336  19.529  1.00 91.57           C  
ATOM   1497  O   LYS A 193      15.234  79.198  19.356  1.00 91.57           O  
ATOM   1498  CB  LYS A 193      17.259  80.792  21.414  1.00 91.57           C  
ATOM   1499  CG  LYS A 193      18.663  80.589  21.964  1.00 91.57           C  
ATOM   1500  CD  LYS A 193      18.701  80.764  23.477  1.00 91.57           C  
ATOM   1501  CE  LYS A 193      20.114  80.610  24.023  1.00 91.57           C  
ATOM   1502  NZ  LYS A 193      20.163  80.821  25.501  1.00 91.57           N1+
ATOM   1503  N   GLU A 194      14.990  81.432  19.406  1.00 92.52           N  
ATOM   1504  CA  GLU A 194      13.583  81.349  19.026  1.00 92.52           C  
ATOM   1505  C   GLU A 194      13.425  80.788  17.616  1.00 92.52           C  
ATOM   1506  O   GLU A 194      12.523  79.987  17.359  1.00 92.52           O  
ATOM   1507  CB  GLU A 194      12.918  82.725  19.123  1.00 92.52           C  
ATOM   1508  CG  GLU A 194      12.710  83.208  20.550  1.00 92.52           C  
ATOM   1509  CD  GLU A 194      12.016  84.558  20.631  1.00 92.52           C  
ATOM   1510  OE1 GLU A 194      11.809  85.068  21.756  1.00 92.52           O  
ATOM   1511  OE2 GLU A 194      11.675  85.110  19.561  1.00 92.52           O1-
ATOM   1512  N   ALA A 195      14.310  81.194  16.748  1.00 92.92           N  
ATOM   1513  CA  ALA A 195      14.277  80.695  15.376  1.00 92.92           C  
ATOM   1514  C   ALA A 195      14.525  79.190  15.334  1.00 92.92           C  
ATOM   1515  O   ALA A 195      13.822  78.457  14.634  1.00 92.92           O  
ATOM   1516  CB  ALA A 195      15.308  81.425  14.518  1.00 92.92           C  
ATOM   1517  N   LEU A 196      15.520  78.747  16.151  1.00 93.44           N  
ATOM   1518  CA  LEU A 196      15.840  77.324  16.201  1.00 93.44           C  
ATOM   1519  C   LEU A 196      14.680  76.525  16.783  1.00 93.44           C  
ATOM   1520  O   LEU A 196      14.344  75.452  16.278  1.00 93.44           O  
ATOM   1521  CB  LEU A 196      17.105  77.090  17.032  1.00 93.44           C  
ATOM   1522  CG  LEU A 196      18.435  77.406  16.346  1.00 93.44           C  
ATOM   1523  CD1 LEU A 196      19.586  77.270  17.336  1.00 93.44           C  
ATOM   1524  CD2 LEU A 196      18.647  76.493  15.142  1.00 93.44           C  
ATOM   1525  N   LYS A 197      14.146  77.075  17.822  1.00 93.76           N  
ATOM   1526  CA  LYS A 197      13.016  76.413  18.467  1.00 93.76           C  
ATOM   1527  C   LYS A 197      11.846  76.256  17.500  1.00 93.76           C  
ATOM   1528  O   LYS A 197      11.243  75.183  17.417  1.00 93.76           O  
ATOM   1529  CB  LYS A 197      12.571  77.195  19.705  1.00 93.76           C  
ATOM   1530  CG  LYS A 197      11.480  76.507  20.512  1.00 93.76           C  
ATOM   1531  CD  LYS A 197      11.070  77.339  21.720  1.00 93.76           C  
ATOM   1532  CE  LYS A 197       9.915  76.698  22.477  1.00 93.76           C  
ATOM   1533  NZ  LYS A 197       9.493  77.523  23.648  1.00 93.76           N1+
ATOM   1534  N   LEU A 198      11.491  77.300  16.884  1.00 94.36           N  
ATOM   1535  CA  LEU A 198      10.392  77.286  15.924  1.00 94.36           C  
ATOM   1536  C   LEU A 198      10.673  76.307  14.790  1.00 94.36           C  
ATOM   1537  O   LEU A 198       9.791  75.543  14.391  1.00 94.36           O  
ATOM   1538  CB  LEU A 198      10.157  78.688  15.357  1.00 94.36           C  
ATOM   1539  CG  LEU A 198       8.968  78.846  14.408  1.00 94.36           C  
ATOM   1540  CD1 LEU A 198       7.674  78.446  15.108  1.00 94.36           C  
ATOM   1541  CD2 LEU A 198       8.883  80.278  13.891  1.00 94.36           C  
ATOM   1542  N   ALA A 199      11.876  76.327  14.232  1.00 93.81           N  
ATOM   1543  CA  ALA A 199      12.264  75.396  13.177  1.00 93.81           C  
ATOM   1544  C   ALA A 199      12.134  73.950  13.646  1.00 93.81           C  
ATOM   1545  O   ALA A 199      11.661  73.088  12.903  1.00 93.81           O  
ATOM   1546  CB  ALA A 199      13.692  75.676  12.717  1.00 93.81           C  
ATOM   1547  N   LYS A 200      12.552  73.752  14.835  1.00 93.59           N  
ATOM   1548  CA  LYS A 200      12.447  72.421  15.424  1.00 93.59           C  
ATOM   1549  C   LYS A 200      10.994  71.961  15.492  1.00 93.59           C  
ATOM   1550  O   LYS A 200      10.681  70.822  15.141  1.00 93.59           O  
ATOM   1551  CB  LYS A 200      13.067  72.402  16.822  1.00 93.59           C  
ATOM   1552  CG  LYS A 200      13.164  71.014  17.439  1.00 93.59           C  
ATOM   1553  CD  LYS A 200      13.860  71.051  18.792  1.00 93.59           C  
ATOM   1554  CE  LYS A 200      13.925  69.668  19.427  1.00 93.59           C  
ATOM   1555  NZ  LYS A 200      14.605  69.700  20.756  1.00 93.59           N1+
ATOM   1556  N   GLU A 201      10.194  72.800  15.943  1.00 92.29           N  
ATOM   1557  CA  GLU A 201       8.774  72.478  16.046  1.00 92.29           C  
ATOM   1558  C   GLU A 201       8.165  72.221  14.672  1.00 92.29           C  
ATOM   1559  O   GLU A 201       7.368  71.296  14.503  1.00 92.29           O  
ATOM   1560  CB  GLU A 201       8.018  73.603  16.755  1.00 92.29           C  
ATOM   1561  CG  GLU A 201       8.280  73.673  18.253  1.00 92.29           C  
ATOM   1562  CD  GLU A 201       7.537  74.808  18.940  1.00 92.29           C  
ATOM   1563  OE1 GLU A 201       7.673  74.963  20.174  1.00 92.29           O  
ATOM   1564  OE2 GLU A 201       6.812  75.548  18.237  1.00 92.29           O1-
ATOM   1565  N   ALA A 202       8.520  72.994  13.795  1.00 91.17           N  
ATOM   1566  CA  ALA A 202       7.992  72.849  12.441  1.00 91.17           C  
ATOM   1567  C   ALA A 202       8.465  71.544  11.805  1.00 91.17           C  
ATOM   1568  O   ALA A 202       7.688  70.852  11.142  1.00 91.17           O  
ATOM   1569  CB  ALA A 202       8.405  74.038  11.578  1.00 91.17           C  
ATOM   1570  N   VAL A 203       9.690  71.199  11.998  1.00 91.12           N  
ATOM   1571  CA  VAL A 203      10.275  69.987  11.435  1.00 91.12           C  
ATOM   1572  C   VAL A 203       9.606  68.757  12.047  1.00 91.12           C  
ATOM   1573  O   VAL A 203       9.363  67.766  11.356  1.00 91.12           O  
ATOM   1574  CB  VAL A 203      11.802  69.932  11.664  1.00 91.12           C  
ATOM   1575  CG1 VAL A 203      12.356  68.560  11.289  1.00 91.12           C  
ATOM   1576  CG2 VAL A 203      12.499  71.031  10.863  1.00 91.12           C  
ATOM   1577  N   LYS A 204       9.192  68.873  13.242  1.00 89.69           N  
ATOM   1578  CA  LYS A 204       8.544  67.765  13.937  1.00 89.69           C  
ATOM   1579  C   LYS A 204       7.121  67.552  13.426  1.00 89.69           C  
ATOM   1580  O   LYS A 204       6.632  66.421  13.388  1.00 89.69           O  
ATOM   1581  CB  LYS A 204       8.525  68.016  15.447  1.00 89.69           C  
ATOM   1582  CG  LYS A 204       9.873  67.815  16.123  1.00 89.69           C  
ATOM   1583  CD  LYS A 204       9.768  67.969  17.636  1.00 89.69           C  
ATOM   1584  CE  LYS A 204      11.118  67.778  18.313  1.00 89.69           C  
ATOM   1585  NZ  LYS A 204      11.026  67.961  19.792  1.00 89.69           N1+
ATOM   1586  N   SER A 205       6.436  68.573  13.020  1.00 85.79           N  
ATOM   1587  CA  SER A 205       5.037  68.507  12.614  1.00 85.79           C  
ATOM   1588  C   SER A 205       4.896  67.919  11.213  1.00 85.79           C  
ATOM   1589  O   SER A 205       3.864  67.331  10.882  1.00 85.79           O  
ATOM   1590  CB  SER A 205       4.399  69.896  12.658  1.00 85.79           C  
ATOM   1591  OG  SER A 205       4.881  70.705  11.599  1.00 85.79           O  
ATOM   1592  N   THR A 206       5.846  67.770  10.447  1.00 81.54           N  
ATOM   1593  CA  THR A 206       5.905  67.316   9.062  1.00 81.54           C  
ATOM   1594  C   THR A 206       4.821  67.989   8.224  1.00 81.54           C  
ATOM   1595  O   THR A 206       4.588  67.606   7.076  1.00 81.54           O  
ATOM   1596  CB  THR A 206       5.751  65.786   8.970  1.00 81.54           C  
ATOM   1597  CG2 THR A 206       6.869  65.075   9.725  1.00 81.54           C  
ATOM   1598  OG1 THR A 206       4.491  65.403   9.533  1.00 81.54           O  
ATOM   1599  N   ASP A 207       4.186  68.984   8.762  1.00 88.70           N  
ATOM   1600  CA  ASP A 207       3.167  69.751   8.054  1.00 88.70           C  
ATOM   1601  C   ASP A 207       3.802  70.745   7.084  1.00 88.70           C  
ATOM   1602  O   ASP A 207       4.459  71.698   7.505  1.00 88.70           O  
ATOM   1603  CB  ASP A 207       2.263  70.488   9.045  1.00 88.70           C  
ATOM   1604  CG  ASP A 207       1.076  71.162   8.380  1.00 88.70           C  
ATOM   1605  OD1 ASP A 207       1.161  71.498   7.179  1.00 88.70           O  
ATOM   1606  OD2 ASP A 207       0.048  71.361   9.063  1.00 88.70           O1-
ATOM   1607  N   SER A 208       3.480  70.488   5.767  1.00 89.13           N  
ATOM   1608  CA  SER A 208       4.095  71.312   4.732  1.00 89.13           C  
ATOM   1609  C   SER A 208       3.697  72.776   4.882  1.00 89.13           C  
ATOM   1610  O   SER A 208       4.523  73.672   4.693  1.00 89.13           O  
ATOM   1611  CB  SER A 208       3.702  70.810   3.342  1.00 89.13           C  
ATOM   1612  OG  SER A 208       2.298  70.887   3.157  1.00 89.13           O  
ATOM   1613  N   GLU A 209       2.477  72.988   5.237  1.00 90.85           N  
ATOM   1614  CA  GLU A 209       2.006  74.361   5.397  1.00 90.85           C  
ATOM   1615  C   GLU A 209       2.703  75.052   6.565  1.00 90.85           C  
ATOM   1616  O   GLU A 209       3.076  76.223   6.467  1.00 90.85           O  
ATOM   1617  CB  GLU A 209       0.488  74.389   5.598  1.00 90.85           C  
ATOM   1618  CG  GLU A 209      -0.115  75.784   5.529  1.00 90.85           C  
ATOM   1619  CD  GLU A 209      -0.080  76.385   4.133  1.00 90.85           C  
ATOM   1620  OE1 GLU A 209      -0.199  77.624   4.002  1.00 90.85           O  
ATOM   1621  OE2 GLU A 209       0.065  75.609   3.161  1.00 90.85           O1-
ATOM   1622  N   ALA A 210       2.900  74.375   7.672  1.00 92.07           N  
ATOM   1623  CA  ALA A 210       3.629  74.908   8.820  1.00 92.07           C  
ATOM   1624  C   ALA A 210       5.067  75.253   8.445  1.00 92.07           C  
ATOM   1625  O   ALA A 210       5.587  76.296   8.846  1.00 92.07           O  
ATOM   1626  CB  ALA A 210       3.608  73.909   9.974  1.00 92.07           C  
ATOM   1627  N   LEU A 211       5.687  74.380   7.670  1.00 93.41           N  
ATOM   1628  CA  LEU A 211       7.058  74.609   7.227  1.00 93.41           C  
ATOM   1629  C   LEU A 211       7.150  75.867   6.370  1.00 93.41           C  
ATOM   1630  O   LEU A 211       8.093  76.649   6.506  1.00 93.41           O  
ATOM   1631  CB  LEU A 211       7.576  73.402   6.442  1.00 93.41           C  
ATOM   1632  CG  LEU A 211       7.836  72.128   7.247  1.00 93.41           C  
ATOM   1633  CD1 LEU A 211       8.117  70.957   6.312  1.00 93.41           C  
ATOM   1634  CD2 LEU A 211       8.994  72.335   8.217  1.00 93.41           C  
ATOM   1635  N   LYS A 212       6.152  76.117   5.513  1.00 92.68           N  
ATOM   1636  CA  LYS A 212       6.132  77.305   4.666  1.00 92.68           C  
ATOM   1637  C   LYS A 212       5.994  78.575   5.503  1.00 92.68           C  
ATOM   1638  O   LYS A 212       6.645  79.583   5.222  1.00 92.68           O  
ATOM   1639  CB  LYS A 212       4.992  77.223   3.650  1.00 92.68           C  
ATOM   1640  CG  LYS A 212       5.236  76.226   2.527  1.00 92.68           C  
ATOM   1641  CD  LYS A 212       4.074  76.200   1.541  1.00 92.68           C  
ATOM   1642  CE  LYS A 212       4.281  75.148   0.459  1.00 92.68           C  
ATOM   1643  NZ  LYS A 212       3.117  75.074  -0.472  1.00 92.68           N1+
ATOM   1644  N   VAL A 213       5.107  78.527   6.491  1.00 94.39           N  
ATOM   1645  CA  VAL A 213       4.897  79.666   7.377  1.00 94.39           C  
ATOM   1646  C   VAL A 213       6.184  79.973   8.139  1.00 94.39           C  
ATOM   1647  O   VAL A 213       6.607  81.130   8.217  1.00 94.39           O  
ATOM   1648  CB  VAL A 213       3.739  79.410   8.368  1.00 94.39           C  
ATOM   1649  CG1 VAL A 213       3.687  80.503   9.433  1.00 94.39           C  
ATOM   1650  CG2 VAL A 213       2.409  79.321   7.623  1.00 94.39           C  
ATOM   1651  N   VAL A 214       6.796  78.922   8.688  1.00 95.08           N  
ATOM   1652  CA  VAL A 214       8.031  79.093   9.446  1.00 95.08           C  
ATOM   1653  C   VAL A 214       9.135  79.612   8.527  1.00 95.08           C  
ATOM   1654  O   VAL A 214       9.928  80.469   8.922  1.00 95.08           O  
ATOM   1655  CB  VAL A 214       8.472  77.775  10.119  1.00 95.08           C  
ATOM   1656  CG1 VAL A 214       9.868  77.916  10.723  1.00 95.08           C  
ATOM   1657  CG2 VAL A 214       7.463  77.357  11.188  1.00 95.08           C  
ATOM   1658  N   GLU A 215       9.207  79.100   7.332  1.00 94.46           N  
ATOM   1659  CA  GLU A 215      10.179  79.593   6.361  1.00 94.46           C  
ATOM   1660  C   GLU A 215      10.024  81.095   6.139  1.00 94.46           C  
ATOM   1661  O   GLU A 215      11.011  81.834   6.146  1.00 94.46           O  
ATOM   1662  CB  GLU A 215      10.035  78.848   5.030  1.00 94.46           C  
ATOM   1663  CG  GLU A 215      11.020  79.301   3.963  1.00 94.46           C  
ATOM   1664  CD  GLU A 215      10.824  78.597   2.629  1.00 94.46           C  
ATOM   1665  OE1 GLU A 215      11.539  78.928   1.657  1.00 94.46           O  
ATOM   1666  OE2 GLU A 215       9.946  77.709   2.555  1.00 94.46           O1-
ATOM   1667  N   LEU A 216       8.815  81.516   5.928  1.00 94.77           N  
ATOM   1668  CA  LEU A 216       8.555  82.934   5.700  1.00 94.77           C  
ATOM   1669  C   LEU A 216       8.957  83.763   6.915  1.00 94.77           C  
ATOM   1670  O   LEU A 216       9.573  84.821   6.775  1.00 94.77           O  
ATOM   1671  CB  LEU A 216       7.077  83.163   5.377  1.00 94.77           C  
ATOM   1672  CG  LEU A 216       6.696  84.566   4.902  1.00 94.77           C  
ATOM   1673  CD1 LEU A 216       7.434  84.908   3.611  1.00 94.77           C  
ATOM   1674  CD2 LEU A 216       5.188  84.675   4.707  1.00 94.77           C  
ATOM   1675  N   ALA A 217       8.601  83.291   8.075  1.00 95.05           N  
ATOM   1676  CA  ALA A 217       8.949  84.001   9.304  1.00 95.05           C  
ATOM   1677  C   ALA A 217      10.461  84.140   9.447  1.00 95.05           C  
ATOM   1678  O   ALA A 217      10.962  85.208   9.807  1.00 95.05           O  
ATOM   1679  CB  ALA A 217       8.366  83.283  10.517  1.00 95.05           C  
ATOM   1680  N   LEU A 218      11.159  83.090   9.145  1.00 94.94           N  
ATOM   1681  CA  LEU A 218      12.614  83.109   9.246  1.00 94.94           C  
ATOM   1682  C   LEU A 218      13.220  84.032   8.194  1.00 94.94           C  
ATOM   1683  O   LEU A 218      14.215  84.711   8.456  1.00 94.94           O  
ATOM   1684  CB  LEU A 218      13.181  81.696   9.088  1.00 94.94           C  
ATOM   1685  CG  LEU A 218      12.860  80.707  10.212  1.00 94.94           C  
ATOM   1686  CD1 LEU A 218      13.429  79.331   9.885  1.00 94.94           C  
ATOM   1687  CD2 LEU A 218      13.405  81.215  11.542  1.00 94.94           C  
ATOM   1688  N   GLU A 219      12.638  84.030   6.993  1.00 93.73           N  
ATOM   1689  CA  GLU A 219      13.095  84.957   5.962  1.00 93.73           C  
ATOM   1690  C   GLU A 219      12.948  86.406   6.418  1.00 93.73           C  
ATOM   1691  O   GLU A 219      13.808  87.243   6.133  1.00 93.73           O  
ATOM   1692  CB  GLU A 219      12.326  84.734   4.659  1.00 93.73           C  
ATOM   1693  CG  GLU A 219      12.731  83.472   3.912  1.00 93.73           C  
ATOM   1694  CD  GLU A 219      11.894  83.215   2.668  1.00 93.73           C  
ATOM   1695  OE1 GLU A 219      12.204  82.265   1.914  1.00 93.73           O  
ATOM   1696  OE2 GLU A 219      10.922  83.970   2.447  1.00 93.73           O1-
ATOM   1697  N   ILE A 220      11.879  86.648   7.128  1.00 92.34           N  
ATOM   1698  CA  ILE A 220      11.629  87.992   7.637  1.00 92.34           C  
ATOM   1699  C   ILE A 220      12.697  88.363   8.663  1.00 92.34           C  
ATOM   1700  O   ILE A 220      13.234  89.473   8.637  1.00 92.34           O  
ATOM   1701  CB  ILE A 220      10.221  88.106   8.262  1.00 92.34           C  
ATOM   1702  CG1 ILE A 220       9.144  87.999   7.176  1.00 92.34           C  
ATOM   1703  CG2 ILE A 220      10.083  89.416   9.045  1.00 92.34           C  
ATOM   1704  CD1 ILE A 220       7.726  87.901   7.720  1.00 92.34           C  
ATOM   1705  N   VAL A 221      13.036  87.496   9.546  1.00 91.77           N  
ATOM   1706  CA  VAL A 221      14.040  87.737  10.576  1.00 91.77           C  
ATOM   1707  C   VAL A 221      15.382  88.065   9.923  1.00 91.77           C  
ATOM   1708  O   VAL A 221      16.097  88.961  10.377  1.00 91.77           O  
ATOM   1709  CB  VAL A 221      14.190  86.521  11.518  1.00 91.77           C  
ATOM   1710  CG1 VAL A 221      15.337  86.738  12.504  1.00 91.77           C  
ATOM   1711  CG2 VAL A 221      12.882  86.262  12.265  1.00 91.77           C  
ATOM   1712  N   GLN A 222      15.605  87.451   8.778  1.00 88.95           N  
ATOM   1713  CA  GLN A 222      16.868  87.635   8.070  1.00 88.95           C  
ATOM   1714  C   GLN A 222      16.904  88.979   7.348  1.00 88.95           C  
ATOM   1715  O   GLN A 222      17.956  89.615   7.263  1.00 88.95           O  
ATOM   1716  CB  GLN A 222      17.097  86.497   7.074  1.00 88.95           C  
ATOM   1717  CG  GLN A 222      18.483  86.500   6.445  1.00 88.95           C  
ATOM   1718  CD  GLN A 222      18.698  85.339   5.492  1.00 88.95           C  
ATOM   1719  NE2 GLN A 222      19.957  85.007   5.237  1.00 88.95           N  
ATOM   1720  OE1 GLN A 222      17.737  84.745   4.990  1.00 88.95           O  
ATOM   1721  N   GLN A 223      15.793  89.429   6.852  1.00 88.10           N  
ATOM   1722  CA  GLN A 223      15.762  90.554   5.925  1.00 88.10           C  
ATOM   1723  C   GLN A 223      15.443  91.857   6.652  1.00 88.10           C  
ATOM   1724  O   GLN A 223      15.867  92.933   6.225  1.00 88.10           O  
ATOM   1725  CB  GLN A 223      14.738  90.308   4.815  1.00 88.10           C  
ATOM   1726  CG  GLN A 223      15.113  89.171   3.874  1.00 88.10           C  
ATOM   1727  CD  GLN A 223      14.042  88.891   2.836  1.00 88.10           C  
ATOM   1728  NE2 GLN A 223      14.369  88.055   1.858  1.00 88.10           N  
ATOM   1729  OE1 GLN A 223      12.929  89.422   2.915  1.00 88.10           O  
ATOM   1730  N   LEU A 224      14.732  91.698   7.823  1.00 84.37           N  
ATOM   1731  CA  LEU A 224      14.235  92.927   8.433  1.00 84.37           C  
ATOM   1732  C   LEU A 224      15.187  93.419   9.518  1.00 84.37           C  
ATOM   1733  O   LEU A 224      15.614  92.640  10.374  1.00 84.37           O  
ATOM   1734  CB  LEU A 224      12.840  92.706   9.023  1.00 84.37           C  
ATOM   1735  CG  LEU A 224      11.686  92.626   8.023  1.00 84.37           C  
ATOM   1736  CD1 LEU A 224      10.410  92.168   8.721  1.00 84.37           C  
ATOM   1737  CD2 LEU A 224      11.473  93.974   7.341  1.00 84.37           C  
ATOM   1738  N   PRO A 225      15.443  94.672   9.504  1.00 80.15           N  
ATOM   1739  CA  PRO A 225      16.272  95.267  10.555  1.00 80.15           C  
ATOM   1740  C   PRO A 225      15.534  95.394  11.887  1.00 80.15           C  
ATOM   1741  O   PRO A 225      16.161  95.354  12.949  1.00 80.15           O  
ATOM   1742  CB  PRO A 225      16.621  96.646   9.990  1.00 80.15           C  
ATOM   1743  CG  PRO A 225      15.558  96.924   8.977  1.00 80.15           C  
ATOM   1744  CD  PRO A 225      15.069  95.615   8.428  1.00 80.15           C  
ATOM   1745  N   ASP A 226      14.256  95.471  11.772  1.00 88.51           N  
ATOM   1746  CA  ASP A 226      13.441  95.660  12.968  1.00 88.51           C  
ATOM   1747  C   ASP A 226      13.319  94.361  13.760  1.00 88.51           C  
ATOM   1748  O   ASP A 226      12.520  93.488  13.413  1.00 88.51           O  
ATOM   1749  CB  ASP A 226      12.052  96.181  12.593  1.00 88.51           C  
ATOM   1750  CG  ASP A 226      11.232  96.606  13.800  1.00 88.51           C  
ATOM   1751  OD1 ASP A 226      11.499  96.119  14.920  1.00 88.51           O  
ATOM   1752  OD2 ASP A 226      10.310  97.431  13.628  1.00 88.51           O1-
ATOM   1753  N   THR A 227      14.055  94.309  14.917  1.00 87.21           N  
ATOM   1754  CA  THR A 227      14.132  93.107  15.741  1.00 87.21           C  
ATOM   1755  C   THR A 227      12.791  92.826  16.413  1.00 87.21           C  
ATOM   1756  O   THR A 227      12.406  91.667  16.582  1.00 87.21           O  
ATOM   1757  CB  THR A 227      15.229  93.235  16.814  1.00 87.21           C  
ATOM   1758  CG2 THR A 227      16.618  93.211  16.184  1.00 87.21           C  
ATOM   1759  OG1 THR A 227      15.058  94.471  17.519  1.00 87.21           O  
ATOM   1760  N   GLU A 228      12.101  93.913  16.718  1.00 89.60           N  
ATOM   1761  CA  GLU A 228      10.820  93.734  17.395  1.00 89.60           C  
ATOM   1762  C   GLU A 228       9.787  93.104  16.464  1.00 89.60           C  
ATOM   1763  O   GLU A 228       9.049  92.203  16.867  1.00 89.60           O  
ATOM   1764  CB  GLU A 228      10.301  95.074  17.925  1.00 89.60           C  
ATOM   1765  CG  GLU A 228      11.083  95.608  19.115  1.00 89.60           C  
ATOM   1766  CD  GLU A 228      10.975  94.727  20.350  1.00 89.60           C  
ATOM   1767  OE1 GLU A 228      11.976  94.598  21.092  1.00 89.60           O  
ATOM   1768  OE2 GLU A 228       9.883  94.159  20.575  1.00 89.60           O1-
ATOM   1769  N   LEU A 229       9.758  93.567  15.272  1.00 90.77           N  
ATOM   1770  CA  LEU A 229       8.860  93.005  14.269  1.00 90.77           C  
ATOM   1771  C   LEU A 229       9.225  91.556  13.964  1.00 90.77           C  
ATOM   1772  O   LEU A 229       8.343  90.710  13.805  1.00 90.77           O  
ATOM   1773  CB  LEU A 229       8.905  93.835  12.984  1.00 90.77           C  
ATOM   1774  CG  LEU A 229       7.820  93.538  11.946  1.00 90.77           C  
ATOM   1775  CD1 LEU A 229       6.438  93.804  12.534  1.00 90.77           C  
ATOM   1776  CD2 LEU A 229       8.042  94.369  10.687  1.00 90.77           C  
ATOM   1777  N   ALA A 230      10.468  91.273  13.922  1.00 91.46           N  
ATOM   1778  CA  ALA A 230      10.933  89.907  13.697  1.00 91.46           C  
ATOM   1779  C   ALA A 230      10.453  88.974  14.806  1.00 91.46           C  
ATOM   1780  O   ALA A 230      10.000  87.860  14.536  1.00 91.46           O  
ATOM   1781  CB  ALA A 230      12.455  89.872  13.598  1.00 91.46           C  
ATOM   1782  N   LYS A 231      10.527  89.483  16.010  1.00 92.23           N  
ATOM   1783  CA  LYS A 231      10.088  88.699  17.160  1.00 92.23           C  
ATOM   1784  C   LYS A 231       8.589  88.420  17.095  1.00 92.23           C  
ATOM   1785  O   LYS A 231       8.147  87.303  17.370  1.00 92.23           O  
ATOM   1786  CB  LYS A 231      10.430  89.421  18.465  1.00 92.23           C  
ATOM   1787  CG  LYS A 231      11.902  89.356  18.840  1.00 92.23           C  
ATOM   1788  CD  LYS A 231      12.166  90.021  20.185  1.00 92.23           C  
ATOM   1789  CE  LYS A 231      13.652  90.036  20.521  1.00 92.23           C  
ATOM   1790  NZ  LYS A 231      13.918  90.714  21.824  1.00 92.23           N1+
ATOM   1791  N   GLU A 232       7.866  89.429  16.757  1.00 92.91           N  
ATOM   1792  CA  GLU A 232       6.419  89.276  16.635  1.00 92.91           C  
ATOM   1793  C   GLU A 232       6.060  88.269  15.547  1.00 92.91           C  
ATOM   1794  O   GLU A 232       5.149  87.456  15.722  1.00 92.91           O  
ATOM   1795  CB  GLU A 232       5.758  90.626  16.343  1.00 92.91           C  
ATOM   1796  CG  GLU A 232       5.794  91.596  17.514  1.00 92.91           C  
ATOM   1797  CD  GLU A 232       5.164  92.943  17.198  1.00 92.91           C  
ATOM   1798  OE1 GLU A 232       5.375  93.907  17.969  1.00 92.91           O  
ATOM   1799  OE2 GLU A 232       4.455  93.035  16.171  1.00 92.91           O1-
ATOM   1800  N   ALA A 233       6.803  88.325  14.449  1.00 93.67           N  
ATOM   1801  CA  ALA A 233       6.574  87.382  13.358  1.00 93.67           C  
ATOM   1802  C   ALA A 233       6.839  85.948  13.807  1.00 93.67           C  
ATOM   1803  O   ALA A 233       6.058  85.042  13.505  1.00 93.67           O  
ATOM   1804  CB  ALA A 233       7.453  87.732  12.159  1.00 93.67           C  
ATOM   1805  N   LEU A 234       7.941  85.775  14.559  1.00 94.45           N  
ATOM   1806  CA  LEU A 234       8.289  84.448  15.054  1.00 94.45           C  
ATOM   1807  C   LEU A 234       7.228  83.935  16.023  1.00 94.45           C  
ATOM   1808  O   LEU A 234       6.845  82.765  15.967  1.00 94.45           O  
ATOM   1809  CB  LEU A 234       9.656  84.474  15.744  1.00 94.45           C  
ATOM   1810  CG  LEU A 234      10.874  84.595  14.828  1.00 94.45           C  
ATOM   1811  CD1 LEU A 234      12.146  84.749  15.655  1.00 94.45           C  
ATOM   1812  CD2 LEU A 234      10.973  83.385  13.905  1.00 94.45           C  
ATOM   1813  N   GLU A 235       6.762  84.799  16.872  1.00 93.72           N  
ATOM   1814  CA  GLU A 235       5.754  84.424  17.860  1.00 93.72           C  
ATOM   1815  C   GLU A 235       4.444  84.022  17.186  1.00 93.72           C  
ATOM   1816  O   GLU A 235       3.817  83.036  17.579  1.00 93.72           O  
ATOM   1817  CB  GLU A 235       5.509  85.574  18.841  1.00 93.72           C  
ATOM   1818  CG  GLU A 235       6.642  85.785  19.835  1.00 93.72           C  
ATOM   1819  CD  GLU A 235       6.417  86.974  20.756  1.00 93.72           C  
ATOM   1820  OE1 GLU A 235       7.321  87.298  21.560  1.00 93.72           O  
ATOM   1821  OE2 GLU A 235       5.329  87.586  20.674  1.00 93.72           O1-
ATOM   1822  N   LEU A 236       4.072  84.823  16.266  1.00 94.76           N  
ATOM   1823  CA  LEU A 236       2.846  84.526  15.534  1.00 94.76           C  
ATOM   1824  C   LEU A 236       2.957  83.191  14.806  1.00 94.76           C  
ATOM   1825  O   LEU A 236       2.027  82.382  14.839  1.00 94.76           O  
ATOM   1826  CB  LEU A 236       2.537  85.642  14.533  1.00 94.76           C  
ATOM   1827  CG  LEU A 236       1.242  85.495  13.732  1.00 94.76           C  
ATOM   1828  CD1 LEU A 236       0.040  85.452  14.670  1.00 94.76           C  
ATOM   1829  CD2 LEU A 236       1.101  86.634  12.728  1.00 94.76           C  
ATOM   1830  N   ALA A 237       4.074  82.979  14.122  1.00 94.39           N  
ATOM   1831  CA  ALA A 237       4.298  81.715  13.426  1.00 94.39           C  
ATOM   1832  C   ALA A 237       4.242  80.537  14.394  1.00 94.39           C  
ATOM   1833  O   ALA A 237       3.662  79.493  14.081  1.00 94.39           O  
ATOM   1834  CB  ALA A 237       5.639  81.738  12.698  1.00 94.39           C  
ATOM   1835  N   GLU A 238       4.838  80.717  15.497  1.00 93.97           N  
ATOM   1836  CA  GLU A 238       4.832  79.678  16.522  1.00 93.97           C  
ATOM   1837  C   GLU A 238       3.409  79.335  16.952  1.00 93.97           C  
ATOM   1838  O   GLU A 238       3.052  78.159  17.052  1.00 93.97           O  
ATOM   1839  CB  GLU A 238       5.657  80.114  17.735  1.00 93.97           C  
ATOM   1840  CG  GLU A 238       5.776  79.048  18.814  1.00 93.97           C  
ATOM   1841  CD  GLU A 238       6.645  79.474  19.987  1.00 93.97           C  
ATOM   1842  OE1 GLU A 238       6.884  78.649  20.897  1.00 93.97           O  
ATOM   1843  OE2 GLU A 238       7.089  80.644  19.995  1.00 93.97           O1-
ATOM   1844  N   GLU A 239       2.658  80.315  17.217  1.00 91.97           N  
ATOM   1845  CA  GLU A 239       1.276  80.101  17.636  1.00 91.97           C  
ATOM   1846  C   GLU A 239       0.480  79.368  16.561  1.00 91.97           C  
ATOM   1847  O   GLU A 239      -0.311  78.473  16.868  1.00 91.97           O  
ATOM   1848  CB  GLU A 239       0.602  81.435  17.971  1.00 91.97           C  
ATOM   1849  CG  GLU A 239       1.073  82.050  19.281  1.00 91.97           C  
ATOM   1850  CD  GLU A 239       0.371  83.356  19.617  1.00 91.97           C  
ATOM   1851  OE1 GLU A 239       0.736  83.998  20.628  1.00 91.97           O  
ATOM   1852  OE2 GLU A 239      -0.551  83.739  18.863  1.00 91.97           O1-
ATOM   1853  N   ALA A 240       0.724  79.756  15.405  1.00 91.65           N  
ATOM   1854  CA  ALA A 240       0.010  79.135  14.292  1.00 91.65           C  
ATOM   1855  C   ALA A 240       0.423  77.675  14.122  1.00 91.65           C  
ATOM   1856  O   ALA A 240      -0.422  76.808  13.888  1.00 91.65           O  
ATOM   1857  CB  ALA A 240       0.260  79.909  13.001  1.00 91.65           C  
ATOM   1858  N   VAL A 241       1.695  77.391  14.246  1.00 91.62           N  
ATOM   1859  CA  VAL A 241       2.224  76.040  14.089  1.00 91.62           C  
ATOM   1860  C   VAL A 241       1.691  75.142  15.204  1.00 91.62           C  
ATOM   1861  O   VAL A 241       1.348  73.982  14.965  1.00 91.62           O  
ATOM   1862  CB  VAL A 241       3.770  76.033  14.094  1.00 91.62           C  
ATOM   1863  CG1 VAL A 241       4.303  74.603  14.177  1.00 91.62           C  
ATOM   1864  CG2 VAL A 241       4.309  76.735  12.849  1.00 91.62           C  
ATOM   1865  N   LYS A 242       1.472  75.698  16.341  1.00 89.70           N  
ATOM   1866  CA  LYS A 242       0.979  74.934  17.482  1.00 89.70           C  
ATOM   1867  C   LYS A 242      -0.505  74.613  17.328  1.00 89.70           C  
ATOM   1868  O   LYS A 242      -0.973  73.573  17.798  1.00 89.70           O  
ATOM   1869  CB  LYS A 242       1.215  75.701  18.784  1.00 89.70           C  
ATOM   1870  CG  LYS A 242       2.664  75.700  19.248  1.00 89.70           C  
ATOM   1871  CD  LYS A 242       2.821  76.398  20.593  1.00 89.70           C  
ATOM   1872  CE  LYS A 242       4.273  76.403  21.055  1.00 89.70           C  
ATOM   1873  NZ  LYS A 242       4.436  77.109  22.360  1.00 89.70           N1+
ATOM   1874  N   SER A 243      -1.221  75.455  16.668  1.00 86.34           N  
ATOM   1875  CA  SER A 243      -2.663  75.281  16.533  1.00 86.34           C  
ATOM   1876  C   SER A 243      -2.997  74.213  15.498  1.00 86.34           C  
ATOM   1877  O   SER A 243      -4.059  73.591  15.560  1.00 86.34           O  
ATOM   1878  CB  SER A 243      -3.330  76.603  16.149  1.00 86.34           C  
ATOM   1879  OG  SER A 243      -3.041  76.938  14.802  1.00 86.34           O  
ATOM   1880  N   THR A 244      -2.168  73.835  14.655  1.00 82.68           N  
ATOM   1881  CA  THR A 244      -2.314  72.881  13.561  1.00 82.68           C  
ATOM   1882  C   THR A 244      -3.525  73.227  12.699  1.00 82.68           C  
ATOM   1883  O   THR A 244      -3.922  72.443  11.835  1.00 82.68           O  
ATOM   1884  CB  THR A 244      -2.452  71.441  14.090  1.00 82.68           C  
ATOM   1885  CG2 THR A 244      -1.226  71.034  14.902  1.00 82.68           C  
ATOM   1886  OG1 THR A 244      -3.614  71.354  14.924  1.00 82.68           O  
ATOM   1887  N   ASP A 245      -4.083  74.369  12.912  1.00 88.39           N  
ATOM   1888  CA  ASP A 245      -5.227  74.849  12.143  1.00 88.39           C  
ATOM   1889  C   ASP A 245      -4.785  75.411  10.794  1.00 88.39           C  
ATOM   1890  O   ASP A 245      -4.085  76.423  10.737  1.00 88.39           O  
ATOM   1891  CB  ASP A 245      -5.993  75.914  12.931  1.00 88.39           C  
ATOM   1892  CG  ASP A 245      -7.296  76.321  12.264  1.00 88.39           C  
ATOM   1893  OD1 ASP A 245      -7.429  76.154  11.032  1.00 88.39           O  
ATOM   1894  OD2 ASP A 245      -8.197  76.815  12.977  1.00 88.39           O1-
ATOM   1895  N   SER A 246      -5.291  74.730   9.701  1.00 88.51           N  
ATOM   1896  CA  SER A 246      -4.880  75.121   8.356  1.00 88.51           C  
ATOM   1897  C   SER A 246      -5.299  76.554   8.046  1.00 88.51           C  
ATOM   1898  O   SER A 246      -4.555  77.298   7.403  1.00 88.51           O  
ATOM   1899  CB  SER A 246      -5.475  74.171   7.317  1.00 88.51           C  
ATOM   1900  OG  SER A 246      -6.891  74.203   7.357  1.00 88.51           O  
ATOM   1901  N   GLU A 247      -6.465  76.943   8.510  1.00 90.92           N  
ATOM   1902  CA  GLU A 247      -6.941  78.302   8.267  1.00 90.92           C  
ATOM   1903  C   GLU A 247      -6.072  79.328   8.988  1.00 90.92           C  
ATOM   1904  O   GLU A 247      -5.756  80.382   8.431  1.00 90.92           O  
ATOM   1905  CB  GLU A 247      -8.400  78.446   8.708  1.00 90.92           C  
ATOM   1906  CG  GLU A 247      -9.394  77.770   7.775  1.00 90.92           C  
ATOM   1907  CD  GLU A 247     -10.841  77.957   8.203  1.00 90.92           C  
ATOM   1908  OE1 GLU A 247     -11.748  77.425   7.525  1.00 90.92           O  
ATOM   1909  OE2 GLU A 247     -11.069  78.643   9.226  1.00 90.92           O1-
ATOM   1910  N   ALA A 248      -5.662  79.038  10.212  1.00 92.12           N  
ATOM   1911  CA  ALA A 248      -4.759  79.907  10.962  1.00 92.12           C  
ATOM   1912  C   ALA A 248      -3.420  80.057  10.246  1.00 92.12           C  
ATOM   1913  O   ALA A 248      -2.868  81.158  10.173  1.00 92.12           O  
ATOM   1914  CB  ALA A 248      -4.545  79.362  12.372  1.00 92.12           C  
ATOM   1915  N   LEU A 249      -2.909  78.958   9.694  1.00 93.21           N  
ATOM   1916  CA  LEU A 249      -1.643  78.976   8.969  1.00 93.21           C  
ATOM   1917  C   LEU A 249      -1.739  79.863   7.732  1.00 93.21           C  
ATOM   1918  O   LEU A 249      -0.810  80.616   7.429  1.00 93.21           O  
ATOM   1919  CB  LEU A 249      -1.236  77.558   8.563  1.00 93.21           C  
ATOM   1920  CG  LEU A 249      -0.809  76.624   9.697  1.00 93.21           C  
ATOM   1921  CD1 LEU A 249      -0.645  75.200   9.178  1.00 93.21           C  
ATOM   1922  CD2 LEU A 249       0.485  77.118  10.337  1.00 93.21           C  
ATOM   1923  N   LYS A 250      -2.884  79.847   7.010  1.00 92.85           N  
ATOM   1924  CA  LYS A 250      -3.091  80.683   5.831  1.00 92.85           C  
ATOM   1925  C   LYS A 250      -3.102  82.163   6.202  1.00 92.85           C  
ATOM   1926  O   LYS A 250      -2.509  82.988   5.503  1.00 92.85           O  
ATOM   1927  CB  LYS A 250      -4.399  80.309   5.130  1.00 92.85           C  
ATOM   1928  CG  LYS A 250      -4.345  78.981   4.390  1.00 92.85           C  
ATOM   1929  CD  LYS A 250      -5.663  78.680   3.688  1.00 92.85           C  
ATOM   1930  CE  LYS A 250      -5.640  77.314   3.014  1.00 92.85           C  
ATOM   1931  NZ  LYS A 250      -6.948  76.991   2.372  1.00 92.85           N1+
ATOM   1932  N   VAL A 251      -3.797  82.463   7.273  1.00 94.40           N  
ATOM   1933  CA  VAL A 251      -3.892  83.844   7.733  1.00 94.40           C  
ATOM   1934  C   VAL A 251      -2.510  84.350   8.139  1.00 94.40           C  
ATOM   1935  O   VAL A 251      -2.104  85.447   7.751  1.00 94.40           O  
ATOM   1936  CB  VAL A 251      -4.879  83.982   8.915  1.00 94.40           C  
ATOM   1937  CG1 VAL A 251      -4.783  85.374   9.539  1.00 94.40           C  
ATOM   1938  CG2 VAL A 251      -6.307  83.697   8.453  1.00 94.40           C  
ATOM   1939  N   VAL A 252      -1.799  83.539   8.916  1.00 95.05           N  
ATOM   1940  CA  VAL A 252      -0.472  83.922   9.386  1.00 95.05           C  
ATOM   1941  C   VAL A 252       0.479  84.055   8.198  1.00 95.05           C  
ATOM   1942  O   VAL A 252       1.294  84.978   8.149  1.00 95.05           O  
ATOM   1943  CB  VAL A 252       0.086  82.901  10.404  1.00 95.05           C  
ATOM   1944  CG1 VAL A 252       1.557  83.184  10.701  1.00 95.05           C  
ATOM   1945  CG2 VAL A 252      -0.737  82.927  11.690  1.00 95.05           C  
ATOM   1946  N   LYS A 253       0.431  83.143   7.288  1.00 94.94           N  
ATOM   1947  CA  LYS A 253       1.248  83.258   6.083  1.00 94.94           C  
ATOM   1948  C   LYS A 253       1.004  84.588   5.378  1.00 94.94           C  
ATOM   1949  O   LYS A 253       1.952  85.269   4.979  1.00 94.94           O  
ATOM   1950  CB  LYS A 253       0.963  82.098   5.128  1.00 94.94           C  
ATOM   1951  CG  LYS A 253       1.840  82.091   3.885  1.00 94.94           C  
ATOM   1952  CD  LYS A 253       1.502  80.920   2.969  1.00 94.94           C  
ATOM   1953  CE  LYS A 253       2.294  80.979   1.671  1.00 94.94           C  
ATOM   1954  NZ  LYS A 253       1.940  79.852   0.755  1.00 94.94           N1+
ATOM   1955  N   LEU A 254      -0.261  84.893   5.200  1.00 94.67           N  
ATOM   1956  CA  LEU A 254      -0.611  86.140   4.531  1.00 94.67           C  
ATOM   1957  C   LEU A 254      -0.084  87.341   5.310  1.00 94.67           C  
ATOM   1958  O   LEU A 254       0.471  88.273   4.723  1.00 94.67           O  
ATOM   1959  CB  LEU A 254      -2.128  86.251   4.364  1.00 94.67           C  
ATOM   1960  CG  LEU A 254      -2.633  87.415   3.509  1.00 94.67           C  
ATOM   1961  CD1 LEU A 254      -2.015  87.355   2.115  1.00 94.67           C  
ATOM   1962  CD2 LEU A 254      -4.155  87.397   3.425  1.00 94.67           C  
ATOM   1963  N   ALA A 255      -0.262  87.328   6.601  1.00 94.90           N  
ATOM   1964  CA  ALA A 255       0.217  88.418   7.447  1.00 94.90           C  
ATOM   1965  C   ALA A 255       1.730  88.583   7.324  1.00 94.90           C  
ATOM   1966  O   ALA A 255       2.233  89.705   7.226  1.00 94.90           O  
ATOM   1967  CB  ALA A 255      -0.171  88.172   8.902  1.00 94.90           C  
ATOM   1968  N   LEU A 256       2.424  87.473   7.309  1.00 94.91           N  
ATOM   1969  CA  LEU A 256       3.877  87.512   7.183  1.00 94.91           C  
ATOM   1970  C   LEU A 256       4.289  88.022   5.806  1.00 94.91           C  
ATOM   1971  O   LEU A 256       5.267  88.762   5.682  1.00 94.91           O  
ATOM   1972  CB  LEU A 256       4.474  86.123   7.425  1.00 94.91           C  
ATOM   1973  CG  LEU A 256       4.359  85.575   8.849  1.00 94.91           C  
ATOM   1974  CD1 LEU A 256       4.926  84.161   8.919  1.00 94.91           C  
ATOM   1975  CD2 LEU A 256       5.071  86.492   9.835  1.00 94.91           C  
ATOM   1976  N   GLU A 257       3.578  87.627   4.786  1.00 93.41           N  
ATOM   1977  CA  GLU A 257       3.847  88.132   3.443  1.00 93.41           C  
ATOM   1978  C   GLU A 257       3.669  89.647   3.379  1.00 93.41           C  
ATOM   1979  O   GLU A 257       4.424  90.337   2.691  1.00 93.41           O  
ATOM   1980  CB  GLU A 257       2.935  87.451   2.420  1.00 93.41           C  
ATOM   1981  CG  GLU A 257       3.301  86.001   2.139  1.00 93.41           C  
ATOM   1982  CD  GLU A 257       2.306  85.297   1.230  1.00 93.41           C  
ATOM   1983  OE1 GLU A 257       2.595  84.166   0.776  1.00 93.41           O  
ATOM   1984  OE2 GLU A 257       1.231  85.880   0.968  1.00 93.41           O1-
ATOM   1985  N   ILE A 258       2.702  90.101   4.082  1.00 92.32           N  
ATOM   1986  CA  ILE A 258       2.444  91.537   4.131  1.00 92.32           C  
ATOM   1987  C   ILE A 258       3.618  92.249   4.799  1.00 92.32           C  
ATOM   1988  O   ILE A 258       4.062  93.300   4.331  1.00 92.32           O  
ATOM   1989  CB  ILE A 258       1.129  91.849   4.881  1.00 92.32           C  
ATOM   1990  CG1 ILE A 258      -0.078  91.371   4.066  1.00 92.32           C  
ATOM   1991  CG2 ILE A 258       1.025  93.346   5.186  1.00 92.32           C  
ATOM   1992  CD1 ILE A 258      -1.401  91.453   4.813  1.00 92.32           C  
ATOM   1993  N   VAL A 259       4.126  91.732   5.860  1.00 91.69           N  
ATOM   1994  CA  VAL A 259       5.253  92.320   6.576  1.00 91.69           C  
ATOM   1995  C   VAL A 259       6.448  92.458   5.636  1.00 91.69           C  
ATOM   1996  O   VAL A 259       7.154  93.468   5.663  1.00 91.69           O  
ATOM   1997  CB  VAL A 259       5.642  91.479   7.813  1.00 91.69           C  
ATOM   1998  CG1 VAL A 259       6.922  92.016   8.450  1.00 91.69           C  
ATOM   1999  CG2 VAL A 259       4.501  91.465   8.828  1.00 91.69           C  
ATOM   2000  N   GLN A 260       6.560  91.558   4.685  1.00 87.79           N  
ATOM   2001  CA  GLN A 260       7.675  91.560   3.744  1.00 87.79           C  
ATOM   2002  C   GLN A 260       7.477  92.612   2.657  1.00 87.79           C  
ATOM   2003  O   GLN A 260       8.445  93.203   2.172  1.00 87.79           O  
ATOM   2004  CB  GLN A 260       7.848  90.178   3.112  1.00 87.79           C  
ATOM   2005  CG  GLN A 260       8.541  89.170   4.019  1.00 87.79           C  
ATOM   2006  CD  GLN A 260       8.837  87.858   3.319  1.00 87.79           C  
ATOM   2007  NE2 GLN A 260       9.601  86.992   3.978  1.00 87.79           N  
ATOM   2008  OE1 GLN A 260       8.385  87.622   2.193  1.00 87.79           O  
ATOM   2009  N   GLN A 261       6.277  92.796   2.300  1.00 87.85           N  
ATOM   2010  CA  GLN A 261       5.985  93.570   1.099  1.00 87.85           C  
ATOM   2011  C   GLN A 261       5.746  95.040   1.436  1.00 87.85           C  
ATOM   2012  O   GLN A 261       5.997  95.920   0.611  1.00 87.85           O  
ATOM   2013  CB  GLN A 261       4.769  92.994   0.371  1.00 87.85           C  
ATOM   2014  CG  GLN A 261       5.008  91.616  -0.230  1.00 87.85           C  
ATOM   2015  CD  GLN A 261       3.750  91.005  -0.818  1.00 87.85           C  
ATOM   2016  NE2 GLN A 261       3.899  89.865  -1.484  1.00 87.85           N  
ATOM   2017  OE1 GLN A 261       2.652  91.553  -0.674  1.00 87.85           O  
ATOM   2018  N   LEU A 262       5.322  95.281   2.726  1.00 84.57           N  
ATOM   2019  CA  LEU A 262       4.897  96.644   3.024  1.00 84.57           C  
ATOM   2020  C   LEU A 262       6.040  97.449   3.633  1.00 84.57           C  
ATOM   2021  O   LEU A 262       6.715  96.981   4.552  1.00 84.57           O  
ATOM   2022  CB  LEU A 262       3.699  96.635   3.978  1.00 84.57           C  
ATOM   2023  CG  LEU A 262       2.357  96.208   3.379  1.00 84.57           C  
ATOM   2024  CD1 LEU A 262       1.298  96.110   4.471  1.00 84.57           C  
ATOM   2025  CD2 LEU A 262       1.924  97.184   2.291  1.00 84.57           C  
ATOM   2026  N   PRO A 263       6.155  98.636   3.140  1.00 80.47           N  
ATOM   2027  CA  PRO A 263       7.142  99.537   3.740  1.00 80.47           C  
ATOM   2028  C   PRO A 263       6.688 100.100   5.084  1.00 80.47           C  
ATOM   2029  O   PRO A 263       7.518 100.388   5.950  1.00 80.47           O  
ATOM   2030  CB  PRO A 263       7.280 100.652   2.699  1.00 80.47           C  
ATOM   2031  CG  PRO A 263       6.014 100.594   1.907  1.00 80.47           C  
ATOM   2032  CD  PRO A 263       5.508  99.180   1.920  1.00 80.47           C  
ATOM   2033  N   ASP A 264       5.431 100.143   5.223  1.00 88.26           N  
ATOM   2034  CA  ASP A 264       4.860 100.717   6.439  1.00 88.26           C  
ATOM   2035  C   ASP A 264       4.891  99.712   7.588  1.00 88.26           C  
ATOM   2036  O   ASP A 264       4.058  98.806   7.649  1.00 88.26           O  
ATOM   2037  CB  ASP A 264       3.426 101.187   6.189  1.00 88.26           C  
ATOM   2038  CG  ASP A 264       2.850 101.977   7.350  1.00 88.26           C  
ATOM   2039  OD1 ASP A 264       3.328 101.817   8.494  1.00 88.26           O  
ATOM   2040  OD2 ASP A 264       1.906 102.765   7.121  1.00 88.26           O1-
ATOM   2041  N   THR A 265       5.772  99.974   8.572  1.00 87.41           N  
ATOM   2042  CA  THR A 265       5.997  99.065   9.692  1.00 87.41           C  
ATOM   2043  C   THR A 265       4.792  99.054  10.629  1.00 87.41           C  
ATOM   2044  O   THR A 265       4.458  98.017  11.206  1.00 87.41           O  
ATOM   2045  CB  THR A 265       7.260  99.452  10.481  1.00 87.41           C  
ATOM   2046  CG2 THR A 265       8.517  99.250   9.640  1.00 87.41           C  
ATOM   2047  OG1 THR A 265       7.173 100.830  10.866  1.00 87.41           O  
ATOM   2048  N   GLU A 266       4.146 100.238  10.746  1.00 89.91           N  
ATOM   2049  CA  GLU A 266       2.994 100.326  11.639  1.00 89.91           C  
ATOM   2050  C   GLU A 266       1.835  99.473  11.131  1.00 89.91           C  
ATOM   2051  O   GLU A 266       1.191  98.765  11.909  1.00 89.91           O  
ATOM   2052  CB  GLU A 266       2.545 101.781  11.796  1.00 89.91           C  
ATOM   2053  CG  GLU A 266       3.474 102.620  12.663  1.00 89.91           C  
ATOM   2054  CD  GLU A 266       2.981 104.044  12.867  1.00 89.91           C  
ATOM   2055  OE1 GLU A 266       3.635 104.813  13.606  1.00 89.91           O  
ATOM   2056  OE2 GLU A 266       1.930 104.392  12.284  1.00 89.91           O1-
ATOM   2057  N   LEU A 267       1.609  99.551   9.866  1.00 90.85           N  
ATOM   2058  CA  LEU A 267       0.567  98.740   9.246  1.00 90.85           C  
ATOM   2059  C   LEU A 267       0.901  97.255   9.347  1.00 90.85           C  
ATOM   2060  O   LEU A 267       0.021  96.432   9.609  1.00 90.85           O  
ATOM   2061  CB  LEU A 267       0.383  99.134   7.778  1.00 90.85           C  
ATOM   2062  CG  LEU A 267      -0.835  98.546   7.066  1.00 90.85           C  
ATOM   2063  CD1 LEU A 267      -2.122  99.028   7.728  1.00 90.85           C  
ATOM   2064  CD2 LEU A 267      -0.820  98.915   5.586  1.00 90.85           C  
ATOM   2065  N   ALA A 268       2.119  96.938   9.143  1.00 91.55           N  
ATOM   2066  CA  ALA A 268       2.561  95.553   9.283  1.00 91.55           C  
ATOM   2067  C   ALA A 268       2.297  95.032  10.693  1.00 91.55           C  
ATOM   2068  O   ALA A 268       1.827  93.905  10.868  1.00 91.55           O  
ATOM   2069  CB  ALA A 268       4.044  95.430   8.942  1.00 91.55           C  
ATOM   2070  N   ARG A 269       2.534  95.901  11.642  1.00 92.86           N  
ATOM   2071  CA  ARG A 269       2.317  95.521  13.034  1.00 92.86           C  
ATOM   2072  C   ARG A 269       0.835  95.293  13.314  1.00 92.86           C  
ATOM   2073  O   ARG A 269       0.469  94.355  14.025  1.00 92.86           O  
ATOM   2074  CB  ARG A 269       2.869  96.592  13.977  1.00 92.86           C  
ATOM   2075  CG  ARG A 269       4.380  96.544  14.144  1.00 92.86           C  
ATOM   2076  CD  ARG A 269       4.862  97.538  15.192  1.00 92.86           C  
ATOM   2077  NE  ARG A 269       6.319  97.620  15.226  1.00 92.86           N  
ATOM   2078  CZ  ARG A 269       7.016  98.387  16.061  1.00 92.86           C  
ATOM   2079  NH1 ARG A 269       6.399  99.155  16.951  1.00 92.86           N1+
ATOM   2080  NH2 ARG A 269       8.340  98.384  16.006  1.00 92.86           N  
ATOM   2081  N   GLU A 270       0.084  96.204  12.791  1.00 92.86           N  
ATOM   2082  CA  GLU A 270      -1.358  96.054  12.961  1.00 92.86           C  
ATOM   2083  C   GLU A 270      -1.855  94.750  12.344  1.00 92.86           C  
ATOM   2084  O   GLU A 270      -2.683  94.054  12.935  1.00 92.86           O  
ATOM   2085  CB  GLU A 270      -2.100  97.243  12.344  1.00 92.86           C  
ATOM   2086  CG  GLU A 270      -1.926  98.543  13.115  1.00 92.86           C  
ATOM   2087  CD  GLU A 270      -2.641  99.721  12.473  1.00 92.86           C  
ATOM   2088  OE1 GLU A 270      -2.306 100.884  12.797  1.00 92.86           O  
ATOM   2089  OE2 GLU A 270      -3.543  99.480  11.641  1.00 92.86           O1-
ATOM   2090  N   ALA A 271      -1.333  94.429  11.196  1.00 93.34           N  
ATOM   2091  CA  ALA A 271      -1.712  93.183  10.533  1.00 93.34           C  
ATOM   2092  C   ALA A 271      -1.310  91.972  11.370  1.00 93.34           C  
ATOM   2093  O   ALA A 271      -2.093  91.033  11.531  1.00 93.34           O  
ATOM   2094  CB  ALA A 271      -1.075  93.104   9.147  1.00 93.34           C  
ATOM   2095  N   LEU A 272      -0.090  92.025  11.925  1.00 94.24           N  
ATOM   2096  CA  LEU A 272       0.395  90.925  12.753  1.00 94.24           C  
ATOM   2097  C   LEU A 272      -0.451  90.779  14.013  1.00 94.24           C  
ATOM   2098  O   LEU A 272      -0.797  89.663  14.407  1.00 94.24           O  
ATOM   2099  CB  LEU A 272       1.861  91.147  13.133  1.00 94.24           C  
ATOM   2100  CG  LEU A 272       2.891  90.920  12.025  1.00 94.24           C  
ATOM   2101  CD1 LEU A 272       4.286  91.299  12.511  1.00 94.24           C  
ATOM   2102  CD2 LEU A 272       2.859  89.469  11.554  1.00 94.24           C  
ATOM   2103  N   GLU A 273      -0.771  91.896  14.607  1.00 93.56           N  
ATOM   2104  CA  GLU A 273      -1.566  91.883  15.831  1.00 93.56           C  
ATOM   2105  C   GLU A 273      -2.961  91.318  15.577  1.00 93.56           C  
ATOM   2106  O   GLU A 273      -3.469  90.525  16.371  1.00 93.56           O  
ATOM   2107  CB  GLU A 273      -1.668  93.292  16.420  1.00 93.56           C  
ATOM   2108  CG  GLU A 273      -2.309  93.335  17.800  1.00 93.56           C  
ATOM   2109  CD  GLU A 273      -2.314  94.726  18.416  1.00 93.56           C  
ATOM   2110  OE1 GLU A 273      -2.802  94.883  19.558  1.00 93.56           O  
ATOM   2111  OE2 GLU A 273      -1.826  95.667  17.750  1.00 93.56           O1-
ATOM   2112  N   LEU A 274      -3.530  91.747  14.530  1.00 94.24           N  
ATOM   2113  CA  LEU A 274      -4.857  91.259  14.171  1.00 94.24           C  
ATOM   2114  C   LEU A 274      -4.830  89.757  13.906  1.00 94.24           C  
ATOM   2115  O   LEU A 274      -5.712  89.026  14.362  1.00 94.24           O  
ATOM   2116  CB  LEU A 274      -5.385  91.997  12.938  1.00 94.24           C  
ATOM   2117  CG  LEU A 274      -6.808  91.651  12.498  1.00 94.24           C  
ATOM   2118  CD1 LEU A 274      -7.799  91.967  13.612  1.00 94.24           C  
ATOM   2119  CD2 LEU A 274      -7.171  92.402  11.221  1.00 94.24           C  
ATOM   2120  N   ALA A 275      -3.864  89.333  13.149  1.00 94.04           N  
ATOM   2121  CA  ALA A 275      -3.714  87.905  12.882  1.00 94.04           C  
ATOM   2122  C   ALA A 275      -3.536  87.120  14.178  1.00 94.04           C  
ATOM   2123  O   ALA A 275      -4.113  86.044  14.344  1.00 94.04           O  
ATOM   2124  CB  ALA A 275      -2.533  87.659  11.947  1.00 94.04           C  
ATOM   2125  N   LYS A 276      -2.772  87.671  15.023  1.00 93.60           N  
ATOM   2126  CA  LYS A 276      -2.549  87.053  16.326  1.00 93.60           C  
ATOM   2127  C   LYS A 276      -3.859  86.895  17.092  1.00 93.60           C  
ATOM   2128  O   LYS A 276      -4.128  85.835  17.661  1.00 93.60           O  
ATOM   2129  CB  LYS A 276      -1.557  87.877  17.149  1.00 93.60           C  
ATOM   2130  CG  LYS A 276      -1.120  87.208  18.443  1.00 93.60           C  
ATOM   2131  CD  LYS A 276      -0.073  88.037  19.176  1.00 93.60           C  
ATOM   2132  CE  LYS A 276       0.338  87.387  20.489  1.00 93.60           C  
ATOM   2133  NZ  LYS A 276       1.362  88.199  21.212  1.00 93.60           N1+
ATOM   2134  N   GLU A 277      -4.620  87.906  17.150  1.00 91.77           N  
ATOM   2135  CA  GLU A 277      -5.902  87.868  17.848  1.00 91.77           C  
ATOM   2136  C   GLU A 277      -6.844  86.847  17.216  1.00 91.77           C  
ATOM   2137  O   GLU A 277      -7.544  86.120  17.924  1.00 91.77           O  
ATOM   2138  CB  GLU A 277      -6.553  89.253  17.853  1.00 91.77           C  
ATOM   2139  CG  GLU A 277      -5.887  90.243  18.798  1.00 91.77           C  
ATOM   2140  CD  GLU A 277      -6.538  91.617  18.784  1.00 91.77           C  
ATOM   2141  OE1 GLU A 277      -6.045  92.529  19.485  1.00 91.77           O  
ATOM   2142  OE2 GLU A 277      -7.549  91.782  18.065  1.00 91.77           O1-
ATOM   2143  N   ALA A 278      -6.791  86.807  15.965  1.00 90.99           N  
ATOM   2144  CA  ALA A 278      -7.659  85.876  15.249  1.00 90.99           C  
ATOM   2145  C   ALA A 278      -7.238  84.431  15.497  1.00 90.99           C  
ATOM   2146  O   ALA A 278      -8.084  83.557  15.699  1.00 90.99           O  
ATOM   2147  CB  ALA A 278      -7.648  86.181  13.753  1.00 90.99           C  
ATOM   2148  N   VAL A 279      -5.979  84.180  15.472  1.00 91.59           N  
ATOM   2149  CA  VAL A 279      -5.445  82.840  15.688  1.00 91.59           C  
ATOM   2150  C   VAL A 279      -5.758  82.382  17.112  1.00 91.59           C  
ATOM   2151  O   VAL A 279      -6.108  81.221  17.335  1.00 91.59           O  
ATOM   2152  CB  VAL A 279      -3.922  82.787  15.433  1.00 91.59           C  
ATOM   2153  CG1 VAL A 279      -3.344  81.448  15.889  1.00 91.59           C  
ATOM   2154  CG2 VAL A 279      -3.621  83.026  13.955  1.00 91.59           C  
ATOM   2155  N   LYS A 280      -5.781  83.287  18.058  1.00 89.88           N  
ATOM   2156  CA  LYS A 280      -6.054  82.963  19.455  1.00 89.88           C  
ATOM   2157  C   LYS A 280      -7.534  82.650  19.667  1.00 89.88           C  
ATOM   2158  O   LYS A 280      -7.885  81.839  20.526  1.00 89.88           O  
ATOM   2159  CB  LYS A 280      -5.626  84.114  20.367  1.00 89.88           C  
ATOM   2160  CG  LYS A 280      -4.122  84.211  20.576  1.00 89.88           C  
ATOM   2161  CD  LYS A 280      -3.768  85.292  21.589  1.00 89.88           C  
ATOM   2162  CE  LYS A 280      -2.264  85.378  21.812  1.00 89.88           C  
ATOM   2163  NZ  LYS A 280      -1.909  86.450  22.789  1.00 89.88           N1+
ATOM   2164  N   SER A 281      -8.360  83.237  18.906  1.00 85.03           N  
ATOM   2165  CA  SER A 281      -9.797  83.065  19.085  1.00 85.03           C  
ATOM   2166  C   SER A 281     -10.261  81.709  18.566  1.00 85.03           C  
ATOM   2167  O   SER A 281     -11.282  81.182  19.015  1.00 85.03           O  
ATOM   2168  CB  SER A 281     -10.564  84.182  18.374  1.00 85.03           C  
ATOM   2169  OG  SER A 281     -10.509  84.013  16.968  1.00 85.03           O  
ATOM   2170  N   THR A 282      -9.547  81.011  17.809  1.00 81.59           N  
ATOM   2171  CA  THR A 282      -9.838  79.731  17.172  1.00 81.59           C  
ATOM   2172  C   THR A 282     -11.183  79.778  16.453  1.00 81.59           C  
ATOM   2173  O   THR A 282     -11.696  78.746  16.017  1.00 81.59           O  
ATOM   2174  CB  THR A 282      -9.841  78.584  18.200  1.00 81.59           C  
ATOM   2175  CG2 THR A 282      -8.489  78.462  18.893  1.00 81.59           C  
ATOM   2176  OG1 THR A 282     -10.850  78.835  19.185  1.00 81.59           O  
ATOM   2177  N   ASP A 283     -11.742  80.947  16.344  1.00 87.92           N  
ATOM   2178  CA  ASP A 283     -13.000  81.157  15.635  1.00 87.92           C  
ATOM   2179  C   ASP A 283     -12.781  81.189  14.124  1.00 87.92           C  
ATOM   2180  O   ASP A 283     -12.154  82.113  13.602  1.00 87.92           O  
ATOM   2181  CB  ASP A 283     -13.667  82.455  16.097  1.00 87.92           C  
ATOM   2182  CG  ASP A 283     -15.063  82.639  15.531  1.00 87.92           C  
ATOM   2183  OD1 ASP A 283     -15.381  82.037  14.482  1.00 87.92           O  
ATOM   2184  OD2 ASP A 283     -15.853  83.396  16.136  1.00 87.92           O1-
ATOM   2185  N   SER A 284     -13.377  80.161  13.435  1.00 88.07           N  
ATOM   2186  CA  SER A 284     -13.187  80.031  11.995  1.00 88.07           C  
ATOM   2187  C   SER A 284     -13.696  81.265  11.256  1.00 88.07           C  
ATOM   2188  O   SER A 284     -13.063  81.732  10.307  1.00 88.07           O  
ATOM   2189  CB  SER A 284     -13.897  78.783  11.470  1.00 88.07           C  
ATOM   2190  OG  SER A 284     -15.300  78.888  11.652  1.00 88.07           O  
ATOM   2191  N   GLU A 285     -14.797  81.792  11.656  1.00 89.42           N  
ATOM   2192  CA  GLU A 285     -15.362  82.971  11.007  1.00 89.42           C  
ATOM   2193  C   GLU A 285     -14.466  84.192  11.205  1.00 89.42           C  
ATOM   2194  O   GLU A 285     -14.278  84.986  10.282  1.00 89.42           O  
ATOM   2195  CB  GLU A 285     -16.768  83.258  11.541  1.00 89.42           C  
ATOM   2196  CG  GLU A 285     -17.520  84.320  10.754  1.00 89.42           C  
ATOM   2197  CD  GLU A 285     -17.737  83.947   9.297  1.00 89.42           C  
ATOM   2198  OE1 GLU A 285     -17.904  84.858   8.454  1.00 89.42           O  
ATOM   2199  OE2 GLU A 285     -17.741  82.732   8.994  1.00 89.42           O1-
ATOM   2200  N   ALA A 286     -13.884  84.363  12.398  1.00 90.74           N  
ATOM   2201  CA  ALA A 286     -12.937  85.446  12.653  1.00 90.74           C  
ATOM   2202  C   ALA A 286     -11.717  85.333  11.744  1.00 90.74           C  
ATOM   2203  O   ALA A 286     -11.243  86.334  11.203  1.00 90.74           O  
ATOM   2204  CB  ALA A 286     -12.509  85.444  14.118  1.00 90.74           C  
ATOM   2205  N   LEU A 287     -11.198  84.110  11.567  1.00 92.66           N  
ATOM   2206  CA  LEU A 287     -10.052  83.865  10.698  1.00 92.66           C  
ATOM   2207  C   LEU A 287     -10.373  84.243   9.256  1.00 92.66           C  
ATOM   2208  O   LEU A 287      -9.543  84.842   8.568  1.00 92.66           O  
ATOM   2209  CB  LEU A 287      -9.630  82.395  10.771  1.00 92.66           C  
ATOM   2210  CG  LEU A 287      -8.965  81.944  12.071  1.00 92.66           C  
ATOM   2211  CD1 LEU A 287      -8.807  80.426  12.089  1.00 92.66           C  
ATOM   2212  CD2 LEU A 287      -7.614  82.629  12.249  1.00 92.66           C  
ATOM   2213  N   LYS A 288     -11.599  83.912   8.757  1.00 91.68           N  
ATOM   2214  CA  LYS A 288     -12.019  84.248   7.400  1.00 91.68           C  
ATOM   2215  C   LYS A 288     -12.090  85.760   7.204  1.00 91.68           C  
ATOM   2216  O   LYS A 288     -11.681  86.275   6.163  1.00 91.68           O  
ATOM   2217  CB  LYS A 288     -13.377  83.615   7.087  1.00 91.68           C  
ATOM   2218  CG  LYS A 288     -13.325  82.107   6.887  1.00 91.68           C  
ATOM   2219  CD  LYS A 288     -14.702  81.538   6.573  1.00 91.68           C  
ATOM   2220  CE  LYS A 288     -14.669  80.019   6.463  1.00 91.68           C  
ATOM   2221  NZ  LYS A 288     -16.028  79.451   6.220  1.00 91.68           N1+
ATOM   2222  N   VAL A 289     -12.626  86.436   8.191  1.00 92.83           N  
ATOM   2223  CA  VAL A 289     -12.730  87.890   8.134  1.00 92.83           C  
ATOM   2224  C   VAL A 289     -11.335  88.508   8.087  1.00 92.83           C  
ATOM   2225  O   VAL A 289     -11.063  89.382   7.259  1.00 92.83           O  
ATOM   2226  CB  VAL A 289     -13.519  88.450   9.340  1.00 92.83           C  
ATOM   2227  CG1 VAL A 289     -13.416  89.973   9.392  1.00 92.83           C  
ATOM   2228  CG2 VAL A 289     -14.981  88.014   9.269  1.00 92.83           C  
ATOM   2229  N   VAL A 290     -10.485  88.035   8.996  1.00 94.70           N  
ATOM   2230  CA  VAL A 290      -9.122  88.552   9.045  1.00 94.70           C  
ATOM   2231  C   VAL A 290      -8.398  88.225   7.741  1.00 94.70           C  
ATOM   2232  O   VAL A 290      -7.651  89.053   7.214  1.00 94.70           O  
ATOM   2233  CB  VAL A 290      -8.339  87.976  10.247  1.00 94.70           C  
ATOM   2234  CG1 VAL A 290      -6.859  88.345  10.154  1.00 94.70           C  
ATOM   2235  CG2 VAL A 290      -8.936  88.477  11.560  1.00 94.70           C  
ATOM   2236  N   TYR A 291      -8.554  87.060   7.239  1.00 94.74           N  
ATOM   2237  CA  TYR A 291      -7.963  86.683   5.959  1.00 94.74           C  
ATOM   2238  C   TYR A 291      -8.359  87.667   4.864  1.00 94.74           C  
ATOM   2239  O   TYR A 291      -7.506  88.149   4.115  1.00 94.74           O  
ATOM   2240  CB  TYR A 291      -8.390  85.266   5.566  1.00 94.74           C  
ATOM   2241  CG  TYR A 291      -7.809  84.799   4.253  1.00 94.74           C  
ATOM   2242  CD1 TYR A 291      -8.540  84.899   3.072  1.00 94.74           C  
ATOM   2243  CD2 TYR A 291      -6.530  84.257   4.192  1.00 94.74           C  
ATOM   2244  CE1 TYR A 291      -8.010  84.468   1.859  1.00 94.74           C  
ATOM   2245  CE2 TYR A 291      -5.990  83.823   2.985  1.00 94.74           C  
ATOM   2246  CZ  TYR A 291      -6.736  83.933   1.827  1.00 94.74           C  
ATOM   2247  OH  TYR A 291      -6.206  83.505   0.630  1.00 94.74           O  
ATOM   2248  N   LEU A 292      -9.633  87.990   4.761  1.00 93.30           N  
ATOM   2249  CA  LEU A 292     -10.128  88.915   3.747  1.00 93.30           C  
ATOM   2250  C   LEU A 292      -9.549  90.310   3.957  1.00 93.30           C  
ATOM   2251  O   LEU A 292      -9.162  90.978   2.996  1.00 93.30           O  
ATOM   2252  CB  LEU A 292     -11.657  88.974   3.777  1.00 93.30           C  
ATOM   2253  CG  LEU A 292     -12.393  87.750   3.231  1.00 93.30           C  
ATOM   2254  CD1 LEU A 292     -13.886  87.853   3.526  1.00 93.30           C  
ATOM   2255  CD2 LEU A 292     -12.149  87.602   1.733  1.00 93.30           C  
ATOM   2256  N   ALA A 293      -9.512  90.700   5.160  1.00 93.86           N  
ATOM   2257  CA  ALA A 293      -8.960  92.017   5.466  1.00 93.86           C  
ATOM   2258  C   ALA A 293      -7.490  92.100   5.071  1.00 93.86           C  
ATOM   2259  O   ALA A 293      -7.054  93.094   4.482  1.00 93.86           O  
ATOM   2260  CB  ALA A 293      -9.127  92.331   6.952  1.00 93.86           C  
ATOM   2261  N   LEU A 294      -6.733  91.057   5.392  1.00 94.17           N  
ATOM   2262  CA  LEU A 294      -5.317  91.024   5.043  1.00 94.17           C  
ATOM   2263  C   LEU A 294      -5.130  90.990   3.530  1.00 94.17           C  
ATOM   2264  O   LEU A 294      -4.189  91.588   3.003  1.00 94.17           O  
ATOM   2265  CB  LEU A 294      -4.636  89.809   5.680  1.00 94.17           C  
ATOM   2266  CG  LEU A 294      -4.508  89.824   7.203  1.00 94.17           C  
ATOM   2267  CD1 LEU A 294      -3.852  88.537   7.693  1.00 94.17           C  
ATOM   2268  CD2 LEU A 294      -3.714  91.043   7.661  1.00 94.17           C  
ATOM   2269  N   ARG A 295      -5.989  90.294   2.853  1.00 92.46           N  
ATOM   2270  CA  ARG A 295      -5.942  90.278   1.394  1.00 92.46           C  
ATOM   2271  C   ARG A 295      -6.132  91.680   0.824  1.00 92.46           C  
ATOM   2272  O   ARG A 295      -5.490  92.046  -0.162  1.00 92.46           O  
ATOM   2273  CB  ARG A 295      -7.007  89.334   0.833  1.00 92.46           C  
ATOM   2274  CG  ARG A 295      -6.629  87.863   0.911  1.00 92.46           C  
ATOM   2275  CD  ARG A 295      -5.578  87.494  -0.127  1.00 92.46           C  
ATOM   2276  NE  ARG A 295      -5.493  86.050  -0.318  1.00 92.46           N  
ATOM   2277  CZ  ARG A 295      -4.747  85.450  -1.243  1.00 92.46           C  
ATOM   2278  NH1 ARG A 295      -4.006  86.163  -2.083  1.00 92.46           N1+
ATOM   2279  NH2 ARG A 295      -4.745  84.128  -1.329  1.00 92.46           N  
ATOM   2280  N   ILE A 296      -6.969  92.393   1.369  1.00 90.51           N  
ATOM   2281  CA  ILE A 296      -7.187  93.766   0.930  1.00 90.51           C  
ATOM   2282  C   ILE A 296      -5.921  94.588   1.159  1.00 90.51           C  
ATOM   2283  O   ILE A 296      -5.504  95.354   0.287  1.00 90.51           O  
ATOM   2284  CB  ILE A 296      -8.386  94.412   1.662  1.00 90.51           C  
ATOM   2285  CG1 ILE A 296      -9.695  93.734   1.242  1.00 90.51           C  
ATOM   2286  CG2 ILE A 296      -8.436  95.918   1.392  1.00 90.51           C  
ATOM   2287  CD1 ILE A 296     -10.914  94.209   2.022  1.00 90.51           C  
ATOM   2288  N   VAL A 297      -5.292  94.429   2.311  1.00 90.85           N  
ATOM   2289  CA  VAL A 297      -4.058  95.141   2.632  1.00 90.85           C  
ATOM   2290  C   VAL A 297      -2.982  94.797   1.605  1.00 90.85           C  
ATOM   2291  O   VAL A 297      -2.234  95.672   1.163  1.00 90.85           O  
ATOM   2292  CB  VAL A 297      -3.563  94.804   4.056  1.00 90.85           C  
ATOM   2293  CG1 VAL A 297      -2.217  95.472   4.331  1.00 90.85           C  
ATOM   2294  CG2 VAL A 297      -4.598  95.232   5.095  1.00 90.85           C  
ATOM   2295  N   GLN A 298      -3.014  93.560   1.162  1.00 88.13           N  
ATOM   2296  CA  GLN A 298      -2.025  93.084   0.200  1.00 88.13           C  
ATOM   2297  C   GLN A 298      -2.278  93.671  -1.185  1.00 88.13           C  
ATOM   2298  O   GLN A 298      -1.334  93.964  -1.922  1.00 88.13           O  
ATOM   2299  CB  GLN A 298      -2.035  91.556   0.132  1.00 88.13           C  
ATOM   2300  CG  GLN A 298      -0.903  90.971  -0.702  1.00 88.13           C  
ATOM   2301  CD  GLN A 298      -0.927  89.455  -0.743  1.00 88.13           C  
ATOM   2302  NE2 GLN A 298       0.227  88.849  -1.003  1.00 88.13           N  
ATOM   2303  OE1 GLN A 298      -1.975  88.832  -0.543  1.00 88.13           O  
ATOM   2304  N   GLN A 299      -3.507  93.837  -1.565  1.00 85.69           N  
ATOM   2305  CA  GLN A 299      -3.873  94.154  -2.941  1.00 85.69           C  
ATOM   2306  C   GLN A 299      -3.938  95.662  -3.160  1.00 85.69           C  
ATOM   2307  O   GLN A 299      -3.729  96.143  -4.276  1.00 85.69           O  
ATOM   2308  CB  GLN A 299      -5.216  93.514  -3.301  1.00 85.69           C  
ATOM   2309  CG  GLN A 299      -5.171  91.994  -3.377  1.00 85.69           C  
ATOM   2310  CD  GLN A 299      -6.536  91.378  -3.629  1.00 85.69           C  
ATOM   2311  NE2 GLN A 299      -6.556  90.084  -3.927  1.00 85.69           N  
ATOM   2312  OE1 GLN A 299      -7.562  92.060  -3.553  1.00 85.69           O  
ATOM   2313  N   LEU A 300      -4.127  96.365  -2.043  1.00 78.25           N  
ATOM   2314  CA  LEU A 300      -4.441  97.766  -2.298  1.00 78.25           C  
ATOM   2315  C   LEU A 300      -3.280  98.667  -1.893  1.00 78.25           C  
ATOM   2316  O   LEU A 300      -2.692  98.486  -0.824  1.00 78.25           O  
ATOM   2317  CB  LEU A 300      -5.709  98.177  -1.543  1.00 78.25           C  
ATOM   2318  CG  LEU A 300      -7.011  97.512  -1.992  1.00 78.25           C  
ATOM   2319  CD1 LEU A 300      -8.142  97.860  -1.030  1.00 78.25           C  
ATOM   2320  CD2 LEU A 300      -7.365  97.933  -3.414  1.00 78.25           C  
ATOM   2321  N   PRO A 301      -2.944  99.613  -2.783  1.00 72.86           N  
ATOM   2322  CA  PRO A 301      -1.871 100.565  -2.486  1.00 72.86           C  
ATOM   2323  C   PRO A 301      -2.272 101.598  -1.435  1.00 72.86           C  
ATOM   2324  O   PRO A 301      -1.415 102.118  -0.717  1.00 72.86           O  
ATOM   2325  CB  PRO A 301      -1.608 101.233  -3.838  1.00 72.86           C  
ATOM   2326  CG  PRO A 301      -2.863 101.019  -4.620  1.00 72.86           C  
ATOM   2327  CD  PRO A 301      -3.528  99.768  -4.121  1.00 72.86           C  
ATOM   2328  N   ASP A 302      -3.538 101.674  -1.228  1.00 85.00           N  
ATOM   2329  CA  ASP A 302      -4.037 102.731  -0.353  1.00 85.00           C  
ATOM   2330  C   ASP A 302      -3.952 102.315   1.114  1.00 85.00           C  
ATOM   2331  O   ASP A 302      -4.682 101.426   1.556  1.00 85.00           O  
ATOM   2332  CB  ASP A 302      -5.480 103.090  -0.715  1.00 85.00           C  
ATOM   2333  CG  ASP A 302      -5.991 104.313   0.026  1.00 85.00           C  
ATOM   2334  OD1 ASP A 302      -5.674 104.476   1.225  1.00 85.00           O  
ATOM   2335  OD2 ASP A 302      -6.718 105.119  -0.592  1.00 85.00           O1-
ATOM   2336  N   THR A 303      -3.117 103.061   1.874  1.00 85.39           N  
ATOM   2337  CA  THR A 303      -2.851 102.773   3.279  1.00 85.39           C  
ATOM   2338  C   THR A 303      -4.090 103.041   4.130  1.00 85.39           C  
ATOM   2339  O   THR A 303      -4.364 102.309   5.083  1.00 85.39           O  
ATOM   2340  CB  THR A 303      -1.672 103.609   3.807  1.00 85.39           C  
ATOM   2341  CG2 THR A 303      -0.356 103.166   3.176  1.00 85.39           C  
ATOM   2342  OG1 THR A 303      -1.896 104.991   3.497  1.00 85.39           O  
ATOM   2343  N   GLU A 304      -4.864 104.126   3.744  1.00 87.59           N  
ATOM   2344  CA  GLU A 304      -6.053 104.472   4.519  1.00 87.59           C  
ATOM   2345  C   GLU A 304      -7.104 103.368   4.441  1.00 87.59           C  
ATOM   2346  O   GLU A 304      -7.714 103.013   5.451  1.00 87.59           O  
ATOM   2347  CB  GLU A 304      -6.645 105.797   4.033  1.00 87.59           C  
ATOM   2348  CG  GLU A 304      -5.813 107.016   4.404  1.00 87.59           C  
ATOM   2349  CD  GLU A 304      -6.429 108.327   3.941  1.00 87.59           C  
ATOM   2350  OE1 GLU A 304      -5.841 109.401   4.206  1.00 87.59           O  
ATOM   2351  OE2 GLU A 304      -7.510 108.280   3.312  1.00 87.59           O1-
ATOM   2352  N   LEU A 305      -7.236 102.824   3.272  1.00 88.59           N  
ATOM   2353  CA  LEU A 305      -8.180 101.731   3.073  1.00 88.59           C  
ATOM   2354  C   LEU A 305      -7.717 100.474   3.805  1.00 88.59           C  
ATOM   2355  O   LEU A 305      -8.529  99.767   4.406  1.00 88.59           O  
ATOM   2356  CB  LEU A 305      -8.350 101.433   1.582  1.00 88.59           C  
ATOM   2357  CG  LEU A 305      -9.505 100.504   1.203  1.00 88.59           C  
ATOM   2358  CD1 LEU A 305     -10.840 101.140   1.573  1.00 88.59           C  
ATOM   2359  CD2 LEU A 305      -9.458 100.171  -0.284  1.00 88.59           C  
ATOM   2360  N   ALA A 306      -6.471 100.207   3.733  1.00 90.16           N  
ATOM   2361  CA  ALA A 306      -5.916  99.067   4.458  1.00 90.16           C  
ATOM   2362  C   ALA A 306      -6.194  99.180   5.955  1.00 90.16           C  
ATOM   2363  O   ALA A 306      -6.587  98.201   6.594  1.00 90.16           O  
ATOM   2364  CB  ALA A 306      -4.414  98.957   4.208  1.00 90.16           C  
ATOM   2365  N   ARG A 307      -6.032 100.419   6.443  1.00 91.55           N  
ATOM   2366  CA  ARG A 307      -6.259 100.646   7.867  1.00 91.55           C  
ATOM   2367  C   ARG A 307      -7.726 100.439   8.227  1.00 91.55           C  
ATOM   2368  O   ARG A 307      -8.039  99.871   9.276  1.00 91.55           O  
ATOM   2369  CB  ARG A 307      -5.816 102.055   8.265  1.00 91.55           C  
ATOM   2370  CG  ARG A 307      -4.311 102.207   8.418  1.00 91.55           C  
ATOM   2371  CD  ARG A 307      -3.935 103.579   8.961  1.00 91.55           C  
ATOM   2372  NE  ARG A 307      -2.491 103.794   8.930  1.00 91.55           N  
ATOM   2373  CZ  ARG A 307      -1.902 104.986   8.949  1.00 91.55           C  
ATOM   2374  NH1 ARG A 307      -2.625 106.099   9.000  1.00 91.55           N1+
ATOM   2375  NH2 ARG A 307      -0.580 105.067   8.916  1.00 91.55           N  
ATOM   2376  N   LEU A 308      -8.559 100.939   7.367  1.00 91.52           N  
ATOM   2377  CA  LEU A 308      -9.990 100.780   7.601  1.00 91.52           C  
ATOM   2378  C   LEU A 308     -10.380  99.305   7.593  1.00 91.52           C  
ATOM   2379  O   LEU A 308     -11.157  98.859   8.441  1.00 91.52           O  
ATOM   2380  CB  LEU A 308     -10.795 101.538   6.542  1.00 91.52           C  
ATOM   2381  CG  LEU A 308     -12.291 101.701   6.817  1.00 91.52           C  
ATOM   2382  CD1 LEU A 308     -12.513 102.594   8.033  1.00 91.52           C  
ATOM   2383  CD2 LEU A 308     -13.000 102.270   5.592  1.00 91.52           C  
ATOM   2384  N   ALA A 309      -9.841  98.586   6.660  1.00 92.22           N  
ATOM   2385  CA  ALA A 309     -10.125  97.154   6.590  1.00 92.22           C  
ATOM   2386  C   ALA A 309      -9.662  96.442   7.859  1.00 92.22           C  
ATOM   2387  O   ALA A 309     -10.394  95.622   8.418  1.00 92.22           O  
ATOM   2388  CB  ALA A 309      -9.455  96.538   5.364  1.00 92.22           C  
ATOM   2389  N   LEU A 310      -8.434  96.764   8.312  1.00 93.33           N  
ATOM   2390  CA  LEU A 310      -7.890  96.150   9.520  1.00 93.33           C  
ATOM   2391  C   LEU A 310      -8.718  96.533  10.743  1.00 93.33           C  
ATOM   2392  O   LEU A 310      -8.979  95.692  11.607  1.00 93.33           O  
ATOM   2393  CB  LEU A 310      -6.432  96.571   9.725  1.00 93.33           C  
ATOM   2394  CG  LEU A 310      -5.420  96.018   8.720  1.00 93.33           C  
ATOM   2395  CD1 LEU A 310      -4.038  96.608   8.982  1.00 93.33           C  
ATOM   2396  CD2 LEU A 310      -5.379  94.496   8.785  1.00 93.33           C  
ATOM   2397  N   GLU A 311      -9.162  97.765  10.810  1.00 91.95           N  
ATOM   2398  CA  GLU A 311      -9.958  98.243  11.937  1.00 91.95           C  
ATOM   2399  C   GLU A 311     -11.311  97.542  11.994  1.00 91.95           C  
ATOM   2400  O   GLU A 311     -11.774  97.161  13.071  1.00 91.95           O  
ATOM   2401  CB  GLU A 311     -10.153  99.758  11.852  1.00 91.95           C  
ATOM   2402  CG  GLU A 311      -8.930 100.560  12.274  1.00 91.95           C  
ATOM   2403  CD  GLU A 311      -9.154 102.064  12.227  1.00 91.95           C  
ATOM   2404  OE1 GLU A 311      -8.212 102.828  12.541  1.00 91.95           O  
ATOM   2405  OE2 GLU A 311     -10.278 102.481  11.872  1.00 91.95           O1-
ATOM   2406  N   LEU A 312     -11.910  97.445  10.862  1.00 91.78           N  
ATOM   2407  CA  LEU A 312     -13.188  96.745  10.799  1.00 91.78           C  
ATOM   2408  C   LEU A 312     -13.038  95.297  11.255  1.00 91.78           C  
ATOM   2409  O   LEU A 312     -13.846  94.803  12.044  1.00 91.78           O  
ATOM   2410  CB  LEU A 312     -13.755  96.789   9.377  1.00 91.78           C  
ATOM   2411  CG  LEU A 312     -15.100  96.093   9.162  1.00 91.78           C  
ATOM   2412  CD1 LEU A 312     -16.186  96.770   9.989  1.00 91.78           C  
ATOM   2413  CD2 LEU A 312     -15.469  96.092   7.682  1.00 91.78           C  
ATOM   2414  N   ALA A 313     -12.041  94.639  10.743  1.00 92.48           N  
ATOM   2415  CA  ALA A 313     -11.792  93.254  11.132  1.00 92.48           C  
ATOM   2416  C   ALA A 313     -11.512  93.147  12.629  1.00 92.48           C  
ATOM   2417  O   ALA A 313     -12.010  92.237  13.296  1.00 92.48           O  
ATOM   2418  CB  ALA A 313     -10.624  92.678  10.335  1.00 92.48           C  
ATOM   2419  N   LYS A 314     -10.715  94.026  13.125  1.00 92.46           N  
ATOM   2420  CA  LYS A 314     -10.398  94.049  14.550  1.00 92.46           C  
ATOM   2421  C   LYS A 314     -11.663  94.183  15.392  1.00 92.46           C  
ATOM   2422  O   LYS A 314     -11.850  93.447  16.363  1.00 92.46           O  
ATOM   2423  CB  LYS A 314      -9.434  95.193  14.868  1.00 92.46           C  
ATOM   2424  CG  LYS A 314      -8.914  95.187  16.298  1.00 92.46           C  
ATOM   2425  CD  LYS A 314      -7.900  96.299  16.530  1.00 92.46           C  
ATOM   2426  CE  LYS A 314      -7.395  96.307  17.966  1.00 92.46           C  
ATOM   2427  NZ  LYS A 314      -6.427  97.418  18.207  1.00 92.46           N1+
ATOM   2428  N   LYS A 315     -12.438  95.058  15.056  1.00 88.77           N  
ATOM   2429  CA  LYS A 315     -13.673  95.287  15.800  1.00 88.77           C  
ATOM   2430  C   LYS A 315     -14.597  94.075  15.720  1.00 88.77           C  
ATOM   2431  O   LYS A 315     -15.218  93.695  16.714  1.00 88.77           O  
ATOM   2432  CB  LYS A 315     -14.393  96.530  15.275  1.00 88.77           C  
ATOM   2433  CG  LYS A 315     -13.756  97.842  15.706  1.00 88.77           C  
ATOM   2434  CD  LYS A 315     -14.532  99.042  15.178  1.00 88.77           C  
ATOM   2435  CE  LYS A 315     -13.858 100.355  15.551  1.00 88.77           C  
ATOM   2436  NZ  LYS A 315     -14.598 101.532  15.007  1.00 88.77           N1+
ATOM   2437  N   ALA A 316     -14.655  93.586  14.534  1.00 87.85           N  
ATOM   2438  CA  ALA A 316     -15.509  92.417  14.342  1.00 87.85           C  
ATOM   2439  C   ALA A 316     -15.027  91.241  15.188  1.00 87.85           C  
ATOM   2440  O   ALA A 316     -15.834  90.544  15.808  1.00 87.85           O  
ATOM   2441  CB  ALA A 316     -15.550  92.025  12.867  1.00 87.85           C  
ATOM   2442  N   VAL A 317     -13.737  91.016  15.233  1.00 88.50           N  
ATOM   2443  CA  VAL A 317     -13.139  89.928  16.000  1.00 88.50           C  
ATOM   2444  C   VAL A 317     -13.335  90.179  17.493  1.00 88.50           C  
ATOM   2445  O   VAL A 317     -13.584  89.245  18.259  1.00 88.50           O  
ATOM   2446  CB  VAL A 317     -11.636  89.768  15.680  1.00 88.50           C  
ATOM   2447  CG1 VAL A 317     -10.978  88.791  16.652  1.00 88.50           C  
ATOM   2448  CG2 VAL A 317     -11.445  89.301  14.238  1.00 88.50           C  
ATOM   2449  N   GLU A 318     -13.326  91.401  18.034  1.00 87.09           N  
ATOM   2450  CA  GLU A 318     -13.499  91.760  19.439  1.00 87.09           C  
ATOM   2451  C   GLU A 318     -14.942  91.551  19.889  1.00 87.09           C  
ATOM   2452  O   GLU A 318     -15.190  91.124  21.018  1.00 87.09           O  
ATOM   2453  CB  GLU A 318     -13.079  93.213  19.679  1.00 87.09           C  
ATOM   2454  CG  GLU A 318     -11.572  93.424  19.685  1.00 87.09           C  
ATOM   2455  CD  GLU A 318     -11.171  94.882  19.840  1.00 87.09           C  
ATOM   2456  OE1 GLU A 318      -9.955  95.173  19.906  1.00 87.09           O  
ATOM   2457  OE2 GLU A 318     -12.079  95.740  19.898  1.00 87.09           O1-
ATOM   2458  N   MET A 319     -15.877  91.710  19.091  1.00 82.26           N  
ATOM   2459  CA  MET A 319     -17.287  91.643  19.465  1.00 82.26           C  
ATOM   2460  C   MET A 319     -17.778  90.199  19.485  1.00 82.26           C  
ATOM   2461  O   MET A 319     -18.657  89.847  20.273  1.00 82.26           O  
ATOM   2462  CB  MET A 319     -18.139  92.471  18.502  1.00 82.26           C  
ATOM   2463  CG  MET A 319     -17.914  93.969  18.618  1.00 82.26           C  
ATOM   2464  SD  MET A 319     -18.988  94.933  17.485  1.00 82.26           S  
ATOM   2465  CE  MET A 319     -20.592  94.717  18.306  1.00 82.26           C  
ATOM   2466  N   THR A 320     -17.168  89.360  18.772  1.00 76.45           N  
ATOM   2467  CA  THR A 320     -17.372  87.916  18.721  1.00 76.45           C  
ATOM   2468  C   THR A 320     -18.803  87.588  18.305  1.00 76.45           C  
ATOM   2469  O   THR A 320     -19.197  86.420  18.287  1.00 76.45           O  
ATOM   2470  CB  THR A 320     -17.065  87.260  20.079  1.00 76.45           C  
ATOM   2471  CG2 THR A 320     -15.611  87.482  20.482  1.00 76.45           C  
ATOM   2472  OG1 THR A 320     -17.919  87.827  21.081  1.00 76.45           O  
ATOM   2473  N   ALA A 321     -19.620  88.620  17.999  1.00 80.00           N  
ATOM   2474  CA  ALA A 321     -20.977  88.346  17.532  1.00 80.00           C  
ATOM   2475  C   ALA A 321     -20.973  87.861  16.086  1.00 80.00           C  
ATOM   2476  O   ALA A 321     -20.367  88.490  15.215  1.00 80.00           O  
ATOM   2477  CB  ALA A 321     -21.849  89.592  17.670  1.00 80.00           C  
ATOM   2478  N   GLN A 322     -21.551  86.638  15.880  1.00 82.95           N  
ATOM   2479  CA  GLN A 322     -21.591  86.029  14.555  1.00 82.95           C  
ATOM   2480  C   GLN A 322     -22.162  86.997  13.521  1.00 82.95           C  
ATOM   2481  O   GLN A 322     -21.673  87.067  12.393  1.00 82.95           O  
ATOM   2482  CB  GLN A 322     -22.415  84.742  14.580  1.00 82.95           C  
ATOM   2483  CG  GLN A 322     -22.335  83.934  13.292  1.00 82.95           C  
ATOM   2484  CD  GLN A 322     -20.930  83.447  12.990  1.00 82.95           C  
ATOM   2485  NE2 GLN A 322     -20.669  83.136  11.724  1.00 82.95           N  
ATOM   2486  OE1 GLN A 322     -20.086  83.353  13.886  1.00 82.95           O  
ATOM   2487  N   GLU A 323     -23.153  87.761  13.819  1.00 80.65           N  
ATOM   2488  CA  GLU A 323     -23.784  88.704  12.900  1.00 80.65           C  
ATOM   2489  C   GLU A 323     -22.808  89.798  12.476  1.00 80.65           C  
ATOM   2490  O   GLU A 323     -22.765  90.180  11.304  1.00 80.65           O  
ATOM   2491  CB  GLU A 323     -25.027  89.329  13.540  1.00 80.65           C  
ATOM   2492  CG  GLU A 323     -26.179  88.352  13.726  1.00 80.65           C  
ATOM   2493  CD  GLU A 323     -27.352  88.946  14.489  1.00 80.65           C  
ATOM   2494  OE1 GLU A 323     -28.368  88.240  14.687  1.00 80.65           O  
ATOM   2495  OE2 GLU A 323     -27.257  90.126  14.891  1.00 80.65           O1-
ATOM   2496  N   VAL A 324     -21.996  90.240  13.412  1.00 84.46           N  
ATOM   2497  CA  VAL A 324     -21.015  91.284  13.133  1.00 84.46           C  
ATOM   2498  C   VAL A 324     -19.924  90.736  12.216  1.00 84.46           C  
ATOM   2499  O   VAL A 324     -19.498  91.411  11.276  1.00 84.46           O  
ATOM   2500  CB  VAL A 324     -20.390  91.837  14.434  1.00 84.46           C  
ATOM   2501  CG1 VAL A 324     -19.287  92.846  14.116  1.00 84.46           C  
ATOM   2502  CG2 VAL A 324     -21.464  92.473  15.313  1.00 84.46           C  
ATOM   2503  N   LEU A 325     -19.522  89.554  12.488  1.00 86.67           N  
ATOM   2504  CA  LEU A 325     -18.510  88.919  11.652  1.00 86.67           C  
ATOM   2505  C   LEU A 325     -19.019  88.733  10.227  1.00 86.67           C  
ATOM   2506  O   LEU A 325     -18.280  88.954   9.265  1.00 86.67           O  
ATOM   2507  CB  LEU A 325     -18.100  87.566  12.241  1.00 86.67           C  
ATOM   2508  CG  LEU A 325     -17.255  87.609  13.515  1.00 86.67           C  
ATOM   2509  CD1 LEU A 325     -17.150  86.217  14.130  1.00 86.67           C  
ATOM   2510  CD2 LEU A 325     -15.868  88.172  13.218  1.00 86.67           C  
ATOM   2511  N   GLU A 326     -20.309  88.401  10.085  1.00 86.49           N  
ATOM   2512  CA  GLU A 326     -20.910  88.211   8.768  1.00 86.49           C  
ATOM   2513  C   GLU A 326     -21.002  89.531   8.008  1.00 86.49           C  
ATOM   2514  O   GLU A 326     -20.741  89.580   6.803  1.00 86.49           O  
ATOM   2515  CB  GLU A 326     -22.300  87.581   8.898  1.00 86.49           C  
ATOM   2516  CG  GLU A 326     -22.274  86.111   9.291  1.00 86.49           C  
ATOM   2517  CD  GLU A 326     -23.661  85.519   9.488  1.00 86.49           C  
ATOM   2518  OE1 GLU A 326     -23.765  84.318   9.825  1.00 86.49           O  
ATOM   2519  OE2 GLU A 326     -24.650  86.262   9.303  1.00 86.49           O1-
ATOM   2520  N   ILE A 327     -21.314  90.545   8.736  1.00 85.55           N  
ATOM   2521  CA  ILE A 327     -21.402  91.870   8.132  1.00 85.55           C  
ATOM   2522  C   ILE A 327     -20.016  92.321   7.675  1.00 85.55           C  
ATOM   2523  O   ILE A 327     -19.854  92.813   6.556  1.00 85.55           O  
ATOM   2524  CB  ILE A 327     -22.004  92.900   9.113  1.00 85.55           C  
ATOM   2525  CG1 ILE A 327     -23.476  92.576   9.388  1.00 85.55           C  
ATOM   2526  CG2 ILE A 327     -21.849  94.321   8.564  1.00 85.55           C  
ATOM   2527  CD1 ILE A 327     -24.091  93.400  10.512  1.00 85.55           C  
ATOM   2528  N   ALA A 328     -19.096  92.183   8.554  1.00 88.30           N  
ATOM   2529  CA  ALA A 328     -17.725  92.556   8.215  1.00 88.30           C  
ATOM   2530  C   ALA A 328     -17.220  91.760   7.015  1.00 88.30           C  
ATOM   2531  O   ALA A 328     -16.570  92.313   6.125  1.00 88.30           O  
ATOM   2532  CB  ALA A 328     -16.804  92.346   9.414  1.00 88.30           C  
ATOM   2533  N   ARG A 329     -17.502  90.549   7.045  1.00 89.53           N  
ATOM   2534  CA  ARG A 329     -17.085  89.696   5.938  1.00 89.53           C  
ATOM   2535  C   ARG A 329     -17.688  90.174   4.621  1.00 89.53           C  
ATOM   2536  O   ARG A 329     -16.989  90.271   3.611  1.00 89.53           O  
ATOM   2537  CB  ARG A 329     -17.484  88.242   6.198  1.00 89.53           C  
ATOM   2538  CG  ARG A 329     -16.965  87.264   5.155  1.00 89.53           C  
ATOM   2539  CD  ARG A 329     -17.309  85.824   5.512  1.00 89.53           C  
ATOM   2540  NE  ARG A 329     -18.744  85.573   5.414  1.00 89.53           N  
ATOM   2541  CZ  ARG A 329     -19.395  84.623   6.080  1.00 89.53           C  
ATOM   2542  NH1 ARG A 329     -18.747  83.811   6.908  1.00 89.53           N1+
ATOM   2543  NH2 ARG A 329     -20.702  84.481   5.916  1.00 89.53           N  
ATOM   2544  N   ALA A 330     -18.967  90.330   4.623  1.00 85.86           N  
ATOM   2545  CA  ALA A 330     -19.650  90.806   3.422  1.00 85.86           C  
ATOM   2546  C   ALA A 330     -19.057  92.127   2.941  1.00 85.86           C  
ATOM   2547  O   ALA A 330     -18.823  92.310   1.744  1.00 85.86           O  
ATOM   2548  CB  ALA A 330     -21.146  90.963   3.687  1.00 85.86           C  
ATOM   2549  N   ALA A 331     -18.841  92.954   3.808  1.00 87.14           N  
ATOM   2550  CA  ALA A 331     -18.285  94.260   3.458  1.00 87.14           C  
ATOM   2551  C   ALA A 331     -16.875  94.122   2.893  1.00 87.14           C  
ATOM   2552  O   ALA A 331     -16.530  94.774   1.904  1.00 87.14           O  
ATOM   2553  CB  ALA A 331     -18.279  95.179   4.677  1.00 87.14           C  
ATOM   2554  N   LEU A 332     -16.057  93.294   3.513  1.00 90.56           N  
ATOM   2555  CA  LEU A 332     -14.686  93.082   3.064  1.00 90.56           C  
ATOM   2556  C   LEU A 332     -14.659  92.408   1.696  1.00 90.56           C  
ATOM   2557  O   LEU A 332     -13.853  92.768   0.838  1.00 90.56           O  
ATOM   2558  CB  LEU A 332     -13.913  92.235   4.079  1.00 90.56           C  
ATOM   2559  CG  LEU A 332     -13.566  92.915   5.404  1.00 90.56           C  
ATOM   2560  CD1 LEU A 332     -13.098  91.882   6.424  1.00 90.56           C  
ATOM   2561  CD2 LEU A 332     -12.500  93.986   5.193  1.00 90.56           C  
ATOM   2562  N   LYS A 333     -15.524  91.450   1.567  1.00 88.03           N  
ATOM   2563  CA  LYS A 333     -15.641  90.819   0.256  1.00 88.03           C  
ATOM   2564  C   LYS A 333     -16.024  91.839  -0.813  1.00 88.03           C  
ATOM   2565  O   LYS A 333     -15.473  91.826  -1.916  1.00 88.03           O  
ATOM   2566  CB  LYS A 333     -16.672  89.690   0.295  1.00 88.03           C  
ATOM   2567  CG  LYS A 333     -16.135  88.381   0.856  1.00 88.03           C  
ATOM   2568  CD  LYS A 333     -17.166  87.264   0.753  1.00 88.03           C  
ATOM   2569  CE  LYS A 333     -16.657  85.973   1.381  1.00 88.03           C  
ATOM   2570  NZ  LYS A 333     -17.681  84.887   1.320  1.00 88.03           N1+
ATOM   2571  N   ALA A 334     -16.983  92.624  -0.428  1.00 83.84           N  
ATOM   2572  CA  ALA A 334     -17.415  93.664  -1.358  1.00 83.84           C  
ATOM   2573  C   ALA A 334     -16.279  94.638  -1.657  1.00 83.84           C  
ATOM   2574  O   ALA A 334     -16.057  95.005  -2.814  1.00 83.84           O  
ATOM   2575  CB  ALA A 334     -18.620  94.415  -0.793  1.00 83.84           C  
ATOM   2576  N   ALA A 335     -15.562  95.046  -0.649  1.00 85.74           N  
ATOM   2577  CA  ALA A 335     -14.461  95.991  -0.811  1.00 85.74           C  
ATOM   2578  C   ALA A 335     -13.372  95.413  -1.710  1.00 85.74           C  
ATOM   2579  O   ALA A 335     -12.759  96.138  -2.499  1.00 85.74           O  
ATOM   2580  CB  ALA A 335     -13.879  96.370   0.548  1.00 85.74           C  
ATOM   2581  N   GLN A 336     -13.160  94.147  -1.627  1.00 84.11           N  
ATOM   2582  CA  GLN A 336     -12.154  93.470  -2.440  1.00 84.11           C  
ATOM   2583  C   GLN A 336     -12.581  93.406  -3.903  1.00 84.11           C  
ATOM   2584  O   GLN A 336     -11.738  93.399  -4.802  1.00 84.11           O  
ATOM   2585  CB  GLN A 336     -11.893  92.061  -1.905  1.00 84.11           C  
ATOM   2586  CG  GLN A 336     -10.689  91.377  -2.537  1.00 84.11           C  
ATOM   2587  CD  GLN A 336     -10.426  89.998  -1.961  1.00 84.11           C  
ATOM   2588  NE2 GLN A 336      -9.188  89.532  -2.078  1.00 84.11           N  
ATOM   2589  OE1 GLN A 336     -11.330  89.358  -1.414  1.00 84.11           O  
ATOM   2590  N   ALA A 337     -13.823  93.322  -4.042  1.00 83.43           N  
ATOM   2591  CA  ALA A 337     -14.359  93.125  -5.387  1.00 83.43           C  
ATOM   2592  C   ALA A 337     -14.403  94.441  -6.158  1.00 83.43           C  
ATOM   2593  O   ALA A 337     -14.463  94.444  -7.390  1.00 83.43           O  
ATOM   2594  CB  ALA A 337     -15.753  92.507  -5.318  1.00 83.43           C  
ATOM   2595  N   PHE A 338     -14.262  95.614  -5.446  1.00 78.89           N  
ATOM   2596  CA  PHE A 338     -14.399  96.890  -6.137  1.00 78.89           C  
ATOM   2597  C   PHE A 338     -13.035  97.429  -6.554  1.00 78.89           C  
ATOM   2598  O   PHE A 338     -12.125  97.536  -5.728  1.00 78.89           O  
ATOM   2599  CB  PHE A 338     -15.117  97.911  -5.248  1.00 78.89           C  
ATOM   2600  CG  PHE A 338     -16.579  97.621  -5.050  1.00 78.89           C  
ATOM   2601  CD1 PHE A 338     -17.483  97.787  -6.093  1.00 78.89           C  
ATOM   2602  CD2 PHE A 338     -17.052  97.181  -3.820  1.00 78.89           C  
ATOM   2603  CE1 PHE A 338     -18.838  97.519  -5.912  1.00 78.89           C  
ATOM   2604  CE2 PHE A 338     -18.405  96.911  -3.632  1.00 78.89           C  
ATOM   2605  CZ  PHE A 338     -19.296  97.082  -4.678  1.00 78.89           C  
ATOM   2606  N   PRO A 339     -12.830  97.577  -7.833  1.00 70.14           N  
ATOM   2607  CA  PRO A 339     -11.605  98.241  -8.284  1.00 70.14           C  
ATOM   2608  C   PRO A 339     -11.495  99.680  -7.784  1.00 70.14           C  
ATOM   2609  O   PRO A 339     -10.387 100.186  -7.589  1.00 70.14           O  
ATOM   2610  CB  PRO A 339     -11.724  98.202  -9.810  1.00 70.14           C  
ATOM   2611  CG  PRO A 339     -13.163  97.896 -10.073  1.00 70.14           C  
ATOM   2612  CD  PRO A 339     -13.755  97.286  -8.835  1.00 70.14           C  
ATOM   2613  N   ASN A 340     -12.664 100.291  -7.538  1.00 81.04           N  
ATOM   2614  CA  ASN A 340     -12.745 101.683  -7.109  1.00 81.04           C  
ATOM   2615  C   ASN A 340     -12.544 101.820  -5.603  1.00 81.04           C  
ATOM   2616  O   ASN A 340     -13.321 101.273  -4.817  1.00 81.04           O  
ATOM   2617  CB  ASN A 340     -14.085 102.295  -7.523  1.00 81.04           C  
ATOM   2618  CG  ASN A 340     -14.162 103.782  -7.237  1.00 81.04           C  
ATOM   2619  ND2 ASN A 340     -14.233 104.586  -8.293  1.00 81.04           N  
ATOM   2620  OD1 ASN A 340     -14.156 104.205  -6.079  1.00 81.04           O  
ATOM   2621  N   THR A 341     -11.547 102.582  -5.232  1.00 82.95           N  
ATOM   2622  CA  THR A 341     -11.162 102.750  -3.835  1.00 82.95           C  
ATOM   2623  C   THR A 341     -12.269 103.446  -3.048  1.00 82.95           C  
ATOM   2624  O   THR A 341     -12.521 103.108  -1.890  1.00 82.95           O  
ATOM   2625  CB  THR A 341      -9.855 103.555  -3.709  1.00 82.95           C  
ATOM   2626  CG2 THR A 341      -8.669 102.768  -4.259  1.00 82.95           C  
ATOM   2627  OG1 THR A 341      -9.983 104.779  -4.442  1.00 82.95           O  
ATOM   2628  N   GLU A 342     -12.982 104.432  -3.690  1.00 86.11           N  
ATOM   2629  CA  GLU A 342     -14.027 105.178  -2.996  1.00 86.11           C  
ATOM   2630  C   GLU A 342     -15.191 104.270  -2.611  1.00 86.11           C  
ATOM   2631  O   GLU A 342     -15.725 104.371  -1.505  1.00 86.11           O  
ATOM   2632  CB  GLU A 342     -14.527 106.336  -3.863  1.00 86.11           C  
ATOM   2633  CG  GLU A 342     -13.508 107.451  -4.050  1.00 86.11           C  
ATOM   2634  CD  GLU A 342     -14.008 108.580  -4.937  1.00 86.11           C  
ATOM   2635  OE1 GLU A 342     -13.231 109.520  -5.218  1.00 86.11           O  
ATOM   2636  OE2 GLU A 342     -15.188 108.525  -5.350  1.00 86.11           O1-
ATOM   2637  N   LEU A 343     -15.542 103.336  -3.527  1.00 83.92           N  
ATOM   2638  CA  LEU A 343     -16.632 102.404  -3.258  1.00 83.92           C  
ATOM   2639  C   LEU A 343     -16.227 101.386  -2.198  1.00 83.92           C  
ATOM   2640  O   LEU A 343     -17.028 101.040  -1.326  1.00 83.92           O  
ATOM   2641  CB  LEU A 343     -17.051 101.682  -4.542  1.00 83.92           C  
ATOM   2642  CG  LEU A 343     -17.792 102.525  -5.582  1.00 83.92           C  
ATOM   2643  CD1 LEU A 343     -17.999 101.724  -6.863  1.00 83.92           C  
ATOM   2644  CD2 LEU A 343     -19.128 103.006  -5.026  1.00 83.92           C  
ATOM   2645  N   ALA A 344     -15.015 100.908  -2.304  1.00 85.12           N  
ATOM   2646  CA  ALA A 344     -14.511 100.007  -1.272  1.00 85.12           C  
ATOM   2647  C   ALA A 344     -14.540 100.673   0.101  1.00 85.12           C  
ATOM   2648  O   ALA A 344     -14.968 100.064   1.085  1.00 85.12           O  
ATOM   2649  CB  ALA A 344     -13.094  99.551  -1.609  1.00 85.12           C  
ATOM   2650  N   GLU A 345     -14.040 101.941   0.104  1.00 87.76           N  
ATOM   2651  CA  GLU A 345     -14.064 102.714   1.342  1.00 87.76           C  
ATOM   2652  C   GLU A 345     -15.488 102.858   1.875  1.00 87.76           C  
ATOM   2653  O   GLU A 345     -15.725 102.704   3.075  1.00 87.76           O  
ATOM   2654  CB  GLU A 345     -13.441 104.094   1.126  1.00 87.76           C  
ATOM   2655  CG  GLU A 345     -13.314 104.918   2.400  1.00 87.76           C  
ATOM   2656  CD  GLU A 345     -12.655 106.269   2.177  1.00 87.76           C  
ATOM   2657  OE1 GLU A 345     -12.623 107.093   3.120  1.00 87.76           O  
ATOM   2658  OE2 GLU A 345     -12.166 106.508   1.050  1.00 87.76           O1-
ATOM   2659  N   LEU A 346     -16.410 103.271   1.020  1.00 87.70           N  
ATOM   2660  CA  LEU A 346     -17.803 103.429   1.422  1.00 87.70           C  
ATOM   2661  C   LEU A 346     -18.342 102.139   2.031  1.00 87.70           C  
ATOM   2662  O   LEU A 346     -18.989 102.167   3.080  1.00 87.70           O  
ATOM   2663  CB  LEU A 346     -18.663 103.841   0.224  1.00 87.70           C  
ATOM   2664  CG  LEU A 346     -20.156 104.034   0.497  1.00 87.70           C  
ATOM   2665  CD1 LEU A 346     -20.372 105.178   1.481  1.00 87.70           C  
ATOM   2666  CD2 LEU A 346     -20.908 104.291  -0.804  1.00 87.70           C  
ATOM   2667  N   MET A 347     -18.041 100.957   1.397  1.00 84.88           N  
ATOM   2668  CA  MET A 347     -18.504  99.671   1.910  1.00 84.88           C  
ATOM   2669  C   MET A 347     -17.929  99.400   3.296  1.00 84.88           C  
ATOM   2670  O   MET A 347     -18.647  98.955   4.193  1.00 84.88           O  
ATOM   2671  CB  MET A 347     -18.118  98.540   0.954  1.00 84.88           C  
ATOM   2672  CG  MET A 347     -18.916  98.534  -0.341  1.00 84.88           C  
ATOM   2673  SD  MET A 347     -20.720  98.358  -0.054  1.00 84.88           S  
ATOM   2674  CE  MET A 347     -21.336  98.592  -1.746  1.00 84.88           C  
ATOM   2675  N   LEU A 348     -16.668  99.711   3.470  1.00 88.41           N  
ATOM   2676  CA  LEU A 348     -16.009  99.468   4.749  1.00 88.41           C  
ATOM   2677  C   LEU A 348     -16.549 100.403   5.826  1.00 88.41           C  
ATOM   2678  O   LEU A 348     -16.791  99.979   6.958  1.00 88.41           O  
ATOM   2679  CB  LEU A 348     -14.495  99.646   4.614  1.00 88.41           C  
ATOM   2680  CG  LEU A 348     -13.759  98.592   3.784  1.00 88.41           C  
ATOM   2681  CD1 LEU A 348     -12.298  98.985   3.603  1.00 88.41           C  
ATOM   2682  CD2 LEU A 348     -13.873  97.219   4.439  1.00 88.41           C  
ATOM   2683  N   ARG A 349     -16.745 101.630   5.437  1.00 88.42           N  
ATOM   2684  CA  ARG A 349     -17.261 102.601   6.399  1.00 88.42           C  
ATOM   2685  C   ARG A 349     -18.680 102.247   6.826  1.00 88.42           C  
ATOM   2686  O   ARG A 349     -19.038 102.398   7.996  1.00 88.42           O  
ATOM   2687  CB  ARG A 349     -17.227 104.013   5.809  1.00 88.42           C  
ATOM   2688  CG  ARG A 349     -15.833 104.615   5.734  1.00 88.42           C  
ATOM   2689  CD  ARG A 349     -15.878 106.097   5.384  1.00 88.42           C  
ATOM   2690  NE  ARG A 349     -14.538 106.672   5.302  1.00 88.42           N  
ATOM   2691  CZ  ARG A 349     -14.167 107.813   5.875  1.00 88.42           C  
ATOM   2692  NH1 ARG A 349     -15.032 108.527   6.588  1.00 88.42           N1+
ATOM   2693  NH2 ARG A 349     -12.922 108.244   5.736  1.00 88.42           N  
ATOM   2694  N   LEU A 350     -19.513 101.875   5.869  1.00 84.70           N  
ATOM   2695  CA  LEU A 350     -20.874 101.452   6.181  1.00 84.70           C  
ATOM   2696  C   LEU A 350     -20.867 100.246   7.113  1.00 84.70           C  
ATOM   2697  O   LEU A 350     -21.669 100.176   8.049  1.00 84.70           O  
ATOM   2698  CB  LEU A 350     -21.638 101.115   4.897  1.00 84.70           C  
ATOM   2699  CG  LEU A 350     -22.097 102.303   4.050  1.00 84.70           C  
ATOM   2700  CD1 LEU A 350     -22.681 101.816   2.728  1.00 84.70           C  
ATOM   2701  CD2 LEU A 350     -23.113 103.145   4.813  1.00 84.70           C  
ATOM   2702  N   ALA A 351     -20.038  99.300   6.893  1.00 85.73           N  
ATOM   2703  CA  ALA A 351     -19.921  98.128   7.757  1.00 85.73           C  
ATOM   2704  C   ALA A 351     -19.492  98.526   9.167  1.00 85.73           C  
ATOM   2705  O   ALA A 351     -19.975  97.962  10.152  1.00 85.73           O  
ATOM   2706  CB  ALA A 351     -18.933  97.126   7.166  1.00 85.73           C  
ATOM   2707  N   GLU A 352     -18.595  99.442   9.204  1.00 85.54           N  
ATOM   2708  CA  GLU A 352     -18.176  99.963  10.502  1.00 85.54           C  
ATOM   2709  C   GLU A 352     -19.359 100.547  11.269  1.00 85.54           C  
ATOM   2710  O   GLU A 352     -19.506 100.308  12.469  1.00 85.54           O  
ATOM   2711  CB  GLU A 352     -17.086 101.023  10.330  1.00 85.54           C  
ATOM   2712  CG  GLU A 352     -16.490 101.511  11.642  1.00 85.54           C  
ATOM   2713  CD  GLU A 352     -15.464 102.619  11.461  1.00 85.54           C  
ATOM   2714  OE1 GLU A 352     -14.944 103.136  12.475  1.00 85.54           O  
ATOM   2715  OE2 GLU A 352     -15.181 102.974  10.295  1.00 85.54           O1-
ATOM   2716  N   VAL A 353     -20.096 101.372  10.627  1.00 85.05           N  
ATOM   2717  CA  VAL A 353     -21.263 101.980  11.257  1.00 85.05           C  
ATOM   2718  C   VAL A 353     -22.237 100.891  11.702  1.00 85.05           C  
ATOM   2719  O   VAL A 353     -22.772 100.944  12.812  1.00 85.05           O  
ATOM   2720  CB  VAL A 353     -21.970 102.971  10.306  1.00 85.05           C  
ATOM   2721  CG1 VAL A 353     -23.290 103.450  10.908  1.00 85.05           C  
ATOM   2722  CG2 VAL A 353     -21.058 104.158  10.000  1.00 85.05           C  
ATOM   2723  N   ALA A 354     -22.460  99.926  10.879  1.00 81.13           N  
ATOM   2724  CA  ALA A 354     -23.363  98.828  11.213  1.00 81.13           C  
ATOM   2725  C   ALA A 354     -22.871  98.068  12.440  1.00 81.13           C  
ATOM   2726  O   ALA A 354     -23.659  97.729  13.326  1.00 81.13           O  
ATOM   2727  CB  ALA A 354     -23.508  97.879  10.025  1.00 81.13           C  
ATOM   2728  N   ALA A 355     -21.559  97.787  12.454  1.00 80.32           N  
ATOM   2729  CA  ALA A 355     -20.978  97.083  13.594  1.00 80.32           C  
ATOM   2730  C   ALA A 355     -21.128  97.896  14.876  1.00 80.32           C  
ATOM   2731  O   ALA A 355     -21.429  97.343  15.936  1.00 80.32           O  
ATOM   2732  CB  ALA A 355     -19.505  96.773  13.332  1.00 80.32           C  
ATOM   2733  N   ARG A 356     -20.935  99.181  14.828  1.00 82.28           N  
ATOM   2734  CA  ARG A 356     -21.094 100.075  15.972  1.00 82.28           C  
ATOM   2735  C   ARG A 356     -22.543 100.105  16.446  1.00 82.28           C  
ATOM   2736  O   ARG A 356     -22.808 100.083  17.649  1.00 82.28           O  
ATOM   2737  CB  ARG A 356     -20.628 101.489  15.618  1.00 82.28           C  
ATOM   2738  CG  ARG A 356     -20.587 102.438  16.804  1.00 82.28           C  
ATOM   2739  CD  ARG A 356     -20.124 103.830  16.397  1.00 82.28           C  
ATOM   2740  NE  ARG A 356     -18.700 103.853  16.076  1.00 82.28           N  
ATOM   2741  CZ  ARG A 356     -18.002 104.951  15.802  1.00 82.28           C  
ATOM   2742  NH1 ARG A 356     -18.585 106.144  15.806  1.00 82.28           N1+
ATOM   2743  NH2 ARG A 356     -16.710 104.856  15.524  1.00 82.28           N  
ATOM   2744  N   VAL A 357     -23.455 100.189  15.516  1.00 81.06           N  
ATOM   2745  CA  VAL A 357     -24.875 100.206  15.854  1.00 81.06           C  
ATOM   2746  C   VAL A 357     -25.257  98.900  16.547  1.00 81.06           C  
ATOM   2747  O   VAL A 357     -25.979  98.910  17.547  1.00 81.06           O  
ATOM   2748  CB  VAL A 357     -25.754 100.421  14.602  1.00 81.06           C  
ATOM   2749  CG1 VAL A 357     -27.230 100.213  14.936  1.00 81.06           C  
ATOM   2750  CG2 VAL A 357     -25.525 101.816  14.023  1.00 81.06           C  
ATOM   2751  N   MET A 358     -24.730  97.787  16.137  1.00 76.92           N  
ATOM   2752  CA  MET A 358     -25.035  96.489  16.732  1.00 76.92           C  
ATOM   2753  C   MET A 358     -24.493  96.400  18.154  1.00 76.92           C  
ATOM   2754  O   MET A 358     -25.152  95.853  19.041  1.00 76.92           O  
ATOM   2755  CB  MET A 358     -24.455  95.357  15.880  1.00 76.92           C  
ATOM   2756  CG  MET A 358     -25.238  95.088  14.604  1.00 76.92           C  
ATOM   2757  SD  MET A 358     -24.673  93.571  13.741  1.00 76.92           S  
ATOM   2758  CE  MET A 358     -25.859  93.523  12.369  1.00 76.92           C  
ATOM   2759  N   LYS A 359     -23.264  96.911  18.344  1.00 77.62           N  
ATOM   2760  CA  LYS A 359     -22.690  96.959  19.686  1.00 77.62           C  
ATOM   2761  C   LYS A 359     -23.557  97.793  20.625  1.00 77.62           C  
ATOM   2762  O   LYS A 359     -23.789  97.405  21.772  1.00 77.62           O  
ATOM   2763  CB  LYS A 359     -21.270  97.526  19.643  1.00 77.62           C  
ATOM   2764  CG  LYS A 359     -20.517  97.410  20.959  1.00 77.62           C  
ATOM   2765  CD  LYS A 359     -19.094  97.941  20.839  1.00 77.62           C  
ATOM   2766  CE  LYS A 359     -18.358  97.877  22.170  1.00 77.62           C  
ATOM   2767  NZ  LYS A 359     -16.962  98.399  22.056  1.00 77.62           N1+
ATOM   2768  N   GLU A 360     -23.937  98.893  20.148  1.00 80.76           N  
ATOM   2769  CA  GLU A 360     -24.766  99.782  20.956  1.00 80.76           C  
ATOM   2770  C   GLU A 360     -26.133  99.163  21.233  1.00 80.76           C  
ATOM   2771  O   GLU A 360     -26.694  99.342  22.316  1.00 80.76           O  
ATOM   2772  CB  GLU A 360     -24.933 101.138  20.265  1.00 80.76           C  
ATOM   2773  CG  GLU A 360     -23.695 102.021  20.336  1.00 80.76           C  
ATOM   2774  CD  GLU A 360     -23.922 103.419  19.781  1.00 80.76           C  
ATOM   2775  OE1 GLU A 360     -22.998 104.259  19.857  1.00 80.76           O  
ATOM   2776  OE2 GLU A 360     -25.034 103.674  19.269  1.00 80.76           O1-
ATOM   2777  N   LEU A 361     -26.659  98.413  20.281  1.00 76.18           N  
ATOM   2778  CA  LEU A 361     -27.950  97.756  20.457  1.00 76.18           C  
ATOM   2779  C   LEU A 361     -27.862  96.661  21.514  1.00 76.18           C  
ATOM   2780  O   LEU A 361     -28.773  96.506  22.331  1.00 76.18           O  
ATOM   2781  CB  LEU A 361     -28.435  97.164  19.131  1.00 76.18           C  
ATOM   2782  CG  LEU A 361     -29.015  98.154  18.119  1.00 76.18           C  
ATOM   2783  CD1 LEU A 361     -29.262  97.461  16.784  1.00 76.18           C  
ATOM   2784  CD2 LEU A 361     -30.302  98.773  18.653  1.00 76.18           C  
ATOM   2785  N   GLU A 362     -26.744  95.890  21.491  1.00 73.49           N  
ATOM   2786  CA  GLU A 362     -26.534  94.856  22.500  1.00 73.49           C  
ATOM   2787  C   GLU A 362     -26.439  95.460  23.898  1.00 73.49           C  
ATOM   2788  O   GLU A 362     -27.012  94.925  24.850  1.00 73.49           O  
ATOM   2789  CB  GLU A 362     -25.269  94.051  22.189  1.00 73.49           C  
ATOM   2790  CG  GLU A 362     -25.472  92.969  21.138  1.00 73.49           C  
ATOM   2791  CD  GLU A 362     -24.198  92.209  20.805  1.00 73.49           C  
ATOM   2792  OE1 GLU A 362     -24.220  91.364  19.882  1.00 73.49           O  
ATOM   2793  OE2 GLU A 362     -23.171  92.461  21.473  1.00 73.49           O1-
ATOM   2794  N   ARG A 363     -25.664  96.577  24.024  1.00 76.98           N  
ATOM   2795  CA  ARG A 363     -25.548  97.300  25.286  1.00 76.98           C  
ATOM   2796  C   ARG A 363     -26.907  97.812  25.750  1.00 76.98           C  
ATOM   2797  O   ARG A 363     -27.247  97.703  26.930  1.00 76.98           O  
ATOM   2798  CB  ARG A 363     -24.567  98.466  25.149  1.00 76.98           C  
ATOM   2799  CG  ARG A 363     -24.264  99.173  26.460  1.00 76.98           C  
ATOM   2800  CD  ARG A 363     -23.225 100.272  26.282  1.00 76.98           C  
ATOM   2801  NE  ARG A 363     -23.047 101.049  27.505  1.00 76.98           N  
ATOM   2802  CZ  ARG A 363     -22.184 102.052  27.647  1.00 76.98           C  
ATOM   2803  NH1 ARG A 363     -21.400 102.419  26.640  1.00 76.98           N1+
ATOM   2804  NH2 ARG A 363     -22.104 102.691  28.804  1.00 76.98           N  
ATOM   2805  N   ASN A 364     -27.623  98.386  24.830  1.00 73.13           N  
ATOM   2806  CA  ASN A 364     -28.934  98.933  25.161  1.00 73.13           C  
ATOM   2807  C   ASN A 364     -29.900  97.843  25.613  1.00 73.13           C  
ATOM   2808  O   ASN A 364     -30.685  98.047  26.541  1.00 73.13           O  
ATOM   2809  CB  ASN A 364     -29.515  99.695  23.968  1.00 73.13           C  
ATOM   2810  CG  ASN A 364     -28.830 101.027  23.735  1.00 73.13           C  
ATOM   2811  ND2 ASN A 364     -29.063 101.618  22.569  1.00 73.13           N  
ATOM   2812  OD1 ASN A 364     -28.095 101.520  24.595  1.00 73.13           O  
ATOM   2813  N   ASP A 365     -29.745  96.640  24.892  1.00 72.34           N  
ATOM   2814  CA  ASP A 365     -30.580  95.495  25.244  1.00 72.34           C  
ATOM   2815  C   ASP A 365     -30.266  94.998  26.653  1.00 72.34           C  
ATOM   2816  O   ASP A 365     -31.175  94.676  27.420  1.00 72.34           O  
ATOM   2817  CB  ASP A 365     -30.390  94.363  24.232  1.00 72.34           C  
ATOM   2818  CG  ASP A 365     -31.528  93.358  24.248  1.00 72.34           C  
ATOM   2819  OD1 ASP A 365     -32.670  93.733  24.590  1.00 72.34           O  
ATOM   2820  OD2 ASP A 365     -31.280  92.177  23.918  1.00 72.34           O1-
ATOM   2821  N   GLU A 366     -28.976  94.946  27.000  1.00 75.34           N  
ATOM   2822  CA  GLU A 366     -28.557  94.522  28.333  1.00 75.34           C  
ATOM   2823  C   GLU A 366     -28.987  95.530  29.395  1.00 75.34           C  
ATOM   2824  O   GLU A 366     -29.432  95.146  30.478  1.00 75.34           O  
ATOM   2825  CB  GLU A 366     -27.040  94.322  28.382  1.00 75.34           C  
ATOM   2826  CG  GLU A 366     -26.566  93.046  27.701  1.00 75.34           C  
ATOM   2827  CD  GLU A 366     -25.052  92.912  27.667  1.00 75.34           C  
ATOM   2828  OE1 GLU A 366     -24.543  91.922  27.094  1.00 75.34           O  
ATOM   2829  OE2 GLU A 366     -24.368  93.803  28.217  1.00 75.34           O1-
ATOM   2830  N   GLU A 367     -28.831  96.828  29.075  1.00 76.16           N  
ATOM   2831  CA  GLU A 367     -29.202  97.882  30.015  1.00 76.16           C  
ATOM   2832  C   GLU A 367     -30.711  97.914  30.242  1.00 76.16           C  
ATOM   2833  O   GLU A 367     -31.172  98.173  31.355  1.00 76.16           O  
ATOM   2834  CB  GLU A 367     -28.717  99.245  29.514  1.00 76.16           C  
ATOM   2835  CG  GLU A 367     -27.212  99.441  29.627  1.00 76.16           C  
ATOM   2836  CD  GLU A 367     -26.756 100.833  29.217  1.00 76.16           C  
ATOM   2837  OE1 GLU A 367     -25.545 101.130  29.324  1.00 76.16           O  
ATOM   2838  OE2 GLU A 367     -27.618 101.632  28.787  1.00 76.16           O1-
ATOM   2839  N   ILE A 368     -31.434  97.601  29.243  1.00 68.71           N  
ATOM   2840  CA  ILE A 368     -32.888  97.555  29.343  1.00 68.71           C  
ATOM   2841  C   ILE A 368     -33.309  96.364  30.201  1.00 68.71           C  
ATOM   2842  O   ILE A 368     -34.219  96.477  31.026  1.00 68.71           O  
ATOM   2843  CB  ILE A 368     -33.548  97.471  27.949  1.00 68.71           C  
ATOM   2844  CG1 ILE A 368     -33.322  98.772  27.171  1.00 68.71           C  
ATOM   2845  CG2 ILE A 368     -35.044  97.163  28.077  1.00 68.71           C  
ATOM   2846  CD1 ILE A 368     -33.740  98.701  25.708  1.00 68.71           C  
ATOM   2847  N   LYS A 369     -32.584  95.184  30.001  1.00 67.93           N  
ATOM   2848  CA  LYS A 369     -32.905  93.990  30.776  1.00 67.93           C  
ATOM   2849  C   LYS A 369     -32.573  94.186  32.253  1.00 67.93           C  
ATOM   2850  O   LYS A 369     -33.270  93.665  33.126  1.00 67.93           O  
ATOM   2851  CB  LYS A 369     -32.155  92.775  30.227  1.00 67.93           C  
ATOM   2852  CG  LYS A 369     -32.762  92.196  28.957  1.00 67.93           C  
ATOM   2853  CD  LYS A 369     -32.032  90.935  28.514  1.00 67.93           C  
ATOM   2854  CE  LYS A 369     -32.568  90.414  27.187  1.00 67.93           C  
ATOM   2855  NZ  LYS A 369     -31.852  89.180  26.746  1.00 67.93           N1+
ATOM   2856  N   LYS A 370     -31.553  95.036  32.580  1.00 68.54           N  
ATOM   2857  CA  LYS A 370     -31.106  95.275  33.950  1.00 68.54           C  
ATOM   2858  C   LYS A 370     -31.898  96.408  34.597  1.00 68.54           C  
ATOM   2859  O   LYS A 370     -31.927  96.531  35.823  1.00 68.54           O  
ATOM   2860  CB  LYS A 370     -29.612  95.598  33.978  1.00 68.54           C  
ATOM   2861  CG  LYS A 370     -28.714  94.402  33.699  1.00 68.54           C  
ATOM   2862  CD  LYS A 370     -27.241  94.762  33.838  1.00 68.54           C  
ATOM   2863  CE  LYS A 370     -26.342  93.572  33.534  1.00 68.54           C  
ATOM   2864  NZ  LYS A 370     -24.895  93.928  33.649  1.00 68.54           N1+
ATOM   2865  N   SER A 371     -32.552  97.171  33.866  1.00 54.71           N  
ATOM   2866  CA  SER A 371     -33.233  98.316  34.464  1.00 54.71           C  
ATOM   2867  C   SER A 371     -34.658  97.960  34.871  1.00 54.71           C  
ATOM   2868  O   SER A 371     -35.423  97.425  34.066  1.00 54.71           O  
ATOM   2869  CB  SER A 371     -33.249  99.496  33.493  1.00 54.71           C  
ATOM   2870  OG  SER A 371     -34.580  99.897  33.211  1.00 54.71           O  
ATOM   2871  N   ASP A 372     -34.883  97.452  36.117  1.00 57.12           N  
ATOM   2872  CA  ASP A 372     -36.183  97.249  36.748  1.00 57.12           C  
ATOM   2873  C   ASP A 372     -36.973  98.554  36.810  1.00 57.12           C  
ATOM   2874  O   ASP A 372     -38.195  98.539  36.972  1.00 57.12           O  
ATOM   2875  CB  ASP A 372     -36.013  96.668  38.153  1.00 57.12           C  
ATOM   2876  CG  ASP A 372     -35.799  95.164  38.152  1.00 57.12           C  
ATOM   2877  OD1 ASP A 372     -36.044  94.515  37.112  1.00 57.12           O  
ATOM   2878  OD2 ASP A 372     -35.385  94.624  39.200  1.00 57.12           O1-
ATOM   2879  N   GLU A 373     -36.446  99.723  36.076  1.00 56.90           N  
ATOM   2880  CA  GLU A 373     -37.070 101.019  36.330  1.00 56.90           C  
ATOM   2881  C   GLU A 373     -37.198 101.831  35.045  1.00 56.90           C  
ATOM   2882  O   GLU A 373     -37.684 102.964  35.066  1.00 56.90           O  
ATOM   2883  CB  GLU A 373     -36.270 101.805  37.372  1.00 56.90           C  
ATOM   2884  CG  GLU A 373     -36.903 101.813  38.756  1.00 56.90           C  
ATOM   2885  CD  GLU A 373     -36.085 102.577  39.785  1.00 56.90           C  
ATOM   2886  OE1 GLU A 373     -36.490 102.622  40.969  1.00 56.90           O  
ATOM   2887  OE2 GLU A 373     -35.032 103.134  39.405  1.00 56.90           O1-
ATOM   2888  N   LEU A 374     -37.447 101.246  33.834  1.00 48.67           N  
ATOM   2889  CA  LEU A 374     -37.790 102.237  32.820  1.00 48.67           C  
ATOM   2890  C   LEU A 374     -39.214 102.031  32.319  1.00 48.67           C  
ATOM   2891  O   LEU A 374     -39.607 100.909  31.992  1.00 48.67           O  
ATOM   2892  CB  LEU A 374     -36.807 102.166  31.648  1.00 48.67           C  
ATOM   2893  CG  LEU A 374     -35.463 102.865  31.847  1.00 48.67           C  
ATOM   2894  CD1 LEU A 374     -34.413 102.272  30.913  1.00 48.67           C  
ATOM   2895  CD2 LEU A 374     -35.602 104.367  31.618  1.00 48.67           C  
ATOM   2896  N   ASP A 375     -40.315 102.549  32.897  1.00 58.31           N  
ATOM   2897  CA  ASP A 375     -41.674 102.819  32.434  1.00 58.31           C  
ATOM   2898  C   ASP A 375     -41.719 102.956  30.913  1.00 58.31           C  
ATOM   2899  O   ASP A 375     -42.764 102.737  30.297  1.00 58.31           O  
ATOM   2900  CB  ASP A 375     -42.222 104.087  33.092  1.00 58.31           C  
ATOM   2901  CG  ASP A 375     -42.845 103.826  34.453  1.00 58.31           C  
ATOM   2902  OD1 ASP A 375     -43.122 102.652  34.782  1.00 58.31           O  
ATOM   2903  OD2 ASP A 375     -43.062 104.804  35.202  1.00 58.31           O1-
ATOM   2904  N   ASP A 376     -40.595 102.774  30.091  1.00 61.75           N  
ATOM   2905  CA  ASP A 376     -40.607 102.855  28.634  1.00 61.75           C  
ATOM   2906  C   ASP A 376     -39.910 101.649  28.010  1.00 61.75           C  
ATOM   2907  O   ASP A 376     -39.213 101.781  27.001  1.00 61.75           O  
ATOM   2908  CB  ASP A 376     -39.941 104.150  28.164  1.00 61.75           C  
ATOM   2909  CG  ASP A 376     -40.790 105.382  28.422  1.00 61.75           C  
ATOM   2910  OD1 ASP A 376     -42.024 105.251  28.577  1.00 61.75           O  
ATOM   2911  OD2 ASP A 376     -40.222 106.495  28.466  1.00 61.75           O1-
ATOM   2912  N   GLU A 377     -39.876 100.499  28.705  1.00 53.32           N  
ATOM   2913  CA  GLU A 377     -39.322  99.236  28.225  1.00 53.32           C  
ATOM   2914  C   GLU A 377     -39.872  98.881  26.847  1.00 53.32           C  
ATOM   2915  O   GLU A 377     -39.138  98.388  25.988  1.00 53.32           O  
ATOM   2916  CB  GLU A 377     -39.618  98.108  29.216  1.00 53.32           C  
ATOM   2917  CG  GLU A 377     -38.508  97.875  30.232  1.00 53.32           C  
ATOM   2918  CD  GLU A 377     -38.788  96.711  31.169  1.00 53.32           C  
ATOM   2919  OE1 GLU A 377     -37.968  96.455  32.080  1.00 53.32           O  
ATOM   2920  OE2 GLU A 377     -39.835  96.050  30.991  1.00 53.32           O1-
ATOM   2921  N   SER A 378     -41.199  99.285  26.568  1.00 63.59           N  
ATOM   2922  CA  SER A 378     -41.813  98.946  25.289  1.00 63.59           C  
ATOM   2923  C   SER A 378     -41.221  99.777  24.154  1.00 63.59           C  
ATOM   2924  O   SER A 378     -40.999  99.266  23.055  1.00 63.59           O  
ATOM   2925  CB  SER A 378     -43.326  99.157  25.349  1.00 63.59           C  
ATOM   2926  OG  SER A 378     -43.639 100.532  25.493  1.00 63.59           O  
ATOM   2927  N   LEU A 379     -40.838 101.067  24.392  1.00 71.40           N  
ATOM   2928  CA  LEU A 379     -40.280 101.959  23.382  1.00 71.40           C  
ATOM   2929  C   LEU A 379     -38.853 101.554  23.026  1.00 71.40           C  
ATOM   2930  O   LEU A 379     -38.485 101.526  21.850  1.00 71.40           O  
ATOM   2931  CB  LEU A 379     -40.302 103.408  23.875  1.00 71.40           C  
ATOM   2932  CG  LEU A 379     -39.831 104.471  22.881  1.00 71.40           C  
ATOM   2933  CD1 LEU A 379     -40.884 104.688  21.800  1.00 71.40           C  
ATOM   2934  CD2 LEU A 379     -39.520 105.778  23.602  1.00 71.40           C  
ATOM   2935  N   LEU A 380     -38.044 101.203  24.081  1.00 68.14           N  
ATOM   2936  CA  LEU A 380     -36.664 100.796  23.843  1.00 68.14           C  
ATOM   2937  C   LEU A 380     -36.608  99.470  23.092  1.00 68.14           C  
ATOM   2938  O   LEU A 380     -35.771  99.289  22.204  1.00 68.14           O  
ATOM   2939  CB  LEU A 380     -35.903 100.678  25.167  1.00 68.14           C  
ATOM   2940  CG  LEU A 380     -35.205 101.946  25.663  1.00 68.14           C  
ATOM   2941  CD1 LEU A 380     -35.347 102.071  27.177  1.00 68.14           C  
ATOM   2942  CD2 LEU A 380     -33.736 101.941  25.256  1.00 68.14           C  
ATOM   2943  N   GLU A 381     -37.588  98.538  23.399  1.00 68.25           N  
ATOM   2944  CA  GLU A 381     -37.664  97.284  22.655  1.00 68.25           C  
ATOM   2945  C   GLU A 381     -38.005  97.532  21.189  1.00 68.25           C  
ATOM   2946  O   GLU A 381     -37.451  96.883  20.299  1.00 68.25           O  
ATOM   2947  CB  GLU A 381     -38.698  96.347  23.285  1.00 68.25           C  
ATOM   2948  CG  GLU A 381     -38.177  95.576  24.489  1.00 68.25           C  
ATOM   2949  CD  GLU A 381     -39.226  94.677  25.126  1.00 68.25           C  
ATOM   2950  OE1 GLU A 381     -38.949  94.084  26.193  1.00 68.25           O  
ATOM   2951  OE2 GLU A 381     -40.332  94.566  24.552  1.00 68.25           O1-
ATOM   2952  N   ASP A 382     -38.864  98.555  20.917  1.00 74.60           N  
ATOM   2953  CA  ASP A 382     -39.244  98.893  19.550  1.00 74.60           C  
ATOM   2954  C   ASP A 382     -38.059  99.467  18.776  1.00 74.60           C  
ATOM   2955  O   ASP A 382     -37.872  99.155  17.598  1.00 74.60           O  
ATOM   2956  CB  ASP A 382     -40.405  99.890  19.547  1.00 74.60           C  
ATOM   2957  CG  ASP A 382     -41.731  99.258  19.933  1.00 74.60           C  
ATOM   2958  OD1 ASP A 382     -41.826  98.012  19.964  1.00 74.60           O  
ATOM   2959  OD2 ASP A 382     -42.690 100.012  20.205  1.00 74.60           O1-
ATOM   2960  N   ILE A 383     -37.237 100.312  19.447  1.00 75.79           N  
ATOM   2961  CA  ILE A 383     -36.075 100.921  18.807  1.00 75.79           C  
ATOM   2962  C   ILE A 383     -35.051  99.842  18.463  1.00 75.79           C  
ATOM   2963  O   ILE A 383     -34.508  99.823  17.357  1.00 75.79           O  
ATOM   2964  CB  ILE A 383     -35.436 102.000  19.708  1.00 75.79           C  
ATOM   2965  CG1 ILE A 383     -36.378 103.201  19.854  1.00 75.79           C  
ATOM   2966  CG2 ILE A 383     -34.078 102.436  19.148  1.00 75.79           C  
ATOM   2967  CD1 ILE A 383     -35.881 104.263  20.825  1.00 75.79           C  
ATOM   2968  N   VAL A 384     -34.876  98.941  19.442  1.00 73.66           N  
ATOM   2969  CA  VAL A 384     -33.934  97.853  19.198  1.00 73.66           C  
ATOM   2970  C   VAL A 384     -34.420  97.000  18.030  1.00 73.66           C  
ATOM   2971  O   VAL A 384     -33.631  96.606  17.168  1.00 73.66           O  
ATOM   2972  CB  VAL A 384     -33.741  96.975  20.456  1.00 73.66           C  
ATOM   2973  CG1 VAL A 384     -32.923  95.729  20.124  1.00 73.66           C  
ATOM   2974  CG2 VAL A 384     -33.069  97.779  21.568  1.00 73.66           C  
ATOM   2975  N   GLU A 385     -35.768  96.728  18.018  1.00 75.86           N  
ATOM   2976  CA  GLU A 385     -36.336  95.954  16.918  1.00 75.86           C  
ATOM   2977  C   GLU A 385     -36.155  96.673  15.585  1.00 75.86           C  
ATOM   2978  O   GLU A 385     -35.861  96.041  14.568  1.00 75.86           O  
ATOM   2979  CB  GLU A 385     -37.821  95.674  17.169  1.00 75.86           C  
ATOM   2980  CG  GLU A 385     -38.077  94.485  18.083  1.00 75.86           C  
ATOM   2981  CD  GLU A 385     -39.553  94.166  18.252  1.00 75.86           C  
ATOM   2982  OE1 GLU A 385     -39.888  93.220  19.001  1.00 75.86           O  
ATOM   2983  OE2 GLU A 385     -40.382  94.866  17.629  1.00 75.86           O1-
ATOM   2984  N   LEU A 386     -36.345  97.971  15.587  1.00 79.19           N  
ATOM   2985  CA  LEU A 386     -36.181  98.756  14.369  1.00 79.19           C  
ATOM   2986  C   LEU A 386     -34.734  98.718  13.889  1.00 79.19           C  
ATOM   2987  O   LEU A 386     -34.476  98.577  12.692  1.00 79.19           O  
ATOM   2988  CB  LEU A 386     -36.616 100.205  14.602  1.00 79.19           C  
ATOM   2989  CG  LEU A 386     -37.949 100.622  13.979  1.00 79.19           C  
ATOM   2990  CD1 LEU A 386     -38.812 101.345  15.007  1.00 79.19           C  
ATOM   2991  CD2 LEU A 386     -37.716 101.500  12.754  1.00 79.19           C  
ATOM   2992  N   LEU A 387     -33.820  98.844  14.819  1.00 76.17           N  
ATOM   2993  CA  LEU A 387     -32.405  98.799  14.469  1.00 76.17           C  
ATOM   2994  C   LEU A 387     -32.026  97.432  13.909  1.00 76.17           C  
ATOM   2995  O   LEU A 387     -31.245  97.340  12.960  1.00 76.17           O  
ATOM   2996  CB  LEU A 387     -31.540  99.121  15.690  1.00 76.17           C  
ATOM   2997  CG  LEU A 387     -31.502 100.587  16.127  1.00 76.17           C  
ATOM   2998  CD1 LEU A 387     -30.791 100.722  17.469  1.00 76.17           C  
ATOM   2999  CD2 LEU A 387     -30.820 101.443  15.066  1.00 76.17           C  
ATOM   3000  N   LYS A 388     -32.671  96.415  14.481  1.00 74.36           N  
ATOM   3001  CA  LYS A 388     -32.433  95.072  13.957  1.00 74.36           C  
ATOM   3002  C   LYS A 388     -32.947  94.940  12.527  1.00 74.36           C  
ATOM   3003  O   LYS A 388     -32.313  94.292  11.692  1.00 74.36           O  
ATOM   3004  CB  LYS A 388     -33.095  94.023  14.851  1.00 74.36           C  
ATOM   3005  CG  LYS A 388     -32.340  93.745  16.144  1.00 74.36           C  
ATOM   3006  CD  LYS A 388     -33.003  92.636  16.950  1.00 74.36           C  
ATOM   3007  CE  LYS A 388     -32.254  92.363  18.248  1.00 74.36           C  
ATOM   3008  NZ  LYS A 388     -32.923  91.305  19.062  1.00 74.36           N1+
ATOM   3009  N   GLU A 389     -34.123  95.570  12.289  1.00 79.89           N  
ATOM   3010  CA  GLU A 389     -34.667  95.553  10.934  1.00 79.89           C  
ATOM   3011  C   GLU A 389     -33.750  96.289   9.961  1.00 79.89           C  
ATOM   3012  O   GLU A 389     -33.565  95.853   8.823  1.00 79.89           O  
ATOM   3013  CB  GLU A 389     -36.066  96.173  10.908  1.00 79.89           C  
ATOM   3014  CG  GLU A 389     -37.167  95.228  11.369  1.00 79.89           C  
ATOM   3015  CD  GLU A 389     -38.556  95.840  11.289  1.00 79.89           C  
ATOM   3016  OE1 GLU A 389     -39.538  95.168  11.677  1.00 79.89           O  
ATOM   3017  OE2 GLU A 389     -38.663  96.999  10.832  1.00 79.89           O1-
ATOM   3018  N   ILE A 390     -33.204  97.423  10.385  1.00 76.78           N  
ATOM   3019  CA  ILE A 390     -32.295  98.199   9.547  1.00 76.78           C  
ATOM   3020  C   ILE A 390     -31.069  97.357   9.201  1.00 76.78           C  
ATOM   3021  O   ILE A 390     -30.629  97.335   8.049  1.00 76.78           O  
ATOM   3022  CB  ILE A 390     -31.866  99.511  10.242  1.00 76.78           C  
ATOM   3023  CG1 ILE A 390     -33.059 100.465  10.365  1.00 76.78           C  
ATOM   3024  CG2 ILE A 390     -30.712 100.171   9.482  1.00 76.78           C  
ATOM   3025  CD1 ILE A 390     -32.765 101.723  11.169  1.00 76.78           C  
ATOM   3026  N   ILE A 391     -30.569  96.617  10.116  1.00 75.20           N  
ATOM   3027  CA  ILE A 391     -29.409  95.759   9.903  1.00 75.20           C  
ATOM   3028  C   ILE A 391     -29.754  94.661   8.899  1.00 75.20           C  
ATOM   3029  O   ILE A 391     -28.957  94.349   8.013  1.00 75.20           O  
ATOM   3030  CB  ILE A 391     -28.914  95.137  11.229  1.00 75.20           C  
ATOM   3031  CG1 ILE A 391     -28.336  96.223  12.145  1.00 75.20           C  
ATOM   3032  CG2 ILE A 391     -27.880  94.041  10.959  1.00 75.20           C  
ATOM   3033  CD1 ILE A 391     -28.005  95.735  13.549  1.00 75.20           C  
ATOM   3034  N   LYS A 392     -30.996  94.101   9.101  1.00 77.26           N  
ATOM   3035  CA  LYS A 392     -31.460  93.105   8.140  1.00 77.26           C  
ATOM   3036  C   LYS A 392     -31.510  93.685   6.729  1.00 77.26           C  
ATOM   3037  O   LYS A 392     -31.128  93.020   5.765  1.00 77.26           O  
ATOM   3038  CB  LYS A 392     -32.838  92.575   8.539  1.00 77.26           C  
ATOM   3039  CG  LYS A 392     -32.798  91.479   9.593  1.00 77.26           C  
ATOM   3040  CD  LYS A 392     -34.186  90.910   9.860  1.00 77.26           C  
ATOM   3041  CE  LYS A 392     -34.170  89.914  11.012  1.00 77.26           C  
ATOM   3042  NZ  LYS A 392     -35.531  89.361  11.284  1.00 77.26           N1+
ATOM   3043  N   LEU A 393     -32.033  94.851   6.601  1.00 77.78           N  
ATOM   3044  CA  LEU A 393     -32.139  95.517   5.307  1.00 77.78           C  
ATOM   3045  C   LEU A 393     -30.758  95.789   4.721  1.00 77.78           C  
ATOM   3046  O   LEU A 393     -30.556  95.660   3.512  1.00 77.78           O  
ATOM   3047  CB  LEU A 393     -32.917  96.828   5.442  1.00 77.78           C  
ATOM   3048  CG  LEU A 393     -34.420  96.703   5.692  1.00 77.78           C  
ATOM   3049  CD1 LEU A 393     -35.015  98.063   6.043  1.00 77.78           C  
ATOM   3050  CD2 LEU A 393     -35.118  96.107   4.474  1.00 77.78           C  
ATOM   3051  N   TRP A 394     -29.884  96.056   5.505  1.00 77.21           N  
ATOM   3052  CA  TRP A 394     -28.498  96.250   5.091  1.00 77.21           C  
ATOM   3053  C   TRP A 394     -27.917  94.966   4.510  1.00 77.21           C  
ATOM   3054  O   TRP A 394     -27.231  94.995   3.487  1.00 77.21           O  
ATOM   3055  CB  TRP A 394     -27.645  96.723   6.272  1.00 77.21           C  
ATOM   3056  CG  TRP A 394     -26.235  97.075   5.903  1.00 77.21           C  
ATOM   3057  CD1 TRP A 394     -25.791  98.257   5.380  1.00 77.21           C  
ATOM   3058  CD2 TRP A 394     -25.085  96.233   6.025  1.00 77.21           C  
ATOM   3059  CE2 TRP A 394     -23.975  96.970   5.558  1.00 77.21           C  
ATOM   3060  CE3 TRP A 394     -24.885  94.924   6.487  1.00 77.21           C  
ATOM   3061  NE1 TRP A 394     -24.433  98.201   5.169  1.00 77.21           N  
ATOM   3062  CZ2 TRP A 394     -22.682  96.442   5.538  1.00 77.21           C  
ATOM   3063  CZ3 TRP A 394     -23.597  94.400   6.466  1.00 77.21           C  
ATOM   3064  CH2 TRP A 394     -22.514  95.161   5.995  1.00 77.21           C  
ATOM   3065  N   LYS A 395     -28.087  93.928   5.221  1.00 68.78           N  
ATOM   3066  CA  LYS A 395     -27.648  92.632   4.711  1.00 68.78           C  
ATOM   3067  C   LYS A 395     -28.175  92.389   3.300  1.00 68.78           C  
ATOM   3068  O   LYS A 395     -27.448  91.895   2.436  1.00 68.78           O  
ATOM   3069  CB  LYS A 395     -28.105  91.507   5.642  1.00 68.78           C  
ATOM   3070  CG  LYS A 395     -27.186  91.277   6.832  1.00 68.78           C  
ATOM   3071  CD  LYS A 395     -27.636  90.083   7.664  1.00 68.78           C  
ATOM   3072  CE  LYS A 395     -26.776  89.911   8.909  1.00 68.78           C  
ATOM   3073  NZ  LYS A 395     -27.227  88.753   9.738  1.00 68.78           N1+
ATOM   3074  N   ILE A 396     -29.390  92.741   3.209  1.00 77.25           N  
ATOM   3075  CA  ILE A 396     -30.018  92.578   1.902  1.00 77.25           C  
ATOM   3076  C   ILE A 396     -29.309  93.459   0.876  1.00 77.25           C  
ATOM   3077  O   ILE A 396     -29.035  93.020  -0.243  1.00 77.25           O  
ATOM   3078  CB  ILE A 396     -31.524  92.918   1.952  1.00 77.25           C  
ATOM   3079  CG1 ILE A 396     -32.273  91.901   2.820  1.00 77.25           C  
ATOM   3080  CG2 ILE A 396     -32.113  92.971   0.539  1.00 77.25           C  
ATOM   3081  CD1 ILE A 396     -33.726  92.268   3.089  1.00 77.25           C  
ATOM   3082  N   LEU A 397     -29.018  94.666   1.329  1.00 77.59           N  
ATOM   3083  CA  LEU A 397     -28.346  95.597   0.430  1.00 77.59           C  
ATOM   3084  C   LEU A 397     -26.983  95.059   0.010  1.00 77.59           C  
ATOM   3085  O   LEU A 397     -26.621  95.127  -1.167  1.00 77.59           O  
ATOM   3086  CB  LEU A 397     -28.185  96.965   1.098  1.00 77.59           C  
ATOM   3087  CG  LEU A 397     -27.523  98.057   0.258  1.00 77.59           C  
ATOM   3088  CD1 LEU A 397     -28.419  98.439  -0.917  1.00 77.59           C  
ATOM   3089  CD2 LEU A 397     -27.209  99.277   1.116  1.00 77.59           C  
ATOM   3090  N   VAL A 398     -26.197  94.561   0.978  1.00 69.96           N  
ATOM   3091  CA  VAL A 398     -24.871  94.021   0.693  1.00 69.96           C  
ATOM   3092  C   VAL A 398     -24.993  92.817  -0.238  1.00 69.96           C  
ATOM   3093  O   VAL A 398     -24.217  92.678  -1.187  1.00 69.96           O  
ATOM   3094  CB  VAL A 398     -24.132  93.620   1.990  1.00 69.96           C  
ATOM   3095  CG1 VAL A 398     -22.840  92.871   1.664  1.00 69.96           C  
ATOM   3096  CG2 VAL A 398     -23.838  94.854   2.839  1.00 69.96           C  
ATOM   3097  N   GLU A 399     -25.951  91.905   0.063  1.00 72.30           N  
ATOM   3098  CA  GLU A 399     -26.166  90.720  -0.762  1.00 72.30           C  
ATOM   3099  C   GLU A 399     -26.535  91.103  -2.193  1.00 72.30           C  
ATOM   3100  O   GLU A 399     -26.059  90.486  -3.149  1.00 72.30           O  
ATOM   3101  CB  GLU A 399     -27.258  89.834  -0.157  1.00 72.30           C  
ATOM   3102  CG  GLU A 399     -26.820  89.089   1.096  1.00 72.30           C  
ATOM   3103  CD  GLU A 399     -27.944  88.298   1.747  1.00 72.30           C  
ATOM   3104  OE1 GLU A 399     -27.704  87.651   2.792  1.00 72.30           O  
ATOM   3105  OE2 GLU A 399     -29.072  88.325   1.207  1.00 72.30           O1-
ATOM   3106  N   VAL A 400     -27.367  92.112  -2.259  1.00 72.91           N  
ATOM   3107  CA  VAL A 400     -27.777  92.586  -3.576  1.00 72.91           C  
ATOM   3108  C   VAL A 400     -26.575  93.173  -4.312  1.00 72.91           C  
ATOM   3109  O   VAL A 400     -26.403  92.947  -5.513  1.00 72.91           O  
ATOM   3110  CB  VAL A 400     -28.904  93.637  -3.475  1.00 72.91           C  
ATOM   3111  CG1 VAL A 400     -29.154  94.294  -4.832  1.00 72.91           C  
ATOM   3112  CG2 VAL A 400     -30.186  92.994  -2.946  1.00 72.91           C  
ATOM   3113  N   SER A 401     -25.765  93.907  -3.584  1.00 70.65           N  
ATOM   3114  CA  SER A 401     -24.567  94.476  -4.194  1.00 70.65           C  
ATOM   3115  C   SER A 401     -23.626  93.383  -4.688  1.00 70.65           C  
ATOM   3116  O   SER A 401     -22.994  93.528  -5.737  1.00 70.65           O  
ATOM   3117  CB  SER A 401     -23.835  95.378  -3.198  1.00 70.65           C  
ATOM   3118  OG  SER A 401     -24.647  96.479  -2.828  1.00 70.65           O  
ATOM   3119  N   ASP A 402     -23.523  92.286  -3.855  1.00 66.46           N  
ATOM   3120  CA  ASP A 402     -22.718  91.136  -4.256  1.00 66.46           C  
ATOM   3121  C   ASP A 402     -23.217  90.549  -5.575  1.00 66.46           C  
ATOM   3122  O   ASP A 402     -22.421  90.224  -6.457  1.00 66.46           O  
ATOM   3123  CB  ASP A 402     -22.730  90.065  -3.165  1.00 66.46           C  
ATOM   3124  CG  ASP A 402     -21.705  88.969  -3.399  1.00 66.46           C  
ATOM   3125  OD1 ASP A 402     -20.548  89.281  -3.753  1.00 66.46           O  
ATOM   3126  OD2 ASP A 402     -22.059  87.781  -3.231  1.00 66.46           O1-
ATOM   3127  N   VAL A 403     -24.537  90.381  -5.690  1.00 71.23           N  
ATOM   3128  CA  VAL A 403     -25.144  89.854  -6.907  1.00 71.23           C  
ATOM   3129  C   VAL A 403     -24.880  90.805  -8.072  1.00 71.23           C  
ATOM   3130  O   VAL A 403     -24.530  90.369  -9.171  1.00 71.23           O  
ATOM   3131  CB  VAL A 403     -26.664  89.633  -6.734  1.00 71.23           C  
ATOM   3132  CG1 VAL A 403     -27.308  89.242  -8.063  1.00 71.23           C  
ATOM   3133  CG2 VAL A 403     -26.929  88.565  -5.674  1.00 71.23           C  
ATOM   3134  N   MET A 404     -25.031  92.126  -7.773  1.00 65.72           N  
ATOM   3135  CA  MET A 404     -24.789  93.093  -8.841  1.00 65.72           C  
ATOM   3136  C   MET A 404     -23.336  93.047  -9.300  1.00 65.72           C  
ATOM   3137  O   MET A 404     -23.055  93.127 -10.496  1.00 65.72           O  
ATOM   3138  CB  MET A 404     -25.147  94.506  -8.378  1.00 65.72           C  
ATOM   3139  CG  MET A 404     -26.642  94.750  -8.250  1.00 65.72           C  
ATOM   3140  SD  MET A 404     -27.499  94.729  -9.872  1.00 65.72           S  
ATOM   3141  CE  MET A 404     -27.063  96.380 -10.485  1.00 65.72           C  
ATOM   3142  N   LEU A 405     -22.487  92.854  -8.498  1.00 61.51           N  
ATOM   3143  CA  LEU A 405     -21.060  92.814  -8.801  1.00 61.51           C  
ATOM   3144  C   LEU A 405     -20.716  91.581  -9.630  1.00 61.51           C  
ATOM   3145  O   LEU A 405     -19.919  91.661 -10.568  1.00 61.51           O  
ATOM   3146  CB  LEU A 405     -20.237  92.822  -7.510  1.00 61.51           C  
ATOM   3147  CG  LEU A 405     -19.669  94.175  -7.077  1.00 61.51           C  
ATOM   3148  CD1 LEU A 405     -19.771  94.332  -5.564  1.00 61.51           C  
ATOM   3149  CD2 LEU A 405     -18.224  94.321  -7.539  1.00 61.51           C  
ATOM   3150  N   LYS A 406     -21.288  90.426  -9.253  1.00 64.97           N  
ATOM   3151  CA  LYS A 406     -21.091  89.214 -10.043  1.00 64.97           C  
ATOM   3152  C   LYS A 406     -21.662  89.375 -11.449  1.00 64.97           C  
ATOM   3153  O   LYS A 406     -21.091  88.870 -12.418  1.00 64.97           O  
ATOM   3154  CB  LYS A 406     -21.733  88.011  -9.351  1.00 64.97           C  
ATOM   3155  CG  LYS A 406     -20.943  87.487  -8.161  1.00 64.97           C  
ATOM   3156  CD  LYS A 406     -21.600  86.255  -7.552  1.00 64.97           C  
ATOM   3157  CE  LYS A 406     -20.845  85.767  -6.323  1.00 64.97           C  
ATOM   3158  NZ  LYS A 406     -21.527  84.604  -5.679  1.00 64.97           N1+
ATOM   3159  N   LEU A 407     -22.775  90.128 -11.583  1.00 68.52           N  
ATOM   3160  CA  LEU A 407     -23.393  90.334 -12.889  1.00 68.52           C  
ATOM   3161  C   LEU A 407     -22.535  91.247 -13.758  1.00 68.52           C  
ATOM   3162  O   LEU A 407     -22.401  91.019 -14.962  1.00 68.52           O  
ATOM   3163  CB  LEU A 407     -24.795  90.929 -12.730  1.00 68.52           C  
ATOM   3164  CG  LEU A 407     -25.911  89.947 -12.371  1.00 68.52           C  
ATOM   3165  CD1 LEU A 407     -27.131  90.700 -11.848  1.00 68.52           C  
ATOM   3166  CD2 LEU A 407     -26.280  89.091 -13.577  1.00 68.52           C  
ATOM   3167  N   ILE A 408     -21.921  92.206 -13.133  1.00 55.11           N  
ATOM   3168  CA  ILE A 408     -21.097  93.147 -13.884  1.00 55.11           C  
ATOM   3169  C   ILE A 408     -19.767  92.490 -14.249  1.00 55.11           C  
ATOM   3170  O   ILE A 408     -19.244  92.701 -15.346  1.00 55.11           O  
ATOM   3171  CB  ILE A 408     -20.851  94.446 -13.085  1.00 55.11           C  
ATOM   3172  CG1 ILE A 408     -22.172  95.188 -12.852  1.00 55.11           C  
ATOM   3173  CG2 ILE A 408     -19.839  95.341 -13.807  1.00 55.11           C  
ATOM   3174  CD1 ILE A 408     -22.069  96.341 -11.863  1.00 55.11           C  
ATOM   3175  N   SER A 409     -19.157  91.648 -13.386  1.00 47.16           N  
ATOM   3176  CA  SER A 409     -17.937  90.914 -13.707  1.00 47.16           C  
ATOM   3177  C   SER A 409     -18.186  89.880 -14.801  1.00 47.16           C  
ATOM   3178  O   SER A 409     -17.358  89.705 -15.697  1.00 47.16           O  
ATOM   3179  CB  SER A 409     -17.381  90.224 -12.460  1.00 47.16           C  
ATOM   3180  OG  SER A 409     -18.316  89.292 -11.943  1.00 47.16           O  
TER   
END
