# Supplementary material for: De novo design of obligate ABC-type heterotrimeric proteins
Source: Nat Struct Mol Biol. 2022 Dec 15;29(12):1266–76. doi: 10.1038/s41594-022-00879-4 (PMC9758053; doi:10.1038/s41594-022-00879-4)
Supplement: Supplementary file 4 — This compressed file contains all PDB files and scripts used in our design protocols and analyses, as well as the final design model outputs. [file 41594_2022_879_MOESM4_ESM.zip › source_data/pdbs/AF-Monomer for worms fusions/C3-DHT03-02/C3-DHT03-02_chnB_model_2_ptm_seed_0_unrelaxed.pdb]

ATOM      1  N   THR A   1     -66.358  -0.660  -5.725  1.00 85.66           N  
ATOM      2  CA  THR A   1     -65.646  -0.155  -6.893  1.00 85.66           C  
ATOM      3  C   THR A   1     -66.627   0.270  -7.983  1.00 85.66           C  
ATOM      4  O   THR A   1     -67.545  -0.479  -8.324  1.00 85.66           O  
ATOM      5  CB  THR A   1     -64.676  -1.210  -7.456  1.00 85.66           C  
ATOM      6  CG2 THR A   1     -63.864  -0.646  -8.617  1.00 85.66           C  
ATOM      7  OG1 THR A   1     -63.779  -1.627  -6.419  1.00 85.66           O  
ATOM      8  N   TRP A   2     -66.543   1.504  -8.450  1.00 89.72           N  
ATOM      9  CA  TRP A   2     -67.354   2.035  -9.541  1.00 89.72           C  
ATOM     10  C   TRP A   2     -66.503   2.282 -10.782  1.00 89.72           C  
ATOM     11  O   TRP A   2     -65.374   2.768 -10.682  1.00 89.72           O  
ATOM     12  CB  TRP A   2     -68.047   3.332  -9.115  1.00 89.72           C  
ATOM     13  CG  TRP A   2     -69.066   3.150  -8.031  1.00 89.72           C  
ATOM     14  CD1 TRP A   2     -68.842   3.147  -6.682  1.00 89.72           C  
ATOM     15  CD2 TRP A   2     -70.471   2.940  -8.205  1.00 89.72           C  
ATOM     16  CE2 TRP A   2     -71.038   2.819  -6.917  1.00 89.72           C  
ATOM     17  CE3 TRP A   2     -71.306   2.844  -9.326  1.00 89.72           C  
ATOM     18  NE1 TRP A   2     -70.025   2.948  -6.006  1.00 89.72           N  
ATOM     19  CZ2 TRP A   2     -72.405   2.605  -6.720  1.00 89.72           C  
ATOM     20  CZ3 TRP A   2     -72.665   2.632  -9.129  1.00 89.72           C  
ATOM     21  CH2 TRP A   2     -73.199   2.515  -7.835  1.00 89.72           C  
ATOM     22  N   GLN A   3     -67.122   1.982 -11.951  1.00 90.44           N  
ATOM     23  CA  GLN A   3     -66.397   2.169 -13.203  1.00 90.44           C  
ATOM     24  C   GLN A   3     -67.255   2.897 -14.232  1.00 90.44           C  
ATOM     25  O   GLN A   3     -68.433   2.576 -14.406  1.00 90.44           O  
ATOM     26  CB  GLN A   3     -65.935   0.823 -13.762  1.00 90.44           C  
ATOM     27  CG  GLN A   3     -64.945   0.090 -12.866  1.00 90.44           C  
ATOM     28  CD  GLN A   3     -64.546  -1.267 -13.417  1.00 90.44           C  
ATOM     29  NE2 GLN A   3     -63.531  -1.875 -12.815  1.00 90.44           N  
ATOM     30  OE1 GLN A   3     -65.146  -1.763 -14.376  1.00 90.44           O  
ATOM     31  N   TRP A   4     -66.684   3.889 -14.827  1.00 91.58           N  
ATOM     32  CA  TRP A   4     -67.342   4.630 -15.898  1.00 91.58           C  
ATOM     33  C   TRP A   4     -66.469   4.671 -17.148  1.00 91.58           C  
ATOM     34  O   TRP A   4     -65.241   4.719 -17.053  1.00 91.58           O  
ATOM     35  CB  TRP A   4     -67.672   6.055 -15.445  1.00 91.58           C  
ATOM     36  CG  TRP A   4     -68.654   6.121 -14.314  1.00 91.58           C  
ATOM     37  CD1 TRP A   4     -70.018   6.095 -14.404  1.00 91.58           C  
ATOM     38  CD2 TRP A   4     -68.345   6.232 -12.921  1.00 91.58           C  
ATOM     39  CE2 TRP A   4     -69.573   6.265 -12.223  1.00 91.58           C  
ATOM     40  CE3 TRP A   4     -67.149   6.302 -12.194  1.00 91.58           C  
ATOM     41  NE1 TRP A   4     -70.577   6.181 -13.149  1.00 91.58           N  
ATOM     42  CZ2 TRP A   4     -69.638   6.368 -10.831  1.00 91.58           C  
ATOM     43  CZ3 TRP A   4     -67.216   6.406 -10.809  1.00 91.58           C  
ATOM     44  CH2 TRP A   4     -68.453   6.437 -10.145  1.00 91.58           C  
ATOM     45  N   VAL A   5     -67.253   4.561 -18.284  1.00 89.32           N  
ATOM     46  CA  VAL A   5     -66.563   4.699 -19.562  1.00 89.32           C  
ATOM     47  C   VAL A   5     -67.185   5.840 -20.364  1.00 89.32           C  
ATOM     48  O   VAL A   5     -68.380   5.816 -20.666  1.00 89.32           O  
ATOM     49  CB  VAL A   5     -66.610   3.387 -20.377  1.00 89.32           C  
ATOM     50  CG1 VAL A   5     -65.851   3.542 -21.694  1.00 89.32           C  
ATOM     51  CG2 VAL A   5     -66.037   2.231 -19.560  1.00 89.32           C  
ATOM     52  N   LEU A   6     -66.347   6.787 -20.655  1.00 86.14           N  
ATOM     53  CA  LEU A   6     -66.791   7.902 -21.485  1.00 86.14           C  
ATOM     54  C   LEU A   6     -66.152   7.838 -22.868  1.00 86.14           C  
ATOM     55  O   LEU A   6     -64.940   7.650 -22.989  1.00 86.14           O  
ATOM     56  CB  LEU A   6     -66.452   9.237 -20.815  1.00 86.14           C  
ATOM     57  CG  LEU A   6     -66.987   9.438 -19.397  1.00 86.14           C  
ATOM     58  CD1 LEU A   6     -66.384  10.694 -18.776  1.00 86.14           C  
ATOM     59  CD2 LEU A   6     -68.510   9.519 -19.406  1.00 86.14           C  
ATOM     60  N   ILE A   7     -66.992   8.009 -23.933  1.00 84.52           N  
ATOM     61  CA  ILE A   7     -66.510   7.813 -25.296  1.00 84.52           C  
ATOM     62  C   ILE A   7     -66.594   9.130 -26.067  1.00 84.52           C  
ATOM     63  O   ILE A   7     -67.583   9.858 -25.956  1.00 84.52           O  
ATOM     64  CB  ILE A   7     -67.310   6.712 -26.027  1.00 84.52           C  
ATOM     65  CG1 ILE A   7     -67.302   5.415 -25.211  1.00 84.52           C  
ATOM     66  CG2 ILE A   7     -66.748   6.479 -27.433  1.00 84.52           C  
ATOM     67  CD1 ILE A   7     -68.266   4.354 -25.724  1.00 84.52           C  
ATOM     68  N   ASN A   8     -65.556   9.426 -26.815  1.00 81.30           N  
ATOM     69  CA  ASN A   8     -65.494  10.555 -27.737  1.00 81.30           C  
ATOM     70  C   ASN A   8     -65.645  11.886 -27.006  1.00 81.30           C  
ATOM     71  O   ASN A   8     -66.476  12.714 -27.380  1.00 81.30           O  
ATOM     72  CB  ASN A   8     -66.566  10.421 -28.822  1.00 81.30           C  
ATOM     73  CG  ASN A   8     -66.250   9.327 -29.822  1.00 81.30           C  
ATOM     74  ND2 ASN A   8     -67.289   8.710 -30.373  1.00 81.30           N  
ATOM     75  OD1 ASN A   8     -65.083   9.037 -30.097  1.00 81.30           O  
ATOM     76  N   ILE A   9     -64.873  12.107 -25.969  1.00 83.53           N  
ATOM     77  CA  ILE A   9     -64.976  13.301 -25.139  1.00 83.53           C  
ATOM     78  C   ILE A   9     -63.850  14.272 -25.490  1.00 83.53           C  
ATOM     79  O   ILE A   9     -62.731  13.850 -25.794  1.00 83.53           O  
ATOM     80  CB  ILE A   9     -64.932  12.950 -23.635  1.00 83.53           C  
ATOM     81  CG1 ILE A   9     -63.671  12.140 -23.312  1.00 83.53           C  
ATOM     82  CG2 ILE A   9     -66.194  12.187 -23.222  1.00 83.53           C  
ATOM     83  CD1 ILE A   9     -63.360  12.046 -21.825  1.00 83.53           C  
ATOM     84  N   SER A  10     -64.233  15.486 -25.581  1.00 85.62           N  
ATOM     85  CA  SER A  10     -63.220  16.507 -25.829  1.00 85.62           C  
ATOM     86  C   SER A  10     -62.234  16.602 -24.669  1.00 85.62           C  
ATOM     87  O   SER A  10     -62.519  16.133 -23.565  1.00 85.62           O  
ATOM     88  CB  SER A  10     -63.875  17.867 -26.065  1.00 85.62           C  
ATOM     89  OG  SER A  10     -64.406  18.386 -24.858  1.00 85.62           O  
ATOM     90  N   GLU A  11     -61.016  17.119 -24.979  1.00 87.07           N  
ATOM     91  CA  GLU A  11     -59.975  17.265 -23.966  1.00 87.07           C  
ATOM     92  C   GLU A  11     -60.439  18.167 -22.824  1.00 87.07           C  
ATOM     93  O   GLU A  11     -60.189  17.872 -21.653  1.00 87.07           O  
ATOM     94  CB  GLU A  11     -58.692  17.822 -24.588  1.00 87.07           C  
ATOM     95  CG  GLU A  11     -57.512  17.867 -23.629  1.00 87.07           C  
ATOM     96  CD  GLU A  11     -57.058  16.489 -23.171  1.00 87.07           C  
ATOM     97  OE1 GLU A  11     -56.448  16.381 -22.083  1.00 87.07           O  
ATOM     98  OE2 GLU A  11     -57.314  15.510 -23.908  1.00 87.07           O1-
ATOM     99  N   GLU A  12     -61.110  19.052 -23.128  1.00 83.72           N  
ATOM    100  CA  GLU A  12     -61.597  20.029 -22.159  1.00 83.72           C  
ATOM    101  C   GLU A  12     -62.636  19.412 -21.227  1.00 83.72           C  
ATOM    102  O   GLU A  12     -62.575  19.598 -20.010  1.00 83.72           O  
ATOM    103  CB  GLU A  12     -62.189  21.247 -22.873  1.00 83.72           C  
ATOM    104  CG  GLU A  12     -62.519  22.405 -21.943  1.00 83.72           C  
ATOM    105  CD  GLU A  12     -63.080  23.617 -22.670  1.00 83.72           C  
ATOM    106  OE1 GLU A  12     -63.368  24.641 -22.011  1.00 83.72           O  
ATOM    107  OE2 GLU A  12     -63.234  23.541 -23.910  1.00 83.72           O1-
ATOM    108  N   ALA A  13     -63.686  18.686 -21.778  1.00 85.45           N  
ATOM    109  CA  ALA A  13     -64.692  17.994 -20.976  1.00 85.45           C  
ATOM    110  C   ALA A  13     -64.052  16.921 -20.100  1.00 85.45           C  
ATOM    111  O   ALA A  13     -64.445  16.739 -18.945  1.00 85.45           O  
ATOM    112  CB  ALA A  13     -65.757  17.375 -21.878  1.00 85.45           C  
ATOM    113  N   ARG A  14     -63.044  16.396 -20.626  1.00 89.15           N  
ATOM    114  CA  ARG A  14     -62.305  15.373 -19.893  1.00 89.15           C  
ATOM    115  C   ARG A  14     -61.686  15.949 -18.624  1.00 89.15           C  
ATOM    116  O   ARG A  14     -61.836  15.381 -17.540  1.00 89.15           O  
ATOM    117  CB  ARG A  14     -61.218  14.758 -20.776  1.00 89.15           C  
ATOM    118  CG  ARG A  14     -60.449  13.628 -20.110  1.00 89.15           C  
ATOM    119  CD  ARG A  14     -59.307  13.130 -20.984  1.00 89.15           C  
ATOM    120  NE  ARG A  14     -58.285  14.156 -21.171  1.00 89.15           N  
ATOM    121  CZ  ARG A  14     -56.988  13.985 -20.933  1.00 89.15           C  
ATOM    122  NH1 ARG A  14     -56.527  12.820 -20.491  1.00 89.15           N1+
ATOM    123  NH2 ARG A  14     -56.144  14.986 -21.137  1.00 89.15           N  
ATOM    124  N   GLN A  15     -60.936  17.014 -18.726  1.00 88.89           N  
ATOM    125  CA  GLN A  15     -60.253  17.649 -17.605  1.00 88.89           C  
ATOM    126  C   GLN A  15     -61.244  18.059 -16.519  1.00 88.89           C  
ATOM    127  O   GLN A  15     -60.978  17.877 -15.328  1.00 88.89           O  
ATOM    128  CB  GLN A  15     -59.461  18.868 -18.079  1.00 88.89           C  
ATOM    129  CG  GLN A  15     -58.216  18.518 -18.884  1.00 88.89           C  
ATOM    130  CD  GLN A  15     -57.491  19.743 -19.407  1.00 88.89           C  
ATOM    131  NE2 GLN A  15     -56.302  19.537 -19.962  1.00 88.89           N  
ATOM    132  OE1 GLN A  15     -57.996  20.867 -19.315  1.00 88.89           O  
ATOM    133  N   LEU A  16     -62.366  18.545 -16.915  1.00 85.35           N  
ATOM    134  CA  LEU A  16     -63.377  19.004 -15.968  1.00 85.35           C  
ATOM    135  C   LEU A  16     -63.993  17.827 -15.218  1.00 85.35           C  
ATOM    136  O   LEU A  16     -64.215  17.905 -14.008  1.00 85.35           O  
ATOM    137  CB  LEU A  16     -64.471  19.793 -16.691  1.00 85.35           C  
ATOM    138  CG  LEU A  16     -64.086  21.186 -17.189  1.00 85.35           C  
ATOM    139  CD1 LEU A  16     -65.214  21.781 -18.026  1.00 85.35           C  
ATOM    140  CD2 LEU A  16     -63.745  22.098 -16.015  1.00 85.35           C  
ATOM    141  N   ILE A  17     -64.179  16.726 -15.982  1.00 90.23           N  
ATOM    142  CA  ILE A  17     -64.764  15.534 -15.376  1.00 90.23           C  
ATOM    143  C   ILE A  17     -63.763  14.900 -14.413  1.00 90.23           C  
ATOM    144  O   ILE A  17     -64.123  14.517 -13.298  1.00 90.23           O  
ATOM    145  CB  ILE A  17     -65.198  14.510 -16.449  1.00 90.23           C  
ATOM    146  CG1 ILE A  17     -66.391  15.046 -17.248  1.00 90.23           C  
ATOM    147  CG2 ILE A  17     -65.532  13.161 -15.804  1.00 90.23           C  
ATOM    148  CD1 ILE A  17     -66.757  14.199 -18.458  1.00 90.23           C  
ATOM    149  N   GLU A  18     -62.541  14.856 -14.791  1.00 90.93           N  
ATOM    150  CA  GLU A  18     -61.500  14.330 -13.915  1.00 90.93           C  
ATOM    151  C   GLU A  18     -61.398  15.144 -12.628  1.00 90.93           C  
ATOM    152  O   GLU A  18     -61.305  14.580 -11.536  1.00 90.93           O  
ATOM    153  CB  GLU A  18     -60.149  14.312 -14.635  1.00 90.93           C  
ATOM    154  CG  GLU A  18     -60.036  13.236 -15.705  1.00 90.93           C  
ATOM    155  CD  GLU A  18     -58.680  13.214 -16.393  1.00 90.93           C  
ATOM    156  OE1 GLU A  18     -58.503  12.440 -17.361  1.00 90.93           O  
ATOM    157  OE2 GLU A  18     -57.788  13.977 -15.961  1.00 90.93           O1-
ATOM    158  N   LYS A  19     -61.367  16.346 -12.838  1.00 89.35           N  
ATOM    159  CA  LYS A  19     -61.288  17.252 -11.696  1.00 89.35           C  
ATOM    160  C   LYS A  19     -62.483  17.068 -10.766  1.00 89.35           C  
ATOM    161  O   LYS A  19     -62.326  17.044  -9.543  1.00 89.35           O  
ATOM    162  CB  LYS A  19     -61.209  18.705 -12.169  1.00 89.35           C  
ATOM    163  CG  LYS A  19     -60.884  19.698 -11.064  1.00 89.35           C  
ATOM    164  CD  LYS A  19     -60.763  21.117 -11.604  1.00 89.35           C  
ATOM    165  CE  LYS A  19     -60.497  22.120 -10.490  1.00 89.35           C  
ATOM    166  NZ  LYS A  19     -60.382  23.514 -11.016  1.00 89.35           N1+
ATOM    167  N   ALA A  20     -63.668  16.974 -11.324  1.00 86.74           N  
ATOM    168  CA  ALA A  20     -64.896  16.802 -10.552  1.00 86.74           C  
ATOM    169  C   ALA A  20     -64.880  15.485  -9.783  1.00 86.74           C  
ATOM    170  O   ALA A  20     -65.256  15.440  -8.609  1.00 86.74           O  
ATOM    171  CB  ALA A  20     -66.114  16.863 -11.471  1.00 86.74           C  
ATOM    172  N   VAL A  21     -64.400  14.480 -10.457  1.00 90.05           N  
ATOM    173  CA  VAL A  21     -64.341  13.149  -9.861  1.00 90.05           C  
ATOM    174  C   VAL A  21     -63.375  13.155  -8.679  1.00 90.05           C  
ATOM    175  O   VAL A  21     -63.688  12.626  -7.609  1.00 90.05           O  
ATOM    176  CB  VAL A  21     -63.913  12.082 -10.893  1.00 90.05           C  
ATOM    177  CG1 VAL A  21     -63.659  10.740 -10.208  1.00 90.05           C  
ATOM    178  CG2 VAL A  21     -64.975  11.938 -11.981  1.00 90.05           C  
ATOM    179  N   ARG A  22     -62.319  13.828  -8.823  1.00 88.93           N  
ATOM    180  CA  ARG A  22     -61.339  13.932  -7.746  1.00 88.93           C  
ATOM    181  C   ARG A  22     -61.905  14.713  -6.565  1.00 88.93           C  
ATOM    182  O   ARG A  22     -61.719  14.323  -5.411  1.00 88.93           O  
ATOM    183  CB  ARG A  22     -60.057  14.597  -8.249  1.00 88.93           C  
ATOM    184  CG  ARG A  22     -59.203  13.702  -9.133  1.00 88.93           C  
ATOM    185  CD  ARG A  22     -57.916  14.393  -9.560  1.00 88.93           C  
ATOM    186  NE  ARG A  22     -57.190  13.612 -10.556  1.00 88.93           N  
ATOM    187  CZ  ARG A  22     -56.047  13.984 -11.127  1.00 88.93           C  
ATOM    188  NH1 ARG A  22     -55.475  15.140 -10.808  1.00 88.93           N1+
ATOM    189  NH2 ARG A  22     -55.471  13.195 -12.022  1.00 88.93           N  
ATOM    190  N   ALA A  23     -62.574  15.700  -6.883  1.00 84.50           N  
ATOM    191  CA  ALA A  23     -63.124  16.564  -5.841  1.00 84.50           C  
ATOM    192  C   ALA A  23     -64.223  15.850  -5.060  1.00 84.50           C  
ATOM    193  O   ALA A  23     -64.280  15.941  -3.831  1.00 84.50           O  
ATOM    194  CB  ALA A  23     -63.661  17.856  -6.450  1.00 84.50           C  
ATOM    195  N   ILE A  24     -65.005  15.103  -5.687  1.00 86.33           N  
ATOM    196  CA  ILE A  24     -66.143  14.431  -5.070  1.00 86.33           C  
ATOM    197  C   ILE A  24     -65.661  13.212  -4.287  1.00 86.33           C  
ATOM    198  O   ILE A  24     -66.236  12.863  -3.253  1.00 86.33           O  
ATOM    199  CB  ILE A  24     -67.190  14.009  -6.126  1.00 86.33           C  
ATOM    200  CG1 ILE A  24     -67.811  15.245  -6.786  1.00 86.33           C  
ATOM    201  CG2 ILE A  24     -68.270  13.125  -5.493  1.00 86.33           C  
ATOM    202  CD1 ILE A  24     -68.700  14.929  -7.980  1.00 86.33           C  
ATOM    203  N   SER A  25     -64.498  12.730  -4.656  1.00 85.80           N  
ATOM    204  CA  SER A  25     -63.996  11.483  -4.087  1.00 85.80           C  
ATOM    205  C   SER A  25     -63.010  11.752  -2.955  1.00 85.80           C  
ATOM    206  O   SER A  25     -62.347  10.833  -2.471  1.00 85.80           O  
ATOM    207  CB  SER A  25     -63.325  10.633  -5.167  1.00 85.80           C  
ATOM    208  OG  SER A  25     -64.243  10.315  -6.199  1.00 85.80           O  
ATOM    209  N   LYS A  26     -62.803  13.013  -2.421  1.00 78.78           N  
ATOM    210  CA  LYS A  26     -61.799  13.437  -1.451  1.00 78.78           C  
ATOM    211  C   LYS A  26     -62.124  12.907  -0.056  1.00 78.78           C  
ATOM    212  O   LYS A  26     -63.020  13.422   0.616  1.00 78.78           O  
ATOM    213  CB  LYS A  26     -61.691  14.962  -1.419  1.00 78.78           C  
ATOM    214  CG  LYS A  26     -60.402  15.479  -0.798  1.00 78.78           C  
ATOM    215  CD  LYS A  26     -60.304  16.996  -0.896  1.00 78.78           C  
ATOM    216  CE  LYS A  26     -59.048  17.521  -0.212  1.00 78.78           C  
ATOM    217  NZ  LYS A  26     -58.939  19.007  -0.319  1.00 78.78           N1+
ATOM    218  N   LYS A  27     -62.417  11.590   0.138  1.00 75.82           N  
ATOM    219  CA  LYS A  27     -62.562  10.943   1.439  1.00 75.82           C  
ATOM    220  C   LYS A  27     -61.415   9.972   1.700  1.00 75.82           C  
ATOM    221  O   LYS A  27     -60.819   9.440   0.761  1.00 75.82           O  
ATOM    222  CB  LYS A  27     -63.901  10.210   1.528  1.00 75.82           C  
ATOM    223  CG  LYS A  27     -64.311   9.838   2.945  1.00 75.82           C  
ATOM    224  CD  LYS A  27     -65.678   9.168   2.974  1.00 75.82           C  
ATOM    225  CE  LYS A  27     -66.054   8.723   4.382  1.00 75.82           C  
ATOM    226  NZ  LYS A  27     -67.396   8.068   4.417  1.00 75.82           N1+
ATOM    227  N   GLU A  28     -61.006   9.831   3.005  1.00 66.33           N  
ATOM    228  CA  GLU A  28     -59.956   8.923   3.459  1.00 66.33           C  
ATOM    229  C   GLU A  28     -60.194   7.505   2.951  1.00 66.33           C  
ATOM    230  O   GLU A  28     -61.298   6.970   3.081  1.00 66.33           O  
ATOM    231  CB  GLU A  28     -59.865   8.927   4.987  1.00 66.33           C  
ATOM    232  CG  GLU A  28     -58.568   8.344   5.527  1.00 66.33           C  
ATOM    233  CD  GLU A  28     -58.422   8.496   7.033  1.00 66.33           C  
ATOM    234  OE1 GLU A  28     -57.377   8.087   7.586  1.00 66.33           O  
ATOM    235  OE2 GLU A  28     -59.363   9.027   7.664  1.00 66.33           O1-
ATOM    236  N   GLY A  29     -59.267   6.949   1.913  1.00 77.62           N  
ATOM    237  CA  GLY A  29     -59.313   5.547   1.532  1.00 77.62           C  
ATOM    238  C   GLY A  29     -59.904   5.323   0.153  1.00 77.62           C  
ATOM    239  O   GLY A  29     -60.016   4.183  -0.303  1.00 77.62           O  
ATOM    240  N   THR A  30     -60.431   6.499  -0.598  1.00 86.27           N  
ATOM    241  CA  THR A  30     -60.930   6.440  -1.968  1.00 86.27           C  
ATOM    242  C   THR A  30     -59.785   6.590  -2.967  1.00 86.27           C  
ATOM    243  O   THR A  30     -58.958   7.495  -2.840  1.00 86.27           O  
ATOM    244  CB  THR A  30     -61.986   7.530  -2.225  1.00 86.27           C  
ATOM    245  CG2 THR A  30     -62.596   7.387  -3.616  1.00 86.27           C  
ATOM    246  OG1 THR A  30     -63.026   7.419  -1.246  1.00 86.27           O  
ATOM    247  N   GLU A  31     -59.621   5.536  -3.844  1.00 86.97           N  
ATOM    248  CA  GLU A  31     -58.613   5.548  -4.899  1.00 86.97           C  
ATOM    249  C   GLU A  31     -59.248   5.794  -6.265  1.00 86.97           C  
ATOM    250  O   GLU A  31     -60.172   5.083  -6.663  1.00 86.97           O  
ATOM    251  CB  GLU A  31     -57.832   4.232  -4.912  1.00 86.97           C  
ATOM    252  CG  GLU A  31     -57.068   3.957  -3.624  1.00 86.97           C  
ATOM    253  CD  GLU A  31     -56.347   2.619  -3.629  1.00 86.97           C  
ATOM    254  OE1 GLU A  31     -55.724   2.262  -2.603  1.00 86.97           O  
ATOM    255  OE2 GLU A  31     -56.403   1.922  -4.667  1.00 86.97           O1-
ATOM    256  N   VAL A  32     -58.777   6.837  -6.910  1.00 90.02           N  
ATOM    257  CA  VAL A  32     -59.319   7.185  -8.219  1.00 90.02           C  
ATOM    258  C   VAL A  32     -58.280   6.899  -9.301  1.00 90.02           C  
ATOM    259  O   VAL A  32     -57.130   7.333  -9.196  1.00 90.02           O  
ATOM    260  CB  VAL A  32     -59.757   8.665  -8.277  1.00 90.02           C  
ATOM    261  CG1 VAL A  32     -60.415   8.981  -9.619  1.00 90.02           C  
ATOM    262  CG2 VAL A  32     -60.707   8.986  -7.124  1.00 90.02           C  
ATOM    263  N   HIS A  33     -58.677   6.102 -10.333  1.00 91.26           N  
ATOM    264  CA  HIS A  33     -57.805   5.796 -11.461  1.00 91.26           C  
ATOM    265  C   HIS A  33     -58.421   6.263 -12.775  1.00 91.26           C  
ATOM    266  O   HIS A  33     -59.573   5.944 -13.074  1.00 91.26           O  
ATOM    267  CB  HIS A  33     -57.515   4.295 -11.522  1.00 91.26           C  
ATOM    268  CG  HIS A  33     -56.809   3.771 -10.312  1.00 91.26           C  
ATOM    269  CD2 HIS A  33     -57.265   3.056  -9.256  1.00 91.26           C  
ATOM    270  ND1 HIS A  33     -55.464   3.972 -10.089  1.00 91.26           N  
ATOM    271  CE1 HIS A  33     -55.122   3.401  -8.946  1.00 91.26           C  
ATOM    272  NE2 HIS A  33     -56.197   2.838  -8.421  1.00 91.26           N  
ATOM    273  N   PHE A  34     -57.586   6.971 -13.556  1.00 91.05           N  
ATOM    274  CA  PHE A  34     -58.010   7.401 -14.883  1.00 91.05           C  
ATOM    275  C   PHE A  34     -57.173   6.727 -15.963  1.00 91.05           C  
ATOM    276  O   PHE A  34     -55.943   6.726 -15.893  1.00 91.05           O  
ATOM    277  CB  PHE A  34     -57.907   8.924 -15.014  1.00 91.05           C  
ATOM    278  CG  PHE A  34     -58.761   9.677 -14.028  1.00 91.05           C  
ATOM    279  CD1 PHE A  34     -60.121   9.848 -14.255  1.00 91.05           C  
ATOM    280  CD2 PHE A  34     -58.202  10.213 -12.875  1.00 91.05           C  
ATOM    281  CE1 PHE A  34     -60.913  10.544 -13.344  1.00 91.05           C  
ATOM    282  CE2 PHE A  34     -58.986  10.910 -11.961  1.00 91.05           C  
ATOM    283  CZ  PHE A  34     -60.342  11.076 -12.198  1.00 91.05           C  
ATOM    284  N   GLU A  35     -57.823   5.996 -16.842  1.00 89.08           N  
ATOM    285  CA  GLU A  35     -57.141   5.433 -18.004  1.00 89.08           C  
ATOM    286  C   GLU A  35     -57.643   6.066 -19.299  1.00 89.08           C  
ATOM    287  O   GLU A  35     -58.846   6.076 -19.564  1.00 89.08           O  
ATOM    288  CB  GLU A  35     -57.326   3.914 -18.055  1.00 89.08           C  
ATOM    289  CG  GLU A  35     -56.450   3.221 -19.088  1.00 89.08           C  
ATOM    290  CD  GLU A  35     -56.592   1.708 -19.077  1.00 89.08           C  
ATOM    291  OE1 GLU A  35     -55.904   1.028 -19.872  1.00 89.08           O  
ATOM    292  OE2 GLU A  35     -57.399   1.197 -18.268  1.00 89.08           O1-
ATOM    293  N   LYS A  36     -56.506   6.483 -20.121  1.00 85.42           N  
ATOM    294  CA  LYS A  36     -56.845   7.210 -21.341  1.00 85.42           C  
ATOM    295  C   LYS A  36     -56.520   6.385 -22.582  1.00 85.42           C  
ATOM    296  O   LYS A  36     -55.406   5.871 -22.719  1.00 85.42           O  
ATOM    297  CB  LYS A  36     -56.104   8.548 -21.393  1.00 85.42           C  
ATOM    298  CG  LYS A  36     -56.406   9.469 -20.220  1.00 85.42           C  
ATOM    299  CD  LYS A  36     -55.581  10.747 -20.286  1.00 85.42           C  
ATOM    300  CE  LYS A  36     -55.757  11.592 -19.030  1.00 85.42           C  
ATOM    301  NZ  LYS A  36     -54.924  12.830 -19.076  1.00 85.42           N1+
ATOM    302  N   ASP A  37     -57.673   6.126 -23.367  1.00 80.19           N  
ATOM    303  CA  ASP A  37     -57.491   5.469 -24.658  1.00 80.19           C  
ATOM    304  C   ASP A  37     -58.156   6.265 -25.778  1.00 80.19           C  
ATOM    305  O   ASP A  37     -59.286   6.736 -25.627  1.00 80.19           O  
ATOM    306  CB  ASP A  37     -58.052   4.046 -24.620  1.00 80.19           C  
ATOM    307  CG  ASP A  37     -57.235   3.109 -23.748  1.00 80.19           C  
ATOM    308  OD1 ASP A  37     -56.005   3.302 -23.632  1.00 80.19           O  
ATOM    309  OD2 ASP A  37     -57.824   2.169 -23.174  1.00 80.19           O1-
ATOM    310  N   ASP A  38     -57.418   6.669 -27.018  1.00 73.61           N  
ATOM    311  CA  ASP A  38     -57.881   7.349 -28.223  1.00 73.61           C  
ATOM    312  C   ASP A  38     -59.370   7.680 -28.130  1.00 73.61           C  
ATOM    313  O   ASP A  38     -60.207   6.948 -28.662  1.00 73.61           O  
ATOM    314  CB  ASP A  38     -57.610   6.492 -29.461  1.00 73.61           C  
ATOM    315  CG  ASP A  38     -56.176   6.597 -29.952  1.00 73.61           C  
ATOM    316  OD1 ASP A  38     -55.461   7.540 -29.551  1.00 73.61           O  
ATOM    317  OD2 ASP A  38     -55.757   5.727 -30.747  1.00 73.61           O1-
ATOM    318  N   GLY A  39     -59.832   8.789 -27.313  1.00 71.47           N  
ATOM    319  CA  GLY A  39     -61.175   9.345 -27.346  1.00 71.47           C  
ATOM    320  C   GLY A  39     -62.111   8.703 -26.340  1.00 71.47           C  
ATOM    321  O   GLY A  39     -63.307   9.006 -26.315  1.00 71.47           O  
ATOM    322  N   VAL A  40     -61.499   7.699 -25.440  1.00 85.28           N  
ATOM    323  CA  VAL A  40     -62.268   7.047 -24.386  1.00 85.28           C  
ATOM    324  C   VAL A  40     -61.617   7.315 -23.030  1.00 85.28           C  
ATOM    325  O   VAL A  40     -60.405   7.151 -22.873  1.00 85.28           O  
ATOM    326  CB  VAL A  40     -62.388   5.526 -24.628  1.00 85.28           C  
ATOM    327  CG1 VAL A  40     -63.255   4.875 -23.553  1.00 85.28           C  
ATOM    328  CG2 VAL A  40     -62.957   5.250 -26.018  1.00 85.28           C  
ATOM    329  N   LEU A  41     -62.370   7.746 -22.039  1.00 86.97           N  
ATOM    330  CA  LEU A  41     -61.913   7.950 -20.669  1.00 86.97           C  
ATOM    331  C   LEU A  41     -62.523   6.915 -19.732  1.00 86.97           C  
ATOM    332  O   LEU A  41     -63.747   6.813 -19.625  1.00 86.97           O  
ATOM    333  CB  LEU A  41     -62.266   9.361 -20.191  1.00 86.97           C  
ATOM    334  CG  LEU A  41     -61.868   9.709 -18.755  1.00 86.97           C  
ATOM    335  CD1 LEU A  41     -60.350   9.695 -18.607  1.00 86.97           C  
ATOM    336  CD2 LEU A  41     -62.437  11.067 -18.357  1.00 86.97           C  
ATOM    337  N   HIS A  42     -61.521   6.042 -19.179  1.00 90.41           N  
ATOM    338  CA  HIS A  42     -61.948   5.080 -18.170  1.00 90.41           C  
ATOM    339  C   HIS A  42     -61.737   5.626 -16.763  1.00 90.41           C  
ATOM    340  O   HIS A  42     -60.624   6.017 -16.404  1.00 90.41           O  
ATOM    341  CB  HIS A  42     -61.196   3.759 -18.339  1.00 90.41           C  
ATOM    342  CG  HIS A  42     -61.450   3.085 -19.650  1.00 90.41           C  
ATOM    343  CD2 HIS A  42     -60.931   3.310 -20.880  1.00 90.41           C  
ATOM    344  ND1 HIS A  42     -62.341   2.044 -19.791  1.00 90.41           N  
ATOM    345  CE1 HIS A  42     -62.359   1.655 -21.055  1.00 90.41           C  
ATOM    346  NE2 HIS A  42     -61.511   2.408 -21.736  1.00 90.41           N  
ATOM    347  N   ILE A  43     -62.825   5.619 -16.002  1.00 91.75           N  
ATOM    348  CA  ILE A  43     -62.744   6.092 -14.625  1.00 91.75           C  
ATOM    349  C   ILE A  43     -63.057   4.947 -13.665  1.00 91.75           C  
ATOM    350  O   ILE A  43     -64.133   4.347 -13.735  1.00 91.75           O  
ATOM    351  CB  ILE A  43     -63.703   7.277 -14.377  1.00 91.75           C  
ATOM    352  CG1 ILE A  43     -63.458   8.388 -15.405  1.00 91.75           C  
ATOM    353  CG2 ILE A  43     -63.548   7.809 -12.949  1.00 91.75           C  
ATOM    354  CD1 ILE A  43     -64.526   9.473 -15.411  1.00 91.75           C  
ATOM    355  N   ARG A  44     -62.002   4.724 -12.853  1.00 92.02           N  
ATOM    356  CA  ARG A  44     -62.207   3.712 -11.821  1.00 92.02           C  
ATOM    357  C   ARG A  44     -62.012   4.302 -10.429  1.00 92.02           C  
ATOM    358  O   ARG A  44     -60.969   4.892 -10.140  1.00 92.02           O  
ATOM    359  CB  ARG A  44     -61.256   2.532 -12.028  1.00 92.02           C  
ATOM    360  CG  ARG A  44     -61.513   1.362 -11.091  1.00 92.02           C  
ATOM    361  CD  ARG A  44     -60.539   0.218 -11.338  1.00 92.02           C  
ATOM    362  NE  ARG A  44     -60.773  -0.418 -12.631  1.00 92.02           N  
ATOM    363  CZ  ARG A  44     -60.025  -1.393 -13.142  1.00 92.02           C  
ATOM    364  NH1 ARG A  44     -58.978  -1.865 -12.475  1.00 92.02           N1+
ATOM    365  NH2 ARG A  44     -60.327  -1.902 -14.327  1.00 92.02           N  
ATOM    366  N   VAL A  45     -63.058   4.111  -9.587  1.00 90.26           N  
ATOM    367  CA  VAL A  45     -62.958   4.616  -8.221  1.00 90.26           C  
ATOM    368  C   VAL A  45     -63.234   3.488  -7.230  1.00 90.26           C  
ATOM    369  O   VAL A  45     -64.293   2.857  -7.278  1.00 90.26           O  
ATOM    370  CB  VAL A  45     -63.931   5.790  -7.978  1.00 90.26           C  
ATOM    371  CG1 VAL A  45     -63.697   6.410  -6.601  1.00 90.26           C  
ATOM    372  CG2 VAL A  45     -63.781   6.844  -9.073  1.00 90.26           C  
ATOM    373  N   LYS A  46     -62.219   3.239  -6.362  1.00 91.08           N  
ATOM    374  CA  LYS A  46     -62.372   2.193  -5.355  1.00 91.08           C  
ATOM    375  C   LYS A  46     -62.817   2.777  -4.017  1.00 91.08           C  
ATOM    376  O   LYS A  46     -62.425   3.890  -3.660  1.00 91.08           O  
ATOM    377  CB  LYS A  46     -61.063   1.420  -5.180  1.00 91.08           C  
ATOM    378  CG  LYS A  46     -60.683   0.568  -6.383  1.00 91.08           C  
ATOM    379  CD  LYS A  46     -59.461  -0.294  -6.091  1.00 91.08           C  
ATOM    380  CE  LYS A  46     -59.073  -1.140  -7.297  1.00 91.08           C  
ATOM    381  NZ  LYS A  46     -57.872  -1.983  -7.018  1.00 91.08           N1+
ATOM    382  N   ASN A  47     -63.805   2.081  -3.305  1.00 86.85           N  
ATOM    383  CA  ASN A  47     -64.238   2.440  -1.958  1.00 86.85           C  
ATOM    384  C   ASN A  47     -65.040   3.738  -1.955  1.00 86.85           C  
ATOM    385  O   ASN A  47     -64.874   4.573  -1.065  1.00 86.85           O  
ATOM    386  CB  ASN A  47     -63.033   2.559  -1.022  1.00 86.85           C  
ATOM    387  CG  ASN A  47     -62.318   1.237  -0.819  1.00 86.85           C  
ATOM    388  ND2 ASN A  47     -60.993   1.286  -0.740  1.00 86.85           N  
ATOM    389  OD1 ASN A  47     -62.951   0.182  -0.737  1.00 86.85           O  
ATOM    390  N   LEU A  48     -65.918   3.967  -3.018  1.00 86.65           N  
ATOM    391  CA  LEU A  48     -66.766   5.148  -3.147  1.00 86.65           C  
ATOM    392  C   LEU A  48     -68.197   4.840  -2.722  1.00 86.65           C  
ATOM    393  O   LEU A  48     -68.772   3.835  -3.144  1.00 86.65           O  
ATOM    394  CB  LEU A  48     -66.749   5.664  -4.589  1.00 86.65           C  
ATOM    395  CG  LEU A  48     -67.374   7.041  -4.822  1.00 86.65           C  
ATOM    396  CD1 LEU A  48     -66.527   8.125  -4.164  1.00 86.65           C  
ATOM    397  CD2 LEU A  48     -67.530   7.311  -6.315  1.00 86.65           C  
ATOM    398  N   HIS A  49     -68.751   5.634  -1.888  1.00 87.51           N  
ATOM    399  CA  HIS A  49     -70.138   5.494  -1.459  1.00 87.51           C  
ATOM    400  C   HIS A  49     -71.100   5.717  -2.622  1.00 87.51           C  
ATOM    401  O   HIS A  49     -70.821   6.515  -3.519  1.00 87.51           O  
ATOM    402  CB  HIS A  49     -70.450   6.472  -0.325  1.00 87.51           C  
ATOM    403  CG  HIS A  49     -71.581   6.036   0.550  1.00 87.51           C  
ATOM    404  CD2 HIS A  49     -71.594   5.294   1.683  1.00 87.51           C  
ATOM    405  ND1 HIS A  49     -72.893   6.364   0.287  1.00 87.51           N  
ATOM    406  CE1 HIS A  49     -73.668   5.842   1.225  1.00 87.51           C  
ATOM    407  NE2 HIS A  49     -72.903   5.188   2.083  1.00 87.51           N  
ATOM    408  N   GLU A  50     -72.077   5.019  -2.592  1.00 87.03           N  
ATOM    409  CA  GLU A  50     -73.085   5.053  -3.648  1.00 87.03           C  
ATOM    410  C   GLU A  50     -73.601   6.471  -3.873  1.00 87.03           C  
ATOM    411  O   GLU A  50     -73.776   6.899  -5.016  1.00 87.03           O  
ATOM    412  CB  GLU A  50     -74.250   4.117  -3.310  1.00 87.03           C  
ATOM    413  CG  GLU A  50     -75.277   3.989  -4.425  1.00 87.03           C  
ATOM    414  CD  GLU A  50     -76.376   2.984  -4.114  1.00 87.03           C  
ATOM    415  OE1 GLU A  50     -77.218   2.712  -5.000  1.00 87.03           O  
ATOM    416  OE2 GLU A  50     -76.396   2.466  -2.975  1.00 87.03           O1-
ATOM    417  N   LYS A  51     -73.885   7.204  -2.834  1.00 89.15           N  
ATOM    418  CA  LYS A  51     -74.387   8.569  -2.959  1.00 89.15           C  
ATOM    419  C   LYS A  51     -73.397   9.452  -3.714  1.00 89.15           C  
ATOM    420  O   LYS A  51     -73.789  10.228  -4.587  1.00 89.15           O  
ATOM    421  CB  LYS A  51     -74.673   9.164  -1.579  1.00 89.15           C  
ATOM    422  CG  LYS A  51     -75.389  10.506  -1.620  1.00 89.15           C  
ATOM    423  CD  LYS A  51     -75.690  11.022  -0.219  1.00 89.15           C  
ATOM    424  CE  LYS A  51     -76.323  12.407  -0.255  1.00 89.15           C  
ATOM    425  NZ  LYS A  51     -76.576  12.937   1.119  1.00 89.15           N1+
ATOM    426  N   ARG A  52     -72.228   9.341  -3.573  1.00 87.22           N  
ATOM    427  CA  ARG A  52     -71.175  10.118  -4.219  1.00 87.22           C  
ATOM    428  C   ARG A  52     -70.976   9.676  -5.663  1.00 87.22           C  
ATOM    429  O   ARG A  52     -70.744  10.506  -6.546  1.00 87.22           O  
ATOM    430  CB  ARG A  52     -69.860   9.988  -3.445  1.00 87.22           C  
ATOM    431  CG  ARG A  52     -69.870  10.682  -2.092  1.00 87.22           C  
ATOM    432  CD  ARG A  52     -68.470  10.798  -1.508  1.00 87.22           C  
ATOM    433  NE  ARG A  52     -68.474  11.521  -0.238  1.00 87.22           N  
ATOM    434  CZ  ARG A  52     -67.393  12.028   0.348  1.00 87.22           C  
ATOM    435  NH1 ARG A  52     -66.195  11.901  -0.211  1.00 87.22           N1+
ATOM    436  NH2 ARG A  52     -67.511  12.667   1.503  1.00 87.22           N  
ATOM    437  N   ALA A  53     -71.036   8.349  -5.857  1.00 87.18           N  
ATOM    438  CA  ALA A  53     -70.959   7.818  -7.216  1.00 87.18           C  
ATOM    439  C   ALA A  53     -72.068   8.394  -8.093  1.00 87.18           C  
ATOM    440  O   ALA A  53     -71.832   8.743  -9.253  1.00 87.18           O  
ATOM    441  CB  ALA A  53     -71.038   6.294  -7.197  1.00 87.18           C  
ATOM    442  N   ARG A  54     -73.231   8.540  -7.505  1.00 89.38           N  
ATOM    443  CA  ARG A  54     -74.362   9.118  -8.224  1.00 89.38           C  
ATOM    444  C   ARG A  54     -74.129  10.598  -8.511  1.00 89.38           C  
ATOM    445  O   ARG A  54     -74.493  11.093  -9.579  1.00 89.38           O  
ATOM    446  CB  ARG A  54     -75.655   8.935  -7.428  1.00 89.38           C  
ATOM    447  CG  ARG A  54     -76.199   7.515  -7.455  1.00 89.38           C  
ATOM    448  CD  ARG A  54     -77.567   7.422  -6.792  1.00 89.38           C  
ATOM    449  NE  ARG A  54     -77.973   6.035  -6.586  1.00 89.38           N  
ATOM    450  CZ  ARG A  54     -79.159   5.654  -6.121  1.00 89.38           C  
ATOM    451  NH1 ARG A  54     -80.084   6.552  -5.806  1.00 89.38           N1+
ATOM    452  NH2 ARG A  54     -79.423   4.363  -5.971  1.00 89.38           N  
ATOM    453  N   GLU A  55     -73.523  11.212  -7.629  1.00 88.27           N  
ATOM    454  CA  GLU A  55     -73.199  12.624  -7.810  1.00 88.27           C  
ATOM    455  C   GLU A  55     -72.179  12.817  -8.929  1.00 88.27           C  
ATOM    456  O   GLU A  55     -72.312  13.731  -9.747  1.00 88.27           O  
ATOM    457  CB  GLU A  55     -72.668  13.226  -6.507  1.00 88.27           C  
ATOM    458  CG  GLU A  55     -72.524  14.741  -6.543  1.00 88.27           C  
ATOM    459  CD  GLU A  55     -72.140  15.339  -5.199  1.00 88.27           C  
ATOM    460  OE1 GLU A  55     -72.034  16.582  -5.096  1.00 88.27           O  
ATOM    461  OE2 GLU A  55     -71.943  14.559  -4.241  1.00 88.27           O1-
ATOM    462  N   ILE A  56     -71.191  11.902  -8.954  1.00 89.74           N  
ATOM    463  CA  ILE A  56     -70.188  11.937 -10.012  1.00 89.74           C  
ATOM    464  C   ILE A  56     -70.858  11.711 -11.366  1.00 89.74           C  
ATOM    465  O   ILE A  56     -70.583  12.431 -12.329  1.00 89.74           O  
ATOM    466  CB  ILE A  56     -69.083  10.882  -9.779  1.00 89.74           C  
ATOM    467  CG1 ILE A  56     -68.229  11.263  -8.565  1.00 89.74           C  
ATOM    468  CG2 ILE A  56     -68.215  10.722 -11.030  1.00 89.74           C  
ATOM    469  CD1 ILE A  56     -67.207  10.206  -8.169  1.00 89.74           C  
ATOM    470  N   HIS A  57     -71.696  10.795 -11.383  1.00 90.16           N  
ATOM    471  CA  HIS A  57     -72.428  10.500 -12.609  1.00 90.16           C  
ATOM    472  C   HIS A  57     -73.240  11.704 -13.071  1.00 90.16           C  
ATOM    473  O   HIS A  57     -73.196  12.075 -14.246  1.00 90.16           O  
ATOM    474  CB  HIS A  57     -73.346   9.293 -12.407  1.00 90.16           C  
ATOM    475  CG  HIS A  57     -74.180   8.966 -13.604  1.00 90.16           C  
ATOM    476  CD2 HIS A  57     -75.508   9.109 -13.829  1.00 90.16           C  
ATOM    477  ND1 HIS A  57     -73.650   8.418 -14.752  1.00 90.16           N  
ATOM    478  CE1 HIS A  57     -74.619   8.238 -15.635  1.00 90.16           C  
ATOM    479  NE2 HIS A  57     -75.756   8.650 -15.099  1.00 90.16           N  
ATOM    480  N   LYS A  58     -73.981  12.200 -12.175  1.00 91.91           N  
ATOM    481  CA  LYS A  58     -74.840  13.341 -12.482  1.00 91.91           C  
ATOM    482  C   LYS A  58     -74.025  14.512 -13.023  1.00 91.91           C  
ATOM    483  O   LYS A  58     -74.379  15.100 -14.047  1.00 91.91           O  
ATOM    484  CB  LYS A  58     -75.621  13.774 -11.241  1.00 91.91           C  
ATOM    485  CG  LYS A  58     -76.635  14.878 -11.503  1.00 91.91           C  
ATOM    486  CD  LYS A  58     -77.395  15.250 -10.235  1.00 91.91           C  
ATOM    487  CE  LYS A  58     -78.356  16.406 -10.479  1.00 91.91           C  
ATOM    488  NZ  LYS A  58     -79.088  16.789  -9.234  1.00 91.91           N1+
ATOM    489  N   VAL A  59     -72.945  14.851 -12.426  1.00 91.48           N  
ATOM    490  CA  VAL A  59     -72.109  15.978 -12.826  1.00 91.48           C  
ATOM    491  C   VAL A  59     -71.478  15.698 -14.187  1.00 91.48           C  
ATOM    492  O   VAL A  59     -71.474  16.562 -15.067  1.00 91.48           O  
ATOM    493  CB  VAL A  59     -71.009  16.268 -11.779  1.00 91.48           C  
ATOM    494  CG1 VAL A  59     -70.004  17.284 -12.318  1.00 91.48           C  
ATOM    495  CG2 VAL A  59     -71.633  16.768 -10.477  1.00 91.48           C  
ATOM    496  N   ALA A  60     -70.998  14.494 -14.333  1.00 90.65           N  
ATOM    497  CA  ALA A  60     -70.362  14.115 -15.592  1.00 90.65           C  
ATOM    498  C   ALA A  60     -71.349  14.197 -16.752  1.00 90.65           C  
ATOM    499  O   ALA A  60     -71.009  14.686 -17.832  1.00 90.65           O  
ATOM    500  CB  ALA A  60     -69.781  12.706 -15.490  1.00 90.65           C  
ATOM    501  N   LYS A  61     -72.488  13.715 -16.476  1.00 92.69           N  
ATOM    502  CA  LYS A  61     -73.535  13.774 -17.493  1.00 92.69           C  
ATOM    503  C   LYS A  61     -73.818  15.215 -17.907  1.00 92.69           C  
ATOM    504  O   LYS A  61     -73.935  15.513 -19.097  1.00 92.69           O  
ATOM    505  CB  LYS A  61     -74.817  13.114 -16.982  1.00 92.69           C  
ATOM    506  CG  LYS A  61     -75.940  13.069 -18.008  1.00 92.69           C  
ATOM    507  CD  LYS A  61     -77.193  12.419 -17.436  1.00 92.69           C  
ATOM    508  CE  LYS A  61     -78.343  12.446 -18.435  1.00 92.69           C  
ATOM    509  NZ  LYS A  61     -79.588  11.851 -17.861  1.00 92.69           N1+
ATOM    510  N   LEU A  62     -73.960  16.060 -17.015  1.00 93.64           N  
ATOM    511  CA  LEU A  62     -74.257  17.462 -17.287  1.00 93.64           C  
ATOM    512  C   LEU A  62     -73.123  18.117 -18.070  1.00 93.64           C  
ATOM    513  O   LEU A  62     -73.369  18.873 -19.012  1.00 93.64           O  
ATOM    514  CB  LEU A  62     -74.495  18.222 -15.979  1.00 93.64           C  
ATOM    515  CG  LEU A  62     -75.789  17.896 -15.231  1.00 93.64           C  
ATOM    516  CD1 LEU A  62     -75.774  18.534 -13.845  1.00 93.64           C  
ATOM    517  CD2 LEU A  62     -77.001  18.367 -16.029  1.00 93.64           C  
ATOM    518  N   ILE A  63     -71.922  17.836 -17.742  1.00 91.33           N  
ATOM    519  CA  ILE A  63     -70.760  18.390 -18.428  1.00 91.33           C  
ATOM    520  C   ILE A  63     -70.744  17.917 -19.880  1.00 91.33           C  
ATOM    521  O   ILE A  63     -70.493  18.707 -20.794  1.00 91.33           O  
ATOM    522  CB  ILE A  63     -69.445  17.994 -17.721  1.00 91.33           C  
ATOM    523  CG1 ILE A  63     -69.339  18.691 -16.360  1.00 91.33           C  
ATOM    524  CG2 ILE A  63     -68.236  18.327 -18.602  1.00 91.33           C  
ATOM    525  CD1 ILE A  63     -68.140  18.253 -15.531  1.00 91.33           C  
ATOM    526  N   LEU A  64     -71.051  16.726 -20.070  1.00 91.11           N  
ATOM    527  CA  LEU A  64     -71.079  16.175 -21.420  1.00 91.11           C  
ATOM    528  C   LEU A  64     -72.194  16.809 -22.244  1.00 91.11           C  
ATOM    529  O   LEU A  64     -72.017  17.079 -23.434  1.00 91.11           O  
ATOM    530  CB  LEU A  64     -71.260  14.656 -21.376  1.00 91.11           C  
ATOM    531  CG  LEU A  64     -70.062  13.844 -20.883  1.00 91.11           C  
ATOM    532  CD1 LEU A  64     -70.434  12.369 -20.767  1.00 91.11           C  
ATOM    533  CD2 LEU A  64     -68.871  14.028 -21.818  1.00 91.11           C  
ATOM    534  N   GLU A  65     -73.313  17.006 -21.607  1.00 92.56           N  
ATOM    535  CA  GLU A  65     -74.431  17.664 -22.276  1.00 92.56           C  
ATOM    536  C   GLU A  65     -74.047  19.064 -22.747  1.00 92.56           C  
ATOM    537  O   GLU A  65     -74.395  19.467 -23.859  1.00 92.56           O  
ATOM    538  CB  GLU A  65     -75.646  17.736 -21.348  1.00 92.56           C  
ATOM    539  CG  GLU A  65     -76.358  16.404 -21.161  1.00 92.56           C  
ATOM    540  CD  GLU A  65     -77.550  16.488 -20.221  1.00 92.56           C  
ATOM    541  OE1 GLU A  65     -78.240  15.462 -20.023  1.00 92.56           O  
ATOM    542  OE2 GLU A  65     -77.798  17.588 -19.680  1.00 92.56           O1-
ATOM    543  N   VAL A  66     -73.357  19.691 -21.883  1.00 93.66           N  
ATOM    544  CA  VAL A  66     -72.905  21.033 -22.235  1.00 93.66           C  
ATOM    545  C   VAL A  66     -71.963  20.964 -23.434  1.00 93.66           C  
ATOM    546  O   VAL A  66     -72.109  21.728 -24.391  1.00 93.66           O  
ATOM    547  CB  VAL A  66     -72.202  21.724 -21.045  1.00 93.66           C  
ATOM    548  CG1 VAL A  66     -71.541  23.027 -21.491  1.00 93.66           C  
ATOM    549  CG2 VAL A  66     -73.199  21.987 -19.916  1.00 93.66           C  
ATOM    550  N   ALA A  67     -71.059  20.086 -23.441  1.00 90.66           N  
ATOM    551  CA  ALA A  67     -70.073  19.944 -24.508  1.00 90.66           C  
ATOM    552  C   ALA A  67     -70.748  19.629 -25.840  1.00 90.66           C  
ATOM    553  O   ALA A  67     -70.386  20.193 -26.875  1.00 90.66           O  
ATOM    554  CB  ALA A  67     -69.061  18.856 -24.156  1.00 90.66           C  
ATOM    555  N   ALA A  68     -71.661  18.745 -25.763  1.00 90.66           N  
ATOM    556  CA  ALA A  68     -72.390  18.382 -26.975  1.00 90.66           C  
ATOM    557  C   ALA A  68     -73.167  19.575 -27.526  1.00 90.66           C  
ATOM    558  O   ALA A  68     -73.157  19.826 -28.732  1.00 90.66           O  
ATOM    559  CB  ALA A  68     -73.337  17.216 -26.698  1.00 90.66           C  
ATOM    560  N   ALA A  69     -73.888  20.260 -26.616  1.00 92.28           N  
ATOM    561  CA  ALA A  69     -74.664  21.430 -27.018  1.00 92.28           C  
ATOM    562  C   ALA A  69     -73.759  22.529 -27.569  1.00 92.28           C  
ATOM    563  O   ALA A  69     -74.114  23.210 -28.533  1.00 92.28           O  
ATOM    564  CB  ALA A  69     -75.479  21.958 -25.839  1.00 92.28           C  
ATOM    565  N   GLU A  70     -72.627  22.645 -27.012  1.00 90.77           N  
ATOM    566  CA  GLU A  70     -71.668  23.635 -27.491  1.00 90.77           C  
ATOM    567  C   GLU A  70     -71.250  23.347 -28.931  1.00 90.77           C  
ATOM    568  O   GLU A  70     -71.090  24.269 -29.732  1.00 90.77           O  
ATOM    569  CB  GLU A  70     -70.436  23.675 -26.583  1.00 90.77           C  
ATOM    570  CG  GLU A  70     -70.672  24.383 -25.258  1.00 90.77           C  
ATOM    571  CD  GLU A  70     -69.419  24.489 -24.402  1.00 90.77           C  
ATOM    572  OE1 GLU A  70     -69.458  25.163 -23.348  1.00 90.77           O  
ATOM    573  OE2 GLU A  70     -68.390  23.893 -24.790  1.00 90.77           O1-
ATOM    574  N   ARG A  71     -70.984  22.168 -29.190  1.00 90.61           N  
ATOM    575  CA  ARG A  71     -70.616  21.773 -30.546  1.00 90.61           C  
ATOM    576  C   ARG A  71     -71.688  22.188 -31.547  1.00 90.61           C  
ATOM    577  O   ARG A  71     -71.374  22.687 -32.630  1.00 90.61           O  
ATOM    578  CB  ARG A  71     -70.384  20.263 -30.621  1.00 90.61           C  
ATOM    579  CG  ARG A  71     -69.836  19.790 -31.957  1.00 90.61           C  
ATOM    580  CD  ARG A  71     -69.525  18.299 -31.945  1.00 90.61           C  
ATOM    581  NE  ARG A  71     -69.042  17.838 -33.243  1.00 90.61           N  
ATOM    582  CZ  ARG A  71     -68.667  16.591 -33.514  1.00 90.61           C  
ATOM    583  NH1 ARG A  71     -68.711  15.652 -32.575  1.00 90.61           N1+
ATOM    584  NH2 ARG A  71     -68.244  16.280 -34.730  1.00 90.61           N  
ATOM    585  N   ILE A  72     -72.889  22.007 -31.194  1.00 92.39           N  
ATOM    586  CA  ILE A  72     -74.021  22.362 -32.043  1.00 92.39           C  
ATOM    587  C   ILE A  72     -74.051  23.874 -32.257  1.00 92.39           C  
ATOM    588  O   ILE A  72     -74.247  24.346 -33.379  1.00 92.39           O  
ATOM    589  CB  ILE A  72     -75.357  21.879 -31.437  1.00 92.39           C  
ATOM    590  CG1 ILE A  72     -75.398  20.348 -31.386  1.00 92.39           C  
ATOM    591  CG2 ILE A  72     -76.544  22.433 -32.232  1.00 92.39           C  
ATOM    592  CD1 ILE A  72     -76.596  19.785 -30.634  1.00 92.39           C  
ATOM    593  N   VAL A  73     -73.815  24.634 -31.196  1.00 92.67           N  
ATOM    594  CA  VAL A  73     -73.807  26.091 -31.270  1.00 92.67           C  
ATOM    595  C   VAL A  73     -72.683  26.554 -32.194  1.00 92.67           C  
ATOM    596  O   VAL A  73     -72.867  27.477 -32.992  1.00 92.67           O  
ATOM    597  CB  VAL A  73     -73.645  26.730 -29.873  1.00 92.67           C  
ATOM    598  CG1 VAL A  73     -73.463  28.241 -29.987  1.00 92.67           C  
ATOM    599  CG2 VAL A  73     -74.849  26.399 -28.993  1.00 92.67           C  
ATOM    600  N   ARG A  74     -71.569  25.871 -32.125  1.00 91.74           N  
ATOM    601  CA  ARG A  74     -70.402  26.226 -32.929  1.00 91.74           C  
ATOM    602  C   ARG A  74     -70.624  25.882 -34.397  1.00 91.74           C  
ATOM    603  O   ARG A  74     -70.286  26.671 -35.282  1.00 91.74           O  
ATOM    604  CB  ARG A  74     -69.153  25.513 -32.406  1.00 91.74           C  
ATOM    605  CG  ARG A  74     -67.869  25.922 -33.113  1.00 91.74           C  
ATOM    606  CD  ARG A  74     -66.661  25.180 -32.561  1.00 91.74           C  
ATOM    607  NE  ARG A  74     -65.454  25.465 -33.332  1.00 91.74           N  
ATOM    608  CZ  ARG A  74     -64.263  24.917 -33.108  1.00 91.74           C  
ATOM    609  NH1 ARG A  74     -64.095  24.040 -32.125  1.00 91.74           N1+
ATOM    610  NH2 ARG A  74     -63.233  25.248 -33.872  1.00 91.74           N  
ATOM    611  N   GLU A  75     -71.151  24.795 -34.673  1.00 92.16           N  
ATOM    612  CA  GLU A  75     -71.257  24.266 -36.028  1.00 92.16           C  
ATOM    613  C   GLU A  75     -72.408  24.920 -36.788  1.00 92.16           C  
ATOM    614  O   GLU A  75     -72.330  25.106 -38.005  1.00 92.16           O  
ATOM    615  CB  GLU A  75     -71.442  22.746 -36.001  1.00 92.16           C  
ATOM    616  CG  GLU A  75     -70.195  21.984 -35.576  1.00 92.16           C  
ATOM    617  CD  GLU A  75     -70.390  20.475 -35.562  1.00 92.16           C  
ATOM    618  OE1 GLU A  75     -69.409  19.738 -35.315  1.00 92.16           O  
ATOM    619  OE2 GLU A  75     -71.534  20.027 -35.803  1.00 92.16           O1-
ATOM    620  N   ARG A  76     -73.310  25.344 -36.000  1.00 92.18           N  
ATOM    621  CA  ARG A  76     -74.477  25.931 -36.650  1.00 92.18           C  
ATOM    622  C   ARG A  76     -74.883  27.235 -35.972  1.00 92.18           C  
ATOM    623  O   ARG A  76     -75.935  27.307 -35.332  1.00 92.18           O  
ATOM    624  CB  ARG A  76     -75.649  24.947 -36.640  1.00 92.18           C  
ATOM    625  CG  ARG A  76     -75.342  23.617 -37.309  1.00 92.18           C  
ATOM    626  CD  ARG A  76     -76.566  22.711 -37.348  1.00 92.18           C  
ATOM    627  NE  ARG A  76     -76.280  21.449 -38.026  1.00 92.18           N  
ATOM    628  CZ  ARG A  76     -77.203  20.606 -38.480  1.00 92.18           C  
ATOM    629  NH1 ARG A  76     -78.496  20.876 -38.336  1.00 92.18           N1+
ATOM    630  NH2 ARG A  76     -76.832  19.485 -39.082  1.00 92.18           N  
ATOM    631  N   PRO A  77     -74.139  28.350 -36.163  1.00 88.92           N  
ATOM    632  CA  PRO A  77     -74.467  29.579 -35.437  1.00 88.92           C  
ATOM    633  C   PRO A  77     -75.705  30.280 -35.993  1.00 88.92           C  
ATOM    634  O   PRO A  77     -75.937  30.264 -37.205  1.00 88.92           O  
ATOM    635  CB  PRO A  77     -73.219  30.444 -35.624  1.00 88.92           C  
ATOM    636  CG  PRO A  77     -72.597  29.947 -36.890  1.00 88.92           C  
ATOM    637  CD  PRO A  77     -72.904  28.484 -37.029  1.00 88.92           C  
ATOM    638  N   GLY A  78     -76.611  30.733 -35.185  1.00 84.17           N  
ATOM    639  CA  GLY A  78     -77.727  31.561 -35.613  1.00 84.17           C  
ATOM    640  C   GLY A  78     -78.956  30.758 -35.992  1.00 84.17           C  
ATOM    641  O   GLY A  78     -79.983  31.325 -36.368  1.00 84.17           O  
ATOM    642  N   SER A  79     -78.783  29.361 -35.939  1.00 93.02           N  
ATOM    643  CA  SER A  79     -79.897  28.471 -36.247  1.00 93.02           C  
ATOM    644  C   SER A  79     -80.806  28.283 -35.036  1.00 93.02           C  
ATOM    645  O   SER A  79     -80.434  28.636 -33.915  1.00 93.02           O  
ATOM    646  CB  SER A  79     -79.383  27.111 -36.724  1.00 93.02           C  
ATOM    647  OG  SER A  79     -78.794  26.392 -35.653  1.00 93.02           O  
ATOM    648  N   ASN A  80     -82.125  27.854 -35.299  1.00 92.28           N  
ATOM    649  CA  ASN A  80     -83.055  27.522 -34.224  1.00 92.28           C  
ATOM    650  C   ASN A  80     -82.498  26.424 -33.321  1.00 92.28           C  
ATOM    651  O   ASN A  80     -82.749  26.420 -32.115  1.00 92.28           O  
ATOM    652  CB  ASN A  80     -84.410  27.102 -34.797  1.00 92.28           C  
ATOM    653  CG  ASN A  80     -85.180  28.268 -35.387  1.00 92.28           C  
ATOM    654  ND2 ASN A  80     -86.015  27.985 -36.380  1.00 92.28           N  
ATOM    655  OD1 ASN A  80     -85.026  29.412 -34.952  1.00 92.28           O  
ATOM    656  N   LEU A  81     -81.744  25.592 -33.991  1.00 92.44           N  
ATOM    657  CA  LEU A  81     -81.093  24.506 -33.266  1.00 92.44           C  
ATOM    658  C   LEU A  81     -80.036  25.049 -32.310  1.00 92.44           C  
ATOM    659  O   LEU A  81     -79.905  24.564 -31.183  1.00 92.44           O  
ATOM    660  CB  LEU A  81     -80.453  23.516 -34.242  1.00 92.44           C  
ATOM    661  CG  LEU A  81     -80.044  22.160 -33.664  1.00 92.44           C  
ATOM    662  CD1 LEU A  81     -81.277  21.376 -33.230  1.00 92.44           C  
ATOM    663  CD2 LEU A  81     -79.229  21.369 -34.681  1.00 92.44           C  
ATOM    664  N   ALA A  82     -79.358  26.064 -32.674  1.00 90.93           N  
ATOM    665  CA  ALA A  82     -78.361  26.722 -31.834  1.00 90.93           C  
ATOM    666  C   ALA A  82     -79.018  27.410 -30.641  1.00 90.93           C  
ATOM    667  O   ALA A  82     -78.496  27.364 -29.525  1.00 90.93           O  
ATOM    668  CB  ALA A  82     -77.559  27.732 -32.652  1.00 90.93           C  
ATOM    669  N   LYS A  83     -80.143  27.934 -30.854  1.00 91.54           N  
ATOM    670  CA  LYS A  83     -80.882  28.587 -29.778  1.00 91.54           C  
ATOM    671  C   LYS A  83     -81.353  27.574 -28.739  1.00 91.54           C  
ATOM    672  O   LYS A  83     -81.242  27.815 -27.535  1.00 91.54           O  
ATOM    673  CB  LYS A  83     -82.080  29.356 -30.341  1.00 91.54           C  
ATOM    674  CG  LYS A  83     -81.704  30.621 -31.095  1.00 91.54           C  
ATOM    675  CD  LYS A  83     -82.939  31.390 -31.547  1.00 91.54           C  
ATOM    676  CE  LYS A  83     -82.566  32.623 -32.360  1.00 91.54           C  
ATOM    677  NZ  LYS A  83     -83.774  33.358 -32.838  1.00 91.54           N1+
ATOM    678  N   LYS A  84     -81.849  26.471 -29.210  1.00 93.98           N  
ATOM    679  CA  LYS A  84     -82.280  25.398 -28.319  1.00 93.98           C  
ATOM    680  C   LYS A  84     -81.098  24.805 -27.560  1.00 93.98           C  
ATOM    681  O   LYS A  84     -81.217  24.466 -26.381  1.00 93.98           O  
ATOM    682  CB  LYS A  84     -82.999  24.302 -29.109  1.00 93.98           C  
ATOM    683  CG  LYS A  84     -84.402  24.683 -29.558  1.00 93.98           C  
ATOM    684  CD  LYS A  84     -85.111  23.511 -30.225  1.00 93.98           C  
ATOM    685  CE  LYS A  84     -86.508  23.897 -30.696  1.00 93.98           C  
ATOM    686  NZ  LYS A  84     -87.196  22.760 -31.376  1.00 93.98           N1+
ATOM    687  N   ALA A  85     -80.027  24.726 -28.321  1.00 93.73           N  
ATOM    688  CA  ALA A  85     -78.802  24.224 -27.705  1.00 93.73           C  
ATOM    689  C   ALA A  85     -78.330  25.153 -26.590  1.00 93.73           C  
ATOM    690  O   ALA A  85     -77.881  24.692 -25.538  1.00 93.73           O  
ATOM    691  CB  ALA A  85     -77.707  24.060 -28.755  1.00 93.73           C  
ATOM    692  N   LEU A  86     -78.414  26.448 -26.771  1.00 93.92           N  
ATOM    693  CA  LEU A  86     -78.044  27.420 -25.750  1.00 93.92           C  
ATOM    694  C   LEU A  86     -78.951  27.299 -24.530  1.00 93.92           C  
ATOM    695  O   LEU A  86     -78.495  27.455 -23.394  1.00 93.92           O  
ATOM    696  CB  LEU A  86     -78.113  28.842 -26.313  1.00 93.92           C  
ATOM    697  CG  LEU A  86     -77.000  29.243 -27.282  1.00 93.92           C  
ATOM    698  CD1 LEU A  86     -77.297  30.607 -27.895  1.00 93.92           C  
ATOM    699  CD2 LEU A  86     -75.651  29.253 -26.571  1.00 93.92           C  
ATOM    700  N   GLU A  87     -80.190  26.909 -24.686  1.00 94.77           N  
ATOM    701  CA  GLU A  87     -81.118  26.681 -23.584  1.00 94.77           C  
ATOM    702  C   GLU A  87     -80.722  25.450 -22.773  1.00 94.77           C  
ATOM    703  O   GLU A  87     -80.812  25.455 -21.544  1.00 94.77           O  
ATOM    704  CB  GLU A  87     -82.549  26.527 -24.109  1.00 94.77           C  
ATOM    705  CG  GLU A  87     -83.148  27.818 -24.649  1.00 94.77           C  
ATOM    706  CD  GLU A  87     -84.539  27.633 -25.235  1.00 94.77           C  
ATOM    707  OE1 GLU A  87     -85.129  28.625 -25.719  1.00 94.77           O  
ATOM    708  OE2 GLU A  87     -85.042  26.488 -25.208  1.00 94.77           O1-
ATOM    709  N   ILE A  88     -80.295  24.492 -23.519  1.00 94.77           N  
ATOM    710  CA  ILE A  88     -79.838  23.266 -22.872  1.00 94.77           C  
ATOM    711  C   ILE A  88     -78.585  23.556 -22.048  1.00 94.77           C  
ATOM    712  O   ILE A  88     -78.460  23.089 -20.912  1.00 94.77           O  
ATOM    713  CB  ILE A  88     -79.554  22.154 -23.906  1.00 94.77           C  
ATOM    714  CG1 ILE A  88     -80.854  21.714 -24.588  1.00 94.77           C  
ATOM    715  CG2 ILE A  88     -78.854  20.966 -23.242  1.00 94.77           C  
ATOM    716  CD1 ILE A  88     -80.650  20.752 -25.750  1.00 94.77           C  
ATOM    717  N   ILE A  89     -77.757  24.351 -22.631  1.00 94.65           N  
ATOM    718  CA  ILE A  89     -76.539  24.746 -21.931  1.00 94.65           C  
ATOM    719  C   ILE A  89     -76.900  25.499 -20.653  1.00 94.65           C  
ATOM    720  O   ILE A  89     -76.343  25.229 -19.587  1.00 94.65           O  
ATOM    721  CB  ILE A  89     -75.628  25.614 -22.827  1.00 94.65           C  
ATOM    722  CG1 ILE A  89     -75.071  24.783 -23.988  1.00 94.65           C  
ATOM    723  CG2 ILE A  89     -74.496  26.235 -22.004  1.00 94.65           C  
ATOM    724  CD1 ILE A  89     -74.287  25.595 -25.009  1.00 94.65           C  
ATOM    725  N   LEU A  90     -77.808  26.347 -20.744  1.00 95.31           N  
ATOM    726  CA  LEU A  90     -78.230  27.148 -19.601  1.00 95.31           C  
ATOM    727  C   LEU A  90     -78.845  26.268 -18.518  1.00 95.31           C  
ATOM    728  O   LEU A  90     -78.541  26.429 -17.334  1.00 95.31           O  
ATOM    729  CB  LEU A  90     -79.235  28.218 -20.036  1.00 95.31           C  
ATOM    730  CG  LEU A  90     -79.663  29.222 -18.965  1.00 95.31           C  
ATOM    731  CD1 LEU A  90     -78.461  30.026 -18.481  1.00 95.31           C  
ATOM    732  CD2 LEU A  90     -80.749  30.147 -19.504  1.00 95.31           C  
ATOM    733  N   ARG A  91     -79.672  25.368 -18.881  1.00 95.90           N  
ATOM    734  CA  ARG A  91     -80.291  24.452 -17.928  1.00 95.90           C  
ATOM    735  C   ARG A  91     -79.241  23.601 -17.222  1.00 95.90           C  
ATOM    736  O   ARG A  91     -79.296  23.422 -16.004  1.00 95.90           O  
ATOM    737  CB  ARG A  91     -81.309  23.552 -18.632  1.00 95.90           C  
ATOM    738  CG  ARG A  91     -82.096  22.656 -17.689  1.00 95.90           C  
ATOM    739  CD  ARG A  91     -83.020  21.713 -18.446  1.00 95.90           C  
ATOM    740  NE  ARG A  91     -84.063  22.440 -19.164  1.00 95.90           N  
ATOM    741  CZ  ARG A  91     -84.854  21.910 -20.093  1.00 95.90           C  
ATOM    742  NH1 ARG A  91     -84.736  20.633 -20.436  1.00 95.90           N1+
ATOM    743  NH2 ARG A  91     -85.771  22.663 -20.683  1.00 95.90           N  
ATOM    744  N   ALA A  92     -78.347  23.076 -18.013  1.00 94.38           N  
ATOM    745  CA  ALA A  92     -77.256  22.278 -17.463  1.00 94.38           C  
ATOM    746  C   ALA A  92     -76.389  23.108 -16.522  1.00 94.38           C  
ATOM    747  O   ALA A  92     -75.984  22.633 -15.459  1.00 94.38           O  
ATOM    748  CB  ALA A  92     -76.405  21.692 -18.587  1.00 94.38           C  
ATOM    749  N   ALA A  93     -76.096  24.296 -16.896  1.00 93.40           N  
ATOM    750  CA  ALA A  93     -75.311  25.203 -16.063  1.00 93.40           C  
ATOM    751  C   ALA A  93     -75.999  25.453 -14.725  1.00 93.40           C  
ATOM    752  O   ALA A  93     -75.346  25.483 -13.678  1.00 93.40           O  
ATOM    753  CB  ALA A  93     -75.076  26.525 -16.791  1.00 93.40           C  
ATOM    754  N   GLU A  94     -77.229  25.579 -14.719  1.00 94.58           N  
ATOM    755  CA  GLU A  94     -78.003  25.789 -13.499  1.00 94.58           C  
ATOM    756  C   GLU A  94     -77.884  24.594 -12.557  1.00 94.58           C  
ATOM    757  O   GLU A  94     -77.675  24.763 -11.354  1.00 94.58           O  
ATOM    758  CB  GLU A  94     -79.473  26.052 -13.834  1.00 94.58           C  
ATOM    759  CG  GLU A  94     -80.317  26.445 -12.630  1.00 94.58           C  
ATOM    760  CD  GLU A  94     -81.718  26.901 -13.004  1.00 94.58           C  
ATOM    761  OE1 GLU A  94     -82.430  27.452 -12.133  1.00 94.58           O  
ATOM    762  OE2 GLU A  94     -82.109  26.705 -14.176  1.00 94.58           O1-
ATOM    763  N   GLU A  95     -78.022  23.490 -13.155  1.00 94.62           N  
ATOM    764  CA  GLU A  95     -77.918  22.285 -12.337  1.00 94.62           C  
ATOM    765  C   GLU A  95     -76.507  22.111 -11.786  1.00 94.62           C  
ATOM    766  O   GLU A  95     -76.330  21.708 -10.634  1.00 94.62           O  
ATOM    767  CB  GLU A  95     -78.324  21.050 -13.146  1.00 94.62           C  
ATOM    768  CG  GLU A  95     -79.803  21.004 -13.501  1.00 94.62           C  
ATOM    769  CD  GLU A  95     -80.712  20.995 -12.282  1.00 94.62           C  
ATOM    770  OE1 GLU A  95     -81.715  21.743 -12.267  1.00 94.62           O  
ATOM    771  OE2 GLU A  95     -80.418  20.232 -11.335  1.00 94.62           O1-
ATOM    772  N   LEU A  96     -75.596  22.398 -12.613  1.00 92.72           N  
ATOM    773  CA  LEU A  96     -74.202  22.310 -12.191  1.00 92.72           C  
ATOM    774  C   LEU A  96     -73.909  23.302 -11.070  1.00 92.72           C  
ATOM    775  O   LEU A  96     -73.161  22.991 -10.141  1.00 92.72           O  
ATOM    776  CB  LEU A  96     -73.266  22.568 -13.375  1.00 92.72           C  
ATOM    777  CG  LEU A  96     -73.123  21.430 -14.386  1.00 92.72           C  
ATOM    778  CD1 LEU A  96     -72.393  21.918 -15.633  1.00 92.72           C  
ATOM    779  CD2 LEU A  96     -72.391  20.247 -13.762  1.00 92.72           C  
ATOM    780  N   ALA A  97     -74.471  24.432 -11.113  1.00 91.07           N  
ATOM    781  CA  ALA A  97     -74.272  25.477 -10.112  1.00 91.07           C  
ATOM    782  C   ALA A  97     -74.834  25.053  -8.757  1.00 91.07           C  
ATOM    783  O   ALA A  97     -74.402  25.553  -7.716  1.00 91.07           O  
ATOM    784  CB  ALA A  97     -74.921  26.781 -10.568  1.00 91.07           C  
ATOM    785  N   LYS A  98     -75.739  24.134  -8.744  1.00 91.63           N  
ATOM    786  CA  LYS A  98     -76.344  23.637  -7.511  1.00 91.63           C  
ATOM    787  C   LYS A  98     -75.480  22.554  -6.872  1.00 91.63           C  
ATOM    788  O   LYS A  98     -75.662  22.217  -5.700  1.00 91.63           O  
ATOM    789  CB  LYS A  98     -77.748  23.094  -7.783  1.00 91.63           C  
ATOM    790  CG  LYS A  98     -78.764  24.165  -8.152  1.00 91.63           C  
ATOM    791  CD  LYS A  98     -80.134  23.561  -8.437  1.00 91.63           C  
ATOM    792  CE  LYS A  98     -81.135  24.624  -8.869  1.00 91.63           C  
ATOM    793  NZ  LYS A  98     -82.452  24.025  -9.240  1.00 91.63           N1+
ATOM    794  N   ALA A  99     -74.511  22.199  -7.726  1.00 85.24           N  
ATOM    795  CA  ALA A  99     -73.628  21.144  -7.237  1.00 85.24           C  
ATOM    796  C   ALA A  99     -72.568  21.707  -6.296  1.00 85.24           C  
ATOM    797  O   ALA A  99     -72.183  22.873  -6.413  1.00 85.24           O  
ATOM    798  CB  ALA A  99     -72.966  20.417  -8.406  1.00 85.24           C  
ATOM    799  N   ASP A 100     -72.394  21.254  -5.039  1.00 79.49           N  
ATOM    800  CA  ASP A 100     -71.423  21.756  -4.071  1.00 79.49           C  
ATOM    801  C   ASP A 100     -70.016  21.257  -4.393  1.00 79.49           C  
ATOM    802  O   ASP A 100     -69.359  20.648  -3.547  1.00 79.49           O  
ATOM    803  CB  ASP A 100     -71.816  21.341  -2.652  1.00 79.49           C  
ATOM    804  CG  ASP A 100     -71.113  22.155  -1.579  1.00 79.49           C  
ATOM    805  OD1 ASP A 100     -70.440  23.153  -1.915  1.00 79.49           O  
ATOM    806  OD2 ASP A 100     -71.232  21.793  -0.389  1.00 79.49           O1-
ATOM    807  N   VAL A 101     -69.627  21.261  -5.640  1.00 83.91           N  
ATOM    808  CA  VAL A 101     -68.311  20.795  -6.066  1.00 83.91           C  
ATOM    809  C   VAL A 101     -67.621  21.879  -6.891  1.00 83.91           C  
ATOM    810  O   VAL A 101     -68.215  22.434  -7.818  1.00 83.91           O  
ATOM    811  CB  VAL A 101     -68.409  19.486  -6.880  1.00 83.91           C  
ATOM    812  CG1 VAL A 101     -67.021  19.004  -7.296  1.00 83.91           C  
ATOM    813  CG2 VAL A 101     -69.132  18.409  -6.074  1.00 83.91           C  
ATOM    814  N   ASP A 102     -66.386  22.299  -6.560  1.00 82.76           N  
ATOM    815  CA  ASP A 102     -65.679  23.417  -7.179  1.00 82.76           C  
ATOM    816  C   ASP A 102     -65.618  23.256  -8.697  1.00 82.76           C  
ATOM    817  O   ASP A 102     -65.894  24.201  -9.438  1.00 82.76           O  
ATOM    818  CB  ASP A 102     -64.267  23.543  -6.606  1.00 82.76           C  
ATOM    819  CG  ASP A 102     -63.456  22.265  -6.739  1.00 82.76           C  
ATOM    820  OD1 ASP A 102     -64.035  21.209  -7.072  1.00 82.76           O  
ATOM    821  OD2 ASP A 102     -62.230  22.315  -6.506  1.00 82.76           O1-
ATOM    822  N   ALA A 103     -65.326  22.088  -9.183  1.00 82.71           N  
ATOM    823  CA  ALA A 103     -65.210  21.840 -10.618  1.00 82.71           C  
ATOM    824  C   ALA A 103     -66.556  22.018 -11.315  1.00 82.71           C  
ATOM    825  O   ALA A 103     -66.621  22.553 -12.424  1.00 82.71           O  
ATOM    826  CB  ALA A 103     -64.663  20.439 -10.873  1.00 82.71           C  
ATOM    827  N   ALA A 104     -67.580  21.600 -10.643  1.00 88.06           N  
ATOM    828  CA  ALA A 104     -68.933  21.767 -11.169  1.00 88.06           C  
ATOM    829  C   ALA A 104     -69.308  23.243 -11.255  1.00 88.06           C  
ATOM    830  O   ALA A 104     -69.881  23.688 -12.253  1.00 88.06           O  
ATOM    831  CB  ALA A 104     -69.939  21.015 -10.300  1.00 88.06           C  
ATOM    832  N   LEU A 105     -68.961  23.960 -10.259  1.00 90.49           N  
ATOM    833  CA  LEU A 105     -69.241  25.391 -10.227  1.00 90.49           C  
ATOM    834  C   LEU A 105     -68.472  26.120 -11.325  1.00 90.49           C  
ATOM    835  O   LEU A 105     -69.022  26.995 -11.998  1.00 90.49           O  
ATOM    836  CB  LEU A 105     -68.881  25.978  -8.860  1.00 90.49           C  
ATOM    837  CG  LEU A 105     -69.749  25.533  -7.682  1.00 90.49           C  
ATOM    838  CD1 LEU A 105     -69.153  26.029  -6.368  1.00 90.49           C  
ATOM    839  CD2 LEU A 105     -71.178  26.037  -7.850  1.00 90.49           C  
ATOM    840  N   GLU A 106     -67.225  25.721 -11.603  1.00 89.01           N  
ATOM    841  CA  GLU A 106     -66.417  26.302 -12.670  1.00 89.01           C  
ATOM    842  C   GLU A 106     -67.011  25.993 -14.043  1.00 89.01           C  
ATOM    843  O   GLU A 106     -67.070  26.867 -14.910  1.00 89.01           O  
ATOM    844  CB  GLU A 106     -64.976  25.791 -12.594  1.00 89.01           C  
ATOM    845  CG  GLU A 106     -64.197  26.322 -11.400  1.00 89.01           C  
ATOM    846  CD  GLU A 106     -62.784  25.768 -11.312  1.00 89.01           C  
ATOM    847  OE1 GLU A 106     -62.117  25.971 -10.272  1.00 89.01           O  
ATOM    848  OE2 GLU A 106     -62.339  25.126 -12.289  1.00 89.01           O1-
ATOM    849  N   ALA A 107     -67.424  24.780 -14.131  1.00 88.44           N  
ATOM    850  CA  ALA A 107     -68.035  24.363 -15.390  1.00 88.44           C  
ATOM    851  C   ALA A 107     -69.336  25.119 -15.646  1.00 88.44           C  
ATOM    852  O   ALA A 107     -69.630  25.493 -16.783  1.00 88.44           O  
ATOM    853  CB  ALA A 107     -68.291  22.858 -15.385  1.00 88.44           C  
ATOM    854  N   ALA A 108     -70.030  25.328 -14.607  1.00 92.36           N  
ATOM    855  CA  ALA A 108     -71.270  26.094 -14.691  1.00 92.36           C  
ATOM    856  C   ALA A 108     -71.005  27.516 -15.176  1.00 92.36           C  
ATOM    857  O   ALA A 108     -71.714  28.024 -16.049  1.00 92.36           O  
ATOM    858  CB  ALA A 108     -71.974  26.120 -13.337  1.00 92.36           C  
ATOM    859  N   VAL A 109     -70.007  28.159 -14.590  1.00 93.55           N  
ATOM    860  CA  VAL A 109     -69.640  29.527 -14.940  1.00 93.55           C  
ATOM    861  C   VAL A 109     -69.244  29.594 -16.413  1.00 93.55           C  
ATOM    862  O   VAL A 109     -69.717  30.462 -17.151  1.00 93.55           O  
ATOM    863  CB  VAL A 109     -68.489  30.051 -14.053  1.00 93.55           C  
ATOM    864  CG1 VAL A 109     -67.989  31.403 -14.561  1.00 93.55           C  
ATOM    865  CG2 VAL A 109     -68.943  30.160 -12.599  1.00 93.55           C  
ATOM    866  N   ARG A 110     -68.525  28.711 -16.827  1.00 91.60           N  
ATOM    867  CA  ARG A 110     -68.058  28.679 -18.209  1.00 91.60           C  
ATOM    868  C   ARG A 110     -69.224  28.513 -19.178  1.00 91.60           C  
ATOM    869  O   ARG A 110     -69.316  29.231 -20.175  1.00 91.60           O  
ATOM    870  CB  ARG A 110     -67.045  27.549 -18.409  1.00 91.60           C  
ATOM    871  CG  ARG A 110     -66.462  27.486 -19.811  1.00 91.60           C  
ATOM    872  CD  ARG A 110     -65.444  26.362 -19.949  1.00 91.60           C  
ATOM    873  NE  ARG A 110     -65.003  26.201 -21.331  1.00 91.60           N  
ATOM    874  CZ  ARG A 110     -63.956  25.474 -21.712  1.00 91.60           C  
ATOM    875  NH1 ARG A 110     -63.220  24.824 -20.817  1.00 91.60           N1+
ATOM    876  NH2 ARG A 110     -63.642  25.395 -22.997  1.00 91.60           N  
ATOM    877  N   ALA A 111     -70.012  27.519 -18.848  1.00 91.75           N  
ATOM    878  CA  ALA A 111     -71.176  27.244 -19.686  1.00 91.75           C  
ATOM    879  C   ALA A 111     -72.091  28.462 -19.773  1.00 91.75           C  
ATOM    880  O   ALA A 111     -72.541  28.832 -20.859  1.00 91.75           O  
ATOM    881  CB  ALA A 111     -71.947  26.041 -19.146  1.00 91.75           C  
ATOM    882  N   ALA A 112     -72.361  29.101 -18.665  1.00 93.26           N  
ATOM    883  CA  ALA A 112     -73.210  30.287 -18.601  1.00 93.26           C  
ATOM    884  C   ALA A 112     -72.565  31.463 -19.329  1.00 93.26           C  
ATOM    885  O   ALA A 112     -73.253  32.244 -19.991  1.00 93.26           O  
ATOM    886  CB  ALA A 112     -73.497  30.659 -17.148  1.00 93.26           C  
ATOM    887  N   GLU A 113     -71.274  31.531 -19.310  1.00 93.21           N  
ATOM    888  CA  GLU A 113     -70.560  32.596 -20.008  1.00 93.21           C  
ATOM    889  C   GLU A 113     -70.741  32.483 -21.520  1.00 93.21           C  
ATOM    890  O   GLU A 113     -70.887  33.494 -22.210  1.00 93.21           O  
ATOM    891  CB  GLU A 113     -69.071  32.566 -19.654  1.00 93.21           C  
ATOM    892  CG  GLU A 113     -68.756  33.126 -18.274  1.00 93.21           C  
ATOM    893  CD  GLU A 113     -67.274  33.096 -17.938  1.00 93.21           C  
ATOM    894  OE1 GLU A 113     -66.878  33.654 -16.890  1.00 93.21           O  
ATOM    895  OE2 GLU A 113     -66.502  32.511 -18.731  1.00 93.21           O1-
ATOM    896  N   LYS A 114     -70.659  31.395 -21.887  1.00 92.50           N  
ATOM    897  CA  LYS A 114     -70.836  31.164 -23.317  1.00 92.50           C  
ATOM    898  C   LYS A 114     -72.211  31.634 -23.785  1.00 92.50           C  
ATOM    899  O   LYS A 114     -72.337  32.234 -24.853  1.00 92.50           O  
ATOM    900  CB  LYS A 114     -70.648  29.682 -23.648  1.00 92.50           C  
ATOM    901  CG  LYS A 114     -70.701  29.369 -25.136  1.00 92.50           C  
ATOM    902  CD  LYS A 114     -69.398  29.738 -25.833  1.00 92.50           C  
ATOM    903  CE  LYS A 114     -69.429  29.372 -27.310  1.00 92.50           C  
ATOM    904  NZ  LYS A 114     -68.150  29.726 -27.995  1.00 92.50           N1+
ATOM    905  N   VAL A 115     -73.179  31.396 -23.042  1.00 92.96           N  
ATOM    906  CA  VAL A 115     -74.537  31.829 -23.352  1.00 92.96           C  
ATOM    907  C   VAL A 115     -74.595  33.355 -23.396  1.00 92.96           C  
ATOM    908  O   VAL A 115     -75.192  33.934 -24.308  1.00 92.96           O  
ATOM    909  CB  VAL A 115     -75.555  31.287 -22.326  1.00 92.96           C  
ATOM    910  CG1 VAL A 115     -76.954  31.828 -22.615  1.00 92.96           C  
ATOM    911  CG2 VAL A 115     -75.557  29.759 -22.334  1.00 92.96           C  
ATOM    912  N   VAL A 116     -73.928  34.007 -22.451  1.00 93.35           N  
ATOM    913  CA  VAL A 116     -73.886  35.464 -22.382  1.00 93.35           C  
ATOM    914  C   VAL A 116     -73.209  36.023 -23.631  1.00 93.35           C  
ATOM    915  O   VAL A 116     -73.682  36.998 -24.218  1.00 93.35           O  
ATOM    916  CB  VAL A 116     -73.149  35.949 -21.113  1.00 93.35           C  
ATOM    917  CG1 VAL A 116     -72.980  37.468 -21.135  1.00 93.35           C  
ATOM    918  CG2 VAL A 116     -73.902  35.510 -19.859  1.00 93.35           C  
ATOM    919  N   ARG A 117     -72.182  35.364 -24.058  1.00 92.99           N  
ATOM    920  CA  ARG A 117     -71.408  35.810 -25.212  1.00 92.99           C  
ATOM    921  C   ARG A 117     -72.212  35.666 -26.500  1.00 92.99           C  
ATOM    922  O   ARG A 117     -72.199  36.559 -27.349  1.00 92.99           O  
ATOM    923  CB  ARG A 117     -70.101  35.020 -25.320  1.00 92.99           C  
ATOM    924  CG  ARG A 117     -69.188  35.491 -26.440  1.00 92.99           C  
ATOM    925  CD  ARG A 117     -67.904  34.675 -26.502  1.00 92.99           C  
ATOM    926  NE  ARG A 117     -67.119  34.996 -27.691  1.00 92.99           N  
ATOM    927  CZ  ARG A 117     -65.968  34.413 -28.019  1.00 92.99           C  
ATOM    928  NH1 ARG A 117     -65.446  33.464 -27.251  1.00 92.99           N1+
ATOM    929  NH2 ARG A 117     -65.336  34.781 -29.124  1.00 92.99           N  
ATOM    930  N   GLU A 118     -72.944  34.613 -26.596  1.00 91.11           N  
ATOM    931  CA  GLU A 118     -73.607  34.263 -27.849  1.00 91.11           C  
ATOM    932  C   GLU A 118     -74.963  34.954 -27.967  1.00 91.11           C  
ATOM    933  O   GLU A 118     -75.435  35.220 -29.075  1.00 91.11           O  
ATOM    934  CB  GLU A 118     -73.779  32.745 -27.961  1.00 91.11           C  
ATOM    935  CG  GLU A 118     -72.465  31.985 -28.072  1.00 91.11           C  
ATOM    936  CD  GLU A 118     -71.701  32.291 -29.350  1.00 91.11           C  
ATOM    937  OE1 GLU A 118     -70.455  32.165 -29.358  1.00 91.11           O  
ATOM    938  OE2 GLU A 118     -72.354  32.659 -30.353  1.00 91.11           O1-
ATOM    939  N   GLN A 119     -75.550  35.350 -26.854  1.00 89.65           N  
ATOM    940  CA  GLN A 119     -76.838  36.036 -26.879  1.00 89.65           C  
ATOM    941  C   GLN A 119     -76.834  37.248 -25.951  1.00 89.65           C  
ATOM    942  O   GLN A 119     -77.551  37.271 -24.948  1.00 89.65           O  
ATOM    943  CB  GLN A 119     -77.964  35.078 -26.486  1.00 89.65           C  
ATOM    944  CG  GLN A 119     -78.208  33.969 -27.500  1.00 89.65           C  
ATOM    945  CD  GLN A 119     -79.599  33.369 -27.390  1.00 89.65           C  
ATOM    946  NE2 GLN A 119     -79.778  32.181 -27.956  1.00 89.65           N  
ATOM    947  OE1 GLN A 119     -80.503  33.970 -26.801  1.00 89.65           O  
ATOM    948  N   PRO A 120     -76.021  38.300 -26.367  1.00 88.00           N  
ATOM    949  CA  PRO A 120     -75.979  39.447 -25.456  1.00 88.00           C  
ATOM    950  C   PRO A 120     -77.307  40.198 -25.391  1.00 88.00           C  
ATOM    951  O   PRO A 120     -78.014  40.296 -26.397  1.00 88.00           O  
ATOM    952  CB  PRO A 120     -74.880  40.331 -26.053  1.00 88.00           C  
ATOM    953  CG  PRO A 120     -74.851  39.977 -27.504  1.00 88.00           C  
ATOM    954  CD  PRO A 120     -75.263  38.540 -27.653  1.00 88.00           C  
ATOM    955  N   GLY A 121     -77.746  40.586 -24.242  1.00 84.75           N  
ATOM    956  CA  GLY A 121     -78.909  41.446 -24.101  1.00 84.75           C  
ATOM    957  C   GLY A 121     -80.219  40.682 -24.093  1.00 84.75           C  
ATOM    958  O   GLY A 121     -81.293  41.279 -23.993  1.00 84.75           O  
ATOM    959  N   SER A 122     -80.144  39.339 -24.251  1.00 91.36           N  
ATOM    960  CA  SER A 122     -81.329  38.488 -24.234  1.00 91.36           C  
ATOM    961  C   SER A 122     -81.704  38.090 -22.810  1.00 91.36           C  
ATOM    962  O   SER A 122     -80.932  38.310 -21.875  1.00 91.36           O  
ATOM    963  CB  SER A 122     -81.101  37.234 -25.080  1.00 91.36           C  
ATOM    964  OG  SER A 122     -80.157  36.376 -24.463  1.00 91.36           O  
ATOM    965  N   ASN A 123     -83.015  37.625 -22.641  1.00 91.32           N  
ATOM    966  CA  ASN A 123     -83.454  37.110 -21.348  1.00 91.32           C  
ATOM    967  C   ASN A 123     -82.602  35.927 -20.898  1.00 91.32           C  
ATOM    968  O   ASN A 123     -82.356  35.752 -19.703  1.00 91.32           O  
ATOM    969  CB  ASN A 123     -84.930  36.711 -21.403  1.00 91.32           C  
ATOM    970  CG  ASN A 123     -85.857  37.909 -21.477  1.00 91.32           C  
ATOM    971  ND2 ASN A 123     -87.019  37.722 -22.092  1.00 91.32           N  
ATOM    972  OD1 ASN A 123     -85.530  38.992 -20.987  1.00 91.32           O  
ATOM    973  N   LEU A 124     -82.167  35.203 -21.869  1.00 90.75           N  
ATOM    974  CA  LEU A 124     -81.302  34.057 -21.610  1.00 90.75           C  
ATOM    975  C   LEU A 124     -79.954  34.509 -21.054  1.00 90.75           C  
ATOM    976  O   LEU A 124     -79.418  33.887 -20.135  1.00 90.75           O  
ATOM    977  CB  LEU A 124     -81.092  33.244 -22.890  1.00 90.75           C  
ATOM    978  CG  LEU A 124     -82.259  32.356 -23.327  1.00 90.75           C  
ATOM    979  CD1 LEU A 124     -82.008  31.802 -24.725  1.00 90.75           C  
ATOM    980  CD2 LEU A 124     -82.473  31.224 -22.328  1.00 90.75           C  
ATOM    981  N   ALA A 125     -79.488  35.579 -21.544  1.00 91.23           N  
ATOM    982  CA  ALA A 125     -78.234  36.149 -21.059  1.00 91.23           C  
ATOM    983  C   ALA A 125     -78.377  36.648 -19.624  1.00 91.23           C  
ATOM    984  O   ALA A 125     -77.472  36.470 -18.805  1.00 91.23           O  
ATOM    985  CB  ALA A 125     -77.778  37.285 -21.970  1.00 91.23           C  
ATOM    986  N   LYS A 126     -79.499  37.212 -19.336  1.00 92.86           N  
ATOM    987  CA  LYS A 126     -79.758  37.684 -17.979  1.00 92.86           C  
ATOM    988  C   LYS A 126     -79.797  36.522 -16.991  1.00 92.86           C  
ATOM    989  O   LYS A 126     -79.212  36.599 -15.909  1.00 92.86           O  
ATOM    990  CB  LYS A 126     -81.071  38.465 -17.922  1.00 92.86           C  
ATOM    991  CG  LYS A 126     -81.006  39.835 -18.578  1.00 92.86           C  
ATOM    992  CD  LYS A 126     -82.308  40.606 -18.396  1.00 92.86           C  
ATOM    993  CE  LYS A 126     -82.269  41.948 -19.113  1.00 92.86           C  
ATOM    994  NZ  LYS A 126     -83.555  42.693 -18.964  1.00 92.86           N1+
ATOM    995  N   LYS A 127     -80.459  35.536 -17.364  1.00 94.23           N  
ATOM    996  CA  LYS A 127     -80.528  34.338 -16.531  1.00 94.23           C  
ATOM    997  C   LYS A 127     -79.149  33.704 -16.366  1.00 94.23           C  
ATOM    998  O   LYS A 127     -78.806  33.227 -15.282  1.00 94.23           O  
ATOM    999  CB  LYS A 127     -81.503  33.324 -17.129  1.00 94.23           C  
ATOM   1000  CG  LYS A 127     -82.968  33.700 -16.959  1.00 94.23           C  
ATOM   1001  CD  LYS A 127     -83.890  32.603 -17.474  1.00 94.23           C  
ATOM   1002  CE  LYS A 127     -85.355  32.998 -17.352  1.00 94.23           C  
ATOM   1003  NZ  LYS A 127     -86.262  31.941 -17.891  1.00 94.23           N1+
ATOM   1004  N   ALA A 128     -78.440  33.699 -17.461  1.00 93.85           N  
ATOM   1005  CA  ALA A 128     -77.079  33.170 -17.425  1.00 93.85           C  
ATOM   1006  C   ALA A 128     -76.207  33.966 -16.460  1.00 93.85           C  
ATOM   1007  O   ALA A 128     -75.418  33.391 -15.706  1.00 93.85           O  
ATOM   1008  CB  ALA A 128     -76.467  33.181 -18.824  1.00 93.85           C  
ATOM   1009  N   LEU A 129     -76.348  35.273 -16.445  1.00 94.66           N  
ATOM   1010  CA  LEU A 129     -75.597  36.129 -15.531  1.00 94.66           C  
ATOM   1011  C   LEU A 129     -75.978  35.842 -14.083  1.00 94.66           C  
ATOM   1012  O   LEU A 129     -75.121  35.861 -13.196  1.00 94.66           O  
ATOM   1013  CB  LEU A 129     -75.845  37.604 -15.854  1.00 94.66           C  
ATOM   1014  CG  LEU A 129     -75.194  38.138 -17.130  1.00 94.66           C  
ATOM   1015  CD1 LEU A 129     -75.673  39.558 -17.415  1.00 94.66           C  
ATOM   1016  CD2 LEU A 129     -73.674  38.094 -17.015  1.00 94.66           C  
ATOM   1017  N   GLU A 130     -77.224  35.468 -13.803  1.00 95.19           N  
ATOM   1018  CA  GLU A 130     -77.675  35.096 -12.466  1.00 95.19           C  
ATOM   1019  C   GLU A 130     -77.021  33.797 -12.005  1.00 95.19           C  
ATOM   1020  O   GLU A 130     -76.622  33.674 -10.845  1.00 95.19           O  
ATOM   1021  CB  GLU A 130     -79.200  34.959 -12.431  1.00 95.19           C  
ATOM   1022  CG  GLU A 130     -79.940  36.282 -12.562  1.00 95.19           C  
ATOM   1023  CD  GLU A 130     -81.451  36.124 -12.600  1.00 95.19           C  
ATOM   1024  OE1 GLU A 130     -82.166  37.144 -12.718  1.00 95.19           O  
ATOM   1025  OE2 GLU A 130     -81.925  34.968 -12.509  1.00 95.19           O1-
ATOM   1026  N   ILE A 131     -76.929  32.942 -12.965  1.00 95.02           N  
ATOM   1027  CA  ILE A 131     -76.307  31.657 -12.667  1.00 95.02           C  
ATOM   1028  C   ILE A 131     -74.822  31.856 -12.375  1.00 95.02           C  
ATOM   1029  O   ILE A 131     -74.286  31.283 -11.425  1.00 95.02           O  
ATOM   1030  CB  ILE A 131     -76.497  30.654 -13.827  1.00 95.02           C  
ATOM   1031  CG1 ILE A 131     -77.980  30.304 -13.994  1.00 95.02           C  
ATOM   1032  CG2 ILE A 131     -75.659  29.393 -13.594  1.00 95.02           C  
ATOM   1033  CD1 ILE A 131     -78.287  29.494 -15.246  1.00 95.02           C  
ATOM   1034  N   ILE A 132     -74.196  32.706 -13.150  1.00 94.56           N  
ATOM   1035  CA  ILE A 132     -72.789  33.035 -12.944  1.00 94.56           C  
ATOM   1036  C   ILE A 132     -72.596  33.629 -11.550  1.00 94.56           C  
ATOM   1037  O   ILE A 132     -71.672  33.248 -10.829  1.00 94.56           O  
ATOM   1038  CB  ILE A 132     -72.276  34.018 -14.020  1.00 94.56           C  
ATOM   1039  CG1 ILE A 132     -72.255  33.341 -15.396  1.00 94.56           C  
ATOM   1040  CG2 ILE A 132     -70.888  34.548 -13.650  1.00 94.56           C  
ATOM   1041  CD1 ILE A 132     -71.935  34.285 -16.546  1.00 94.56           C  
ATOM   1042  N   LEU A 133     -73.451  34.488 -11.199  1.00 95.10           N  
ATOM   1043  CA  LEU A 133     -73.370  35.132  -9.892  1.00 95.10           C  
ATOM   1044  C   LEU A 133     -73.553  34.112  -8.772  1.00 95.10           C  
ATOM   1045  O   LEU A 133     -72.814  34.129  -7.784  1.00 95.10           O  
ATOM   1046  CB  LEU A 133     -74.424  36.235  -9.771  1.00 95.10           C  
ATOM   1047  CG  LEU A 133     -74.383  37.074  -8.493  1.00 95.10           C  
ATOM   1048  CD1 LEU A 133     -73.052  37.811  -8.385  1.00 95.10           C  
ATOM   1049  CD2 LEU A 133     -75.549  38.057  -8.462  1.00 95.10           C  
ATOM   1050  N   ARG A 134     -74.467  33.298  -8.882  1.00 95.01           N  
ATOM   1051  CA  ARG A 134     -74.698  32.259  -7.885  1.00 95.01           C  
ATOM   1052  C   ARG A 134     -73.475  31.359  -7.738  1.00 95.01           C  
ATOM   1053  O   ARG A 134     -73.056  31.050  -6.621  1.00 95.01           O  
ATOM   1054  CB  ARG A 134     -75.924  31.420  -8.254  1.00 95.01           C  
ATOM   1055  CG  ARG A 134     -76.283  30.366  -7.219  1.00 95.01           C  
ATOM   1056  CD  ARG A 134     -77.478  29.531  -7.657  1.00 95.01           C  
ATOM   1057  NE  ARG A 134     -78.706  30.321  -7.686  1.00 95.01           N  
ATOM   1058  CZ  ARG A 134     -79.799  29.998  -8.372  1.00 95.01           C  
ATOM   1059  NH1 ARG A 134     -79.839  28.888  -9.101  1.00 95.01           N1+
ATOM   1060  NH2 ARG A 134     -80.861  30.788  -8.328  1.00 95.01           N  
ATOM   1061  N   ALA A 135     -72.986  30.874  -8.860  1.00 92.96           N  
ATOM   1062  CA  ALA A 135     -71.790  30.035  -8.857  1.00 92.96           C  
ATOM   1063  C   ALA A 135     -70.612  30.762  -8.215  1.00 92.96           C  
ATOM   1064  O   ALA A 135     -69.862  30.171  -7.433  1.00 92.96           O  
ATOM   1065  CB  ALA A 135     -71.436  29.608 -10.279  1.00 92.96           C  
ATOM   1066  N   ALA A 136     -70.467  31.982  -8.577  1.00 92.70           N  
ATOM   1067  CA  ALA A 136     -69.408  32.802  -7.996  1.00 92.70           C  
ATOM   1068  C   ALA A 136     -69.546  32.882  -6.478  1.00 92.70           C  
ATOM   1069  O   ALA A 136     -68.553  32.789  -5.753  1.00 92.70           O  
ATOM   1070  CB  ALA A 136     -69.425  34.204  -8.603  1.00 92.70           C  
ATOM   1071  N   GLU A 137     -70.687  33.001  -6.021  1.00 94.07           N  
ATOM   1072  CA  GLU A 137     -70.959  33.067  -4.588  1.00 94.07           C  
ATOM   1073  C   GLU A 137     -70.549  31.773  -3.890  1.00 94.07           C  
ATOM   1074  O   GLU A 137     -69.909  31.807  -2.837  1.00 94.07           O  
ATOM   1075  CB  GLU A 137     -72.441  33.355  -4.335  1.00 94.07           C  
ATOM   1076  CG  GLU A 137     -72.778  33.601  -2.871  1.00 94.07           C  
ATOM   1077  CD  GLU A 137     -74.209  34.068  -2.656  1.00 94.07           C  
ATOM   1078  OE1 GLU A 137     -74.549  34.479  -1.523  1.00 94.07           O  
ATOM   1079  OE2 GLU A 137     -74.996  34.020  -3.627  1.00 94.07           O1-
ATOM   1080  N   GLU A 138     -70.920  30.703  -4.462  1.00 92.72           N  
ATOM   1081  CA  GLU A 138     -70.578  29.412  -3.874  1.00 92.72           C  
ATOM   1082  C   GLU A 138     -69.070  29.178  -3.895  1.00 92.72           C  
ATOM   1083  O   GLU A 138     -68.507  28.640  -2.939  1.00 92.72           O  
ATOM   1084  CB  GLU A 138     -71.296  28.278  -4.612  1.00 92.72           C  
ATOM   1085  CG  GLU A 138     -72.807  28.289  -4.436  1.00 92.72           C  
ATOM   1086  CD  GLU A 138     -73.242  28.180  -2.983  1.00 92.72           C  
ATOM   1087  OE1 GLU A 138     -74.180  28.903  -2.575  1.00 92.72           O  
ATOM   1088  OE2 GLU A 138     -72.640  27.368  -2.247  1.00 92.72           O1-
ATOM   1089  N   LEU A 139     -68.473  29.621  -4.973  1.00 89.84           N  
ATOM   1090  CA  LEU A 139     -67.024  29.493  -5.082  1.00 89.84           C  
ATOM   1091  C   LEU A 139     -66.322  30.342  -4.028  1.00 89.84           C  
ATOM   1092  O   LEU A 139     -65.303  29.929  -3.469  1.00 89.84           O  
ATOM   1093  CB  LEU A 139     -66.554  29.902  -6.480  1.00 89.84           C  
ATOM   1094  CG  LEU A 139     -66.802  28.892  -7.602  1.00 89.84           C  
ATOM   1095  CD1 LEU A 139     -66.499  29.521  -8.958  1.00 89.84           C  
ATOM   1096  CD2 LEU A 139     -65.961  27.638  -7.389  1.00 89.84           C  
ATOM   1097  N   ALA A 140     -66.863  31.432  -3.751  1.00 89.74           N  
ATOM   1098  CA  ALA A 140     -66.277  32.365  -2.793  1.00 89.74           C  
ATOM   1099  C   ALA A 140     -66.333  31.805  -1.375  1.00 89.74           C  
ATOM   1100  O   ALA A 140     -65.574  32.230  -0.502  1.00 89.74           O  
ATOM   1101  CB  ALA A 140     -66.992  33.714  -2.857  1.00 89.74           C  
ATOM   1102  N   LYS A 141     -67.161  30.885  -1.132  1.00 91.05           N  
ATOM   1103  CA  LYS A 141     -67.304  30.273   0.184  1.00 91.05           C  
ATOM   1104  C   LYS A 141     -66.222  29.222   0.423  1.00 91.05           C  
ATOM   1105  O   LYS A 141     -65.952  28.851   1.567  1.00 91.05           O  
ATOM   1106  CB  LYS A 141     -68.689  29.643   0.336  1.00 91.05           C  
ATOM   1107  CG  LYS A 141     -69.825  30.652   0.405  1.00 91.05           C  
ATOM   1108  CD  LYS A 141     -71.177  29.965   0.547  1.00 91.05           C  
ATOM   1109  CE  LYS A 141     -72.318  30.973   0.564  1.00 91.05           C  
ATOM   1110  NZ  LYS A 141     -73.651  30.300   0.617  1.00 91.05           N1+
ATOM   1111  N   LEU A 142     -65.573  28.840  -0.639  1.00 85.10           N  
ATOM   1112  CA  LEU A 142     -64.548  27.810  -0.519  1.00 85.10           C  
ATOM   1113  C   LEU A 142     -63.208  28.420  -0.123  1.00 85.10           C  
ATOM   1114  O   LEU A 142     -62.875  29.529  -0.548  1.00 85.10           O  
ATOM   1115  CB  LEU A 142     -64.402  27.041  -1.836  1.00 85.10           C  
ATOM   1116  CG  LEU A 142     -65.656  26.334  -2.351  1.00 85.10           C  
ATOM   1117  CD1 LEU A 142     -65.408  25.760  -3.742  1.00 85.10           C  
ATOM   1118  CD2 LEU A 142     -66.087  25.236  -1.383  1.00 85.10           C  
ATOM   1119  N   PRO A 143     -62.509  27.887   0.903  1.00 79.41           N  
ATOM   1120  CA  PRO A 143     -61.241  28.424   1.403  1.00 79.41           C  
ATOM   1121  C   PRO A 143     -60.073  28.155   0.457  1.00 79.41           C  
ATOM   1122  O   PRO A 143     -58.919  28.421   0.803  1.00 79.41           O  
ATOM   1123  CB  PRO A 143     -61.047  27.688   2.731  1.00 79.41           C  
ATOM   1124  CG  PRO A 143     -61.752  26.383   2.553  1.00 79.41           C  
ATOM   1125  CD  PRO A 143     -62.880  26.579   1.580  1.00 79.41           C  
ATOM   1126  N   ASP A 144     -60.298  27.897  -0.763  1.00 85.37           N  
ATOM   1127  CA  ASP A 144     -59.297  27.598  -1.783  1.00 85.37           C  
ATOM   1128  C   ASP A 144     -58.972  28.837  -2.614  1.00 85.37           C  
ATOM   1129  O   ASP A 144     -59.864  29.435  -3.219  1.00 85.37           O  
ATOM   1130  CB  ASP A 144     -59.779  26.465  -2.693  1.00 85.37           C  
ATOM   1131  CG  ASP A 144     -58.762  26.083  -3.754  1.00 85.37           C  
ATOM   1132  OD1 ASP A 144     -57.593  25.810  -3.407  1.00 85.37           O  
ATOM   1133  OD2 ASP A 144     -59.132  26.060  -4.947  1.00 85.37           O1-
ATOM   1134  N   PRO A 145     -57.733  29.286  -2.665  1.00 85.31           N  
ATOM   1135  CA  PRO A 145     -57.322  30.491  -3.389  1.00 85.31           C  
ATOM   1136  C   PRO A 145     -57.660  30.429  -4.877  1.00 85.31           C  
ATOM   1137  O   PRO A 145     -58.053  31.438  -5.468  1.00 85.31           O  
ATOM   1138  CB  PRO A 145     -55.806  30.532  -3.175  1.00 85.31           C  
ATOM   1139  CG  PRO A 145     -55.579  29.766  -1.912  1.00 85.31           C  
ATOM   1140  CD  PRO A 145     -56.635  28.704  -1.800  1.00 85.31           C  
ATOM   1141  N   GLU A 146     -57.531  29.304  -5.466  1.00 86.50           N  
ATOM   1142  CA  GLU A 146     -57.844  29.152  -6.883  1.00 86.50           C  
ATOM   1143  C   GLU A 146     -59.337  29.333  -7.142  1.00 86.50           C  
ATOM   1144  O   GLU A 146     -59.731  29.947  -8.136  1.00 86.50           O  
ATOM   1145  CB  GLU A 146     -57.384  27.783  -7.393  1.00 86.50           C  
ATOM   1146  CG  GLU A 146     -55.876  27.659  -7.548  1.00 86.50           C  
ATOM   1147  CD  GLU A 146     -55.300  28.610  -8.586  1.00 86.50           C  
ATOM   1148  OE1 GLU A 146     -54.128  29.027  -8.443  1.00 86.50           O  
ATOM   1149  OE2 GLU A 146     -56.027  28.942  -9.548  1.00 86.50           O1-
ATOM   1150  N   ALA A 147     -60.097  28.809  -6.216  1.00 87.36           N  
ATOM   1151  CA  ALA A 147     -61.546  28.975  -6.289  1.00 87.36           C  
ATOM   1152  C   ALA A 147     -61.941  30.437  -6.104  1.00 87.36           C  
ATOM   1153  O   ALA A 147     -62.821  30.943  -6.804  1.00 87.36           O  
ATOM   1154  CB  ALA A 147     -62.234  28.105  -5.241  1.00 87.36           C  
ATOM   1155  N   LEU A 148     -61.325  31.135  -5.198  1.00 89.03           N  
ATOM   1156  CA  LEU A 148     -61.569  32.548  -4.930  1.00 89.03           C  
ATOM   1157  C   LEU A 148     -61.207  33.402  -6.140  1.00 89.03           C  
ATOM   1158  O   LEU A 148     -61.922  34.349  -6.473  1.00 89.03           O  
ATOM   1159  CB  LEU A 148     -60.769  33.008  -3.708  1.00 89.03           C  
ATOM   1160  CG  LEU A 148     -61.216  32.452  -2.356  1.00 89.03           C  
ATOM   1161  CD1 LEU A 148     -60.229  32.853  -1.265  1.00 89.03           C  
ATOM   1162  CD2 LEU A 148     -62.621  32.937  -2.016  1.00 89.03           C  
ATOM   1163  N   LYS A 149     -60.184  32.978  -6.878  1.00 89.06           N  
ATOM   1164  CA  LYS A 149     -59.785  33.659  -8.107  1.00 89.06           C  
ATOM   1165  C   LYS A 149     -60.856  33.520  -9.185  1.00 89.06           C  
ATOM   1166  O   LYS A 149     -61.202  34.498  -9.852  1.00 89.06           O  
ATOM   1167  CB  LYS A 149     -58.453  33.107  -8.618  1.00 89.06           C  
ATOM   1168  CG  LYS A 149     -57.895  33.853  -9.821  1.00 89.06           C  
ATOM   1169  CD  LYS A 149     -56.573  33.255 -10.286  1.00 89.06           C  
ATOM   1170  CE  LYS A 149     -56.066  33.932 -11.552  1.00 89.06           C  
ATOM   1171  NZ  LYS A 149     -54.804  33.306 -12.047  1.00 89.06           N1+
ATOM   1172  N   GLU A 150     -61.299  32.409  -9.294  1.00 89.59           N  
ATOM   1173  CA  GLU A 150     -62.323  32.133 -10.298  1.00 89.59           C  
ATOM   1174  C   GLU A 150     -63.634  32.835  -9.958  1.00 89.59           C  
ATOM   1175  O   GLU A 150     -64.341  33.307 -10.850  1.00 89.59           O  
ATOM   1176  CB  GLU A 150     -62.552  30.625 -10.432  1.00 89.59           C  
ATOM   1177  CG  GLU A 150     -61.387  29.879 -11.062  1.00 89.59           C  
ATOM   1178  CD  GLU A 150     -61.089  30.324 -12.485  1.00 89.59           C  
ATOM   1179  OE1 GLU A 150     -59.896  30.423 -12.854  1.00 89.59           O  
ATOM   1180  OE2 GLU A 150     -62.056  30.577 -13.238  1.00 89.59           O1-
ATOM   1181  N   ALA A 151     -63.881  32.925  -8.661  1.00 90.81           N  
ATOM   1182  CA  ALA A 151     -65.061  33.649  -8.196  1.00 90.81           C  
ATOM   1183  C   ALA A 151     -64.983  35.125  -8.577  1.00 90.81           C  
ATOM   1184  O   ALA A 151     -65.962  35.700  -9.060  1.00 90.81           O  
ATOM   1185  CB  ALA A 151     -65.216  33.501  -6.685  1.00 90.81           C  
ATOM   1186  N   VAL A 152     -63.798  35.701  -8.418  1.00 91.20           N  
ATOM   1187  CA  VAL A 152     -63.573  37.111  -8.715  1.00 91.20           C  
ATOM   1188  C   VAL A 152     -63.732  37.355 -10.215  1.00 91.20           C  
ATOM   1189  O   VAL A 152     -64.409  38.298 -10.629  1.00 91.20           O  
ATOM   1190  CB  VAL A 152     -62.176  37.576  -8.246  1.00 91.20           C  
ATOM   1191  CG1 VAL A 152     -61.880  38.989  -8.744  1.00 91.20           C  
ATOM   1192  CG2 VAL A 152     -62.078  37.511  -6.722  1.00 91.20           C  
ATOM   1193  N   LYS A 153     -63.205  36.476 -11.020  1.00 91.21           N  
ATOM   1194  CA  LYS A 153     -63.301  36.601 -12.472  1.00 91.21           C  
ATOM   1195  C   LYS A 153     -64.752  36.520 -12.936  1.00 91.21           C  
ATOM   1196  O   LYS A 153     -65.185  37.308 -13.779  1.00 91.21           O  
ATOM   1197  CB  LYS A 153     -62.469  35.517 -13.160  1.00 91.21           C  
ATOM   1198  CG  LYS A 153     -60.968  35.757 -13.100  1.00 91.21           C  
ATOM   1199  CD  LYS A 153     -60.201  34.705 -13.890  1.00 91.21           C  
ATOM   1200  CE  LYS A 153     -58.696  34.911 -13.785  1.00 91.21           C  
ATOM   1201  NZ  LYS A 153     -57.939  33.854 -14.518  1.00 91.21           N1+
ATOM   1202  N   ALA A 154     -65.413  35.585 -12.336  1.00 90.98           N  
ATOM   1203  CA  ALA A 154     -66.814  35.388 -12.698  1.00 90.98           C  
ATOM   1204  C   ALA A 154     -67.660  36.592 -12.295  1.00 90.98           C  
ATOM   1205  O   ALA A 154     -68.487  37.068 -13.076  1.00 90.98           O  
ATOM   1206  CB  ALA A 154     -67.357  34.118 -12.049  1.00 90.98           C  
ATOM   1207  N   ALA A 155     -67.505  37.097 -11.078  1.00 91.02           N  
ATOM   1208  CA  ALA A 155     -68.229  38.258 -10.564  1.00 91.02           C  
ATOM   1209  C   ALA A 155     -67.887  39.514 -11.360  1.00 91.02           C  
ATOM   1210  O   ALA A 155     -68.760  40.344 -11.627  1.00 91.02           O  
ATOM   1211  CB  ALA A 155     -67.915  38.468  -9.085  1.00 91.02           C  
ATOM   1212  N   GLU A 156     -66.680  39.622 -11.757  1.00 90.43           N  
ATOM   1213  CA  GLU A 156     -66.248  40.754 -12.571  1.00 90.43           C  
ATOM   1214  C   GLU A 156     -67.011  40.808 -13.891  1.00 90.43           C  
ATOM   1215  O   GLU A 156     -67.433  41.882 -14.326  1.00 90.43           O  
ATOM   1216  CB  GLU A 156     -64.742  40.681 -12.837  1.00 90.43           C  
ATOM   1217  CG  GLU A 156     -64.217  41.806 -13.718  1.00 90.43           C  
ATOM   1218  CD  GLU A 156     -62.762  41.627 -14.117  1.00 90.43           C  
ATOM   1219  OE1 GLU A 156     -62.209  42.511 -14.810  1.00 90.43           O  
ATOM   1220  OE2 GLU A 156     -62.169  40.593 -13.734  1.00 90.43           O1-
ATOM   1221  N   LYS A 157     -67.124  39.800 -14.438  1.00 89.99           N  
ATOM   1222  CA  LYS A 157     -67.838  39.727 -15.710  1.00 89.99           C  
ATOM   1223  C   LYS A 157     -69.282  40.196 -15.558  1.00 89.99           C  
ATOM   1224  O   LYS A 157     -69.806  40.899 -16.424  1.00 89.99           O  
ATOM   1225  CB  LYS A 157     -67.805  38.302 -16.263  1.00 89.99           C  
ATOM   1226  CG  LYS A 157     -68.311  38.179 -17.692  1.00 89.99           C  
ATOM   1227  CD  LYS A 157     -67.920  36.844 -18.312  1.00 89.99           C  
ATOM   1228  CE  LYS A 157     -68.361  36.751 -19.766  1.00 89.99           C  
ATOM   1229  NZ  LYS A 157     -67.943  35.460 -20.391  1.00 89.99           N1+
ATOM   1230  N   VAL A 158     -69.925  39.791 -14.531  1.00 90.15           N  
ATOM   1231  CA  VAL A 158     -71.293  40.214 -14.256  1.00 90.15           C  
ATOM   1232  C   VAL A 158     -71.346  41.733 -14.110  1.00 90.15           C  
ATOM   1233  O   VAL A 158     -72.226  42.387 -14.674  1.00 90.15           O  
ATOM   1234  CB  VAL A 158     -71.851  39.538 -12.983  1.00 90.15           C  
ATOM   1235  CG1 VAL A 158     -73.244  40.072 -12.654  1.00 90.15           C  
ATOM   1236  CG2 VAL A 158     -71.883  38.020 -13.156  1.00 90.15           C  
ATOM   1237  N   VAL A 159     -70.387  42.299 -13.439  1.00 88.59           N  
ATOM   1238  CA  VAL A 159     -70.306  43.735 -13.193  1.00 88.59           C  
ATOM   1239  C   VAL A 159     -70.105  44.475 -14.513  1.00 88.59           C  
ATOM   1240  O   VAL A 159     -70.750  45.496 -14.763  1.00 88.59           O  
ATOM   1241  CB  VAL A 159     -69.166  44.079 -12.209  1.00 88.59           C  
ATOM   1242  CG1 VAL A 159     -68.997  45.591 -12.085  1.00 88.59           C  
ATOM   1243  CG2 VAL A 159     -69.434  43.453 -10.842  1.00 88.59           C  
ATOM   1244  N   ARG A 160     -69.323  43.932 -15.377  1.00 87.06           N  
ATOM   1245  CA  ARG A 160     -69.010  44.585 -16.644  1.00 87.06           C  
ATOM   1246  C   ARG A 160     -70.209  44.557 -17.585  1.00 87.06           C  
ATOM   1247  O   ARG A 160     -70.471  45.530 -18.295  1.00 87.06           O  
ATOM   1248  CB  ARG A 160     -67.805  43.919 -17.310  1.00 87.06           C  
ATOM   1249  CG  ARG A 160     -66.477  44.240 -16.642  1.00 87.06           C  
ATOM   1250  CD  ARG A 160     -65.299  43.700 -17.442  1.00 87.06           C  
ATOM   1251  NE  ARG A 160     -64.025  44.007 -16.798  1.00 87.06           N  
ATOM   1252  CZ  ARG A 160     -62.832  43.862 -17.369  1.00 87.06           C  
ATOM   1253  NH1 ARG A 160     -62.727  43.409 -18.613  1.00 87.06           N1+
ATOM   1254  NH2 ARG A 160     -61.737  44.171 -16.692  1.00 87.06           N  
ATOM   1255  N   GLU A 161     -70.947  43.469 -17.488  1.00 87.39           N  
ATOM   1256  CA  GLU A 161     -72.055  43.270 -18.417  1.00 87.39           C  
ATOM   1257  C   GLU A 161     -73.309  43.998 -17.945  1.00 87.39           C  
ATOM   1258  O   GLU A 161     -74.077  44.514 -18.759  1.00 87.39           O  
ATOM   1259  CB  GLU A 161     -72.347  41.777 -18.592  1.00 87.39           C  
ATOM   1260  CG  GLU A 161     -71.275  41.027 -19.369  1.00 87.39           C  
ATOM   1261  CD  GLU A 161     -71.161  41.474 -20.818  1.00 87.39           C  
ATOM   1262  OE1 GLU A 161     -70.067  41.334 -21.412  1.00 87.39           O  
ATOM   1263  OE2 GLU A 161     -72.172  41.972 -21.363  1.00 87.39           O1-
ATOM   1264  N   GLN A 162     -73.471  44.153 -16.588  1.00 85.71           N  
ATOM   1265  CA  GLN A 162     -74.605  44.866 -16.008  1.00 85.71           C  
ATOM   1266  C   GLN A 162     -74.152  45.811 -14.899  1.00 85.71           C  
ATOM   1267  O   GLN A 162     -74.397  45.555 -13.719  1.00 85.71           O  
ATOM   1268  CB  GLN A 162     -75.640  43.877 -15.466  1.00 85.71           C  
ATOM   1269  CG  GLN A 162     -76.297  43.024 -16.541  1.00 85.71           C  
ATOM   1270  CD  GLN A 162     -77.536  42.303 -16.042  1.00 85.71           C  
ATOM   1271  NE2 GLN A 162     -77.948  41.265 -16.762  1.00 85.71           N  
ATOM   1272  OE1 GLN A 162     -78.116  42.675 -15.017  1.00 85.71           O  
ATOM   1273  N   PRO A 163     -73.478  46.906 -15.252  1.00 80.39           N  
ATOM   1274  CA  PRO A 163     -72.806  47.760 -14.270  1.00 80.39           C  
ATOM   1275  C   PRO A 163     -73.784  48.440 -13.313  1.00 80.39           C  
ATOM   1276  O   PRO A 163     -73.449  48.677 -12.149  1.00 80.39           O  
ATOM   1277  CB  PRO A 163     -72.084  48.794 -15.138  1.00 80.39           C  
ATOM   1278  CG  PRO A 163     -72.775  48.731 -16.462  1.00 80.39           C  
ATOM   1279  CD  PRO A 163     -73.323  47.346 -16.648  1.00 80.39           C  
ATOM   1280  N   ASN A 164     -74.993  48.687 -13.748  1.00 79.73           N  
ATOM   1281  CA  ASN A 164     -75.930  49.453 -12.933  1.00 79.73           C  
ATOM   1282  C   ASN A 164     -77.092  48.588 -12.451  1.00 79.73           C  
ATOM   1283  O   ASN A 164     -78.131  49.108 -12.043  1.00 79.73           O  
ATOM   1284  CB  ASN A 164     -76.455  50.661 -13.711  1.00 79.73           C  
ATOM   1285  CG  ASN A 164     -75.357  51.634 -14.092  1.00 79.73           C  
ATOM   1286  ND2 ASN A 164     -75.353  52.063 -15.349  1.00 79.73           N  
ATOM   1287  OD1 ASN A 164     -74.518  51.996 -13.263  1.00 79.73           O  
ATOM   1288  N   SER A 165     -76.882  47.320 -12.315  1.00 85.04           N  
ATOM   1289  CA  SER A 165     -77.944  46.397 -11.929  1.00 85.04           C  
ATOM   1290  C   SER A 165     -77.744  45.889 -10.505  1.00 85.04           C  
ATOM   1291  O   SER A 165     -76.687  46.100  -9.907  1.00 85.04           O  
ATOM   1292  CB  SER A 165     -78.006  45.215 -12.898  1.00 85.04           C  
ATOM   1293  OG  SER A 165     -76.916  44.334 -12.686  1.00 85.04           O  
ATOM   1294  N   GLU A 166     -78.898  45.399  -9.857  1.00 87.61           N  
ATOM   1295  CA  GLU A 166     -78.836  44.777  -8.538  1.00 87.61           C  
ATOM   1296  C   GLU A 166     -77.840  43.620  -8.519  1.00 87.61           C  
ATOM   1297  O   GLU A 166     -77.141  43.413  -7.525  1.00 87.61           O  
ATOM   1298  CB  GLU A 166     -80.221  44.285  -8.109  1.00 87.61           C  
ATOM   1299  CG  GLU A 166     -81.175  45.403  -7.715  1.00 87.61           C  
ATOM   1300  CD  GLU A 166     -82.497  44.896  -7.159  1.00 87.61           C  
ATOM   1301  OE1 GLU A 166     -83.303  45.717  -6.666  1.00 87.61           O  
ATOM   1302  OE2 GLU A 166     -82.728  43.668  -7.219  1.00 87.61           O1-
ATOM   1303  N   LEU A 167     -77.729  42.979  -9.629  1.00 88.01           N  
ATOM   1304  CA  LEU A 167     -76.800  41.867  -9.795  1.00 88.01           C  
ATOM   1305  C   LEU A 167     -75.356  42.346  -9.694  1.00 88.01           C  
ATOM   1306  O   LEU A 167     -74.516  41.677  -9.089  1.00 88.01           O  
ATOM   1307  CB  LEU A 167     -77.029  41.174 -11.140  1.00 88.01           C  
ATOM   1308  CG  LEU A 167     -78.342  40.406 -11.293  1.00 88.01           C  
ATOM   1309  CD1 LEU A 167     -78.475  39.859 -12.710  1.00 88.01           C  
ATOM   1310  CD2 LEU A 167     -78.426  39.279 -10.269  1.00 88.01           C  
ATOM   1311  N   ALA A 168     -75.110  43.486 -10.224  1.00 86.47           N  
ATOM   1312  CA  ALA A 168     -73.780  44.085 -10.167  1.00 86.47           C  
ATOM   1313  C   ALA A 168     -73.398  44.440  -8.733  1.00 86.47           C  
ATOM   1314  O   ALA A 168     -72.245  44.274  -8.331  1.00 86.47           O  
ATOM   1315  CB  ALA A 168     -73.717  45.326 -11.054  1.00 86.47           C  
ATOM   1316  N   LYS A 169     -74.385  44.846  -8.000  1.00 86.91           N  
ATOM   1317  CA  LYS A 169     -74.151  45.156  -6.592  1.00 86.91           C  
ATOM   1318  C   LYS A 169     -73.759  43.904  -5.812  1.00 86.91           C  
ATOM   1319  O   LYS A 169     -72.805  43.927  -5.032  1.00 86.91           O  
ATOM   1320  CB  LYS A 169     -75.393  45.794  -5.969  1.00 86.91           C  
ATOM   1321  CG  LYS A 169     -75.641  47.228  -6.414  1.00 86.91           C  
ATOM   1322  CD  LYS A 169     -76.834  47.840  -5.690  1.00 86.91           C  
ATOM   1323  CE  LYS A 169     -77.148  49.237  -6.208  1.00 86.91           C  
ATOM   1324  NZ  LYS A 169     -78.325  49.835  -5.511  1.00 86.91           N1+
ATOM   1325  N   LYS A 170     -74.448  42.915  -6.068  1.00 90.57           N  
ATOM   1326  CA  LYS A 170     -74.165  41.643  -5.409  1.00 90.57           C  
ATOM   1327  C   LYS A 170     -72.815  41.085  -5.849  1.00 90.57           C  
ATOM   1328  O   LYS A 170     -72.065  40.543  -5.034  1.00 90.57           O  
ATOM   1329  CB  LYS A 170     -75.273  40.630  -5.701  1.00 90.57           C  
ATOM   1330  CG  LYS A 170     -76.581  40.918  -4.980  1.00 90.57           C  
ATOM   1331  CD  LYS A 170     -77.614  39.829  -5.240  1.00 90.57           C  
ATOM   1332  CE  LYS A 170     -78.938  40.139  -4.557  1.00 90.57           C  
ATOM   1333  NZ  LYS A 170     -79.964  39.089  -4.835  1.00 90.57           N1+
ATOM   1334  N   ALA A 171     -72.531  41.218  -7.139  1.00 89.54           N  
ATOM   1335  CA  ALA A 171     -71.250  40.770  -7.683  1.00 89.54           C  
ATOM   1336  C   ALA A 171     -70.090  41.536  -7.054  1.00 89.54           C  
ATOM   1337  O   ALA A 171     -69.058  40.949  -6.722  1.00 89.54           O  
ATOM   1338  CB  ALA A 171     -71.231  40.932  -9.200  1.00 89.54           C  
ATOM   1339  N   ARG A 172     -70.249  42.763  -6.814  1.00 87.83           N  
ATOM   1340  CA  ARG A 172     -69.231  43.584  -6.167  1.00 87.83           C  
ATOM   1341  C   ARG A 172     -68.977  43.116  -4.738  1.00 87.83           C  
ATOM   1342  O   ARG A 172     -67.831  43.089  -4.283  1.00 87.83           O  
ATOM   1343  CB  ARG A 172     -69.647  45.056  -6.169  1.00 87.83           C  
ATOM   1344  CG  ARG A 172     -69.550  45.722  -7.533  1.00 87.83           C  
ATOM   1345  CD  ARG A 172     -69.886  47.205  -7.462  1.00 87.83           C  
ATOM   1346  NE  ARG A 172     -70.154  47.761  -8.786  1.00 87.83           N  
ATOM   1347  CZ  ARG A 172     -70.451  49.035  -9.026  1.00 87.83           C  
ATOM   1348  NH1 ARG A 172     -70.525  49.914  -8.034  1.00 87.83           N1+
ATOM   1349  NH2 ARG A 172     -70.677  49.433 -10.271  1.00 87.83           N  
ATOM   1350  N   GLU A 173     -70.042  42.761  -4.074  1.00 89.02           N  
ATOM   1351  CA  GLU A 173     -69.909  42.259  -2.711  1.00 89.02           C  
ATOM   1352  C   GLU A 173     -69.123  40.952  -2.678  1.00 89.02           C  
ATOM   1353  O   GLU A 173     -68.303  40.737  -1.783  1.00 89.02           O  
ATOM   1354  CB  GLU A 173     -71.287  42.060  -2.074  1.00 89.02           C  
ATOM   1355  CG  GLU A 173     -71.984  43.358  -1.695  1.00 89.02           C  
ATOM   1356  CD  GLU A 173     -73.347  43.145  -1.058  1.00 89.02           C  
ATOM   1357  OE1 GLU A 173     -73.990  44.140  -0.652  1.00 89.02           O  
ATOM   1358  OE2 GLU A 173     -73.776  41.973  -0.964  1.00 89.02           O1-
ATOM   1359  N   ILE A 174     -69.400  40.164  -3.654  1.00 90.31           N  
ATOM   1360  CA  ILE A 174     -68.706  38.885  -3.761  1.00 90.31           C  
ATOM   1361  C   ILE A 174     -67.218  39.125  -4.007  1.00 90.31           C  
ATOM   1362  O   ILE A 174     -66.369  38.493  -3.374  1.00 90.31           O  
ATOM   1363  CB  ILE A 174     -69.302  38.011  -4.886  1.00 90.31           C  
ATOM   1364  CG1 ILE A 174     -70.738  37.601  -4.541  1.00 90.31           C  
ATOM   1365  CG2 ILE A 174     -68.427  36.779  -5.134  1.00 90.31           C  
ATOM   1366  CD1 ILE A 174     -71.479  36.921  -5.683  1.00 90.31           C  
ATOM   1367  N   ILE A 175     -66.887  39.994  -4.908  1.00 88.01           N  
ATOM   1368  CA  ILE A 175     -65.506  40.358  -5.203  1.00 88.01           C  
ATOM   1369  C   ILE A 175     -64.824  40.869  -3.936  1.00 88.01           C  
ATOM   1370  O   ILE A 175     -63.692  40.484  -3.633  1.00 88.01           O  
ATOM   1371  CB  ILE A 175     -65.428  41.423  -6.320  1.00 88.01           C  
ATOM   1372  CG1 ILE A 175     -65.944  40.846  -7.644  1.00 88.01           C  
ATOM   1373  CG2 ILE A 175     -63.996  41.943  -6.471  1.00 88.01           C  
ATOM   1374  CD1 ILE A 175     -66.063  41.873  -8.761  1.00 88.01           C  
ATOM   1375  N   LYS A 176     -65.540  41.602  -3.226  1.00 85.61           N  
ATOM   1376  CA  LYS A 176     -65.035  42.119  -1.957  1.00 85.61           C  
ATOM   1377  C   LYS A 176     -64.721  40.985  -0.987  1.00 85.61           C  
ATOM   1378  O   LYS A 176     -63.630  40.934  -0.414  1.00 85.61           O  
ATOM   1379  CB  LYS A 176     -66.044  43.082  -1.331  1.00 85.61           C  
ATOM   1380  CG  LYS A 176     -65.572  43.710  -0.026  1.00 85.61           C  
ATOM   1381  CD  LYS A 176     -66.634  44.625   0.569  1.00 85.61           C  
ATOM   1382  CE  LYS A 176     -66.199  45.185   1.916  1.00 85.61           C  
ATOM   1383  NZ  LYS A 176     -67.264  46.028   2.537  1.00 85.61           N1+
ATOM   1384  N   ARG A 177     -65.592  40.223  -0.725  1.00 87.13           N  
ATOM   1385  CA  ARG A 177     -65.425  39.109   0.203  1.00 87.13           C  
ATOM   1386  C   ARG A 177     -64.261  38.218  -0.216  1.00 87.13           C  
ATOM   1387  O   ARG A 177     -63.455  37.805   0.620  1.00 87.13           O  
ATOM   1388  CB  ARG A 177     -66.711  38.284   0.290  1.00 87.13           C  
ATOM   1389  CG  ARG A 177     -67.813  38.948   1.099  1.00 87.13           C  
ATOM   1390  CD  ARG A 177     -68.985  38.004   1.336  1.00 87.13           C  
ATOM   1391  NE  ARG A 177     -69.737  37.761   0.108  1.00 87.13           N  
ATOM   1392  CZ  ARG A 177     -70.682  36.836  -0.031  1.00 87.13           C  
ATOM   1393  NH1 ARG A 177     -71.011  36.045   0.985  1.00 87.13           N1+
ATOM   1394  NH2 ARG A 177     -71.304  36.700  -1.193  1.00 87.13           N  
ATOM   1395  N   ALA A 178     -64.206  37.890  -1.495  1.00 86.60           N  
ATOM   1396  CA  ALA A 178     -63.138  37.049  -2.028  1.00 86.60           C  
ATOM   1397  C   ALA A 178     -61.775  37.705  -1.836  1.00 86.60           C  
ATOM   1398  O   ALA A 178     -60.807  37.041  -1.456  1.00 86.60           O  
ATOM   1399  CB  ALA A 178     -63.380  36.757  -3.507  1.00 86.60           C  
ATOM   1400  N   ALA A 179     -61.724  38.937  -2.125  1.00 82.24           N  
ATOM   1401  CA  ALA A 179     -60.489  39.695  -1.942  1.00 82.24           C  
ATOM   1402  C   ALA A 179     -60.041  39.668  -0.482  1.00 82.24           C  
ATOM   1403  O   ALA A 179     -58.857  39.478  -0.194  1.00 82.24           O  
ATOM   1404  CB  ALA A 179     -60.674  41.136  -2.411  1.00 82.24           C  
ATOM   1405  N   GLU A 180     -60.944  39.771   0.428  1.00 82.33           N  
ATOM   1406  CA  GLU A 180     -60.647  39.756   1.856  1.00 82.33           C  
ATOM   1407  C   GLU A 180     -60.118  38.395   2.297  1.00 82.33           C  
ATOM   1408  O   GLU A 180     -59.151  38.314   3.057  1.00 82.33           O  
ATOM   1409  CB  GLU A 180     -61.891  40.125   2.669  1.00 82.33           C  
ATOM   1410  CG  GLU A 180     -62.274  41.596   2.573  1.00 82.33           C  
ATOM   1411  CD  GLU A 180     -63.592  41.918   3.259  1.00 82.33           C  
ATOM   1412  OE1 GLU A 180     -63.980  43.108   3.300  1.00 82.33           O  
ATOM   1413  OE2 GLU A 180     -64.241  40.974   3.763  1.00 82.33           O1-
ATOM   1414  N   GLU A 181     -60.799  37.460   1.788  1.00 85.31           N  
ATOM   1415  CA  GLU A 181     -60.388  36.102   2.134  1.00 85.31           C  
ATOM   1416  C   GLU A 181     -59.008  35.781   1.568  1.00 85.31           C  
ATOM   1417  O   GLU A 181     -58.191  35.143   2.234  1.00 85.31           O  
ATOM   1418  CB  GLU A 181     -61.414  35.084   1.628  1.00 85.31           C  
ATOM   1419  CG  GLU A 181     -61.175  33.668   2.132  1.00 85.31           C  
ATOM   1420  CD  GLU A 181     -61.233  33.552   3.646  1.00 85.31           C  
ATOM   1421  OE1 GLU A 181     -60.538  32.680   4.216  1.00 85.31           O  
ATOM   1422  OE2 GLU A 181     -61.979  34.340   4.269  1.00 85.31           O1-
ATOM   1423  N   LEU A 182     -58.706  36.199   0.413  1.00 80.61           N  
ATOM   1424  CA  LEU A 182     -57.403  36.010  -0.217  1.00 80.61           C  
ATOM   1425  C   LEU A 182     -56.319  36.769   0.540  1.00 80.61           C  
ATOM   1426  O   LEU A 182     -55.194  36.283   0.676  1.00 80.61           O  
ATOM   1427  CB  LEU A 182     -57.442  36.473  -1.676  1.00 80.61           C  
ATOM   1428  CG  LEU A 182     -58.136  35.536  -2.666  1.00 80.61           C  
ATOM   1429  CD1 LEU A 182     -58.353  36.242  -4.000  1.00 80.61           C  
ATOM   1430  CD2 LEU A 182     -57.320  34.260  -2.856  1.00 80.61           C  
ATOM   1431  N   ALA A 183     -56.688  37.824   1.111  1.00 73.46           N  
ATOM   1432  CA  ALA A 183     -55.748  38.675   1.838  1.00 73.46           C  
ATOM   1433  C   ALA A 183     -55.323  38.025   3.151  1.00 73.46           C  
ATOM   1434  O   ALA A 183     -54.251  38.324   3.681  1.00 73.46           O  
ATOM   1435  CB  ALA A 183     -56.365  40.046   2.101  1.00 73.46           C  
ATOM   1436  N   LYS A 184     -56.140  37.208   3.615  1.00 80.26           N  
ATOM   1437  CA  LYS A 184     -55.858  36.534   4.880  1.00 80.26           C  
ATOM   1438  C   LYS A 184     -54.867  35.390   4.683  1.00 80.26           C  
ATOM   1439  O   LYS A 184     -54.306  34.875   5.652  1.00 80.26           O  
ATOM   1440  CB  LYS A 184     -57.149  36.007   5.508  1.00 80.26           C  
ATOM   1441  CG  LYS A 184     -58.085  37.099   6.005  1.00 80.26           C  
ATOM   1442  CD  LYS A 184     -59.354  36.512   6.613  1.00 80.26           C  
ATOM   1443  CE  LYS A 184     -60.314  37.604   7.065  1.00 80.26           C  
ATOM   1444  NZ  LYS A 184     -61.588  37.036   7.597  1.00 80.26           N1+
ATOM   1445  N   SER A 185     -54.542  35.050   3.422  1.00 74.93           N  
ATOM   1446  CA  SER A 185     -53.628  33.963   3.088  1.00 74.93           C  
ATOM   1447  C   SER A 185     -52.173  34.406   3.210  1.00 74.93           C  
ATOM   1448  O   SER A 185     -51.843  35.558   2.918  1.00 74.93           O  
ATOM   1449  CB  SER A 185     -53.897  33.452   1.673  1.00 74.93           C  
ATOM   1450  OG  SER A 185     -52.908  32.515   1.280  1.00 74.93           O  
ATOM   1451  N   PRO A 186     -51.330  33.589   3.850  1.00 69.91           N  
ATOM   1452  CA  PRO A 186     -49.903  33.887   3.986  1.00 69.91           C  
ATOM   1453  C   PRO A 186     -49.136  33.714   2.676  1.00 69.91           C  
ATOM   1454  O   PRO A 186     -47.981  34.136   2.573  1.00 69.91           O  
ATOM   1455  CB  PRO A 186     -49.430  32.875   5.033  1.00 69.91           C  
ATOM   1456  CG  PRO A 186     -50.361  31.714   4.890  1.00 69.91           C  
ATOM   1457  CD  PRO A 186     -51.702  32.230   4.455  1.00 69.91           C  
ATOM   1458  N   ASP A 187     -49.862  33.241   1.642  1.00 78.64           N  
ATOM   1459  CA  ASP A 187     -49.298  32.961   0.326  1.00 78.64           C  
ATOM   1460  C   ASP A 187     -49.162  34.239  -0.498  1.00 78.64           C  
ATOM   1461  O   ASP A 187     -50.135  34.974  -0.679  1.00 78.64           O  
ATOM   1462  CB  ASP A 187     -50.162  31.944  -0.422  1.00 78.64           C  
ATOM   1463  CG  ASP A 187     -49.570  31.533  -1.760  1.00 78.64           C  
ATOM   1464  OD1 ASP A 187     -48.356  31.242  -1.827  1.00 78.64           O  
ATOM   1465  OD2 ASP A 187     -50.324  31.504  -2.756  1.00 78.64           O1-
ATOM   1466  N   LYS A 188     -47.978  34.566  -0.915  1.00 71.75           N  
ATOM   1467  CA  LYS A 188     -47.666  35.767  -1.684  1.00 71.75           C  
ATOM   1468  C   LYS A 188     -48.507  35.842  -2.954  1.00 71.75           C  
ATOM   1469  O   LYS A 188     -48.988  36.915  -3.324  1.00 71.75           O  
ATOM   1470  CB  LYS A 188     -46.179  35.807  -2.036  1.00 71.75           C  
ATOM   1471  CG  LYS A 188     -45.272  36.136  -0.860  1.00 71.75           C  
ATOM   1472  CD  LYS A 188     -43.821  36.294  -1.298  1.00 71.75           C  
ATOM   1473  CE  LYS A 188     -42.908  36.590  -0.117  1.00 71.75           C  
ATOM   1474  NZ  LYS A 188     -41.483  36.740  -0.542  1.00 71.75           N1+
ATOM   1475  N   GLU A 189     -48.769  34.751  -3.659  1.00 76.02           N  
ATOM   1476  CA  GLU A 189     -49.582  34.679  -4.869  1.00 76.02           C  
ATOM   1477  C   GLU A 189     -51.042  35.004  -4.574  1.00 76.02           C  
ATOM   1478  O   GLU A 189     -51.698  35.704  -5.348  1.00 76.02           O  
ATOM   1479  CB  GLU A 189     -49.469  33.293  -5.511  1.00 76.02           C  
ATOM   1480  CG  GLU A 189     -50.041  33.219  -6.919  1.00 76.02           C  
ATOM   1481  CD  GLU A 189     -49.865  31.856  -7.567  1.00 76.02           C  
ATOM   1482  OE1 GLU A 189     -50.328  31.664  -8.715  1.00 76.02           O  
ATOM   1483  OE2 GLU A 189     -49.260  30.971  -6.923  1.00 76.02           O1-
ATOM   1484  N   ALA A 190     -51.516  34.588  -3.467  1.00 72.31           N  
ATOM   1485  CA  ALA A 190     -52.878  34.862  -3.018  1.00 72.31           C  
ATOM   1486  C   ALA A 190     -53.059  36.341  -2.688  1.00 72.31           C  
ATOM   1487  O   ALA A 190     -54.083  36.939  -3.028  1.00 72.31           O  
ATOM   1488  CB  ALA A 190     -53.222  34.003  -1.803  1.00 72.31           C  
ATOM   1489  N   ILE A 191     -52.088  36.920  -2.115  1.00 68.90           N  
ATOM   1490  CA  ILE A 191     -52.092  38.333  -1.755  1.00 68.90           C  
ATOM   1491  C   ILE A 191     -52.082  39.188  -3.020  1.00 68.90           C  
ATOM   1492  O   ILE A 191     -52.815  40.175  -3.116  1.00 68.90           O  
ATOM   1493  CB  ILE A 191     -50.888  38.692  -0.856  1.00 68.90           C  
ATOM   1494  CG1 ILE A 191     -51.011  37.994   0.504  1.00 68.90           C  
ATOM   1495  CG2 ILE A 191     -50.775  40.209  -0.684  1.00 68.90           C  
ATOM   1496  CD1 ILE A 191     -49.770  38.118   1.378  1.00 68.90           C  
ATOM   1497  N   GLN A 192     -51.345  38.801  -3.977  1.00 70.05           N  
ATOM   1498  CA  GLN A 192     -51.329  39.480  -5.270  1.00 70.05           C  
ATOM   1499  C   GLN A 192     -52.696  39.410  -5.943  1.00 70.05           C  
ATOM   1500  O   GLN A 192     -53.164  40.398  -6.513  1.00 70.05           O  
ATOM   1501  CB  GLN A 192     -50.262  38.873  -6.181  1.00 70.05           C  
ATOM   1502  CG  GLN A 192     -50.027  39.664  -7.462  1.00 70.05           C  
ATOM   1503  CD  GLN A 192     -48.862  39.131  -8.274  1.00 70.05           C  
ATOM   1504  NE2 GLN A 192     -48.589  39.770  -9.408  1.00 70.05           N  
ATOM   1505  OE1 GLN A 192     -48.212  38.155  -7.887  1.00 70.05           O  
ATOM   1506  N   GLU A 193     -53.246  38.330  -5.849  1.00 74.92           N  
ATOM   1507  CA  GLU A 193     -54.560  38.117  -6.448  1.00 74.92           C  
ATOM   1508  C   GLU A 193     -55.637  38.910  -5.713  1.00 74.92           C  
ATOM   1509  O   GLU A 193     -56.582  39.405  -6.332  1.00 74.92           O  
ATOM   1510  CB  GLU A 193     -54.914  36.628  -6.455  1.00 74.92           C  
ATOM   1511  CG  GLU A 193     -54.038  35.792  -7.378  1.00 74.92           C  
ATOM   1512  CD  GLU A 193     -54.181  36.170  -8.843  1.00 74.92           C  
ATOM   1513  OE1 GLU A 193     -53.244  35.907  -9.631  1.00 74.92           O  
ATOM   1514  OE2 GLU A 193     -55.237  36.734  -9.206  1.00 74.92           O1-
ATOM   1515  N   ALA A 194     -55.431  39.054  -4.420  1.00 70.42           N  
ATOM   1516  CA  ALA A 194     -56.292  39.923  -3.622  1.00 70.42           C  
ATOM   1517  C   ALA A 194     -56.187  41.374  -4.085  1.00 70.42           C  
ATOM   1518  O   ALA A 194     -57.200  42.063  -4.217  1.00 70.42           O  
ATOM   1519  CB  ALA A 194     -55.933  39.814  -2.141  1.00 70.42           C  
ATOM   1520  N   ALA A 195     -55.029  41.702  -4.376  1.00 66.09           N  
ATOM   1521  CA  ALA A 195     -54.772  43.053  -4.867  1.00 66.09           C  
ATOM   1522  C   ALA A 195     -55.423  43.275  -6.229  1.00 66.09           C  
ATOM   1523  O   ALA A 195     -56.023  44.326  -6.473  1.00 66.09           O  
ATOM   1524  CB  ALA A 195     -53.269  43.312  -4.951  1.00 66.09           C  
ATOM   1525  N   THR A 196     -55.320  42.294  -7.101  1.00 75.12           N  
ATOM   1526  CA  THR A 196     -55.934  42.358  -8.422  1.00 75.12           C  
ATOM   1527  C   THR A 196     -57.454  42.434  -8.309  1.00 75.12           C  
ATOM   1528  O   THR A 196     -58.096  43.210  -9.019  1.00 75.12           O  
ATOM   1529  CB  THR A 196     -55.540  41.141  -9.280  1.00 75.12           C  
ATOM   1530  CG2 THR A 196     -56.125  41.246 -10.685  1.00 75.12           C  
ATOM   1531  OG1 THR A 196     -54.113  41.070  -9.373  1.00 75.12           O  
ATOM   1532  N   ALA A 197     -58.008  41.640  -7.451  1.00 72.85           N  
ATOM   1533  CA  ALA A 197     -59.450  41.626  -7.218  1.00 72.85           C  
ATOM   1534  C   ALA A 197     -59.936  42.978  -6.704  1.00 72.85           C  
ATOM   1535  O   ALA A 197     -60.967  43.486  -7.152  1.00 72.85           O  
ATOM   1536  CB  ALA A 197     -59.818  40.521  -6.230  1.00 72.85           C  
ATOM   1537  N   LEU A 198     -59.159  43.531  -5.836  1.00 71.95           N  
ATOM   1538  CA  LEU A 198     -59.465  44.846  -5.285  1.00 71.95           C  
ATOM   1539  C   LEU A 198     -59.351  45.925  -6.358  1.00 71.95           C  
ATOM   1540  O   LEU A 198     -60.170  46.845  -6.409  1.00 71.95           O  
ATOM   1541  CB  LEU A 198     -58.529  45.171  -4.117  1.00 71.95           C  
ATOM   1542  CG  LEU A 198     -58.841  44.482  -2.789  1.00 71.95           C  
ATOM   1543  CD1 LEU A 198     -57.691  44.681  -1.807  1.00 71.95           C  
ATOM   1544  CD2 LEU A 198     -60.146  45.011  -2.204  1.00 71.95           C  
ATOM   1545  N   ALA A 199     -58.444  45.754  -7.215  1.00 65.61           N  
ATOM   1546  CA  ALA A 199     -58.263  46.673  -8.337  1.00 65.61           C  
ATOM   1547  C   ALA A 199     -59.473  46.650  -9.265  1.00 65.61           C  
ATOM   1548  O   ALA A 199     -59.931  47.699  -9.724  1.00 65.61           O  
ATOM   1549  CB  ALA A 199     -56.994  46.324  -9.111  1.00 65.61           C  
ATOM   1550  N   ILE A 200     -59.938  45.438  -9.570  1.00 69.79           N  
ATOM   1551  CA  ILE A 200     -61.111  45.241 -10.414  1.00 69.79           C  
ATOM   1552  C   ILE A 200     -62.329  45.897  -9.767  1.00 69.79           C  
ATOM   1553  O   ILE A 200     -63.101  46.586 -10.438  1.00 69.79           O  
ATOM   1554  CB  ILE A 200     -61.381  43.741 -10.666  1.00 69.79           C  
ATOM   1555  CG1 ILE A 200     -60.254  43.129 -11.506  1.00 69.79           C  
ATOM   1556  CG2 ILE A 200     -62.739  43.543 -11.345  1.00 69.79           C  
ATOM   1557  CD1 ILE A 200     -60.316  41.611 -11.614  1.00 69.79           C  
ATOM   1558  N   LEU A 201     -62.509  45.637  -8.471  1.00 71.23           N  
ATOM   1559  CA  LEU A 201     -63.592  46.265  -7.723  1.00 71.23           C  
ATOM   1560  C   LEU A 201     -63.493  47.785  -7.796  1.00 71.23           C  
ATOM   1561  O   LEU A 201     -64.497  48.467  -8.016  1.00 71.23           O  
ATOM   1562  CB  LEU A 201     -63.568  45.810  -6.262  1.00 71.23           C  
ATOM   1563  CG  LEU A 201     -64.736  46.273  -5.389  1.00 71.23           C  
ATOM   1564  CD1 LEU A 201     -66.045  45.677  -5.896  1.00 71.23           C  
ATOM   1565  CD2 LEU A 201     -64.498  45.891  -3.931  1.00 71.23           C  
ATOM   1566  N   ILE A 202     -62.350  48.213  -7.767  1.00 62.66           N  
ATOM   1567  CA  ILE A 202     -62.046  49.639  -7.741  1.00 62.66           C  
ATOM   1568  C   ILE A 202     -62.289  50.242  -9.122  1.00 62.66           C  
ATOM   1569  O   ILE A 202     -62.881  51.318  -9.241  1.00 62.66           O  
ATOM   1570  CB  ILE A 202     -60.591  49.899  -7.290  1.00 62.66           C  
ATOM   1571  CG1 ILE A 202     -60.410  49.512  -5.819  1.00 62.66           C  
ATOM   1572  CG2 ILE A 202     -60.208  51.365  -7.522  1.00 62.66           C  
ATOM   1573  CD1 ILE A 202     -58.960  49.501  -5.355  1.00 62.66           C  
ATOM   1574  N   GLU A 203     -61.847  49.623 -10.217  1.00 64.32           N  
ATOM   1575  CA  GLU A 203     -62.135  50.025 -11.590  1.00 64.32           C  
ATOM   1576  C   GLU A 203     -63.639  50.073 -11.847  1.00 64.32           C  
ATOM   1577  O   GLU A 203     -64.128  50.971 -12.535  1.00 64.32           O  
ATOM   1578  CB  GLU A 203     -61.463  49.072 -12.582  1.00 64.32           C  
ATOM   1579  CG  GLU A 203     -61.584  49.511 -14.035  1.00 64.32           C  
ATOM   1580  CD  GLU A 203     -60.931  48.545 -15.010  1.00 64.32           C  
ATOM   1581  OE1 GLU A 203     -61.193  48.644 -16.230  1.00 64.32           O  
ATOM   1582  OE2 GLU A 203     -60.151  47.681 -14.550  1.00 64.32           O1-
ATOM   1583  N   LEU A 204     -64.276  49.262 -11.281  1.00 64.35           N  
ATOM   1584  CA  LEU A 204     -65.684  49.053 -11.603  1.00 64.35           C  
ATOM   1585  C   LEU A 204     -66.573  49.979 -10.780  1.00 64.35           C  
ATOM   1586  O   LEU A 204     -67.700  50.282 -11.181  1.00 64.35           O  
ATOM   1587  CB  LEU A 204     -66.079  47.595 -11.355  1.00 64.35           C  
ATOM   1588  CG  LEU A 204     -65.481  46.559 -12.307  1.00 64.35           C  
ATOM   1589  CD1 LEU A 204     -65.829  45.149 -11.844  1.00 64.35           C  
ATOM   1590  CD2 LEU A 204     -65.970  46.796 -13.733  1.00 64.35           C  
ATOM   1591  N   ILE A 205     -66.030  50.755  -9.772  1.00 61.98           N  
ATOM   1592  CA  ILE A 205     -66.685  51.543  -8.734  1.00 61.98           C  
ATOM   1593  C   ILE A 205     -66.550  53.030  -9.053  1.00 61.98           C  
ATOM   1594  O   ILE A 205     -67.314  53.853  -8.540  1.00 61.98           O  
ATOM   1595  CB  ILE A 205     -66.096  51.239  -7.337  1.00 61.98           C  
ATOM   1596  CG1 ILE A 205     -66.399  49.792  -6.934  1.00 61.98           C  
ATOM   1597  CG2 ILE A 205     -66.638  52.223  -6.296  1.00 61.98           C  
ATOM   1598  CD1 ILE A 205     -65.697  49.344  -5.660  1.00 61.98           C  
ATOM   1599  N   LEU A 206     -65.752  53.520 -10.136  1.00 55.23           N  
ATOM   1600  CA  LEU A 206     -65.454  54.911 -10.459  1.00 55.23           C  
ATOM   1601  C   LEU A 206     -66.734  55.686 -10.755  1.00 55.23           C  
ATOM   1602  O   LEU A 206     -66.721  56.919 -10.801  1.00 55.23           O  
ATOM   1603  CB  LEU A 206     -64.507  54.992 -11.659  1.00 55.23           C  
ATOM   1604  CG  LEU A 206     -63.050  54.606 -11.400  1.00 55.23           C  
ATOM   1605  CD1 LEU A 206     -62.299  54.453 -12.718  1.00 55.23           C  
ATOM   1606  CD2 LEU A 206     -62.371  55.643 -10.510  1.00 55.23           C  
ATOM   1607  N   SER A 207     -68.017  55.193 -10.121  1.00 49.91           N  
ATOM   1608  CA  SER A 207     -69.191  56.059 -10.161  1.00 49.91           C  
ATOM   1609  C   SER A 207     -69.878  56.119  -8.801  1.00 49.91           C  
ATOM   1610  O   SER A 207     -70.867  56.836  -8.632  1.00 49.91           O  
ATOM   1611  CB  SER A 207     -70.180  55.572 -11.220  1.00 49.91           C  
ATOM   1612  OG  SER A 207     -70.464  54.194 -11.048  1.00 49.91           O  
ATOM   1613  N   ASN A 208     -69.244  55.607  -7.594  1.00 53.43           N  
ATOM   1614  CA  ASN A 208     -69.958  55.518  -6.325  1.00 53.43           C  
ATOM   1615  C   ASN A 208     -69.045  55.832  -5.144  1.00 53.43           C  
ATOM   1616  O   ASN A 208     -68.046  55.144  -4.924  1.00 53.43           O  
ATOM   1617  CB  ASN A 208     -70.583  54.131  -6.158  1.00 53.43           C  
ATOM   1618  CG  ASN A 208     -71.698  54.113  -5.131  1.00 53.43           C  
ATOM   1619  ND2 ASN A 208     -72.782  53.412  -5.443  1.00 53.43           N  
ATOM   1620  OD1 ASN A 208     -71.587  54.725  -4.064  1.00 53.43           O  
ATOM   1621  N   THR A 209     -69.044  57.032  -4.369  1.00 56.49           N  
ATOM   1622  CA  THR A 209     -68.318  57.674  -3.278  1.00 56.49           C  
ATOM   1623  C   THR A 209     -68.328  56.792  -2.033  1.00 56.49           C  
ATOM   1624  O   THR A 209     -67.322  56.696  -1.326  1.00 56.49           O  
ATOM   1625  CB  THR A 209     -68.919  59.050  -2.940  1.00 56.49           C  
ATOM   1626  CG2 THR A 209     -68.593  60.073  -4.023  1.00 56.49           C  
ATOM   1627  OG1 THR A 209     -70.342  58.929  -2.826  1.00 56.49           O  
ATOM   1628  N   GLU A 210     -69.287  55.861  -1.712  1.00 56.18           N  
ATOM   1629  CA  GLU A 210     -69.414  54.951  -0.579  1.00 56.18           C  
ATOM   1630  C   GLU A 210     -68.563  53.699  -0.778  1.00 56.18           C  
ATOM   1631  O   GLU A 210     -67.910  53.232   0.157  1.00 56.18           O  
ATOM   1632  CB  GLU A 210     -70.879  54.562  -0.361  1.00 56.18           C  
ATOM   1633  CG  GLU A 210     -71.703  55.633   0.338  1.00 56.18           C  
ATOM   1634  CD  GLU A 210     -73.142  55.214   0.590  1.00 56.18           C  
ATOM   1635  OE1 GLU A 210     -73.906  56.001   1.195  1.00 56.18           O  
ATOM   1636  OE2 GLU A 210     -73.509  54.091   0.181  1.00 56.18           O1-
ATOM   1637  N   LEU A 211     -68.276  53.277  -1.808  1.00 53.06           N  
ATOM   1638  CA  LEU A 211     -67.509  52.116  -2.245  1.00 53.06           C  
ATOM   1639  C   LEU A 211     -66.029  52.461  -2.378  1.00 53.06           C  
ATOM   1640  O   LEU A 211     -65.165  51.635  -2.072  1.00 53.06           O  
ATOM   1641  CB  LEU A 211     -68.044  51.593  -3.580  1.00 53.06           C  
ATOM   1642  CG  LEU A 211     -69.329  50.766  -3.520  1.00 53.06           C  
ATOM   1643  CD1 LEU A 211     -69.925  50.608  -4.915  1.00 53.06           C  
ATOM   1644  CD2 LEU A 211     -69.060  49.404  -2.890  1.00 53.06           C  
ATOM   1645  N   ALA A 212     -65.663  53.718  -2.675  1.00 54.32           N  
ATOM   1646  CA  ALA A 212     -64.314  54.276  -2.634  1.00 54.32           C  
ATOM   1647  C   ALA A 212     -63.761  54.265  -1.212  1.00 54.32           C  
ATOM   1648  O   ALA A 212     -62.588  53.947  -0.998  1.00 54.32           O  
ATOM   1649  CB  ALA A 212     -64.308  55.696  -3.193  1.00 54.32           C  
ATOM   1650  N   ARG A 213     -64.688  54.486  -0.285  1.00 61.31           N  
ATOM   1651  CA  ARG A 213     -64.346  54.440   1.133  1.00 61.31           C  
ATOM   1652  C   ARG A 213     -64.055  53.012   1.580  1.00 61.31           C  
ATOM   1653  O   ARG A 213     -63.083  52.767   2.299  1.00 61.31           O  
ATOM   1654  CB  ARG A 213     -65.476  55.034   1.977  1.00 61.31           C  
ATOM   1655  CG  ARG A 213     -65.490  56.554   2.007  1.00 61.31           C  
ATOM   1656  CD  ARG A 213     -66.532  57.090   2.978  1.00 61.31           C  
ATOM   1657  NE  ARG A 213     -66.868  58.482   2.694  1.00 61.31           N  
ATOM   1658  CZ  ARG A 213     -68.071  59.021   2.867  1.00 61.31           C  
ATOM   1659  NH1 ARG A 213     -69.081  58.292   3.327  1.00 61.31           N1+
ATOM   1660  NH2 ARG A 213     -68.267  60.299   2.576  1.00 61.31           N  
ATOM   1661  N   GLU A 214     -64.704  52.089   1.069  1.00 58.12           N  
ATOM   1662  CA  GLU A 214     -64.604  50.667   1.383  1.00 58.12           C  
ATOM   1663  C   GLU A 214     -63.379  50.040   0.724  1.00 58.12           C  
ATOM   1664  O   GLU A 214     -62.689  49.221   1.333  1.00 58.12           O  
ATOM   1665  CB  GLU A 214     -65.872  49.928   0.947  1.00 58.12           C  
ATOM   1666  CG  GLU A 214     -67.099  50.269   1.779  1.00 58.12           C  
ATOM   1667  CD  GLU A 214     -68.358  49.556   1.311  1.00 58.12           C  
ATOM   1668  OE1 GLU A 214     -69.465  49.910   1.777  1.00 58.12           O  
ATOM   1669  OE2 GLU A 214     -68.237  48.636   0.472  1.00 58.12           O1-
ATOM   1670  N   ALA A 215     -63.085  50.413  -0.506  1.00 55.27           N  
ATOM   1671  CA  ALA A 215     -61.876  50.034  -1.234  1.00 55.27           C  
ATOM   1672  C   ALA A 215     -60.625  50.539  -0.521  1.00 55.27           C  
ATOM   1673  O   ALA A 215     -59.619  49.830  -0.443  1.00 55.27           O  
ATOM   1674  CB  ALA A 215     -61.925  50.571  -2.662  1.00 55.27           C  
ATOM   1675  N   LYS A 216     -60.714  51.596   0.034  1.00 62.59           N  
ATOM   1676  CA  LYS A 216     -59.660  52.176   0.861  1.00 62.59           C  
ATOM   1677  C   LYS A 216     -59.442  51.354   2.128  1.00 62.59           C  
ATOM   1678  O   LYS A 216     -58.301  51.084   2.510  1.00 62.59           O  
ATOM   1679  CB  LYS A 216     -60.000  53.622   1.227  1.00 62.59           C  
ATOM   1680  CG  LYS A 216     -58.912  54.330   2.021  1.00 62.59           C  
ATOM   1681  CD  LYS A 216     -59.404  55.659   2.580  1.00 62.59           C  
ATOM   1682  CE  LYS A 216     -58.425  56.238   3.593  1.00 62.59           C  
ATOM   1683  NZ  LYS A 216     -58.932  57.510   4.189  1.00 62.59           N1+
ATOM   1684  N   GLU A 217     -60.513  50.998   2.867  1.00 63.65           N  
ATOM   1685  CA  GLU A 217     -60.444  50.199   4.087  1.00 63.65           C  
ATOM   1686  C   GLU A 217     -59.824  48.831   3.815  1.00 63.65           C  
ATOM   1687  O   GLU A 217     -59.001  48.350   4.596  1.00 63.65           O  
ATOM   1688  CB  GLU A 217     -61.837  50.032   4.701  1.00 63.65           C  
ATOM   1689  CG  GLU A 217     -62.367  51.291   5.371  1.00 63.65           C  
ATOM   1690  CD  GLU A 217     -63.773  51.129   5.927  1.00 63.65           C  
ATOM   1691  OE1 GLU A 217     -64.321  52.105   6.489  1.00 63.65           O  
ATOM   1692  OE2 GLU A 217     -64.331  50.016   5.800  1.00 63.65           O1-
ATOM   1693  N   LEU A 218     -60.101  48.316   2.798  1.00 58.85           N  
ATOM   1694  CA  LEU A 218     -59.599  47.017   2.368  1.00 58.85           C  
ATOM   1695  C   LEU A 218     -58.137  47.109   1.950  1.00 58.85           C  
ATOM   1696  O   LEU A 218     -57.336  46.229   2.275  1.00 58.85           O  
ATOM   1697  CB  LEU A 218     -60.441  46.474   1.209  1.00 58.85           C  
ATOM   1698  CG  LEU A 218     -60.322  44.975   0.928  1.00 58.85           C  
ATOM   1699  CD1 LEU A 218     -61.536  44.235   1.480  1.00 58.85           C  
ATOM   1700  CD2 LEU A 218     -60.169  44.721  -0.567  1.00 58.85           C  
ATOM   1701  N   ALA A 219     -57.813  48.156   1.240  1.00 58.56           N  
ATOM   1702  CA  ALA A 219     -56.425  48.440   0.888  1.00 58.56           C  
ATOM   1703  C   ALA A 219     -55.571  48.637   2.137  1.00 58.56           C  
ATOM   1704  O   ALA A 219     -54.433  48.165   2.201  1.00 58.56           O  
ATOM   1705  CB  ALA A 219     -56.344  49.673  -0.008  1.00 58.56           C  
ATOM   1706  N   THR A 220     -56.152  49.244   3.202  1.00 61.81           N  
ATOM   1707  CA  THR A 220     -55.502  49.470   4.487  1.00 61.81           C  
ATOM   1708  C   THR A 220     -55.298  48.153   5.230  1.00 61.81           C  
ATOM   1709  O   THR A 220     -54.231  47.913   5.797  1.00 61.81           O  
ATOM   1710  CB  THR A 220     -56.320  50.436   5.365  1.00 61.81           C  
ATOM   1711  CG2 THR A 220     -55.585  50.758   6.662  1.00 61.81           C  
ATOM   1712  OG1 THR A 220     -56.546  51.652   4.643  1.00 61.81           O  
ATOM   1713  N   GLU A 221     -56.224  47.277   5.137  1.00 61.06           N  
ATOM   1714  CA  GLU A 221     -56.191  45.961   5.767  1.00 61.06           C  
ATOM   1715  C   GLU A 221     -55.206  45.035   5.059  1.00 61.06           C  
ATOM   1716  O   GLU A 221     -54.486  44.273   5.709  1.00 61.06           O  
ATOM   1717  CB  GLU A 221     -57.587  45.334   5.777  1.00 61.06           C  
ATOM   1718  CG  GLU A 221     -58.527  45.942   6.808  1.00 61.06           C  
ATOM   1719  CD  GLU A 221     -59.912  45.313   6.801  1.00 61.06           C  
ATOM   1720  OE1 GLU A 221     -60.784  45.759   7.582  1.00 61.06           O  
ATOM   1721  OE2 GLU A 221     -60.126  44.368   6.010  1.00 61.06           O1-
ATOM   1722  N   ALA A 222     -55.152  45.090   3.708  1.00 53.23           N  
ATOM   1723  CA  ALA A 222     -54.209  44.341   2.881  1.00 53.23           C  
ATOM   1724  C   ALA A 222     -52.773  44.773   3.161  1.00 53.23           C  
ATOM   1725  O   ALA A 222     -51.859  43.943   3.172  1.00 53.23           O  
ATOM   1726  CB  ALA A 222     -54.538  44.524   1.402  1.00 53.23           C  
ATOM   1727  N   ARG A 223     -52.507  45.972   3.491  1.00 59.85           N  
ATOM   1728  CA  ARG A 223     -51.209  46.494   3.908  1.00 59.85           C  
ATOM   1729  C   ARG A 223     -50.758  45.856   5.217  1.00 59.85           C  
ATOM   1730  O   ARG A 223     -49.574  45.561   5.394  1.00 59.85           O  
ATOM   1731  CB  ARG A 223     -51.263  48.016   4.056  1.00 59.85           C  
ATOM   1732  CG  ARG A 223     -49.924  48.649   4.403  1.00 59.85           C  
ATOM   1733  CD  ARG A 223     -50.077  50.111   4.797  1.00 59.85           C  
ATOM   1734  NE  ARG A 223     -49.015  50.539   5.703  1.00 59.85           N  
ATOM   1735  CZ  ARG A 223     -48.923  51.749   6.246  1.00 59.85           C  
ATOM   1736  NH1 ARG A 223     -49.835  52.680   5.986  1.00 59.85           N1+
ATOM   1737  NH2 ARG A 223     -47.915  52.032   7.058  1.00 59.85           N  
ATOM   1738  N   LYS A 224     -51.702  45.850   6.189  1.00 58.92           N  
ATOM   1739  CA  LYS A 224     -51.354  45.258   7.477  1.00 58.92           C  
ATOM   1740  C   LYS A 224     -50.844  43.830   7.307  1.00 58.92           C  
ATOM   1741  O   LYS A 224     -49.987  43.375   8.067  1.00 58.92           O  
ATOM   1742  CB  LYS A 224     -52.558  45.274   8.419  1.00 58.92           C  
ATOM   1743  CG  LYS A 224     -52.886  46.651   8.979  1.00 58.92           C  
ATOM   1744  CD  LYS A 224     -54.055  46.593   9.956  1.00 58.92           C  
ATOM   1745  CE  LYS A 224     -54.424  47.978  10.469  1.00 58.92           C  
ATOM   1746  NZ  LYS A 224     -55.594  47.930  11.397  1.00 58.92           N1+
ATOM   1747  N   ALA A 225     -51.137  43.285   6.229  1.00 51.64           N  
ATOM   1748  CA  ALA A 225     -50.909  41.857   6.021  1.00 51.64           C  
ATOM   1749  C   ALA A 225     -49.676  41.619   5.154  1.00 51.64           C  
ATOM   1750  O   ALA A 225     -49.003  40.595   5.288  1.00 51.64           O  
ATOM   1751  CB  ALA A 225     -52.135  41.210   5.385  1.00 51.64           C  
ATOM   1752  N   THR A 226     -48.977  42.645   4.457  1.00 53.89           N  
ATOM   1753  CA  THR A 226     -47.822  42.398   3.600  1.00 53.89           C  
ATOM   1754  C   THR A 226     -46.879  43.598   3.606  1.00 53.89           C  
ATOM   1755  O   THR A 226     -47.324  44.745   3.537  1.00 53.89           O  
ATOM   1756  CB  THR A 226     -48.255  42.089   2.156  1.00 53.89           C  
ATOM   1757  CG2 THR A 226     -48.881  40.702   2.054  1.00 53.89           C  
ATOM   1758  OG1 THR A 226     -49.213  43.067   1.730  1.00 53.89           O  
ATOM   1759  N   ASP A 227     -45.561  43.533   4.099  1.00 55.20           N  
ATOM   1760  CA  ASP A 227     -44.583  44.599   4.290  1.00 55.20           C  
ATOM   1761  C   ASP A 227     -43.817  44.880   2.998  1.00 55.20           C  
ATOM   1762  O   ASP A 227     -43.513  46.035   2.690  1.00 55.20           O  
ATOM   1763  CB  ASP A 227     -43.607  44.237   5.411  1.00 55.20           C  
ATOM   1764  CG  ASP A 227     -44.212  44.388   6.796  1.00 55.20           C  
ATOM   1765  OD1 ASP A 227     -45.200  45.140   6.950  1.00 55.20           O  
ATOM   1766  OD2 ASP A 227     -43.697  43.752   7.740  1.00 55.20           O1-
ATOM   1767  N   SER A 228     -43.937  44.246   1.805  1.00 47.41           N  
ATOM   1768  CA  SER A 228     -43.058  44.522   0.672  1.00 47.41           C  
ATOM   1769  C   SER A 228     -43.859  44.827  -0.588  1.00 47.41           C  
ATOM   1770  O   SER A 228     -43.432  45.629  -1.423  1.00 47.41           O  
ATOM   1771  CB  SER A 228     -42.123  43.338   0.419  1.00 47.41           C  
ATOM   1772  OG  SER A 228     -42.835  42.245  -0.135  1.00 47.41           O  
ATOM   1773  N   GLU A 229     -45.307  44.764  -0.608  1.00 52.46           N  
ATOM   1774  CA  GLU A 229     -46.237  45.008  -1.707  1.00 52.46           C  
ATOM   1775  C   GLU A 229     -47.296  46.036  -1.316  1.00 52.46           C  
ATOM   1776  O   GLU A 229     -48.276  46.231  -2.038  1.00 52.46           O  
ATOM   1777  CB  GLU A 229     -46.907  43.703  -2.145  1.00 52.46           C  
ATOM   1778  CG  GLU A 229     -45.975  42.749  -2.878  1.00 52.46           C  
ATOM   1779  CD  GLU A 229     -46.692  41.543  -3.464  1.00 52.46           C  
ATOM   1780  OE1 GLU A 229     -46.028  40.693  -4.100  1.00 52.46           O  
ATOM   1781  OE2 GLU A 229     -47.927  41.448  -3.287  1.00 52.46           O1-
ATOM   1782  N   ALA A 230     -47.111  46.817  -0.271  1.00 53.07           N  
ATOM   1783  CA  ALA A 230     -47.822  47.878   0.437  1.00 53.07           C  
ATOM   1784  C   ALA A 230     -47.856  49.161  -0.389  1.00 53.07           C  
ATOM   1785  O   ALA A 230     -48.874  49.857  -0.422  1.00 53.07           O  
ATOM   1786  CB  ALA A 230     -47.173  48.140   1.793  1.00 53.07           C  
ATOM   1787  N   ALA A 231     -46.939  49.312  -1.273  1.00 53.17           N  
ATOM   1788  CA  ALA A 231     -46.820  50.521  -2.084  1.00 53.17           C  
ATOM   1789  C   ALA A 231     -47.738  50.459  -3.301  1.00 53.17           C  
ATOM   1790  O   ALA A 231     -48.359  51.458  -3.668  1.00 53.17           O  
ATOM   1791  CB  ALA A 231     -45.371  50.725  -2.524  1.00 53.17           C  
ATOM   1792  N   LYS A 232     -47.974  49.230  -3.846  1.00 56.66           N  
ATOM   1793  CA  LYS A 232     -48.860  49.026  -4.988  1.00 56.66           C  
ATOM   1794  C   LYS A 232     -50.325  49.125  -4.571  1.00 56.66           C  
ATOM   1795  O   LYS A 232     -51.139  49.719  -5.281  1.00 56.66           O  
ATOM   1796  CB  LYS A 232     -48.592  47.669  -5.641  1.00 56.66           C  
ATOM   1797  CG  LYS A 232     -47.312  47.620  -6.461  1.00 56.66           C  
ATOM   1798  CD  LYS A 232     -47.141  46.274  -7.152  1.00 56.66           C  
ATOM   1799  CE  LYS A 232     -45.817  46.190  -7.899  1.00 56.66           C  
ATOM   1800  NZ  LYS A 232     -45.626  44.855  -8.542  1.00 56.66           N1+
ATOM   1801  N   VAL A 233     -50.594  48.661  -3.383  1.00 58.24           N  
ATOM   1802  CA  VAL A 233     -51.932  48.702  -2.804  1.00 58.24           C  
ATOM   1803  C   VAL A 233     -52.257  50.124  -2.351  1.00 58.24           C  
ATOM   1804  O   VAL A 233     -53.361  50.620  -2.586  1.00 58.24           O  
ATOM   1805  CB  VAL A 233     -52.067  47.721  -1.618  1.00 58.24           C  
ATOM   1806  CG1 VAL A 233     -53.432  47.870  -0.946  1.00 58.24           C  
ATOM   1807  CG2 VAL A 233     -51.853  46.284  -2.088  1.00 58.24           C  
ATOM   1808  N   VAL A 234     -51.260  50.839  -1.752  1.00 62.11           N  
ATOM   1809  CA  VAL A 234     -51.349  52.235  -1.339  1.00 62.11           C  
ATOM   1810  C   VAL A 234     -51.424  53.135  -2.570  1.00 62.11           C  
ATOM   1811  O   VAL A 234     -52.227  54.071  -2.615  1.00 62.11           O  
ATOM   1812  CB  VAL A 234     -50.152  52.643  -0.453  1.00 62.11           C  
ATOM   1813  CG1 VAL A 234     -50.184  54.141  -0.156  1.00 62.11           C  
ATOM   1814  CG2 VAL A 234     -50.150  51.838   0.846  1.00 62.11           C  
ATOM   1815  N   PHE A 235     -50.647  52.785  -3.461  1.00 61.02           N  
ATOM   1816  CA  PHE A 235     -50.670  53.462  -4.753  1.00 61.02           C  
ATOM   1817  C   PHE A 235     -52.050  53.359  -5.392  1.00 61.02           C  
ATOM   1818  O   PHE A 235     -52.601  54.359  -5.856  1.00 61.02           O  
ATOM   1819  CB  PHE A 235     -49.612  52.873  -5.689  1.00 61.02           C  
ATOM   1820  CG  PHE A 235     -49.595  53.500  -7.057  1.00 61.02           C  
ATOM   1821  CD1 PHE A 235     -50.302  52.928  -8.108  1.00 61.02           C  
ATOM   1822  CD2 PHE A 235     -48.871  54.661  -7.293  1.00 61.02           C  
ATOM   1823  CE1 PHE A 235     -50.289  53.506  -9.375  1.00 61.02           C  
ATOM   1824  CE2 PHE A 235     -48.854  55.245  -8.557  1.00 61.02           C  
ATOM   1825  CZ  PHE A 235     -49.561  54.665  -9.597  1.00 61.02           C  
ATOM   1826  N   LEU A 236     -52.638  52.328  -5.395  1.00 58.03           N  
ATOM   1827  CA  LEU A 236     -53.947  52.047  -5.975  1.00 58.03           C  
ATOM   1828  C   LEU A 236     -55.053  52.724  -5.174  1.00 58.03           C  
ATOM   1829  O   LEU A 236     -55.980  53.300  -5.749  1.00 58.03           O  
ATOM   1830  CB  LEU A 236     -54.195  50.537  -6.035  1.00 58.03           C  
ATOM   1831  CG  LEU A 236     -55.458  50.085  -6.770  1.00 58.03           C  
ATOM   1832  CD1 LEU A 236     -55.394  50.498  -8.235  1.00 58.03           C  
ATOM   1833  CD2 LEU A 236     -55.640  48.577  -6.640  1.00 58.03           C  
ATOM   1834  N   ALA A 237     -54.988  52.812  -3.875  1.00 60.27           N  
ATOM   1835  CA  ALA A 237     -55.897  53.530  -2.985  1.00 60.27           C  
ATOM   1836  C   ALA A 237     -55.840  55.033  -3.239  1.00 60.27           C  
ATOM   1837  O   ALA A 237     -56.876  55.700  -3.298  1.00 60.27           O  
ATOM   1838  CB  ALA A 237     -55.564  53.227  -1.527  1.00 60.27           C  
ATOM   1839  N   LEU A 238     -54.665  55.544  -3.404  1.00 62.94           N  
ATOM   1840  CA  LEU A 238     -54.428  56.961  -3.654  1.00 62.94           C  
ATOM   1841  C   LEU A 238     -54.905  57.354  -5.048  1.00 62.94           C  
ATOM   1842  O   LEU A 238     -55.445  58.446  -5.239  1.00 62.94           O  
ATOM   1843  CB  LEU A 238     -52.941  57.292  -3.498  1.00 62.94           C  
ATOM   1844  CG  LEU A 238     -52.401  57.332  -2.068  1.00 62.94           C  
ATOM   1845  CD1 LEU A 238     -50.880  57.455  -2.079  1.00 62.94           C  
ATOM   1846  CD2 LEU A 238     -53.030  58.482  -1.290  1.00 62.94           C  
ATOM   1847  N   PHE A 239     -54.788  56.492  -5.996  1.00 62.14           N  
ATOM   1848  CA  PHE A 239     -55.324  56.668  -7.340  1.00 62.14           C  
ATOM   1849  C   PHE A 239     -56.842  56.791  -7.307  1.00 62.14           C  
ATOM   1850  O   PHE A 239     -57.419  57.620  -8.015  1.00 62.14           O  
ATOM   1851  CB  PHE A 239     -54.911  55.502  -8.243  1.00 62.14           C  
ATOM   1852  CG  PHE A 239     -55.329  55.666  -9.678  1.00 62.14           C  
ATOM   1853  CD1 PHE A 239     -56.455  55.015 -10.169  1.00 62.14           C  
ATOM   1854  CD2 PHE A 239     -54.597  56.474 -10.539  1.00 62.14           C  
ATOM   1855  CE1 PHE A 239     -56.845  55.166 -11.498  1.00 62.14           C  
ATOM   1856  CE2 PHE A 239     -54.980  56.629 -11.868  1.00 62.14           C  
ATOM   1857  CZ  PHE A 239     -56.103  55.974 -12.346  1.00 62.14           C  
ATOM   1858  N   ILE A 240     -57.487  56.176  -6.500  1.00 55.27           N  
ATOM   1859  CA  ILE A 240     -58.928  56.137  -6.282  1.00 55.27           C  
ATOM   1860  C   ILE A 240     -59.400  57.468  -5.701  1.00 55.27           C  
ATOM   1861  O   ILE A 240     -60.412  58.021  -6.139  1.00 55.27           O  
ATOM   1862  CB  ILE A 240     -59.327  54.973  -5.347  1.00 55.27           C  
ATOM   1863  CG1 ILE A 240     -59.022  53.626  -6.011  1.00 55.27           C  
ATOM   1864  CG2 ILE A 240     -60.806  55.072  -4.962  1.00 55.27           C  
ATOM   1865  CD1 ILE A 240     -59.159  52.430  -5.077  1.00 55.27           C  
ATOM   1866  N   VAL A 241     -58.711  57.957  -4.867  1.00 60.14           N  
ATOM   1867  CA  VAL A 241     -59.038  59.195  -4.166  1.00 60.14           C  
ATOM   1868  C   VAL A 241     -58.844  60.386  -5.103  1.00 60.14           C  
ATOM   1869  O   VAL A 241     -59.595  61.362  -5.041  1.00 60.14           O  
ATOM   1870  CB  VAL A 241     -58.179  59.371  -2.895  1.00 60.14           C  
ATOM   1871  CG1 VAL A 241     -58.456  60.724  -2.239  1.00 60.14           C  
ATOM   1872  CG2 VAL A 241     -58.443  58.233  -1.911  1.00 60.14           C  
ATOM   1873  N   VAL A 242     -57.874  60.253  -6.004  1.00 60.64           N  
ATOM   1874  CA  VAL A 242     -57.584  61.316  -6.962  1.00 60.64           C  
ATOM   1875  C   VAL A 242     -58.785  61.522  -7.884  1.00 60.64           C  
ATOM   1876  O   VAL A 242     -59.073  62.648  -8.293  1.00 60.64           O  
ATOM   1877  CB  VAL A 242     -56.321  61.001  -7.793  1.00 60.64           C  
ATOM   1878  CG1 VAL A 242     -56.191  61.973  -8.965  1.00 60.64           C  
ATOM   1879  CG2 VAL A 242     -55.075  61.052  -6.912  1.00 60.64           C  
ATOM   1880  N   GLN A 243     -59.632  60.478  -8.135  1.00 58.02           N  
ATOM   1881  CA  GLN A 243     -60.735  60.552  -9.085  1.00 58.02           C  
ATOM   1882  C   GLN A 243     -62.029  60.975  -8.396  1.00 58.02           C  
ATOM   1883  O   GLN A 243     -63.001  61.342  -9.058  1.00 58.02           O  
ATOM   1884  CB  GLN A 243     -60.931  59.207  -9.788  1.00 58.02           C  
ATOM   1885  CG  GLN A 243     -59.739  58.773 -10.628  1.00 58.02           C  
ATOM   1886  CD  GLN A 243     -59.548  59.634 -11.864  1.00 58.02           C  
ATOM   1887  NE2 GLN A 243     -58.461  59.395 -12.591  1.00 58.02           N  
ATOM   1888  OE1 GLN A 243     -60.371  60.505 -12.163  1.00 58.02           O  
ATOM   1889  N   LEU A 244     -62.004  61.099  -6.992  1.00 58.70           N  
ATOM   1890  CA  LEU A 244     -63.187  61.498  -6.237  1.00 58.70           C  
ATOM   1891  C   LEU A 244     -62.929  62.786  -5.462  1.00 58.70           C  
ATOM   1892  O   LEU A 244     -61.905  62.914  -4.786  1.00 58.70           O  
ATOM   1893  CB  LEU A 244     -63.610  60.386  -5.274  1.00 58.70           C  
ATOM   1894  CG  LEU A 244     -64.055  59.070  -5.913  1.00 58.70           C  
ATOM   1895  CD1 LEU A 244     -64.191  57.984  -4.849  1.00 58.70           C  
ATOM   1896  CD2 LEU A 244     -65.367  59.257  -6.664  1.00 58.70           C  
ATOM   1897  N   PRO A 245     -63.525  63.924  -5.817  1.00 60.48           N  
ATOM   1898  CA  PRO A 245     -63.242  65.168  -5.095  1.00 60.48           C  
ATOM   1899  C   PRO A 245     -63.796  65.163  -3.672  1.00 60.48           C  
ATOM   1900  O   PRO A 245     -64.828  65.784  -3.405  1.00 60.48           O  
ATOM   1901  CB  PRO A 245     -63.934  66.235  -5.946  1.00 60.48           C  
ATOM   1902  CG  PRO A 245     -65.046  65.512  -6.635  1.00 60.48           C  
ATOM   1903  CD  PRO A 245     -64.684  64.058  -6.730  1.00 60.48           C  
ATOM   1904  N   ASP A 246     -63.374  64.150  -2.795  1.00 72.86           N  
ATOM   1905  CA  ASP A 246     -63.817  64.101  -1.405  1.00 72.86           C  
ATOM   1906  C   ASP A 246     -62.676  64.449  -0.453  1.00 72.86           C  
ATOM   1907  O   ASP A 246     -61.651  63.763  -0.425  1.00 72.86           O  
ATOM   1908  CB  ASP A 246     -64.379  62.718  -1.071  1.00 72.86           C  
ATOM   1909  CG  ASP A 246     -65.025  62.658   0.302  1.00 72.86           C  
ATOM   1910  OD1 ASP A 246     -64.298  62.577   1.317  1.00 72.86           O  
ATOM   1911  OD2 ASP A 246     -66.273  62.687   0.372  1.00 72.86           O1-
ATOM   1912  N   THR A 247     -62.824  65.520   0.340  1.00 73.04           N  
ATOM   1913  CA  THR A 247     -61.825  66.097   1.231  1.00 73.04           C  
ATOM   1914  C   THR A 247     -61.509  65.144   2.380  1.00 73.04           C  
ATOM   1915  O   THR A 247     -60.348  64.985   2.762  1.00 73.04           O  
ATOM   1916  CB  THR A 247     -62.295  67.450   1.797  1.00 73.04           C  
ATOM   1917  CG2 THR A 247     -61.205  68.103   2.640  1.00 73.04           C  
ATOM   1918  OG1 THR A 247     -62.633  68.323   0.712  1.00 73.04           O  
ATOM   1919  N   GLU A 248     -62.457  64.433   2.952  1.00 72.41           N  
ATOM   1920  CA  GLU A 248     -62.261  63.493   4.053  1.00 72.41           C  
ATOM   1921  C   GLU A 248     -61.476  62.267   3.598  1.00 72.41           C  
ATOM   1922  O   GLU A 248     -60.570  61.808   4.298  1.00 72.41           O  
ATOM   1923  CB  GLU A 248     -63.608  63.067   4.643  1.00 72.41           C  
ATOM   1924  CG  GLU A 248     -64.288  64.149   5.469  1.00 72.41           C  
ATOM   1925  CD  GLU A 248     -65.537  63.661   6.186  1.00 72.41           C  
ATOM   1926  OE1 GLU A 248     -66.097  64.417   7.012  1.00 72.41           O  
ATOM   1927  OE2 GLU A 248     -65.957  62.513   5.921  1.00 72.41           O1-
ATOM   1928  N   LEU A 249     -61.689  61.850   2.464  1.00 68.79           N  
ATOM   1929  CA  LEU A 249     -60.998  60.721   1.850  1.00 68.79           C  
ATOM   1930  C   LEU A 249     -59.571  61.100   1.466  1.00 68.79           C  
ATOM   1931  O   LEU A 249     -58.649  60.297   1.620  1.00 68.79           O  
ATOM   1932  CB  LEU A 249     -61.759  60.235   0.615  1.00 68.79           C  
ATOM   1933  CG  LEU A 249     -63.052  59.460   0.876  1.00 68.79           C  
ATOM   1934  CD1 LEU A 249     -63.769  59.166  -0.437  1.00 68.79           C  
ATOM   1935  CD2 LEU A 249     -62.759  58.168   1.632  1.00 68.79           C  
ATOM   1936  N   ALA A 250     -59.416  62.239   1.060  1.00 70.59           N  
ATOM   1937  CA  ALA A 250     -58.101  62.779   0.726  1.00 70.59           C  
ATOM   1938  C   ALA A 250     -57.208  62.851   1.961  1.00 70.59           C  
ATOM   1939  O   ALA A 250     -56.019  62.527   1.895  1.00 70.59           O  
ATOM   1940  CB  ALA A 250     -58.238  64.161   0.092  1.00 70.59           C  
ATOM   1941  N   LYS A 251     -57.849  63.198   3.099  1.00 79.04           N  
ATOM   1942  CA  LYS A 251     -57.125  63.247   4.366  1.00 79.04           C  
ATOM   1943  C   LYS A 251     -56.653  61.858   4.783  1.00 79.04           C  
ATOM   1944  O   LYS A 251     -55.499  61.682   5.183  1.00 79.04           O  
ATOM   1945  CB  LYS A 251     -58.000  63.854   5.462  1.00 79.04           C  
ATOM   1946  CG  LYS A 251     -58.153  65.366   5.368  1.00 79.04           C  
ATOM   1947  CD  LYS A 251     -58.977  65.918   6.524  1.00 79.04           C  
ATOM   1948  CE  LYS A 251     -59.221  67.414   6.373  1.00 79.04           C  
ATOM   1949  NZ  LYS A 251     -60.066  67.951   7.481  1.00 79.04           N1+
ATOM   1950  N   GLU A 252     -57.448  61.050   4.671  1.00 71.50           N  
ATOM   1951  CA  GLU A 252     -57.153  59.675   5.063  1.00 71.50           C  
ATOM   1952  C   GLU A 252     -56.128  59.043   4.126  1.00 71.50           C  
ATOM   1953  O   GLU A 252     -55.233  58.321   4.572  1.00 71.50           O  
ATOM   1954  CB  GLU A 252     -58.433  58.836   5.086  1.00 71.50           C  
ATOM   1955  CG  GLU A 252     -59.399  59.218   6.199  1.00 71.50           C  
ATOM   1956  CD  GLU A 252     -60.672  58.388   6.199  1.00 71.50           C  
ATOM   1957  OE1 GLU A 252     -61.657  58.787   6.860  1.00 71.50           O  
ATOM   1958  OE2 GLU A 252     -60.684  57.328   5.533  1.00 71.50           O1-
ATOM   1959  N   ALA A 253     -56.255  59.256   2.824  1.00 70.50           N  
ATOM   1960  CA  ALA A 253     -55.293  58.800   1.824  1.00 70.50           C  
ATOM   1961  C   ALA A 253     -53.902  59.364   2.103  1.00 70.50           C  
ATOM   1962  O   ALA A 253     -52.901  58.656   1.969  1.00 70.50           O  
ATOM   1963  CB  ALA A 253     -55.752  59.196   0.423  1.00 70.50           C  
ATOM   1964  N   LEU A 254     -53.902  60.577   2.510  1.00 74.18           N  
ATOM   1965  CA  LEU A 254     -52.646  61.235   2.853  1.00 74.18           C  
ATOM   1966  C   LEU A 254     -52.009  60.587   4.078  1.00 74.18           C  
ATOM   1967  O   LEU A 254     -50.788  60.418   4.133  1.00 74.18           O  
ATOM   1968  CB  LEU A 254     -52.876  62.726   3.113  1.00 74.18           C  
ATOM   1969  CG  LEU A 254     -52.899  63.633   1.881  1.00 74.18           C  
ATOM   1970  CD1 LEU A 254     -53.531  64.978   2.226  1.00 74.18           C  
ATOM   1971  CD2 LEU A 254     -51.491  63.823   1.330  1.00 74.18           C  
ATOM   1972  N   GLU A 255     -52.800  60.162   5.010  1.00 79.53           N  
ATOM   1973  CA  GLU A 255     -52.305  59.455   6.187  1.00 79.53           C  
ATOM   1974  C   GLU A 255     -51.704  58.106   5.809  1.00 79.53           C  
ATOM   1975  O   GLU A 255     -50.660  57.715   6.336  1.00 79.53           O  
ATOM   1976  CB  GLU A 255     -53.429  59.262   7.210  1.00 79.53           C  
ATOM   1977  CG  GLU A 255     -52.947  58.772   8.568  1.00 79.53           C  
ATOM   1978  CD  GLU A 255     -54.017  58.840   9.645  1.00 79.53           C  
ATOM   1979  OE1 GLU A 255     -53.715  58.533  10.821  1.00 79.53           O  
ATOM   1980  OE2 GLU A 255     -55.167  59.202   9.310  1.00 79.53           O1-
ATOM   1981  N   LEU A 256     -52.354  57.488   4.895  1.00 71.87           N  
ATOM   1982  CA  LEU A 256     -51.869  56.208   4.391  1.00 71.87           C  
ATOM   1983  C   LEU A 256     -50.554  56.383   3.639  1.00 71.87           C  
ATOM   1984  O   LEU A 256     -49.640  55.567   3.780  1.00 71.87           O  
ATOM   1985  CB  LEU A 256     -52.913  55.561   3.476  1.00 71.87           C  
ATOM   1986  CG  LEU A 256     -54.139  54.961   4.165  1.00 71.87           C  
ATOM   1987  CD1 LEU A 256     -55.187  54.565   3.129  1.00 71.87           C  
ATOM   1988  CD2 LEU A 256     -53.741  53.760   5.016  1.00 71.87           C  
ATOM   1989  N   ALA A 257     -50.503  57.384   2.859  1.00 72.06           N  
ATOM   1990  CA  ALA A 257     -49.281  57.719   2.132  1.00 72.06           C  
ATOM   1991  C   ALA A 257     -48.129  57.997   3.095  1.00 72.06           C  
ATOM   1992  O   ALA A 257     -46.991  57.591   2.845  1.00 72.06           O  
ATOM   1993  CB  ALA A 257     -49.515  58.924   1.225  1.00 72.06           C  
ATOM   1994  N   LYS A 258     -48.454  58.676   4.163  1.00 78.62           N  
ATOM   1995  CA  LYS A 258     -47.467  58.980   5.195  1.00 78.62           C  
ATOM   1996  C   LYS A 258     -46.867  57.702   5.775  1.00 78.62           C  
ATOM   1997  O   LYS A 258     -45.652  57.610   5.965  1.00 78.62           O  
ATOM   1998  CB  LYS A 258     -48.095  59.817   6.311  1.00 78.62           C  
ATOM   1999  CG  LYS A 258     -47.090  60.376   7.307  1.00 78.62           C  
ATOM   2000  CD  LYS A 258     -47.768  61.249   8.354  1.00 78.62           C  
ATOM   2001  CE  LYS A 258     -46.774  61.753   9.392  1.00 78.62           C  
ATOM   2002  NZ  LYS A 258     -47.439  62.585  10.439  1.00 78.62           N1+
ATOM   2003  N   GLU A 259     -47.673  56.831   5.988  1.00 72.28           N  
ATOM   2004  CA  GLU A 259     -47.238  55.557   6.552  1.00 72.28           C  
ATOM   2005  C   GLU A 259     -46.415  54.758   5.545  1.00 72.28           C  
ATOM   2006  O   GLU A 259     -45.439  54.102   5.914  1.00 72.28           O  
ATOM   2007  CB  GLU A 259     -48.442  54.734   7.017  1.00 72.28           C  
ATOM   2008  CG  GLU A 259     -49.121  55.286   8.262  1.00 72.28           C  
ATOM   2009  CD  GLU A 259     -50.311  54.455   8.716  1.00 72.28           C  
ATOM   2010  OE1 GLU A 259     -50.964  54.827   9.717  1.00 72.28           O  
ATOM   2011  OE2 GLU A 259     -50.590  53.423   8.066  1.00 72.28           O1-
ATOM   2012  N   ALA A 260     -46.785  54.847   4.320  1.00 66.52           N  
ATOM   2013  CA  ALA A 260     -46.096  54.137   3.245  1.00 66.52           C  
ATOM   2014  C   ALA A 260     -44.698  54.707   3.021  1.00 66.52           C  
ATOM   2015  O   ALA A 260     -43.767  53.970   2.687  1.00 66.52           O  
ATOM   2016  CB  ALA A 260     -46.909  54.208   1.955  1.00 66.52           C  
ATOM   2017  N   VAL A 261     -44.525  55.924   3.161  1.00 68.79           N  
ATOM   2018  CA  VAL A 261     -43.284  56.656   2.931  1.00 68.79           C  
ATOM   2019  C   VAL A 261     -42.268  56.303   4.016  1.00 68.79           C  
ATOM   2020  O   VAL A 261     -41.058  56.330   3.775  1.00 68.79           O  
ATOM   2021  CB  VAL A 261     -43.523  58.182   2.901  1.00 68.79           C  
ATOM   2022  CG1 VAL A 261     -42.195  58.934   2.827  1.00 68.79           C  
ATOM   2023  CG2 VAL A 261     -44.419  58.558   1.722  1.00 68.79           C  
ATOM   2024  N   LYS A 262     -42.722  55.778   5.167  1.00 69.36           N  
ATOM   2025  CA  LYS A 262     -41.848  55.324   6.245  1.00 69.36           C  
ATOM   2026  C   LYS A 262     -41.207  53.982   5.904  1.00 69.36           C  
ATOM   2027  O   LYS A 262     -40.108  53.676   6.371  1.00 69.36           O  
ATOM   2028  CB  LYS A 262     -42.625  55.216   7.557  1.00 69.36           C  
ATOM   2029  CG  LYS A 262     -42.968  56.558   8.186  1.00 69.36           C  
ATOM   2030  CD  LYS A 262     -43.660  56.384   9.532  1.00 69.36           C  
ATOM   2031  CE  LYS A 262     -44.037  57.726  10.146  1.00 69.36           C  
ATOM   2032  NZ  LYS A 262     -44.733  57.559  11.456  1.00 69.36           N1+
ATOM   2033  N   SER A 263     -41.713  53.301   4.849  1.00 60.29           N  
ATOM   2034  CA  SER A 263     -41.266  51.966   4.469  1.00 60.29           C  
ATOM   2035  C   SER A 263     -40.324  52.019   3.270  1.00 60.29           C  
ATOM   2036  O   SER A 263     -40.430  52.915   2.429  1.00 60.29           O  
ATOM   2037  CB  SER A 263     -42.463  51.070   4.147  1.00 60.29           C  
ATOM   2038  OG  SER A 263     -43.104  51.496   2.957  1.00 60.29           O  
ATOM   2039  N   THR A 264     -38.993  52.304   3.294  1.00 55.09           N  
ATOM   2040  CA  THR A 264     -37.807  52.507   2.470  1.00 55.09           C  
ATOM   2041  C   THR A 264     -38.016  51.937   1.070  1.00 55.09           C  
ATOM   2042  O   THR A 264     -37.198  51.154   0.584  1.00 55.09           O  
ATOM   2043  CB  THR A 264     -36.565  51.860   3.111  1.00 55.09           C  
ATOM   2044  CG2 THR A 264     -35.844  52.841   4.029  1.00 55.09           C  
ATOM   2045  OG1 THR A 264     -36.969  50.716   3.874  1.00 55.09           O  
ATOM   2046  N   ASP A 265     -39.153  52.123   0.358  1.00 57.95           N  
ATOM   2047  CA  ASP A 265     -39.395  51.552  -0.962  1.00 57.95           C  
ATOM   2048  C   ASP A 265     -39.220  52.603  -2.057  1.00 57.95           C  
ATOM   2049  O   ASP A 265     -39.481  53.787  -1.834  1.00 57.95           O  
ATOM   2050  CB  ASP A 265     -40.797  50.944  -1.036  1.00 57.95           C  
ATOM   2051  CG  ASP A 265     -40.872  49.734  -1.953  1.00 57.95           C  
ATOM   2052  OD1 ASP A 265     -39.909  49.481  -2.707  1.00 57.95           O  
ATOM   2053  OD2 ASP A 265     -41.905  49.032  -1.922  1.00 57.95           O1-
ATOM   2054  N   SER A 266     -38.401  52.366  -3.123  1.00 58.17           N  
ATOM   2055  CA  SER A 266     -38.211  53.065  -4.390  1.00 58.17           C  
ATOM   2056  C   SER A 266     -39.547  53.483  -4.995  1.00 58.17           C  
ATOM   2057  O   SER A 266     -39.597  54.369  -5.852  1.00 58.17           O  
ATOM   2058  CB  SER A 266     -37.447  52.185  -5.380  1.00 58.17           C  
ATOM   2059  OG  SER A 266     -38.179  51.007  -5.675  1.00 58.17           O  
ATOM   2060  N   GLU A 267     -40.737  53.087  -4.358  1.00 66.34           N  
ATOM   2061  CA  GLU A 267     -42.076  53.376  -4.862  1.00 66.34           C  
ATOM   2062  C   GLU A 267     -42.747  54.478  -4.047  1.00 66.34           C  
ATOM   2063  O   GLU A 267     -43.896  54.838  -4.308  1.00 66.34           O  
ATOM   2064  CB  GLU A 267     -42.940  52.112  -4.850  1.00 66.34           C  
ATOM   2065  CG  GLU A 267     -42.521  51.071  -5.877  1.00 66.34           C  
ATOM   2066  CD  GLU A 267     -43.542  49.958  -6.054  1.00 66.34           C  
ATOM   2067  OE1 GLU A 267     -43.332  49.073  -6.914  1.00 66.34           O  
ATOM   2068  OE2 GLU A 267     -44.559  49.971  -5.325  1.00 66.34           O1-
ATOM   2069  N   ALA A 268     -42.051  55.056  -3.084  1.00 70.36           N  
ATOM   2070  CA  ALA A 268     -42.492  56.116  -2.181  1.00 70.36           C  
ATOM   2071  C   ALA A 268     -42.737  57.416  -2.942  1.00 70.36           C  
ATOM   2072  O   ALA A 268     -43.708  58.126  -2.671  1.00 70.36           O  
ATOM   2073  CB  ALA A 268     -41.462  56.335  -1.076  1.00 70.36           C  
ATOM   2074  N   LEU A 269     -42.006  57.683  -3.948  1.00 74.40           N  
ATOM   2075  CA  LEU A 269     -42.142  58.900  -4.739  1.00 74.40           C  
ATOM   2076  C   LEU A 269     -43.407  58.859  -5.589  1.00 74.40           C  
ATOM   2077  O   LEU A 269     -44.090  59.874  -5.746  1.00 74.40           O  
ATOM   2078  CB  LEU A 269     -40.917  59.097  -5.636  1.00 74.40           C  
ATOM   2079  CG  LEU A 269     -39.663  59.651  -4.960  1.00 74.40           C  
ATOM   2080  CD1 LEU A 269     -38.475  59.591  -5.914  1.00 74.40           C  
ATOM   2081  CD2 LEU A 269     -39.900  61.080  -4.482  1.00 74.40           C  
ATOM   2082  N   LYS A 270     -43.736  57.650  -6.113  1.00 74.66           N  
ATOM   2083  CA  LYS A 270     -44.957  57.478  -6.895  1.00 74.66           C  
ATOM   2084  C   LYS A 270     -46.196  57.676  -6.028  1.00 74.66           C  
ATOM   2085  O   LYS A 270     -47.176  58.282  -6.466  1.00 74.66           O  
ATOM   2086  CB  LYS A 270     -44.988  56.093  -7.543  1.00 74.66           C  
ATOM   2087  CG  LYS A 270     -44.008  55.927  -8.695  1.00 74.66           C  
ATOM   2088  CD  LYS A 270     -44.120  54.547  -9.330  1.00 74.66           C  
ATOM   2089  CE  LYS A 270     -43.098  54.358 -10.444  1.00 74.66           C  
ATOM   2090  NZ  LYS A 270     -43.165  52.986 -11.030  1.00 74.66           N1+
ATOM   2091  N   VAL A 271     -46.139  57.207  -4.801  1.00 75.78           N  
ATOM   2092  CA  VAL A 271     -47.223  57.361  -3.837  1.00 75.78           C  
ATOM   2093  C   VAL A 271     -47.385  58.836  -3.473  1.00 75.78           C  
ATOM   2094  O   VAL A 271     -48.505  59.351  -3.427  1.00 75.78           O  
ATOM   2095  CB  VAL A 271     -46.974  56.522  -2.564  1.00 75.78           C  
ATOM   2096  CG1 VAL A 271     -48.023  56.834  -1.499  1.00 75.78           C  
ATOM   2097  CG2 VAL A 271     -46.975  55.031  -2.900  1.00 75.78           C  
ATOM   2098  N   VAL A 272     -46.324  59.517  -3.279  1.00 80.71           N  
ATOM   2099  CA  VAL A 272     -46.307  60.937  -2.944  1.00 80.71           C  
ATOM   2100  C   VAL A 272     -46.795  61.755  -4.137  1.00 80.71           C  
ATOM   2101  O   VAL A 272     -47.573  62.699  -3.974  1.00 80.71           O  
ATOM   2102  CB  VAL A 272     -44.896  61.404  -2.520  1.00 80.71           C  
ATOM   2103  CG1 VAL A 272     -44.855  62.922  -2.358  1.00 80.71           C  
ATOM   2104  CG2 VAL A 272     -44.473  60.713  -1.224  1.00 80.71           C  
ATOM   2105  N   GLU A 273     -46.404  61.334  -5.290  1.00 81.78           N  
ATOM   2106  CA  GLU A 273     -46.876  61.986  -6.508  1.00 81.78           C  
ATOM   2107  C   GLU A 273     -48.399  61.928  -6.608  1.00 81.78           C  
ATOM   2108  O   GLU A 273     -49.045  62.939  -6.893  1.00 81.78           O  
ATOM   2109  CB  GLU A 273     -46.244  61.341  -7.744  1.00 81.78           C  
ATOM   2110  CG  GLU A 273     -46.665  61.984  -9.057  1.00 81.78           C  
ATOM   2111  CD  GLU A 273     -46.074  61.297 -10.278  1.00 81.78           C  
ATOM   2112  OE1 GLU A 273     -46.572  61.526 -11.404  1.00 81.78           O  
ATOM   2113  OE2 GLU A 273     -45.105  60.523 -10.108  1.00 81.78           O1-
ATOM   2114  N   LEU A 274     -48.896  60.890  -6.353  1.00 76.73           N  
ATOM   2115  CA  LEU A 274     -50.338  60.681  -6.417  1.00 76.73           C  
ATOM   2116  C   LEU A 274     -51.052  61.470  -5.324  1.00 76.73           C  
ATOM   2117  O   LEU A 274     -52.109  62.057  -5.565  1.00 76.73           O  
ATOM   2118  CB  LEU A 274     -50.671  59.192  -6.288  1.00 76.73           C  
ATOM   2119  CG  LEU A 274     -52.120  58.794  -6.568  1.00 76.73           C  
ATOM   2120  CD1 LEU A 274     -52.485  59.105  -8.016  1.00 76.73           C  
ATOM   2121  CD2 LEU A 274     -52.337  57.315  -6.263  1.00 76.73           C  
ATOM   2122  N   ALA A 275     -50.496  61.477  -4.187  1.00 79.54           N  
ATOM   2123  CA  ALA A 275     -51.040  62.265  -3.083  1.00 79.54           C  
ATOM   2124  C   ALA A 275     -51.116  63.744  -3.451  1.00 79.54           C  
ATOM   2125  O   ALA A 275     -52.116  64.409  -3.169  1.00 79.54           O  
ATOM   2126  CB  ALA A 275     -50.194  62.074  -1.826  1.00 79.54           C  
ATOM   2127  N   LEU A 276     -50.054  64.239  -4.038  1.00 84.14           N  
ATOM   2128  CA  LEU A 276     -50.005  65.635  -4.463  1.00 84.14           C  
ATOM   2129  C   LEU A 276     -51.021  65.902  -5.569  1.00 84.14           C  
ATOM   2130  O   LEU A 276     -51.645  66.964  -5.600  1.00 84.14           O  
ATOM   2131  CB  LEU A 276     -48.599  66.000  -4.945  1.00 84.14           C  
ATOM   2132  CG  LEU A 276     -47.539  66.192  -3.860  1.00 84.14           C  
ATOM   2133  CD1 LEU A 276     -46.157  66.337  -4.488  1.00 84.14           C  
ATOM   2134  CD2 LEU A 276     -47.869  67.407  -2.999  1.00 84.14           C  
ATOM   2135  N   GLU A 277     -51.275  64.948  -6.439  1.00 81.90           N  
ATOM   2136  CA  GLU A 277     -52.286  65.055  -7.487  1.00 81.90           C  
ATOM   2137  C   GLU A 277     -53.689  65.148  -6.894  1.00 81.90           C  
ATOM   2138  O   GLU A 277     -54.530  65.899  -7.390  1.00 81.90           O  
ATOM   2139  CB  GLU A 277     -52.196  63.865  -8.445  1.00 81.90           C  
ATOM   2140  CG  GLU A 277     -51.017  63.934  -9.403  1.00 81.90           C  
ATOM   2141  CD  GLU A 277     -50.959  62.760 -10.369  1.00 81.90           C  
ATOM   2142  OE1 GLU A 277     -50.007  62.686 -11.177  1.00 81.90           O  
ATOM   2143  OE2 GLU A 277     -51.874  61.908 -10.316  1.00 81.90           O1-
ATOM   2144  N   ILE A 278     -53.896  64.407  -5.819  1.00 76.78           N  
ATOM   2145  CA  ILE A 278     -55.181  64.408  -5.128  1.00 76.78           C  
ATOM   2146  C   ILE A 278     -55.451  65.792  -4.544  1.00 76.78           C  
ATOM   2147  O   ILE A 278     -56.541  66.344  -4.716  1.00 76.78           O  
ATOM   2148  CB  ILE A 278     -55.223  63.338  -4.014  1.00 76.78           C  
ATOM   2149  CG1 ILE A 278     -55.181  61.932  -4.622  1.00 76.78           C  
ATOM   2150  CG2 ILE A 278     -56.467  63.520  -3.138  1.00 76.78           C  
ATOM   2151  CD1 ILE A 278     -54.993  60.820  -3.598  1.00 76.78           C  
ATOM   2152  N   VAL A 279     -54.424  66.323  -3.845  1.00 80.52           N  
ATOM   2153  CA  VAL A 279     -54.554  67.603  -3.155  1.00 80.52           C  
ATOM   2154  C   VAL A 279     -54.724  68.725  -4.177  1.00 80.52           C  
ATOM   2155  O   VAL A 279     -55.408  69.717  -3.911  1.00 80.52           O  
ATOM   2156  CB  VAL A 279     -53.334  67.887  -2.250  1.00 80.52           C  
ATOM   2157  CG1 VAL A 279     -53.404  69.302  -1.678  1.00 80.52           C  
ATOM   2158  CG2 VAL A 279     -53.253  66.856  -1.125  1.00 80.52           C  
ATOM   2159  N   GLN A 280     -54.081  68.512  -5.356  1.00 81.32           N  
ATOM   2160  CA  GLN A 280     -54.207  69.505  -6.418  1.00 81.32           C  
ATOM   2161  C   GLN A 280     -55.664  69.681  -6.835  1.00 81.32           C  
ATOM   2162  O   GLN A 280     -56.074  70.775  -7.229  1.00 81.32           O  
ATOM   2163  CB  GLN A 280     -53.359  69.108  -7.627  1.00 81.32           C  
ATOM   2164  CG  GLN A 280     -53.387  70.127  -8.759  1.00 81.32           C  
ATOM   2165  CD  GLN A 280     -52.584  69.684  -9.967  1.00 81.32           C  
ATOM   2166  NE2 GLN A 280     -52.300  70.621 -10.866  1.00 81.32           N  
ATOM   2167  OE1 GLN A 280     -52.221  68.511 -10.092  1.00 81.32           O  
ATOM   2168  N   GLN A 281     -56.444  68.704  -6.807  1.00 77.82           N  
ATOM   2169  CA  GLN A 281     -57.826  68.738  -7.272  1.00 77.82           C  
ATOM   2170  C   GLN A 281     -58.757  69.288  -6.195  1.00 77.82           C  
ATOM   2171  O   GLN A 281     -59.902  69.648  -6.481  1.00 77.82           O  
ATOM   2172  CB  GLN A 281     -58.283  67.341  -7.697  1.00 77.82           C  
ATOM   2173  CG  GLN A 281     -57.535  66.789  -8.903  1.00 77.82           C  
ATOM   2174  CD  GLN A 281     -58.112  65.477  -9.401  1.00 77.82           C  
ATOM   2175  NE2 GLN A 281     -57.494  64.912 -10.433  1.00 77.82           N  
ATOM   2176  OE1 GLN A 281     -59.103  64.974  -8.862  1.00 77.82           O  
ATOM   2177  N   LEU A 282     -58.169  69.430  -4.931  1.00 76.59           N  
ATOM   2178  CA  LEU A 282     -58.996  69.878  -3.815  1.00 76.59           C  
ATOM   2179  C   LEU A 282     -58.594  71.280  -3.371  1.00 76.59           C  
ATOM   2180  O   LEU A 282     -57.406  71.609  -3.337  1.00 76.59           O  
ATOM   2181  CB  LEU A 282     -58.884  68.905  -2.639  1.00 76.59           C  
ATOM   2182  CG  LEU A 282     -59.356  67.473  -2.897  1.00 76.59           C  
ATOM   2183  CD1 LEU A 282     -58.951  66.565  -1.739  1.00 76.59           C  
ATOM   2184  CD2 LEU A 282     -60.865  67.437  -3.108  1.00 76.59           C  
ATOM   2185  N   PRO A 283     -59.537  72.222  -3.263  1.00 74.24           N  
ATOM   2186  CA  PRO A 283     -59.170  73.553  -2.772  1.00 74.24           C  
ATOM   2187  C   PRO A 283     -58.987  73.593  -1.256  1.00 74.24           C  
ATOM   2188  O   PRO A 283     -59.800  74.192  -0.549  1.00 74.24           O  
ATOM   2189  CB  PRO A 283     -60.352  74.425  -3.203  1.00 74.24           C  
ATOM   2190  CG  PRO A 283     -61.525  73.501  -3.214  1.00 74.24           C  
ATOM   2191  CD  PRO A 283     -61.038  72.114  -3.521  1.00 74.24           C  
ATOM   2192  N   ASP A 284     -58.051  72.672  -0.670  1.00 83.83           N  
ATOM   2193  CA  ASP A 284     -57.827  72.644   0.773  1.00 83.83           C  
ATOM   2194  C   ASP A 284     -56.365  72.933   1.107  1.00 83.83           C  
ATOM   2195  O   ASP A 284     -55.483  72.125   0.807  1.00 83.83           O  
ATOM   2196  CB  ASP A 284     -58.241  71.291   1.353  1.00 83.83           C  
ATOM   2197  CG  ASP A 284     -58.255  71.276   2.872  1.00 83.83           C  
ATOM   2198  OD1 ASP A 284     -57.175  71.365   3.493  1.00 83.83           O  
ATOM   2199  OD2 ASP A 284     -59.358  71.173   3.453  1.00 83.83           O1-
ATOM   2200  N   THR A 285     -56.101  74.067   1.790  1.00 82.75           N  
ATOM   2201  CA  THR A 285     -54.784  74.610   2.101  1.00 82.75           C  
ATOM   2202  C   THR A 285     -54.082  73.756   3.154  1.00 82.75           C  
ATOM   2203  O   THR A 285     -52.880  73.500   3.052  1.00 82.75           O  
ATOM   2204  CB  THR A 285     -54.880  76.065   2.597  1.00 82.75           C  
ATOM   2205  CG2 THR A 285     -53.496  76.654   2.847  1.00 82.75           C  
ATOM   2206  OG1 THR A 285     -55.553  76.856   1.610  1.00 82.75           O  
ATOM   2207  N   GLU A 286     -54.761  73.208   4.127  1.00 84.57           N  
ATOM   2208  CA  GLU A 286     -54.192  72.391   5.195  1.00 84.57           C  
ATOM   2209  C   GLU A 286     -53.711  71.044   4.663  1.00 84.57           C  
ATOM   2210  O   GLU A 286     -52.622  70.584   5.014  1.00 84.57           O  
ATOM   2211  CB  GLU A 286     -55.215  72.180   6.314  1.00 84.57           C  
ATOM   2212  CG  GLU A 286     -55.519  73.437   7.114  1.00 84.57           C  
ATOM   2213  CD  GLU A 286     -54.338  73.926   7.938  1.00 84.57           C  
ATOM   2214  OE1 GLU A 286     -54.128  75.156   8.028  1.00 84.57           O  
ATOM   2215  OE2 GLU A 286     -53.616  73.070   8.496  1.00 84.57           O1-
ATOM   2216  N   LEU A 287     -54.484  70.454   3.796  1.00 83.62           N  
ATOM   2217  CA  LEU A 287     -54.126  69.186   3.171  1.00 83.62           C  
ATOM   2218  C   LEU A 287     -52.939  69.357   2.231  1.00 83.62           C  
ATOM   2219  O   LEU A 287     -52.056  68.497   2.175  1.00 83.62           O  
ATOM   2220  CB  LEU A 287     -55.320  68.611   2.404  1.00 83.62           C  
ATOM   2221  CG  LEU A 287     -56.457  68.035   3.251  1.00 83.62           C  
ATOM   2222  CD1 LEU A 287     -57.618  67.608   2.360  1.00 83.62           C  
ATOM   2223  CD2 LEU A 287     -55.959  66.863   4.089  1.00 83.62           C  
ATOM   2224  N   ALA A 288     -52.919  70.441   1.568  1.00 84.64           N  
ATOM   2225  CA  ALA A 288     -51.813  70.783   0.677  1.00 84.64           C  
ATOM   2226  C   ALA A 288     -50.506  70.923   1.452  1.00 84.64           C  
ATOM   2227  O   ALA A 288     -49.457  70.453   1.003  1.00 84.64           O  
ATOM   2228  CB  ALA A 288     -52.119  72.071  -0.082  1.00 84.64           C  
ATOM   2229  N   LYS A 289     -50.628  71.461   2.618  1.00 85.42           N  
ATOM   2230  CA  LYS A 289     -49.456  71.610   3.477  1.00 85.42           C  
ATOM   2231  C   LYS A 289     -48.917  70.251   3.912  1.00 85.42           C  
ATOM   2232  O   LYS A 289     -47.707  70.013   3.864  1.00 85.42           O  
ATOM   2233  CB  LYS A 289     -49.795  72.457   4.705  1.00 85.42           C  
ATOM   2234  CG  LYS A 289     -49.920  73.946   4.415  1.00 85.42           C  
ATOM   2235  CD  LYS A 289     -50.197  74.742   5.683  1.00 85.42           C  
ATOM   2236  CE  LYS A 289     -50.440  76.213   5.380  1.00 85.42           C  
ATOM   2237  NZ  LYS A 289     -50.764  76.988   6.615  1.00 85.42           N1+
ATOM   2238  N   GLU A 290     -49.793  69.442   4.318  1.00 85.14           N  
ATOM   2239  CA  GLU A 290     -49.407  68.107   4.765  1.00 85.14           C  
ATOM   2240  C   GLU A 290     -48.787  67.302   3.627  1.00 85.14           C  
ATOM   2241  O   GLU A 290     -47.794  66.598   3.826  1.00 85.14           O  
ATOM   2242  CB  GLU A 290     -50.613  67.362   5.340  1.00 85.14           C  
ATOM   2243  CG  GLU A 290     -51.089  67.905   6.680  1.00 85.14           C  
ATOM   2244  CD  GLU A 290     -52.270  67.136   7.253  1.00 85.14           C  
ATOM   2245  OE1 GLU A 290     -52.830  67.566   8.287  1.00 85.14           O  
ATOM   2246  OE2 GLU A 290     -52.636  66.095   6.665  1.00 85.14           O1-
ATOM   2247  N   ALA A 291     -49.407  67.372   2.496  1.00 84.21           N  
ATOM   2248  CA  ALA A 291     -48.914  66.661   1.320  1.00 84.21           C  
ATOM   2249  C   ALA A 291     -47.516  67.138   0.937  1.00 84.21           C  
ATOM   2250  O   ALA A 291     -46.649  66.330   0.598  1.00 84.21           O  
ATOM   2251  CB  ALA A 291     -49.875  66.843   0.148  1.00 84.21           C  
ATOM   2252  N   LEU A 292     -47.311  68.430   1.006  1.00 85.20           N  
ATOM   2253  CA  LEU A 292     -46.022  69.026   0.674  1.00 85.20           C  
ATOM   2254  C   LEU A 292     -44.955  68.612   1.683  1.00 85.20           C  
ATOM   2255  O   LEU A 292     -43.809  68.353   1.309  1.00 85.20           O  
ATOM   2256  CB  LEU A 292     -46.132  70.552   0.626  1.00 85.20           C  
ATOM   2257  CG  LEU A 292     -46.850  71.143  -0.588  1.00 85.20           C  
ATOM   2258  CD1 LEU A 292     -47.039  72.646  -0.413  1.00 85.20           C  
ATOM   2259  CD2 LEU A 292     -46.073  70.843  -1.866  1.00 85.20           C  
ATOM   2260  N   LYS A 293     -45.291  68.467   2.930  1.00 86.53           N  
ATOM   2261  CA  LYS A 293     -44.377  67.979   3.958  1.00 86.53           C  
ATOM   2262  C   LYS A 293     -43.967  66.534   3.688  1.00 86.53           C  
ATOM   2263  O   LYS A 293     -42.796  66.177   3.836  1.00 86.53           O  
ATOM   2264  CB  LYS A 293     -45.014  68.092   5.343  1.00 86.53           C  
ATOM   2265  CG  LYS A 293     -45.050  69.510   5.894  1.00 86.53           C  
ATOM   2266  CD  LYS A 293     -45.628  69.548   7.303  1.00 86.53           C  
ATOM   2267  CE  LYS A 293     -45.745  70.974   7.823  1.00 86.53           C  
ATOM   2268  NZ  LYS A 293     -46.360  71.020   9.182  1.00 86.53           N1+
ATOM   2269  N   LEU A 294     -44.962  65.789   3.339  1.00 84.73           N  
ATOM   2270  CA  LEU A 294     -44.719  64.390   3.005  1.00 84.73           C  
ATOM   2271  C   LEU A 294     -43.792  64.271   1.800  1.00 84.73           C  
ATOM   2272  O   LEU A 294     -42.883  63.438   1.790  1.00 84.73           O  
ATOM   2273  CB  LEU A 294     -46.039  63.669   2.721  1.00 84.73           C  
ATOM   2274  CG  LEU A 294     -45.947  62.165   2.451  1.00 84.73           C  
ATOM   2275  CD1 LEU A 294     -45.419  61.438   3.684  1.00 84.73           C  
ATOM   2276  CD2 LEU A 294     -47.307  61.611   2.038  1.00 84.73           C  
ATOM   2277  N   ALA A 295     -44.011  65.038   0.827  1.00 84.08           N  
ATOM   2278  CA  ALA A 295     -43.180  65.084  -0.373  1.00 84.08           C  
ATOM   2279  C   ALA A 295     -41.734  65.427  -0.026  1.00 84.08           C  
ATOM   2280  O   ALA A 295     -40.800  64.836  -0.572  1.00 84.08           O  
ATOM   2281  CB  ALA A 295     -43.739  66.095  -1.370  1.00 84.08           C  
ATOM   2282  N   LYS A 296     -41.570  66.315   0.857  1.00 84.67           N  
ATOM   2283  CA  LYS A 296     -40.241  66.709   1.315  1.00 84.67           C  
ATOM   2284  C   LYS A 296     -39.502  65.529   1.940  1.00 84.67           C  
ATOM   2285  O   LYS A 296     -38.321  65.312   1.661  1.00 84.67           O  
ATOM   2286  CB  LYS A 296     -40.337  67.859   2.319  1.00 84.67           C  
ATOM   2287  CG  LYS A 296     -38.989  68.423   2.745  1.00 84.67           C  
ATOM   2288  CD  LYS A 296     -39.151  69.554   3.752  1.00 84.67           C  
ATOM   2289  CE  LYS A 296     -37.802  70.057   4.249  1.00 84.67           C  
ATOM   2290  NZ  LYS A 296     -37.955  71.153   5.253  1.00 84.67           N1+
ATOM   2291  N   GLU A 297     -40.167  64.775   2.762  1.00 82.86           N  
ATOM   2292  CA  GLU A 297     -39.586  63.607   3.418  1.00 82.86           C  
ATOM   2293  C   GLU A 297     -39.190  62.543   2.398  1.00 82.86           C  
ATOM   2294  O   GLU A 297     -38.131  61.923   2.519  1.00 82.86           O  
ATOM   2295  CB  GLU A 297     -40.563  63.020   4.439  1.00 82.86           C  
ATOM   2296  CG  GLU A 297     -40.731  63.871   5.689  1.00 82.86           C  
ATOM   2297  CD  GLU A 297     -41.725  63.290   6.682  1.00 82.86           C  
ATOM   2298  OE1 GLU A 297     -41.970  63.920   7.735  1.00 82.86           O  
ATOM   2299  OE2 GLU A 297     -42.263  62.194   6.404  1.00 82.86           O1-
ATOM   2300  N   ALA A 298     -40.041  62.408   1.509  1.00 76.89           N  
ATOM   2301  CA  ALA A 298     -39.825  61.379   0.494  1.00 76.89           C  
ATOM   2302  C   ALA A 298     -38.635  61.727  -0.396  1.00 76.89           C  
ATOM   2303  O   ALA A 298     -37.852  60.850  -0.766  1.00 76.89           O  
ATOM   2304  CB  ALA A 298     -41.082  61.194  -0.352  1.00 76.89           C  
ATOM   2305  N   VAL A 299     -38.501  62.938  -0.714  1.00 78.24           N  
ATOM   2306  CA  VAL A 299     -37.446  63.429  -1.594  1.00 78.24           C  
ATOM   2307  C   VAL A 299     -36.094  63.311  -0.895  1.00 78.24           C  
ATOM   2308  O   VAL A 299     -35.078  63.036  -1.538  1.00 78.24           O  
ATOM   2309  CB  VAL A 299     -37.699  64.892  -2.021  1.00 78.24           C  
ATOM   2310  CG1 VAL A 299     -36.482  65.461  -2.748  1.00 78.24           C  
ATOM   2311  CG2 VAL A 299     -38.943  64.982  -2.903  1.00 78.24           C  
ATOM   2312  N   LYS A 300     -36.055  63.381   0.462  1.00 75.69           N  
ATOM   2313  CA  LYS A 300     -34.828  63.220   1.237  1.00 75.69           C  
ATOM   2314  C   LYS A 300     -34.329  61.779   1.182  1.00 75.69           C  
ATOM   2315  O   LYS A 300     -33.121  61.534   1.199  1.00 75.69           O  
ATOM   2316  CB  LYS A 300     -35.050  63.644   2.689  1.00 75.69           C  
ATOM   2317  CG  LYS A 300     -35.088  65.152   2.896  1.00 75.69           C  
ATOM   2318  CD  LYS A 300     -35.205  65.511   4.371  1.00 75.69           C  
ATOM   2319  CE  LYS A 300     -35.280  67.017   4.576  1.00 75.69           C  
ATOM   2320  NZ  LYS A 300     -35.422  67.373   6.020  1.00 75.69           N1+
ATOM   2321  N   SER A 301     -35.172  60.938   0.960  1.00 69.08           N  
ATOM   2322  CA  SER A 301     -34.882  59.521   1.151  1.00 69.08           C  
ATOM   2323  C   SER A 301     -34.681  58.813  -0.185  1.00 69.08           C  
ATOM   2324  O   SER A 301     -34.209  57.675  -0.225  1.00 69.08           O  
ATOM   2325  CB  SER A 301     -36.008  58.844   1.933  1.00 69.08           C  
ATOM   2326  OG  SER A 301     -37.237  58.944   1.233  1.00 69.08           O  
ATOM   2327  N   THR A 302     -34.841  59.576  -1.419  1.00 68.61           N  
ATOM   2328  CA  THR A 302     -34.764  58.922  -2.720  1.00 68.61           C  
ATOM   2329  C   THR A 302     -33.904  59.735  -3.684  1.00 68.61           C  
ATOM   2330  O   THR A 302     -33.892  60.966  -3.626  1.00 68.61           O  
ATOM   2331  CB  THR A 302     -36.165  58.717  -3.326  1.00 68.61           C  
ATOM   2332  CG2 THR A 302     -36.113  57.784  -4.530  1.00 68.61           C  
ATOM   2333  OG1 THR A 302     -37.030  58.151  -2.334  1.00 68.61           O  
ATOM   2334  N   ASP A 303     -33.011  59.112  -4.556  1.00 59.02           N  
ATOM   2335  CA  ASP A 303     -31.954  59.723  -5.355  1.00 59.02           C  
ATOM   2336  C   ASP A 303     -32.389  59.884  -6.809  1.00 59.02           C  
ATOM   2337  O   ASP A 303     -31.938  60.803  -7.498  1.00 59.02           O  
ATOM   2338  CB  ASP A 303     -30.674  58.887  -5.279  1.00 59.02           C  
ATOM   2339  CG  ASP A 303     -30.019  58.928  -3.910  1.00 59.02           C  
ATOM   2340  OD1 ASP A 303     -30.161  59.944  -3.196  1.00 59.02           O  
ATOM   2341  OD2 ASP A 303     -29.351  57.937  -3.542  1.00 59.02           O1-
ATOM   2342  N   SER A 304     -33.838  59.549  -7.297  1.00 57.01           N  
ATOM   2343  CA  SER A 304     -34.105  59.702  -8.723  1.00 57.01           C  
ATOM   2344  C   SER A 304     -35.596  59.878  -8.990  1.00 57.01           C  
ATOM   2345  O   SER A 304     -36.432  59.367  -8.241  1.00 57.01           O  
ATOM   2346  CB  SER A 304     -33.579  58.494  -9.499  1.00 57.01           C  
ATOM   2347  OG  SER A 304     -34.432  57.376  -9.329  1.00 57.01           O  
ATOM   2348  N   GLU A 305     -36.159  61.163  -9.290  1.00 65.45           N  
ATOM   2349  CA  GLU A 305     -37.487  61.457  -9.821  1.00 65.45           C  
ATOM   2350  C   GLU A 305     -38.213  62.483  -8.956  1.00 65.45           C  
ATOM   2351  O   GLU A 305     -39.409  62.342  -8.689  1.00 65.45           O  
ATOM   2352  CB  GLU A 305     -38.319  60.175  -9.927  1.00 65.45           C  
ATOM   2353  CG  GLU A 305     -37.901  59.265 -11.074  1.00 65.45           C  
ATOM   2354  CD  GLU A 305     -38.835  58.081 -11.269  1.00 65.45           C  
ATOM   2355  OE1 GLU A 305     -38.616  57.285 -12.209  1.00 65.45           O  
ATOM   2356  OE2 GLU A 305     -39.795  57.950 -10.478  1.00 65.45           O1-
ATOM   2357  N   ALA A 306     -37.572  63.485  -8.344  1.00 71.81           N  
ATOM   2358  CA  ALA A 306     -38.055  64.502  -7.413  1.00 71.81           C  
ATOM   2359  C   ALA A 306     -38.588  65.722  -8.160  1.00 71.81           C  
ATOM   2360  O   ALA A 306     -39.412  66.471  -7.631  1.00 71.81           O  
ATOM   2361  CB  ALA A 306     -36.943  64.914  -6.452  1.00 71.81           C  
ATOM   2362  N   LEU A 307     -38.324  65.803  -9.411  1.00 73.07           N  
ATOM   2363  CA  LEU A 307     -38.683  66.988 -10.182  1.00 73.07           C  
ATOM   2364  C   LEU A 307     -40.184  67.027 -10.452  1.00 73.07           C  
ATOM   2365  O   LEU A 307     -40.807  68.086 -10.362  1.00 73.07           O  
ATOM   2366  CB  LEU A 307     -37.914  67.020 -11.505  1.00 73.07           C  
ATOM   2367  CG  LEU A 307     -37.989  68.324 -12.301  1.00 73.07           C  
ATOM   2368  CD1 LEU A 307     -37.322  69.456 -11.528  1.00 73.07           C  
ATOM   2369  CD2 LEU A 307     -37.342  68.153 -13.671  1.00 73.07           C  
ATOM   2370  N   LYS A 308     -40.699  65.860 -10.884  1.00 75.44           N  
ATOM   2371  CA  LYS A 308     -42.137  65.756 -11.113  1.00 75.44           C  
ATOM   2372  C   LYS A 308     -42.920  66.101  -9.849  1.00 75.44           C  
ATOM   2373  O   LYS A 308     -43.941  66.788  -9.914  1.00 75.44           O  
ATOM   2374  CB  LYS A 308     -42.505  64.350 -11.589  1.00 75.44           C  
ATOM   2375  CG  LYS A 308     -43.933  64.224 -12.100  1.00 75.44           C  
ATOM   2376  CD  LYS A 308     -44.185  62.858 -12.723  1.00 75.44           C  
ATOM   2377  CE  LYS A 308     -45.609  62.734 -13.247  1.00 75.44           C  
ATOM   2378  NZ  LYS A 308     -45.857  61.401 -13.871  1.00 75.44           N1+
ATOM   2379  N   VAL A 309     -42.502  65.714  -8.699  1.00 80.02           N  
ATOM   2380  CA  VAL A 309     -43.111  66.016  -7.407  1.00 80.02           C  
ATOM   2381  C   VAL A 309     -43.019  67.516  -7.131  1.00 80.02           C  
ATOM   2382  O   VAL A 309     -43.985  68.127  -6.668  1.00 80.02           O  
ATOM   2383  CB  VAL A 309     -42.440  65.221  -6.265  1.00 80.02           C  
ATOM   2384  CG1 VAL A 309     -42.962  65.685  -4.906  1.00 80.02           C  
ATOM   2385  CG2 VAL A 309     -42.674  63.723  -6.448  1.00 80.02           C  
ATOM   2386  N   VAL A 310     -41.910  68.125  -7.436  1.00 78.96           N  
ATOM   2387  CA  VAL A 310     -41.679  69.556  -7.267  1.00 78.96           C  
ATOM   2388  C   VAL A 310     -42.609  70.342  -8.187  1.00 78.96           C  
ATOM   2389  O   VAL A 310     -43.222  71.327  -7.767  1.00 78.96           O  
ATOM   2390  CB  VAL A 310     -40.207  69.930  -7.550  1.00 78.96           C  
ATOM   2391  CG1 VAL A 310     -40.015  71.444  -7.494  1.00 78.96           C  
ATOM   2392  CG2 VAL A 310     -39.279  69.233  -6.557  1.00 78.96           C  
ATOM   2393  N   TYR A 311     -42.831  69.796  -9.388  1.00 79.62           N  
ATOM   2394  CA  TYR A 311     -43.734  70.437 -10.338  1.00 79.62           C  
ATOM   2395  C   TYR A 311     -45.168  70.425  -9.821  1.00 79.62           C  
ATOM   2396  O   TYR A 311     -45.864  71.440  -9.879  1.00 79.62           O  
ATOM   2397  CB  TYR A 311     -43.663  69.742 -11.701  1.00 79.62           C  
ATOM   2398  CG  TYR A 311     -42.535  70.233 -12.574  1.00 79.62           C  
ATOM   2399  CD1 TYR A 311     -42.505  71.548 -13.033  1.00 79.62           C  
ATOM   2400  CD2 TYR A 311     -41.498  69.382 -12.945  1.00 79.62           C  
ATOM   2401  CE1 TYR A 311     -41.467  72.005 -13.840  1.00 79.62           C  
ATOM   2402  CE2 TYR A 311     -40.457  69.828 -13.752  1.00 79.62           C  
ATOM   2403  CZ  TYR A 311     -40.450  71.138 -14.194  1.00 79.62           C  
ATOM   2404  OH  TYR A 311     -39.421  71.585 -14.993  1.00 79.62           O  
ATOM   2405  N   LEU A 312     -45.520  69.355  -9.338  1.00 79.80           N  
ATOM   2406  CA  LEU A 312     -46.873  69.207  -8.813  1.00 79.80           C  
ATOM   2407  C   LEU A 312     -47.079  70.084  -7.583  1.00 79.80           C  
ATOM   2408  O   LEU A 312     -48.137  70.697  -7.422  1.00 79.80           O  
ATOM   2409  CB  LEU A 312     -47.156  67.743  -8.465  1.00 79.80           C  
ATOM   2410  CG  LEU A 312     -47.429  66.806  -9.643  1.00 79.80           C  
ATOM   2411  CD1 LEU A 312     -47.429  65.355  -9.176  1.00 79.80           C  
ATOM   2412  CD2 LEU A 312     -48.754  67.158 -10.311  1.00 79.80           C  
ATOM   2413  N   ALA A 313     -46.113  70.218  -6.791  1.00 81.63           N  
ATOM   2414  CA  ALA A 313     -46.155  71.073  -5.608  1.00 81.63           C  
ATOM   2415  C   ALA A 313     -46.315  72.540  -5.997  1.00 81.63           C  
ATOM   2416  O   ALA A 313     -47.089  73.272  -5.375  1.00 81.63           O  
ATOM   2417  CB  ALA A 313     -44.895  70.882  -4.769  1.00 81.63           C  
ATOM   2418  N   LEU A 314     -45.711  72.894  -6.997  1.00 76.19           N  
ATOM   2419  CA  LEU A 314     -45.782  74.266  -7.488  1.00 76.19           C  
ATOM   2420  C   LEU A 314     -47.168  74.571  -8.047  1.00 76.19           C  
ATOM   2421  O   LEU A 314     -47.702  75.662  -7.832  1.00 76.19           O  
ATOM   2422  CB  LEU A 314     -44.721  74.505  -8.567  1.00 76.19           C  
ATOM   2423  CG  LEU A 314     -43.280  74.659  -8.077  1.00 76.19           C  
ATOM   2424  CD1 LEU A 314     -42.314  74.626  -9.257  1.00 76.19           C  
ATOM   2425  CD2 LEU A 314     -43.120  75.952  -7.284  1.00 76.19           C  
ATOM   2426  N   ARG A 315     -47.627  73.669  -8.755  1.00 78.82           N  
ATOM   2427  CA  ARG A 315     -48.977  73.817  -9.288  1.00 78.82           C  
ATOM   2428  C   ARG A 315     -49.991  74.008  -8.164  1.00 78.82           C  
ATOM   2429  O   ARG A 315     -50.926  74.800  -8.293  1.00 78.82           O  
ATOM   2430  CB  ARG A 315     -49.358  72.601 -10.136  1.00 78.82           C  
ATOM   2431  CG  ARG A 315     -48.775  72.623 -11.540  1.00 78.82           C  
ATOM   2432  CD  ARG A 315     -49.302  71.474 -12.387  1.00 78.82           C  
ATOM   2433  NE  ARG A 315     -48.681  71.449 -13.708  1.00 78.82           N  
ATOM   2434  CZ  ARG A 315     -48.970  70.572 -14.666  1.00 78.82           C  
ATOM   2435  NH1 ARG A 315     -49.882  69.627 -14.466  1.00 78.82           N1+
ATOM   2436  NH2 ARG A 315     -48.343  70.640 -15.831  1.00 78.82           N  
ATOM   2437  N   ILE A 316     -49.778  73.301  -7.108  1.00 80.45           N  
ATOM   2438  CA  ILE A 316     -50.656  73.422  -5.948  1.00 80.45           C  
ATOM   2439  C   ILE A 316     -50.568  74.837  -5.381  1.00 80.45           C  
ATOM   2440  O   ILE A 316     -51.590  75.446  -5.056  1.00 80.45           O  
ATOM   2441  CB  ILE A 316     -50.302  72.384  -4.861  1.00 80.45           C  
ATOM   2442  CG1 ILE A 316     -50.625  70.967  -5.347  1.00 80.45           C  
ATOM   2443  CG2 ILE A 316     -51.041  72.696  -3.556  1.00 80.45           C  
ATOM   2444  CD1 ILE A 316     -50.130  69.866  -4.420  1.00 80.45           C  
ATOM   2445  N   VAL A 317     -49.366  75.412  -5.289  1.00 77.84           N  
ATOM   2446  CA  VAL A 317     -49.112  76.751  -4.768  1.00 77.84           C  
ATOM   2447  C   VAL A 317     -49.749  77.792  -5.686  1.00 77.84           C  
ATOM   2448  O   VAL A 317     -50.309  78.785  -5.216  1.00 77.84           O  
ATOM   2449  CB  VAL A 317     -47.600  77.025  -4.618  1.00 77.84           C  
ATOM   2450  CG1 VAL A 317     -47.350  78.479  -4.222  1.00 77.84           C  
ATOM   2451  CG2 VAL A 317     -46.984  76.075  -3.592  1.00 77.84           C  
ATOM   2452  N   GLN A 318     -49.726  77.481  -7.068  1.00 72.73           N  
ATOM   2453  CA  GLN A 318     -50.329  78.385  -8.043  1.00 72.73           C  
ATOM   2454  C   GLN A 318     -51.844  78.448  -7.870  1.00 72.73           C  
ATOM   2455  O   GLN A 318     -52.446  79.513  -8.016  1.00 72.73           O  
ATOM   2456  CB  GLN A 318     -49.980  77.949  -9.467  1.00 72.73           C  
ATOM   2457  CG  GLN A 318     -48.537  78.232  -9.860  1.00 72.73           C  
ATOM   2458  CD  GLN A 318     -48.202  77.740 -11.256  1.00 72.73           C  
ATOM   2459  NE2 GLN A 318     -47.006  78.072 -11.730  1.00 72.73           N  
ATOM   2460  OE1 GLN A 318     -49.011  77.069 -11.903  1.00 72.73           O  
ATOM   2461  N   GLN A 319     -52.366  77.362  -7.500  1.00 75.96           N  
ATOM   2462  CA  GLN A 319     -53.815  77.253  -7.376  1.00 75.96           C  
ATOM   2463  C   GLN A 319     -54.296  77.806  -6.038  1.00 75.96           C  
ATOM   2464  O   GLN A 319     -55.368  78.411  -5.959  1.00 75.96           O  
ATOM   2465  CB  GLN A 319     -54.260  75.797  -7.531  1.00 75.96           C  
ATOM   2466  CG  GLN A 319     -54.151  75.270  -8.956  1.00 75.96           C  
ATOM   2467  CD  GLN A 319     -54.558  73.814  -9.075  1.00 75.96           C  
ATOM   2468  NE2 GLN A 319     -54.603  73.309 -10.304  1.00 75.96           N  
ATOM   2469  OE1 GLN A 319     -54.828  73.146  -8.072  1.00 75.96           O  
ATOM   2470  N   LEU A 320     -53.386  77.634  -4.998  1.00 77.36           N  
ATOM   2471  CA  LEU A 320     -53.718  78.110  -3.659  1.00 77.36           C  
ATOM   2472  C   LEU A 320     -52.687  79.121  -3.171  1.00 77.36           C  
ATOM   2473  O   LEU A 320     -51.645  78.741  -2.632  1.00 77.36           O  
ATOM   2474  CB  LEU A 320     -53.804  76.937  -2.679  1.00 77.36           C  
ATOM   2475  CG  LEU A 320     -54.854  75.870  -2.989  1.00 77.36           C  
ATOM   2476  CD1 LEU A 320     -54.655  74.654  -2.091  1.00 77.36           C  
ATOM   2477  CD2 LEU A 320     -56.260  76.437  -2.826  1.00 77.36           C  
ATOM   2478  N   PRO A 321     -52.934  80.386  -3.524  1.00 68.22           N  
ATOM   2479  CA  PRO A 321     -51.893  81.365  -3.201  1.00 68.22           C  
ATOM   2480  C   PRO A 321     -51.749  81.601  -1.700  1.00 68.22           C  
ATOM   2481  O   PRO A 321     -52.621  82.219  -1.082  1.00 68.22           O  
ATOM   2482  CB  PRO A 321     -52.371  82.635  -3.910  1.00 68.22           C  
ATOM   2483  CG  PRO A 321     -53.850  82.468  -4.037  1.00 68.22           C  
ATOM   2484  CD  PRO A 321     -54.166  81.000  -4.039  1.00 68.22           C  
ATOM   2485  N   ASP A 322     -51.043  80.685  -1.043  1.00 80.61           N  
ATOM   2486  CA  ASP A 322     -50.748  80.753   0.385  1.00 80.61           C  
ATOM   2487  C   ASP A 322     -49.242  80.829   0.631  1.00 80.61           C  
ATOM   2488  O   ASP A 322     -48.467  80.104   0.002  1.00 80.61           O  
ATOM   2489  CB  ASP A 322     -51.339  79.544   1.114  1.00 80.61           C  
ATOM   2490  CG  ASP A 322     -51.111  79.586   2.614  1.00 80.61           C  
ATOM   2491  OD1 ASP A 322     -50.208  78.881   3.114  1.00 80.61           O  
ATOM   2492  OD2 ASP A 322     -51.844  80.329   3.303  1.00 80.61           O1-
ATOM   2493  N   THR A 323     -48.819  81.861   1.432  1.00 74.65           N  
ATOM   2494  CA  THR A 323     -47.425  82.171   1.734  1.00 74.65           C  
ATOM   2495  C   THR A 323     -46.745  80.988   2.419  1.00 74.65           C  
ATOM   2496  O   THR A 323     -45.587  80.679   2.131  1.00 74.65           O  
ATOM   2497  CB  THR A 323     -47.311  83.420   2.628  1.00 74.65           C  
ATOM   2498  CG2 THR A 323     -45.854  83.825   2.824  1.00 74.65           C  
ATOM   2499  OG1 THR A 323     -48.020  84.504   2.015  1.00 74.65           O  
ATOM   2500  N   GLU A 324     -47.388  80.254   3.244  1.00 79.15           N  
ATOM   2501  CA  GLU A 324     -46.853  79.098   3.958  1.00 79.15           C  
ATOM   2502  C   GLU A 324     -46.651  77.913   3.018  1.00 79.15           C  
ATOM   2503  O   GLU A 324     -45.658  77.191   3.126  1.00 79.15           O  
ATOM   2504  CB  GLU A 324     -47.779  78.702   5.112  1.00 79.15           C  
ATOM   2505  CG  GLU A 324     -47.761  79.682   6.277  1.00 79.15           C  
ATOM   2506  CD  GLU A 324     -48.608  79.227   7.455  1.00 79.15           C  
ATOM   2507  OE1 GLU A 324     -48.667  79.949   8.475  1.00 79.15           O  
ATOM   2508  OE2 GLU A 324     -49.216  78.137   7.357  1.00 79.15           O1-
ATOM   2509  N   LEU A 325     -47.547  77.740   2.048  1.00 80.68           N  
ATOM   2510  CA  LEU A 325     -47.449  76.712   1.017  1.00 80.68           C  
ATOM   2511  C   LEU A 325     -46.271  76.983   0.088  1.00 80.68           C  
ATOM   2512  O   LEU A 325     -45.540  76.061  -0.280  1.00 80.68           O  
ATOM   2513  CB  LEU A 325     -48.747  76.639   0.208  1.00 80.68           C  
ATOM   2514  CG  LEU A 325     -49.964  76.060   0.930  1.00 80.68           C  
ATOM   2515  CD1 LEU A 325     -51.198  76.144   0.038  1.00 80.68           C  
ATOM   2516  CD2 LEU A 325     -49.700  74.618   1.351  1.00 80.68           C  
ATOM   2517  N   ALA A 326     -46.137  78.270  -0.184  1.00 76.69           N  
ATOM   2518  CA  ALA A 326     -45.027  78.727  -1.016  1.00 76.69           C  
ATOM   2519  C   ALA A 326     -43.687  78.466  -0.334  1.00 76.69           C  
ATOM   2520  O   ALA A 326     -42.725  78.046  -0.983  1.00 76.69           O  
ATOM   2521  CB  ALA A 326     -45.177  80.212  -1.336  1.00 76.69           C  
ATOM   2522  N   ARG A 327     -43.696  78.618   0.948  1.00 82.13           N  
ATOM   2523  CA  ARG A 327     -42.499  78.332   1.732  1.00 82.13           C  
ATOM   2524  C   ARG A 327     -42.163  76.845   1.696  1.00 82.13           C  
ATOM   2525  O   ARG A 327     -41.009  76.469   1.485  1.00 82.13           O  
ATOM   2526  CB  ARG A 327     -42.681  78.795   3.180  1.00 82.13           C  
ATOM   2527  CG  ARG A 327     -41.420  78.688   4.023  1.00 82.13           C  
ATOM   2528  CD  ARG A 327     -41.669  79.105   5.465  1.00 82.13           C  
ATOM   2529  NE  ARG A 327     -41.174  80.453   5.730  1.00 82.13           N  
ATOM   2530  CZ  ARG A 327     -41.458  81.166   6.816  1.00 82.13           C  
ATOM   2531  NH1 ARG A 327     -42.244  80.671   7.766  1.00 82.13           N1+
ATOM   2532  NH2 ARG A 327     -40.953  82.383   6.955  1.00 82.13           N  
ATOM   2533  N   GLU A 328     -43.151  76.012   1.912  1.00 81.77           N  
ATOM   2534  CA  GLU A 328     -42.947  74.567   1.916  1.00 81.77           C  
ATOM   2535  C   GLU A 328     -42.515  74.067   0.540  1.00 81.77           C  
ATOM   2536  O   GLU A 328     -41.639  73.206   0.434  1.00 81.77           O  
ATOM   2537  CB  GLU A 328     -44.222  73.846   2.361  1.00 81.77           C  
ATOM   2538  CG  GLU A 328     -44.571  74.062   3.826  1.00 81.77           C  
ATOM   2539  CD  GLU A 328     -43.629  73.346   4.781  1.00 81.77           C  
ATOM   2540  OE1 GLU A 328     -43.594  73.701   5.981  1.00 81.77           O  
ATOM   2541  OE2 GLU A 328     -42.918  72.423   4.324  1.00 81.77           O1-
ATOM   2542  N   ALA A 329     -43.110  74.578  -0.462  1.00 79.48           N  
ATOM   2543  CA  ALA A 329     -42.766  74.204  -1.832  1.00 79.48           C  
ATOM   2544  C   ALA A 329     -41.331  74.598  -2.163  1.00 79.48           C  
ATOM   2545  O   ALA A 329     -40.611  73.847  -2.826  1.00 79.48           O  
ATOM   2546  CB  ALA A 329     -43.735  74.853  -2.818  1.00 79.48           C  
ATOM   2547  N   LEU A 330     -40.944  75.800  -1.638  1.00 78.25           N  
ATOM   2548  CA  LEU A 330     -39.585  76.291  -1.844  1.00 78.25           C  
ATOM   2549  C   LEU A 330     -38.575  75.415  -1.110  1.00 78.25           C  
ATOM   2550  O   LEU A 330     -37.511  75.104  -1.649  1.00 78.25           O  
ATOM   2551  CB  LEU A 330     -39.462  77.741  -1.368  1.00 78.25           C  
ATOM   2552  CG  LEU A 330     -38.138  78.444  -1.675  1.00 78.25           C  
ATOM   2553  CD1 LEU A 330     -37.939  78.564  -3.182  1.00 78.25           C  
ATOM   2554  CD2 LEU A 330     -38.096  79.818  -1.013  1.00 78.25           C  
ATOM   2555  N   GLU A 331     -38.896  74.968   0.018  1.00 81.62           N  
ATOM   2556  CA  GLU A 331     -38.043  74.057   0.774  1.00 81.62           C  
ATOM   2557  C   GLU A 331     -37.911  72.711   0.067  1.00 81.62           C  
ATOM   2558  O   GLU A 331     -36.828  72.123   0.039  1.00 81.62           O  
ATOM   2559  CB  GLU A 331     -38.591  73.856   2.189  1.00 81.62           C  
ATOM   2560  CG  GLU A 331     -38.359  75.043   3.112  1.00 81.62           C  
ATOM   2561  CD  GLU A 331     -38.850  74.804   4.531  1.00 81.62           C  
ATOM   2562  OE1 GLU A 331     -38.664  75.691   5.396  1.00 81.62           O  
ATOM   2563  OE2 GLU A 331     -39.427  73.723   4.781  1.00 81.62           O1-
ATOM   2564  N   LEU A 332     -39.013  72.198  -0.403  1.00 82.84           N  
ATOM   2565  CA  LEU A 332     -39.016  70.972  -1.194  1.00 82.84           C  
ATOM   2566  C   LEU A 332     -38.101  71.106  -2.407  1.00 82.84           C  
ATOM   2567  O   LEU A 332     -37.318  70.202  -2.702  1.00 82.84           O  
ATOM   2568  CB  LEU A 332     -40.437  70.630  -1.648  1.00 82.84           C  
ATOM   2569  CG  LEU A 332     -40.592  69.367  -2.497  1.00 82.84           C  
ATOM   2570  CD1 LEU A 332     -40.201  68.134  -1.689  1.00 82.84           C  
ATOM   2571  CD2 LEU A 332     -42.021  69.242  -3.013  1.00 82.84           C  
ATOM   2572  N   ALA A 333     -38.198  72.181  -3.077  1.00 77.06           N  
ATOM   2573  CA  ALA A 333     -37.365  72.484  -4.238  1.00 77.06           C  
ATOM   2574  C   ALA A 333     -35.887  72.502  -3.862  1.00 77.06           C  
ATOM   2575  O   ALA A 333     -35.045  71.995  -4.608  1.00 77.06           O  
ATOM   2576  CB  ALA A 333     -37.772  73.823  -4.849  1.00 77.06           C  
ATOM   2577  N   LYS A 334     -35.619  73.075  -2.751  1.00 79.22           N  
ATOM   2578  CA  LYS A 334     -34.248  73.107  -2.252  1.00 79.22           C  
ATOM   2579  C   LYS A 334     -33.707  71.696  -2.040  1.00 79.22           C  
ATOM   2580  O   LYS A 334     -32.572  71.397  -2.418  1.00 79.22           O  
ATOM   2581  CB  LYS A 334     -34.170  73.900  -0.945  1.00 79.22           C  
ATOM   2582  CG  LYS A 334     -32.753  74.110  -0.433  1.00 79.22           C  
ATOM   2583  CD  LYS A 334     -32.741  74.899   0.869  1.00 79.22           C  
ATOM   2584  CE  LYS A 334     -31.334  75.024   1.437  1.00 79.22           C  
ATOM   2585  NZ  LYS A 334     -31.322  75.762   2.734  1.00 79.22           N1+
ATOM   2586  N   GLU A 335     -34.523  70.865  -1.475  1.00 77.29           N  
ATOM   2587  CA  GLU A 335     -34.123  69.486  -1.211  1.00 77.29           C  
ATOM   2588  C   GLU A 335     -33.925  68.711  -2.509  1.00 77.29           C  
ATOM   2589  O   GLU A 335     -33.003  67.899  -2.619  1.00 77.29           O  
ATOM   2590  CB  GLU A 335     -35.162  68.784  -0.332  1.00 77.29           C  
ATOM   2591  CG  GLU A 335     -35.191  69.285   1.105  1.00 77.29           C  
ATOM   2592  CD  GLU A 335     -33.898  69.021   1.859  1.00 77.29           C  
ATOM   2593  OE1 GLU A 335     -33.555  69.807   2.771  1.00 77.29           O  
ATOM   2594  OE2 GLU A 335     -33.220  68.020   1.534  1.00 77.29           O1-
ATOM   2595  N   ALA A 336     -34.728  68.972  -3.402  1.00 72.93           N  
ATOM   2596  CA  ALA A 336     -34.656  68.293  -4.693  1.00 72.93           C  
ATOM   2597  C   ALA A 336     -33.390  68.687  -5.449  1.00 72.93           C  
ATOM   2598  O   ALA A 336     -32.802  67.868  -6.158  1.00 72.93           O  
ATOM   2599  CB  ALA A 336     -35.892  68.608  -5.530  1.00 72.93           C  
ATOM   2600  N   VAL A 337     -32.978  69.900  -5.277  1.00 71.94           N  
ATOM   2601  CA  VAL A 337     -31.801  70.461  -5.931  1.00 71.94           C  
ATOM   2602  C   VAL A 337     -30.541  69.788  -5.392  1.00 71.94           C  
ATOM   2603  O   VAL A 337     -29.585  69.559  -6.137  1.00 71.94           O  
ATOM   2604  CB  VAL A 337     -31.715  71.991  -5.732  1.00 71.94           C  
ATOM   2605  CG1 VAL A 337     -30.372  72.525  -6.225  1.00 71.94           C  
ATOM   2606  CG2 VAL A 337     -32.868  72.688  -6.452  1.00 71.94           C  
ATOM   2607  N   LYS A 338     -30.542  69.403  -4.163  1.00 70.30           N  
ATOM   2608  CA  LYS A 338     -29.404  68.737  -3.536  1.00 70.30           C  
ATOM   2609  C   LYS A 338     -29.255  67.307  -4.047  1.00 70.30           C  
ATOM   2610  O   LYS A 338     -28.141  66.786  -4.135  1.00 70.30           O  
ATOM   2611  CB  LYS A 338     -29.555  68.736  -2.013  1.00 70.30           C  
ATOM   2612  CG  LYS A 338     -29.340  70.099  -1.370  1.00 70.30           C  
ATOM   2613  CD  LYS A 338     -29.429  70.020   0.148  1.00 70.30           C  
ATOM   2614  CE  LYS A 338     -29.276  71.392   0.790  1.00 70.30           C  
ATOM   2615  NZ  LYS A 338     -29.385  71.323   2.279  1.00 70.30           N1+
ATOM   2616  N   SER A 339     -30.324  66.760  -4.538  1.00 64.47           N  
ATOM   2617  CA  SER A 339     -30.396  65.323  -4.778  1.00 64.47           C  
ATOM   2618  C   SER A 339     -30.356  65.008  -6.270  1.00 64.47           C  
ATOM   2619  O   SER A 339     -30.012  63.893  -6.665  1.00 64.47           O  
ATOM   2620  CB  SER A 339     -31.666  64.738  -4.160  1.00 64.47           C  
ATOM   2621  OG  SER A 339     -32.822  65.305  -4.754  1.00 64.47           O  
ATOM   2622  N   THR A 340     -30.431  66.097  -7.241  1.00 65.23           N  
ATOM   2623  CA  THR A 340     -30.485  65.793  -8.666  1.00 65.23           C  
ATOM   2624  C   THR A 340     -29.578  66.733  -9.455  1.00 65.23           C  
ATOM   2625  O   THR A 340     -29.623  67.951  -9.268  1.00 65.23           O  
ATOM   2626  CB  THR A 340     -31.925  65.895  -9.205  1.00 65.23           C  
ATOM   2627  CG2 THR A 340     -32.120  65.001 -10.425  1.00 65.23           C  
ATOM   2628  OG1 THR A 340     -32.841  65.492  -8.180  1.00 65.23           O  
ATOM   2629  N   ASP A 341     -28.419  66.235 -10.194  1.00 57.98           N  
ATOM   2630  CA  ASP A 341     -27.389  66.984 -10.908  1.00 57.98           C  
ATOM   2631  C   ASP A 341     -27.854  67.355 -12.313  1.00 57.98           C  
ATOM   2632  O   ASP A 341     -27.540  68.438 -12.811  1.00 57.98           O  
ATOM   2633  CB  ASP A 341     -26.092  66.175 -10.979  1.00 57.98           C  
ATOM   2634  CG  ASP A 341     -25.393  66.056  -9.636  1.00 57.98           C  
ATOM   2635  OD1 ASP A 341     -25.578  66.940  -8.771  1.00 57.98           O  
ATOM   2636  OD2 ASP A 341     -24.647  65.072  -9.442  1.00 57.98           O1-
ATOM   2637  N   SER A 342     -28.946  66.817 -12.919  1.00 54.19           N  
ATOM   2638  CA  SER A 342     -29.289  66.988 -14.326  1.00 54.19           C  
ATOM   2639  C   SER A 342     -30.590  67.765 -14.489  1.00 54.19           C  
ATOM   2640  O   SER A 342     -30.899  68.250 -15.580  1.00 54.19           O  
ATOM   2641  CB  SER A 342     -29.407  65.630 -15.018  1.00 54.19           C  
ATOM   2642  OG  SER A 342     -30.439  64.854 -14.432  1.00 54.19           O  
ATOM   2643  N   GLU A 343     -31.226  68.311 -13.382  1.00 59.62           N  
ATOM   2644  CA  GLU A 343     -32.518  68.982 -13.478  1.00 59.62           C  
ATOM   2645  C   GLU A 343     -32.575  70.201 -12.562  1.00 59.62           C  
ATOM   2646  O   GLU A 343     -33.660  70.673 -12.213  1.00 59.62           O  
ATOM   2647  CB  GLU A 343     -33.654  68.014 -13.135  1.00 59.62           C  
ATOM   2648  CG  GLU A 343     -33.790  66.855 -14.111  1.00 59.62           C  
ATOM   2649  CD  GLU A 343     -34.988  65.964 -13.823  1.00 59.62           C  
ATOM   2650  OE1 GLU A 343     -35.209  64.984 -14.571  1.00 59.62           O  
ATOM   2651  OE2 GLU A 343     -35.710  66.248 -12.842  1.00 59.62           O1-
ATOM   2652  N   GLN A 344     -31.447  70.836 -12.201  1.00 63.38           N  
ATOM   2653  CA  GLN A 344     -31.206  71.959 -11.301  1.00 63.38           C  
ATOM   2654  C   GLN A 344     -31.735  73.262 -11.893  1.00 63.38           C  
ATOM   2655  O   GLN A 344     -32.283  74.100 -11.173  1.00 63.38           O  
ATOM   2656  CB  GLN A 344     -29.714  72.089 -10.992  1.00 63.38           C  
ATOM   2657  CG  GLN A 344     -29.183  71.010 -10.057  1.00 63.38           C  
ATOM   2658  CD  GLN A 344     -27.693  71.137  -9.803  1.00 63.38           C  
ATOM   2659  NE2 GLN A 344     -27.199  70.418  -8.800  1.00 63.38           N  
ATOM   2660  OE1 GLN A 344     -26.990  71.873 -10.502  1.00 63.38           O  
ATOM   2661  N   LEU A 345     -31.781  73.384 -13.196  1.00 62.36           N  
ATOM   2662  CA  LEU A 345     -32.238  74.566 -13.917  1.00 62.36           C  
ATOM   2663  C   LEU A 345     -33.761  74.645 -13.923  1.00 62.36           C  
ATOM   2664  O   LEU A 345     -34.332  75.729 -13.782  1.00 62.36           O  
ATOM   2665  CB  LEU A 345     -31.711  74.556 -15.355  1.00 62.36           C  
ATOM   2666  CG  LEU A 345     -31.853  75.861 -16.139  1.00 62.36           C  
ATOM   2667  CD1 LEU A 345     -30.521  76.604 -16.176  1.00 62.36           C  
ATOM   2668  CD2 LEU A 345     -32.355  75.585 -17.551  1.00 62.36           C  
ATOM   2669  N   GLU A 346     -34.422  73.496 -14.049  1.00 65.60           N  
ATOM   2670  CA  GLU A 346     -35.879  73.411 -14.014  1.00 65.60           C  
ATOM   2671  C   GLU A 346     -36.413  73.680 -12.611  1.00 65.60           C  
ATOM   2672  O   GLU A 346     -37.449  74.330 -12.450  1.00 65.60           O  
ATOM   2673  CB  GLU A 346     -36.348  72.037 -14.501  1.00 65.60           C  
ATOM   2674  CG  GLU A 346     -36.301  71.871 -16.013  1.00 65.60           C  
ATOM   2675  CD  GLU A 346     -37.164  72.879 -16.755  1.00 65.60           C  
ATOM   2676  OE1 GLU A 346     -37.118  72.913 -18.006  1.00 65.60           O  
ATOM   2677  OE2 GLU A 346     -37.891  73.641 -16.080  1.00 65.60           O1-
ATOM   2678  N   VAL A 347     -35.710  73.333 -11.647  1.00 64.06           N  
ATOM   2679  CA  VAL A 347     -36.038  73.561 -10.243  1.00 64.06           C  
ATOM   2680  C   VAL A 347     -35.884  75.043  -9.911  1.00 64.06           C  
ATOM   2681  O   VAL A 347     -36.721  75.618  -9.211  1.00 64.06           O  
ATOM   2682  CB  VAL A 347     -35.149  72.710  -9.308  1.00 64.06           C  
ATOM   2683  CG1 VAL A 347     -35.392  73.082  -7.847  1.00 64.06           C  
ATOM   2684  CG2 VAL A 347     -35.408  71.222  -9.534  1.00 64.06           C  
ATOM   2685  N   VAL A 348     -34.930  75.729 -10.522  1.00 65.83           N  
ATOM   2686  CA  VAL A 348     -34.666  77.159 -10.391  1.00 65.83           C  
ATOM   2687  C   VAL A 348     -35.791  77.955 -11.047  1.00 65.83           C  
ATOM   2688  O   VAL A 348     -36.293  78.922 -10.470  1.00 65.83           O  
ATOM   2689  CB  VAL A 348     -33.306  77.544 -11.015  1.00 65.83           C  
ATOM   2690  CG1 VAL A 348     -33.119  79.061 -11.010  1.00 65.83           C  
ATOM   2691  CG2 VAL A 348     -32.163  76.859 -10.270  1.00 65.83           C  
ATOM   2692  N   ARG A 349     -36.125  77.524 -12.221  1.00 67.56           N  
ATOM   2693  CA  ARG A 349     -37.248  78.153 -12.911  1.00 67.56           C  
ATOM   2694  C   ARG A 349     -38.522  78.062 -12.080  1.00 67.56           C  
ATOM   2695  O   ARG A 349     -39.255  79.045 -11.947  1.00 67.56           O  
ATOM   2696  CB  ARG A 349     -37.468  77.508 -14.281  1.00 67.56           C  
ATOM   2697  CG  ARG A 349     -38.505  78.217 -15.136  1.00 67.56           C  
ATOM   2698  CD  ARG A 349     -38.667  77.549 -16.495  1.00 67.56           C  
ATOM   2699  NE  ARG A 349     -39.725  78.178 -17.282  1.00 67.56           N  
ATOM   2700  CZ  ARG A 349     -40.042  77.844 -18.530  1.00 67.56           C  
ATOM   2701  NH1 ARG A 349     -39.386  76.876 -19.160  1.00 67.56           N1+
ATOM   2702  NH2 ARG A 349     -41.022  78.482 -19.152  1.00 67.56           N  
ATOM   2703  N   LEU A 350     -38.609  76.950 -11.458  1.00 65.80           N  
ATOM   2704  CA  LEU A 350     -39.793  76.662 -10.653  1.00 65.80           C  
ATOM   2705  C   LEU A 350     -39.777  77.468  -9.358  1.00 65.80           C  
ATOM   2706  O   LEU A 350     -40.808  78.001  -8.941  1.00 65.80           O  
ATOM   2707  CB  LEU A 350     -39.877  75.167 -10.338  1.00 65.80           C  
ATOM   2708  CG  LEU A 350     -40.357  74.261 -11.472  1.00 65.80           C  
ATOM   2709  CD1 LEU A 350     -40.003  72.807 -11.175  1.00 65.80           C  
ATOM   2710  CD2 LEU A 350     -41.860  74.419 -11.683  1.00 65.80           C  
ATOM   2711  N   ALA A 351     -38.700  77.675  -8.751  1.00 64.57           N  
ATOM   2712  CA  ALA A 351     -38.498  78.484  -7.551  1.00 64.57           C  
ATOM   2713  C   ALA A 351     -38.774  79.958  -7.831  1.00 64.57           C  
ATOM   2714  O   ALA A 351     -39.389  80.647  -7.013  1.00 64.57           O  
ATOM   2715  CB  ALA A 351     -37.078  78.303  -7.019  1.00 64.57           C  
ATOM   2716  N   LEU A 352     -38.422  80.370  -8.958  1.00 68.01           N  
ATOM   2717  CA  LEU A 352     -38.641  81.748  -9.382  1.00 68.01           C  
ATOM   2718  C   LEU A 352     -40.114  81.994  -9.690  1.00 68.01           C  
ATOM   2719  O   LEU A 352     -40.628  83.090  -9.453  1.00 68.01           O  
ATOM   2720  CB  LEU A 352     -37.789  82.074 -10.611  1.00 68.01           C  
ATOM   2721  CG  LEU A 352     -36.294  82.284 -10.364  1.00 68.01           C  
ATOM   2722  CD1 LEU A 352     -35.546  82.374 -11.689  1.00 68.01           C  
ATOM   2723  CD2 LEU A 352     -36.062  83.536  -9.526  1.00 68.01           C  
ATOM   2724  N   GLU A 353     -40.813  80.970 -10.190  1.00 67.05           N  
ATOM   2725  CA  GLU A 353     -42.256  81.034 -10.404  1.00 67.05           C  
ATOM   2726  C   GLU A 353     -43.002  81.190  -9.081  1.00 67.05           C  
ATOM   2727  O   GLU A 353     -44.004  81.905  -9.009  1.00 67.05           O  
ATOM   2728  CB  GLU A 353     -42.746  79.783 -11.139  1.00 67.05           C  
ATOM   2729  CG  GLU A 353     -42.452  79.794 -12.632  1.00 67.05           C  
ATOM   2730  CD  GLU A 353     -42.965  78.557 -13.353  1.00 67.05           C  
ATOM   2731  OE1 GLU A 353     -42.640  78.372 -14.548  1.00 67.05           O  
ATOM   2732  OE2 GLU A 353     -43.698  77.767 -12.718  1.00 67.05           O1-
ATOM   2733  N   ILE A 354     -42.460  80.598  -8.029  1.00 62.50           N  
ATOM   2734  CA  ILE A 354     -43.013  80.668  -6.682  1.00 62.50           C  
ATOM   2735  C   ILE A 354     -42.892  82.094  -6.149  1.00 62.50           C  
ATOM   2736  O   ILE A 354     -43.820  82.610  -5.520  1.00 62.50           O  
ATOM   2737  CB  ILE A 354     -42.308  79.678  -5.728  1.00 62.50           C  
ATOM   2738  CG1 ILE A 354     -42.619  78.233  -6.133  1.00 62.50           C  
ATOM   2739  CG2 ILE A 354     -42.719  79.941  -4.276  1.00 62.50           C  
ATOM   2740  CD1 ILE A 354     -41.829  77.189  -5.357  1.00 62.50           C  
ATOM   2741  N   VAL A 355     -41.865  82.843  -6.452  1.00 61.97           N  
ATOM   2742  CA  VAL A 355     -41.573  84.223  -6.078  1.00 61.97           C  
ATOM   2743  C   VAL A 355     -42.573  85.162  -6.746  1.00 61.97           C  
ATOM   2744  O   VAL A 355     -43.042  86.122  -6.128  1.00 61.97           O  
ATOM   2745  CB  VAL A 355     -40.130  84.622  -6.459  1.00 61.97           C  
ATOM   2746  CG1 VAL A 355     -39.905  86.116  -6.232  1.00 61.97           C  
ATOM   2747  CG2 VAL A 355     -39.120  83.798  -5.662  1.00 61.97           C  
ATOM   2748  N   GLN A 356     -42.992  84.806  -7.996  1.00 63.83           N  
ATOM   2749  CA  GLN A 356     -43.979  85.606  -8.717  1.00 63.83           C  
ATOM   2750  C   GLN A 356     -45.356  85.493  -8.069  1.00 63.83           C  
ATOM   2751  O   GLN A 356     -46.124  86.457  -8.060  1.00 63.83           O  
ATOM   2752  CB  GLN A 356     -44.051  85.175 -10.183  1.00 63.83           C  
ATOM   2753  CG  GLN A 356     -42.842  85.596 -11.007  1.00 63.83           C  
ATOM   2754  CD  GLN A 356     -42.941  85.162 -12.457  1.00 63.83           C  
ATOM   2755  NE2 GLN A 356     -42.009  85.628 -13.281  1.00 63.83           N  
ATOM   2756  OE1 GLN A 356     -43.848  84.414 -12.835  1.00 63.83           O  
ATOM   2757  N   LEU A 357     -45.585  84.432  -7.456  1.00 61.18           N  
ATOM   2758  CA  LEU A 357     -46.923  84.107  -6.973  1.00 61.18           C  
ATOM   2759  C   LEU A 357     -47.098  84.550  -5.524  1.00 61.18           C  
ATOM   2760  O   LEU A 357     -48.211  84.869  -5.099  1.00 61.18           O  
ATOM   2761  CB  LEU A 357     -47.187  82.604  -7.095  1.00 61.18           C  
ATOM   2762  CG  LEU A 357     -47.393  82.065  -8.511  1.00 61.18           C  
ATOM   2763  CD1 LEU A 357     -47.341  80.541  -8.511  1.00 61.18           C  
ATOM   2764  CD2 LEU A 357     -48.717  82.560  -9.084  1.00 61.18           C  
ATOM   2765  N   ALA A 358     -46.002  84.836  -4.690  1.00 57.79           N  
ATOM   2766  CA  ALA A 358     -46.103  85.270  -3.298  1.00 57.79           C  
ATOM   2767  C   ALA A 358     -45.328  86.565  -3.071  1.00 57.79           C  
ATOM   2768  O   ALA A 358     -44.105  86.600  -3.227  1.00 57.79           O  
ATOM   2769  CB  ALA A 358     -45.592  84.177  -2.363  1.00 57.79           C  
ATOM   2770  N   PRO A 359     -45.943  87.838  -3.202  1.00 56.61           N  
ATOM   2771  CA  PRO A 359     -45.276  89.134  -3.052  1.00 56.61           C  
ATOM   2772  C   PRO A 359     -44.580  89.286  -1.701  1.00 56.61           C  
ATOM   2773  O   PRO A 359     -44.172  90.391  -1.334  1.00 56.61           O  
ATOM   2774  CB  PRO A 359     -46.420  90.139  -3.193  1.00 56.61           C  
ATOM   2775  CG  PRO A 359     -47.660  89.346  -2.926  1.00 56.61           C  
ATOM   2776  CD  PRO A 359     -47.326  87.887  -3.039  1.00 56.61           C  
ATOM   2777  N   ASP A 360     -44.189  88.127  -1.101  1.00 65.58           N  
ATOM   2778  CA  ASP A 360     -43.476  88.190   0.170  1.00 65.58           C  
ATOM   2779  C   ASP A 360     -41.967  88.258  -0.049  1.00 65.58           C  
ATOM   2780  O   ASP A 360     -41.399  87.424  -0.757  1.00 65.58           O  
ATOM   2781  CB  ASP A 360     -43.827  86.983   1.043  1.00 65.58           C  
ATOM   2782  CG  ASP A 360     -43.260  87.084   2.449  1.00 65.58           C  
ATOM   2783  OD1 ASP A 360     -42.053  86.823   2.640  1.00 65.58           O  
ATOM   2784  OD2 ASP A 360     -44.028  87.425   3.374  1.00 65.58           O1-
ATOM   2785  N   THR A 361     -41.290  89.358   0.364  1.00 63.87           N  
ATOM   2786  CA  THR A 361     -39.898  89.767   0.205  1.00 63.87           C  
ATOM   2787  C   THR A 361     -38.959  88.747   0.843  1.00 63.87           C  
ATOM   2788  O   THR A 361     -37.894  88.450   0.297  1.00 63.87           O  
ATOM   2789  CB  THR A 361     -39.650  91.155   0.824  1.00 63.87           C  
ATOM   2790  CG2 THR A 361     -40.207  92.262  -0.067  1.00 63.87           C  
ATOM   2791  OG1 THR A 361     -40.287  91.222   2.105  1.00 63.87           O  
ATOM   2792  N   ARG A 362     -39.339  88.070   1.898  1.00 67.61           N  
ATOM   2793  CA  ARG A 362     -38.542  87.061   2.587  1.00 67.61           C  
ATOM   2794  C   ARG A 362     -38.507  85.757   1.796  1.00 67.61           C  
ATOM   2795  O   ARG A 362     -37.450  85.139   1.655  1.00 67.61           O  
ATOM   2796  CB  ARG A 362     -39.093  86.807   3.991  1.00 67.61           C  
ATOM   2797  CG  ARG A 362     -38.837  87.944   4.968  1.00 67.61           C  
ATOM   2798  CD  ARG A 362     -39.343  87.612   6.365  1.00 67.61           C  
ATOM   2799  NE  ARG A 362     -39.254  88.764   7.258  1.00 67.61           N  
ATOM   2800  CZ  ARG A 362     -39.641  88.768   8.531  1.00 67.61           C  
ATOM   2801  NH1 ARG A 362     -40.153  87.675   9.087  1.00 67.61           N1+
ATOM   2802  NH2 ARG A 362     -39.516  89.871   9.253  1.00 67.61           N  
ATOM   2803  N   LEU A 363     -39.469  85.362   1.157  1.00 65.54           N  
ATOM   2804  CA  LEU A 363     -39.620  84.165   0.339  1.00 65.54           C  
ATOM   2805  C   LEU A 363     -38.956  84.347  -1.022  1.00 65.54           C  
ATOM   2806  O   LEU A 363     -38.334  83.419  -1.543  1.00 65.54           O  
ATOM   2807  CB  LEU A 363     -41.102  83.826   0.154  1.00 65.54           C  
ATOM   2808  CG  LEU A 363     -41.823  83.248   1.374  1.00 65.54           C  
ATOM   2809  CD1 LEU A 363     -43.318  83.135   1.100  1.00 65.54           C  
ATOM   2810  CD2 LEU A 363     -41.237  81.891   1.747  1.00 65.54           C  
ATOM   2811  N   ALA A 364     -39.005  85.567  -1.481  1.00 63.17           N  
ATOM   2812  CA  ALA A 364     -38.341  85.949  -2.724  1.00 63.17           C  
ATOM   2813  C   ALA A 364     -36.823  85.875  -2.582  1.00 63.17           C  
ATOM   2814  O   ALA A 364     -36.131  85.405  -3.488  1.00 63.17           O  
ATOM   2815  CB  ALA A 364     -38.764  87.355  -3.143  1.00 63.17           C  
ATOM   2816  N   ARG A 365     -36.416  86.179  -1.421  1.00 67.46           N  
ATOM   2817  CA  ARG A 365     -34.991  86.116  -1.115  1.00 67.46           C  
ATOM   2818  C   ARG A 365     -34.523  84.670  -0.984  1.00 67.46           C  
ATOM   2819  O   ARG A 365     -33.457  84.309  -1.488  1.00 67.46           O  
ATOM   2820  CB  ARG A 365     -34.683  86.884   0.173  1.00 67.46           C  
ATOM   2821  CG  ARG A 365     -34.703  88.395   0.008  1.00 67.46           C  
ATOM   2822  CD  ARG A 365     -34.315  89.108   1.296  1.00 67.46           C  
ATOM   2823  NE  ARG A 365     -34.637  90.531   1.242  1.00 67.46           N  
ATOM   2824  CZ  ARG A 365     -34.404  91.399   2.223  1.00 67.46           C  
ATOM   2825  NH1 ARG A 365     -33.839  91.003   3.358  1.00 67.46           N1+
ATOM   2826  NH2 ARG A 365     -34.736  92.672   2.068  1.00 67.46           N  
ATOM   2827  N   ALA A 366     -35.266  83.909  -0.365  1.00 65.22           N  
ATOM   2828  CA  ALA A 366     -34.967  82.489  -0.197  1.00 65.22           C  
ATOM   2829  C   ALA A 366     -34.947  81.770  -1.544  1.00 65.22           C  
ATOM   2830  O   ALA A 366     -34.068  80.943  -1.799  1.00 65.22           O  
ATOM   2831  CB  ALA A 366     -35.986  81.837   0.735  1.00 65.22           C  
ATOM   2832  N   ALA A 367     -35.853  82.112  -2.411  1.00 63.42           N  
ATOM   2833  CA  ALA A 367     -35.942  81.553  -3.758  1.00 63.42           C  
ATOM   2834  C   ALA A 367     -34.744  81.972  -4.605  1.00 63.42           C  
ATOM   2835  O   ALA A 367     -34.187  81.160  -5.348  1.00 63.42           O  
ATOM   2836  CB  ALA A 367     -37.243  81.987  -4.429  1.00 63.42           C  
ATOM   2837  N   LEU A 368     -34.364  83.198  -4.386  1.00 66.49           N  
ATOM   2838  CA  LEU A 368     -33.221  83.765  -5.094  1.00 66.49           C  
ATOM   2839  C   LEU A 368     -31.919  83.132  -4.616  1.00 66.49           C  
ATOM   2840  O   LEU A 368     -31.037  82.829  -5.424  1.00 66.49           O  
ATOM   2841  CB  LEU A 368     -33.167  85.282  -4.899  1.00 66.49           C  
ATOM   2842  CG  LEU A 368     -32.251  86.055  -5.849  1.00 66.49           C  
ATOM   2843  CD1 LEU A 368     -32.975  86.354  -7.157  1.00 66.49           C  
ATOM   2844  CD2 LEU A 368     -31.766  87.344  -5.192  1.00 66.49           C  
ATOM   2845  N   LYS A 369     -31.793  82.902  -3.352  1.00 72.38           N  
ATOM   2846  CA  LYS A 369     -30.640  82.211  -2.785  1.00 72.38           C  
ATOM   2847  C   LYS A 369     -30.540  80.783  -3.315  1.00 72.38           C  
ATOM   2848  O   LYS A 369     -29.454  80.323  -3.674  1.00 72.38           O  
ATOM   2849  CB  LYS A 369     -30.717  82.199  -1.258  1.00 72.38           C  
ATOM   2850  CG  LYS A 369     -29.451  81.702  -0.577  1.00 72.38           C  
ATOM   2851  CD  LYS A 369     -29.559  81.791   0.939  1.00 72.38           C  
ATOM   2852  CE  LYS A 369     -28.306  81.260   1.623  1.00 72.38           C  
ATOM   2853  NZ  LYS A 369     -28.404  81.355   3.110  1.00 72.38           N1+
ATOM   2854  N   LEU A 370     -31.634  80.089  -3.400  1.00 68.01           N  
ATOM   2855  CA  LEU A 370     -31.715  78.736  -3.938  1.00 68.01           C  
ATOM   2856  C   LEU A 370     -31.363  78.720  -5.423  1.00 68.01           C  
ATOM   2857  O   LEU A 370     -30.621  77.847  -5.879  1.00 68.01           O  
ATOM   2858  CB  LEU A 370     -33.116  78.157  -3.728  1.00 68.01           C  
ATOM   2859  CG  LEU A 370     -33.321  76.703  -4.156  1.00 68.01           C  
ATOM   2860  CD1 LEU A 370     -32.480  75.772  -3.289  1.00 68.01           C  
ATOM   2861  CD2 LEU A 370     -34.796  76.325  -4.080  1.00 68.01           C  
ATOM   2862  N   ALA A 371     -31.815  79.680  -6.141  1.00 64.69           N  
ATOM   2863  CA  ALA A 371     -31.530  79.840  -7.565  1.00 64.69           C  
ATOM   2864  C   ALA A 371     -30.045  80.099  -7.802  1.00 64.69           C  
ATOM   2865  O   ALA A 371     -29.453  79.545  -8.730  1.00 64.69           O  
ATOM   2866  CB  ALA A 371     -32.365  80.976  -8.151  1.00 64.69           C  
ATOM   2867  N   LYS A 372     -29.450  80.836  -6.942  1.00 68.06           N  
ATOM   2868  CA  LYS A 372     -28.032  81.175  -7.029  1.00 68.06           C  
ATOM   2869  C   LYS A 372     -27.157  79.962  -6.726  1.00 68.06           C  
ATOM   2870  O   LYS A 372     -26.140  79.743  -7.386  1.00 68.06           O  
ATOM   2871  CB  LYS A 372     -27.694  82.319  -6.071  1.00 68.06           C  
ATOM   2872  CG  LYS A 372     -28.144  83.688  -6.557  1.00 68.06           C  
ATOM   2873  CD  LYS A 372     -27.710  84.791  -5.601  1.00 68.06           C  
ATOM   2874  CE  LYS A 372     -28.207  86.156  -6.058  1.00 68.06           C  
ATOM   2875  NZ  LYS A 372     -27.828  87.234  -5.096  1.00 68.06           N1+
ATOM   2876  N   GLU A 373     -27.593  79.115  -5.811  1.00 68.42           N  
ATOM   2877  CA  GLU A 373     -26.896  77.892  -5.422  1.00 68.42           C  
ATOM   2878  C   GLU A 373     -26.996  76.829  -6.513  1.00 68.42           C  
ATOM   2879  O   GLU A 373     -26.030  76.111  -6.778  1.00 68.42           O  
ATOM   2880  CB  GLU A 373     -27.456  77.349  -4.105  1.00 68.42           C  
ATOM   2881  CG  GLU A 373     -26.971  78.100  -2.874  1.00 68.42           C  
ATOM   2882  CD  GLU A 373     -27.528  77.542  -1.573  1.00 68.42           C  
ATOM   2883  OE1 GLU A 373     -27.204  78.085  -0.493  1.00 68.42           O  
ATOM   2884  OE2 GLU A 373     -28.292  76.553  -1.635  1.00 68.42           O1-
ATOM   2885  N   ALA A 374     -28.040  76.769  -7.110  1.00 61.41           N  
ATOM   2886  CA  ALA A 374     -28.308  75.792  -8.161  1.00 61.41           C  
ATOM   2887  C   ALA A 374     -27.570  76.154  -9.447  1.00 61.41           C  
ATOM   2888  O   ALA A 374     -27.173  75.272 -10.213  1.00 61.41           O  
ATOM   2889  CB  ALA A 374     -29.808  75.689  -8.424  1.00 61.41           C  
ATOM   2890  N   VAL A 375     -27.300  77.429  -9.677  1.00 61.72           N  
ATOM   2891  CA  VAL A 375     -26.664  78.050 -10.834  1.00 61.72           C  
ATOM   2892  C   VAL A 375     -25.150  77.873 -10.749  1.00 61.72           C  
ATOM   2893  O   VAL A 375     -24.467  77.807 -11.775  1.00 61.72           O  
ATOM   2894  CB  VAL A 375     -27.021  79.550 -10.941  1.00 61.72           C  
ATOM   2895  CG1 VAL A 375     -26.271  80.202 -12.101  1.00 61.72           C  
ATOM   2896  CG2 VAL A 375     -28.529  79.729 -11.107  1.00 61.72           C  
ATOM   2897  N   LYS A 376     -24.576  77.463  -9.642  1.00 63.54           N  
ATOM   2898  CA  LYS A 376     -23.155  77.194  -9.445  1.00 63.54           C  
ATOM   2899  C   LYS A 376     -22.763  75.844 -10.037  1.00 63.54           C  
ATOM   2900  O   LYS A 376     -21.643  75.675 -10.525  1.00 63.54           O  
ATOM   2901  CB  LYS A 376     -22.803  77.235  -7.956  1.00 63.54           C  
ATOM   2902  CG  LYS A 376     -22.595  78.638  -7.408  1.00 63.54           C  
ATOM   2903  CD  LYS A 376     -22.106  78.608  -5.965  1.00 63.54           C  
ATOM   2904  CE  LYS A 376     -22.007  80.009  -5.378  1.00 63.54           C  
ATOM   2905  NZ  LYS A 376     -21.533  79.984  -3.962  1.00 63.54           N1+
ATOM   2906  N   SER A 377     -23.806  75.045 -10.485  1.00 54.04           N  
ATOM   2907  CA  SER A 377     -23.547  73.650 -10.824  1.00 54.04           C  
ATOM   2908  C   SER A 377     -24.191  73.275 -12.154  1.00 54.04           C  
ATOM   2909  O   SER A 377     -24.036  72.149 -12.631  1.00 54.04           O  
ATOM   2910  CB  SER A 377     -24.063  72.725  -9.720  1.00 54.04           C  
ATOM   2911  OG  SER A 377     -25.463  72.872  -9.555  1.00 54.04           O  
ATOM   2912  N   THR A 378     -24.500  74.216 -13.211  1.00 54.91           N  
ATOM   2913  CA  THR A 378     -25.217  73.827 -14.420  1.00 54.91           C  
ATOM   2914  C   THR A 378     -24.719  74.621 -15.624  1.00 54.91           C  
ATOM   2915  O   THR A 378     -24.092  75.670 -15.465  1.00 54.91           O  
ATOM   2916  CB  THR A 378     -26.736  74.031 -14.259  1.00 54.91           C  
ATOM   2917  CG2 THR A 378     -27.518  72.980 -15.039  1.00 54.91           C  
ATOM   2918  OG1 THR A 378     -27.080  73.933 -12.871  1.00 54.91           O  
ATOM   2919  N   ASP A 379     -24.706  74.125 -16.947  1.00 59.87           N  
ATOM   2920  CA  ASP A 379     -24.425  74.477 -18.335  1.00 59.87           C  
ATOM   2921  C   ASP A 379     -24.794  75.931 -18.619  1.00 59.87           C  
ATOM   2922  O   ASP A 379     -25.803  76.430 -18.117  1.00 59.87           O  
ATOM   2923  CB  ASP A 379     -25.179  73.547 -19.288  1.00 59.87           C  
ATOM   2924  CG  ASP A 379     -24.293  72.964 -20.375  1.00 59.87           C  
ATOM   2925  OD1 ASP A 379     -23.214  73.531 -20.650  1.00 59.87           O  
ATOM   2926  OD2 ASP A 379     -24.679  71.931 -20.963  1.00 59.87           O1-
ATOM   2927  N   GLN A 380     -24.008  76.877 -19.352  1.00 56.23           N  
ATOM   2928  CA  GLN A 380     -23.520  78.235 -19.565  1.00 56.23           C  
ATOM   2929  C   GLN A 380     -24.573  79.096 -20.258  1.00 56.23           C  
ATOM   2930  O   GLN A 380     -24.742  80.270 -19.921  1.00 56.23           O  
ATOM   2931  CB  GLN A 380     -22.230  78.219 -20.387  1.00 56.23           C  
ATOM   2932  CG  GLN A 380     -20.972  78.456 -19.561  1.00 56.23           C  
ATOM   2933  CD  GLN A 380     -19.736  78.652 -20.419  1.00 56.23           C  
ATOM   2934  NE2 GLN A 380     -18.591  78.844 -19.774  1.00 56.23           N  
ATOM   2935  OE1 GLN A 380     -19.810  78.631 -21.651  1.00 56.23           O  
ATOM   2936  N   GLU A 381     -25.591  78.702 -20.925  1.00 57.99           N  
ATOM   2937  CA  GLU A 381     -26.484  79.594 -21.656  1.00 57.99           C  
ATOM   2938  C   GLU A 381     -27.798  79.796 -20.908  1.00 57.99           C  
ATOM   2939  O   GLU A 381     -28.299  80.918 -20.813  1.00 57.99           O  
ATOM   2940  CB  GLU A 381     -26.758  79.047 -23.061  1.00 57.99           C  
ATOM   2941  CG  GLU A 381     -27.141  80.118 -24.073  1.00 57.99           C  
ATOM   2942  CD  GLU A 381     -27.236  79.591 -25.495  1.00 57.99           C  
ATOM   2943  OE1 GLU A 381     -27.626  80.360 -26.403  1.00 57.99           O  
ATOM   2944  OE2 GLU A 381     -26.918  78.399 -25.705  1.00 57.99           O1-
ATOM   2945  N   GLU A 382     -28.411  78.886 -20.315  1.00 55.48           N  
ATOM   2946  CA  GLU A 382     -29.574  78.945 -19.434  1.00 55.48           C  
ATOM   2947  C   GLU A 382     -29.198  79.496 -18.062  1.00 55.48           C  
ATOM   2948  O   GLU A 382     -29.971  80.237 -17.451  1.00 55.48           O  
ATOM   2949  CB  GLU A 382     -30.210  77.560 -19.288  1.00 55.48           C  
ATOM   2950  CG  GLU A 382     -31.009  77.120 -20.505  1.00 55.48           C  
ATOM   2951  CD  GLU A 382     -31.694  75.776 -20.319  1.00 55.48           C  
ATOM   2952  OE1 GLU A 382     -32.334  75.282 -21.276  1.00 55.48           O  
ATOM   2953  OE2 GLU A 382     -31.593  75.212 -19.206  1.00 55.48           O1-
ATOM   2954  N   LEU A 383     -27.977  79.421 -17.662  1.00 57.86           N  
ATOM   2955  CA  LEU A 383     -27.353  80.009 -16.481  1.00 57.86           C  
ATOM   2956  C   LEU A 383     -27.251  81.523 -16.618  1.00 57.86           C  
ATOM   2957  O   LEU A 383     -27.448  82.254 -15.643  1.00 57.86           O  
ATOM   2958  CB  LEU A 383     -25.963  79.408 -16.254  1.00 57.86           C  
ATOM   2959  CG  LEU A 383     -25.374  79.574 -14.853  1.00 57.86           C  
ATOM   2960  CD1 LEU A 383     -25.409  78.247 -14.103  1.00 57.86           C  
ATOM   2961  CD2 LEU A 383     -23.949  80.111 -14.933  1.00 57.86           C  
ATOM   2962  N   LYS A 384     -27.038  82.008 -17.863  1.00 65.39           N  
ATOM   2963  CA  LYS A 384     -26.905  83.440 -18.109  1.00 65.39           C  
ATOM   2964  C   LYS A 384     -28.235  84.159 -17.904  1.00 65.39           C  
ATOM   2965  O   LYS A 384     -28.277  85.238 -17.308  1.00 65.39           O  
ATOM   2966  CB  LYS A 384     -26.384  83.695 -19.524  1.00 65.39           C  
ATOM   2967  CG  LYS A 384     -24.894  83.442 -19.690  1.00 65.39           C  
ATOM   2968  CD  LYS A 384     -24.417  83.807 -21.090  1.00 65.39           C  
ATOM   2969  CE  LYS A 384     -22.945  83.469 -21.287  1.00 65.39           C  
ATOM   2970  NZ  LYS A 384     -22.479  83.805 -22.666  1.00 65.39           N1+
ATOM   2971  N   LYS A 385     -29.246  83.496 -18.314  1.00 63.86           N  
ATOM   2972  CA  LYS A 385     -30.586  84.063 -18.191  1.00 63.86           C  
ATOM   2973  C   LYS A 385     -31.061  84.039 -16.741  1.00 63.86           C  
ATOM   2974  O   LYS A 385     -31.636  85.014 -16.254  1.00 63.86           O  
ATOM   2975  CB  LYS A 385     -31.574  83.305 -19.079  1.00 63.86           C  
ATOM   2976  CG  LYS A 385     -31.406  83.581 -20.566  1.00 63.86           C  
ATOM   2977  CD  LYS A 385     -32.456  82.849 -21.392  1.00 63.86           C  
ATOM   2978  CE  LYS A 385     -32.225  83.037 -22.886  1.00 63.86           C  
ATOM   2979  NZ  LYS A 385     -33.233  82.295 -23.700  1.00 63.86           N1+
ATOM   2980  N   VAL A 386     -30.792  83.024 -16.081  1.00 61.75           N  
ATOM   2981  CA  VAL A 386     -31.166  82.837 -14.683  1.00 61.75           C  
ATOM   2982  C   VAL A 386     -30.341  83.770 -13.799  1.00 61.75           C  
ATOM   2983  O   VAL A 386     -30.874  84.397 -12.880  1.00 61.75           O  
ATOM   2984  CB  VAL A 386     -30.975  81.372 -14.235  1.00 61.75           C  
ATOM   2985  CG1 VAL A 386     -31.223  81.229 -12.734  1.00 61.75           C  
ATOM   2986  CG2 VAL A 386     -31.901  80.448 -15.023  1.00 61.75           C  
ATOM   2987  N   LYS A 387     -29.100  84.021 -14.060  1.00 64.72           N  
ATOM   2988  CA  LYS A 387     -28.231  84.956 -13.352  1.00 64.72           C  
ATOM   2989  C   LYS A 387     -28.715  86.393 -13.520  1.00 64.72           C  
ATOM   2990  O   LYS A 387     -28.675  87.181 -12.574  1.00 64.72           O  
ATOM   2991  CB  LYS A 387     -26.788  84.827 -13.845  1.00 64.72           C  
ATOM   2992  CG  LYS A 387     -26.039  83.635 -13.266  1.00 64.72           C  
ATOM   2993  CD  LYS A 387     -24.577  83.633 -13.695  1.00 64.72           C  
ATOM   2994  CE  LYS A 387     -23.836  82.421 -13.146  1.00 64.72           C  
ATOM   2995  NZ  LYS A 387     -22.410  82.398 -13.590  1.00 64.72           N1+
ATOM   2996  N   ALA A 388     -29.202  86.588 -14.684  1.00 66.14           N  
ATOM   2997  CA  ALA A 388     -29.732  87.916 -14.983  1.00 66.14           C  
ATOM   2998  C   ALA A 388     -31.024  88.177 -14.214  1.00 66.14           C  
ATOM   2999  O   ALA A 388     -31.217  89.263 -13.663  1.00 66.14           O  
ATOM   3000  CB  ALA A 388     -29.970  88.068 -16.483  1.00 66.14           C  
ATOM   3001  N   ILE A 389     -31.780  87.152 -14.154  1.00 65.79           N  
ATOM   3002  CA  ILE A 389     -33.048  87.229 -13.439  1.00 65.79           C  
ATOM   3003  C   ILE A 389     -32.790  87.353 -11.939  1.00 65.79           C  
ATOM   3004  O   ILE A 389     -33.423  88.163 -11.258  1.00 65.79           O  
ATOM   3005  CB  ILE A 389     -33.938  85.999 -13.730  1.00 65.79           C  
ATOM   3006  CG1 ILE A 389     -34.394  86.005 -15.193  1.00 65.79           C  
ATOM   3007  CG2 ILE A 389     -35.140  85.966 -12.781  1.00 65.79           C  
ATOM   3008  CD1 ILE A 389     -35.117  84.735 -15.620  1.00 65.79           C  
ATOM   3009  N   LEU A 390     -31.834  86.653 -11.441  1.00 66.17           N  
ATOM   3010  CA  LEU A 390     -31.455  86.706 -10.033  1.00 66.17           C  
ATOM   3011  C   LEU A 390     -30.885  88.075  -9.675  1.00 66.17           C  
ATOM   3012  O   LEU A 390     -31.163  88.603  -8.596  1.00 66.17           O  
ATOM   3013  CB  LEU A 390     -30.431  85.614  -9.713  1.00 66.17           C  
ATOM   3014  CG  LEU A 390     -30.975  84.189  -9.589  1.00 66.17           C  
ATOM   3015  CD1 LEU A 390     -29.827  83.192  -9.476  1.00 66.17           C  
ATOM   3016  CD2 LEU A 390     -31.909  84.076  -8.389  1.00 66.17           C  
ATOM   3017  N   ARG A 391     -30.100  88.640 -10.485  1.00 74.35           N  
ATOM   3018  CA  ARG A 391     -29.526  89.967 -10.290  1.00 74.35           C  
ATOM   3019  C   ARG A 391     -30.619  91.028 -10.191  1.00 74.35           C  
ATOM   3020  O   ARG A 391     -30.588  91.877  -9.298  1.00 74.35           O  
ATOM   3021  CB  ARG A 391     -28.564  90.311 -11.429  1.00 74.35           C  
ATOM   3022  CG  ARG A 391     -27.838  91.634 -11.245  1.00 74.35           C  
ATOM   3023  CD  ARG A 391     -26.958  91.965 -12.442  1.00 74.35           C  
ATOM   3024  NE  ARG A 391     -27.312  93.253 -13.032  1.00 74.35           N  
ATOM   3025  CZ  ARG A 391     -26.536  93.947 -13.860  1.00 74.35           C  
ATOM   3026  NH1 ARG A 391     -25.341  93.490 -14.213  1.00 74.35           N1+
ATOM   3027  NH2 ARG A 391     -26.959  95.108 -14.338  1.00 74.35           N  
ATOM   3028  N   VAL A 392     -31.565  90.879 -11.005  1.00 71.48           N  
ATOM   3029  CA  VAL A 392     -32.663  91.837 -11.069  1.00 71.48           C  
ATOM   3030  C   VAL A 392     -33.564  91.673  -9.845  1.00 71.48           C  
ATOM   3031  O   VAL A 392     -33.971  92.662  -9.231  1.00 71.48           O  
ATOM   3032  CB  VAL A 392     -33.489  91.669 -12.364  1.00 71.48           C  
ATOM   3033  CG1 VAL A 392     -34.738  92.548 -12.326  1.00 71.48           C  
ATOM   3034  CG2 VAL A 392     -32.635  92.002 -13.586  1.00 71.48           C  
ATOM   3035  N   ALA A 393     -33.853  90.497  -9.499  1.00 65.78           N  
ATOM   3036  CA  ALA A 393     -34.683  90.200  -8.335  1.00 65.78           C  
ATOM   3037  C   ALA A 393     -34.038  90.719  -7.054  1.00 65.78           C  
ATOM   3038  O   ALA A 393     -34.719  91.273  -6.187  1.00 65.78           O  
ATOM   3039  CB  ALA A 393     -34.933  88.696  -8.230  1.00 65.78           C  
ATOM   3040  N   SER A 394     -32.755  90.626  -6.862  1.00 73.72           N  
ATOM   3041  CA  SER A 394     -32.000  91.119  -5.715  1.00 73.72           C  
ATOM   3042  C   SER A 394     -32.041  92.641  -5.638  1.00 73.72           C  
ATOM   3043  O   SER A 394     -32.192  93.209  -4.555  1.00 73.72           O  
ATOM   3044  CB  SER A 394     -30.548  90.642  -5.784  1.00 73.72           C  
ATOM   3045  OG  SER A 394     -30.472  89.237  -5.613  1.00 73.72           O  
ATOM   3046  N   GLU A 395     -31.928  93.238  -6.741  1.00 78.44           N  
ATOM   3047  CA  GLU A 395     -31.972  94.694  -6.836  1.00 78.44           C  
ATOM   3048  C   GLU A 395     -33.359  95.227  -6.490  1.00 78.44           C  
ATOM   3049  O   GLU A 395     -33.485  96.260  -5.828  1.00 78.44           O  
ATOM   3050  CB  GLU A 395     -31.567  95.154  -8.239  1.00 78.44           C  
ATOM   3051  CG  GLU A 395     -31.282  96.645  -8.339  1.00 78.44           C  
ATOM   3052  CD  GLU A 395     -30.680  97.053  -9.674  1.00 78.44           C  
ATOM   3053  OE1 GLU A 395     -30.455  98.265  -9.894  1.00 78.44           O  
ATOM   3054  OE2 GLU A 395     -30.433  96.154 -10.509  1.00 78.44           O1-
ATOM   3055  N   VAL A 396     -34.329  94.499  -6.881  1.00 76.04           N  
ATOM   3056  CA  VAL A 396     -35.707  94.868  -6.573  1.00 76.04           C  
ATOM   3057  C   VAL A 396     -35.946  94.766  -5.068  1.00 76.04           C  
ATOM   3058  O   VAL A 396     -36.537  95.664  -4.465  1.00 76.04           O  
ATOM   3059  CB  VAL A 396     -36.715  93.977  -7.334  1.00 76.04           C  
ATOM   3060  CG1 VAL A 396     -38.135  94.207  -6.819  1.00 76.04           C  
ATOM   3061  CG2 VAL A 396     -36.637  94.248  -8.835  1.00 76.04           C  
ATOM   3062  N   LEU A 397     -35.427  93.727  -4.441  1.00 73.07           N  
ATOM   3063  CA  LEU A 397     -35.582  93.542  -3.002  1.00 73.07           C  
ATOM   3064  C   LEU A 397     -34.857  94.640  -2.232  1.00 73.07           C  
ATOM   3065  O   LEU A 397     -35.375  95.151  -1.236  1.00 73.07           O  
ATOM   3066  CB  LEU A 397     -35.052  92.169  -2.578  1.00 73.07           C  
ATOM   3067  CG  LEU A 397     -35.948  90.970  -2.889  1.00 73.07           C  
ATOM   3068  CD1 LEU A 397     -35.206  89.668  -2.613  1.00 73.07           C  
ATOM   3069  CD2 LEU A 397     -37.237  91.040  -2.077  1.00 73.07           C  
ATOM   3070  N   LYS A 398     -33.694  94.998  -2.658  1.00 79.71           N  
ATOM   3071  CA  LYS A 398     -32.913  96.067  -2.041  1.00 79.71           C  
ATOM   3072  C   LYS A 398     -33.649  97.401  -2.119  1.00 79.71           C  
ATOM   3073  O   LYS A 398     -33.709  98.142  -1.135  1.00 79.71           O  
ATOM   3074  CB  LYS A 398     -31.543  96.184  -2.708  1.00 79.71           C  
ATOM   3075  CG  LYS A 398     -30.579  97.113  -1.983  1.00 79.71           C  
ATOM   3076  CD  LYS A 398     -29.222  97.159  -2.672  1.00 79.71           C  
ATOM   3077  CE  LYS A 398     -28.284  98.151  -1.997  1.00 79.71           C  
ATOM   3078  NZ  LYS A 398     -26.960  98.217  -2.684  1.00 79.71           N1+
ATOM   3079  N   LEU A 399     -34.208  97.622  -3.188  1.00 80.05           N  
ATOM   3080  CA  LEU A 399     -34.896  98.884  -3.434  1.00 80.05           C  
ATOM   3081  C   LEU A 399     -36.216  98.942  -2.672  1.00 80.05           C  
ATOM   3082  O   LEU A 399     -36.608 100.002  -2.181  1.00 80.05           O  
ATOM   3083  CB  LEU A 399     -35.150  99.072  -4.932  1.00 80.05           C  
ATOM   3084  CG  LEU A 399     -33.930  99.413  -5.789  1.00 80.05           C  
ATOM   3085  CD1 LEU A 399     -34.296  99.379  -7.270  1.00 80.05           C  
ATOM   3086  CD2 LEU A 399     -33.370 100.778  -5.404  1.00 80.05           C  
ATOM   3087  N   GLU A 400     -36.863  97.801  -2.554  1.00 76.49           N  
ATOM   3088  CA  GLU A 400     -38.092  97.713  -1.770  1.00 76.49           C  
ATOM   3089  C   GLU A 400     -37.823  97.970  -0.291  1.00 76.49           C  
ATOM   3090  O   GLU A 400     -38.613  98.632   0.385  1.00 76.49           O  
ATOM   3091  CB  GLU A 400     -38.751  96.344  -1.956  1.00 76.49           C  
ATOM   3092  CG  GLU A 400     -39.498  96.195  -3.273  1.00 76.49           C  
ATOM   3093  CD  GLU A 400     -40.242  94.875  -3.394  1.00 76.49           C  
ATOM   3094  OE1 GLU A 400     -41.021  94.702  -4.360  1.00 76.49           O  
ATOM   3095  OE2 GLU A 400     -40.047  94.005  -2.515  1.00 76.49           O1-
ATOM   3096  N   GLU A 401     -36.720  97.505   0.253  1.00 80.12           N  
ATOM   3097  CA  GLU A 401     -36.299  97.758   1.628  1.00 80.12           C  
ATOM   3098  C   GLU A 401     -35.988  99.235   1.847  1.00 80.12           C  
ATOM   3099  O   GLU A 401     -36.354  99.807   2.876  1.00 80.12           O  
ATOM   3100  CB  GLU A 401     -35.076  96.906   1.981  1.00 80.12           C  
ATOM   3101  CG  GLU A 401     -34.760  96.870   3.469  1.00 80.12           C  
ATOM   3102  CD  GLU A 401     -33.714  95.829   3.835  1.00 80.12           C  
ATOM   3103  OE1 GLU A 401     -33.402  95.680   5.038  1.00 80.12           O  
ATOM   3104  OE2 GLU A 401     -33.201  95.160   2.911  1.00 80.12           O1-
ATOM   3105  N   GLU A 402     -35.354  99.781   0.902  1.00 82.04           N  
ATOM   3106  CA  GLU A 402     -35.038 101.205   0.957  1.00 82.04           C  
ATOM   3107  C   GLU A 402     -36.306 102.053   0.921  1.00 82.04           C  
ATOM   3108  O   GLU A 402     -36.404 103.062   1.622  1.00 82.04           O  
ATOM   3109  CB  GLU A 402     -34.112 101.594  -0.199  1.00 82.04           C  
ATOM   3110  CG  GLU A 402     -32.682 101.099  -0.033  1.00 82.04           C  
ATOM   3111  CD  GLU A 402     -31.784 101.459  -1.207  1.00 82.04           C  
ATOM   3112  OE1 GLU A 402     -30.613 101.018  -1.232  1.00 82.04           O  
ATOM   3113  OE2 GLU A 402     -32.256 102.189  -2.108  1.00 82.04           O1-
ATOM   3114  N   ALA A 403     -37.221 101.568   0.156  1.00 74.53           N  
ATOM   3115  CA  ALA A 403     -38.505 102.257   0.060  1.00 74.53           C  
ATOM   3116  C   ALA A 403     -39.269 102.181   1.378  1.00 74.53           C  
ATOM   3117  O   ALA A 403     -39.900 103.155   1.794  1.00 74.53           O  
ATOM   3118  CB  ALA A 403     -39.342 101.667  -1.072  1.00 74.53           C  
ATOM   3119  N   LYS A 404     -39.172 101.086   2.061  1.00 78.57           N  
ATOM   3120  CA  LYS A 404     -39.818 100.907   3.358  1.00 78.57           C  
ATOM   3121  C   LYS A 404     -39.186 101.810   4.414  1.00 78.57           C  
ATOM   3122  O   LYS A 404     -39.893 102.416   5.222  1.00 78.57           O  
ATOM   3123  CB  LYS A 404     -39.735  99.445   3.801  1.00 78.57           C  
ATOM   3124  CG  LYS A 404     -40.661  99.097   4.957  1.00 78.57           C  
ATOM   3125  CD  LYS A 404     -40.629  97.606   5.269  1.00 78.57           C  
ATOM   3126  CE  LYS A 404     -41.515  97.263   6.459  1.00 78.57           C  
ATOM   3127  NZ  LYS A 404     -41.477  95.804   6.776  1.00 78.57           N1+
ATOM   3128  N   LYS A 405     -37.902 101.913   4.443  1.00 80.39           N  
ATOM   3129  CA  LYS A 405     -37.188 102.771   5.384  1.00 80.39           C  
ATOM   3130  C   LYS A 405     -37.527 104.241   5.154  1.00 80.39           C  
ATOM   3131  O   LYS A 405     -37.693 105.003   6.109  1.00 80.39           O  
ATOM   3132  CB  LYS A 405     -35.679 102.557   5.268  1.00 80.39           C  
ATOM   3133  CG  LYS A 405     -35.188 101.258   5.891  1.00 80.39           C  
ATOM   3134  CD  LYS A 405     -33.670 101.149   5.834  1.00 80.39           C  
ATOM   3135  CE  LYS A 405     -33.182  99.824   6.403  1.00 80.39           C  
ATOM   3136  NZ  LYS A 405     -31.694  99.704   6.332  1.00 80.39           N1+
ATOM   3137  N   SER A 406     -37.680 104.539   3.919  1.00 79.15           N  
ATOM   3138  CA  SER A 406     -38.024 105.906   3.541  1.00 79.15           C  
ATOM   3139  C   SER A 406     -39.452 106.250   3.951  1.00 79.15           C  
ATOM   3140  O   SER A 406     -39.727 107.371   4.385  1.00 79.15           O  
ATOM   3141  CB  SER A 406     -37.856 106.104   2.034  1.00 79.15           C  
ATOM   3142  OG  SER A 406     -36.491 106.005   1.663  1.00 79.15           O  
ATOM   3143  N   GLN A 407     -40.308 105.295   3.872  1.00 76.70           N  
ATOM   3144  CA  GLN A 407     -41.690 105.458   4.311  1.00 76.70           C  
ATOM   3145  C   GLN A 407     -41.767 105.643   5.825  1.00 76.70           C  
ATOM   3146  O   GLN A 407     -42.550 106.457   6.317  1.00 76.70           O  
ATOM   3147  CB  GLN A 407     -42.535 104.257   3.886  1.00 76.70           C  
ATOM   3148  CG  GLN A 407     -44.033 104.470   4.049  1.00 76.70           C  
ATOM   3149  CD  GLN A 407     -44.855 103.343   3.454  1.00 76.70           C  
ATOM   3150  NE2 GLN A 407     -46.176 103.476   3.511  1.00 76.70           N  
ATOM   3151  OE1 GLN A 407     -44.308 102.359   2.945  1.00 76.70           O  
ATOM   3152  N   GLU A 408     -40.951 104.967   6.498  1.00 84.51           N  
ATOM   3153  CA  GLU A 408     -40.875 105.096   7.949  1.00 84.51           C  
ATOM   3154  C   GLU A 408     -40.350 106.471   8.354  1.00 84.51           C  
ATOM   3155  O   GLU A 408     -40.840 107.071   9.312  1.00 84.51           O  
ATOM   3156  CB  GLU A 408     -39.987 103.998   8.541  1.00 84.51           C  
ATOM   3157  CG  GLU A 408     -40.618 102.614   8.511  1.00 84.51           C  
ATOM   3158  CD  GLU A 408     -39.674 101.515   8.974  1.00 84.51           C  
ATOM   3159  OE1 GLU A 408     -40.077 100.329   8.972  1.00 84.51           O  
ATOM   3160  OE2 GLU A 408     -38.524 101.841   9.341  1.00 84.51           O1-
ATOM   3161  N   GLU A 409     -39.399 106.981   7.616  1.00 83.01           N  
ATOM   3162  CA  GLU A 409     -38.823 108.306   7.823  1.00 83.01           C  
ATOM   3163  C   GLU A 409     -39.842 109.403   7.535  1.00 83.01           C  
ATOM   3164  O   GLU A 409     -39.910 110.400   8.258  1.00 83.01           O  
ATOM   3165  CB  GLU A 409     -37.583 108.496   6.945  1.00 83.01           C  
ATOM   3166  CG  GLU A 409     -36.765 109.729   7.296  1.00 83.01           C  
ATOM   3167  CD  GLU A 409     -35.446 109.810   6.541  1.00 83.01           C  
ATOM   3168  OE1 GLU A 409     -34.692 110.789   6.740  1.00 83.01           O  
ATOM   3169  OE2 GLU A 409     -35.167 108.887   5.744  1.00 83.01           O1-
ATOM   3170  N   VAL A 410     -40.614 109.176   6.584  1.00 79.89           N  
ATOM   3171  CA  VAL A 410     -41.672 110.113   6.223  1.00 79.89           C  
ATOM   3172  C   VAL A 410     -42.724 110.158   7.329  1.00 79.89           C  
ATOM   3173  O   VAL A 410     -43.200 111.234   7.698  1.00 79.89           O  
ATOM   3174  CB  VAL A 410     -42.329 109.735   4.876  1.00 79.89           C  
ATOM   3175  CG1 VAL A 410     -43.577 110.580   4.628  1.00 79.89           C  
ATOM   3176  CG2 VAL A 410     -41.332 109.899   3.731  1.00 79.89           C  
ATOM   3177  N   GLU A 411     -43.017 109.037   7.844  1.00 82.52           N  
ATOM   3178  CA  GLU A 411     -43.983 108.952   8.935  1.00 82.52           C  
ATOM   3179  C   GLU A 411     -43.467 109.655  10.187  1.00 82.52           C  
ATOM   3180  O   GLU A 411     -44.228 110.329  10.885  1.00 82.52           O  
ATOM   3181  CB  GLU A 411     -44.311 107.490   9.249  1.00 82.52           C  
ATOM   3182  CG  GLU A 411     -45.781 107.241   9.553  1.00 82.52           C  
ATOM   3183  CD  GLU A 411     -46.190 105.786   9.383  1.00 82.52           C  
ATOM   3184  OE1 GLU A 411     -47.389 105.468   9.561  1.00 82.52           O  
ATOM   3185  OE2 GLU A 411     -45.306 104.958   9.073  1.00 82.52           O1-
ATOM   3186  N   ARG A 412     -42.248 109.566  10.434  1.00 84.80           N  
ATOM   3187  CA  ARG A 412     -41.599 110.254  11.545  1.00 84.80           C  
ATOM   3188  C   ARG A 412     -41.607 111.764  11.334  1.00 84.80           C  
ATOM   3189  O   ARG A 412     -41.867 112.526  12.268  1.00 84.80           O  
ATOM   3190  CB  ARG A 412     -40.164 109.757  11.720  1.00 84.80           C  
ATOM   3191  CG  ARG A 412     -40.060 108.392  12.382  1.00 84.80           C  
ATOM   3192  CD  ARG A 412     -38.612 107.998  12.637  1.00 84.80           C  
ATOM   3193  NE  ARG A 412     -38.497 106.597  13.034  1.00 84.80           N  
ATOM   3194  CZ  ARG A 412     -37.348 105.948  13.200  1.00 84.80           C  
ATOM   3195  NH1 ARG A 412     -36.187 106.562  13.006  1.00 84.80           N1+
ATOM   3196  NH2 ARG A 412     -37.359 104.673  13.563  1.00 84.80           N  
ATOM   3197  N   LEU A 413     -41.354 112.187  10.101  1.00 82.01           N  
ATOM   3198  CA  LEU A 413     -41.333 113.603   9.750  1.00 82.01           C  
ATOM   3199  C   LEU A 413     -42.732 114.204   9.834  1.00 82.01           C  
ATOM   3200  O   LEU A 413     -42.895 115.353  10.249  1.00 82.01           O  
ATOM   3201  CB  LEU A 413     -40.764 113.798   8.343  1.00 82.01           C  
ATOM   3202  CG  LEU A 413     -39.239 113.817   8.224  1.00 82.01           C  
ATOM   3203  CD1 LEU A 413     -38.819 113.662   6.766  1.00 82.01           C  
ATOM   3204  CD2 LEU A 413     -38.671 115.101   8.816  1.00 82.01           C  
ATOM   3205  N   LYS A 414     -43.682 113.400   9.539  1.00 81.37           N  
ATOM   3206  CA  LYS A 414     -45.071 113.833   9.651  1.00 81.37           C  
ATOM   3207  C   LYS A 414     -45.424 114.180  11.095  1.00 81.37           C  
ATOM   3208  O   LYS A 414     -46.093 115.184  11.351  1.00 81.37           O  
ATOM   3209  CB  LYS A 414     -46.016 112.748   9.128  1.00 81.37           C  
ATOM   3210  CG  LYS A 414     -47.440 113.229   8.892  1.00 81.37           C  
ATOM   3211  CD  LYS A 414     -48.315 112.122   8.317  1.00 81.37           C  
ATOM   3212  CE  LYS A 414     -49.763 112.569   8.177  1.00 81.37           C  
ATOM   3213  NZ  LYS A 414     -50.633 111.475   7.652  1.00 81.37           N1+
ATOM   3214  N   GLN A 415     -44.923 113.416  12.019  1.00 83.87           N  
ATOM   3215  CA  GLN A 415     -45.166 113.639  13.440  1.00 83.87           C  
ATOM   3216  C   GLN A 415     -44.435 114.883  13.935  1.00 83.87           C  
ATOM   3217  O   GLN A 415     -44.976 115.651  14.732  1.00 83.87           O  
ATOM   3218  CB  GLN A 415     -44.736 112.419  14.256  1.00 83.87           C  
ATOM   3219  CG  GLN A 415     -45.640 111.206  14.072  1.00 83.87           C  
ATOM   3220  CD  GLN A 415     -45.179 110.004  14.873  1.00 83.87           C  
ATOM   3221  NE2 GLN A 415     -45.975 108.941  14.859  1.00 83.87           N  
ATOM   3222  OE1 GLN A 415     -44.114 110.029  15.499  1.00 83.87           O  
ATOM   3223  N   GLU A 416     -43.260 115.091  13.420  1.00 79.40           N  
ATOM   3224  CA  GLU A 416     -42.442 116.249  13.765  1.00 79.40           C  
ATOM   3225  C   GLU A 416     -43.068 117.541  13.245  1.00 79.40           C  
ATOM   3226  O   GLU A 416     -43.041 118.567  13.927  1.00 79.40           O  
ATOM   3227  CB  GLU A 416     -41.024 116.092  13.211  1.00 79.40           C  
ATOM   3228  CG  GLU A 416     -40.188 115.054  13.947  1.00 79.40           C  
ATOM   3229  CD  GLU A 416     -38.771 114.936  13.411  1.00 79.40           C  
ATOM   3230  OE1 GLU A 416     -38.028 114.028  13.851  1.00 79.40           O  
ATOM   3231  OE2 GLU A 416     -38.398 115.759  12.544  1.00 79.40           O1-
ATOM   3232  N   VAL A 417     -43.637 117.433  12.148  1.00 78.38           N  
ATOM   3233  CA  VAL A 417     -44.298 118.575  11.525  1.00 78.38           C  
ATOM   3234  C   VAL A 417     -45.575 118.913  12.290  1.00 78.38           C  
ATOM   3235  O   VAL A 417     -45.868 120.086  12.534  1.00 78.38           O  
ATOM   3236  CB  VAL A 417     -44.623 118.302  10.040  1.00 78.38           C  
ATOM   3237  CG1 VAL A 417     -45.508 119.408   9.468  1.00 78.38           C  
ATOM   3238  CG2 VAL A 417     -43.336 118.170   9.228  1.00 78.38           C  
ATOM   3239  N   GLU A 418     -46.268 117.907  12.699  1.00 80.15           N  
ATOM   3240  CA  GLU A 418     -47.498 118.091  13.463  1.00 80.15           C  
ATOM   3241  C   GLU A 418     -47.212 118.701  14.832  1.00 80.15           C  
ATOM   3242  O   GLU A 418     -47.954 119.568  15.298  1.00 80.15           O  
ATOM   3243  CB  GLU A 418     -48.235 116.760  13.624  1.00 80.15           C  
ATOM   3244  CG  GLU A 418     -49.095 116.383  12.425  1.00 80.15           C  
ATOM   3245  CD  GLU A 418     -49.821 115.059  12.599  1.00 80.15           C  
ATOM   3246  OE1 GLU A 418     -50.542 114.635  11.669  1.00 80.15           O  
ATOM   3247  OE2 GLU A 418     -49.666 114.439  13.675  1.00 80.15           O1-
ATOM   3248  N   LYS A 419     -46.147 118.328  15.403  1.00 79.46           N  
ATOM   3249  CA  LYS A 419     -45.717 118.855  16.694  1.00 79.46           C  
ATOM   3250  C   LYS A 419     -45.250 120.302  16.569  1.00 79.46           C  
ATOM   3251  O   LYS A 419     -45.552 121.134  17.428  1.00 79.46           O  
ATOM   3252  CB  LYS A 419     -44.600 117.992  17.281  1.00 79.46           C  
ATOM   3253  CG  LYS A 419     -45.082 116.684  17.890  1.00 79.46           C  
ATOM   3254  CD  LYS A 419     -43.942 115.923  18.553  1.00 79.46           C  
ATOM   3255  CE  LYS A 419     -44.402 114.565  19.071  1.00 79.46           C  
ATOM   3256  NZ  LYS A 419     -43.283 113.806  19.706  1.00 79.46           N1+
ATOM   3257  N   ALA A 420     -44.572 120.581  15.545  1.00 68.80           N  
ATOM   3258  CA  ALA A 420     -44.034 121.912  15.279  1.00 68.80           C  
ATOM   3259  C   ALA A 420     -45.139 122.879  14.868  1.00 68.80           C  
ATOM   3260  O   ALA A 420     -45.093 124.065  15.206  1.00 68.80           O  
ATOM   3261  CB  ALA A 420     -42.960 121.844  14.196  1.00 68.80           C  
ATOM   3262  N   SER A 421     -46.168 122.406  14.223  1.00 70.19           N  
ATOM   3263  CA  SER A 421     -47.333 123.176  13.797  1.00 70.19           C  
ATOM   3264  C   SER A 421     -48.192 123.585  14.989  1.00 70.19           C  
ATOM   3265  O   SER A 421     -48.712 124.701  15.032  1.00 70.19           O  
ATOM   3266  CB  SER A 421     -48.173 122.371  12.804  1.00 70.19           C  
ATOM   3267  OG  SER A 421     -49.305 123.115  12.387  1.00 70.19           O  
ATOM   3268  N   LYS A 422     -48.197 122.892  16.096  1.00 75.32           N  
ATOM   3269  CA  LYS A 422     -48.944 123.194  17.314  1.00 75.32           C  
ATOM   3270  C   LYS A 422     -48.182 124.178  18.196  1.00 75.32           C  
ATOM   3271  O   LYS A 422     -48.789 124.993  18.894  1.00 75.32           O  
ATOM   3272  CB  LYS A 422     -49.238 121.911  18.093  1.00 75.32           C  
ATOM   3273  CG  LYS A 422     -50.394 121.097  17.532  1.00 75.32           C  
ATOM   3274  CD  LYS A 422     -50.688 119.875  18.393  1.00 75.32           C  
ATOM   3275  CE  LYS A 422     -51.790 119.016  17.788  1.00 75.32           C  
ATOM   3276  NZ  LYS A 422     -52.051 117.793  18.605  1.00 75.32           N1+
ATOM   3277  N   ALA A 423     -46.859 124.373  18.053  1.00 69.17           N  
ATOM   3278  CA  ALA A 423     -45.947 125.170  18.869  1.00 69.17           C  
ATOM   3279  C   ALA A 423     -45.626 126.500  18.194  1.00 69.17           C  
ATOM   3280  O   ALA A 423     -45.243 127.465  18.859  1.00 69.17           O  
ATOM   3281  CB  ALA A 423     -44.662 124.392  19.142  1.00 69.17           C  
ATOM   3282  N   GLY A 424     -46.264 126.944  17.087  1.00 62.94           N  
ATOM   3283  CA  GLY A 424     -46.037 128.140  16.293  1.00 62.94           C  
ATOM   3284  C   GLY A 424     -44.566 128.418  16.042  1.00 62.94           C  
ATOM   3285  O   GLY A 424     -43.858 128.897  16.930  1.00 62.94           O  
ATOM   3286  N   LEU A 425     -44.082 127.814  14.924  1.00 65.50           N  
ATOM   3287  CA  LEU A 425     -42.673 127.896  14.559  1.00 65.50           C  
ATOM   3288  C   LEU A 425     -42.386 129.177  13.781  1.00 65.50           C  
ATOM   3289  O   LEU A 425     -43.250 129.674  13.057  1.00 65.50           O  
ATOM   3290  CB  LEU A 425     -42.262 126.679  13.726  1.00 65.50           C  
ATOM   3291  CG  LEU A 425     -41.971 125.393  14.503  1.00 65.50           C  
ATOM   3292  CD1 LEU A 425     -42.273 124.173  13.640  1.00 65.50           C  
ATOM   3293  CD2 LEU A 425     -40.523 125.373  14.980  1.00 65.50           C  
ATOM   3294  N   ASP A 426     -41.228 130.042  14.182  1.00 69.43           N  
ATOM   3295  CA  ASP A 426     -40.655 131.188  13.485  1.00 69.43           C  
ATOM   3296  C   ASP A 426     -40.090 130.778  12.126  1.00 69.43           C  
ATOM   3297  O   ASP A 426     -40.032 129.590  11.806  1.00 69.43           O  
ATOM   3298  CB  ASP A 426     -39.563 131.842  14.333  1.00 69.43           C  
ATOM   3299  CG  ASP A 426     -38.391 130.916  14.609  1.00 69.43           C  
ATOM   3300  OD1 ASP A 426     -38.413 129.753  14.152  1.00 69.43           O  
ATOM   3301  OD2 ASP A 426     -37.440 131.352  15.292  1.00 69.43           O1-
ATOM   3302  N   HIS A 427     -40.090 131.477  11.018  1.00 68.95           N  
ATOM   3303  CA  HIS A 427     -39.670 131.359   9.626  1.00 68.95           C  
ATOM   3304  C   HIS A 427     -38.386 130.545   9.505  1.00 68.95           C  
ATOM   3305  O   HIS A 427     -38.242 129.737   8.585  1.00 68.95           O  
ATOM   3306  CB  HIS A 427     -39.473 132.744   9.006  1.00 68.95           C  
ATOM   3307  CG  HIS A 427     -40.238 132.947   7.738  1.00 68.95           C  
ATOM   3308  CD2 HIS A 427     -41.218 133.826   7.421  1.00 68.95           C  
ATOM   3309  ND1 HIS A 427     -40.024 132.185   6.610  1.00 68.95           N  
ATOM   3310  CE1 HIS A 427     -40.842 132.588   5.651  1.00 68.95           C  
ATOM   3311  NE2 HIS A 427     -41.577 133.584   6.118  1.00 68.95           N  
ATOM   3312  N   GLU A 428     -37.532 130.493  10.448  1.00 70.46           N  
ATOM   3313  CA  GLU A 428     -36.290 129.726  10.433  1.00 70.46           C  
ATOM   3314  C   GLU A 428     -36.544 128.258  10.765  1.00 70.46           C  
ATOM   3315  O   GLU A 428     -35.951 127.367  10.154  1.00 70.46           O  
ATOM   3316  CB  GLU A 428     -35.279 130.320  11.415  1.00 70.46           C  
ATOM   3317  CG  GLU A 428     -33.985 130.782  10.762  1.00 70.46           C  
ATOM   3318  CD  GLU A 428     -33.033 131.465  11.731  1.00 70.46           C  
ATOM   3319  OE1 GLU A 428     -31.947 131.915  11.301  1.00 70.46           O  
ATOM   3320  OE2 GLU A 428     -33.377 131.552  12.931  1.00 70.46           O1-
ATOM   3321  N   GLY A 429     -37.504 128.074  11.597  1.00 69.24           N  
ATOM   3322  CA  GLY A 429     -37.936 126.733  11.955  1.00 69.24           C  
ATOM   3323  C   GLY A 429     -38.719 126.045  10.852  1.00 69.24           C  
ATOM   3324  O   GLY A 429     -38.527 124.854  10.597  1.00 69.24           O  
ATOM   3325  N   ASP A 430     -39.441 126.879  10.006  1.00 70.24           N  
ATOM   3326  CA  ASP A 430     -40.197 126.412   8.847  1.00 70.24           C  
ATOM   3327  C   ASP A 430     -39.263 126.036   7.699  1.00 70.24           C  
ATOM   3328  O   ASP A 430     -39.475 125.026   7.024  1.00 70.24           O  
ATOM   3329  CB  ASP A 430     -41.190 127.482   8.389  1.00 70.24           C  
ATOM   3330  CG  ASP A 430     -42.413 127.577   9.283  1.00 70.24           C  
ATOM   3331  OD1 ASP A 430     -42.669 126.639  10.068  1.00 70.24           O  
ATOM   3332  OD2 ASP A 430     -43.129 128.599   9.200  1.00 70.24           O1-
ATOM   3333  N   SER A 431     -38.150 126.655   7.599  1.00 75.26           N  
ATOM   3334  CA  SER A 431     -37.159 126.426   6.553  1.00 75.26           C  
ATOM   3335  C   SER A 431     -36.366 125.151   6.813  1.00 75.26           C  
ATOM   3336  O   SER A 431     -36.064 124.400   5.882  1.00 75.26           O  
ATOM   3337  CB  SER A 431     -36.206 127.617   6.447  1.00 75.26           C  
ATOM   3338  OG  SER A 431     -36.863 128.739   5.884  1.00 75.26           O  
ATOM   3339  N   ARG A 432     -36.143 124.723   8.010  1.00 78.91           N  
ATOM   3340  CA  ARG A 432     -35.425 123.506   8.377  1.00 78.91           C  
ATOM   3341  C   ARG A 432     -36.291 122.271   8.156  1.00 78.91           C  
ATOM   3342  O   ARG A 432     -35.815 121.256   7.643  1.00 78.91           O  
ATOM   3343  CB  ARG A 432     -34.968 123.572   9.837  1.00 78.91           C  
ATOM   3344  CG  ARG A 432     -33.730 124.426  10.056  1.00 78.91           C  
ATOM   3345  CD  ARG A 432     -33.276 124.400  11.508  1.00 78.91           C  
ATOM   3346  NE  ARG A 432     -32.255 125.408  11.774  1.00 78.91           N  
ATOM   3347  CZ  ARG A 432     -31.679 125.612  12.955  1.00 78.91           C  
ATOM   3348  NH1 ARG A 432     -32.012 124.875  14.009  1.00 78.91           N1+
ATOM   3349  NH2 ARG A 432     -30.760 126.558  13.084  1.00 78.91           N  
ATOM   3350  N   ILE A 433     -37.544 122.358   8.411  1.00 77.98           N  
ATOM   3351  CA  ILE A 433     -38.493 121.263   8.239  1.00 77.98           C  
ATOM   3352  C   ILE A 433     -38.734 121.020   6.750  1.00 77.98           C  
ATOM   3353  O   ILE A 433     -38.744 119.873   6.297  1.00 77.98           O  
ATOM   3354  CB  ILE A 433     -39.829 121.553   8.958  1.00 77.98           C  
ATOM   3355  CG1 ILE A 433     -39.625 121.568  10.477  1.00 77.98           C  
ATOM   3356  CG2 ILE A 433     -40.892 120.525   8.559  1.00 77.98           C  
ATOM   3357  CD1 ILE A 433     -40.857 121.993  11.264  1.00 77.98           C  
ATOM   3358  N   PHE A 434     -38.818 122.088   6.017  1.00 78.34           N  
ATOM   3359  CA  PHE A 434     -38.994 122.001   4.572  1.00 78.34           C  
ATOM   3360  C   PHE A 434     -37.789 121.336   3.918  1.00 78.34           C  
ATOM   3361  O   PHE A 434     -37.943 120.509   3.016  1.00 78.34           O  
ATOM   3362  CB  PHE A 434     -39.217 123.392   3.972  1.00 78.34           C  
ATOM   3363  CG  PHE A 434     -39.580 123.372   2.512  1.00 78.34           C  
ATOM   3364  CD1 PHE A 434     -38.612 123.587   1.537  1.00 78.34           C  
ATOM   3365  CD2 PHE A 434     -40.890 123.139   2.113  1.00 78.34           C  
ATOM   3366  CE1 PHE A 434     -38.946 123.570   0.184  1.00 78.34           C  
ATOM   3367  CE2 PHE A 434     -41.230 123.120   0.764  1.00 78.34           C  
ATOM   3368  CZ  PHE A 434     -40.258 123.337  -0.199  1.00 78.34           C  
ATOM   3369  N   LYS A 435     -36.640 121.717   4.338  1.00 83.60           N  
ATOM   3370  CA  LYS A 435     -35.433 121.099   3.796  1.00 83.60           C  
ATOM   3371  C   LYS A 435     -35.394 119.605   4.102  1.00 83.60           C  
ATOM   3372  O   LYS A 435     -35.007 118.801   3.250  1.00 83.60           O  
ATOM   3373  CB  LYS A 435     -34.183 121.782   4.355  1.00 83.60           C  
ATOM   3374  CG  LYS A 435     -32.895 121.389   3.648  1.00 83.60           C  
ATOM   3375  CD  LYS A 435     -31.705 122.182   4.173  1.00 83.60           C  
ATOM   3376  CE  LYS A 435     -30.411 121.773   3.483  1.00 83.60           C  
ATOM   3377  NZ  LYS A 435     -29.240 122.548   3.996  1.00 83.60           N1+
ATOM   3378  N   LYS A 436     -35.829 119.163   5.173  1.00 83.52           N  
ATOM   3379  CA  LYS A 436     -35.854 117.758   5.572  1.00 83.52           C  
ATOM   3380  C   LYS A 436     -36.875 116.972   4.754  1.00 83.52           C  
ATOM   3381  O   LYS A 436     -36.602 115.850   4.324  1.00 83.52           O  
ATOM   3382  CB  LYS A 436     -36.168 117.630   7.064  1.00 83.52           C  
ATOM   3383  CG  LYS A 436     -34.980 117.911   7.972  1.00 83.52           C  
ATOM   3384  CD  LYS A 436     -35.329 117.677   9.437  1.00 83.52           C  
ATOM   3385  CE  LYS A 436     -34.177 118.063  10.355  1.00 83.52           C  
ATOM   3386  NZ  LYS A 436     -34.522 117.854  11.793  1.00 83.52           N1+
ATOM   3387  N   ILE A 437     -37.979 117.660   4.510  1.00 80.00           N  
ATOM   3388  CA  ILE A 437     -39.010 117.045   3.682  1.00 80.00           C  
ATOM   3389  C   ILE A 437     -38.498 116.887   2.252  1.00 80.00           C  
ATOM   3390  O   ILE A 437     -38.661 115.829   1.641  1.00 80.00           O  
ATOM   3391  CB  ILE A 437     -40.314 117.873   3.696  1.00 80.00           C  
ATOM   3392  CG1 ILE A 437     -40.966 117.820   5.082  1.00 80.00           C  
ATOM   3393  CG2 ILE A 437     -41.281 117.378   2.616  1.00 80.00           C  
ATOM   3394  CD1 ILE A 437     -42.164 118.747   5.239  1.00 80.00           C  
ATOM   3395  N   HIS A 438     -37.969 117.960   1.844  1.00 84.51           N  
ATOM   3396  CA  HIS A 438     -37.407 117.946   0.497  1.00 84.51           C  
ATOM   3397  C   HIS A 438     -36.358 116.850   0.350  1.00 84.51           C  
ATOM   3398  O   HIS A 438     -36.341 116.132  -0.653  1.00 84.51           O  
ATOM   3399  CB  HIS A 438     -36.797 119.307   0.159  1.00 84.51           C  
ATOM   3400  CG  HIS A 438     -36.279 119.400  -1.242  1.00 84.51           C  
ATOM   3401  CD2 HIS A 438     -36.874 119.817  -2.383  1.00 84.51           C  
ATOM   3402  ND1 HIS A 438     -34.996 119.033  -1.586  1.00 84.51           N  
ATOM   3403  CE1 HIS A 438     -34.825 119.222  -2.884  1.00 84.51           C  
ATOM   3404  NE2 HIS A 438     -35.950 119.697  -3.391  1.00 84.51           N  
ATOM   3405  N   ASP A 439     -35.525 116.661   1.277  1.00 85.92           N  
ATOM   3406  CA  ASP A 439     -34.469 115.654   1.244  1.00 85.92           C  
ATOM   3407  C   ASP A 439     -35.055 114.244   1.255  1.00 85.92           C  
ATOM   3408  O   ASP A 439     -34.607 113.374   0.507  1.00 85.92           O  
ATOM   3409  CB  ASP A 439     -33.515 115.838   2.426  1.00 85.92           C  
ATOM   3410  CG  ASP A 439     -32.600 117.039   2.269  1.00 85.92           C  
ATOM   3411  OD1 ASP A 439     -32.496 117.584   1.148  1.00 85.92           O  
ATOM   3412  OD2 ASP A 439     -31.975 117.442   3.273  1.00 85.92           O1-
ATOM   3413  N   VAL A 440     -36.077 113.998   1.932  1.00 82.34           N  
ATOM   3414  CA  VAL A 440     -36.700 112.684   2.044  1.00 82.34           C  
ATOM   3415  C   VAL A 440     -37.436 112.349   0.749  1.00 82.34           C  
ATOM   3416  O   VAL A 440     -37.328 111.231   0.237  1.00 82.34           O  
ATOM   3417  CB  VAL A 440     -37.673 112.618   3.242  1.00 82.34           C  
ATOM   3418  CG1 VAL A 440     -38.493 111.330   3.202  1.00 82.34           C  
ATOM   3419  CG2 VAL A 440     -36.905 112.725   4.558  1.00 82.34           C  
ATOM   3420  N   VAL A 441     -38.150 113.339   0.200  1.00 81.60           N  
ATOM   3421  CA  VAL A 441     -38.906 113.157  -1.035  1.00 81.60           C  
ATOM   3422  C   VAL A 441     -37.948 112.880  -2.191  1.00 81.60           C  
ATOM   3423  O   VAL A 441     -38.201 112.000  -3.017  1.00 81.60           O  
ATOM   3424  CB  VAL A 441     -39.781 114.391  -1.352  1.00 81.60           C  
ATOM   3425  CG1 VAL A 441     -40.383 114.282  -2.752  1.00 81.60           C  
ATOM   3426  CG2 VAL A 441     -40.882 114.548  -0.304  1.00 81.60           C  
ATOM   3427  N   THR A 442     -36.916 113.651  -2.225  1.00 86.06           N  
ATOM   3428  CA  THR A 442     -35.913 113.461  -3.266  1.00 86.06           C  
ATOM   3429  C   THR A 442     -35.316 112.058  -3.193  1.00 86.06           C  
ATOM   3430  O   THR A 442     -35.137 111.401  -4.220  1.00 86.06           O  
ATOM   3431  CB  THR A 442     -34.787 114.507  -3.154  1.00 86.06           C  
ATOM   3432  CG2 THR A 442     -33.765 114.337  -4.273  1.00 86.06           C  
ATOM   3433  OG1 THR A 442     -35.353 115.820  -3.234  1.00 86.06           O  
ATOM   3434  N   LYS A 443     -35.078 111.591  -2.030  1.00 83.52           N  
ATOM   3435  CA  LYS A 443     -34.577 110.237  -1.816  1.00 83.52           C  
ATOM   3436  C   LYS A 443     -35.596 109.195  -2.270  1.00 83.52           C  
ATOM   3437  O   LYS A 443     -35.237 108.206  -2.913  1.00 83.52           O  
ATOM   3438  CB  LYS A 443     -34.226 110.019  -0.343  1.00 83.52           C  
ATOM   3439  CG  LYS A 443     -32.894 110.627   0.072  1.00 83.52           C  
ATOM   3440  CD  LYS A 443     -32.577 110.333   1.532  1.00 83.52           C  
ATOM   3441  CE  LYS A 443     -31.338 111.086   1.999  1.00 83.52           C  
ATOM   3442  NZ  LYS A 443     -31.059 110.851   3.447  1.00 83.52           N1+
ATOM   3443  N   GLN A 444     -36.897 109.403  -2.066  1.00 77.61           N  
ATOM   3444  CA  GLN A 444     -37.964 108.478  -2.436  1.00 77.61           C  
ATOM   3445  C   GLN A 444     -38.153 108.435  -3.949  1.00 77.61           C  
ATOM   3446  O   GLN A 444     -38.370 107.365  -4.523  1.00 77.61           O  
ATOM   3447  CB  GLN A 444     -39.275 108.869  -1.753  1.00 77.61           C  
ATOM   3448  CG  GLN A 444     -39.351 108.460  -0.287  1.00 77.61           C  
ATOM   3449  CD  GLN A 444     -40.754 108.564   0.279  1.00 77.61           C  
ATOM   3450  NE2 GLN A 444     -40.963 107.983   1.456  1.00 77.61           N  
ATOM   3451  OE1 GLN A 444     -41.643 109.162  -0.336  1.00 77.61           O  
ATOM   3452  N   ILE A 445     -38.029 109.596  -4.591  1.00 79.96           N  
ATOM   3453  CA  ILE A 445     -38.177 109.670  -6.040  1.00 79.96           C  
ATOM   3454  C   ILE A 445     -37.040 108.908  -6.715  1.00 79.96           C  
ATOM   3455  O   ILE A 445     -37.261 108.174  -7.680  1.00 79.96           O  
ATOM   3456  CB  ILE A 445     -38.207 111.135  -6.531  1.00 79.96           C  
ATOM   3457  CG1 ILE A 445     -39.513 111.814  -6.103  1.00 79.96           C  
ATOM   3458  CG2 ILE A 445     -38.030 111.198  -8.051  1.00 79.96           C  
ATOM   3459  CD1 ILE A 445     -39.553 113.310  -6.385  1.00 79.96           C  
ATOM   3460  N   LYS A 446     -35.927 108.984  -6.149  1.00 86.79           N  
ATOM   3461  CA  LYS A 446     -34.765 108.290  -6.695  1.00 86.79           C  
ATOM   3462  C   LYS A 446     -34.918 106.776  -6.567  1.00 86.79           C  
ATOM   3463  O   LYS A 446     -34.598 106.034  -7.498  1.00 86.79           O  
ATOM   3464  CB  LYS A 446     -33.487 108.748  -5.993  1.00 86.79           C  
ATOM   3465  CG  LYS A 446     -32.997 110.121  -6.432  1.00 86.79           C  
ATOM   3466  CD  LYS A 446     -31.684 110.489  -5.754  1.00 86.79           C  
ATOM   3467  CE  LYS A 446     -31.247 111.904  -6.111  1.00 86.79           C  
ATOM   3468  NZ  LYS A 446     -30.002 112.298  -5.387  1.00 86.79           N1+
ATOM   3469  N   VAL A 447     -35.422 106.322  -5.511  1.00 81.73           N  
ATOM   3470  CA  VAL A 447     -35.646 104.901  -5.263  1.00 81.73           C  
ATOM   3471  C   VAL A 447     -36.700 104.367  -6.230  1.00 81.73           C  
ATOM   3472  O   VAL A 447     -36.522 103.302  -6.826  1.00 81.73           O  
ATOM   3473  CB  VAL A 447     -36.080 104.641  -3.804  1.00 81.73           C  
ATOM   3474  CG1 VAL A 447     -36.521 103.189  -3.621  1.00 81.73           C  
ATOM   3475  CG2 VAL A 447     -34.945 104.983  -2.841  1.00 81.73           C  
ATOM   3476  N   ILE A 448     -37.774 105.113  -6.448  1.00 76.80           N  
ATOM   3477  CA  ILE A 448     -38.864 104.719  -7.335  1.00 76.80           C  
ATOM   3478  C   ILE A 448     -38.354 104.631  -8.772  1.00 76.80           C  
ATOM   3479  O   ILE A 448     -38.669 103.681  -9.492  1.00 76.80           O  
ATOM   3480  CB  ILE A 448     -40.050 105.704  -7.246  1.00 76.80           C  
ATOM   3481  CG1 ILE A 448     -40.740 105.588  -5.882  1.00 76.80           C  
ATOM   3482  CG2 ILE A 448     -41.043 105.459  -8.385  1.00 76.80           C  
ATOM   3483  CD1 ILE A 448     -41.811 106.642  -5.638  1.00 76.80           C  
ATOM   3484  N   LEU A 449     -37.638 105.668  -9.183  1.00 81.31           N  
ATOM   3485  CA  LEU A 449     -37.092 105.674 -10.536  1.00 81.31           C  
ATOM   3486  C   LEU A 449     -36.161 104.486 -10.751  1.00 81.31           C  
ATOM   3487  O   LEU A 449     -36.166 103.874 -11.822  1.00 81.31           O  
ATOM   3488  CB  LEU A 449     -36.341 106.981 -10.805  1.00 81.31           C  
ATOM   3489  CG  LEU A 449     -37.203 108.225 -11.025  1.00 81.31           C  
ATOM   3490  CD1 LEU A 449     -36.326 109.470 -11.101  1.00 81.31           C  
ATOM   3491  CD2 LEU A 449     -38.043 108.078 -12.289  1.00 81.31           C  
ATOM   3492  N   ARG A 450     -35.390 104.091  -9.768  1.00 84.71           N  
ATOM   3493  CA  ARG A 450     -34.509 102.929  -9.820  1.00 84.71           C  
ATOM   3494  C   ARG A 450     -35.313 101.634  -9.871  1.00 84.71           C  
ATOM   3495  O   ARG A 450     -34.949 100.698 -10.586  1.00 84.71           O  
ATOM   3496  CB  ARG A 450     -33.566 102.914  -8.616  1.00 84.71           C  
ATOM   3497  CG  ARG A 450     -32.432 103.923  -8.708  1.00 84.71           C  
ATOM   3498  CD  ARG A 450     -31.498 103.833  -7.510  1.00 84.71           C  
ATOM   3499  NE  ARG A 450     -30.555 104.947  -7.477  1.00 84.71           N  
ATOM   3500  CZ  ARG A 450     -29.759 105.236  -6.451  1.00 84.71           C  
ATOM   3501  NH1 ARG A 450     -29.775 104.495  -5.350  1.00 84.71           N1+
ATOM   3502  NH2 ARG A 450     -28.939 106.274  -6.527  1.00 84.71           N  
ATOM   3503  N   LEU A 451     -36.444 101.613  -9.179  1.00 77.65           N  
ATOM   3504  CA  LEU A 451     -37.318 100.446  -9.195  1.00 77.65           C  
ATOM   3505  C   LEU A 451     -37.917 100.235 -10.583  1.00 77.65           C  
ATOM   3506  O   LEU A 451     -37.968  99.106 -11.076  1.00 77.65           O  
ATOM   3507  CB  LEU A 451     -38.436 100.598  -8.161  1.00 77.65           C  
ATOM   3508  CG  LEU A 451     -38.105 100.155  -6.734  1.00 77.65           C  
ATOM   3509  CD1 LEU A 451     -39.150 100.684  -5.759  1.00 77.65           C  
ATOM   3510  CD2 LEU A 451     -38.012  98.635  -6.655  1.00 77.65           C  
ATOM   3511  N   ILE A 452     -38.328 101.259 -11.194  1.00 75.88           N  
ATOM   3512  CA  ILE A 452     -38.897 101.210 -12.537  1.00 75.88           C  
ATOM   3513  C   ILE A 452     -37.852 100.690 -13.521  1.00 75.88           C  
ATOM   3514  O   ILE A 452     -38.156  99.855 -14.376  1.00 75.88           O  
ATOM   3515  CB  ILE A 452     -39.412 102.597 -12.983  1.00 75.88           C  
ATOM   3516  CG1 ILE A 452     -40.638 103.003 -12.156  1.00 75.88           C  
ATOM   3517  CG2 ILE A 452     -39.736 102.597 -14.480  1.00 75.88           C  
ATOM   3518  CD1 ILE A 452     -41.100 104.433 -12.397  1.00 75.88           C  
ATOM   3519  N   ALA A 453     -36.715 101.154 -13.419  1.00 76.60           N  
ATOM   3520  CA  ALA A 453     -35.612 100.741 -14.283  1.00 76.60           C  
ATOM   3521  C   ALA A 453     -35.317  99.253 -14.123  1.00 76.60           C  
ATOM   3522  O   ALA A 453     -35.097  98.547 -15.111  1.00 76.60           O  
ATOM   3523  CB  ALA A 453     -34.362 101.564 -13.980  1.00 76.60           C  
ATOM   3524  N   VAL A 454     -35.347  98.841 -12.953  1.00 75.94           N  
ATOM   3525  CA  VAL A 454     -35.079  97.441 -12.638  1.00 75.94           C  
ATOM   3526  C   VAL A 454     -36.204  96.564 -13.183  1.00 75.94           C  
ATOM   3527  O   VAL A 454     -35.948  95.508 -13.767  1.00 75.94           O  
ATOM   3528  CB  VAL A 454     -34.922  97.223 -11.116  1.00 75.94           C  
ATOM   3529  CG1 VAL A 454     -34.830  95.733 -10.791  1.00 75.94           C  
ATOM   3530  CG2 VAL A 454     -33.692  97.962 -10.596  1.00 75.94           C  
ATOM   3531  N   TYR A 455     -37.478  96.975 -13.045  1.00 73.83           N  
ATOM   3532  CA  TYR A 455     -38.611  96.229 -13.580  1.00 73.83           C  
ATOM   3533  C   TYR A 455     -38.548  96.156 -15.101  1.00 73.83           C  
ATOM   3534  O   TYR A 455     -38.888  95.130 -15.695  1.00 73.83           O  
ATOM   3535  CB  TYR A 455     -39.932  96.868 -13.141  1.00 73.83           C  
ATOM   3536  CG  TYR A 455     -40.423  96.386 -11.797  1.00 73.83           C  
ATOM   3537  CD1 TYR A 455     -40.748  95.048 -11.592  1.00 73.83           C  
ATOM   3538  CD2 TYR A 455     -40.563  97.269 -10.731  1.00 73.83           C  
ATOM   3539  CE1 TYR A 455     -41.202  94.600 -10.355  1.00 73.83           C  
ATOM   3540  CE2 TYR A 455     -41.017  96.832  -9.492  1.00 73.83           C  
ATOM   3541  CZ  TYR A 455     -41.333  95.498  -9.313  1.00 73.83           C  
ATOM   3542  OH  TYR A 455     -41.782  95.060  -8.087  1.00 73.83           O  
ATOM   3543  N   ALA A 456     -38.100  97.243 -15.725  1.00 70.16           N  
ATOM   3544  CA  ALA A 456     -37.919  97.272 -17.174  1.00 70.16           C  
ATOM   3545  C   ALA A 456     -36.854  96.272 -17.614  1.00 70.16           C  
ATOM   3546  O   ALA A 456     -37.012  95.595 -18.633  1.00 70.16           O  
ATOM   3547  CB  ALA A 456     -37.546  98.679 -17.636  1.00 70.16           C  
ATOM   3548  N   GLU A 457     -35.819  96.161 -16.860  1.00 71.88           N  
ATOM   3549  CA  GLU A 457     -34.755  95.188 -17.087  1.00 71.88           C  
ATOM   3550  C   GLU A 457     -35.273  93.760 -16.942  1.00 71.88           C  
ATOM   3551  O   GLU A 457     -34.908  92.878 -17.723  1.00 71.88           O  
ATOM   3552  CB  GLU A 457     -33.592  95.426 -16.121  1.00 71.88           C  
ATOM   3553  CG  GLU A 457     -32.340  94.629 -16.456  1.00 71.88           C  
ATOM   3554  CD  GLU A 457     -31.160  94.961 -15.556  1.00 71.88           C  
ATOM   3555  OE1 GLU A 457     -30.102  94.300 -15.676  1.00 71.88           O  
ATOM   3556  OE2 GLU A 457     -31.294  95.886 -14.725  1.00 71.88           O1-
ATOM   3557  N   LEU A 458     -36.097  93.528 -15.999  1.00 68.26           N  
ATOM   3558  CA  LEU A 458     -36.695  92.222 -15.752  1.00 68.26           C  
ATOM   3559  C   LEU A 458     -37.586  91.803 -16.917  1.00 68.26           C  
ATOM   3560  O   LEU A 458     -37.522  90.660 -17.373  1.00 68.26           O  
ATOM   3561  CB  LEU A 458     -37.507  92.239 -14.454  1.00 68.26           C  
ATOM   3562  CG  LEU A 458     -38.101  90.904 -14.006  1.00 68.26           C  
ATOM   3563  CD1 LEU A 458     -36.989  89.923 -13.650  1.00 68.26           C  
ATOM   3564  CD2 LEU A 458     -39.042  91.105 -12.824  1.00 68.26           C  
ATOM   3565  N   VAL A 459     -38.360  92.701 -17.389  1.00 65.48           N  
ATOM   3566  CA  VAL A 459     -39.251  92.453 -18.518  1.00 65.48           C  
ATOM   3567  C   VAL A 459     -38.430  92.141 -19.767  1.00 65.48           C  
ATOM   3568  O   VAL A 459     -38.779  91.247 -20.541  1.00 65.48           O  
ATOM   3569  CB  VAL A 459     -40.185  93.655 -18.780  1.00 65.48           C  
ATOM   3570  CG1 VAL A 459     -40.955  93.466 -20.085  1.00 65.48           C  
ATOM   3571  CG2 VAL A 459     -41.148  93.848 -17.610  1.00 65.48           C  
ATOM   3572  N   ALA A 460     -37.356  92.710 -20.000  1.00 65.95           N  
ATOM   3573  CA  ALA A 460     -36.443  92.512 -21.123  1.00 65.95           C  
ATOM   3574  C   ALA A 460     -35.801  91.128 -21.070  1.00 65.95           C  
ATOM   3575  O   ALA A 460     -35.665  90.461 -22.097  1.00 65.95           O  
ATOM   3576  CB  ALA A 460     -35.367  93.595 -21.132  1.00 65.95           C  
ATOM   3577  N   ILE A 461     -35.460  90.702 -19.947  1.00 62.63           N  
ATOM   3578  CA  ILE A 461     -34.829  89.407 -19.717  1.00 62.63           C  
ATOM   3579  C   ILE A 461     -35.844  88.290 -19.949  1.00 62.63           C  
ATOM   3580  O   ILE A 461     -35.549  87.307 -20.633  1.00 62.63           O  
ATOM   3581  CB  ILE A 461     -34.241  89.311 -18.291  1.00 62.63           C  
ATOM   3582  CG1 ILE A 461     -33.084  90.303 -18.122  1.00 62.63           C  
ATOM   3583  CG2 ILE A 461     -33.783  87.880 -17.992  1.00 62.63           C  
ATOM   3584  CD1 ILE A 461     -32.585  90.433 -16.690  1.00 62.63           C  
ATOM   3585  N   ILE A 462     -37.089  88.532 -19.554  1.00 57.51           N  
ATOM   3586  CA  ILE A 462     -38.139  87.527 -19.670  1.00 57.51           C  
ATOM   3587  C   ILE A 462     -38.701  87.528 -21.089  1.00 57.51           C  
ATOM   3588  O   ILE A 462     -38.971  86.467 -21.658  1.00 57.51           O  
ATOM   3589  CB  ILE A 462     -39.270  87.770 -18.645  1.00 57.51           C  
ATOM   3590  CG1 ILE A 462     -38.747  87.578 -17.217  1.00 57.51           C  
ATOM   3591  CG2 ILE A 462     -40.458  86.843 -18.922  1.00 57.51           C  
ATOM   3592  CD1 ILE A 462     -39.756  87.937 -16.135  1.00 57.51           C  
ATOM   3593  N   GLY A 463     -38.950  88.702 -21.714  1.00 46.19           N  
ATOM   3594  CA  GLY A 463     -39.443  88.815 -23.076  1.00 46.19           C  
ATOM   3595  C   GLY A 463     -38.479  88.260 -24.108  1.00 46.19           C  
ATOM   3596  O   GLY A 463     -38.879  87.508 -24.999  1.00 46.19           O  
TER   
END
