# Supplementary material for: De novo design of obligate ABC-type heterotrimeric proteins
Source: Nat Struct Mol Biol. 2022 Dec 15;29(12):1266–76. doi: 10.1038/s41594-022-00879-4 (PMC9758053; doi:10.1038/s41594-022-00879-4)
Supplement: Supplementary file 4 — This compressed file contains all PDB files and scripts used in our design protocols and analyses, as well as the final design model outputs. [file 41594_2022_879_MOESM4_ESM.zip › source_data/pdbs/AF-Monomer for worms fusions/C3-DHT03-02/C3-DHT03-02_chnA_model_5_ptm_seed_0_unrelaxed.pdb]

ATOM      1  N   SER A   1      55.081  58.919   7.239  1.00 79.85           N  
ATOM      2  CA  SER A   1      54.620  59.789   6.162  1.00 79.85           C  
ATOM      3  C   SER A   1      53.857  58.999   5.102  1.00 79.85           C  
ATOM      4  O   SER A   1      54.113  57.811   4.902  1.00 79.85           O  
ATOM      5  CB  SER A   1      55.801  60.513   5.516  1.00 79.85           C  
ATOM      6  OG  SER A   1      56.683  59.590   4.900  1.00 79.85           O  
ATOM      7  N   SER A   2      52.649  59.470   4.647  1.00 88.29           N  
ATOM      8  CA  SER A   2      51.849  58.926   3.553  1.00 88.29           C  
ATOM      9  C   SER A   2      51.710  59.933   2.417  1.00 88.29           C  
ATOM     10  O   SER A   2      51.648  61.141   2.654  1.00 88.29           O  
ATOM     11  CB  SER A   2      50.464  58.515   4.055  1.00 88.29           C  
ATOM     12  OG  SER A   2      50.568  57.518   5.057  1.00 88.29           O  
ATOM     13  N   ILE A   3      51.929  59.388   1.151  1.00 89.02           N  
ATOM     14  CA  ILE A   3      51.837  60.256  -0.017  1.00 89.02           C  
ATOM     15  C   ILE A   3      50.625  59.863  -0.859  1.00 89.02           C  
ATOM     16  O   ILE A   3      50.414  58.680  -1.140  1.00 89.02           O  
ATOM     17  CB  ILE A   3      53.125  60.194  -0.870  1.00 89.02           C  
ATOM     18  CG1 ILE A   3      54.335  60.636  -0.040  1.00 89.02           C  
ATOM     19  CG2 ILE A   3      52.980  61.053  -2.129  1.00 89.02           C  
ATOM     20  CD1 ILE A   3      55.674  60.403  -0.726  1.00 89.02           C  
ATOM     21  N   PHE A   4      49.743  60.885  -1.157  1.00 89.27           N  
ATOM     22  CA  PHE A   4      48.648  60.692  -2.101  1.00 89.27           C  
ATOM     23  C   PHE A   4      48.974  61.329  -3.446  1.00 89.27           C  
ATOM     24  O   PHE A   4      49.437  62.470  -3.502  1.00 89.27           O  
ATOM     25  CB  PHE A   4      47.347  61.277  -1.544  1.00 89.27           C  
ATOM     26  CG  PHE A   4      46.942  60.700  -0.215  1.00 89.27           C  
ATOM     27  CD1 PHE A   4      46.124  59.579  -0.148  1.00 89.27           C  
ATOM     28  CD2 PHE A   4      47.379  61.279   0.969  1.00 89.27           C  
ATOM     29  CE1 PHE A   4      45.747  59.043   1.082  1.00 89.27           C  
ATOM     30  CE2 PHE A   4      47.007  60.749   2.202  1.00 89.27           C  
ATOM     31  CZ  PHE A   4      46.190  59.631   2.256  1.00 89.27           C  
ATOM     32  N   LEU A   5      48.833  60.498  -4.523  1.00 87.77           N  
ATOM     33  CA  LEU A   5      49.040  61.031  -5.866  1.00 87.77           C  
ATOM     34  C   LEU A   5      47.717  61.145  -6.614  1.00 87.77           C  
ATOM     35  O   LEU A   5      47.003  60.153  -6.777  1.00 87.77           O  
ATOM     36  CB  LEU A   5      50.009  60.144  -6.651  1.00 87.77           C  
ATOM     37  CG  LEU A   5      50.538  60.717  -7.967  1.00 87.77           C  
ATOM     38  CD1 LEU A   5      51.981  61.181  -7.801  1.00 87.77           C  
ATOM     39  CD2 LEU A   5      50.429  59.684  -9.083  1.00 87.77           C  
ATOM     40  N   LEU A   6      47.348  62.376  -6.948  1.00 87.61           N  
ATOM     41  CA  LEU A   6      46.177  62.576  -7.796  1.00 87.61           C  
ATOM     42  C   LEU A   6      46.592  62.882  -9.231  1.00 87.61           C  
ATOM     43  O   LEU A   6      47.338  63.833  -9.477  1.00 87.61           O  
ATOM     44  CB  LEU A   6      45.307  63.711  -7.249  1.00 87.61           C  
ATOM     45  CG  LEU A   6      44.759  63.523  -5.834  1.00 87.61           C  
ATOM     46  CD1 LEU A   6      44.341  64.867  -5.246  1.00 87.61           C  
ATOM     47  CD2 LEU A   6      43.587  62.548  -5.838  1.00 87.61           C  
ATOM     48  N   SER A   7      46.222  62.022 -10.205  1.00 88.63           N  
ATOM     49  CA  SER A   7      46.627  62.223 -11.592  1.00 88.63           C  
ATOM     50  C   SER A   7      45.443  62.649 -12.457  1.00 88.63           C  
ATOM     51  O   SER A   7      44.305  62.250 -12.200  1.00 88.63           O  
ATOM     52  CB  SER A   7      47.251  60.949 -12.160  1.00 88.63           C  
ATOM     53  OG  SER A   7      46.332  59.871 -12.106  1.00 88.63           O  
ATOM     54  N   ASN A   8      45.641  63.609 -13.388  1.00 83.26           N  
ATOM     55  CA  ASN A   8      44.723  63.996 -14.453  1.00 83.26           C  
ATOM     56  C   ASN A   8      43.414  64.546 -13.892  1.00 83.26           C  
ATOM     57  O   ASN A   8      42.334  64.210 -14.381  1.00 83.26           O  
ATOM     58  CB  ASN A   8      44.446  62.811 -15.381  1.00 83.26           C  
ATOM     59  CG  ASN A   8      45.652  62.428 -16.214  1.00 83.26           C  
ATOM     60  ND2 ASN A   8      45.781  61.140 -16.514  1.00 83.26           N  
ATOM     61  OD1 ASN A   8      46.462  63.281 -16.585  1.00 83.26           O  
ATOM     62  N   VAL A   9      43.463  65.183 -12.751  1.00 84.64           N  
ATOM     63  CA  VAL A   9      42.242  65.759 -12.198  1.00 84.64           C  
ATOM     64  C   VAL A   9      42.172  67.246 -12.536  1.00 84.64           C  
ATOM     65  O   VAL A   9      43.205  67.907 -12.679  1.00 84.64           O  
ATOM     66  CB  VAL A   9      42.160  65.556 -10.669  1.00 84.64           C  
ATOM     67  CG1 VAL A   9      41.859  64.096 -10.333  1.00 84.64           C  
ATOM     68  CG2 VAL A   9      43.458  66.005 -10.000  1.00 84.64           C  
ATOM     69  N   ASP A  10      40.935  67.767 -12.784  1.00 86.37           N  
ATOM     70  CA  ASP A  10      40.752  69.177 -13.116  1.00 86.37           C  
ATOM     71  C   ASP A  10      41.097  70.071 -11.926  1.00 86.37           C  
ATOM     72  O   ASP A  10      41.289  69.582 -10.811  1.00 86.37           O  
ATOM     73  CB  ASP A  10      39.316  69.439 -13.572  1.00 86.37           C  
ATOM     74  CG  ASP A  10      38.290  69.168 -12.487  1.00 86.37           C  
ATOM     75  OD1 ASP A  10      38.664  69.103 -11.296  1.00 86.37           O  
ATOM     76  OD2 ASP A  10      37.096  69.014 -12.826  1.00 86.37           O1-
ATOM     77  N   GLU A  11      41.314  71.444 -12.135  1.00 86.10           N  
ATOM     78  CA  GLU A  11      41.749  72.430 -11.150  1.00 86.10           C  
ATOM     79  C   GLU A  11      40.782  72.496  -9.972  1.00 86.10           C  
ATOM     80  O   GLU A  11      41.206  72.603  -8.820  1.00 86.10           O  
ATOM     81  CB  GLU A  11      41.886  73.811 -11.796  1.00 86.10           C  
ATOM     82  CG  GLU A  11      42.455  74.873 -10.866  1.00 86.10           C  
ATOM     83  CD  GLU A  11      43.877  74.576 -10.416  1.00 86.10           C  
ATOM     84  OE1 GLU A  11      44.329  75.163  -9.408  1.00 86.10           O  
ATOM     85  OE2 GLU A  11      44.544  73.750 -11.079  1.00 86.10           O1-
ATOM     86  N   SER A  12      39.539  72.320 -10.287  1.00 87.77           N  
ATOM     87  CA  SER A  12      38.541  72.401  -9.224  1.00 87.77           C  
ATOM     88  C   SER A  12      38.677  71.235  -8.251  1.00 87.77           C  
ATOM     89  O   SER A  12      38.598  71.423  -7.034  1.00 87.77           O  
ATOM     90  CB  SER A  12      37.130  72.421  -9.814  1.00 87.77           C  
ATOM     91  OG  SER A  12      36.858  71.219 -10.513  1.00 87.77           O  
ATOM     92  N   ALA A  13      38.904  69.974  -8.740  1.00 87.51           N  
ATOM     93  CA  ALA A  13      39.078  68.790  -7.903  1.00 87.51           C  
ATOM     94  C   ALA A  13      40.350  68.892  -7.065  1.00 87.51           C  
ATOM     95  O   ALA A  13      40.365  68.495  -5.897  1.00 87.51           O  
ATOM     96  CB  ALA A  13      39.113  67.530  -8.765  1.00 87.51           C  
ATOM     97  N   ARG A  14      41.382  69.529  -7.650  1.00 88.70           N  
ATOM     98  CA  ARG A  14      42.632  69.727  -6.925  1.00 88.70           C  
ATOM     99  C   ARG A  14      42.436  70.671  -5.742  1.00 88.70           C  
ATOM    100  O   ARG A  14      42.929  70.408  -4.643  1.00 88.70           O  
ATOM    101  CB  ARG A  14      43.714  70.276  -7.857  1.00 88.70           C  
ATOM    102  CG  ARG A  14      44.293  69.238  -8.806  1.00 88.70           C  
ATOM    103  CD  ARG A  14      45.462  69.796  -9.607  1.00 88.70           C  
ATOM    104  NE  ARG A  14      45.764  68.965 -10.769  1.00 88.70           N  
ATOM    105  CZ  ARG A  14      46.642  69.279 -11.718  1.00 88.70           C  
ATOM    106  NH1 ARG A  14      47.323  70.418 -11.661  1.00 88.70           N1+
ATOM    107  NH2 ARG A  14      46.839  68.450 -12.732  1.00 88.70           N  
ATOM    108  N   GLN A  15      41.722  71.764  -5.958  1.00 88.55           N  
ATOM    109  CA  GLN A  15      41.446  72.755  -4.923  1.00 88.55           C  
ATOM    110  C   GLN A  15      40.634  72.146  -3.782  1.00 88.55           C  
ATOM    111  O   GLN A  15      40.916  72.402  -2.610  1.00 88.55           O  
ATOM    112  CB  GLN A  15      40.704  73.956  -5.513  1.00 88.55           C  
ATOM    113  CG  GLN A  15      41.580  74.858  -6.370  1.00 88.55           C  
ATOM    114  CD  GLN A  15      40.811  76.015  -6.981  1.00 88.55           C  
ATOM    115  NE2 GLN A  15      41.530  76.946  -7.599  1.00 88.55           N  
ATOM    116  OE1 GLN A  15      39.579  76.071  -6.899  1.00 88.55           O  
ATOM    117  N   LEU A  16      39.683  71.301  -4.165  1.00 88.81           N  
ATOM    118  CA  LEU A  16      38.826  70.671  -3.167  1.00 88.81           C  
ATOM    119  C   LEU A  16      39.613  69.668  -2.330  1.00 88.81           C  
ATOM    120  O   LEU A  16      39.437  69.596  -1.112  1.00 88.81           O  
ATOM    121  CB  LEU A  16      37.642  69.973  -3.840  1.00 88.81           C  
ATOM    122  CG  LEU A  16      36.539  70.882  -4.386  1.00 88.81           C  
ATOM    123  CD1 LEU A  16      35.559  70.078  -5.233  1.00 88.81           C  
ATOM    124  CD2 LEU A  16      35.814  71.589  -3.245  1.00 88.81           C  
ATOM    125  N   ALA A  17      40.471  68.951  -3.093  1.00 90.60           N  
ATOM    126  CA  ALA A  17      41.314  67.977  -2.404  1.00 90.60           C  
ATOM    127  C   ALA A  17      42.261  68.666  -1.426  1.00 90.60           C  
ATOM    128  O   ALA A  17      42.427  68.215  -0.289  1.00 90.60           O  
ATOM    129  CB  ALA A  17      42.106  67.150  -3.413  1.00 90.60           C  
ATOM    130  N   GLU A  18      42.818  69.778  -1.844  1.00 91.99           N  
ATOM    131  CA  GLU A  18      43.733  70.528  -0.988  1.00 91.99           C  
ATOM    132  C   GLU A  18      43.016  71.069   0.245  1.00 91.99           C  
ATOM    133  O   GLU A  18      43.534  70.982   1.361  1.00 91.99           O  
ATOM    134  CB  GLU A  18      44.379  71.676  -1.767  1.00 91.99           C  
ATOM    135  CG  GLU A  18      45.420  71.222  -2.780  1.00 91.99           C  
ATOM    136  CD  GLU A  18      46.042  72.371  -3.557  1.00 91.99           C  
ATOM    137  OE1 GLU A  18      46.831  72.113  -4.496  1.00 91.99           O  
ATOM    138  OE2 GLU A  18      45.741  73.538  -3.223  1.00 91.99           O1-
ATOM    139  N   GLU A  19      41.876  71.605  -0.035  1.00 91.76           N  
ATOM    140  CA  GLU A  19      41.093  72.172   1.058  1.00 91.76           C  
ATOM    141  C   GLU A  19      40.735  71.106   2.091  1.00 91.76           C  
ATOM    142  O   GLU A  19      40.787  71.360   3.296  1.00 91.76           O  
ATOM    143  CB  GLU A  19      39.820  72.832   0.522  1.00 91.76           C  
ATOM    144  CG  GLU A  19      40.058  74.181  -0.140  1.00 91.76           C  
ATOM    145  CD  GLU A  19      38.792  74.806  -0.703  1.00 91.76           C  
ATOM    146  OE1 GLU A  19      38.873  75.893  -1.320  1.00 91.76           O  
ATOM    147  OE2 GLU A  19      37.709  74.205  -0.524  1.00 91.76           O1-
ATOM    148  N   LEU A  20      40.409  69.908   1.615  1.00 90.98           N  
ATOM    149  CA  LEU A  20      40.052  68.790   2.482  1.00 90.98           C  
ATOM    150  C   LEU A  20      41.226  68.399   3.374  1.00 90.98           C  
ATOM    151  O   LEU A  20      41.075  68.292   4.594  1.00 90.98           O  
ATOM    152  CB  LEU A  20      39.604  67.587   1.651  1.00 90.98           C  
ATOM    153  CG  LEU A  20      39.267  66.313   2.427  1.00 90.98           C  
ATOM    154  CD1 LEU A  20      37.972  66.497   3.211  1.00 90.98           C  
ATOM    155  CD2 LEU A  20      39.161  65.122   1.481  1.00 90.98           C  
ATOM    156  N   VAL A  21      42.363  68.247   2.743  1.00 91.09           N  
ATOM    157  CA  VAL A  21      43.544  67.795   3.471  1.00 91.09           C  
ATOM    158  C   VAL A  21      44.011  68.889   4.429  1.00 91.09           C  
ATOM    159  O   VAL A  21      44.419  68.603   5.557  1.00 91.09           O  
ATOM    160  CB  VAL A  21      44.689  67.404   2.510  1.00 91.09           C  
ATOM    161  CG1 VAL A  21      45.942  67.016   3.293  1.00 91.09           C  
ATOM    162  CG2 VAL A  21      44.250  66.260   1.597  1.00 91.09           C  
ATOM    163  N   ARG A  22      43.875  70.181   4.017  1.00 90.34           N  
ATOM    164  CA  ARG A  22      44.230  71.303   4.881  1.00 90.34           C  
ATOM    165  C   ARG A  22      43.330  71.354   6.110  1.00 90.34           C  
ATOM    166  O   ARG A  22      43.796  71.635   7.217  1.00 90.34           O  
ATOM    167  CB  ARG A  22      44.142  72.623   4.111  1.00 90.34           C  
ATOM    168  CG  ARG A  22      45.346  72.902   3.226  1.00 90.34           C  
ATOM    169  CD  ARG A  22      45.261  74.275   2.575  1.00 90.34           C  
ATOM    170  NE  ARG A  22      46.325  74.474   1.595  1.00 90.34           N  
ATOM    171  CZ  ARG A  22      46.446  75.544   0.813  1.00 90.34           C  
ATOM    172  NH1 ARG A  22      45.565  76.536   0.882  1.00 90.34           N1+
ATOM    173  NH2 ARG A  22      47.452  75.621  -0.045  1.00 90.34           N  
ATOM    174  N   GLU A  23      42.108  71.151   5.863  1.00 89.78           N  
ATOM    175  CA  GLU A  23      41.145  71.168   6.961  1.00 89.78           C  
ATOM    176  C   GLU A  23      41.443  70.069   7.975  1.00 89.78           C  
ATOM    177  O   GLU A  23      41.414  70.307   9.184  1.00 89.78           O  
ATOM    178  CB  GLU A  23      39.719  71.019   6.426  1.00 89.78           C  
ATOM    179  CG  GLU A  23      38.642  71.198   7.488  1.00 89.78           C  
ATOM    180  CD  GLU A  23      37.230  71.112   6.932  1.00 89.78           C  
ATOM    181  OE1 GLU A  23      36.266  71.061   7.728  1.00 89.78           O  
ATOM    182  OE2 GLU A  23      37.087  71.095   5.689  1.00 89.78           O1-
ATOM    183  N   ILE A  24      41.708  68.912   7.540  1.00 87.29           N  
ATOM    184  CA  ILE A  24      42.009  67.781   8.412  1.00 87.29           C  
ATOM    185  C   ILE A  24      43.311  68.044   9.166  1.00 87.29           C  
ATOM    186  O   ILE A  24      43.411  67.759  10.363  1.00 87.29           O  
ATOM    187  CB  ILE A  24      42.108  66.463   7.614  1.00 87.29           C  
ATOM    188  CG1 ILE A  24      40.735  66.073   7.054  1.00 87.29           C  
ATOM    189  CG2 ILE A  24      42.681  65.344   8.488  1.00 87.29           C  
ATOM    190  CD1 ILE A  24      40.767  64.877   6.112  1.00 87.29           C  
ATOM    191  N   SER A  25      44.284  68.548   8.452  1.00 87.77           N  
ATOM    192  CA  SER A  25      45.576  68.865   9.053  1.00 87.77           C  
ATOM    193  C   SER A  25      45.430  69.899  10.165  1.00 87.77           C  
ATOM    194  O   SER A  25      46.051  69.772  11.222  1.00 87.77           O  
ATOM    195  CB  SER A  25      46.549  69.380   7.991  1.00 87.77           C  
ATOM    196  OG  SER A  25      47.779  69.763   8.580  1.00 87.77           O  
ATOM    197  N   LYS A  26      44.608  70.958   9.921  1.00 86.93           N  
ATOM    198  CA  LYS A  26      44.354  72.000  10.912  1.00 86.93           C  
ATOM    199  C   LYS A  26      43.694  71.421  12.160  1.00 86.93           C  
ATOM    200  O   LYS A  26      44.077  71.755  13.284  1.00 86.93           O  
ATOM    201  CB  LYS A  26      43.478  73.104  10.319  1.00 86.93           C  
ATOM    202  CG  LYS A  26      43.327  74.324  11.216  1.00 86.93           C  
ATOM    203  CD  LYS A  26      42.485  75.406  10.552  1.00 86.93           C  
ATOM    204  CE  LYS A  26      42.284  76.602  11.473  1.00 86.93           C  
ATOM    205  NZ  LYS A  26      41.454  77.663  10.828  1.00 86.93           N1+
ATOM    206  N   LYS A  27      42.780  70.541  12.076  1.00 84.40           N  
ATOM    207  CA  LYS A  27      42.033  69.964  13.190  1.00 84.40           C  
ATOM    208  C   LYS A  27      42.910  69.020  14.008  1.00 84.40           C  
ATOM    209  O   LYS A  27      42.811  68.983  15.237  1.00 84.40           O  
ATOM    210  CB  LYS A  27      40.798  69.222  12.679  1.00 84.40           C  
ATOM    211  CG  LYS A  27      39.656  70.135  12.259  1.00 84.40           C  
ATOM    212  CD  LYS A  27      38.403  69.341  11.912  1.00 84.40           C  
ATOM    213  CE  LYS A  27      37.242  70.256  11.551  1.00 84.40           C  
ATOM    214  NZ  LYS A  27      36.007  69.483  11.224  1.00 84.40           N1+
ATOM    215  N   GLU A  28      43.794  68.422  13.322  1.00 84.54           N  
ATOM    216  CA  GLU A  28      44.578  67.397  14.003  1.00 84.54           C  
ATOM    217  C   GLU A  28      45.971  67.910  14.353  1.00 84.54           C  
ATOM    218  O   GLU A  28      46.694  67.279  15.128  1.00 84.54           O  
ATOM    219  CB  GLU A  28      44.682  66.138  13.139  1.00 84.54           C  
ATOM    220  CG  GLU A  28      43.345  65.465  12.868  1.00 84.54           C  
ATOM    221  CD  GLU A  28      42.804  64.699  14.065  1.00 84.54           C  
ATOM    222  OE1 GLU A  28      41.575  64.472  14.136  1.00 84.54           O  
ATOM    223  OE2 GLU A  28      43.616  64.323  14.939  1.00 84.54           O1-
ATOM    224  N   GLY A  29      46.354  69.039  13.758  1.00 84.42           N  
ATOM    225  CA  GLY A  29      47.669  69.607  14.007  1.00 84.42           C  
ATOM    226  C   GLY A  29      48.783  68.876  13.280  1.00 84.42           C  
ATOM    227  O   GLY A  29      49.867  68.676  13.834  1.00 84.42           O  
ATOM    228  N   THR A  30      48.530  68.386  12.041  1.00 87.37           N  
ATOM    229  CA  THR A  30      49.521  67.627  11.284  1.00 87.37           C  
ATOM    230  C   THR A  30      50.104  68.475  10.157  1.00 87.37           C  
ATOM    231  O   THR A  30      49.498  69.463   9.737  1.00 87.37           O  
ATOM    232  CB  THR A  30      48.911  66.340  10.700  1.00 87.37           C  
ATOM    233  CG2 THR A  30      48.491  65.379  11.808  1.00 87.37           C  
ATOM    234  OG1 THR A  30      47.763  66.676   9.912  1.00 87.37           O  
ATOM    235  N   GLU A  31      51.362  68.142   9.767  1.00 88.62           N  
ATOM    236  CA  GLU A  31      52.050  68.835   8.680  1.00 88.62           C  
ATOM    237  C   GLU A  31      51.645  68.268   7.322  1.00 88.62           C  
ATOM    238  O   GLU A  31      51.575  67.050   7.148  1.00 88.62           O  
ATOM    239  CB  GLU A  31      53.567  68.742   8.859  1.00 88.62           C  
ATOM    240  CG  GLU A  31      54.096  69.537  10.044  1.00 88.62           C  
ATOM    241  CD  GLU A  31      55.604  69.431  10.213  1.00 88.62           C  
ATOM    242  OE1 GLU A  31      56.175  70.177  11.040  1.00 88.62           O  
ATOM    243  OE2 GLU A  31      56.217  68.597   9.511  1.00 88.62           O1-
ATOM    244  N   VAL A  32      51.204  69.159   6.414  1.00 92.21           N  
ATOM    245  CA  VAL A  32      50.813  68.752   5.069  1.00 92.21           C  
ATOM    246  C   VAL A  32      51.623  69.532   4.037  1.00 92.21           C  
ATOM    247  O   VAL A  32      51.875  70.728   4.210  1.00 92.21           O  
ATOM    248  CB  VAL A  32      49.300  68.962   4.830  1.00 92.21           C  
ATOM    249  CG1 VAL A  32      48.965  70.452   4.781  1.00 92.21           C  
ATOM    250  CG2 VAL A  32      48.863  68.270   3.540  1.00 92.21           C  
ATOM    251  N   ARG A  33      52.181  68.833   3.048  1.00 92.29           N  
ATOM    252  CA  ARG A  33      52.897  69.462   1.943  1.00 92.29           C  
ATOM    253  C   ARG A  33      52.220  69.160   0.610  1.00 92.29           C  
ATOM    254  O   ARG A  33      51.862  68.013   0.335  1.00 92.29           O  
ATOM    255  CB  ARG A  33      54.354  68.993   1.909  1.00 92.29           C  
ATOM    256  CG  ARG A  33      55.205  69.702   0.869  1.00 92.29           C  
ATOM    257  CD  ARG A  33      56.650  69.221   0.900  1.00 92.29           C  
ATOM    258  NE  ARG A  33      57.456  69.870  -0.130  1.00 92.29           N  
ATOM    259  CZ  ARG A  33      58.744  69.623  -0.353  1.00 92.29           C  
ATOM    260  NH1 ARG A  33      59.399  68.731   0.381  1.00 92.29           N1+
ATOM    261  NH2 ARG A  33      59.382  70.271  -1.316  1.00 92.29           N  
ATOM    262  N   PHE A  34      52.037  70.236  -0.222  1.00 92.86           N  
ATOM    263  CA  PHE A  34      51.425  70.094  -1.537  1.00 92.86           C  
ATOM    264  C   PHE A  34      52.438  70.382  -2.639  1.00 92.86           C  
ATOM    265  O   PHE A  34      53.141  71.394  -2.595  1.00 92.86           O  
ATOM    266  CB  PHE A  34      50.220  71.029  -1.675  1.00 92.86           C  
ATOM    267  CG  PHE A  34      49.153  70.800  -0.639  1.00 92.86           C  
ATOM    268  CD1 PHE A  34      48.158  69.853  -0.845  1.00 92.86           C  
ATOM    269  CD2 PHE A  34      49.144  71.534   0.540  1.00 92.86           C  
ATOM    270  CE1 PHE A  34      47.168  69.638   0.112  1.00 92.86           C  
ATOM    271  CE2 PHE A  34      48.159  71.325   1.501  1.00 92.86           C  
ATOM    272  CZ  PHE A  34      47.171  70.377   1.285  1.00 92.86           C  
ATOM    273  N   GLU A  35      52.648  69.456  -3.528  1.00 93.36           N  
ATOM    274  CA  GLU A  35      53.487  69.687  -4.701  1.00 93.36           C  
ATOM    275  C   GLU A  35      52.685  69.536  -5.991  1.00 93.36           C  
ATOM    276  O   GLU A  35      52.028  68.515  -6.204  1.00 93.36           O  
ATOM    277  CB  GLU A  35      54.678  68.726  -4.706  1.00 93.36           C  
ATOM    278  CG  GLU A  35      55.792  69.133  -5.661  1.00 93.36           C  
ATOM    279  CD  GLU A  35      57.034  68.265  -5.539  1.00 93.36           C  
ATOM    280  OE1 GLU A  35      58.019  68.508  -6.272  1.00 93.36           O  
ATOM    281  OE2 GLU A  35      57.022  67.332  -4.704  1.00 93.36           O1-
ATOM    282  N   LYS A  36      52.775  70.685  -6.824  1.00 87.65           N  
ATOM    283  CA  LYS A  36      52.075  70.661  -8.105  1.00 87.65           C  
ATOM    284  C   LYS A  36      53.042  70.400  -9.256  1.00 87.65           C  
ATOM    285  O   LYS A  36      54.040  71.109  -9.408  1.00 87.65           O  
ATOM    286  CB  LYS A  36      51.329  71.977  -8.335  1.00 87.65           C  
ATOM    287  CG  LYS A  36      50.200  72.229  -7.347  1.00 87.65           C  
ATOM    288  CD  LYS A  36      49.497  73.552  -7.627  1.00 87.65           C  
ATOM    289  CE  LYS A  36      48.428  73.849  -6.584  1.00 87.65           C  
ATOM    290  NZ  LYS A  36      47.740  75.148  -6.852  1.00 87.65           N1+
ATOM    291  N   ASP A  37      52.891  69.222  -9.962  1.00 85.29           N  
ATOM    292  CA  ASP A  37      53.615  68.936 -11.196  1.00 85.29           C  
ATOM    293  C   ASP A  37      52.659  68.820 -12.381  1.00 85.29           C  
ATOM    294  O   ASP A  37      51.440  68.828 -12.204  1.00 85.29           O  
ATOM    295  CB  ASP A  37      54.433  67.650 -11.052  1.00 85.29           C  
ATOM    296  CG  ASP A  37      55.625  67.806 -10.125  1.00 85.29           C  
ATOM    297  OD1 ASP A  37      56.206  68.910 -10.059  1.00 85.29           O  
ATOM    298  OD2 ASP A  37      55.988  66.814  -9.456  1.00 85.29           O1-
ATOM    299  N   ASP A  38      53.209  68.985 -13.812  1.00 80.80           N  
ATOM    300  CA  ASP A  38      52.406  68.929 -15.029  1.00 80.80           C  
ATOM    301  C   ASP A  38      51.465  67.727 -15.012  1.00 80.80           C  
ATOM    302  O   ASP A  38      51.899  66.590 -15.207  1.00 80.80           O  
ATOM    303  CB  ASP A  38      53.307  68.875 -16.265  1.00 80.80           C  
ATOM    304  CG  ASP A  38      53.915  70.221 -16.615  1.00 80.80           C  
ATOM    305  OD1 ASP A  38      53.415  71.260 -16.134  1.00 80.80           O  
ATOM    306  OD2 ASP A  38      54.903  70.243 -17.381  1.00 80.80           O1-
ATOM    307  N   GLY A  39      50.313  67.761 -14.272  1.00 80.84           N  
ATOM    308  CA  GLY A  39      49.249  66.775 -14.376  1.00 80.84           C  
ATOM    309  C   GLY A  39      49.024  66.001 -13.090  1.00 80.84           C  
ATOM    310  O   GLY A  39      48.105  65.185 -13.003  1.00 80.84           O  
ATOM    311  N   PHE A  40      49.966  66.254 -12.028  1.00 85.60           N  
ATOM    312  CA  PHE A  40      49.859  65.521 -10.773  1.00 85.60           C  
ATOM    313  C   PHE A  40      49.814  66.478  -9.588  1.00 85.60           C  
ATOM    314  O   PHE A  40      50.458  67.530  -9.609  1.00 85.60           O  
ATOM    315  CB  PHE A  40      51.032  64.547 -10.615  1.00 85.60           C  
ATOM    316  CG  PHE A  40      51.127  63.528 -11.720  1.00 85.60           C  
ATOM    317  CD1 PHE A  40      50.484  62.301 -11.609  1.00 85.60           C  
ATOM    318  CD2 PHE A  40      51.859  63.799 -12.869  1.00 85.60           C  
ATOM    319  CE1 PHE A  40      50.570  61.356 -12.628  1.00 85.60           C  
ATOM    320  CE2 PHE A  40      51.949  62.859 -13.892  1.00 85.60           C  
ATOM    321  CZ  PHE A  40      51.305  61.639 -13.770  1.00 85.60           C  
ATOM    322  N   LEU A  41      48.933  66.156  -8.658  1.00 89.45           N  
ATOM    323  CA  LEU A  41      48.972  66.761  -7.331  1.00 89.45           C  
ATOM    324  C   LEU A  41      49.448  65.754  -6.289  1.00 89.45           C  
ATOM    325  O   LEU A  41      48.857  64.682  -6.139  1.00 89.45           O  
ATOM    326  CB  LEU A  41      47.592  67.299  -6.945  1.00 89.45           C  
ATOM    327  CG  LEU A  41      47.474  67.932  -5.559  1.00 89.45           C  
ATOM    328  CD1 LEU A  41      48.309  69.206  -5.485  1.00 89.45           C  
ATOM    329  CD2 LEU A  41      46.014  68.223  -5.225  1.00 89.45           C  
ATOM    330  N   THR A  42      50.659  66.048  -5.741  1.00 92.26           N  
ATOM    331  CA  THR A  42      51.204  65.200  -4.688  1.00 92.26           C  
ATOM    332  C   THR A  42      50.914  65.790  -3.311  1.00 92.26           C  
ATOM    333  O   THR A  42      51.195  66.964  -3.062  1.00 92.26           O  
ATOM    334  CB  THR A  42      52.722  65.005  -4.857  1.00 92.26           C  
ATOM    335  CG2 THR A  42      53.264  63.998  -3.848  1.00 92.26           C  
ATOM    336  OG1 THR A  42      52.993  64.532  -6.182  1.00 92.26           O  
ATOM    337  N   ILE A  43      50.241  65.008  -2.499  1.00 91.91           N  
ATOM    338  CA  ILE A  43      49.903  65.430  -1.144  1.00 91.91           C  
ATOM    339  C   ILE A  43      50.651  64.565  -0.132  1.00 91.91           C  
ATOM    340  O   ILE A  43      50.459  63.348  -0.085  1.00 91.91           O  
ATOM    341  CB  ILE A  43      48.380  65.354  -0.893  1.00 91.91           C  
ATOM    342  CG1 ILE A  43      47.622  66.145  -1.965  1.00 91.91           C  
ATOM    343  CG2 ILE A  43      48.039  65.866   0.510  1.00 91.91           C  
ATOM    344  CD1 ILE A  43      46.117  65.910  -1.958  1.00 91.91           C  
ATOM    345  N   GLU A  44      51.568  65.259   0.560  1.00 92.93           N  
ATOM    346  CA  GLU A  44      52.298  64.560   1.613  1.00 92.93           C  
ATOM    347  C   GLU A  44      51.777  64.944   2.995  1.00 92.93           C  
ATOM    348  O   GLU A  44      51.760  66.124   3.352  1.00 92.93           O  
ATOM    349  CB  GLU A  44      53.797  64.855   1.515  1.00 92.93           C  
ATOM    350  CG  GLU A  44      54.644  64.071   2.508  1.00 92.93           C  
ATOM    351  CD  GLU A  44      56.129  64.382   2.407  1.00 92.93           C  
ATOM    352  OE1 GLU A  44      56.936  63.723   3.100  1.00 92.93           O  
ATOM    353  OE2 GLU A  44      56.488  65.293   1.628  1.00 92.93           O1-
ATOM    354  N   VAL A  45      51.228  63.914   3.699  1.00 90.02           N  
ATOM    355  CA  VAL A  45      50.726  64.126   5.052  1.00 90.02           C  
ATOM    356  C   VAL A  45      51.591  63.362   6.051  1.00 90.02           C  
ATOM    357  O   VAL A  45      51.911  62.190   5.838  1.00 90.02           O  
ATOM    358  CB  VAL A  45      49.249  63.690   5.184  1.00 90.02           C  
ATOM    359  CG1 VAL A  45      48.668  64.148   6.521  1.00 90.02           C  
ATOM    360  CG2 VAL A  45      48.425  64.240   4.022  1.00 90.02           C  
ATOM    361  N   LYS A  46      52.119  64.104   7.105  1.00 89.16           N  
ATOM    362  CA  LYS A  46      52.950  63.482   8.130  1.00 89.16           C  
ATOM    363  C   LYS A  46      52.212  63.402   9.464  1.00 89.16           C  
ATOM    364  O   LYS A  46      51.368  64.249   9.763  1.00 89.16           O  
ATOM    365  CB  LYS A  46      54.260  64.253   8.301  1.00 89.16           C  
ATOM    366  CG  LYS A  46      55.172  64.202   7.085  1.00 89.16           C  
ATOM    367  CD  LYS A  46      56.490  64.919   7.344  1.00 89.16           C  
ATOM    368  CE  LYS A  46      57.392  64.895   6.118  1.00 89.16           C  
ATOM    369  NZ  LYS A  46      58.680  65.612   6.362  1.00 89.16           N1+
ATOM    370  N   ASN A  47      52.258  62.256  10.147  1.00 87.85           N  
ATOM    371  CA  ASN A  47      51.887  62.101  11.549  1.00 87.85           C  
ATOM    372  C   ASN A  47      50.385  61.880  11.710  1.00 87.85           C  
ATOM    373  O   ASN A  47      49.761  62.455  12.605  1.00 87.85           O  
ATOM    374  CB  ASN A  47      52.335  63.318  12.362  1.00 87.85           C  
ATOM    375  CG  ASN A  47      53.843  63.459  12.417  1.00 87.85           C  
ATOM    376  ND2 ASN A  47      54.321  64.696  12.462  1.00 87.85           N  
ATOM    377  OD1 ASN A  47      54.573  62.464  12.418  1.00 87.85           O  
ATOM    378  N   LEU A  48      49.759  61.178  10.749  1.00 86.18           N  
ATOM    379  CA  LEU A  48      48.339  60.883  10.910  1.00 86.18           C  
ATOM    380  C   LEU A  48      48.123  59.409  11.231  1.00 86.18           C  
ATOM    381  O   LEU A  48      48.934  58.561  10.850  1.00 86.18           O  
ATOM    382  CB  LEU A  48      47.567  61.261   9.643  1.00 86.18           C  
ATOM    383  CG  LEU A  48      47.184  62.734   9.497  1.00 86.18           C  
ATOM    384  CD1 LEU A  48      46.787  63.038   8.056  1.00 86.18           C  
ATOM    385  CD2 LEU A  48      46.052  63.090  10.454  1.00 86.18           C  
ATOM    386  N   SER A  49      47.166  59.134  11.976  1.00 88.50           N  
ATOM    387  CA  SER A  49      46.811  57.741  12.233  1.00 88.50           C  
ATOM    388  C   SER A  49      46.363  57.040  10.956  1.00 88.50           C  
ATOM    389  O   SER A  49      45.907  57.690  10.012  1.00 88.50           O  
ATOM    390  CB  SER A  49      45.705  57.656  13.286  1.00 88.50           C  
ATOM    391  OG  SER A  49      44.479  58.146  12.769  1.00 88.50           O  
ATOM    392  N   GLU A  50      46.575  55.708  10.878  1.00 88.04           N  
ATOM    393  CA  GLU A  50      46.195  54.901   9.722  1.00 88.04           C  
ATOM    394  C   GLU A  50      44.710  55.052   9.407  1.00 88.04           C  
ATOM    395  O   GLU A  50      44.323  55.139   8.240  1.00 88.04           O  
ATOM    396  CB  GLU A  50      46.534  53.427   9.961  1.00 88.04           C  
ATOM    397  CG  GLU A  50      46.434  52.563   8.712  1.00 88.04           C  
ATOM    398  CD  GLU A  50      46.823  51.113   8.953  1.00 88.04           C  
ATOM    399  OE1 GLU A  50      46.658  50.279   8.035  1.00 88.04           O  
ATOM    400  OE2 GLU A  50      47.296  50.808  10.071  1.00 88.04           O1-
ATOM    401  N   GLU A  51      43.860  55.059  10.383  1.00 87.17           N  
ATOM    402  CA  GLU A  51      42.420  55.203  10.201  1.00 87.17           C  
ATOM    403  C   GLU A  51      42.078  56.531   9.531  1.00 87.17           C  
ATOM    404  O   GLU A  51      41.264  56.574   8.607  1.00 87.17           O  
ATOM    405  CB  GLU A  51      41.694  55.090  11.544  1.00 87.17           C  
ATOM    406  CG  GLU A  51      40.181  54.979  11.419  1.00 87.17           C  
ATOM    407  CD  GLU A  51      39.481  54.783  12.754  1.00 87.17           C  
ATOM    408  OE1 GLU A  51      38.231  54.714  12.780  1.00 87.17           O  
ATOM    409  OE2 GLU A  51      40.188  54.699  13.783  1.00 87.17           O1-
ATOM    410  N   ARG A  52      42.664  57.535   9.770  1.00 85.68           N  
ATOM    411  CA  ARG A  52      42.473  58.867   9.207  1.00 85.68           C  
ATOM    412  C   ARG A  52      42.980  58.932   7.770  1.00 85.68           C  
ATOM    413  O   ARG A  52      42.359  59.567   6.915  1.00 85.68           O  
ATOM    414  CB  ARG A  52      43.183  59.921  10.061  1.00 85.68           C  
ATOM    415  CG  ARG A  52      42.467  60.242  11.363  1.00 85.68           C  
ATOM    416  CD  ARG A  52      41.059  60.767  11.118  1.00 85.68           C  
ATOM    417  NE  ARG A  52      40.357  61.030  12.370  1.00 85.68           N  
ATOM    418  CZ  ARG A  52      39.077  61.379  12.463  1.00 85.68           C  
ATOM    419  NH1 ARG A  52      38.331  61.514  11.373  1.00 85.68           N1+
ATOM    420  NH2 ARG A  52      38.538  61.596  13.654  1.00 85.68           N  
ATOM    421  N   LEU A  53      44.153  58.362   7.674  1.00 86.98           N  
ATOM    422  CA  LEU A  53      44.692  58.302   6.319  1.00 86.98           C  
ATOM    423  C   LEU A  53      43.718  57.602   5.376  1.00 86.98           C  
ATOM    424  O   LEU A  53      43.536  58.031   4.234  1.00 86.98           O  
ATOM    425  CB  LEU A  53      46.040  57.576   6.309  1.00 86.98           C  
ATOM    426  CG  LEU A  53      47.240  58.369   6.831  1.00 86.98           C  
ATOM    427  CD1 LEU A  53      48.454  57.458   6.978  1.00 86.98           C  
ATOM    428  CD2 LEU A  53      47.553  59.538   5.904  1.00 86.98           C  
ATOM    429  N   ARG A  54      43.077  56.605   5.863  1.00 87.88           N  
ATOM    430  CA  ARG A  54      42.105  55.871   5.058  1.00 87.88           C  
ATOM    431  C   ARG A  54      40.890  56.736   4.743  1.00 87.88           C  
ATOM    432  O   ARG A  54      40.369  56.700   3.626  1.00 87.88           O  
ATOM    433  CB  ARG A  54      41.667  54.594   5.778  1.00 87.88           C  
ATOM    434  CG  ARG A  54      42.684  53.466   5.706  1.00 87.88           C  
ATOM    435  CD  ARG A  54      42.136  52.174   6.295  1.00 87.88           C  
ATOM    436  NE  ARG A  54      43.194  51.191   6.516  1.00 87.88           N  
ATOM    437  CZ  ARG A  54      43.039  50.047   7.176  1.00 87.88           C  
ATOM    438  NH1 ARG A  54      41.861  49.716   7.695  1.00 87.88           N1+
ATOM    439  NH2 ARG A  54      44.068  49.225   7.319  1.00 87.88           N  
ATOM    440  N   GLU A  55      40.528  57.554   5.693  1.00 86.90           N  
ATOM    441  CA  GLU A  55      39.387  58.444   5.505  1.00 86.90           C  
ATOM    442  C   GLU A  55      39.691  59.518   4.464  1.00 86.90           C  
ATOM    443  O   GLU A  55      38.851  59.823   3.615  1.00 86.90           O  
ATOM    444  CB  GLU A  55      38.987  59.095   6.831  1.00 86.90           C  
ATOM    445  CG  GLU A  55      38.291  58.146   7.796  1.00 86.90           C  
ATOM    446  CD  GLU A  55      37.893  58.807   9.106  1.00 86.90           C  
ATOM    447  OE1 GLU A  55      37.391  58.105  10.013  1.00 86.90           O  
ATOM    448  OE2 GLU A  55      38.084  60.039   9.226  1.00 86.90           O1-
ATOM    449  N   ILE A  56      40.925  59.974   4.609  1.00 89.15           N  
ATOM    450  CA  ILE A  56      41.370  60.976   3.646  1.00 89.15           C  
ATOM    451  C   ILE A  56      41.396  60.370   2.245  1.00 89.15           C  
ATOM    452  O   ILE A  56      40.920  60.984   1.288  1.00 89.15           O  
ATOM    453  CB  ILE A  56      42.765  61.533   4.014  1.00 89.15           C  
ATOM    454  CG1 ILE A  56      42.684  62.369   5.297  1.00 89.15           C  
ATOM    455  CG2 ILE A  56      43.339  62.357   2.859  1.00 89.15           C  
ATOM    456  CD1 ILE A  56      44.037  62.834   5.819  1.00 89.15           C  
ATOM    457  N   ALA A  57      41.971  59.177   2.188  1.00 89.67           N  
ATOM    458  CA  ALA A  57      42.061  58.490   0.901  1.00 89.67           C  
ATOM    459  C   ALA A  57      40.675  58.259   0.306  1.00 89.67           C  
ATOM    460  O   ALA A  57      40.466  58.466  -0.893  1.00 89.67           O  
ATOM    461  CB  ALA A  57      42.798  57.161   1.059  1.00 89.67           C  
ATOM    462  N   ARG A  58      39.765  57.840   1.097  1.00 91.26           N  
ATOM    463  CA  ARG A  58      38.400  57.607   0.635  1.00 91.26           C  
ATOM    464  C   ARG A  58      37.767  58.897   0.125  1.00 91.26           C  
ATOM    465  O   ARG A  58      37.118  58.904  -0.923  1.00 91.26           O  
ATOM    466  CB  ARG A  58      37.547  57.012   1.757  1.00 91.26           C  
ATOM    467  CG  ARG A  58      36.134  56.649   1.330  1.00 91.26           C  
ATOM    468  CD  ARG A  58      35.362  55.972   2.454  1.00 91.26           C  
ATOM    469  NE  ARG A  58      33.994  55.653   2.052  1.00 91.26           N  
ATOM    470  CZ  ARG A  58      33.079  55.106   2.847  1.00 91.26           C  
ATOM    471  NH1 ARG A  58      33.368  54.804   4.107  1.00 91.26           N1+
ATOM    472  NH2 ARG A  58      31.865  54.857   2.378  1.00 91.26           N  
ATOM    473  N   ALA A  59      37.920  59.963   0.849  1.00 90.78           N  
ATOM    474  CA  ALA A  59      37.359  61.253   0.457  1.00 90.78           C  
ATOM    475  C   ALA A  59      37.965  61.739  -0.857  1.00 90.78           C  
ATOM    476  O   ALA A  59      37.248  62.204  -1.745  1.00 90.78           O  
ATOM    477  CB  ALA A  59      37.583  62.288   1.557  1.00 90.78           C  
ATOM    478  N   LEU A  60      39.299  61.599  -0.941  1.00 92.67           N  
ATOM    479  CA  LEU A  60      39.997  62.008  -2.155  1.00 92.67           C  
ATOM    480  C   LEU A  60      39.545  61.174  -3.349  1.00 92.67           C  
ATOM    481  O   LEU A  60      39.405  61.695  -4.458  1.00 92.67           O  
ATOM    482  CB  LEU A  60      41.512  61.878  -1.972  1.00 92.67           C  
ATOM    483  CG  LEU A  60      42.174  62.907  -1.054  1.00 92.67           C  
ATOM    484  CD1 LEU A  60      43.647  62.567  -0.853  1.00 92.67           C  
ATOM    485  CD2 LEU A  60      42.016  64.312  -1.624  1.00 92.67           C  
ATOM    486  N   GLN A  61      39.315  59.956  -3.099  1.00 92.40           N  
ATOM    487  CA  GLN A  61      38.824  59.080  -4.157  1.00 92.40           C  
ATOM    488  C   GLN A  61      37.457  59.535  -4.659  1.00 92.40           C  
ATOM    489  O   GLN A  61      37.195  59.520  -5.864  1.00 92.40           O  
ATOM    490  CB  GLN A  61      38.748  57.634  -3.665  1.00 92.40           C  
ATOM    491  CG  GLN A  61      38.406  56.629  -4.759  1.00 92.40           C  
ATOM    492  CD  GLN A  61      39.452  56.577  -5.855  1.00 92.40           C  
ATOM    493  NE2 GLN A  61      39.001  56.511  -7.103  1.00 92.40           N  
ATOM    494  OE1 GLN A  61      40.657  56.596  -5.583  1.00 92.40           O  
ATOM    495  N   LEU A  62      36.611  59.853  -3.770  1.00 93.93           N  
ATOM    496  CA  LEU A  62      35.268  60.295  -4.130  1.00 93.93           C  
ATOM    497  C   LEU A  62      35.320  61.580  -4.949  1.00 93.93           C  
ATOM    498  O   LEU A  62      34.560  61.742  -5.906  1.00 93.93           O  
ATOM    499  CB  LEU A  62      34.420  60.511  -2.873  1.00 93.93           C  
ATOM    500  CG  LEU A  62      34.044  59.254  -2.086  1.00 93.93           C  
ATOM    501  CD1 LEU A  62      33.416  59.636  -0.749  1.00 93.93           C  
ATOM    502  CD2 LEU A  62      33.097  58.377  -2.897  1.00 93.93           C  
ATOM    503  N   ILE A  63      36.160  62.469  -4.618  1.00 91.98           N  
ATOM    504  CA  ILE A  63      36.346  63.722  -5.341  1.00 91.98           C  
ATOM    505  C   ILE A  63      36.794  63.430  -6.772  1.00 91.98           C  
ATOM    506  O   ILE A  63      36.274  64.018  -7.723  1.00 91.98           O  
ATOM    507  CB  ILE A  63      37.373  64.635  -4.634  1.00 91.98           C  
ATOM    508  CG1 ILE A  63      36.809  65.141  -3.301  1.00 91.98           C  
ATOM    509  CG2 ILE A  63      37.769  65.805  -5.540  1.00 91.98           C  
ATOM    510  CD1 ILE A  63      37.817  65.902  -2.452  1.00 91.98           C  
ATOM    511  N   VAL A  64      37.672  62.527  -6.867  1.00 91.78           N  
ATOM    512  CA  VAL A  64      38.176  62.131  -8.178  1.00 91.78           C  
ATOM    513  C   VAL A  64      37.057  61.477  -8.986  1.00 91.78           C  
ATOM    514  O   VAL A  64      36.912  61.738 -10.184  1.00 91.78           O  
ATOM    515  CB  VAL A  64      39.377  61.167  -8.057  1.00 91.78           C  
ATOM    516  CG1 VAL A  64      39.722  60.559  -9.416  1.00 91.78           C  
ATOM    517  CG2 VAL A  64      40.586  61.894  -7.471  1.00 91.78           C  
ATOM    518  N   ASP A  65      36.270  60.570  -8.345  1.00 93.02           N  
ATOM    519  CA  ASP A  65      35.139  59.932  -9.012  1.00 93.02           C  
ATOM    520  C   ASP A  65      34.183  60.974  -9.588  1.00 93.02           C  
ATOM    521  O   ASP A  65      33.688  60.819 -10.707  1.00 93.02           O  
ATOM    522  CB  ASP A  65      34.393  59.013  -8.043  1.00 93.02           C  
ATOM    523  CG  ASP A  65      35.161  57.742  -7.721  1.00 93.02           C  
ATOM    524  OD1 ASP A  65      36.135  57.422  -8.434  1.00 93.02           O  
ATOM    525  OD2 ASP A  65      34.784  57.054  -6.747  1.00 93.02           O1-
ATOM    526  N   VAL A  66      33.989  62.028  -8.846  1.00 93.00           N  
ATOM    527  CA  VAL A  66      33.088  63.088  -9.289  1.00 93.00           C  
ATOM    528  C   VAL A  66      33.687  63.804 -10.497  1.00 93.00           C  
ATOM    529  O   VAL A  66      32.995  64.046 -11.489  1.00 93.00           O  
ATOM    530  CB  VAL A  66      32.803  64.100  -8.157  1.00 93.00           C  
ATOM    531  CG1 VAL A  66      32.066  65.323  -8.699  1.00 93.00           C  
ATOM    532  CG2 VAL A  66      31.998  63.438  -7.040  1.00 93.00           C  
ATOM    533  N   ALA A  67      34.912  64.109 -10.424  1.00 91.64           N  
ATOM    534  CA  ALA A  67      35.601  64.820 -11.498  1.00 91.64           C  
ATOM    535  C   ALA A  67      35.593  64.005 -12.788  1.00 91.64           C  
ATOM    536  O   ALA A  67      35.345  64.544 -13.868  1.00 91.64           O  
ATOM    537  CB  ALA A  67      37.036  65.144 -11.086  1.00 91.64           C  
ATOM    538  N   ASN A  68      35.895  62.707 -12.691  1.00 92.18           N  
ATOM    539  CA  ASN A  68      35.880  61.845 -13.870  1.00 92.18           C  
ATOM    540  C   ASN A  68      34.472  61.690 -14.433  1.00 92.18           C  
ATOM    541  O   ASN A  68      34.280  61.705 -15.650  1.00 92.18           O  
ATOM    542  CB  ASN A  68      36.475  60.474 -13.539  1.00 92.18           C  
ATOM    543  CG  ASN A  68      37.972  60.527 -13.307  1.00 92.18           C  
ATOM    544  ND2 ASN A  68      38.484  59.590 -12.517  1.00 92.18           N  
ATOM    545  OD1 ASN A  68      38.663  61.403 -13.833  1.00 92.18           O  
ATOM    546  N   ALA A  69      33.480  61.498 -13.555  1.00 91.90           N  
ATOM    547  CA  ALA A  69      32.086  61.359 -13.969  1.00 91.90           C  
ATOM    548  C   ALA A  69      31.581  62.636 -14.634  1.00 91.90           C  
ATOM    549  O   ALA A  69      30.831  62.580 -15.610  1.00 91.90           O  
ATOM    550  CB  ALA A  69      31.208  61.004 -12.771  1.00 91.90           C  
ATOM    551  N   GLU A  70      32.007  63.753 -14.034  1.00 91.53           N  
ATOM    552  CA  GLU A  70      31.645  65.038 -14.625  1.00 91.53           C  
ATOM    553  C   GLU A  70      32.119  65.134 -16.072  1.00 91.53           C  
ATOM    554  O   GLU A  70      31.401  65.647 -16.933  1.00 91.53           O  
ATOM    555  CB  GLU A  70      32.227  66.192 -13.804  1.00 91.53           C  
ATOM    556  CG  GLU A  70      31.848  67.570 -14.325  1.00 91.53           C  
ATOM    557  CD  GLU A  70      32.525  68.704 -13.570  1.00 91.53           C  
ATOM    558  OE1 GLU A  70      32.321  69.884 -13.937  1.00 91.53           O  
ATOM    559  OE2 GLU A  70      33.264  68.410 -12.605  1.00 91.53           O1-
ATOM    560  N   ARG A  71      33.321  64.726 -16.343  1.00 90.60           N  
ATOM    561  CA  ARG A  71      33.872  64.724 -17.694  1.00 90.60           C  
ATOM    562  C   ARG A  71      32.996  63.911 -18.641  1.00 90.60           C  
ATOM    563  O   ARG A  71      32.744  64.328 -19.774  1.00 90.60           O  
ATOM    564  CB  ARG A  71      35.298  64.169 -17.692  1.00 90.60           C  
ATOM    565  CG  ARG A  71      36.016  64.310 -19.025  1.00 90.60           C  
ATOM    566  CD  ARG A  71      37.429  63.749 -18.966  1.00 90.60           C  
ATOM    567  NE  ARG A  71      38.316  64.602 -18.178  1.00 90.60           N  
ATOM    568  CZ  ARG A  71      39.529  64.252 -17.759  1.00 90.60           C  
ATOM    569  NH1 ARG A  71      40.026  63.054 -18.046  1.00 90.60           N1+
ATOM    570  NH2 ARG A  71      40.250  65.106 -17.049  1.00 90.60           N  
ATOM    571  N   VAL A  72      32.517  62.798 -18.257  1.00 91.57           N  
ATOM    572  CA  VAL A  72      31.664  61.921 -19.053  1.00 91.57           C  
ATOM    573  C   VAL A  72      30.339  62.619 -19.352  1.00 91.57           C  
ATOM    574  O   VAL A  72      29.846  62.572 -20.481  1.00 91.57           O  
ATOM    575  CB  VAL A  72      31.408  60.576 -18.337  1.00 91.57           C  
ATOM    576  CG1 VAL A  72      30.412  59.727 -19.123  1.00 91.57           C  
ATOM    577  CG2 VAL A  72      32.720  59.819 -18.139  1.00 91.57           C  
ATOM    578  N   VAL A  73      29.817  63.333 -18.305  1.00 92.73           N  
ATOM    579  CA  VAL A  73      28.540  64.023 -18.456  1.00 92.73           C  
ATOM    580  C   VAL A  73      28.683  65.160 -19.466  1.00 92.73           C  
ATOM    581  O   VAL A  73      27.796  65.376 -20.295  1.00 92.73           O  
ATOM    582  CB  VAL A  73      28.029  64.571 -17.105  1.00 92.73           C  
ATOM    583  CG1 VAL A  73      26.784  65.433 -17.309  1.00 92.73           C  
ATOM    584  CG2 VAL A  73      27.736  63.424 -16.140  1.00 92.73           C  
ATOM    585  N   ARG A  74      29.808  65.854 -19.426  1.00 90.52           N  
ATOM    586  CA  ARG A  74      30.055  66.996 -20.300  1.00 90.52           C  
ATOM    587  C   ARG A  74      30.264  66.546 -21.743  1.00 90.52           C  
ATOM    588  O   ARG A  74      29.779  67.192 -22.675  1.00 90.52           O  
ATOM    589  CB  ARG A  74      31.272  67.790 -19.817  1.00 90.52           C  
ATOM    590  CG  ARG A  74      30.983  68.700 -18.635  1.00 90.52           C  
ATOM    591  CD  ARG A  74      32.200  69.532 -18.254  1.00 90.52           C  
ATOM    592  NE  ARG A  74      31.935  70.373 -17.091  1.00 90.52           N  
ATOM    593  CZ  ARG A  74      32.784  71.269 -16.594  1.00 90.52           C  
ATOM    594  NH1 ARG A  74      33.974  71.458 -17.152  1.00 90.52           N1+
ATOM    595  NH2 ARG A  74      32.440  71.982 -15.531  1.00 90.52           N  
ATOM    596  N   GLU A  75      30.909  65.450 -21.948  1.00 93.25           N  
ATOM    597  CA  GLU A  75      31.298  64.999 -23.280  1.00 93.25           C  
ATOM    598  C   GLU A  75      30.128  64.335 -24.001  1.00 93.25           C  
ATOM    599  O   GLU A  75      29.988  64.463 -25.219  1.00 93.25           O  
ATOM    600  CB  GLU A  75      32.481  64.030 -23.197  1.00 93.25           C  
ATOM    601  CG  GLU A  75      33.796  64.698 -22.822  1.00 93.25           C  
ATOM    602  CD  GLU A  75      34.968  63.730 -22.771  1.00 93.25           C  
ATOM    603  OE1 GLU A  75      36.126  64.184 -22.629  1.00 93.25           O  
ATOM    604  OE2 GLU A  75      34.726  62.507 -22.876  1.00 93.25           O1-
ATOM    605  N   ARG A  76      29.285  63.798 -23.194  1.00 90.05           N  
ATOM    606  CA  ARG A  76      28.179  63.083 -23.823  1.00 90.05           C  
ATOM    607  C   ARG A  76      26.869  63.346 -23.087  1.00 90.05           C  
ATOM    608  O   ARG A  76      26.345  62.461 -22.407  1.00 90.05           O  
ATOM    609  CB  ARG A  76      28.464  61.580 -23.866  1.00 90.05           C  
ATOM    610  CG  ARG A  76      29.749  61.218 -24.592  1.00 90.05           C  
ATOM    611  CD  ARG A  76      29.984  59.714 -24.607  1.00 90.05           C  
ATOM    612  NE  ARG A  76      31.223  59.368 -25.297  1.00 90.05           N  
ATOM    613  CZ  ARG A  76      31.615  58.127 -25.574  1.00 90.05           C  
ATOM    614  NH1 ARG A  76      30.871  57.085 -25.222  1.00 90.05           N1+
ATOM    615  NH2 ARG A  76      32.762  57.927 -26.208  1.00 90.05           N  
ATOM    616  N   PRO A  77      26.326  64.485 -23.243  1.00 84.26           N  
ATOM    617  CA  PRO A  77      25.100  64.777 -22.496  1.00 84.26           C  
ATOM    618  C   PRO A  77      23.899  63.980 -22.997  1.00 84.26           C  
ATOM    619  O   PRO A  77      23.773  63.736 -24.200  1.00 84.26           O  
ATOM    620  CB  PRO A  77      24.896  66.276 -22.728  1.00 84.26           C  
ATOM    621  CG  PRO A  77      25.650  66.577 -23.981  1.00 84.26           C  
ATOM    622  CD  PRO A  77      26.750  65.564 -24.130  1.00 84.26           C  
ATOM    623  N   GLY A  78      23.038  63.421 -22.176  1.00 84.91           N  
ATOM    624  CA  GLY A  78      21.783  62.760 -22.494  1.00 84.91           C  
ATOM    625  C   GLY A  78      21.941  61.273 -22.754  1.00 84.91           C  
ATOM    626  O   GLY A  78      20.953  60.567 -22.970  1.00 84.91           O  
ATOM    627  N   SER A  79      23.176  60.822 -22.874  1.00 91.33           N  
ATOM    628  CA  SER A  79      23.454  59.414 -23.135  1.00 91.33           C  
ATOM    629  C   SER A  79      23.199  58.562 -21.896  1.00 91.33           C  
ATOM    630  O   SER A  79      23.065  59.090 -20.789  1.00 91.33           O  
ATOM    631  CB  SER A  79      24.899  59.230 -23.601  1.00 91.33           C  
ATOM    632  OG  SER A  79      25.805  59.472 -22.538  1.00 91.33           O  
ATOM    633  N   ASN A  80      22.957  57.260 -22.045  1.00 89.99           N  
ATOM    634  CA  ASN A  80      22.805  56.315 -20.944  1.00 89.99           C  
ATOM    635  C   ASN A  80      24.029  56.315 -20.033  1.00 89.99           C  
ATOM    636  O   ASN A  80      23.905  56.131 -18.821  1.00 89.99           O  
ATOM    637  CB  ASN A  80      22.541  54.905 -21.478  1.00 89.99           C  
ATOM    638  CG  ASN A  80      21.151  54.754 -22.067  1.00 89.99           C  
ATOM    639  ND2 ASN A  80      21.021  53.887 -23.064  1.00 89.99           N  
ATOM    640  OD1 ASN A  80      20.205  55.414 -21.630  1.00 89.99           O  
ATOM    641  N   LEU A  81      25.211  56.590 -20.685  1.00 92.28           N  
ATOM    642  CA  LEU A  81      26.448  56.688 -19.918  1.00 92.28           C  
ATOM    643  C   LEU A  81      26.431  57.916 -19.014  1.00 92.28           C  
ATOM    644  O   LEU A  81      26.909  57.862 -17.878  1.00 92.28           O  
ATOM    645  CB  LEU A  81      27.657  56.745 -20.854  1.00 92.28           C  
ATOM    646  CG  LEU A  81      28.039  55.436 -21.550  1.00 92.28           C  
ATOM    647  CD1 LEU A  81      29.131  55.686 -22.583  1.00 92.28           C  
ATOM    648  CD2 LEU A  81      28.489  54.399 -20.527  1.00 92.28           C  
ATOM    649  N   ALA A  82      25.880  58.981 -19.492  1.00 91.20           N  
ATOM    650  CA  ALA A  82      25.780  60.209 -18.709  1.00 91.20           C  
ATOM    651  C   ALA A  82      24.847  60.025 -17.515  1.00 91.20           C  
ATOM    652  O   ALA A  82      25.122  60.522 -16.421  1.00 91.20           O  
ATOM    653  CB  ALA A  82      25.297  61.362 -19.585  1.00 91.20           C  
ATOM    654  N   LYS A  83      23.798  59.278 -17.787  1.00 90.25           N  
ATOM    655  CA  LYS A  83      22.854  58.999 -16.708  1.00 90.25           C  
ATOM    656  C   LYS A  83      23.510  58.178 -15.603  1.00 90.25           C  
ATOM    657  O   LYS A  83      23.332  58.469 -14.417  1.00 90.25           O  
ATOM    658  CB  LYS A  83      21.625  58.265 -17.247  1.00 90.25           C  
ATOM    659  CG  LYS A  83      20.695  59.140 -18.075  1.00 90.25           C  
ATOM    660  CD  LYS A  83      19.456  58.373 -18.520  1.00 90.25           C  
ATOM    661  CE  LYS A  83      18.566  59.221 -19.420  1.00 90.25           C  
ATOM    662  NZ  LYS A  83      17.383  58.454 -19.910  1.00 90.25           N1+
ATOM    663  N   LYS A  84      24.227  57.181 -16.001  1.00 92.43           N  
ATOM    664  CA  LYS A  84      24.962  56.369 -15.036  1.00 92.43           C  
ATOM    665  C   LYS A  84      26.011  57.198 -14.304  1.00 92.43           C  
ATOM    666  O   LYS A  84      26.220  57.025 -13.101  1.00 92.43           O  
ATOM    667  CB  LYS A  84      25.625  55.179 -15.732  1.00 92.43           C  
ATOM    668  CG  LYS A  84      24.654  54.080 -16.140  1.00 92.43           C  
ATOM    669  CD  LYS A  84      25.382  52.889 -16.750  1.00 92.43           C  
ATOM    670  CE  LYS A  84      24.410  51.800 -17.182  1.00 92.43           C  
ATOM    671  NZ  LYS A  84      25.119  50.627 -17.774  1.00 92.43           N1+
ATOM    672  N   ALA A  85      26.708  58.058 -15.045  1.00 93.45           N  
ATOM    673  CA  ALA A  85      27.705  58.946 -14.452  1.00 93.45           C  
ATOM    674  C   ALA A  85      27.071  59.863 -13.410  1.00 93.45           C  
ATOM    675  O   ALA A  85      27.662  60.119 -12.358  1.00 93.45           O  
ATOM    676  CB  ALA A  85      28.394  59.773 -15.535  1.00 93.45           C  
ATOM    677  N   LEU A  86      25.885  60.381 -13.687  1.00 94.13           N  
ATOM    678  CA  LEU A  86      25.181  61.244 -12.742  1.00 94.13           C  
ATOM    679  C   LEU A  86      24.818  60.479 -11.475  1.00 94.13           C  
ATOM    680  O   LEU A  86      24.854  61.037 -10.375  1.00 94.13           O  
ATOM    681  CB  LEU A  86      23.918  61.822 -13.384  1.00 94.13           C  
ATOM    682  CG  LEU A  86      24.128  62.929 -14.417  1.00 94.13           C  
ATOM    683  CD1 LEU A  86      22.820  63.234 -15.141  1.00 94.13           C  
ATOM    684  CD2 LEU A  86      24.681  64.184 -13.751  1.00 94.13           C  
ATOM    685  N   GLU A  87      24.477  59.256 -11.560  1.00 94.52           N  
ATOM    686  CA  GLU A  87      24.187  58.408 -10.407  1.00 94.52           C  
ATOM    687  C   GLU A  87      25.425  58.217  -9.536  1.00 94.52           C  
ATOM    688  O   GLU A  87      25.333  58.224  -8.307  1.00 94.52           O  
ATOM    689  CB  GLU A  87      23.647  57.049 -10.861  1.00 94.52           C  
ATOM    690  CG  GLU A  87      22.238  57.105 -11.430  1.00 94.52           C  
ATOM    691  CD  GLU A  87      21.749  55.765 -11.957  1.00 94.52           C  
ATOM    692  OE1 GLU A  87      20.562  55.660 -12.342  1.00 94.52           O  
ATOM    693  OE2 GLU A  87      22.560  54.812 -11.984  1.00 94.52           O1-
ATOM    694  N   ILE A  88      26.579  58.054 -10.244  1.00 94.35           N  
ATOM    695  CA  ILE A  88      27.850  57.928  -9.540  1.00 94.35           C  
ATOM    696  C   ILE A  88      28.153  59.221  -8.787  1.00 94.35           C  
ATOM    697  O   ILE A  88      28.586  59.187  -7.633  1.00 94.35           O  
ATOM    698  CB  ILE A  88      29.003  57.590 -10.511  1.00 94.35           C  
ATOM    699  CG1 ILE A  88      28.825  56.178 -11.081  1.00 94.35           C  
ATOM    700  CG2 ILE A  88      30.358  57.730  -9.810  1.00 94.35           C  
ATOM    701  CD1 ILE A  88      29.802  55.834 -12.197  1.00 94.35           C  
ATOM    702  N   ILE A  89      27.904  60.313  -9.467  1.00 95.32           N  
ATOM    703  CA  ILE A  89      28.143  61.614  -8.854  1.00 95.32           C  
ATOM    704  C   ILE A  89      27.255  61.775  -7.622  1.00 95.32           C  
ATOM    705  O   ILE A  89      27.717  62.222  -6.569  1.00 95.32           O  
ATOM    706  CB  ILE A  89      27.890  62.765  -9.852  1.00 95.32           C  
ATOM    707  CG1 ILE A  89      28.950  62.755 -10.959  1.00 95.32           C  
ATOM    708  CG2 ILE A  89      27.869  64.114  -9.126  1.00 95.32           C  
ATOM    709  CD1 ILE A  89      28.693  63.765 -12.070  1.00 95.32           C  
ATOM    710  N   LEU A  90      26.011  61.357  -7.765  1.00 95.64           N  
ATOM    711  CA  LEU A  90      25.067  61.468  -6.660  1.00 95.64           C  
ATOM    712  C   LEU A  90      25.491  60.586  -5.490  1.00 95.64           C  
ATOM    713  O   LEU A  90      25.431  61.010  -4.333  1.00 95.64           O  
ATOM    714  CB  LEU A  90      23.657  61.085  -7.118  1.00 95.64           C  
ATOM    715  CG  LEU A  90      22.534  61.290  -6.100  1.00 95.64           C  
ATOM    716  CD1 LEU A  90      22.410  62.765  -5.736  1.00 95.64           C  
ATOM    717  CD2 LEU A  90      21.214  60.756  -6.645  1.00 95.64           C  
ATOM    718  N   ARG A  91      25.900  59.366  -5.739  1.00 95.48           N  
ATOM    719  CA  ARG A  91      26.383  58.464  -4.699  1.00 95.48           C  
ATOM    720  C   ARG A  91      27.606  59.045  -3.997  1.00 95.48           C  
ATOM    721  O   ARG A  91      27.717  58.974  -2.771  1.00 95.48           O  
ATOM    722  CB  ARG A  91      26.718  57.092  -5.287  1.00 95.48           C  
ATOM    723  CG  ARG A  91      25.500  56.224  -5.557  1.00 95.48           C  
ATOM    724  CD  ARG A  91      25.894  54.836  -6.044  1.00 95.48           C  
ATOM    725  NE  ARG A  91      25.004  54.364  -7.101  1.00 95.48           N  
ATOM    726  CZ  ARG A  91      25.148  53.213  -7.754  1.00 95.48           C  
ATOM    727  NH1 ARG A  91      26.153  52.393  -7.470  1.00 95.48           N1+
ATOM    728  NH2 ARG A  91      24.281  52.881  -8.700  1.00 95.48           N  
ATOM    729  N   ALA A  92      28.517  59.592  -4.814  1.00 94.05           N  
ATOM    730  CA  ALA A  92      29.711  60.232  -4.266  1.00 94.05           C  
ATOM    731  C   ALA A  92      29.339  61.412  -3.372  1.00 94.05           C  
ATOM    732  O   ALA A  92      29.924  61.598  -2.303  1.00 94.05           O  
ATOM    733  CB  ALA A  92      30.634  60.692  -5.391  1.00 94.05           C  
ATOM    734  N   ALA A  93      28.403  62.202  -3.844  1.00 93.45           N  
ATOM    735  CA  ALA A  93      27.933  63.345  -3.065  1.00 93.45           C  
ATOM    736  C   ALA A  93      27.363  62.897  -1.723  1.00 93.45           C  
ATOM    737  O   ALA A  93      27.632  63.514  -0.689  1.00 93.45           O  
ATOM    738  CB  ALA A  93      26.885  64.130  -3.850  1.00 93.45           C  
ATOM    739  N   GLU A  94      26.650  61.835  -1.662  1.00 93.89           N  
ATOM    740  CA  GLU A  94      26.070  61.281  -0.442  1.00 93.89           C  
ATOM    741  C   GLU A  94      27.156  60.835   0.533  1.00 93.89           C  
ATOM    742  O   GLU A  94      27.077  61.118   1.730  1.00 93.89           O  
ATOM    743  CB  GLU A  94      25.146  60.107  -0.773  1.00 93.89           C  
ATOM    744  CG  GLU A  94      23.804  60.526  -1.358  1.00 93.89           C  
ATOM    745  CD  GLU A  94      22.947  59.349  -1.796  1.00 93.89           C  
ATOM    746  OE1 GLU A  94      21.776  59.563  -2.184  1.00 93.89           O  
ATOM    747  OE2 GLU A  94      23.449  58.204  -1.749  1.00 93.89           O1-
ATOM    748  N   GLU A  95      28.132  60.174  -0.052  1.00 94.35           N  
ATOM    749  CA  GLU A  95      29.227  59.680   0.777  1.00 94.35           C  
ATOM    750  C   GLU A  95      30.059  60.832   1.336  1.00 94.35           C  
ATOM    751  O   GLU A  95      30.488  60.792   2.491  1.00 94.35           O  
ATOM    752  CB  GLU A  95      30.118  58.726  -0.021  1.00 94.35           C  
ATOM    753  CG  GLU A  95      29.451  57.403  -0.364  1.00 94.35           C  
ATOM    754  CD  GLU A  95      29.183  56.532   0.854  1.00 94.35           C  
ATOM    755  OE1 GLU A  95      28.130  55.858   0.897  1.00 94.35           O  
ATOM    756  OE2 GLU A  95      30.034  56.526   1.771  1.00 94.35           O1-
ATOM    757  N   LEU A  96      30.286  61.865   0.438  1.00 93.04           N  
ATOM    758  CA  LEU A  96      31.022  63.045   0.879  1.00 93.04           C  
ATOM    759  C   LEU A  96      30.267  63.775   1.984  1.00 93.04           C  
ATOM    760  O   LEU A  96      30.875  64.255   2.944  1.00 93.04           O  
ATOM    761  CB  LEU A  96      31.271  63.992  -0.298  1.00 93.04           C  
ATOM    762  CG  LEU A  96      32.385  63.592  -1.267  1.00 93.04           C  
ATOM    763  CD1 LEU A  96      32.310  64.435  -2.536  1.00 93.04           C  
ATOM    764  CD2 LEU A  96      33.749  63.735  -0.602  1.00 93.04           C  
ATOM    765  N   ALA A  97      28.980  63.828   1.857  1.00 91.27           N  
ATOM    766  CA  ALA A  97      28.138  64.509   2.838  1.00 91.27           C  
ATOM    767  C   ALA A  97      28.191  63.802   4.191  1.00 91.27           C  
ATOM    768  O   ALA A  97      28.052  64.440   5.236  1.00 91.27           O  
ATOM    769  CB  ALA A  97      26.698  64.589   2.340  1.00 91.27           C  
ATOM    770  N   LYS A  98      28.550  62.514   4.292  1.00 90.90           N  
ATOM    771  CA  LYS A  98      28.589  61.707   5.508  1.00 90.90           C  
ATOM    772  C   LYS A  98      29.873  61.958   6.293  1.00 90.90           C  
ATOM    773  O   LYS A  98      29.923  61.724   7.502  1.00 90.90           O  
ATOM    774  CB  LYS A  98      28.461  60.221   5.172  1.00 90.90           C  
ATOM    775  CG  LYS A  98      27.071  59.807   4.712  1.00 90.90           C  
ATOM    776  CD  LYS A  98      27.004  58.317   4.407  1.00 90.90           C  
ATOM    777  CE  LYS A  98      25.633  57.913   3.880  1.00 90.90           C  
ATOM    778  NZ  LYS A  98      25.582  56.465   3.519  1.00 90.90           N1+
ATOM    779  N   LEU A  99      30.880  62.498   5.661  1.00 88.44           N  
ATOM    780  CA  LEU A  99      32.177  62.693   6.299  1.00 88.44           C  
ATOM    781  C   LEU A  99      32.137  63.876   7.261  1.00 88.44           C  
ATOM    782  O   LEU A  99      32.952  63.959   8.184  1.00 88.44           O  
ATOM    783  CB  LEU A  99      33.266  62.914   5.245  1.00 88.44           C  
ATOM    784  CG  LEU A  99      33.602  61.715   4.356  1.00 88.44           C  
ATOM    785  CD1 LEU A  99      34.637  62.108   3.307  1.00 88.44           C  
ATOM    786  CD2 LEU A  99      34.105  60.548   5.200  1.00 88.44           C  
ATOM    787  N   THR A 100      31.156  64.756   7.202  1.00 85.85           N  
ATOM    788  CA  THR A 100      30.829  65.883   8.066  1.00 85.85           C  
ATOM    789  C   THR A 100      32.026  66.818   8.212  1.00 85.85           C  
ATOM    790  O   THR A 100      32.235  67.406   9.276  1.00 85.85           O  
ATOM    791  CB  THR A 100      30.373  65.407   9.458  1.00 85.85           C  
ATOM    792  CG2 THR A 100      29.100  64.574   9.364  1.00 85.85           C  
ATOM    793  OG1 THR A 100      31.409  64.612  10.047  1.00 85.85           O  
ATOM    794  N   LEU A 101      32.982  66.817   7.187  1.00 87.82           N  
ATOM    795  CA  LEU A 101      34.025  67.830   7.077  1.00 87.82           C  
ATOM    796  C   LEU A 101      33.577  68.976   6.174  1.00 87.82           C  
ATOM    797  O   LEU A 101      32.872  68.755   5.188  1.00 87.82           O  
ATOM    798  CB  LEU A 101      35.317  67.212   6.535  1.00 87.82           C  
ATOM    799  CG  LEU A 101      35.954  66.115   7.388  1.00 87.82           C  
ATOM    800  CD1 LEU A 101      37.092  65.445   6.626  1.00 87.82           C  
ATOM    801  CD2 LEU A 101      36.452  66.687   8.710  1.00 87.82           C  
ATOM    802  N   GLU A 102      33.866  70.208   6.565  1.00 89.46           N  
ATOM    803  CA  GLU A 102      33.414  71.369   5.806  1.00 89.46           C  
ATOM    804  C   GLU A 102      33.773  71.237   4.328  1.00 89.46           C  
ATOM    805  O   GLU A 102      32.933  71.470   3.456  1.00 89.46           O  
ATOM    806  CB  GLU A 102      34.015  72.655   6.380  1.00 89.46           C  
ATOM    807  CG  GLU A 102      33.372  73.926   5.846  1.00 89.46           C  
ATOM    808  CD  GLU A 102      33.896  75.189   6.513  1.00 89.46           C  
ATOM    809  OE1 GLU A 102      33.510  76.302   6.091  1.00 89.46           O  
ATOM    810  OE2 GLU A 102      34.697  75.062   7.464  1.00 89.46           O1-
ATOM    811  N   ALA A 103      35.001  70.885   3.997  1.00 89.04           N  
ATOM    812  CA  ALA A 103      35.446  70.733   2.615  1.00 89.04           C  
ATOM    813  C   ALA A 103      34.676  69.619   1.911  1.00 89.04           C  
ATOM    814  O   ALA A 103      34.324  69.745   0.736  1.00 89.04           O  
ATOM    815  CB  ALA A 103      36.946  70.452   2.565  1.00 89.04           C  
ATOM    816  N   SER A 104      34.457  68.513   2.619  1.00 91.58           N  
ATOM    817  CA  SER A 104      33.701  67.399   2.056  1.00 91.58           C  
ATOM    818  C   SER A 104      32.260  67.801   1.760  1.00 91.58           C  
ATOM    819  O   SER A 104      31.703  67.421   0.729  1.00 91.58           O  
ATOM    820  CB  SER A 104      33.720  66.203   3.009  1.00 91.58           C  
ATOM    821  OG  SER A 104      35.043  65.733   3.202  1.00 91.58           O  
ATOM    822  N   LEU A 105      31.668  68.609   2.617  1.00 93.26           N  
ATOM    823  CA  LEU A 105      30.301  69.083   2.429  1.00 93.26           C  
ATOM    824  C   LEU A 105      30.211  70.024   1.232  1.00 93.26           C  
ATOM    825  O   LEU A 105      29.254  69.959   0.457  1.00 93.26           O  
ATOM    826  CB  LEU A 105      29.803  69.794   3.690  1.00 93.26           C  
ATOM    827  CG  LEU A 105      29.581  68.914   4.921  1.00 93.26           C  
ATOM    828  CD1 LEU A 105      29.329  69.779   6.152  1.00 93.26           C  
ATOM    829  CD2 LEU A 105      28.421  67.952   4.690  1.00 93.26           C  
ATOM    830  N   LYS A 106      31.241  70.927   1.128  1.00 92.27           N  
ATOM    831  CA  LYS A 106      31.297  71.807  -0.036  1.00 92.27           C  
ATOM    832  C   LYS A 106      31.393  71.001  -1.329  1.00 92.27           C  
ATOM    833  O   LYS A 106      30.728  71.321  -2.317  1.00 92.27           O  
ATOM    834  CB  LYS A 106      32.482  72.768   0.072  1.00 92.27           C  
ATOM    835  CG  LYS A 106      32.271  73.900   1.067  1.00 92.27           C  
ATOM    836  CD  LYS A 106      33.474  74.832   1.116  1.00 92.27           C  
ATOM    837  CE  LYS A 106      33.320  75.891   2.198  1.00 92.27           C  
ATOM    838  NZ  LYS A 106      34.516  76.782   2.277  1.00 92.27           N1+
ATOM    839  N   ALA A 107      32.212  69.978  -1.297  1.00 90.60           N  
ATOM    840  CA  ALA A 107      32.357  69.095  -2.451  1.00 90.60           C  
ATOM    841  C   ALA A 107      31.046  68.378  -2.761  1.00 90.60           C  
ATOM    842  O   ALA A 107      30.674  68.227  -3.926  1.00 90.60           O  
ATOM    843  CB  ALA A 107      33.471  68.079  -2.209  1.00 90.60           C  
ATOM    844  N   ALA A 108      30.387  67.861  -1.766  1.00 93.47           N  
ATOM    845  CA  ALA A 108      29.086  67.215  -1.930  1.00 93.47           C  
ATOM    846  C   ALA A 108      28.082  68.163  -2.581  1.00 93.47           C  
ATOM    847  O   ALA A 108      27.317  67.758  -3.460  1.00 93.47           O  
ATOM    848  CB  ALA A 108      28.559  66.729  -0.583  1.00 93.47           C  
ATOM    849  N   GLN A 109      28.105  69.456  -2.196  1.00 94.86           N  
ATOM    850  CA  GLN A 109      27.207  70.463  -2.751  1.00 94.86           C  
ATOM    851  C   GLN A 109      27.454  70.658  -4.244  1.00 94.86           C  
ATOM    852  O   GLN A 109      26.509  70.691  -5.036  1.00 94.86           O  
ATOM    853  CB  GLN A 109      27.372  71.794  -2.014  1.00 94.86           C  
ATOM    854  CG  GLN A 109      26.888  71.761  -0.571  1.00 94.86           C  
ATOM    855  CD  GLN A 109      27.184  73.048   0.177  1.00 94.86           C  
ATOM    856  NE2 GLN A 109      27.045  73.012   1.497  1.00 94.86           N  
ATOM    857  OE1 GLN A 109      27.534  74.066  -0.429  1.00 94.86           O  
ATOM    858  N   ILE A 110      28.696  70.834  -4.521  1.00 92.69           N  
ATOM    859  CA  ILE A 110      29.090  71.066  -5.906  1.00 92.69           C  
ATOM    860  C   ILE A 110      28.681  69.873  -6.766  1.00 92.69           C  
ATOM    861  O   ILE A 110      28.123  70.044  -7.852  1.00 92.69           O  
ATOM    862  CB  ILE A 110      30.609  71.318  -6.027  1.00 92.69           C  
ATOM    863  CG1 ILE A 110      30.988  72.636  -5.342  1.00 92.69           C  
ATOM    864  CG2 ILE A 110      31.041  71.321  -7.497  1.00 92.69           C  
ATOM    865  CD1 ILE A 110      32.489  72.860  -5.218  1.00 92.69           C  
ATOM    866  N   ALA A 111      28.970  68.718  -6.267  1.00 92.54           N  
ATOM    867  CA  ALA A 111      28.624  67.491  -6.978  1.00 92.54           C  
ATOM    868  C   ALA A 111      27.115  67.372  -7.168  1.00 92.54           C  
ATOM    869  O   ALA A 111      26.642  67.068  -8.266  1.00 92.54           O  
ATOM    870  CB  ALA A 111      29.161  66.273  -6.229  1.00 92.54           C  
ATOM    871  N   ALA A 112      26.291  67.614  -6.161  1.00 94.55           N  
ATOM    872  CA  ALA A 112      24.834  67.530  -6.215  1.00 94.55           C  
ATOM    873  C   ALA A 112      24.254  68.609  -7.126  1.00 94.55           C  
ATOM    874  O   ALA A 112      23.281  68.367  -7.843  1.00 94.55           O  
ATOM    875  CB  ALA A 112      24.242  67.648  -4.813  1.00 94.55           C  
ATOM    876  N   GLU A 113      24.852  69.832  -7.101  1.00 95.55           N  
ATOM    877  CA  GLU A 113      24.421  70.919  -7.973  1.00 95.55           C  
ATOM    878  C   GLU A 113      24.583  70.544  -9.444  1.00 95.55           C  
ATOM    879  O   GLU A 113      23.770  70.937 -10.283  1.00 95.55           O  
ATOM    880  CB  GLU A 113      25.205  72.198  -7.667  1.00 95.55           C  
ATOM    881  CG  GLU A 113      24.733  72.924  -6.417  1.00 95.55           C  
ATOM    882  CD  GLU A 113      25.593  74.127  -6.061  1.00 95.55           C  
ATOM    883  OE1 GLU A 113      25.231  74.876  -5.125  1.00 95.55           O  
ATOM    884  OE2 GLU A 113      26.637  74.321  -6.722  1.00 95.55           O1-
ATOM    885  N   LEU A 114      25.653  69.867  -9.726  1.00 93.05           N  
ATOM    886  CA  LEU A 114      25.876  69.391 -11.086  1.00 93.05           C  
ATOM    887  C   LEU A 114      24.745  68.470 -11.531  1.00 93.05           C  
ATOM    888  O   LEU A 114      24.262  68.573 -12.661  1.00 93.05           O  
ATOM    889  CB  LEU A 114      27.216  68.658 -11.185  1.00 93.05           C  
ATOM    890  CG  LEU A 114      27.620  68.168 -12.577  1.00 93.05           C  
ATOM    891  CD1 LEU A 114      27.987  69.350 -13.468  1.00 93.05           C  
ATOM    892  CD2 LEU A 114      28.780  67.183 -12.481  1.00 93.05           C  
ATOM    893  N   VAL A 115      24.269  67.579 -10.721  1.00 94.20           N  
ATOM    894  CA  VAL A 115      23.175  66.661 -11.023  1.00 94.20           C  
ATOM    895  C   VAL A 115      21.889  67.449 -11.263  1.00 94.20           C  
ATOM    896  O   VAL A 115      21.149  67.168 -12.207  1.00 94.20           O  
ATOM    897  CB  VAL A 115      22.967  65.634  -9.887  1.00 94.20           C  
ATOM    898  CG1 VAL A 115      21.765  64.738 -10.184  1.00 94.20           C  
ATOM    899  CG2 VAL A 115      24.227  64.795  -9.690  1.00 94.20           C  
ATOM    900  N   VAL A 116      21.616  68.511 -10.419  1.00 95.15           N  
ATOM    901  CA  VAL A 116      20.419  69.336 -10.542  1.00 95.15           C  
ATOM    902  C   VAL A 116      20.437  70.077 -11.878  1.00 95.15           C  
ATOM    903  O   VAL A 116      19.414  70.159 -12.562  1.00 95.15           O  
ATOM    904  CB  VAL A 116      20.302  70.343  -9.377  1.00 95.15           C  
ATOM    905  CG1 VAL A 116      19.140  71.307  -9.611  1.00 95.15           C  
ATOM    906  CG2 VAL A 116      20.128  69.605  -8.050  1.00 95.15           C  
ATOM    907  N   ARG A 117      21.580  70.590 -12.223  1.00 93.00           N  
ATOM    908  CA  ARG A 117      21.748  71.383 -13.436  1.00 93.00           C  
ATOM    909  C   ARG A 117      21.525  70.532 -14.681  1.00 93.00           C  
ATOM    910  O   ARG A 117      20.870  70.969 -15.630  1.00 93.00           O  
ATOM    911  CB  ARG A 117      23.141  72.015 -13.476  1.00 93.00           C  
ATOM    912  CG  ARG A 117      23.362  72.943 -14.660  1.00 93.00           C  
ATOM    913  CD  ARG A 117      24.723  73.621 -14.599  1.00 93.00           C  
ATOM    914  NE  ARG A 117      25.812  72.651 -14.662  1.00 93.00           N  
ATOM    915  CZ  ARG A 117      27.097  72.941 -14.475  1.00 93.00           C  
ATOM    916  NH1 ARG A 117      27.481  74.184 -14.206  1.00 93.00           N1+
ATOM    917  NH2 ARG A 117      28.006  71.980 -14.556  1.00 93.00           N  
ATOM    918  N   GLU A 118      21.921  69.317 -14.680  1.00 92.42           N  
ATOM    919  CA  GLU A 118      21.913  68.488 -15.881  1.00 92.42           C  
ATOM    920  C   GLU A 118      20.603  67.715 -16.011  1.00 92.42           C  
ATOM    921  O   GLU A 118      20.188  67.368 -17.118  1.00 92.42           O  
ATOM    922  CB  GLU A 118      23.096  67.517 -15.872  1.00 92.42           C  
ATOM    923  CG  GLU A 118      24.453  68.199 -15.984  1.00 92.42           C  
ATOM    924  CD  GLU A 118      24.655  68.918 -17.309  1.00 92.42           C  
ATOM    925  OE1 GLU A 118      25.375  69.941 -17.341  1.00 92.42           O  
ATOM    926  OE2 GLU A 118      24.087  68.454 -18.323  1.00 92.42           O1-
ATOM    927  N   GLN A 119      19.886  67.446 -14.975  1.00 90.49           N  
ATOM    928  CA  GLN A 119      18.614  66.733 -15.018  1.00 90.49           C  
ATOM    929  C   GLN A 119      17.553  67.451 -14.189  1.00 90.49           C  
ATOM    930  O   GLN A 119      17.109  66.937 -13.159  1.00 90.49           O  
ATOM    931  CB  GLN A 119      18.787  65.297 -14.519  1.00 90.49           C  
ATOM    932  CG  GLN A 119      19.634  64.426 -15.437  1.00 90.49           C  
ATOM    933  CD  GLN A 119      18.947  63.126 -15.812  1.00 90.49           C  
ATOM    934  NE2 GLN A 119      19.726  62.158 -16.282  1.00 90.49           N  
ATOM    935  OE1 GLN A 119      17.726  62.995 -15.682  1.00 90.49           O  
ATOM    936  N   PRO A 120      17.199  68.721 -14.728  1.00 86.26           N  
ATOM    937  CA  PRO A 120      16.168  69.413 -13.949  1.00 86.26           C  
ATOM    938  C   PRO A 120      14.829  68.680 -13.960  1.00 86.26           C  
ATOM    939  O   PRO A 120      14.455  68.083 -14.973  1.00 86.26           O  
ATOM    940  CB  PRO A 120      16.053  70.771 -14.646  1.00 86.26           C  
ATOM    941  CG  PRO A 120      16.555  70.533 -16.033  1.00 86.26           C  
ATOM    942  CD  PRO A 120      17.524  69.386 -16.000  1.00 86.26           C  
ATOM    943  N   GLY A 121      14.191  68.493 -12.872  1.00 88.19           N  
ATOM    944  CA  GLY A 121      12.847  67.946 -12.767  1.00 88.19           C  
ATOM    945  C   GLY A 121      12.829  66.445 -12.548  1.00 88.19           C  
ATOM    946  O   GLY A 121      11.766  65.857 -12.330  1.00 88.19           O  
ATOM    947  N   SER A 122      14.015  65.795 -12.676  1.00 91.89           N  
ATOM    948  CA  SER A 122      14.114  64.349 -12.503  1.00 91.89           C  
ATOM    949  C   SER A 122      14.113  63.968 -11.027  1.00 91.89           C  
ATOM    950  O   SER A 122      14.229  64.833 -10.157  1.00 91.89           O  
ATOM    951  CB  SER A 122      15.378  63.813 -13.176  1.00 91.89           C  
ATOM    952  OG  SER A 122      16.537  64.228 -12.472  1.00 91.89           O  
ATOM    953  N   ASN A 123      13.836  62.624 -10.704  1.00 91.56           N  
ATOM    954  CA  ASN A 123      13.923  62.085  -9.350  1.00 91.56           C  
ATOM    955  C   ASN A 123      15.323  62.258  -8.769  1.00 91.56           C  
ATOM    956  O   ASN A 123      15.474  62.530  -7.576  1.00 91.56           O  
ATOM    957  CB  ASN A 123      13.521  60.609  -9.334  1.00 91.56           C  
ATOM    958  CG  ASN A 123      12.024  60.410  -9.476  1.00 91.56           C  
ATOM    959  ND2 ASN A 123      11.622  59.222  -9.911  1.00 91.56           N  
ATOM    960  OD1 ASN A 123      11.236  61.318  -9.199  1.00 91.56           O  
ATOM    961  N   LEU A 124      16.358  62.141  -9.692  1.00 92.57           N  
ATOM    962  CA  LEU A 124      17.742  62.338  -9.274  1.00 92.57           C  
ATOM    963  C   LEU A 124      17.972  63.774  -8.814  1.00 92.57           C  
ATOM    964  O   LEU A 124      18.673  64.010  -7.828  1.00 92.57           O  
ATOM    965  CB  LEU A 124      18.701  61.997 -10.418  1.00 92.57           C  
ATOM    966  CG  LEU A 124      18.847  60.514 -10.761  1.00 92.57           C  
ATOM    967  CD1 LEU A 124      19.691  60.341 -12.019  1.00 92.57           C  
ATOM    968  CD2 LEU A 124      19.460  59.752  -9.591  1.00 92.57           C  
ATOM    969  N   ALA A 125      17.322  64.701  -9.579  1.00 91.98           N  
ATOM    970  CA  ALA A 125      17.457  66.112  -9.223  1.00 91.98           C  
ATOM    971  C   ALA A 125      16.836  66.396  -7.859  1.00 91.98           C  
ATOM    972  O   ALA A 125      17.390  67.158  -7.063  1.00 91.98           O  
ATOM    973  CB  ALA A 125      16.815  66.994 -10.291  1.00 91.98           C  
ATOM    974  N   GLU A 126      15.728  65.766  -7.562  1.00 94.20           N  
ATOM    975  CA  GLU A 126      15.061  65.955  -6.277  1.00 94.20           C  
ATOM    976  C   GLU A 126      15.916  65.424  -5.129  1.00 94.20           C  
ATOM    977  O   GLU A 126      16.032  66.069  -4.085  1.00 94.20           O  
ATOM    978  CB  GLU A 126      13.693  65.269  -6.275  1.00 94.20           C  
ATOM    979  CG  GLU A 126      12.654  65.965  -7.142  1.00 94.20           C  
ATOM    980  CD  GLU A 126      12.389  67.402  -6.721  1.00 94.20           C  
ATOM    981  OE1 GLU A 126      12.310  68.288  -7.604  1.00 94.20           O  
ATOM    982  OE2 GLU A 126      12.261  67.645  -5.501  1.00 94.20           O1-
ATOM    983  N   LYS A 127      16.475  64.280  -5.345  1.00 93.14           N  
ATOM    984  CA  LYS A 127      17.377  63.708  -4.350  1.00 93.14           C  
ATOM    985  C   LYS A 127      18.609  64.589  -4.155  1.00 93.14           C  
ATOM    986  O   LYS A 127      19.066  64.785  -3.027  1.00 93.14           O  
ATOM    987  CB  LYS A 127      17.802  62.297  -4.758  1.00 93.14           C  
ATOM    988  CG  LYS A 127      16.706  61.253  -4.610  1.00 93.14           C  
ATOM    989  CD  LYS A 127      17.207  59.860  -4.967  1.00 93.14           C  
ATOM    990  CE  LYS A 127      16.098  58.822  -4.865  1.00 93.14           C  
ATOM    991  NZ  LYS A 127      16.578  57.459  -5.243  1.00 93.14           N1+
ATOM    992  N   ALA A 128      19.141  65.088  -5.316  1.00 94.00           N  
ATOM    993  CA  ALA A 128      20.307  65.966  -5.259  1.00 94.00           C  
ATOM    994  C   ALA A 128      19.993  67.243  -4.483  1.00 94.00           C  
ATOM    995  O   ALA A 128      20.822  67.724  -3.707  1.00 94.00           O  
ATOM    996  CB  ALA A 128      20.785  66.308  -6.668  1.00 94.00           C  
ATOM    997  N   LYS A 129      18.833  67.839  -4.680  1.00 94.19           N  
ATOM    998  CA  LYS A 129      18.434  69.043  -3.957  1.00 94.19           C  
ATOM    999  C   LYS A 129      18.404  68.796  -2.451  1.00 94.19           C  
ATOM   1000  O   LYS A 129      18.809  69.657  -1.667  1.00 94.19           O  
ATOM   1001  CB  LYS A 129      17.065  69.528  -4.436  1.00 94.19           C  
ATOM   1002  CG  LYS A 129      17.079  70.148  -5.826  1.00 94.19           C  
ATOM   1003  CD  LYS A 129      15.691  70.619  -6.242  1.00 94.19           C  
ATOM   1004  CE  LYS A 129      15.696  71.198  -7.649  1.00 94.19           C  
ATOM   1005  NZ  LYS A 129      14.328  71.612  -8.083  1.00 94.19           N1+
ATOM   1006  N   THR A 130      17.965  67.622  -2.078  1.00 94.34           N  
ATOM   1007  CA  THR A 130      17.921  67.252  -0.667  1.00 94.34           C  
ATOM   1008  C   THR A 130      19.330  67.150  -0.091  1.00 94.34           C  
ATOM   1009  O   THR A 130      19.590  67.625   1.018  1.00 94.34           O  
ATOM   1010  CB  THR A 130      17.182  65.917  -0.463  1.00 94.34           C  
ATOM   1011  CG2 THR A 130      17.145  65.529   1.012  1.00 94.34           C  
ATOM   1012  OG1 THR A 130      15.839  66.042  -0.946  1.00 94.34           O  
ATOM   1013  N   ILE A 131      20.239  66.568  -0.859  1.00 94.34           N  
ATOM   1014  CA  ILE A 131      21.625  66.425  -0.426  1.00 94.34           C  
ATOM   1015  C   ILE A 131      22.257  67.805  -0.258  1.00 94.34           C  
ATOM   1016  O   ILE A 131      22.995  68.043   0.701  1.00 94.34           O  
ATOM   1017  CB  ILE A 131      22.444  65.577  -1.425  1.00 94.34           C  
ATOM   1018  CG1 ILE A 131      21.956  64.123  -1.418  1.00 94.34           C  
ATOM   1019  CG2 ILE A 131      23.939  65.656  -1.101  1.00 94.34           C  
ATOM   1020  CD1 ILE A 131      22.553  63.265  -2.524  1.00 94.34           C  
ATOM   1021  N   ILE A 132      21.903  68.688  -1.179  1.00 95.12           N  
ATOM   1022  CA  ILE A 132      22.429  70.047  -1.107  1.00 95.12           C  
ATOM   1023  C   ILE A 132      21.976  70.707   0.193  1.00 95.12           C  
ATOM   1024  O   ILE A 132      22.787  71.296   0.913  1.00 95.12           O  
ATOM   1025  CB  ILE A 132      21.981  70.891  -2.322  1.00 95.12           C  
ATOM   1026  CG1 ILE A 132      22.640  70.372  -3.605  1.00 95.12           C  
ATOM   1027  CG2 ILE A 132      22.304  72.372  -2.098  1.00 95.12           C  
ATOM   1028  CD1 ILE A 132      22.088  70.995  -4.879  1.00 95.12           C  
ATOM   1029  N   LEU A 133      20.759  70.521   0.512  1.00 94.53           N  
ATOM   1030  CA  LEU A 133      20.197  71.118   1.719  1.00 94.53           C  
ATOM   1031  C   LEU A 133      20.800  70.486   2.969  1.00 94.53           C  
ATOM   1032  O   LEU A 133      21.100  71.184   3.941  1.00 94.53           O  
ATOM   1033  CB  LEU A 133      18.675  70.961   1.737  1.00 94.53           C  
ATOM   1034  CG  LEU A 133      17.893  71.819   0.742  1.00 94.53           C  
ATOM   1035  CD1 LEU A 133      16.424  71.406   0.726  1.00 94.53           C  
ATOM   1036  CD2 LEU A 133      18.034  73.298   1.084  1.00 94.53           C  
ATOM   1037  N   GLN A 134      20.993  69.228   2.959  1.00 93.81           N  
ATOM   1038  CA  GLN A 134      21.623  68.520   4.068  1.00 93.81           C  
ATOM   1039  C   GLN A 134      23.047  69.015   4.300  1.00 93.81           C  
ATOM   1040  O   GLN A 134      23.443  69.269   5.439  1.00 93.81           O  
ATOM   1041  CB  GLN A 134      21.626  67.011   3.809  1.00 93.81           C  
ATOM   1042  CG  GLN A 134      20.244  66.377   3.855  1.00 93.81           C  
ATOM   1043  CD  GLN A 134      20.258  64.913   3.457  1.00 93.81           C  
ATOM   1044  NE2 GLN A 134      19.221  64.181   3.854  1.00 93.81           N  
ATOM   1045  OE1 GLN A 134      21.190  64.443   2.798  1.00 93.81           O  
ATOM   1046  N   ALA A 135      23.769  69.123   3.154  1.00 92.56           N  
ATOM   1047  CA  ALA A 135      25.165  69.550   3.221  1.00 92.56           C  
ATOM   1048  C   ALA A 135      25.275  70.990   3.716  1.00 92.56           C  
ATOM   1049  O   ALA A 135      26.145  71.307   4.529  1.00 92.56           O  
ATOM   1050  CB  ALA A 135      25.830  69.409   1.854  1.00 92.56           C  
ATOM   1051  N   ARG A 136      24.350  71.822   3.325  1.00 95.61           N  
ATOM   1052  CA  ARG A 136      24.364  73.219   3.749  1.00 95.61           C  
ATOM   1053  C   ARG A 136      24.058  73.343   5.238  1.00 95.61           C  
ATOM   1054  O   ARG A 136      24.700  74.124   5.946  1.00 95.61           O  
ATOM   1055  CB  ARG A 136      23.356  74.037   2.938  1.00 95.61           C  
ATOM   1056  CG  ARG A 136      23.806  74.333   1.515  1.00 95.61           C  
ATOM   1057  CD  ARG A 136      22.756  75.119   0.744  1.00 95.61           C  
ATOM   1058  NE  ARG A 136      23.215  75.459  -0.599  1.00 95.61           N  
ATOM   1059  CZ  ARG A 136      22.464  76.031  -1.536  1.00 95.61           C  
ATOM   1060  NH1 ARG A 136      21.195  76.340  -1.291  1.00 95.61           N1+
ATOM   1061  NH2 ARG A 136      22.984  76.297  -2.725  1.00 95.61           N  
ATOM   1062  N   ALA A 137      23.092  72.620   5.610  1.00 92.71           N  
ATOM   1063  CA  ALA A 137      22.731  72.635   7.025  1.00 92.71           C  
ATOM   1064  C   ALA A 137      23.891  72.152   7.892  1.00 92.71           C  
ATOM   1065  O   ALA A 137      24.214  72.771   8.910  1.00 92.71           O  
ATOM   1066  CB  ALA A 137      21.495  71.774   7.270  1.00 92.71           C  
ATOM   1067  N   ALA A 138      24.499  71.022   7.502  1.00 93.03           N  
ATOM   1068  CA  ALA A 138      25.632  70.477   8.245  1.00 93.03           C  
ATOM   1069  C   ALA A 138      26.808  71.451   8.242  1.00 93.03           C  
ATOM   1070  O   ALA A 138      27.462  71.648   9.269  1.00 93.03           O  
ATOM   1071  CB  ALA A 138      26.058  69.134   7.659  1.00 93.03           C  
ATOM   1072  N   GLU A 139      27.040  71.978   7.040  1.00 93.16           N  
ATOM   1073  CA  GLU A 139      28.127  72.943   6.923  1.00 93.16           C  
ATOM   1074  C   GLU A 139      27.902  74.144   7.838  1.00 93.16           C  
ATOM   1075  O   GLU A 139      28.825  74.590   8.524  1.00 93.16           O  
ATOM   1076  CB  GLU A 139      28.279  73.409   5.472  1.00 93.16           C  
ATOM   1077  CG  GLU A 139      29.446  74.360   5.250  1.00 93.16           C  
ATOM   1078  CD  GLU A 139      29.477  74.955   3.850  1.00 93.16           C  
ATOM   1079  OE1 GLU A 139      30.464  75.643   3.506  1.00 93.16           O  
ATOM   1080  OE2 GLU A 139      28.507  74.730   3.094  1.00 93.16           O1-
ATOM   1081  N   LEU A 140      26.742  74.658   7.866  1.00 93.77           N  
ATOM   1082  CA  LEU A 140      26.408  75.807   8.701  1.00 93.77           C  
ATOM   1083  C   LEU A 140      26.536  75.460  10.180  1.00 93.77           C  
ATOM   1084  O   LEU A 140      27.020  76.271  10.973  1.00 93.77           O  
ATOM   1085  CB  LEU A 140      24.988  76.293   8.400  1.00 93.77           C  
ATOM   1086  CG  LEU A 140      24.808  77.105   7.115  1.00 93.77           C  
ATOM   1087  CD1 LEU A 140      23.325  77.316   6.826  1.00 93.77           C  
ATOM   1088  CD2 LEU A 140      25.533  78.441   7.221  1.00 93.77           C  
ATOM   1089  N   ALA A 141      26.149  74.315  10.516  1.00 92.54           N  
ATOM   1090  CA  ALA A 141      26.261  73.863  11.900  1.00 92.54           C  
ATOM   1091  C   ALA A 141      27.720  73.813  12.346  1.00 92.54           C  
ATOM   1092  O   ALA A 141      28.050  74.226  13.460  1.00 92.54           O  
ATOM   1093  CB  ALA A 141      25.611  72.491  12.067  1.00 92.54           C  
ATOM   1094  N   ILE A 142      28.593  73.303  11.470  1.00 92.02           N  
ATOM   1095  CA  ILE A 142      30.019  73.212  11.763  1.00 92.02           C  
ATOM   1096  C   ILE A 142      30.607  74.614  11.912  1.00 92.02           C  
ATOM   1097  O   ILE A 142      31.371  74.877  12.844  1.00 92.02           O  
ATOM   1098  CB  ILE A 142      30.773  72.429  10.664  1.00 92.02           C  
ATOM   1099  CG1 ILE A 142      30.367  70.951  10.686  1.00 92.02           C  
ATOM   1100  CG2 ILE A 142      32.288  72.583  10.833  1.00 92.02           C  
ATOM   1101  CD1 ILE A 142      30.904  70.143   9.513  1.00 92.02           C  
ATOM   1102  N   ARG A 143      30.229  75.368  11.044  1.00 92.27           N  
ATOM   1103  CA  ARG A 143      30.716  76.743  11.079  1.00 92.27           C  
ATOM   1104  C   ARG A 143      30.298  77.441  12.369  1.00 92.27           C  
ATOM   1105  O   ARG A 143      31.098  78.145  12.987  1.00 92.27           O  
ATOM   1106  CB  ARG A 143      30.201  77.526   9.869  1.00 92.27           C  
ATOM   1107  CG  ARG A 143      30.817  78.909   9.723  1.00 92.27           C  
ATOM   1108  CD  ARG A 143      30.352  79.602   8.450  1.00 92.27           C  
ATOM   1109  NE  ARG A 143      31.028  79.070   7.269  1.00 92.27           N  
ATOM   1110  CZ  ARG A 143      30.824  79.494   6.025  1.00 92.27           C  
ATOM   1111  NH1 ARG A 143      29.958  80.467   5.773  1.00 92.27           N1+
ATOM   1112  NH2 ARG A 143      31.494  78.939   5.024  1.00 92.27           N  
ATOM   1113  N   ILE A 144      29.056  77.327  12.764  1.00 92.12           N  
ATOM   1114  CA  ILE A 144      28.533  77.892  14.002  1.00 92.12           C  
ATOM   1115  C   ILE A 144      29.291  77.313  15.195  1.00 92.12           C  
ATOM   1116  O   ILE A 144      29.648  78.040  16.124  1.00 92.12           O  
ATOM   1117  CB  ILE A 144      27.017  77.627  14.150  1.00 92.12           C  
ATOM   1118  CG1 ILE A 144      26.228  78.456  13.131  1.00 92.12           C  
ATOM   1119  CG2 ILE A 144      26.554  77.927  15.579  1.00 92.12           C  
ATOM   1120  CD1 ILE A 144      24.759  78.071  13.025  1.00 92.12           C  
ATOM   1121  N   GLU A 145      29.563  76.048  15.225  1.00 90.27           N  
ATOM   1122  CA  GLU A 145      30.330  75.399  16.283  1.00 90.27           C  
ATOM   1123  C   GLU A 145      31.727  76.001  16.400  1.00 90.27           C  
ATOM   1124  O   GLU A 145      32.222  76.224  17.508  1.00 90.27           O  
ATOM   1125  CB  GLU A 145      30.426  73.892  16.031  1.00 90.27           C  
ATOM   1126  CG  GLU A 145      31.023  73.111  17.193  1.00 90.27           C  
ATOM   1127  CD  GLU A 145      31.084  71.612  16.941  1.00 90.27           C  
ATOM   1128  OE1 GLU A 145      31.444  70.854  17.870  1.00 90.27           O  
ATOM   1129  OE2 GLU A 145      30.769  71.193  15.804  1.00 90.27           O1-
ATOM   1130  N   GLU A 146      32.315  76.282  15.265  1.00 89.66           N  
ATOM   1131  CA  GLU A 146      33.655  76.861  15.249  1.00 89.66           C  
ATOM   1132  C   GLU A 146      33.640  78.301  15.755  1.00 89.66           C  
ATOM   1133  O   GLU A 146      34.536  78.714  16.493  1.00 89.66           O  
ATOM   1134  CB  GLU A 146      34.248  76.805  13.840  1.00 89.66           C  
ATOM   1135  CG  GLU A 146      34.640  75.403  13.393  1.00 89.66           C  
ATOM   1136  CD  GLU A 146      35.121  75.345  11.952  1.00 89.66           C  
ATOM   1137  OE1 GLU A 146      35.611  74.278  11.518  1.00 89.66           O  
ATOM   1138  OE2 GLU A 146      35.007  76.375  11.252  1.00 89.66           O1-
ATOM   1139  N   GLN A 147      32.578  79.028  15.433  1.00 89.46           N  
ATOM   1140  CA  GLN A 147      32.466  80.444  15.770  1.00 89.46           C  
ATOM   1141  C   GLN A 147      32.083  80.631  17.235  1.00 89.46           C  
ATOM   1142  O   GLN A 147      32.609  81.519  17.911  1.00 89.46           O  
ATOM   1143  CB  GLN A 147      31.440  81.131  14.867  1.00 89.46           C  
ATOM   1144  CG  GLN A 147      31.932  81.369  13.446  1.00 89.46           C  
ATOM   1145  CD  GLN A 147      30.887  82.025  12.564  1.00 89.46           C  
ATOM   1146  NE2 GLN A 147      31.307  82.493  11.394  1.00 89.46           N  
ATOM   1147  OE1 GLN A 147      29.711  82.110  12.931  1.00 89.46           O  
ATOM   1148  N   LEU A 148      31.084  79.837  17.665  1.00 88.88           N  
ATOM   1149  CA  LEU A 148      30.526  80.040  18.997  1.00 88.88           C  
ATOM   1150  C   LEU A 148      31.168  79.093  20.006  1.00 88.88           C  
ATOM   1151  O   LEU A 148      30.926  79.204  21.209  1.00 88.88           O  
ATOM   1152  CB  LEU A 148      29.009  79.835  18.979  1.00 88.88           C  
ATOM   1153  CG  LEU A 148      28.196  80.848  18.172  1.00 88.88           C  
ATOM   1154  CD1 LEU A 148      26.717  80.480  18.196  1.00 88.88           C  
ATOM   1155  CD2 LEU A 148      28.412  82.257  18.709  1.00 88.88           C  
ATOM   1156  N   LYS A 149      32.013  78.229  19.505  1.00 85.86           N  
ATOM   1157  CA  LYS A 149      32.720  77.261  20.339  1.00 85.86           C  
ATOM   1158  C   LYS A 149      31.741  76.407  21.140  1.00 85.86           C  
ATOM   1159  O   LYS A 149      30.638  76.114  20.673  1.00 85.86           O  
ATOM   1160  CB  LYS A 149      33.687  77.973  21.286  1.00 85.86           C  
ATOM   1161  CG  LYS A 149      34.793  78.741  20.577  1.00 85.86           C  
ATOM   1162  CD  LYS A 149      35.726  79.422  21.570  1.00 85.86           C  
ATOM   1163  CE  LYS A 149      36.806  80.229  20.861  1.00 85.86           C  
ATOM   1164  NZ  LYS A 149      37.720  80.903  21.832  1.00 85.86           N1+
ATOM   1165  N   ASP A 150      31.965  75.793  22.274  1.00 81.25           N  
ATOM   1166  CA  ASP A 150      31.161  74.817  23.003  1.00 81.25           C  
ATOM   1167  C   ASP A 150      30.020  75.499  23.755  1.00 81.25           C  
ATOM   1168  O   ASP A 150      29.805  75.234  24.940  1.00 81.25           O  
ATOM   1169  CB  ASP A 150      32.033  74.023  23.978  1.00 81.25           C  
ATOM   1170  CG  ASP A 150      32.812  72.908  23.303  1.00 81.25           C  
ATOM   1171  OD1 ASP A 150      32.386  72.429  22.230  1.00 81.25           O  
ATOM   1172  OD2 ASP A 150      33.861  72.504  23.850  1.00 81.25           O1-
ATOM   1173  N   THR A 151      29.234  76.483  23.061  1.00 89.08           N  
ATOM   1174  CA  THR A 151      28.070  77.103  23.684  1.00 89.08           C  
ATOM   1175  C   THR A 151      26.837  76.217  23.530  1.00 89.08           C  
ATOM   1176  O   THR A 151      26.835  75.282  22.727  1.00 89.08           O  
ATOM   1177  CB  THR A 151      27.786  78.491  23.078  1.00 89.08           C  
ATOM   1178  CG2 THR A 151      28.998  79.407  23.213  1.00 89.08           C  
ATOM   1179  OG1 THR A 151      27.464  78.343  21.690  1.00 89.08           O  
ATOM   1180  N   GLU A 152      25.829  76.433  24.428  1.00 89.88           N  
ATOM   1181  CA  GLU A 152      24.562  75.710  24.363  1.00 89.88           C  
ATOM   1182  C   GLU A 152      23.891  75.895  23.005  1.00 89.88           C  
ATOM   1183  O   GLU A 152      23.305  74.955  22.462  1.00 89.88           O  
ATOM   1184  CB  GLU A 152      23.622  76.167  25.482  1.00 89.88           C  
ATOM   1185  CG  GLU A 152      23.995  75.631  26.855  1.00 89.88           C  
ATOM   1186  CD  GLU A 152      23.894  74.118  26.957  1.00 89.88           C  
ATOM   1187  OE1 GLU A 152      24.837  73.481  27.478  1.00 89.88           O  
ATOM   1188  OE2 GLU A 152      22.864  73.565  26.512  1.00 89.88           O1-
ATOM   1189  N   LEU A 153      24.072  77.079  22.507  1.00 89.03           N  
ATOM   1190  CA  LEU A 153      23.484  77.404  21.212  1.00 89.03           C  
ATOM   1191  C   LEU A 153      24.130  76.584  20.101  1.00 89.03           C  
ATOM   1192  O   LEU A 153      23.440  76.083  19.210  1.00 89.03           O  
ATOM   1193  CB  LEU A 153      23.634  78.898  20.915  1.00 89.03           C  
ATOM   1194  CG  LEU A 153      22.744  79.461  19.806  1.00 89.03           C  
ATOM   1195  CD1 LEU A 153      21.887  80.603  20.342  1.00 89.03           C  
ATOM   1196  CD2 LEU A 153      23.590  79.931  18.627  1.00 89.03           C  
ATOM   1197  N   ALA A 154      25.434  76.473  20.123  1.00 90.61           N  
ATOM   1198  CA  ALA A 154      26.164  75.669  19.147  1.00 90.61           C  
ATOM   1199  C   ALA A 154      25.740  74.204  19.216  1.00 90.61           C  
ATOM   1200  O   ALA A 154      25.560  73.555  18.183  1.00 90.61           O  
ATOM   1201  CB  ALA A 154      27.669  75.794  19.372  1.00 90.61           C  
ATOM   1202  N   LYS A 155      25.579  73.651  20.423  1.00 91.27           N  
ATOM   1203  CA  LYS A 155      25.148  72.270  20.619  1.00 91.27           C  
ATOM   1204  C   LYS A 155      23.745  72.047  20.063  1.00 91.27           C  
ATOM   1205  O   LYS A 155      23.480  71.029  19.421  1.00 91.27           O  
ATOM   1206  CB  LYS A 155      25.188  71.901  22.102  1.00 91.27           C  
ATOM   1207  CG  LYS A 155      26.595  71.775  22.671  1.00 91.27           C  
ATOM   1208  CD  LYS A 155      26.569  71.386  24.144  1.00 91.27           C  
ATOM   1209  CE  LYS A 155      27.971  71.340  24.735  1.00 91.27           C  
ATOM   1210  NZ  LYS A 155      27.949  71.010  26.192  1.00 91.27           N1+
ATOM   1211  N   GLU A 156      22.930  73.052  20.288  1.00 92.57           N  
ATOM   1212  CA  GLU A 156      21.558  72.967  19.799  1.00 92.57           C  
ATOM   1213  C   GLU A 156      21.511  73.015  18.274  1.00 92.57           C  
ATOM   1214  O   GLU A 156      20.732  72.293  17.650  1.00 92.57           O  
ATOM   1215  CB  GLU A 156      20.706  74.096  20.386  1.00 92.57           C  
ATOM   1216  CG  GLU A 156      20.365  73.908  21.857  1.00 92.57           C  
ATOM   1217  CD  GLU A 156      19.466  75.002  22.409  1.00 92.57           C  
ATOM   1218  OE1 GLU A 156      19.249  75.045  23.642  1.00 92.57           O  
ATOM   1219  OE2 GLU A 156      18.974  75.823  21.604  1.00 92.57           O1-
ATOM   1220  N   ALA A 157      22.324  73.863  17.685  1.00 91.71           N  
ATOM   1221  CA  ALA A 157      22.405  73.971  16.231  1.00 91.71           C  
ATOM   1222  C   ALA A 157      22.838  72.648  15.606  1.00 91.71           C  
ATOM   1223  O   ALA A 157      22.260  72.204  14.612  1.00 91.71           O  
ATOM   1224  CB  ALA A 157      23.369  75.086  15.832  1.00 91.71           C  
ATOM   1225  N   LYS A 158      23.828  72.042  16.244  1.00 90.97           N  
ATOM   1226  CA  LYS A 158      24.320  70.749  15.779  1.00 90.97           C  
ATOM   1227  C   LYS A 158      23.238  69.679  15.888  1.00 90.97           C  
ATOM   1228  O   LYS A 158      23.042  68.889  14.963  1.00 90.97           O  
ATOM   1229  CB  LYS A 158      25.556  70.327  16.574  1.00 90.97           C  
ATOM   1230  CG  LYS A 158      26.236  69.073  16.042  1.00 90.97           C  
ATOM   1231  CD  LYS A 158      27.462  68.707  16.870  1.00 90.97           C  
ATOM   1232  CE  LYS A 158      28.067  67.385  16.420  1.00 90.97           C  
ATOM   1233  NZ  LYS A 158      29.262  67.016  17.237  1.00 90.97           N1+
ATOM   1234  N   GLU A 159      22.624  69.627  16.946  1.00 93.82           N  
ATOM   1235  CA  GLU A 159      21.556  68.657  17.170  1.00 93.82           C  
ATOM   1236  C   GLU A 159      20.425  68.839  16.163  1.00 93.82           C  
ATOM   1237  O   GLU A 159      19.902  67.861  15.624  1.00 93.82           O  
ATOM   1238  CB  GLU A 159      21.013  68.775  18.597  1.00 93.82           C  
ATOM   1239  CG  GLU A 159      20.006  67.695  18.963  1.00 93.82           C  
ATOM   1240  CD  GLU A 159      19.504  67.802  20.394  1.00 93.82           C  
ATOM   1241  OE1 GLU A 159      18.603  67.024  20.782  1.00 93.82           O  
ATOM   1242  OE2 GLU A 159      20.016  68.672  21.134  1.00 93.82           O1-
ATOM   1243  N   LEU A 160      20.059  70.098  15.965  1.00 93.58           N  
ATOM   1244  CA  LEU A 160      18.986  70.412  15.028  1.00 93.58           C  
ATOM   1245  C   LEU A 160      19.355  69.980  13.613  1.00 93.58           C  
ATOM   1246  O   LEU A 160      18.530  69.400  12.903  1.00 93.58           O  
ATOM   1247  CB  LEU A 160      18.677  71.912  15.051  1.00 93.58           C  
ATOM   1248  CG  LEU A 160      17.497  72.374  14.195  1.00 93.58           C  
ATOM   1249  CD1 LEU A 160      16.210  71.698  14.657  1.00 93.58           C  
ATOM   1250  CD2 LEU A 160      17.359  73.892  14.250  1.00 93.58           C  
ATOM   1251  N   ALA A 161      20.565  70.276  13.184  1.00 92.50           N  
ATOM   1252  CA  ALA A 161      21.033  69.866  11.863  1.00 92.50           C  
ATOM   1253  C   ALA A 161      21.004  68.347  11.718  1.00 92.50           C  
ATOM   1254  O   ALA A 161      20.573  67.823  10.688  1.00 92.50           O  
ATOM   1255  CB  ALA A 161      22.443  70.393  11.611  1.00 92.50           C  
ATOM   1256  N   THR A 162      21.412  67.629  12.703  1.00 93.07           N  
ATOM   1257  CA  THR A 162      21.447  66.171  12.685  1.00 93.07           C  
ATOM   1258  C   THR A 162      20.035  65.597  12.601  1.00 93.07           C  
ATOM   1259  O   THR A 162      19.785  64.658  11.840  1.00 93.07           O  
ATOM   1260  CB  THR A 162      22.155  65.613  13.934  1.00 93.07           C  
ATOM   1261  CG2 THR A 162      22.216  64.089  13.898  1.00 93.07           C  
ATOM   1262  OG1 THR A 162      23.491  66.132  13.989  1.00 93.07           O  
ATOM   1263  N   GLU A 163      19.177  66.178  13.387  1.00 92.98           N  
ATOM   1264  CA  GLU A 163      17.787  65.732  13.373  1.00 92.98           C  
ATOM   1265  C   GLU A 163      17.142  65.984  12.012  1.00 92.98           C  
ATOM   1266  O   GLU A 163      16.408  65.134  11.502  1.00 92.98           O  
ATOM   1267  CB  GLU A 163      16.986  66.435  14.472  1.00 92.98           C  
ATOM   1268  CG  GLU A 163      17.313  65.948  15.876  1.00 92.98           C  
ATOM   1269  CD  GLU A 163      16.491  66.635  16.956  1.00 92.98           C  
ATOM   1270  OE1 GLU A 163      16.625  66.270  18.146  1.00 92.98           O  
ATOM   1271  OE2 GLU A 163      15.705  67.545  16.609  1.00 92.98           O1-
ATOM   1272  N   ALA A 164      17.385  67.133  11.453  1.00 90.49           N  
ATOM   1273  CA  ALA A 164      16.827  67.482  10.149  1.00 90.49           C  
ATOM   1274  C   ALA A 164      17.356  66.554   9.060  1.00 90.49           C  
ATOM   1275  O   ALA A 164      16.608  66.138   8.172  1.00 90.49           O  
ATOM   1276  CB  ALA A 164      17.142  68.935   9.806  1.00 90.49           C  
ATOM   1277  N   ILE A 165      18.638  66.245   9.136  1.00 91.50           N  
ATOM   1278  CA  ILE A 165      19.285  65.379   8.156  1.00 91.50           C  
ATOM   1279  C   ILE A 165      18.696  63.972   8.241  1.00 91.50           C  
ATOM   1280  O   ILE A 165      18.466  63.327   7.216  1.00 91.50           O  
ATOM   1281  CB  ILE A 165      20.815  65.333   8.366  1.00 91.50           C  
ATOM   1282  CG1 ILE A 165      21.440  66.694   8.038  1.00 91.50           C  
ATOM   1283  CG2 ILE A 165      21.443  64.224   7.517  1.00 91.50           C  
ATOM   1284  CD1 ILE A 165      22.904  66.815   8.438  1.00 91.50           C  
ATOM   1285  N   LYS A 166      18.363  63.555   9.426  1.00 89.91           N  
ATOM   1286  CA  LYS A 166      17.788  62.231   9.646  1.00 89.91           C  
ATOM   1287  C   LYS A 166      16.359  62.156   9.114  1.00 89.91           C  
ATOM   1288  O   LYS A 166      15.949  61.131   8.567  1.00 89.91           O  
ATOM   1289  CB  LYS A 166      17.812  61.875  11.134  1.00 89.91           C  
ATOM   1290  CG  LYS A 166      19.183  61.463  11.650  1.00 89.91           C  
ATOM   1291  CD  LYS A 166      19.128  61.053  13.116  1.00 89.91           C  
ATOM   1292  CE  LYS A 166      20.512  60.719  13.656  1.00 89.91           C  
ATOM   1293  NZ  LYS A 166      20.471  60.367  15.106  1.00 89.91           N1+
ATOM   1294  N   ALA A 167      15.615  63.220   9.194  1.00 87.76           N  
ATOM   1295  CA  ALA A 167      14.215  63.254   8.780  1.00 87.76           C  
ATOM   1296  C   ALA A 167      14.093  63.241   7.259  1.00 87.76           C  
ATOM   1297  O   ALA A 167      13.089  62.775   6.715  1.00 87.76           O  
ATOM   1298  CB  ALA A 167      13.519  64.485   9.356  1.00 87.76           C  
ATOM   1299  N   GLN A 168      15.113  63.649   6.549  1.00 87.39           N  
ATOM   1300  CA  GLN A 168      15.227  63.698   5.095  1.00 87.39           C  
ATOM   1301  C   GLN A 168      14.041  64.431   4.474  1.00 87.39           C  
ATOM   1302  O   GLN A 168      13.594  64.086   3.378  1.00 87.39           O  
ATOM   1303  CB  GLN A 168      15.332  62.286   4.515  1.00 87.39           C  
ATOM   1304  CG  GLN A 168      16.599  61.547   4.924  1.00 87.39           C  
ATOM   1305  CD  GLN A 168      16.727  60.190   4.258  1.00 87.39           C  
ATOM   1306  NE2 GLN A 168      17.910  59.593   4.350  1.00 87.39           N  
ATOM   1307  OE1 GLN A 168      15.770  59.681   3.666  1.00 87.39           O  
ATOM   1308  N   ASP A 169      13.354  65.293   5.267  1.00 92.47           N  
ATOM   1309  CA  ASP A 169      12.266  66.135   4.781  1.00 92.47           C  
ATOM   1310  C   ASP A 169      12.798  67.454   4.227  1.00 92.47           C  
ATOM   1311  O   ASP A 169      13.412  68.237   4.956  1.00 92.47           O  
ATOM   1312  CB  ASP A 169      11.254  66.403   5.898  1.00 92.47           C  
ATOM   1313  CG  ASP A 169      10.033  67.168   5.420  1.00 92.47           C  
ATOM   1314  OD1 ASP A 169      10.184  68.286   4.882  1.00 92.47           O  
ATOM   1315  OD2 ASP A 169       8.907  66.649   5.586  1.00 92.47           O1-
ATOM   1316  N   LYS A 170      12.555  67.750   2.915  1.00 91.63           N  
ATOM   1317  CA  LYS A 170      13.096  68.912   2.214  1.00 91.63           C  
ATOM   1318  C   LYS A 170      12.666  70.211   2.889  1.00 91.63           C  
ATOM   1319  O   LYS A 170      13.487  71.105   3.103  1.00 91.63           O  
ATOM   1320  CB  LYS A 170      12.652  68.909   0.750  1.00 91.63           C  
ATOM   1321  CG  LYS A 170      13.270  70.020  -0.086  1.00 91.63           C  
ATOM   1322  CD  LYS A 170      12.786  69.969  -1.530  1.00 91.63           C  
ATOM   1323  CE  LYS A 170      13.324  71.139  -2.342  1.00 91.63           C  
ATOM   1324  NZ  LYS A 170      12.812  71.120  -3.745  1.00 91.63           N1+
ATOM   1325  N   GLU A 171      11.383  70.318   3.217  1.00 93.04           N  
ATOM   1326  CA  GLU A 171      10.859  71.532   3.836  1.00 93.04           C  
ATOM   1327  C   GLU A 171      11.482  71.763   5.210  1.00 93.04           C  
ATOM   1328  O   GLU A 171      11.827  72.893   5.559  1.00 93.04           O  
ATOM   1329  CB  GLU A 171       9.334  71.460   3.954  1.00 93.04           C  
ATOM   1330  CG  GLU A 171       8.608  71.591   2.624  1.00 93.04           C  
ATOM   1331  CD  GLU A 171       8.594  70.302   1.817  1.00 93.04           C  
ATOM   1332  OE1 GLU A 171       8.154  70.325   0.645  1.00 93.04           O  
ATOM   1333  OE2 GLU A 171       9.027  69.263   2.362  1.00 93.04           O1-
ATOM   1334  N   ALA A 172      11.654  70.694   5.990  1.00 92.52           N  
ATOM   1335  CA  ALA A 172      12.285  70.782   7.304  1.00 92.52           C  
ATOM   1336  C   ALA A 172      13.740  71.228   7.186  1.00 92.52           C  
ATOM   1337  O   ALA A 172      14.211  72.047   7.977  1.00 92.52           O  
ATOM   1338  CB  ALA A 172      12.200  69.441   8.027  1.00 92.52           C  
ATOM   1339  N   LEU A 173      14.455  70.738   6.195  1.00 93.21           N  
ATOM   1340  CA  LEU A 173      15.852  71.093   5.970  1.00 93.21           C  
ATOM   1341  C   LEU A 173      15.988  72.572   5.623  1.00 93.21           C  
ATOM   1342  O   LEU A 173      16.926  73.236   6.070  1.00 93.21           O  
ATOM   1343  CB  LEU A 173      16.449  70.238   4.850  1.00 93.21           C  
ATOM   1344  CG  LEU A 173      16.805  68.796   5.214  1.00 93.21           C  
ATOM   1345  CD1 LEU A 173      17.081  67.984   3.954  1.00 93.21           C  
ATOM   1346  CD2 LEU A 173      18.007  68.762   6.153  1.00 93.21           C  
ATOM   1347  N   LYS A 174      15.041  73.088   4.808  1.00 95.12           N  
ATOM   1348  CA  LYS A 174      15.048  74.508   4.470  1.00 95.12           C  
ATOM   1349  C   LYS A 174      14.865  75.371   5.716  1.00 95.12           C  
ATOM   1350  O   LYS A 174      15.530  76.398   5.869  1.00 95.12           O  
ATOM   1351  CB  LYS A 174      13.953  74.823   3.449  1.00 95.12           C  
ATOM   1352  CG  LYS A 174      14.259  74.329   2.042  1.00 95.12           C  
ATOM   1353  CD  LYS A 174      13.154  74.708   1.064  1.00 95.12           C  
ATOM   1354  CE  LYS A 174      13.434  74.171  -0.332  1.00 95.12           C  
ATOM   1355  NZ  LYS A 174      12.327  74.493  -1.281  1.00 95.12           N1+
ATOM   1356  N   VAL A 175      13.998  74.928   6.567  1.00 96.08           N  
ATOM   1357  CA  VAL A 175      13.731  75.646   7.810  1.00 96.08           C  
ATOM   1358  C   VAL A 175      14.983  75.653   8.683  1.00 96.08           C  
ATOM   1359  O   VAL A 175      15.378  76.698   9.203  1.00 96.08           O  
ATOM   1360  CB  VAL A 175      12.546  75.021   8.581  1.00 96.08           C  
ATOM   1361  CG1 VAL A 175      12.449  75.607   9.988  1.00 96.08           C  
ATOM   1362  CG2 VAL A 175      11.241  75.235   7.818  1.00 96.08           C  
ATOM   1363  N   VAL A 176      15.612  74.516   8.783  1.00 95.59           N  
ATOM   1364  CA  VAL A 176      16.807  74.386   9.609  1.00 95.59           C  
ATOM   1365  C   VAL A 176      17.935  75.234   9.025  1.00 95.59           C  
ATOM   1366  O   VAL A 176      18.652  75.917   9.760  1.00 95.59           O  
ATOM   1367  CB  VAL A 176      17.257  72.912   9.728  1.00 95.59           C  
ATOM   1368  CG1 VAL A 176      18.646  72.821  10.357  1.00 95.59           C  
ATOM   1369  CG2 VAL A 176      16.244  72.110  10.545  1.00 95.59           C  
ATOM   1370  N   GLU A 177      18.043  75.177   7.758  1.00 95.19           N  
ATOM   1371  CA  GLU A 177      19.063  75.990   7.103  1.00 95.19           C  
ATOM   1372  C   GLU A 177      18.879  77.471   7.423  1.00 95.19           C  
ATOM   1373  O   GLU A 177      19.840  78.158   7.776  1.00 95.19           O  
ATOM   1374  CB  GLU A 177      19.033  75.772   5.588  1.00 95.19           C  
ATOM   1375  CG  GLU A 177      20.064  76.593   4.828  1.00 95.19           C  
ATOM   1376  CD  GLU A 177      19.882  76.538   3.319  1.00 95.19           C  
ATOM   1377  OE1 GLU A 177      20.638  77.220   2.591  1.00 95.19           O  
ATOM   1378  OE2 GLU A 177      18.976  75.806   2.862  1.00 95.19           O1-
ATOM   1379  N   LEU A 178      17.695  77.924   7.315  1.00 96.38           N  
ATOM   1380  CA  LEU A 178      17.402  79.331   7.568  1.00 96.38           C  
ATOM   1381  C   LEU A 178      17.653  79.684   9.030  1.00 96.38           C  
ATOM   1382  O   LEU A 178      18.200  80.747   9.330  1.00 96.38           O  
ATOM   1383  CB  LEU A 178      15.951  79.651   7.196  1.00 96.38           C  
ATOM   1384  CG  LEU A 178      15.651  79.798   5.704  1.00 96.38           C  
ATOM   1385  CD1 LEU A 178      14.146  79.866   5.470  1.00 96.38           C  
ATOM   1386  CD2 LEU A 178      16.342  81.035   5.139  1.00 96.38           C  
ATOM   1387  N   ALA A 179      17.223  78.825   9.888  1.00 95.92           N  
ATOM   1388  CA  ALA A 179      17.442  79.048  11.315  1.00 95.92           C  
ATOM   1389  C   ALA A 179      18.932  79.145  11.632  1.00 95.92           C  
ATOM   1390  O   ALA A 179      19.355  80.022  12.390  1.00 95.92           O  
ATOM   1391  CB  ALA A 179      16.799  77.932  12.132  1.00 95.92           C  
ATOM   1392  N   LEU A 180      19.721  78.256  11.050  1.00 95.75           N  
ATOM   1393  CA  LEU A 180      21.162  78.254  11.285  1.00 95.75           C  
ATOM   1394  C   LEU A 180      21.809  79.503  10.696  1.00 95.75           C  
ATOM   1395  O   LEU A 180      22.749  80.052  11.275  1.00 95.75           O  
ATOM   1396  CB  LEU A 180      21.802  77.000  10.684  1.00 95.75           C  
ATOM   1397  CG  LEU A 180      21.429  75.669  11.337  1.00 95.75           C  
ATOM   1398  CD1 LEU A 180      22.115  74.514  10.616  1.00 95.75           C  
ATOM   1399  CD2 LEU A 180      21.800  75.678  12.817  1.00 95.75           C  
ATOM   1400  N   LYS A 181      21.346  79.879   9.534  1.00 95.06           N  
ATOM   1401  CA  LYS A 181      21.843  81.119   8.945  1.00 95.06           C  
ATOM   1402  C   LYS A 181      21.610  82.303   9.879  1.00 95.06           C  
ATOM   1403  O   LYS A 181      22.472  83.175  10.012  1.00 95.06           O  
ATOM   1404  CB  LYS A 181      21.174  81.378   7.594  1.00 95.06           C  
ATOM   1405  CG  LYS A 181      21.743  80.549   6.453  1.00 95.06           C  
ATOM   1406  CD  LYS A 181      21.104  80.918   5.120  1.00 95.06           C  
ATOM   1407  CE  LYS A 181      21.671  80.088   3.977  1.00 95.06           C  
ATOM   1408  NZ  LYS A 181      21.015  80.414   2.676  1.00 95.06           N1+
ATOM   1409  N   ILE A 182      20.441  82.331  10.483  1.00 94.74           N  
ATOM   1410  CA  ILE A 182      20.096  83.392  11.424  1.00 94.74           C  
ATOM   1411  C   ILE A 182      21.035  83.340  12.626  1.00 94.74           C  
ATOM   1412  O   ILE A 182      21.536  84.372  13.076  1.00 94.74           O  
ATOM   1413  CB  ILE A 182      18.625  83.281  11.885  1.00 94.74           C  
ATOM   1414  CG1 ILE A 182      17.676  83.596  10.724  1.00 94.74           C  
ATOM   1415  CG2 ILE A 182      18.362  84.209  13.075  1.00 94.74           C  
ATOM   1416  CD1 ILE A 182      16.219  83.254  11.005  1.00 94.74           C  
ATOM   1417  N   VAL A 183      21.307  82.214  13.166  1.00 94.22           N  
ATOM   1418  CA  VAL A 183      22.204  82.043  14.304  1.00 94.22           C  
ATOM   1419  C   VAL A 183      23.605  82.524  13.935  1.00 94.22           C  
ATOM   1420  O   VAL A 183      24.275  83.178  14.736  1.00 94.22           O  
ATOM   1421  CB  VAL A 183      22.251  80.571  14.773  1.00 94.22           C  
ATOM   1422  CG1 VAL A 183      23.321  80.382  15.847  1.00 94.22           C  
ATOM   1423  CG2 VAL A 183      20.883  80.134  15.295  1.00 94.22           C  
ATOM   1424  N   GLN A 184      23.963  82.161  12.752  1.00 92.74           N  
ATOM   1425  CA  GLN A 184      25.277  82.589  12.284  1.00 92.74           C  
ATOM   1426  C   GLN A 184      25.363  84.111  12.201  1.00 92.74           C  
ATOM   1427  O   GLN A 184      26.386  84.699  12.557  1.00 92.74           O  
ATOM   1428  CB  GLN A 184      25.589  81.970  10.921  1.00 92.74           C  
ATOM   1429  CG  GLN A 184      26.980  82.303  10.398  1.00 92.74           C  
ATOM   1430  CD  GLN A 184      27.272  81.662   9.055  1.00 92.74           C  
ATOM   1431  NE2 GLN A 184      28.537  81.334   8.815  1.00 92.74           N  
ATOM   1432  OE1 GLN A 184      26.367  81.462   8.238  1.00 92.74           O  
ATOM   1433  N   GLN A 185      24.339  84.728  11.759  1.00 91.78           N  
ATOM   1434  CA  GLN A 185      24.319  86.172  11.551  1.00 91.78           C  
ATOM   1435  C   GLN A 185      24.143  86.916  12.871  1.00 91.78           C  
ATOM   1436  O   GLN A 185      24.702  87.999  13.059  1.00 91.78           O  
ATOM   1437  CB  GLN A 185      23.203  86.559  10.578  1.00 91.78           C  
ATOM   1438  CG  GLN A 185      23.471  86.143   9.138  1.00 91.78           C  
ATOM   1439  CD  GLN A 185      22.329  86.495   8.203  1.00 91.78           C  
ATOM   1440  NE2 GLN A 185      22.501  86.199   6.920  1.00 91.78           N  
ATOM   1441  OE1 GLN A 185      21.299  87.027   8.632  1.00 91.78           O  
ATOM   1442  N   LEU A 186      23.341  86.351  13.690  1.00 89.70           N  
ATOM   1443  CA  LEU A 186      23.069  86.976  14.980  1.00 89.70           C  
ATOM   1444  C   LEU A 186      23.422  86.034  16.126  1.00 89.70           C  
ATOM   1445  O   LEU A 186      22.535  85.456  16.757  1.00 89.70           O  
ATOM   1446  CB  LEU A 186      21.597  87.387  15.076  1.00 89.70           C  
ATOM   1447  CG  LEU A 186      21.087  88.344  13.997  1.00 89.70           C  
ATOM   1448  CD1 LEU A 186      19.565  88.427  14.039  1.00 89.70           C  
ATOM   1449  CD2 LEU A 186      21.709  89.725  14.171  1.00 89.70           C  
ATOM   1450  N   PRO A 187      24.826  85.994  16.345  1.00 82.52           N  
ATOM   1451  CA  PRO A 187      25.223  85.062  17.403  1.00 82.52           C  
ATOM   1452  C   PRO A 187      24.852  85.560  18.798  1.00 82.52           C  
ATOM   1453  O   PRO A 187      24.941  86.759  19.073  1.00 82.52           O  
ATOM   1454  CB  PRO A 187      26.743  84.972  17.241  1.00 82.52           C  
ATOM   1455  CG  PRO A 187      27.111  86.166  16.421  1.00 82.52           C  
ATOM   1456  CD  PRO A 187      25.884  86.645  15.698  1.00 82.52           C  
ATOM   1457  N   ASP A 188      24.046  84.760  19.571  1.00 81.25           N  
ATOM   1458  CA  ASP A 188      23.821  84.944  21.001  1.00 81.25           C  
ATOM   1459  C   ASP A 188      22.683  85.930  21.255  1.00 81.25           C  
ATOM   1460  O   ASP A 188      22.796  86.810  22.112  1.00 81.25           O  
ATOM   1461  CB  ASP A 188      25.100  85.429  21.687  1.00 81.25           C  
ATOM   1462  CG  ASP A 188      25.062  85.264  23.196  1.00 81.25           C  
ATOM   1463  OD1 ASP A 188      24.225  84.487  23.704  1.00 81.25           O  
ATOM   1464  OD2 ASP A 188      25.875  85.920  23.884  1.00 81.25           O1-
ATOM   1465  N   THR A 189      21.690  86.012  20.350  1.00 89.10           N  
ATOM   1466  CA  THR A 189      20.509  86.850  20.525  1.00 89.10           C  
ATOM   1467  C   THR A 189      19.295  86.004  20.898  1.00 89.10           C  
ATOM   1468  O   THR A 189      19.287  84.790  20.680  1.00 89.10           O  
ATOM   1469  CB  THR A 189      20.203  87.657  19.249  1.00 89.10           C  
ATOM   1470  CG2 THR A 189      21.402  88.501  18.832  1.00 89.10           C  
ATOM   1471  OG1 THR A 189      19.876  86.752  18.187  1.00 89.10           O  
ATOM   1472  N   GLU A 190      18.415  86.684  21.619  1.00 90.96           N  
ATOM   1473  CA  GLU A 190      17.156  86.031  21.964  1.00 90.96           C  
ATOM   1474  C   GLU A 190      16.427  85.542  20.715  1.00 90.96           C  
ATOM   1475  O   GLU A 190      15.801  84.480  20.732  1.00 90.96           O  
ATOM   1476  CB  GLU A 190      16.257  86.981  22.759  1.00 90.96           C  
ATOM   1477  CG  GLU A 190      16.693  87.175  24.204  1.00 90.96           C  
ATOM   1478  CD  GLU A 190      16.673  85.888  25.014  1.00 90.96           C  
ATOM   1479  OE1 GLU A 190      17.674  85.592  25.705  1.00 90.96           O  
ATOM   1480  OE2 GLU A 190      15.650  85.172  24.957  1.00 90.96           O1-
ATOM   1481  N   LEU A 191      16.633  86.273  19.701  1.00 90.99           N  
ATOM   1482  CA  LEU A 191      15.991  85.934  18.436  1.00 90.99           C  
ATOM   1483  C   LEU A 191      16.558  84.636  17.869  1.00 90.99           C  
ATOM   1484  O   LEU A 191      15.812  83.797  17.359  1.00 90.99           O  
ATOM   1485  CB  LEU A 191      16.170  87.068  17.423  1.00 90.99           C  
ATOM   1486  CG  LEU A 191      15.228  88.263  17.570  1.00 90.99           C  
ATOM   1487  CD1 LEU A 191      15.663  89.397  16.649  1.00 90.99           C  
ATOM   1488  CD2 LEU A 191      13.789  87.850  17.275  1.00 90.99           C  
ATOM   1489  N   ALA A 192      17.820  84.532  17.925  1.00 91.84           N  
ATOM   1490  CA  ALA A 192      18.469  83.308  17.460  1.00 91.84           C  
ATOM   1491  C   ALA A 192      17.981  82.095  18.248  1.00 91.84           C  
ATOM   1492  O   ALA A 192      17.712  81.039  17.669  1.00 91.84           O  
ATOM   1493  CB  ALA A 192      19.987  83.435  17.571  1.00 91.84           C  
ATOM   1494  N   LYS A 193      17.857  82.230  19.533  1.00 92.47           N  
ATOM   1495  CA  LYS A 193      17.372  81.159  20.400  1.00 92.47           C  
ATOM   1496  C   LYS A 193      15.934  80.783  20.056  1.00 92.47           C  
ATOM   1497  O   LYS A 193      15.599  79.598  19.977  1.00 92.47           O  
ATOM   1498  CB  LYS A 193      17.468  81.575  21.869  1.00 92.47           C  
ATOM   1499  CG  LYS A 193      18.893  81.690  22.389  1.00 92.47           C  
ATOM   1500  CD  LYS A 193      18.923  82.103  23.855  1.00 92.47           C  
ATOM   1501  CE  LYS A 193      20.348  82.311  24.349  1.00 92.47           C  
ATOM   1502  NZ  LYS A 193      20.380  82.784  25.766  1.00 92.47           N1+
ATOM   1503  N   GLU A 194      15.146  81.798  19.836  1.00 94.36           N  
ATOM   1504  CA  GLU A 194      13.747  81.562  19.491  1.00 94.36           C  
ATOM   1505  C   GLU A 194      13.620  80.907  18.119  1.00 94.36           C  
ATOM   1506  O   GLU A 194      12.776  80.032  17.917  1.00 94.36           O  
ATOM   1507  CB  GLU A 194      12.956  82.872  19.523  1.00 94.36           C  
ATOM   1508  CG  GLU A 194      12.743  83.426  20.925  1.00 94.36           C  
ATOM   1509  CD  GLU A 194      11.912  84.699  20.946  1.00 94.36           C  
ATOM   1510  OE1 GLU A 194      11.652  85.236  22.047  1.00 94.36           O  
ATOM   1511  OE2 GLU A 194      11.517  85.163  19.853  1.00 94.36           O1-
ATOM   1512  N   ALA A 195      14.486  81.357  17.155  1.00 94.40           N  
ATOM   1513  CA  ALA A 195      14.483  80.759  15.821  1.00 94.40           C  
ATOM   1514  C   ALA A 195      14.832  79.275  15.886  1.00 94.40           C  
ATOM   1515  O   ALA A 195      14.184  78.450  15.236  1.00 94.40           O  
ATOM   1516  CB  ALA A 195      15.460  81.494  14.908  1.00 94.40           C  
ATOM   1517  N   LEU A 196      15.853  78.928  16.696  1.00 94.01           N  
ATOM   1518  CA  LEU A 196      16.269  77.538  16.854  1.00 94.01           C  
ATOM   1519  C   LEU A 196      15.167  76.712  17.511  1.00 94.01           C  
ATOM   1520  O   LEU A 196      14.905  75.580  17.098  1.00 94.01           O  
ATOM   1521  CB  LEU A 196      17.551  77.453  17.687  1.00 94.01           C  
ATOM   1522  CG  LEU A 196      18.859  77.732  16.945  1.00 94.01           C  
ATOM   1523  CD1 LEU A 196      20.028  77.762  17.926  1.00 94.01           C  
ATOM   1524  CD2 LEU A 196      19.092  76.688  15.859  1.00 94.01           C  
ATOM   1525  N   LYS A 197      14.656  77.285  18.525  1.00 94.66           N  
ATOM   1526  CA  LYS A 197      13.552  76.619  19.211  1.00 94.66           C  
ATOM   1527  C   LYS A 197      12.400  76.335  18.251  1.00 94.66           C  
ATOM   1528  O   LYS A 197      11.841  75.236  18.251  1.00 94.66           O  
ATOM   1529  CB  LYS A 197      13.059  77.465  20.386  1.00 94.66           C  
ATOM   1530  CG  LYS A 197      11.985  76.792  21.227  1.00 94.66           C  
ATOM   1531  CD  LYS A 197      11.532  77.684  22.374  1.00 94.66           C  
ATOM   1532  CE  LYS A 197      10.392  77.051  23.161  1.00 94.66           C  
ATOM   1533  NZ  LYS A 197       9.922  77.938  24.267  1.00 94.66           N1+
ATOM   1534  N   LEU A 198      11.971  77.299  17.497  1.00 95.51           N  
ATOM   1535  CA  LEU A 198      10.890  77.172  16.526  1.00 95.51           C  
ATOM   1536  C   LEU A 198      11.228  76.123  15.472  1.00 95.51           C  
ATOM   1537  O   LEU A 198      10.376  75.312  15.103  1.00 95.51           O  
ATOM   1538  CB  LEU A 198      10.612  78.518  15.853  1.00 95.51           C  
ATOM   1539  CG  LEU A 198       9.465  78.546  14.842  1.00 95.51           C  
ATOM   1540  CD1 LEU A 198       8.161  78.119  15.507  1.00 95.51           C  
ATOM   1541  CD2 LEU A 198       9.328  79.935  14.227  1.00 95.51           C  
ATOM   1542  N   ALA A 199      12.434  76.174  14.963  1.00 95.02           N  
ATOM   1543  CA  ALA A 199      12.877  75.186  13.983  1.00 95.02           C  
ATOM   1544  C   ALA A 199      12.800  73.773  14.554  1.00 95.02           C  
ATOM   1545  O   ALA A 199      12.415  72.834  13.855  1.00 95.02           O  
ATOM   1546  CB  ALA A 199      14.299  75.494  13.523  1.00 95.02           C  
ATOM   1547  N   LYS A 200      13.147  73.646  15.757  1.00 94.44           N  
ATOM   1548  CA  LYS A 200      13.069  72.354  16.432  1.00 94.44           C  
ATOM   1549  C   LYS A 200      11.632  71.846  16.482  1.00 94.44           C  
ATOM   1550  O   LYS A 200      11.374  70.669  16.221  1.00 94.44           O  
ATOM   1551  CB  LYS A 200      13.640  72.454  17.847  1.00 94.44           C  
ATOM   1552  CG  LYS A 200      13.822  71.109  18.538  1.00 94.44           C  
ATOM   1553  CD  LYS A 200      14.493  71.264  19.896  1.00 94.44           C  
ATOM   1554  CE  LYS A 200      14.658  69.922  20.595  1.00 94.44           C  
ATOM   1555  NZ  LYS A 200      15.327  70.067  21.922  1.00 94.44           N1+
ATOM   1556  N   GLU A 201      10.772  72.692  16.830  1.00 94.01           N  
ATOM   1557  CA  GLU A 201       9.358  72.332  16.874  1.00 94.01           C  
ATOM   1558  C   GLU A 201       8.823  72.027  15.477  1.00 94.01           C  
ATOM   1559  O   GLU A 201       8.028  71.102  15.299  1.00 94.01           O  
ATOM   1560  CB  GLU A 201       8.538  73.453  17.518  1.00 94.01           C  
ATOM   1561  CG  GLU A 201       8.774  73.606  19.013  1.00 94.01           C  
ATOM   1562  CD  GLU A 201       7.967  74.734  19.636  1.00 94.01           C  
ATOM   1563  OE1 GLU A 201       8.035  74.919  20.872  1.00 94.01           O  
ATOM   1564  OE2 GLU A 201       7.258  75.438  18.880  1.00 94.01           O1-
ATOM   1565  N   ALA A 202       9.289  72.785  14.554  1.00 92.31           N  
ATOM   1566  CA  ALA A 202       8.836  72.627  13.174  1.00 92.31           C  
ATOM   1567  C   ALA A 202       9.266  71.278  12.607  1.00 92.31           C  
ATOM   1568  O   ALA A 202       8.503  70.629  11.886  1.00 92.31           O  
ATOM   1569  CB  ALA A 202       9.373  73.762  12.304  1.00 92.31           C  
ATOM   1570  N   VAL A 203      10.471  70.833  12.946  1.00 91.58           N  
ATOM   1571  CA  VAL A 203      11.017  69.591  12.411  1.00 91.58           C  
ATOM   1572  C   VAL A 203      10.224  68.403  12.951  1.00 91.58           C  
ATOM   1573  O   VAL A 203      10.187  67.338  12.329  1.00 91.58           O  
ATOM   1574  CB  VAL A 203      12.515  69.432  12.757  1.00 91.58           C  
ATOM   1575  CG1 VAL A 203      13.024  68.054  12.337  1.00 91.58           C  
ATOM   1576  CG2 VAL A 203      13.335  70.534  12.089  1.00 91.58           C  
ATOM   1577  N   LYS A 204       9.615  68.628  14.081  1.00 90.89           N  
ATOM   1578  CA  LYS A 204       8.805  67.577  14.691  1.00 90.89           C  
ATOM   1579  C   LYS A 204       7.421  67.508  14.053  1.00 90.89           C  
ATOM   1580  O   LYS A 204       6.732  66.491  14.161  1.00 90.89           O  
ATOM   1581  CB  LYS A 204       8.676  67.805  16.198  1.00 90.89           C  
ATOM   1582  CG  LYS A 204       9.986  67.667  16.959  1.00 90.89           C  
ATOM   1583  CD  LYS A 204       9.795  67.913  18.450  1.00 90.89           C  
ATOM   1584  CE  LYS A 204      11.117  67.833  19.205  1.00 90.89           C  
ATOM   1585  NZ  LYS A 204      10.944  68.141  20.656  1.00 90.89           N1+
ATOM   1586  N   SER A 205       7.083  68.498  13.347  1.00 89.03           N  
ATOM   1587  CA  SER A 205       5.765  68.579  12.727  1.00 89.03           C  
ATOM   1588  C   SER A 205       5.751  67.893  11.365  1.00 89.03           C  
ATOM   1589  O   SER A 205       6.720  67.982  10.610  1.00 89.03           O  
ATOM   1590  CB  SER A 205       5.332  70.039  12.576  1.00 89.03           C  
ATOM   1591  OG  SER A 205       4.090  70.128  11.900  1.00 89.03           O  
ATOM   1592  N   THR A 206       4.663  67.146  11.082  1.00 87.23           N  
ATOM   1593  CA  THR A 206       4.523  66.495   9.785  1.00 87.23           C  
ATOM   1594  C   THR A 206       3.701  67.357   8.832  1.00 87.23           C  
ATOM   1595  O   THR A 206       3.572  67.035   7.650  1.00 87.23           O  
ATOM   1596  CB  THR A 206       3.863  65.110   9.925  1.00 87.23           C  
ATOM   1597  CG2 THR A 206       4.746  64.160  10.727  1.00 87.23           C  
ATOM   1598  OG1 THR A 206       2.603  65.251  10.592  1.00 87.23           O  
ATOM   1599  N   ASP A 207       3.279  68.523   9.334  1.00 92.00           N  
ATOM   1600  CA  ASP A 207       2.409  69.383   8.538  1.00 92.00           C  
ATOM   1601  C   ASP A 207       3.225  70.308   7.637  1.00 92.00           C  
ATOM   1602  O   ASP A 207       3.884  71.230   8.120  1.00 92.00           O  
ATOM   1603  CB  ASP A 207       1.494  70.208   9.446  1.00 92.00           C  
ATOM   1604  CG  ASP A 207       0.408  70.945   8.681  1.00 92.00           C  
ATOM   1605  OD1 ASP A 207       0.643  71.343   7.519  1.00 92.00           O  
ATOM   1606  OD2 ASP A 207      -0.691  71.132   9.246  1.00 92.00           O1-
ATOM   1607  N   SER A 208       3.118  70.090   6.285  1.00 90.69           N  
ATOM   1608  CA  SER A 208       3.902  70.852   5.321  1.00 90.69           C  
ATOM   1609  C   SER A 208       3.551  72.335   5.371  1.00 90.69           C  
ATOM   1610  O   SER A 208       4.424  73.191   5.209  1.00 90.69           O  
ATOM   1611  CB  SER A 208       3.681  70.315   3.905  1.00 90.69           C  
ATOM   1612  OG  SER A 208       2.321  70.445   3.525  1.00 90.69           O  
ATOM   1613  N   GLU A 209       2.268  72.581   5.596  1.00 92.38           N  
ATOM   1614  CA  GLU A 209       1.836  73.974   5.667  1.00 92.38           C  
ATOM   1615  C   GLU A 209       2.466  74.686   6.861  1.00 92.38           C  
ATOM   1616  O   GLU A 209       2.884  75.841   6.752  1.00 92.38           O  
ATOM   1617  CB  GLU A 209       0.310  74.061   5.746  1.00 92.38           C  
ATOM   1618  CG  GLU A 209      -0.235  75.469   5.557  1.00 92.38           C  
ATOM   1619  CD  GLU A 209       0.018  76.030   4.167  1.00 92.38           C  
ATOM   1620  OE1 GLU A 209       0.077  77.271   4.014  1.00 92.38           O  
ATOM   1621  OE2 GLU A 209       0.157  75.221   3.222  1.00 92.38           O1-
ATOM   1622  N   ALA A 210       2.539  74.053   8.019  1.00 93.38           N  
ATOM   1623  CA  ALA A 210       3.195  74.597   9.205  1.00 93.38           C  
ATOM   1624  C   ALA A 210       4.665  74.900   8.928  1.00 93.38           C  
ATOM   1625  O   ALA A 210       5.177  75.944   9.336  1.00 93.38           O  
ATOM   1626  CB  ALA A 210       3.065  73.627  10.376  1.00 93.38           C  
ATOM   1627  N   LEU A 211       5.361  73.992   8.225  1.00 94.05           N  
ATOM   1628  CA  LEU A 211       6.768  74.177   7.888  1.00 94.05           C  
ATOM   1629  C   LEU A 211       6.957  75.400   6.995  1.00 94.05           C  
ATOM   1630  O   LEU A 211       7.923  76.149   7.157  1.00 94.05           O  
ATOM   1631  CB  LEU A 211       7.321  72.932   7.191  1.00 94.05           C  
ATOM   1632  CG  LEU A 211       7.475  71.682   8.058  1.00 94.05           C  
ATOM   1633  CD1 LEU A 211       7.871  70.485   7.198  1.00 94.05           C  
ATOM   1634  CD2 LEU A 211       8.503  71.918   9.160  1.00 94.05           C  
ATOM   1635  N   LYS A 212       6.028  75.644   6.043  1.00 95.06           N  
ATOM   1636  CA  LYS A 212       6.090  76.811   5.167  1.00 95.06           C  
ATOM   1637  C   LYS A 212       5.908  78.103   5.960  1.00 95.06           C  
ATOM   1638  O   LYS A 212       6.550  79.113   5.665  1.00 95.06           O  
ATOM   1639  CB  LYS A 212       5.030  76.716   4.069  1.00 95.06           C  
ATOM   1640  CG  LYS A 212       5.333  75.670   3.006  1.00 95.06           C  
ATOM   1641  CD  LYS A 212       4.269  75.658   1.916  1.00 95.06           C  
ATOM   1642  CE  LYS A 212       4.552  74.589   0.869  1.00 95.06           C  
ATOM   1643  NZ  LYS A 212       3.467  74.515  -0.155  1.00 95.06           N1+
ATOM   1644  N   VAL A 213       5.048  78.040   6.927  1.00 96.57           N  
ATOM   1645  CA  VAL A 213       4.823  79.196   7.788  1.00 96.57           C  
ATOM   1646  C   VAL A 213       6.101  79.521   8.559  1.00 96.57           C  
ATOM   1647  O   VAL A 213       6.517  80.680   8.621  1.00 96.57           O  
ATOM   1648  CB  VAL A 213       3.655  78.955   8.770  1.00 96.57           C  
ATOM   1649  CG1 VAL A 213       3.610  80.048   9.835  1.00 96.57           C  
ATOM   1650  CG2 VAL A 213       2.329  78.886   8.013  1.00 96.57           C  
ATOM   1651  N   VAL A 214       6.695  78.496   9.100  1.00 96.99           N  
ATOM   1652  CA  VAL A 214       7.924  78.689   9.864  1.00 96.99           C  
ATOM   1653  C   VAL A 214       9.025  79.213   8.944  1.00 96.99           C  
ATOM   1654  O   VAL A 214       9.775  80.119   9.319  1.00 96.99           O  
ATOM   1655  CB  VAL A 214       8.379  77.381  10.548  1.00 96.99           C  
ATOM   1656  CG1 VAL A 214       9.752  77.558  11.193  1.00 96.99           C  
ATOM   1657  CG2 VAL A 214       7.351  76.938  11.587  1.00 96.99           C  
ATOM   1658  N   GLU A 215       9.074  78.640   7.817  1.00 96.85           N  
ATOM   1659  CA  GLU A 215      10.059  79.096   6.841  1.00 96.85           C  
ATOM   1660  C   GLU A 215       9.898  80.586   6.551  1.00 96.85           C  
ATOM   1661  O   GLU A 215      10.879  81.333   6.554  1.00 96.85           O  
ATOM   1662  CB  GLU A 215       9.943  78.293   5.543  1.00 96.85           C  
ATOM   1663  CG  GLU A 215      10.951  78.696   4.478  1.00 96.85           C  
ATOM   1664  CD  GLU A 215      10.772  77.946   3.167  1.00 96.85           C  
ATOM   1665  OE1 GLU A 215      11.515  78.229   2.200  1.00 96.85           O  
ATOM   1666  OE2 GLU A 215       9.880  77.070   3.107  1.00 96.85           O1-
ATOM   1667  N   LEU A 216       8.706  81.004   6.301  1.00 96.82           N  
ATOM   1668  CA  LEU A 216       8.427  82.401   5.992  1.00 96.82           C  
ATOM   1669  C   LEU A 216       8.787  83.301   7.170  1.00 96.82           C  
ATOM   1670  O   LEU A 216       9.363  84.375   6.982  1.00 96.82           O  
ATOM   1671  CB  LEU A 216       6.952  82.586   5.625  1.00 96.82           C  
ATOM   1672  CG  LEU A 216       6.566  83.940   5.030  1.00 96.82           C  
ATOM   1673  CD1 LEU A 216       7.328  84.186   3.732  1.00 96.82           C  
ATOM   1674  CD2 LEU A 216       5.061  84.010   4.792  1.00 96.82           C  
ATOM   1675  N   ALA A 217       8.416  82.871   8.354  1.00 97.12           N  
ATOM   1676  CA  ALA A 217       8.750  83.638   9.551  1.00 97.12           C  
ATOM   1677  C   ALA A 217      10.259  83.820   9.682  1.00 97.12           C  
ATOM   1678  O   ALA A 217      10.735  84.918   9.982  1.00 97.12           O  
ATOM   1679  CB  ALA A 217       8.189  82.954  10.795  1.00 97.12           C  
ATOM   1680  N   LEU A 218      11.020  82.783   9.461  1.00 97.14           N  
ATOM   1681  CA  LEU A 218      12.474  82.843   9.563  1.00 97.14           C  
ATOM   1682  C   LEU A 218      13.061  83.718   8.460  1.00 97.14           C  
ATOM   1683  O   LEU A 218      14.049  84.422   8.680  1.00 97.14           O  
ATOM   1684  CB  LEU A 218      13.076  81.437   9.490  1.00 97.14           C  
ATOM   1685  CG  LEU A 218      12.808  80.522  10.685  1.00 97.14           C  
ATOM   1686  CD1 LEU A 218      13.380  79.131  10.427  1.00 97.14           C  
ATOM   1687  CD2 LEU A 218      13.395  81.119  11.959  1.00 97.14           C  
ATOM   1688  N   GLU A 219      12.450  83.629   7.275  1.00 96.65           N  
ATOM   1689  CA  GLU A 219      12.885  84.513   6.197  1.00 96.65           C  
ATOM   1690  C   GLU A 219      12.733  85.979   6.591  1.00 96.65           C  
ATOM   1691  O   GLU A 219      13.599  86.802   6.287  1.00 96.65           O  
ATOM   1692  CB  GLU A 219      12.096  84.228   4.916  1.00 96.65           C  
ATOM   1693  CG  GLU A 219      12.511  82.945   4.212  1.00 96.65           C  
ATOM   1694  CD  GLU A 219      11.692  82.654   2.964  1.00 96.65           C  
ATOM   1695  OE1 GLU A 219      12.114  81.807   2.144  1.00 96.65           O  
ATOM   1696  OE2 GLU A 219      10.619  83.279   2.804  1.00 96.65           O1-
ATOM   1697  N   ILE A 220      11.637  86.242   7.246  1.00 95.25           N  
ATOM   1698  CA  ILE A 220      11.375  87.601   7.709  1.00 95.25           C  
ATOM   1699  C   ILE A 220      12.430  88.009   8.734  1.00 95.25           C  
ATOM   1700  O   ILE A 220      12.960  89.121   8.679  1.00 95.25           O  
ATOM   1701  CB  ILE A 220       9.960  87.727   8.316  1.00 95.25           C  
ATOM   1702  CG1 ILE A 220       8.895  87.591   7.221  1.00 95.25           C  
ATOM   1703  CG2 ILE A 220       9.811  89.056   9.064  1.00 95.25           C  
ATOM   1704  CD1 ILE A 220       7.477  87.438   7.753  1.00 95.25           C  
ATOM   1705  N   VAL A 221      12.771  87.183   9.651  1.00 95.19           N  
ATOM   1706  CA  VAL A 221      13.770  87.471  10.675  1.00 95.19           C  
ATOM   1707  C   VAL A 221      15.124  87.731  10.019  1.00 95.19           C  
ATOM   1708  O   VAL A 221      15.853  88.640  10.424  1.00 95.19           O  
ATOM   1709  CB  VAL A 221      13.885  86.316  11.695  1.00 95.19           C  
ATOM   1710  CG1 VAL A 221      15.041  86.564  12.663  1.00 95.19           C  
ATOM   1711  CG2 VAL A 221      12.573  86.146  12.458  1.00 95.19           C  
ATOM   1712  N   GLN A 222      15.403  86.922   9.074  1.00 93.31           N  
ATOM   1713  CA  GLN A 222      16.665  87.097   8.363  1.00 93.31           C  
ATOM   1714  C   GLN A 222      16.726  88.460   7.679  1.00 93.31           C  
ATOM   1715  O   GLN A 222      17.776  89.106   7.664  1.00 93.31           O  
ATOM   1716  CB  GLN A 222      16.859  85.983   7.332  1.00 93.31           C  
ATOM   1717  CG  GLN A 222      18.212  86.021   6.635  1.00 93.31           C  
ATOM   1718  CD  GLN A 222      18.403  84.870   5.663  1.00 93.31           C  
ATOM   1719  NE2 GLN A 222      19.653  84.473   5.454  1.00 93.31           N  
ATOM   1720  OE1 GLN A 222      17.435  84.343   5.106  1.00 93.31           O  
ATOM   1721  N   GLN A 223      15.644  88.901   7.181  1.00 91.86           N  
ATOM   1722  CA  GLN A 223      15.585  90.166   6.456  1.00 91.86           C  
ATOM   1723  C   GLN A 223      15.507  91.348   7.418  1.00 91.86           C  
ATOM   1724  O   GLN A 223      16.047  92.420   7.136  1.00 91.86           O  
ATOM   1725  CB  GLN A 223      14.387  90.184   5.505  1.00 91.86           C  
ATOM   1726  CG  GLN A 223      14.531  89.246   4.314  1.00 91.86           C  
ATOM   1727  CD  GLN A 223      13.301  89.228   3.427  1.00 91.86           C  
ATOM   1728  NE2 GLN A 223      13.323  88.385   2.400  1.00 91.86           N  
ATOM   1729  OE1 GLN A 223      12.339  89.966   3.663  1.00 91.86           O  
ATOM   1730  N   LEU A 224      14.836  91.001   8.589  1.00 89.34           N  
ATOM   1731  CA  LEU A 224      14.659  92.065   9.571  1.00 89.34           C  
ATOM   1732  C   LEU A 224      15.136  91.618  10.949  1.00 89.34           C  
ATOM   1733  O   LEU A 224      14.321  91.325  11.827  1.00 89.34           O  
ATOM   1734  CB  LEU A 224      13.191  92.492   9.641  1.00 89.34           C  
ATOM   1735  CG  LEU A 224      12.575  93.013   8.341  1.00 89.34           C  
ATOM   1736  CD1 LEU A 224      11.060  93.119   8.478  1.00 89.34           C  
ATOM   1737  CD2 LEU A 224      13.178  94.363   7.966  1.00 89.34           C  
ATOM   1738  N   PRO A 225      16.518  91.508  11.263  1.00 81.52           N  
ATOM   1739  CA  PRO A 225      17.115  90.861  12.432  1.00 81.52           C  
ATOM   1740  C   PRO A 225      16.945  91.678  13.711  1.00 81.52           C  
ATOM   1741  O   PRO A 225      16.871  91.113  14.805  1.00 81.52           O  
ATOM   1742  CB  PRO A 225      18.594  90.741  12.054  1.00 81.52           C  
ATOM   1743  CG  PRO A 225      18.763  91.653  10.882  1.00 81.52           C  
ATOM   1744  CD  PRO A 225      17.414  91.891  10.265  1.00 81.52           C  
ATOM   1745  N   ASP A 226      16.175  92.754  13.703  1.00 78.51           N  
ATOM   1746  CA  ASP A 226      16.173  93.569  14.913  1.00 78.51           C  
ATOM   1747  C   ASP A 226      14.888  94.387  15.023  1.00 78.51           C  
ATOM   1748  O   ASP A 226      14.922  95.557  15.411  1.00 78.51           O  
ATOM   1749  CB  ASP A 226      17.390  94.495  14.940  1.00 78.51           C  
ATOM   1750  CG  ASP A 226      18.703  93.746  15.090  1.00 78.51           C  
ATOM   1751  OD1 ASP A 226      18.740  92.720  15.801  1.00 78.51           O  
ATOM   1752  OD2 ASP A 226      19.708  94.189  14.494  1.00 78.51           O1-
ATOM   1753  N   THR A 227      13.779  93.705  14.679  1.00 84.32           N  
ATOM   1754  CA  THR A 227      12.517  94.434  14.746  1.00 84.32           C  
ATOM   1755  C   THR A 227      11.513  93.698  15.629  1.00 84.32           C  
ATOM   1756  O   THR A 227      11.640  92.492  15.850  1.00 84.32           O  
ATOM   1757  CB  THR A 227      11.917  94.641  13.343  1.00 84.32           C  
ATOM   1758  CG2 THR A 227      12.892  95.376  12.430  1.00 84.32           C  
ATOM   1759  OG1 THR A 227      11.612  93.365  12.768  1.00 84.32           O  
ATOM   1760  N   GLU A 228      10.754  94.515  16.284  1.00 90.01           N  
ATOM   1761  CA  GLU A 228       9.618  93.975  17.024  1.00 90.01           C  
ATOM   1762  C   GLU A 228       8.769  93.063  16.143  1.00 90.01           C  
ATOM   1763  O   GLU A 228       8.234  92.058  16.614  1.00 90.01           O  
ATOM   1764  CB  GLU A 228       8.759  95.107  17.593  1.00 90.01           C  
ATOM   1765  CG  GLU A 228       9.364  95.784  18.815  1.00 90.01           C  
ATOM   1766  CD  GLU A 228       8.441  96.812  19.450  1.00 90.01           C  
ATOM   1767  OE1 GLU A 228       8.635  97.149  20.639  1.00 90.01           O  
ATOM   1768  OE2 GLU A 228       7.515  97.282  18.752  1.00 90.01           O1-
ATOM   1769  N   LEU A 229       8.840  93.370  14.915  1.00 90.15           N  
ATOM   1770  CA  LEU A 229       8.067  92.606  13.943  1.00 90.15           C  
ATOM   1771  C   LEU A 229       8.619  91.192  13.800  1.00 90.15           C  
ATOM   1772  O   LEU A 229       7.855  90.231  13.681  1.00 90.15           O  
ATOM   1773  CB  LEU A 229       8.071  93.308  12.583  1.00 90.15           C  
ATOM   1774  CG  LEU A 229       7.067  94.448  12.405  1.00 90.15           C  
ATOM   1775  CD1 LEU A 229       7.376  95.233  11.134  1.00 90.15           C  
ATOM   1776  CD2 LEU A 229       5.643  93.906  12.373  1.00 90.15           C  
ATOM   1777  N   ALA A 230       9.859  91.065  13.784  1.00 92.00           N  
ATOM   1778  CA  ALA A 230      10.492  89.751  13.700  1.00 92.00           C  
ATOM   1779  C   ALA A 230      10.093  88.872  14.882  1.00 92.00           C  
ATOM   1780  O   ALA A 230       9.781  87.692  14.709  1.00 92.00           O  
ATOM   1781  CB  ALA A 230      12.011  89.896  13.636  1.00 92.00           C  
ATOM   1782  N   LYS A 231      10.084  89.465  16.060  1.00 92.33           N  
ATOM   1783  CA  LYS A 231       9.692  88.746  17.268  1.00 92.33           C  
ATOM   1784  C   LYS A 231       8.234  88.300  17.193  1.00 92.33           C  
ATOM   1785  O   LYS A 231       7.910  87.159  17.531  1.00 92.33           O  
ATOM   1786  CB  LYS A 231       9.911  89.615  18.506  1.00 92.33           C  
ATOM   1787  CG  LYS A 231      11.375  89.847  18.849  1.00 92.33           C  
ATOM   1788  CD  LYS A 231      11.528  90.694  20.106  1.00 92.33           C  
ATOM   1789  CE  LYS A 231      12.990  91.002  20.400  1.00 92.33           C  
ATOM   1790  NZ  LYS A 231      13.142  91.880  21.598  1.00 92.33           N1+
ATOM   1791  N   GLU A 232       7.429  89.188  16.744  1.00 94.00           N  
ATOM   1792  CA  GLU A 232       6.007  88.883  16.618  1.00 94.00           C  
ATOM   1793  C   GLU A 232       5.767  87.797  15.572  1.00 94.00           C  
ATOM   1794  O   GLU A 232       4.928  86.915  15.768  1.00 94.00           O  
ATOM   1795  CB  GLU A 232       5.217  90.145  16.258  1.00 94.00           C  
ATOM   1796  CG  GLU A 232       5.140  91.164  17.385  1.00 94.00           C  
ATOM   1797  CD  GLU A 232       4.379  92.424  17.003  1.00 94.00           C  
ATOM   1798  OE1 GLU A 232       4.562  93.469  17.668  1.00 94.00           O  
ATOM   1799  OE2 GLU A 232       3.593  92.365  16.031  1.00 94.00           O1-
ATOM   1800  N   ALA A 233       6.545  87.863  14.458  1.00 95.12           N  
ATOM   1801  CA  ALA A 233       6.423  86.842  13.419  1.00 95.12           C  
ATOM   1802  C   ALA A 233       6.804  85.466  13.956  1.00 95.12           C  
ATOM   1803  O   ALA A 233       6.118  84.476  13.689  1.00 95.12           O  
ATOM   1804  CB  ALA A 233       7.292  87.200  12.216  1.00 95.12           C  
ATOM   1805  N   LEU A 234       7.881  85.371  14.742  1.00 95.70           N  
ATOM   1806  CA  LEU A 234       8.328  84.110  15.324  1.00 95.70           C  
ATOM   1807  C   LEU A 234       7.295  83.567  16.304  1.00 95.70           C  
ATOM   1808  O   LEU A 234       7.016  82.365  16.317  1.00 95.70           O  
ATOM   1809  CB  LEU A 234       9.673  84.294  16.032  1.00 95.70           C  
ATOM   1810  CG  LEU A 234      10.899  84.448  15.129  1.00 95.70           C  
ATOM   1811  CD1 LEU A 234      12.146  84.706  15.969  1.00 95.70           C  
ATOM   1812  CD2 LEU A 234      11.080  83.210  14.258  1.00 95.70           C  
ATOM   1813  N   GLU A 235       6.787  84.453  17.095  1.00 95.35           N  
ATOM   1814  CA  GLU A 235       5.773  84.051  18.064  1.00 95.35           C  
ATOM   1815  C   GLU A 235       4.531  83.501  17.369  1.00 95.35           C  
ATOM   1816  O   GLU A 235       3.965  82.495  17.802  1.00 95.35           O  
ATOM   1817  CB  GLU A 235       5.393  85.231  18.964  1.00 95.35           C  
ATOM   1818  CG  GLU A 235       6.474  85.614  19.964  1.00 95.35           C  
ATOM   1819  CD  GLU A 235       6.126  86.849  20.780  1.00 95.35           C  
ATOM   1820  OE1 GLU A 235       6.971  87.304  21.583  1.00 95.35           O  
ATOM   1821  OE2 GLU A 235       4.998  87.364  20.616  1.00 95.35           O1-
ATOM   1822  N   LEU A 236       4.147  84.205  16.366  1.00 95.70           N  
ATOM   1823  CA  LEU A 236       2.986  83.774  15.595  1.00 95.70           C  
ATOM   1824  C   LEU A 236       3.235  82.413  14.953  1.00 95.70           C  
ATOM   1825  O   LEU A 236       2.356  81.547  14.966  1.00 95.70           O  
ATOM   1826  CB  LEU A 236       2.645  84.806  14.517  1.00 95.70           C  
ATOM   1827  CG  LEU A 236       1.417  84.505  13.656  1.00 95.70           C  
ATOM   1828  CD1 LEU A 236       0.176  84.368  14.533  1.00 95.70           C  
ATOM   1829  CD2 LEU A 236       1.219  85.595  12.608  1.00 95.70           C  
ATOM   1830  N   ALA A 237       4.391  82.263  14.378  1.00 95.96           N  
ATOM   1831  CA  ALA A 237       4.744  80.984  13.770  1.00 95.96           C  
ATOM   1832  C   ALA A 237       4.735  79.863  14.806  1.00 95.96           C  
ATOM   1833  O   ALA A 237       4.317  78.741  14.513  1.00 95.96           O  
ATOM   1834  CB  ALA A 237       6.112  81.073  13.099  1.00 95.96           C  
ATOM   1835  N   GLU A 238       5.180  80.144  15.923  1.00 95.46           N  
ATOM   1836  CA  GLU A 238       5.165  79.170  17.010  1.00 95.46           C  
ATOM   1837  C   GLU A 238       3.740  78.740  17.346  1.00 95.46           C  
ATOM   1838  O   GLU A 238       3.474  77.551  17.534  1.00 95.46           O  
ATOM   1839  CB  GLU A 238       5.850  79.741  18.254  1.00 95.46           C  
ATOM   1840  CG  GLU A 238       6.003  78.737  19.387  1.00 95.46           C  
ATOM   1841  CD  GLU A 238       6.769  79.289  20.579  1.00 95.46           C  
ATOM   1842  OE1 GLU A 238       7.073  78.517  21.516  1.00 95.46           O  
ATOM   1843  OE2 GLU A 238       7.067  80.505  20.576  1.00 95.46           O1-
ATOM   1844  N   GLU A 239       2.887  79.674  17.459  1.00 94.45           N  
ATOM   1845  CA  GLU A 239       1.485  79.367  17.723  1.00 94.45           C  
ATOM   1846  C   GLU A 239       0.864  78.586  16.567  1.00 94.45           C  
ATOM   1847  O   GLU A 239       0.071  77.669  16.786  1.00 94.45           O  
ATOM   1848  CB  GLU A 239       0.691  80.650  17.977  1.00 94.45           C  
ATOM   1849  CG  GLU A 239       1.050  81.348  19.280  1.00 94.45           C  
ATOM   1850  CD  GLU A 239       0.252  82.619  19.521  1.00 94.45           C  
ATOM   1851  OE1 GLU A 239       0.517  83.322  20.523  1.00 94.45           O  
ATOM   1852  OE2 GLU A 239      -0.648  82.913  18.702  1.00 94.45           O1-
ATOM   1853  N   ALA A 240       1.302  78.965  15.402  1.00 92.91           N  
ATOM   1854  CA  ALA A 240       0.765  78.325  14.203  1.00 92.91           C  
ATOM   1855  C   ALA A 240       1.181  76.859  14.131  1.00 92.91           C  
ATOM   1856  O   ALA A 240       0.391  76.002  13.728  1.00 92.91           O  
ATOM   1857  CB  ALA A 240       1.226  79.068  12.952  1.00 92.91           C  
ATOM   1858  N   VAL A 241       2.392  76.532  14.517  1.00 92.78           N  
ATOM   1859  CA  VAL A 241       2.918  75.173  14.434  1.00 92.78           C  
ATOM   1860  C   VAL A 241       2.163  74.266  15.404  1.00 92.78           C  
ATOM   1861  O   VAL A 241       2.071  73.056  15.189  1.00 92.78           O  
ATOM   1862  CB  VAL A 241       4.432  75.131  14.734  1.00 92.78           C  
ATOM   1863  CG1 VAL A 241       4.877  73.708  15.066  1.00 92.78           C  
ATOM   1864  CG2 VAL A 241       5.226  75.679  13.549  1.00 92.78           C  
ATOM   1865  N   LYS A 242       1.633  74.870  16.405  1.00 91.51           N  
ATOM   1866  CA  LYS A 242       0.891  74.116  17.412  1.00 91.51           C  
ATOM   1867  C   LYS A 242      -0.559  73.908  16.985  1.00 91.51           C  
ATOM   1868  O   LYS A 242      -1.256  73.049  17.530  1.00 91.51           O  
ATOM   1869  CB  LYS A 242       0.942  74.830  18.763  1.00 91.51           C  
ATOM   1870  CG  LYS A 242       2.332  74.887  19.381  1.00 91.51           C  
ATOM   1871  CD  LYS A 242       2.321  75.622  20.715  1.00 91.51           C  
ATOM   1872  CE  LYS A 242       3.720  75.726  21.309  1.00 91.51           C  
ATOM   1873  NZ  LYS A 242       3.726  76.515  22.576  1.00 91.51           N1+
ATOM   1874  N   SER A 243      -0.963  74.637  16.011  1.00 90.12           N  
ATOM   1875  CA  SER A 243      -2.336  74.569  15.524  1.00 90.12           C  
ATOM   1876  C   SER A 243      -2.494  73.483  14.465  1.00 90.12           C  
ATOM   1877  O   SER A 243      -1.622  73.309  13.612  1.00 90.12           O  
ATOM   1878  CB  SER A 243      -2.771  75.918  14.951  1.00 90.12           C  
ATOM   1879  OG  SER A 243      -4.074  75.835  14.400  1.00 90.12           O  
ATOM   1880  N   THR A 244      -3.600  72.736  14.574  1.00 88.22           N  
ATOM   1881  CA  THR A 244      -3.879  71.706  13.579  1.00 88.22           C  
ATOM   1882  C   THR A 244      -4.880  72.209  12.544  1.00 88.22           C  
ATOM   1883  O   THR A 244      -5.181  71.512  11.573  1.00 88.22           O  
ATOM   1884  CB  THR A 244      -4.418  70.423  14.239  1.00 88.22           C  
ATOM   1885  CG2 THR A 244      -3.379  69.804  15.168  1.00 88.22           C  
ATOM   1886  OG1 THR A 244      -5.592  70.740  14.996  1.00 88.22           O  
ATOM   1887  N   ASP A 245      -5.260  73.463  12.686  1.00 92.90           N  
ATOM   1888  CA  ASP A 245      -6.281  74.015  11.800  1.00 92.90           C  
ATOM   1889  C   ASP A 245      -5.658  74.557  10.515  1.00 92.90           C  
ATOM   1890  O   ASP A 245      -4.946  75.562  10.541  1.00 92.90           O  
ATOM   1891  CB  ASP A 245      -7.067  75.119  12.510  1.00 92.90           C  
ATOM   1892  CG  ASP A 245      -8.301  75.556  11.739  1.00 92.90           C  
ATOM   1893  OD1 ASP A 245      -8.236  75.669  10.496  1.00 92.90           O  
ATOM   1894  OD2 ASP A 245      -9.346  75.795  12.382  1.00 92.90           O1-
ATOM   1895  N   SER A 246      -5.999  73.940   9.357  1.00 91.83           N  
ATOM   1896  CA  SER A 246      -5.398  74.299   8.077  1.00 91.83           C  
ATOM   1897  C   SER A 246      -5.767  75.721   7.670  1.00 91.83           C  
ATOM   1898  O   SER A 246      -4.949  76.441   7.095  1.00 91.83           O  
ATOM   1899  CB  SER A 246      -5.832  73.318   6.987  1.00 91.83           C  
ATOM   1900  OG  SER A 246      -7.241  73.336   6.828  1.00 91.83           O  
ATOM   1901  N   GLU A 247      -7.004  76.121   7.976  1.00 93.18           N  
ATOM   1902  CA  GLU A 247      -7.448  77.467   7.626  1.00 93.18           C  
ATOM   1903  C   GLU A 247      -6.672  78.524   8.408  1.00 93.18           C  
ATOM   1904  O   GLU A 247      -6.289  79.556   7.853  1.00 93.18           O  
ATOM   1905  CB  GLU A 247      -8.950  77.621   7.881  1.00 93.18           C  
ATOM   1906  CG  GLU A 247      -9.823  76.953   6.828  1.00 93.18           C  
ATOM   1907  CD  GLU A 247     -10.525  75.704   7.335  1.00 93.18           C  
ATOM   1908  OE1 GLU A 247     -11.302  75.091   6.569  1.00 93.18           O  
ATOM   1909  OE2 GLU A 247     -10.297  75.337   8.510  1.00 93.18           O1-
ATOM   1910  N   ALA A 248      -6.460  78.262   9.699  1.00 93.97           N  
ATOM   1911  CA  ALA A 248      -5.661  79.166  10.523  1.00 93.97           C  
ATOM   1912  C   ALA A 248      -4.246  79.306   9.970  1.00 93.97           C  
ATOM   1913  O   ALA A 248      -3.702  80.412   9.915  1.00 93.97           O  
ATOM   1914  CB  ALA A 248      -5.619  78.672  11.967  1.00 93.97           C  
ATOM   1915  N   LEU A 249      -3.656  78.184   9.509  1.00 94.27           N  
ATOM   1916  CA  LEU A 249      -2.304  78.187   8.961  1.00 94.27           C  
ATOM   1917  C   LEU A 249      -2.237  79.025   7.689  1.00 94.27           C  
ATOM   1918  O   LEU A 249      -1.260  79.745   7.466  1.00 94.27           O  
ATOM   1919  CB  LEU A 249      -1.842  76.757   8.668  1.00 94.27           C  
ATOM   1920  CG  LEU A 249      -1.584  75.867   9.885  1.00 94.27           C  
ATOM   1921  CD1 LEU A 249      -1.247  74.447   9.440  1.00 94.27           C  
ATOM   1922  CD2 LEU A 249      -0.464  76.445  10.744  1.00 94.27           C  
ATOM   1923  N   LYS A 250      -3.285  78.959   6.852  1.00 95.68           N  
ATOM   1924  CA  LYS A 250      -3.343  79.765   5.635  1.00 95.68           C  
ATOM   1925  C   LYS A 250      -3.385  81.254   5.964  1.00 95.68           C  
ATOM   1926  O   LYS A 250      -2.752  82.063   5.282  1.00 95.68           O  
ATOM   1927  CB  LYS A 250      -4.560  79.379   4.794  1.00 95.68           C  
ATOM   1928  CG  LYS A 250      -4.439  78.022   4.117  1.00 95.68           C  
ATOM   1929  CD  LYS A 250      -5.667  77.709   3.270  1.00 95.68           C  
ATOM   1930  CE  LYS A 250      -5.572  76.328   2.636  1.00 95.68           C  
ATOM   1931  NZ  LYS A 250      -6.807  75.984   1.870  1.00 95.68           N1+
ATOM   1932  N   VAL A 251      -4.118  81.555   7.005  1.00 96.73           N  
ATOM   1933  CA  VAL A 251      -4.230  82.944   7.437  1.00 96.73           C  
ATOM   1934  C   VAL A 251      -2.871  83.447   7.917  1.00 96.73           C  
ATOM   1935  O   VAL A 251      -2.431  84.533   7.531  1.00 96.73           O  
ATOM   1936  CB  VAL A 251      -5.284  83.108   8.554  1.00 96.73           C  
ATOM   1937  CG1 VAL A 251      -5.199  84.501   9.177  1.00 96.73           C  
ATOM   1938  CG2 VAL A 251      -6.687  82.850   8.005  1.00 96.73           C  
ATOM   1939  N   VAL A 252      -2.223  82.654   8.723  1.00 97.36           N  
ATOM   1940  CA  VAL A 252      -0.922  83.034   9.262  1.00 97.36           C  
ATOM   1941  C   VAL A 252       0.086  83.181   8.125  1.00 97.36           C  
ATOM   1942  O   VAL A 252       0.860  84.142   8.094  1.00 97.36           O  
ATOM   1943  CB  VAL A 252      -0.413  82.005  10.296  1.00 97.36           C  
ATOM   1944  CG1 VAL A 252       1.019  82.327  10.719  1.00 97.36           C  
ATOM   1945  CG2 VAL A 252      -1.337  81.969  11.512  1.00 97.36           C  
ATOM   1946  N   LYS A 253       0.066  82.249   7.297  1.00 97.29           N  
ATOM   1947  CA  LYS A 253       0.964  82.327   6.147  1.00 97.29           C  
ATOM   1948  C   LYS A 253       0.760  83.630   5.378  1.00 97.29           C  
ATOM   1949  O   LYS A 253       1.727  84.317   5.044  1.00 97.29           O  
ATOM   1950  CB  LYS A 253       0.752  81.131   5.219  1.00 97.29           C  
ATOM   1951  CG  LYS A 253       1.703  81.094   4.032  1.00 97.29           C  
ATOM   1952  CD  LYS A 253       1.424  79.899   3.129  1.00 97.29           C  
ATOM   1953  CE  LYS A 253       2.288  79.929   1.877  1.00 97.29           C  
ATOM   1954  NZ  LYS A 253       1.977  78.789   0.962  1.00 97.29           N1+
ATOM   1955  N   LEU A 254      -0.466  83.919   5.057  1.00 97.07           N  
ATOM   1956  CA  LEU A 254      -0.779  85.127   4.301  1.00 97.07           C  
ATOM   1957  C   LEU A 254      -0.337  86.374   5.062  1.00 97.07           C  
ATOM   1958  O   LEU A 254       0.206  87.309   4.469  1.00 97.07           O  
ATOM   1959  CB  LEU A 254      -2.279  85.201   4.005  1.00 97.07           C  
ATOM   1960  CG  LEU A 254      -2.728  86.310   3.053  1.00 97.07           C  
ATOM   1961  CD1 LEU A 254      -1.978  86.208   1.729  1.00 97.07           C  
ATOM   1962  CD2 LEU A 254      -4.234  86.243   2.827  1.00 97.07           C  
ATOM   1963  N   ALA A 255      -0.610  86.402   6.361  1.00 97.15           N  
ATOM   1964  CA  ALA A 255      -0.177  87.531   7.182  1.00 97.15           C  
ATOM   1965  C   ALA A 255       1.336  87.713   7.110  1.00 97.15           C  
ATOM   1966  O   ALA A 255       1.827  88.837   6.979  1.00 97.15           O  
ATOM   1967  CB  ALA A 255      -0.619  87.337   8.630  1.00 97.15           C  
ATOM   1968  N   LEU A 256       2.082  86.662   7.179  1.00 97.40           N  
ATOM   1969  CA  LEU A 256       3.537  86.725   7.117  1.00 97.40           C  
ATOM   1970  C   LEU A 256       4.004  87.157   5.731  1.00 97.40           C  
ATOM   1971  O   LEU A 256       4.995  87.881   5.602  1.00 97.40           O  
ATOM   1972  CB  LEU A 256       4.149  85.367   7.474  1.00 97.40           C  
ATOM   1973  CG  LEU A 256       4.038  84.938   8.938  1.00 97.40           C  
ATOM   1974  CD1 LEU A 256       4.584  83.525   9.118  1.00 97.40           C  
ATOM   1975  CD2 LEU A 256       4.775  85.920   9.841  1.00 97.40           C  
ATOM   1976  N   GLU A 257       3.302  86.665   4.707  1.00 97.01           N  
ATOM   1977  CA  GLU A 257       3.620  87.109   3.353  1.00 97.01           C  
ATOM   1978  C   GLU A 257       3.468  88.621   3.218  1.00 97.01           C  
ATOM   1979  O   GLU A 257       4.270  89.273   2.546  1.00 97.01           O  
ATOM   1980  CB  GLU A 257       2.731  86.397   2.331  1.00 97.01           C  
ATOM   1981  CG  GLU A 257       3.090  84.935   2.115  1.00 97.01           C  
ATOM   1982  CD  GLU A 257       2.146  84.218   1.162  1.00 97.01           C  
ATOM   1983  OE1 GLU A 257       2.500  83.126   0.664  1.00 97.01           O  
ATOM   1984  OE2 GLU A 257       1.044  84.755   0.910  1.00 97.01           O1-
ATOM   1985  N   ILE A 258       2.426  89.134   3.850  1.00 95.54           N  
ATOM   1986  CA  ILE A 258       2.192  90.573   3.843  1.00 95.54           C  
ATOM   1987  C   ILE A 258       3.340  91.287   4.553  1.00 95.54           C  
ATOM   1988  O   ILE A 258       3.842  92.305   4.068  1.00 95.54           O  
ATOM   1989  CB  ILE A 258       0.845  90.930   4.512  1.00 95.54           C  
ATOM   1990  CG1 ILE A 258      -0.324  90.443   3.649  1.00 95.54           C  
ATOM   1991  CG2 ILE A 258       0.750  92.438   4.764  1.00 95.54           C  
ATOM   1992  CD1 ILE A 258      -1.679  90.529   4.338  1.00 95.54           C  
ATOM   1993  N   VAL A 259       3.759  90.779   5.657  1.00 95.38           N  
ATOM   1994  CA  VAL A 259       4.859  91.382   6.403  1.00 95.38           C  
ATOM   1995  C   VAL A 259       6.124  91.387   5.548  1.00 95.38           C  
ATOM   1996  O   VAL A 259       6.870  92.368   5.538  1.00 95.38           O  
ATOM   1997  CB  VAL A 259       5.117  90.638   7.732  1.00 95.38           C  
ATOM   1998  CG1 VAL A 259       6.372  91.177   8.417  1.00 95.38           C  
ATOM   1999  CG2 VAL A 259       3.907  90.760   8.656  1.00 95.38           C  
ATOM   2000  N   GLN A 260       6.338  90.347   4.873  1.00 93.88           N  
ATOM   2001  CA  GLN A 260       7.505  90.246   4.002  1.00 93.88           C  
ATOM   2002  C   GLN A 260       7.455  91.292   2.893  1.00 93.88           C  
ATOM   2003  O   GLN A 260       8.479  91.884   2.544  1.00 93.88           O  
ATOM   2004  CB  GLN A 260       7.604  88.844   3.398  1.00 93.88           C  
ATOM   2005  CG  GLN A 260       8.882  88.605   2.605  1.00 93.88           C  
ATOM   2006  CD  GLN A 260       8.982  87.191   2.064  1.00 93.88           C  
ATOM   2007  NE2 GLN A 260      10.190  86.638   2.073  1.00 93.88           N  
ATOM   2008  OE1 GLN A 260       7.981  86.601   1.644  1.00 93.88           O  
ATOM   2009  N   GLN A 261       6.327  91.532   2.377  1.00 92.77           N  
ATOM   2010  CA  GLN A 261       6.156  92.468   1.271  1.00 92.77           C  
ATOM   2011  C   GLN A 261       6.166  93.912   1.765  1.00 92.77           C  
ATOM   2012  O   GLN A 261       6.658  94.806   1.074  1.00 92.77           O  
ATOM   2013  CB  GLN A 261       4.855  92.179   0.519  1.00 92.77           C  
ATOM   2014  CG  GLN A 261       4.883  90.884  -0.281  1.00 92.77           C  
ATOM   2015  CD  GLN A 261       3.555  90.580  -0.950  1.00 92.77           C  
ATOM   2016  NE2 GLN A 261       3.478  89.435  -1.620  1.00 92.77           N  
ATOM   2017  OE1 GLN A 261       2.607  91.366  -0.865  1.00 92.77           O  
ATOM   2018  N   LEU A 262       5.548  94.093   2.903  1.00 90.20           N  
ATOM   2019  CA  LEU A 262       5.470  95.434   3.470  1.00 90.20           C  
ATOM   2020  C   LEU A 262       6.154  95.490   4.832  1.00 90.20           C  
ATOM   2021  O   LEU A 262       5.486  95.521   5.867  1.00 90.20           O  
ATOM   2022  CB  LEU A 262       4.010  95.877   3.602  1.00 90.20           C  
ATOM   2023  CG  LEU A 262       3.189  95.897   2.311  1.00 90.20           C  
ATOM   2024  CD1 LEU A 262       1.708  96.073   2.628  1.00 90.20           C  
ATOM   2025  CD2 LEU A 262       3.678  97.003   1.384  1.00 90.20           C  
ATOM   2026  N   PRO A 263       7.562  95.557   4.701  1.00 83.52           N  
ATOM   2027  CA  PRO A 263       8.270  95.559   5.984  1.00 83.52           C  
ATOM   2028  C   PRO A 263       8.144  96.887   6.725  1.00 83.52           C  
ATOM   2029  O   PRO A 263       8.142  97.950   6.098  1.00 83.52           O  
ATOM   2030  CB  PRO A 263       9.723  95.292   5.584  1.00 83.52           C  
ATOM   2031  CG  PRO A 263       9.787  95.629   4.129  1.00 83.52           C  
ATOM   2032  CD  PRO A 263       8.402  95.535   3.556  1.00 83.52           C  
ATOM   2033  N   ASP A 264       7.574  96.900   7.976  1.00 81.82           N  
ATOM   2034  CA  ASP A 264       7.657  98.010   8.922  1.00 81.82           C  
ATOM   2035  C   ASP A 264       6.484  98.972   8.744  1.00 81.82           C  
ATOM   2036  O   ASP A 264       6.671 100.190   8.723  1.00 81.82           O  
ATOM   2037  CB  ASP A 264       8.980  98.758   8.756  1.00 81.82           C  
ATOM   2038  CG  ASP A 264      10.182  97.945   9.206  1.00 81.82           C  
ATOM   2039  OD1 ASP A 264      10.040  97.099  10.115  1.00 81.82           O  
ATOM   2040  OD2 ASP A 264      11.280  98.154   8.647  1.00 81.82           O1-
ATOM   2041  N   THR A 265       5.342  98.423   8.370  1.00 88.45           N  
ATOM   2042  CA  THR A 265       4.135  99.232   8.238  1.00 88.45           C  
ATOM   2043  C   THR A 265       3.129  98.885   9.331  1.00 88.45           C  
ATOM   2044  O   THR A 265       3.201  97.809   9.929  1.00 88.45           O  
ATOM   2045  CB  THR A 265       3.483  99.041   6.856  1.00 88.45           C  
ATOM   2046  CG2 THR A 265       4.470  99.346   5.735  1.00 88.45           C  
ATOM   2047  OG1 THR A 265       3.036  97.685   6.729  1.00 88.45           O  
ATOM   2048  N   GLU A 266       2.380  99.920   9.658  1.00 90.57           N  
ATOM   2049  CA  GLU A 266       1.290  99.711  10.606  1.00 90.57           C  
ATOM   2050  C   GLU A 266       0.353  98.603  10.134  1.00 90.57           C  
ATOM   2051  O   GLU A 266      -0.148  97.820  10.945  1.00 90.57           O  
ATOM   2052  CB  GLU A 266       0.505 101.008  10.817  1.00 90.57           C  
ATOM   2053  CG  GLU A 266       1.216 102.019  11.706  1.00 90.57           C  
ATOM   2054  CD  GLU A 266       0.383 103.259  11.990  1.00 90.57           C  
ATOM   2055  OE1 GLU A 266       0.839 104.134  12.760  1.00 90.57           O  
ATOM   2056  OE2 GLU A 266      -0.738 103.355  11.440  1.00 90.57           O1-
ATOM   2057  N   LEU A 267       0.292  98.543   8.856  1.00 90.69           N  
ATOM   2058  CA  LEU A 267      -0.573  97.533   8.254  1.00 90.69           C  
ATOM   2059  C   LEU A 267      -0.042  96.129   8.526  1.00 90.69           C  
ATOM   2060  O   LEU A 267      -0.815  95.214   8.819  1.00 90.69           O  
ATOM   2061  CB  LEU A 267      -0.694  97.762   6.745  1.00 90.69           C  
ATOM   2062  CG  LEU A 267      -1.866  97.069   6.046  1.00 90.69           C  
ATOM   2063  CD1 LEU A 267      -2.873  98.103   5.553  1.00 90.69           C  
ATOM   2064  CD2 LEU A 267      -1.366  96.207   4.892  1.00 90.69           C  
ATOM   2065  N   ALA A 268       1.201  95.930   8.368  1.00 92.31           N  
ATOM   2066  CA  ALA A 268       1.826  94.642   8.661  1.00 92.31           C  
ATOM   2067  C   ALA A 268       1.599  94.240  10.115  1.00 92.31           C  
ATOM   2068  O   ALA A 268       1.290  93.083  10.406  1.00 92.31           O  
ATOM   2069  CB  ALA A 268       3.320  94.693   8.352  1.00 92.31           C  
ATOM   2070  N   ARG A 269       1.686  95.220  10.979  1.00 92.43           N  
ATOM   2071  CA  ARG A 269       1.481  94.972  12.402  1.00 92.43           C  
ATOM   2072  C   ARG A 269       0.038  94.567  12.685  1.00 92.43           C  
ATOM   2073  O   ARG A 269      -0.212  93.639  13.457  1.00 92.43           O  
ATOM   2074  CB  ARG A 269       1.847  96.211  13.222  1.00 92.43           C  
ATOM   2075  CG  ARG A 269       3.339  96.502  13.266  1.00 92.43           C  
ATOM   2076  CD  ARG A 269       3.653  97.708  14.140  1.00 92.43           C  
ATOM   2077  NE  ARG A 269       5.078  98.026  14.128  1.00 92.43           N  
ATOM   2078  CZ  ARG A 269       5.625  99.079  14.728  1.00 92.43           C  
ATOM   2079  NH1 ARG A 269       4.873  99.943  15.401  1.00 92.43           N1+
ATOM   2080  NH2 ARG A 269       6.933  99.273  14.653  1.00 92.43           N  
ATOM   2081  N   GLU A 270      -0.833  95.258  12.025  1.00 93.96           N  
ATOM   2082  CA  GLU A 270      -2.249  94.950  12.196  1.00 93.96           C  
ATOM   2083  C   GLU A 270      -2.584  93.568  11.642  1.00 93.96           C  
ATOM   2084  O   GLU A 270      -3.349  92.818  12.252  1.00 93.96           O  
ATOM   2085  CB  GLU A 270      -3.117  96.014  11.518  1.00 93.96           C  
ATOM   2086  CG  GLU A 270      -3.087  97.367  12.212  1.00 93.96           C  
ATOM   2087  CD  GLU A 270      -3.913  98.426  11.501  1.00 93.96           C  
ATOM   2088  OE1 GLU A 270      -3.603  99.631  11.637  1.00 93.96           O  
ATOM   2089  OE2 GLU A 270      -4.881  98.047  10.803  1.00 93.96           O1-
ATOM   2090  N   ALA A 271      -1.977  93.248  10.503  1.00 95.15           N  
ATOM   2091  CA  ALA A 271      -2.196  91.929   9.917  1.00 95.15           C  
ATOM   2092  C   ALA A 271      -1.694  90.826  10.846  1.00 95.15           C  
ATOM   2093  O   ALA A 271      -2.365  89.809  11.031  1.00 95.15           O  
ATOM   2094  CB  ALA A 271      -1.507  91.829   8.559  1.00 95.15           C  
ATOM   2095  N   LEU A 272      -0.549  91.026  11.472  1.00 95.14           N  
ATOM   2096  CA  LEU A 272       0.020  90.048  12.392  1.00 95.14           C  
ATOM   2097  C   LEU A 272      -0.858  89.889  13.629  1.00 95.14           C  
ATOM   2098  O   LEU A 272      -1.082  88.769  14.097  1.00 95.14           O  
ATOM   2099  CB  LEU A 272       1.435  90.462  12.807  1.00 95.14           C  
ATOM   2100  CG  LEU A 272       2.546  90.185  11.793  1.00 95.14           C  
ATOM   2101  CD1 LEU A 272       3.879  90.716  12.310  1.00 95.14           C  
ATOM   2102  CD2 LEU A 272       2.640  88.692  11.495  1.00 95.14           C  
ATOM   2103  N   GLU A 273      -1.262  91.006  14.134  1.00 95.40           N  
ATOM   2104  CA  GLU A 273      -2.134  90.977  15.303  1.00 95.40           C  
ATOM   2105  C   GLU A 273      -3.430  90.225  15.008  1.00 95.40           C  
ATOM   2106  O   GLU A 273      -3.897  89.436  15.831  1.00 95.40           O  
ATOM   2107  CB  GLU A 273      -2.446  92.398  15.779  1.00 95.40           C  
ATOM   2108  CG  GLU A 273      -3.186  92.454  17.108  1.00 95.40           C  
ATOM   2109  CD  GLU A 273      -3.368  93.869  17.633  1.00 95.40           C  
ATOM   2110  OE1 GLU A 273      -3.950  94.039  18.729  1.00 95.40           O  
ATOM   2111  OE2 GLU A 273      -2.928  94.815  16.943  1.00 95.40           O1-
ATOM   2112  N   LEU A 274      -3.946  90.527  13.865  1.00 95.03           N  
ATOM   2113  CA  LEU A 274      -5.167  89.848  13.445  1.00 95.03           C  
ATOM   2114  C   LEU A 274      -4.932  88.348  13.298  1.00 95.03           C  
ATOM   2115  O   LEU A 274      -5.767  87.542  13.713  1.00 95.03           O  
ATOM   2116  CB  LEU A 274      -5.675  90.429  12.122  1.00 95.03           C  
ATOM   2117  CG  LEU A 274      -6.991  89.856  11.591  1.00 95.03           C  
ATOM   2118  CD1 LEU A 274      -8.112  90.081  12.600  1.00 95.03           C  
ATOM   2119  CD2 LEU A 274      -7.341  90.479  10.245  1.00 95.03           C  
ATOM   2120  N   ALA A 275      -3.863  87.989  12.712  1.00 95.78           N  
ATOM   2121  CA  ALA A 275      -3.519  86.579  12.549  1.00 95.78           C  
ATOM   2122  C   ALA A 275      -3.356  85.896  13.904  1.00 95.78           C  
ATOM   2123  O   ALA A 275      -3.722  84.729  14.065  1.00 95.78           O  
ATOM   2124  CB  ALA A 275      -2.242  86.434  11.726  1.00 95.78           C  
ATOM   2125  N   LYS A 276      -2.867  86.587  14.852  1.00 94.64           N  
ATOM   2126  CA  LYS A 276      -2.712  86.061  16.205  1.00 94.64           C  
ATOM   2127  C   LYS A 276      -4.066  85.716  16.819  1.00 94.64           C  
ATOM   2128  O   LYS A 276      -4.220  84.665  17.444  1.00 94.64           O  
ATOM   2129  CB  LYS A 276      -1.978  87.069  17.092  1.00 94.64           C  
ATOM   2130  CG  LYS A 276      -0.466  87.055  16.922  1.00 94.64           C  
ATOM   2131  CD  LYS A 276       0.216  87.993  17.911  1.00 94.64           C  
ATOM   2132  CE  LYS A 276       1.720  88.046  17.686  1.00 94.64           C  
ATOM   2133  NZ  LYS A 276       2.389  88.987  18.634  1.00 94.64           N1+
ATOM   2134  N   GLU A 277      -4.938  86.592  16.603  1.00 93.59           N  
ATOM   2135  CA  GLU A 277      -6.287  86.354  17.105  1.00 93.59           C  
ATOM   2136  C   GLU A 277      -6.976  85.233  16.332  1.00 93.59           C  
ATOM   2137  O   GLU A 277      -7.678  84.407  16.918  1.00 93.59           O  
ATOM   2138  CB  GLU A 277      -7.123  87.635  17.030  1.00 93.59           C  
ATOM   2139  CG  GLU A 277      -6.661  88.728  17.983  1.00 93.59           C  
ATOM   2140  CD  GLU A 277      -7.460  90.015  17.854  1.00 93.59           C  
ATOM   2141  OE1 GLU A 277      -7.153  90.994  18.569  1.00 93.59           O  
ATOM   2142  OE2 GLU A 277      -8.403  90.042  17.031  1.00 93.59           O1-
ATOM   2143  N   ALA A 278      -6.641  85.212  15.070  1.00 92.37           N  
ATOM   2144  CA  ALA A 278      -7.270  84.227  14.194  1.00 92.37           C  
ATOM   2145  C   ALA A 278      -6.806  82.814  14.536  1.00 92.37           C  
ATOM   2146  O   ALA A 278      -7.592  81.865  14.478  1.00 92.37           O  
ATOM   2147  CB  ALA A 278      -6.968  84.544  12.732  1.00 92.37           C  
ATOM   2148  N   VAL A 279      -5.589  82.649  14.903  1.00 92.76           N  
ATOM   2149  CA  VAL A 279      -5.019  81.334  15.177  1.00 92.76           C  
ATOM   2150  C   VAL A 279      -5.669  80.738  16.424  1.00 92.76           C  
ATOM   2151  O   VAL A 279      -5.715  79.516  16.583  1.00 92.76           O  
ATOM   2152  CB  VAL A 279      -3.487  81.406  15.359  1.00 92.76           C  
ATOM   2153  CG1 VAL A 279      -3.131  82.009  16.716  1.00 92.76           C  
ATOM   2154  CG2 VAL A 279      -2.865  80.019  15.207  1.00 92.76           C  
ATOM   2155  N   LYS A 280      -6.197  81.597  17.273  1.00 91.80           N  
ATOM   2156  CA  LYS A 280      -6.840  81.157  18.508  1.00 91.80           C  
ATOM   2157  C   LYS A 280      -8.319  80.859  18.281  1.00 91.80           C  
ATOM   2158  O   LYS A 280      -8.966  80.229  19.120  1.00 91.80           O  
ATOM   2159  CB  LYS A 280      -6.681  82.214  19.602  1.00 91.80           C  
ATOM   2160  CG  LYS A 280      -5.238  82.475  20.006  1.00 91.80           C  
ATOM   2161  CD  LYS A 280      -5.141  83.569  21.061  1.00 91.80           C  
ATOM   2162  CE  LYS A 280      -3.693  83.886  21.408  1.00 91.80           C  
ATOM   2163  NZ  LYS A 280      -3.591  85.008  22.389  1.00 91.80           N1+
ATOM   2164  N   SER A 281      -8.781  81.233  17.153  1.00 89.90           N  
ATOM   2165  CA  SER A 281     -10.199  81.070  16.846  1.00 89.90           C  
ATOM   2166  C   SER A 281     -10.489  79.677  16.297  1.00 89.90           C  
ATOM   2167  O   SER A 281      -9.712  79.141  15.506  1.00 89.90           O  
ATOM   2168  CB  SER A 281     -10.654  82.129  15.840  1.00 89.90           C  
ATOM   2169  OG  SER A 281     -12.015  81.941  15.494  1.00 89.90           O  
ATOM   2170  N   THR A 282     -11.615  79.114  16.764  1.00 89.01           N  
ATOM   2171  CA  THR A 282     -12.016  77.806  16.260  1.00 89.01           C  
ATOM   2172  C   THR A 282     -13.136  77.943  15.232  1.00 89.01           C  
ATOM   2173  O   THR A 282     -13.565  76.951  14.639  1.00 89.01           O  
ATOM   2174  CB  THR A 282     -12.476  76.882  17.403  1.00 89.01           C  
ATOM   2175  CG2 THR A 282     -11.334  76.599  18.373  1.00 89.01           C  
ATOM   2176  OG1 THR A 282     -13.548  77.512  18.116  1.00 89.01           O  
ATOM   2177  N   ASP A 283     -13.490  79.210  14.947  1.00 91.84           N  
ATOM   2178  CA  ASP A 283     -14.604  79.451  14.035  1.00 91.84           C  
ATOM   2179  C   ASP A 283     -14.123  79.513  12.586  1.00 91.84           C  
ATOM   2180  O   ASP A 283     -13.484  80.485  12.180  1.00 91.84           O  
ATOM   2181  CB  ASP A 283     -15.329  80.746  14.403  1.00 91.84           C  
ATOM   2182  CG  ASP A 283     -16.642  80.922  13.661  1.00 91.84           C  
ATOM   2183  OD1 ASP A 283     -16.720  80.562  12.467  1.00 91.84           O  
ATOM   2184  OD2 ASP A 283     -17.605  81.430  14.275  1.00 91.84           O1-
ATOM   2185  N   SER A 284     -14.546  78.526  11.793  1.00 91.37           N  
ATOM   2186  CA  SER A 284     -14.068  78.406  10.420  1.00 91.37           C  
ATOM   2187  C   SER A 284     -14.529  79.584   9.568  1.00 91.37           C  
ATOM   2188  O   SER A 284     -13.773  80.088   8.734  1.00 91.37           O  
ATOM   2189  CB  SER A 284     -14.552  77.095   9.796  1.00 91.37           C  
ATOM   2190  OG  SER A 284     -15.967  77.065   9.724  1.00 91.37           O  
ATOM   2191  N   GLU A 285     -15.694  80.031   9.787  1.00 91.96           N  
ATOM   2192  CA  GLU A 285     -16.230  81.143   9.009  1.00 91.96           C  
ATOM   2193  C   GLU A 285     -15.472  82.435   9.297  1.00 91.96           C  
ATOM   2194  O   GLU A 285     -15.179  83.206   8.382  1.00 91.96           O  
ATOM   2195  CB  GLU A 285     -17.722  81.333   9.300  1.00 91.96           C  
ATOM   2196  CG  GLU A 285     -18.422  82.274   8.330  1.00 91.96           C  
ATOM   2197  CD  GLU A 285     -18.419  81.769   6.896  1.00 91.96           C  
ATOM   2198  OE1 GLU A 285     -18.482  82.599   5.960  1.00 91.96           O  
ATOM   2199  OE2 GLU A 285     -18.354  80.534   6.706  1.00 91.96           O1-
ATOM   2200  N   ALA A 286     -15.156  82.666  10.554  1.00 92.84           N  
ATOM   2201  CA  ALA A 286     -14.355  83.829  10.925  1.00 92.84           C  
ATOM   2202  C   ALA A 286     -12.988  83.794  10.247  1.00 92.84           C  
ATOM   2203  O   ALA A 286     -12.508  84.815   9.750  1.00 92.84           O  
ATOM   2204  CB  ALA A 286     -14.190  83.901  12.441  1.00 92.84           C  
ATOM   2205  N   LEU A 287     -12.361  82.617  10.200  1.00 94.15           N  
ATOM   2206  CA  LEU A 287     -11.048  82.453   9.586  1.00 94.15           C  
ATOM   2207  C   LEU A 287     -11.104  82.761   8.093  1.00 94.15           C  
ATOM   2208  O   LEU A 287     -10.183  83.370   7.546  1.00 94.15           O  
ATOM   2209  CB  LEU A 287     -10.527  81.030   9.806  1.00 94.15           C  
ATOM   2210  CG  LEU A 287     -10.171  80.655  11.245  1.00 94.15           C  
ATOM   2211  CD1 LEU A 287      -9.779  79.183  11.327  1.00 94.15           C  
ATOM   2212  CD2 LEU A 287      -9.046  81.542  11.768  1.00 94.15           C  
ATOM   2213  N   LYS A 288     -12.171  82.327   7.439  1.00 94.41           N  
ATOM   2214  CA  LYS A 288     -12.360  82.621   6.022  1.00 94.41           C  
ATOM   2215  C   LYS A 288     -12.470  84.124   5.782  1.00 94.41           C  
ATOM   2216  O   LYS A 288     -11.939  84.642   4.796  1.00 94.41           O  
ATOM   2217  CB  LYS A 288     -13.606  81.913   5.488  1.00 94.41           C  
ATOM   2218  CG  LYS A 288     -13.450  80.407   5.347  1.00 94.41           C  
ATOM   2219  CD  LYS A 288     -14.718  79.761   4.806  1.00 94.41           C  
ATOM   2220  CE  LYS A 288     -14.589  78.245   4.737  1.00 94.41           C  
ATOM   2221  NZ  LYS A 288     -15.860  77.601   4.288  1.00 94.41           N1+
ATOM   2222  N   VAL A 289     -13.172  84.798   6.670  1.00 95.10           N  
ATOM   2223  CA  VAL A 289     -13.306  86.248   6.577  1.00 95.10           C  
ATOM   2224  C   VAL A 289     -11.935  86.905   6.730  1.00 95.10           C  
ATOM   2225  O   VAL A 289     -11.577  87.795   5.957  1.00 95.10           O  
ATOM   2226  CB  VAL A 289     -14.282  86.799   7.641  1.00 95.10           C  
ATOM   2227  CG1 VAL A 289     -14.232  88.325   7.682  1.00 95.10           C  
ATOM   2228  CG2 VAL A 289     -15.703  86.314   7.361  1.00 95.10           C  
ATOM   2229  N   VAL A 290     -11.201  86.404   7.707  1.00 96.55           N  
ATOM   2230  CA  VAL A 290      -9.872  86.957   7.948  1.00 96.55           C  
ATOM   2231  C   VAL A 290      -8.987  86.731   6.725  1.00 96.55           C  
ATOM   2232  O   VAL A 290      -8.271  87.637   6.293  1.00 96.55           O  
ATOM   2233  CB  VAL A 290      -9.217  86.332   9.201  1.00 96.55           C  
ATOM   2234  CG1 VAL A 290      -7.766  86.791   9.338  1.00 96.55           C  
ATOM   2235  CG2 VAL A 290     -10.015  86.690  10.454  1.00 96.55           C  
ATOM   2236  N   TYR A 291      -9.051  85.587   6.217  1.00 96.56           N  
ATOM   2237  CA  TYR A 291      -8.267  85.261   5.030  1.00 96.56           C  
ATOM   2238  C   TYR A 291      -8.587  86.215   3.886  1.00 96.56           C  
ATOM   2239  O   TYR A 291      -7.680  86.782   3.270  1.00 96.56           O  
ATOM   2240  CB  TYR A 291      -8.528  83.816   4.593  1.00 96.56           C  
ATOM   2241  CG  TYR A 291      -7.767  83.410   3.354  1.00 96.56           C  
ATOM   2242  CD1 TYR A 291      -8.378  83.422   2.103  1.00 96.56           C  
ATOM   2243  CD2 TYR A 291      -6.436  83.013   3.433  1.00 96.56           C  
ATOM   2244  CE1 TYR A 291      -7.683  83.047   0.958  1.00 96.56           C  
ATOM   2245  CE2 TYR A 291      -5.730  82.637   2.295  1.00 96.56           C  
ATOM   2246  CZ  TYR A 291      -6.360  82.657   1.064  1.00 96.56           C  
ATOM   2247  OH  TYR A 291      -5.667  82.284  -0.065  1.00 96.56           O  
ATOM   2248  N   LEU A 292      -9.820  86.438   3.615  1.00 95.84           N  
ATOM   2249  CA  LEU A 292     -10.238  87.320   2.530  1.00 95.84           C  
ATOM   2250  C   LEU A 292      -9.779  88.752   2.788  1.00 95.84           C  
ATOM   2251  O   LEU A 292      -9.345  89.444   1.863  1.00 95.84           O  
ATOM   2252  CB  LEU A 292     -11.760  87.281   2.363  1.00 95.84           C  
ATOM   2253  CG  LEU A 292     -12.339  86.019   1.723  1.00 95.84           C  
ATOM   2254  CD1 LEU A 292     -13.861  86.036   1.801  1.00 95.84           C  
ATOM   2255  CD2 LEU A 292     -11.875  85.893   0.275  1.00 95.84           C  
ATOM   2256  N   ALA A 293      -9.953  89.133   4.020  1.00 96.03           N  
ATOM   2257  CA  ALA A 293      -9.507  90.476   4.379  1.00 96.03           C  
ATOM   2258  C   ALA A 293      -8.013  90.645   4.120  1.00 96.03           C  
ATOM   2259  O   ALA A 293      -7.585  91.651   3.549  1.00 96.03           O  
ATOM   2260  CB  ALA A 293      -9.826  90.771   5.842  1.00 96.03           C  
ATOM   2261  N   LEU A 294      -7.216  89.676   4.510  1.00 96.86           N  
ATOM   2262  CA  LEU A 294      -5.771  89.743   4.315  1.00 96.86           C  
ATOM   2263  C   LEU A 294      -5.421  89.698   2.832  1.00 96.86           C  
ATOM   2264  O   LEU A 294      -4.455  90.331   2.399  1.00 96.86           O  
ATOM   2265  CB  LEU A 294      -5.077  88.594   5.052  1.00 96.86           C  
ATOM   2266  CG  LEU A 294      -5.048  88.685   6.578  1.00 96.86           C  
ATOM   2267  CD1 LEU A 294      -4.392  87.443   7.170  1.00 96.86           C  
ATOM   2268  CD2 LEU A 294      -4.317  89.947   7.024  1.00 96.86           C  
ATOM   2269  N   ARG A 295      -6.174  88.925   2.129  1.00 96.51           N  
ATOM   2270  CA  ARG A 295      -5.961  88.900   0.685  1.00 96.51           C  
ATOM   2271  C   ARG A 295      -6.135  90.289   0.082  1.00 96.51           C  
ATOM   2272  O   ARG A 295      -5.370  90.689  -0.798  1.00 96.51           O  
ATOM   2273  CB  ARG A 295      -6.923  87.914   0.018  1.00 96.51           C  
ATOM   2274  CG  ARG A 295      -6.554  87.568  -1.416  1.00 96.51           C  
ATOM   2275  CD  ARG A 295      -7.248  86.298  -1.887  1.00 96.51           C  
ATOM   2276  NE  ARG A 295      -6.819  85.915  -3.229  1.00 96.51           N  
ATOM   2277  CZ  ARG A 295      -6.964  84.701  -3.753  1.00 96.51           C  
ATOM   2278  NH1 ARG A 295      -7.533  83.724  -3.055  1.00 96.51           N1+
ATOM   2279  NH2 ARG A 295      -6.538  84.461  -4.985  1.00 96.51           N  
ATOM   2280  N   ILE A 296      -7.099  90.996   0.486  1.00 93.77           N  
ATOM   2281  CA  ILE A 296      -7.330  92.363   0.033  1.00 93.77           C  
ATOM   2282  C   ILE A 296      -6.145  93.243   0.425  1.00 93.77           C  
ATOM   2283  O   ILE A 296      -5.667  94.047  -0.379  1.00 93.77           O  
ATOM   2284  CB  ILE A 296      -8.641  92.938   0.614  1.00 93.77           C  
ATOM   2285  CG1 ILE A 296      -9.853  92.224   0.005  1.00 93.77           C  
ATOM   2286  CG2 ILE A 296      -8.719  94.449   0.378  1.00 93.77           C  
ATOM   2287  CD1 ILE A 296     -11.182  92.609   0.641  1.00 93.77           C  
ATOM   2288  N   VAL A 297      -5.699  93.078   1.638  1.00 94.82           N  
ATOM   2289  CA  VAL A 297      -4.559  93.861   2.102  1.00 94.82           C  
ATOM   2290  C   VAL A 297      -3.346  93.581   1.217  1.00 94.82           C  
ATOM   2291  O   VAL A 297      -2.612  94.501   0.850  1.00 94.82           O  
ATOM   2292  CB  VAL A 297      -4.224  93.555   3.578  1.00 94.82           C  
ATOM   2293  CG1 VAL A 297      -2.938  94.265   3.999  1.00 94.82           C  
ATOM   2294  CG2 VAL A 297      -5.384  93.965   4.484  1.00 94.82           C  
ATOM   2295  N   GLN A 298      -3.157  92.352   0.909  1.00 94.31           N  
ATOM   2296  CA  GLN A 298      -2.027  91.962   0.072  1.00 94.31           C  
ATOM   2297  C   GLN A 298      -2.130  92.588  -1.316  1.00 94.31           C  
ATOM   2298  O   GLN A 298      -1.130  93.048  -1.870  1.00 94.31           O  
ATOM   2299  CB  GLN A 298      -1.945  90.439  -0.044  1.00 94.31           C  
ATOM   2300  CG  GLN A 298      -0.725  89.946  -0.811  1.00 94.31           C  
ATOM   2301  CD  GLN A 298      -0.684  88.435  -0.940  1.00 94.31           C  
ATOM   2302  NE2 GLN A 298       0.503  87.859  -0.778  1.00 94.31           N  
ATOM   2303  OE1 GLN A 298      -1.709  87.791  -1.180  1.00 94.31           O  
ATOM   2304  N   GLN A 299      -3.270  92.718  -1.842  1.00 92.43           N  
ATOM   2305  CA  GLN A 299      -3.474  93.206  -3.203  1.00 92.43           C  
ATOM   2306  C   GLN A 299      -3.476  94.731  -3.244  1.00 92.43           C  
ATOM   2307  O   GLN A 299      -2.997  95.332  -4.209  1.00 92.43           O  
ATOM   2308  CB  GLN A 299      -4.783  92.662  -3.778  1.00 92.43           C  
ATOM   2309  CG  GLN A 299      -4.757  91.167  -4.061  1.00 92.43           C  
ATOM   2310  CD  GLN A 299      -6.091  90.639  -4.555  1.00 92.43           C  
ATOM   2311  NE2 GLN A 299      -6.096  89.402  -5.038  1.00 92.43           N  
ATOM   2312  OE1 GLN A 299      -7.108  91.338  -4.500  1.00 92.43           O  
ATOM   2313  N   LEU A 300      -4.017  95.239  -2.044  1.00 88.61           N  
ATOM   2314  CA  LEU A 300      -4.130  96.693  -2.000  1.00 88.61           C  
ATOM   2315  C   LEU A 300      -3.578  97.241  -0.689  1.00 88.61           C  
ATOM   2316  O   LEU A 300      -4.342  97.658   0.185  1.00 88.61           O  
ATOM   2317  CB  LEU A 300      -5.590  97.122  -2.172  1.00 88.61           C  
ATOM   2318  CG  LEU A 300      -6.270  96.705  -3.477  1.00 88.61           C  
ATOM   2319  CD1 LEU A 300      -7.779  96.896  -3.372  1.00 88.61           C  
ATOM   2320  CD2 LEU A 300      -5.706  97.496  -4.652  1.00 88.61           C  
ATOM   2321  N   PRO A 301      -2.244  97.336  -0.455  1.00 82.83           N  
ATOM   2322  CA  PRO A 301      -1.640  97.637   0.845  1.00 82.83           C  
ATOM   2323  C   PRO A 301      -1.775  99.109   1.231  1.00 82.83           C  
ATOM   2324  O   PRO A 301      -1.836  99.435   2.419  1.00 82.83           O  
ATOM   2325  CB  PRO A 301      -0.171  97.257   0.649  1.00 82.83           C  
ATOM   2326  CG  PRO A 301       0.024  97.236  -0.832  1.00 82.83           C  
ATOM   2327  CD  PRO A 301      -1.295  96.936  -1.484  1.00 82.83           C  
ATOM   2328  N   ASP A 302      -2.139  99.978   0.296  1.00 79.17           N  
ATOM   2329  CA  ASP A 302      -2.057 101.405   0.595  1.00 79.17           C  
ATOM   2330  C   ASP A 302      -3.409 102.087   0.399  1.00 79.17           C  
ATOM   2331  O   ASP A 302      -3.472 103.240  -0.029  1.00 79.17           O  
ATOM   2332  CB  ASP A 302      -0.997 102.076  -0.280  1.00 79.17           C  
ATOM   2333  CG  ASP A 302       0.408 101.567  -0.007  1.00 79.17           C  
ATOM   2334  OD1 ASP A 302       0.749 101.323   1.171  1.00 79.17           O  
ATOM   2335  OD2 ASP A 302       1.181 101.411  -0.977  1.00 79.17           O1-
ATOM   2336  N   THR A 303      -4.451 101.343   0.876  1.00 84.79           N  
ATOM   2337  CA  THR A 303      -5.758 101.939   0.618  1.00 84.79           C  
ATOM   2338  C   THR A 303      -6.622 101.912   1.876  1.00 84.79           C  
ATOM   2339  O   THR A 303      -6.325 101.183   2.824  1.00 84.79           O  
ATOM   2340  CB  THR A 303      -6.487 101.211  -0.526  1.00 84.79           C  
ATOM   2341  CG2 THR A 303      -5.637 101.184  -1.792  1.00 84.79           C  
ATOM   2342  OG1 THR A 303      -6.771  99.865  -0.125  1.00 84.79           O  
ATOM   2343  N   GLU A 304      -7.453 102.866   1.960  1.00 87.90           N  
ATOM   2344  CA  GLU A 304      -8.502 102.876   2.974  1.00 87.90           C  
ATOM   2345  C   GLU A 304      -9.252 101.547   3.006  1.00 87.90           C  
ATOM   2346  O   GLU A 304      -9.662 101.083   4.072  1.00 87.90           O  
ATOM   2347  CB  GLU A 304      -9.481 104.026   2.725  1.00 87.90           C  
ATOM   2348  CG  GLU A 304     -10.448 104.272   3.875  1.00 87.90           C  
ATOM   2349  CD  GLU A 304     -11.172 105.605   3.775  1.00 87.90           C  
ATOM   2350  OE1 GLU A 304     -11.934 105.953   4.706  1.00 87.90           O  
ATOM   2351  OE2 GLU A 304     -10.977 106.307   2.758  1.00 87.90           O1-
ATOM   2352  N   LEU A 305      -9.229 100.974   1.886  1.00 89.45           N  
ATOM   2353  CA  LEU A 305      -9.913  99.694   1.742  1.00 89.45           C  
ATOM   2354  C   LEU A 305      -9.238  98.618   2.588  1.00 89.45           C  
ATOM   2355  O   LEU A 305      -9.915  97.816   3.234  1.00 89.45           O  
ATOM   2356  CB  LEU A 305      -9.939  99.261   0.274  1.00 89.45           C  
ATOM   2357  CG  LEU A 305     -10.828  98.065  -0.066  1.00 89.45           C  
ATOM   2358  CD1 LEU A 305     -12.294  98.410   0.174  1.00 89.45           C  
ATOM   2359  CD2 LEU A 305     -10.606  97.625  -1.509  1.00 89.45           C  
ATOM   2360  N   ALA A 306      -7.952  98.544   2.565  1.00 92.03           N  
ATOM   2361  CA  ALA A 306      -7.195  97.580   3.359  1.00 92.03           C  
ATOM   2362  C   ALA A 306      -7.475  97.754   4.848  1.00 92.03           C  
ATOM   2363  O   ALA A 306      -7.679  96.773   5.567  1.00 92.03           O  
ATOM   2364  CB  ALA A 306      -5.699  97.720   3.081  1.00 92.03           C  
ATOM   2365  N   ARG A 307      -7.536  99.021   5.260  1.00 91.38           N  
ATOM   2366  CA  ARG A 307      -7.782  99.324   6.667  1.00 91.38           C  
ATOM   2367  C   ARG A 307      -9.193  98.916   7.076  1.00 91.38           C  
ATOM   2368  O   ARG A 307      -9.392  98.341   8.149  1.00 91.38           O  
ATOM   2369  CB  ARG A 307      -7.566 100.814   6.942  1.00 91.38           C  
ATOM   2370  CG  ARG A 307      -6.118 101.258   6.825  1.00 91.38           C  
ATOM   2371  CD  ARG A 307      -5.948 102.728   7.183  1.00 91.38           C  
ATOM   2372  NE  ARG A 307      -4.568 103.170   7.009  1.00 91.38           N  
ATOM   2373  CZ  ARG A 307      -4.160 104.433   7.093  1.00 91.38           C  
ATOM   2374  NH1 ARG A 307      -5.023 105.410   7.352  1.00 91.38           N1+
ATOM   2375  NH2 ARG A 307      -2.879 104.724   6.918  1.00 91.38           N  
ATOM   2376  N   LEU A 308     -10.122  99.155   6.197  1.00 91.12           N  
ATOM   2377  CA  LEU A 308     -11.510  98.796   6.464  1.00 91.12           C  
ATOM   2378  C   LEU A 308     -11.685  97.281   6.487  1.00 91.12           C  
ATOM   2379  O   LEU A 308     -12.398  96.747   7.340  1.00 91.12           O  
ATOM   2380  CB  LEU A 308     -12.435  99.412   5.411  1.00 91.12           C  
ATOM   2381  CG  LEU A 308     -12.672 100.920   5.516  1.00 91.12           C  
ATOM   2382  CD1 LEU A 308     -13.422 101.425   4.288  1.00 91.12           C  
ATOM   2383  CD2 LEU A 308     -13.440 101.252   6.792  1.00 91.12           C  
ATOM   2384  N   ALA A 309     -10.991  96.616   5.600  1.00 94.05           N  
ATOM   2385  CA  ALA A 309     -11.062  95.158   5.553  1.00 94.05           C  
ATOM   2386  C   ALA A 309     -10.519  94.539   6.839  1.00 94.05           C  
ATOM   2387  O   ALA A 309     -11.121  93.617   7.393  1.00 94.05           O  
ATOM   2388  CB  ALA A 309     -10.295  94.626   4.345  1.00 94.05           C  
ATOM   2389  N   LEU A 310      -9.426  95.057   7.335  1.00 93.90           N  
ATOM   2390  CA  LEU A 310      -8.812  94.540   8.555  1.00 93.90           C  
ATOM   2391  C   LEU A 310      -9.713  94.783   9.761  1.00 93.90           C  
ATOM   2392  O   LEU A 310      -9.842  93.917  10.628  1.00 93.90           O  
ATOM   2393  CB  LEU A 310      -7.445  95.190   8.783  1.00 93.90           C  
ATOM   2394  CG  LEU A 310      -6.312  94.725   7.868  1.00 93.90           C  
ATOM   2395  CD1 LEU A 310      -5.045  95.527   8.144  1.00 93.90           C  
ATOM   2396  CD2 LEU A 310      -6.057  93.233   8.047  1.00 93.90           C  
ATOM   2397  N   GLU A 311     -10.258  95.963   9.781  1.00 92.48           N  
ATOM   2398  CA  GLU A 311     -11.163  96.299  10.876  1.00 92.48           C  
ATOM   2399  C   GLU A 311     -12.364  95.357  10.908  1.00 92.48           C  
ATOM   2400  O   GLU A 311     -12.769  94.896  11.977  1.00 92.48           O  
ATOM   2401  CB  GLU A 311     -11.635  97.750  10.757  1.00 92.48           C  
ATOM   2402  CG  GLU A 311     -12.350  98.268  11.997  1.00 92.48           C  
ATOM   2403  CD  GLU A 311     -12.722  99.739  11.905  1.00 92.48           C  
ATOM   2404  OE1 GLU A 311     -13.439 100.240  12.800  1.00 92.48           O  
ATOM   2405  OE2 GLU A 311     -12.294 100.395  10.929  1.00 92.48           O1-
ATOM   2406  N   LEU A 312     -12.899  95.115   9.753  1.00 92.12           N  
ATOM   2407  CA  LEU A 312     -14.032  94.203   9.642  1.00 92.12           C  
ATOM   2408  C   LEU A 312     -13.641  92.795  10.077  1.00 92.12           C  
ATOM   2409  O   LEU A 312     -14.403  92.122  10.775  1.00 92.12           O  
ATOM   2410  CB  LEU A 312     -14.562  94.179   8.206  1.00 92.12           C  
ATOM   2411  CG  LEU A 312     -15.794  93.307   7.953  1.00 92.12           C  
ATOM   2412  CD1 LEU A 312     -16.956  93.765   8.829  1.00 92.12           C  
ATOM   2413  CD2 LEU A 312     -16.181  93.345   6.479  1.00 92.12           C  
ATOM   2414  N   ALA A 313     -12.485  92.370   9.640  1.00 93.58           N  
ATOM   2415  CA  ALA A 313     -11.985  91.053  10.028  1.00 93.58           C  
ATOM   2416  C   ALA A 313     -11.802  90.959  11.540  1.00 93.58           C  
ATOM   2417  O   ALA A 313     -12.101  89.927  12.145  1.00 93.58           O  
ATOM   2418  CB  ALA A 313     -10.666  90.755   9.317  1.00 93.58           C  
ATOM   2419  N   LYS A 314     -11.283  91.998  12.138  1.00 92.09           N  
ATOM   2420  CA  LYS A 314     -11.115  92.041  13.587  1.00 92.09           C  
ATOM   2421  C   LYS A 314     -12.451  91.853  14.301  1.00 92.09           C  
ATOM   2422  O   LYS A 314     -12.545  91.082  15.259  1.00 92.09           O  
ATOM   2423  CB  LYS A 314     -10.475  93.363  14.016  1.00 92.09           C  
ATOM   2424  CG  LYS A 314     -10.060  93.404  15.479  1.00 92.09           C  
ATOM   2425  CD  LYS A 314      -9.343  94.703  15.819  1.00 92.09           C  
ATOM   2426  CE  LYS A 314      -8.941  94.754  17.288  1.00 92.09           C  
ATOM   2427  NZ  LYS A 314      -8.242  96.028  17.628  1.00 92.09           N1+
ATOM   2428  N   LYS A 315     -13.392  92.464  13.833  1.00 88.99           N  
ATOM   2429  CA  LYS A 315     -14.728  92.362  14.414  1.00 88.99           C  
ATOM   2430  C   LYS A 315     -15.323  90.975  14.184  1.00 88.99           C  
ATOM   2431  O   LYS A 315     -15.998  90.431  15.059  1.00 88.99           O  
ATOM   2432  CB  LYS A 315     -15.651  93.431  13.830  1.00 88.99           C  
ATOM   2433  CG  LYS A 315     -15.325  94.846  14.285  1.00 88.99           C  
ATOM   2434  CD  LYS A 315     -16.311  95.858  13.715  1.00 88.99           C  
ATOM   2435  CE  LYS A 315     -15.970  97.278  14.147  1.00 88.99           C  
ATOM   2436  NZ  LYS A 315     -16.948  98.270  13.612  1.00 88.99           N1+
ATOM   2437  N   ALA A 316     -15.028  90.481  13.011  1.00 88.17           N  
ATOM   2438  CA  ALA A 316     -15.535  89.154  12.674  1.00 88.17           C  
ATOM   2439  C   ALA A 316     -14.992  88.099  13.634  1.00 88.17           C  
ATOM   2440  O   ALA A 316     -15.713  87.177  14.025  1.00 88.17           O  
ATOM   2441  CB  ALA A 316     -15.172  88.795  11.234  1.00 88.17           C  
ATOM   2442  N   VAL A 317     -13.770  88.235  14.064  1.00 87.69           N  
ATOM   2443  CA  VAL A 317     -13.144  87.279  14.971  1.00 87.69           C  
ATOM   2444  C   VAL A 317     -13.756  87.409  16.364  1.00 87.69           C  
ATOM   2445  O   VAL A 317     -13.846  86.428  17.104  1.00 87.69           O  
ATOM   2446  CB  VAL A 317     -11.614  87.480  15.041  1.00 87.69           C  
ATOM   2447  CG1 VAL A 317     -11.001  86.596  16.125  1.00 87.69           C  
ATOM   2448  CG2 VAL A 317     -10.975  87.188  13.683  1.00 87.69           C  
ATOM   2449  N   GLU A 318     -14.212  88.581  16.736  1.00 85.52           N  
ATOM   2450  CA  GLU A 318     -14.765  88.864  18.058  1.00 85.52           C  
ATOM   2451  C   GLU A 318     -16.233  88.456  18.141  1.00 85.52           C  
ATOM   2452  O   GLU A 318     -16.746  88.184  19.228  1.00 85.52           O  
ATOM   2453  CB  GLU A 318     -14.612  90.348  18.398  1.00 85.52           C  
ATOM   2454  CG  GLU A 318     -13.170  90.783  18.619  1.00 85.52           C  
ATOM   2455  CD  GLU A 318     -13.016  92.287  18.791  1.00 85.52           C  
ATOM   2456  OE1 GLU A 318     -11.878  92.760  19.008  1.00 85.52           O  
ATOM   2457  OE2 GLU A 318     -14.043  92.997  18.708  1.00 85.52           O1-
ATOM   2458  N   MET A 319     -16.798  88.243  16.992  1.00 81.32           N  
ATOM   2459  CA  MET A 319     -18.228  87.953  16.946  1.00 81.32           C  
ATOM   2460  C   MET A 319     -18.475  86.485  16.616  1.00 81.32           C  
ATOM   2461  O   MET A 319     -17.716  85.877  15.860  1.00 81.32           O  
ATOM   2462  CB  MET A 319     -18.926  88.844  15.917  1.00 81.32           C  
ATOM   2463  CG  MET A 319     -18.861  90.326  16.246  1.00 81.32           C  
ATOM   2464  SD  MET A 319     -19.783  91.355  15.038  1.00 81.32           S  
ATOM   2465  CE  MET A 319     -21.454  91.246  15.733  1.00 81.32           C  
ATOM   2466  N   THR A 320     -19.654  85.941  17.266  1.00 79.01           N  
ATOM   2467  CA  THR A 320     -19.961  84.541  16.999  1.00 79.01           C  
ATOM   2468  C   THR A 320     -21.209  84.417  16.130  1.00 79.01           C  
ATOM   2469  O   THR A 320     -21.494  83.344  15.594  1.00 79.01           O  
ATOM   2470  CB  THR A 320     -20.163  83.755  18.308  1.00 79.01           C  
ATOM   2471  CG2 THR A 320     -18.886  83.731  19.140  1.00 79.01           C  
ATOM   2472  OG1 THR A 320     -21.207  84.372  19.073  1.00 79.01           O  
ATOM   2473  N   ALA A 321     -21.859  85.533  15.823  1.00 83.80           N  
ATOM   2474  CA  ALA A 321     -23.103  85.432  15.066  1.00 83.80           C  
ATOM   2475  C   ALA A 321     -22.833  85.049  13.614  1.00 83.80           C  
ATOM   2476  O   ALA A 321     -22.126  85.763  12.898  1.00 83.80           O  
ATOM   2477  CB  ALA A 321     -23.874  86.749  15.131  1.00 83.80           C  
ATOM   2478  N   GLN A 322     -23.301  83.941  13.196  1.00 85.34           N  
ATOM   2479  CA  GLN A 322     -23.091  83.384  11.863  1.00 85.34           C  
ATOM   2480  C   GLN A 322     -23.573  84.348  10.783  1.00 85.34           C  
ATOM   2481  O   GLN A 322     -22.928  84.496   9.743  1.00 85.34           O  
ATOM   2482  CB  GLN A 322     -23.806  82.040  11.724  1.00 85.34           C  
ATOM   2483  CG  GLN A 322     -23.446  81.281  10.454  1.00 85.34           C  
ATOM   2484  CD  GLN A 322     -22.002  80.816  10.437  1.00 85.34           C  
ATOM   2485  NE2 GLN A 322     -21.553  80.316   9.290  1.00 85.34           N  
ATOM   2486  OE1 GLN A 322     -21.295  80.906  11.445  1.00 85.34           O  
ATOM   2487  N   GLU A 323     -24.626  84.998  11.004  1.00 83.18           N  
ATOM   2488  CA  GLU A 323     -25.205  85.918  10.027  1.00 83.18           C  
ATOM   2489  C   GLU A 323     -24.270  87.094   9.757  1.00 83.18           C  
ATOM   2490  O   GLU A 323     -24.107  87.512   8.609  1.00 83.18           O  
ATOM   2491  CB  GLU A 323     -26.566  86.425  10.507  1.00 83.18           C  
ATOM   2492  CG  GLU A 323     -27.654  85.362  10.509  1.00 83.18           C  
ATOM   2493  CD  GLU A 323     -28.935  85.814  11.193  1.00 83.18           C  
ATOM   2494  OE1 GLU A 323     -29.939  85.069  11.153  1.00 83.18           O  
ATOM   2495  OE2 GLU A 323     -28.932  86.923  11.773  1.00 83.18           O1-
ATOM   2496  N   VAL A 324     -23.657  87.573  10.746  1.00 83.95           N  
ATOM   2497  CA  VAL A 324     -22.740  88.700  10.609  1.00 83.95           C  
ATOM   2498  C   VAL A 324     -21.501  88.268   9.830  1.00 83.95           C  
ATOM   2499  O   VAL A 324     -21.018  89.000   8.963  1.00 83.95           O  
ATOM   2500  CB  VAL A 324     -22.332  89.271  11.986  1.00 83.95           C  
ATOM   2501  CG1 VAL A 324     -21.263  90.350  11.828  1.00 83.95           C  
ATOM   2502  CG2 VAL A 324     -23.553  89.825  12.717  1.00 83.95           C  
ATOM   2503  N   LEU A 325     -21.069  87.095  10.143  1.00 87.63           N  
ATOM   2504  CA  LEU A 325     -19.892  86.570   9.460  1.00 87.63           C  
ATOM   2505  C   LEU A 325     -20.163  86.389   7.971  1.00 87.63           C  
ATOM   2506  O   LEU A 325     -19.305  86.690   7.138  1.00 87.63           O  
ATOM   2507  CB  LEU A 325     -19.464  85.237  10.078  1.00 87.63           C  
ATOM   2508  CG  LEU A 325     -18.903  85.297  11.500  1.00 87.63           C  
ATOM   2509  CD1 LEU A 325     -18.624  83.890  12.019  1.00 87.63           C  
ATOM   2510  CD2 LEU A 325     -17.639  86.148  11.540  1.00 87.63           C  
ATOM   2511  N   GLU A 326     -21.358  85.974   7.640  1.00 89.00           N  
ATOM   2512  CA  GLU A 326     -21.736  85.782   6.244  1.00 89.00           C  
ATOM   2513  C   GLU A 326     -21.810  87.113   5.504  1.00 89.00           C  
ATOM   2514  O   GLU A 326     -21.396  87.211   4.347  1.00 89.00           O  
ATOM   2515  CB  GLU A 326     -23.077  85.049   6.145  1.00 89.00           C  
ATOM   2516  CG  GLU A 326     -23.001  83.574   6.512  1.00 89.00           C  
ATOM   2517  CD  GLU A 326     -24.347  82.869   6.446  1.00 89.00           C  
ATOM   2518  OE1 GLU A 326     -24.397  81.637   6.662  1.00 89.00           O  
ATOM   2519  OE2 GLU A 326     -25.358  83.556   6.177  1.00 89.00           O1-
ATOM   2520  N   ILE A 327     -22.340  88.105   6.205  1.00 87.76           N  
ATOM   2521  CA  ILE A 327     -22.421  89.439   5.621  1.00 87.76           C  
ATOM   2522  C   ILE A 327     -21.015  89.988   5.388  1.00 87.76           C  
ATOM   2523  O   ILE A 327     -20.729  90.550   4.328  1.00 87.76           O  
ATOM   2524  CB  ILE A 327     -23.229  90.401   6.522  1.00 87.76           C  
ATOM   2525  CG1 ILE A 327     -24.702  89.982   6.567  1.00 87.76           C  
ATOM   2526  CG2 ILE A 327     -23.086  91.846   6.035  1.00 87.76           C  
ATOM   2527  CD1 ILE A 327     -25.531  90.739   7.594  1.00 87.76           C  
ATOM   2528  N   ALA A 328     -20.191  89.800   6.385  1.00 91.12           N  
ATOM   2529  CA  ALA A 328     -18.806  90.245   6.258  1.00 91.12           C  
ATOM   2530  C   ALA A 328     -18.107  89.543   5.096  1.00 91.12           C  
ATOM   2531  O   ALA A 328     -17.407  90.182   4.307  1.00 91.12           O  
ATOM   2532  CB  ALA A 328     -18.045  89.999   7.558  1.00 91.12           C  
ATOM   2533  N   ARG A 329     -18.304  88.298   5.027  1.00 91.76           N  
ATOM   2534  CA  ARG A 329     -17.700  87.531   3.942  1.00 91.76           C  
ATOM   2535  C   ARG A 329     -18.173  88.036   2.584  1.00 91.76           C  
ATOM   2536  O   ARG A 329     -17.366  88.225   1.671  1.00 91.76           O  
ATOM   2537  CB  ARG A 329     -18.029  86.043   4.090  1.00 91.76           C  
ATOM   2538  CG  ARG A 329     -17.317  85.153   3.083  1.00 91.76           C  
ATOM   2539  CD  ARG A 329     -17.642  83.681   3.303  1.00 91.76           C  
ATOM   2540  NE  ARG A 329     -17.166  82.853   2.199  1.00 91.76           N  
ATOM   2541  CZ  ARG A 329     -17.450  81.564   2.041  1.00 91.76           C  
ATOM   2542  NH1 ARG A 329     -18.218  80.927   2.917  1.00 91.76           N1+
ATOM   2543  NH2 ARG A 329     -16.963  80.905   0.999  1.00 91.76           N  
ATOM   2544  N   ALA A 330     -19.476  88.204   2.448  1.00 89.56           N  
ATOM   2545  CA  ALA A 330     -20.036  88.703   1.195  1.00 89.56           C  
ATOM   2546  C   ALA A 330     -19.464  90.074   0.846  1.00 89.56           C  
ATOM   2547  O   ALA A 330     -19.128  90.337  -0.311  1.00 89.56           O  
ATOM   2548  CB  ALA A 330     -21.558  88.772   1.282  1.00 89.56           C  
ATOM   2549  N   ALA A 331     -19.381  90.897   1.840  1.00 91.21           N  
ATOM   2550  CA  ALA A 331     -18.838  92.235   1.619  1.00 91.21           C  
ATOM   2551  C   ALA A 331     -17.386  92.167   1.154  1.00 91.21           C  
ATOM   2552  O   ALA A 331     -16.991  92.884   0.232  1.00 91.21           O  
ATOM   2553  CB  ALA A 331     -18.947  93.069   2.894  1.00 91.21           C  
ATOM   2554  N   LEU A 332     -16.619  91.289   1.699  1.00 92.93           N  
ATOM   2555  CA  LEU A 332     -15.208  91.158   1.347  1.00 92.93           C  
ATOM   2556  C   LEU A 332     -15.047  90.559  -0.046  1.00 92.93           C  
ATOM   2557  O   LEU A 332     -14.188  90.992  -0.817  1.00 92.93           O  
ATOM   2558  CB  LEU A 332     -14.477  90.293   2.376  1.00 92.93           C  
ATOM   2559  CG  LEU A 332     -14.205  90.939   3.736  1.00 92.93           C  
ATOM   2560  CD1 LEU A 332     -13.766  89.883   4.746  1.00 92.93           C  
ATOM   2561  CD2 LEU A 332     -13.151  92.033   3.606  1.00 92.93           C  
ATOM   2562  N   LYS A 333     -15.842  89.539  -0.319  1.00 91.93           N  
ATOM   2563  CA  LYS A 333     -15.817  88.980  -1.667  1.00 91.93           C  
ATOM   2564  C   LYS A 333     -16.140  90.046  -2.710  1.00 91.93           C  
ATOM   2565  O   LYS A 333     -15.505  90.101  -3.765  1.00 91.93           O  
ATOM   2566  CB  LYS A 333     -16.802  87.816  -1.784  1.00 91.93           C  
ATOM   2567  CG  LYS A 333     -16.319  86.528  -1.134  1.00 91.93           C  
ATOM   2568  CD  LYS A 333     -17.285  85.378  -1.388  1.00 91.93           C  
ATOM   2569  CE  LYS A 333     -16.773  84.075  -0.789  1.00 91.93           C  
ATOM   2570  NZ  LYS A 333     -17.725  82.947  -1.019  1.00 91.93           N1+
ATOM   2571  N   ALA A 334     -17.158  90.839  -2.330  1.00 86.82           N  
ATOM   2572  CA  ALA A 334     -17.528  91.924  -3.235  1.00 86.82           C  
ATOM   2573  C   ALA A 334     -16.381  92.919  -3.395  1.00 86.82           C  
ATOM   2574  O   ALA A 334     -16.089  93.366  -4.506  1.00 86.82           O  
ATOM   2575  CB  ALA A 334     -18.779  92.636  -2.727  1.00 86.82           C  
ATOM   2576  N   ALA A 335     -15.716  93.251  -2.269  1.00 90.27           N  
ATOM   2577  CA  ALA A 335     -14.601  94.193  -2.307  1.00 90.27           C  
ATOM   2578  C   ALA A 335     -13.449  93.645  -3.146  1.00 90.27           C  
ATOM   2579  O   ALA A 335     -12.750  94.404  -3.822  1.00 90.27           O  
ATOM   2580  CB  ALA A 335     -14.120  94.507  -0.892  1.00 90.27           C  
ATOM   2581  N   GLN A 336     -13.302  92.354  -3.168  1.00 89.20           N  
ATOM   2582  CA  GLN A 336     -12.262  91.714  -3.966  1.00 89.20           C  
ATOM   2583  C   GLN A 336     -12.606  91.757  -5.453  1.00 89.20           C  
ATOM   2584  O   GLN A 336     -11.716  91.877  -6.297  1.00 89.20           O  
ATOM   2585  CB  GLN A 336     -12.055  90.266  -3.518  1.00 89.20           C  
ATOM   2586  CG  GLN A 336     -11.160  90.124  -2.295  1.00 89.20           C  
ATOM   2587  CD  GLN A 336     -10.861  88.675  -1.951  1.00 89.20           C  
ATOM   2588  NE2 GLN A 336     -10.166  88.462  -0.840  1.00 89.20           N  
ATOM   2589  OE1 GLN A 336     -11.252  87.757  -2.680  1.00 89.20           O  
ATOM   2590  N   ALA A 337     -13.878  91.620  -5.720  1.00 87.60           N  
ATOM   2591  CA  ALA A 337     -14.325  91.578  -7.109  1.00 87.60           C  
ATOM   2592  C   ALA A 337     -14.291  92.969  -7.738  1.00 87.60           C  
ATOM   2593  O   ALA A 337     -14.059  93.107  -8.941  1.00 87.60           O  
ATOM   2594  CB  ALA A 337     -15.731  90.992  -7.198  1.00 87.60           C  
ATOM   2595  N   PHE A 338     -14.417  93.911  -6.945  1.00 85.51           N  
ATOM   2596  CA  PHE A 338     -14.376  95.282  -7.442  1.00 85.51           C  
ATOM   2597  C   PHE A 338     -13.363  96.111  -6.661  1.00 85.51           C  
ATOM   2598  O   PHE A 338     -13.740  96.987  -5.880  1.00 85.51           O  
ATOM   2599  CB  PHE A 338     -15.762  95.929  -7.355  1.00 85.51           C  
ATOM   2600  CG  PHE A 338     -16.843  95.142  -8.044  1.00 85.51           C  
ATOM   2601  CD1 PHE A 338     -17.030  95.246  -9.417  1.00 85.51           C  
ATOM   2602  CD2 PHE A 338     -17.674  94.297  -7.319  1.00 85.51           C  
ATOM   2603  CE1 PHE A 338     -18.030  94.518 -10.059  1.00 85.51           C  
ATOM   2604  CE2 PHE A 338     -18.675  93.566  -7.953  1.00 85.51           C  
ATOM   2605  CZ  PHE A 338     -18.852  93.680  -9.322  1.00 85.51           C  
ATOM   2606  N   PRO A 339     -12.037  95.831  -7.048  1.00 78.69           N  
ATOM   2607  CA  PRO A 339     -11.021  96.550  -6.277  1.00 78.69           C  
ATOM   2608  C   PRO A 339     -10.892  98.014  -6.691  1.00 78.69           C  
ATOM   2609  O   PRO A 339     -11.198  98.366  -7.834  1.00 78.69           O  
ATOM   2610  CB  PRO A 339      -9.734  95.781  -6.583  1.00 78.69           C  
ATOM   2611  CG  PRO A 339     -10.015  95.061  -7.863  1.00 78.69           C  
ATOM   2612  CD  PRO A 339     -11.499  94.878  -7.991  1.00 78.69           C  
ATOM   2613  N   ASN A 340     -10.796  99.014  -5.786  1.00 79.41           N  
ATOM   2614  CA  ASN A 340     -10.485 100.426  -5.979  1.00 79.41           C  
ATOM   2615  C   ASN A 340     -11.729 101.229  -6.350  1.00 79.41           C  
ATOM   2616  O   ASN A 340     -11.652 102.169  -7.144  1.00 79.41           O  
ATOM   2617  CB  ASN A 340      -9.405 100.596  -7.049  1.00 79.41           C  
ATOM   2618  CG  ASN A 340      -8.075  99.996  -6.637  1.00 79.41           C  
ATOM   2619  ND2 ASN A 340      -7.422  99.308  -7.566  1.00 79.41           N  
ATOM   2620  OD1 ASN A 340      -7.639 100.148  -5.492  1.00 79.41           O  
ATOM   2621  N   THR A 341     -12.846 100.676  -5.974  1.00 83.97           N  
ATOM   2622  CA  THR A 341     -14.085 101.387  -6.266  1.00 83.97           C  
ATOM   2623  C   THR A 341     -14.735 101.892  -4.982  1.00 83.97           C  
ATOM   2624  O   THR A 341     -14.426 101.406  -3.891  1.00 83.97           O  
ATOM   2625  CB  THR A 341     -15.077 100.491  -7.029  1.00 83.97           C  
ATOM   2626  CG2 THR A 341     -14.433  99.897  -8.278  1.00 83.97           C  
ATOM   2627  OG1 THR A 341     -15.506  99.425  -6.173  1.00 83.97           O  
ATOM   2628  N   GLU A 342     -15.462 102.959  -5.120  1.00 85.66           N  
ATOM   2629  CA  GLU A 342     -16.273 103.469  -4.019  1.00 85.66           C  
ATOM   2630  C   GLU A 342     -17.250 102.410  -3.516  1.00 85.66           C  
ATOM   2631  O   GLU A 342     -17.565 102.364  -2.325  1.00 85.66           O  
ATOM   2632  CB  GLU A 342     -17.035 104.725  -4.449  1.00 85.66           C  
ATOM   2633  CG  GLU A 342     -17.635 105.508  -3.289  1.00 85.66           C  
ATOM   2634  CD  GLU A 342     -18.293 106.809  -3.720  1.00 85.66           C  
ATOM   2635  OE1 GLU A 342     -18.763 107.570  -2.844  1.00 85.66           O  
ATOM   2636  OE2 GLU A 342     -18.338 107.069  -4.943  1.00 85.66           O1-
ATOM   2637  N   LEU A 343     -17.614 101.545  -4.482  1.00 85.23           N  
ATOM   2638  CA  LEU A 343     -18.553 100.476  -4.162  1.00 85.23           C  
ATOM   2639  C   LEU A 343     -17.956  99.517  -3.137  1.00 85.23           C  
ATOM   2640  O   LEU A 343     -18.633  99.114  -2.189  1.00 85.23           O  
ATOM   2641  CB  LEU A 343     -18.946  99.710  -5.428  1.00 85.23           C  
ATOM   2642  CG  LEU A 343     -19.958  98.577  -5.247  1.00 85.23           C  
ATOM   2643  CD1 LEU A 343     -21.265  99.119  -4.678  1.00 85.23           C  
ATOM   2644  CD2 LEU A 343     -20.201  97.861  -6.573  1.00 85.23           C  
ATOM   2645  N   ALA A 344     -16.735  99.147  -3.253  1.00 87.94           N  
ATOM   2646  CA  ALA A 344     -16.053  98.247  -2.328  1.00 87.94           C  
ATOM   2647  C   ALA A 344     -16.002  98.840  -0.922  1.00 87.94           C  
ATOM   2648  O   ALA A 344     -16.290  98.152   0.059  1.00 87.94           O  
ATOM   2649  CB  ALA A 344     -14.642  97.940  -2.824  1.00 87.94           C  
ATOM   2650  N   GLU A 345     -15.640 100.156  -0.866  1.00 87.30           N  
ATOM   2651  CA  GLU A 345     -15.590 100.859   0.413  1.00 87.30           C  
ATOM   2652  C   GLU A 345     -16.961 100.884   1.082  1.00 87.30           C  
ATOM   2653  O   GLU A 345     -17.075 100.629   2.283  1.00 87.30           O  
ATOM   2654  CB  GLU A 345     -15.072 102.287   0.221  1.00 87.30           C  
ATOM   2655  CG  GLU A 345     -13.599 102.361  -0.157  1.00 87.30           C  
ATOM   2656  CD  GLU A 345     -13.120 103.779  -0.425  1.00 87.30           C  
ATOM   2657  OE1 GLU A 345     -11.977 103.952  -0.907  1.00 87.30           O  
ATOM   2658  OE2 GLU A 345     -13.892 104.724  -0.149  1.00 87.30           O1-
ATOM   2659  N   LEU A 346     -17.967 101.132   0.250  1.00 87.67           N  
ATOM   2660  CA  LEU A 346     -19.329 101.226   0.766  1.00 87.67           C  
ATOM   2661  C   LEU A 346     -19.817  99.868   1.259  1.00 87.67           C  
ATOM   2662  O   LEU A 346     -20.474  99.780   2.299  1.00 87.67           O  
ATOM   2663  CB  LEU A 346     -20.275 101.761  -0.311  1.00 87.67           C  
ATOM   2664  CG  LEU A 346     -20.160 103.252  -0.634  1.00 87.67           C  
ATOM   2665  CD1 LEU A 346     -21.034 103.604  -1.832  1.00 87.67           C  
ATOM   2666  CD2 LEU A 346     -20.544 104.093   0.579  1.00 87.67           C  
ATOM   2667  N   MET A 347     -19.394  98.818   0.603  1.00 87.79           N  
ATOM   2668  CA  MET A 347     -19.780  97.468   1.002  1.00 87.79           C  
ATOM   2669  C   MET A 347     -19.149  97.096   2.341  1.00 87.79           C  
ATOM   2670  O   MET A 347     -19.806  96.504   3.198  1.00 87.79           O  
ATOM   2671  CB  MET A 347     -19.373  96.452  -0.066  1.00 87.79           C  
ATOM   2672  CG  MET A 347     -20.263  96.471  -1.299  1.00 87.79           C  
ATOM   2673  SD  MET A 347     -21.979  95.931  -0.936  1.00 87.79           S  
ATOM   2674  CE  MET A 347     -22.579  95.619  -2.619  1.00 87.79           C  
ATOM   2675  N   LEU A 348     -17.951  97.449   2.539  1.00 90.47           N  
ATOM   2676  CA  LEU A 348     -17.257  97.145   3.785  1.00 90.47           C  
ATOM   2677  C   LEU A 348     -17.823  97.968   4.938  1.00 90.47           C  
ATOM   2678  O   LEU A 348     -17.979  97.460   6.050  1.00 90.47           O  
ATOM   2679  CB  LEU A 348     -15.756  97.412   3.641  1.00 90.47           C  
ATOM   2680  CG  LEU A 348     -14.975  96.437   2.758  1.00 90.47           C  
ATOM   2681  CD1 LEU A 348     -13.521  96.880   2.636  1.00 90.47           C  
ATOM   2682  CD2 LEU A 348     -15.063  95.021   3.318  1.00 90.47           C  
ATOM   2683  N   ARG A 349     -18.089  99.213   4.638  1.00 88.67           N  
ATOM   2684  CA  ARG A 349     -18.695 100.064   5.658  1.00 88.67           C  
ATOM   2685  C   ARG A 349     -20.065  99.536   6.069  1.00 88.67           C  
ATOM   2686  O   ARG A 349     -20.420  99.570   7.249  1.00 88.67           O  
ATOM   2687  CB  ARG A 349     -18.817 101.504   5.153  1.00 88.67           C  
ATOM   2688  CG  ARG A 349     -17.501 102.265   5.137  1.00 88.67           C  
ATOM   2689  CD  ARG A 349     -17.687 103.702   4.671  1.00 88.67           C  
ATOM   2690  NE  ARG A 349     -16.411 104.406   4.572  1.00 88.67           N  
ATOM   2691  CZ  ARG A 349     -16.272 105.675   4.196  1.00 88.67           C  
ATOM   2692  NH1 ARG A 349     -17.332 106.406   3.873  1.00 88.67           N1+
ATOM   2693  NH2 ARG A 349     -15.064 106.216   4.141  1.00 88.67           N  
ATOM   2694  N   LEU A 350     -20.810  99.141   5.016  1.00 85.89           N  
ATOM   2695  CA  LEU A 350     -22.114  98.550   5.289  1.00 85.89           C  
ATOM   2696  C   LEU A 350     -21.980  97.327   6.190  1.00 85.89           C  
ATOM   2697  O   LEU A 350     -22.733  97.175   7.155  1.00 85.89           O  
ATOM   2698  CB  LEU A 350     -22.811  98.160   3.982  1.00 85.89           C  
ATOM   2699  CG  LEU A 350     -24.215  97.569   4.112  1.00 85.89           C  
ATOM   2700  CD1 LEU A 350     -25.168  98.594   4.718  1.00 85.89           C  
ATOM   2701  CD2 LEU A 350     -24.724  97.095   2.755  1.00 85.89           C  
ATOM   2702  N   ALA A 351     -21.021  96.501   5.935  1.00 88.66           N  
ATOM   2703  CA  ALA A 351     -20.796  95.297   6.731  1.00 88.66           C  
ATOM   2704  C   ALA A 351     -20.351  95.652   8.148  1.00 88.66           C  
ATOM   2705  O   ALA A 351     -20.754  94.998   9.113  1.00 88.66           O  
ATOM   2706  CB  ALA A 351     -19.756  94.403   6.060  1.00 88.66           C  
ATOM   2707  N   GLU A 352     -19.523  96.619   8.231  1.00 86.22           N  
ATOM   2708  CA  GLU A 352     -19.080  97.088   9.540  1.00 86.22           C  
ATOM   2709  C   GLU A 352     -20.260  97.553  10.388  1.00 86.22           C  
ATOM   2710  O   GLU A 352     -20.363  97.199  11.565  1.00 86.22           O  
ATOM   2711  CB  GLU A 352     -18.062  98.221   9.389  1.00 86.22           C  
ATOM   2712  CG  GLU A 352     -17.464  98.690  10.707  1.00 86.22           C  
ATOM   2713  CD  GLU A 352     -16.573  99.914  10.561  1.00 86.22           C  
ATOM   2714  OE1 GLU A 352     -16.072 100.426  11.586  1.00 86.22           O  
ATOM   2715  OE2 GLU A 352     -16.377 100.365   9.410  1.00 86.22           O1-
ATOM   2716  N   VAL A 353     -21.112  98.415   9.828  1.00 84.11           N  
ATOM   2717  CA  VAL A 353     -22.269  98.946  10.542  1.00 84.11           C  
ATOM   2718  C   VAL A 353     -23.231  97.810  10.884  1.00 84.11           C  
ATOM   2719  O   VAL A 353     -23.781  97.767  11.987  1.00 84.11           O  
ATOM   2720  CB  VAL A 353     -22.997 100.030   9.714  1.00 84.11           C  
ATOM   2721  CG1 VAL A 353     -24.275 100.479  10.420  1.00 84.11           C  
ATOM   2722  CG2 VAL A 353     -22.073 101.221   9.466  1.00 84.11           C  
ATOM   2723  N   ALA A 354     -23.347  96.866   9.932  1.00 83.64           N  
ATOM   2724  CA  ALA A 354     -24.206  95.714  10.188  1.00 83.64           C  
ATOM   2725  C   ALA A 354     -23.689  94.896  11.369  1.00 83.64           C  
ATOM   2726  O   ALA A 354     -24.470  94.449  12.212  1.00 83.64           O  
ATOM   2727  CB  ALA A 354     -24.308  94.838   8.942  1.00 83.64           C  
ATOM   2728  N   ALA A 355     -22.402  94.757  11.416  1.00 83.20           N  
ATOM   2729  CA  ALA A 355     -21.775  94.021  12.511  1.00 83.20           C  
ATOM   2730  C   ALA A 355     -21.999  94.727  13.845  1.00 83.20           C  
ATOM   2731  O   ALA A 355     -22.300  94.084  14.853  1.00 83.20           O  
ATOM   2732  CB  ALA A 355     -20.282  93.847  12.249  1.00 83.20           C  
ATOM   2733  N   ARG A 356     -21.867  96.002  13.916  1.00 81.72           N  
ATOM   2734  CA  ARG A 356     -22.083  96.804  15.116  1.00 81.72           C  
ATOM   2735  C   ARG A 356     -23.535  96.718  15.577  1.00 81.72           C  
ATOM   2736  O   ARG A 356     -23.806  96.580  16.771  1.00 81.72           O  
ATOM   2737  CB  ARG A 356     -21.698  98.263  14.866  1.00 81.72           C  
ATOM   2738  CG  ARG A 356     -21.730  99.131  16.115  1.00 81.72           C  
ATOM   2739  CD  ARG A 356     -21.330 100.568  15.812  1.00 81.72           C  
ATOM   2740  NE  ARG A 356     -19.917 100.671  15.459  1.00 81.72           N  
ATOM   2741  CZ  ARG A 356     -19.317 101.785  15.049  1.00 81.72           C  
ATOM   2742  NH1 ARG A 356     -19.999 102.919  14.932  1.00 81.72           N1+
ATOM   2743  NH2 ARG A 356     -18.026 101.765  14.753  1.00 81.72           N  
ATOM   2744  N   VAL A 357     -24.474  96.822  14.691  1.00 82.72           N  
ATOM   2745  CA  VAL A 357     -25.900  96.754  14.996  1.00 82.72           C  
ATOM   2746  C   VAL A 357     -26.235  95.389  15.593  1.00 82.72           C  
ATOM   2747  O   VAL A 357     -26.947  95.301  16.596  1.00 82.72           O  
ATOM   2748  CB  VAL A 357     -26.761  97.013  13.740  1.00 82.72           C  
ATOM   2749  CG1 VAL A 357     -28.228  96.686  14.015  1.00 82.72           C  
ATOM   2750  CG2 VAL A 357     -26.611  98.462  13.280  1.00 82.72           C  
ATOM   2751  N   MET A 358     -25.624  94.362  15.109  1.00 80.34           N  
ATOM   2752  CA  MET A 358     -25.907  93.017  15.602  1.00 80.34           C  
ATOM   2753  C   MET A 358     -25.362  92.829  17.013  1.00 80.34           C  
ATOM   2754  O   MET A 358     -26.002  92.190  17.850  1.00 80.34           O  
ATOM   2755  CB  MET A 358     -25.311  91.964  14.665  1.00 80.34           C  
ATOM   2756  CG  MET A 358     -26.112  91.754  13.391  1.00 80.34           C  
ATOM   2757  SD  MET A 358     -27.738  90.962  13.702  1.00 80.34           S  
ATOM   2758  CE  MET A 358     -27.415  89.302  13.045  1.00 80.34           C  
ATOM   2759  N   LYS A 359     -24.190  93.300  17.267  1.00 79.24           N  
ATOM   2760  CA  LYS A 359     -23.604  93.236  18.603  1.00 79.24           C  
ATOM   2761  C   LYS A 359     -24.471  93.973  19.619  1.00 79.24           C  
ATOM   2762  O   LYS A 359     -24.700  93.476  20.724  1.00 79.24           O  
ATOM   2763  CB  LYS A 359     -22.191  93.821  18.598  1.00 79.24           C  
ATOM   2764  CG  LYS A 359     -21.419  93.585  19.888  1.00 79.24           C  
ATOM   2765  CD  LYS A 359     -19.993  94.114  19.791  1.00 79.24           C  
ATOM   2766  CE  LYS A 359     -19.226  93.896  21.087  1.00 79.24           C  
ATOM   2767  NZ  LYS A 359     -17.820  94.388  20.989  1.00 79.24           N1+
ATOM   2768  N   GLU A 360     -24.903  95.138  19.236  1.00 81.87           N  
ATOM   2769  CA  GLU A 360     -25.751  95.937  20.117  1.00 81.87           C  
ATOM   2770  C   GLU A 360     -27.093  95.252  20.361  1.00 81.87           C  
ATOM   2771  O   GLU A 360     -27.633  95.310  21.467  1.00 81.87           O  
ATOM   2772  CB  GLU A 360     -25.973  97.333  19.529  1.00 81.87           C  
ATOM   2773  CG  GLU A 360     -24.755  98.240  19.624  1.00 81.87           C  
ATOM   2774  CD  GLU A 360     -25.012  99.646  19.105  1.00 81.87           C  
ATOM   2775  OE1 GLU A 360     -24.105 100.504  19.200  1.00 81.87           O  
ATOM   2776  OE2 GLU A 360     -26.130  99.892  18.599  1.00 81.87           O1-
ATOM   2777  N   LEU A 361     -27.648  94.569  19.376  1.00 79.70           N  
ATOM   2778  CA  LEU A 361     -28.909  93.845  19.500  1.00 79.70           C  
ATOM   2779  C   LEU A 361     -28.763  92.658  20.446  1.00 79.70           C  
ATOM   2780  O   LEU A 361     -29.652  92.392  21.257  1.00 79.70           O  
ATOM   2781  CB  LEU A 361     -29.389  93.364  18.128  1.00 79.70           C  
ATOM   2782  CG  LEU A 361     -30.105  94.398  17.259  1.00 79.70           C  
ATOM   2783  CD1 LEU A 361     -30.311  93.854  15.849  1.00 79.70           C  
ATOM   2784  CD2 LEU A 361     -31.439  94.791  17.886  1.00 79.70           C  
ATOM   2785  N   GLU A 362     -27.596  92.001  20.334  1.00 77.01           N  
ATOM   2786  CA  GLU A 362     -27.340  90.866  21.215  1.00 77.01           C  
ATOM   2787  C   GLU A 362     -27.216  91.314  22.669  1.00 77.01           C  
ATOM   2788  O   GLU A 362     -27.734  90.655  23.573  1.00 77.01           O  
ATOM   2789  CB  GLU A 362     -26.072  90.124  20.784  1.00 77.01           C  
ATOM   2790  CG  GLU A 362     -26.301  89.114  19.670  1.00 77.01           C  
ATOM   2791  CD  GLU A 362     -25.029  88.405  19.231  1.00 77.01           C  
ATOM   2792  OE1 GLU A 362     -25.083  87.590  18.282  1.00 77.01           O  
ATOM   2793  OE2 GLU A 362     -23.969  88.667  19.843  1.00 77.01           O1-
ATOM   2794  N   ARG A 363     -26.505  92.424  22.907  1.00 77.45           N  
ATOM   2795  CA  ARG A 363     -26.344  92.997  24.239  1.00 77.45           C  
ATOM   2796  C   ARG A 363     -27.691  93.397  24.830  1.00 77.45           C  
ATOM   2797  O   ARG A 363     -27.962  93.137  26.004  1.00 77.45           O  
ATOM   2798  CB  ARG A 363     -25.412  94.210  24.194  1.00 77.45           C  
ATOM   2799  CG  ARG A 363     -25.060  94.769  25.563  1.00 77.45           C  
ATOM   2800  CD  ARG A 363     -24.097  95.944  25.464  1.00 77.45           C  
ATOM   2801  NE  ARG A 363     -23.893  96.586  26.758  1.00 77.45           N  
ATOM   2802  CZ  ARG A 363     -23.081  97.617  26.975  1.00 77.45           C  
ATOM   2803  NH1 ARG A 363     -22.377  98.146  25.980  1.00 77.45           N1+
ATOM   2804  NH2 ARG A 363     -22.971  98.123  28.194  1.00 77.45           N  
ATOM   2805  N   ASN A 364     -28.520  93.995  24.001  1.00 78.65           N  
ATOM   2806  CA  ASN A 364     -29.850  94.405  24.438  1.00 78.65           C  
ATOM   2807  C   ASN A 364     -30.710  93.204  24.819  1.00 78.65           C  
ATOM   2808  O   ASN A 364     -31.435  93.244  25.815  1.00 78.65           O  
ATOM   2809  CB  ASN A 364     -30.541  95.231  23.352  1.00 78.65           C  
ATOM   2810  CG  ASN A 364     -30.104  96.683  23.355  1.00 78.65           C  
ATOM   2811  ND2 ASN A 364     -30.520  97.429  22.338  1.00 78.65           N  
ATOM   2812  OD1 ASN A 364     -29.397  97.129  24.261  1.00 78.65           O  
ATOM   2813  N   ASP A 365     -30.602  92.156  23.977  1.00 76.87           N  
ATOM   2814  CA  ASP A 365     -31.359  90.934  24.230  1.00 76.87           C  
ATOM   2815  C   ASP A 365     -30.955  90.304  25.562  1.00 76.87           C  
ATOM   2816  O   ASP A 365     -31.812  89.860  26.329  1.00 76.87           O  
ATOM   2817  CB  ASP A 365     -31.156  89.932  23.092  1.00 76.87           C  
ATOM   2818  CG  ASP A 365     -32.096  88.741  23.176  1.00 76.87           C  
ATOM   2819  OD1 ASP A 365     -33.319  88.940  23.339  1.00 76.87           O  
ATOM   2820  OD2 ASP A 365     -31.608  87.594  23.082  1.00 76.87           O1-
ATOM   2821  N   GLU A 366     -29.583  90.325  25.912  1.00 79.73           N  
ATOM   2822  CA  GLU A 366     -29.049  89.762  27.149  1.00 79.73           C  
ATOM   2823  C   GLU A 366     -29.467  90.592  28.359  1.00 79.73           C  
ATOM   2824  O   GLU A 366     -29.809  90.043  29.408  1.00 79.73           O  
ATOM   2825  CB  GLU A 366     -27.523  89.663  27.080  1.00 79.73           C  
ATOM   2826  CG  GLU A 366     -27.020  88.470  26.280  1.00 79.73           C  
ATOM   2827  CD  GLU A 366     -25.509  88.459  26.105  1.00 79.73           C  
ATOM   2828  OE1 GLU A 366     -24.983  87.542  25.436  1.00 79.73           O  
ATOM   2829  OE2 GLU A 366     -24.848  89.375  26.642  1.00 79.73           O1-
ATOM   2830  N   GLU A 367     -29.414  91.927  28.150  1.00 80.08           N  
ATOM   2831  CA  GLU A 367     -29.798  92.836  29.227  1.00 80.08           C  
ATOM   2832  C   GLU A 367     -31.284  92.712  29.550  1.00 80.08           C  
ATOM   2833  O   GLU A 367     -31.680  92.797  30.714  1.00 80.08           O  
ATOM   2834  CB  GLU A 367     -29.459  94.282  28.856  1.00 80.08           C  
ATOM   2835  CG  GLU A 367     -27.969  94.593  28.892  1.00 80.08           C  
ATOM   2836  CD  GLU A 367     -27.651  96.045  28.574  1.00 80.08           C  
ATOM   2837  OE1 GLU A 367     -26.466  96.440  28.663  1.00 80.08           O  
ATOM   2838  OE2 GLU A 367     -28.594  96.794  28.236  1.00 80.08           O1-
ATOM   2839  N   ILE A 368     -32.149  92.458  28.538  1.00 73.45           N  
ATOM   2840  CA  ILE A 368     -33.592  92.303  28.695  1.00 73.45           C  
ATOM   2841  C   ILE A 368     -33.895  90.990  29.413  1.00 73.45           C  
ATOM   2842  O   ILE A 368     -34.775  90.934  30.274  1.00 73.45           O  
ATOM   2843  CB  ILE A 368     -34.317  92.348  27.331  1.00 73.45           C  
ATOM   2844  CG1 ILE A 368     -34.240  93.757  26.732  1.00 73.45           C  
ATOM   2845  CG2 ILE A 368     -35.771  91.893  27.478  1.00 73.45           C  
ATOM   2846  CD1 ILE A 368     -34.762  93.852  25.306  1.00 73.45           C  
ATOM   2847  N   LYS A 369     -33.063  89.889  29.121  1.00 74.85           N  
ATOM   2848  CA  LYS A 369     -33.253  88.575  29.730  1.00 74.85           C  
ATOM   2849  C   LYS A 369     -32.848  88.585  31.200  1.00 74.85           C  
ATOM   2850  O   LYS A 369     -33.442  87.880  32.019  1.00 74.85           O  
ATOM   2851  CB  LYS A 369     -32.455  87.512  28.973  1.00 74.85           C  
ATOM   2852  CG  LYS A 369     -33.074  87.102  27.644  1.00 74.85           C  
ATOM   2853  CD  LYS A 369     -32.275  85.990  26.976  1.00 74.85           C  
ATOM   2854  CE  LYS A 369     -32.863  85.616  25.622  1.00 74.85           C  
ATOM   2855  NZ  LYS A 369     -32.056  84.561  24.940  1.00 74.85           N1+
ATOM   2856  N   LYS A 370     -31.733  89.380  31.516  1.00 75.83           N  
ATOM   2857  CA  LYS A 370     -31.159  89.399  32.858  1.00 75.83           C  
ATOM   2858  C   LYS A 370     -31.945  90.325  33.780  1.00 75.83           C  
ATOM   2859  O   LYS A 370     -31.959  90.134  34.998  1.00 75.83           O  
ATOM   2860  CB  LYS A 370     -29.692  89.830  32.809  1.00 75.83           C  
ATOM   2861  CG  LYS A 370     -28.757  88.778  32.229  1.00 75.83           C  
ATOM   2862  CD  LYS A 370     -27.300  89.217  32.314  1.00 75.83           C  
ATOM   2863  CE  LYS A 370     -26.366  88.173  31.719  1.00 75.83           C  
ATOM   2864  NZ  LYS A 370     -24.941  88.622  31.751  1.00 75.83           N1+
ATOM   2865  N   SER A 371     -32.842  91.083  33.237  1.00 63.79           N  
ATOM   2866  CA  SER A 371     -33.396  92.087  34.140  1.00 63.79           C  
ATOM   2867  C   SER A 371     -34.903  91.917  34.298  1.00 63.79           C  
ATOM   2868  O   SER A 371     -35.632  91.838  33.308  1.00 63.79           O  
ATOM   2869  CB  SER A 371     -33.084  93.496  33.632  1.00 63.79           C  
ATOM   2870  OG  SER A 371     -33.578  94.475  34.530  1.00 63.79           O  
ATOM   2871  N   ASP A 372     -35.405  91.296  35.281  1.00 63.69           N  
ATOM   2872  CA  ASP A 372     -36.835  91.375  35.563  1.00 63.69           C  
ATOM   2873  C   ASP A 372     -37.224  92.768  36.051  1.00 63.69           C  
ATOM   2874  O   ASP A 372     -38.362  93.204  35.861  1.00 63.69           O  
ATOM   2875  CB  ASP A 372     -37.236  90.324  36.600  1.00 63.69           C  
ATOM   2876  CG  ASP A 372     -37.549  88.972  35.983  1.00 63.69           C  
ATOM   2877  OD1 ASP A 372     -37.719  88.890  34.747  1.00 63.69           O  
ATOM   2878  OD2 ASP A 372     -37.629  87.980  36.739  1.00 63.69           O1-
ATOM   2879  N   GLU A 373     -36.279  93.861  36.001  1.00 56.21           N  
ATOM   2880  CA  GLU A 373     -36.617  95.188  36.509  1.00 56.21           C  
ATOM   2881  C   GLU A 373     -35.817  96.272  35.794  1.00 56.21           C  
ATOM   2882  O   GLU A 373     -34.629  96.458  36.068  1.00 56.21           O  
ATOM   2883  CB  GLU A 373     -36.374  95.264  38.019  1.00 56.21           C  
ATOM   2884  CG  GLU A 373     -37.543  94.763  38.855  1.00 56.21           C  
ATOM   2885  CD  GLU A 373     -37.283  94.833  40.352  1.00 56.21           C  
ATOM   2886  OE1 GLU A 373     -38.179  94.460  41.142  1.00 56.21           O  
ATOM   2887  OE2 GLU A 373     -36.173  95.267  40.737  1.00 56.21           O1-
ATOM   2888  N   LEU A 374     -35.760  96.341  34.496  1.00 51.72           N  
ATOM   2889  CA  LEU A 374     -34.969  97.431  33.936  1.00 51.72           C  
ATOM   2890  C   LEU A 374     -35.816  98.688  33.771  1.00 51.72           C  
ATOM   2891  O   LEU A 374     -37.006  98.603  33.457  1.00 51.72           O  
ATOM   2892  CB  LEU A 374     -34.371  97.023  32.586  1.00 51.72           C  
ATOM   2893  CG  LEU A 374     -32.993  96.363  32.626  1.00 51.72           C  
ATOM   2894  CD1 LEU A 374     -32.842  95.380  31.471  1.00 51.72           C  
ATOM   2895  CD2 LEU A 374     -31.893  97.419  32.585  1.00 51.72           C  
ATOM   2896  N   ASP A 375     -35.480  99.789  34.371  1.00 64.98           N  
ATOM   2897  CA  ASP A 375     -35.751 101.212  34.194  1.00 64.98           C  
ATOM   2898  C   ASP A 375     -35.987 101.548  32.723  1.00 64.98           C  
ATOM   2899  O   ASP A 375     -35.115 101.318  31.881  1.00 64.98           O  
ATOM   2900  CB  ASP A 375     -34.597 102.051  34.746  1.00 64.98           C  
ATOM   2901  CG  ASP A 375     -35.050 103.089  35.759  1.00 64.98           C  
ATOM   2902  OD1 ASP A 375     -36.272 103.262  35.949  1.00 64.98           O  
ATOM   2903  OD2 ASP A 375     -34.176 103.739  36.370  1.00 64.98           O1-
ATOM   2904  N   ASP A 376     -37.070 101.457  32.107  1.00 72.06           N  
ATOM   2905  CA  ASP A 376     -37.658 101.796  30.815  1.00 72.06           C  
ATOM   2906  C   ASP A 376     -36.841 102.874  30.106  1.00 72.06           C  
ATOM   2907  O   ASP A 376     -36.628 102.803  28.893  1.00 72.06           O  
ATOM   2908  CB  ASP A 376     -39.105 102.261  30.988  1.00 72.06           C  
ATOM   2909  CG  ASP A 376     -40.059 101.124  31.304  1.00 72.06           C  
ATOM   2910  OD1 ASP A 376     -39.678  99.944  31.141  1.00 72.06           O  
ATOM   2911  OD2 ASP A 376     -41.205 101.409  31.716  1.00 72.06           O1-
ATOM   2912  N   GLU A 377     -36.097 103.661  30.839  1.00 71.88           N  
ATOM   2913  CA  GLU A 377     -35.377 104.773  30.223  1.00 71.88           C  
ATOM   2914  C   GLU A 377     -34.070 104.302  29.591  1.00 71.88           C  
ATOM   2915  O   GLU A 377     -33.717 104.731  28.492  1.00 71.88           O  
ATOM   2916  CB  GLU A 377     -35.098 105.870  31.254  1.00 71.88           C  
ATOM   2917  CG  GLU A 377     -35.971 107.106  31.089  1.00 71.88           C  
ATOM   2918  CD  GLU A 377     -35.722 108.161  32.153  1.00 71.88           C  
ATOM   2919  OE1 GLU A 377     -36.410 109.209  32.142  1.00 71.88           O  
ATOM   2920  OE2 GLU A 377     -34.833 107.942  33.005  1.00 71.88           O1-
ATOM   2921  N   SER A 378     -33.335 103.355  30.326  1.00 72.68           N  
ATOM   2922  CA  SER A 378     -32.080 102.854  29.773  1.00 72.68           C  
ATOM   2923  C   SER A 378     -32.324 101.996  28.537  1.00 72.68           C  
ATOM   2924  O   SER A 378     -31.562 102.060  27.571  1.00 72.68           O  
ATOM   2925  CB  SER A 378     -31.317 102.045  30.823  1.00 72.68           C  
ATOM   2926  OG  SER A 378     -32.020 100.858  31.153  1.00 72.68           O  
ATOM   2927  N   LEU A 379     -33.441 101.366  28.469  1.00 72.05           N  
ATOM   2928  CA  LEU A 379     -33.776 100.527  27.324  1.00 72.05           C  
ATOM   2929  C   LEU A 379     -34.120 101.379  26.108  1.00 72.05           C  
ATOM   2930  O   LEU A 379     -33.708 101.066  24.989  1.00 72.05           O  
ATOM   2931  CB  LEU A 379     -34.950  99.602  27.662  1.00 72.05           C  
ATOM   2932  CG  LEU A 379     -34.615  98.354  28.479  1.00 72.05           C  
ATOM   2933  CD1 LEU A 379     -35.891  97.712  29.013  1.00 72.05           C  
ATOM   2934  CD2 LEU A 379     -33.824  97.359  27.637  1.00 72.05           C  
ATOM   2935  N   LEU A 380     -34.857 102.509  26.380  1.00 73.25           N  
ATOM   2936  CA  LEU A 380     -35.245 103.400  25.292  1.00 73.25           C  
ATOM   2937  C   LEU A 380     -34.021 104.059  24.666  1.00 73.25           C  
ATOM   2938  O   LEU A 380     -33.945 104.205  23.444  1.00 73.25           O  
ATOM   2939  CB  LEU A 380     -36.214 104.472  25.795  1.00 73.25           C  
ATOM   2940  CG  LEU A 380     -37.704 104.136  25.703  1.00 73.25           C  
ATOM   2941  CD1 LEU A 380     -38.480 104.860  26.799  1.00 73.25           C  
ATOM   2942  CD2 LEU A 380     -38.250 104.499  24.327  1.00 73.25           C  
ATOM   2943  N   GLU A 381     -33.073 104.364  25.534  1.00 76.65           N  
ATOM   2944  CA  GLU A 381     -31.851 104.978  25.023  1.00 76.65           C  
ATOM   2945  C   GLU A 381     -31.072 104.008  24.140  1.00 76.65           C  
ATOM   2946  O   GLU A 381     -30.565 104.390  23.084  1.00 76.65           O  
ATOM   2947  CB  GLU A 381     -30.970 105.464  26.176  1.00 76.65           C  
ATOM   2948  CG  GLU A 381     -31.284 106.879  26.638  1.00 76.65           C  
ATOM   2949  CD  GLU A 381     -30.475 107.309  27.851  1.00 76.65           C  
ATOM   2950  OE1 GLU A 381     -30.751 108.393  28.413  1.00 76.65           O  
ATOM   2951  OE2 GLU A 381     -29.555 106.556  28.242  1.00 76.65           O1-
ATOM   2952  N   ASP A 382     -31.033 102.759  24.501  1.00 78.69           N  
ATOM   2953  CA  ASP A 382     -30.331 101.752  23.711  1.00 78.69           C  
ATOM   2954  C   ASP A 382     -31.038 101.510  22.379  1.00 78.69           C  
ATOM   2955  O   ASP A 382     -30.386 101.350  21.345  1.00 78.69           O  
ATOM   2956  CB  ASP A 382     -30.218 100.441  24.492  1.00 78.69           C  
ATOM   2957  CG  ASP A 382     -29.214 100.513  25.629  1.00 78.69           C  
ATOM   2958  OD1 ASP A 382     -28.374 101.439  25.644  1.00 78.69           O  
ATOM   2959  OD2 ASP A 382     -29.260  99.634  26.516  1.00 78.69           O1-
ATOM   2960  N   ILE A 383     -32.405 101.568  22.478  1.00 78.76           N  
ATOM   2961  CA  ILE A 383     -33.207 101.356  21.277  1.00 78.76           C  
ATOM   2962  C   ILE A 383     -32.985 102.507  20.300  1.00 78.76           C  
ATOM   2963  O   ILE A 383     -32.823 102.287  19.097  1.00 78.76           O  
ATOM   2964  CB  ILE A 383     -34.708 101.221  21.617  1.00 78.76           C  
ATOM   2965  CG1 ILE A 383     -34.973  99.901  22.349  1.00 78.76           C  
ATOM   2966  CG2 ILE A 383     -35.560 101.324  20.347  1.00 78.76           C  
ATOM   2967  CD1 ILE A 383     -36.410  99.736  22.826  1.00 78.76           C  
ATOM   2968  N   VAL A 384     -33.086 103.711  20.895  1.00 78.75           N  
ATOM   2969  CA  VAL A 384     -32.875 104.892  20.063  1.00 78.75           C  
ATOM   2970  C   VAL A 384     -31.496 104.823  19.410  1.00 78.75           C  
ATOM   2971  O   VAL A 384     -31.351 105.115  18.220  1.00 78.75           O  
ATOM   2972  CB  VAL A 384     -33.013 106.195  20.881  1.00 78.75           C  
ATOM   2973  CG1 VAL A 384     -32.536 107.396  20.066  1.00 78.75           C  
ATOM   2974  CG2 VAL A 384     -34.460 106.390  21.332  1.00 78.75           C  
ATOM   2975  N   GLU A 385     -30.431 104.385  20.137  1.00 79.07           N  
ATOM   2976  CA  GLU A 385     -29.082 104.256  19.593  1.00 79.07           C  
ATOM   2977  C   GLU A 385     -29.037 103.224  18.470  1.00 79.07           C  
ATOM   2978  O   GLU A 385     -28.376 103.436  17.450  1.00 79.07           O  
ATOM   2979  CB  GLU A 385     -28.091 103.878  20.696  1.00 79.07           C  
ATOM   2980  CG  GLU A 385     -26.634 104.092  20.314  1.00 79.07           C  
ATOM   2981  CD  GLU A 385     -25.681 103.973  21.493  1.00 79.07           C  
ATOM   2982  OE1 GLU A 385     -24.457 104.153  21.304  1.00 79.07           O  
ATOM   2983  OE2 GLU A 385     -26.162 103.695  22.614  1.00 79.07           O1-
ATOM   2984  N   LEU A 386     -29.845 102.165  18.634  1.00 79.76           N  
ATOM   2985  CA  LEU A 386     -29.940 101.120  17.619  1.00 79.76           C  
ATOM   2986  C   LEU A 386     -30.623 101.645  16.361  1.00 79.76           C  
ATOM   2987  O   LEU A 386     -30.191 101.348  15.245  1.00 79.76           O  
ATOM   2988  CB  LEU A 386     -30.705  99.911  18.164  1.00 79.76           C  
ATOM   2989  CG  LEU A 386     -29.894  98.910  18.988  1.00 79.76           C  
ATOM   2990  CD1 LEU A 386     -30.823  98.037  19.826  1.00 79.76           C  
ATOM   2991  CD2 LEU A 386     -29.021  98.052  18.079  1.00 79.76           C  
ATOM   2992  N   LEU A 387     -31.722 102.437  16.542  1.00 79.33           N  
ATOM   2993  CA  LEU A 387     -32.435 103.020  15.411  1.00 79.33           C  
ATOM   2994  C   LEU A 387     -31.523 103.946  14.612  1.00 79.33           C  
ATOM   2995  O   LEU A 387     -31.580 103.968  13.380  1.00 79.33           O  
ATOM   2996  CB  LEU A 387     -33.667 103.791  15.893  1.00 79.33           C  
ATOM   2997  CG  LEU A 387     -34.904 102.953  16.223  1.00 79.33           C  
ATOM   2998  CD1 LEU A 387     -35.951 103.809  16.926  1.00 79.33           C  
ATOM   2999  CD2 LEU A 387     -35.480 102.327  14.957  1.00 79.33           C  
ATOM   3000  N   LYS A 388     -30.658 104.674  15.296  1.00 81.45           N  
ATOM   3001  CA  LYS A 388     -29.713 105.558  14.620  1.00 81.45           C  
ATOM   3002  C   LYS A 388     -28.735 104.764  13.760  1.00 81.45           C  
ATOM   3003  O   LYS A 388     -28.415 105.168  12.640  1.00 81.45           O  
ATOM   3004  CB  LYS A 388     -28.948 106.406  15.637  1.00 81.45           C  
ATOM   3005  CG  LYS A 388     -29.758 107.555  16.221  1.00 81.45           C  
ATOM   3006  CD  LYS A 388     -28.919 108.405  17.166  1.00 81.45           C  
ATOM   3007  CE  LYS A 388     -29.731 109.548  17.759  1.00 81.45           C  
ATOM   3008  NZ  LYS A 388     -28.931 110.350  18.732  1.00 81.45           N1+
ATOM   3009  N   GLU A 389     -28.345 103.672  14.208  1.00 82.22           N  
ATOM   3010  CA  GLU A 389     -27.411 102.833  13.463  1.00 82.22           C  
ATOM   3011  C   GLU A 389     -28.082 102.207  12.245  1.00 82.22           C  
ATOM   3012  O   GLU A 389     -27.470 102.096  11.180  1.00 82.22           O  
ATOM   3013  CB  GLU A 389     -26.834 101.739  14.365  1.00 82.22           C  
ATOM   3014  CG  GLU A 389     -25.838 102.253  15.395  1.00 82.22           C  
ATOM   3015  CD  GLU A 389     -24.489 102.617  14.793  1.00 82.22           C  
ATOM   3016  OE1 GLU A 389     -23.754 103.429  15.400  1.00 82.22           O  
ATOM   3017  OE2 GLU A 389     -24.166 102.086  13.707  1.00 82.22           O1-
ATOM   3018  N   ILE A 390     -29.399 101.797  12.439  1.00 82.46           N  
ATOM   3019  CA  ILE A 390     -30.170 101.205  11.351  1.00 82.46           C  
ATOM   3020  C   ILE A 390     -30.353 102.228  10.232  1.00 82.46           C  
ATOM   3021  O   ILE A 390     -30.233 101.893   9.052  1.00 82.46           O  
ATOM   3022  CB  ILE A 390     -31.543 100.696  11.843  1.00 82.46           C  
ATOM   3023  CG1 ILE A 390     -31.366  99.466  12.742  1.00 82.46           C  
ATOM   3024  CG2 ILE A 390     -32.459 100.380  10.657  1.00 82.46           C  
ATOM   3025  CD1 ILE A 390     -32.658  98.980  13.385  1.00 82.46           C  
ATOM   3026  N   ILE A 391     -30.635 103.469  10.633  1.00 81.92           N  
ATOM   3027  CA  ILE A 391     -30.776 104.561   9.677  1.00 81.92           C  
ATOM   3028  C   ILE A 391     -29.467 104.749   8.911  1.00 81.92           C  
ATOM   3029  O   ILE A 391     -29.476 104.954   7.696  1.00 81.92           O  
ATOM   3030  CB  ILE A 391     -31.180 105.878  10.378  1.00 81.92           C  
ATOM   3031  CG1 ILE A 391     -32.626 105.793  10.880  1.00 81.92           C  
ATOM   3032  CG2 ILE A 391     -30.997 107.070   9.434  1.00 81.92           C  
ATOM   3033  CD1 ILE A 391     -33.051 106.971  11.745  1.00 81.92           C  
ATOM   3034  N   LYS A 392     -28.357 104.683   9.567  1.00 83.45           N  
ATOM   3035  CA  LYS A 392     -27.053 104.785   8.919  1.00 83.45           C  
ATOM   3036  C   LYS A 392     -26.873 103.691   7.871  1.00 83.45           C  
ATOM   3037  O   LYS A 392     -26.348 103.946   6.785  1.00 83.45           O  
ATOM   3038  CB  LYS A 392     -25.931 104.709   9.956  1.00 83.45           C  
ATOM   3039  CG  LYS A 392     -25.744 105.985  10.762  1.00 83.45           C  
ATOM   3040  CD  LYS A 392     -24.569 105.873  11.724  1.00 83.45           C  
ATOM   3041  CE  LYS A 392     -24.458 107.100  12.618  1.00 83.45           C  
ATOM   3042  NZ  LYS A 392     -23.345 106.966  13.607  1.00 83.45           N1+
ATOM   3043  N   LEU A 393     -27.326 102.465   8.200  1.00 82.94           N  
ATOM   3044  CA  LEU A 393     -27.238 101.326   7.292  1.00 82.94           C  
ATOM   3045  C   LEU A 393     -28.040 101.582   6.020  1.00 82.94           C  
ATOM   3046  O   LEU A 393     -27.561 101.317   4.915  1.00 82.94           O  
ATOM   3047  CB  LEU A 393     -27.741 100.053   7.978  1.00 82.94           C  
ATOM   3048  CG  LEU A 393     -26.740  99.330   8.882  1.00 82.94           C  
ATOM   3049  CD1 LEU A 393     -27.452  98.276   9.722  1.00 82.94           C  
ATOM   3050  CD2 LEU A 393     -25.630  98.698   8.050  1.00 82.94           C  
ATOM   3051  N   TRP A 394     -29.268 102.136   6.246  1.00 83.66           N  
ATOM   3052  CA  TRP A 394     -30.129 102.449   5.111  1.00 83.66           C  
ATOM   3053  C   TRP A 394     -29.481 103.491   4.206  1.00 83.66           C  
ATOM   3054  O   TRP A 394     -29.551 103.387   2.979  1.00 83.66           O  
ATOM   3055  CB  TRP A 394     -31.494 102.949   5.592  1.00 83.66           C  
ATOM   3056  CG  TRP A 394     -32.556 101.893   5.620  1.00 83.66           C  
ATOM   3057  CD1 TRP A 394     -32.903 101.100   6.679  1.00 83.66           C  
ATOM   3058  CD2 TRP A 394     -33.407 101.509   4.535  1.00 83.66           C  
ATOM   3059  CE2 TRP A 394     -34.248 100.477   5.009  1.00 83.66           C  
ATOM   3060  CE3 TRP A 394     -33.541 101.938   3.208  1.00 83.66           C  
ATOM   3061  NE1 TRP A 394     -33.920 100.247   6.318  1.00 83.66           N  
ATOM   3062  CZ2 TRP A 394     -35.211  99.868   4.200  1.00 83.66           C  
ATOM   3063  CZ3 TRP A 394     -34.500 101.331   2.406  1.00 83.66           C  
ATOM   3064  CH2 TRP A 394     -35.321 100.306   2.906  1.00 83.66           C  
ATOM   3065  N   LYS A 395     -28.851 104.501   4.794  1.00 85.65           N  
ATOM   3066  CA  LYS A 395     -28.168 105.536   4.023  1.00 85.65           C  
ATOM   3067  C   LYS A 395     -27.056 104.939   3.165  1.00 85.65           C  
ATOM   3068  O   LYS A 395     -26.909 105.296   1.994  1.00 85.65           O  
ATOM   3069  CB  LYS A 395     -27.596 106.608   4.951  1.00 85.65           C  
ATOM   3070  CG  LYS A 395     -27.046 107.827   4.223  1.00 85.65           C  
ATOM   3071  CD  LYS A 395     -26.567 108.893   5.202  1.00 85.65           C  
ATOM   3072  CE  LYS A 395     -25.949 110.081   4.476  1.00 85.65           C  
ATOM   3073  NZ  LYS A 395     -25.473 111.126   5.432  1.00 85.65           N1+
ATOM   3074  N   ILE A 396     -26.256 104.018   3.714  1.00 85.35           N  
ATOM   3075  CA  ILE A 396     -25.159 103.374   2.998  1.00 85.35           C  
ATOM   3076  C   ILE A 396     -25.714 102.535   1.850  1.00 85.35           C  
ATOM   3077  O   ILE A 396     -25.177 102.556   0.741  1.00 85.35           O  
ATOM   3078  CB  ILE A 396     -24.307 102.496   3.941  1.00 85.35           C  
ATOM   3079  CG1 ILE A 396     -23.588 103.366   4.979  1.00 85.35           C  
ATOM   3080  CG2 ILE A 396     -23.306 101.657   3.141  1.00 85.35           C  
ATOM   3081  CD1 ILE A 396     -22.892 102.573   6.076  1.00 85.35           C  
ATOM   3082  N   LEU A 397     -26.813 101.836   2.165  1.00 84.24           N  
ATOM   3083  CA  LEU A 397     -27.455 101.001   1.155  1.00 84.24           C  
ATOM   3084  C   LEU A 397     -27.894 101.838  -0.042  1.00 84.24           C  
ATOM   3085  O   LEU A 397     -27.725 101.422  -1.191  1.00 84.24           O  
ATOM   3086  CB  LEU A 397     -28.661 100.271   1.750  1.00 84.24           C  
ATOM   3087  CG  LEU A 397     -29.343  99.240   0.849  1.00 84.24           C  
ATOM   3088  CD1 LEU A 397     -28.412  98.058   0.597  1.00 84.24           C  
ATOM   3089  CD2 LEU A 397     -30.655  98.772   1.468  1.00 84.24           C  
ATOM   3090  N   VAL A 398     -28.485 102.993   0.242  1.00 84.68           N  
ATOM   3091  CA  VAL A 398     -28.903 103.914  -0.810  1.00 84.68           C  
ATOM   3092  C   VAL A 398     -27.690 104.350  -1.629  1.00 84.68           C  
ATOM   3093  O   VAL A 398     -27.755 104.415  -2.858  1.00 84.68           O  
ATOM   3094  CB  VAL A 398     -29.625 105.149  -0.227  1.00 84.68           C  
ATOM   3095  CG1 VAL A 398     -29.820 106.218  -1.302  1.00 84.68           C  
ATOM   3096  CG2 VAL A 398     -30.968 104.746   0.379  1.00 84.68           C  
ATOM   3097  N   GLU A 399     -26.549 104.630  -0.943  1.00 86.00           N  
ATOM   3098  CA  GLU A 399     -25.331 105.038  -1.637  1.00 86.00           C  
ATOM   3099  C   GLU A 399     -24.819 103.929  -2.553  1.00 86.00           C  
ATOM   3100  O   GLU A 399     -24.369 104.198  -3.669  1.00 86.00           O  
ATOM   3101  CB  GLU A 399     -24.246 105.432  -0.632  1.00 86.00           C  
ATOM   3102  CG  GLU A 399     -24.539 106.725   0.115  1.00 86.00           C  
ATOM   3103  CD  GLU A 399     -23.512 107.044   1.191  1.00 86.00           C  
ATOM   3104  OE1 GLU A 399     -23.645 108.090   1.865  1.00 86.00           O  
ATOM   3105  OE2 GLU A 399     -22.568 106.241   1.358  1.00 86.00           O1-
ATOM   3106  N   VAL A 400     -24.900 102.768  -2.004  1.00 83.69           N  
ATOM   3107  CA  VAL A 400     -24.460 101.616  -2.782  1.00 83.69           C  
ATOM   3108  C   VAL A 400     -25.330 101.470  -4.028  1.00 83.69           C  
ATOM   3109  O   VAL A 400     -24.817 101.264  -5.131  1.00 83.69           O  
ATOM   3110  CB  VAL A 400     -24.502 100.316  -1.947  1.00 83.69           C  
ATOM   3111  CG1 VAL A 400     -24.289  99.094  -2.838  1.00 83.69           C  
ATOM   3112  CG2 VAL A 400     -23.453 100.361  -0.837  1.00 83.69           C  
ATOM   3113  N   SER A 401     -26.719 101.564  -3.873  1.00 87.38           N  
ATOM   3114  CA  SER A 401     -27.659 101.440  -4.982  1.00 87.38           C  
ATOM   3115  C   SER A 401     -27.406 102.507  -6.043  1.00 87.38           C  
ATOM   3116  O   SER A 401     -27.480 102.227  -7.242  1.00 87.38           O  
ATOM   3117  CB  SER A 401     -29.099 101.541  -4.479  1.00 87.38           C  
ATOM   3118  OG  SER A 401     -29.414 100.449  -3.633  1.00 87.38           O  
ATOM   3119  N   ASP A 402     -27.020 103.727  -5.562  1.00 88.22           N  
ATOM   3120  CA  ASP A 402     -26.702 104.823  -6.472  1.00 88.22           C  
ATOM   3121  C   ASP A 402     -25.481 104.491  -7.327  1.00 88.22           C  
ATOM   3122  O   ASP A 402     -25.480 104.727  -8.536  1.00 88.22           O  
ATOM   3123  CB  ASP A 402     -26.462 106.117  -5.691  1.00 88.22           C  
ATOM   3124  CG  ASP A 402     -26.422 107.347  -6.580  1.00 88.22           C  
ATOM   3125  OD1 ASP A 402     -27.154 107.393  -7.592  1.00 88.22           O  
ATOM   3126  OD2 ASP A 402     -25.648 108.278  -6.268  1.00 88.22           O1-
ATOM   3127  N   VAL A 403     -24.452 103.944  -6.675  1.00 82.00           N  
ATOM   3128  CA  VAL A 403     -23.228 103.601  -7.391  1.00 82.00           C  
ATOM   3129  C   VAL A 403     -23.512 102.489  -8.397  1.00 82.00           C  
ATOM   3130  O   VAL A 403     -23.034 102.534  -9.533  1.00 82.00           O  
ATOM   3131  CB  VAL A 403     -22.105 103.169  -6.421  1.00 82.00           C  
ATOM   3132  CG1 VAL A 403     -20.900 102.635  -7.193  1.00 82.00           C  
ATOM   3133  CG2 VAL A 403     -21.695 104.337  -5.526  1.00 82.00           C  
ATOM   3134  N   MET A 404     -24.315 101.522  -7.961  1.00 85.16           N  
ATOM   3135  CA  MET A 404     -24.666 100.419  -8.852  1.00 85.16           C  
ATOM   3136  C   MET A 404     -25.456 100.922 -10.055  1.00 85.16           C  
ATOM   3137  O   MET A 404     -25.213 100.495 -11.185  1.00 85.16           O  
ATOM   3138  CB  MET A 404     -25.474  99.357  -8.103  1.00 85.16           C  
ATOM   3139  CG  MET A 404     -24.630  98.468  -7.203  1.00 85.16           C  
ATOM   3140  SD  MET A 404     -25.348  96.791  -7.002  1.00 85.16           S  
ATOM   3141  CE  MET A 404     -26.808  96.936  -8.069  1.00 85.16           C  
ATOM   3142  N   LEU A 405     -26.418 101.811  -9.812  1.00 83.40           N  
ATOM   3143  CA  LEU A 405     -27.216 102.373 -10.897  1.00 83.40           C  
ATOM   3144  C   LEU A 405     -26.335 103.129 -11.885  1.00 83.40           C  
ATOM   3145  O   LEU A 405     -26.544 103.050 -13.097  1.00 83.40           O  
ATOM   3146  CB  LEU A 405     -28.296 103.305 -10.341  1.00 83.40           C  
ATOM   3147  CG  LEU A 405     -29.513 102.630  -9.706  1.00 83.40           C  
ATOM   3148  CD1 LEU A 405     -30.382 103.663  -8.996  1.00 83.40           C  
ATOM   3149  CD2 LEU A 405     -30.320 101.881 -10.762  1.00 83.40           C  
ATOM   3150  N   LYS A 406     -25.327 103.773 -11.409  1.00 81.31           N  
ATOM   3151  CA  LYS A 406     -24.383 104.474 -12.275  1.00 81.31           C  
ATOM   3152  C   LYS A 406     -23.567 103.490 -13.109  1.00 81.31           C  
ATOM   3153  O   LYS A 406     -23.300 103.739 -14.286  1.00 81.31           O  
ATOM   3154  CB  LYS A 406     -23.450 105.358 -11.445  1.00 81.31           C  
ATOM   3155  CG  LYS A 406     -24.107 106.622 -10.911  1.00 81.31           C  
ATOM   3156  CD  LYS A 406     -23.124 107.469 -10.115  1.00 81.31           C  
ATOM   3157  CE  LYS A 406     -23.799 108.697  -9.517  1.00 81.31           C  
ATOM   3158  NZ  LYS A 406     -22.860 109.485  -8.664  1.00 81.31           N1+
ATOM   3159  N   LEU A 407     -23.174 102.360 -12.512  1.00 78.74           N  
ATOM   3160  CA  LEU A 407     -22.368 101.362 -13.207  1.00 78.74           C  
ATOM   3161  C   LEU A 407     -23.180 100.670 -14.296  1.00 78.74           C  
ATOM   3162  O   LEU A 407     -22.661 100.383 -15.377  1.00 78.74           O  
ATOM   3163  CB  LEU A 407     -21.828 100.325 -12.219  1.00 78.74           C  
ATOM   3164  CG  LEU A 407     -20.651 100.767 -11.348  1.00 78.74           C  
ATOM   3165  CD1 LEU A 407     -20.373  99.729 -10.266  1.00 78.74           C  
ATOM   3166  CD2 LEU A 407     -19.411 101.002 -12.203  1.00 78.74           C  
ATOM   3167  N   ILE A 408     -24.492 100.478 -13.975  1.00 86.33           N  
ATOM   3168  CA  ILE A 408     -25.378  99.836 -14.940  1.00 86.33           C  
ATOM   3169  C   ILE A 408     -25.638 100.781 -16.111  1.00 86.33           C  
ATOM   3170  O   ILE A 408     -25.663 100.355 -17.268  1.00 86.33           O  
ATOM   3171  CB  ILE A 408     -26.713  99.413 -14.287  1.00 86.33           C  
ATOM   3172  CG1 ILE A 408     -26.483  98.266 -13.297  1.00 86.33           C  
ATOM   3173  CG2 ILE A 408     -27.736  99.017 -15.356  1.00 86.33           C  
ATOM   3174  CD1 ILE A 408     -27.698  97.933 -12.442  1.00 86.33           C  
ATOM   3175  N   SER A 409     -25.876 102.092 -15.766  1.00 82.04           N  
ATOM   3176  CA  SER A 409     -26.102 103.097 -16.799  1.00 82.04           C  
ATOM   3177  C   SER A 409     -24.871 103.269 -17.682  1.00 82.04           C  
ATOM   3178  O   SER A 409     -24.989 103.401 -18.902  1.00 82.04           O  
ATOM   3179  CB  SER A 409     -26.479 104.438 -16.168  1.00 82.04           C  
ATOM   3180  OG  SER A 409     -26.587 105.448 -17.158  1.00 82.04           O  
TER   
END
