# Supplementary material for: De novo design of obligate ABC-type heterotrimeric proteins
Source: Nat Struct Mol Biol. 2022 Dec 15;29(12):1266–76. doi: 10.1038/s41594-022-00879-4 (PMC9758053; doi:10.1038/s41594-022-00879-4)
Supplement: Supplementary file 4 — This compressed file contains all PDB files and scripts used in our design protocols and analyses, as well as the final design model outputs. [file 41594_2022_879_MOESM4_ESM.zip › source_data/pdbs/AF-Monomer for worms fusions/C3-DHT03-02/C3-DHT03-02_chnA_model_1_ptm_seed_0_unrelaxed.pdb]

ATOM      1  N   SER A   1      53.992  58.691   7.174  1.00 74.43           N  
ATOM      2  CA  SER A   1      53.654  59.625   6.106  1.00 74.43           C  
ATOM      3  C   SER A   1      52.932  58.919   4.963  1.00 74.43           C  
ATOM      4  O   SER A   1      53.175  57.740   4.701  1.00 74.43           O  
ATOM      5  CB  SER A   1      54.913  60.312   5.575  1.00 74.43           C  
ATOM      6  OG  SER A   1      55.780  59.372   4.964  1.00 74.43           O  
ATOM      7  N   SER A   2      51.815  59.287   4.535  1.00 86.56           N  
ATOM      8  CA  SER A   2      51.002  58.731   3.458  1.00 86.56           C  
ATOM      9  C   SER A   2      50.894  59.703   2.289  1.00 86.56           C  
ATOM     10  O   SER A   2      50.816  60.917   2.489  1.00 86.56           O  
ATOM     11  CB  SER A   2      49.605  58.377   3.969  1.00 86.56           C  
ATOM     12  OG  SER A   2      49.680  57.439   5.029  1.00 86.56           O  
ATOM     13  N   ILE A   3      51.152  59.136   1.032  1.00 88.49           N  
ATOM     14  CA  ILE A   3      51.132  59.954  -0.176  1.00 88.49           C  
ATOM     15  C   ILE A   3      49.912  59.597  -1.021  1.00 88.49           C  
ATOM     16  O   ILE A   3      49.671  58.423  -1.311  1.00 88.49           O  
ATOM     17  CB  ILE A   3      52.426  59.774  -1.001  1.00 88.49           C  
ATOM     18  CG1 ILE A   3      53.648  60.188  -0.175  1.00 88.49           C  
ATOM     19  CG2 ILE A   3      52.351  60.573  -2.305  1.00 88.49           C  
ATOM     20  CD1 ILE A   3      54.981  59.820  -0.812  1.00 88.49           C  
ATOM     21  N   PHE A   4      49.062  60.669  -1.335  1.00 89.55           N  
ATOM     22  CA  PHE A   4      47.957  60.500  -2.271  1.00 89.55           C  
ATOM     23  C   PHE A   4      48.309  61.081  -3.635  1.00 89.55           C  
ATOM     24  O   PHE A   4      48.749  62.228  -3.732  1.00 89.55           O  
ATOM     25  CB  PHE A   4      46.687  61.165  -1.728  1.00 89.55           C  
ATOM     26  CG  PHE A   4      46.235  60.618  -0.401  1.00 89.55           C  
ATOM     27  CD1 PHE A   4      45.378  59.525  -0.340  1.00 89.55           C  
ATOM     28  CD2 PHE A   4      46.665  61.196   0.786  1.00 89.55           C  
ATOM     29  CE1 PHE A   4      44.959  59.015   0.886  1.00 89.55           C  
ATOM     30  CE2 PHE A   4      46.250  60.693   2.015  1.00 89.55           C  
ATOM     31  CZ  PHE A   4      45.395  59.603   2.063  1.00 89.55           C  
ATOM     32  N   LEU A   5      48.209  60.186  -4.614  1.00 89.22           N  
ATOM     33  CA  LEU A   5      48.481  60.641  -5.973  1.00 89.22           C  
ATOM     34  C   LEU A   5      47.189  60.769  -6.773  1.00 89.22           C  
ATOM     35  O   LEU A   5      46.470  59.784  -6.961  1.00 89.22           O  
ATOM     36  CB  LEU A   5      49.439  59.678  -6.680  1.00 89.22           C  
ATOM     37  CG  LEU A   5      50.873  59.638  -6.151  1.00 89.22           C  
ATOM     38  CD1 LEU A   5      51.607  58.420  -6.701  1.00 89.22           C  
ATOM     39  CD2 LEU A   5      51.612  60.922  -6.511  1.00 89.22           C  
ATOM     40  N   LEU A   6      46.762  62.028  -7.099  1.00 88.19           N  
ATOM     41  CA  LEU A   6      45.570  62.270  -7.905  1.00 88.19           C  
ATOM     42  C   LEU A   6      45.943  62.546  -9.358  1.00 88.19           C  
ATOM     43  O   LEU A   6      46.741  63.444  -9.639  1.00 88.19           O  
ATOM     44  CB  LEU A   6      44.770  63.445  -7.339  1.00 88.19           C  
ATOM     45  CG  LEU A   6      44.276  63.299  -5.899  1.00 88.19           C  
ATOM     46  CD1 LEU A   6      44.020  64.671  -5.285  1.00 88.19           C  
ATOM     47  CD2 LEU A   6      43.017  62.441  -5.849  1.00 88.19           C  
ATOM     48  N   SER A   7      45.455  61.697 -10.319  1.00 87.70           N  
ATOM     49  CA  SER A   7      45.779  61.831 -11.737  1.00 87.70           C  
ATOM     50  C   SER A   7      44.648  62.515 -12.499  1.00 87.70           C  
ATOM     51  O   SER A   7      43.471  62.274 -12.223  1.00 87.70           O  
ATOM     52  CB  SER A   7      46.064  60.462 -12.353  1.00 87.70           C  
ATOM     53  OG  SER A   7      44.881  59.685 -12.428  1.00 87.70           O  
ATOM     54  N   ASN A   8      44.942  63.583 -13.402  1.00 80.19           N  
ATOM     55  CA  ASN A   8      44.008  64.168 -14.358  1.00 80.19           C  
ATOM     56  C   ASN A   8      42.878  64.914 -13.653  1.00 80.19           C  
ATOM     57  O   ASN A   8      41.713  64.784 -14.031  1.00 80.19           O  
ATOM     58  CB  ASN A   8      43.437  63.089 -15.280  1.00 80.19           C  
ATOM     59  CG  ASN A   8      44.468  62.542 -16.247  1.00 80.19           C  
ATOM     60  ND2 ASN A   8      44.309  61.281 -16.632  1.00 80.19           N  
ATOM     61  OD1 ASN A   8      45.400  63.246 -16.644  1.00 80.19           O  
ATOM     62  N   VAL A   9      43.191  65.579 -12.486  1.00 81.88           N  
ATOM     63  CA  VAL A   9      42.187  66.329 -11.738  1.00 81.88           C  
ATOM     64  C   VAL A   9      42.144  67.772 -12.234  1.00 81.88           C  
ATOM     65  O   VAL A   9      43.188  68.394 -12.446  1.00 81.88           O  
ATOM     66  CB  VAL A   9      42.468  66.295 -10.219  1.00 81.88           C  
ATOM     67  CG1 VAL A   9      42.161  64.913  -9.644  1.00 81.88           C  
ATOM     68  CG2 VAL A   9      43.917  66.686  -9.936  1.00 81.88           C  
ATOM     69  N   ASP A  10      40.976  68.306 -12.713  1.00 83.59           N  
ATOM     70  CA  ASP A  10      40.839  69.704 -13.110  1.00 83.59           C  
ATOM     71  C   ASP A  10      41.045  70.636 -11.918  1.00 83.59           C  
ATOM     72  O   ASP A  10      41.226  70.176 -10.788  1.00 83.59           O  
ATOM     73  CB  ASP A  10      39.467  69.951 -13.740  1.00 83.59           C  
ATOM     74  CG  ASP A  10      38.322  69.763 -12.761  1.00 83.59           C  
ATOM     75  OD1 ASP A  10      38.579  69.530 -11.560  1.00 83.59           O  
ATOM     76  OD2 ASP A  10      37.153  69.845 -13.195  1.00 83.59           O1-
ATOM     77  N   GLU A  11      41.233  72.013 -12.112  1.00 83.15           N  
ATOM     78  CA  GLU A  11      41.569  73.036 -11.127  1.00 83.15           C  
ATOM     79  C   GLU A  11      40.560  73.053  -9.982  1.00 83.15           C  
ATOM     80  O   GLU A  11      40.936  73.208  -8.818  1.00 83.15           O  
ATOM     81  CB  GLU A  11      41.639  74.416 -11.787  1.00 83.15           C  
ATOM     82  CG  GLU A  11      42.111  75.521 -10.854  1.00 83.15           C  
ATOM     83  CD  GLU A  11      43.553  75.351 -10.404  1.00 83.15           C  
ATOM     84  OE1 GLU A  11      43.946  75.956  -9.381  1.00 83.15           O  
ATOM     85  OE2 GLU A  11      44.297  74.607 -11.081  1.00 83.15           O1-
ATOM     86  N   SER A  12      39.293  72.816 -10.277  1.00 82.74           N  
ATOM     87  CA  SER A  12      38.229  72.806  -9.279  1.00 82.74           C  
ATOM     88  C   SER A  12      38.373  71.622  -8.329  1.00 82.74           C  
ATOM     89  O   SER A  12      38.254  71.778  -7.112  1.00 82.74           O  
ATOM     90  CB  SER A  12      36.859  72.762  -9.957  1.00 82.74           C  
ATOM     91  OG  SER A  12      36.686  73.878 -10.815  1.00 82.74           O  
ATOM     92  N   ALA A  13      38.625  70.359  -8.828  1.00 83.46           N  
ATOM     93  CA  ALA A  13      38.821  69.142  -8.046  1.00 83.46           C  
ATOM     94  C   ALA A  13      40.102  69.221  -7.220  1.00 83.46           C  
ATOM     95  O   ALA A  13      40.139  68.761  -6.076  1.00 83.46           O  
ATOM     96  CB  ALA A  13      38.858  67.920  -8.962  1.00 83.46           C  
ATOM     97  N   ARG A  14      41.062  69.896  -7.741  1.00 86.36           N  
ATOM     98  CA  ARG A  14      42.316  70.142  -7.035  1.00 86.36           C  
ATOM     99  C   ARG A  14      42.092  71.022  -5.810  1.00 86.36           C  
ATOM    100  O   ARG A  14      42.577  70.714  -4.720  1.00 86.36           O  
ATOM    101  CB  ARG A  14      43.340  70.792  -7.968  1.00 86.36           C  
ATOM    102  CG  ARG A  14      44.712  70.982  -7.340  1.00 86.36           C  
ATOM    103  CD  ARG A  14      45.659  71.726  -8.270  1.00 86.36           C  
ATOM    104  NE  ARG A  14      45.216  73.097  -8.509  1.00 86.36           N  
ATOM    105  CZ  ARG A  14      45.836  74.183  -8.059  1.00 86.36           C  
ATOM    106  NH1 ARG A  14      46.945  74.080  -7.336  1.00 86.36           N1+
ATOM    107  NH2 ARG A  14      45.346  75.383  -8.335  1.00 86.36           N  
ATOM    108  N   GLN A  15      41.484  72.193  -5.991  1.00 86.46           N  
ATOM    109  CA  GLN A  15      41.197  73.143  -4.923  1.00 86.46           C  
ATOM    110  C   GLN A  15      40.387  72.490  -3.807  1.00 86.46           C  
ATOM    111  O   GLN A  15      40.662  72.705  -2.624  1.00 86.46           O  
ATOM    112  CB  GLN A  15      40.447  74.359  -5.472  1.00 86.46           C  
ATOM    113  CG  GLN A  15      41.315  75.290  -6.307  1.00 86.46           C  
ATOM    114  CD  GLN A  15      40.533  76.447  -6.900  1.00 86.46           C  
ATOM    115  NE2 GLN A  15      41.244  77.412  -7.474  1.00 86.46           N  
ATOM    116  OE1 GLN A  15      39.299  76.473  -6.844  1.00 86.46           O  
ATOM    117  N   LEU A  16      39.454  71.716  -4.206  1.00 84.90           N  
ATOM    118  CA  LEU A  16      38.573  71.041  -3.260  1.00 84.90           C  
ATOM    119  C   LEU A  16      39.329  69.969  -2.483  1.00 84.90           C  
ATOM    120  O   LEU A  16      39.136  69.821  -1.273  1.00 84.90           O  
ATOM    121  CB  LEU A  16      37.382  70.413  -3.992  1.00 84.90           C  
ATOM    122  CG  LEU A  16      36.279  71.373  -4.438  1.00 84.90           C  
ATOM    123  CD1 LEU A  16      35.296  70.658  -5.359  1.00 84.90           C  
ATOM    124  CD2 LEU A  16      35.557  71.958  -3.229  1.00 84.90           C  
ATOM    125  N   ALA A  17      40.212  69.211  -3.218  1.00 86.23           N  
ATOM    126  CA  ALA A  17      41.052  68.183  -2.608  1.00 86.23           C  
ATOM    127  C   ALA A  17      42.055  68.798  -1.637  1.00 86.23           C  
ATOM    128  O   ALA A  17      42.241  68.296  -0.526  1.00 86.23           O  
ATOM    129  CB  ALA A  17      41.780  67.384  -3.686  1.00 86.23           C  
ATOM    130  N   GLU A  18      42.605  69.926  -1.959  1.00 88.75           N  
ATOM    131  CA  GLU A  18      43.545  70.643  -1.103  1.00 88.75           C  
ATOM    132  C   GLU A  18      42.846  71.213   0.128  1.00 88.75           C  
ATOM    133  O   GLU A  18      43.374  71.136   1.239  1.00 88.75           O  
ATOM    134  CB  GLU A  18      44.234  71.766  -1.883  1.00 88.75           C  
ATOM    135  CG  GLU A  18      45.263  71.273  -2.891  1.00 88.75           C  
ATOM    136  CD  GLU A  18      45.948  72.399  -3.647  1.00 88.75           C  
ATOM    137  OE1 GLU A  18      46.720  72.114  -4.592  1.00 88.75           O  
ATOM    138  OE2 GLU A  18      45.713  73.576  -3.293  1.00 88.75           O1-
ATOM    139  N   GLU A  19      41.688  71.825  -0.090  1.00 86.95           N  
ATOM    140  CA  GLU A  19      40.888  72.385   0.996  1.00 86.95           C  
ATOM    141  C   GLU A  19      40.476  71.304   1.990  1.00 86.95           C  
ATOM    142  O   GLU A  19      40.504  71.525   3.203  1.00 86.95           O  
ATOM    143  CB  GLU A  19      39.649  73.092   0.442  1.00 86.95           C  
ATOM    144  CG  GLU A  19      39.937  74.463  -0.151  1.00 86.95           C  
ATOM    145  CD  GLU A  19      38.702  75.140  -0.724  1.00 86.95           C  
ATOM    146  OE1 GLU A  19      38.826  76.246  -1.297  1.00 86.95           O  
ATOM    147  OE2 GLU A  19      37.600  74.560  -0.597  1.00 86.95           O1-
ATOM    148  N   LEU A  20      40.093  70.132   1.520  1.00 87.09           N  
ATOM    149  CA  LEU A  20      39.692  68.992   2.338  1.00 87.09           C  
ATOM    150  C   LEU A  20      40.841  68.532   3.231  1.00 87.09           C  
ATOM    151  O   LEU A  20      40.668  68.379   4.442  1.00 87.09           O  
ATOM    152  CB  LEU A  20      39.223  67.834   1.453  1.00 87.09           C  
ATOM    153  CG  LEU A  20      38.811  66.551   2.176  1.00 87.09           C  
ATOM    154  CD1 LEU A  20      37.490  66.756   2.909  1.00 87.09           C  
ATOM    155  CD2 LEU A  20      38.708  65.392   1.191  1.00 87.09           C  
ATOM    156  N   VAL A  21      41.987  68.330   2.625  1.00 86.43           N  
ATOM    157  CA  VAL A  21      43.161  67.807   3.318  1.00 86.43           C  
ATOM    158  C   VAL A  21      43.698  68.855   4.289  1.00 86.43           C  
ATOM    159  O   VAL A  21      44.123  68.523   5.399  1.00 86.43           O  
ATOM    160  CB  VAL A  21      44.265  67.384   2.325  1.00 86.43           C  
ATOM    161  CG1 VAL A  21      45.519  66.931   3.070  1.00 86.43           C  
ATOM    162  CG2 VAL A  21      43.758  66.276   1.403  1.00 86.43           C  
ATOM    163  N   ARG A  22      43.576  70.161   3.970  1.00 87.10           N  
ATOM    164  CA  ARG A  22      43.962  71.260   4.849  1.00 87.10           C  
ATOM    165  C   ARG A  22      43.045  71.335   6.065  1.00 87.10           C  
ATOM    166  O   ARG A  22      43.503  71.597   7.179  1.00 87.10           O  
ATOM    167  CB  ARG A  22      43.939  72.590   4.093  1.00 87.10           C  
ATOM    168  CG  ARG A  22      45.153  72.816   3.208  1.00 87.10           C  
ATOM    169  CD  ARG A  22      45.138  74.199   2.571  1.00 87.10           C  
ATOM    170  NE  ARG A  22      46.189  74.343   1.568  1.00 87.10           N  
ATOM    171  CZ  ARG A  22      46.428  75.452   0.875  1.00 87.10           C  
ATOM    172  NH1 ARG A  22      45.692  76.542   1.063  1.00 87.10           N1+
ATOM    173  NH2 ARG A  22      47.410  75.473  -0.015  1.00 87.10           N  
ATOM    174  N   GLU A  23      41.767  71.235   5.876  1.00 83.15           N  
ATOM    175  CA  GLU A  23      40.779  71.232   6.949  1.00 83.15           C  
ATOM    176  C   GLU A  23      41.023  70.082   7.921  1.00 83.15           C  
ATOM    177  O   GLU A  23      40.944  70.262   9.138  1.00 83.15           O  
ATOM    178  CB  GLU A  23      39.362  71.147   6.376  1.00 83.15           C  
ATOM    179  CG  GLU A  23      38.265  71.335   7.415  1.00 83.15           C  
ATOM    180  CD  GLU A  23      36.865  71.279   6.826  1.00 83.15           C  
ATOM    181  OE1 GLU A  23      35.881  71.271   7.600  1.00 83.15           O  
ATOM    182  OE2 GLU A  23      36.751  71.242   5.581  1.00 83.15           O1-
ATOM    183  N   ILE A  24      41.317  68.950   7.488  1.00 78.44           N  
ATOM    184  CA  ILE A  24      41.583  67.764   8.296  1.00 78.44           C  
ATOM    185  C   ILE A  24      42.910  67.927   9.033  1.00 78.44           C  
ATOM    186  O   ILE A  24      43.025  67.565  10.206  1.00 78.44           O  
ATOM    187  CB  ILE A  24      41.605  66.484   7.431  1.00 78.44           C  
ATOM    188  CG1 ILE A  24      40.213  66.209   6.847  1.00 78.44           C  
ATOM    189  CG2 ILE A  24      42.101  65.288   8.247  1.00 78.44           C  
ATOM    190  CD1 ILE A  24      40.180  65.072   5.836  1.00 78.44           C  
ATOM    191  N   SER A  25      43.863  68.509   8.301  1.00 81.11           N  
ATOM    192  CA  SER A  25      45.164  68.797   8.895  1.00 81.11           C  
ATOM    193  C   SER A  25      45.040  69.791  10.044  1.00 81.11           C  
ATOM    194  O   SER A  25      45.684  69.631  11.082  1.00 81.11           O  
ATOM    195  CB  SER A  25      46.126  69.343   7.839  1.00 81.11           C  
ATOM    196  OG  SER A  25      47.372  69.685   8.424  1.00 81.11           O  
ATOM    197  N   LYS A  26      44.223  70.855   9.858  1.00 82.44           N  
ATOM    198  CA  LYS A  26      43.983  71.875  10.875  1.00 82.44           C  
ATOM    199  C   LYS A  26      43.323  71.273  12.113  1.00 82.44           C  
ATOM    200  O   LYS A  26      43.702  71.593  13.241  1.00 82.44           O  
ATOM    201  CB  LYS A  26      43.112  72.999  10.312  1.00 82.44           C  
ATOM    202  CG  LYS A  26      42.996  74.209  11.228  1.00 82.44           C  
ATOM    203  CD  LYS A  26      42.163  75.314  10.592  1.00 82.44           C  
ATOM    204  CE  LYS A  26      41.989  76.498  11.533  1.00 82.44           C  
ATOM    205  NZ  LYS A  26      41.159  77.577  10.920  1.00 82.44           N1+
ATOM    206  N   LYS A  27      42.418  70.381  11.980  1.00 78.35           N  
ATOM    207  CA  LYS A  27      41.665  69.772  13.073  1.00 78.35           C  
ATOM    208  C   LYS A  27      42.525  68.777  13.846  1.00 78.35           C  
ATOM    209  O   LYS A  27      42.420  68.677  15.070  1.00 78.35           O  
ATOM    210  CB  LYS A  27      40.412  69.075  12.538  1.00 78.35           C  
ATOM    211  CG  LYS A  27      39.266  70.024  12.216  1.00 78.35           C  
ATOM    212  CD  LYS A  27      37.987  69.265  11.890  1.00 78.35           C  
ATOM    213  CE  LYS A  27      36.837  70.213  11.577  1.00 78.35           C  
ATOM    214  NZ  LYS A  27      35.586  69.473  11.235  1.00 78.35           N1+
ATOM    215  N   GLU A  28      43.402  68.178  13.143  1.00 78.38           N  
ATOM    216  CA  GLU A  28      44.160  67.082  13.737  1.00 78.38           C  
ATOM    217  C   GLU A  28      45.609  67.486  13.992  1.00 78.38           C  
ATOM    218  O   GLU A  28      46.355  66.760  14.652  1.00 78.38           O  
ATOM    219  CB  GLU A  28      44.109  65.844  12.838  1.00 78.38           C  
ATOM    220  CG  GLU A  28      42.714  65.260  12.673  1.00 78.38           C  
ATOM    221  CD  GLU A  28      42.234  64.499  13.900  1.00 78.38           C  
ATOM    222  OE1 GLU A  28      41.005  64.312  14.055  1.00 78.38           O  
ATOM    223  OE2 GLU A  28      43.091  64.088  14.711  1.00 78.38           O1-
ATOM    224  N   GLY A  29      45.992  68.774  13.575  1.00 79.26           N  
ATOM    225  CA  GLY A  29      47.335  69.279  13.812  1.00 79.26           C  
ATOM    226  C   GLY A  29      48.398  68.540  13.020  1.00 79.26           C  
ATOM    227  O   GLY A  29      49.495  68.292  13.524  1.00 79.26           O  
ATOM    228  N   THR A  30      48.088  68.104  11.765  1.00 83.03           N  
ATOM    229  CA  THR A  30      49.004  67.340  10.925  1.00 83.03           C  
ATOM    230  C   THR A  30      49.581  68.217   9.818  1.00 83.03           C  
ATOM    231  O   THR A  30      48.984  69.231   9.447  1.00 83.03           O  
ATOM    232  CB  THR A  30      48.303  66.118  10.303  1.00 83.03           C  
ATOM    233  CG2 THR A  30      47.898  65.112  11.375  1.00 83.03           C  
ATOM    234  OG1 THR A  30      47.131  66.552   9.603  1.00 83.03           O  
ATOM    235  N   GLU A  31      50.875  67.934   9.467  1.00 83.76           N  
ATOM    236  CA  GLU A  31      51.534  68.647   8.376  1.00 83.76           C  
ATOM    237  C   GLU A  31      51.156  68.054   7.022  1.00 83.76           C  
ATOM    238  O   GLU A  31      51.130  66.832   6.859  1.00 83.76           O  
ATOM    239  CB  GLU A  31      53.054  68.620   8.558  1.00 83.76           C  
ATOM    240  CG  GLU A  31      53.546  69.432   9.746  1.00 83.76           C  
ATOM    241  CD  GLU A  31      55.059  69.416   9.898  1.00 83.76           C  
ATOM    242  OE1 GLU A  31      55.583  70.079  10.822  1.00 83.76           O  
ATOM    243  OE2 GLU A  31      55.726  68.736   9.086  1.00 83.76           O1-
ATOM    244  N   VAL A  32      50.766  68.973   6.146  1.00 87.53           N  
ATOM    245  CA  VAL A  32      50.371  68.533   4.812  1.00 87.53           C  
ATOM    246  C   VAL A  32      51.215  69.251   3.760  1.00 87.53           C  
ATOM    247  O   VAL A  32      51.507  70.441   3.896  1.00 87.53           O  
ATOM    248  CB  VAL A  32      48.869  68.785   4.552  1.00 87.53           C  
ATOM    249  CG1 VAL A  32      48.485  68.350   3.139  1.00 87.53           C  
ATOM    250  CG2 VAL A  32      48.019  68.055   5.590  1.00 87.53           C  
ATOM    251  N   ARG A  33      51.744  68.521   2.786  1.00 87.97           N  
ATOM    252  CA  ARG A  33      52.491  69.079   1.663  1.00 87.97           C  
ATOM    253  C   ARG A  33      51.806  68.761   0.337  1.00 87.97           C  
ATOM    254  O   ARG A  33      51.397  67.623   0.101  1.00 87.97           O  
ATOM    255  CB  ARG A  33      53.924  68.546   1.652  1.00 87.97           C  
ATOM    256  CG  ARG A  33      54.817  69.197   0.607  1.00 87.97           C  
ATOM    257  CD  ARG A  33      56.239  68.659   0.665  1.00 87.97           C  
ATOM    258  NE  ARG A  33      57.068  69.207  -0.405  1.00 87.97           N  
ATOM    259  CZ  ARG A  33      58.356  68.931  -0.583  1.00 87.97           C  
ATOM    260  NH1 ARG A  33      58.993  68.103   0.238  1.00 87.97           N1+
ATOM    261  NH2 ARG A  33      59.014  69.486  -1.591  1.00 87.97           N  
ATOM    262  N   PHE A  34      51.649  69.853  -0.552  1.00 90.14           N  
ATOM    263  CA  PHE A  34      51.055  69.692  -1.875  1.00 90.14           C  
ATOM    264  C   PHE A  34      52.098  69.906  -2.965  1.00 90.14           C  
ATOM    265  O   PHE A  34      52.822  70.904  -2.953  1.00 90.14           O  
ATOM    266  CB  PHE A  34      49.890  70.669  -2.064  1.00 90.14           C  
ATOM    267  CG  PHE A  34      48.820  70.547  -1.013  1.00 90.14           C  
ATOM    268  CD1 PHE A  34      47.800  69.614  -1.144  1.00 90.14           C  
ATOM    269  CD2 PHE A  34      48.834  71.369   0.107  1.00 90.14           C  
ATOM    270  CE1 PHE A  34      46.808  69.499  -0.173  1.00 90.14           C  
ATOM    271  CE2 PHE A  34      47.846  71.261   1.082  1.00 90.14           C  
ATOM    272  CZ  PHE A  34      46.833  70.326   0.939  1.00 90.14           C  
ATOM    273  N   GLU A  35      52.276  68.949  -3.830  1.00 88.76           N  
ATOM    274  CA  GLU A  35      53.177  69.086  -4.972  1.00 88.76           C  
ATOM    275  C   GLU A  35      52.436  68.870  -6.288  1.00 88.76           C  
ATOM    276  O   GLU A  35      51.704  67.889  -6.441  1.00 88.76           O  
ATOM    277  CB  GLU A  35      54.343  68.101  -4.858  1.00 88.76           C  
ATOM    278  CG  GLU A  35      55.479  68.378  -5.833  1.00 88.76           C  
ATOM    279  CD  GLU A  35      56.675  67.460  -5.637  1.00 88.76           C  
ATOM    280  OE1 GLU A  35      57.668  67.589  -6.388  1.00 88.76           O  
ATOM    281  OE2 GLU A  35      56.618  66.605  -4.725  1.00 88.76           O1-
ATOM    282  N   LYS A  36      52.645  69.900  -7.187  1.00 83.51           N  
ATOM    283  CA  LYS A  36      52.014  69.808  -8.501  1.00 83.51           C  
ATOM    284  C   LYS A  36      53.024  69.400  -9.569  1.00 83.51           C  
ATOM    285  O   LYS A  36      54.069  70.036  -9.718  1.00 83.51           O  
ATOM    286  CB  LYS A  36      51.363  71.140  -8.878  1.00 83.51           C  
ATOM    287  CG  LYS A  36      50.543  71.087 -10.159  1.00 83.51           C  
ATOM    288  CD  LYS A  36      49.941  72.446 -10.493  1.00 83.51           C  
ATOM    289  CE  LYS A  36      49.185  72.413 -11.814  1.00 83.51           C  
ATOM    290  NZ  LYS A  36      48.637  73.756 -12.172  1.00 83.51           N1+
ATOM    291  N   ASP A  37      52.819  68.158 -10.125  1.00 81.43           N  
ATOM    292  CA  ASP A  37      53.642  67.707 -11.243  1.00 81.43           C  
ATOM    293  C   ASP A  37      52.789  67.447 -12.482  1.00 81.43           C  
ATOM    294  O   ASP A  37      51.562  67.361 -12.392  1.00 81.43           O  
ATOM    295  CB  ASP A  37      54.419  66.445 -10.864  1.00 81.43           C  
ATOM    296  CG  ASP A  37      55.526  66.709  -9.859  1.00 81.43           C  
ATOM    297  OD1 ASP A  37      56.049  67.844  -9.812  1.00 81.43           O  
ATOM    298  OD2 ASP A  37      55.882  65.774  -9.110  1.00 81.43           O1-
ATOM    299  N   ASP A  38      53.283  67.649 -13.925  1.00 71.77           N  
ATOM    300  CA  ASP A  38      52.654  67.557 -15.239  1.00 71.77           C  
ATOM    301  C   ASP A  38      51.578  66.474 -15.258  1.00 71.77           C  
ATOM    302  O   ASP A  38      51.860  65.317 -15.574  1.00 71.77           O  
ATOM    303  CB  ASP A  38      53.702  67.277 -16.318  1.00 71.77           C  
ATOM    304  CG  ASP A  38      54.377  68.537 -16.829  1.00 71.77           C  
ATOM    305  OD1 ASP A  38      53.864  69.649 -16.580  1.00 71.77           O  
ATOM    306  OD2 ASP A  38      55.431  68.417 -17.492  1.00 71.77           O1-
ATOM    307  N   GLY A  39      50.358  66.713 -14.561  1.00 76.81           N  
ATOM    308  CA  GLY A  39      49.156  65.908 -14.708  1.00 76.81           C  
ATOM    309  C   GLY A  39      48.789  65.148 -13.446  1.00 76.81           C  
ATOM    310  O   GLY A  39      47.772  64.452 -13.407  1.00 76.81           O  
ATOM    311  N   PHE A  40      49.715  65.323 -12.205  1.00 87.12           N  
ATOM    312  CA  PHE A  40      49.444  64.682 -10.923  1.00 87.12           C  
ATOM    313  C   PHE A  40      49.467  65.702  -9.792  1.00 87.12           C  
ATOM    314  O   PHE A  40      50.285  66.625  -9.797  1.00 87.12           O  
ATOM    315  CB  PHE A  40      50.464  63.571 -10.649  1.00 87.12           C  
ATOM    316  CG  PHE A  40      50.408  62.439 -11.638  1.00 87.12           C  
ATOM    317  CD1 PHE A  40      49.565  61.355 -11.427  1.00 87.12           C  
ATOM    318  CD2 PHE A  40      51.200  62.458 -12.779  1.00 87.12           C  
ATOM    319  CE1 PHE A  40      49.511  60.305 -12.340  1.00 87.12           C  
ATOM    320  CE2 PHE A  40      51.151  61.413 -13.697  1.00 87.12           C  
ATOM    321  CZ  PHE A  40      50.307  60.336 -13.475  1.00 87.12           C  
ATOM    322  N   LEU A  41      48.490  65.617  -8.934  1.00 88.20           N  
ATOM    323  CA  LEU A  41      48.521  66.282  -7.635  1.00 88.20           C  
ATOM    324  C   LEU A  41      48.955  65.314  -6.539  1.00 88.20           C  
ATOM    325  O   LEU A  41      48.306  64.290  -6.316  1.00 88.20           O  
ATOM    326  CB  LEU A  41      47.147  66.868  -7.301  1.00 88.20           C  
ATOM    327  CG  LEU A  41      47.027  67.589  -5.957  1.00 88.20           C  
ATOM    328  CD1 LEU A  41      47.877  68.856  -5.957  1.00 88.20           C  
ATOM    329  CD2 LEU A  41      45.569  67.918  -5.654  1.00 88.20           C  
ATOM    330  N   THR A  42      50.272  65.576  -5.966  1.00 90.87           N  
ATOM    331  CA  THR A  42      50.791  64.763  -4.871  1.00 90.87           C  
ATOM    332  C   THR A  42      50.476  65.406  -3.524  1.00 90.87           C  
ATOM    333  O   THR A  42      50.821  66.567  -3.289  1.00 90.87           O  
ATOM    334  CB  THR A  42      52.310  64.555  -5.001  1.00 90.87           C  
ATOM    335  CG2 THR A  42      52.827  63.599  -3.932  1.00 90.87           C  
ATOM    336  OG1 THR A  42      52.603  64.012  -6.294  1.00 90.87           O  
ATOM    337  N   ILE A  43      49.715  64.678  -2.645  1.00 90.60           N  
ATOM    338  CA  ILE A  43      49.351  65.129  -1.307  1.00 90.60           C  
ATOM    339  C   ILE A  43      50.050  64.262  -0.262  1.00 90.60           C  
ATOM    340  O   ILE A  43      49.818  63.053  -0.194  1.00 90.60           O  
ATOM    341  CB  ILE A  43      47.821  65.095  -1.095  1.00 90.60           C  
ATOM    342  CG1 ILE A  43      47.112  65.902  -2.190  1.00 90.60           C  
ATOM    343  CG2 ILE A  43      47.457  65.622   0.296  1.00 90.60           C  
ATOM    344  CD1 ILE A  43      45.605  65.693  -2.234  1.00 90.60           C  
ATOM    345  N   GLU A  44      50.987  64.927   0.431  1.00 89.20           N  
ATOM    346  CA  GLU A  44      51.693  64.229   1.502  1.00 89.20           C  
ATOM    347  C   GLU A  44      51.165  64.645   2.872  1.00 89.20           C  
ATOM    348  O   GLU A  44      51.173  65.830   3.214  1.00 89.20           O  
ATOM    349  CB  GLU A  44      53.198  64.493   1.416  1.00 89.20           C  
ATOM    350  CG  GLU A  44      54.023  63.675   2.398  1.00 89.20           C  
ATOM    351  CD  GLU A  44      55.517  63.936   2.291  1.00 89.20           C  
ATOM    352  OE1 GLU A  44      56.296  63.331   3.062  1.00 89.20           O  
ATOM    353  OE2 GLU A  44      55.911  64.753   1.429  1.00 89.20           O1-
ATOM    354  N   VAL A  45      50.603  63.627   3.613  1.00 87.95           N  
ATOM    355  CA  VAL A  45      50.063  63.873   4.945  1.00 87.95           C  
ATOM    356  C   VAL A  45      50.886  63.117   5.986  1.00 87.95           C  
ATOM    357  O   VAL A  45      51.170  61.928   5.816  1.00 87.95           O  
ATOM    358  CB  VAL A  45      48.576  63.461   5.040  1.00 87.95           C  
ATOM    359  CG1 VAL A  45      47.995  63.849   6.398  1.00 87.95           C  
ATOM    360  CG2 VAL A  45      47.773  64.101   3.909  1.00 87.95           C  
ATOM    361  N   LYS A  46      51.362  63.861   7.036  1.00 86.28           N  
ATOM    362  CA  LYS A  46      52.173  63.248   8.085  1.00 86.28           C  
ATOM    363  C   LYS A  46      51.386  63.124   9.386  1.00 86.28           C  
ATOM    364  O   LYS A  46      50.554  63.978   9.698  1.00 86.28           O  
ATOM    365  CB  LYS A  46      53.449  64.059   8.318  1.00 86.28           C  
ATOM    366  CG  LYS A  46      54.410  64.055   7.139  1.00 86.28           C  
ATOM    367  CD  LYS A  46      55.694  64.808   7.461  1.00 86.28           C  
ATOM    368  CE  LYS A  46      56.643  64.831   6.270  1.00 86.28           C  
ATOM    369  NZ  LYS A  46      57.897  65.583   6.575  1.00 86.28           N1+
ATOM    370  N   ASN A  47      51.455  61.921  10.127  1.00 81.23           N  
ATOM    371  CA  ASN A  47      51.050  61.785  11.523  1.00 81.23           C  
ATOM    372  C   ASN A  47      49.531  61.750  11.665  1.00 81.23           C  
ATOM    373  O   ASN A  47      48.966  62.448  12.507  1.00 81.23           O  
ATOM    374  CB  ASN A  47      51.635  62.920  12.365  1.00 81.23           C  
ATOM    375  CG  ASN A  47      53.148  62.860  12.456  1.00 81.23           C  
ATOM    376  ND2 ASN A  47      53.783  64.022  12.542  1.00 81.23           N  
ATOM    377  OD1 ASN A  47      53.739  61.777  12.450  1.00 81.23           O  
ATOM    378  N   LEU A  48      48.775  61.034  10.726  1.00 81.84           N  
ATOM    379  CA  LEU A  48      47.333  60.839  10.824  1.00 81.84           C  
ATOM    380  C   LEU A  48      47.003  59.391  11.174  1.00 81.84           C  
ATOM    381  O   LEU A  48      47.761  58.479  10.838  1.00 81.84           O  
ATOM    382  CB  LEU A  48      46.648  61.229   9.513  1.00 81.84           C  
ATOM    383  CG  LEU A  48      46.500  62.728   9.244  1.00 81.84           C  
ATOM    384  CD1 LEU A  48      46.030  62.966   7.813  1.00 81.84           C  
ATOM    385  CD2 LEU A  48      45.533  63.357  10.242  1.00 81.84           C  
ATOM    386  N   SER A  49      46.018  59.167  11.866  1.00 84.33           N  
ATOM    387  CA  SER A  49      45.543  57.818  12.156  1.00 84.33           C  
ATOM    388  C   SER A  49      45.107  57.102  10.882  1.00 84.33           C  
ATOM    389  O   SER A  49      44.762  57.745   9.889  1.00 84.33           O  
ATOM    390  CB  SER A  49      44.382  57.860  13.150  1.00 84.33           C  
ATOM    391  OG  SER A  49      43.230  58.432  12.555  1.00 84.33           O  
ATOM    392  N   GLU A  50      45.258  55.778  10.820  1.00 84.55           N  
ATOM    393  CA  GLU A  50      44.886  54.931   9.691  1.00 84.55           C  
ATOM    394  C   GLU A  50      43.424  55.141   9.302  1.00 84.55           C  
ATOM    395  O   GLU A  50      43.088  55.160   8.116  1.00 84.55           O  
ATOM    396  CB  GLU A  50      45.137  53.458  10.018  1.00 84.55           C  
ATOM    397  CG  GLU A  50      45.045  52.535   8.810  1.00 84.55           C  
ATOM    398  CD  GLU A  50      45.372  51.087   9.135  1.00 84.55           C  
ATOM    399  OE1 GLU A  50      45.260  50.222   8.237  1.00 84.55           O  
ATOM    400  OE2 GLU A  50      45.743  50.813  10.299  1.00 84.55           O1-
ATOM    401  N   GLU A  51      42.549  55.284  10.193  1.00 83.76           N  
ATOM    402  CA  GLU A  51      41.130  55.538   9.968  1.00 83.76           C  
ATOM    403  C   GLU A  51      40.915  56.870   9.254  1.00 83.76           C  
ATOM    404  O   GLU A  51      40.119  56.956   8.317  1.00 83.76           O  
ATOM    405  CB  GLU A  51      40.364  55.521  11.292  1.00 83.76           C  
ATOM    406  CG  GLU A  51      38.851  55.562  11.128  1.00 83.76           C  
ATOM    407  CD  GLU A  51      38.102  55.476  12.448  1.00 83.76           C  
ATOM    408  OE1 GLU A  51      36.850  55.479  12.437  1.00 83.76           O  
ATOM    409  OE2 GLU A  51      38.772  55.406  13.503  1.00 83.76           O1-
ATOM    410  N   ARG A  52      41.602  57.818   9.570  1.00 79.99           N  
ATOM    411  CA  ARG A  52      41.536  59.157   8.994  1.00 79.99           C  
ATOM    412  C   ARG A  52      42.122  59.178   7.586  1.00 79.99           C  
ATOM    413  O   ARG A  52      41.589  59.844   6.696  1.00 79.99           O  
ATOM    414  CB  ARG A  52      42.273  60.162   9.883  1.00 79.99           C  
ATOM    415  CG  ARG A  52      41.537  60.504  11.168  1.00 79.99           C  
ATOM    416  CD  ARG A  52      40.196  61.170  10.891  1.00 79.99           C  
ATOM    417  NE  ARG A  52      39.434  61.377  12.119  1.00 79.99           N  
ATOM    418  CZ  ARG A  52      38.188  61.840  12.168  1.00 79.99           C  
ATOM    419  NH1 ARG A  52      37.536  62.154  11.054  1.00 79.99           N1+
ATOM    420  NH2 ARG A  52      37.588  61.991  13.339  1.00 79.99           N  
ATOM    421  N   LEU A  53      43.236  58.500   7.512  1.00 84.34           N  
ATOM    422  CA  LEU A  53      43.837  58.350   6.191  1.00 84.34           C  
ATOM    423  C   LEU A  53      42.859  57.699   5.219  1.00 84.34           C  
ATOM    424  O   LEU A  53      42.778  58.096   4.054  1.00 84.34           O  
ATOM    425  CB  LEU A  53      45.119  57.518   6.275  1.00 84.34           C  
ATOM    426  CG  LEU A  53      46.348  58.223   6.853  1.00 84.34           C  
ATOM    427  CD1 LEU A  53      47.480  57.224   7.071  1.00 84.34           C  
ATOM    428  CD2 LEU A  53      46.797  59.354   5.933  1.00 84.34           C  
ATOM    429  N   ARG A  54      42.075  56.759   5.710  1.00 86.35           N  
ATOM    430  CA  ARG A  54      41.062  56.078   4.908  1.00 86.35           C  
ATOM    431  C   ARG A  54      39.923  57.025   4.546  1.00 86.35           C  
ATOM    432  O   ARG A  54      39.414  56.993   3.425  1.00 86.35           O  
ATOM    433  CB  ARG A  54      40.514  54.861   5.655  1.00 86.35           C  
ATOM    434  CG  ARG A  54      41.455  53.666   5.661  1.00 86.35           C  
ATOM    435  CD  ARG A  54      40.802  52.436   6.274  1.00 86.35           C  
ATOM    436  NE  ARG A  54      41.789  51.420   6.627  1.00 86.35           N  
ATOM    437  CZ  ARG A  54      41.513  50.280   7.254  1.00 86.35           C  
ATOM    438  NH1 ARG A  54      40.268  49.986   7.611  1.00 86.35           N1+
ATOM    439  NH2 ARG A  54      42.489  49.427   7.527  1.00 86.35           N  
ATOM    440  N   GLU A  55      39.573  57.844   5.425  1.00 83.33           N  
ATOM    441  CA  GLU A  55      38.513  58.825   5.212  1.00 83.33           C  
ATOM    442  C   GLU A  55      38.934  59.880   4.192  1.00 83.33           C  
ATOM    443  O   GLU A  55      38.144  60.266   3.329  1.00 83.33           O  
ATOM    444  CB  GLU A  55      38.128  59.496   6.533  1.00 83.33           C  
ATOM    445  CG  GLU A  55      37.337  58.596   7.472  1.00 83.33           C  
ATOM    446  CD  GLU A  55      36.942  59.281   8.770  1.00 83.33           C  
ATOM    447  OE1 GLU A  55      36.386  58.609   9.667  1.00 83.33           O  
ATOM    448  OE2 GLU A  55      37.190  60.502   8.891  1.00 83.33           O1-
ATOM    449  N   ILE A  56      40.208  60.247   4.335  1.00 85.08           N  
ATOM    450  CA  ILE A  56      40.780  61.212   3.403  1.00 85.08           C  
ATOM    451  C   ILE A  56      40.873  60.593   2.010  1.00 85.08           C  
ATOM    452  O   ILE A  56      40.516  61.228   1.015  1.00 85.08           O  
ATOM    453  CB  ILE A  56      42.172  61.693   3.869  1.00 85.08           C  
ATOM    454  CG1 ILE A  56      42.047  62.534   5.146  1.00 85.08           C  
ATOM    455  CG2 ILE A  56      42.871  62.484   2.759  1.00 85.08           C  
ATOM    456  CD1 ILE A  56      43.384  62.924   5.763  1.00 85.08           C  
ATOM    457  N   ALA A  57      41.333  59.407   1.956  1.00 86.29           N  
ATOM    458  CA  ALA A  57      41.449  58.674   0.699  1.00 86.29           C  
ATOM    459  C   ALA A  57      40.085  58.506   0.035  1.00 86.29           C  
ATOM    460  O   ALA A  57      39.949  58.701  -1.175  1.00 86.29           O  
ATOM    461  CB  ALA A  57      42.096  57.312   0.934  1.00 86.29           C  
ATOM    462  N   ARG A  58      39.161  58.107   0.785  1.00 89.33           N  
ATOM    463  CA  ARG A  58      37.803  57.939   0.276  1.00 89.33           C  
ATOM    464  C   ARG A  58      37.245  59.261  -0.239  1.00 89.33           C  
ATOM    465  O   ARG A  58      36.622  59.307  -1.302  1.00 89.33           O  
ATOM    466  CB  ARG A  58      36.887  57.371   1.362  1.00 89.33           C  
ATOM    467  CG  ARG A  58      35.430  57.260   0.943  1.00 89.33           C  
ATOM    468  CD  ARG A  58      35.243  56.255  -0.185  1.00 89.33           C  
ATOM    469  NE  ARG A  58      33.831  56.061  -0.505  1.00 89.33           N  
ATOM    470  CZ  ARG A  58      33.378  55.427  -1.583  1.00 89.33           C  
ATOM    471  NH1 ARG A  58      34.222  54.911  -2.470  1.00 89.33           N1+
ATOM    472  NH2 ARG A  58      32.073  55.308  -1.776  1.00 89.33           N  
ATOM    473  N   ALA A  59      37.366  60.359   0.516  1.00 87.43           N  
ATOM    474  CA  ALA A  59      36.896  61.686   0.124  1.00 87.43           C  
ATOM    475  C   ALA A  59      37.569  62.147  -1.166  1.00 87.43           C  
ATOM    476  O   ALA A  59      36.905  62.654  -2.073  1.00 87.43           O  
ATOM    477  CB  ALA A  59      37.152  62.693   1.243  1.00 87.43           C  
ATOM    478  N   LEU A  60      38.934  61.936  -1.213  1.00 90.24           N  
ATOM    479  CA  LEU A  60      39.700  62.307  -2.396  1.00 90.24           C  
ATOM    480  C   LEU A  60      39.265  61.486  -3.605  1.00 90.24           C  
ATOM    481  O   LEU A  60      39.173  62.012  -4.717  1.00 90.24           O  
ATOM    482  CB  LEU A  60      41.199  62.115  -2.147  1.00 90.24           C  
ATOM    483  CG  LEU A  60      41.865  63.124  -1.210  1.00 90.24           C  
ATOM    484  CD1 LEU A  60      43.315  62.728  -0.948  1.00 90.24           C  
ATOM    485  CD2 LEU A  60      41.787  64.529  -1.795  1.00 90.24           C  
ATOM    486  N   GLN A  61      38.993  60.215  -3.429  1.00 90.97           N  
ATOM    487  CA  GLN A  61      38.489  59.349  -4.489  1.00 90.97           C  
ATOM    488  C   GLN A  61      37.156  59.860  -5.028  1.00 90.97           C  
ATOM    489  O   GLN A  61      36.932  59.867  -6.242  1.00 90.97           O  
ATOM    490  CB  GLN A  61      38.334  57.914  -3.984  1.00 90.97           C  
ATOM    491  CG  GLN A  61      37.873  56.931  -5.052  1.00 90.97           C  
ATOM    492  CD  GLN A  61      38.857  56.808  -6.200  1.00 90.97           C  
ATOM    493  NE2 GLN A  61      38.337  56.701  -7.417  1.00 90.97           N  
ATOM    494  OE1 GLN A  61      40.075  56.811  -5.994  1.00 90.97           O  
ATOM    495  N   LEU A  62      36.227  60.140  -4.179  1.00 92.21           N  
ATOM    496  CA  LEU A  62      34.904  60.627  -4.556  1.00 92.21           C  
ATOM    497  C   LEU A  62      35.007  61.924  -5.350  1.00 92.21           C  
ATOM    498  O   LEU A  62      34.275  62.122  -6.322  1.00 92.21           O  
ATOM    499  CB  LEU A  62      34.039  60.845  -3.311  1.00 92.21           C  
ATOM    500  CG  LEU A  62      33.598  59.586  -2.563  1.00 92.21           C  
ATOM    501  CD1 LEU A  62      32.954  59.958  -1.232  1.00 92.21           C  
ATOM    502  CD2 LEU A  62      32.636  58.765  -3.416  1.00 92.21           C  
ATOM    503  N   ILE A  63      35.881  62.790  -4.963  1.00 89.63           N  
ATOM    504  CA  ILE A  63      36.129  64.057  -5.643  1.00 89.63           C  
ATOM    505  C   ILE A  63      36.647  63.793  -7.055  1.00 89.63           C  
ATOM    506  O   ILE A  63      36.203  64.427  -8.015  1.00 89.63           O  
ATOM    507  CB  ILE A  63      37.133  64.932  -4.859  1.00 89.63           C  
ATOM    508  CG1 ILE A  63      36.507  65.417  -3.547  1.00 89.63           C  
ATOM    509  CG2 ILE A  63      37.599  66.115  -5.713  1.00 89.63           C  
ATOM    510  CD1 ILE A  63      37.484  66.129  -2.620  1.00 89.63           C  
ATOM    511  N   VAL A  64      37.491  62.888  -7.158  1.00 89.40           N  
ATOM    512  CA  VAL A  64      38.032  62.499  -8.456  1.00 89.40           C  
ATOM    513  C   VAL A  64      36.932  61.866  -9.306  1.00 89.40           C  
ATOM    514  O   VAL A  64      36.821  62.149 -10.501  1.00 89.40           O  
ATOM    515  CB  VAL A  64      39.220  61.521  -8.306  1.00 89.40           C  
ATOM    516  CG1 VAL A  64      39.637  60.967  -9.667  1.00 89.40           C  
ATOM    517  CG2 VAL A  64      40.398  62.214  -7.624  1.00 89.40           C  
ATOM    518  N   ASP A  65      36.153  60.971  -8.743  1.00 90.86           N  
ATOM    519  CA  ASP A  65      35.020  60.362  -9.433  1.00 90.86           C  
ATOM    520  C   ASP A  65      34.080  61.428  -9.991  1.00 90.86           C  
ATOM    521  O   ASP A  65      33.591  61.303 -11.116  1.00 90.86           O  
ATOM    522  CB  ASP A  65      34.257  59.428  -8.491  1.00 90.86           C  
ATOM    523  CG  ASP A  65      34.993  58.128  -8.220  1.00 90.86           C  
ATOM    524  OD1 ASP A  65      35.980  57.827  -8.924  1.00 90.86           O  
ATOM    525  OD2 ASP A  65      34.580  57.396  -7.294  1.00 90.86           O1-
ATOM    526  N   VAL A  66      33.827  62.438  -9.178  1.00 90.88           N  
ATOM    527  CA  VAL A  66      32.954  63.535  -9.584  1.00 90.88           C  
ATOM    528  C   VAL A  66      33.583  64.291 -10.752  1.00 90.88           C  
ATOM    529  O   VAL A  66      32.906  64.600 -11.736  1.00 90.88           O  
ATOM    530  CB  VAL A  66      32.675  64.502  -8.411  1.00 90.88           C  
ATOM    531  CG1 VAL A  66      31.958  65.757  -8.905  1.00 90.88           C  
ATOM    532  CG2 VAL A  66      31.853  63.803  -7.329  1.00 90.88           C  
ATOM    533  N   ALA A  67      34.850  64.604 -10.658  1.00 88.94           N  
ATOM    534  CA  ALA A  67      35.578  65.312 -11.708  1.00 88.94           C  
ATOM    535  C   ALA A  67      35.559  64.524 -13.014  1.00 88.94           C  
ATOM    536  O   ALA A  67      35.345  65.094 -14.088  1.00 88.94           O  
ATOM    537  CB  ALA A  67      37.016  65.578 -11.271  1.00 88.94           C  
ATOM    538  N   ASN A  68      35.833  63.184 -12.965  1.00 89.36           N  
ATOM    539  CA  ASN A  68      35.812  62.326 -14.145  1.00 89.36           C  
ATOM    540  C   ASN A  68      34.411  62.225 -14.741  1.00 89.36           C  
ATOM    541  O   ASN A  68      34.247  62.252 -15.962  1.00 89.36           O  
ATOM    542  CB  ASN A  68      36.346  60.933 -13.806  1.00 89.36           C  
ATOM    543  CG  ASN A  68      37.842  60.924 -13.560  1.00 89.36           C  
ATOM    544  ND2 ASN A  68      38.304  59.981 -12.748  1.00 89.36           N  
ATOM    545  OD1 ASN A  68      38.576  61.759 -14.096  1.00 89.36           O  
ATOM    546  N   ALA A  69      33.405  62.044 -13.871  1.00 89.58           N  
ATOM    547  CA  ALA A  69      32.008  61.965 -14.288  1.00 89.58           C  
ATOM    548  C   ALA A  69      31.547  63.280 -14.910  1.00 89.58           C  
ATOM    549  O   ALA A  69      30.795  63.281 -15.887  1.00 89.58           O  
ATOM    550  CB  ALA A  69      31.119  61.602 -13.102  1.00 89.58           C  
ATOM    551  N   GLU A  70      31.991  64.353 -14.286  1.00 89.28           N  
ATOM    552  CA  GLU A  70      31.680  65.666 -14.842  1.00 89.28           C  
ATOM    553  C   GLU A  70      32.203  65.799 -16.270  1.00 89.28           C  
ATOM    554  O   GLU A  70      31.521  66.349 -17.138  1.00 89.28           O  
ATOM    555  CB  GLU A  70      32.267  66.774 -13.963  1.00 89.28           C  
ATOM    556  CG  GLU A  70      31.958  68.180 -14.458  1.00 89.28           C  
ATOM    557  CD  GLU A  70      32.671  69.264 -13.665  1.00 89.28           C  
ATOM    558  OE1 GLU A  70      32.530  70.460 -14.011  1.00 89.28           O  
ATOM    559  OE2 GLU A  70      33.376  68.916 -12.692  1.00 89.28           O1-
ATOM    560  N   ARG A  71      33.379  65.430 -16.526  1.00 88.60           N  
ATOM    561  CA  ARG A  71      33.969  65.449 -17.860  1.00 88.60           C  
ATOM    562  C   ARG A  71      33.102  64.684 -18.854  1.00 88.60           C  
ATOM    563  O   ARG A  71      32.898  65.134 -19.984  1.00 88.60           O  
ATOM    564  CB  ARG A  71      35.380  64.857 -17.833  1.00 88.60           C  
ATOM    565  CG  ARG A  71      36.144  65.023 -19.136  1.00 88.60           C  
ATOM    566  CD  ARG A  71      37.536  64.411 -19.056  1.00 88.60           C  
ATOM    567  NE  ARG A  71      38.495  65.330 -18.449  1.00 88.60           N  
ATOM    568  CZ  ARG A  71      39.740  65.010 -18.108  1.00 88.60           C  
ATOM    569  NH1 ARG A  71      40.203  63.782 -18.311  1.00 88.60           N1+
ATOM    570  NH2 ARG A  71      40.528  65.923 -17.562  1.00 88.60           N  
ATOM    571  N   VAL A  72      32.690  63.529 -18.468  1.00 88.77           N  
ATOM    572  CA  VAL A  72      31.835  62.675 -19.286  1.00 88.77           C  
ATOM    573  C   VAL A  72      30.523  63.396 -19.589  1.00 88.77           C  
ATOM    574  O   VAL A  72      30.041  63.369 -20.724  1.00 88.77           O  
ATOM    575  CB  VAL A  72      31.552  61.324 -18.592  1.00 88.77           C  
ATOM    576  CG1 VAL A  72      30.551  60.501 -19.401  1.00 88.77           C  
ATOM    577  CG2 VAL A  72      32.850  60.546 -18.391  1.00 88.77           C  
ATOM    578  N   VAL A  73      29.946  64.130 -18.590  1.00 89.49           N  
ATOM    579  CA  VAL A  73      28.704  64.882 -18.736  1.00 89.49           C  
ATOM    580  C   VAL A  73      28.916  66.046 -19.702  1.00 89.49           C  
ATOM    581  O   VAL A  73      28.058  66.327 -20.543  1.00 89.49           O  
ATOM    582  CB  VAL A  73      28.194  65.405 -17.375  1.00 89.49           C  
ATOM    583  CG1 VAL A  73      26.989  66.324 -17.567  1.00 89.49           C  
ATOM    584  CG2 VAL A  73      27.839  64.239 -16.455  1.00 89.49           C  
ATOM    585  N   ARG A  74      30.045  66.731 -19.648  1.00 88.45           N  
ATOM    586  CA  ARG A  74      30.368  67.867 -20.503  1.00 88.45           C  
ATOM    587  C   ARG A  74      30.635  67.417 -21.935  1.00 88.45           C  
ATOM    588  O   ARG A  74      30.235  68.087 -22.888  1.00 88.45           O  
ATOM    589  CB  ARG A  74      31.580  68.625 -19.957  1.00 88.45           C  
ATOM    590  CG  ARG A  74      31.265  69.512 -18.762  1.00 88.45           C  
ATOM    591  CD  ARG A  74      32.485  70.302 -18.310  1.00 88.45           C  
ATOM    592  NE  ARG A  74      32.229  71.021 -17.064  1.00 88.45           N  
ATOM    593  CZ  ARG A  74      33.121  71.775 -16.429  1.00 88.45           C  
ATOM    594  NH1 ARG A  74      34.351  71.924 -16.909  1.00 88.45           N1+
ATOM    595  NH2 ARG A  74      32.783  72.385 -15.302  1.00 88.45           N  
ATOM    596  N   GLU A  75      31.323  66.299 -22.072  1.00 89.41           N  
ATOM    597  CA  GLU A  75      31.759  65.811 -23.377  1.00 89.41           C  
ATOM    598  C   GLU A  75      30.602  65.171 -24.141  1.00 89.41           C  
ATOM    599  O   GLU A  75      30.547  65.245 -25.370  1.00 89.41           O  
ATOM    600  CB  GLU A  75      32.905  64.809 -23.222  1.00 89.41           C  
ATOM    601  CG  GLU A  75      34.227  65.446 -22.821  1.00 89.41           C  
ATOM    602  CD  GLU A  75      35.353  64.437 -22.653  1.00 89.41           C  
ATOM    603  OE1 GLU A  75      36.511  64.852 -22.422  1.00 89.41           O  
ATOM    604  OE2 GLU A  75      35.073  63.221 -22.753  1.00 89.41           O1-
ATOM    605  N   ARG A  76      29.706  64.658 -23.396  1.00 87.84           N  
ATOM    606  CA  ARG A  76      28.595  63.970 -24.046  1.00 87.84           C  
ATOM    607  C   ARG A  76      27.271  64.309 -23.371  1.00 87.84           C  
ATOM    608  O   ARG A  76      26.687  63.471 -22.681  1.00 87.84           O  
ATOM    609  CB  ARG A  76      28.819  62.456 -24.031  1.00 87.84           C  
ATOM    610  CG  ARG A  76      30.106  62.017 -24.711  1.00 87.84           C  
ATOM    611  CD  ARG A  76      30.266  60.503 -24.690  1.00 87.84           C  
ATOM    612  NE  ARG A  76      31.511  60.084 -25.326  1.00 87.84           N  
ATOM    613  CZ  ARG A  76      31.838  58.823 -25.597  1.00 87.84           C  
ATOM    614  NH1 ARG A  76      31.013  57.829 -25.291  1.00 87.84           N1+
ATOM    615  NH2 ARG A  76      32.997  58.555 -26.178  1.00 87.84           N  
ATOM    616  N   PRO A  77      26.805  65.582 -23.590  1.00 86.87           N  
ATOM    617  CA  PRO A  77      25.581  65.985 -22.894  1.00 86.87           C  
ATOM    618  C   PRO A  77      24.345  65.245 -23.399  1.00 86.87           C  
ATOM    619  O   PRO A  77      24.218  64.994 -24.600  1.00 86.87           O  
ATOM    620  CB  PRO A  77      25.481  67.483 -23.194  1.00 86.87           C  
ATOM    621  CG  PRO A  77      26.256  67.671 -24.460  1.00 86.87           C  
ATOM    622  CD  PRO A  77      27.306  66.600 -24.539  1.00 86.87           C  
ATOM    623  N   GLY A  78      23.461  64.778 -22.619  1.00 81.73           N  
ATOM    624  CA  GLY A  78      22.181  64.229 -23.035  1.00 81.73           C  
ATOM    625  C   GLY A  78      22.249  62.752 -23.376  1.00 81.73           C  
ATOM    626  O   GLY A  78      21.246  62.156 -23.775  1.00 81.73           O  
ATOM    627  N   SER A  79      23.533  62.105 -23.346  1.00 89.69           N  
ATOM    628  CA  SER A  79      23.751  60.688 -23.621  1.00 89.69           C  
ATOM    629  C   SER A  79      23.393  59.829 -22.413  1.00 89.69           C  
ATOM    630  O   SER A  79      23.219  60.347 -21.307  1.00 89.69           O  
ATOM    631  CB  SER A  79      25.205  60.438 -24.023  1.00 89.69           C  
ATOM    632  OG  SER A  79      26.073  60.632 -22.919  1.00 89.69           O  
ATOM    633  N   ASN A  80      23.055  58.447 -22.645  1.00 87.96           N  
ATOM    634  CA  ASN A  80      22.839  57.474 -21.578  1.00 87.96           C  
ATOM    635  C   ASN A  80      24.032  57.411 -20.628  1.00 87.96           C  
ATOM    636  O   ASN A  80      23.863  57.193 -19.427  1.00 87.96           O  
ATOM    637  CB  ASN A  80      22.553  56.090 -22.165  1.00 87.96           C  
ATOM    638  CG  ASN A  80      21.134  55.955 -22.680  1.00 87.96           C  
ATOM    639  ND2 ASN A  80      20.923  55.022 -23.601  1.00 87.96           N  
ATOM    640  OD1 ASN A  80      20.235  56.685 -22.255  1.00 87.96           O  
ATOM    641  N   LEU A  81      25.225  57.648 -21.148  1.00 89.35           N  
ATOM    642  CA  LEU A  81      26.472  57.707 -20.394  1.00 89.35           C  
ATOM    643  C   LEU A  81      26.506  58.937 -19.494  1.00 89.35           C  
ATOM    644  O   LEU A  81      27.002  58.874 -18.367  1.00 89.35           O  
ATOM    645  CB  LEU A  81      27.673  57.722 -21.344  1.00 89.35           C  
ATOM    646  CG  LEU A  81      28.025  56.393 -22.014  1.00 89.35           C  
ATOM    647  CD1 LEU A  81      29.076  56.606 -23.098  1.00 89.35           C  
ATOM    648  CD2 LEU A  81      28.514  55.384 -20.980  1.00 89.35           C  
ATOM    649  N   ALA A  82      25.971  60.138 -19.940  1.00 87.81           N  
ATOM    650  CA  ALA A  82      25.858  61.360 -19.148  1.00 87.81           C  
ATOM    651  C   ALA A  82      24.895  61.169 -17.980  1.00 87.81           C  
ATOM    652  O   ALA A  82      25.147  61.657 -16.874  1.00 87.81           O  
ATOM    653  CB  ALA A  82      25.401  62.522 -20.026  1.00 87.81           C  
ATOM    654  N   LYS A  83      23.858  60.399 -18.220  1.00 89.14           N  
ATOM    655  CA  LYS A  83      22.884  60.086 -17.177  1.00 89.14           C  
ATOM    656  C   LYS A  83      23.499  59.195 -16.102  1.00 89.14           C  
ATOM    657  O   LYS A  83      23.287  59.417 -14.908  1.00 89.14           O  
ATOM    658  CB  LYS A  83      21.653  59.406 -17.779  1.00 89.14           C  
ATOM    659  CG  LYS A  83      20.737  60.351 -18.544  1.00 89.14           C  
ATOM    660  CD  LYS A  83      19.478  59.640 -19.025  1.00 89.14           C  
ATOM    661  CE  LYS A  83      18.596  60.565 -19.852  1.00 89.14           C  
ATOM    662  NZ  LYS A  83      17.385  59.860 -20.369  1.00 89.14           N1+
ATOM    663  N   LYS A  84      24.200  58.208 -16.547  1.00 90.79           N  
ATOM    664  CA  LYS A  84      24.911  57.324 -15.628  1.00 90.79           C  
ATOM    665  C   LYS A  84      25.974  58.088 -14.843  1.00 90.79           C  
ATOM    666  O   LYS A  84      26.175  57.835 -13.654  1.00 90.79           O  
ATOM    667  CB  LYS A  84      25.554  56.163 -16.389  1.00 90.79           C  
ATOM    668  CG  LYS A  84      24.570  55.086 -16.821  1.00 90.79           C  
ATOM    669  CD  LYS A  84      25.282  53.909 -17.477  1.00 90.79           C  
ATOM    670  CE  LYS A  84      24.295  52.853 -17.954  1.00 90.79           C  
ATOM    671  NZ  LYS A  84      24.987  51.706 -18.614  1.00 90.79           N1+
ATOM    672  N   ALA A  85      26.696  58.979 -15.548  1.00 90.83           N  
ATOM    673  CA  ALA A  85      27.702  59.837 -14.927  1.00 90.83           C  
ATOM    674  C   ALA A  85      27.073  60.748 -13.876  1.00 90.83           C  
ATOM    675  O   ALA A  85      27.651  60.966 -12.809  1.00 90.83           O  
ATOM    676  CB  ALA A  85      28.419  60.669 -15.988  1.00 90.83           C  
ATOM    677  N   LEU A  86      25.879  61.274 -14.166  1.00 92.83           N  
ATOM    678  CA  LEU A  86      25.153  62.120 -13.224  1.00 92.83           C  
ATOM    679  C   LEU A  86      24.704  61.318 -12.008  1.00 92.83           C  
ATOM    680  O   LEU A  86      24.694  61.835 -10.888  1.00 92.83           O  
ATOM    681  CB  LEU A  86      23.942  62.762 -13.904  1.00 92.83           C  
ATOM    682  CG  LEU A  86      24.238  63.882 -14.903  1.00 92.83           C  
ATOM    683  CD1 LEU A  86      22.964  64.291 -15.634  1.00 92.83           C  
ATOM    684  CD2 LEU A  86      24.862  65.079 -14.194  1.00 92.83           C  
ATOM    685  N   GLU A  87      24.414  60.034 -12.114  1.00 93.27           N  
ATOM    686  CA  GLU A  87      24.089  59.139 -11.007  1.00 93.27           C  
ATOM    687  C   GLU A  87      25.304  58.900 -10.114  1.00 93.27           C  
ATOM    688  O   GLU A  87      25.180  58.842  -8.889  1.00 93.27           O  
ATOM    689  CB  GLU A  87      23.554  57.804 -11.533  1.00 93.27           C  
ATOM    690  CG  GLU A  87      22.164  57.899 -12.144  1.00 93.27           C  
ATOM    691  CD  GLU A  87      21.684  56.588 -12.747  1.00 93.27           C  
ATOM    692  OE1 GLU A  87      20.551  56.544 -13.278  1.00 93.27           O  
ATOM    693  OE2 GLU A  87      22.445  55.598 -12.687  1.00 93.27           O1-
ATOM    694  N   ILE A  88      26.400  58.756 -10.760  1.00 92.86           N  
ATOM    695  CA  ILE A  88      27.667  58.588 -10.057  1.00 92.86           C  
ATOM    696  C   ILE A  88      27.979  59.845  -9.248  1.00 92.86           C  
ATOM    697  O   ILE A  88      28.407  59.757  -8.095  1.00 92.86           O  
ATOM    698  CB  ILE A  88      28.821  58.282 -11.038  1.00 92.86           C  
ATOM    699  CG1 ILE A  88      28.619  56.909 -11.688  1.00 92.86           C  
ATOM    700  CG2 ILE A  88      30.173  58.355 -10.323  1.00 92.86           C  
ATOM    701  CD1 ILE A  88      29.583  56.615 -12.830  1.00 92.86           C  
ATOM    702  N   ILE A  89      27.783  60.974  -9.853  1.00 93.18           N  
ATOM    703  CA  ILE A  89      28.009  62.253  -9.186  1.00 93.18           C  
ATOM    704  C   ILE A  89      27.079  62.378  -7.982  1.00 93.18           C  
ATOM    705  O   ILE A  89      27.503  62.802  -6.904  1.00 93.18           O  
ATOM    706  CB  ILE A  89      27.797  63.440 -10.154  1.00 93.18           C  
ATOM    707  CG1 ILE A  89      28.874  63.438 -11.245  1.00 93.18           C  
ATOM    708  CG2 ILE A  89      27.794  64.766  -9.389  1.00 93.18           C  
ATOM    709  CD1 ILE A  89      28.653  64.480 -12.333  1.00 93.18           C  
ATOM    710  N   LEU A  90      25.840  61.987  -8.128  1.00 94.45           N  
ATOM    711  CA  LEU A  90      24.855  62.041  -7.054  1.00 94.45           C  
ATOM    712  C   LEU A  90      25.241  61.107  -5.913  1.00 94.45           C  
ATOM    713  O   LEU A  90      25.145  61.478  -4.741  1.00 94.45           O  
ATOM    714  CB  LEU A  90      23.465  61.674  -7.583  1.00 94.45           C  
ATOM    715  CG  LEU A  90      22.302  61.837  -6.603  1.00 94.45           C  
ATOM    716  CD1 LEU A  90      22.142  63.302  -6.209  1.00 94.45           C  
ATOM    717  CD2 LEU A  90      21.012  61.297  -7.208  1.00 94.45           C  
ATOM    718  N   ARG A  91      25.654  59.908  -6.166  1.00 94.90           N  
ATOM    719  CA  ARG A  91      26.116  58.957  -5.160  1.00 94.90           C  
ATOM    720  C   ARG A  91      27.335  59.494  -4.418  1.00 94.90           C  
ATOM    721  O   ARG A  91      27.439  59.349  -3.198  1.00 94.90           O  
ATOM    722  CB  ARG A  91      26.446  57.609  -5.805  1.00 94.90           C  
ATOM    723  CG  ARG A  91      25.223  56.773  -6.147  1.00 94.90           C  
ATOM    724  CD  ARG A  91      25.608  55.423  -6.735  1.00 94.90           C  
ATOM    725  NE  ARG A  91      24.484  54.794  -7.422  1.00 94.90           N  
ATOM    726  CZ  ARG A  91      24.563  53.674  -8.135  1.00 94.90           C  
ATOM    727  NH1 ARG A  91      25.720  53.035  -8.269  1.00 94.90           N1+
ATOM    728  NH2 ARG A  91      23.478  53.188  -8.719  1.00 94.90           N  
ATOM    729  N   ALA A  92      28.279  60.037  -5.230  1.00 92.67           N  
ATOM    730  CA  ALA A  92      29.479  60.644  -4.660  1.00 92.67           C  
ATOM    731  C   ALA A  92      29.121  61.814  -3.747  1.00 92.67           C  
ATOM    732  O   ALA A  92      29.724  61.986  -2.685  1.00 92.67           O  
ATOM    733  CB  ALA A  92      30.419  61.107  -5.771  1.00 92.67           C  
ATOM    734  N   ALA A  93      28.216  62.653  -4.127  1.00 92.52           N  
ATOM    735  CA  ALA A  93      27.727  63.770  -3.322  1.00 92.52           C  
ATOM    736  C   ALA A  93      27.118  63.277  -2.013  1.00 92.52           C  
ATOM    737  O   ALA A  93      27.360  63.857  -0.951  1.00 92.52           O  
ATOM    738  CB  ALA A  93      26.701  64.585  -4.108  1.00 92.52           C  
ATOM    739  N   GLU A  94      26.388  62.199  -2.023  1.00 92.73           N  
ATOM    740  CA  GLU A  94      25.785  61.595  -0.838  1.00 92.73           C  
ATOM    741  C   GLU A  94      26.854  61.086   0.127  1.00 92.73           C  
ATOM    742  O   GLU A  94      26.762  61.306   1.336  1.00 92.73           O  
ATOM    743  CB  GLU A  94      24.847  60.453  -1.234  1.00 92.73           C  
ATOM    744  CG  GLU A  94      24.013  59.914  -0.081  1.00 92.73           C  
ATOM    745  CD  GLU A  94      22.991  58.875  -0.514  1.00 92.73           C  
ATOM    746  OE1 GLU A  94      22.224  58.382   0.345  1.00 92.73           O  
ATOM    747  OE2 GLU A  94      22.956  58.551  -1.722  1.00 92.73           O1-
ATOM    748  N   GLU A  95      27.806  60.404  -0.378  1.00 92.10           N  
ATOM    749  CA  GLU A  95      28.897  59.844   0.415  1.00 92.10           C  
ATOM    750  C   GLU A  95      29.765  60.947   1.014  1.00 92.10           C  
ATOM    751  O   GLU A  95      30.207  60.844   2.160  1.00 92.10           O  
ATOM    752  CB  GLU A  95      29.753  58.904  -0.436  1.00 92.10           C  
ATOM    753  CG  GLU A  95      29.077  57.579  -0.759  1.00 92.10           C  
ATOM    754  CD  GLU A  95      30.011  56.572  -1.410  1.00 92.10           C  
ATOM    755  OE1 GLU A  95      29.540  55.490  -1.830  1.00 92.10           O  
ATOM    756  OE2 GLU A  95      31.224  56.867  -1.503  1.00 92.10           O1-
ATOM    757  N   LEU A  96      30.028  61.952   0.181  1.00 91.83           N  
ATOM    758  CA  LEU A  96      30.775  63.109   0.663  1.00 91.83           C  
ATOM    759  C   LEU A  96      30.023  63.812   1.788  1.00 91.83           C  
ATOM    760  O   LEU A  96      30.632  64.265   2.759  1.00 91.83           O  
ATOM    761  CB  LEU A  96      31.041  64.091  -0.481  1.00 91.83           C  
ATOM    762  CG  LEU A  96      32.134  63.694  -1.475  1.00 91.83           C  
ATOM    763  CD1 LEU A  96      32.087  64.598  -2.702  1.00 91.83           C  
ATOM    764  CD2 LEU A  96      33.506  63.752  -0.812  1.00 91.83           C  
ATOM    765  N   ALA A  97      28.740  63.962   1.709  1.00 89.46           N  
ATOM    766  CA  ALA A  97      27.886  64.591   2.713  1.00 89.46           C  
ATOM    767  C   ALA A  97      27.912  63.810   4.023  1.00 89.46           C  
ATOM    768  O   ALA A  97      27.681  64.374   5.096  1.00 89.46           O  
ATOM    769  CB  ALA A  97      26.454  64.710   2.196  1.00 89.46           C  
ATOM    770  N   LYS A  98      28.284  62.522   4.037  1.00 88.81           N  
ATOM    771  CA  LYS A  98      28.329  61.658   5.213  1.00 88.81           C  
ATOM    772  C   LYS A  98      29.626  61.857   5.993  1.00 88.81           C  
ATOM    773  O   LYS A  98      29.703  61.519   7.176  1.00 88.81           O  
ATOM    774  CB  LYS A  98      28.181  60.191   4.808  1.00 88.81           C  
ATOM    775  CG  LYS A  98      26.780  59.813   4.351  1.00 88.81           C  
ATOM    776  CD  LYS A  98      26.695  58.339   3.970  1.00 88.81           C  
ATOM    777  CE  LYS A  98      25.307  57.972   3.463  1.00 88.81           C  
ATOM    778  NZ  LYS A  98      25.241  56.550   3.010  1.00 88.81           N1+
ATOM    779  N   LEU A  99      30.637  62.379   5.416  1.00 82.80           N  
ATOM    780  CA  LEU A  99      31.966  62.542   5.993  1.00 82.80           C  
ATOM    781  C   LEU A  99      32.011  63.748   6.925  1.00 82.80           C  
ATOM    782  O   LEU A  99      32.942  63.889   7.721  1.00 82.80           O  
ATOM    783  CB  LEU A  99      33.016  62.696   4.889  1.00 82.80           C  
ATOM    784  CG  LEU A  99      33.279  61.460   4.027  1.00 82.80           C  
ATOM    785  CD1 LEU A  99      34.261  61.793   2.908  1.00 82.80           C  
ATOM    786  CD2 LEU A  99      33.807  60.313   4.883  1.00 82.80           C  
ATOM    787  N   THR A 100      30.929  64.515   7.148  1.00 81.48           N  
ATOM    788  CA  THR A 100      30.607  65.601   8.066  1.00 81.48           C  
ATOM    789  C   THR A 100      31.800  66.537   8.236  1.00 81.48           C  
ATOM    790  O   THR A 100      31.983  67.130   9.301  1.00 81.48           O  
ATOM    791  CB  THR A 100      30.175  65.060   9.441  1.00 81.48           C  
ATOM    792  CG2 THR A 100      28.869  64.280   9.340  1.00 81.48           C  
ATOM    793  OG1 THR A 100      31.197  64.195   9.950  1.00 81.48           O  
ATOM    794  N   LEU A 101      32.787  66.580   7.226  1.00 83.28           N  
ATOM    795  CA  LEU A 101      33.831  67.593   7.134  1.00 83.28           C  
ATOM    796  C   LEU A 101      33.366  68.780   6.297  1.00 83.28           C  
ATOM    797  O   LEU A 101      32.705  68.600   5.272  1.00 83.28           O  
ATOM    798  CB  LEU A 101      35.106  66.997   6.532  1.00 83.28           C  
ATOM    799  CG  LEU A 101      35.774  65.876   7.331  1.00 83.28           C  
ATOM    800  CD1 LEU A 101      36.872  65.217   6.503  1.00 83.28           C  
ATOM    801  CD2 LEU A 101      36.336  66.416   8.642  1.00 83.28           C  
ATOM    802  N   GLU A 102      33.627  69.994   6.771  1.00 84.76           N  
ATOM    803  CA  GLU A 102      33.196  71.191   6.054  1.00 84.76           C  
ATOM    804  C   GLU A 102      33.579  71.119   4.579  1.00 84.76           C  
ATOM    805  O   GLU A 102      32.766  71.423   3.705  1.00 84.76           O  
ATOM    806  CB  GLU A 102      33.795  72.446   6.693  1.00 84.76           C  
ATOM    807  CG  GLU A 102      33.227  73.746   6.144  1.00 84.76           C  
ATOM    808  CD  GLU A 102      33.794  74.983   6.824  1.00 84.76           C  
ATOM    809  OE1 GLU A 102      33.523  76.111   6.356  1.00 84.76           O  
ATOM    810  OE2 GLU A 102      34.516  74.820   7.833  1.00 84.76           O1-
ATOM    811  N   ALA A 103      34.800  70.755   4.239  1.00 80.69           N  
ATOM    812  CA  ALA A 103      35.300  70.629   2.873  1.00 80.69           C  
ATOM    813  C   ALA A 103      34.552  69.537   2.112  1.00 80.69           C  
ATOM    814  O   ALA A 103      34.260  69.689   0.923  1.00 80.69           O  
ATOM    815  CB  ALA A 103      36.799  70.335   2.879  1.00 80.69           C  
ATOM    816  N   SER A 104      34.313  68.433   2.770  1.00 87.48           N  
ATOM    817  CA  SER A 104      33.549  67.338   2.181  1.00 87.48           C  
ATOM    818  C   SER A 104      32.113  67.760   1.890  1.00 87.48           C  
ATOM    819  O   SER A 104      31.546  67.381   0.862  1.00 87.48           O  
ATOM    820  CB  SER A 104      33.554  66.122   3.109  1.00 87.48           C  
ATOM    821  OG  SER A 104      34.875  65.646   3.307  1.00 87.48           O  
ATOM    822  N   LEU A 105      31.453  68.554   2.744  1.00 91.08           N  
ATOM    823  CA  LEU A 105      30.102  69.072   2.553  1.00 91.08           C  
ATOM    824  C   LEU A 105      30.056  70.052   1.386  1.00 91.08           C  
ATOM    825  O   LEU A 105      29.102  70.047   0.604  1.00 91.08           O  
ATOM    826  CB  LEU A 105      29.604  69.755   3.830  1.00 91.08           C  
ATOM    827  CG  LEU A 105      29.353  68.844   5.033  1.00 91.08           C  
ATOM    828  CD1 LEU A 105      29.111  69.677   6.286  1.00 91.08           C  
ATOM    829  CD2 LEU A 105      28.173  67.917   4.765  1.00 91.08           C  
ATOM    830  N   LYS A 106      31.129  70.950   1.354  1.00 88.90           N  
ATOM    831  CA  LYS A 106      31.238  71.860   0.217  1.00 88.90           C  
ATOM    832  C   LYS A 106      31.354  71.089  -1.094  1.00 88.90           C  
ATOM    833  O   LYS A 106      30.722  71.448  -2.090  1.00 88.90           O  
ATOM    834  CB  LYS A 106      32.441  72.788   0.387  1.00 88.90           C  
ATOM    835  CG  LYS A 106      32.506  73.912  -0.638  1.00 88.90           C  
ATOM    836  CD  LYS A 106      33.665  74.859  -0.356  1.00 88.90           C  
ATOM    837  CE  LYS A 106      33.745  75.970  -1.394  1.00 88.90           C  
ATOM    838  NZ  LYS A 106      34.882  76.900  -1.124  1.00 88.90           N1+
ATOM    839  N   ALA A 107      32.195  70.065  -1.135  1.00 87.38           N  
ATOM    840  CA  ALA A 107      32.360  69.186  -2.290  1.00 87.38           C  
ATOM    841  C   ALA A 107      31.046  68.497  -2.647  1.00 87.38           C  
ATOM    842  O   ALA A 107      30.713  68.356  -3.827  1.00 87.38           O  
ATOM    843  CB  ALA A 107      33.445  68.147  -2.017  1.00 87.38           C  
ATOM    844  N   ALA A 108      30.335  67.985  -1.682  1.00 91.41           N  
ATOM    845  CA  ALA A 108      29.017  67.383  -1.867  1.00 91.41           C  
ATOM    846  C   ALA A 108      28.051  68.370  -2.517  1.00 91.41           C  
ATOM    847  O   ALA A 108      27.287  68.002  -3.412  1.00 91.41           O  
ATOM    848  CB  ALA A 108      28.460  66.901  -0.530  1.00 91.41           C  
ATOM    849  N   GLN A 109      28.066  69.706  -2.091  1.00 93.23           N  
ATOM    850  CA  GLN A 109      27.208  70.755  -2.634  1.00 93.23           C  
ATOM    851  C   GLN A 109      27.517  71.010  -4.107  1.00 93.23           C  
ATOM    852  O   GLN A 109      26.605  71.126  -4.927  1.00 93.23           O  
ATOM    853  CB  GLN A 109      27.369  72.047  -1.833  1.00 93.23           C  
ATOM    854  CG  GLN A 109      26.818  71.964  -0.415  1.00 93.23           C  
ATOM    855  CD  GLN A 109      27.066  73.229   0.385  1.00 93.23           C  
ATOM    856  NE2 GLN A 109      27.147  73.090   1.704  1.00 93.23           N  
ATOM    857  OE1 GLN A 109      27.185  74.323  -0.176  1.00 93.23           O  
ATOM    858  N   ILE A 110      28.805  71.133  -4.382  1.00 89.86           N  
ATOM    859  CA  ILE A 110      29.248  71.398  -5.747  1.00 89.86           C  
ATOM    860  C   ILE A 110      28.813  70.255  -6.660  1.00 89.86           C  
ATOM    861  O   ILE A 110      28.291  70.490  -7.753  1.00 89.86           O  
ATOM    862  CB  ILE A 110      30.780  71.586  -5.817  1.00 89.86           C  
ATOM    863  CG1 ILE A 110      31.198  72.849  -5.054  1.00 89.86           C  
ATOM    864  CG2 ILE A 110      31.251  71.646  -7.273  1.00 89.86           C  
ATOM    865  CD1 ILE A 110      32.703  72.993  -4.874  1.00 89.86           C  
ATOM    866  N   ALA A 111      29.081  69.064  -6.203  1.00 90.29           N  
ATOM    867  CA  ALA A 111      28.730  67.865  -6.961  1.00 90.29           C  
ATOM    868  C   ALA A 111      27.224  67.778  -7.181  1.00 90.29           C  
ATOM    869  O   ALA A 111      26.768  67.489  -8.290  1.00 90.29           O  
ATOM    870  CB  ALA A 111      29.233  66.616  -6.242  1.00 90.29           C  
ATOM    871  N   ALA A 112      26.410  67.946  -6.210  1.00 92.66           N  
ATOM    872  CA  ALA A 112      24.952  67.915  -6.278  1.00 92.66           C  
ATOM    873  C   ALA A 112      24.420  69.046  -7.153  1.00 92.66           C  
ATOM    874  O   ALA A 112      23.453  68.862  -7.897  1.00 92.66           O  
ATOM    875  CB  ALA A 112      24.351  68.003  -4.877  1.00 92.66           C  
ATOM    876  N   GLU A 113      24.999  70.280  -7.112  1.00 93.51           N  
ATOM    877  CA  GLU A 113      24.616  71.412  -7.950  1.00 93.51           C  
ATOM    878  C   GLU A 113      24.806  71.093  -9.431  1.00 93.51           C  
ATOM    879  O   GLU A 113      24.019  71.534 -10.271  1.00 93.51           O  
ATOM    880  CB  GLU A 113      25.422  72.657  -7.572  1.00 93.51           C  
ATOM    881  CG  GLU A 113      24.926  73.353  -6.313  1.00 93.51           C  
ATOM    882  CD  GLU A 113      25.801  74.523  -5.889  1.00 93.51           C  
ATOM    883  OE1 GLU A 113      25.504  75.158  -4.852  1.00 93.51           O  
ATOM    884  OE2 GLU A 113      26.790  74.806  -6.601  1.00 93.51           O1-
ATOM    885  N   LEU A 114      25.890  70.405  -9.712  1.00 90.83           N  
ATOM    886  CA  LEU A 114      26.151  69.964 -11.078  1.00 90.83           C  
ATOM    887  C   LEU A 114      25.003  69.105 -11.600  1.00 90.83           C  
ATOM    888  O   LEU A 114      24.574  69.264 -12.745  1.00 90.83           O  
ATOM    889  CB  LEU A 114      27.463  69.180 -11.146  1.00 90.83           C  
ATOM    890  CG  LEU A 114      27.901  68.710 -12.534  1.00 90.83           C  
ATOM    891  CD1 LEU A 114      28.272  69.906 -13.406  1.00 90.83           C  
ATOM    892  CD2 LEU A 114      29.070  67.738 -12.427  1.00 90.83           C  
ATOM    893  N   VAL A 115      24.486  68.192 -10.826  1.00 91.79           N  
ATOM    894  CA  VAL A 115      23.368  67.316 -11.162  1.00 91.79           C  
ATOM    895  C   VAL A 115      22.105  68.148 -11.374  1.00 91.79           C  
ATOM    896  O   VAL A 115      21.358  67.921 -12.328  1.00 91.79           O  
ATOM    897  CB  VAL A 115      23.130  66.255 -10.064  1.00 91.79           C  
ATOM    898  CG1 VAL A 115      21.898  65.410 -10.388  1.00 91.79           C  
ATOM    899  CG2 VAL A 115      24.363  65.368  -9.903  1.00 91.79           C  
ATOM    900  N   VAL A 116      21.809  69.204 -10.528  1.00 93.12           N  
ATOM    901  CA  VAL A 116      20.647  70.081 -10.632  1.00 93.12           C  
ATOM    902  C   VAL A 116      20.710  70.868 -11.938  1.00 93.12           C  
ATOM    903  O   VAL A 116      19.703  71.006 -12.637  1.00 93.12           O  
ATOM    904  CB  VAL A 116      20.557  71.048  -9.430  1.00 93.12           C  
ATOM    905  CG1 VAL A 116      19.434  72.064  -9.638  1.00 93.12           C  
ATOM    906  CG2 VAL A 116      20.343  70.269  -8.134  1.00 93.12           C  
ATOM    907  N   ARG A 117      21.834  71.423 -12.221  1.00 90.74           N  
ATOM    908  CA  ARG A 117      22.034  72.250 -13.406  1.00 90.74           C  
ATOM    909  C   ARG A 117      21.833  71.437 -14.682  1.00 90.74           C  
ATOM    910  O   ARG A 117      21.230  71.918 -15.643  1.00 90.74           O  
ATOM    911  CB  ARG A 117      23.430  72.875 -13.397  1.00 90.74           C  
ATOM    912  CG  ARG A 117      23.671  73.861 -14.529  1.00 90.74           C  
ATOM    913  CD  ARG A 117      25.074  74.451 -14.474  1.00 90.74           C  
ATOM    914  NE  ARG A 117      25.437  75.095 -15.733  1.00 90.74           N  
ATOM    915  CZ  ARG A 117      26.630  75.622 -15.998  1.00 90.74           C  
ATOM    916  NH1 ARG A 117      27.601  75.593 -15.092  1.00 90.74           N1+
ATOM    917  NH2 ARG A 117      26.853  76.185 -17.176  1.00 90.74           N  
ATOM    918  N   GLU A 118      22.268  70.218 -14.683  1.00 89.09           N  
ATOM    919  CA  GLU A 118      22.293  69.404 -15.895  1.00 89.09           C  
ATOM    920  C   GLU A 118      20.971  68.671 -16.094  1.00 89.09           C  
ATOM    921  O   GLU A 118      20.591  68.361 -17.226  1.00 89.09           O  
ATOM    922  CB  GLU A 118      23.449  68.401 -15.845  1.00 89.09           C  
ATOM    923  CG  GLU A 118      24.825  69.044 -15.940  1.00 89.09           C  
ATOM    924  CD  GLU A 118      25.068  69.749 -17.265  1.00 89.09           C  
ATOM    925  OE1 GLU A 118      25.808  70.760 -17.288  1.00 89.09           O  
ATOM    926  OE2 GLU A 118      24.514  69.289 -18.287  1.00 89.09           O1-
ATOM    927  N   GLN A 119      20.137  68.388 -15.033  1.00 87.61           N  
ATOM    928  CA  GLN A 119      18.849  67.709 -15.124  1.00 87.61           C  
ATOM    929  C   GLN A 119      17.776  68.456 -14.337  1.00 87.61           C  
ATOM    930  O   GLN A 119      17.241  67.934 -13.357  1.00 87.61           O  
ATOM    931  CB  GLN A 119      18.964  66.270 -14.617  1.00 87.61           C  
ATOM    932  CG  GLN A 119      19.835  65.377 -15.492  1.00 87.61           C  
ATOM    933  CD  GLN A 119      19.657  63.902 -15.186  1.00 87.61           C  
ATOM    934  NE2 GLN A 119      20.541  63.074 -15.731  1.00 87.61           N  
ATOM    935  OE1 GLN A 119      18.735  63.510 -14.464  1.00 87.61           O  
ATOM    936  N   PRO A 120      17.532  69.774 -14.807  1.00 87.64           N  
ATOM    937  CA  PRO A 120      16.506  70.483 -14.040  1.00 87.64           C  
ATOM    938  C   PRO A 120      15.142  69.800 -14.105  1.00 87.64           C  
ATOM    939  O   PRO A 120      14.765  69.265 -15.152  1.00 87.64           O  
ATOM    940  CB  PRO A 120      16.458  71.862 -14.703  1.00 87.64           C  
ATOM    941  CG  PRO A 120      16.944  71.632 -16.098  1.00 87.64           C  
ATOM    942  CD  PRO A 120      17.882  70.459 -16.088  1.00 87.64           C  
ATOM    943  N   GLY A 121      14.488  69.601 -13.049  1.00 85.15           N  
ATOM    944  CA  GLY A 121      13.122  69.102 -13.061  1.00 85.15           C  
ATOM    945  C   GLY A 121      13.037  67.591 -12.959  1.00 85.15           C  
ATOM    946  O   GLY A 121      11.941  67.025 -12.941  1.00 85.15           O  
ATOM    947  N   SER A 122      14.248  66.843 -12.993  1.00 90.90           N  
ATOM    948  CA  SER A 122      14.313  65.390 -12.874  1.00 90.90           C  
ATOM    949  C   SER A 122      14.283  64.953 -11.413  1.00 90.90           C  
ATOM    950  O   SER A 122      14.434  65.779 -10.510  1.00 90.90           O  
ATOM    951  CB  SER A 122      15.576  64.852 -13.549  1.00 90.90           C  
ATOM    952  OG  SER A 122      16.734  65.236 -12.828  1.00 90.90           O  
ATOM    953  N   ASN A 123      13.859  63.612 -11.147  1.00 90.08           N  
ATOM    954  CA  ASN A 123      13.926  63.017  -9.817  1.00 90.08           C  
ATOM    955  C   ASN A 123      15.330  63.121  -9.227  1.00 90.08           C  
ATOM    956  O   ASN A 123      15.488  63.326  -8.021  1.00 90.08           O  
ATOM    957  CB  ASN A 123      13.474  61.556  -9.858  1.00 90.08           C  
ATOM    958  CG  ASN A 123      13.224  60.982  -8.477  1.00 90.08           C  
ATOM    959  ND2 ASN A 123      13.419  59.677  -8.334  1.00 90.08           N  
ATOM    960  OD1 ASN A 123      12.860  61.707  -7.547  1.00 90.08           O  
ATOM    961  N   LEU A 124      16.408  62.962 -10.085  1.00 90.35           N  
ATOM    962  CA  LEU A 124      17.806  63.107  -9.695  1.00 90.35           C  
ATOM    963  C   LEU A 124      18.092  64.528  -9.217  1.00 90.35           C  
ATOM    964  O   LEU A 124      18.837  64.726  -8.255  1.00 90.35           O  
ATOM    965  CB  LEU A 124      18.729  62.755 -10.865  1.00 90.35           C  
ATOM    966  CG  LEU A 124      18.833  61.272 -11.224  1.00 90.35           C  
ATOM    967  CD1 LEU A 124      19.645  61.091 -12.502  1.00 90.35           C  
ATOM    968  CD2 LEU A 124      19.455  60.486 -10.074  1.00 90.35           C  
ATOM    969  N   ALA A 125      17.496  65.546  -9.885  1.00 90.73           N  
ATOM    970  CA  ALA A 125      17.632  66.943  -9.480  1.00 90.73           C  
ATOM    971  C   ALA A 125      17.015  67.179  -8.105  1.00 90.73           C  
ATOM    972  O   ALA A 125      17.579  67.900  -7.280  1.00 90.73           O  
ATOM    973  CB  ALA A 125      16.987  67.861 -10.515  1.00 90.73           C  
ATOM    974  N   GLU A 126      15.862  66.616  -7.821  1.00 91.91           N  
ATOM    975  CA  GLU A 126      15.185  66.739  -6.534  1.00 91.91           C  
ATOM    976  C   GLU A 126      16.012  66.117  -5.413  1.00 91.91           C  
ATOM    977  O   GLU A 126      16.120  66.686  -4.325  1.00 91.91           O  
ATOM    978  CB  GLU A 126      13.800  66.088  -6.590  1.00 91.91           C  
ATOM    979  CG  GLU A 126      12.797  66.848  -7.445  1.00 91.91           C  
ATOM    980  CD  GLU A 126      12.422  68.205  -6.869  1.00 91.91           C  
ATOM    981  OE1 GLU A 126      12.212  69.160  -7.651  1.00 91.91           O  
ATOM    982  OE2 GLU A 126      12.339  68.313  -5.626  1.00 91.91           O1-
ATOM    983  N   LYS A 127      16.550  64.933  -5.657  1.00 91.94           N  
ATOM    984  CA  LYS A 127      17.428  64.262  -4.704  1.00 91.94           C  
ATOM    985  C   LYS A 127      18.695  65.076  -4.455  1.00 91.94           C  
ATOM    986  O   LYS A 127      19.174  65.159  -3.323  1.00 91.94           O  
ATOM    987  CB  LYS A 127      17.793  62.863  -5.201  1.00 91.94           C  
ATOM    988  CG  LYS A 127      16.661  61.852  -5.092  1.00 91.94           C  
ATOM    989  CD  LYS A 127      17.110  60.461  -5.520  1.00 91.94           C  
ATOM    990  CE  LYS A 127      15.964  59.460  -5.463  1.00 91.94           C  
ATOM    991  NZ  LYS A 127      16.390  58.103  -5.918  1.00 91.94           N1+
ATOM    992  N   ALA A 128      19.257  65.640  -5.560  1.00 92.35           N  
ATOM    993  CA  ALA A 128      20.430  66.503  -5.448  1.00 92.35           C  
ATOM    994  C   ALA A 128      20.126  67.735  -4.601  1.00 92.35           C  
ATOM    995  O   ALA A 128      20.958  68.167  -3.800  1.00 92.35           O  
ATOM    996  CB  ALA A 128      20.918  66.920  -6.833  1.00 92.35           C  
ATOM    997  N   LYS A 129      18.946  68.345  -4.767  1.00 93.05           N  
ATOM    998  CA  LYS A 129      18.532  69.504  -3.979  1.00 93.05           C  
ATOM    999  C   LYS A 129      18.475  69.164  -2.493  1.00 93.05           C  
ATOM   1000  O   LYS A 129      18.861  69.977  -1.649  1.00 93.05           O  
ATOM   1001  CB  LYS A 129      17.173  70.017  -4.453  1.00 93.05           C  
ATOM   1002  CG  LYS A 129      17.215  70.736  -5.794  1.00 93.05           C  
ATOM   1003  CD  LYS A 129      15.839  71.250  -6.197  1.00 93.05           C  
ATOM   1004  CE  LYS A 129      15.872  71.929  -7.559  1.00 93.05           C  
ATOM   1005  NZ  LYS A 129      14.513  72.384  -7.983  1.00 93.05           N1+
ATOM   1006  N   THR A 130      17.969  67.962  -2.206  1.00 92.79           N  
ATOM   1007  CA  THR A 130      17.921  67.503  -0.821  1.00 92.79           C  
ATOM   1008  C   THR A 130      19.327  67.371  -0.246  1.00 92.79           C  
ATOM   1009  O   THR A 130      19.580  67.781   0.888  1.00 92.79           O  
ATOM   1010  CB  THR A 130      17.188  66.153  -0.706  1.00 92.79           C  
ATOM   1011  CG2 THR A 130      17.156  65.666   0.739  1.00 92.79           C  
ATOM   1012  OG1 THR A 130      15.843  66.304  -1.178  1.00 92.79           O  
ATOM   1013  N   ILE A 131      20.275  66.797  -0.990  1.00 92.26           N  
ATOM   1014  CA  ILE A 131      21.663  66.615  -0.580  1.00 92.26           C  
ATOM   1015  C   ILE A 131      22.316  67.976  -0.349  1.00 92.26           C  
ATOM   1016  O   ILE A 131      23.068  68.156   0.612  1.00 92.26           O  
ATOM   1017  CB  ILE A 131      22.461  65.808  -1.629  1.00 92.26           C  
ATOM   1018  CG1 ILE A 131      21.947  64.366  -1.698  1.00 92.26           C  
ATOM   1019  CG2 ILE A 131      23.959  65.841  -1.311  1.00 92.26           C  
ATOM   1020  CD1 ILE A 131      22.532  63.554  -2.845  1.00 92.26           C  
ATOM   1021  N   ILE A 132      22.015  68.896  -1.213  1.00 92.28           N  
ATOM   1022  CA  ILE A 132      22.542  70.249  -1.069  1.00 92.28           C  
ATOM   1023  C   ILE A 132      22.069  70.848   0.253  1.00 92.28           C  
ATOM   1024  O   ILE A 132      22.866  71.413   1.006  1.00 92.28           O  
ATOM   1025  CB  ILE A 132      22.116  71.150  -2.249  1.00 92.28           C  
ATOM   1026  CG1 ILE A 132      22.784  70.683  -3.547  1.00 92.28           C  
ATOM   1027  CG2 ILE A 132      22.452  72.616  -1.958  1.00 92.28           C  
ATOM   1028  CD1 ILE A 132      22.253  71.368  -4.799  1.00 92.28           C  
ATOM   1029  N   LEU A 133      20.796  70.721   0.557  1.00 92.82           N  
ATOM   1030  CA  LEU A 133      20.215  71.255   1.784  1.00 92.82           C  
ATOM   1031  C   LEU A 133      20.801  70.561   3.008  1.00 92.82           C  
ATOM   1032  O   LEU A 133      21.088  71.209   4.018  1.00 92.82           O  
ATOM   1033  CB  LEU A 133      18.692  71.093   1.770  1.00 92.82           C  
ATOM   1034  CG  LEU A 133      17.921  72.016   0.826  1.00 92.82           C  
ATOM   1035  CD1 LEU A 133      16.450  71.616   0.778  1.00 92.82           C  
ATOM   1036  CD2 LEU A 133      18.072  73.470   1.257  1.00 92.82           C  
ATOM   1037  N   GLN A 134      21.039  69.254   2.950  1.00 92.07           N  
ATOM   1038  CA  GLN A 134      21.648  68.486   4.032  1.00 92.07           C  
ATOM   1039  C   GLN A 134      23.074  68.956   4.305  1.00 92.07           C  
ATOM   1040  O   GLN A 134      23.468  69.126   5.460  1.00 92.07           O  
ATOM   1041  CB  GLN A 134      21.642  66.993   3.703  1.00 92.07           C  
ATOM   1042  CG  GLN A 134      20.253  66.370   3.703  1.00 92.07           C  
ATOM   1043  CD  GLN A 134      20.258  64.922   3.252  1.00 92.07           C  
ATOM   1044  NE2 GLN A 134      19.223  64.179   3.628  1.00 92.07           N  
ATOM   1045  OE1 GLN A 134      21.187  64.473   2.572  1.00 92.07           O  
ATOM   1046  N   ALA A 135      23.811  69.089   3.179  1.00 90.43           N  
ATOM   1047  CA  ALA A 135      25.206  69.515   3.267  1.00 90.43           C  
ATOM   1048  C   ALA A 135      25.312  70.926   3.840  1.00 90.43           C  
ATOM   1049  O   ALA A 135      26.187  71.204   4.664  1.00 90.43           O  
ATOM   1050  CB  ALA A 135      25.868  69.451   1.893  1.00 90.43           C  
ATOM   1051  N   ARG A 136      24.381  71.804   3.476  1.00 92.97           N  
ATOM   1052  CA  ARG A 136      24.372  73.174   3.978  1.00 92.97           C  
ATOM   1053  C   ARG A 136      24.045  73.209   5.468  1.00 92.97           C  
ATOM   1054  O   ARG A 136      24.668  73.955   6.227  1.00 92.97           O  
ATOM   1055  CB  ARG A 136      23.365  74.025   3.200  1.00 92.97           C  
ATOM   1056  CG  ARG A 136      23.845  74.438   1.818  1.00 92.97           C  
ATOM   1057  CD  ARG A 136      22.838  75.337   1.117  1.00 92.97           C  
ATOM   1058  NE  ARG A 136      23.298  75.728  -0.213  1.00 92.97           N  
ATOM   1059  CZ  ARG A 136      22.574  76.412  -1.096  1.00 92.97           C  
ATOM   1060  NH1 ARG A 136      21.336  76.796  -0.805  1.00 92.97           N1+
ATOM   1061  NH2 ARG A 136      23.091  76.714  -2.277  1.00 92.97           N  
ATOM   1062  N   ALA A 137      23.016  72.507   5.806  1.00 91.53           N  
ATOM   1063  CA  ALA A 137      22.619  72.417   7.209  1.00 91.53           C  
ATOM   1064  C   ALA A 137      23.759  71.876   8.068  1.00 91.53           C  
ATOM   1065  O   ALA A 137      24.041  72.408   9.143  1.00 91.53           O  
ATOM   1066  CB  ALA A 137      21.382  71.535   7.356  1.00 91.53           C  
ATOM   1067  N   ALA A 138      24.420  70.773   7.626  1.00 90.91           N  
ATOM   1068  CA  ALA A 138      25.548  70.165   8.328  1.00 90.91           C  
ATOM   1069  C   ALA A 138      26.737  71.119   8.386  1.00 90.91           C  
ATOM   1070  O   ALA A 138      27.390  71.244   9.425  1.00 90.91           O  
ATOM   1071  CB  ALA A 138      25.952  68.857   7.653  1.00 90.91           C  
ATOM   1072  N   GLU A 139      27.024  71.753   7.233  1.00 91.40           N  
ATOM   1073  CA  GLU A 139      28.114  72.723   7.181  1.00 91.40           C  
ATOM   1074  C   GLU A 139      27.874  73.874   8.153  1.00 91.40           C  
ATOM   1075  O   GLU A 139      28.788  74.289   8.869  1.00 91.40           O  
ATOM   1076  CB  GLU A 139      28.285  73.262   5.759  1.00 91.40           C  
ATOM   1077  CG  GLU A 139      29.433  74.250   5.611  1.00 91.40           C  
ATOM   1078  CD  GLU A 139      29.490  74.903   4.239  1.00 91.40           C  
ATOM   1079  OE1 GLU A 139      30.371  75.763   4.012  1.00 91.40           O  
ATOM   1080  OE2 GLU A 139      28.645  74.554   3.385  1.00 91.40           O1-
ATOM   1081  N   LEU A 140      26.676  74.440   8.184  1.00 92.61           N  
ATOM   1082  CA  LEU A 140      26.318  75.544   9.067  1.00 92.61           C  
ATOM   1083  C   LEU A 140      26.411  75.121  10.530  1.00 92.61           C  
ATOM   1084  O   LEU A 140      26.879  75.889  11.374  1.00 92.61           O  
ATOM   1085  CB  LEU A 140      24.905  76.042   8.758  1.00 92.61           C  
ATOM   1086  CG  LEU A 140      24.750  76.908   7.506  1.00 92.61           C  
ATOM   1087  CD1 LEU A 140      23.274  77.142   7.202  1.00 92.61           C  
ATOM   1088  CD2 LEU A 140      25.483  78.234   7.678  1.00 92.61           C  
ATOM   1089  N   ALA A 141      25.981  73.987  10.827  1.00 91.53           N  
ATOM   1090  CA  ALA A 141      26.057  73.451  12.184  1.00 91.53           C  
ATOM   1091  C   ALA A 141      27.505  73.368  12.660  1.00 91.53           C  
ATOM   1092  O   ALA A 141      27.809  73.713  13.804  1.00 91.53           O  
ATOM   1093  CB  ALA A 141      25.400  72.074  12.249  1.00 91.53           C  
ATOM   1094  N   ILE A 142      28.421  72.885  11.796  1.00 89.25           N  
ATOM   1095  CA  ILE A 142      29.841  72.765  12.109  1.00 89.25           C  
ATOM   1096  C   ILE A 142      30.436  74.152  12.347  1.00 89.25           C  
ATOM   1097  O   ILE A 142      31.190  74.355  13.300  1.00 89.25           O  
ATOM   1098  CB  ILE A 142      30.609  72.038  10.983  1.00 89.25           C  
ATOM   1099  CG1 ILE A 142      30.170  70.571  10.899  1.00 89.25           C  
ATOM   1100  CG2 ILE A 142      32.120  72.146  11.204  1.00 89.25           C  
ATOM   1101  CD1 ILE A 142      30.724  69.828   9.691  1.00 89.25           C  
ATOM   1102  N   ARG A 143      30.080  75.009  11.501  1.00 90.16           N  
ATOM   1103  CA  ARG A 143      30.577  76.375  11.625  1.00 90.16           C  
ATOM   1104  C   ARG A 143      30.114  77.011  12.932  1.00 90.16           C  
ATOM   1105  O   ARG A 143      30.888  77.696  13.604  1.00 90.16           O  
ATOM   1106  CB  ARG A 143      30.116  77.225  10.438  1.00 90.16           C  
ATOM   1107  CG  ARG A 143      30.902  76.977   9.161  1.00 90.16           C  
ATOM   1108  CD  ARG A 143      30.480  77.924   8.046  1.00 90.16           C  
ATOM   1109  NE  ARG A 143      31.108  77.575   6.775  1.00 90.16           N  
ATOM   1110  CZ  ARG A 143      30.908  78.217   5.629  1.00 90.16           C  
ATOM   1111  NH1 ARG A 143      30.087  79.260   5.570  1.00 90.16           N1+
ATOM   1112  NH2 ARG A 143      31.532  77.815   4.531  1.00 90.16           N  
ATOM   1113  N   ILE A 144      28.850  76.889  13.282  1.00 91.03           N  
ATOM   1114  CA  ILE A 144      28.284  77.397  14.527  1.00 91.03           C  
ATOM   1115  C   ILE A 144      29.001  76.762  15.716  1.00 91.03           C  
ATOM   1116  O   ILE A 144      29.316  77.443  16.694  1.00 91.03           O  
ATOM   1117  CB  ILE A 144      26.764  77.124  14.609  1.00 91.03           C  
ATOM   1118  CG1 ILE A 144      26.012  77.977  13.581  1.00 91.03           C  
ATOM   1119  CG2 ILE A 144      26.245  77.390  16.026  1.00 91.03           C  
ATOM   1120  CD1 ILE A 144      24.543  77.611  13.431  1.00 91.03           C  
ATOM   1121  N   GLU A 145      29.197  75.464  15.651  1.00 90.07           N  
ATOM   1122  CA  GLU A 145      29.938  74.753  16.690  1.00 90.07           C  
ATOM   1123  C   GLU A 145      31.341  75.329  16.860  1.00 90.07           C  
ATOM   1124  O   GLU A 145      31.817  75.496  17.985  1.00 90.07           O  
ATOM   1125  CB  GLU A 145      30.018  73.259  16.365  1.00 90.07           C  
ATOM   1126  CG  GLU A 145      30.687  72.429  17.451  1.00 90.07           C  
ATOM   1127  CD  GLU A 145      30.751  70.947  17.120  1.00 90.07           C  
ATOM   1128  OE1 GLU A 145      31.212  70.153  17.972  1.00 90.07           O  
ATOM   1129  OE2 GLU A 145      30.338  70.575  15.998  1.00 90.07           O1-
ATOM   1130  N   GLU A 146      31.995  75.613  15.719  1.00 87.73           N  
ATOM   1131  CA  GLU A 146      33.341  76.179  15.753  1.00 87.73           C  
ATOM   1132  C   GLU A 146      33.331  77.595  16.321  1.00 87.73           C  
ATOM   1133  O   GLU A 146      34.227  77.972  17.079  1.00 87.73           O  
ATOM   1134  CB  GLU A 146      33.958  76.180  14.352  1.00 87.73           C  
ATOM   1135  CG  GLU A 146      34.391  74.803  13.870  1.00 87.73           C  
ATOM   1136  CD  GLU A 146      34.886  74.799  12.432  1.00 87.73           C  
ATOM   1137  OE1 GLU A 146      35.367  73.744  11.959  1.00 87.73           O  
ATOM   1138  OE2 GLU A 146      34.792  75.858  11.774  1.00 87.73           O1-
ATOM   1139  N   GLN A 147      32.274  78.388  15.991  1.00 89.04           N  
ATOM   1140  CA  GLN A 147      32.143  79.785  16.392  1.00 89.04           C  
ATOM   1141  C   GLN A 147      31.747  79.900  17.862  1.00 89.04           C  
ATOM   1142  O   GLN A 147      32.272  80.746  18.588  1.00 89.04           O  
ATOM   1143  CB  GLN A 147      31.119  80.503  15.513  1.00 89.04           C  
ATOM   1144  CG  GLN A 147      31.613  80.790  14.102  1.00 89.04           C  
ATOM   1145  CD  GLN A 147      30.552  81.430  13.227  1.00 89.04           C  
ATOM   1146  NE2 GLN A 147      30.932  81.801  12.009  1.00 89.04           N  
ATOM   1147  OE1 GLN A 147      29.399  81.589  13.642  1.00 89.04           O  
ATOM   1148  N   LEU A 148      30.808  79.066  18.266  1.00 88.69           N  
ATOM   1149  CA  LEU A 148      30.191  79.200  19.582  1.00 88.69           C  
ATOM   1150  C   LEU A 148      30.744  78.158  20.550  1.00 88.69           C  
ATOM   1151  O   LEU A 148      30.384  78.150  21.730  1.00 88.69           O  
ATOM   1152  CB  LEU A 148      28.670  79.060  19.476  1.00 88.69           C  
ATOM   1153  CG  LEU A 148      27.943  80.146  18.683  1.00 88.69           C  
ATOM   1154  CD1 LEU A 148      26.451  79.838  18.608  1.00 88.69           C  
ATOM   1155  CD2 LEU A 148      28.180  81.516  19.310  1.00 88.69           C  
ATOM   1156  N   LYS A 149      31.693  77.289  19.945  1.00 86.51           N  
ATOM   1157  CA  LYS A 149      32.356  76.250  20.729  1.00 86.51           C  
ATOM   1158  C   LYS A 149      31.338  75.375  21.453  1.00 86.51           C  
ATOM   1159  O   LYS A 149      30.305  75.016  20.884  1.00 86.51           O  
ATOM   1160  CB  LYS A 149      33.322  76.874  21.737  1.00 86.51           C  
ATOM   1161  CG  LYS A 149      34.488  77.617  21.100  1.00 86.51           C  
ATOM   1162  CD  LYS A 149      35.433  78.182  22.153  1.00 86.51           C  
ATOM   1163  CE  LYS A 149      36.578  78.960  21.518  1.00 86.51           C  
ATOM   1164  NZ  LYS A 149      37.478  79.560  22.548  1.00 86.51           N1+
ATOM   1165  N   ASP A 150      31.383  74.963  22.739  1.00 80.90           N  
ATOM   1166  CA  ASP A 150      30.536  73.991  23.424  1.00 80.90           C  
ATOM   1167  C   ASP A 150      29.368  74.681  24.127  1.00 80.90           C  
ATOM   1168  O   ASP A 150      28.958  74.265  25.213  1.00 80.90           O  
ATOM   1169  CB  ASP A 150      31.354  73.182  24.432  1.00 80.90           C  
ATOM   1170  CG  ASP A 150      32.314  72.209  23.772  1.00 80.90           C  
ATOM   1171  OD1 ASP A 150      31.995  71.682  22.684  1.00 80.90           O  
ATOM   1172  OD2 ASP A 150      33.398  71.964  24.346  1.00 80.90           O1-
ATOM   1173  N   THR A 151      28.807  75.773  23.564  1.00 89.51           N  
ATOM   1174  CA  THR A 151      27.617  76.418  24.113  1.00 89.51           C  
ATOM   1175  C   THR A 151      26.381  75.554  23.885  1.00 89.51           C  
ATOM   1176  O   THR A 151      26.394  74.649  23.048  1.00 89.51           O  
ATOM   1177  CB  THR A 151      27.398  77.808  23.487  1.00 89.51           C  
ATOM   1178  CG2 THR A 151      28.594  78.721  23.741  1.00 89.51           C  
ATOM   1179  OG1 THR A 151      27.211  77.666  22.074  1.00 89.51           O  
ATOM   1180  N   GLU A 152      25.310  75.736  24.766  1.00 88.22           N  
ATOM   1181  CA  GLU A 152      24.031  75.044  24.633  1.00 88.22           C  
ATOM   1182  C   GLU A 152      23.400  75.307  23.268  1.00 88.22           C  
ATOM   1183  O   GLU A 152      22.807  74.408  22.669  1.00 88.22           O  
ATOM   1184  CB  GLU A 152      23.071  75.467  25.747  1.00 88.22           C  
ATOM   1185  CG  GLU A 152      21.880  74.536  25.920  1.00 88.22           C  
ATOM   1186  CD  GLU A 152      20.937  74.968  27.031  1.00 88.22           C  
ATOM   1187  OE1 GLU A 152      19.851  74.362  27.177  1.00 88.22           O  
ATOM   1188  OE2 GLU A 152      21.287  75.922  27.763  1.00 88.22           O1-
ATOM   1189  N   LEU A 153      23.567  76.487  22.811  1.00 88.94           N  
ATOM   1190  CA  LEU A 153      23.052  76.909  21.514  1.00 88.94           C  
ATOM   1191  C   LEU A 153      23.741  76.154  20.382  1.00 88.94           C  
ATOM   1192  O   LEU A 153      23.089  75.728  19.427  1.00 88.94           O  
ATOM   1193  CB  LEU A 153      23.241  78.417  21.326  1.00 88.94           C  
ATOM   1194  CG  LEU A 153      22.582  79.035  20.091  1.00 88.94           C  
ATOM   1195  CD1 LEU A 153      21.065  78.931  20.193  1.00 88.94           C  
ATOM   1196  CD2 LEU A 153      23.014  80.488  19.926  1.00 88.94           C  
ATOM   1197  N   ALA A 154      25.059  75.905  20.368  1.00 89.35           N  
ATOM   1198  CA  ALA A 154      25.829  75.125  19.403  1.00 89.35           C  
ATOM   1199  C   ALA A 154      25.397  73.662  19.413  1.00 89.35           C  
ATOM   1200  O   ALA A 154      25.254  73.043  18.356  1.00 89.35           O  
ATOM   1201  CB  ALA A 154      27.322  75.239  19.697  1.00 89.35           C  
ATOM   1202  N   LYS A 155      25.148  73.066  20.631  1.00 90.20           N  
ATOM   1203  CA  LYS A 155      24.683  71.690  20.777  1.00 90.20           C  
ATOM   1204  C   LYS A 155      23.283  71.517  20.195  1.00 90.20           C  
ATOM   1205  O   LYS A 155      23.002  70.522  19.524  1.00 90.20           O  
ATOM   1206  CB  LYS A 155      24.692  71.274  22.249  1.00 90.20           C  
ATOM   1207  CG  LYS A 155      26.086  71.087  22.830  1.00 90.20           C  
ATOM   1208  CD  LYS A 155      26.031  70.625  24.281  1.00 90.20           C  
ATOM   1209  CE  LYS A 155      27.423  70.503  24.884  1.00 90.20           C  
ATOM   1210  NZ  LYS A 155      27.371  70.081  26.316  1.00 90.20           N1+
ATOM   1211  N   GLU A 156      22.462  72.519  20.470  1.00 91.02           N  
ATOM   1212  CA  GLU A 156      21.091  72.505  19.971  1.00 91.02           C  
ATOM   1213  C   GLU A 156      21.056  72.654  18.452  1.00 91.02           C  
ATOM   1214  O   GLU A 156      20.245  72.013  17.780  1.00 91.02           O  
ATOM   1215  CB  GLU A 156      20.267  73.615  20.627  1.00 91.02           C  
ATOM   1216  CG  GLU A 156      19.962  73.367  22.098  1.00 91.02           C  
ATOM   1217  CD  GLU A 156      19.089  74.445  22.720  1.00 91.02           C  
ATOM   1218  OE1 GLU A 156      18.907  74.440  23.959  1.00 91.02           O  
ATOM   1219  OE2 GLU A 156      18.582  75.302  21.962  1.00 91.02           O1-
ATOM   1220  N   ALA A 157      21.919  73.499  17.835  1.00 90.95           N  
ATOM   1221  CA  ALA A 157      22.042  73.687  16.391  1.00 90.95           C  
ATOM   1222  C   ALA A 157      22.496  72.399  15.710  1.00 90.95           C  
ATOM   1223  O   ALA A 157      21.965  72.024  14.661  1.00 90.95           O  
ATOM   1224  CB  ALA A 157      23.016  74.820  16.083  1.00 90.95           C  
ATOM   1225  N   LYS A 158      23.407  71.690  16.359  1.00 89.75           N  
ATOM   1226  CA  LYS A 158      23.902  70.411  15.857  1.00 89.75           C  
ATOM   1227  C   LYS A 158      22.815  69.342  15.907  1.00 89.75           C  
ATOM   1228  O   LYS A 158      22.655  68.565  14.963  1.00 89.75           O  
ATOM   1229  CB  LYS A 158      25.122  69.955  16.658  1.00 89.75           C  
ATOM   1230  CG  LYS A 158      25.837  68.749  16.065  1.00 89.75           C  
ATOM   1231  CD  LYS A 158      27.047  68.350  16.901  1.00 89.75           C  
ATOM   1232  CE  LYS A 158      27.682  67.065  16.388  1.00 89.75           C  
ATOM   1233  NZ  LYS A 158      28.874  66.673  17.199  1.00 89.75           N1+
ATOM   1234  N   GLU A 159      22.132  69.284  16.976  1.00 91.72           N  
ATOM   1235  CA  GLU A 159      21.037  68.332  17.134  1.00 91.72           C  
ATOM   1236  C   GLU A 159      19.944  68.572  16.098  1.00 91.72           C  
ATOM   1237  O   GLU A 159      19.412  67.622  15.518  1.00 91.72           O  
ATOM   1238  CB  GLU A 159      20.451  68.416  18.545  1.00 91.72           C  
ATOM   1239  CG  GLU A 159      21.344  67.813  19.620  1.00 91.72           C  
ATOM   1240  CD  GLU A 159      20.793  67.985  21.026  1.00 91.72           C  
ATOM   1241  OE1 GLU A 159      21.459  67.559  21.996  1.00 91.72           O  
ATOM   1242  OE2 GLU A 159      19.686  68.552  21.159  1.00 91.72           O1-
ATOM   1243  N   LEU A 160      19.566  69.781  16.000  1.00 92.24           N  
ATOM   1244  CA  LEU A 160      18.544  70.160  15.031  1.00 92.24           C  
ATOM   1245  C   LEU A 160      18.960  69.762  13.618  1.00 92.24           C  
ATOM   1246  O   LEU A 160      18.159  69.207  12.863  1.00 92.24           O  
ATOM   1247  CB  LEU A 160      18.278  71.667  15.092  1.00 92.24           C  
ATOM   1248  CG  LEU A 160      17.201  72.204  14.148  1.00 92.24           C  
ATOM   1249  CD1 LEU A 160      15.851  71.571  14.470  1.00 92.24           C  
ATOM   1250  CD2 LEU A 160      17.120  73.724  14.241  1.00 92.24           C  
ATOM   1251  N   ALA A 161      20.241  70.117  13.154  1.00 90.64           N  
ATOM   1252  CA  ALA A 161      20.781  69.753  11.847  1.00 90.64           C  
ATOM   1253  C   ALA A 161      20.771  68.240  11.652  1.00 90.64           C  
ATOM   1254  O   ALA A 161      20.392  67.748  10.586  1.00 90.64           O  
ATOM   1255  CB  ALA A 161      22.199  70.297  11.689  1.00 90.64           C  
ATOM   1256  N   THR A 162      21.120  67.447  12.658  1.00 90.45           N  
ATOM   1257  CA  THR A 162      21.138  65.989  12.602  1.00 90.45           C  
ATOM   1258  C   THR A 162      19.724  65.437  12.445  1.00 90.45           C  
ATOM   1259  O   THR A 162      19.496  64.516  11.657  1.00 90.45           O  
ATOM   1260  CB  THR A 162      21.789  65.390  13.862  1.00 90.45           C  
ATOM   1261  CG2 THR A 162      21.812  63.867  13.798  1.00 90.45           C  
ATOM   1262  OG1 THR A 162      23.134  65.872  13.973  1.00 90.45           O  
ATOM   1263  N   GLU A 163      18.779  65.992  13.199  1.00 89.91           N  
ATOM   1264  CA  GLU A 163      17.380  65.580  13.130  1.00 89.91           C  
ATOM   1265  C   GLU A 163      16.780  65.893  11.762  1.00 89.91           C  
ATOM   1266  O   GLU A 163      16.021  65.091  11.214  1.00 89.91           O  
ATOM   1267  CB  GLU A 163      16.564  66.262  14.231  1.00 89.91           C  
ATOM   1268  CG  GLU A 163      16.827  65.708  15.624  1.00 89.91           C  
ATOM   1269  CD  GLU A 163      15.996  66.382  16.704  1.00 89.91           C  
ATOM   1270  OE1 GLU A 163      16.136  66.018  17.894  1.00 89.91           O  
ATOM   1271  OE2 GLU A 163      15.197  67.281  16.358  1.00 89.91           O1-
ATOM   1272  N   ALA A 164      17.052  66.999  11.242  1.00 87.75           N  
ATOM   1273  CA  ALA A 164      16.550  67.410   9.934  1.00 87.75           C  
ATOM   1274  C   ALA A 164      17.132  66.538   8.825  1.00 87.75           C  
ATOM   1275  O   ALA A 164      16.424  66.162   7.887  1.00 87.75           O  
ATOM   1276  CB  ALA A 164      16.875  68.879   9.676  1.00 87.75           C  
ATOM   1277  N   ILE A 165      18.429  66.211   8.908  1.00 88.79           N  
ATOM   1278  CA  ILE A 165      19.114  65.375   7.927  1.00 88.79           C  
ATOM   1279  C   ILE A 165      18.520  63.968   7.943  1.00 88.79           C  
ATOM   1280  O   ILE A 165      18.340  63.352   6.891  1.00 88.79           O  
ATOM   1281  CB  ILE A 165      20.634  65.318   8.198  1.00 88.79           C  
ATOM   1282  CG1 ILE A 165      21.270  66.692   7.961  1.00 88.79           C  
ATOM   1283  CG2 ILE A 165      21.298  64.250   7.323  1.00 88.79           C  
ATOM   1284  CD1 ILE A 165      22.719  66.791   8.417  1.00 88.79           C  
ATOM   1285  N   LYS A 166      18.117  63.478   9.122  1.00 87.20           N  
ATOM   1286  CA  LYS A 166      17.507  62.160   9.272  1.00 87.20           C  
ATOM   1287  C   LYS A 166      16.108  62.131   8.663  1.00 87.20           C  
ATOM   1288  O   LYS A 166      15.707  61.130   8.064  1.00 87.20           O  
ATOM   1289  CB  LYS A 166      17.443  61.763  10.748  1.00 87.20           C  
ATOM   1290  CG  LYS A 166      18.779  61.319  11.327  1.00 87.20           C  
ATOM   1291  CD  LYS A 166      18.638  60.870  12.775  1.00 87.20           C  
ATOM   1292  CE  LYS A 166      19.985  60.497  13.380  1.00 87.20           C  
ATOM   1293  NZ  LYS A 166      19.860  60.112  14.817  1.00 87.20           N1+
ATOM   1294  N   ALA A 167      15.407  63.217   8.789  1.00 84.46           N  
ATOM   1295  CA  ALA A 167      14.028  63.320   8.317  1.00 84.46           C  
ATOM   1296  C   ALA A 167      13.975  63.397   6.794  1.00 84.46           C  
ATOM   1297  O   ALA A 167      12.988  62.987   6.179  1.00 84.46           O  
ATOM   1298  CB  ALA A 167      13.344  64.538   8.933  1.00 84.46           C  
ATOM   1299  N   GLN A 168      15.067  63.754   6.107  1.00 83.84           N  
ATOM   1300  CA  GLN A 168      15.228  63.866   4.661  1.00 83.84           C  
ATOM   1301  C   GLN A 168      14.061  64.623   4.036  1.00 83.84           C  
ATOM   1302  O   GLN A 168      13.683  64.358   2.893  1.00 83.84           O  
ATOM   1303  CB  GLN A 168      15.355  62.479   4.026  1.00 83.84           C  
ATOM   1304  CG  GLN A 168      16.608  61.723   4.447  1.00 83.84           C  
ATOM   1305  CD  GLN A 168      16.742  60.380   3.754  1.00 83.84           C  
ATOM   1306  NE2 GLN A 168      17.911  59.761   3.883  1.00 83.84           N  
ATOM   1307  OE1 GLN A 168      15.803  59.902   3.110  1.00 83.84           O  
ATOM   1308  N   ASP A 169      13.395  65.428   4.850  1.00 87.72           N  
ATOM   1309  CA  ASP A 169      12.312  66.293   4.395  1.00 87.72           C  
ATOM   1310  C   ASP A 169      12.850  67.638   3.908  1.00 87.72           C  
ATOM   1311  O   ASP A 169      13.441  68.392   4.683  1.00 87.72           O  
ATOM   1312  CB  ASP A 169      11.291  66.511   5.514  1.00 87.72           C  
ATOM   1313  CG  ASP A 169      10.074  67.298   5.062  1.00 87.72           C  
ATOM   1314  OD1 ASP A 169      10.203  68.506   4.770  1.00 87.72           O  
ATOM   1315  OD2 ASP A 169       8.974  66.705   5.001  1.00 87.72           O1-
ATOM   1316  N   LYS A 170      12.642  67.934   2.639  1.00 88.45           N  
ATOM   1317  CA  LYS A 170      13.200  69.122   2.001  1.00 88.45           C  
ATOM   1318  C   LYS A 170      12.742  70.393   2.710  1.00 88.45           C  
ATOM   1319  O   LYS A 170      13.545  71.292   2.966  1.00 88.45           O  
ATOM   1320  CB  LYS A 170      12.807  69.174   0.524  1.00 88.45           C  
ATOM   1321  CG  LYS A 170      13.450  70.316  -0.248  1.00 88.45           C  
ATOM   1322  CD  LYS A 170      13.012  70.322  -1.706  1.00 88.45           C  
ATOM   1323  CE  LYS A 170      13.567  71.527  -2.454  1.00 88.45           C  
ATOM   1324  NZ  LYS A 170      13.104  71.560  -3.874  1.00 88.45           N1+
ATOM   1325  N   GLU A 171      11.471  70.468   3.012  1.00 89.85           N  
ATOM   1326  CA  GLU A 171      10.899  71.634   3.679  1.00 89.85           C  
ATOM   1327  C   GLU A 171      11.473  71.802   5.083  1.00 89.85           C  
ATOM   1328  O   GLU A 171      11.763  72.922   5.510  1.00 89.85           O  
ATOM   1329  CB  GLU A 171       9.374  71.521   3.746  1.00 89.85           C  
ATOM   1330  CG  GLU A 171       8.688  71.650   2.392  1.00 89.85           C  
ATOM   1331  CD  GLU A 171       8.380  70.308   1.746  1.00 89.85           C  
ATOM   1332  OE1 GLU A 171       7.684  70.282   0.706  1.00 89.85           O  
ATOM   1333  OE2 GLU A 171       8.836  69.276   2.286  1.00 89.85           O1-
ATOM   1334  N   ALA A 172      11.663  70.724   5.809  1.00 89.99           N  
ATOM   1335  CA  ALA A 172      12.270  70.720   7.137  1.00 89.99           C  
ATOM   1336  C   ALA A 172      13.734  71.145   7.073  1.00 89.99           C  
ATOM   1337  O   ALA A 172      14.204  71.906   7.923  1.00 89.99           O  
ATOM   1338  CB  ALA A 172      12.149  69.336   7.773  1.00 89.99           C  
ATOM   1339  N   LEU A 173      14.463  70.691   6.067  1.00 91.44           N  
ATOM   1340  CA  LEU A 173      15.864  71.042   5.866  1.00 91.44           C  
ATOM   1341  C   LEU A 173      16.014  72.527   5.552  1.00 91.44           C  
ATOM   1342  O   LEU A 173      16.952  73.174   6.022  1.00 91.44           O  
ATOM   1343  CB  LEU A 173      16.469  70.206   4.734  1.00 91.44           C  
ATOM   1344  CG  LEU A 173      16.789  68.748   5.065  1.00 91.44           C  
ATOM   1345  CD1 LEU A 173      17.117  67.975   3.791  1.00 91.44           C  
ATOM   1346  CD2 LEU A 173      17.942  68.665   6.059  1.00 91.44           C  
ATOM   1347  N   LYS A 174      15.044  73.110   4.757  1.00 91.72           N  
ATOM   1348  CA  LYS A 174      15.038  74.539   4.458  1.00 91.72           C  
ATOM   1349  C   LYS A 174      14.832  75.365   5.723  1.00 91.72           C  
ATOM   1350  O   LYS A 174      15.499  76.383   5.923  1.00 91.72           O  
ATOM   1351  CB  LYS A 174      13.954  74.869   3.432  1.00 91.72           C  
ATOM   1352  CG  LYS A 174      14.300  74.459   2.009  1.00 91.72           C  
ATOM   1353  CD  LYS A 174      13.204  74.857   1.029  1.00 91.72           C  
ATOM   1354  CE  LYS A 174      13.511  74.374  -0.382  1.00 91.72           C  
ATOM   1355  NZ  LYS A 174      12.412  74.710  -1.334  1.00 91.72           N1+
ATOM   1356  N   VAL A 175      13.910  74.946   6.575  1.00 93.93           N  
ATOM   1357  CA  VAL A 175      13.615  75.602   7.844  1.00 93.93           C  
ATOM   1358  C   VAL A 175      14.844  75.554   8.749  1.00 93.93           C  
ATOM   1359  O   VAL A 175      15.218  76.563   9.352  1.00 93.93           O  
ATOM   1360  CB  VAL A 175      12.405  74.951   8.553  1.00 93.93           C  
ATOM   1361  CG1 VAL A 175      12.249  75.500   9.969  1.00 93.93           C  
ATOM   1362  CG2 VAL A 175      11.129  75.176   7.744  1.00 93.93           C  
ATOM   1363  N   VAL A 176      15.519  74.453   8.827  1.00 93.71           N  
ATOM   1364  CA  VAL A 176      16.704  74.248   9.656  1.00 93.71           C  
ATOM   1365  C   VAL A 176      17.855  75.103   9.133  1.00 93.71           C  
ATOM   1366  O   VAL A 176      18.567  75.741   9.912  1.00 93.71           O  
ATOM   1367  CB  VAL A 176      17.118  72.760   9.695  1.00 93.71           C  
ATOM   1368  CG1 VAL A 176      18.477  72.596  10.374  1.00 93.71           C  
ATOM   1369  CG2 VAL A 176      16.056  71.929  10.412  1.00 93.71           C  
ATOM   1370  N   GLU A 177      18.046  75.074   7.825  1.00 93.01           N  
ATOM   1371  CA  GLU A 177      19.076  75.916   7.225  1.00 93.01           C  
ATOM   1372  C   GLU A 177      18.876  77.383   7.597  1.00 93.01           C  
ATOM   1373  O   GLU A 177      19.829  78.071   7.967  1.00 93.01           O  
ATOM   1374  CB  GLU A 177      19.083  75.756   5.703  1.00 93.01           C  
ATOM   1375  CG  GLU A 177      20.144  76.592   5.000  1.00 93.01           C  
ATOM   1376  CD  GLU A 177      20.003  76.590   3.487  1.00 93.01           C  
ATOM   1377  OE1 GLU A 177      20.750  77.331   2.808  1.00 93.01           O  
ATOM   1378  OE2 GLU A 177      19.138  75.845   2.976  1.00 93.01           O1-
ATOM   1379  N   LEU A 178      17.657  77.893   7.476  1.00 94.22           N  
ATOM   1380  CA  LEU A 178      17.331  79.281   7.784  1.00 94.22           C  
ATOM   1381  C   LEU A 178      17.556  79.577   9.263  1.00 94.22           C  
ATOM   1382  O   LEU A 178      18.096  80.628   9.614  1.00 94.22           O  
ATOM   1383  CB  LEU A 178      15.879  79.587   7.405  1.00 94.22           C  
ATOM   1384  CG  LEU A 178      15.594  79.783   5.915  1.00 94.22           C  
ATOM   1385  CD1 LEU A 178      14.091  79.810   5.663  1.00 94.22           C  
ATOM   1386  CD2 LEU A 178      16.249  81.065   5.411  1.00 94.22           C  
ATOM   1387  N   ALA A 179      17.123  78.701  10.117  1.00 94.27           N  
ATOM   1388  CA  ALA A 179      17.311  78.853  11.558  1.00 94.27           C  
ATOM   1389  C   ALA A 179      18.795  78.930  11.912  1.00 94.27           C  
ATOM   1390  O   ALA A 179      19.203  79.766  12.721  1.00 94.27           O  
ATOM   1391  CB  ALA A 179      16.648  77.700  12.306  1.00 94.27           C  
ATOM   1392  N   LEU A 180      19.634  78.018  11.324  1.00 94.43           N  
ATOM   1393  CA  LEU A 180      21.069  77.993  11.587  1.00 94.43           C  
ATOM   1394  C   LEU A 180      21.738  79.263  11.072  1.00 94.43           C  
ATOM   1395  O   LEU A 180      22.671  79.776  11.695  1.00 94.43           O  
ATOM   1396  CB  LEU A 180      21.712  76.765  10.939  1.00 94.43           C  
ATOM   1397  CG  LEU A 180      21.346  75.409  11.546  1.00 94.43           C  
ATOM   1398  CD1 LEU A 180      22.019  74.282  10.770  1.00 94.43           C  
ATOM   1399  CD2 LEU A 180      21.736  75.359  13.020  1.00 94.43           C  
ATOM   1400  N   LYS A 181      21.309  79.747   9.867  1.00 93.63           N  
ATOM   1401  CA  LYS A 181      21.825  81.015   9.358  1.00 93.63           C  
ATOM   1402  C   LYS A 181      21.575  82.148  10.349  1.00 93.63           C  
ATOM   1403  O   LYS A 181      22.441  82.999  10.559  1.00 93.63           O  
ATOM   1404  CB  LYS A 181      21.189  81.350   8.008  1.00 93.63           C  
ATOM   1405  CG  LYS A 181      21.805  80.607   6.833  1.00 93.63           C  
ATOM   1406  CD  LYS A 181      21.197  81.052   5.509  1.00 93.63           C  
ATOM   1407  CE  LYS A 181      21.795  80.292   4.333  1.00 93.63           C  
ATOM   1408  NZ  LYS A 181      21.139  80.661   3.043  1.00 93.63           N1+
ATOM   1409  N   ILE A 182      20.352  82.202  10.937  1.00 93.38           N  
ATOM   1410  CA  ILE A 182      19.986  83.202  11.935  1.00 93.38           C  
ATOM   1411  C   ILE A 182      20.900  83.076  13.151  1.00 93.38           C  
ATOM   1412  O   ILE A 182      21.395  84.079  13.671  1.00 93.38           O  
ATOM   1413  CB  ILE A 182      18.507  83.061  12.360  1.00 93.38           C  
ATOM   1414  CG1 ILE A 182      17.580  83.415  11.192  1.00 93.38           C  
ATOM   1415  CG2 ILE A 182      18.210  83.937  13.580  1.00 93.38           C  
ATOM   1416  CD1 ILE A 182      16.117  83.068  11.435  1.00 93.38           C  
ATOM   1417  N   VAL A 183      21.115  81.887  13.666  1.00 92.86           N  
ATOM   1418  CA  VAL A 183      21.975  81.611  14.811  1.00 92.86           C  
ATOM   1419  C   VAL A 183      23.402  82.062  14.506  1.00 92.86           C  
ATOM   1420  O   VAL A 183      24.071  82.646  15.362  1.00 92.86           O  
ATOM   1421  CB  VAL A 183      21.959  80.111  15.184  1.00 92.86           C  
ATOM   1422  CG1 VAL A 183      23.000  79.811  16.260  1.00 92.86           C  
ATOM   1423  CG2 VAL A 183      20.566  79.694  15.653  1.00 92.86           C  
ATOM   1424  N   GLN A 184      23.824  81.767  13.264  1.00 91.05           N  
ATOM   1425  CA  GLN A 184      25.151  82.199  12.840  1.00 91.05           C  
ATOM   1426  C   GLN A 184      25.248  83.721  12.804  1.00 91.05           C  
ATOM   1427  O   GLN A 184      26.268  84.293  13.195  1.00 91.05           O  
ATOM   1428  CB  GLN A 184      25.492  81.617  11.468  1.00 91.05           C  
ATOM   1429  CG  GLN A 184      26.904  81.939  10.997  1.00 91.05           C  
ATOM   1430  CD  GLN A 184      27.222  81.340   9.640  1.00 91.05           C  
ATOM   1431  NE2 GLN A 184      28.430  80.807   9.495  1.00 91.05           N  
ATOM   1432  OE1 GLN A 184      26.388  81.357   8.730  1.00 91.05           O  
ATOM   1433  N   GLN A 185      24.235  84.434  12.284  1.00 90.52           N  
ATOM   1434  CA  GLN A 185      24.219  85.883  12.117  1.00 90.52           C  
ATOM   1435  C   GLN A 185      24.031  86.589  13.457  1.00 90.52           C  
ATOM   1436  O   GLN A 185      24.584  87.669  13.678  1.00 90.52           O  
ATOM   1437  CB  GLN A 185      23.115  86.300  11.146  1.00 90.52           C  
ATOM   1438  CG  GLN A 185      23.388  85.910   9.699  1.00 90.52           C  
ATOM   1439  CD  GLN A 185      22.234  86.244   8.772  1.00 90.52           C  
ATOM   1440  NE2 GLN A 185      22.436  86.038   7.476  1.00 90.52           N  
ATOM   1441  OE1 GLN A 185      21.170  86.686   9.218  1.00 90.52           O  
ATOM   1442  N   LEU A 186      23.205  85.968  14.363  1.00 89.21           N  
ATOM   1443  CA  LEU A 186      22.901  86.545  15.668  1.00 89.21           C  
ATOM   1444  C   LEU A 186      23.269  85.581  16.790  1.00 89.21           C  
ATOM   1445  O   LEU A 186      22.390  85.031  17.456  1.00 89.21           O  
ATOM   1446  CB  LEU A 186      21.416  86.910  15.760  1.00 89.21           C  
ATOM   1447  CG  LEU A 186      20.891  87.883  14.704  1.00 89.21           C  
ATOM   1448  CD1 LEU A 186      19.370  87.979  14.782  1.00 89.21           C  
ATOM   1449  CD2 LEU A 186      21.528  89.257  14.878  1.00 89.21           C  
ATOM   1450  N   PRO A 187      24.621  85.472  16.955  1.00 86.33           N  
ATOM   1451  CA  PRO A 187      25.016  84.500  17.978  1.00 86.33           C  
ATOM   1452  C   PRO A 187      24.660  84.953  19.392  1.00 86.33           C  
ATOM   1453  O   PRO A 187      24.760  86.143  19.706  1.00 86.33           O  
ATOM   1454  CB  PRO A 187      26.533  84.398  17.801  1.00 86.33           C  
ATOM   1455  CG  PRO A 187      26.932  85.696  17.175  1.00 86.33           C  
ATOM   1456  CD  PRO A 187      25.772  86.217  16.378  1.00 86.33           C  
ATOM   1457  N   ASP A 188      23.993  84.101  20.198  1.00 82.68           N  
ATOM   1458  CA  ASP A 188      23.794  84.332  21.626  1.00 82.68           C  
ATOM   1459  C   ASP A 188      22.674  85.339  21.870  1.00 82.68           C  
ATOM   1460  O   ASP A 188      22.755  86.155  22.791  1.00 82.68           O  
ATOM   1461  CB  ASP A 188      25.092  84.818  22.277  1.00 82.68           C  
ATOM   1462  CG  ASP A 188      25.383  84.136  23.602  1.00 82.68           C  
ATOM   1463  OD1 ASP A 188      24.570  83.298  24.048  1.00 82.68           O  
ATOM   1464  OD2 ASP A 188      26.435  84.440  24.206  1.00 82.68           O1-
ATOM   1465  N   THR A 189      21.685  85.498  20.949  1.00 89.16           N  
ATOM   1466  CA  THR A 189      20.505  86.342  21.100  1.00 89.16           C  
ATOM   1467  C   THR A 189      19.274  85.499  21.423  1.00 89.16           C  
ATOM   1468  O   THR A 189      19.243  84.301  21.135  1.00 89.16           O  
ATOM   1469  CB  THR A 189      20.243  87.170  19.828  1.00 89.16           C  
ATOM   1470  CG2 THR A 189      21.446  88.043  19.483  1.00 89.16           C  
ATOM   1471  OG1 THR A 189      19.980  86.283  18.733  1.00 89.16           O  
ATOM   1472  N   GLU A 190      18.272  86.114  22.150  1.00 88.82           N  
ATOM   1473  CA  GLU A 190      16.999  85.463  22.445  1.00 88.82           C  
ATOM   1474  C   GLU A 190      16.263  85.082  21.163  1.00 88.82           C  
ATOM   1475  O   GLU A 190      15.614  84.036  21.100  1.00 88.82           O  
ATOM   1476  CB  GLU A 190      16.117  86.370  23.307  1.00 88.82           C  
ATOM   1477  CG  GLU A 190      16.591  86.499  24.747  1.00 88.82           C  
ATOM   1478  CD  GLU A 190      16.452  85.213  25.543  1.00 88.82           C  
ATOM   1479  OE1 GLU A 190      17.398  84.847  26.277  1.00 88.82           O  
ATOM   1480  OE2 GLU A 190      15.388  84.563  25.432  1.00 88.82           O1-
ATOM   1481  N   LEU A 191      16.436  85.904  20.211  1.00 89.57           N  
ATOM   1482  CA  LEU A 191      15.832  85.686  18.901  1.00 89.57           C  
ATOM   1483  C   LEU A 191      16.411  84.443  18.234  1.00 89.57           C  
ATOM   1484  O   LEU A 191      15.677  83.659  17.630  1.00 89.57           O  
ATOM   1485  CB  LEU A 191      16.044  86.908  18.003  1.00 89.57           C  
ATOM   1486  CG  LEU A 191      15.214  86.957  16.718  1.00 89.57           C  
ATOM   1487  CD1 LEU A 191      13.950  87.782  16.935  1.00 89.57           C  
ATOM   1488  CD2 LEU A 191      16.040  87.527  15.571  1.00 89.57           C  
ATOM   1489  N   ALA A 192      17.710  84.171  18.300  1.00 89.87           N  
ATOM   1490  CA  ALA A 192      18.384  82.981  17.788  1.00 89.87           C  
ATOM   1491  C   ALA A 192      17.900  81.724  18.506  1.00 89.87           C  
ATOM   1492  O   ALA A 192      17.644  80.699  17.872  1.00 89.87           O  
ATOM   1493  CB  ALA A 192      19.897  83.123  17.932  1.00 89.87           C  
ATOM   1494  N   LYS A 193      17.688  81.795  19.832  1.00 91.27           N  
ATOM   1495  CA  LYS A 193      17.180  80.683  20.631  1.00 91.27           C  
ATOM   1496  C   LYS A 193      15.734  80.359  20.265  1.00 91.27           C  
ATOM   1497  O   LYS A 193      15.368  79.189  20.138  1.00 91.27           O  
ATOM   1498  CB  LYS A 193      17.283  81.003  22.124  1.00 91.27           C  
ATOM   1499  CG  LYS A 193      18.709  81.050  22.650  1.00 91.27           C  
ATOM   1500  CD  LYS A 193      18.746  81.354  24.142  1.00 91.27           C  
ATOM   1501  CE  LYS A 193      20.174  81.483  24.652  1.00 91.27           C  
ATOM   1502  NZ  LYS A 193      20.214  81.828  26.105  1.00 91.27           N1+
ATOM   1503  N   GLU A 194      14.922  81.412  20.109  1.00 92.04           N  
ATOM   1504  CA  GLU A 194      13.518  81.244  19.746  1.00 92.04           C  
ATOM   1505  C   GLU A 194      13.375  80.678  18.336  1.00 92.04           C  
ATOM   1506  O   GLU A 194      12.499  79.850  18.080  1.00 92.04           O  
ATOM   1507  CB  GLU A 194      12.771  82.576  19.856  1.00 92.04           C  
ATOM   1508  CG  GLU A 194      12.568  83.051  21.288  1.00 92.04           C  
ATOM   1509  CD  GLU A 194      11.805  84.363  21.382  1.00 92.04           C  
ATOM   1510  OE1 GLU A 194      11.583  84.856  22.511  1.00 92.04           O  
ATOM   1511  OE2 GLU A 194      11.425  84.900  20.319  1.00 92.04           O1-
ATOM   1512  N   ALA A 195      14.251  81.161  17.362  1.00 92.43           N  
ATOM   1513  CA  ALA A 195      14.265  80.650  15.993  1.00 92.43           C  
ATOM   1514  C   ALA A 195      14.618  79.166  15.965  1.00 92.43           C  
ATOM   1515  O   ALA A 195      13.979  78.383  15.257  1.00 92.43           O  
ATOM   1516  CB  ALA A 195      15.251  81.444  15.140  1.00 92.43           C  
ATOM   1517  N   LEU A 196      15.594  78.757  16.795  1.00 92.39           N  
ATOM   1518  CA  LEU A 196      16.022  77.366  16.903  1.00 92.39           C  
ATOM   1519  C   LEU A 196      14.931  76.510  17.539  1.00 92.39           C  
ATOM   1520  O   LEU A 196      14.669  75.393  17.085  1.00 92.39           O  
ATOM   1521  CB  LEU A 196      17.310  77.264  17.724  1.00 92.39           C  
ATOM   1522  CG  LEU A 196      18.026  75.913  17.697  1.00 92.39           C  
ATOM   1523  CD1 LEU A 196      18.531  75.609  16.291  1.00 92.39           C  
ATOM   1524  CD2 LEU A 196      19.176  75.897  18.699  1.00 92.39           C  
ATOM   1525  N   LYS A 197      14.284  76.981  18.616  1.00 92.07           N  
ATOM   1526  CA  LYS A 197      13.175  76.297  19.272  1.00 92.07           C  
ATOM   1527  C   LYS A 197      12.020  76.064  18.302  1.00 92.07           C  
ATOM   1528  O   LYS A 197      11.453  74.972  18.254  1.00 92.07           O  
ATOM   1529  CB  LYS A 197      12.690  77.096  20.483  1.00 92.07           C  
ATOM   1530  CG  LYS A 197      11.633  76.382  21.312  1.00 92.07           C  
ATOM   1531  CD  LYS A 197      11.197  77.223  22.505  1.00 92.07           C  
ATOM   1532  CE  LYS A 197      10.087  76.544  23.295  1.00 92.07           C  
ATOM   1533  NZ  LYS A 197       9.630  77.381  24.443  1.00 92.07           N1+
ATOM   1534  N   LEU A 198      11.598  77.080  17.643  1.00 93.24           N  
ATOM   1535  CA  LEU A 198      10.516  77.008  16.666  1.00 93.24           C  
ATOM   1536  C   LEU A 198      10.847  76.012  15.560  1.00 93.24           C  
ATOM   1537  O   LEU A 198       9.996  75.214  15.162  1.00 93.24           O  
ATOM   1538  CB  LEU A 198      10.247  78.389  16.063  1.00 93.24           C  
ATOM   1539  CG  LEU A 198       9.083  78.482  15.075  1.00 93.24           C  
ATOM   1540  CD1 LEU A 198       7.781  78.065  15.750  1.00 93.24           C  
ATOM   1541  CD2 LEU A 198       8.971  79.895  14.512  1.00 93.24           C  
ATOM   1542  N   ALA A 199      12.070  76.048  14.956  1.00 91.76           N  
ATOM   1543  CA  ALA A 199      12.528  75.118  13.926  1.00 91.76           C  
ATOM   1544  C   ALA A 199      12.489  73.678  14.430  1.00 91.76           C  
ATOM   1545  O   ALA A 199      12.096  72.768  13.698  1.00 91.76           O  
ATOM   1546  CB  ALA A 199      13.939  75.481  13.470  1.00 91.76           C  
ATOM   1547  N   LYS A 200      12.869  73.472  15.663  1.00 91.56           N  
ATOM   1548  CA  LYS A 200      12.806  72.151  16.283  1.00 91.56           C  
ATOM   1549  C   LYS A 200      11.368  71.642  16.346  1.00 91.56           C  
ATOM   1550  O   LYS A 200      11.104  70.473  16.053  1.00 91.56           O  
ATOM   1551  CB  LYS A 200      13.410  72.187  17.686  1.00 91.56           C  
ATOM   1552  CG  LYS A 200      13.629  70.812  18.302  1.00 91.56           C  
ATOM   1553  CD  LYS A 200      14.320  70.910  19.656  1.00 91.56           C  
ATOM   1554  CE  LYS A 200      14.488  69.540  20.299  1.00 91.56           C  
ATOM   1555  NZ  LYS A 200      15.176  69.629  21.622  1.00 91.56           N1+
ATOM   1556  N   GLU A 201      10.464  72.491  16.758  1.00 90.30           N  
ATOM   1557  CA  GLU A 201       9.049  72.143  16.830  1.00 90.30           C  
ATOM   1558  C   GLU A 201       8.478  71.859  15.443  1.00 90.30           C  
ATOM   1559  O   GLU A 201       7.670  70.945  15.273  1.00 90.30           O  
ATOM   1560  CB  GLU A 201       8.253  73.261  17.508  1.00 90.30           C  
ATOM   1561  CG  GLU A 201       8.484  73.358  19.008  1.00 90.30           C  
ATOM   1562  CD  GLU A 201       7.686  74.471  19.668  1.00 90.30           C  
ATOM   1563  OE1 GLU A 201       7.772  74.627  20.907  1.00 90.30           O  
ATOM   1564  OE2 GLU A 201       6.966  75.191  18.940  1.00 90.30           O1-
ATOM   1565  N   ALA A 202       8.896  72.613  14.544  1.00 88.65           N  
ATOM   1566  CA  ALA A 202       8.387  72.486  13.181  1.00 88.65           C  
ATOM   1567  C   ALA A 202       8.861  71.187  12.537  1.00 88.65           C  
ATOM   1568  O   ALA A 202       8.108  70.537  11.807  1.00 88.65           O  
ATOM   1569  CB  ALA A 202       8.822  73.683  12.338  1.00 88.65           C  
ATOM   1570  N   VAL A 203      10.117  70.790  12.765  1.00 87.41           N  
ATOM   1571  CA  VAL A 203      10.725  69.606  12.169  1.00 87.41           C  
ATOM   1572  C   VAL A 203      10.064  68.348  12.729  1.00 87.41           C  
ATOM   1573  O   VAL A 203      10.088  67.291  12.094  1.00 87.41           O  
ATOM   1574  CB  VAL A 203      12.249  69.562  12.419  1.00 87.41           C  
ATOM   1575  CG1 VAL A 203      12.837  68.235  11.945  1.00 87.41           C  
ATOM   1576  CG2 VAL A 203      12.937  70.734  11.721  1.00 87.41           C  
ATOM   1577  N   LYS A 204       9.424  68.469  13.906  1.00 86.23           N  
ATOM   1578  CA  LYS A 204       8.676  67.369  14.508  1.00 86.23           C  
ATOM   1579  C   LYS A 204       7.283  67.250  13.893  1.00 86.23           C  
ATOM   1580  O   LYS A 204       6.645  66.200  13.989  1.00 86.23           O  
ATOM   1581  CB  LYS A 204       8.565  67.559  16.022  1.00 86.23           C  
ATOM   1582  CG  LYS A 204       9.883  67.395  16.763  1.00 86.23           C  
ATOM   1583  CD  LYS A 204       9.708  67.590  18.264  1.00 86.23           C  
ATOM   1584  CE  LYS A 204      11.035  67.477  19.002  1.00 86.23           C  
ATOM   1585  NZ  LYS A 204      10.877  67.721  20.467  1.00 86.23           N1+
ATOM   1586  N   SER A 205       6.884  68.314  13.167  1.00 82.46           N  
ATOM   1587  CA  SER A 205       5.559  68.356  12.558  1.00 82.46           C  
ATOM   1588  C   SER A 205       5.574  67.749  11.158  1.00 82.46           C  
ATOM   1589  O   SER A 205       6.556  67.890  10.426  1.00 82.46           O  
ATOM   1590  CB  SER A 205       5.043  69.794  12.493  1.00 82.46           C  
ATOM   1591  OG  SER A 205       3.823  69.859  11.776  1.00 82.46           O  
ATOM   1592  N   THR A 206       4.710  66.902  10.750  1.00 80.66           N  
ATOM   1593  CA  THR A 206       4.612  66.339   9.409  1.00 80.66           C  
ATOM   1594  C   THR A 206       3.775  67.240   8.504  1.00 80.66           C  
ATOM   1595  O   THR A 206       3.615  66.957   7.315  1.00 80.66           O  
ATOM   1596  CB  THR A 206       4.000  64.927   9.438  1.00 80.66           C  
ATOM   1597  CG2 THR A 206       4.906  63.950  10.180  1.00 80.66           C  
ATOM   1598  OG1 THR A 206       2.729  64.977  10.100  1.00 80.66           O  
ATOM   1599  N   ASP A 207       3.371  68.380   9.072  1.00 85.88           N  
ATOM   1600  CA  ASP A 207       2.498  69.284   8.331  1.00 85.88           C  
ATOM   1601  C   ASP A 207       3.309  70.258   7.480  1.00 85.88           C  
ATOM   1602  O   ASP A 207       3.959  71.161   8.010  1.00 85.88           O  
ATOM   1603  CB  ASP A 207       1.587  70.055   9.289  1.00 85.88           C  
ATOM   1604  CG  ASP A 207       0.496  70.833   8.573  1.00 85.88           C  
ATOM   1605  OD1 ASP A 207       0.657  71.147   7.374  1.00 85.88           O  
ATOM   1606  OD2 ASP A 207      -0.533  71.135   9.215  1.00 85.88           O1-
ATOM   1607  N   SER A 208       3.305  70.023   6.176  1.00 86.64           N  
ATOM   1608  CA  SER A 208       4.077  70.814   5.223  1.00 86.64           C  
ATOM   1609  C   SER A 208       3.699  72.290   5.294  1.00 86.64           C  
ATOM   1610  O   SER A 208       4.556  73.164   5.142  1.00 86.64           O  
ATOM   1611  CB  SER A 208       3.865  70.293   3.800  1.00 86.64           C  
ATOM   1612  OG  SER A 208       2.504  70.407   3.420  1.00 86.64           O  
ATOM   1613  N   GLU A 209       2.418  72.581   5.584  1.00 88.01           N  
ATOM   1614  CA  GLU A 209       1.930  73.952   5.705  1.00 88.01           C  
ATOM   1615  C   GLU A 209       2.516  74.640   6.935  1.00 88.01           C  
ATOM   1616  O   GLU A 209       2.856  75.824   6.887  1.00 88.01           O  
ATOM   1617  CB  GLU A 209       0.401  73.975   5.766  1.00 88.01           C  
ATOM   1618  CG  GLU A 209      -0.273  73.678   4.435  1.00 88.01           C  
ATOM   1619  CD  GLU A 209      -0.054  74.766   3.396  1.00 88.01           C  
ATOM   1620  OE1 GLU A 209       0.105  74.439   2.198  1.00 88.01           O  
ATOM   1621  OE2 GLU A 209      -0.041  75.957   3.783  1.00 88.01           O1-
ATOM   1622  N   ALA A 210       2.631  73.932   8.045  1.00 89.70           N  
ATOM   1623  CA  ALA A 210       3.271  74.414   9.267  1.00 89.70           C  
ATOM   1624  C   ALA A 210       4.743  74.734   9.025  1.00 89.70           C  
ATOM   1625  O   ALA A 210       5.251  75.750   9.507  1.00 89.70           O  
ATOM   1626  CB  ALA A 210       3.130  73.382  10.384  1.00 89.70           C  
ATOM   1627  N   LEU A 211       5.452  73.906   8.250  1.00 91.07           N  
ATOM   1628  CA  LEU A 211       6.852  74.121   7.900  1.00 91.07           C  
ATOM   1629  C   LEU A 211       7.009  75.367   7.035  1.00 91.07           C  
ATOM   1630  O   LEU A 211       7.967  76.127   7.202  1.00 91.07           O  
ATOM   1631  CB  LEU A 211       7.414  72.902   7.164  1.00 91.07           C  
ATOM   1632  CG  LEU A 211       7.647  71.648   8.010  1.00 91.07           C  
ATOM   1633  CD1 LEU A 211       8.013  70.467   7.118  1.00 91.07           C  
ATOM   1634  CD2 LEU A 211       8.736  71.898   9.047  1.00 91.07           C  
ATOM   1635  N   LYS A 212       6.038  75.645   6.095  1.00 91.52           N  
ATOM   1636  CA  LYS A 212       6.064  76.832   5.244  1.00 91.52           C  
ATOM   1637  C   LYS A 212       5.865  78.102   6.066  1.00 91.52           C  
ATOM   1638  O   LYS A 212       6.499  79.125   5.801  1.00 91.52           O  
ATOM   1639  CB  LYS A 212       4.992  76.737   4.158  1.00 91.52           C  
ATOM   1640  CG  LYS A 212       5.321  75.751   3.047  1.00 91.52           C  
ATOM   1641  CD  LYS A 212       4.231  75.721   1.984  1.00 91.52           C  
ATOM   1642  CE  LYS A 212       4.523  74.681   0.910  1.00 91.52           C  
ATOM   1643  NZ  LYS A 212       3.422  74.598  -0.094  1.00 91.52           N1+
ATOM   1644  N   VAL A 213       4.966  78.054   7.038  1.00 93.75           N  
ATOM   1645  CA  VAL A 213       4.711  79.174   7.939  1.00 93.75           C  
ATOM   1646  C   VAL A 213       5.972  79.490   8.741  1.00 93.75           C  
ATOM   1647  O   VAL A 213       6.361  80.654   8.864  1.00 93.75           O  
ATOM   1648  CB  VAL A 213       3.533  78.877   8.894  1.00 93.75           C  
ATOM   1649  CG1 VAL A 213       3.430  79.951   9.975  1.00 93.75           C  
ATOM   1650  CG2 VAL A 213       2.225  78.773   8.111  1.00 93.75           C  
ATOM   1651  N   VAL A 214       6.637  78.503   9.273  1.00 94.50           N  
ATOM   1652  CA  VAL A 214       7.864  78.659  10.049  1.00 94.50           C  
ATOM   1653  C   VAL A 214       8.981  79.185   9.148  1.00 94.50           C  
ATOM   1654  O   VAL A 214       9.748  80.063   9.549  1.00 94.50           O  
ATOM   1655  CB  VAL A 214       8.291  77.330  10.709  1.00 94.50           C  
ATOM   1656  CG1 VAL A 214       9.657  77.474  11.380  1.00 94.50           C  
ATOM   1657  CG2 VAL A 214       7.241  76.874  11.719  1.00 94.50           C  
ATOM   1658  N   GLU A 215       9.041  78.607   7.939  1.00 94.18           N  
ATOM   1659  CA  GLU A 215      10.010  79.103   6.966  1.00 94.18           C  
ATOM   1660  C   GLU A 215       9.834  80.599   6.725  1.00 94.18           C  
ATOM   1661  O   GLU A 215      10.809  81.353   6.728  1.00 94.18           O  
ATOM   1662  CB  GLU A 215       9.886  78.339   5.646  1.00 94.18           C  
ATOM   1663  CG  GLU A 215      10.868  78.796   4.576  1.00 94.18           C  
ATOM   1664  CD  GLU A 215      10.670  78.097   3.241  1.00 94.18           C  
ATOM   1665  OE1 GLU A 215      11.350  78.464   2.256  1.00 94.18           O  
ATOM   1666  OE2 GLU A 215       9.826  77.175   3.178  1.00 94.18           O1-
ATOM   1667  N   LEU A 216       8.617  81.042   6.491  1.00 94.72           N  
ATOM   1668  CA  LEU A 216       8.304  82.443   6.236  1.00 94.72           C  
ATOM   1669  C   LEU A 216       8.668  83.309   7.438  1.00 94.72           C  
ATOM   1670  O   LEU A 216       9.234  84.391   7.280  1.00 94.72           O  
ATOM   1671  CB  LEU A 216       6.819  82.609   5.904  1.00 94.72           C  
ATOM   1672  CG  LEU A 216       6.382  83.992   5.419  1.00 94.72           C  
ATOM   1673  CD1 LEU A 216       7.116  84.359   4.133  1.00 94.72           C  
ATOM   1674  CD2 LEU A 216       4.873  84.035   5.210  1.00 94.72           C  
ATOM   1675  N   ALA A 217       8.338  82.898   8.648  1.00 95.03           N  
ATOM   1676  CA  ALA A 217       8.670  83.617   9.876  1.00 95.03           C  
ATOM   1677  C   ALA A 217      10.179  83.794  10.017  1.00 95.03           C  
ATOM   1678  O   ALA A 217      10.653  84.878  10.366  1.00 95.03           O  
ATOM   1679  CB  ALA A 217       8.108  82.882  11.090  1.00 95.03           C  
ATOM   1680  N   LEU A 218      10.962  82.712   9.799  1.00 95.18           N  
ATOM   1681  CA  LEU A 218      12.417  82.765   9.895  1.00 95.18           C  
ATOM   1682  C   LEU A 218      12.999  83.679   8.824  1.00 95.18           C  
ATOM   1683  O   LEU A 218      13.984  84.381   9.069  1.00 95.18           O  
ATOM   1684  CB  LEU A 218      13.013  81.361   9.764  1.00 95.18           C  
ATOM   1685  CG  LEU A 218      12.766  80.406  10.933  1.00 95.18           C  
ATOM   1686  CD1 LEU A 218      13.348  79.030  10.626  1.00 95.18           C  
ATOM   1687  CD2 LEU A 218      13.361  80.970  12.218  1.00 95.18           C  
ATOM   1688  N   GLU A 219      12.421  83.646   7.529  1.00 94.34           N  
ATOM   1689  CA  GLU A 219      12.841  84.571   6.480  1.00 94.34           C  
ATOM   1690  C   GLU A 219      12.673  86.022   6.923  1.00 94.34           C  
ATOM   1691  O   GLU A 219      13.528  86.865   6.643  1.00 94.34           O  
ATOM   1692  CB  GLU A 219      12.052  84.319   5.193  1.00 94.34           C  
ATOM   1693  CG  GLU A 219      12.463  83.051   4.458  1.00 94.34           C  
ATOM   1694  CD  GLU A 219      11.618  82.772   3.225  1.00 94.34           C  
ATOM   1695  OE1 GLU A 219      11.923  81.809   2.485  1.00 94.34           O  
ATOM   1696  OE2 GLU A 219      10.644  83.523   2.996  1.00 94.34           O1-
ATOM   1697  N   ILE A 220      11.535  86.318   7.626  1.00 93.53           N  
ATOM   1698  CA  ILE A 220      11.262  87.652   8.148  1.00 93.53           C  
ATOM   1699  C   ILE A 220      12.323  88.031   9.179  1.00 93.53           C  
ATOM   1700  O   ILE A 220      12.835  89.153   9.168  1.00 93.53           O  
ATOM   1701  CB  ILE A 220       9.852  87.734   8.778  1.00 93.53           C  
ATOM   1702  CG1 ILE A 220       8.776  87.594   7.695  1.00 93.53           C  
ATOM   1703  CG2 ILE A 220       9.683  89.045   9.552  1.00 93.53           C  
ATOM   1704  CD1 ILE A 220       7.365  87.428   8.243  1.00 93.53           C  
ATOM   1705  N   VAL A 221      12.685  87.155  10.101  1.00 93.16           N  
ATOM   1706  CA  VAL A 221      13.694  87.375  11.131  1.00 93.16           C  
ATOM   1707  C   VAL A 221      15.045  87.663  10.479  1.00 93.16           C  
ATOM   1708  O   VAL A 221      15.774  88.555  10.915  1.00 93.16           O  
ATOM   1709  CB  VAL A 221      13.808  86.162  12.082  1.00 93.16           C  
ATOM   1710  CG1 VAL A 221      14.973  86.346  13.053  1.00 93.16           C  
ATOM   1711  CG2 VAL A 221      12.500  85.958  12.843  1.00 93.16           C  
ATOM   1712  N   GLN A 222      15.333  86.907   9.430  1.00 91.31           N  
ATOM   1713  CA  GLN A 222      16.578  87.122   8.700  1.00 91.31           C  
ATOM   1714  C   GLN A 222      16.600  88.499   8.043  1.00 91.31           C  
ATOM   1715  O   GLN A 222      17.643  89.154   7.997  1.00 91.31           O  
ATOM   1716  CB  GLN A 222      16.775  86.033   7.643  1.00 91.31           C  
ATOM   1717  CG  GLN A 222      18.142  86.067   6.973  1.00 91.31           C  
ATOM   1718  CD  GLN A 222      18.337  84.938   5.979  1.00 91.31           C  
ATOM   1719  NE2 GLN A 222      19.530  84.354   5.970  1.00 91.31           N  
ATOM   1720  OE1 GLN A 222      17.421  84.592   5.225  1.00 91.31           O  
ATOM   1721  N   GLN A 223      15.466  88.951   7.469  1.00 90.79           N  
ATOM   1722  CA  GLN A 223      15.364  90.229   6.772  1.00 90.79           C  
ATOM   1723  C   GLN A 223      15.349  91.394   7.759  1.00 90.79           C  
ATOM   1724  O   GLN A 223      15.879  92.467   7.468  1.00 90.79           O  
ATOM   1725  CB  GLN A 223      14.112  90.266   5.896  1.00 90.79           C  
ATOM   1726  CG  GLN A 223      14.187  89.357   4.677  1.00 90.79           C  
ATOM   1727  CD  GLN A 223      12.901  89.347   3.872  1.00 90.79           C  
ATOM   1728  NE2 GLN A 223      12.861  88.525   2.829  1.00 90.79           N  
ATOM   1729  OE1 GLN A 223      11.951  90.071   4.186  1.00 90.79           O  
ATOM   1730  N   LEU A 224      14.680  91.169   8.975  1.00 89.12           N  
ATOM   1731  CA  LEU A 224      14.551  92.197  10.000  1.00 89.12           C  
ATOM   1732  C   LEU A 224      15.151  91.727  11.321  1.00 89.12           C  
ATOM   1733  O   LEU A 224      14.420  91.438  12.272  1.00 89.12           O  
ATOM   1734  CB  LEU A 224      13.080  92.572  10.200  1.00 89.12           C  
ATOM   1735  CG  LEU A 224      12.339  93.091   8.967  1.00 89.12           C  
ATOM   1736  CD1 LEU A 224      10.846  93.212   9.256  1.00 89.12           C  
ATOM   1737  CD2 LEU A 224      12.912  94.433   8.523  1.00 89.12           C  
ATOM   1738  N   PRO A 225      16.511  91.677  11.308  1.00 85.92           N  
ATOM   1739  CA  PRO A 225      17.122  91.168  12.539  1.00 85.92           C  
ATOM   1740  C   PRO A 225      16.966  92.129  13.716  1.00 85.92           C  
ATOM   1741  O   PRO A 225      17.015  93.348  13.533  1.00 85.92           O  
ATOM   1742  CB  PRO A 225      18.597  91.005  12.160  1.00 85.92           C  
ATOM   1743  CG  PRO A 225      18.808  91.962  11.030  1.00 85.92           C  
ATOM   1744  CD  PRO A 225      17.505  92.140  10.305  1.00 85.92           C  
ATOM   1745  N   ASP A 226      16.476  91.668  14.863  1.00 81.81           N  
ATOM   1746  CA  ASP A 226      16.501  92.436  16.104  1.00 81.81           C  
ATOM   1747  C   ASP A 226      15.343  93.429  16.159  1.00 81.81           C  
ATOM   1748  O   ASP A 226      15.505  94.554  16.635  1.00 81.81           O  
ATOM   1749  CB  ASP A 226      17.834  93.173  16.253  1.00 81.81           C  
ATOM   1750  CG  ASP A 226      18.231  93.394  17.701  1.00 81.81           C  
ATOM   1751  OD1 ASP A 226      17.589  92.816  18.605  1.00 81.81           O  
ATOM   1752  OD2 ASP A 226      19.194  94.154  17.941  1.00 81.81           O1-
ATOM   1753  N   THR A 227      14.201  93.166  15.512  1.00 88.36           N  
ATOM   1754  CA  THR A 227      12.990  93.977  15.552  1.00 88.36           C  
ATOM   1755  C   THR A 227      11.892  93.272  16.343  1.00 88.36           C  
ATOM   1756  O   THR A 227      11.908  92.047  16.480  1.00 88.36           O  
ATOM   1757  CB  THR A 227      12.483  94.294  14.134  1.00 88.36           C  
ATOM   1758  CG2 THR A 227      13.551  95.013  13.315  1.00 88.36           C  
ATOM   1759  OG1 THR A 227      12.133  93.071  13.474  1.00 88.36           O  
ATOM   1760  N   GLU A 228      10.966  94.101  16.978  1.00 88.26           N  
ATOM   1761  CA  GLU A 228       9.800  93.563  17.674  1.00 88.26           C  
ATOM   1762  C   GLU A 228       8.910  92.765  16.724  1.00 88.26           C  
ATOM   1763  O   GLU A 228       8.316  91.761  17.120  1.00 88.26           O  
ATOM   1764  CB  GLU A 228       8.995  94.691  18.325  1.00 88.26           C  
ATOM   1765  CG  GLU A 228       9.646  95.269  19.573  1.00 88.26           C  
ATOM   1766  CD  GLU A 228       8.642  95.683  20.637  1.00 88.26           C  
ATOM   1767  OE1 GLU A 228       8.982  95.639  21.841  1.00 88.26           O  
ATOM   1768  OE2 GLU A 228       7.506  96.052  20.263  1.00 88.26           O1-
ATOM   1769  N   LEU A 229       8.854  93.221  15.525  1.00 89.38           N  
ATOM   1770  CA  LEU A 229       8.081  92.568  14.474  1.00 89.38           C  
ATOM   1771  C   LEU A 229       8.620  91.171  14.191  1.00 89.38           C  
ATOM   1772  O   LEU A 229       7.849  90.233  13.979  1.00 89.38           O  
ATOM   1773  CB  LEU A 229       8.101  93.406  13.193  1.00 89.38           C  
ATOM   1774  CG  LEU A 229       7.158  92.958  12.076  1.00 89.38           C  
ATOM   1775  CD1 LEU A 229       5.705  93.112  12.514  1.00 89.38           C  
ATOM   1776  CD2 LEU A 229       7.424  93.751  10.801  1.00 89.38           C  
ATOM   1777  N   ALA A 230       9.918  90.913  14.175  1.00 90.11           N  
ATOM   1778  CA  ALA A 230      10.566  89.614  14.014  1.00 90.11           C  
ATOM   1779  C   ALA A 230      10.203  88.674  15.160  1.00 90.11           C  
ATOM   1780  O   ALA A 230       9.903  87.499  14.937  1.00 90.11           O  
ATOM   1781  CB  ALA A 230      12.082  89.782  13.927  1.00 90.11           C  
ATOM   1782  N   LYS A 231      10.144  89.215  16.393  1.00 91.05           N  
ATOM   1783  CA  LYS A 231       9.751  88.445  17.571  1.00 91.05           C  
ATOM   1784  C   LYS A 231       8.280  88.041  17.499  1.00 91.05           C  
ATOM   1785  O   LYS A 231       7.929  86.900  17.804  1.00 91.05           O  
ATOM   1786  CB  LYS A 231      10.012  89.246  18.847  1.00 91.05           C  
ATOM   1787  CG  LYS A 231      11.487  89.398  19.190  1.00 91.05           C  
ATOM   1788  CD  LYS A 231      11.681  90.144  20.505  1.00 91.05           C  
ATOM   1789  CE  LYS A 231      13.155  90.372  20.808  1.00 91.05           C  
ATOM   1790  NZ  LYS A 231      13.348  91.142  22.073  1.00 91.05           N1+
ATOM   1791  N   GLU A 232       7.460  88.998  17.111  1.00 91.62           N  
ATOM   1792  CA  GLU A 232       6.025  88.757  16.989  1.00 91.62           C  
ATOM   1793  C   GLU A 232       5.726  87.749  15.883  1.00 91.62           C  
ATOM   1794  O   GLU A 232       4.833  86.912  16.023  1.00 91.62           O  
ATOM   1795  CB  GLU A 232       5.279  90.067  16.722  1.00 91.62           C  
ATOM   1796  CG  GLU A 232       5.267  91.020  17.909  1.00 91.62           C  
ATOM   1797  CD  GLU A 232       4.516  92.313  17.633  1.00 91.62           C  
ATOM   1798  OE1 GLU A 232       4.584  93.245  18.465  1.00 91.62           O  
ATOM   1799  OE2 GLU A 232       3.854  92.395  16.573  1.00 91.62           O1-
ATOM   1800  N   ALA A 233       6.498  87.798  14.752  1.00 92.96           N  
ATOM   1801  CA  ALA A 233       6.358  86.841  13.657  1.00 92.96           C  
ATOM   1802  C   ALA A 233       6.706  85.428  14.115  1.00 92.96           C  
ATOM   1803  O   ALA A 233       6.006  84.470  13.780  1.00 92.96           O  
ATOM   1804  CB  ALA A 233       7.241  87.248  12.479  1.00 92.96           C  
ATOM   1805  N   LEU A 234       7.729  85.272  14.974  1.00 93.11           N  
ATOM   1806  CA  LEU A 234       8.135  83.984  15.522  1.00 93.11           C  
ATOM   1807  C   LEU A 234       7.087  83.451  16.494  1.00 93.11           C  
ATOM   1808  O   LEU A 234       6.774  82.259  16.483  1.00 93.11           O  
ATOM   1809  CB  LEU A 234       9.488  84.104  16.229  1.00 93.11           C  
ATOM   1810  CG  LEU A 234      10.716  84.227  15.325  1.00 93.11           C  
ATOM   1811  CD1 LEU A 234      11.973  84.433  16.164  1.00 93.11           C  
ATOM   1812  CD2 LEU A 234      10.855  82.992  14.440  1.00 93.11           C  
ATOM   1813  N   GLU A 235       6.524  84.334  17.308  1.00 92.17           N  
ATOM   1814  CA  GLU A 235       5.487  83.953  18.262  1.00 92.17           C  
ATOM   1815  C   GLU A 235       4.231  83.463  17.546  1.00 92.17           C  
ATOM   1816  O   GLU A 235       3.617  82.479  17.963  1.00 92.17           O  
ATOM   1817  CB  GLU A 235       5.142  85.129  19.179  1.00 92.17           C  
ATOM   1818  CG  GLU A 235       6.234  85.465  20.184  1.00 92.17           C  
ATOM   1819  CD  GLU A 235       5.929  86.705  21.010  1.00 92.17           C  
ATOM   1820  OE1 GLU A 235       6.772  87.099  21.847  1.00 92.17           O  
ATOM   1821  OE2 GLU A 235       4.837  87.285  20.819  1.00 92.17           O1-
ATOM   1822  N   LEU A 236       3.831  84.212  16.580  1.00 92.64           N  
ATOM   1823  CA  LEU A 236       2.670  83.844  15.778  1.00 92.64           C  
ATOM   1824  C   LEU A 236       2.881  82.492  15.103  1.00 92.64           C  
ATOM   1825  O   LEU A 236       1.976  81.655  15.083  1.00 92.64           O  
ATOM   1826  CB  LEU A 236       2.386  84.914  14.721  1.00 92.64           C  
ATOM   1827  CG  LEU A 236       1.150  84.696  13.849  1.00 92.64           C  
ATOM   1828  CD1 LEU A 236      -0.104  84.621  14.713  1.00 92.64           C  
ATOM   1829  CD2 LEU A 236       1.024  85.806  12.810  1.00 92.64           C  
ATOM   1830  N   ALA A 237       4.050  82.257  14.479  1.00 92.10           N  
ATOM   1831  CA  ALA A 237       4.392  80.984  13.852  1.00 92.10           C  
ATOM   1832  C   ALA A 237       4.374  79.849  14.871  1.00 92.10           C  
ATOM   1833  O   ALA A 237       3.919  78.742  14.570  1.00 92.10           O  
ATOM   1834  CB  ALA A 237       5.759  81.071  13.180  1.00 92.10           C  
ATOM   1835  N   GLU A 238       4.843  80.097  16.021  1.00 91.77           N  
ATOM   1836  CA  GLU A 238       4.803  79.116  17.101  1.00 91.77           C  
ATOM   1837  C   GLU A 238       3.367  78.731  17.446  1.00 91.77           C  
ATOM   1838  O   GLU A 238       3.060  77.550  17.617  1.00 91.77           O  
ATOM   1839  CB  GLU A 238       5.516  79.656  18.344  1.00 91.77           C  
ATOM   1840  CG  GLU A 238       5.644  78.638  19.469  1.00 91.77           C  
ATOM   1841  CD  GLU A 238       6.435  79.158  20.659  1.00 91.77           C  
ATOM   1842  OE1 GLU A 238       6.657  78.390  21.622  1.00 91.77           O  
ATOM   1843  OE2 GLU A 238       6.837  80.342  20.628  1.00 91.77           O1-
ATOM   1844  N   GLU A 239       2.492  79.685  17.613  1.00 89.13           N  
ATOM   1845  CA  GLU A 239       1.081  79.437  17.892  1.00 89.13           C  
ATOM   1846  C   GLU A 239       0.424  78.649  16.762  1.00 89.13           C  
ATOM   1847  O   GLU A 239      -0.411  77.778  17.009  1.00 89.13           O  
ATOM   1848  CB  GLU A 239       0.338  80.757  18.114  1.00 89.13           C  
ATOM   1849  CG  GLU A 239       0.666  81.432  19.438  1.00 89.13           C  
ATOM   1850  CD  GLU A 239      -0.082  82.739  19.647  1.00 89.13           C  
ATOM   1851  OE1 GLU A 239       0.166  83.426  20.663  1.00 89.13           O  
ATOM   1852  OE2 GLU A 239      -0.926  83.079  18.787  1.00 89.13           O1-
ATOM   1853  N   ALA A 240       0.842  78.962  15.615  1.00 87.47           N  
ATOM   1854  CA  ALA A 240       0.275  78.311  14.436  1.00 87.47           C  
ATOM   1855  C   ALA A 240       0.718  76.853  14.348  1.00 87.47           C  
ATOM   1856  O   ALA A 240      -0.066  75.981  13.968  1.00 87.47           O  
ATOM   1857  CB  ALA A 240       0.675  79.064  13.169  1.00 87.47           C  
ATOM   1858  N   VAL A 241       1.973  76.528  14.666  1.00 86.58           N  
ATOM   1859  CA  VAL A 241       2.545  75.187  14.594  1.00 86.58           C  
ATOM   1860  C   VAL A 241       1.906  74.295  15.656  1.00 86.58           C  
ATOM   1861  O   VAL A 241       1.857  73.072  15.500  1.00 86.58           O  
ATOM   1862  CB  VAL A 241       4.079  75.215  14.773  1.00 86.58           C  
ATOM   1863  CG1 VAL A 241       4.636  73.796  14.877  1.00 86.58           C  
ATOM   1864  CG2 VAL A 241       4.737  75.968  13.619  1.00 86.58           C  
ATOM   1865  N   LYS A 242       1.316  74.894  16.716  1.00 85.82           N  
ATOM   1866  CA  LYS A 242       0.617  74.174  17.776  1.00 85.82           C  
ATOM   1867  C   LYS A 242      -0.843  73.933  17.404  1.00 85.82           C  
ATOM   1868  O   LYS A 242      -1.502  73.065  17.984  1.00 85.82           O  
ATOM   1869  CB  LYS A 242       0.701  74.945  19.095  1.00 85.82           C  
ATOM   1870  CG  LYS A 242       2.096  74.979  19.704  1.00 85.82           C  
ATOM   1871  CD  LYS A 242       2.115  75.758  21.012  1.00 85.82           C  
ATOM   1872  CE  LYS A 242       3.519  75.834  21.597  1.00 85.82           C  
ATOM   1873  NZ  LYS A 242       3.554  76.649  22.848  1.00 85.82           N1+
ATOM   1874  N   SER A 243      -1.273  74.640  16.337  1.00 83.05           N  
ATOM   1875  CA  SER A 243      -2.665  74.548  15.905  1.00 83.05           C  
ATOM   1876  C   SER A 243      -2.844  73.471  14.840  1.00 83.05           C  
ATOM   1877  O   SER A 243      -1.982  73.293  13.978  1.00 83.05           O  
ATOM   1878  CB  SER A 243      -3.147  75.895  15.365  1.00 83.05           C  
ATOM   1879  OG  SER A 243      -4.450  75.781  14.820  1.00 83.05           O  
ATOM   1880  N   THR A 244      -3.738  72.582  14.902  1.00 80.49           N  
ATOM   1881  CA  THR A 244      -4.027  71.564  13.899  1.00 80.49           C  
ATOM   1882  C   THR A 244      -5.030  72.084  12.874  1.00 80.49           C  
ATOM   1883  O   THR A 244      -5.366  71.385  11.915  1.00 80.49           O  
ATOM   1884  CB  THR A 244      -4.572  70.278  14.548  1.00 80.49           C  
ATOM   1885  CG2 THR A 244      -3.524  69.627  15.445  1.00 80.49           C  
ATOM   1886  OG1 THR A 244      -5.725  70.600  15.336  1.00 80.49           O  
ATOM   1887  N   ASP A 245      -5.375  73.353  13.035  1.00 85.37           N  
ATOM   1888  CA  ASP A 245      -6.384  73.948  12.163  1.00 85.37           C  
ATOM   1889  C   ASP A 245      -5.747  74.516  10.896  1.00 85.37           C  
ATOM   1890  O   ASP A 245      -5.014  75.505  10.953  1.00 85.37           O  
ATOM   1891  CB  ASP A 245      -7.153  75.044  12.901  1.00 85.37           C  
ATOM   1892  CG  ASP A 245      -8.370  75.533  12.138  1.00 85.37           C  
ATOM   1893  OD1 ASP A 245      -8.402  75.406  10.894  1.00 85.37           O  
ATOM   1894  OD2 ASP A 245      -9.306  76.053  12.783  1.00 85.37           O1-
ATOM   1895  N   SER A 246      -6.009  73.902   9.763  1.00 86.34           N  
ATOM   1896  CA  SER A 246      -5.431  74.267   8.473  1.00 86.34           C  
ATOM   1897  C   SER A 246      -5.804  75.695   8.085  1.00 86.34           C  
ATOM   1898  O   SER A 246      -5.010  76.401   7.460  1.00 86.34           O  
ATOM   1899  CB  SER A 246      -5.892  73.296   7.385  1.00 86.34           C  
ATOM   1900  OG  SER A 246      -7.303  73.325   7.250  1.00 86.34           O  
ATOM   1901  N   GLU A 247      -6.994  76.182   8.475  1.00 88.08           N  
ATOM   1902  CA  GLU A 247      -7.464  77.537   8.204  1.00 88.08           C  
ATOM   1903  C   GLU A 247      -6.661  78.569   8.992  1.00 88.08           C  
ATOM   1904  O   GLU A 247      -6.351  79.645   8.479  1.00 88.08           O  
ATOM   1905  CB  GLU A 247      -8.953  77.667   8.534  1.00 88.08           C  
ATOM   1906  CG  GLU A 247      -9.862  76.897   7.585  1.00 88.08           C  
ATOM   1907  CD  GLU A 247      -9.893  77.479   6.180  1.00 88.08           C  
ATOM   1908  OE1 GLU A 247     -10.076  76.711   5.209  1.00 88.08           O  
ATOM   1909  OE2 GLU A 247      -9.731  78.712   6.050  1.00 88.08           O1-
ATOM   1910  N   ALA A 248      -6.333  78.245  10.251  1.00 89.48           N  
ATOM   1911  CA  ALA A 248      -5.478  79.079  11.090  1.00 89.48           C  
ATOM   1912  C   ALA A 248      -4.081  79.214  10.489  1.00 89.48           C  
ATOM   1913  O   ALA A 248      -3.500  80.301  10.488  1.00 89.48           O  
ATOM   1914  CB  ALA A 248      -5.392  78.503  12.502  1.00 89.48           C  
ATOM   1915  N   LEU A 249      -3.525  78.131   9.919  1.00 90.58           N  
ATOM   1916  CA  LEU A 249      -2.218  78.127   9.271  1.00 90.58           C  
ATOM   1917  C   LEU A 249      -2.227  79.001   8.020  1.00 90.58           C  
ATOM   1918  O   LEU A 249      -1.259  79.713   7.748  1.00 90.58           O  
ATOM   1919  CB  LEU A 249      -1.803  76.700   8.908  1.00 90.58           C  
ATOM   1920  CG  LEU A 249      -1.393  75.796  10.071  1.00 90.58           C  
ATOM   1921  CD1 LEU A 249      -1.169  74.369   9.580  1.00 90.58           C  
ATOM   1922  CD2 LEU A 249      -0.139  76.336  10.752  1.00 90.58           C  
ATOM   1923  N   LYS A 250      -3.384  79.005   7.224  1.00 91.41           N  
ATOM   1924  CA  LYS A 250      -3.521  79.842   6.035  1.00 91.41           C  
ATOM   1925  C   LYS A 250      -3.536  81.322   6.404  1.00 91.41           C  
ATOM   1926  O   LYS A 250      -2.919  82.144   5.723  1.00 91.41           O  
ATOM   1927  CB  LYS A 250      -4.794  79.481   5.268  1.00 91.41           C  
ATOM   1928  CG  LYS A 250      -4.714  78.154   4.525  1.00 91.41           C  
ATOM   1929  CD  LYS A 250      -5.989  77.877   3.739  1.00 91.41           C  
ATOM   1930  CE  LYS A 250      -5.937  76.520   3.049  1.00 91.41           C  
ATOM   1931  NZ  LYS A 250      -7.208  76.217   2.327  1.00 91.41           N1+
ATOM   1932  N   VAL A 251      -4.246  81.641   7.460  1.00 93.33           N  
ATOM   1933  CA  VAL A 251      -4.356  83.010   7.952  1.00 93.33           C  
ATOM   1934  C   VAL A 251      -2.989  83.502   8.420  1.00 93.33           C  
ATOM   1935  O   VAL A 251      -2.570  84.610   8.077  1.00 93.33           O  
ATOM   1936  CB  VAL A 251      -5.384  83.119   9.100  1.00 93.33           C  
ATOM   1937  CG1 VAL A 251      -5.319  84.498   9.753  1.00 93.33           C  
ATOM   1938  CG2 VAL A 251      -6.792  82.833   8.584  1.00 93.33           C  
ATOM   1939  N   VAL A 252      -2.244  82.717   9.162  1.00 94.48           N  
ATOM   1940  CA  VAL A 252      -0.920  83.045   9.680  1.00 94.48           C  
ATOM   1941  C   VAL A 252       0.070  83.175   8.525  1.00 94.48           C  
ATOM   1942  O   VAL A 252       0.882  84.102   8.496  1.00 94.48           O  
ATOM   1943  CB  VAL A 252      -0.427  81.984  10.689  1.00 94.48           C  
ATOM   1944  CG1 VAL A 252       1.024  82.253  11.088  1.00 94.48           C  
ATOM   1945  CG2 VAL A 252      -1.328  81.961  11.922  1.00 94.48           C  
ATOM   1946  N   LYS A 253       0.007  82.241   7.627  1.00 94.11           N  
ATOM   1947  CA  LYS A 253       0.863  82.333   6.449  1.00 94.11           C  
ATOM   1948  C   LYS A 253       0.640  83.650   5.710  1.00 94.11           C  
ATOM   1949  O   LYS A 253       1.600  84.328   5.337  1.00 94.11           O  
ATOM   1950  CB  LYS A 253       0.610  81.155   5.507  1.00 94.11           C  
ATOM   1951  CG  LYS A 253       1.524  81.127   4.291  1.00 94.11           C  
ATOM   1952  CD  LYS A 253       1.215  79.941   3.386  1.00 94.11           C  
ATOM   1953  CE  LYS A 253       2.076  79.955   2.130  1.00 94.11           C  
ATOM   1954  NZ  LYS A 253       1.746  78.819   1.219  1.00 94.11           N1+
ATOM   1955  N   LEU A 254      -0.617  83.989   5.424  1.00 94.97           N  
ATOM   1956  CA  LEU A 254      -0.959  85.221   4.719  1.00 94.97           C  
ATOM   1957  C   LEU A 254      -0.471  86.442   5.491  1.00 94.97           C  
ATOM   1958  O   LEU A 254       0.072  87.379   4.901  1.00 94.97           O  
ATOM   1959  CB  LEU A 254      -2.472  85.311   4.502  1.00 94.97           C  
ATOM   1960  CG  LEU A 254      -2.964  86.479   3.645  1.00 94.97           C  
ATOM   1961  CD1 LEU A 254      -2.299  86.448   2.273  1.00 94.97           C  
ATOM   1962  CD2 LEU A 254      -4.483  86.440   3.511  1.00 94.97           C  
ATOM   1963  N   ALA A 255      -0.679  86.499   6.803  1.00 94.85           N  
ATOM   1964  CA  ALA A 255      -0.223  87.596   7.652  1.00 94.85           C  
ATOM   1965  C   ALA A 255       1.290  87.771   7.556  1.00 94.85           C  
ATOM   1966  O   ALA A 255       1.786  88.896   7.452  1.00 94.85           O  
ATOM   1967  CB  ALA A 255      -0.635  87.355   9.103  1.00 94.85           C  
ATOM   1968  N   LEU A 256       2.071  86.671   7.629  1.00 95.38           N  
ATOM   1969  CA  LEU A 256       3.526  86.714   7.526  1.00 95.38           C  
ATOM   1970  C   LEU A 256       3.960  87.175   6.139  1.00 95.38           C  
ATOM   1971  O   LEU A 256       4.947  87.900   6.000  1.00 95.38           O  
ATOM   1972  CB  LEU A 256       4.126  85.338   7.831  1.00 95.38           C  
ATOM   1973  CG  LEU A 256       4.053  84.874   9.286  1.00 95.38           C  
ATOM   1974  CD1 LEU A 256       4.615  83.462   9.421  1.00 95.38           C  
ATOM   1975  CD2 LEU A 256       4.802  85.843  10.195  1.00 95.38           C  
ATOM   1976  N   GLU A 257       3.252  86.731   5.019  1.00 94.49           N  
ATOM   1977  CA  GLU A 257       3.531  87.198   3.665  1.00 94.49           C  
ATOM   1978  C   GLU A 257       3.374  88.712   3.560  1.00 94.49           C  
ATOM   1979  O   GLU A 257       4.161  89.378   2.885  1.00 94.49           O  
ATOM   1980  CB  GLU A 257       2.613  86.503   2.656  1.00 94.49           C  
ATOM   1981  CG  GLU A 257       2.964  85.042   2.412  1.00 94.49           C  
ATOM   1982  CD  GLU A 257       1.988  84.339   1.482  1.00 94.49           C  
ATOM   1983  OE1 GLU A 257       2.268  83.192   1.063  1.00 94.49           O  
ATOM   1984  OE2 GLU A 257       0.936  84.940   1.168  1.00 94.49           O1-
ATOM   1985  N   ILE A 258       2.302  89.219   4.233  1.00 93.83           N  
ATOM   1986  CA  ILE A 258       2.066  90.658   4.266  1.00 93.83           C  
ATOM   1987  C   ILE A 258       3.232  91.357   4.961  1.00 93.83           C  
ATOM   1988  O   ILE A 258       3.719  92.386   4.487  1.00 93.83           O  
ATOM   1989  CB  ILE A 258       0.737  90.997   4.978  1.00 93.83           C  
ATOM   1990  CG1 ILE A 258      -0.454  90.502   4.150  1.00 93.83           C  
ATOM   1991  CG2 ILE A 258       0.634  92.501   5.242  1.00 93.83           C  
ATOM   1992  CD1 ILE A 258      -1.790  90.582   4.877  1.00 93.83           C  
ATOM   1993  N   VAL A 259       3.709  90.832   6.117  1.00 93.28           N  
ATOM   1994  CA  VAL A 259       4.832  91.383   6.869  1.00 93.28           C  
ATOM   1995  C   VAL A 259       6.088  91.379   5.999  1.00 93.28           C  
ATOM   1996  O   VAL A 259       6.853  92.347   5.998  1.00 93.28           O  
ATOM   1997  CB  VAL A 259       5.085  90.591   8.172  1.00 93.28           C  
ATOM   1998  CG1 VAL A 259       6.358  91.078   8.861  1.00 93.28           C  
ATOM   1999  CG2 VAL A 259       3.885  90.715   9.110  1.00 93.28           C  
ATOM   2000  N   GLN A 260       6.264  90.326   5.246  1.00 91.83           N  
ATOM   2001  CA  GLN A 260       7.403  90.226   4.338  1.00 91.83           C  
ATOM   2002  C   GLN A 260       7.322  91.279   3.237  1.00 91.83           C  
ATOM   2003  O   GLN A 260       8.339  91.854   2.844  1.00 91.83           O  
ATOM   2004  CB  GLN A 260       7.481  88.828   3.725  1.00 91.83           C  
ATOM   2005  CG  GLN A 260       8.750  88.579   2.922  1.00 91.83           C  
ATOM   2006  CD  GLN A 260       8.830  87.167   2.373  1.00 91.83           C  
ATOM   2007  NE2 GLN A 260      10.007  86.557   2.472  1.00 91.83           N  
ATOM   2008  OE1 GLN A 260       7.843  86.628   1.863  1.00 91.83           O  
ATOM   2009  N   GLN A 261       6.127  91.517   2.664  1.00 91.17           N  
ATOM   2010  CA  GLN A 261       5.917  92.465   1.574  1.00 91.17           C  
ATOM   2011  C   GLN A 261       6.017  93.905   2.069  1.00 91.17           C  
ATOM   2012  O   GLN A 261       6.511  94.779   1.354  1.00 91.17           O  
ATOM   2013  CB  GLN A 261       4.558  92.230   0.913  1.00 91.17           C  
ATOM   2014  CG  GLN A 261       4.483  90.946   0.099  1.00 91.17           C  
ATOM   2015  CD  GLN A 261       3.095  90.679  -0.453  1.00 91.17           C  
ATOM   2016  NE2 GLN A 261       2.927  89.538  -1.112  1.00 91.17           N  
ATOM   2017  OE1 GLN A 261       2.180  91.494  -0.287  1.00 91.17           O  
ATOM   2018  N   LEU A 262       5.501  94.152   3.370  1.00 89.48           N  
ATOM   2019  CA  LEU A 262       5.486  95.486   3.962  1.00 89.48           C  
ATOM   2020  C   LEU A 262       6.259  95.506   5.276  1.00 89.48           C  
ATOM   2021  O   LEU A 262       5.664  95.628   6.349  1.00 89.48           O  
ATOM   2022  CB  LEU A 262       4.047  95.953   4.195  1.00 89.48           C  
ATOM   2023  CG  LEU A 262       3.135  95.976   2.968  1.00 89.48           C  
ATOM   2024  CD1 LEU A 262       1.693  96.255   3.384  1.00 89.48           C  
ATOM   2025  CD2 LEU A 262       3.616  97.016   1.963  1.00 89.48           C  
ATOM   2026  N   PRO A 263       7.595  95.409   5.116  1.00 86.56           N  
ATOM   2027  CA  PRO A 263       8.366  95.338   6.360  1.00 86.56           C  
ATOM   2028  C   PRO A 263       8.351  96.651   7.138  1.00 86.56           C  
ATOM   2029  O   PRO A 263       8.401  97.728   6.540  1.00 86.56           O  
ATOM   2030  CB  PRO A 263       9.780  95.002   5.881  1.00 86.56           C  
ATOM   2031  CG  PRO A 263       9.832  95.496   4.471  1.00 86.56           C  
ATOM   2032  CD  PRO A 263       8.444  95.458   3.901  1.00 86.56           C  
ATOM   2033  N   ASP A 264       8.021  96.637   8.403  1.00 82.49           N  
ATOM   2034  CA  ASP A 264       8.186  97.779   9.297  1.00 82.49           C  
ATOM   2035  C   ASP A 264       7.049  98.783   9.120  1.00 82.49           C  
ATOM   2036  O   ASP A 264       7.269  99.994   9.179  1.00 82.49           O  
ATOM   2037  CB  ASP A 264       9.533  98.462   9.053  1.00 82.49           C  
ATOM   2038  CG  ASP A 264       9.994  99.303  10.231  1.00 82.49           C  
ATOM   2039  OD1 ASP A 264       9.496  99.096  11.358  1.00 82.49           O  
ATOM   2040  OD2 ASP A 264      10.860 100.181  10.028  1.00 82.49           O1-
ATOM   2041  N   THR A 265       5.838  98.373   8.725  1.00 89.30           N  
ATOM   2042  CA  THR A 265       4.651  99.211   8.597  1.00 89.30           C  
ATOM   2043  C   THR A 265       3.643  98.894   9.699  1.00 89.30           C  
ATOM   2044  O   THR A 265       3.662  97.801  10.268  1.00 89.30           O  
ATOM   2045  CB  THR A 265       3.985  99.030   7.221  1.00 89.30           C  
ATOM   2046  CG2 THR A 265       4.962  99.342   6.091  1.00 89.30           C  
ATOM   2047  OG1 THR A 265       3.536  97.676   7.089  1.00 89.30           O  
ATOM   2048  N   GLU A 266       2.788  99.927  10.080  1.00 89.05           N  
ATOM   2049  CA  GLU A 266       1.705  99.745  11.041  1.00 89.05           C  
ATOM   2050  C   GLU A 266       0.711  98.692  10.558  1.00 89.05           C  
ATOM   2051  O   GLU A 266       0.179  97.920  11.359  1.00 89.05           O  
ATOM   2052  CB  GLU A 266       0.985 101.070  11.298  1.00 89.05           C  
ATOM   2053  CG  GLU A 266       0.067 101.047  12.511  1.00 89.05           C  
ATOM   2054  CD  GLU A 266      -0.572 102.394  12.807  1.00 89.05           C  
ATOM   2055  OE1 GLU A 266      -1.404 102.481  13.739  1.00 89.05           O  
ATOM   2056  OE2 GLU A 266      -0.239 103.373  12.100  1.00 89.05           O1-
ATOM   2057  N   LEU A 267       0.494  98.690   9.309  1.00 89.82           N  
ATOM   2058  CA  LEU A 267      -0.402  97.737   8.662  1.00 89.82           C  
ATOM   2059  C   LEU A 267       0.108  96.310   8.827  1.00 89.82           C  
ATOM   2060  O   LEU A 267      -0.674  95.392   9.079  1.00 89.82           O  
ATOM   2061  CB  LEU A 267      -0.554  98.069   7.175  1.00 89.82           C  
ATOM   2062  CG  LEU A 267      -1.638  97.302   6.416  1.00 89.82           C  
ATOM   2063  CD1 LEU A 267      -3.021  97.700   6.923  1.00 89.82           C  
ATOM   2064  CD2 LEU A 267      -1.521  97.552   4.917  1.00 89.82           C  
ATOM   2065  N   ALA A 268       1.387  95.990   8.712  1.00 90.43           N  
ATOM   2066  CA  ALA A 268       2.019  94.694   8.949  1.00 90.43           C  
ATOM   2067  C   ALA A 268       1.854  94.262  10.403  1.00 90.43           C  
ATOM   2068  O   ALA A 268       1.549  93.099  10.680  1.00 90.43           O  
ATOM   2069  CB  ALA A 268       3.499  94.747   8.577  1.00 90.43           C  
ATOM   2070  N   ARG A 269       1.976  95.195  11.317  1.00 91.76           N  
ATOM   2071  CA  ARG A 269       1.796  94.923  12.739  1.00 91.76           C  
ATOM   2072  C   ARG A 269       0.345  94.578  13.053  1.00 91.76           C  
ATOM   2073  O   ARG A 269       0.072  93.655  13.825  1.00 91.76           O  
ATOM   2074  CB  ARG A 269       2.241  96.125  13.577  1.00 91.76           C  
ATOM   2075  CG  ARG A 269       3.745  96.345  13.587  1.00 91.76           C  
ATOM   2076  CD  ARG A 269       4.135  97.527  14.464  1.00 91.76           C  
ATOM   2077  NE  ARG A 269       5.546  97.870  14.309  1.00 91.76           N  
ATOM   2078  CZ  ARG A 269       6.127  98.947  14.832  1.00 91.76           C  
ATOM   2079  NH1 ARG A 269       5.425  99.809  15.559  1.00 91.76           N1+
ATOM   2080  NH2 ARG A 269       7.418  99.163  14.629  1.00 91.76           N  
ATOM   2081  N   GLU A 270      -0.593  95.409  12.459  1.00 91.98           N  
ATOM   2082  CA  GLU A 270      -2.023  95.183  12.649  1.00 91.98           C  
ATOM   2083  C   GLU A 270      -2.454  93.847  12.052  1.00 91.98           C  
ATOM   2084  O   GLU A 270      -3.272  93.134  12.639  1.00 91.98           O  
ATOM   2085  CB  GLU A 270      -2.835  96.323  12.027  1.00 91.98           C  
ATOM   2086  CG  GLU A 270      -2.709  97.645  12.772  1.00 91.98           C  
ATOM   2087  CD  GLU A 270      -3.496  98.775  12.126  1.00 91.98           C  
ATOM   2088  OE1 GLU A 270      -3.306  99.948  12.518  1.00 91.98           O  
ATOM   2089  OE2 GLU A 270      -4.308  98.484  11.220  1.00 91.98           O1-
ATOM   2090  N   ALA A 271      -1.906  93.490  10.888  1.00 92.91           N  
ATOM   2091  CA  ALA A 271      -2.188  92.207  10.248  1.00 92.91           C  
ATOM   2092  C   ALA A 271      -1.704  91.046  11.113  1.00 92.91           C  
ATOM   2093  O   ALA A 271      -2.410  90.048  11.274  1.00 92.91           O  
ATOM   2094  CB  ALA A 271      -1.537  92.146   8.869  1.00 92.91           C  
ATOM   2095  N   LEU A 272      -0.520  91.190  11.734  1.00 92.53           N  
ATOM   2096  CA  LEU A 272       0.050  90.180  12.620  1.00 92.53           C  
ATOM   2097  C   LEU A 272      -0.780  90.044  13.893  1.00 92.53           C  
ATOM   2098  O   LEU A 272      -1.052  88.929  14.344  1.00 92.53           O  
ATOM   2099  CB  LEU A 272       1.496  90.536  12.977  1.00 92.53           C  
ATOM   2100  CG  LEU A 272       2.317  89.436  13.652  1.00 92.53           C  
ATOM   2101  CD1 LEU A 272       2.620  88.317  12.662  1.00 92.53           C  
ATOM   2102  CD2 LEU A 272       3.607  90.010  14.230  1.00 92.53           C  
ATOM   2103  N   GLU A 273      -1.214  91.164  14.476  1.00 92.43           N  
ATOM   2104  CA  GLU A 273      -2.053  91.165  15.672  1.00 92.43           C  
ATOM   2105  C   GLU A 273      -3.397  90.494  15.404  1.00 92.43           C  
ATOM   2106  O   GLU A 273      -3.891  89.729  16.236  1.00 92.43           O  
ATOM   2107  CB  GLU A 273      -2.269  92.594  16.176  1.00 92.43           C  
ATOM   2108  CG  GLU A 273      -2.945  92.670  17.538  1.00 92.43           C  
ATOM   2109  CD  GLU A 273      -3.043  94.087  18.079  1.00 92.43           C  
ATOM   2110  OE1 GLU A 273      -3.551  94.270  19.209  1.00 92.43           O  
ATOM   2111  OE2 GLU A 273      -2.612  95.021  17.368  1.00 92.43           O1-
ATOM   2112  N   LEU A 274      -3.994  90.857  14.334  1.00 92.68           N  
ATOM   2113  CA  LEU A 274      -5.260  90.257  13.927  1.00 92.68           C  
ATOM   2114  C   LEU A 274      -5.119  88.747  13.765  1.00 92.68           C  
ATOM   2115  O   LEU A 274      -5.981  87.987  14.213  1.00 92.68           O  
ATOM   2116  CB  LEU A 274      -5.751  90.879  12.617  1.00 92.68           C  
ATOM   2117  CG  LEU A 274      -7.102  90.384  12.096  1.00 92.68           C  
ATOM   2118  CD1 LEU A 274      -8.198  90.661  13.118  1.00 92.68           C  
ATOM   2119  CD2 LEU A 274      -7.431  91.038  10.759  1.00 92.68           C  
ATOM   2120  N   ALA A 275      -4.109  88.267  13.093  1.00 92.12           N  
ATOM   2121  CA  ALA A 275      -3.834  86.843  12.918  1.00 92.12           C  
ATOM   2122  C   ALA A 275      -3.631  86.154  14.266  1.00 92.12           C  
ATOM   2123  O   ALA A 275      -4.097  85.032  14.472  1.00 92.12           O  
ATOM   2124  CB  ALA A 275      -2.607  86.642  12.033  1.00 92.12           C  
ATOM   2125  N   LYS A 276      -2.977  86.793  15.191  1.00 91.04           N  
ATOM   2126  CA  LYS A 276      -2.782  86.274  16.540  1.00 91.04           C  
ATOM   2127  C   LYS A 276      -4.118  86.064  17.247  1.00 91.04           C  
ATOM   2128  O   LYS A 276      -4.328  85.037  17.897  1.00 91.04           O  
ATOM   2129  CB  LYS A 276      -1.900  87.220  17.358  1.00 91.04           C  
ATOM   2130  CG  LYS A 276      -1.423  86.635  18.678  1.00 91.04           C  
ATOM   2131  CD  LYS A 276      -0.487  87.590  19.408  1.00 91.04           C  
ATOM   2132  CE  LYS A 276      -0.057  87.032  20.757  1.00 91.04           C  
ATOM   2133  NZ  LYS A 276       0.861  87.966  21.477  1.00 91.04           N1+
ATOM   2134  N   GLU A 277      -4.991  87.000  17.144  1.00 89.57           N  
ATOM   2135  CA  GLU A 277      -6.319  86.924  17.746  1.00 89.57           C  
ATOM   2136  C   GLU A 277      -7.169  85.850  17.075  1.00 89.57           C  
ATOM   2137  O   GLU A 277      -7.916  85.134  17.744  1.00 89.57           O  
ATOM   2138  CB  GLU A 277      -7.025  88.281  17.664  1.00 89.57           C  
ATOM   2139  CG  GLU A 277      -6.432  89.340  18.582  1.00 89.57           C  
ATOM   2140  CD  GLU A 277      -7.132  90.685  18.476  1.00 89.57           C  
ATOM   2141  OE1 GLU A 277      -6.722  91.639  19.177  1.00 89.57           O  
ATOM   2142  OE2 GLU A 277      -8.097  90.786  17.687  1.00 89.57           O1-
ATOM   2143  N   ALA A 278      -6.977  85.759  15.837  1.00 88.30           N  
ATOM   2144  CA  ALA A 278      -7.774  84.827  15.044  1.00 88.30           C  
ATOM   2145  C   ALA A 278      -7.360  83.383  15.314  1.00 88.30           C  
ATOM   2146  O   ALA A 278      -8.204  82.484  15.345  1.00 88.30           O  
ATOM   2147  CB  ALA A 278      -7.642  85.146  13.557  1.00 88.30           C  
ATOM   2148  N   VAL A 279      -6.085  83.084  15.507  1.00 86.98           N  
ATOM   2149  CA  VAL A 279      -5.539  81.747  15.709  1.00 86.98           C  
ATOM   2150  C   VAL A 279      -5.969  81.213  17.073  1.00 86.98           C  
ATOM   2151  O   VAL A 279      -5.975  80.000  17.299  1.00 86.98           O  
ATOM   2152  CB  VAL A 279      -3.998  81.738  15.595  1.00 86.98           C  
ATOM   2153  CG1 VAL A 279      -3.434  80.375  15.988  1.00 86.98           C  
ATOM   2154  CG2 VAL A 279      -3.567  82.111  14.177  1.00 86.98           C  
ATOM   2155  N   LYS A 280      -6.431  82.113  18.001  1.00 85.39           N  
ATOM   2156  CA  LYS A 280      -6.968  81.739  19.306  1.00 85.39           C  
ATOM   2157  C   LYS A 280      -8.446  81.372  19.207  1.00 85.39           C  
ATOM   2158  O   LYS A 280      -8.995  80.737  20.110  1.00 85.39           O  
ATOM   2159  CB  LYS A 280      -6.776  82.876  20.312  1.00 85.39           C  
ATOM   2160  CG  LYS A 280      -5.324  83.133  20.685  1.00 85.39           C  
ATOM   2161  CD  LYS A 280      -5.198  84.271  21.689  1.00 85.39           C  
ATOM   2162  CE  LYS A 280      -3.742  84.567  22.023  1.00 85.39           C  
ATOM   2163  NZ  LYS A 280      -3.611  85.719  22.962  1.00 85.39           N1+
ATOM   2164  N   SER A 281      -9.018  81.670  18.044  1.00 82.90           N  
ATOM   2165  CA  SER A 281     -10.442  81.429  17.830  1.00 82.90           C  
ATOM   2166  C   SER A 281     -10.687  80.041  17.248  1.00 82.90           C  
ATOM   2167  O   SER A 281      -9.911  79.565  16.417  1.00 82.90           O  
ATOM   2168  CB  SER A 281     -11.031  82.492  16.903  1.00 82.90           C  
ATOM   2169  OG  SER A 281     -12.381  82.193  16.589  1.00 82.90           O  
ATOM   2170  N   THR A 282     -11.584  79.259  17.733  1.00 80.37           N  
ATOM   2171  CA  THR A 282     -11.946  77.952  17.196  1.00 80.37           C  
ATOM   2172  C   THR A 282     -13.045  78.084  16.145  1.00 80.37           C  
ATOM   2173  O   THR A 282     -13.446  77.093  15.531  1.00 80.37           O  
ATOM   2174  CB  THR A 282     -12.412  76.999  18.313  1.00 80.37           C  
ATOM   2175  CG2 THR A 282     -11.279  76.698  19.288  1.00 80.37           C  
ATOM   2176  OG1 THR A 282     -13.495  77.606  19.029  1.00 80.37           O  
ATOM   2177  N   ASP A 283     -13.359  79.336  15.868  1.00 84.42           N  
ATOM   2178  CA  ASP A 283     -14.452  79.599  14.937  1.00 84.42           C  
ATOM   2179  C   ASP A 283     -13.938  79.700  13.502  1.00 84.42           C  
ATOM   2180  O   ASP A 283     -13.298  80.688  13.136  1.00 84.42           O  
ATOM   2181  CB  ASP A 283     -15.191  80.881  15.323  1.00 84.42           C  
ATOM   2182  CG  ASP A 283     -16.480  81.079  14.545  1.00 84.42           C  
ATOM   2183  OD1 ASP A 283     -16.606  80.537  13.426  1.00 84.42           O  
ATOM   2184  OD2 ASP A 283     -17.376  81.786  15.053  1.00 84.42           O1-
ATOM   2185  N   SER A 284     -14.232  78.699  12.710  1.00 85.36           N  
ATOM   2186  CA  SER A 284     -13.763  78.585  11.333  1.00 85.36           C  
ATOM   2187  C   SER A 284     -14.244  79.759  10.486  1.00 85.36           C  
ATOM   2188  O   SER A 284     -13.524  80.234   9.606  1.00 85.36           O  
ATOM   2189  CB  SER A 284     -14.235  77.270  10.712  1.00 85.36           C  
ATOM   2190  OG  SER A 284     -15.648  77.239  10.614  1.00 85.36           O  
ATOM   2191  N   GLU A 285     -15.390  80.301  10.737  1.00 84.32           N  
ATOM   2192  CA  GLU A 285     -15.969  81.433  10.021  1.00 84.32           C  
ATOM   2193  C   GLU A 285     -15.212  82.723  10.321  1.00 84.32           C  
ATOM   2194  O   GLU A 285     -15.008  83.551   9.431  1.00 84.32           O  
ATOM   2195  CB  GLU A 285     -17.449  81.596  10.379  1.00 84.32           C  
ATOM   2196  CG  GLU A 285     -18.347  80.522   9.783  1.00 84.32           C  
ATOM   2197  CD  GLU A 285     -18.360  80.525   8.263  1.00 84.32           C  
ATOM   2198  OE1 GLU A 285     -18.290  79.433   7.654  1.00 84.32           O  
ATOM   2199  OE2 GLU A 285     -18.441  81.627   7.677  1.00 84.32           O1-
ATOM   2200  N   ALA A 286     -14.812  82.892  11.580  1.00 87.27           N  
ATOM   2201  CA  ALA A 286     -13.969  84.015  11.979  1.00 87.27           C  
ATOM   2202  C   ALA A 286     -12.624  83.975  11.257  1.00 87.27           C  
ATOM   2203  O   ALA A 286     -12.122  85.008  10.809  1.00 87.27           O  
ATOM   2204  CB  ALA A 286     -13.758  84.013  13.491  1.00 87.27           C  
ATOM   2205  N   LEU A 287     -12.034  82.822  11.092  1.00 90.37           N  
ATOM   2206  CA  LEU A 287     -10.778  82.619  10.378  1.00 90.37           C  
ATOM   2207  C   LEU A 287     -10.938  82.942   8.895  1.00 90.37           C  
ATOM   2208  O   LEU A 287     -10.041  83.526   8.284  1.00 90.37           O  
ATOM   2209  CB  LEU A 287     -10.292  81.178  10.548  1.00 90.37           C  
ATOM   2210  CG  LEU A 287      -9.789  80.793  11.941  1.00 90.37           C  
ATOM   2211  CD1 LEU A 287      -9.481  79.300  11.998  1.00 90.37           C  
ATOM   2212  CD2 LEU A 287      -8.559  81.612  12.311  1.00 90.37           C  
ATOM   2213  N   LYS A 288     -12.121  82.590   8.259  1.00 88.66           N  
ATOM   2214  CA  LYS A 288     -12.410  82.901   6.861  1.00 88.66           C  
ATOM   2215  C   LYS A 288     -12.529  84.406   6.646  1.00 88.66           C  
ATOM   2216  O   LYS A 288     -12.052  84.935   5.640  1.00 88.66           O  
ATOM   2217  CB  LYS A 288     -13.695  82.204   6.411  1.00 88.66           C  
ATOM   2218  CG  LYS A 288     -13.549  80.702   6.217  1.00 88.66           C  
ATOM   2219  CD  LYS A 288     -14.854  80.069   5.750  1.00 88.66           C  
ATOM   2220  CE  LYS A 288     -14.732  78.556   5.634  1.00 88.66           C  
ATOM   2221  NZ  LYS A 288     -16.030  77.924   5.251  1.00 88.66           N1+
ATOM   2222  N   VAL A 289     -13.174  85.078   7.556  1.00 89.83           N  
ATOM   2223  CA  VAL A 289     -13.332  86.528   7.523  1.00 89.83           C  
ATOM   2224  C   VAL A 289     -11.965  87.200   7.636  1.00 89.83           C  
ATOM   2225  O   VAL A 289     -11.661  88.134   6.891  1.00 89.83           O  
ATOM   2226  CB  VAL A 289     -14.264  87.024   8.651  1.00 89.83           C  
ATOM   2227  CG1 VAL A 289     -14.240  88.549   8.740  1.00 89.83           C  
ATOM   2228  CG2 VAL A 289     -15.688  86.521   8.426  1.00 89.83           C  
ATOM   2229  N   VAL A 290     -11.129  86.727   8.512  1.00 93.85           N  
ATOM   2230  CA  VAL A 290      -9.777  87.241   8.707  1.00 93.85           C  
ATOM   2231  C   VAL A 290      -8.933  86.958   7.467  1.00 93.85           C  
ATOM   2232  O   VAL A 290      -8.184  87.823   7.008  1.00 93.85           O  
ATOM   2233  CB  VAL A 290      -9.111  86.626   9.957  1.00 93.85           C  
ATOM   2234  CG1 VAL A 290      -7.642  87.039  10.044  1.00 93.85           C  
ATOM   2235  CG2 VAL A 290      -9.861  87.042  11.221  1.00 93.85           C  
ATOM   2236  N   TYR A 291      -9.057  85.792   6.964  1.00 93.51           N  
ATOM   2237  CA  TYR A 291      -8.360  85.450   5.730  1.00 93.51           C  
ATOM   2238  C   TYR A 291      -8.718  86.423   4.613  1.00 93.51           C  
ATOM   2239  O   TYR A 291      -7.835  86.950   3.933  1.00 93.51           O  
ATOM   2240  CB  TYR A 291      -8.695  84.018   5.302  1.00 93.51           C  
ATOM   2241  CG  TYR A 291      -8.034  83.600   4.011  1.00 93.51           C  
ATOM   2242  CD1 TYR A 291      -8.738  83.617   2.809  1.00 93.51           C  
ATOM   2243  CD2 TYR A 291      -6.707  83.187   3.990  1.00 93.51           C  
ATOM   2244  CE1 TYR A 291      -8.135  83.230   1.617  1.00 93.51           C  
ATOM   2245  CE2 TYR A 291      -6.092  82.799   2.804  1.00 93.51           C  
ATOM   2246  CZ  TYR A 291      -6.814  82.824   1.623  1.00 93.51           C  
ATOM   2247  OH  TYR A 291      -6.211  82.441   0.446  1.00 93.51           O  
ATOM   2248  N   LEU A 292      -9.971  86.703   4.386  1.00 92.29           N  
ATOM   2249  CA  LEU A 292     -10.458  87.605   3.348  1.00 92.29           C  
ATOM   2250  C   LEU A 292      -9.954  89.025   3.582  1.00 92.29           C  
ATOM   2251  O   LEU A 292      -9.560  89.711   2.636  1.00 92.29           O  
ATOM   2252  CB  LEU A 292     -11.989  87.595   3.306  1.00 92.29           C  
ATOM   2253  CG  LEU A 292     -12.642  86.344   2.716  1.00 92.29           C  
ATOM   2254  CD1 LEU A 292     -14.150  86.380   2.937  1.00 92.29           C  
ATOM   2255  CD2 LEU A 292     -12.317  86.220   1.231  1.00 92.29           C  
ATOM   2256  N   ALA A 293     -10.010  89.461   4.806  1.00 93.18           N  
ATOM   2257  CA  ALA A 293      -9.510  90.785   5.169  1.00 93.18           C  
ATOM   2258  C   ALA A 293      -8.022  90.914   4.858  1.00 93.18           C  
ATOM   2259  O   ALA A 293      -7.582  91.926   4.306  1.00 93.18           O  
ATOM   2260  CB  ALA A 293      -9.766  91.062   6.649  1.00 93.18           C  
ATOM   2261  N   LEU A 294      -7.212  89.923   5.233  1.00 95.20           N  
ATOM   2262  CA  LEU A 294      -5.777  89.929   4.975  1.00 95.20           C  
ATOM   2263  C   LEU A 294      -5.494  89.887   3.478  1.00 95.20           C  
ATOM   2264  O   LEU A 294      -4.523  90.486   3.009  1.00 95.20           O  
ATOM   2265  CB  LEU A 294      -5.103  88.740   5.667  1.00 95.20           C  
ATOM   2266  CG  LEU A 294      -5.011  88.806   7.192  1.00 95.20           C  
ATOM   2267  CD1 LEU A 294      -4.357  87.541   7.739  1.00 95.20           C  
ATOM   2268  CD2 LEU A 294      -4.236  90.045   7.627  1.00 95.20           C  
ATOM   2269  N   ARG A 295      -6.325  89.126   2.708  1.00 94.11           N  
ATOM   2270  CA  ARG A 295      -6.182  89.101   1.257  1.00 94.11           C  
ATOM   2271  C   ARG A 295      -6.344  90.499   0.667  1.00 94.11           C  
ATOM   2272  O   ARG A 295      -5.626  90.873  -0.263  1.00 94.11           O  
ATOM   2273  CB  ARG A 295      -7.201  88.147   0.630  1.00 94.11           C  
ATOM   2274  CG  ARG A 295      -6.795  86.683   0.694  1.00 94.11           C  
ATOM   2275  CD  ARG A 295      -5.779  86.333  -0.384  1.00 94.11           C  
ATOM   2276  NE  ARG A 295      -5.632  84.888  -0.536  1.00 94.11           N  
ATOM   2277  CZ  ARG A 295      -4.839  84.296  -1.425  1.00 94.11           C  
ATOM   2278  NH1 ARG A 295      -4.103  85.017  -2.263  1.00 94.11           N1+
ATOM   2279  NH2 ARG A 295      -4.781  82.973  -1.477  1.00 94.11           N  
ATOM   2280  N   ILE A 296      -7.299  91.239   1.115  1.00 90.93           N  
ATOM   2281  CA  ILE A 296      -7.519  92.620   0.699  1.00 90.93           C  
ATOM   2282  C   ILE A 296      -6.295  93.464   1.046  1.00 90.93           C  
ATOM   2283  O   ILE A 296      -5.839  94.272   0.233  1.00 90.93           O  
ATOM   2284  CB  ILE A 296      -8.785  93.213   1.357  1.00 90.93           C  
ATOM   2285  CG1 ILE A 296     -10.040  92.509   0.831  1.00 90.93           C  
ATOM   2286  CG2 ILE A 296      -8.862  94.724   1.115  1.00 90.93           C  
ATOM   2287  CD1 ILE A 296     -11.320  92.904   1.555  1.00 90.93           C  
ATOM   2288  N   VAL A 297      -5.712  93.296   2.269  1.00 93.08           N  
ATOM   2289  CA  VAL A 297      -4.512  93.998   2.715  1.00 93.08           C  
ATOM   2290  C   VAL A 297      -3.344  93.661   1.793  1.00 93.08           C  
ATOM   2291  O   VAL A 297      -2.572  94.544   1.411  1.00 93.08           O  
ATOM   2292  CB  VAL A 297      -4.158  93.644   4.177  1.00 93.08           C  
ATOM   2293  CG1 VAL A 297      -2.826  94.276   4.577  1.00 93.08           C  
ATOM   2294  CG2 VAL A 297      -5.272  94.095   5.120  1.00 93.08           C  
ATOM   2295  N   GLN A 298      -3.225  92.416   1.385  1.00 92.47           N  
ATOM   2296  CA  GLN A 298      -2.168  91.967   0.483  1.00 92.47           C  
ATOM   2297  C   GLN A 298      -2.323  92.592  -0.901  1.00 92.47           C  
ATOM   2298  O   GLN A 298      -1.337  92.992  -1.521  1.00 92.47           O  
ATOM   2299  CB  GLN A 298      -2.168  90.441   0.374  1.00 92.47           C  
ATOM   2300  CG  GLN A 298      -1.010  89.884  -0.443  1.00 92.47           C  
ATOM   2301  CD  GLN A 298      -1.034  88.370  -0.538  1.00 92.47           C  
ATOM   2302  NE2 GLN A 298       0.129  87.747  -0.386  1.00 92.47           N  
ATOM   2303  OE1 GLN A 298      -2.091  87.765  -0.746  1.00 92.47           O  
ATOM   2304  N   GLN A 299      -3.555  92.689  -1.454  1.00 90.19           N  
ATOM   2305  CA  GLN A 299      -3.831  93.173  -2.803  1.00 90.19           C  
ATOM   2306  C   GLN A 299      -3.719  94.693  -2.876  1.00 90.19           C  
ATOM   2307  O   GLN A 299      -3.275  95.240  -3.887  1.00 90.19           O  
ATOM   2308  CB  GLN A 299      -5.220  92.727  -3.260  1.00 90.19           C  
ATOM   2309  CG  GLN A 299      -5.327  91.233  -3.536  1.00 90.19           C  
ATOM   2310  CD  GLN A 299      -6.737  90.801  -3.894  1.00 90.19           C  
ATOM   2311  NE2 GLN A 299      -6.909  89.515  -4.178  1.00 90.19           N  
ATOM   2312  OE1 GLN A 299      -7.664  91.617  -3.912  1.00 90.19           O  
ATOM   2313  N   LEU A 300      -4.134  95.320  -1.735  1.00 88.68           N  
ATOM   2314  CA  LEU A 300      -4.156  96.779  -1.703  1.00 88.68           C  
ATOM   2315  C   LEU A 300      -3.377  97.309  -0.504  1.00 88.68           C  
ATOM   2316  O   LEU A 300      -3.967  97.839   0.439  1.00 88.68           O  
ATOM   2317  CB  LEU A 300      -5.598  97.292  -1.657  1.00 88.68           C  
ATOM   2318  CG  LEU A 300      -6.509  96.859  -2.807  1.00 88.68           C  
ATOM   2319  CD1 LEU A 300      -7.953  97.253  -2.516  1.00 88.68           C  
ATOM   2320  CD2 LEU A 300      -6.038  97.469  -4.122  1.00 88.68           C  
ATOM   2321  N   PRO A 301      -2.051  97.147  -0.641  1.00 86.27           N  
ATOM   2322  CA  PRO A 301      -1.259  97.587   0.511  1.00 86.27           C  
ATOM   2323  C   PRO A 301      -1.265  99.104   0.686  1.00 86.27           C  
ATOM   2324  O   PRO A 301      -1.375  99.842  -0.296  1.00 86.27           O  
ATOM   2325  CB  PRO A 301       0.147  97.080   0.186  1.00 86.27           C  
ATOM   2326  CG  PRO A 301       0.182  96.977  -1.304  1.00 86.27           C  
ATOM   2327  CD  PRO A 301      -1.213  96.715  -1.797  1.00 86.27           C  
ATOM   2328  N   ASP A 302      -1.518  99.631   1.874  1.00 82.32           N  
ATOM   2329  CA  ASP A 302      -1.357 101.046   2.197  1.00 82.32           C  
ATOM   2330  C   ASP A 302      -2.588 101.848   1.780  1.00 82.32           C  
ATOM   2331  O   ASP A 302      -2.468 102.987   1.324  1.00 82.32           O  
ATOM   2332  CB  ASP A 302      -0.107 101.611   1.521  1.00 82.32           C  
ATOM   2333  CG  ASP A 302       1.183 101.043   2.088  1.00 82.32           C  
ATOM   2334  OD1 ASP A 302       1.234 100.736   3.298  1.00 82.32           O  
ATOM   2335  OD2 ASP A 302       2.156 100.901   1.316  1.00 82.32           O1-
ATOM   2336  N   THR A 303      -3.763 101.235   1.726  1.00 87.89           N  
ATOM   2337  CA  THR A 303      -5.027 101.884   1.400  1.00 87.89           C  
ATOM   2338  C   THR A 303      -5.946 101.923   2.618  1.00 87.89           C  
ATOM   2339  O   THR A 303      -5.761 101.157   3.565  1.00 87.89           O  
ATOM   2340  CB  THR A 303      -5.741 101.168   0.238  1.00 87.89           C  
ATOM   2341  CG2 THR A 303      -4.853 101.109  -1.000  1.00 87.89           C  
ATOM   2342  OG1 THR A 303      -6.071  99.832   0.639  1.00 87.89           O  
ATOM   2343  N   GLU A 304      -6.872 102.902   2.653  1.00 86.56           N  
ATOM   2344  CA  GLU A 304      -7.920 103.000   3.664  1.00 86.56           C  
ATOM   2345  C   GLU A 304      -8.791 101.748   3.680  1.00 86.56           C  
ATOM   2346  O   GLU A 304      -9.252 101.318   4.740  1.00 86.56           O  
ATOM   2347  CB  GLU A 304      -8.785 104.240   3.425  1.00 86.56           C  
ATOM   2348  CG  GLU A 304      -9.727 104.565   4.574  1.00 86.56           C  
ATOM   2349  CD  GLU A 304     -10.530 105.837   4.351  1.00 86.56           C  
ATOM   2350  OE1 GLU A 304     -11.373 106.181   5.211  1.00 86.56           O  
ATOM   2351  OE2 GLU A 304     -10.316 106.494   3.307  1.00 86.56           O1-
ATOM   2352  N   LEU A 305      -8.964 101.201   2.560  1.00 87.89           N  
ATOM   2353  CA  LEU A 305      -9.725  99.969   2.381  1.00 87.89           C  
ATOM   2354  C   LEU A 305      -9.068  98.810   3.124  1.00 87.89           C  
ATOM   2355  O   LEU A 305      -9.756  97.997   3.746  1.00 87.89           O  
ATOM   2356  CB  LEU A 305      -9.853  99.630   0.894  1.00 87.89           C  
ATOM   2357  CG  LEU A 305     -10.818  98.497   0.537  1.00 87.89           C  
ATOM   2358  CD1 LEU A 305     -12.250  98.894   0.876  1.00 87.89           C  
ATOM   2359  CD2 LEU A 305     -10.693  98.134  -0.938  1.00 87.89           C  
ATOM   2360  N   ALA A 306      -7.755  98.632   3.118  1.00 89.76           N  
ATOM   2361  CA  ALA A 306      -6.986  97.636   3.861  1.00 89.76           C  
ATOM   2362  C   ALA A 306      -7.156  97.824   5.366  1.00 89.76           C  
ATOM   2363  O   ALA A 306      -7.350  96.852   6.101  1.00 89.76           O  
ATOM   2364  CB  ALA A 306      -5.508  97.712   3.482  1.00 89.76           C  
ATOM   2365  N   ARG A 307      -7.164  99.075   5.796  1.00 91.06           N  
ATOM   2366  CA  ARG A 307      -7.357  99.389   7.209  1.00 91.06           C  
ATOM   2367  C   ARG A 307      -8.777  99.059   7.654  1.00 91.06           C  
ATOM   2368  O   ARG A 307      -8.982  98.502   8.735  1.00 91.06           O  
ATOM   2369  CB  ARG A 307      -7.053 100.864   7.478  1.00 91.06           C  
ATOM   2370  CG  ARG A 307      -5.580 101.221   7.359  1.00 91.06           C  
ATOM   2371  CD  ARG A 307      -5.329 102.691   7.668  1.00 91.06           C  
ATOM   2372  NE  ARG A 307      -3.952 103.076   7.373  1.00 91.06           N  
ATOM   2373  CZ  ARG A 307      -3.478 104.316   7.455  1.00 91.06           C  
ATOM   2374  NH1 ARG A 307      -4.265 105.320   7.825  1.00 91.06           N1+
ATOM   2375  NH2 ARG A 307      -2.207 104.554   7.165  1.00 91.06           N  
ATOM   2376  N   LEU A 308      -9.766  99.437   6.807  1.00 89.47           N  
ATOM   2377  CA  LEU A 308     -11.174  99.174   7.079  1.00 89.47           C  
ATOM   2378  C   LEU A 308     -11.451  97.675   7.106  1.00 89.47           C  
ATOM   2379  O   LEU A 308     -12.202  97.193   7.958  1.00 89.47           O  
ATOM   2380  CB  LEU A 308     -12.059  99.850   6.028  1.00 89.47           C  
ATOM   2381  CG  LEU A 308     -12.197 101.370   6.135  1.00 89.47           C  
ATOM   2382  CD1 LEU A 308     -12.923 101.923   4.914  1.00 89.47           C  
ATOM   2383  CD2 LEU A 308     -12.930 101.751   7.417  1.00 89.47           C  
ATOM   2384  N   ALA A 309     -10.844  96.956   6.231  1.00 90.40           N  
ATOM   2385  CA  ALA A 309     -10.977  95.503   6.174  1.00 90.40           C  
ATOM   2386  C   ALA A 309     -10.419  94.851   7.436  1.00 90.40           C  
ATOM   2387  O   ALA A 309     -11.039  93.949   8.003  1.00 90.40           O  
ATOM   2388  CB  ALA A 309     -10.271  94.951   4.938  1.00 90.40           C  
ATOM   2389  N   LEU A 310      -9.255  95.318   7.944  1.00 92.23           N  
ATOM   2390  CA  LEU A 310      -8.635  94.806   9.161  1.00 92.23           C  
ATOM   2391  C   LEU A 310      -9.489  95.130  10.382  1.00 92.23           C  
ATOM   2392  O   LEU A 310      -9.658  94.287  11.268  1.00 92.23           O  
ATOM   2393  CB  LEU A 310      -7.232  95.391   9.335  1.00 92.23           C  
ATOM   2394  CG  LEU A 310      -6.146  94.834   8.413  1.00 92.23           C  
ATOM   2395  CD1 LEU A 310      -4.833  95.580   8.629  1.00 92.23           C  
ATOM   2396  CD2 LEU A 310      -5.960  93.338   8.648  1.00 92.23           C  
ATOM   2397  N   GLU A 311     -10.041  96.317  10.444  1.00 90.93           N  
ATOM   2398  CA  GLU A 311     -10.901  96.740  11.545  1.00 90.93           C  
ATOM   2399  C   GLU A 311     -12.165  95.889  11.618  1.00 90.93           C  
ATOM   2400  O   GLU A 311     -12.588  95.487  12.703  1.00 90.93           O  
ATOM   2401  CB  GLU A 311     -11.270  98.219  11.402  1.00 90.93           C  
ATOM   2402  CG  GLU A 311     -11.951  98.805  12.630  1.00 90.93           C  
ATOM   2403  CD  GLU A 311     -12.216 100.298  12.515  1.00 90.93           C  
ATOM   2404  OE1 GLU A 311     -12.888 100.866  13.404  1.00 90.93           O  
ATOM   2405  OE2 GLU A 311     -11.746 100.904  11.525  1.00 90.93           O1-
ATOM   2406  N   LEU A 312     -12.774  95.740  10.514  1.00 89.64           N  
ATOM   2407  CA  LEU A 312     -13.973  94.914  10.421  1.00 89.64           C  
ATOM   2408  C   LEU A 312     -13.683  93.484  10.867  1.00 89.64           C  
ATOM   2409  O   LEU A 312     -14.467  92.891  11.611  1.00 89.64           O  
ATOM   2410  CB  LEU A 312     -14.516  94.914   8.989  1.00 89.64           C  
ATOM   2411  CG  LEU A 312     -15.789  94.101   8.747  1.00 89.64           C  
ATOM   2412  CD1 LEU A 312     -16.934  94.647   9.593  1.00 89.64           C  
ATOM   2413  CD2 LEU A 312     -16.157  94.114   7.268  1.00 89.64           C  
ATOM   2414  N   ALA A 313     -12.614  92.858  10.358  1.00 89.96           N  
ATOM   2415  CA  ALA A 313     -12.193  91.512  10.737  1.00 89.96           C  
ATOM   2416  C   ALA A 313     -11.922  91.424  12.236  1.00 89.96           C  
ATOM   2417  O   ALA A 313     -12.275  90.431  12.880  1.00 89.96           O  
ATOM   2418  CB  ALA A 313     -10.951  91.102   9.950  1.00 89.96           C  
ATOM   2419  N   LYS A 314     -11.258  92.390  12.820  1.00 90.38           N  
ATOM   2420  CA  LYS A 314     -11.012  92.450  14.258  1.00 90.38           C  
ATOM   2421  C   LYS A 314     -12.322  92.426  15.042  1.00 90.38           C  
ATOM   2422  O   LYS A 314     -12.449  91.692  16.025  1.00 90.38           O  
ATOM   2423  CB  LYS A 314     -10.211  93.703  14.615  1.00 90.38           C  
ATOM   2424  CG  LYS A 314      -9.749  93.752  16.063  1.00 90.38           C  
ATOM   2425  CD  LYS A 314      -8.892  94.981  16.336  1.00 90.38           C  
ATOM   2426  CE  LYS A 314      -8.454  95.046  17.793  1.00 90.38           C  
ATOM   2427  NZ  LYS A 314      -7.615  96.252  18.066  1.00 90.38           N1+
ATOM   2428  N   LYS A 315     -13.226  93.122  14.671  1.00 85.55           N  
ATOM   2429  CA  LYS A 315     -14.530  93.201  15.322  1.00 85.55           C  
ATOM   2430  C   LYS A 315     -15.308  91.899  15.152  1.00 85.55           C  
ATOM   2431  O   LYS A 315     -15.987  91.450  16.077  1.00 85.55           O  
ATOM   2432  CB  LYS A 315     -15.341  94.372  14.762  1.00 85.55           C  
ATOM   2433  CG  LYS A 315     -14.867  95.736  15.241  1.00 85.55           C  
ATOM   2434  CD  LYS A 315     -15.751  96.855  14.705  1.00 85.55           C  
ATOM   2435  CE  LYS A 315     -15.237  98.225  15.124  1.00 85.55           C  
ATOM   2436  NZ  LYS A 315     -16.090  99.325  14.583  1.00 85.55           N1+
ATOM   2437  N   ALA A 316     -15.198  91.413  13.967  1.00 83.46           N  
ATOM   2438  CA  ALA A 316     -15.863  90.147  13.667  1.00 83.46           C  
ATOM   2439  C   ALA A 316     -15.305  89.017  14.527  1.00 83.46           C  
ATOM   2440  O   ALA A 316     -16.055  88.158  14.997  1.00 83.46           O  
ATOM   2441  CB  ALA A 316     -15.717  89.808  12.187  1.00 83.46           C  
ATOM   2442  N   VAL A 317     -13.997  88.957  14.792  1.00 84.64           N  
ATOM   2443  CA  VAL A 317     -13.313  87.954  15.600  1.00 84.64           C  
ATOM   2444  C   VAL A 317     -13.691  88.128  17.069  1.00 84.64           C  
ATOM   2445  O   VAL A 317     -13.796  87.147  17.810  1.00 84.64           O  
ATOM   2446  CB  VAL A 317     -11.779  88.039  15.431  1.00 84.64           C  
ATOM   2447  CG1 VAL A 317     -11.074  87.119  16.426  1.00 84.64           C  
ATOM   2448  CG2 VAL A 317     -11.380  87.688  13.999  1.00 84.64           C  
ATOM   2449  N   GLU A 318     -14.019  89.282  17.581  1.00 82.37           N  
ATOM   2450  CA  GLU A 318     -14.398  89.606  18.954  1.00 82.37           C  
ATOM   2451  C   GLU A 318     -15.869  89.291  19.209  1.00 82.37           C  
ATOM   2452  O   GLU A 318     -16.278  89.095  20.355  1.00 82.37           O  
ATOM   2453  CB  GLU A 318     -14.114  91.079  19.259  1.00 82.37           C  
ATOM   2454  CG  GLU A 318     -12.633  91.415  19.344  1.00 82.37           C  
ATOM   2455  CD  GLU A 318     -12.364  92.902  19.505  1.00 82.37           C  
ATOM   2456  OE1 GLU A 318     -11.179  93.299  19.597  1.00 82.37           O  
ATOM   2457  OE2 GLU A 318     -13.345  93.678  19.542  1.00 82.37           O1-
ATOM   2458  N   MET A 319     -16.519  89.040  18.017  1.00 75.53           N  
ATOM   2459  CA  MET A 319     -17.954  88.797  18.147  1.00 75.53           C  
ATOM   2460  C   MET A 319     -18.273  87.317  17.972  1.00 75.53           C  
ATOM   2461  O   MET A 319     -17.560  86.603  17.266  1.00 75.53           O  
ATOM   2462  CB  MET A 319     -18.735  89.625  17.124  1.00 75.53           C  
ATOM   2463  CG  MET A 319     -18.620  91.126  17.334  1.00 75.53           C  
ATOM   2464  SD  MET A 319     -19.688  92.080  16.186  1.00 75.53           S  
ATOM   2465  CE  MET A 319     -21.321  91.708  16.885  1.00 75.53           C  
ATOM   2466  N   THR A 320     -19.291  86.782  18.714  1.00 68.45           N  
ATOM   2467  CA  THR A 320     -19.649  85.368  18.669  1.00 68.45           C  
ATOM   2468  C   THR A 320     -20.900  85.155  17.823  1.00 68.45           C  
ATOM   2469  O   THR A 320     -21.253  84.018  17.502  1.00 68.45           O  
ATOM   2470  CB  THR A 320     -19.879  84.805  20.083  1.00 68.45           C  
ATOM   2471  CG2 THR A 320     -18.596  84.846  20.907  1.00 68.45           C  
ATOM   2472  OG1 THR A 320     -20.883  85.585  20.743  1.00 68.45           O  
ATOM   2473  N   ALA A 321     -21.549  86.304  17.266  1.00 73.07           N  
ATOM   2474  CA  ALA A 321     -22.764  86.186  16.463  1.00 73.07           C  
ATOM   2475  C   ALA A 321     -22.436  85.780  15.029  1.00 73.07           C  
ATOM   2476  O   ALA A 321     -21.628  86.431  14.363  1.00 73.07           O  
ATOM   2477  CB  ALA A 321     -23.540  87.500  16.477  1.00 73.07           C  
ATOM   2478  N   GLN A 322     -22.927  84.654  14.643  1.00 71.51           N  
ATOM   2479  CA  GLN A 322     -22.745  84.078  13.314  1.00 71.51           C  
ATOM   2480  C   GLN A 322     -23.233  85.033  12.229  1.00 71.51           C  
ATOM   2481  O   GLN A 322     -22.645  85.104  11.148  1.00 71.51           O  
ATOM   2482  CB  GLN A 322     -23.478  82.740  13.204  1.00 71.51           C  
ATOM   2483  CG  GLN A 322     -23.051  81.902  12.006  1.00 71.51           C  
ATOM   2484  CD  GLN A 322     -23.684  80.522  12.000  1.00 71.51           C  
ATOM   2485  NE2 GLN A 322     -23.381  79.737  10.973  1.00 71.51           N  
ATOM   2486  OE1 GLN A 322     -24.436  80.166  12.912  1.00 71.51           O  
ATOM   2487  N   GLU A 323     -24.175  85.841  12.458  1.00 68.71           N  
ATOM   2488  CA  GLU A 323     -24.790  86.793  11.536  1.00 68.71           C  
ATOM   2489  C   GLU A 323     -23.840  87.943  11.214  1.00 68.71           C  
ATOM   2490  O   GLU A 323     -23.785  88.409  10.074  1.00 68.71           O  
ATOM   2491  CB  GLU A 323     -26.097  87.337  12.117  1.00 68.71           C  
ATOM   2492  CG  GLU A 323     -27.221  86.313  12.168  1.00 68.71           C  
ATOM   2493  CD  GLU A 323     -27.313  85.588  13.501  1.00 68.71           C  
ATOM   2494  OE1 GLU A 323     -28.267  84.802  13.700  1.00 68.71           O  
ATOM   2495  OE2 GLU A 323     -26.424  85.807  14.354  1.00 68.71           O1-
ATOM   2496  N   VAL A 324     -23.044  88.363  12.095  1.00 73.97           N  
ATOM   2497  CA  VAL A 324     -22.049  89.419  11.950  1.00 73.97           C  
ATOM   2498  C   VAL A 324     -20.864  88.906  11.134  1.00 73.97           C  
ATOM   2499  O   VAL A 324     -20.328  89.623  10.287  1.00 73.97           O  
ATOM   2500  CB  VAL A 324     -21.567  89.937  13.324  1.00 73.97           C  
ATOM   2501  CG1 VAL A 324     -20.439  90.955  13.152  1.00 73.97           C  
ATOM   2502  CG2 VAL A 324     -22.730  90.550  14.101  1.00 73.97           C  
ATOM   2503  N   LEU A 325     -20.504  87.695  11.353  1.00 76.84           N  
ATOM   2504  CA  LEU A 325     -19.452  87.034  10.591  1.00 76.84           C  
ATOM   2505  C   LEU A 325     -19.867  86.852   9.135  1.00 76.84           C  
ATOM   2506  O   LEU A 325     -19.057  87.041   8.224  1.00 76.84           O  
ATOM   2507  CB  LEU A 325     -19.113  85.676  11.210  1.00 76.84           C  
ATOM   2508  CG  LEU A 325     -18.334  85.706  12.526  1.00 76.84           C  
ATOM   2509  CD1 LEU A 325     -18.218  84.300  13.106  1.00 76.84           C  
ATOM   2510  CD2 LEU A 325     -16.954  86.319  12.317  1.00 76.84           C  
ATOM   2511  N   GLU A 326     -21.137  86.615   8.832  1.00 78.31           N  
ATOM   2512  CA  GLU A 326     -21.681  86.464   7.485  1.00 78.31           C  
ATOM   2513  C   GLU A 326     -21.734  87.804   6.757  1.00 78.31           C  
ATOM   2514  O   GLU A 326     -21.431  87.881   5.565  1.00 78.31           O  
ATOM   2515  CB  GLU A 326     -23.078  85.839   7.538  1.00 78.31           C  
ATOM   2516  CG  GLU A 326     -23.078  84.362   7.909  1.00 78.31           C  
ATOM   2517  CD  GLU A 326     -24.473  83.764   7.988  1.00 78.31           C  
ATOM   2518  OE1 GLU A 326     -24.598  82.548   8.261  1.00 78.31           O  
ATOM   2519  OE2 GLU A 326     -25.450  84.517   7.775  1.00 78.31           O1-
ATOM   2520  N   ILE A 327     -22.144  88.806   7.501  1.00 78.29           N  
ATOM   2521  CA  ILE A 327     -22.209  90.162   6.969  1.00 78.29           C  
ATOM   2522  C   ILE A 327     -20.801  90.658   6.643  1.00 78.29           C  
ATOM   2523  O   ILE A 327     -20.571  91.240   5.582  1.00 78.29           O  
ATOM   2524  CB  ILE A 327     -22.899  91.126   7.959  1.00 78.29           C  
ATOM   2525  CG1 ILE A 327     -24.377  90.752   8.126  1.00 78.29           C  
ATOM   2526  CG2 ILE A 327     -22.751  92.577   7.494  1.00 78.29           C  
ATOM   2527  CD1 ILE A 327     -25.090  91.519   9.231  1.00 78.29           C  
ATOM   2528  N   ALA A 328     -19.903  90.462   7.567  1.00 80.70           N  
ATOM   2529  CA  ALA A 328     -18.498  90.814   7.385  1.00 80.70           C  
ATOM   2530  C   ALA A 328     -17.889  90.053   6.212  1.00 80.70           C  
ATOM   2531  O   ALA A 328     -17.153  90.627   5.405  1.00 80.70           O  
ATOM   2532  CB  ALA A 328     -17.709  90.534   8.663  1.00 80.70           C  
ATOM   2533  N   ARG A 329     -18.176  88.851   6.087  1.00 83.22           N  
ATOM   2534  CA  ARG A 329     -17.707  88.030   4.975  1.00 83.22           C  
ATOM   2535  C   ARG A 329     -18.230  88.559   3.645  1.00 83.22           C  
ATOM   2536  O   ARG A 329     -17.476  88.672   2.676  1.00 83.22           O  
ATOM   2537  CB  ARG A 329     -18.132  86.573   5.165  1.00 83.22           C  
ATOM   2538  CG  ARG A 329     -17.558  85.623   4.126  1.00 83.22           C  
ATOM   2539  CD  ARG A 329     -17.986  84.185   4.379  1.00 83.22           C  
ATOM   2540  NE  ARG A 329     -17.595  83.304   3.282  1.00 83.22           N  
ATOM   2541  CZ  ARG A 329     -18.013  82.052   3.128  1.00 83.22           C  
ATOM   2542  NH1 ARG A 329     -18.848  81.503   4.005  1.00 83.22           N1+
ATOM   2543  NH2 ARG A 329     -17.594  81.340   2.093  1.00 83.22           N  
ATOM   2544  N   ALA A 330     -19.512  88.786   3.529  1.00 79.30           N  
ATOM   2545  CA  ALA A 330     -20.144  89.321   2.325  1.00 79.30           C  
ATOM   2546  C   ALA A 330     -19.528  90.660   1.931  1.00 79.30           C  
ATOM   2547  O   ALA A 330     -19.266  90.907   0.752  1.00 79.30           O  
ATOM   2548  CB  ALA A 330     -21.649  89.473   2.538  1.00 79.30           C  
ATOM   2549  N   ALA A 331     -19.345  91.474   2.907  1.00 83.71           N  
ATOM   2550  CA  ALA A 331     -18.753  92.788   2.678  1.00 83.71           C  
ATOM   2551  C   ALA A 331     -17.316  92.664   2.179  1.00 83.71           C  
ATOM   2552  O   ALA A 331     -16.908  93.377   1.260  1.00 83.71           O  
ATOM   2553  CB  ALA A 331     -18.799  93.623   3.957  1.00 83.71           C  
ATOM   2554  N   LEU A 332     -16.521  91.809   2.805  1.00 88.64           N  
ATOM   2555  CA  LEU A 332     -15.130  91.578   2.429  1.00 88.64           C  
ATOM   2556  C   LEU A 332     -15.038  90.947   1.044  1.00 88.64           C  
ATOM   2557  O   LEU A 332     -14.163  91.301   0.251  1.00 88.64           O  
ATOM   2558  CB  LEU A 332     -14.438  90.681   3.458  1.00 88.64           C  
ATOM   2559  CG  LEU A 332     -14.127  91.319   4.813  1.00 88.64           C  
ATOM   2560  CD1 LEU A 332     -13.688  90.254   5.813  1.00 88.64           C  
ATOM   2561  CD2 LEU A 332     -13.056  92.395   4.665  1.00 88.64           C  
ATOM   2562  N   LYS A 333     -15.943  89.990   0.667  1.00 86.23           N  
ATOM   2563  CA  LYS A 333     -15.994  89.414  -0.674  1.00 86.23           C  
ATOM   2564  C   LYS A 333     -16.304  90.483  -1.719  1.00 86.23           C  
ATOM   2565  O   LYS A 333     -15.720  90.485  -2.804  1.00 86.23           O  
ATOM   2566  CB  LYS A 333     -17.038  88.299  -0.740  1.00 86.23           C  
ATOM   2567  CG  LYS A 333     -16.575  86.981  -0.134  1.00 86.23           C  
ATOM   2568  CD  LYS A 333     -17.605  85.879  -0.343  1.00 86.23           C  
ATOM   2569  CE  LYS A 333     -17.141  84.558   0.258  1.00 86.23           C  
ATOM   2570  NZ  LYS A 333     -18.165  83.484   0.094  1.00 86.23           N1+
ATOM   2571  N   ALA A 334     -17.271  91.292  -1.334  1.00 80.17           N  
ATOM   2572  CA  ALA A 334     -17.645  92.399  -2.209  1.00 80.17           C  
ATOM   2573  C   ALA A 334     -16.469  93.347  -2.428  1.00 80.17           C  
ATOM   2574  O   ALA A 334     -16.222  93.790  -3.551  1.00 80.17           O  
ATOM   2575  CB  ALA A 334     -18.836  93.159  -1.629  1.00 80.17           C  
ATOM   2576  N   ALA A 335     -15.747  93.660  -1.344  1.00 85.28           N  
ATOM   2577  CA  ALA A 335     -14.574  94.527  -1.412  1.00 85.28           C  
ATOM   2578  C   ALA A 335     -13.475  93.899  -2.264  1.00 85.28           C  
ATOM   2579  O   ALA A 335     -12.760  94.601  -2.983  1.00 85.28           O  
ATOM   2580  CB  ALA A 335     -14.051  94.824  -0.008  1.00 85.28           C  
ATOM   2581  N   GLN A 336     -13.371  92.596  -2.281  1.00 83.79           N  
ATOM   2582  CA  GLN A 336     -12.400  91.871  -3.092  1.00 83.79           C  
ATOM   2583  C   GLN A 336     -12.781  91.908  -4.570  1.00 83.79           C  
ATOM   2584  O   GLN A 336     -11.910  91.965  -5.440  1.00 83.79           O  
ATOM   2585  CB  GLN A 336     -12.277  90.423  -2.618  1.00 83.79           C  
ATOM   2586  CG  GLN A 336     -11.418  90.254  -1.373  1.00 83.79           C  
ATOM   2587  CD  GLN A 336     -11.222  88.800  -0.986  1.00 83.79           C  
ATOM   2588  NE2 GLN A 336     -10.302  88.550  -0.061  1.00 83.79           N  
ATOM   2589  OE1 GLN A 336     -11.895  87.908  -1.513  1.00 83.79           O  
ATOM   2590  N   ALA A 337     -14.073  91.728  -4.824  1.00 82.64           N  
ATOM   2591  CA  ALA A 337     -14.572  91.673  -6.196  1.00 82.64           C  
ATOM   2592  C   ALA A 337     -14.488  93.042  -6.866  1.00 82.64           C  
ATOM   2593  O   ALA A 337     -14.315  93.134  -8.083  1.00 82.64           O  
ATOM   2594  CB  ALA A 337     -16.010  91.159  -6.219  1.00 82.64           C  
ATOM   2595  N   PHE A 338     -14.514  94.072  -6.110  1.00 83.47           N  
ATOM   2596  CA  PHE A 338     -14.420  95.430  -6.633  1.00 83.47           C  
ATOM   2597  C   PHE A 338     -13.337  96.217  -5.904  1.00 83.47           C  
ATOM   2598  O   PHE A 338     -13.636  97.161  -5.170  1.00 83.47           O  
ATOM   2599  CB  PHE A 338     -15.767  96.150  -6.507  1.00 83.47           C  
ATOM   2600  CG  PHE A 338     -16.909  95.418  -7.160  1.00 83.47           C  
ATOM   2601  CD1 PHE A 338     -17.137  95.537  -8.525  1.00 83.47           C  
ATOM   2602  CD2 PHE A 338     -17.753  94.615  -6.407  1.00 83.47           C  
ATOM   2603  CE1 PHE A 338     -18.194  94.860  -9.132  1.00 83.47           C  
ATOM   2604  CE2 PHE A 338     -18.812  93.936  -7.005  1.00 83.47           C  
ATOM   2605  CZ  PHE A 338     -19.031  94.061  -8.368  1.00 83.47           C  
ATOM   2606  N   PRO A 339     -12.069  95.772  -6.168  1.00 80.06           N  
ATOM   2607  CA  PRO A 339     -10.987  96.432  -5.433  1.00 80.06           C  
ATOM   2608  C   PRO A 339     -10.793  97.888  -5.850  1.00 80.06           C  
ATOM   2609  O   PRO A 339     -11.099  98.255  -6.987  1.00 80.06           O  
ATOM   2610  CB  PRO A 339      -9.757  95.593  -5.789  1.00 80.06           C  
ATOM   2611  CG  PRO A 339     -10.098  94.951  -7.094  1.00 80.06           C  
ATOM   2612  CD  PRO A 339     -11.592  94.836  -7.194  1.00 80.06           C  
ATOM   2613  N   ASN A 340     -10.676  98.893  -4.992  1.00 75.13           N  
ATOM   2614  CA  ASN A 340     -10.305 100.277  -5.266  1.00 75.13           C  
ATOM   2615  C   ASN A 340     -11.520 101.116  -5.652  1.00 75.13           C  
ATOM   2616  O   ASN A 340     -11.415 102.026  -6.478  1.00 75.13           O  
ATOM   2617  CB  ASN A 340      -9.244 100.342  -6.366  1.00 75.13           C  
ATOM   2618  CG  ASN A 340      -7.925  99.728  -5.942  1.00 75.13           C  
ATOM   2619  ND2 ASN A 340      -7.293  98.993  -6.849  1.00 75.13           N  
ATOM   2620  OD1 ASN A 340      -7.478  99.910  -4.806  1.00 75.13           O  
ATOM   2621  N   THR A 341     -12.712 100.676  -5.258  1.00 80.38           N  
ATOM   2622  CA  THR A 341     -13.949 101.405  -5.515  1.00 80.38           C  
ATOM   2623  C   THR A 341     -14.537 101.948  -4.215  1.00 80.38           C  
ATOM   2624  O   THR A 341     -14.237 101.439  -3.132  1.00 80.38           O  
ATOM   2625  CB  THR A 341     -14.988 100.513  -6.218  1.00 80.38           C  
ATOM   2626  CG2 THR A 341     -14.432  99.941  -7.518  1.00 80.38           C  
ATOM   2627  OG1 THR A 341     -15.346  99.430  -5.349  1.00 80.38           O  
ATOM   2628  N   GLU A 342     -15.230 103.087  -4.278  1.00 81.94           N  
ATOM   2629  CA  GLU A 342     -15.992 103.658  -3.172  1.00 81.94           C  
ATOM   2630  C   GLU A 342     -17.049 102.681  -2.666  1.00 81.94           C  
ATOM   2631  O   GLU A 342     -17.418 102.711  -1.490  1.00 81.94           O  
ATOM   2632  CB  GLU A 342     -16.649 104.974  -3.595  1.00 81.94           C  
ATOM   2633  CG  GLU A 342     -15.663 106.111  -3.818  1.00 81.94           C  
ATOM   2634  CD  GLU A 342     -16.332 107.417  -4.215  1.00 81.94           C  
ATOM   2635  OE1 GLU A 342     -15.625 108.436  -4.381  1.00 81.94           O  
ATOM   2636  OE2 GLU A 342     -17.576 107.421  -4.361  1.00 81.94           O1-
ATOM   2637  N   LEU A 343     -17.474 101.849  -3.572  1.00 78.75           N  
ATOM   2638  CA  LEU A 343     -18.451 100.809  -3.270  1.00 78.75           C  
ATOM   2639  C   LEU A 343     -17.873  99.788  -2.294  1.00 78.75           C  
ATOM   2640  O   LEU A 343     -18.552  99.367  -1.355  1.00 78.75           O  
ATOM   2641  CB  LEU A 343     -18.903 100.108  -4.552  1.00 78.75           C  
ATOM   2642  CG  LEU A 343     -19.971  99.024  -4.393  1.00 78.75           C  
ATOM   2643  CD1 LEU A 343     -21.242  99.618  -3.794  1.00 78.75           C  
ATOM   2644  CD2 LEU A 343     -20.265  98.361  -5.734  1.00 78.75           C  
ATOM   2645  N   ALA A 344     -16.641  99.334  -2.436  1.00 80.62           N  
ATOM   2646  CA  ALA A 344     -15.944  98.435  -1.520  1.00 80.62           C  
ATOM   2647  C   ALA A 344     -15.818  99.055  -0.133  1.00 80.62           C  
ATOM   2648  O   ALA A 344     -16.074  98.393   0.877  1.00 80.62           O  
ATOM   2649  CB  ALA A 344     -14.564  98.081  -2.069  1.00 80.62           C  
ATOM   2650  N   GLU A 345     -15.475 100.333  -0.109  1.00 84.12           N  
ATOM   2651  CA  GLU A 345     -15.390 101.080   1.142  1.00 84.12           C  
ATOM   2652  C   GLU A 345     -16.755 101.190   1.814  1.00 84.12           C  
ATOM   2653  O   GLU A 345     -16.873 101.016   3.028  1.00 84.12           O  
ATOM   2654  CB  GLU A 345     -14.809 102.475   0.897  1.00 84.12           C  
ATOM   2655  CG  GLU A 345     -13.325 102.474   0.563  1.00 84.12           C  
ATOM   2656  CD  GLU A 345     -12.766 103.865   0.308  1.00 84.12           C  
ATOM   2657  OE1 GLU A 345     -11.603 103.980  -0.142  1.00 84.12           O  
ATOM   2658  OE2 GLU A 345     -13.497 104.849   0.563  1.00 84.12           O1-
ATOM   2659  N   LEU A 346     -17.751 101.528   1.012  1.00 83.33           N  
ATOM   2660  CA  LEU A 346     -19.116 101.661   1.508  1.00 83.33           C  
ATOM   2661  C   LEU A 346     -19.616 100.340   2.086  1.00 83.33           C  
ATOM   2662  O   LEU A 346     -20.217 100.317   3.162  1.00 83.33           O  
ATOM   2663  CB  LEU A 346     -20.051 102.125   0.388  1.00 83.33           C  
ATOM   2664  CG  LEU A 346     -21.501 102.405   0.786  1.00 83.33           C  
ATOM   2665  CD1 LEU A 346     -21.569 103.597   1.735  1.00 83.33           C  
ATOM   2666  CD2 LEU A 346     -22.359 102.650  -0.451  1.00 83.33           C  
ATOM   2667  N   MET A 347     -19.345  99.249   1.446  1.00 81.06           N  
ATOM   2668  CA  MET A 347     -19.745  97.911   1.875  1.00 81.06           C  
ATOM   2669  C   MET A 347     -19.068  97.535   3.189  1.00 81.06           C  
ATOM   2670  O   MET A 347     -19.704  96.976   4.083  1.00 81.06           O  
ATOM   2671  CB  MET A 347     -19.408  96.878   0.799  1.00 81.06           C  
ATOM   2672  CG  MET A 347     -20.298  96.960  -0.430  1.00 81.06           C  
ATOM   2673  SD  MET A 347     -22.069  96.681  -0.035  1.00 81.06           S  
ATOM   2674  CE  MET A 347     -22.248  94.956  -0.566  1.00 81.06           C  
ATOM   2675  N   LEU A 348     -17.789  97.841   3.360  1.00 86.63           N  
ATOM   2676  CA  LEU A 348     -17.038  97.551   4.577  1.00 86.63           C  
ATOM   2677  C   LEU A 348     -17.500  98.442   5.726  1.00 86.63           C  
ATOM   2678  O   LEU A 348     -17.620  97.982   6.864  1.00 86.63           O  
ATOM   2679  CB  LEU A 348     -15.538  97.743   4.340  1.00 86.63           C  
ATOM   2680  CG  LEU A 348     -14.855  96.703   3.450  1.00 86.63           C  
ATOM   2681  CD1 LEU A 348     -13.385  97.060   3.250  1.00 86.63           C  
ATOM   2682  CD2 LEU A 348     -14.994  95.309   4.051  1.00 86.63           C  
ATOM   2683  N   ARG A 349     -17.822  99.646   5.452  1.00 85.62           N  
ATOM   2684  CA  ARG A 349     -18.326 100.578   6.455  1.00 85.62           C  
ATOM   2685  C   ARG A 349     -19.706 100.158   6.950  1.00 85.62           C  
ATOM   2686  O   ARG A 349     -19.999 100.254   8.144  1.00 85.62           O  
ATOM   2687  CB  ARG A 349     -18.383 101.998   5.889  1.00 85.62           C  
ATOM   2688  CG  ARG A 349     -17.025 102.674   5.783  1.00 85.62           C  
ATOM   2689  CD  ARG A 349     -17.147 104.115   5.306  1.00 85.62           C  
ATOM   2690  NE  ARG A 349     -15.839 104.743   5.152  1.00 85.62           N  
ATOM   2691  CZ  ARG A 349     -15.635 106.054   5.043  1.00 85.62           C  
ATOM   2692  NH1 ARG A 349     -16.656 106.903   5.070  1.00 85.62           N1+
ATOM   2693  NH2 ARG A 349     -14.403 106.520   4.906  1.00 85.62           N  
ATOM   2694  N   LEU A 350     -20.549  99.812   6.032  1.00 82.26           N  
ATOM   2695  CA  LEU A 350     -21.878  99.314   6.371  1.00 82.26           C  
ATOM   2696  C   LEU A 350     -21.785  98.072   7.250  1.00 82.26           C  
ATOM   2697  O   LEU A 350     -22.527  97.938   8.225  1.00 82.26           O  
ATOM   2698  CB  LEU A 350     -22.672  98.997   5.101  1.00 82.26           C  
ATOM   2699  CG  LEU A 350     -24.144  98.629   5.296  1.00 82.26           C  
ATOM   2700  CD1 LEU A 350     -24.918  99.819   5.853  1.00 82.26           C  
ATOM   2701  CD2 LEU A 350     -24.755  98.155   3.982  1.00 82.26           C  
ATOM   2702  N   ALA A 351     -20.974  97.194   6.902  1.00 81.69           N  
ATOM   2703  CA  ALA A 351     -20.733  95.983   7.681  1.00 81.69           C  
ATOM   2704  C   ALA A 351     -20.190  96.320   9.067  1.00 81.69           C  
ATOM   2705  O   ALA A 351     -20.563  95.688  10.059  1.00 81.69           O  
ATOM   2706  CB  ALA A 351     -19.766  95.059   6.945  1.00 81.69           C  
ATOM   2707  N   GLU A 352     -19.344  97.215   9.095  1.00 82.57           N  
ATOM   2708  CA  GLU A 352     -18.831  97.703  10.372  1.00 82.57           C  
ATOM   2709  C   GLU A 352     -19.957  98.240  11.251  1.00 82.57           C  
ATOM   2710  O   GLU A 352     -20.003  97.960  12.450  1.00 82.57           O  
ATOM   2711  CB  GLU A 352     -17.775  98.788  10.148  1.00 82.57           C  
ATOM   2712  CG  GLU A 352     -17.117  99.279  11.430  1.00 82.57           C  
ATOM   2713  CD  GLU A 352     -16.131 100.414  11.202  1.00 82.57           C  
ATOM   2714  OE1 GLU A 352     -15.622 100.985  12.193  1.00 82.57           O  
ATOM   2715  OE2 GLU A 352     -15.867 100.736  10.022  1.00 82.57           O1-
ATOM   2716  N   VAL A 353     -20.780  99.092  10.706  1.00 78.03           N  
ATOM   2717  CA  VAL A 353     -21.914  99.664  11.424  1.00 78.03           C  
ATOM   2718  C   VAL A 353     -22.847  98.549  11.891  1.00 78.03           C  
ATOM   2719  O   VAL A 353     -23.312  98.559  13.033  1.00 78.03           O  
ATOM   2720  CB  VAL A 353     -22.688 100.676  10.549  1.00 78.03           C  
ATOM   2721  CG1 VAL A 353     -23.960 101.138  11.257  1.00 78.03           C  
ATOM   2722  CG2 VAL A 353     -21.800 101.870  10.204  1.00 78.03           C  
ATOM   2723  N   ALA A 354     -23.116  97.656  11.033  1.00 72.84           N  
ATOM   2724  CA  ALA A 354     -23.940  96.495  11.356  1.00 72.84           C  
ATOM   2725  C   ALA A 354     -23.332  95.693  12.504  1.00 72.84           C  
ATOM   2726  O   ALA A 354     -24.045  95.253  13.409  1.00 72.84           O  
ATOM   2727  CB  ALA A 354     -24.117  95.607  10.126  1.00 72.84           C  
ATOM   2728  N   ALA A 355     -22.032  95.424  12.438  1.00 74.15           N  
ATOM   2729  CA  ALA A 355     -21.301  94.717  13.486  1.00 74.15           C  
ATOM   2730  C   ALA A 355     -21.350  95.488  14.803  1.00 74.15           C  
ATOM   2731  O   ALA A 355     -21.510  94.893  15.871  1.00 74.15           O  
ATOM   2732  CB  ALA A 355     -19.853  94.486  13.062  1.00 74.15           C  
ATOM   2733  N   ARG A 356     -21.206  96.790  14.794  1.00 76.82           N  
ATOM   2734  CA  ARG A 356     -21.315  97.646  15.971  1.00 76.82           C  
ATOM   2735  C   ARG A 356     -22.716  97.576  16.570  1.00 76.82           C  
ATOM   2736  O   ARG A 356     -22.873  97.495  17.790  1.00 76.82           O  
ATOM   2737  CB  ARG A 356     -20.968  99.094  15.619  1.00 76.82           C  
ATOM   2738  CG  ARG A 356     -20.866 100.014  16.825  1.00 76.82           C  
ATOM   2739  CD  ARG A 356     -20.466 101.427  16.423  1.00 76.82           C  
ATOM   2740  NE  ARG A 356     -20.138 102.246  17.587  1.00 76.82           N  
ATOM   2741  CZ  ARG A 356     -19.775 103.524  17.536  1.00 76.82           C  
ATOM   2742  NH1 ARG A 356     -19.683 104.158  16.373  1.00 76.82           N1+
ATOM   2743  NH2 ARG A 356     -19.499 104.174  18.657  1.00 76.82           N  
ATOM   2744  N   VAL A 357     -23.701  97.686  15.816  1.00 71.91           N  
ATOM   2745  CA  VAL A 357     -25.094  97.604  16.242  1.00 71.91           C  
ATOM   2746  C   VAL A 357     -25.357  96.250  16.895  1.00 71.91           C  
ATOM   2747  O   VAL A 357     -25.973  96.178  17.962  1.00 71.91           O  
ATOM   2748  CB  VAL A 357     -26.063  97.823  15.058  1.00 71.91           C  
ATOM   2749  CG1 VAL A 357     -27.505  97.557  15.485  1.00 71.91           C  
ATOM   2750  CG2 VAL A 357     -25.918  99.240  14.505  1.00 71.91           C  
ATOM   2751  N   MET A 358     -24.879  95.189  16.355  1.00 72.37           N  
ATOM   2752  CA  MET A 358     -25.057  93.832  16.862  1.00 72.37           C  
ATOM   2753  C   MET A 358     -24.330  93.648  18.190  1.00 72.37           C  
ATOM   2754  O   MET A 358     -24.830  92.968  19.088  1.00 72.37           O  
ATOM   2755  CB  MET A 358     -24.557  92.807  15.843  1.00 72.37           C  
ATOM   2756  CG  MET A 358     -25.496  92.603  14.666  1.00 72.37           C  
ATOM   2757  SD  MET A 358     -27.087  91.833  15.159  1.00 72.37           S  
ATOM   2758  CE  MET A 358     -26.635  90.078  15.063  1.00 72.37           C  
ATOM   2759  N   LYS A 359     -23.171  94.135  18.309  1.00 71.91           N  
ATOM   2760  CA  LYS A 359     -22.418  94.101  19.560  1.00 71.91           C  
ATOM   2761  C   LYS A 359     -23.170  94.823  20.675  1.00 71.91           C  
ATOM   2762  O   LYS A 359     -23.219  94.344  21.809  1.00 71.91           O  
ATOM   2763  CB  LYS A 359     -21.035  94.728  19.371  1.00 71.91           C  
ATOM   2764  CG  LYS A 359     -20.093  94.514  20.546  1.00 71.91           C  
ATOM   2765  CD  LYS A 359     -18.703  95.065  20.255  1.00 71.91           C  
ATOM   2766  CE  LYS A 359     -17.762  94.863  21.435  1.00 71.91           C  
ATOM   2767  NZ  LYS A 359     -16.396  95.396  21.153  1.00 71.91           N1+
ATOM   2768  N   GLU A 360     -23.640  95.978  20.403  1.00 75.62           N  
ATOM   2769  CA  GLU A 360     -24.417  96.752  21.367  1.00 75.62           C  
ATOM   2770  C   GLU A 360     -25.691  96.014  21.769  1.00 75.62           C  
ATOM   2771  O   GLU A 360     -26.104  96.064  22.929  1.00 75.62           O  
ATOM   2772  CB  GLU A 360     -24.764  98.129  20.796  1.00 75.62           C  
ATOM   2773  CG  GLU A 360     -23.593  99.101  20.782  1.00 75.62           C  
ATOM   2774  CD  GLU A 360     -23.982 100.501  20.332  1.00 75.62           C  
ATOM   2775  OE1 GLU A 360     -23.107 101.397  20.314  1.00 75.62           O  
ATOM   2776  OE2 GLU A 360     -25.170 100.703  19.995  1.00 75.62           O1-
ATOM   2777  N   LEU A 361     -26.363  95.397  20.880  1.00 71.67           N  
ATOM   2778  CA  LEU A 361     -27.552  94.597  21.149  1.00 71.67           C  
ATOM   2779  C   LEU A 361     -27.218  93.412  22.049  1.00 71.67           C  
ATOM   2780  O   LEU A 361     -27.998  93.062  22.937  1.00 71.67           O  
ATOM   2781  CB  LEU A 361     -28.172  94.100  19.840  1.00 71.67           C  
ATOM   2782  CG  LEU A 361     -28.960  95.130  19.029  1.00 71.67           C  
ATOM   2783  CD1 LEU A 361     -29.406  94.530  17.701  1.00 71.67           C  
ATOM   2784  CD2 LEU A 361     -30.160  95.633  19.826  1.00 71.67           C  
ATOM   2785  N   GLU A 362     -26.011  92.692  21.799  1.00 66.96           N  
ATOM   2786  CA  GLU A 362     -25.525  91.589  22.623  1.00 66.96           C  
ATOM   2787  C   GLU A 362     -25.250  92.047  24.053  1.00 66.96           C  
ATOM   2788  O   GLU A 362     -25.566  91.336  25.008  1.00 66.96           O  
ATOM   2789  CB  GLU A 362     -24.259  90.981  22.013  1.00 66.96           C  
ATOM   2790  CG  GLU A 362     -24.528  90.047  20.842  1.00 66.96           C  
ATOM   2791  CD  GLU A 362     -23.261  89.475  20.226  1.00 66.96           C  
ATOM   2792  OE1 GLU A 362     -23.358  88.703  19.245  1.00 66.96           O  
ATOM   2793  OE2 GLU A 362     -22.163  89.802  20.729  1.00 66.96           O1-
ATOM   2794  N   ARG A 363     -24.516  93.113  24.201  1.00 69.67           N  
ATOM   2795  CA  ARG A 363     -24.256  93.716  25.504  1.00 69.67           C  
ATOM   2796  C   ARG A 363     -25.557  93.999  26.246  1.00 69.67           C  
ATOM   2797  O   ARG A 363     -25.659  93.750  27.449  1.00 69.67           O  
ATOM   2798  CB  ARG A 363     -23.448  95.006  25.349  1.00 69.67           C  
ATOM   2799  CG  ARG A 363     -22.929  95.570  26.663  1.00 69.67           C  
ATOM   2800  CD  ARG A 363     -22.087  96.819  26.446  1.00 69.67           C  
ATOM   2801  NE  ARG A 363     -21.770  97.481  27.709  1.00 69.67           N  
ATOM   2802  CZ  ARG A 363     -20.922  98.497  27.839  1.00 69.67           C  
ATOM   2803  NH1 ARG A 363     -20.284  98.989  26.783  1.00 69.67           N1+
ATOM   2804  NH2 ARG A 363     -20.707  99.024  29.036  1.00 69.67           N  
ATOM   2805  N   ASN A 364     -26.436  94.411  25.571  1.00 67.48           N  
ATOM   2806  CA  ASN A 364     -27.751  94.752  26.104  1.00 67.48           C  
ATOM   2807  C   ASN A 364     -28.531  93.505  26.512  1.00 67.48           C  
ATOM   2808  O   ASN A 364     -29.239  93.512  27.521  1.00 67.48           O  
ATOM   2809  CB  ASN A 364     -28.548  95.568  25.085  1.00 67.48           C  
ATOM   2810  CG  ASN A 364     -28.090  97.011  25.005  1.00 67.48           C  
ATOM   2811  ND2 ASN A 364     -28.433  97.682  23.912  1.00 67.48           N  
ATOM   2812  OD1 ASN A 364     -27.434  97.518  25.918  1.00 67.48           O  
ATOM   2813  N   ASP A 365     -28.483  92.491  25.692  1.00 63.57           N  
ATOM   2814  CA  ASP A 365     -29.069  91.185  25.984  1.00 63.57           C  
ATOM   2815  C   ASP A 365     -28.455  90.576  27.242  1.00 63.57           C  
ATOM   2816  O   ASP A 365     -29.163  89.988  28.062  1.00 63.57           O  
ATOM   2817  CB  ASP A 365     -28.884  90.237  24.796  1.00 63.57           C  
ATOM   2818  CG  ASP A 365     -29.780  89.014  24.869  1.00 63.57           C  
ATOM   2819  OD1 ASP A 365     -30.959  89.144  25.261  1.00 63.57           O  
ATOM   2820  OD2 ASP A 365     -29.302  87.909  24.533  1.00 63.57           O1-
ATOM   2821  N   GLU A 366     -27.138  90.657  27.469  1.00 71.13           N  
ATOM   2822  CA  GLU A 366     -26.406  90.185  28.640  1.00 71.13           C  
ATOM   2823  C   GLU A 366     -26.758  91.004  29.878  1.00 71.13           C  
ATOM   2824  O   GLU A 366     -26.894  90.456  30.974  1.00 71.13           O  
ATOM   2825  CB  GLU A 366     -24.897  90.236  28.387  1.00 71.13           C  
ATOM   2826  CG  GLU A 366     -24.379  89.094  27.524  1.00 71.13           C  
ATOM   2827  CD  GLU A 366     -22.898  89.211  27.201  1.00 71.13           C  
ATOM   2828  OE1 GLU A 366     -22.355  88.317  26.513  1.00 71.13           O  
ATOM   2829  OE2 GLU A 366     -22.275  90.202  27.642  1.00 71.13           O1-
ATOM   2830  N   GLU A 367     -26.895  92.262  29.700  1.00 69.47           N  
ATOM   2831  CA  GLU A 367     -27.285  93.174  30.772  1.00 69.47           C  
ATOM   2832  C   GLU A 367     -28.743  92.968  31.169  1.00 69.47           C  
ATOM   2833  O   GLU A 367     -29.093  93.073  32.347  1.00 69.47           O  
ATOM   2834  CB  GLU A 367     -27.054  94.628  30.351  1.00 69.47           C  
ATOM   2835  CG  GLU A 367     -25.588  95.035  30.326  1.00 69.47           C  
ATOM   2836  CD  GLU A 367     -25.374  96.477  29.893  1.00 69.47           C  
ATOM   2837  OE1 GLU A 367     -24.212  96.942  29.888  1.00 69.47           O  
ATOM   2838  OE2 GLU A 367     -26.377  97.147  29.558  1.00 69.47           O1-
ATOM   2839  N   ILE A 368     -29.697  92.647  30.269  1.00 61.57           N  
ATOM   2840  CA  ILE A 368     -31.108  92.339  30.480  1.00 61.57           C  
ATOM   2841  C   ILE A 368     -31.242  90.984  31.169  1.00 61.57           C  
ATOM   2842  O   ILE A 368     -32.095  90.807  32.042  1.00 61.57           O  
ATOM   2843  CB  ILE A 368     -31.892  92.344  29.148  1.00 61.57           C  
ATOM   2844  CG1 ILE A 368     -31.960  93.763  28.573  1.00 61.57           C  
ATOM   2845  CG2 ILE A 368     -33.295  91.764  29.346  1.00 61.57           C  
ATOM   2846  CD1 ILE A 368     -32.570  93.838  27.180  1.00 61.57           C  
ATOM   2847  N   LYS A 369     -30.336  89.939  30.870  1.00 63.43           N  
ATOM   2848  CA  LYS A 369     -30.287  88.604  31.459  1.00 63.43           C  
ATOM   2849  C   LYS A 369     -29.701  88.646  32.869  1.00 63.43           C  
ATOM   2850  O   LYS A 369     -30.086  87.854  33.730  1.00 63.43           O  
ATOM   2851  CB  LYS A 369     -29.469  87.657  30.580  1.00 63.43           C  
ATOM   2852  CG  LYS A 369     -30.233  87.108  29.384  1.00 63.43           C  
ATOM   2853  CD  LYS A 369     -29.394  86.114  28.593  1.00 63.43           C  
ATOM   2854  CE  LYS A 369     -30.122  85.633  27.346  1.00 63.43           C  
ATOM   2855  NZ  LYS A 369     -29.292  84.677  26.553  1.00 63.43           N1+
ATOM   2856  N   LYS A 370     -28.831  89.609  33.225  1.00 66.14           N  
ATOM   2857  CA  LYS A 370     -28.162  89.805  34.508  1.00 66.14           C  
ATOM   2858  C   LYS A 370     -28.947  90.767  35.395  1.00 66.14           C  
ATOM   2859  O   LYS A 370     -28.906  90.661  36.622  1.00 66.14           O  
ATOM   2860  CB  LYS A 370     -26.741  90.327  34.298  1.00 66.14           C  
ATOM   2861  CG  LYS A 370     -25.737  89.250  33.913  1.00 66.14           C  
ATOM   2862  CD  LYS A 370     -24.320  89.807  33.842  1.00 66.14           C  
ATOM   2863  CE  LYS A 370     -23.326  88.750  33.379  1.00 66.14           C  
ATOM   2864  NZ  LYS A 370     -21.939  89.297  33.290  1.00 66.14           N1+
ATOM   2865  N   SER A 371     -30.017  91.313  34.946  1.00 53.42           N  
ATOM   2866  CA  SER A 371     -30.756  92.240  35.797  1.00 53.42           C  
ATOM   2867  C   SER A 371     -32.254  92.169  35.521  1.00 53.42           C  
ATOM   2868  O   SER A 371     -32.676  92.089  34.365  1.00 53.42           O  
ATOM   2869  CB  SER A 371     -30.260  93.672  35.588  1.00 53.42           C  
ATOM   2870  OG  SER A 371     -30.679  94.172  34.329  1.00 53.42           O  
ATOM   2871  N   ASP A 372     -33.135  91.475  36.356  1.00 55.20           N  
ATOM   2872  CA  ASP A 372     -34.583  91.590  36.493  1.00 55.20           C  
ATOM   2873  C   ASP A 372     -34.999  93.040  36.735  1.00 55.20           C  
ATOM   2874  O   ASP A 372     -36.191  93.345  36.807  1.00 55.20           O  
ATOM   2875  CB  ASP A 372     -35.087  90.701  37.633  1.00 55.20           C  
ATOM   2876  CG  ASP A 372     -35.809  89.459  37.142  1.00 55.20           C  
ATOM   2877  OD1 ASP A 372     -36.008  89.314  35.916  1.00 55.20           O  
ATOM   2878  OD2 ASP A 372     -36.184  88.620  37.989  1.00 55.20           O1-
ATOM   2879  N   GLU A 373     -34.266  94.187  36.097  1.00 50.74           N  
ATOM   2880  CA  GLU A 373     -34.798  95.524  36.349  1.00 50.74           C  
ATOM   2881  C   GLU A 373     -34.474  96.471  35.198  1.00 50.74           C  
ATOM   2882  O   GLU A 373     -33.305  96.666  34.857  1.00 50.74           O  
ATOM   2883  CB  GLU A 373     -34.247  96.083  37.663  1.00 50.74           C  
ATOM   2884  CG  GLU A 373     -35.236  96.025  38.818  1.00 50.74           C  
ATOM   2885  CD  GLU A 373     -34.648  96.506  40.135  1.00 50.74           C  
ATOM   2886  OE1 GLU A 373     -35.368  96.502  41.160  1.00 50.74           O  
ATOM   2887  OE2 GLU A 373     -33.457  96.892  40.143  1.00 50.74           O1-
ATOM   2888  N   LEU A 374     -35.160  96.688  34.098  1.00 50.54           N  
ATOM   2889  CA  LEU A 374     -35.027  97.493  32.888  1.00 50.54           C  
ATOM   2890  C   LEU A 374     -35.538  98.910  33.121  1.00 50.54           C  
ATOM   2891  O   LEU A 374     -36.701  99.104  33.482  1.00 50.54           O  
ATOM   2892  CB  LEU A 374     -35.788  96.847  31.728  1.00 50.54           C  
ATOM   2893  CG  LEU A 374     -35.004  95.849  30.874  1.00 50.54           C  
ATOM   2894  CD1 LEU A 374     -35.942  94.799  30.290  1.00 50.54           C  
ATOM   2895  CD2 LEU A 374     -34.246  96.572  29.767  1.00 50.54           C  
ATOM   2896  N   ASP A 375     -34.760  99.963  33.008  1.00 55.94           N  
ATOM   2897  CA  ASP A 375     -35.195 101.160  32.296  1.00 55.94           C  
ATOM   2898  C   ASP A 375     -35.003 101.004  30.789  1.00 55.94           C  
ATOM   2899  O   ASP A 375     -33.879 101.097  30.289  1.00 55.94           O  
ATOM   2900  CB  ASP A 375     -34.436 102.390  32.799  1.00 55.94           C  
ATOM   2901  CG  ASP A 375     -35.333 103.397  33.497  1.00 55.94           C  
ATOM   2902  OD1 ASP A 375     -36.572 103.244  33.450  1.00 55.94           O  
ATOM   2903  OD2 ASP A 375     -34.795 104.354  34.095  1.00 55.94           O1-
ATOM   2904  N   ASP A 376     -35.659 100.351  29.877  1.00 58.69           N  
ATOM   2905  CA  ASP A 376     -36.229  99.905  28.610  1.00 58.69           C  
ATOM   2906  C   ASP A 376     -36.371 101.068  27.631  1.00 58.69           C  
ATOM   2907  O   ASP A 376     -36.225 100.889  26.421  1.00 58.69           O  
ATOM   2908  CB  ASP A 376     -37.587  99.239  28.838  1.00 58.69           C  
ATOM   2909  CG  ASP A 376     -37.473  97.784  29.258  1.00 58.69           C  
ATOM   2910  OD1 ASP A 376     -36.372  97.202  29.145  1.00 58.69           O  
ATOM   2911  OD2 ASP A 376     -38.491  97.214  29.705  1.00 58.69           O1-
ATOM   2912  N   GLU A 377     -35.971 102.355  27.868  1.00 54.76           N  
ATOM   2913  CA  GLU A 377     -36.184 103.493  26.979  1.00 54.76           C  
ATOM   2914  C   GLU A 377     -34.861 104.014  26.425  1.00 54.76           C  
ATOM   2915  O   GLU A 377     -34.783 104.409  25.260  1.00 54.76           O  
ATOM   2916  CB  GLU A 377     -36.927 104.614  27.710  1.00 54.76           C  
ATOM   2917  CG  GLU A 377     -38.103 105.183  26.928  1.00 54.76           C  
ATOM   2918  CD  GLU A 377     -38.907 106.206  27.714  1.00 54.76           C  
ATOM   2919  OE1 GLU A 377     -39.871 106.778  27.158  1.00 54.76           O  
ATOM   2920  OE2 GLU A 377     -38.569 106.438  28.897  1.00 54.76           O1-
ATOM   2921  N   SER A 378     -33.848 103.887  27.049  1.00 57.67           N  
ATOM   2922  CA  SER A 378     -32.530 104.310  26.584  1.00 57.67           C  
ATOM   2923  C   SER A 378     -31.867 103.225  25.744  1.00 57.67           C  
ATOM   2924  O   SER A 378     -31.162 103.524  24.778  1.00 57.67           O  
ATOM   2925  CB  SER A 378     -31.633 104.670  27.769  1.00 57.67           C  
ATOM   2926  OG  SER A 378     -31.183 103.501  28.432  1.00 57.67           O  
ATOM   2927  N   LEU A 379     -32.298 102.059  25.853  1.00 56.09           N  
ATOM   2928  CA  LEU A 379     -31.859 100.849  25.169  1.00 56.09           C  
ATOM   2929  C   LEU A 379     -32.532 100.719  23.806  1.00 56.09           C  
ATOM   2930  O   LEU A 379     -31.879 100.388  22.815  1.00 56.09           O  
ATOM   2931  CB  LEU A 379     -32.159  99.612  26.020  1.00 56.09           C  
ATOM   2932  CG  LEU A 379     -31.183  98.442  25.886  1.00 56.09           C  
ATOM   2933  CD1 LEU A 379     -30.531  98.141  27.231  1.00 56.09           C  
ATOM   2934  CD2 LEU A 379     -31.897  97.209  25.344  1.00 56.09           C  
ATOM   2935  N   LEU A 380     -33.738 101.089  23.506  1.00 59.79           N  
ATOM   2936  CA  LEU A 380     -34.522 101.112  22.276  1.00 59.79           C  
ATOM   2937  C   LEU A 380     -34.119 102.292  21.397  1.00 59.79           C  
ATOM   2938  O   LEU A 380     -34.070 102.170  20.171  1.00 59.79           O  
ATOM   2939  CB  LEU A 380     -36.017 101.184  22.592  1.00 59.79           C  
ATOM   2940  CG  LEU A 380     -36.898 100.107  21.956  1.00 59.79           C  
ATOM   2941  CD1 LEU A 380     -37.541  99.242  23.034  1.00 59.79           C  
ATOM   2942  CD2 LEU A 380     -37.962 100.743  21.068  1.00 59.79           C  
ATOM   2943  N   GLU A 381     -33.630 103.350  22.020  1.00 60.63           N  
ATOM   2944  CA  GLU A 381     -33.149 104.538  21.320  1.00 60.63           C  
ATOM   2945  C   GLU A 381     -31.771 104.299  20.710  1.00 60.63           C  
ATOM   2946  O   GLU A 381     -31.498 104.732  19.589  1.00 60.63           O  
ATOM   2947  CB  GLU A 381     -33.104 105.740  22.268  1.00 60.63           C  
ATOM   2948  CG  GLU A 381     -33.182 107.084  21.560  1.00 60.63           C  
ATOM   2949  CD  GLU A 381     -33.373 108.253  22.512  1.00 60.63           C  
ATOM   2950  OE1 GLU A 381     -33.477 109.409  22.042  1.00 60.63           O  
ATOM   2951  OE2 GLU A 381     -33.419 108.013  23.740  1.00 60.63           O1-
ATOM   2952  N   ASP A 382     -30.886 103.446  21.331  1.00 63.36           N  
ATOM   2953  CA  ASP A 382     -29.570 103.060  20.832  1.00 63.36           C  
ATOM   2954  C   ASP A 382     -29.686 102.015  19.726  1.00 63.36           C  
ATOM   2955  O   ASP A 382     -28.963 102.076  18.729  1.00 63.36           O  
ATOM   2956  CB  ASP A 382     -28.700 102.525  21.972  1.00 63.36           C  
ATOM   2957  CG  ASP A 382     -28.088 103.627  22.819  1.00 63.36           C  
ATOM   2958  OD1 ASP A 382     -28.185 104.814  22.438  1.00 63.36           O  
ATOM   2959  OD2 ASP A 382     -27.499 103.305  23.874  1.00 63.36           O1-
ATOM   2960  N   ILE A 383     -30.702 101.179  19.762  1.00 57.80           N  
ATOM   2961  CA  ILE A 383     -31.007 100.144  18.781  1.00 57.80           C  
ATOM   2962  C   ILE A 383     -31.665 100.772  17.555  1.00 57.80           C  
ATOM   2963  O   ILE A 383     -31.322 100.438  16.419  1.00 57.80           O  
ATOM   2964  CB  ILE A 383     -31.920  99.050  19.379  1.00 57.80           C  
ATOM   2965  CG1 ILE A 383     -31.160  98.238  20.434  1.00 57.80           C  
ATOM   2966  CG2 ILE A 383     -32.464  98.139  18.275  1.00 57.80           C  
ATOM   2967  CD1 ILE A 383     -32.011  97.191  21.141  1.00 57.80           C  
ATOM   2968  N   VAL A 384     -32.488 101.768  17.692  1.00 54.06           N  
ATOM   2969  CA  VAL A 384     -33.177 102.529  16.656  1.00 54.06           C  
ATOM   2970  C   VAL A 384     -32.184 103.444  15.941  1.00 54.06           C  
ATOM   2971  O   VAL A 384     -32.232 103.585  14.717  1.00 54.06           O  
ATOM   2972  CB  VAL A 384     -34.341 103.359  17.241  1.00 54.06           C  
ATOM   2973  CG1 VAL A 384     -34.927 104.291  16.181  1.00 54.06           C  
ATOM   2974  CG2 VAL A 384     -35.422 102.438  17.804  1.00 54.06           C  
ATOM   2975  N   GLU A 385     -31.192 104.000  16.549  1.00 63.46           N  
ATOM   2976  CA  GLU A 385     -30.135 104.814  15.956  1.00 63.46           C  
ATOM   2977  C   GLU A 385     -29.166 103.955  15.147  1.00 63.46           C  
ATOM   2978  O   GLU A 385     -28.722 104.359  14.071  1.00 63.46           O  
ATOM   2979  CB  GLU A 385     -29.376 105.581  17.041  1.00 63.46           C  
ATOM   2980  CG  GLU A 385     -28.666 106.827  16.530  1.00 63.46           C  
ATOM   2981  CD  GLU A 385     -28.140 107.716  17.645  1.00 63.46           C  
ATOM   2982  OE1 GLU A 385     -27.518 108.761  17.345  1.00 63.46           O  
ATOM   2983  OE2 GLU A 385     -28.349 107.366  18.828  1.00 63.46           O1-
ATOM   2984  N   LEU A 386     -28.925 102.769  15.623  1.00 63.28           N  
ATOM   2985  CA  LEU A 386     -28.072 101.799  14.945  1.00 63.28           C  
ATOM   2986  C   LEU A 386     -28.776 101.214  13.725  1.00 63.28           C  
ATOM   2987  O   LEU A 386     -28.158 101.034  12.674  1.00 63.28           O  
ATOM   2988  CB  LEU A 386     -27.671 100.676  15.905  1.00 63.28           C  
ATOM   2989  CG  LEU A 386     -26.496 100.969  16.839  1.00 63.28           C  
ATOM   2990  CD1 LEU A 386     -26.483  99.982  18.001  1.00 63.28           C  
ATOM   2991  CD2 LEU A 386     -25.178 100.918  16.073  1.00 63.28           C  
ATOM   2992  N   LEU A 387     -30.094 101.012  13.786  1.00 59.16           N  
ATOM   2993  CA  LEU A 387     -30.963 100.573  12.700  1.00 59.16           C  
ATOM   2994  C   LEU A 387     -31.107 101.663  11.643  1.00 59.16           C  
ATOM   2995  O   LEU A 387     -31.158 101.371  10.446  1.00 59.16           O  
ATOM   2996  CB  LEU A 387     -32.342 100.185  13.239  1.00 59.16           C  
ATOM   2997  CG  LEU A 387     -32.521  98.724  13.654  1.00 59.16           C  
ATOM   2998  CD1 LEU A 387     -33.685  98.589  14.631  1.00 59.16           C  
ATOM   2999  CD2 LEU A 387     -32.740  97.843  12.429  1.00 59.16           C  
ATOM   3000  N   LYS A 388     -31.098 102.988  12.040  1.00 61.80           N  
ATOM   3001  CA  LYS A 388     -31.128 104.142  11.146  1.00 61.80           C  
ATOM   3002  C   LYS A 388     -29.823 104.264  10.364  1.00 61.80           C  
ATOM   3003  O   LYS A 388     -29.836 104.580   9.172  1.00 61.80           O  
ATOM   3004  CB  LYS A 388     -31.389 105.426  11.934  1.00 61.80           C  
ATOM   3005  CG  LYS A 388     -32.851 105.644  12.294  1.00 61.80           C  
ATOM   3006  CD  LYS A 388     -33.056 106.967  13.020  1.00 61.80           C  
ATOM   3007  CE  LYS A 388     -34.512 107.168  13.420  1.00 61.80           C  
ATOM   3008  NZ  LYS A 388     -34.707 108.435  14.186  1.00 61.80           N1+
ATOM   3009  N   GLU A 389     -28.705 103.857  10.972  1.00 68.62           N  
ATOM   3010  CA  GLU A 389     -27.394 103.853  10.329  1.00 68.62           C  
ATOM   3011  C   GLU A 389     -27.263 102.690   9.349  1.00 68.62           C  
ATOM   3012  O   GLU A 389     -26.693 102.845   8.267  1.00 68.62           O  
ATOM   3013  CB  GLU A 389     -26.280 103.785  11.378  1.00 68.62           C  
ATOM   3014  CG  GLU A 389     -25.944 105.130  12.005  1.00 68.62           C  
ATOM   3015  CD  GLU A 389     -24.767 105.066  12.966  1.00 68.62           C  
ATOM   3016  OE1 GLU A 389     -24.397 106.114  13.542  1.00 68.62           O  
ATOM   3017  OE2 GLU A 389     -24.211 103.959  13.142  1.00 68.62           O1-
ATOM   3018  N   ILE A 390     -27.895 101.570   9.596  1.00 59.96           N  
ATOM   3019  CA  ILE A 390     -27.944 100.368   8.771  1.00 59.96           C  
ATOM   3020  C   ILE A 390     -28.830 100.615   7.552  1.00 59.96           C  
ATOM   3021  O   ILE A 390     -28.478 100.234   6.433  1.00 59.96           O  
ATOM   3022  CB  ILE A 390     -28.462  99.153   9.573  1.00 59.96           C  
ATOM   3023  CG1 ILE A 390     -27.434  98.732  10.629  1.00 59.96           C  
ATOM   3024  CG2 ILE A 390     -28.792  97.988   8.634  1.00 59.96           C  
ATOM   3025  CD1 ILE A 390     -27.901  97.598  11.530  1.00 59.96           C  
ATOM   3026  N   ILE A 391     -29.925 101.249   7.734  1.00 52.24           N  
ATOM   3027  CA  ILE A 391     -30.870 101.641   6.694  1.00 52.24           C  
ATOM   3028  C   ILE A 391     -30.231 102.687   5.784  1.00 52.24           C  
ATOM   3029  O   ILE A 391     -30.406 102.649   4.564  1.00 52.24           O  
ATOM   3030  CB  ILE A 391     -32.183 102.187   7.299  1.00 52.24           C  
ATOM   3031  CG1 ILE A 391     -32.948 101.066   8.012  1.00 52.24           C  
ATOM   3032  CG2 ILE A 391     -33.047 102.837   6.216  1.00 52.24           C  
ATOM   3033  CD1 ILE A 391     -34.174 101.543   8.779  1.00 52.24           C  
ATOM   3034  N   LYS A 392     -29.472 103.585   6.265  1.00 63.94           N  
ATOM   3035  CA  LYS A 392     -28.732 104.580   5.495  1.00 63.94           C  
ATOM   3036  C   LYS A 392     -27.666 103.919   4.624  1.00 63.94           C  
ATOM   3037  O   LYS A 392     -27.509 104.269   3.453  1.00 63.94           O  
ATOM   3038  CB  LYS A 392     -28.087 105.608   6.424  1.00 63.94           C  
ATOM   3039  CG  LYS A 392     -27.589 106.859   5.714  1.00 63.94           C  
ATOM   3040  CD  LYS A 392     -27.043 107.882   6.701  1.00 63.94           C  
ATOM   3041  CE  LYS A 392     -26.463 109.095   5.988  1.00 63.94           C  
ATOM   3042  NZ  LYS A 392     -25.918 110.098   6.951  1.00 63.94           N1+
ATOM   3043  N   LEU A 393     -26.861 102.922   5.195  1.00 69.19           N  
ATOM   3044  CA  LEU A 393     -25.811 102.180   4.506  1.00 69.19           C  
ATOM   3045  C   LEU A 393     -26.403 101.242   3.461  1.00 69.19           C  
ATOM   3046  O   LEU A 393     -25.852 101.097   2.367  1.00 69.19           O  
ATOM   3047  CB  LEU A 393     -24.972 101.383   5.508  1.00 69.19           C  
ATOM   3048  CG  LEU A 393     -23.987 102.186   6.359  1.00 69.19           C  
ATOM   3049  CD1 LEU A 393     -23.395 101.307   7.456  1.00 69.19           C  
ATOM   3050  CD2 LEU A 393     -22.885 102.776   5.487  1.00 69.19           C  
ATOM   3051  N   TRP A 394     -27.555 100.595   3.674  1.00 68.61           N  
ATOM   3052  CA  TRP A 394     -28.335  99.780   2.749  1.00 68.61           C  
ATOM   3053  C   TRP A 394     -28.853 100.620   1.587  1.00 68.61           C  
ATOM   3054  O   TRP A 394     -28.869 100.163   0.442  1.00 68.61           O  
ATOM   3055  CB  TRP A 394     -29.507  99.114   3.476  1.00 68.61           C  
ATOM   3056  CG  TRP A 394     -30.161  98.013   2.697  1.00 68.61           C  
ATOM   3057  CD1 TRP A 394     -29.546  97.099   1.887  1.00 68.61           C  
ATOM   3058  CD2 TRP A 394     -31.559  97.715   2.647  1.00 68.61           C  
ATOM   3059  CE2 TRP A 394     -31.721  96.605   1.789  1.00 68.61           C  
ATOM   3060  CE3 TRP A 394     -32.693  98.279   3.249  1.00 68.61           C  
ATOM   3061  NE1 TRP A 394     -30.478  96.248   1.339  1.00 68.61           N  
ATOM   3062  CZ2 TRP A 394     -32.973  96.048   1.516  1.00 68.61           C  
ATOM   3063  CZ3 TRP A 394     -33.937  97.722   2.976  1.00 68.61           C  
ATOM   3064  CH2 TRP A 394     -34.064  96.618   2.117  1.00 68.61           C  
ATOM   3065  N   LYS A 395     -29.325 101.814   1.806  1.00 54.49           N  
ATOM   3066  CA  LYS A 395     -29.756 102.787   0.807  1.00 54.49           C  
ATOM   3067  C   LYS A 395     -28.611 103.153  -0.134  1.00 54.49           C  
ATOM   3068  O   LYS A 395     -28.808 103.267  -1.345  1.00 54.49           O  
ATOM   3069  CB  LYS A 395     -30.299 104.046   1.484  1.00 54.49           C  
ATOM   3070  CG  LYS A 395     -31.043 104.983   0.543  1.00 54.49           C  
ATOM   3071  CD  LYS A 395     -31.621 106.181   1.287  1.00 54.49           C  
ATOM   3072  CE  LYS A 395     -32.277 107.169   0.333  1.00 54.49           C  
ATOM   3073  NZ  LYS A 395     -32.851 108.341   1.059  1.00 54.49           N1+
ATOM   3074  N   ILE A 396     -27.423 103.277   0.281  1.00 67.54           N  
ATOM   3075  CA  ILE A 396     -26.220 103.559  -0.497  1.00 67.54           C  
ATOM   3076  C   ILE A 396     -25.883 102.359  -1.378  1.00 67.54           C  
ATOM   3077  O   ILE A 396     -25.548 102.519  -2.554  1.00 67.54           O  
ATOM   3078  CB  ILE A 396     -25.024 103.904   0.420  1.00 67.54           C  
ATOM   3079  CG1 ILE A 396     -25.278 105.225   1.154  1.00 67.54           C  
ATOM   3080  CG2 ILE A 396     -23.725 103.968  -0.390  1.00 67.54           C  
ATOM   3081  CD1 ILE A 396     -24.246 105.544   2.227  1.00 67.54           C  
ATOM   3082  N   LEU A 397     -25.975 101.136  -0.808  1.00 67.20           N  
ATOM   3083  CA  LEU A 397     -25.747  99.873  -1.502  1.00 67.20           C  
ATOM   3084  C   LEU A 397     -26.753  99.686  -2.634  1.00 67.20           C  
ATOM   3085  O   LEU A 397     -26.391  99.230  -3.721  1.00 67.20           O  
ATOM   3086  CB  LEU A 397     -25.839  98.700  -0.524  1.00 67.20           C  
ATOM   3087  CG  LEU A 397     -24.605  97.802  -0.425  1.00 67.20           C  
ATOM   3088  CD1 LEU A 397     -24.157  97.675   1.028  1.00 67.20           C  
ATOM   3089  CD2 LEU A 397     -24.892  96.429  -1.022  1.00 67.20           C  
ATOM   3090  N   VAL A 398     -27.958  99.964  -2.435  1.00 58.32           N  
ATOM   3091  CA  VAL A 398     -29.032  99.963  -3.424  1.00 58.32           C  
ATOM   3092  C   VAL A 398     -28.741 101.003  -4.503  1.00 58.32           C  
ATOM   3093  O   VAL A 398     -28.932 100.741  -5.693  1.00 58.32           O  
ATOM   3094  CB  VAL A 398     -30.404 100.242  -2.771  1.00 58.32           C  
ATOM   3095  CG1 VAL A 398     -31.481 100.434  -3.838  1.00 58.32           C  
ATOM   3096  CG2 VAL A 398     -30.784  99.105  -1.824  1.00 58.32           C  
ATOM   3097  N   GLU A 399     -28.168 102.094  -4.173  1.00 64.18           N  
ATOM   3098  CA  GLU A 399     -27.831 103.169  -5.101  1.00 64.18           C  
ATOM   3099  C   GLU A 399     -26.619 102.803  -5.953  1.00 64.18           C  
ATOM   3100  O   GLU A 399     -26.589 103.088  -7.152  1.00 64.18           O  
ATOM   3101  CB  GLU A 399     -27.568 104.472  -4.342  1.00 64.18           C  
ATOM   3102  CG  GLU A 399     -28.826 105.131  -3.798  1.00 64.18           C  
ATOM   3103  CD  GLU A 399     -28.543 106.384  -2.984  1.00 64.18           C  
ATOM   3104  OE1 GLU A 399     -29.505 107.036  -2.518  1.00 64.18           O  
ATOM   3105  OE2 GLU A 399     -27.349 106.718  -2.812  1.00 64.18           O1-
ATOM   3106  N   VAL A 400     -25.618 102.213  -5.339  1.00 63.47           N  
ATOM   3107  CA  VAL A 400     -24.406 101.735  -5.995  1.00 63.47           C  
ATOM   3108  C   VAL A 400     -24.739 100.545  -6.893  1.00 63.47           C  
ATOM   3109  O   VAL A 400     -24.234 100.444  -8.014  1.00 63.47           O  
ATOM   3110  CB  VAL A 400     -23.322 101.339  -4.967  1.00 63.47           C  
ATOM   3111  CG1 VAL A 400     -22.139 100.666  -5.661  1.00 63.47           C  
ATOM   3112  CG2 VAL A 400     -22.859 102.564  -4.183  1.00 63.47           C  
ATOM   3113  N   SER A 401     -25.561  99.548  -6.480  1.00 67.40           N  
ATOM   3114  CA  SER A 401     -26.054  98.423  -7.267  1.00 67.40           C  
ATOM   3115  C   SER A 401     -26.879  98.899  -8.457  1.00 67.40           C  
ATOM   3116  O   SER A 401     -26.819  98.308  -9.537  1.00 67.40           O  
ATOM   3117  CB  SER A 401     -26.893  97.487  -6.396  1.00 67.40           C  
ATOM   3118  OG  SER A 401     -26.101  96.905  -5.375  1.00 67.40           O  
ATOM   3119  N   ASP A 402     -27.636  99.965  -8.274  1.00 54.92           N  
ATOM   3120  CA  ASP A 402     -28.399 100.643  -9.317  1.00 54.92           C  
ATOM   3121  C   ASP A 402     -27.472 101.250 -10.368  1.00 54.92           C  
ATOM   3122  O   ASP A 402     -27.747 101.167 -11.567  1.00 54.92           O  
ATOM   3123  CB  ASP A 402     -29.288 101.731  -8.709  1.00 54.92           C  
ATOM   3124  CG  ASP A 402     -30.525 102.017  -9.541  1.00 54.92           C  
ATOM   3125  OD1 ASP A 402     -30.985 101.121 -10.281  1.00 54.92           O  
ATOM   3126  OD2 ASP A 402     -31.045 103.152  -9.457  1.00 54.92           O1-
ATOM   3127  N   VAL A 403     -26.356 101.763 -10.053  1.00 65.10           N  
ATOM   3128  CA  VAL A 403     -25.331 102.324 -10.926  1.00 65.10           C  
ATOM   3129  C   VAL A 403     -24.615 101.199 -11.671  1.00 65.10           C  
ATOM   3130  O   VAL A 403     -24.374 101.301 -12.877  1.00 65.10           O  
ATOM   3131  CB  VAL A 403     -24.311 103.171 -10.133  1.00 65.10           C  
ATOM   3132  CG1 VAL A 403     -23.166 103.625 -11.036  1.00 65.10           C  
ATOM   3133  CG2 VAL A 403     -25.001 104.375  -9.494  1.00 65.10           C  
ATOM   3134  N   MET A 404     -24.207 100.064 -10.988  1.00 67.09           N  
ATOM   3135  CA  MET A 404     -23.591  98.880 -11.580  1.00 67.09           C  
ATOM   3136  C   MET A 404     -24.540  98.206 -12.564  1.00 67.09           C  
ATOM   3137  O   MET A 404     -24.121  97.764 -13.635  1.00 67.09           O  
ATOM   3138  CB  MET A 404     -23.175  97.889 -10.491  1.00 67.09           C  
ATOM   3139  CG  MET A 404     -21.895  98.274  -9.767  1.00 67.09           C  
ATOM   3140  SD  MET A 404     -20.391  97.881 -10.742  1.00 67.09           S  
ATOM   3141  CE  MET A 404     -20.175  96.134 -10.306  1.00 67.09           C  
ATOM   3142  N   LEU A 405     -25.871  98.034 -12.223  1.00 54.75           N  
ATOM   3143  CA  LEU A 405     -26.929  97.508 -13.079  1.00 54.75           C  
ATOM   3144  C   LEU A 405     -27.127  98.393 -14.305  1.00 54.75           C  
ATOM   3145  O   LEU A 405     -27.382  97.892 -15.402  1.00 54.75           O  
ATOM   3146  CB  LEU A 405     -28.242  97.394 -12.300  1.00 54.75           C  
ATOM   3147  CG  LEU A 405     -28.453  96.099 -11.514  1.00 54.75           C  
ATOM   3148  CD1 LEU A 405     -29.530  96.293 -10.452  1.00 54.75           C  
ATOM   3149  CD2 LEU A 405     -28.822  94.956 -12.454  1.00 54.75           C  
ATOM   3150  N   LYS A 406     -26.893  99.755 -14.210  1.00 60.15           N  
ATOM   3151  CA  LYS A 406     -26.955 100.702 -15.319  1.00 60.15           C  
ATOM   3152  C   LYS A 406     -25.717 100.595 -16.203  1.00 60.15           C  
ATOM   3153  O   LYS A 406     -25.803 100.746 -17.423  1.00 60.15           O  
ATOM   3154  CB  LYS A 406     -27.105 102.131 -14.797  1.00 60.15           C  
ATOM   3155  CG  LYS A 406     -28.526 102.496 -14.390  1.00 60.15           C  
ATOM   3156  CD  LYS A 406     -28.627 103.955 -13.961  1.00 60.15           C  
ATOM   3157  CE  LYS A 406     -30.026 104.298 -13.470  1.00 60.15           C  
ATOM   3158  NZ  LYS A 406     -30.116 105.710 -12.991  1.00 60.15           N1+
ATOM   3159  N   LEU A 407     -24.516 100.249 -15.716  1.00 64.74           N  
ATOM   3160  CA  LEU A 407     -23.237 100.120 -16.407  1.00 64.74           C  
ATOM   3161  C   LEU A 407     -23.155  98.792 -17.153  1.00 64.74           C  
ATOM   3162  O   LEU A 407     -22.581  98.722 -18.242  1.00 64.74           O  
ATOM   3163  CB  LEU A 407     -22.077 100.234 -15.416  1.00 64.74           C  
ATOM   3164  CG  LEU A 407     -21.619 101.652 -15.070  1.00 64.74           C  
ATOM   3165  CD1 LEU A 407     -20.844 101.653 -13.756  1.00 64.74           C  
ATOM   3166  CD2 LEU A 407     -20.770 102.230 -16.197  1.00 64.74           C  
ATOM   3167  N   ILE A 408     -23.791  97.658 -16.675  1.00 62.05           N  
ATOM   3168  CA  ILE A 408     -23.861  96.354 -17.326  1.00 62.05           C  
ATOM   3169  C   ILE A 408     -24.989  96.351 -18.355  1.00 62.05           C  
ATOM   3170  O   ILE A 408     -24.888  95.694 -19.394  1.00 62.05           O  
ATOM   3171  CB  ILE A 408     -24.068  95.220 -16.297  1.00 62.05           C  
ATOM   3172  CG1 ILE A 408     -22.834  95.081 -15.398  1.00 62.05           C  
ATOM   3173  CG2 ILE A 408     -24.380  93.898 -17.008  1.00 62.05           C  
ATOM   3174  CD1 ILE A 408     -23.032  94.143 -14.216  1.00 62.05           C  
ATOM   3175  N   SER A 409     -26.001  97.174 -18.309  1.00 41.24           N  
ATOM   3176  CA  SER A 409     -27.109  97.401 -19.233  1.00 41.24           C  
ATOM   3177  C   SER A 409     -26.727  98.403 -20.317  1.00 41.24           C  
ATOM   3178  O   SER A 409     -27.095  98.237 -21.481  1.00 41.24           O  
ATOM   3179  CB  SER A 409     -28.343  97.898 -18.479  1.00 41.24           C  
ATOM   3180  OG  SER A 409     -28.306  99.306 -18.327  1.00 41.24           O  
TER   
END
