# Supplementary material for: De novo design of obligate ABC-type heterotrimeric proteins
Source: Nat Struct Mol Biol. 2022 Dec 15;29(12):1266–76. doi: 10.1038/s41594-022-00879-4 (PMC9758053; doi:10.1038/s41594-022-00879-4)
Supplement: Supplementary file 4 — This compressed file contains all PDB files and scripts used in our design protocols and analyses, as well as the final design model outputs. [file 41594_2022_879_MOESM4_ESM.zip › source_data/pdbs/AF-Monomer for worms fusions/C3-DHT03-02/C3-DHT03-02_chnB_model_4_ptm_seed_0_unrelaxed.pdb]

ATOM      1  N   THR A   1     -62.135   0.155 -16.786  1.00 84.81           N  
ATOM      2  CA  THR A   1     -62.094   1.116 -17.882  1.00 84.81           C  
ATOM      3  C   THR A   1     -63.500   1.583 -18.245  1.00 84.81           C  
ATOM      4  O   THR A   1     -64.408   0.766 -18.408  1.00 84.81           O  
ATOM      5  CB  THR A   1     -61.412   0.516 -19.126  1.00 84.81           C  
ATOM      6  CG2 THR A   1     -61.318   1.542 -20.250  1.00 84.81           C  
ATOM      7  OG1 THR A   1     -60.092   0.083 -18.778  1.00 84.81           O  
ATOM      8  N   TRP A   2     -63.654   2.909 -18.192  1.00 89.88           N  
ATOM      9  CA  TRP A   2     -64.908   3.549 -18.578  1.00 89.88           C  
ATOM     10  C   TRP A   2     -64.751   4.300 -19.896  1.00 89.88           C  
ATOM     11  O   TRP A   2     -63.736   4.963 -20.123  1.00 89.88           O  
ATOM     12  CB  TRP A   2     -65.382   4.508 -17.483  1.00 89.88           C  
ATOM     13  CG  TRP A   2     -65.793   3.827 -16.212  1.00 89.88           C  
ATOM     14  CD1 TRP A   2     -64.992   3.512 -15.150  1.00 89.88           C  
ATOM     15  CD2 TRP A   2     -67.107   3.370 -15.875  1.00 89.88           C  
ATOM     16  CE2 TRP A   2     -67.029   2.789 -14.589  1.00 89.88           C  
ATOM     17  CE3 TRP A   2     -68.343   3.398 -16.533  1.00 89.88           C  
ATOM     18  NE1 TRP A   2     -65.729   2.888 -14.170  1.00 89.88           N  
ATOM     19  CZ2 TRP A   2     -68.143   2.238 -13.951  1.00 89.88           C  
ATOM     20  CZ3 TRP A   2     -69.450   2.850 -15.895  1.00 89.88           C  
ATOM     21  CH2 TRP A   2     -69.340   2.278 -14.617  1.00 89.88           C  
ATOM     22  N   GLN A   3     -65.801   4.122 -20.780  1.00 90.03           N  
ATOM     23  CA  GLN A   3     -65.777   4.800 -22.072  1.00 90.03           C  
ATOM     24  C   GLN A   3     -67.066   5.581 -22.308  1.00 90.03           C  
ATOM     25  O   GLN A   3     -68.160   5.078 -22.043  1.00 90.03           O  
ATOM     26  CB  GLN A   3     -65.558   3.794 -23.203  1.00 90.03           C  
ATOM     27  CG  GLN A   3     -64.213   3.082 -23.142  1.00 90.03           C  
ATOM     28  CD  GLN A   3     -64.045   2.049 -24.240  1.00 90.03           C  
ATOM     29  NE2 GLN A   3     -62.806   1.632 -24.477  1.00 90.03           N  
ATOM     30  OE1 GLN A   3     -65.020   1.630 -24.871  1.00 90.03           O  
ATOM     31  N   TRP A   4     -66.911   6.847 -22.660  1.00 91.36           N  
ATOM     32  CA  TRP A   4     -68.044   7.691 -23.024  1.00 91.36           C  
ATOM     33  C   TRP A   4     -67.893   8.221 -24.446  1.00 91.36           C  
ATOM     34  O   TRP A   4     -66.780   8.508 -24.894  1.00 91.36           O  
ATOM     35  CB  TRP A   4     -68.184   8.858 -22.043  1.00 91.36           C  
ATOM     36  CG  TRP A   4     -68.489   8.439 -20.637  1.00 91.36           C  
ATOM     37  CD1 TRP A   4     -69.711   8.100 -20.124  1.00 91.36           C  
ATOM     38  CD2 TRP A   4     -67.554   8.318 -19.560  1.00 91.36           C  
ATOM     39  CE2 TRP A   4     -68.280   7.900 -18.423  1.00 91.36           C  
ATOM     40  CE3 TRP A   4     -66.173   8.522 -19.446  1.00 91.36           C  
ATOM     41  NE1 TRP A   4     -69.592   7.774 -18.793  1.00 91.36           N  
ATOM     42  CZ2 TRP A   4     -67.669   7.683 -17.185  1.00 91.36           C  
ATOM     43  CZ3 TRP A   4     -65.566   8.305 -18.215  1.00 91.36           C  
ATOM     44  CH2 TRP A   4     -66.316   7.890 -17.102  1.00 91.36           C  
ATOM     45  N   VAL A   5     -69.067   8.150 -25.148  1.00 87.16           N  
ATOM     46  CA  VAL A   5     -69.106   8.758 -26.474  1.00 87.16           C  
ATOM     47  C   VAL A   5     -70.124   9.896 -26.490  1.00 87.16           C  
ATOM     48  O   VAL A   5     -71.312   9.678 -26.242  1.00 87.16           O  
ATOM     49  CB  VAL A   5     -69.450   7.718 -27.564  1.00 87.16           C  
ATOM     50  CG1 VAL A   5     -69.470   8.372 -28.945  1.00 87.16           C  
ATOM     51  CG2 VAL A   5     -68.453   6.562 -27.532  1.00 87.16           C  
ATOM     52  N   LEU A   6     -69.572  11.044 -26.663  1.00 86.76           N  
ATOM     53  CA  LEU A   6     -70.443  12.210 -26.767  1.00 86.76           C  
ATOM     54  C   LEU A   6     -70.571  12.665 -28.217  1.00 86.76           C  
ATOM     55  O   LEU A   6     -69.567  12.814 -28.916  1.00 86.76           O  
ATOM     56  CB  LEU A   6     -69.907  13.356 -25.905  1.00 86.76           C  
ATOM     57  CG  LEU A   6     -69.673  13.042 -24.427  1.00 86.76           C  
ATOM     58  CD1 LEU A   6     -68.849  14.146 -23.773  1.00 86.76           C  
ATOM     59  CD2 LEU A   6     -71.003  12.860 -23.702  1.00 86.76           C  
ATOM     60  N   ILE A   7     -71.813  12.827 -28.715  1.00 83.80           N  
ATOM     61  CA  ILE A   7     -72.061  13.141 -30.118  1.00 83.80           C  
ATOM     62  C   ILE A   7     -72.665  14.538 -30.235  1.00 83.80           C  
ATOM     63  O   ILE A   7     -73.507  14.927 -29.423  1.00 83.80           O  
ATOM     64  CB  ILE A   7     -72.992  12.097 -30.774  1.00 83.80           C  
ATOM     65  CG1 ILE A   7     -72.423  10.685 -30.595  1.00 83.80           C  
ATOM     66  CG2 ILE A   7     -73.203  12.418 -32.256  1.00 83.80           C  
ATOM     67  CD1 ILE A   7     -73.383   9.575 -31.000  1.00 83.80           C  
ATOM     68  N   ASN A   8     -72.220  15.315 -31.274  1.00 81.61           N  
ATOM     69  CA  ASN A   8     -72.749  16.626 -31.640  1.00 81.61           C  
ATOM     70  C   ASN A   8     -72.596  17.629 -30.502  1.00 81.61           C  
ATOM     71  O   ASN A   8     -73.574  18.252 -30.082  1.00 81.61           O  
ATOM     72  CB  ASN A   8     -74.216  16.515 -32.058  1.00 81.61           C  
ATOM     73  CG  ASN A   8     -74.390  15.859 -33.414  1.00 81.61           C  
ATOM     74  ND2 ASN A   8     -75.514  15.176 -33.603  1.00 81.61           N  
ATOM     75  OD1 ASN A   8     -73.522  15.963 -34.284  1.00 81.61           O  
ATOM     76  N   ILE A   9     -71.466  17.731 -29.895  1.00 82.72           N  
ATOM     77  CA  ILE A   9     -71.215  18.601 -28.751  1.00 82.72           C  
ATOM     78  C   ILE A   9     -70.504  19.870 -29.213  1.00 82.72           C  
ATOM     79  O   ILE A   9     -69.660  19.824 -30.111  1.00 82.72           O  
ATOM     80  CB  ILE A   9     -70.381  17.883 -27.668  1.00 82.72           C  
ATOM     81  CG1 ILE A   9     -70.249  18.767 -26.422  1.00 82.72           C  
ATOM     82  CG2 ILE A   9     -69.003  17.498 -28.213  1.00 82.72           C  
ATOM     83  CD1 ILE A   9     -69.681  18.046 -25.208  1.00 82.72           C  
ATOM     84  N   SER A  10     -70.992  20.974 -28.662  1.00 85.20           N  
ATOM     85  CA  SER A  10     -70.330  22.244 -28.945  1.00 85.20           C  
ATOM     86  C   SER A  10     -68.899  22.251 -28.417  1.00 85.20           C  
ATOM     87  O   SER A  10     -68.557  21.474 -27.523  1.00 85.20           O  
ATOM     88  CB  SER A  10     -71.114  23.405 -28.333  1.00 85.20           C  
ATOM     89  OG  SER A  10     -70.993  23.405 -26.921  1.00 85.20           O  
ATOM     90  N   GLU A  11     -68.006  23.080 -29.108  1.00 87.62           N  
ATOM     91  CA  GLU A  11     -66.610  23.194 -28.698  1.00 87.62           C  
ATOM     92  C   GLU A  11     -66.497  23.604 -27.233  1.00 87.62           C  
ATOM     93  O   GLU A  11     -65.684  23.050 -26.489  1.00 87.62           O  
ATOM     94  CB  GLU A  11     -65.870  24.199 -29.585  1.00 87.62           C  
ATOM     95  CG  GLU A  11     -64.378  24.290 -29.299  1.00 87.62           C  
ATOM     96  CD  GLU A  11     -63.628  23.006 -29.617  1.00 87.62           C  
ATOM     97  OE1 GLU A  11     -62.513  22.806 -29.083  1.00 87.62           O  
ATOM     98  OE2 GLU A  11     -64.158  22.194 -30.408  1.00 87.62           O1-
ATOM     99  N   GLU A  12     -67.291  24.385 -26.852  1.00 82.55           N  
ATOM    100  CA  GLU A  12     -67.271  24.889 -25.482  1.00 82.55           C  
ATOM    101  C   GLU A  12     -67.619  23.787 -24.484  1.00 82.55           C  
ATOM    102  O   GLU A  12     -66.943  23.630 -23.465  1.00 82.55           O  
ATOM    103  CB  GLU A  12     -68.240  26.064 -25.326  1.00 82.55           C  
ATOM    104  CG  GLU A  12     -68.084  26.820 -24.014  1.00 82.55           C  
ATOM    105  CD  GLU A  12     -69.009  28.021 -23.901  1.00 82.55           C  
ATOM    106  OE1 GLU A  12     -69.008  28.688 -22.841  1.00 82.55           O  
ATOM    107  OE2 GLU A  12     -69.739  28.296 -24.878  1.00 82.55           O1-
ATOM    108  N   ALA A  13     -68.809  23.047 -24.701  1.00 85.78           N  
ATOM    109  CA  ALA A  13     -69.209  21.940 -23.836  1.00 85.78           C  
ATOM    110  C   ALA A  13     -68.125  20.868 -23.782  1.00 85.78           C  
ATOM    111  O   ALA A  13     -67.854  20.304 -22.720  1.00 85.78           O  
ATOM    112  CB  ALA A  13     -70.526  21.338 -24.319  1.00 85.78           C  
ATOM    113  N   ARG A  14     -67.480  20.769 -24.894  1.00 87.71           N  
ATOM    114  CA  ARG A  14     -66.408  19.781 -24.977  1.00 87.71           C  
ATOM    115  C   ARG A  14     -65.271  20.126 -24.022  1.00 87.71           C  
ATOM    116  O   ARG A  14     -64.793  19.265 -23.280  1.00 87.71           O  
ATOM    117  CB  ARG A  14     -65.878  19.682 -26.409  1.00 87.71           C  
ATOM    118  CG  ARG A  14     -64.824  18.604 -26.602  1.00 87.71           C  
ATOM    119  CD  ARG A  14     -64.324  18.555 -28.039  1.00 87.71           C  
ATOM    120  NE  ARG A  14     -63.627  19.783 -28.410  1.00 87.71           N  
ATOM    121  CZ  ARG A  14     -63.035  19.993 -29.583  1.00 87.71           C  
ATOM    122  NH1 ARG A  14     -63.046  19.058 -30.526  1.00 87.71           N1+
ATOM    123  NH2 ARG A  14     -62.429  21.148 -29.816  1.00 87.71           N  
ATOM    124  N   GLN A  15     -64.777  21.309 -24.018  1.00 88.54           N  
ATOM    125  CA  GLN A  15     -63.670  21.774 -23.189  1.00 88.54           C  
ATOM    126  C   GLN A  15     -63.993  21.625 -21.705  1.00 88.54           C  
ATOM    127  O   GLN A  15     -63.145  21.199 -20.919  1.00 88.54           O  
ATOM    128  CB  GLN A  15     -63.334  23.231 -23.510  1.00 88.54           C  
ATOM    129  CG  GLN A  15     -62.629  23.419 -24.846  1.00 88.54           C  
ATOM    130  CD  GLN A  15     -62.376  24.879 -25.176  1.00 88.54           C  
ATOM    131  NE2 GLN A  15     -61.602  25.124 -26.227  1.00 88.54           N  
ATOM    132  OE1 GLN A  15     -62.873  25.779 -24.490  1.00 88.54           O  
ATOM    133  N   LEU A  16     -65.219  21.934 -21.339  1.00 86.76           N  
ATOM    134  CA  LEU A  16     -65.624  21.866 -19.939  1.00 86.76           C  
ATOM    135  C   LEU A  16     -65.687  20.419 -19.462  1.00 86.76           C  
ATOM    136  O   LEU A  16     -65.258  20.110 -18.348  1.00 86.76           O  
ATOM    137  CB  LEU A  16     -66.985  22.540 -19.741  1.00 86.76           C  
ATOM    138  CG  LEU A  16     -67.002  24.067 -19.818  1.00 86.76           C  
ATOM    139  CD1 LEU A  16     -68.437  24.584 -19.789  1.00 86.76           C  
ATOM    140  CD2 LEU A  16     -66.188  24.670 -18.678  1.00 86.76           C  
ATOM    141  N   ILE A  17     -66.169  19.563 -20.404  1.00 89.54           N  
ATOM    142  CA  ILE A  17     -66.258  18.148 -20.057  1.00 89.54           C  
ATOM    143  C   ILE A  17     -64.855  17.559 -19.934  1.00 89.54           C  
ATOM    144  O   ILE A  17     -64.566  16.820 -18.990  1.00 89.54           O  
ATOM    145  CB  ILE A  17     -67.080  17.361 -21.102  1.00 89.54           C  
ATOM    146  CG1 ILE A  17     -68.557  17.765 -21.034  1.00 89.54           C  
ATOM    147  CG2 ILE A  17     -66.915  15.853 -20.894  1.00 89.54           C  
ATOM    148  CD1 ILE A  17     -69.403  17.214 -22.175  1.00 89.54           C  
ATOM    149  N   GLU A  18     -64.012  17.901 -20.826  1.00 91.41           N  
ATOM    150  CA  GLU A  18     -62.629  17.438 -20.769  1.00 91.41           C  
ATOM    151  C   GLU A  18     -61.948  17.891 -19.481  1.00 91.41           C  
ATOM    152  O   GLU A  18     -61.244  17.111 -18.836  1.00 91.41           O  
ATOM    153  CB  GLU A  18     -61.843  17.939 -21.983  1.00 91.41           C  
ATOM    154  CG  GLU A  18     -62.203  17.233 -23.283  1.00 91.41           C  
ATOM    155  CD  GLU A  18     -61.389  17.714 -24.473  1.00 91.41           C  
ATOM    156  OE1 GLU A  18     -61.667  17.281 -25.613  1.00 91.41           O  
ATOM    157  OE2 GLU A  18     -60.464  18.530 -24.262  1.00 91.41           O1-
ATOM    158  N   LYS A  19     -62.138  19.111 -19.239  1.00 89.22           N  
ATOM    159  CA  LYS A  19     -61.552  19.667 -18.023  1.00 89.22           C  
ATOM    160  C   LYS A  19     -62.062  18.938 -16.783  1.00 89.22           C  
ATOM    161  O   LYS A  19     -61.288  18.635 -15.872  1.00 89.22           O  
ATOM    162  CB  LYS A  19     -61.856  21.162 -17.913  1.00 89.22           C  
ATOM    163  CG  LYS A  19     -61.055  21.879 -16.836  1.00 89.22           C  
ATOM    164  CD  LYS A  19     -61.353  23.373 -16.821  1.00 89.22           C  
ATOM    165  CE  LYS A  19     -60.583  24.086 -15.717  1.00 89.22           C  
ATOM    166  NZ  LYS A  19     -60.873  25.551 -15.698  1.00 89.22           N1+
ATOM    167  N   ALA A  20     -63.360  18.656 -16.713  1.00 87.01           N  
ATOM    168  CA  ALA A  20     -63.967  17.943 -15.593  1.00 87.01           C  
ATOM    169  C   ALA A  20     -63.387  16.537 -15.457  1.00 87.01           C  
ATOM    170  O   ALA A  20     -63.054  16.100 -14.354  1.00 87.01           O  
ATOM    171  CB  ALA A  20     -65.482  17.876 -15.763  1.00 87.01           C  
ATOM    172  N   VAL A  21     -63.263  15.911 -16.635  1.00 88.76           N  
ATOM    173  CA  VAL A  21     -62.732  14.552 -16.647  1.00 88.76           C  
ATOM    174  C   VAL A  21     -61.280  14.559 -16.175  1.00 88.76           C  
ATOM    175  O   VAL A  21     -60.878  13.716 -15.370  1.00 88.76           O  
ATOM    176  CB  VAL A  21     -62.833  13.916 -18.051  1.00 88.76           C  
ATOM    177  CG1 VAL A  21     -62.123  12.563 -18.084  1.00 88.76           C  
ATOM    178  CG2 VAL A  21     -64.296  13.764 -18.463  1.00 88.76           C  
ATOM    179  N   ARG A  22     -60.523  15.519 -16.569  1.00 89.46           N  
ATOM    180  CA  ARG A  22     -59.121  15.632 -16.176  1.00 89.46           C  
ATOM    181  C   ARG A  22     -58.993  15.908 -14.681  1.00 89.46           C  
ATOM    182  O   ARG A  22     -58.102  15.370 -14.020  1.00 89.46           O  
ATOM    183  CB  ARG A  22     -58.427  16.739 -16.973  1.00 89.46           C  
ATOM    184  CG  ARG A  22     -58.101  16.352 -18.407  1.00 89.46           C  
ATOM    185  CD  ARG A  22     -57.348  17.460 -19.132  1.00 89.46           C  
ATOM    186  NE  ARG A  22     -57.193  17.164 -20.554  1.00 89.46           N  
ATOM    187  CZ  ARG A  22     -56.455  17.877 -21.400  1.00 89.46           C  
ATOM    188  NH1 ARG A  22     -55.788  18.947 -20.982  1.00 89.46           N1+
ATOM    189  NH2 ARG A  22     -56.383  17.519 -22.673  1.00 89.46           N  
ATOM    190  N   ALA A  23     -59.811  16.730 -14.173  1.00 85.24           N  
ATOM    191  CA  ALA A  23     -59.769  17.077 -12.754  1.00 85.24           C  
ATOM    192  C   ALA A  23     -60.018  15.849 -11.882  1.00 85.24           C  
ATOM    193  O   ALA A  23     -59.314  15.631 -10.893  1.00 85.24           O  
ATOM    194  CB  ALA A  23     -60.796  18.163 -12.442  1.00 85.24           C  
ATOM    195  N   ILE A  24     -60.901  15.085 -12.291  1.00 83.70           N  
ATOM    196  CA  ILE A  24     -61.222  13.887 -11.523  1.00 83.70           C  
ATOM    197  C   ILE A  24     -60.100  12.861 -11.674  1.00 83.70           C  
ATOM    198  O   ILE A  24     -59.717  12.205 -10.703  1.00 83.70           O  
ATOM    199  CB  ILE A  24     -62.570  13.276 -11.966  1.00 83.70           C  
ATOM    200  CG1 ILE A  24     -63.725  14.224 -11.620  1.00 83.70           C  
ATOM    201  CG2 ILE A  24     -62.779  11.902 -11.321  1.00 83.70           C  
ATOM    202  CD1 ILE A  24     -65.079  13.769 -12.149  1.00 83.70           C  
ATOM    203  N   SER A  25     -59.644  12.745 -12.873  1.00 85.76           N  
ATOM    204  CA  SER A  25     -58.566  11.798 -13.144  1.00 85.76           C  
ATOM    205  C   SER A  25     -57.325  12.124 -12.322  1.00 85.76           C  
ATOM    206  O   SER A  25     -56.662  11.224 -11.805  1.00 85.76           O  
ATOM    207  CB  SER A  25     -58.217  11.797 -14.633  1.00 85.76           C  
ATOM    208  OG  SER A  25     -57.150  10.902 -14.898  1.00 85.76           O  
ATOM    209  N   LYS A  26     -56.953  13.369 -12.224  1.00 84.67           N  
ATOM    210  CA  LYS A  26     -55.799  13.812 -11.447  1.00 84.67           C  
ATOM    211  C   LYS A  26     -55.956  13.447  -9.973  1.00 84.67           C  
ATOM    212  O   LYS A  26     -55.005  12.989  -9.337  1.00 84.67           O  
ATOM    213  CB  LYS A  26     -55.600  15.321 -11.595  1.00 84.67           C  
ATOM    214  CG  LYS A  26     -54.288  15.832 -11.017  1.00 84.67           C  
ATOM    215  CD  LYS A  26     -54.122  17.328 -11.247  1.00 84.67           C  
ATOM    216  CE  LYS A  26     -52.831  17.849 -10.628  1.00 84.67           C  
ATOM    217  NZ  LYS A  26     -52.663  19.317 -10.851  1.00 84.67           N1+
ATOM    218  N   LYS A  27     -57.113  13.573  -9.430  1.00 82.61           N  
ATOM    219  CA  LYS A  27     -57.382  13.275  -8.027  1.00 82.61           C  
ATOM    220  C   LYS A  27     -57.248  11.781  -7.747  1.00 82.61           C  
ATOM    221  O   LYS A  27     -56.741  11.383  -6.696  1.00 82.61           O  
ATOM    222  CB  LYS A  27     -58.777  13.759  -7.631  1.00 82.61           C  
ATOM    223  CG  LYS A  27     -58.865  15.259  -7.387  1.00 82.61           C  
ATOM    224  CD  LYS A  27     -60.227  15.655  -6.830  1.00 82.61           C  
ATOM    225  CE  LYS A  27     -60.336  17.162  -6.637  1.00 82.61           C  
ATOM    226  NZ  LYS A  27     -61.668  17.555  -6.087  1.00 82.61           N1+
ATOM    227  N   GLU A  28     -57.428  10.984  -8.715  1.00 83.78           N  
ATOM    228  CA  GLU A  28     -57.426   9.539  -8.513  1.00 83.78           C  
ATOM    229  C   GLU A  28     -56.148   8.907  -9.059  1.00 83.78           C  
ATOM    230  O   GLU A  28     -55.888   7.723  -8.831  1.00 83.78           O  
ATOM    231  CB  GLU A  28     -58.651   8.901  -9.176  1.00 83.78           C  
ATOM    232  CG  GLU A  28     -59.966   9.235  -8.487  1.00 83.78           C  
ATOM    233  CD  GLU A  28     -60.192   8.444  -7.208  1.00 83.78           C  
ATOM    234  OE1 GLU A  28     -60.961   8.908  -6.336  1.00 83.78           O  
ATOM    235  OE2 GLU A  28     -59.594   7.353  -7.077  1.00 83.78           O1-
ATOM    236  N   GLY A  29     -55.384   9.687  -9.810  1.00 84.10           N  
ATOM    237  CA  GLY A  29     -54.184   9.135 -10.417  1.00 84.10           C  
ATOM    238  C   GLY A  29     -54.478   8.194 -11.571  1.00 84.10           C  
ATOM    239  O   GLY A  29     -53.836   7.150 -11.706  1.00 84.10           O  
ATOM    240  N   THR A  30     -55.600   8.524 -12.349  1.00 87.58           N  
ATOM    241  CA  THR A  30     -55.992   7.680 -13.471  1.00 87.58           C  
ATOM    242  C   THR A  30     -55.560   8.303 -14.794  1.00 87.58           C  
ATOM    243  O   THR A  30     -55.256   9.496 -14.855  1.00 87.58           O  
ATOM    244  CB  THR A  30     -57.514   7.441 -13.486  1.00 87.58           C  
ATOM    245  CG2 THR A  30     -57.964   6.686 -12.239  1.00 87.58           C  
ATOM    246  OG1 THR A  30     -58.189   8.704 -13.535  1.00 87.58           O  
ATOM    247  N   GLU A  31     -55.351   7.464 -15.850  1.00 88.74           N  
ATOM    248  CA  GLU A  31     -55.003   7.879 -17.207  1.00 88.74           C  
ATOM    249  C   GLU A  31     -56.255   8.122 -18.047  1.00 88.74           C  
ATOM    250  O   GLU A  31     -57.152   7.277 -18.092  1.00 88.74           O  
ATOM    251  CB  GLU A  31     -54.114   6.831 -17.878  1.00 88.74           C  
ATOM    252  CG  GLU A  31     -52.738   6.693 -17.243  1.00 88.74           C  
ATOM    253  CD  GLU A  31     -51.876   5.629 -17.902  1.00 88.74           C  
ATOM    254  OE1 GLU A  31     -50.738   5.394 -17.436  1.00 88.74           O  
ATOM    255  OE2 GLU A  31     -52.342   5.024 -18.894  1.00 88.74           O1-
ATOM    256  N   VAL A  32     -56.294   9.302 -18.562  1.00 90.70           N  
ATOM    257  CA  VAL A  32     -57.431   9.690 -19.391  1.00 90.70           C  
ATOM    258  C   VAL A  32     -56.975   9.888 -20.833  1.00 90.70           C  
ATOM    259  O   VAL A  32     -55.911  10.461 -21.083  1.00 90.70           O  
ATOM    260  CB  VAL A  32     -58.104  10.976 -18.862  1.00 90.70           C  
ATOM    261  CG1 VAL A  32     -57.144  12.162 -18.946  1.00 90.70           C  
ATOM    262  CG2 VAL A  32     -59.385  11.268 -19.644  1.00 90.70           C  
ATOM    263  N   HIS A  33     -57.723   9.334 -21.820  1.00 91.87           N  
ATOM    264  CA  HIS A  33     -57.484   9.512 -23.247  1.00 91.87           C  
ATOM    265  C   HIS A  33     -58.699  10.127 -23.936  1.00 91.87           C  
ATOM    266  O   HIS A  33     -59.815   9.620 -23.806  1.00 91.87           O  
ATOM    267  CB  HIS A  33     -57.131   8.175 -23.901  1.00 91.87           C  
ATOM    268  CG  HIS A  33     -55.796   7.641 -23.492  1.00 91.87           C  
ATOM    269  CD2 HIS A  33     -55.452   6.480 -22.886  1.00 91.87           C  
ATOM    270  ND1 HIS A  33     -54.623   8.334 -23.694  1.00 91.87           N  
ATOM    271  CE1 HIS A  33     -53.610   7.620 -23.230  1.00 91.87           C  
ATOM    272  NE2 HIS A  33     -54.086   6.490 -22.735  1.00 91.87           N  
ATOM    273  N   PHE A  34     -58.434  11.184 -24.649  1.00 91.25           N  
ATOM    274  CA  PHE A  34     -59.473  11.837 -25.437  1.00 91.25           C  
ATOM    275  C   PHE A  34     -59.245  11.610 -26.927  1.00 91.25           C  
ATOM    276  O   PHE A  34     -58.131  11.782 -27.423  1.00 91.25           O  
ATOM    277  CB  PHE A  34     -59.515  13.338 -25.135  1.00 91.25           C  
ATOM    278  CG  PHE A  34     -59.823  13.659 -23.698  1.00 91.25           C  
ATOM    279  CD1 PHE A  34     -61.136  13.703 -23.247  1.00 91.25           C  
ATOM    280  CD2 PHE A  34     -58.798  13.920 -22.797  1.00 91.25           C  
ATOM    281  CE1 PHE A  34     -61.425  13.999 -21.917  1.00 91.25           C  
ATOM    282  CE2 PHE A  34     -59.078  14.218 -21.467  1.00 91.25           C  
ATOM    283  CZ  PHE A  34     -60.393  14.258 -21.029  1.00 91.25           C  
ATOM    284  N   GLU A  35     -60.198  11.078 -27.660  1.00 90.57           N  
ATOM    285  CA  GLU A  35     -60.191  10.977 -29.116  1.00 90.57           C  
ATOM    286  C   GLU A  35     -61.305  11.817 -29.734  1.00 90.57           C  
ATOM    287  O   GLU A  35     -62.473  11.675 -29.365  1.00 90.57           O  
ATOM    288  CB  GLU A  35     -60.328   9.517 -29.555  1.00 90.57           C  
ATOM    289  CG  GLU A  35     -60.025   9.286 -31.028  1.00 90.57           C  
ATOM    290  CD  GLU A  35     -60.134   7.828 -31.441  1.00 90.57           C  
ATOM    291  OE1 GLU A  35     -59.956   7.522 -32.642  1.00 90.57           O  
ATOM    292  OE2 GLU A  35     -60.400   6.982 -30.557  1.00 90.57           O1-
ATOM    293  N   LYS A  36     -60.756  12.656 -30.751  1.00 85.48           N  
ATOM    294  CA  LYS A  36     -61.670  13.581 -31.414  1.00 85.48           C  
ATOM    295  C   LYS A  36     -62.007  13.106 -32.824  1.00 85.48           C  
ATOM    296  O   LYS A  36     -61.110  12.855 -33.631  1.00 85.48           O  
ATOM    297  CB  LYS A  36     -61.068  14.987 -31.464  1.00 85.48           C  
ATOM    298  CG  LYS A  36     -60.722  15.561 -30.099  1.00 85.48           C  
ATOM    299  CD  LYS A  36     -60.058  16.926 -30.218  1.00 85.48           C  
ATOM    300  CE  LYS A  36     -59.588  17.441 -28.864  1.00 85.48           C  
ATOM    301  NZ  LYS A  36     -58.941  18.783 -28.976  1.00 85.48           N1+
ATOM    302  N   ASP A  37     -63.329  12.839 -33.114  1.00 83.46           N  
ATOM    303  CA  ASP A  37     -63.837  12.550 -34.453  1.00 83.46           C  
ATOM    304  C   ASP A  37     -64.987  13.485 -34.818  1.00 83.46           C  
ATOM    305  O   ASP A  37     -65.806  13.834 -33.966  1.00 83.46           O  
ATOM    306  CB  ASP A  37     -64.292  11.093 -34.551  1.00 83.46           C  
ATOM    307  CG  ASP A  37     -64.302  10.569 -35.977  1.00 83.46           C  
ATOM    308  OD1 ASP A  37     -64.124  11.369 -36.920  1.00 83.46           O  
ATOM    309  OD2 ASP A  37     -64.493   9.348 -36.157  1.00 83.46           O1-
ATOM    310  N   ASP A  38     -64.965  14.313 -36.117  1.00 80.64           N  
ATOM    311  CA  ASP A  38     -65.963  15.251 -36.621  1.00 80.64           C  
ATOM    312  C   ASP A  38     -67.223  15.229 -35.759  1.00 80.64           C  
ATOM    313  O   ASP A  38     -68.167  14.490 -36.049  1.00 80.64           O  
ATOM    314  CB  ASP A  38     -66.315  14.930 -38.075  1.00 80.64           C  
ATOM    315  CG  ASP A  38     -65.281  15.443 -39.062  1.00 80.64           C  
ATOM    316  OD1 ASP A  38     -64.446  16.293 -38.685  1.00 80.64           O  
ATOM    317  OD2 ASP A  38     -65.302  14.993 -40.228  1.00 80.64           O1-
ATOM    318  N   GLY A  39     -67.344  15.909 -34.561  1.00 75.32           N  
ATOM    319  CA  GLY A  39     -68.552  16.126 -33.781  1.00 75.32           C  
ATOM    320  C   GLY A  39     -68.748  15.093 -32.686  1.00 75.32           C  
ATOM    321  O   GLY A  39     -69.779  15.086 -32.011  1.00 75.32           O  
ATOM    322  N   VAL A  40     -67.757  14.035 -32.601  1.00 84.15           N  
ATOM    323  CA  VAL A  40     -67.832  12.989 -31.585  1.00 84.15           C  
ATOM    324  C   VAL A  40     -66.609  13.066 -30.674  1.00 84.15           C  
ATOM    325  O   VAL A  40     -65.475  13.148 -31.152  1.00 84.15           O  
ATOM    326  CB  VAL A  40     -67.935  11.585 -32.223  1.00 84.15           C  
ATOM    327  CG1 VAL A  40     -68.098  10.514 -31.146  1.00 84.15           C  
ATOM    328  CG2 VAL A  40     -69.098  11.533 -33.212  1.00 84.15           C  
ATOM    329  N   LEU A  41     -66.824  13.118 -29.360  1.00 87.88           N  
ATOM    330  CA  LEU A  41     -65.773  13.056 -28.351  1.00 87.88           C  
ATOM    331  C   LEU A  41     -65.777  11.703 -27.644  1.00 87.88           C  
ATOM    332  O   LEU A  41     -66.780  11.316 -27.041  1.00 87.88           O  
ATOM    333  CB  LEU A  41     -65.944  14.180 -27.326  1.00 87.88           C  
ATOM    334  CG  LEU A  41     -64.924  14.223 -26.189  1.00 87.88           C  
ATOM    335  CD1 LEU A  41     -63.534  14.533 -26.735  1.00 87.88           C  
ATOM    336  CD2 LEU A  41     -65.333  15.253 -25.141  1.00 87.88           C  
ATOM    337  N   HIS A  42     -64.600  10.951 -27.934  1.00 91.03           N  
ATOM    338  CA  HIS A  42     -64.413   9.689 -27.226  1.00 91.03           C  
ATOM    339  C   HIS A  42     -63.572   9.881 -25.969  1.00 91.03           C  
ATOM    340  O   HIS A  42     -62.456  10.402 -26.038  1.00 91.03           O  
ATOM    341  CB  HIS A  42     -63.760   8.652 -28.142  1.00 91.03           C  
ATOM    342  CG  HIS A  42     -64.628   8.230 -29.284  1.00 91.03           C  
ATOM    343  CD2 HIS A  42     -65.396   7.128 -29.458  1.00 91.03           C  
ATOM    344  ND1 HIS A  42     -64.771   8.984 -30.429  1.00 91.03           N  
ATOM    345  CE1 HIS A  42     -65.593   8.363 -31.258  1.00 91.03           C  
ATOM    346  NE2 HIS A  42     -65.985   7.234 -30.693  1.00 91.03           N  
ATOM    347  N   ILE A  43     -64.134   9.471 -24.837  1.00 91.62           N  
ATOM    348  CA  ILE A  43     -63.411   9.580 -23.573  1.00 91.62           C  
ATOM    349  C   ILE A  43     -63.162   8.185 -23.000  1.00 91.62           C  
ATOM    350  O   ILE A  43     -64.102   7.414 -22.798  1.00 91.62           O  
ATOM    351  CB  ILE A  43     -64.181  10.448 -22.554  1.00 91.62           C  
ATOM    352  CG1 ILE A  43     -64.541  11.804 -23.172  1.00 91.62           C  
ATOM    353  CG2 ILE A  43     -63.364  10.629 -21.273  1.00 91.62           C  
ATOM    354  CD1 ILE A  43     -65.510  12.629 -22.336  1.00 91.62           C  
ATOM    355  N   ARG A  44     -61.825   7.999 -22.836  1.00 92.11           N  
ATOM    356  CA  ARG A  44     -61.452   6.746 -22.188  1.00 92.11           C  
ATOM    357  C   ARG A  44     -60.652   7.005 -20.915  1.00 92.11           C  
ATOM    358  O   ARG A  44     -59.637   7.703 -20.945  1.00 92.11           O  
ATOM    359  CB  ARG A  44     -60.644   5.866 -23.145  1.00 92.11           C  
ATOM    360  CG  ARG A  44     -60.367   4.468 -22.611  1.00 92.11           C  
ATOM    361  CD  ARG A  44     -59.569   3.634 -23.603  1.00 92.11           C  
ATOM    362  NE  ARG A  44     -60.376   3.255 -24.760  1.00 92.11           N  
ATOM    363  CZ  ARG A  44     -59.905   2.644 -25.844  1.00 92.11           C  
ATOM    364  NH1 ARG A  44     -58.619   2.330 -25.940  1.00 92.11           N1+
ATOM    365  NH2 ARG A  44     -60.727   2.345 -26.839  1.00 92.11           N  
ATOM    366  N   VAL A  45     -61.174   6.441 -19.777  1.00 89.88           N  
ATOM    367  CA  VAL A  45     -60.463   6.577 -18.510  1.00 89.88           C  
ATOM    368  C   VAL A  45     -60.161   5.196 -17.935  1.00 89.88           C  
ATOM    369  O   VAL A  45     -61.075   4.408 -17.683  1.00 89.88           O  
ATOM    370  CB  VAL A  45     -61.272   7.413 -17.493  1.00 89.88           C  
ATOM    371  CG1 VAL A  45     -60.444   7.687 -16.239  1.00 89.88           C  
ATOM    372  CG2 VAL A  45     -61.736   8.723 -18.128  1.00 89.88           C  
ATOM    373  N   LYS A  46     -58.841   4.906 -17.769  1.00 90.45           N  
ATOM    374  CA  LYS A  46     -58.410   3.627 -17.214  1.00 90.45           C  
ATOM    375  C   LYS A  46     -58.330   3.686 -15.691  1.00 90.45           C  
ATOM    376  O   LYS A  46     -57.941   4.709 -15.124  1.00 90.45           O  
ATOM    377  CB  LYS A  46     -57.053   3.221 -17.793  1.00 90.45           C  
ATOM    378  CG  LYS A  46     -57.101   2.825 -19.261  1.00 90.45           C  
ATOM    379  CD  LYS A  46     -55.771   2.247 -19.728  1.00 90.45           C  
ATOM    380  CE  LYS A  46     -55.821   1.839 -21.194  1.00 90.45           C  
ATOM    381  NZ  LYS A  46     -54.527   1.251 -21.651  1.00 90.45           N1+
ATOM    382  N   ASN A  47     -58.842   2.634 -14.996  1.00 87.80           N  
ATOM    383  CA  ASN A  47     -58.714   2.442 -13.556  1.00 87.80           C  
ATOM    384  C   ASN A  47     -59.556   3.449 -12.779  1.00 87.80           C  
ATOM    385  O   ASN A  47     -59.111   3.983 -11.761  1.00 87.80           O  
ATOM    386  CB  ASN A  47     -57.247   2.536 -13.130  1.00 87.80           C  
ATOM    387  CG  ASN A  47     -56.405   1.403 -13.683  1.00 87.80           C  
ATOM    388  ND2 ASN A  47     -55.160   1.705 -14.032  1.00 87.80           N  
ATOM    389  OD1 ASN A  47     -56.869   0.266 -13.796  1.00 87.80           O  
ATOM    390  N   LEU A  48     -60.696   3.876 -13.327  1.00 87.94           N  
ATOM    391  CA  LEU A  48     -61.569   4.845 -12.674  1.00 87.94           C  
ATOM    392  C   LEU A  48     -62.604   4.143 -11.801  1.00 87.94           C  
ATOM    393  O   LEU A  48     -63.268   3.205 -12.250  1.00 87.94           O  
ATOM    394  CB  LEU A  48     -62.272   5.721 -13.715  1.00 87.94           C  
ATOM    395  CG  LEU A  48     -63.038   6.931 -13.177  1.00 87.94           C  
ATOM    396  CD1 LEU A  48     -62.078   7.918 -12.523  1.00 87.94           C  
ATOM    397  CD2 LEU A  48     -63.827   7.604 -14.294  1.00 87.94           C  
ATOM    398  N   HIS A  49     -62.717   4.481 -10.556  1.00 88.19           N  
ATOM    399  CA  HIS A  49     -63.724   3.927  -9.660  1.00 88.19           C  
ATOM    400  C   HIS A  49     -65.133   4.234 -10.157  1.00 88.19           C  
ATOM    401  O   HIS A  49     -65.368   5.283 -10.761  1.00 88.19           O  
ATOM    402  CB  HIS A  49     -63.538   4.469  -8.243  1.00 88.19           C  
ATOM    403  CG  HIS A  49     -62.372   3.874  -7.520  1.00 88.19           C  
ATOM    404  CD2 HIS A  49     -61.129   4.357  -7.286  1.00 88.19           C  
ATOM    405  ND1 HIS A  49     -62.415   2.623  -6.942  1.00 88.19           N  
ATOM    406  CE1 HIS A  49     -61.245   2.364  -6.381  1.00 88.19           C  
ATOM    407  NE2 HIS A  49     -60.448   3.399  -6.576  1.00 88.19           N  
ATOM    408  N   GLU A  50     -66.043   3.229  -9.978  1.00 89.10           N  
ATOM    409  CA  GLU A  50     -67.423   3.328 -10.442  1.00 89.10           C  
ATOM    410  C   GLU A  50     -68.086   4.606  -9.935  1.00 89.10           C  
ATOM    411  O   GLU A  50     -68.779   5.293 -10.688  1.00 89.10           O  
ATOM    412  CB  GLU A  50     -68.230   2.105  -9.998  1.00 89.10           C  
ATOM    413  CG  GLU A  50     -69.644   2.065 -10.559  1.00 89.10           C  
ATOM    414  CD  GLU A  50     -70.404   0.804 -10.179  1.00 89.10           C  
ATOM    415  OE1 GLU A  50     -71.570   0.646 -10.606  1.00 89.10           O  
ATOM    416  OE2 GLU A  50     -69.829  -0.032  -9.445  1.00 89.10           O1-
ATOM    417  N   LYS A  51     -67.916   4.863  -8.631  1.00 88.37           N  
ATOM    418  CA  LYS A  51     -68.524   6.057  -8.052  1.00 88.37           C  
ATOM    419  C   LYS A  51     -68.073   7.316  -8.788  1.00 88.37           C  
ATOM    420  O   LYS A  51     -68.889   8.188  -9.093  1.00 88.37           O  
ATOM    421  CB  LYS A  51     -68.180   6.168  -6.566  1.00 88.37           C  
ATOM    422  CG  LYS A  51     -68.894   7.304  -5.848  1.00 88.37           C  
ATOM    423  CD  LYS A  51     -68.510   7.364  -4.376  1.00 88.37           C  
ATOM    424  CE  LYS A  51     -69.154   8.554  -3.677  1.00 88.37           C  
ATOM    425  NZ  LYS A  51     -68.733   8.651  -2.247  1.00 88.37           N1+
ATOM    426  N   ARG A  52     -66.882   7.493  -9.241  1.00 87.50           N  
ATOM    427  CA  ARG A  52     -66.327   8.648  -9.940  1.00 87.50           C  
ATOM    428  C   ARG A  52     -66.790   8.683 -11.392  1.00 87.50           C  
ATOM    429  O   ARG A  52     -67.067   9.754 -11.935  1.00 87.50           O  
ATOM    430  CB  ARG A  52     -64.798   8.631  -9.877  1.00 87.50           C  
ATOM    431  CG  ARG A  52     -64.236   8.884  -8.488  1.00 87.50           C  
ATOM    432  CD  ARG A  52     -64.642  10.252  -7.955  1.00 87.50           C  
ATOM    433  NE  ARG A  52     -64.094  10.496  -6.625  1.00 87.50           N  
ATOM    434  CZ  ARG A  52     -64.335  11.581  -5.894  1.00 87.50           C  
ATOM    435  NH1 ARG A  52     -65.122  12.547  -6.352  1.00 87.50           N1+
ATOM    436  NH2 ARG A  52     -63.784  11.702  -4.694  1.00 87.50           N  
ATOM    437  N   ALA A  53     -66.820   7.467 -11.954  1.00 87.30           N  
ATOM    438  CA  ALA A  53     -67.327   7.373 -13.321  1.00 87.30           C  
ATOM    439  C   ALA A  53     -68.752   7.913 -13.415  1.00 87.30           C  
ATOM    440  O   ALA A  53     -69.091   8.625 -14.363  1.00 87.30           O  
ATOM    441  CB  ALA A  53     -67.277   5.928 -13.810  1.00 87.30           C  
ATOM    442  N   ARG A  54     -69.535   7.627 -12.416  1.00 88.67           N  
ATOM    443  CA  ARG A  54     -70.915   8.103 -12.382  1.00 88.67           C  
ATOM    444  C   ARG A  54     -70.967   9.615 -12.193  1.00 88.67           C  
ATOM    445  O   ARG A  54     -71.819  10.289 -12.775  1.00 88.67           O  
ATOM    446  CB  ARG A  54     -71.697   7.407 -11.266  1.00 88.67           C  
ATOM    447  CG  ARG A  54     -72.042   5.958 -11.567  1.00 88.67           C  
ATOM    448  CD  ARG A  54     -72.975   5.370 -10.518  1.00 88.67           C  
ATOM    449  NE  ARG A  54     -73.120   3.925 -10.672  1.00 88.67           N  
ATOM    450  CZ  ARG A  54     -74.063   3.192 -10.089  1.00 88.67           C  
ATOM    451  NH1 ARG A  54     -74.968   3.754  -9.299  1.00 88.67           N1+
ATOM    452  NH2 ARG A  54     -74.102   1.884 -10.299  1.00 88.67           N  
ATOM    453  N   GLU A  55     -70.059  10.058 -11.398  1.00 89.16           N  
ATOM    454  CA  GLU A  55     -69.988  11.500 -11.176  1.00 89.16           C  
ATOM    455  C   GLU A  55     -69.636  12.239 -12.464  1.00 89.16           C  
ATOM    456  O   GLU A  55     -70.235  13.271 -12.777  1.00 89.16           O  
ATOM    457  CB  GLU A  55     -68.964  11.826 -10.085  1.00 89.16           C  
ATOM    458  CG  GLU A  55     -69.439  11.497  -8.678  1.00 89.16           C  
ATOM    459  CD  GLU A  55     -68.409  11.817  -7.606  1.00 89.16           C  
ATOM    460  OE1 GLU A  55     -68.659  11.521  -6.416  1.00 89.16           O  
ATOM    461  OE2 GLU A  55     -67.344  12.369  -7.961  1.00 89.16           O1-
ATOM    462  N   ILE A  56     -68.670  11.679 -13.191  1.00 87.40           N  
ATOM    463  CA  ILE A  56     -68.287  12.262 -14.474  1.00 87.40           C  
ATOM    464  C   ILE A  56     -69.491  12.276 -15.414  1.00 87.40           C  
ATOM    465  O   ILE A  56     -69.757  13.282 -16.076  1.00 87.40           O  
ATOM    466  CB  ILE A  56     -67.113  11.490 -15.116  1.00 87.40           C  
ATOM    467  CG1 ILE A  56     -65.824  11.718 -14.319  1.00 87.40           C  
ATOM    468  CG2 ILE A  56     -66.932  11.904 -16.580  1.00 87.40           C  
ATOM    469  CD1 ILE A  56     -64.647  10.876 -14.792  1.00 87.40           C  
ATOM    470  N   HIS A  57     -70.125  11.163 -15.401  1.00 89.28           N  
ATOM    471  CA  HIS A  57     -71.309  11.053 -16.244  1.00 89.28           C  
ATOM    472  C   HIS A  57     -72.346  12.111 -15.881  1.00 89.28           C  
ATOM    473  O   HIS A  57     -72.901  12.770 -16.763  1.00 89.28           O  
ATOM    474  CB  HIS A  57     -71.922   9.655 -16.127  1.00 89.28           C  
ATOM    475  CG  HIS A  57     -73.170   9.478 -16.932  1.00 89.28           C  
ATOM    476  CD2 HIS A  57     -74.460   9.326 -16.550  1.00 89.28           C  
ATOM    477  ND1 HIS A  57     -73.168   9.440 -18.309  1.00 89.28           N  
ATOM    478  CE1 HIS A  57     -74.406   9.273 -18.740  1.00 89.28           C  
ATOM    479  NE2 HIS A  57     -75.209   9.200 -17.694  1.00 89.28           N  
ATOM    480  N   LYS A  58     -72.636  12.213 -14.630  1.00 91.41           N  
ATOM    481  CA  LYS A  58     -73.624  13.171 -14.141  1.00 91.41           C  
ATOM    482  C   LYS A  58     -73.251  14.596 -14.538  1.00 91.41           C  
ATOM    483  O   LYS A  58     -74.090  15.345 -15.044  1.00 91.41           O  
ATOM    484  CB  LYS A  58     -73.763  13.070 -12.621  1.00 91.41           C  
ATOM    485  CG  LYS A  58     -74.866  13.943 -12.041  1.00 91.41           C  
ATOM    486  CD  LYS A  58     -74.972  13.780 -10.530  1.00 91.41           C  
ATOM    487  CE  LYS A  58     -76.026  14.706  -9.940  1.00 91.41           C  
ATOM    488  NZ  LYS A  58     -76.128  14.555  -8.458  1.00 91.41           N1+
ATOM    489  N   VAL A  59     -71.973  15.012 -14.314  1.00 89.94           N  
ATOM    490  CA  VAL A  59     -71.492  16.350 -14.644  1.00 89.94           C  
ATOM    491  C   VAL A  59     -71.594  16.579 -16.150  1.00 89.94           C  
ATOM    492  O   VAL A  59     -72.064  17.630 -16.594  1.00 89.94           O  
ATOM    493  CB  VAL A  59     -70.036  16.563 -14.170  1.00 89.94           C  
ATOM    494  CG1 VAL A  59     -69.463  17.855 -14.748  1.00 89.94           C  
ATOM    495  CG2 VAL A  59     -69.970  16.581 -12.644  1.00 89.94           C  
ATOM    496  N   ALA A  60     -71.196  15.601 -16.946  1.00 90.76           N  
ATOM    497  CA  ALA A  60     -71.249  15.715 -18.400  1.00 90.76           C  
ATOM    498  C   ALA A  60     -72.686  15.889 -18.885  1.00 90.76           C  
ATOM    499  O   ALA A  60     -72.956  16.716 -19.760  1.00 90.76           O  
ATOM    500  CB  ALA A  60     -70.617  14.487 -19.053  1.00 90.76           C  
ATOM    501  N   LYS A  61     -73.552  15.103 -18.298  1.00 92.08           N  
ATOM    502  CA  LYS A  61     -74.967  15.197 -18.644  1.00 92.08           C  
ATOM    503  C   LYS A  61     -75.514  16.590 -18.347  1.00 92.08           C  
ATOM    504  O   LYS A  61     -76.231  17.169 -19.167  1.00 92.08           O  
ATOM    505  CB  LYS A  61     -75.776  14.144 -17.886  1.00 92.08           C  
ATOM    506  CG  LYS A  61     -77.251  14.108 -18.260  1.00 92.08           C  
ATOM    507  CD  LYS A  61     -78.002  13.042 -17.474  1.00 92.08           C  
ATOM    508  CE  LYS A  61     -79.489  13.047 -17.802  1.00 92.08           C  
ATOM    509  NZ  LYS A  61     -80.235  12.029 -17.004  1.00 92.08           N1+
ATOM    510  N   LEU A  62     -75.217  17.099 -17.240  1.00 93.69           N  
ATOM    511  CA  LEU A  62     -75.702  18.418 -16.848  1.00 93.69           C  
ATOM    512  C   LEU A  62     -75.167  19.495 -17.786  1.00 93.69           C  
ATOM    513  O   LEU A  62     -75.907  20.395 -18.190  1.00 93.69           O  
ATOM    514  CB  LEU A  62     -75.293  18.733 -15.406  1.00 93.69           C  
ATOM    515  CG  LEU A  62     -76.003  17.935 -14.311  1.00 93.69           C  
ATOM    516  CD1 LEU A  62     -75.325  18.166 -12.964  1.00 93.69           C  
ATOM    517  CD2 LEU A  62     -77.479  18.311 -14.245  1.00 93.69           C  
ATOM    518  N   ILE A  63     -73.936  19.433 -18.145  1.00 91.36           N  
ATOM    519  CA  ILE A  63     -73.310  20.395 -19.045  1.00 91.36           C  
ATOM    520  C   ILE A  63     -73.991  20.343 -20.410  1.00 91.36           C  
ATOM    521  O   ILE A  63     -74.269  21.383 -21.013  1.00 91.36           O  
ATOM    522  CB  ILE A  63     -71.795  20.130 -19.189  1.00 91.36           C  
ATOM    523  CG1 ILE A  63     -71.070  20.442 -17.875  1.00 91.36           C  
ATOM    524  CG2 ILE A  63     -71.212  20.949 -20.344  1.00 91.36           C  
ATOM    525  CD1 ILE A  63     -69.596  20.059 -17.876  1.00 91.36           C  
ATOM    526  N   LEU A  64     -74.273  19.201 -20.836  1.00 91.67           N  
ATOM    527  CA  LEU A  64     -74.937  19.041 -22.126  1.00 91.67           C  
ATOM    528  C   LEU A  64     -76.354  19.602 -22.080  1.00 91.67           C  
ATOM    529  O   LEU A  64     -76.818  20.208 -23.049  1.00 91.67           O  
ATOM    530  CB  LEU A  64     -74.973  17.564 -22.530  1.00 91.67           C  
ATOM    531  CG  LEU A  64     -73.637  16.941 -22.940  1.00 91.67           C  
ATOM    532  CD1 LEU A  64     -73.802  15.445 -23.183  1.00 91.67           C  
ATOM    533  CD2 LEU A  64     -73.085  17.632 -24.183  1.00 91.67           C  
ATOM    534  N   GLU A  65     -77.023  19.348 -20.959  1.00 92.06           N  
ATOM    535  CA  GLU A  65     -78.365  19.895 -20.780  1.00 92.06           C  
ATOM    536  C   GLU A  65     -78.354  21.419 -20.861  1.00 92.06           C  
ATOM    537  O   GLU A  65     -79.237  22.020 -21.477  1.00 92.06           O  
ATOM    538  CB  GLU A  65     -78.955  19.444 -19.442  1.00 92.06           C  
ATOM    539  CG  GLU A  65     -79.413  17.993 -19.429  1.00 92.06           C  
ATOM    540  CD  GLU A  65     -80.009  17.563 -18.098  1.00 92.06           C  
ATOM    541  OE1 GLU A  65     -80.444  16.396 -17.977  1.00 92.06           O  
ATOM    542  OE2 GLU A  65     -80.040  18.400 -17.169  1.00 92.06           O1-
ATOM    543  N   VAL A  66     -77.336  21.973 -20.232  1.00 92.27           N  
ATOM    544  CA  VAL A  66     -77.204  23.426 -20.266  1.00 92.27           C  
ATOM    545  C   VAL A  66     -76.996  23.893 -21.705  1.00 92.27           C  
ATOM    546  O   VAL A  66     -77.636  24.846 -22.153  1.00 92.27           O  
ATOM    547  CB  VAL A  66     -76.039  23.911 -19.374  1.00 92.27           C  
ATOM    548  CG1 VAL A  66     -75.769  25.398 -19.601  1.00 92.27           C  
ATOM    549  CG2 VAL A  66     -76.345  23.639 -17.903  1.00 92.27           C  
ATOM    550  N   ALA A  67     -76.175  23.230 -22.442  1.00 90.39           N  
ATOM    551  CA  ALA A  67     -75.877  23.587 -23.826  1.00 90.39           C  
ATOM    552  C   ALA A  67     -77.128  23.494 -24.697  1.00 90.39           C  
ATOM    553  O   ALA A  67     -77.382  24.373 -25.524  1.00 90.39           O  
ATOM    554  CB  ALA A  67     -74.777  22.687 -24.384  1.00 90.39           C  
ATOM    555  N   ALA A  68     -77.857  22.452 -24.516  1.00 90.28           N  
ATOM    556  CA  ALA A  68     -79.094  22.275 -25.272  1.00 90.28           C  
ATOM    557  C   ALA A  68     -80.100  23.375 -24.943  1.00 90.28           C  
ATOM    558  O   ALA A  68     -80.736  23.932 -25.840  1.00 90.28           O  
ATOM    559  CB  ALA A  68     -79.699  20.902 -24.990  1.00 90.28           C  
ATOM    560  N   ALA A  69     -80.279  23.641 -23.624  1.00 91.14           N  
ATOM    561  CA  ALA A  69     -81.202  24.686 -23.191  1.00 91.14           C  
ATOM    562  C   ALA A  69     -80.767  26.052 -23.711  1.00 91.14           C  
ATOM    563  O   ALA A  69     -81.603  26.874 -24.093  1.00 91.14           O  
ATOM    564  CB  ALA A  69     -81.305  24.708 -21.668  1.00 91.14           C  
ATOM    565  N   GLU A  70     -79.505  26.168 -23.783  1.00 90.09           N  
ATOM    566  CA  GLU A  70     -78.970  27.421 -24.306  1.00 90.09           C  
ATOM    567  C   GLU A  70     -79.384  27.637 -25.758  1.00 90.09           C  
ATOM    568  O   GLU A  70     -79.724  28.754 -26.153  1.00 90.09           O  
ATOM    569  CB  GLU A  70     -77.444  27.446 -24.185  1.00 90.09           C  
ATOM    570  CG  GLU A  70     -76.942  27.671 -22.766  1.00 90.09           C  
ATOM    571  CD  GLU A  70     -75.426  27.704 -22.662  1.00 90.09           C  
ATOM    572  OE1 GLU A  70     -74.898  27.941 -21.552  1.00 90.09           O  
ATOM    573  OE2 GLU A  70     -74.760  27.494 -23.701  1.00 90.09           O1-
ATOM    574  N   ARG A  71     -79.207  26.718 -26.442  1.00 90.42           N  
ATOM    575  CA  ARG A  71     -79.590  26.793 -27.848  1.00 90.42           C  
ATOM    576  C   ARG A  71     -81.050  27.211 -27.996  1.00 90.42           C  
ATOM    577  O   ARG A  71     -81.382  28.028 -28.857  1.00 90.42           O  
ATOM    578  CB  ARG A  71     -79.357  25.449 -28.543  1.00 90.42           C  
ATOM    579  CG  ARG A  71     -79.571  25.488 -30.047  1.00 90.42           C  
ATOM    580  CD  ARG A  71     -79.206  24.163 -30.703  1.00 90.42           C  
ATOM    581  NE  ARG A  71     -79.370  24.217 -32.153  1.00 90.42           N  
ATOM    582  CZ  ARG A  71     -78.907  23.304 -33.002  1.00 90.42           C  
ATOM    583  NH1 ARG A  71     -78.239  22.244 -32.560  1.00 90.42           N1+
ATOM    584  NH2 ARG A  71     -79.112  23.450 -34.303  1.00 90.42           N  
ATOM    585  N   ILE A  72     -81.915  26.751 -27.167  1.00 90.95           N  
ATOM    586  CA  ILE A  72     -83.335  27.084 -27.187  1.00 90.95           C  
ATOM    587  C   ILE A  72     -83.525  28.560 -26.842  1.00 90.95           C  
ATOM    588  O   ILE A  72     -84.286  29.265 -27.506  1.00 90.95           O  
ATOM    589  CB  ILE A  72     -84.137  26.198 -26.206  1.00 90.95           C  
ATOM    590  CG1 ILE A  72     -84.076  24.729 -26.642  1.00 90.95           C  
ATOM    591  CG2 ILE A  72     -85.587  26.680 -26.105  1.00 90.95           C  
ATOM    592  CD1 ILE A  72     -84.680  23.759 -25.636  1.00 90.95           C  
ATOM    593  N   VAL A  73     -82.814  29.052 -25.824  1.00 90.49           N  
ATOM    594  CA  VAL A  73     -82.925  30.443 -25.396  1.00 90.49           C  
ATOM    595  C   VAL A  73     -82.483  31.368 -26.528  1.00 90.49           C  
ATOM    596  O   VAL A  73     -83.109  32.402 -26.774  1.00 90.49           O  
ATOM    597  CB  VAL A  73     -82.086  30.715 -24.128  1.00 90.49           C  
ATOM    598  CG1 VAL A  73     -82.105  32.202 -23.776  1.00 90.49           C  
ATOM    599  CG2 VAL A  73     -82.603  29.879 -22.958  1.00 90.49           C  
ATOM    600  N   ARG A  74     -81.431  30.938 -27.272  1.00 89.78           N  
ATOM    601  CA  ARG A  74     -80.882  31.743 -28.358  1.00 89.78           C  
ATOM    602  C   ARG A  74     -81.820  31.750 -29.561  1.00 89.78           C  
ATOM    603  O   ARG A  74     -82.030  32.792 -30.186  1.00 89.78           O  
ATOM    604  CB  ARG A  74     -79.505  31.222 -28.771  1.00 89.78           C  
ATOM    605  CG  ARG A  74     -78.783  32.113 -29.770  1.00 89.78           C  
ATOM    606  CD  ARG A  74     -77.400  31.576 -30.109  1.00 89.78           C  
ATOM    607  NE  ARG A  74     -77.435  30.147 -30.404  1.00 89.78           N  
ATOM    608  CZ  ARG A  74     -76.365  29.400 -30.661  1.00 89.78           C  
ATOM    609  NH1 ARG A  74     -75.149  29.934 -30.663  1.00 89.78           N1+
ATOM    610  NH2 ARG A  74     -76.511  28.107 -30.917  1.00 89.78           N  
ATOM    611  N   GLU A  75     -82.377  30.681 -29.860  1.00 92.12           N  
ATOM    612  CA  GLU A  75     -83.164  30.524 -31.080  1.00 92.12           C  
ATOM    613  C   GLU A  75     -84.551  31.139 -30.926  1.00 92.12           C  
ATOM    614  O   GLU A  75     -85.109  31.675 -31.886  1.00 92.12           O  
ATOM    615  CB  GLU A  75     -83.283  29.044 -31.454  1.00 92.12           C  
ATOM    616  CG  GLU A  75     -81.987  28.433 -31.968  1.00 92.12           C  
ATOM    617  CD  GLU A  75     -82.134  26.979 -32.386  1.00 92.12           C  
ATOM    618  OE1 GLU A  75     -81.145  26.383 -32.871  1.00 92.12           O  
ATOM    619  OE2 GLU A  75     -83.246  26.429 -32.227  1.00 92.12           O1-
ATOM    620  N   ARG A  76     -84.987  31.214 -29.740  1.00 89.68           N  
ATOM    621  CA  ARG A  76     -86.324  31.753 -29.513  1.00 89.68           C  
ATOM    622  C   ARG A  76     -86.352  32.644 -28.277  1.00 89.68           C  
ATOM    623  O   ARG A  76     -86.931  32.276 -27.253  1.00 89.68           O  
ATOM    624  CB  ARG A  76     -87.343  30.620 -29.366  1.00 89.68           C  
ATOM    625  CG  ARG A  76     -87.419  29.700 -30.574  1.00 89.68           C  
ATOM    626  CD  ARG A  76     -88.522  28.662 -30.424  1.00 89.68           C  
ATOM    627  NE  ARG A  76     -88.557  27.744 -31.558  1.00 89.68           N  
ATOM    628  CZ  ARG A  76     -89.500  26.828 -31.764  1.00 89.68           C  
ATOM    629  NH1 ARG A  76     -90.509  26.690 -30.910  1.00 89.68           N1+
ATOM    630  NH2 ARG A  76     -89.435  26.045 -32.831  1.00 89.68           N  
ATOM    631  N   PRO A  77     -85.789  33.868 -28.399  1.00 84.46           N  
ATOM    632  CA  PRO A  77     -85.769  34.728 -27.212  1.00 84.46           C  
ATOM    633  C   PRO A  77     -87.156  35.242 -26.834  1.00 84.46           C  
ATOM    634  O   PRO A  77     -87.975  35.527 -27.713  1.00 84.46           O  
ATOM    635  CB  PRO A  77     -84.854  35.882 -27.630  1.00 84.46           C  
ATOM    636  CG  PRO A  77     -84.912  35.896 -29.123  1.00 84.46           C  
ATOM    637  CD  PRO A  77     -85.200  34.501 -29.601  1.00 84.46           C  
ATOM    638  N   GLY A  78     -87.594  35.109 -25.595  1.00 82.03           N  
ATOM    639  CA  GLY A  78     -88.824  35.685 -25.074  1.00 82.03           C  
ATOM    640  C   GLY A  78     -89.981  34.705 -25.055  1.00 82.03           C  
ATOM    641  O   GLY A  78     -91.062  35.022 -24.553  1.00 82.03           O  
ATOM    642  N   SER A  79     -89.826  33.457 -25.733  1.00 87.81           N  
ATOM    643  CA  SER A  79     -90.874  32.442 -25.774  1.00 87.81           C  
ATOM    644  C   SER A  79     -91.005  31.729 -24.432  1.00 87.81           C  
ATOM    645  O   SER A  79     -90.132  31.851 -23.570  1.00 87.81           O  
ATOM    646  CB  SER A  79     -90.590  31.423 -26.878  1.00 87.81           C  
ATOM    647  OG  SER A  79     -89.493  30.596 -26.528  1.00 87.81           O  
ATOM    648  N   ASN A  80     -92.265  31.163 -24.144  1.00 88.78           N  
ATOM    649  CA  ASN A  80     -92.466  30.351 -22.948  1.00 88.78           C  
ATOM    650  C   ASN A  80     -91.443  29.221 -22.859  1.00 88.78           C  
ATOM    651  O   ASN A  80     -91.019  28.847 -21.764  1.00 88.78           O  
ATOM    652  CB  ASN A  80     -93.886  29.783 -22.918  1.00 88.78           C  
ATOM    653  CG  ASN A  80     -94.927  30.831 -22.579  1.00 88.78           C  
ATOM    654  ND2 ASN A  80     -96.158  30.612 -23.023  1.00 88.78           N  
ATOM    655  OD1 ASN A  80     -94.627  31.833 -21.923  1.00 88.78           O  
ATOM    656  N   LEU A  81     -91.060  28.771 -24.086  1.00 90.48           N  
ATOM    657  CA  LEU A  81     -90.041  27.729 -24.158  1.00 90.48           C  
ATOM    658  C   LEU A  81     -88.694  28.250 -23.669  1.00 90.48           C  
ATOM    659  O   LEU A  81     -87.969  27.543 -22.964  1.00 90.48           O  
ATOM    660  CB  LEU A  81     -89.910  27.206 -25.590  1.00 90.48           C  
ATOM    661  CG  LEU A  81     -91.046  26.315 -26.094  1.00 90.48           C  
ATOM    662  CD1 LEU A  81     -90.886  26.045 -27.587  1.00 90.48           C  
ATOM    663  CD2 LEU A  81     -91.089  25.008 -25.311  1.00 90.48           C  
ATOM    664  N   ALA A  82     -88.370  29.482 -23.963  1.00 89.11           N  
ATOM    665  CA  ALA A  82     -87.127  30.096 -23.504  1.00 89.11           C  
ATOM    666  C   ALA A  82     -87.118  30.247 -21.986  1.00 89.11           C  
ATOM    667  O   ALA A  82     -86.093  30.019 -21.339  1.00 89.11           O  
ATOM    668  CB  ALA A  82     -86.926  31.454 -24.172  1.00 89.11           C  
ATOM    669  N   LYS A  83     -88.233  30.566 -21.486  1.00 88.83           N  
ATOM    670  CA  LYS A  83     -88.349  30.699 -20.036  1.00 88.83           C  
ATOM    671  C   LYS A  83     -88.138  29.357 -19.342  1.00 88.83           C  
ATOM    672  O   LYS A  83     -87.417  29.274 -18.347  1.00 88.83           O  
ATOM    673  CB  LYS A  83     -89.715  31.276 -19.658  1.00 88.83           C  
ATOM    674  CG  LYS A  83     -89.870  32.756 -19.975  1.00 88.83           C  
ATOM    675  CD  LYS A  83     -91.216  33.291 -19.501  1.00 88.83           C  
ATOM    676  CE  LYS A  83     -91.403  34.753 -19.885  1.00 88.83           C  
ATOM    677  NZ  LYS A  83     -92.743  35.267 -19.468  1.00 88.83           N1+
ATOM    678  N   LYS A  84     -88.766  28.345 -19.856  1.00 92.71           N  
ATOM    679  CA  LYS A  84     -88.585  27.000 -19.320  1.00 92.71           C  
ATOM    680  C   LYS A  84     -87.140  26.536 -19.474  1.00 92.71           C  
ATOM    681  O   LYS A  84     -86.594  25.879 -18.586  1.00 92.71           O  
ATOM    682  CB  LYS A  84     -89.530  26.015 -20.010  1.00 92.71           C  
ATOM    683  CG  LYS A  84     -90.982  26.139 -19.574  1.00 92.71           C  
ATOM    684  CD  LYS A  84     -91.856  25.078 -20.231  1.00 92.71           C  
ATOM    685  CE  LYS A  84     -93.317  25.231 -19.831  1.00 92.71           C  
ATOM    686  NZ  LYS A  84     -94.179  24.198 -20.478  1.00 92.71           N1+
ATOM    687  N   ALA A  85     -86.558  26.916 -20.603  1.00 92.88           N  
ATOM    688  CA  ALA A  85     -85.158  26.583 -20.855  1.00 92.88           C  
ATOM    689  C   ALA A  85     -84.242  27.260 -19.839  1.00 92.88           C  
ATOM    690  O   ALA A  85     -83.281  26.654 -19.360  1.00 92.88           O  
ATOM    691  CB  ALA A  85     -84.762  26.984 -22.273  1.00 92.88           C  
ATOM    692  N   LEU A  86     -84.549  28.540 -19.539  1.00 92.91           N  
ATOM    693  CA  LEU A  86     -83.762  29.250 -18.536  1.00 92.91           C  
ATOM    694  C   LEU A  86     -83.887  28.579 -17.172  1.00 92.91           C  
ATOM    695  O   LEU A  86     -82.915  28.510 -16.418  1.00 92.91           O  
ATOM    696  CB  LEU A  86     -84.208  30.712 -18.443  1.00 92.91           C  
ATOM    697  CG  LEU A  86     -83.778  31.627 -19.590  1.00 92.91           C  
ATOM    698  CD1 LEU A  86     -84.437  32.995 -19.453  1.00 92.91           C  
ATOM    699  CD2 LEU A  86     -82.259  31.760 -19.629  1.00 92.91           C  
ATOM    700  N   GLU A  87     -85.006  28.002 -16.814  1.00 94.15           N  
ATOM    701  CA  GLU A  87     -85.208  27.273 -15.566  1.00 94.15           C  
ATOM    702  C   GLU A  87     -84.380  25.991 -15.535  1.00 94.15           C  
ATOM    703  O   GLU A  87     -83.821  25.632 -14.496  1.00 94.15           O  
ATOM    704  CB  GLU A  87     -86.690  26.946 -15.368  1.00 94.15           C  
ATOM    705  CG  GLU A  87     -87.547  28.157 -15.031  1.00 94.15           C  
ATOM    706  CD  GLU A  87     -89.030  27.834 -14.929  1.00 94.15           C  
ATOM    707  OE1 GLU A  87     -89.837  28.759 -14.686  1.00 94.15           O  
ATOM    708  OE2 GLU A  87     -89.386  26.645 -15.092  1.00 94.15           O1-
ATOM    709  N   ILE A  88     -84.319  25.359 -16.646  1.00 94.25           N  
ATOM    710  CA  ILE A  88     -83.517  24.147 -16.765  1.00 94.25           C  
ATOM    711  C   ILE A  88     -82.041  24.482 -16.563  1.00 94.25           C  
ATOM    712  O   ILE A  88     -81.325  23.762 -15.864  1.00 94.25           O  
ATOM    713  CB  ILE A  88     -83.728  23.462 -18.134  1.00 94.25           C  
ATOM    714  CG1 ILE A  88     -85.158  22.922 -18.246  1.00 94.25           C  
ATOM    715  CG2 ILE A  88     -82.702  22.345 -18.343  1.00 94.25           C  
ATOM    716  CD1 ILE A  88     -85.516  22.400 -19.630  1.00 94.25           C  
ATOM    717  N   ILE A  89     -81.658  25.594 -17.186  1.00 93.42           N  
ATOM    718  CA  ILE A  89     -80.276  26.035 -17.031  1.00 93.42           C  
ATOM    719  C   ILE A  89     -79.980  26.298 -15.557  1.00 93.42           C  
ATOM    720  O   ILE A  89     -78.947  25.870 -15.039  1.00 93.42           O  
ATOM    721  CB  ILE A  89     -79.991  27.301 -17.870  1.00 93.42           C  
ATOM    722  CG1 ILE A  89     -80.094  26.986 -19.366  1.00 93.42           C  
ATOM    723  CG2 ILE A  89     -78.614  27.879 -17.525  1.00 93.42           C  
ATOM    724  CD1 ILE A  89     -79.973  28.208 -20.267  1.00 93.42           C  
ATOM    725  N   LEU A  90     -80.881  26.945 -14.936  1.00 93.88           N  
ATOM    726  CA  LEU A  90     -80.712  27.281 -13.526  1.00 93.88           C  
ATOM    727  C   LEU A  90     -80.648  26.020 -12.671  1.00 93.88           C  
ATOM    728  O   LEU A  90     -79.797  25.908 -11.786  1.00 93.88           O  
ATOM    729  CB  LEU A  90     -81.856  28.179 -13.047  1.00 93.88           C  
ATOM    730  CG  LEU A  90     -81.712  28.771 -11.645  1.00 93.88           C  
ATOM    731  CD1 LEU A  90     -80.477  29.663 -11.570  1.00 93.88           C  
ATOM    732  CD2 LEU A  90     -82.965  29.551 -11.261  1.00 93.88           C  
ATOM    733  N   ARG A  91     -81.503  25.108 -12.870  1.00 95.11           N  
ATOM    734  CA  ARG A  91     -81.490  23.849 -12.134  1.00 95.11           C  
ATOM    735  C   ARG A  91     -80.182  23.098 -12.354  1.00 95.11           C  
ATOM    736  O   ARG A  91     -79.593  22.576 -11.406  1.00 95.11           O  
ATOM    737  CB  ARG A  91     -82.674  22.971 -12.549  1.00 95.11           C  
ATOM    738  CG  ARG A  91     -82.825  21.707 -11.717  1.00 95.11           C  
ATOM    739  CD  ARG A  91     -83.971  20.838 -12.216  1.00 95.11           C  
ATOM    740  NE  ARG A  91     -85.231  21.575 -12.250  1.00 95.11           N  
ATOM    741  CZ  ARG A  91     -86.369  21.107 -12.755  1.00 95.11           C  
ATOM    742  NH1 ARG A  91     -86.427  19.888 -13.281  1.00 95.11           N1+
ATOM    743  NH2 ARG A  91     -87.457  21.862 -12.736  1.00 95.11           N  
ATOM    744  N   ALA A  92     -79.771  23.012 -13.582  1.00 93.97           N  
ATOM    745  CA  ALA A  92     -78.504  22.363 -13.909  1.00 93.97           C  
ATOM    746  C   ALA A  92     -77.336  23.063 -13.220  1.00 93.97           C  
ATOM    747  O   ALA A  92     -76.429  22.406 -12.701  1.00 93.97           O  
ATOM    748  CB  ALA A  92     -78.291  22.342 -15.421  1.00 93.97           C  
ATOM    749  N   ALA A  93     -77.345  24.373 -13.285  1.00 92.50           N  
ATOM    750  CA  ALA A  93     -76.301  25.148 -12.618  1.00 92.50           C  
ATOM    751  C   ALA A  93     -76.252  24.831 -11.126  1.00 92.50           C  
ATOM    752  O   ALA A  93     -75.170  24.686 -10.552  1.00 92.50           O  
ATOM    753  CB  ALA A  93     -76.528  26.643 -12.834  1.00 92.50           C  
ATOM    754  N   GLU A  94     -77.371  24.698 -10.538  1.00 93.40           N  
ATOM    755  CA  GLU A  94     -77.465  24.361  -9.121  1.00 93.40           C  
ATOM    756  C   GLU A  94     -76.879  22.980  -8.843  1.00 93.40           C  
ATOM    757  O   GLU A  94     -76.107  22.806  -7.898  1.00 93.40           O  
ATOM    758  CB  GLU A  94     -78.919  24.420  -8.649  1.00 93.40           C  
ATOM    759  CG  GLU A  94     -79.092  24.188  -7.155  1.00 93.40           C  
ATOM    760  CD  GLU A  94     -78.652  25.372  -6.310  1.00 93.40           C  
ATOM    761  OE1 GLU A  94     -78.485  25.211  -5.079  1.00 93.40           O  
ATOM    762  OE2 GLU A  94     -78.475  26.471  -6.881  1.00 93.40           O1-
ATOM    763  N   GLU A  95     -77.202  22.110  -9.634  1.00 95.14           N  
ATOM    764  CA  GLU A  95     -76.682  20.759  -9.453  1.00 95.14           C  
ATOM    765  C   GLU A  95     -75.176  20.710  -9.696  1.00 95.14           C  
ATOM    766  O   GLU A  95     -74.447  20.023  -8.976  1.00 95.14           O  
ATOM    767  CB  GLU A  95     -77.396  19.776 -10.385  1.00 95.14           C  
ATOM    768  CG  GLU A  95     -78.854  19.534 -10.021  1.00 95.14           C  
ATOM    769  CD  GLU A  95     -79.037  18.955  -8.627  1.00 95.14           C  
ATOM    770  OE1 GLU A  95     -79.916  19.438  -7.879  1.00 95.14           O  
ATOM    771  OE2 GLU A  95     -78.293  18.010  -8.280  1.00 95.14           O1-
ATOM    772  N   LEU A  96     -74.751  21.413 -10.693  1.00 92.56           N  
ATOM    773  CA  LEU A  96     -73.320  21.488 -10.973  1.00 92.56           C  
ATOM    774  C   LEU A  96     -72.568  22.098  -9.795  1.00 92.56           C  
ATOM    775  O   LEU A  96     -71.471  21.650  -9.454  1.00 92.56           O  
ATOM    776  CB  LEU A  96     -73.064  22.311 -12.239  1.00 92.56           C  
ATOM    777  CG  LEU A  96     -73.365  21.619 -13.569  1.00 92.56           C  
ATOM    778  CD1 LEU A  96     -73.371  22.636 -14.705  1.00 92.56           C  
ATOM    779  CD2 LEU A  96     -72.351  20.513 -13.838  1.00 92.56           C  
ATOM    780  N   ALA A  97     -73.130  23.123  -9.152  1.00 90.11           N  
ATOM    781  CA  ALA A  97     -72.511  23.811  -8.021  1.00 90.11           C  
ATOM    782  C   ALA A  97     -72.360  22.875  -6.826  1.00 90.11           C  
ATOM    783  O   ALA A  97     -71.481  23.072  -5.983  1.00 90.11           O  
ATOM    784  CB  ALA A  97     -73.331  25.039  -7.632  1.00 90.11           C  
ATOM    785  N   LYS A  98     -73.179  21.747  -6.745  1.00 90.72           N  
ATOM    786  CA  LYS A  98     -73.145  20.786  -5.646  1.00 90.72           C  
ATOM    787  C   LYS A  98     -72.222  19.614  -5.967  1.00 90.72           C  
ATOM    788  O   LYS A  98     -71.914  18.801  -5.093  1.00 90.72           O  
ATOM    789  CB  LYS A  98     -74.552  20.274  -5.336  1.00 90.72           C  
ATOM    790  CG  LYS A  98     -75.486  21.335  -4.770  1.00 90.72           C  
ATOM    791  CD  LYS A  98     -76.884  20.780  -4.534  1.00 90.72           C  
ATOM    792  CE  LYS A  98     -77.839  21.858  -4.035  1.00 90.72           C  
ATOM    793  NZ  LYS A  98     -79.228  21.336  -3.874  1.00 90.72           N1+
ATOM    794  N   ALA A  99     -71.758  19.631  -7.187  1.00 87.81           N  
ATOM    795  CA  ALA A  99     -70.926  18.512  -7.623  1.00 87.81           C  
ATOM    796  C   ALA A  99     -69.518  18.617  -7.046  1.00 87.81           C  
ATOM    797  O   ALA A  99     -69.019  19.719  -6.808  1.00 87.81           O  
ATOM    798  CB  ALA A  99     -70.871  18.454  -9.148  1.00 87.81           C  
ATOM    799  N   ASP A 100     -68.964  17.490  -6.591  1.00 82.52           N  
ATOM    800  CA  ASP A 100     -67.632  17.445  -5.996  1.00 82.52           C  
ATOM    801  C   ASP A 100     -66.549  17.478  -7.071  1.00 82.52           C  
ATOM    802  O   ASP A 100     -65.724  16.566  -7.159  1.00 82.52           O  
ATOM    803  CB  ASP A 100     -67.475  16.193  -5.130  1.00 82.52           C  
ATOM    804  CG  ASP A 100     -66.238  16.233  -4.249  1.00 82.52           C  
ATOM    805  OD1 ASP A 100     -65.580  17.293  -4.170  1.00 82.52           O  
ATOM    806  OD2 ASP A 100     -65.917  15.196  -3.631  1.00 82.52           O1-
ATOM    807  N   VAL A 101     -66.720  18.249  -8.138  1.00 82.61           N  
ATOM    808  CA  VAL A 101     -65.764  18.411  -9.230  1.00 82.61           C  
ATOM    809  C   VAL A 101     -65.477  19.894  -9.449  1.00 82.61           C  
ATOM    810  O   VAL A 101     -66.395  20.682  -9.694  1.00 82.61           O  
ATOM    811  CB  VAL A 101     -66.282  17.770 -10.536  1.00 82.61           C  
ATOM    812  CG1 VAL A 101     -65.240  17.891 -11.647  1.00 82.61           C  
ATOM    813  CG2 VAL A 101     -66.651  16.306 -10.303  1.00 82.61           C  
ATOM    814  N   ASP A 102     -64.165  20.291  -9.325  1.00 83.90           N  
ATOM    815  CA  ASP A 102     -63.774  21.695  -9.408  1.00 83.90           C  
ATOM    816  C   ASP A 102     -64.275  22.329 -10.704  1.00 83.90           C  
ATOM    817  O   ASP A 102     -64.831  23.428 -10.689  1.00 83.90           O  
ATOM    818  CB  ASP A 102     -62.254  21.836  -9.309  1.00 83.90           C  
ATOM    819  CG  ASP A 102     -61.712  21.458  -7.941  1.00 83.90           C  
ATOM    820  OD1 ASP A 102     -62.501  21.360  -6.978  1.00 83.90           O  
ATOM    821  OD2 ASP A 102     -60.482  21.261  -7.825  1.00 83.90           O1-
ATOM    822  N   ALA A 103     -64.116  21.681 -11.855  1.00 84.98           N  
ATOM    823  CA  ALA A 103     -64.535  22.197 -13.155  1.00 84.98           C  
ATOM    824  C   ALA A 103     -66.049  22.381 -13.210  1.00 84.98           C  
ATOM    825  O   ALA A 103     -66.553  23.207 -13.975  1.00 84.98           O  
ATOM    826  CB  ALA A 103     -64.075  21.263 -14.272  1.00 84.98           C  
ATOM    827  N   ALA A 104     -66.800  21.586 -12.390  1.00 88.93           N  
ATOM    828  CA  ALA A 104     -68.254  21.706 -12.308  1.00 88.93           C  
ATOM    829  C   ALA A 104     -68.662  23.064 -11.746  1.00 88.93           C  
ATOM    830  O   ALA A 104     -69.672  23.636 -12.161  1.00 88.93           O  
ATOM    831  CB  ALA A 104     -68.832  20.582 -11.451  1.00 88.93           C  
ATOM    832  N   LEU A 105     -67.828  23.575 -10.844  1.00 91.44           N  
ATOM    833  CA  LEU A 105     -68.122  24.866 -10.232  1.00 91.44           C  
ATOM    834  C   LEU A 105     -68.043  25.987 -11.263  1.00 91.44           C  
ATOM    835  O   LEU A 105     -68.916  26.857 -11.308  1.00 91.44           O  
ATOM    836  CB  LEU A 105     -67.154  25.147  -9.080  1.00 91.44           C  
ATOM    837  CG  LEU A 105     -67.303  24.266  -7.839  1.00 91.44           C  
ATOM    838  CD1 LEU A 105     -66.141  24.501  -6.880  1.00 91.44           C  
ATOM    839  CD2 LEU A 105     -68.636  24.536  -7.148  1.00 91.44           C  
ATOM    840  N   GLU A 106     -66.996  25.907 -12.155  1.00 90.07           N  
ATOM    841  CA  GLU A 106     -66.852  26.888 -13.225  1.00 90.07           C  
ATOM    842  C   GLU A 106     -68.033  26.828 -14.191  1.00 90.07           C  
ATOM    843  O   GLU A 106     -68.570  27.865 -14.586  1.00 90.07           O  
ATOM    844  CB  GLU A 106     -65.541  26.669 -13.984  1.00 90.07           C  
ATOM    845  CG  GLU A 106     -64.296  26.969 -13.161  1.00 90.07           C  
ATOM    846  CD  GLU A 106     -63.002  26.658 -13.895  1.00 90.07           C  
ATOM    847  OE1 GLU A 106     -61.932  26.614 -13.246  1.00 90.07           O  
ATOM    848  OE2 GLU A 106     -63.058  26.457 -15.129  1.00 90.07           O1-
ATOM    849  N   ALA A 107     -68.391  25.643 -14.485  1.00 90.46           N  
ATOM    850  CA  ALA A 107     -69.526  25.455 -15.386  1.00 90.46           C  
ATOM    851  C   ALA A 107     -70.812  25.995 -14.768  1.00 90.46           C  
ATOM    852  O   ALA A 107     -71.645  26.579 -15.465  1.00 90.46           O  
ATOM    853  CB  ALA A 107     -69.687  23.977 -15.737  1.00 90.46           C  
ATOM    854  N   ALA A 108     -70.930  25.774 -13.462  1.00 91.64           N  
ATOM    855  CA  ALA A 108     -72.092  26.289 -12.742  1.00 91.64           C  
ATOM    856  C   ALA A 108     -72.179  27.809 -12.857  1.00 91.64           C  
ATOM    857  O   ALA A 108     -73.251  28.357 -13.123  1.00 91.64           O  
ATOM    858  CB  ALA A 108     -72.037  25.872 -11.274  1.00 91.64           C  
ATOM    859  N   VAL A 109     -71.030  28.491 -12.613  1.00 92.38           N  
ATOM    860  CA  VAL A 109     -70.970  29.948 -12.669  1.00 92.38           C  
ATOM    861  C   VAL A 109     -71.369  30.429 -14.061  1.00 92.38           C  
ATOM    862  O   VAL A 109     -72.194  31.337 -14.200  1.00 92.38           O  
ATOM    863  CB  VAL A 109     -69.562  30.474 -12.307  1.00 92.38           C  
ATOM    864  CG1 VAL A 109     -69.463  31.976 -12.565  1.00 92.38           C  
ATOM    865  CG2 VAL A 109     -69.233  30.156 -10.849  1.00 92.38           C  
ATOM    866  N   ARG A 110     -70.868  29.780 -15.045  1.00 91.63           N  
ATOM    867  CA  ARG A 110     -71.140  30.182 -16.421  1.00 91.63           C  
ATOM    868  C   ARG A 110     -72.619  30.021 -16.756  1.00 91.63           C  
ATOM    869  O   ARG A 110     -73.228  30.916 -17.345  1.00 91.63           O  
ATOM    870  CB  ARG A 110     -70.289  29.366 -17.397  1.00 91.63           C  
ATOM    871  CG  ARG A 110     -68.827  29.783 -17.436  1.00 91.63           C  
ATOM    872  CD  ARG A 110     -68.051  29.018 -18.501  1.00 91.63           C  
ATOM    873  NE  ARG A 110     -66.632  29.359 -18.482  1.00 91.63           N  
ATOM    874  CZ  ARG A 110     -65.786  29.134 -19.483  1.00 91.63           C  
ATOM    875  NH1 ARG A 110     -66.201  28.560 -20.606  1.00 91.63           N1+
ATOM    876  NH2 ARG A 110     -64.513  29.485 -19.360  1.00 91.63           N  
ATOM    877  N   ALA A 111     -73.124  28.865 -16.383  1.00 91.50           N  
ATOM    878  CA  ALA A 111     -74.537  28.593 -16.631  1.00 91.50           C  
ATOM    879  C   ALA A 111     -75.424  29.623 -15.939  1.00 91.50           C  
ATOM    880  O   ALA A 111     -76.350  30.164 -16.549  1.00 91.50           O  
ATOM    881  CB  ALA A 111     -74.897  27.185 -16.163  1.00 91.50           C  
ATOM    882  N   ALA A 112     -75.163  29.907 -14.695  1.00 91.94           N  
ATOM    883  CA  ALA A 112     -75.941  30.873 -13.925  1.00 91.94           C  
ATOM    884  C   ALA A 112     -75.808  32.277 -14.510  1.00 91.94           C  
ATOM    885  O   ALA A 112     -76.767  33.052 -14.506  1.00 91.94           O  
ATOM    886  CB  ALA A 112     -75.503  30.866 -12.462  1.00 91.94           C  
ATOM    887  N   GLU A 113     -74.680  32.510 -15.050  1.00 92.04           N  
ATOM    888  CA  GLU A 113     -74.444  33.820 -15.651  1.00 92.04           C  
ATOM    889  C   GLU A 113     -75.364  34.053 -16.846  1.00 92.04           C  
ATOM    890  O   GLU A 113     -75.856  35.164 -17.049  1.00 92.04           O  
ATOM    891  CB  GLU A 113     -72.981  33.959 -16.079  1.00 92.04           C  
ATOM    892  CG  GLU A 113     -72.025  34.229 -14.926  1.00 92.04           C  
ATOM    893  CD  GLU A 113     -70.570  34.318 -15.359  1.00 92.04           C  
ATOM    894  OE1 GLU A 113     -69.698  34.594 -14.506  1.00 92.04           O  
ATOM    895  OE2 GLU A 113     -70.301  34.109 -16.563  1.00 92.04           O1-
ATOM    896  N   LYS A 114     -75.493  33.175 -17.465  1.00 90.55           N  
ATOM    897  CA  LYS A 114     -76.339  33.301 -18.649  1.00 90.55           C  
ATOM    898  C   LYS A 114     -77.776  33.642 -18.263  1.00 90.55           C  
ATOM    899  O   LYS A 114     -78.437  34.428 -18.945  1.00 90.55           O  
ATOM    900  CB  LYS A 114     -76.308  32.011 -19.471  1.00 90.55           C  
ATOM    901  CG  LYS A 114     -75.011  31.794 -20.234  1.00 90.55           C  
ATOM    902  CD  LYS A 114     -75.269  31.270 -21.640  1.00 90.55           C  
ATOM    903  CE  LYS A 114     -73.970  30.984 -22.380  1.00 90.55           C  
ATOM    904  NZ  LYS A 114     -74.218  30.495 -23.769  1.00 90.55           N1+
ATOM    905  N   VAL A 115     -78.235  33.087 -17.214  1.00 91.22           N  
ATOM    906  CA  VAL A 115     -79.576  33.379 -16.719  1.00 91.22           C  
ATOM    907  C   VAL A 115     -79.661  34.843 -16.290  1.00 91.22           C  
ATOM    908  O   VAL A 115     -80.636  35.531 -16.600  1.00 91.22           O  
ATOM    909  CB  VAL A 115     -79.959  32.456 -15.541  1.00 91.22           C  
ATOM    910  CG1 VAL A 115     -81.333  32.829 -14.987  1.00 91.22           C  
ATOM    911  CG2 VAL A 115     -79.936  30.993 -15.981  1.00 91.22           C  
ATOM    912  N   VAL A 116     -78.620  35.337 -15.602  1.00 91.84           N  
ATOM    913  CA  VAL A 116     -78.596  36.722 -15.142  1.00 91.84           C  
ATOM    914  C   VAL A 116     -78.641  37.664 -16.342  1.00 91.84           C  
ATOM    915  O   VAL A 116     -79.374  38.657 -16.334  1.00 91.84           O  
ATOM    916  CB  VAL A 116     -77.347  37.013 -14.280  1.00 91.84           C  
ATOM    917  CG1 VAL A 116     -77.282  38.492 -13.907  1.00 91.84           C  
ATOM    918  CG2 VAL A 116     -77.350  36.140 -13.026  1.00 91.84           C  
ATOM    919  N   ARG A 117     -77.917  37.295 -17.397  1.00 90.60           N  
ATOM    920  CA  ARG A 117     -77.830  38.121 -18.598  1.00 90.60           C  
ATOM    921  C   ARG A 117     -79.169  38.167 -19.328  1.00 90.60           C  
ATOM    922  O   ARG A 117     -79.593  39.227 -19.792  1.00 90.60           O  
ATOM    923  CB  ARG A 117     -76.741  37.595 -19.534  1.00 90.60           C  
ATOM    924  CG  ARG A 117     -76.512  38.465 -20.760  1.00 90.60           C  
ATOM    925  CD  ARG A 117     -75.395  37.918 -21.639  1.00 90.60           C  
ATOM    926  NE  ARG A 117     -75.825  36.735 -22.381  1.00 90.60           N  
ATOM    927  CZ  ARG A 117     -75.044  36.020 -23.185  1.00 90.60           C  
ATOM    928  NH1 ARG A 117     -73.771  36.355 -23.368  1.00 90.60           N1+
ATOM    929  NH2 ARG A 117     -75.537  34.962 -23.812  1.00 90.60           N  
ATOM    930  N   GLU A 118     -79.845  37.113 -19.370  1.00 89.88           N  
ATOM    931  CA  GLU A 118     -81.061  37.002 -20.170  1.00 89.88           C  
ATOM    932  C   GLU A 118     -82.269  37.550 -19.415  1.00 89.88           C  
ATOM    933  O   GLU A 118     -83.231  38.017 -20.029  1.00 89.88           O  
ATOM    934  CB  GLU A 118     -81.308  35.546 -20.573  1.00 89.88           C  
ATOM    935  CG  GLU A 118     -80.246  34.977 -21.502  1.00 89.88           C  
ATOM    936  CD  GLU A 118     -80.173  35.695 -22.841  1.00 89.88           C  
ATOM    937  OE1 GLU A 118     -79.078  35.741 -23.447  1.00 89.88           O  
ATOM    938  OE2 GLU A 118     -81.219  36.215 -23.288  1.00 89.88           O1-
ATOM    939  N   GLN A 119     -82.221  37.553 -18.094  1.00 88.06           N  
ATOM    940  CA  GLN A 119     -83.341  38.063 -17.311  1.00 88.06           C  
ATOM    941  C   GLN A 119     -82.855  38.949 -16.167  1.00 88.06           C  
ATOM    942  O   GLN A 119     -83.033  38.612 -14.995  1.00 88.06           O  
ATOM    943  CB  GLN A 119     -84.181  36.910 -16.760  1.00 88.06           C  
ATOM    944  CG  GLN A 119     -84.921  36.122 -17.832  1.00 88.06           C  
ATOM    945  CD  GLN A 119     -86.080  35.316 -17.275  1.00 88.06           C  
ATOM    946  NE2 GLN A 119     -86.648  34.444 -18.099  1.00 88.06           N  
ATOM    947  OE1 GLN A 119     -86.462  35.477 -16.111  1.00 88.06           O  
ATOM    948  N   PRO A 120     -82.348  40.160 -16.602  1.00 84.38           N  
ATOM    949  CA  PRO A 120     -81.866  41.011 -15.513  1.00 84.38           C  
ATOM    950  C   PRO A 120     -82.990  41.487 -14.595  1.00 84.38           C  
ATOM    951  O   PRO A 120     -84.099  41.760 -15.061  1.00 84.38           O  
ATOM    952  CB  PRO A 120     -81.222  42.191 -16.246  1.00 84.38           C  
ATOM    953  CG  PRO A 120     -81.878  42.209 -17.589  1.00 84.38           C  
ATOM    954  CD  PRO A 120     -82.305  40.811 -17.931  1.00 84.38           C  
ATOM    955  N   GLY A 121     -82.847  41.445 -13.339  1.00 82.32           N  
ATOM    956  CA  GLY A 121     -83.788  42.009 -12.385  1.00 82.32           C  
ATOM    957  C   GLY A 121     -84.889  41.043 -11.991  1.00 82.32           C  
ATOM    958  O   GLY A 121     -85.712  41.351 -11.126  1.00 82.32           O  
ATOM    959  N   SER A 122     -84.997  39.858 -12.634  1.00 87.00           N  
ATOM    960  CA  SER A 122     -86.015  38.855 -12.340  1.00 87.00           C  
ATOM    961  C   SER A 122     -85.642  38.031 -11.112  1.00 87.00           C  
ATOM    962  O   SER A 122     -84.517  38.123 -10.615  1.00 87.00           O  
ATOM    963  CB  SER A 122     -86.220  37.931 -13.541  1.00 87.00           C  
ATOM    964  OG  SER A 122     -85.093  37.091 -13.728  1.00 87.00           O  
ATOM    965  N   ASN A 123     -86.703  37.314 -10.477  1.00 87.76           N  
ATOM    966  CA  ASN A 123     -86.445  36.400  -9.369  1.00 87.76           C  
ATOM    967  C   ASN A 123     -85.455  35.308  -9.763  1.00 87.76           C  
ATOM    968  O   ASN A 123     -84.658  34.859  -8.938  1.00 87.76           O  
ATOM    969  CB  ASN A 123     -87.751  35.778  -8.871  1.00 87.76           C  
ATOM    970  CG  ASN A 123     -88.604  36.758  -8.090  1.00 87.76           C  
ATOM    971  ND2 ASN A 123     -89.912  36.526  -8.077  1.00 87.76           N  
ATOM    972  OD1 ASN A 123     -88.093  37.715  -7.504  1.00 87.76           O  
ATOM    973  N   LEU A 124     -85.543  34.947 -11.062  1.00 89.55           N  
ATOM    974  CA  LEU A 124     -84.609  33.956 -11.587  1.00 89.55           C  
ATOM    975  C   LEU A 124     -83.181  34.490 -11.563  1.00 89.55           C  
ATOM    976  O   LEU A 124     -82.247  33.760 -11.219  1.00 89.55           O  
ATOM    977  CB  LEU A 124     -84.994  33.560 -13.015  1.00 89.55           C  
ATOM    978  CG  LEU A 124     -86.226  32.666 -13.161  1.00 89.55           C  
ATOM    979  CD1 LEU A 124     -86.583  32.492 -14.634  1.00 89.55           C  
ATOM    980  CD2 LEU A 124     -85.986  31.313 -12.501  1.00 89.55           C  
ATOM    981  N   ALA A 125     -83.027  35.731 -11.883  1.00 89.47           N  
ATOM    982  CA  ALA A 125     -81.706  36.354 -11.860  1.00 89.47           C  
ATOM    983  C   ALA A 125     -81.144  36.395 -10.442  1.00 89.47           C  
ATOM    984  O   ALA A 125     -79.951  36.163 -10.234  1.00 89.47           O  
ATOM    985  CB  ALA A 125     -81.772  37.763 -12.445  1.00 89.47           C  
ATOM    986  N   LYS A 126     -82.021  36.647  -9.528  1.00 90.32           N  
ATOM    987  CA  LYS A 126     -81.601  36.682  -8.130  1.00 90.32           C  
ATOM    988  C   LYS A 126     -81.117  35.310  -7.668  1.00 90.32           C  
ATOM    989  O   LYS A 126     -80.076  35.199  -7.019  1.00 90.32           O  
ATOM    990  CB  LYS A 126     -82.747  37.162  -7.237  1.00 90.32           C  
ATOM    991  CG  LYS A 126     -83.039  38.651  -7.353  1.00 90.32           C  
ATOM    992  CD  LYS A 126     -84.123  39.084  -6.375  1.00 90.32           C  
ATOM    993  CE  LYS A 126     -84.474  40.556  -6.545  1.00 90.32           C  
ATOM    994  NZ  LYS A 126     -85.568  40.976  -5.619  1.00 90.32           N1+
ATOM    995  N   LYS A 127     -81.845  34.344  -7.983  1.00 92.94           N  
ATOM    996  CA  LYS A 127     -81.450  32.979  -7.649  1.00 92.94           C  
ATOM    997  C   LYS A 127     -80.147  32.597  -8.345  1.00 92.94           C  
ATOM    998  O   LYS A 127     -79.287  31.943  -7.750  1.00 92.94           O  
ATOM    999  CB  LYS A 127     -82.555  31.992  -8.030  1.00 92.94           C  
ATOM   1000  CG  LYS A 127     -83.754  32.014  -7.092  1.00 92.94           C  
ATOM   1001  CD  LYS A 127     -84.782  30.957  -7.475  1.00 92.94           C  
ATOM   1002  CE  LYS A 127     -86.014  31.025  -6.583  1.00 92.94           C  
ATOM   1003  NZ  LYS A 127     -87.040  30.013  -6.977  1.00 92.94           N1+
ATOM   1004  N   ALA A 128     -80.031  33.007  -9.579  1.00 92.94           N  
ATOM   1005  CA  ALA A 128     -78.809  32.750 -10.336  1.00 92.94           C  
ATOM   1006  C   ALA A 128     -77.605  33.418  -9.679  1.00 92.94           C  
ATOM   1007  O   ALA A 128     -76.528  32.824  -9.594  1.00 92.94           O  
ATOM   1008  CB  ALA A 128     -78.963  33.237 -11.776  1.00 92.94           C  
ATOM   1009  N   LEU A 129     -77.825  34.667  -9.212  1.00 93.61           N  
ATOM   1010  CA  LEU A 129     -76.751  35.380  -8.530  1.00 93.61           C  
ATOM   1011  C   LEU A 129     -76.340  34.653  -7.254  1.00 93.61           C  
ATOM   1012  O   LEU A 129     -75.154  34.592  -6.924  1.00 93.61           O  
ATOM   1013  CB  LEU A 129     -77.184  36.811  -8.198  1.00 93.61           C  
ATOM   1014  CG  LEU A 129     -77.255  37.787  -9.374  1.00 93.61           C  
ATOM   1015  CD1 LEU A 129     -77.856  39.114  -8.925  1.00 93.61           C  
ATOM   1016  CD2 LEU A 129     -75.871  37.997  -9.978  1.00 93.61           C  
ATOM   1017  N   GLU A 130     -77.235  34.028  -6.545  1.00 94.73           N  
ATOM   1018  CA  GLU A 130     -76.941  33.253  -5.344  1.00 94.73           C  
ATOM   1019  C   GLU A 130     -76.114  32.014  -5.675  1.00 94.73           C  
ATOM   1020  O   GLU A 130     -75.183  31.670  -4.944  1.00 94.73           O  
ATOM   1021  CB  GLU A 130     -78.235  32.848  -4.634  1.00 94.73           C  
ATOM   1022  CG  GLU A 130     -78.958  34.007  -3.964  1.00 94.73           C  
ATOM   1023  CD  GLU A 130     -80.298  33.612  -3.362  1.00 94.73           C  
ATOM   1024  OE1 GLU A 130     -80.989  34.486  -2.794  1.00 94.73           O  
ATOM   1025  OE2 GLU A 130     -80.657  32.417  -3.458  1.00 94.73           O1-
ATOM   1026  N   ILE A 131     -76.461  31.393  -6.758  1.00 94.05           N  
ATOM   1027  CA  ILE A 131     -75.722  30.217  -7.205  1.00 94.05           C  
ATOM   1028  C   ILE A 131     -74.297  30.615  -7.581  1.00 94.05           C  
ATOM   1029  O   ILE A 131     -73.338  29.930  -7.216  1.00 94.05           O  
ATOM   1030  CB  ILE A 131     -76.420  29.532  -8.400  1.00 94.05           C  
ATOM   1031  CG1 ILE A 131     -77.778  28.963  -7.972  1.00 94.05           C  
ATOM   1032  CG2 ILE A 131     -75.529  28.435  -8.991  1.00 94.05           C  
ATOM   1033  CD1 ILE A 131     -78.638  28.475  -9.129  1.00 94.05           C  
ATOM   1034  N   ILE A 132     -74.185  31.752  -8.290  1.00 93.37           N  
ATOM   1035  CA  ILE A 132     -72.872  32.266  -8.663  1.00 93.37           C  
ATOM   1036  C   ILE A 132     -72.034  32.499  -7.408  1.00 93.37           C  
ATOM   1037  O   ILE A 132     -70.867  32.105  -7.351  1.00 93.37           O  
ATOM   1038  CB  ILE A 132     -72.987  33.572  -9.481  1.00 93.37           C  
ATOM   1039  CG1 ILE A 132     -73.635  33.294 -10.842  1.00 93.37           C  
ATOM   1040  CG2 ILE A 132     -71.612  34.224  -9.653  1.00 93.37           C  
ATOM   1041  CD1 ILE A 132     -73.940  34.548 -11.649  1.00 93.37           C  
ATOM   1042  N   LEU A 133     -72.627  33.124  -6.446  1.00 93.92           N  
ATOM   1043  CA  LEU A 133     -71.927  33.438  -5.206  1.00 93.92           C  
ATOM   1044  C   LEU A 133     -71.497  32.163  -4.487  1.00 93.92           C  
ATOM   1045  O   LEU A 133     -70.364  32.065  -4.012  1.00 93.92           O  
ATOM   1046  CB  LEU A 133     -72.816  34.280  -4.287  1.00 93.92           C  
ATOM   1047  CG  LEU A 133     -72.148  34.850  -3.034  1.00 93.92           C  
ATOM   1048  CD1 LEU A 133     -71.021  35.801  -3.421  1.00 93.92           C  
ATOM   1049  CD2 LEU A 133     -73.175  35.558  -2.157  1.00 93.92           C  
ATOM   1050  N   ARG A 134     -72.311  31.243  -4.356  1.00 94.48           N  
ATOM   1051  CA  ARG A 134     -71.971  29.977  -3.715  1.00 94.48           C  
ATOM   1052  C   ARG A 134     -70.826  29.283  -4.446  1.00 94.48           C  
ATOM   1053  O   ARG A 134     -69.893  28.783  -3.816  1.00 94.48           O  
ATOM   1054  CB  ARG A 134     -73.191  29.057  -3.659  1.00 94.48           C  
ATOM   1055  CG  ARG A 134     -72.976  27.798  -2.834  1.00 94.48           C  
ATOM   1056  CD  ARG A 134     -74.207  26.901  -2.842  1.00 94.48           C  
ATOM   1057  NE  ARG A 134     -75.406  27.628  -2.431  1.00 94.48           N  
ATOM   1058  CZ  ARG A 134     -76.649  27.171  -2.556  1.00 94.48           C  
ATOM   1059  NH1 ARG A 134     -76.881  25.975  -3.084  1.00 94.48           N1+
ATOM   1060  NH2 ARG A 134     -77.667  27.916  -2.149  1.00 94.48           N  
ATOM   1061  N   ALA A 135     -70.914  29.162  -5.751  1.00 92.85           N  
ATOM   1062  CA  ALA A 135     -69.850  28.565  -6.555  1.00 92.85           C  
ATOM   1063  C   ALA A 135     -68.538  29.323  -6.378  1.00 92.85           C  
ATOM   1064  O   ALA A 135     -67.472  28.713  -6.264  1.00 92.85           O  
ATOM   1065  CB  ALA A 135     -70.249  28.535  -8.029  1.00 92.85           C  
ATOM   1066  N   ALA A 136     -68.659  30.638  -6.430  1.00 92.38           N  
ATOM   1067  CA  ALA A 136     -67.478  31.471  -6.220  1.00 92.38           C  
ATOM   1068  C   ALA A 136     -66.827  31.170  -4.873  1.00 92.38           C  
ATOM   1069  O   ALA A 136     -65.600  31.091  -4.774  1.00 92.38           O  
ATOM   1070  CB  ALA A 136     -67.846  32.950  -6.311  1.00 92.38           C  
ATOM   1071  N   GLU A 137     -67.616  30.996  -3.898  1.00 93.78           N  
ATOM   1072  CA  GLU A 137     -67.127  30.665  -2.563  1.00 93.78           C  
ATOM   1073  C   GLU A 137     -66.387  29.330  -2.561  1.00 93.78           C  
ATOM   1074  O   GLU A 137     -65.305  29.216  -1.983  1.00 93.78           O  
ATOM   1075  CB  GLU A 137     -68.284  30.626  -1.561  1.00 93.78           C  
ATOM   1076  CG  GLU A 137     -67.840  30.478  -0.113  1.00 93.78           C  
ATOM   1077  CD  GLU A 137     -68.847  31.030   0.884  1.00 93.78           C  
ATOM   1078  OE1 GLU A 137     -68.495  31.196   2.074  1.00 93.78           O  
ATOM   1079  OE2 GLU A 137     -69.997  31.298   0.471  1.00 93.78           O1-
ATOM   1080  N   GLU A 138     -66.935  28.402  -3.202  1.00 93.55           N  
ATOM   1081  CA  GLU A 138     -66.298  27.091  -3.276  1.00 93.55           C  
ATOM   1082  C   GLU A 138     -65.001  27.152  -4.078  1.00 93.55           C  
ATOM   1083  O   GLU A 138     -64.009  26.516  -3.714  1.00 93.55           O  
ATOM   1084  CB  GLU A 138     -67.249  26.063  -3.892  1.00 93.55           C  
ATOM   1085  CG  GLU A 138     -68.443  25.724  -3.012  1.00 93.55           C  
ATOM   1086  CD  GLU A 138     -68.049  25.158  -1.657  1.00 93.55           C  
ATOM   1087  OE1 GLU A 138     -68.606  25.602  -0.628  1.00 93.55           O  
ATOM   1088  OE2 GLU A 138     -67.175  24.263  -1.625  1.00 93.55           O1-
ATOM   1089  N   LEU A 139     -65.032  27.898  -5.143  1.00 91.29           N  
ATOM   1090  CA  LEU A 139     -63.824  28.078  -5.943  1.00 91.29           C  
ATOM   1091  C   LEU A 139     -62.723  28.739  -5.121  1.00 91.29           C  
ATOM   1092  O   LEU A 139     -61.550  28.377  -5.244  1.00 91.29           O  
ATOM   1093  CB  LEU A 139     -64.125  28.922  -7.185  1.00 91.29           C  
ATOM   1094  CG  LEU A 139     -64.862  28.213  -8.322  1.00 91.29           C  
ATOM   1095  CD1 LEU A 139     -65.318  29.224  -9.369  1.00 91.29           C  
ATOM   1096  CD2 LEU A 139     -63.975  27.145  -8.953  1.00 91.29           C  
ATOM   1097  N   ALA A 140     -63.090  29.685  -4.280  1.00 90.96           N  
ATOM   1098  CA  ALA A 140     -62.143  30.445  -3.468  1.00 90.96           C  
ATOM   1099  C   ALA A 140     -61.471  29.550  -2.429  1.00 90.96           C  
ATOM   1100  O   ALA A 140     -60.407  29.890  -1.905  1.00 90.96           O  
ATOM   1101  CB  ALA A 140     -62.847  31.613  -2.783  1.00 90.96           C  
ATOM   1102  N   LYS A 141     -62.046  28.353  -2.149  1.00 90.62           N  
ATOM   1103  CA  LYS A 141     -61.496  27.418  -1.171  1.00 90.62           C  
ATOM   1104  C   LYS A 141     -60.418  26.538  -1.799  1.00 90.62           C  
ATOM   1105  O   LYS A 141     -59.638  25.902  -1.087  1.00 90.62           O  
ATOM   1106  CB  LYS A 141     -62.605  26.546  -0.580  1.00 90.62           C  
ATOM   1107  CG  LYS A 141     -63.582  27.306   0.307  1.00 90.62           C  
ATOM   1108  CD  LYS A 141     -64.666  26.388   0.858  1.00 90.62           C  
ATOM   1109  CE  LYS A 141     -65.669  27.154   1.709  1.00 90.62           C  
ATOM   1110  NZ  LYS A 141     -66.767  26.269   2.202  1.00 90.62           N1+
ATOM   1111  N   LEU A 142     -60.308  26.616  -3.093  1.00 86.88           N  
ATOM   1112  CA  LEU A 142     -59.327  25.783  -3.780  1.00 86.88           C  
ATOM   1113  C   LEU A 142     -57.963  26.465  -3.813  1.00 86.88           C  
ATOM   1114  O   LEU A 142     -57.878  27.686  -3.950  1.00 86.88           O  
ATOM   1115  CB  LEU A 142     -59.791  25.476  -5.207  1.00 86.88           C  
ATOM   1116  CG  LEU A 142     -61.131  24.752  -5.343  1.00 86.88           C  
ATOM   1117  CD1 LEU A 142     -61.520  24.628  -6.812  1.00 86.88           C  
ATOM   1118  CD2 LEU A 142     -61.065  23.378  -4.685  1.00 86.88           C  
ATOM   1119  N   PRO A 143     -56.863  25.743  -3.516  1.00 81.94           N  
ATOM   1120  CA  PRO A 143     -55.521  26.327  -3.509  1.00 81.94           C  
ATOM   1121  C   PRO A 143     -55.011  26.650  -4.912  1.00 81.94           C  
ATOM   1122  O   PRO A 143     -53.926  27.218  -5.062  1.00 81.94           O  
ATOM   1123  CB  PRO A 143     -54.666  25.239  -2.854  1.00 81.94           C  
ATOM   1124  CG  PRO A 143     -55.373  23.959  -3.164  1.00 81.94           C  
ATOM   1125  CD  PRO A 143     -56.844  24.243  -3.275  1.00 81.94           C  
ATOM   1126  N   ASP A 144     -55.801  26.554  -5.888  1.00 84.70           N  
ATOM   1127  CA  ASP A 144     -55.411  26.759  -7.280  1.00 84.70           C  
ATOM   1128  C   ASP A 144     -55.557  28.225  -7.681  1.00 84.70           C  
ATOM   1129  O   ASP A 144     -56.657  28.781  -7.630  1.00 84.70           O  
ATOM   1130  CB  ASP A 144     -56.245  25.873  -8.207  1.00 84.70           C  
ATOM   1131  CG  ASP A 144     -55.873  26.031  -9.671  1.00 84.70           C  
ATOM   1132  OD1 ASP A 144     -54.776  26.552  -9.969  1.00 84.70           O  
ATOM   1133  OD2 ASP A 144     -56.684  25.633 -10.535  1.00 84.70           O1-
ATOM   1134  N   PRO A 145     -54.459  28.908  -8.105  1.00 83.91           N  
ATOM   1135  CA  PRO A 145     -54.520  30.317  -8.500  1.00 83.91           C  
ATOM   1136  C   PRO A 145     -55.550  30.578  -9.598  1.00 83.91           C  
ATOM   1137  O   PRO A 145     -56.217  31.615  -9.589  1.00 83.91           O  
ATOM   1138  CB  PRO A 145     -53.103  30.602  -9.003  1.00 83.91           C  
ATOM   1139  CG  PRO A 145     -52.244  29.586  -8.322  1.00 83.91           C  
ATOM   1140  CD  PRO A 145     -53.065  28.353  -8.079  1.00 83.91           C  
ATOM   1141  N   GLU A 146     -55.666  29.707 -10.572  1.00 88.12           N  
ATOM   1142  CA  GLU A 146     -56.642  29.874 -11.646  1.00 88.12           C  
ATOM   1143  C   GLU A 146     -58.068  29.849 -11.103  1.00 88.12           C  
ATOM   1144  O   GLU A 146     -58.915  30.633 -11.533  1.00 88.12           O  
ATOM   1145  CB  GLU A 146     -56.464  28.787 -12.708  1.00 88.12           C  
ATOM   1146  CG  GLU A 146     -55.220  28.963 -13.566  1.00 88.12           C  
ATOM   1147  CD  GLU A 146     -55.102  27.926 -14.672  1.00 88.12           C  
ATOM   1148  OE1 GLU A 146     -54.243  28.090 -15.568  1.00 88.12           O  
ATOM   1149  OE2 GLU A 146     -55.877  26.944 -14.643  1.00 88.12           O1-
ATOM   1150  N   ALA A 147     -58.294  28.948 -10.123  1.00 88.93           N  
ATOM   1151  CA  ALA A 147     -59.595  28.877  -9.462  1.00 88.93           C  
ATOM   1152  C   ALA A 147     -59.892  30.163  -8.697  1.00 88.93           C  
ATOM   1153  O   ALA A 147     -61.019  30.664  -8.726  1.00 88.93           O  
ATOM   1154  CB  ALA A 147     -59.649  27.676  -8.520  1.00 88.93           C  
ATOM   1155  N   LEU A 148     -58.894  30.695  -7.995  1.00 89.95           N  
ATOM   1156  CA  LEU A 148     -59.045  31.936  -7.242  1.00 89.95           C  
ATOM   1157  C   LEU A 148     -59.382  33.098  -8.171  1.00 89.95           C  
ATOM   1158  O   LEU A 148     -60.233  33.930  -7.847  1.00 89.95           O  
ATOM   1159  CB  LEU A 148     -57.767  32.246  -6.459  1.00 89.95           C  
ATOM   1160  CG  LEU A 148     -57.461  31.333  -5.270  1.00 89.95           C  
ATOM   1161  CD1 LEU A 148     -56.073  31.633  -4.715  1.00 89.95           C  
ATOM   1162  CD2 LEU A 148     -58.522  31.493  -4.187  1.00 89.95           C  
ATOM   1163  N   LYS A 149     -58.777  33.063  -9.343  1.00 87.67           N  
ATOM   1164  CA  LYS A 149     -59.064  34.074 -10.357  1.00 87.67           C  
ATOM   1165  C   LYS A 149     -60.517  33.996 -10.814  1.00 87.67           C  
ATOM   1166  O   LYS A 149     -61.200  35.019 -10.907  1.00 87.67           O  
ATOM   1167  CB  LYS A 149     -58.127  33.913 -11.555  1.00 87.67           C  
ATOM   1168  CG  LYS A 149     -58.286  34.992 -12.615  1.00 87.67           C  
ATOM   1169  CD  LYS A 149     -57.352  34.759 -13.795  1.00 87.67           C  
ATOM   1170  CE  LYS A 149     -57.576  35.786 -14.898  1.00 87.67           C  
ATOM   1171  NZ  LYS A 149     -56.711  35.520 -16.086  1.00 87.67           N1+
ATOM   1172  N   GLU A 150     -60.924  32.879 -11.060  1.00 91.21           N  
ATOM   1173  CA  GLU A 150     -62.303  32.682 -11.498  1.00 91.21           C  
ATOM   1174  C   GLU A 150     -63.290  33.052 -10.394  1.00 91.21           C  
ATOM   1175  O   GLU A 150     -64.367  33.584 -10.670  1.00 91.21           O  
ATOM   1176  CB  GLU A 150     -62.525  31.232 -11.937  1.00 91.21           C  
ATOM   1177  CG  GLU A 150     -61.813  30.867 -13.232  1.00 91.21           C  
ATOM   1178  CD  GLU A 150     -62.250  31.713 -14.416  1.00 91.21           C  
ATOM   1179  OE1 GLU A 150     -61.380  32.136 -15.213  1.00 91.21           O  
ATOM   1180  OE2 GLU A 150     -63.470  31.955 -14.549  1.00 91.21           O1-
ATOM   1181  N   ALA A 151     -62.901  32.775  -9.153  1.00 90.94           N  
ATOM   1182  CA  ALA A 151     -63.733  33.157  -8.014  1.00 90.94           C  
ATOM   1183  C   ALA A 151     -63.924  34.670  -7.958  1.00 90.94           C  
ATOM   1184  O   ALA A 151     -65.039  35.155  -7.757  1.00 90.94           O  
ATOM   1185  CB  ALA A 151     -63.117  32.653  -6.712  1.00 90.94           C  
ATOM   1186  N   VAL A 152     -62.829  35.396  -8.175  1.00 89.72           N  
ATOM   1187  CA  VAL A 152     -62.856  36.854  -8.118  1.00 89.72           C  
ATOM   1188  C   VAL A 152     -63.746  37.398  -9.232  1.00 89.72           C  
ATOM   1189  O   VAL A 152     -64.586  38.270  -8.994  1.00 89.72           O  
ATOM   1190  CB  VAL A 152     -61.435  37.450  -8.231  1.00 89.72           C  
ATOM   1191  CG1 VAL A 152     -61.499  38.970  -8.378  1.00 89.72           C  
ATOM   1192  CG2 VAL A 152     -60.596  37.065  -7.014  1.00 89.72           C  
ATOM   1193  N   LYS A 153     -63.633  36.828 -10.444  1.00 90.35           N  
ATOM   1194  CA  LYS A 153     -64.428  37.270 -11.585  1.00 90.35           C  
ATOM   1195  C   LYS A 153     -65.916  37.032 -11.344  1.00 90.35           C  
ATOM   1196  O   LYS A 153     -66.741  37.908 -11.610  1.00 90.35           O  
ATOM   1197  CB  LYS A 153     -63.982  36.553 -12.861  1.00 90.35           C  
ATOM   1198  CG  LYS A 153     -62.656  37.050 -13.418  1.00 90.35           C  
ATOM   1199  CD  LYS A 153     -62.309  36.361 -14.733  1.00 90.35           C  
ATOM   1200  CE  LYS A 153     -60.958  36.819 -15.265  1.00 90.35           C  
ATOM   1201  NZ  LYS A 153     -60.597  36.120 -16.535  1.00 90.35           N1+
ATOM   1202  N   ALA A 154     -66.131  35.868 -10.782  1.00 91.34           N  
ATOM   1203  CA  ALA A 154     -67.523  35.520 -10.512  1.00 91.34           C  
ATOM   1204  C   ALA A 154     -68.120  36.437  -9.448  1.00 91.34           C  
ATOM   1205  O   ALA A 154     -69.233  36.943  -9.611  1.00 91.34           O  
ATOM   1206  CB  ALA A 154     -67.631  34.062 -10.074  1.00 91.34           C  
ATOM   1207  N   ALA A 155     -67.418  36.664  -8.351  1.00 90.72           N  
ATOM   1208  CA  ALA A 155     -67.878  37.522  -7.263  1.00 90.72           C  
ATOM   1209  C   ALA A 155     -68.042  38.964  -7.732  1.00 90.72           C  
ATOM   1210  O   ALA A 155     -68.977  39.655  -7.321  1.00 90.72           O  
ATOM   1211  CB  ALA A 155     -66.907  37.456  -6.087  1.00 90.72           C  
ATOM   1212  N   GLU A 156     -67.125  39.378  -8.547  1.00 89.58           N  
ATOM   1213  CA  GLU A 156     -67.198  40.730  -9.095  1.00 89.58           C  
ATOM   1214  C   GLU A 156     -68.514  40.954  -9.835  1.00 89.58           C  
ATOM   1215  O   GLU A 156     -69.134  42.010  -9.701  1.00 89.58           O  
ATOM   1216  CB  GLU A 156     -66.015  40.995 -10.030  1.00 89.58           C  
ATOM   1217  CG  GLU A 156     -66.033  42.377 -10.667  1.00 89.58           C  
ATOM   1218  CD  GLU A 156     -65.004  42.541 -11.773  1.00 89.58           C  
ATOM   1219  OE1 GLU A 156     -64.928  43.637 -12.375  1.00 89.58           O  
ATOM   1220  OE2 GLU A 156     -64.266  41.566 -12.041  1.00 89.58           O1-
ATOM   1221  N   LYS A 157     -68.887  40.110 -10.519  1.00 88.42           N  
ATOM   1222  CA  LYS A 157     -70.119  40.241 -11.292  1.00 88.42           C  
ATOM   1223  C   LYS A 157     -71.329  40.394 -10.376  1.00 88.42           C  
ATOM   1224  O   LYS A 157     -72.244  41.165 -10.671  1.00 88.42           O  
ATOM   1225  CB  LYS A 157     -70.307  39.032 -12.211  1.00 88.42           C  
ATOM   1226  CG  LYS A 157     -69.395  39.031 -13.428  1.00 88.42           C  
ATOM   1227  CD  LYS A 157     -69.701  37.864 -14.356  1.00 88.42           C  
ATOM   1228  CE  LYS A 157     -68.744  37.823 -15.540  1.00 88.42           C  
ATOM   1229  NZ  LYS A 157     -69.057  36.694 -16.467  1.00 88.42           N1+
ATOM   1230  N   VAL A 158     -71.335  39.620  -9.304  1.00 88.57           N  
ATOM   1231  CA  VAL A 158     -72.413  39.741  -8.328  1.00 88.57           C  
ATOM   1232  C   VAL A 158     -72.440  41.159  -7.762  1.00 88.57           C  
ATOM   1233  O   VAL A 158     -73.508  41.766  -7.644  1.00 88.57           O  
ATOM   1234  CB  VAL A 158     -72.261  38.713  -7.184  1.00 88.57           C  
ATOM   1235  CG1 VAL A 158     -73.343  38.919  -6.126  1.00 88.57           C  
ATOM   1236  CG2 VAL A 158     -72.313  37.290  -7.736  1.00 88.57           C  
ATOM   1237  N   VAL A 159     -71.310  41.713  -7.479  1.00 87.38           N  
ATOM   1238  CA  VAL A 159     -71.203  43.052  -6.907  1.00 87.38           C  
ATOM   1239  C   VAL A 159     -71.714  44.085  -7.908  1.00 87.38           C  
ATOM   1240  O   VAL A 159     -72.458  44.998  -7.542  1.00 87.38           O  
ATOM   1241  CB  VAL A 159     -69.748  43.380  -6.500  1.00 87.38           C  
ATOM   1242  CG1 VAL A 159     -69.636  44.822  -6.010  1.00 87.38           C  
ATOM   1243  CG2 VAL A 159     -69.263  42.408  -5.426  1.00 87.38           C  
ATOM   1244  N   ARG A 160     -71.390  43.885  -9.176  1.00 85.72           N  
ATOM   1245  CA  ARG A 160     -71.777  44.840 -10.209  1.00 85.72           C  
ATOM   1246  C   ARG A 160     -73.286  44.825 -10.433  1.00 85.72           C  
ATOM   1247  O   ARG A 160     -73.897  45.872 -10.652  1.00 85.72           O  
ATOM   1248  CB  ARG A 160     -71.049  44.539 -11.521  1.00 85.72           C  
ATOM   1249  CG  ARG A 160     -69.588  44.957 -11.524  1.00 85.72           C  
ATOM   1250  CD  ARG A 160     -68.957  44.788 -12.899  1.00 85.72           C  
ATOM   1251  NE  ARG A 160     -67.548  45.172 -12.896  1.00 85.72           N  
ATOM   1252  CZ  ARG A 160     -66.766  45.197 -13.973  1.00 85.72           C  
ATOM   1253  NH1 ARG A 160     -67.244  44.858 -15.165  1.00 85.72           N1+
ATOM   1254  NH2 ARG A 160     -65.498  45.563 -13.857  1.00 85.72           N  
ATOM   1255  N   GLU A 161     -73.811  43.666 -10.275  1.00 86.58           N  
ATOM   1256  CA  GLU A 161     -75.240  43.526 -10.543  1.00 86.58           C  
ATOM   1257  C   GLU A 161     -76.073  43.994  -9.353  1.00 86.58           C  
ATOM   1258  O   GLU A 161     -77.164  44.541  -9.530  1.00 86.58           O  
ATOM   1259  CB  GLU A 161     -75.581  42.075 -10.888  1.00 86.58           C  
ATOM   1260  CG  GLU A 161     -75.056  41.624 -12.242  1.00 86.58           C  
ATOM   1261  CD  GLU A 161     -75.675  42.378 -13.408  1.00 86.58           C  
ATOM   1262  OE1 GLU A 161     -75.009  42.526 -14.459  1.00 86.58           O  
ATOM   1263  OE2 GLU A 161     -76.835  42.826 -13.269  1.00 86.58           O1-
ATOM   1264  N   GLN A 162     -75.536  43.788  -8.134  1.00 85.42           N  
ATOM   1265  CA  GLN A 162     -76.227  44.207  -6.919  1.00 85.42           C  
ATOM   1266  C   GLN A 162     -75.271  44.904  -5.954  1.00 85.42           C  
ATOM   1267  O   GLN A 162     -74.919  44.348  -4.912  1.00 85.42           O  
ATOM   1268  CB  GLN A 162     -76.884  43.008  -6.233  1.00 85.42           C  
ATOM   1269  CG  GLN A 162     -77.973  42.344  -7.065  1.00 85.42           C  
ATOM   1270  CD  GLN A 162     -78.784  41.336  -6.274  1.00 85.42           C  
ATOM   1271  NE2 GLN A 162     -79.613  40.565  -6.968  1.00 85.42           N  
ATOM   1272  OE1 GLN A 162     -78.667  41.251  -5.047  1.00 85.42           O  
ATOM   1273  N   PRO A 163     -74.885  46.180  -6.280  1.00 78.69           N  
ATOM   1274  CA  PRO A 163     -73.823  46.845  -5.522  1.00 78.69           C  
ATOM   1275  C   PRO A 163     -74.200  47.086  -4.062  1.00 78.69           C  
ATOM   1276  O   PRO A 163     -73.329  47.089  -3.188  1.00 78.69           O  
ATOM   1277  CB  PRO A 163     -73.639  48.172  -6.264  1.00 78.69           C  
ATOM   1278  CG  PRO A 163     -74.886  48.334  -7.072  1.00 78.69           C  
ATOM   1279  CD  PRO A 163     -75.442  46.970  -7.370  1.00 78.69           C  
ATOM   1280  N   ASN A 164     -75.517  47.173  -3.794  1.00 78.33           N  
ATOM   1281  CA  ASN A 164     -75.940  47.557  -2.451  1.00 78.33           C  
ATOM   1282  C   ASN A 164     -76.686  46.424  -1.752  1.00 78.33           C  
ATOM   1283  O   ASN A 164     -77.364  46.647  -0.748  1.00 78.33           O  
ATOM   1284  CB  ASN A 164     -76.810  48.814  -2.502  1.00 78.33           C  
ATOM   1285  CG  ASN A 164     -76.066  50.019  -3.040  1.00 78.33           C  
ATOM   1286  ND2 ASN A 164     -76.727  50.793  -3.892  1.00 78.33           N  
ATOM   1287  OD1 ASN A 164     -74.904  50.253  -2.693  1.00 78.33           O  
ATOM   1288  N   SER A 165     -76.492  45.205  -2.126  1.00 83.26           N  
ATOM   1289  CA  SER A 165     -77.198  44.056  -1.567  1.00 83.26           C  
ATOM   1290  C   SER A 165     -76.310  43.281  -0.599  1.00 83.26           C  
ATOM   1291  O   SER A 165     -75.101  43.513  -0.536  1.00 83.26           O  
ATOM   1292  CB  SER A 165     -77.684  43.129  -2.681  1.00 83.26           C  
ATOM   1293  OG  SER A 165     -76.596  42.435  -3.268  1.00 83.26           O  
ATOM   1294  N   GLU A 166     -76.994  42.462   0.358  1.00 87.65           N  
ATOM   1295  CA  GLU A 166     -76.265  41.560   1.245  1.00 87.65           C  
ATOM   1296  C   GLU A 166     -75.365  40.615   0.454  1.00 87.65           C  
ATOM   1297  O   GLU A 166     -74.268  40.274   0.901  1.00 87.65           O  
ATOM   1298  CB  GLU A 166     -77.237  40.759   2.114  1.00 87.65           C  
ATOM   1299  CG  GLU A 166     -77.902  41.578   3.210  1.00 87.65           C  
ATOM   1300  CD  GLU A 166     -78.730  40.737   4.170  1.00 87.65           C  
ATOM   1301  OE1 GLU A 166     -79.121  41.249   5.243  1.00 87.65           O  
ATOM   1302  OE2 GLU A 166     -78.988  39.556   3.846  1.00 87.65           O1-
ATOM   1303  N   LEU A 167     -75.853  40.303  -0.736  1.00 87.32           N  
ATOM   1304  CA  LEU A 167     -75.075  39.446  -1.624  1.00 87.32           C  
ATOM   1305  C   LEU A 167     -73.772  40.127  -2.033  1.00 87.32           C  
ATOM   1306  O   LEU A 167     -72.723  39.483  -2.096  1.00 87.32           O  
ATOM   1307  CB  LEU A 167     -75.888  39.085  -2.870  1.00 87.32           C  
ATOM   1308  CG  LEU A 167     -77.090  38.164  -2.652  1.00 87.32           C  
ATOM   1309  CD1 LEU A 167     -77.864  37.985  -3.954  1.00 87.32           C  
ATOM   1310  CD2 LEU A 167     -76.637  36.815  -2.102  1.00 87.32           C  
ATOM   1311  N   ALA A 168     -73.884  41.395  -2.304  1.00 85.76           N  
ATOM   1312  CA  ALA A 168     -72.702  42.164  -2.684  1.00 85.76           C  
ATOM   1313  C   ALA A 168     -71.674  42.183  -1.557  1.00 85.76           C  
ATOM   1314  O   ALA A 168     -70.468  42.108  -1.806  1.00 85.76           O  
ATOM   1315  CB  ALA A 168     -73.094  43.589  -3.066  1.00 85.76           C  
ATOM   1316  N   LYS A 169     -72.169  42.216  -0.333  1.00 85.59           N  
ATOM   1317  CA  LYS A 169     -71.282  42.189   0.826  1.00 85.59           C  
ATOM   1318  C   LYS A 169     -70.527  40.866   0.911  1.00 85.59           C  
ATOM   1319  O   LYS A 169     -69.313  40.850   1.128  1.00 85.59           O  
ATOM   1320  CB  LYS A 169     -72.074  42.423   2.114  1.00 85.59           C  
ATOM   1321  CG  LYS A 169     -72.540  43.860   2.301  1.00 85.59           C  
ATOM   1322  CD  LYS A 169     -73.252  44.047   3.635  1.00 85.59           C  
ATOM   1323  CE  LYS A 169     -73.799  45.460   3.783  1.00 85.59           C  
ATOM   1324  NZ  LYS A 169     -74.517  45.643   5.081  1.00 85.59           N1+
ATOM   1325  N   LYS A 170     -71.251  39.871   0.695  1.00 88.84           N  
ATOM   1326  CA  LYS A 170     -70.632  38.549   0.721  1.00 88.84           C  
ATOM   1327  C   LYS A 170     -69.650  38.378  -0.435  1.00 88.84           C  
ATOM   1328  O   LYS A 170     -68.571  37.810  -0.261  1.00 88.84           O  
ATOM   1329  CB  LYS A 170     -71.700  37.455   0.667  1.00 88.84           C  
ATOM   1330  CG  LYS A 170     -72.477  37.284   1.965  1.00 88.84           C  
ATOM   1331  CD  LYS A 170     -73.476  36.139   1.871  1.00 88.84           C  
ATOM   1332  CE  LYS A 170     -74.297  36.006   3.147  1.00 88.84           C  
ATOM   1333  NZ  LYS A 170     -75.295  34.899   3.051  1.00 88.84           N1+
ATOM   1334  N   ALA A 171     -70.027  38.892  -1.584  1.00 88.98           N  
ATOM   1335  CA  ALA A 171     -69.164  38.827  -2.761  1.00 88.98           C  
ATOM   1336  C   ALA A 171     -67.857  39.578  -2.525  1.00 88.98           C  
ATOM   1337  O   ALA A 171     -66.784  39.101  -2.901  1.00 88.98           O  
ATOM   1338  CB  ALA A 171     -69.886  39.393  -3.982  1.00 88.98           C  
ATOM   1339  N   ARG A 172     -67.934  40.683  -1.882  1.00 85.48           N  
ATOM   1340  CA  ARG A 172     -66.752  41.476  -1.557  1.00 85.48           C  
ATOM   1341  C   ARG A 172     -65.825  40.717  -0.614  1.00 85.48           C  
ATOM   1342  O   ARG A 172     -64.602  40.773  -0.758  1.00 85.48           O  
ATOM   1343  CB  ARG A 172     -67.156  42.813  -0.932  1.00 85.48           C  
ATOM   1344  CG  ARG A 172     -67.758  43.799  -1.920  1.00 85.48           C  
ATOM   1345  CD  ARG A 172     -68.040  45.146  -1.271  1.00 85.48           C  
ATOM   1346  NE  ARG A 172     -69.302  45.715  -1.735  1.00 85.48           N  
ATOM   1347  CZ  ARG A 172     -69.758  46.920  -1.405  1.00 85.48           C  
ATOM   1348  NH1 ARG A 172     -69.060  47.712  -0.599  1.00 85.48           N1+
ATOM   1349  NH2 ARG A 172     -70.920  47.337  -1.885  1.00 85.48           N  
ATOM   1350  N   GLU A 173     -66.446  40.050   0.311  1.00 88.30           N  
ATOM   1351  CA  GLU A 173     -65.656  39.247   1.239  1.00 88.30           C  
ATOM   1352  C   GLU A 173     -64.926  38.122   0.511  1.00 88.30           C  
ATOM   1353  O   GLU A 173     -63.772  37.820   0.823  1.00 88.30           O  
ATOM   1354  CB  GLU A 173     -66.546  38.669   2.342  1.00 88.30           C  
ATOM   1355  CG  GLU A 173     -66.995  39.695   3.372  1.00 88.30           C  
ATOM   1356  CD  GLU A 173     -67.820  39.095   4.499  1.00 88.30           C  
ATOM   1357  OE1 GLU A 173     -68.151  39.822   5.463  1.00 88.30           O  
ATOM   1358  OE2 GLU A 173     -68.136  37.887   4.418  1.00 88.30           O1-
ATOM   1359  N   ILE A 174     -65.581  37.527  -0.442  1.00 89.61           N  
ATOM   1360  CA  ILE A 174     -64.983  36.463  -1.240  1.00 89.61           C  
ATOM   1361  C   ILE A 174     -63.806  37.018  -2.040  1.00 89.61           C  
ATOM   1362  O   ILE A 174     -62.735  36.408  -2.084  1.00 89.61           O  
ATOM   1363  CB  ILE A 174     -66.019  35.817  -2.188  1.00 89.61           C  
ATOM   1364  CG1 ILE A 174     -67.096  35.083  -1.381  1.00 89.61           C  
ATOM   1365  CG2 ILE A 174     -65.330  34.868  -3.173  1.00 89.61           C  
ATOM   1366  CD1 ILE A 174     -68.287  34.625  -2.212  1.00 89.61           C  
ATOM   1367  N   ILE A 175     -64.018  38.161  -2.669  1.00 86.83           N  
ATOM   1368  CA  ILE A 175     -62.956  38.805  -3.435  1.00 86.83           C  
ATOM   1369  C   ILE A 175     -61.758  39.077  -2.528  1.00 86.83           C  
ATOM   1370  O   ILE A 175     -60.614  38.810  -2.905  1.00 86.83           O  
ATOM   1371  CB  ILE A 175     -63.446  40.120  -4.084  1.00 86.83           C  
ATOM   1372  CG1 ILE A 175     -64.537  39.829  -5.120  1.00 86.83           C  
ATOM   1373  CG2 ILE A 175     -62.276  40.877  -4.718  1.00 86.83           C  
ATOM   1374  CD1 ILE A 175     -65.211  41.076  -5.676  1.00 86.83           C  
ATOM   1375  N   LYS A 176     -62.080  39.516  -1.377  1.00 83.41           N  
ATOM   1376  CA  LYS A 176     -61.046  39.784  -0.382  1.00 83.41           C  
ATOM   1377  C   LYS A 176     -60.260  38.519  -0.050  1.00 83.41           C  
ATOM   1378  O   LYS A 176     -59.028  38.521  -0.081  1.00 83.41           O  
ATOM   1379  CB  LYS A 176     -61.664  40.365   0.891  1.00 83.41           C  
ATOM   1380  CG  LYS A 176     -60.647  40.739   1.959  1.00 83.41           C  
ATOM   1381  CD  LYS A 176     -61.324  41.275   3.213  1.00 83.41           C  
ATOM   1382  CE  LYS A 176     -60.316  41.545   4.322  1.00 83.41           C  
ATOM   1383  NZ  LYS A 176     -60.984  41.987   5.583  1.00 83.41           N1+
ATOM   1384  N   ARG A 177     -60.842  37.559   0.351  1.00 86.20           N  
ATOM   1385  CA  ARG A 177     -60.190  36.311   0.732  1.00 86.20           C  
ATOM   1386  C   ARG A 177     -59.363  35.751  -0.421  1.00 86.20           C  
ATOM   1387  O   ARG A 177     -58.236  35.295  -0.220  1.00 86.20           O  
ATOM   1388  CB  ARG A 177     -61.225  35.279   1.184  1.00 86.20           C  
ATOM   1389  CG  ARG A 177     -61.794  35.542   2.568  1.00 86.20           C  
ATOM   1390  CD  ARG A 177     -62.645  34.379   3.059  1.00 86.20           C  
ATOM   1391  NE  ARG A 177     -63.898  34.278   2.315  1.00 86.20           N  
ATOM   1392  CZ  ARG A 177     -64.868  33.407   2.581  1.00 86.20           C  
ATOM   1393  NH1 ARG A 177     -64.748  32.543   3.583  1.00 86.20           N1+
ATOM   1394  NH2 ARG A 177     -65.967  33.401   1.841  1.00 86.20           N  
ATOM   1395  N   ALA A 178     -59.894  35.774  -1.621  1.00 86.35           N  
ATOM   1396  CA  ALA A 178     -59.191  35.277  -2.801  1.00 86.35           C  
ATOM   1397  C   ALA A 178     -57.932  36.096  -3.076  1.00 86.35           C  
ATOM   1398  O   ALA A 178     -56.880  35.538  -3.398  1.00 86.35           O  
ATOM   1399  CB  ALA A 178     -60.113  35.301  -4.019  1.00 86.35           C  
ATOM   1400  N   ALA A 179     -58.084  37.355  -2.993  1.00 81.63           N  
ATOM   1401  CA  ALA A 179     -56.940  38.241  -3.200  1.00 81.63           C  
ATOM   1402  C   ALA A 179     -55.828  37.944  -2.198  1.00 81.63           C  
ATOM   1403  O   ALA A 179     -54.652  37.894  -2.565  1.00 81.63           O  
ATOM   1404  CB  ALA A 179     -57.373  39.701  -3.094  1.00 81.63           C  
ATOM   1405  N   GLU A 180     -56.204  37.715  -0.977  1.00 81.00           N  
ATOM   1406  CA  GLU A 180     -55.245  37.397   0.077  1.00 81.00           C  
ATOM   1407  C   GLU A 180     -54.537  36.073  -0.200  1.00 81.00           C  
ATOM   1408  O   GLU A 180     -53.318  35.972  -0.048  1.00 81.00           O  
ATOM   1409  CB  GLU A 180     -55.940  37.348   1.440  1.00 81.00           C  
ATOM   1410  CG  GLU A 180     -56.356  38.712   1.968  1.00 81.00           C  
ATOM   1411  CD  GLU A 180     -57.162  38.637   3.255  1.00 81.00           C  
ATOM   1412  OE1 GLU A 180     -57.522  39.701   3.809  1.00 81.00           O  
ATOM   1413  OE2 GLU A 180     -57.434  37.506   3.714  1.00 81.00           O1-
ATOM   1414  N   GLU A 181     -55.319  35.196  -0.602  1.00 84.73           N  
ATOM   1415  CA  GLU A 181     -54.744  33.888  -0.901  1.00 84.73           C  
ATOM   1416  C   GLU A 181     -53.815  33.956  -2.110  1.00 84.73           C  
ATOM   1417  O   GLU A 181     -52.753  33.329  -2.120  1.00 84.73           O  
ATOM   1418  CB  GLU A 181     -55.850  32.859  -1.146  1.00 84.73           C  
ATOM   1419  CG  GLU A 181     -56.583  32.430   0.117  1.00 84.73           C  
ATOM   1420  CD  GLU A 181     -55.673  31.781   1.148  1.00 84.73           C  
ATOM   1421  OE1 GLU A 181     -55.862  32.022   2.362  1.00 84.73           O  
ATOM   1422  OE2 GLU A 181     -54.764  31.025   0.738  1.00 84.73           O1-
ATOM   1423  N   LEU A 182     -54.170  34.668  -3.111  1.00 81.42           N  
ATOM   1424  CA  LEU A 182     -53.334  34.854  -4.291  1.00 81.42           C  
ATOM   1425  C   LEU A 182     -52.026  35.550  -3.927  1.00 81.42           C  
ATOM   1426  O   LEU A 182     -50.970  35.221  -4.472  1.00 81.42           O  
ATOM   1427  CB  LEU A 182     -54.078  35.665  -5.354  1.00 81.42           C  
ATOM   1428  CG  LEU A 182     -55.140  34.914  -6.159  1.00 81.42           C  
ATOM   1429  CD1 LEU A 182     -56.008  35.897  -6.937  1.00 81.42           C  
ATOM   1430  CD2 LEU A 182     -54.487  33.908  -7.100  1.00 81.42           C  
ATOM   1431  N   ALA A 183     -52.110  36.458  -2.949  1.00 75.46           N  
ATOM   1432  CA  ALA A 183     -50.952  37.246  -2.535  1.00 75.46           C  
ATOM   1433  C   ALA A 183     -49.913  36.369  -1.840  1.00 75.46           C  
ATOM   1434  O   ALA A 183     -48.726  36.705  -1.815  1.00 75.46           O  
ATOM   1435  CB  ALA A 183     -51.385  38.384  -1.613  1.00 75.46           C  
ATOM   1436  N   LYS A 184     -50.392  35.195  -1.316  1.00 79.40           N  
ATOM   1437  CA  LYS A 184     -49.484  34.289  -0.619  1.00 79.40           C  
ATOM   1438  C   LYS A 184     -48.709  33.421  -1.606  1.00 79.40           C  
ATOM   1439  O   LYS A 184     -47.741  32.758  -1.230  1.00 79.40           O  
ATOM   1440  CB  LYS A 184     -50.255  33.407   0.364  1.00 79.40           C  
ATOM   1441  CG  LYS A 184     -50.846  34.164   1.544  1.00 79.40           C  
ATOM   1442  CD  LYS A 184     -51.617  33.236   2.474  1.00 79.40           C  
ATOM   1443  CE  LYS A 184     -52.253  34.000   3.628  1.00 79.40           C  
ATOM   1444  NZ  LYS A 184     -53.063  33.105   4.506  1.00 79.40           N1+
ATOM   1445  N   SER A 185     -49.054  33.490  -2.881  1.00 74.99           N  
ATOM   1446  CA  SER A 185     -48.423  32.660  -3.903  1.00 74.99           C  
ATOM   1447  C   SER A 185     -47.055  33.209  -4.293  1.00 74.99           C  
ATOM   1448  O   SER A 185     -46.861  34.425  -4.347  1.00 74.99           O  
ATOM   1449  CB  SER A 185     -49.316  32.564  -5.141  1.00 74.99           C  
ATOM   1450  OG  SER A 185     -48.650  31.878  -6.188  1.00 74.99           O  
ATOM   1451  N   PRO A 186     -46.070  32.301  -4.386  1.00 71.69           N  
ATOM   1452  CA  PRO A 186     -44.759  32.750  -4.864  1.00 71.69           C  
ATOM   1453  C   PRO A 186     -44.766  33.116  -6.347  1.00 71.69           C  
ATOM   1454  O   PRO A 186     -43.833  33.761  -6.831  1.00 71.69           O  
ATOM   1455  CB  PRO A 186     -43.856  31.541  -4.605  1.00 71.69           C  
ATOM   1456  CG  PRO A 186     -44.785  30.370  -4.576  1.00 71.69           C  
ATOM   1457  CD  PRO A 186     -46.127  30.838  -4.090  1.00 71.69           C  
ATOM   1458  N   ASP A 187     -45.859  32.691  -7.026  1.00 73.74           N  
ATOM   1459  CA  ASP A 187     -45.987  32.887  -8.467  1.00 73.74           C  
ATOM   1460  C   ASP A 187     -46.247  34.355  -8.800  1.00 73.74           C  
ATOM   1461  O   ASP A 187     -47.215  34.944  -8.317  1.00 73.74           O  
ATOM   1462  CB  ASP A 187     -47.110  32.014  -9.031  1.00 73.74           C  
ATOM   1463  CG  ASP A 187     -47.234  32.109 -10.541  1.00 73.74           C  
ATOM   1464  OD1 ASP A 187     -46.349  32.707 -11.189  1.00 73.74           O  
ATOM   1465  OD2 ASP A 187     -48.229  31.584 -11.087  1.00 73.74           O1-
ATOM   1466  N   LYS A 188     -45.381  34.863  -9.697  1.00 66.97           N  
ATOM   1467  CA  LYS A 188     -45.448  36.259 -10.120  1.00 66.97           C  
ATOM   1468  C   LYS A 188     -46.812  36.585 -10.720  1.00 66.97           C  
ATOM   1469  O   LYS A 188     -47.388  37.637 -10.430  1.00 66.97           O  
ATOM   1470  CB  LYS A 188     -44.344  36.566 -11.133  1.00 66.97           C  
ATOM   1471  CG  LYS A 188     -42.946  36.600 -10.532  1.00 66.97           C  
ATOM   1472  CD  LYS A 188     -41.900  36.980 -11.574  1.00 66.97           C  
ATOM   1473  CE  LYS A 188     -40.492  36.916 -11.000  1.00 66.97           C  
ATOM   1474  NZ  LYS A 188     -39.460  37.265 -12.022  1.00 66.97           N1+
ATOM   1475  N   GLU A 189     -47.396  35.760 -11.564  1.00 76.47           N  
ATOM   1476  CA  GLU A 189     -48.689  35.963 -12.212  1.00 76.47           C  
ATOM   1477  C   GLU A 189     -49.819  36.000 -11.189  1.00 76.47           C  
ATOM   1478  O   GLU A 189     -50.743  36.809 -11.304  1.00 76.47           O  
ATOM   1479  CB  GLU A 189     -48.950  34.864 -13.245  1.00 76.47           C  
ATOM   1480  CG  GLU A 189     -48.105  34.989 -14.504  1.00 76.47           C  
ATOM   1481  CD  GLU A 189     -48.433  33.941 -15.554  1.00 76.47           C  
ATOM   1482  OE1 GLU A 189     -47.799  33.943 -16.635  1.00 76.47           O  
ATOM   1483  OE2 GLU A 189     -49.333  33.110 -15.297  1.00 76.47           O1-
ATOM   1484  N   ALA A 190     -49.668  35.222 -10.099  1.00 75.70           N  
ATOM   1485  CA  ALA A 190     -50.674  35.170  -9.042  1.00 75.70           C  
ATOM   1486  C   ALA A 190     -50.710  36.477  -8.254  1.00 75.70           C  
ATOM   1487  O   ALA A 190     -51.786  36.972  -7.909  1.00 75.70           O  
ATOM   1488  CB  ALA A 190     -50.401  33.996  -8.105  1.00 75.70           C  
ATOM   1489  N   ILE A 191     -49.549  37.032  -7.975  1.00 69.80           N  
ATOM   1490  CA  ILE A 191     -49.429  38.281  -7.231  1.00 69.80           C  
ATOM   1491  C   ILE A 191     -50.057  39.421  -8.030  1.00 69.80           C  
ATOM   1492  O   ILE A 191     -50.778  40.253  -7.475  1.00 69.80           O  
ATOM   1493  CB  ILE A 191     -47.953  38.605  -6.903  1.00 69.80           C  
ATOM   1494  CG1 ILE A 191     -47.379  37.561  -5.940  1.00 69.80           C  
ATOM   1495  CG2 ILE A 191     -47.827  40.017  -6.322  1.00 69.80           C  
ATOM   1496  CD1 ILE A 191     -45.878  37.685  -5.716  1.00 69.80           C  
ATOM   1497  N   GLN A 192     -49.878  39.379  -9.339  1.00 68.81           N  
ATOM   1498  CA  GLN A 192     -50.497  40.366 -10.217  1.00 68.81           C  
ATOM   1499  C   GLN A 192     -52.018  40.232 -10.208  1.00 68.81           C  
ATOM   1500  O   GLN A 192     -52.735  41.236 -10.189  1.00 68.81           O  
ATOM   1501  CB  GLN A 192     -49.966  40.225 -11.644  1.00 68.81           C  
ATOM   1502  CG  GLN A 192     -48.550  40.753 -11.829  1.00 68.81           C  
ATOM   1503  CD  GLN A 192     -48.031  40.557 -13.241  1.00 68.81           C  
ATOM   1504  NE2 GLN A 192     -46.934  41.233 -13.568  1.00 68.81           N  
ATOM   1505  OE1 GLN A 192     -48.608  39.805 -14.031  1.00 68.81           O  
ATOM   1506  N   GLU A 193     -52.398  39.036 -10.175  1.00 77.01           N  
ATOM   1507  CA  GLU A 193     -53.836  38.791 -10.130  1.00 77.01           C  
ATOM   1508  C   GLU A 193     -54.431  39.244  -8.799  1.00 77.01           C  
ATOM   1509  O   GLU A 193     -55.563  39.730  -8.752  1.00 77.01           O  
ATOM   1510  CB  GLU A 193     -54.137  37.308 -10.363  1.00 77.01           C  
ATOM   1511  CG  GLU A 193     -53.809  36.827 -11.769  1.00 77.01           C  
ATOM   1512  CD  GLU A 193     -54.611  37.538 -12.848  1.00 77.01           C  
ATOM   1513  OE1 GLU A 193     -54.168  37.557 -14.019  1.00 77.01           O  
ATOM   1514  OE2 GLU A 193     -55.689  38.080 -12.520  1.00 77.01           O1-
ATOM   1515  N   ALA A 194     -53.655  39.058  -7.742  1.00 73.66           N  
ATOM   1516  CA  ALA A 194     -54.069  39.566  -6.437  1.00 73.66           C  
ATOM   1517  C   ALA A 194     -54.261  41.079  -6.474  1.00 73.66           C  
ATOM   1518  O   ALA A 194     -55.254  41.598  -5.958  1.00 73.66           O  
ATOM   1519  CB  ALA A 194     -53.045  39.188  -5.370  1.00 73.66           C  
ATOM   1520  N   ALA A 195     -53.371  41.694  -7.069  1.00 65.72           N  
ATOM   1521  CA  ALA A 195     -53.429  43.147  -7.195  1.00 65.72           C  
ATOM   1522  C   ALA A 195     -54.655  43.582  -7.993  1.00 65.72           C  
ATOM   1523  O   ALA A 195     -55.336  44.541  -7.624  1.00 65.72           O  
ATOM   1524  CB  ALA A 195     -52.156  43.675  -7.852  1.00 65.72           C  
ATOM   1525  N   THR A 196     -54.927  42.876  -9.133  1.00 71.16           N  
ATOM   1526  CA  THR A 196     -56.101  43.171  -9.948  1.00 71.16           C  
ATOM   1527  C   THR A 196     -57.382  42.963  -9.145  1.00 71.16           C  
ATOM   1528  O   THR A 196     -58.302  43.781  -9.210  1.00 71.16           O  
ATOM   1529  CB  THR A 196     -56.137  42.296 -11.214  1.00 71.16           C  
ATOM   1530  CG2 THR A 196     -57.337  42.644 -12.089  1.00 71.16           C  
ATOM   1531  OG1 THR A 196     -54.935  42.505 -11.966  1.00 71.16           O  
ATOM   1532  N   ALA A 197     -57.432  41.855  -8.404  1.00 73.87           N  
ATOM   1533  CA  ALA A 197     -58.602  41.563  -7.579  1.00 73.87           C  
ATOM   1534  C   ALA A 197     -58.842  42.668  -6.555  1.00 73.87           C  
ATOM   1535  O   ALA A 197     -59.980  43.099  -6.353  1.00 73.87           O  
ATOM   1536  CB  ALA A 197     -58.434  40.218  -6.877  1.00 73.87           C  
ATOM   1537  N   LEU A 198     -57.766  43.130  -6.051  1.00 70.22           N  
ATOM   1538  CA  LEU A 198     -57.855  44.184  -5.047  1.00 70.22           C  
ATOM   1539  C   LEU A 198     -58.326  45.492  -5.672  1.00 70.22           C  
ATOM   1540  O   LEU A 198     -59.116  46.223  -5.071  1.00 70.22           O  
ATOM   1541  CB  LEU A 198     -56.501  44.390  -4.363  1.00 70.22           C  
ATOM   1542  CG  LEU A 198     -56.499  45.275  -3.116  1.00 70.22           C  
ATOM   1543  CD1 LEU A 198     -57.355  44.649  -2.020  1.00 70.22           C  
ATOM   1544  CD2 LEU A 198     -55.073  45.503  -2.624  1.00 70.22           C  
ATOM   1545  N   ALA A 199     -57.853  45.736  -6.754  1.00 65.42           N  
ATOM   1546  CA  ALA A 199     -58.277  46.923  -7.493  1.00 65.42           C  
ATOM   1547  C   ALA A 199     -59.782  46.904  -7.743  1.00 65.42           C  
ATOM   1548  O   ALA A 199     -60.452  47.931  -7.615  1.00 65.42           O  
ATOM   1549  CB  ALA A 199     -57.521  47.025  -8.816  1.00 65.42           C  
ATOM   1550  N   ILE A 200     -60.287  45.710  -8.117  1.00 67.75           N  
ATOM   1551  CA  ILE A 200     -61.714  45.530  -8.362  1.00 67.75           C  
ATOM   1552  C   ILE A 200     -62.495  45.798  -7.077  1.00 67.75           C  
ATOM   1553  O   ILE A 200     -63.513  46.493  -7.096  1.00 67.75           O  
ATOM   1554  CB  ILE A 200     -62.022  44.112  -8.892  1.00 67.75           C  
ATOM   1555  CG1 ILE A 200     -61.408  43.916 -10.283  1.00 67.75           C  
ATOM   1556  CG2 ILE A 200     -63.533  43.864  -8.921  1.00 67.75           C  
ATOM   1557  CD1 ILE A 200     -61.460  42.480 -10.786  1.00 67.75           C  
ATOM   1558  N   LEU A 201     -62.059  45.150  -5.964  1.00 69.32           N  
ATOM   1559  CA  LEU A 201     -62.694  45.364  -4.668  1.00 69.32           C  
ATOM   1560  C   LEU A 201     -62.767  46.851  -4.336  1.00 69.32           C  
ATOM   1561  O   LEU A 201     -63.810  47.344  -3.901  1.00 69.32           O  
ATOM   1562  CB  LEU A 201     -61.931  44.621  -3.568  1.00 69.32           C  
ATOM   1563  CG  LEU A 201     -62.572  44.618  -2.180  1.00 69.32           C  
ATOM   1564  CD1 LEU A 201     -63.859  43.799  -2.193  1.00 69.32           C  
ATOM   1565  CD2 LEU A 201     -61.598  44.076  -1.140  1.00 69.32           C  
ATOM   1566  N   ILE A 202     -61.764  47.519  -4.678  1.00 60.79           N  
ATOM   1567  CA  ILE A 202     -61.622  48.930  -4.336  1.00 60.79           C  
ATOM   1568  C   ILE A 202     -62.530  49.772  -5.230  1.00 60.79           C  
ATOM   1569  O   ILE A 202     -63.214  50.679  -4.753  1.00 60.79           O  
ATOM   1570  CB  ILE A 202     -60.156  49.399  -4.466  1.00 60.79           C  
ATOM   1571  CG1 ILE A 202     -59.279  48.711  -3.414  1.00 60.79           C  
ATOM   1572  CG2 ILE A 202     -60.064  50.924  -4.345  1.00 60.79           C  
ATOM   1573  CD1 ILE A 202     -57.785  48.900  -3.635  1.00 60.79           C  
ATOM   1574  N   GLU A 203     -62.499  49.527  -6.693  1.00 62.69           N  
ATOM   1575  CA  GLU A 203     -63.411  50.179  -7.628  1.00 62.69           C  
ATOM   1576  C   GLU A 203     -64.863  50.009  -7.190  1.00 62.69           C  
ATOM   1577  O   GLU A 203     -65.669  50.933  -7.320  1.00 62.69           O  
ATOM   1578  CB  GLU A 203     -63.220  49.623  -9.041  1.00 62.69           C  
ATOM   1579  CG  GLU A 203     -64.005  50.373 -10.108  1.00 62.69           C  
ATOM   1580  CD  GLU A 203     -63.822  49.798 -11.504  1.00 62.69           C  
ATOM   1581  OE1 GLU A 203     -64.543  50.222 -12.434  1.00 62.69           O  
ATOM   1582  OE2 GLU A 203     -62.949  48.916 -11.667  1.00 62.69           O1-
ATOM   1583  N   LEU A 204     -65.119  48.899  -6.623  1.00 63.57           N  
ATOM   1584  CA  LEU A 204     -66.502  48.567  -6.299  1.00 63.57           C  
ATOM   1585  C   LEU A 204     -66.922  49.213  -4.983  1.00 63.57           C  
ATOM   1586  O   LEU A 204     -68.103  49.508  -4.780  1.00 63.57           O  
ATOM   1587  CB  LEU A 204     -66.683  47.049  -6.216  1.00 63.57           C  
ATOM   1588  CG  LEU A 204     -66.548  46.277  -7.529  1.00 63.57           C  
ATOM   1589  CD1 LEU A 204     -66.567  44.775  -7.266  1.00 63.57           C  
ATOM   1590  CD2 LEU A 204     -67.659  46.670  -8.497  1.00 63.57           C  
ATOM   1591  N   ILE A 205     -65.982  49.866  -4.248  1.00 62.74           N  
ATOM   1592  CA  ILE A 205     -66.201  50.285  -2.868  1.00 62.74           C  
ATOM   1593  C   ILE A 205     -66.114  51.806  -2.770  1.00 62.74           C  
ATOM   1594  O   ILE A 205     -66.545  52.397  -1.777  1.00 62.74           O  
ATOM   1595  CB  ILE A 205     -65.185  49.625  -1.909  1.00 62.74           C  
ATOM   1596  CG1 ILE A 205     -65.364  48.103  -1.905  1.00 62.74           C  
ATOM   1597  CG2 ILE A 205     -65.329  50.197  -0.494  1.00 62.74           C  
ATOM   1598  CD1 ILE A 205     -64.262  47.352  -1.169  1.00 62.74           C  
ATOM   1599  N   LEU A 206     -65.514  52.553  -3.826  1.00 51.54           N  
ATOM   1600  CA  LEU A 206     -65.326  53.994  -3.703  1.00 51.54           C  
ATOM   1601  C   LEU A 206     -66.583  54.663  -3.161  1.00 51.54           C  
ATOM   1602  O   LEU A 206     -66.545  55.822  -2.742  1.00 51.54           O  
ATOM   1603  CB  LEU A 206     -64.951  54.603  -5.057  1.00 51.54           C  
ATOM   1604  CG  LEU A 206     -63.495  54.441  -5.495  1.00 51.54           C  
ATOM   1605  CD1 LEU A 206     -63.355  54.724  -6.986  1.00 51.54           C  
ATOM   1606  CD2 LEU A 206     -62.588  55.362  -4.683  1.00 51.54           C  
ATOM   1607  N   SER A 207     -67.417  53.825  -2.376  1.00 48.50           N  
ATOM   1608  CA  SER A 207     -68.268  54.638  -1.514  1.00 48.50           C  
ATOM   1609  C   SER A 207     -68.045  54.302  -0.043  1.00 48.50           C  
ATOM   1610  O   SER A 207     -68.653  54.916   0.837  1.00 48.50           O  
ATOM   1611  CB  SER A 207     -69.741  54.438  -1.874  1.00 48.50           C  
ATOM   1612  OG  SER A 207     -70.038  53.062  -2.038  1.00 48.50           O  
ATOM   1613  N   ASN A 208     -66.785  53.859   0.543  1.00 47.78           N  
ATOM   1614  CA  ASN A 208     -66.727  53.559   1.970  1.00 47.78           C  
ATOM   1615  C   ASN A 208     -65.320  53.759   2.529  1.00 47.78           C  
ATOM   1616  O   ASN A 208     -64.352  53.220   1.990  1.00 47.78           O  
ATOM   1617  CB  ASN A 208     -67.207  52.132   2.239  1.00 47.78           C  
ATOM   1618  CG  ASN A 208     -67.816  51.971   3.618  1.00 47.78           C  
ATOM   1619  ND2 ASN A 208     -68.764  51.049   3.744  1.00 47.78           N  
ATOM   1620  OD1 ASN A 208     -67.438  52.669   4.562  1.00 47.78           O  
ATOM   1621  N   THR A 209     -64.884  54.801   3.417  1.00 54.90           N  
ATOM   1622  CA  THR A 209     -63.762  55.296   4.207  1.00 54.90           C  
ATOM   1623  C   THR A 209     -63.128  54.165   5.014  1.00 54.90           C  
ATOM   1624  O   THR A 209     -61.904  54.100   5.143  1.00 54.90           O  
ATOM   1625  CB  THR A 209     -64.205  56.423   5.159  1.00 54.90           C  
ATOM   1626  CG2 THR A 209     -64.258  57.764   4.435  1.00 54.90           C  
ATOM   1627  OG1 THR A 209     -65.506  56.120   5.678  1.00 54.90           O  
ATOM   1628  N   GLU A 210     -63.797  53.055   5.499  1.00 56.28           N  
ATOM   1629  CA  GLU A 210     -63.329  51.934   6.310  1.00 56.28           C  
ATOM   1630  C   GLU A 210     -62.491  50.965   5.480  1.00 56.28           C  
ATOM   1631  O   GLU A 210     -61.474  50.453   5.953  1.00 56.28           O  
ATOM   1632  CB  GLU A 210     -64.512  51.196   6.942  1.00 56.28           C  
ATOM   1633  CG  GLU A 210     -64.970  51.790   8.265  1.00 56.28           C  
ATOM   1634  CD  GLU A 210     -66.141  51.043   8.886  1.00 56.28           C  
ATOM   1635  OE1 GLU A 210     -66.612  51.447   9.973  1.00 56.28           O  
ATOM   1636  OE2 GLU A 210     -66.589  50.044   8.279  1.00 56.28           O1-
ATOM   1637  N   LEU A 211     -62.574  50.902   4.227  1.00 53.58           N  
ATOM   1638  CA  LEU A 211     -61.935  49.974   3.300  1.00 53.58           C  
ATOM   1639  C   LEU A 211     -60.643  50.564   2.746  1.00 53.58           C  
ATOM   1640  O   LEU A 211     -59.682  49.834   2.491  1.00 53.58           O  
ATOM   1641  CB  LEU A 211     -62.885  49.626   2.151  1.00 53.58           C  
ATOM   1642  CG  LEU A 211     -63.903  48.519   2.425  1.00 53.58           C  
ATOM   1643  CD1 LEU A 211     -65.167  48.744   1.602  1.00 53.58           C  
ATOM   1644  CD2 LEU A 211     -63.301  47.150   2.125  1.00 53.58           C  
ATOM   1645  N   ALA A 212     -60.492  51.947   2.670  1.00 52.01           N  
ATOM   1646  CA  ALA A 212     -59.201  52.610   2.505  1.00 52.01           C  
ATOM   1647  C   ALA A 212     -58.223  52.188   3.598  1.00 52.01           C  
ATOM   1648  O   ALA A 212     -57.041  51.966   3.330  1.00 52.01           O  
ATOM   1649  CB  ALA A 212     -59.377  54.127   2.510  1.00 52.01           C  
ATOM   1650  N   ARG A 213     -58.876  51.968   4.753  1.00 56.65           N  
ATOM   1651  CA  ARG A 213     -58.050  51.560   5.885  1.00 56.65           C  
ATOM   1652  C   ARG A 213     -57.570  50.122   5.723  1.00 56.65           C  
ATOM   1653  O   ARG A 213     -56.411  49.813   6.010  1.00 56.65           O  
ATOM   1654  CB  ARG A 213     -58.824  51.709   7.196  1.00 56.65           C  
ATOM   1655  CG  ARG A 213     -58.919  53.142   7.697  1.00 56.65           C  
ATOM   1656  CD  ARG A 213     -59.568  53.217   9.072  1.00 56.65           C  
ATOM   1657  NE  ARG A 213     -59.876  54.594   9.447  1.00 56.65           N  
ATOM   1658  CZ  ARG A 213     -60.704  54.945  10.427  1.00 56.65           C  
ATOM   1659  NH1 ARG A 213     -61.325  54.023  11.154  1.00 56.65           N1+
ATOM   1660  NH2 ARG A 213     -60.911  56.229  10.684  1.00 56.65           N  
ATOM   1661  N   GLU A 214     -58.360  49.326   5.056  1.00 54.60           N  
ATOM   1662  CA  GLU A 214     -58.090  47.907   4.842  1.00 54.60           C  
ATOM   1663  C   GLU A 214     -57.112  47.700   3.688  1.00 54.60           C  
ATOM   1664  O   GLU A 214     -56.232  46.840   3.760  1.00 54.60           O  
ATOM   1665  CB  GLU A 214     -59.390  47.147   4.572  1.00 54.60           C  
ATOM   1666  CG  GLU A 214     -60.299  47.033   5.787  1.00 54.60           C  
ATOM   1667  CD  GLU A 214     -61.610  46.321   5.490  1.00 54.60           C  
ATOM   1668  OE1 GLU A 214     -62.539  46.389   6.327  1.00 54.60           O  
ATOM   1669  OE2 GLU A 214     -61.709  45.692   4.414  1.00 54.60           O1-
ATOM   1670  N   ALA A 215     -57.239  48.481   2.537  1.00 52.99           N  
ATOM   1671  CA  ALA A 215     -56.228  48.538   1.486  1.00 52.99           C  
ATOM   1672  C   ALA A 215     -54.847  48.825   2.068  1.00 52.99           C  
ATOM   1673  O   ALA A 215     -53.846  48.262   1.615  1.00 52.99           O  
ATOM   1674  CB  ALA A 215     -56.595  49.598   0.450  1.00 52.99           C  
ATOM   1675  N   LYS A 216     -54.862  49.540   3.223  1.00 52.03           N  
ATOM   1676  CA  LYS A 216     -53.695  49.852   4.043  1.00 52.03           C  
ATOM   1677  C   LYS A 216     -53.074  48.584   4.621  1.00 52.03           C  
ATOM   1678  O   LYS A 216     -51.854  48.412   4.583  1.00 52.03           O  
ATOM   1679  CB  LYS A 216     -54.072  50.813   5.171  1.00 52.03           C  
ATOM   1680  CG  LYS A 216     -52.899  51.233   6.045  1.00 52.03           C  
ATOM   1681  CD  LYS A 216     -53.354  52.090   7.219  1.00 52.03           C  
ATOM   1682  CE  LYS A 216     -52.216  52.353   8.195  1.00 52.03           C  
ATOM   1683  NZ  LYS A 216     -52.674  53.133   9.383  1.00 52.03           N1+
ATOM   1684  N   GLU A 217     -53.875  47.699   5.338  1.00 58.59           N  
ATOM   1685  CA  GLU A 217     -53.368  46.516   6.028  1.00 58.59           C  
ATOM   1686  C   GLU A 217     -52.779  45.512   5.041  1.00 58.59           C  
ATOM   1687  O   GLU A 217     -51.719  44.934   5.295  1.00 58.59           O  
ATOM   1688  CB  GLU A 217     -54.479  45.856   6.850  1.00 58.59           C  
ATOM   1689  CG  GLU A 217     -54.761  46.552   8.174  1.00 58.59           C  
ATOM   1690  CD  GLU A 217     -55.894  45.911   8.959  1.00 58.59           C  
ATOM   1691  OE1 GLU A 217     -56.252  46.429  10.041  1.00 58.59           O  
ATOM   1692  OE2 GLU A 217     -56.429  44.883   8.488  1.00 58.59           O1-
ATOM   1693  N   LEU A 218     -53.268  45.576   3.932  1.00 54.88           N  
ATOM   1694  CA  LEU A 218     -52.881  44.588   2.931  1.00 54.88           C  
ATOM   1695  C   LEU A 218     -51.642  45.044   2.168  1.00 54.88           C  
ATOM   1696  O   LEU A 218     -50.754  44.238   1.880  1.00 54.88           O  
ATOM   1697  CB  LEU A 218     -54.032  44.337   1.953  1.00 54.88           C  
ATOM   1698  CG  LEU A 218     -54.327  42.875   1.614  1.00 54.88           C  
ATOM   1699  CD1 LEU A 218     -55.590  42.409   2.329  1.00 54.88           C  
ATOM   1700  CD2 LEU A 218     -54.461  42.693   0.106  1.00 54.88           C  
ATOM   1701  N   ALA A 219     -51.536  46.411   1.899  1.00 52.58           N  
ATOM   1702  CA  ALA A 219     -50.288  46.990   1.407  1.00 52.58           C  
ATOM   1703  C   ALA A 219     -49.146  46.743   2.387  1.00 52.58           C  
ATOM   1704  O   ALA A 219     -48.023  46.436   1.977  1.00 52.58           O  
ATOM   1705  CB  ALA A 219     -50.458  48.487   1.159  1.00 52.58           C  
ATOM   1706  N   THR A 220     -49.518  46.790   3.676  1.00 54.22           N  
ATOM   1707  CA  THR A 220     -48.516  46.559   4.711  1.00 54.22           C  
ATOM   1708  C   THR A 220     -48.082  45.097   4.726  1.00 54.22           C  
ATOM   1709  O   THR A 220     -46.893  44.798   4.855  1.00 54.22           O  
ATOM   1710  CB  THR A 220     -49.047  46.955   6.101  1.00 54.22           C  
ATOM   1711  CG2 THR A 220     -47.945  46.878   7.152  1.00 54.22           C  
ATOM   1712  OG1 THR A 220     -49.551  48.295   6.050  1.00 54.22           O  
ATOM   1713  N   GLU A 221     -49.035  44.165   4.484  1.00 54.17           N  
ATOM   1714  CA  GLU A 221     -48.736  42.737   4.457  1.00 54.17           C  
ATOM   1715  C   GLU A 221     -47.965  42.358   3.196  1.00 54.17           C  
ATOM   1716  O   GLU A 221     -47.046  41.538   3.247  1.00 54.17           O  
ATOM   1717  CB  GLU A 221     -50.024  41.917   4.554  1.00 54.17           C  
ATOM   1718  CG  GLU A 221     -50.561  41.778   5.972  1.00 54.17           C  
ATOM   1719  CD  GLU A 221     -51.804  40.908   6.060  1.00 54.17           C  
ATOM   1720  OE1 GLU A 221     -52.374  40.775   7.167  1.00 54.17           O  
ATOM   1721  OE2 GLU A 221     -52.212  40.354   5.014  1.00 54.17           O1-
ATOM   1722  N   ALA A 222     -48.306  42.897   1.982  1.00 50.22           N  
ATOM   1723  CA  ALA A 222     -47.585  42.695   0.728  1.00 50.22           C  
ATOM   1724  C   ALA A 222     -46.141  43.171   0.844  1.00 50.22           C  
ATOM   1725  O   ALA A 222     -45.240  42.597   0.225  1.00 50.22           O  
ATOM   1726  CB  ALA A 222     -48.292  43.420  -0.415  1.00 50.22           C  
ATOM   1727  N   ARG A 223     -45.814  44.004   1.776  1.00 49.88           N  
ATOM   1728  CA  ARG A 223     -44.522  44.612   2.076  1.00 49.88           C  
ATOM   1729  C   ARG A 223     -43.614  43.634   2.814  1.00 49.88           C  
ATOM   1730  O   ARG A 223     -42.392  43.675   2.659  1.00 49.88           O  
ATOM   1731  CB  ARG A 223     -44.705  45.885   2.904  1.00 49.88           C  
ATOM   1732  CG  ARG A 223     -43.458  46.752   2.987  1.00 49.88           C  
ATOM   1733  CD  ARG A 223     -43.693  47.998   3.828  1.00 49.88           C  
ATOM   1734  NE  ARG A 223     -42.441  48.688   4.130  1.00 49.88           N  
ATOM   1735  CZ  ARG A 223     -42.334  49.755   4.918  1.00 49.88           C  
ATOM   1736  NH1 ARG A 223     -43.407  50.277   5.501  1.00 49.88           N1+
ATOM   1737  NH2 ARG A 223     -41.146  50.303   5.123  1.00 49.88           N  
ATOM   1738  N   LYS A 224     -44.244  42.712   3.633  1.00 53.21           N  
ATOM   1739  CA  LYS A 224     -43.346  41.718   4.215  1.00 53.21           C  
ATOM   1740  C   LYS A 224     -42.758  40.811   3.137  1.00 53.21           C  
ATOM   1741  O   LYS A 224     -41.753  40.135   3.368  1.00 53.21           O  
ATOM   1742  CB  LYS A 224     -44.079  40.879   5.263  1.00 53.21           C  
ATOM   1743  CG  LYS A 224     -44.400  41.634   6.545  1.00 53.21           C  
ATOM   1744  CD  LYS A 224     -45.096  40.737   7.561  1.00 53.21           C  
ATOM   1745  CE  LYS A 224     -45.479  41.507   8.817  1.00 53.21           C  
ATOM   1746  NZ  LYS A 224     -46.210  40.647   9.794  1.00 53.21           N1+
ATOM   1747  N   ALA A 225     -43.140  41.067   1.927  1.00 50.59           N  
ATOM   1748  CA  ALA A 225     -42.586  40.210   0.882  1.00 50.59           C  
ATOM   1749  C   ALA A 225     -41.466  40.921   0.126  1.00 50.59           C  
ATOM   1750  O   ALA A 225     -41.582  42.104  -0.199  1.00 50.59           O  
ATOM   1751  CB  ALA A 225     -43.683  39.774  -0.086  1.00 50.59           C  
ATOM   1752  N   THR A 226     -40.266  41.260   0.698  1.00 46.91           N  
ATOM   1753  CA  THR A 226     -38.963  41.865   0.443  1.00 46.91           C  
ATOM   1754  C   THR A 226     -38.695  41.960  -1.056  1.00 46.91           C  
ATOM   1755  O   THR A 226     -37.761  42.643  -1.483  1.00 46.91           O  
ATOM   1756  CB  THR A 226     -37.834  41.065   1.119  1.00 46.91           C  
ATOM   1757  CG2 THR A 226     -37.760  41.372   2.611  1.00 46.91           C  
ATOM   1758  OG1 THR A 226     -38.076  39.664   0.942  1.00 46.91           O  
ATOM   1759  N   ASP A 227     -39.655  42.297  -2.029  1.00 53.95           N  
ATOM   1760  CA  ASP A 227     -39.214  42.423  -3.415  1.00 53.95           C  
ATOM   1761  C   ASP A 227     -39.772  43.691  -4.056  1.00 53.95           C  
ATOM   1762  O   ASP A 227     -40.783  44.231  -3.599  1.00 53.95           O  
ATOM   1763  CB  ASP A 227     -39.634  41.195  -4.226  1.00 53.95           C  
ATOM   1764  CG  ASP A 227     -38.506  40.199  -4.421  1.00 53.95           C  
ATOM   1765  OD1 ASP A 227     -37.325  40.575  -4.258  1.00 53.95           O  
ATOM   1766  OD2 ASP A 227     -38.800  39.026  -4.741  1.00 53.95           O1-
ATOM   1767  N   SER A 228     -38.971  44.471  -4.843  1.00 52.39           N  
ATOM   1768  CA  SER A 228     -39.250  45.518  -5.820  1.00 52.39           C  
ATOM   1769  C   SER A 228     -40.678  45.417  -6.346  1.00 52.39           C  
ATOM   1770  O   SER A 228     -41.345  46.435  -6.543  1.00 52.39           O  
ATOM   1771  CB  SER A 228     -38.262  45.442  -6.984  1.00 52.39           C  
ATOM   1772  OG  SER A 228     -38.486  44.278  -7.760  1.00 52.39           O  
ATOM   1773  N   GLU A 229     -41.318  44.265  -6.239  1.00 54.28           N  
ATOM   1774  CA  GLU A 229     -42.679  44.029  -6.712  1.00 54.28           C  
ATOM   1775  C   GLU A 229     -43.705  44.391  -5.642  1.00 54.28           C  
ATOM   1776  O   GLU A 229     -44.785  44.896  -5.955  1.00 54.28           O  
ATOM   1777  CB  GLU A 229     -42.855  42.569  -7.138  1.00 54.28           C  
ATOM   1778  CG  GLU A 229     -42.106  42.206  -8.412  1.00 54.28           C  
ATOM   1779  CD  GLU A 229     -40.770  41.529  -8.150  1.00 54.28           C  
ATOM   1780  OE1 GLU A 229     -40.151  41.017  -9.109  1.00 54.28           O  
ATOM   1781  OE2 GLU A 229     -40.339  41.512  -6.975  1.00 54.28           O1-
ATOM   1782  N   ALA A 230     -43.351  44.337  -4.327  1.00 54.22           N  
ATOM   1783  CA  ALA A 230     -44.135  44.846  -3.205  1.00 54.22           C  
ATOM   1784  C   ALA A 230     -44.341  46.354  -3.319  1.00 54.22           C  
ATOM   1785  O   ALA A 230     -45.414  46.866  -2.990  1.00 54.22           O  
ATOM   1786  CB  ALA A 230     -43.454  44.504  -1.882  1.00 54.22           C  
ATOM   1787  N   ALA A 231     -43.298  47.002  -3.855  1.00 55.16           N  
ATOM   1788  CA  ALA A 231     -43.411  48.444  -4.051  1.00 55.16           C  
ATOM   1789  C   ALA A 231     -44.518  48.778  -5.046  1.00 55.16           C  
ATOM   1790  O   ALA A 231     -45.235  49.768  -4.879  1.00 55.16           O  
ATOM   1791  CB  ALA A 231     -42.080  49.021  -4.526  1.00 55.16           C  
ATOM   1792  N   LYS A 232     -44.761  47.828  -6.116  1.00 54.92           N  
ATOM   1793  CA  LYS A 232     -45.821  48.024  -7.100  1.00 54.92           C  
ATOM   1794  C   LYS A 232     -47.199  47.903  -6.457  1.00 54.92           C  
ATOM   1795  O   LYS A 232     -48.102  48.683  -6.761  1.00 54.92           O  
ATOM   1796  CB  LYS A 232     -45.685  47.016  -8.243  1.00 54.92           C  
ATOM   1797  CG  LYS A 232     -44.551  47.325  -9.210  1.00 54.92           C  
ATOM   1798  CD  LYS A 232     -44.493  46.311 -10.345  1.00 54.92           C  
ATOM   1799  CE  LYS A 232     -43.291  46.551 -11.249  1.00 54.92           C  
ATOM   1800  NZ  LYS A 232     -43.198  45.526 -12.331  1.00 54.92           N1+
ATOM   1801  N   VAL A 233     -47.243  46.933  -5.526  1.00 55.70           N  
ATOM   1802  CA  VAL A 233     -48.504  46.727  -4.821  1.00 55.70           C  
ATOM   1803  C   VAL A 233     -48.782  47.913  -3.901  1.00 55.70           C  
ATOM   1804  O   VAL A 233     -49.910  48.407  -3.837  1.00 55.70           O  
ATOM   1805  CB  VAL A 233     -48.491  45.414  -4.007  1.00 55.70           C  
ATOM   1806  CG1 VAL A 233     -49.769  45.276  -3.182  1.00 55.70           C  
ATOM   1807  CG2 VAL A 233     -48.317  44.213  -4.935  1.00 55.70           C  
ATOM   1808  N   VAL A 234     -47.656  48.332  -3.157  1.00 58.84           N  
ATOM   1809  CA  VAL A 234     -47.759  49.505  -2.296  1.00 58.84           C  
ATOM   1810  C   VAL A 234     -48.137  50.727  -3.131  1.00 58.84           C  
ATOM   1811  O   VAL A 234     -48.989  51.523  -2.728  1.00 58.84           O  
ATOM   1812  CB  VAL A 234     -46.440  49.768  -1.534  1.00 58.84           C  
ATOM   1813  CG1 VAL A 234     -46.514  51.085  -0.764  1.00 58.84           C  
ATOM   1814  CG2 VAL A 234     -46.133  48.609  -0.588  1.00 58.84           C  
ATOM   1815  N   PHE A 235     -47.410  50.812  -4.256  1.00 58.90           N  
ATOM   1816  CA  PHE A 235     -47.684  51.872  -5.220  1.00 58.90           C  
ATOM   1817  C   PHE A 235     -49.159  51.888  -5.602  1.00 58.90           C  
ATOM   1818  O   PHE A 235     -49.806  52.935  -5.555  1.00 58.90           O  
ATOM   1819  CB  PHE A 235     -46.819  51.699  -6.472  1.00 58.90           C  
ATOM   1820  CG  PHE A 235     -47.089  52.722  -7.541  1.00 58.90           C  
ATOM   1821  CD1 PHE A 235     -48.004  52.464  -8.555  1.00 58.90           C  
ATOM   1822  CD2 PHE A 235     -46.427  53.944  -7.533  1.00 58.90           C  
ATOM   1823  CE1 PHE A 235     -48.256  53.409  -9.547  1.00 58.90           C  
ATOM   1824  CE2 PHE A 235     -46.674  54.893  -8.522  1.00 58.90           C  
ATOM   1825  CZ  PHE A 235     -47.587  54.624  -9.528  1.00 58.90           C  
ATOM   1826  N   LEU A 236     -49.791  50.722  -5.990  1.00 58.90           N  
ATOM   1827  CA  LEU A 236     -51.182  50.639  -6.420  1.00 58.90           C  
ATOM   1828  C   LEU A 236     -52.128  50.942  -5.264  1.00 58.90           C  
ATOM   1829  O   LEU A 236     -53.122  51.651  -5.439  1.00 58.90           O  
ATOM   1830  CB  LEU A 236     -51.484  49.251  -6.992  1.00 58.90           C  
ATOM   1831  CG  LEU A 236     -52.831  49.087  -7.697  1.00 58.90           C  
ATOM   1832  CD1 LEU A 236     -52.877  49.942  -8.959  1.00 58.90           C  
ATOM   1833  CD2 LEU A 236     -53.086  47.621  -8.031  1.00 58.90           C  
ATOM   1834  N   ALA A 237     -51.739  50.508  -4.087  1.00 57.81           N  
ATOM   1835  CA  ALA A 237     -52.543  50.797  -2.903  1.00 57.81           C  
ATOM   1836  C   ALA A 237     -52.587  52.297  -2.624  1.00 57.81           C  
ATOM   1837  O   ALA A 237     -53.650  52.850  -2.331  1.00 57.81           O  
ATOM   1838  CB  ALA A 237     -51.993  50.050  -1.690  1.00 57.81           C  
ATOM   1839  N   LEU A 238     -51.307  53.001  -2.715  1.00 61.83           N  
ATOM   1840  CA  LEU A 238     -51.221  54.432  -2.444  1.00 61.83           C  
ATOM   1841  C   LEU A 238     -51.913  55.236  -3.540  1.00 61.83           C  
ATOM   1842  O   LEU A 238     -52.510  56.280  -3.266  1.00 61.83           O  
ATOM   1843  CB  LEU A 238     -49.758  54.868  -2.323  1.00 61.83           C  
ATOM   1844  CG  LEU A 238     -49.033  54.461  -1.039  1.00 61.83           C  
ATOM   1845  CD1 LEU A 238     -47.547  54.784  -1.144  1.00 61.83           C  
ATOM   1846  CD2 LEU A 238     -49.653  55.157   0.169  1.00 61.83           C  
ATOM   1847  N   PHE A 239     -51.647  54.791  -4.838  1.00 59.61           N  
ATOM   1848  CA  PHE A 239     -52.343  55.400  -5.964  1.00 59.61           C  
ATOM   1849  C   PHE A 239     -53.841  55.476  -5.698  1.00 59.61           C  
ATOM   1850  O   PHE A 239     -54.476  56.496  -5.976  1.00 59.61           O  
ATOM   1851  CB  PHE A 239     -52.077  54.613  -7.251  1.00 59.61           C  
ATOM   1852  CG  PHE A 239     -52.683  55.237  -8.479  1.00 59.61           C  
ATOM   1853  CD1 PHE A 239     -53.904  54.791  -8.972  1.00 59.61           C  
ATOM   1854  CD2 PHE A 239     -52.030  56.267  -9.143  1.00 59.61           C  
ATOM   1855  CE1 PHE A 239     -54.466  55.367 -10.110  1.00 59.61           C  
ATOM   1856  CE2 PHE A 239     -52.585  56.846 -10.280  1.00 59.61           C  
ATOM   1857  CZ  PHE A 239     -53.803  56.394 -10.762  1.00 59.61           C  
ATOM   1858  N   ILE A 240     -54.309  54.639  -4.982  1.00 53.32           N  
ATOM   1859  CA  ILE A 240     -55.731  54.433  -4.727  1.00 53.32           C  
ATOM   1860  C   ILE A 240     -56.177  55.309  -3.558  1.00 53.32           C  
ATOM   1861  O   ILE A 240     -57.257  55.904  -3.596  1.00 53.32           O  
ATOM   1862  CB  ILE A 240     -56.044  52.949  -4.434  1.00 53.32           C  
ATOM   1863  CG1 ILE A 240     -55.715  52.083  -5.656  1.00 53.32           C  
ATOM   1864  CG2 ILE A 240     -57.508  52.778  -4.019  1.00 53.32           C  
ATOM   1865  CD1 ILE A 240     -55.722  50.587  -5.374  1.00 53.32           C  
ATOM   1866  N   VAL A 241     -55.358  55.600  -2.553  1.00 55.30           N  
ATOM   1867  CA  VAL A 241     -55.621  56.484  -1.423  1.00 55.30           C  
ATOM   1868  C   VAL A 241     -55.577  57.940  -1.884  1.00 55.30           C  
ATOM   1869  O   VAL A 241     -56.230  58.805  -1.295  1.00 55.30           O  
ATOM   1870  CB  VAL A 241     -54.610  56.258  -0.277  1.00 55.30           C  
ATOM   1871  CG1 VAL A 241     -54.853  57.246   0.862  1.00 55.30           C  
ATOM   1872  CG2 VAL A 241     -54.695  54.820   0.232  1.00 55.30           C  
ATOM   1873  N   VAL A 242     -54.891  58.185  -2.984  1.00 58.22           N  
ATOM   1874  CA  VAL A 242     -54.767  59.562  -3.451  1.00 58.22           C  
ATOM   1875  C   VAL A 242     -56.151  60.136  -3.742  1.00 58.22           C  
ATOM   1876  O   VAL A 242     -56.380  61.336  -3.575  1.00 58.22           O  
ATOM   1877  CB  VAL A 242     -53.875  59.656  -4.709  1.00 58.22           C  
ATOM   1878  CG1 VAL A 242     -54.001  61.032  -5.359  1.00 58.22           C  
ATOM   1879  CG2 VAL A 242     -52.419  59.360  -4.355  1.00 58.22           C  
ATOM   1880  N   GLN A 243     -57.206  59.234  -3.931  1.00 56.91           N  
ATOM   1881  CA  GLN A 243     -58.529  59.735  -4.288  1.00 56.91           C  
ATOM   1882  C   GLN A 243     -59.373  59.991  -3.043  1.00 56.91           C  
ATOM   1883  O   GLN A 243     -60.484  60.518  -3.137  1.00 56.91           O  
ATOM   1884  CB  GLN A 243     -59.243  58.751  -5.215  1.00 56.91           C  
ATOM   1885  CG  GLN A 243     -58.534  58.531  -6.544  1.00 56.91           C  
ATOM   1886  CD  GLN A 243     -58.689  59.705  -7.493  1.00 56.91           C  
ATOM   1887  NE2 GLN A 243     -58.033  59.626  -8.645  1.00 56.91           N  
ATOM   1888  OE1 GLN A 243     -59.393  60.674  -7.194  1.00 56.91           O  
ATOM   1889  N   LEU A 244     -58.853  59.729  -1.837  1.00 56.50           N  
ATOM   1890  CA  LEU A 244     -59.581  59.984  -0.599  1.00 56.50           C  
ATOM   1891  C   LEU A 244     -58.884  61.056   0.231  1.00 56.50           C  
ATOM   1892  O   LEU A 244     -57.795  60.826   0.764  1.00 56.50           O  
ATOM   1893  CB  LEU A 244     -59.717  58.697   0.219  1.00 56.50           C  
ATOM   1894  CG  LEU A 244     -60.536  57.573  -0.417  1.00 56.50           C  
ATOM   1895  CD1 LEU A 244     -60.374  56.283   0.380  1.00 56.50           C  
ATOM   1896  CD2 LEU A 244     -62.006  57.969  -0.510  1.00 56.50           C  
ATOM   1897  N   PRO A 245     -59.432  62.316   0.196  1.00 62.19           N  
ATOM   1898  CA  PRO A 245     -58.780  63.350   1.004  1.00 62.19           C  
ATOM   1899  C   PRO A 245     -58.864  63.068   2.502  1.00 62.19           C  
ATOM   1900  O   PRO A 245     -59.912  63.286   3.117  1.00 62.19           O  
ATOM   1901  CB  PRO A 245     -59.556  64.620   0.643  1.00 62.19           C  
ATOM   1902  CG  PRO A 245     -60.862  64.130   0.107  1.00 62.19           C  
ATOM   1903  CD  PRO A 245     -60.694  62.702  -0.328  1.00 62.19           C  
ATOM   1904  N   ASP A 246     -58.076  62.191   3.016  1.00 70.10           N  
ATOM   1905  CA  ASP A 246     -58.064  61.921   4.451  1.00 70.10           C  
ATOM   1906  C   ASP A 246     -56.688  62.202   5.050  1.00 70.10           C  
ATOM   1907  O   ASP A 246     -55.688  61.622   4.622  1.00 70.10           O  
ATOM   1908  CB  ASP A 246     -58.473  60.473   4.729  1.00 70.10           C  
ATOM   1909  CG  ASP A 246     -58.608  60.169   6.210  1.00 70.10           C  
ATOM   1910  OD1 ASP A 246     -57.578  59.961   6.886  1.00 70.10           O  
ATOM   1911  OD2 ASP A 246     -59.755  60.133   6.705  1.00 70.10           O1-
ATOM   1912  N   THR A 247     -56.707  63.183   6.118  1.00 73.42           N  
ATOM   1913  CA  THR A 247     -55.476  63.624   6.762  1.00 73.42           C  
ATOM   1914  C   THR A 247     -54.745  62.444   7.399  1.00 73.42           C  
ATOM   1915  O   THR A 247     -53.523  62.334   7.292  1.00 73.42           O  
ATOM   1916  CB  THR A 247     -55.757  64.695   7.833  1.00 73.42           C  
ATOM   1917  CG2 THR A 247     -54.460  65.229   8.431  1.00 73.42           C  
ATOM   1918  OG1 THR A 247     -56.478  65.780   7.237  1.00 73.42           O  
ATOM   1919  N   GLU A 248     -55.420  61.548   8.099  1.00 74.34           N  
ATOM   1920  CA  GLU A 248     -54.804  60.399   8.755  1.00 74.34           C  
ATOM   1921  C   GLU A 248     -54.161  59.461   7.738  1.00 74.34           C  
ATOM   1922  O   GLU A 248     -53.059  58.956   7.960  1.00 74.34           O  
ATOM   1923  CB  GLU A 248     -55.837  59.640   9.593  1.00 74.34           C  
ATOM   1924  CG  GLU A 248     -56.264  60.372  10.856  1.00 74.34           C  
ATOM   1925  CD  GLU A 248     -57.181  59.549  11.746  1.00 74.34           C  
ATOM   1926  OE1 GLU A 248     -57.290  59.857  12.954  1.00 74.34           O  
ATOM   1927  OE2 GLU A 248     -57.794  58.588  11.231  1.00 74.34           O1-
ATOM   1928  N   LEU A 249     -54.814  59.311   6.617  1.00 71.03           N  
ATOM   1929  CA  LEU A 249     -54.297  58.488   5.531  1.00 71.03           C  
ATOM   1930  C   LEU A 249     -53.038  59.106   4.931  1.00 71.03           C  
ATOM   1931  O   LEU A 249     -52.082  58.394   4.613  1.00 71.03           O  
ATOM   1932  CB  LEU A 249     -55.358  58.306   4.444  1.00 71.03           C  
ATOM   1933  CG  LEU A 249     -56.540  57.402   4.794  1.00 71.03           C  
ATOM   1934  CD1 LEU A 249     -57.578  57.429   3.677  1.00 71.03           C  
ATOM   1935  CD2 LEU A 249     -56.065  55.976   5.054  1.00 71.03           C  
ATOM   1936  N   ALA A 250     -53.036  60.372   4.795  1.00 76.14           N  
ATOM   1937  CA  ALA A 250     -51.865  61.085   4.289  1.00 76.14           C  
ATOM   1938  C   ALA A 250     -50.662  60.880   5.205  1.00 76.14           C  
ATOM   1939  O   ALA A 250     -49.544  60.659   4.732  1.00 76.14           O  
ATOM   1940  CB  ALA A 250     -52.171  62.573   4.142  1.00 76.14           C  
ATOM   1941  N   LYS A 251     -50.876  60.974   6.570  1.00 78.89           N  
ATOM   1942  CA  LYS A 251     -49.808  60.771   7.545  1.00 78.89           C  
ATOM   1943  C   LYS A 251     -49.235  59.360   7.448  1.00 78.89           C  
ATOM   1944  O   LYS A 251     -48.018  59.174   7.488  1.00 78.89           O  
ATOM   1945  CB  LYS A 251     -50.319  61.033   8.963  1.00 78.89           C  
ATOM   1946  CG  LYS A 251     -50.527  62.506   9.283  1.00 78.89           C  
ATOM   1947  CD  LYS A 251     -50.984  62.706  10.722  1.00 78.89           C  
ATOM   1948  CE  LYS A 251     -51.252  64.173  11.026  1.00 78.89           C  
ATOM   1949  NZ  LYS A 251     -51.727  64.371  12.429  1.00 78.89           N1+
ATOM   1950  N   GLU A 252     -50.077  58.601   7.227  1.00 72.94           N  
ATOM   1951  CA  GLU A 252     -49.649  57.208   7.130  1.00 72.94           C  
ATOM   1952  C   GLU A 252     -48.889  56.952   5.832  1.00 72.94           C  
ATOM   1953  O   GLU A 252     -47.870  56.259   5.830  1.00 72.94           O  
ATOM   1954  CB  GLU A 252     -50.854  56.268   7.228  1.00 72.94           C  
ATOM   1955  CG  GLU A 252     -51.501  56.239   8.605  1.00 72.94           C  
ATOM   1956  CD  GLU A 252     -52.724  55.338   8.674  1.00 72.94           C  
ATOM   1957  OE1 GLU A 252     -53.505  55.448   9.647  1.00 72.94           O  
ATOM   1958  OE2 GLU A 252     -52.903  54.516   7.748  1.00 72.94           O1-
ATOM   1959  N   ALA A 253     -49.444  57.443   4.658  1.00 73.65           N  
ATOM   1960  CA  ALA A 253     -48.742  57.373   3.379  1.00 73.65           C  
ATOM   1961  C   ALA A 253     -47.329  57.937   3.496  1.00 73.65           C  
ATOM   1962  O   ALA A 253     -46.383  57.382   2.933  1.00 73.65           O  
ATOM   1963  CB  ALA A 253     -49.523  58.122   2.302  1.00 73.65           C  
ATOM   1964  N   LEU A 254     -47.222  59.034   4.258  1.00 80.37           N  
ATOM   1965  CA  LEU A 254     -45.920  59.662   4.453  1.00 80.37           C  
ATOM   1966  C   LEU A 254     -44.990  58.749   5.244  1.00 80.37           C  
ATOM   1967  O   LEU A 254     -43.790  58.686   4.965  1.00 80.37           O  
ATOM   1968  CB  LEU A 254     -46.075  61.002   5.176  1.00 80.37           C  
ATOM   1969  CG  LEU A 254     -46.582  62.173   4.332  1.00 80.37           C  
ATOM   1970  CD1 LEU A 254     -46.812  63.399   5.209  1.00 80.37           C  
ATOM   1971  CD2 LEU A 254     -45.601  62.488   3.209  1.00 80.37           C  
ATOM   1972  N   GLU A 255     -45.508  58.048   6.229  1.00 81.48           N  
ATOM   1973  CA  GLU A 255     -44.704  57.104   6.999  1.00 81.48           C  
ATOM   1974  C   GLU A 255     -44.142  56.002   6.106  1.00 81.48           C  
ATOM   1975  O   GLU A 255     -42.972  55.632   6.228  1.00 81.48           O  
ATOM   1976  CB  GLU A 255     -45.531  56.492   8.132  1.00 81.48           C  
ATOM   1977  CG  GLU A 255     -44.718  55.639   9.095  1.00 81.48           C  
ATOM   1978  CD  GLU A 255     -43.670  56.430   9.861  1.00 81.48           C  
ATOM   1979  OE1 GLU A 255     -42.690  55.825  10.350  1.00 81.48           O  
ATOM   1980  OE2 GLU A 255     -43.831  57.667   9.972  1.00 81.48           O1-
ATOM   1981  N   LEU A 256     -44.967  55.579   5.202  1.00 72.79           N  
ATOM   1982  CA  LEU A 256     -44.551  54.566   4.238  1.00 72.79           C  
ATOM   1983  C   LEU A 256     -43.492  55.120   3.290  1.00 72.79           C  
ATOM   1984  O   LEU A 256     -42.527  54.428   2.959  1.00 72.79           O  
ATOM   1985  CB  LEU A 256     -45.753  54.059   3.438  1.00 72.79           C  
ATOM   1986  CG  LEU A 256     -46.764  53.203   4.203  1.00 72.79           C  
ATOM   1987  CD1 LEU A 256     -48.005  52.958   3.350  1.00 72.79           C  
ATOM   1988  CD2 LEU A 256     -46.133  51.883   4.630  1.00 72.79           C  
ATOM   1989  N   ALA A 257     -43.617  56.314   2.925  1.00 80.24           N  
ATOM   1990  CA  ALA A 257     -42.683  56.998   2.035  1.00 80.24           C  
ATOM   1991  C   ALA A 257     -41.318  57.167   2.699  1.00 80.24           C  
ATOM   1992  O   ALA A 257     -40.286  57.151   2.024  1.00 80.24           O  
ATOM   1993  CB  ALA A 257     -43.240  58.357   1.618  1.00 80.24           C  
ATOM   1994  N   LYS A 258     -41.261  57.318   4.037  1.00 81.74           N  
ATOM   1995  CA  LYS A 258     -40.011  57.490   4.771  1.00 81.74           C  
ATOM   1996  C   LYS A 258     -39.111  56.266   4.618  1.00 81.74           C  
ATOM   1997  O   LYS A 258     -37.898  56.398   4.446  1.00 81.74           O  
ATOM   1998  CB  LYS A 258     -40.289  57.754   6.251  1.00 81.74           C  
ATOM   1999  CG  LYS A 258     -40.787  59.161   6.546  1.00 81.74           C  
ATOM   2000  CD  LYS A 258     -41.008  59.375   8.038  1.00 81.74           C  
ATOM   2001  CE  LYS A 258     -41.586  60.754   8.326  1.00 81.74           C  
ATOM   2002  NZ  LYS A 258     -41.824  60.960   9.786  1.00 81.74           N1+
ATOM   2003  N   GLU A 259     -39.687  55.196   4.580  1.00 75.93           N  
ATOM   2004  CA  GLU A 259     -38.906  53.974   4.416  1.00 75.93           C  
ATOM   2005  C   GLU A 259     -38.495  53.773   2.959  1.00 75.93           C  
ATOM   2006  O   GLU A 259     -37.368  53.360   2.679  1.00 75.93           O  
ATOM   2007  CB  GLU A 259     -39.696  52.760   4.912  1.00 75.93           C  
ATOM   2008  CG  GLU A 259     -39.836  52.694   6.425  1.00 75.93           C  
ATOM   2009  CD  GLU A 259     -40.539  51.435   6.909  1.00 75.93           C  
ATOM   2010  OE1 GLU A 259     -40.711  51.270   8.138  1.00 75.93           O  
ATOM   2011  OE2 GLU A 259     -40.918  50.607   6.052  1.00 75.93           O1-
ATOM   2012  N   ALA A 260     -39.443  54.151   2.031  1.00 74.93           N  
ATOM   2013  CA  ALA A 260     -39.217  53.981   0.597  1.00 74.93           C  
ATOM   2014  C   ALA A 260     -38.073  54.868   0.114  1.00 74.93           C  
ATOM   2015  O   ALA A 260     -37.322  54.487  -0.786  1.00 74.93           O  
ATOM   2016  CB  ALA A 260     -40.492  54.291  -0.182  1.00 74.93           C  
ATOM   2017  N   VAL A 261     -37.966  56.012   0.701  1.00 78.17           N  
ATOM   2018  CA  VAL A 261     -36.972  56.980   0.251  1.00 78.17           C  
ATOM   2019  C   VAL A 261     -35.569  56.461   0.559  1.00 78.17           C  
ATOM   2020  O   VAL A 261     -34.596  56.864  -0.084  1.00 78.17           O  
ATOM   2021  CB  VAL A 261     -37.186  58.361   0.909  1.00 78.17           C  
ATOM   2022  CG1 VAL A 261     -36.718  58.344   2.364  1.00 78.17           C  
ATOM   2023  CG2 VAL A 261     -36.453  59.446   0.122  1.00 78.17           C  
ATOM   2024  N   LYS A 262     -35.431  55.452   1.525  1.00 78.75           N  
ATOM   2025  CA  LYS A 262     -34.141  54.875   1.889  1.00 78.75           C  
ATOM   2026  C   LYS A 262     -33.687  53.847   0.858  1.00 78.75           C  
ATOM   2027  O   LYS A 262     -32.510  53.486   0.809  1.00 78.75           O  
ATOM   2028  CB  LYS A 262     -34.213  54.230   3.274  1.00 78.75           C  
ATOM   2029  CG  LYS A 262     -34.441  55.221   4.407  1.00 78.75           C  
ATOM   2030  CD  LYS A 262     -34.484  54.523   5.761  1.00 78.75           C  
ATOM   2031  CE  LYS A 262     -34.762  55.505   6.889  1.00 78.75           C  
ATOM   2032  NZ  LYS A 262     -34.841  54.821   8.214  1.00 78.75           N1+
ATOM   2033  N   SER A 263     -34.574  53.500  -0.030  1.00 70.98           N  
ATOM   2034  CA  SER A 263     -34.277  52.492  -1.043  1.00 70.98           C  
ATOM   2035  C   SER A 263     -33.667  53.121  -2.290  1.00 70.98           C  
ATOM   2036  O   SER A 263     -33.947  54.279  -2.607  1.00 70.98           O  
ATOM   2037  CB  SER A 263     -35.544  51.721  -1.419  1.00 70.98           C  
ATOM   2038  OG  SER A 263     -35.297  50.849  -2.508  1.00 70.98           O  
ATOM   2039  N   THR A 264     -32.616  52.537  -2.884  1.00 68.26           N  
ATOM   2040  CA  THR A 264     -31.978  53.036  -4.096  1.00 68.26           C  
ATOM   2041  C   THR A 264     -32.816  52.700  -5.326  1.00 68.26           C  
ATOM   2042  O   THR A 264     -32.544  53.192  -6.423  1.00 68.26           O  
ATOM   2043  CB  THR A 264     -30.562  52.454  -4.263  1.00 68.26           C  
ATOM   2044  CG2 THR A 264     -29.629  52.955  -3.166  1.00 68.26           C  
ATOM   2045  OG1 THR A 264     -30.629  51.024  -4.202  1.00 68.26           O  
ATOM   2046  N   ASP A 265     -33.992  52.042  -5.166  1.00 70.46           N  
ATOM   2047  CA  ASP A 265     -34.847  51.579  -6.255  1.00 70.46           C  
ATOM   2048  C   ASP A 265     -35.722  52.713  -6.786  1.00 70.46           C  
ATOM   2049  O   ASP A 265     -36.406  53.388  -6.014  1.00 70.46           O  
ATOM   2050  CB  ASP A 265     -35.721  50.412  -5.793  1.00 70.46           C  
ATOM   2051  CG  ASP A 265     -36.491  49.761  -6.928  1.00 70.46           C  
ATOM   2052  OD1 ASP A 265     -36.563  50.346  -8.030  1.00 70.46           O  
ATOM   2053  OD2 ASP A 265     -37.032  48.653  -6.718  1.00 70.46           O1-
ATOM   2054  N   SER A 266     -35.709  52.978  -8.113  1.00 72.30           N  
ATOM   2055  CA  SER A 266     -36.505  54.018  -8.758  1.00 72.30           C  
ATOM   2056  C   SER A 266     -37.993  53.820  -8.493  1.00 72.30           C  
ATOM   2057  O   SER A 266     -38.734  54.791  -8.327  1.00 72.30           O  
ATOM   2058  CB  SER A 266     -36.244  54.034 -10.265  1.00 72.30           C  
ATOM   2059  OG  SER A 266     -36.600  52.793 -10.850  1.00 72.30           O  
ATOM   2060  N   GLU A 267     -38.421  52.557  -8.384  1.00 72.17           N  
ATOM   2061  CA  GLU A 267     -39.822  52.249  -8.113  1.00 72.17           C  
ATOM   2062  C   GLU A 267     -40.225  52.699  -6.712  1.00 72.17           C  
ATOM   2063  O   GLU A 267     -41.347  53.167  -6.503  1.00 72.17           O  
ATOM   2064  CB  GLU A 267     -40.085  50.750  -8.280  1.00 72.17           C  
ATOM   2065  CG  GLU A 267     -39.971  50.263  -9.717  1.00 72.17           C  
ATOM   2066  CD  GLU A 267     -41.070  50.796 -10.621  1.00 72.17           C  
ATOM   2067  OE1 GLU A 267     -40.840  50.927 -11.845  1.00 72.17           O  
ATOM   2068  OE2 GLU A 267     -42.171  51.087 -10.102  1.00 72.17           O1-
ATOM   2069  N   ALA A 268     -39.281  52.619  -5.758  1.00 72.66           N  
ATOM   2070  CA  ALA A 268     -39.510  53.082  -4.391  1.00 72.66           C  
ATOM   2071  C   ALA A 268     -39.755  54.587  -4.357  1.00 72.66           C  
ATOM   2072  O   ALA A 268     -40.610  55.067  -3.608  1.00 72.66           O  
ATOM   2073  CB  ALA A 268     -38.326  52.717  -3.500  1.00 72.66           C  
ATOM   2074  N   LEU A 269     -39.115  55.349  -5.267  1.00 78.91           N  
ATOM   2075  CA  LEU A 269     -39.286  56.796  -5.336  1.00 78.91           C  
ATOM   2076  C   LEU A 269     -40.651  57.155  -5.913  1.00 78.91           C  
ATOM   2077  O   LEU A 269     -41.235  58.177  -5.547  1.00 78.91           O  
ATOM   2078  CB  LEU A 269     -38.178  57.427  -6.184  1.00 78.91           C  
ATOM   2079  CG  LEU A 269     -36.786  57.477  -5.551  1.00 78.91           C  
ATOM   2080  CD1 LEU A 269     -35.764  57.989  -6.562  1.00 78.91           C  
ATOM   2081  CD2 LEU A 269     -36.797  58.353  -4.303  1.00 78.91           C  
ATOM   2082  N   LYS A 270     -41.208  56.307  -6.760  1.00 77.27           N  
ATOM   2083  CA  LYS A 270     -42.558  56.507  -7.278  1.00 77.27           C  
ATOM   2084  C   LYS A 270     -43.596  56.398  -6.164  1.00 77.27           C  
ATOM   2085  O   LYS A 270     -44.606  57.104  -6.179  1.00 77.27           O  
ATOM   2086  CB  LYS A 270     -42.866  55.493  -8.382  1.00 77.27           C  
ATOM   2087  CG  LYS A 270     -42.176  55.791  -9.705  1.00 77.27           C  
ATOM   2088  CD  LYS A 270     -42.612  54.819 -10.793  1.00 77.27           C  
ATOM   2089  CE  LYS A 270     -41.917  55.111 -12.117  1.00 77.27           C  
ATOM   2090  NZ  LYS A 270     -42.306  54.133 -13.176  1.00 77.27           N1+
ATOM   2091  N   VAL A 271     -43.299  55.552  -5.202  1.00 74.31           N  
ATOM   2092  CA  VAL A 271     -44.163  55.414  -4.034  1.00 74.31           C  
ATOM   2093  C   VAL A 271     -44.152  56.712  -3.227  1.00 74.31           C  
ATOM   2094  O   VAL A 271     -45.200  57.175  -2.772  1.00 74.31           O  
ATOM   2095  CB  VAL A 271     -43.728  54.230  -3.143  1.00 74.31           C  
ATOM   2096  CG1 VAL A 271     -44.535  54.205  -1.846  1.00 74.31           C  
ATOM   2097  CG2 VAL A 271     -43.883  52.911  -3.897  1.00 74.31           C  
ATOM   2098  N   VAL A 272     -42.956  57.304  -3.101  1.00 81.27           N  
ATOM   2099  CA  VAL A 272     -42.818  58.576  -2.399  1.00 81.27           C  
ATOM   2100  C   VAL A 272     -43.622  59.654  -3.122  1.00 81.27           C  
ATOM   2101  O   VAL A 272     -44.347  60.426  -2.489  1.00 81.27           O  
ATOM   2102  CB  VAL A 272     -41.337  59.003  -2.283  1.00 81.27           C  
ATOM   2103  CG1 VAL A 272     -41.221  60.368  -1.608  1.00 81.27           C  
ATOM   2104  CG2 VAL A 272     -40.538  57.953  -1.514  1.00 81.27           C  
ATOM   2105  N   GLU A 273     -43.567  59.622  -4.490  1.00 83.66           N  
ATOM   2106  CA  GLU A 273     -44.304  60.584  -5.303  1.00 83.66           C  
ATOM   2107  C   GLU A 273     -45.805  60.490  -5.045  1.00 83.66           C  
ATOM   2108  O   GLU A 273     -46.476  61.509  -4.868  1.00 83.66           O  
ATOM   2109  CB  GLU A 273     -44.012  60.367  -6.789  1.00 83.66           C  
ATOM   2110  CG  GLU A 273     -42.602  60.763  -7.203  1.00 83.66           C  
ATOM   2111  CD  GLU A 273     -42.304  60.483  -8.667  1.00 83.66           C  
ATOM   2112  OE1 GLU A 273     -41.116  60.505  -9.060  1.00 83.66           O  
ATOM   2113  OE2 GLU A 273     -43.268  60.240  -9.428  1.00 83.66           O1-
ATOM   2114  N   LEU A 274     -46.218  59.333  -4.988  1.00 79.91           N  
ATOM   2115  CA  LEU A 274     -47.647  59.112  -4.797  1.00 79.91           C  
ATOM   2116  C   LEU A 274     -48.089  59.578  -3.413  1.00 79.91           C  
ATOM   2117  O   LEU A 274     -49.144  60.201  -3.271  1.00 79.91           O  
ATOM   2118  CB  LEU A 274     -47.991  57.632  -4.984  1.00 79.91           C  
ATOM   2119  CG  LEU A 274     -49.479  57.286  -5.060  1.00 79.91           C  
ATOM   2120  CD1 LEU A 274     -50.125  57.981  -6.254  1.00 79.91           C  
ATOM   2121  CD2 LEU A 274     -49.673  55.776  -5.145  1.00 79.91           C  
ATOM   2122  N   ALA A 275     -47.313  59.253  -2.452  1.00 80.16           N  
ATOM   2123  CA  ALA A 275     -47.609  59.711  -1.097  1.00 80.16           C  
ATOM   2124  C   ALA A 275     -47.713  61.233  -1.043  1.00 80.16           C  
ATOM   2125  O   ALA A 275     -48.626  61.778  -0.418  1.00 80.16           O  
ATOM   2126  CB  ALA A 275     -46.540  59.220  -0.124  1.00 80.16           C  
ATOM   2127  N   LEU A 276     -46.805  61.887  -1.724  1.00 85.52           N  
ATOM   2128  CA  LEU A 276     -46.792  63.346  -1.745  1.00 85.52           C  
ATOM   2129  C   LEU A 276     -47.994  63.889  -2.510  1.00 85.52           C  
ATOM   2130  O   LEU A 276     -48.537  64.939  -2.158  1.00 85.52           O  
ATOM   2131  CB  LEU A 276     -45.496  63.861  -2.375  1.00 85.52           C  
ATOM   2132  CG  LEU A 276     -44.220  63.674  -1.551  1.00 85.52           C  
ATOM   2133  CD1 LEU A 276     -43.007  64.159  -2.337  1.00 85.52           C  
ATOM   2134  CD2 LEU A 276     -44.331  64.411  -0.220  1.00 85.52           C  
ATOM   2135  N   GLU A 277     -48.455  63.169  -3.559  1.00 81.87           N  
ATOM   2136  CA  GLU A 277     -49.653  63.559  -4.297  1.00 81.87           C  
ATOM   2137  C   GLU A 277     -50.885  63.546  -3.396  1.00 81.87           C  
ATOM   2138  O   GLU A 277     -51.762  64.403  -3.521  1.00 81.87           O  
ATOM   2139  CB  GLU A 277     -49.870  62.636  -5.499  1.00 81.87           C  
ATOM   2140  CG  GLU A 277     -48.920  62.902  -6.657  1.00 81.87           C  
ATOM   2141  CD  GLU A 277     -49.171  62.001  -7.857  1.00 81.87           C  
ATOM   2142  OE1 GLU A 277     -48.392  62.063  -8.835  1.00 81.87           O  
ATOM   2143  OE2 GLU A 277     -50.154  61.228  -7.818  1.00 81.87           O1-
ATOM   2144  N   ILE A 278     -50.870  62.597  -2.492  1.00 77.41           N  
ATOM   2145  CA  ILE A 278     -51.970  62.488  -1.539  1.00 77.41           C  
ATOM   2146  C   ILE A 278     -51.966  63.697  -0.605  1.00 77.41           C  
ATOM   2147  O   ILE A 278     -53.012  64.302  -0.358  1.00 77.41           O  
ATOM   2148  CB  ILE A 278     -51.883  61.180  -0.722  1.00 77.41           C  
ATOM   2149  CG1 ILE A 278     -52.032  59.964  -1.643  1.00 77.41           C  
ATOM   2150  CG2 ILE A 278     -52.941  61.162   0.385  1.00 77.41           C  
ATOM   2151  CD1 ILE A 278     -51.749  58.632  -0.961  1.00 77.41           C  
ATOM   2152  N   VAL A 279     -50.767  64.055  -0.103  1.00 80.52           N  
ATOM   2153  CA  VAL A 279     -50.605  65.172   0.823  1.00 80.52           C  
ATOM   2154  C   VAL A 279     -50.997  66.476   0.131  1.00 80.52           C  
ATOM   2155  O   VAL A 279     -51.591  67.360   0.753  1.00 80.52           O  
ATOM   2156  CB  VAL A 279     -49.155  65.264   1.352  1.00 80.52           C  
ATOM   2157  CG1 VAL A 279     -48.970  66.521   2.200  1.00 80.52           C  
ATOM   2158  CG2 VAL A 279     -48.801  64.015   2.156  1.00 80.52           C  
ATOM   2159  N   GLN A 280     -50.698  66.553  -1.182  1.00 81.70           N  
ATOM   2160  CA  GLN A 280     -50.958  67.759  -1.959  1.00 81.70           C  
ATOM   2161  C   GLN A 280     -52.448  68.090  -1.980  1.00 81.70           C  
ATOM   2162  O   GLN A 280     -52.830  69.251  -2.139  1.00 81.70           O  
ATOM   2163  CB  GLN A 280     -50.435  67.603  -3.388  1.00 81.70           C  
ATOM   2164  CG  GLN A 280     -50.581  68.858  -4.237  1.00 81.70           C  
ATOM   2165  CD  GLN A 280     -50.046  68.678  -5.646  1.00 81.70           C  
ATOM   2166  NE2 GLN A 280     -49.833  69.788  -6.345  1.00 81.70           N  
ATOM   2167  OE1 GLN A 280     -49.827  67.551  -6.102  1.00 81.70           O  
ATOM   2168  N   GLN A 281     -53.287  67.133  -1.812  1.00 77.78           N  
ATOM   2169  CA  GLN A 281     -54.729  67.349  -1.864  1.00 77.78           C  
ATOM   2170  C   GLN A 281     -55.247  67.920  -0.547  1.00 77.78           C  
ATOM   2171  O   GLN A 281     -56.400  68.351  -0.462  1.00 77.78           O  
ATOM   2172  CB  GLN A 281     -55.456  66.045  -2.194  1.00 77.78           C  
ATOM   2173  CG  GLN A 281     -55.141  65.499  -3.579  1.00 77.78           C  
ATOM   2174  CD  GLN A 281     -56.110  64.416  -4.018  1.00 77.78           C  
ATOM   2175  NE2 GLN A 281     -55.930  63.918  -5.237  1.00 77.78           N  
ATOM   2176  OE1 GLN A 281     -57.011  64.030  -3.267  1.00 77.78           O  
ATOM   2177  N   LEU A 282     -54.315  67.942   0.486  1.00 78.17           N  
ATOM   2178  CA  LEU A 282     -54.713  68.422   1.804  1.00 78.17           C  
ATOM   2179  C   LEU A 282     -53.872  69.624   2.223  1.00 78.17           C  
ATOM   2180  O   LEU A 282     -52.646  69.530   2.303  1.00 78.17           O  
ATOM   2181  CB  LEU A 282     -54.582  67.306   2.843  1.00 78.17           C  
ATOM   2182  CG  LEU A 282     -55.413  66.046   2.594  1.00 78.17           C  
ATOM   2183  CD1 LEU A 282     -54.980  64.929   3.536  1.00 78.17           C  
ATOM   2184  CD2 LEU A 282     -56.900  66.344   2.759  1.00 78.17           C  
ATOM   2185  N   PRO A 283     -54.564  70.757   2.301  1.00 76.88           N  
ATOM   2186  CA  PRO A 283     -53.795  71.910   2.775  1.00 76.88           C  
ATOM   2187  C   PRO A 283     -53.444  71.815   4.258  1.00 76.88           C  
ATOM   2188  O   PRO A 283     -54.260  72.167   5.114  1.00 76.88           O  
ATOM   2189  CB  PRO A 283     -54.731  73.092   2.510  1.00 76.88           C  
ATOM   2190  CG  PRO A 283     -56.104  72.501   2.521  1.00 76.88           C  
ATOM   2191  CD  PRO A 283     -56.005  71.056   2.121  1.00 76.88           C  
ATOM   2192  N   ASP A 284     -52.451  70.977   4.582  1.00 82.90           N  
ATOM   2193  CA  ASP A 284     -52.038  70.845   5.977  1.00 82.90           C  
ATOM   2194  C   ASP A 284     -50.559  71.186   6.145  1.00 82.90           C  
ATOM   2195  O   ASP A 284     -49.700  70.578   5.505  1.00 82.90           O  
ATOM   2196  CB  ASP A 284     -52.313  69.429   6.486  1.00 82.90           C  
ATOM   2197  CG  ASP A 284     -52.033  69.267   7.970  1.00 82.90           C  
ATOM   2198  OD1 ASP A 284     -50.854  69.114   8.355  1.00 82.90           O  
ATOM   2199  OD2 ASP A 284     -53.000  69.290   8.761  1.00 82.90           O1-
ATOM   2200  N   THR A 285     -50.324  72.210   7.081  1.00 82.33           N  
ATOM   2201  CA  THR A 285     -48.981  72.729   7.318  1.00 82.33           C  
ATOM   2202  C   THR A 285     -48.064  71.633   7.852  1.00 82.33           C  
ATOM   2203  O   THR A 285     -46.911  71.520   7.430  1.00 82.33           O  
ATOM   2204  CB  THR A 285     -49.005  73.909   8.306  1.00 82.33           C  
ATOM   2205  CG2 THR A 285     -47.614  74.510   8.479  1.00 82.33           C  
ATOM   2206  OG1 THR A 285     -49.893  74.921   7.811  1.00 82.33           O  
ATOM   2207  N   GLU A 286     -48.506  70.782   8.807  1.00 86.68           N  
ATOM   2208  CA  GLU A 286     -47.692  69.719   9.387  1.00 86.68           C  
ATOM   2209  C   GLU A 286     -47.315  68.678   8.336  1.00 86.68           C  
ATOM   2210  O   GLU A 286     -46.173  68.212   8.299  1.00 86.68           O  
ATOM   2211  CB  GLU A 286     -48.429  69.049  10.550  1.00 86.68           C  
ATOM   2212  CG  GLU A 286     -48.539  69.922  11.791  1.00 86.68           C  
ATOM   2213  CD  GLU A 286     -49.161  69.203  12.978  1.00 86.68           C  
ATOM   2214  OE1 GLU A 286     -48.989  69.667  14.127  1.00 86.68           O  
ATOM   2215  OE2 GLU A 286     -49.823  68.165  12.755  1.00 86.68           O1-
ATOM   2216  N   LEU A 287     -48.243  68.352   7.467  1.00 87.20           N  
ATOM   2217  CA  LEU A 287     -47.999  67.407   6.383  1.00 87.20           C  
ATOM   2218  C   LEU A 287     -46.993  67.970   5.386  1.00 87.20           C  
ATOM   2219  O   LEU A 287     -46.126  67.244   4.894  1.00 87.20           O  
ATOM   2220  CB  LEU A 287     -49.308  67.063   5.666  1.00 87.20           C  
ATOM   2221  CG  LEU A 287     -50.335  66.267   6.474  1.00 87.20           C  
ATOM   2222  CD1 LEU A 287     -51.609  66.068   5.661  1.00 87.20           C  
ATOM   2223  CD2 LEU A 287     -49.752  64.925   6.905  1.00 87.20           C  
ATOM   2224  N   ALA A 288     -47.105  69.222   5.137  1.00 85.59           N  
ATOM   2225  CA  ALA A 288     -46.161  69.892   4.247  1.00 85.59           C  
ATOM   2226  C   ALA A 288     -44.739  69.813   4.796  1.00 85.59           C  
ATOM   2227  O   ALA A 288     -43.789  69.576   4.045  1.00 85.59           O  
ATOM   2228  CB  ALA A 288     -46.567  71.349   4.041  1.00 85.59           C  
ATOM   2229  N   LYS A 289     -44.565  69.932   6.115  1.00 87.38           N  
ATOM   2230  CA  LYS A 289     -43.260  69.840   6.762  1.00 87.38           C  
ATOM   2231  C   LYS A 289     -42.667  68.443   6.609  1.00 87.38           C  
ATOM   2232  O   LYS A 289     -41.479  68.296   6.315  1.00 87.38           O  
ATOM   2233  CB  LYS A 289     -43.369  70.204   8.244  1.00 87.38           C  
ATOM   2234  CG  LYS A 289     -43.531  71.695   8.505  1.00 87.38           C  
ATOM   2235  CD  LYS A 289     -43.573  71.999   9.997  1.00 87.38           C  
ATOM   2236  CE  LYS A 289     -43.809  73.480  10.259  1.00 87.38           C  
ATOM   2237  NZ  LYS A 289     -43.886  73.779  11.721  1.00 87.38           N1+
ATOM   2238  N   GLU A 290     -43.552  67.547   6.804  1.00 89.03           N  
ATOM   2239  CA  GLU A 290     -43.098  66.169   6.648  1.00 89.03           C  
ATOM   2240  C   GLU A 290     -42.709  65.875   5.203  1.00 89.03           C  
ATOM   2241  O   GLU A 290     -41.726  65.177   4.948  1.00 89.03           O  
ATOM   2242  CB  GLU A 290     -44.180  65.190   7.111  1.00 89.03           C  
ATOM   2243  CG  GLU A 290     -44.383  65.165   8.620  1.00 89.03           C  
ATOM   2244  CD  GLU A 290     -45.313  64.056   9.082  1.00 89.03           C  
ATOM   2245  OE1 GLU A 290     -45.728  64.063  10.263  1.00 89.03           O  
ATOM   2246  OE2 GLU A 290     -45.632  63.171   8.256  1.00 89.03           O1-
ATOM   2247  N   ALA A 291     -43.510  66.413   4.244  1.00 86.98           N  
ATOM   2248  CA  ALA A 291     -43.203  66.258   2.824  1.00 86.98           C  
ATOM   2249  C   ALA A 291     -41.829  66.834   2.494  1.00 86.98           C  
ATOM   2250  O   ALA A 291     -41.061  66.231   1.740  1.00 86.98           O  
ATOM   2251  CB  ALA A 291     -44.277  66.930   1.971  1.00 86.98           C  
ATOM   2252  N   LEU A 292     -41.506  67.971   3.046  1.00 86.79           N  
ATOM   2253  CA  LEU A 292     -40.214  68.611   2.824  1.00 86.79           C  
ATOM   2254  C   LEU A 292     -39.081  67.756   3.380  1.00 86.79           C  
ATOM   2255  O   LEU A 292     -38.025  67.634   2.756  1.00 86.79           O  
ATOM   2256  CB  LEU A 292     -40.186  69.999   3.468  1.00 86.79           C  
ATOM   2257  CG  LEU A 292     -40.957  71.101   2.740  1.00 86.79           C  
ATOM   2258  CD1 LEU A 292     -40.961  72.381   3.569  1.00 86.79           C  
ATOM   2259  CD2 LEU A 292     -40.356  71.352   1.361  1.00 86.79           C  
ATOM   2260  N   LYS A 293     -39.277  67.132   4.525  1.00 88.30           N  
ATOM   2261  CA  LYS A 293     -38.273  66.257   5.124  1.00 88.30           C  
ATOM   2262  C   LYS A 293     -37.978  65.062   4.223  1.00 88.30           C  
ATOM   2263  O   LYS A 293     -36.817  64.693   4.031  1.00 88.30           O  
ATOM   2264  CB  LYS A 293     -38.733  65.775   6.501  1.00 88.30           C  
ATOM   2265  CG  LYS A 293     -38.672  66.844   7.582  1.00 88.30           C  
ATOM   2266  CD  LYS A 293     -39.082  66.288   8.940  1.00 88.30           C  
ATOM   2267  CE  LYS A 293     -39.115  67.378  10.003  1.00 88.30           C  
ATOM   2268  NZ  LYS A 293     -39.564  66.848  11.326  1.00 88.30           N1+
ATOM   2269  N   LEU A 294     -39.049  64.521   3.673  1.00 87.09           N  
ATOM   2270  CA  LEU A 294     -38.919  63.381   2.771  1.00 87.09           C  
ATOM   2271  C   LEU A 294     -38.152  63.771   1.512  1.00 87.09           C  
ATOM   2272  O   LEU A 294     -37.283  63.026   1.055  1.00 87.09           O  
ATOM   2273  CB  LEU A 294     -40.298  62.835   2.393  1.00 87.09           C  
ATOM   2274  CG  LEU A 294     -41.013  62.002   3.459  1.00 87.09           C  
ATOM   2275  CD1 LEU A 294     -42.465  61.762   3.060  1.00 87.09           C  
ATOM   2276  CD2 LEU A 294     -40.288  60.678   3.678  1.00 87.09           C  
ATOM   2277  N   ALA A 295     -38.478  64.916   0.986  1.00 86.90           N  
ATOM   2278  CA  ALA A 295     -37.803  65.431  -0.203  1.00 86.90           C  
ATOM   2279  C   ALA A 295     -36.321  65.668   0.066  1.00 86.90           C  
ATOM   2280  O   ALA A 295     -35.479  65.422  -0.801  1.00 86.90           O  
ATOM   2281  CB  ALA A 295     -38.469  66.722  -0.674  1.00 86.90           C  
ATOM   2282  N   LYS A 296     -35.996  66.116   1.255  1.00 85.88           N  
ATOM   2283  CA  LYS A 296     -34.602  66.334   1.633  1.00 85.88           C  
ATOM   2284  C   LYS A 296     -33.817  65.026   1.618  1.00 85.88           C  
ATOM   2285  O   LYS A 296     -32.669  64.989   1.173  1.00 85.88           O  
ATOM   2286  CB  LYS A 296     -34.515  66.981   3.016  1.00 85.88           C  
ATOM   2287  CG  LYS A 296     -34.760  68.483   3.014  1.00 85.88           C  
ATOM   2288  CD  LYS A 296     -34.598  69.077   4.407  1.00 85.88           C  
ATOM   2289  CE  LYS A 296     -34.939  70.561   4.425  1.00 85.88           C  
ATOM   2290  NZ  LYS A 296     -34.811  71.142   5.795  1.00 85.88           N1+
ATOM   2291  N   GLU A 297     -34.499  64.060   2.039  1.00 86.59           N  
ATOM   2292  CA  GLU A 297     -33.869  62.742   2.026  1.00 86.59           C  
ATOM   2293  C   GLU A 297     -33.729  62.211   0.602  1.00 86.59           C  
ATOM   2294  O   GLU A 297     -32.711  61.611   0.255  1.00 86.59           O  
ATOM   2295  CB  GLU A 297     -34.669  61.756   2.880  1.00 86.59           C  
ATOM   2296  CG  GLU A 297     -34.561  62.010   4.376  1.00 86.59           C  
ATOM   2297  CD  GLU A 297     -35.321  60.993   5.213  1.00 86.59           C  
ATOM   2298  OE1 GLU A 297     -35.331  61.118   6.459  1.00 86.59           O  
ATOM   2299  OE2 GLU A 297     -35.909  60.062   4.619  1.00 86.59           O1-
ATOM   2300  N   ALA A 298     -34.721  62.490  -0.203  1.00 83.23           N  
ATOM   2301  CA  ALA A 298     -34.760  62.005  -1.579  1.00 83.23           C  
ATOM   2302  C   ALA A 298     -33.671  62.659  -2.424  1.00 83.23           C  
ATOM   2303  O   ALA A 298     -33.095  62.022  -3.308  1.00 83.23           O  
ATOM   2304  CB  ALA A 298     -36.134  62.259  -2.194  1.00 83.23           C  
ATOM   2305  N   VAL A 299     -33.393  63.939  -2.184  1.00 81.10           N  
ATOM   2306  CA  VAL A 299     -32.461  64.710  -3.000  1.00 81.10           C  
ATOM   2307  C   VAL A 299     -31.050  64.146  -2.845  1.00 81.10           C  
ATOM   2308  O   VAL A 299     -30.188  64.369  -3.697  1.00 81.10           O  
ATOM   2309  CB  VAL A 299     -32.480  66.208  -2.622  1.00 81.10           C  
ATOM   2310  CG1 VAL A 299     -31.655  66.457  -1.359  1.00 81.10           C  
ATOM   2311  CG2 VAL A 299     -31.959  67.057  -3.779  1.00 81.10           C  
ATOM   2312  N   LYS A 300     -30.795  63.329  -1.775  1.00 80.51           N  
ATOM   2313  CA  LYS A 300     -29.491  62.704  -1.579  1.00 80.51           C  
ATOM   2314  C   LYS A 300     -29.254  61.593  -2.598  1.00 80.51           C  
ATOM   2315  O   LYS A 300     -28.111  61.199  -2.841  1.00 80.51           O  
ATOM   2316  CB  LYS A 300     -29.370  62.147  -0.159  1.00 80.51           C  
ATOM   2317  CG  LYS A 300     -29.353  63.213   0.925  1.00 80.51           C  
ATOM   2318  CD  LYS A 300     -29.204  62.599   2.311  1.00 80.51           C  
ATOM   2319  CE  LYS A 300     -29.233  63.663   3.401  1.00 80.51           C  
ATOM   2320  NZ  LYS A 300     -29.127  63.061   4.765  1.00 80.51           N1+
ATOM   2321  N   SER A 301     -30.306  61.237  -3.271  1.00 73.30           N  
ATOM   2322  CA  SER A 301     -30.226  60.187  -4.282  1.00 73.30           C  
ATOM   2323  C   SER A 301     -29.830  60.756  -5.640  1.00 73.30           C  
ATOM   2324  O   SER A 301     -30.100  61.923  -5.934  1.00 73.30           O  
ATOM   2325  CB  SER A 301     -31.564  59.453  -4.398  1.00 73.30           C  
ATOM   2326  OG  SER A 301     -31.558  58.573  -5.508  1.00 73.30           O  
ATOM   2327  N   THR A 302     -28.964  60.065  -6.432  1.00 69.27           N  
ATOM   2328  CA  THR A 302     -28.509  60.523  -7.739  1.00 69.27           C  
ATOM   2329  C   THR A 302     -29.573  60.265  -8.803  1.00 69.27           C  
ATOM   2330  O   THR A 302     -29.441  60.717  -9.942  1.00 69.27           O  
ATOM   2331  CB  THR A 302     -27.195  59.830  -8.146  1.00 69.27           C  
ATOM   2332  CG2 THR A 302     -26.051  60.235  -7.221  1.00 69.27           C  
ATOM   2333  OG1 THR A 302     -27.369  58.410  -8.079  1.00 69.27           O  
ATOM   2334  N   ASP A 303     -30.755  59.766  -8.432  1.00 72.94           N  
ATOM   2335  CA  ASP A 303     -31.804  59.389  -9.373  1.00 72.94           C  
ATOM   2336  C   ASP A 303     -32.604  60.611  -9.823  1.00 72.94           C  
ATOM   2337  O   ASP A 303     -32.906  61.492  -9.017  1.00 72.94           O  
ATOM   2338  CB  ASP A 303     -32.739  58.352  -8.748  1.00 72.94           C  
ATOM   2339  CG  ASP A 303     -33.599  57.632  -9.773  1.00 72.94           C  
ATOM   2340  OD1 ASP A 303     -34.244  58.305 -10.606  1.00 72.94           O  
ATOM   2341  OD2 ASP A 303     -33.633  56.384  -9.746  1.00 72.94           O1-
ATOM   2342  N   SER A 304     -32.862  60.702 -11.146  1.00 71.69           N  
ATOM   2343  CA  SER A 304     -33.638  61.793 -11.727  1.00 71.69           C  
ATOM   2344  C   SER A 304     -35.030  61.872 -11.109  1.00 71.69           C  
ATOM   2345  O   SER A 304     -35.624  62.950 -11.039  1.00 71.69           O  
ATOM   2346  CB  SER A 304     -33.752  61.622 -13.242  1.00 71.69           C  
ATOM   2347  OG  SER A 304     -34.405  60.405 -13.562  1.00 71.69           O  
ATOM   2348  N   GLU A 305     -35.552  60.694 -10.595  1.00 79.72           N  
ATOM   2349  CA  GLU A 305     -36.865  60.622  -9.963  1.00 79.72           C  
ATOM   2350  C   GLU A 305     -36.889  61.399  -8.650  1.00 79.72           C  
ATOM   2351  O   GLU A 305     -37.940  61.886  -8.229  1.00 79.72           O  
ATOM   2352  CB  GLU A 305     -37.266  59.165  -9.719  1.00 79.72           C  
ATOM   2353  CG  GLU A 305     -37.556  58.385 -10.993  1.00 79.72           C  
ATOM   2354  CD  GLU A 305     -38.776  58.895 -11.744  1.00 79.72           C  
ATOM   2355  OE1 GLU A 305     -38.807  58.792 -12.992  1.00 79.72           O  
ATOM   2356  OE2 GLU A 305     -39.707  59.402 -11.080  1.00 79.72           O1-
ATOM   2357  N   ALA A 306     -35.716  61.630  -8.032  1.00 80.24           N  
ATOM   2358  CA  ALA A 306     -35.589  62.378  -6.784  1.00 80.24           C  
ATOM   2359  C   ALA A 306     -36.014  63.832  -6.972  1.00 80.24           C  
ATOM   2360  O   ALA A 306     -36.650  64.417  -6.091  1.00 80.24           O  
ATOM   2361  CB  ALA A 306     -34.155  62.309  -6.265  1.00 80.24           C  
ATOM   2362  N   LEU A 307     -35.769  64.389  -8.175  1.00 81.33           N  
ATOM   2363  CA  LEU A 307     -36.120  65.778  -8.453  1.00 81.33           C  
ATOM   2364  C   LEU A 307     -37.631  65.942  -8.581  1.00 81.33           C  
ATOM   2365  O   LEU A 307     -38.185  66.969  -8.184  1.00 81.33           O  
ATOM   2366  CB  LEU A 307     -35.433  66.259  -9.733  1.00 81.33           C  
ATOM   2367  CG  LEU A 307     -33.934  66.548  -9.630  1.00 81.33           C  
ATOM   2368  CD1 LEU A 307     -33.356  66.843 -11.010  1.00 81.33           C  
ATOM   2369  CD2 LEU A 307     -33.679  67.712  -8.678  1.00 81.33           C  
ATOM   2370  N   LYS A 308     -38.343  64.880  -9.121  1.00 81.49           N  
ATOM   2371  CA  LYS A 308     -39.800  64.894  -9.197  1.00 81.49           C  
ATOM   2372  C   LYS A 308     -40.423  64.939  -7.805  1.00 81.49           C  
ATOM   2373  O   LYS A 308     -41.415  65.637  -7.585  1.00 81.49           O  
ATOM   2374  CB  LYS A 308     -40.309  63.669  -9.959  1.00 81.49           C  
ATOM   2375  CG  LYS A 308     -40.064  63.728 -11.460  1.00 81.49           C  
ATOM   2376  CD  LYS A 308     -40.661  62.521 -12.172  1.00 81.49           C  
ATOM   2377  CE  LYS A 308     -40.358  62.545 -13.664  1.00 81.49           C  
ATOM   2378  NZ  LYS A 308     -40.905  61.342 -14.359  1.00 81.49           N1+
ATOM   2379  N   VAL A 309     -39.789  64.221  -6.866  1.00 83.82           N  
ATOM   2380  CA  VAL A 309     -40.232  64.216  -5.476  1.00 83.82           C  
ATOM   2381  C   VAL A 309     -40.078  65.613  -4.879  1.00 83.82           C  
ATOM   2382  O   VAL A 309     -40.985  66.112  -4.209  1.00 83.82           O  
ATOM   2383  CB  VAL A 309     -39.445  63.186  -4.633  1.00 83.82           C  
ATOM   2384  CG1 VAL A 309     -39.793  63.321  -3.152  1.00 83.82           C  
ATOM   2385  CG2 VAL A 309     -39.729  61.768  -5.125  1.00 83.82           C  
ATOM   2386  N   VAL A 310     -38.946  66.232  -5.190  1.00 84.82           N  
ATOM   2387  CA  VAL A 310     -38.685  67.591  -4.726  1.00 84.82           C  
ATOM   2388  C   VAL A 310     -39.728  68.544  -5.306  1.00 84.82           C  
ATOM   2389  O   VAL A 310     -40.297  69.366  -4.583  1.00 84.82           O  
ATOM   2390  CB  VAL A 310     -37.264  68.059  -5.111  1.00 84.82           C  
ATOM   2391  CG1 VAL A 310     -37.073  69.537  -4.777  1.00 84.82           C  
ATOM   2392  CG2 VAL A 310     -36.212  67.208  -4.401  1.00 84.82           C  
ATOM   2393  N   TYR A 311     -39.955  68.386  -6.547  1.00 85.64           N  
ATOM   2394  CA  TYR A 311     -40.934  69.226  -7.226  1.00 85.64           C  
ATOM   2395  C   TYR A 311     -42.303  69.114  -6.565  1.00 85.64           C  
ATOM   2396  O   TYR A 311     -42.935  70.127  -6.257  1.00 85.64           O  
ATOM   2397  CB  TYR A 311     -41.036  68.844  -8.706  1.00 85.64           C  
ATOM   2398  CG  TYR A 311     -42.077  69.629  -9.466  1.00 85.64           C  
ATOM   2399  CD1 TYR A 311     -43.359  69.119  -9.659  1.00 85.64           C  
ATOM   2400  CD2 TYR A 311     -41.782  70.882  -9.992  1.00 85.64           C  
ATOM   2401  CE1 TYR A 311     -44.321  69.838 -10.359  1.00 85.64           C  
ATOM   2402  CE2 TYR A 311     -42.737  71.610 -10.695  1.00 85.64           C  
ATOM   2403  CZ  TYR A 311     -44.002  71.081 -10.872  1.00 85.64           C  
ATOM   2404  OH  TYR A 311     -44.951  71.797 -11.567  1.00 85.64           O  
ATOM   2405  N   LEU A 312     -42.765  67.946  -6.292  1.00 85.95           N  
ATOM   2406  CA  LEU A 312     -44.077  67.716  -5.695  1.00 85.95           C  
ATOM   2407  C   LEU A 312     -44.136  68.281  -4.280  1.00 85.95           C  
ATOM   2408  O   LEU A 312     -45.137  68.888  -3.891  1.00 85.95           O  
ATOM   2409  CB  LEU A 312     -44.402  66.221  -5.675  1.00 85.95           C  
ATOM   2410  CG  LEU A 312     -44.861  65.608  -7.000  1.00 85.95           C  
ATOM   2411  CD1 LEU A 312     -44.816  64.085  -6.923  1.00 85.95           C  
ATOM   2412  CD2 LEU A 312     -46.263  66.090  -7.356  1.00 85.95           C  
ATOM   2413  N   ALA A 313     -43.092  68.139  -3.559  1.00 86.41           N  
ATOM   2414  CA  ALA A 313     -43.028  68.684  -2.205  1.00 86.41           C  
ATOM   2415  C   ALA A 313     -43.149  70.205  -2.221  1.00 86.41           C  
ATOM   2416  O   ALA A 313     -43.857  70.786  -1.394  1.00 86.41           O  
ATOM   2417  CB  ALA A 313     -41.729  68.263  -1.523  1.00 86.41           C  
ATOM   2418  N   LEU A 314     -42.486  70.792  -3.174  1.00 86.25           N  
ATOM   2419  CA  LEU A 314     -42.537  72.244  -3.301  1.00 86.25           C  
ATOM   2420  C   LEU A 314     -43.936  72.707  -3.688  1.00 86.25           C  
ATOM   2421  O   LEU A 314     -44.414  73.734  -3.199  1.00 86.25           O  
ATOM   2422  CB  LEU A 314     -41.521  72.727  -4.340  1.00 86.25           C  
ATOM   2423  CG  LEU A 314     -40.045  72.597  -3.957  1.00 86.25           C  
ATOM   2424  CD1 LEU A 314     -39.157  73.026  -5.121  1.00 86.25           C  
ATOM   2425  CD2 LEU A 314     -39.742  73.424  -2.713  1.00 86.25           C  
ATOM   2426  N   ARG A 315     -44.619  71.970  -4.515  1.00 85.79           N  
ATOM   2427  CA  ARG A 315     -45.990  72.283  -4.903  1.00 85.79           C  
ATOM   2428  C   ARG A 315     -46.921  72.252  -3.696  1.00 85.79           C  
ATOM   2429  O   ARG A 315     -47.836  73.072  -3.588  1.00 85.79           O  
ATOM   2430  CB  ARG A 315     -46.484  71.304  -5.970  1.00 85.79           C  
ATOM   2431  CG  ARG A 315     -47.710  71.787  -6.728  1.00 85.79           C  
ATOM   2432  CD  ARG A 315     -48.009  70.908  -7.935  1.00 85.79           C  
ATOM   2433  NE  ARG A 315     -49.161  71.399  -8.687  1.00 85.79           N  
ATOM   2434  CZ  ARG A 315     -49.539  70.942  -9.877  1.00 85.79           C  
ATOM   2435  NH1 ARG A 315     -48.862  69.970 -10.478  1.00 85.79           N1+
ATOM   2436  NH2 ARG A 315     -50.603  71.461 -10.473  1.00 85.79           N  
ATOM   2437  N   ILE A 316     -46.680  71.314  -2.856  1.00 84.39           N  
ATOM   2438  CA  ILE A 316     -47.465  71.197  -1.632  1.00 84.39           C  
ATOM   2439  C   ILE A 316     -47.283  72.451  -0.781  1.00 84.39           C  
ATOM   2440  O   ILE A 316     -48.259  73.019  -0.284  1.00 84.39           O  
ATOM   2441  CB  ILE A 316     -47.071  69.939  -0.825  1.00 84.39           C  
ATOM   2442  CG1 ILE A 316     -47.436  68.670  -1.603  1.00 84.39           C  
ATOM   2443  CG2 ILE A 316     -47.741  69.950   0.552  1.00 84.39           C  
ATOM   2444  CD1 ILE A 316     -46.843  67.395  -1.021  1.00 84.39           C  
ATOM   2445  N   VAL A 317     -46.056  72.936  -0.646  1.00 83.54           N  
ATOM   2446  CA  VAL A 317     -45.727  74.115   0.148  1.00 83.54           C  
ATOM   2447  C   VAL A 317     -46.319  75.361  -0.508  1.00 83.54           C  
ATOM   2448  O   VAL A 317     -46.762  76.282   0.183  1.00 83.54           O  
ATOM   2449  CB  VAL A 317     -44.200  74.277   0.319  1.00 83.54           C  
ATOM   2450  CG1 VAL A 317     -43.872  75.593   1.022  1.00 83.54           C  
ATOM   2451  CG2 VAL A 317     -43.622  73.094   1.094  1.00 83.54           C  
ATOM   2452  N   GLN A 318     -46.383  75.357  -1.844  1.00 82.14           N  
ATOM   2453  CA  GLN A 318     -46.889  76.495  -2.607  1.00 82.14           C  
ATOM   2454  C   GLN A 318     -48.348  76.781  -2.265  1.00 82.14           C  
ATOM   2455  O   GLN A 318     -48.815  77.913  -2.412  1.00 82.14           O  
ATOM   2456  CB  GLN A 318     -46.741  76.244  -4.108  1.00 82.14           C  
ATOM   2457  CG  GLN A 318     -47.191  77.413  -4.974  1.00 82.14           C  
ATOM   2458  CD  GLN A 318     -47.112  77.108  -6.458  1.00 82.14           C  
ATOM   2459  NE2 GLN A 318     -46.943  78.148  -7.268  1.00 82.14           N  
ATOM   2460  OE1 GLN A 318     -47.201  75.949  -6.873  1.00 82.14           O  
ATOM   2461  N   GLN A 319     -49.024  75.828  -1.806  1.00 80.26           N  
ATOM   2462  CA  GLN A 319     -50.446  75.983  -1.523  1.00 80.26           C  
ATOM   2463  C   GLN A 319     -50.669  76.611  -0.150  1.00 80.26           C  
ATOM   2464  O   GLN A 319     -51.793  76.979   0.194  1.00 80.26           O  
ATOM   2465  CB  GLN A 319     -51.160  74.633  -1.605  1.00 80.26           C  
ATOM   2466  CG  GLN A 319     -51.164  74.022  -3.000  1.00 80.26           C  
ATOM   2467  CD  GLN A 319     -51.860  72.674  -3.049  1.00 80.26           C  
ATOM   2468  NE2 GLN A 319     -51.925  72.084  -4.238  1.00 80.26           N  
ATOM   2469  OE1 GLN A 319     -52.332  72.167  -2.027  1.00 80.26           O  
ATOM   2470  N   LEU A 320     -49.513  76.805   0.608  1.00 77.00           N  
ATOM   2471  CA  LEU A 320     -49.621  77.342   1.960  1.00 77.00           C  
ATOM   2472  C   LEU A 320     -48.819  78.631   2.100  1.00 77.00           C  
ATOM   2473  O   LEU A 320     -47.655  78.690   1.695  1.00 77.00           O  
ATOM   2474  CB  LEU A 320     -49.137  76.312   2.985  1.00 77.00           C  
ATOM   2475  CG  LEU A 320     -49.863  74.967   2.990  1.00 77.00           C  
ATOM   2476  CD1 LEU A 320     -49.110  73.961   3.854  1.00 77.00           C  
ATOM   2477  CD2 LEU A 320     -51.297  75.134   3.481  1.00 77.00           C  
ATOM   2478  N   PRO A 321     -49.502  79.697   2.508  1.00 73.14           N  
ATOM   2479  CA  PRO A 321     -48.762  80.943   2.720  1.00 73.14           C  
ATOM   2480  C   PRO A 321     -47.966  80.941   4.022  1.00 73.14           C  
ATOM   2481  O   PRO A 321     -48.418  81.494   5.028  1.00 73.14           O  
ATOM   2482  CB  PRO A 321     -49.863  82.005   2.755  1.00 73.14           C  
ATOM   2483  CG  PRO A 321     -51.073  81.286   3.257  1.00 73.14           C  
ATOM   2484  CD  PRO A 321     -50.979  79.846   2.842  1.00 73.14           C  
ATOM   2485  N   ASP A 322     -47.001  79.974   4.152  1.00 78.55           N  
ATOM   2486  CA  ASP A 322     -46.212  79.907   5.378  1.00 78.55           C  
ATOM   2487  C   ASP A 322     -44.754  80.277   5.115  1.00 78.55           C  
ATOM   2488  O   ASP A 322     -44.080  79.631   4.310  1.00 78.55           O  
ATOM   2489  CB  ASP A 322     -46.297  78.510   5.995  1.00 78.55           C  
ATOM   2490  CG  ASP A 322     -45.632  78.421   7.357  1.00 78.55           C  
ATOM   2491  OD1 ASP A 322     -44.384  78.413   7.427  1.00 78.55           O  
ATOM   2492  OD2 ASP A 322     -46.363  78.357   8.370  1.00 78.55           O1-
ATOM   2493  N   THR A 323     -44.293  81.410   5.885  1.00 75.94           N  
ATOM   2494  CA  THR A 323     -42.957  81.965   5.702  1.00 75.94           C  
ATOM   2495  C   THR A 323     -41.889  80.940   6.072  1.00 75.94           C  
ATOM   2496  O   THR A 323     -40.881  80.807   5.375  1.00 75.94           O  
ATOM   2497  CB  THR A 323     -42.763  83.241   6.543  1.00 75.94           C  
ATOM   2498  CG2 THR A 323     -41.400  83.872   6.276  1.00 75.94           C  
ATOM   2499  OG1 THR A 323     -43.788  84.185   6.213  1.00 75.94           O  
ATOM   2500  N   GLU A 324     -42.057  80.175   7.170  1.00 83.42           N  
ATOM   2501  CA  GLU A 324     -41.085  79.176   7.606  1.00 83.42           C  
ATOM   2502  C   GLU A 324     -40.950  78.054   6.582  1.00 83.42           C  
ATOM   2503  O   GLU A 324     -39.840  77.608   6.285  1.00 83.42           O  
ATOM   2504  CB  GLU A 324     -41.480  78.600   8.969  1.00 83.42           C  
ATOM   2505  CG  GLU A 324     -41.275  79.566  10.127  1.00 83.42           C  
ATOM   2506  CD  GLU A 324     -41.622  78.963  11.479  1.00 83.42           C  
ATOM   2507  OE1 GLU A 324     -41.455  79.651  12.511  1.00 83.42           O  
ATOM   2508  OE2 GLU A 324     -42.064  77.793  11.506  1.00 83.42           O1-
ATOM   2509  N   LEU A 325     -42.099  77.625   5.983  1.00 84.75           N  
ATOM   2510  CA  LEU A 325     -42.104  76.602   4.943  1.00 84.75           C  
ATOM   2511  C   LEU A 325     -41.393  77.099   3.689  1.00 84.75           C  
ATOM   2512  O   LEU A 325     -40.656  76.347   3.047  1.00 84.75           O  
ATOM   2513  CB  LEU A 325     -43.538  76.190   4.602  1.00 84.75           C  
ATOM   2514  CG  LEU A 325     -44.283  75.382   5.667  1.00 84.75           C  
ATOM   2515  CD1 LEU A 325     -45.723  75.135   5.233  1.00 84.75           C  
ATOM   2516  CD2 LEU A 325     -43.566  74.063   5.936  1.00 84.75           C  
ATOM   2517  N   ALA A 326     -41.575  78.342   3.415  1.00 79.30           N  
ATOM   2518  CA  ALA A 326     -40.923  78.952   2.259  1.00 79.30           C  
ATOM   2519  C   ALA A 326     -39.405  78.934   2.413  1.00 79.30           C  
ATOM   2520  O   ALA A 326     -38.681  78.649   1.457  1.00 79.30           O  
ATOM   2521  CB  ALA A 326     -41.418  80.383   2.061  1.00 79.30           C  
ATOM   2522  N   ARG A 327     -38.964  79.138   3.622  1.00 83.75           N  
ATOM   2523  CA  ARG A 327     -37.533  79.116   3.904  1.00 83.75           C  
ATOM   2524  C   ARG A 327     -36.955  77.720   3.700  1.00 83.75           C  
ATOM   2525  O   ARG A 327     -35.915  77.561   3.056  1.00 83.75           O  
ATOM   2526  CB  ARG A 327     -37.258  79.593   5.332  1.00 83.75           C  
ATOM   2527  CG  ARG A 327     -35.783  79.764   5.652  1.00 83.75           C  
ATOM   2528  CD  ARG A 327     -35.564  80.199   7.094  1.00 83.75           C  
ATOM   2529  NE  ARG A 327     -35.809  81.628   7.270  1.00 83.75           N  
ATOM   2530  CZ  ARG A 327     -35.974  82.230   8.444  1.00 83.75           C  
ATOM   2531  NH1 ARG A 327     -35.921  81.536   9.575  1.00 83.75           N1+
ATOM   2532  NH2 ARG A 327     -36.192  83.536   8.490  1.00 83.75           N  
ATOM   2533  N   GLU A 328     -37.626  76.792   4.245  1.00 85.80           N  
ATOM   2534  CA  GLU A 328     -37.182  75.409   4.105  1.00 85.80           C  
ATOM   2535  C   GLU A 328     -37.224  74.960   2.648  1.00 85.80           C  
ATOM   2536  O   GLU A 328     -36.323  74.257   2.182  1.00 85.80           O  
ATOM   2537  CB  GLU A 328     -38.040  74.478   4.967  1.00 85.80           C  
ATOM   2538  CG  GLU A 328     -37.819  74.649   6.463  1.00 85.80           C  
ATOM   2539  CD  GLU A 328     -38.628  73.673   7.303  1.00 85.80           C  
ATOM   2540  OE1 GLU A 328     -39.133  74.071   8.377  1.00 85.80           O  
ATOM   2541  OE2 GLU A 328     -38.755  72.500   6.885  1.00 85.80           O1-
ATOM   2542  N   ALA A 329     -38.262  75.404   1.935  1.00 83.32           N  
ATOM   2543  CA  ALA A 329     -38.394  75.075   0.518  1.00 83.32           C  
ATOM   2544  C   ALA A 329     -37.227  75.640  -0.288  1.00 83.32           C  
ATOM   2545  O   ALA A 329     -36.700  74.972  -1.181  1.00 83.32           O  
ATOM   2546  CB  ALA A 329     -39.718  75.601  -0.029  1.00 83.32           C  
ATOM   2547  N   LEU A 330     -36.847  76.851   0.026  1.00 81.95           N  
ATOM   2548  CA  LEU A 330     -35.718  77.490  -0.641  1.00 81.95           C  
ATOM   2549  C   LEU A 330     -34.425  76.727  -0.373  1.00 81.95           C  
ATOM   2550  O   LEU A 330     -33.616  76.530  -1.282  1.00 81.95           O  
ATOM   2551  CB  LEU A 330     -35.574  78.942  -0.179  1.00 81.95           C  
ATOM   2552  CG  LEU A 330     -34.503  79.776  -0.884  1.00 81.95           C  
ATOM   2553  CD1 LEU A 330     -34.838  79.927  -2.364  1.00 81.95           C  
ATOM   2554  CD2 LEU A 330     -34.363  81.141  -0.220  1.00 81.95           C  
ATOM   2555  N   GLU A 331     -34.214  76.262   0.882  1.00 85.90           N  
ATOM   2556  CA  GLU A 331     -33.028  75.480   1.223  1.00 85.90           C  
ATOM   2557  C   GLU A 331     -32.997  74.163   0.453  1.00 85.90           C  
ATOM   2558  O   GLU A 331     -31.943  73.747  -0.032  1.00 85.90           O  
ATOM   2559  CB  GLU A 331     -32.975  75.212   2.729  1.00 85.90           C  
ATOM   2560  CG  GLU A 331     -32.590  76.429   3.557  1.00 85.90           C  
ATOM   2561  CD  GLU A 331     -31.207  76.968   3.225  1.00 85.90           C  
ATOM   2562  OE1 GLU A 331     -31.041  78.206   3.150  1.00 85.90           O  
ATOM   2563  OE2 GLU A 331     -30.284  76.144   3.039  1.00 85.90           O1-
ATOM   2564  N   LEU A 332     -34.155  73.537   0.333  1.00 85.40           N  
ATOM   2565  CA  LEU A 332     -34.289  72.296  -0.423  1.00 85.40           C  
ATOM   2566  C   LEU A 332     -33.953  72.516  -1.894  1.00 85.40           C  
ATOM   2567  O   LEU A 332     -33.239  71.713  -2.498  1.00 85.40           O  
ATOM   2568  CB  LEU A 332     -35.709  71.739  -0.289  1.00 85.40           C  
ATOM   2569  CG  LEU A 332     -35.987  70.416  -1.004  1.00 85.40           C  
ATOM   2570  CD1 LEU A 332     -35.090  69.314  -0.449  1.00 85.40           C  
ATOM   2571  CD2 LEU A 332     -37.458  70.033  -0.868  1.00 85.40           C  
ATOM   2572  N   ALA A 333     -34.416  73.568  -2.449  1.00 82.98           N  
ATOM   2573  CA  ALA A 333     -34.139  73.919  -3.841  1.00 82.98           C  
ATOM   2574  C   ALA A 333     -32.646  74.144  -4.061  1.00 82.98           C  
ATOM   2575  O   ALA A 333     -32.100  73.750  -5.094  1.00 82.98           O  
ATOM   2576  CB  ALA A 333     -34.927  75.164  -4.242  1.00 82.98           C  
ATOM   2577  N   LYS A 334     -32.031  74.749  -3.087  1.00 81.83           N  
ATOM   2578  CA  LYS A 334     -30.591  74.977  -3.163  1.00 81.83           C  
ATOM   2579  C   LYS A 334     -29.830  73.657  -3.246  1.00 81.83           C  
ATOM   2580  O   LYS A 334     -28.892  73.523  -4.036  1.00 81.83           O  
ATOM   2581  CB  LYS A 334     -30.110  75.784  -1.956  1.00 81.83           C  
ATOM   2582  CG  LYS A 334     -28.682  76.293  -2.080  1.00 81.83           C  
ATOM   2583  CD  LYS A 334     -28.289  77.151  -0.884  1.00 81.83           C  
ATOM   2584  CE  LYS A 334     -26.835  77.596  -0.969  1.00 81.83           C  
ATOM   2585  NZ  LYS A 334     -26.430  78.396   0.224  1.00 81.83           N1+
ATOM   2586  N   GLU A 335     -30.269  72.742  -2.504  1.00 83.04           N  
ATOM   2587  CA  GLU A 335     -29.641  71.424  -2.509  1.00 83.04           C  
ATOM   2588  C   GLU A 335     -29.915  70.687  -3.817  1.00 83.04           C  
ATOM   2589  O   GLU A 335     -29.035  70.007  -4.350  1.00 83.04           O  
ATOM   2590  CB  GLU A 335     -30.130  70.589  -1.323  1.00 83.04           C  
ATOM   2591  CG  GLU A 335     -29.596  71.061   0.022  1.00 83.04           C  
ATOM   2592  CD  GLU A 335     -30.045  70.189   1.185  1.00 83.04           C  
ATOM   2593  OE1 GLU A 335     -29.807  70.568   2.354  1.00 83.04           O  
ATOM   2594  OE2 GLU A 335     -30.640  69.120   0.924  1.00 83.04           O1-
ATOM   2595  N   ALA A 336     -31.094  70.903  -4.366  1.00 79.65           N  
ATOM   2596  CA  ALA A 336     -31.527  70.205  -5.574  1.00 79.65           C  
ATOM   2597  C   ALA A 336     -30.791  70.729  -6.804  1.00 79.65           C  
ATOM   2598  O   ALA A 336     -30.542  69.980  -7.752  1.00 79.65           O  
ATOM   2599  CB  ALA A 336     -33.035  70.347  -5.759  1.00 79.65           C  
ATOM   2600  N   VAL A 337     -30.382  71.988  -6.819  1.00 73.67           N  
ATOM   2601  CA  VAL A 337     -29.735  72.647  -7.950  1.00 73.67           C  
ATOM   2602  C   VAL A 337     -28.290  72.167  -8.070  1.00 73.67           C  
ATOM   2603  O   VAL A 337     -27.662  72.326  -9.119  1.00 73.67           O  
ATOM   2604  CB  VAL A 337     -29.778  74.184  -7.812  1.00 73.67           C  
ATOM   2605  CG1 VAL A 337     -29.060  74.852  -8.985  1.00 73.67           C  
ATOM   2606  CG2 VAL A 337     -31.222  74.672  -7.718  1.00 73.67           C  
ATOM   2607  N   LYS A 338     -27.757  71.487  -7.073  1.00 71.06           N  
ATOM   2608  CA  LYS A 338     -26.411  70.936  -7.205  1.00 71.06           C  
ATOM   2609  C   LYS A 338     -26.403  69.718  -8.125  1.00 71.06           C  
ATOM   2610  O   LYS A 338     -25.344  69.291  -8.589  1.00 71.06           O  
ATOM   2611  CB  LYS A 338     -25.847  70.562  -5.834  1.00 71.06           C  
ATOM   2612  CG  LYS A 338     -25.546  71.757  -4.941  1.00 71.06           C  
ATOM   2613  CD  LYS A 338     -24.936  71.324  -3.614  1.00 71.06           C  
ATOM   2614  CE  LYS A 338     -24.684  72.514  -2.699  1.00 71.06           C  
ATOM   2615  NZ  LYS A 338     -24.109  72.092  -1.386  1.00 71.06           N1+
ATOM   2616  N   SER A 339     -27.576  69.301  -8.540  1.00 64.71           N  
ATOM   2617  CA  SER A 339     -27.745  68.133  -9.400  1.00 64.71           C  
ATOM   2618  C   SER A 339     -27.698  68.520 -10.873  1.00 64.71           C  
ATOM   2619  O   SER A 339     -27.886  69.688 -11.221  1.00 64.71           O  
ATOM   2620  CB  SER A 339     -29.065  67.427  -9.091  1.00 64.71           C  
ATOM   2621  OG  SER A 339     -30.135  68.029  -9.799  1.00 64.71           O  
ATOM   2622  N   THR A 340     -26.982  67.765 -11.875  1.00 59.73           N  
ATOM   2623  CA  THR A 340     -26.722  68.063 -13.279  1.00 59.73           C  
ATOM   2624  C   THR A 340     -27.980  67.856 -14.117  1.00 59.73           C  
ATOM   2625  O   THR A 340     -27.971  68.086 -15.328  1.00 59.73           O  
ATOM   2626  CB  THR A 340     -25.583  67.187 -13.834  1.00 59.73           C  
ATOM   2627  CG2 THR A 340     -24.250  67.539 -13.181  1.00 59.73           C  
ATOM   2628  OG1 THR A 340     -25.880  65.808 -13.577  1.00 59.73           O  
ATOM   2629  N   ASP A 341     -29.216  67.808 -13.591  1.00 63.13           N  
ATOM   2630  CA  ASP A 341     -30.407  67.472 -14.365  1.00 63.13           C  
ATOM   2631  C   ASP A 341     -31.133  68.731 -14.831  1.00 63.13           C  
ATOM   2632  O   ASP A 341     -31.057  69.775 -14.181  1.00 63.13           O  
ATOM   2633  CB  ASP A 341     -31.352  66.594 -13.539  1.00 63.13           C  
ATOM   2634  CG  ASP A 341     -32.332  65.811 -14.394  1.00 63.13           C  
ATOM   2635  OD1 ASP A 341     -32.862  66.368 -15.380  1.00 63.13           O  
ATOM   2636  OD2 ASP A 341     -32.579  64.628 -14.079  1.00 63.13           O1-
ATOM   2637  N   SER A 342     -31.708  68.741 -16.086  1.00 63.35           N  
ATOM   2638  CA  SER A 342     -32.479  69.801 -16.731  1.00 63.35           C  
ATOM   2639  C   SER A 342     -33.692  70.190 -15.892  1.00 63.35           C  
ATOM   2640  O   SER A 342     -34.178  71.319 -15.982  1.00 63.35           O  
ATOM   2641  CB  SER A 342     -32.931  69.363 -18.124  1.00 63.35           C  
ATOM   2642  OG  SER A 342     -33.730  68.195 -18.049  1.00 63.35           O  
ATOM   2643  N   GLU A 343     -34.166  69.289 -14.994  1.00 68.23           N  
ATOM   2644  CA  GLU A 343     -35.344  69.549 -14.171  1.00 68.23           C  
ATOM   2645  C   GLU A 343     -35.019  70.509 -13.030  1.00 68.23           C  
ATOM   2646  O   GLU A 343     -35.918  70.967 -12.321  1.00 68.23           O  
ATOM   2647  CB  GLU A 343     -35.911  68.242 -13.613  1.00 68.23           C  
ATOM   2648  CG  GLU A 343     -36.498  67.323 -14.675  1.00 68.23           C  
ATOM   2649  CD  GLU A 343     -37.263  66.145 -14.092  1.00 68.23           C  
ATOM   2650  OE1 GLU A 343     -37.714  65.271 -14.867  1.00 68.23           O  
ATOM   2651  OE2 GLU A 343     -37.413  66.095 -12.851  1.00 68.23           O1-
ATOM   2652  N   GLN A 344     -33.809  70.983 -12.902  1.00 70.81           N  
ATOM   2653  CA  GLN A 344     -33.341  71.916 -11.882  1.00 70.81           C  
ATOM   2654  C   GLN A 344     -34.017  73.276 -12.028  1.00 70.81           C  
ATOM   2655  O   GLN A 344     -34.374  73.908 -11.030  1.00 70.81           O  
ATOM   2656  CB  GLN A 344     -31.821  72.075 -11.955  1.00 70.81           C  
ATOM   2657  CG  GLN A 344     -31.051  70.850 -11.481  1.00 70.81           C  
ATOM   2658  CD  GLN A 344     -29.555  70.977 -11.697  1.00 70.81           C  
ATOM   2659  NE2 GLN A 344     -28.812  69.939 -11.328  1.00 70.81           N  
ATOM   2660  OE1 GLN A 344     -29.070  72.000 -12.192  1.00 70.81           O  
ATOM   2661  N   LEU A 345     -34.303  73.603 -13.282  1.00 71.93           N  
ATOM   2662  CA  LEU A 345     -34.870  74.921 -13.551  1.00 71.93           C  
ATOM   2663  C   LEU A 345     -36.313  75.001 -13.065  1.00 71.93           C  
ATOM   2664  O   LEU A 345     -36.738  76.031 -12.536  1.00 71.93           O  
ATOM   2665  CB  LEU A 345     -34.804  75.237 -15.048  1.00 71.93           C  
ATOM   2666  CG  LEU A 345     -33.421  75.562 -15.613  1.00 71.93           C  
ATOM   2667  CD1 LEU A 345     -33.480  75.667 -17.133  1.00 71.93           C  
ATOM   2668  CD2 LEU A 345     -32.883  76.852 -15.002  1.00 71.93           C  
ATOM   2669  N   GLU A 346     -37.015  73.825 -13.231  1.00 75.58           N  
ATOM   2670  CA  GLU A 346     -38.402  73.803 -12.779  1.00 75.58           C  
ATOM   2671  C   GLU A 346     -38.491  73.942 -11.262  1.00 75.58           C  
ATOM   2672  O   GLU A 346     -39.373  74.631 -10.745  1.00 75.58           O  
ATOM   2673  CB  GLU A 346     -39.096  72.515 -13.231  1.00 75.58           C  
ATOM   2674  CG  GLU A 346     -39.362  72.454 -14.728  1.00 75.58           C  
ATOM   2675  CD  GLU A 346     -40.134  71.214 -15.150  1.00 75.58           C  
ATOM   2676  OE1 GLU A 346     -40.558  71.133 -16.325  1.00 75.58           O  
ATOM   2677  OE2 GLU A 346     -40.317  70.316 -14.299  1.00 75.58           O1-
ATOM   2678  N   VAL A 347     -37.522  73.382 -10.540  1.00 75.02           N  
ATOM   2679  CA  VAL A 347     -37.462  73.434  -9.082  1.00 75.02           C  
ATOM   2680  C   VAL A 347     -37.167  74.862  -8.628  1.00 75.02           C  
ATOM   2681  O   VAL A 347     -37.798  75.365  -7.695  1.00 75.02           O  
ATOM   2682  CB  VAL A 347     -36.395  72.466  -8.523  1.00 75.02           C  
ATOM   2683  CG1 VAL A 347     -36.203  72.682  -7.023  1.00 75.02           C  
ATOM   2684  CG2 VAL A 347     -36.785  71.017  -8.813  1.00 75.02           C  
ATOM   2685  N   VAL A 348     -36.261  75.513  -9.340  1.00 74.01           N  
ATOM   2686  CA  VAL A 348     -35.904  76.892  -9.025  1.00 74.01           C  
ATOM   2687  C   VAL A 348     -37.097  77.808  -9.289  1.00 74.01           C  
ATOM   2688  O   VAL A 348     -37.409  78.681  -8.476  1.00 74.01           O  
ATOM   2689  CB  VAL A 348     -34.679  77.362  -9.843  1.00 74.01           C  
ATOM   2690  CG1 VAL A 348     -34.419  78.850  -9.616  1.00 74.01           C  
ATOM   2691  CG2 VAL A 348     -33.447  76.538  -9.478  1.00 74.01           C  
ATOM   2692  N   ARG A 349     -37.757  77.532 -10.412  1.00 77.59           N  
ATOM   2693  CA  ARG A 349     -38.942  78.312 -10.751  1.00 77.59           C  
ATOM   2694  C   ARG A 349     -39.993  78.220  -9.651  1.00 77.59           C  
ATOM   2695  O   ARG A 349     -40.539  79.238  -9.219  1.00 77.59           O  
ATOM   2696  CB  ARG A 349     -39.534  77.840 -12.081  1.00 77.59           C  
ATOM   2697  CG  ARG A 349     -40.746  78.639 -12.534  1.00 77.59           C  
ATOM   2698  CD  ARG A 349     -41.350  78.072 -13.812  1.00 77.59           C  
ATOM   2699  NE  ARG A 349     -42.635  78.692 -14.122  1.00 77.59           N  
ATOM   2700  CZ  ARG A 349     -43.347  78.453 -15.219  1.00 77.59           C  
ATOM   2701  NH1 ARG A 349     -42.911  77.599 -16.137  1.00 77.59           N1+
ATOM   2702  NH2 ARG A 349     -44.504  79.073 -15.400  1.00 77.59           N  
ATOM   2703  N   LEU A 350     -40.249  77.049  -9.222  1.00 80.09           N  
ATOM   2704  CA  LEU A 350     -41.264  76.827  -8.197  1.00 80.09           C  
ATOM   2705  C   LEU A 350     -40.841  77.450  -6.870  1.00 80.09           C  
ATOM   2706  O   LEU A 350     -41.664  78.041  -6.168  1.00 80.09           O  
ATOM   2707  CB  LEU A 350     -41.520  75.329  -8.012  1.00 80.09           C  
ATOM   2708  CG  LEU A 350     -42.747  74.949  -7.181  1.00 80.09           C  
ATOM   2709  CD1 LEU A 350     -44.010  75.532  -7.804  1.00 80.09           C  
ATOM   2710  CD2 LEU A 350     -42.858  73.433  -7.053  1.00 80.09           C  
ATOM   2711  N   ALA A 351     -39.609  77.394  -6.522  1.00 75.86           N  
ATOM   2712  CA  ALA A 351     -39.093  78.013  -5.304  1.00 75.86           C  
ATOM   2713  C   ALA A 351     -39.301  79.525  -5.327  1.00 75.86           C  
ATOM   2714  O   ALA A 351     -39.666  80.122  -4.311  1.00 75.86           O  
ATOM   2715  CB  ALA A 351     -37.612  77.686  -5.128  1.00 75.86           C  
ATOM   2716  N   LEU A 352     -39.114  80.097  -6.498  1.00 74.64           N  
ATOM   2717  CA  LEU A 352     -39.314  81.534  -6.652  1.00 74.64           C  
ATOM   2718  C   LEU A 352     -40.785  81.899  -6.480  1.00 74.64           C  
ATOM   2719  O   LEU A 352     -41.107  82.909  -5.850  1.00 74.64           O  
ATOM   2720  CB  LEU A 352     -38.819  82.000  -8.024  1.00 74.64           C  
ATOM   2721  CG  LEU A 352     -37.304  82.147  -8.184  1.00 74.64           C  
ATOM   2722  CD1 LEU A 352     -36.939  82.298  -9.656  1.00 74.64           C  
ATOM   2723  CD2 LEU A 352     -36.794  83.334  -7.376  1.00 74.64           C  
ATOM   2724  N   GLU A 353     -41.614  81.026  -7.025  1.00 75.15           N  
ATOM   2725  CA  GLU A 353     -43.050  81.246  -6.882  1.00 75.15           C  
ATOM   2726  C   GLU A 353     -43.478  81.168  -5.419  1.00 75.15           C  
ATOM   2727  O   GLU A 353     -44.318  81.951  -4.970  1.00 75.15           O  
ATOM   2728  CB  GLU A 353     -43.836  80.230  -7.715  1.00 75.15           C  
ATOM   2729  CG  GLU A 353     -43.740  80.460  -9.215  1.00 75.15           C  
ATOM   2730  CD  GLU A 353     -44.492  79.421 -10.031  1.00 75.15           C  
ATOM   2731  OE1 GLU A 353     -44.293  79.357 -11.265  1.00 75.15           O  
ATOM   2732  OE2 GLU A 353     -45.288  78.664  -9.431  1.00 75.15           O1-
ATOM   2733  N   ILE A 354     -42.869  80.274  -4.634  1.00 74.09           N  
ATOM   2734  CA  ILE A 354     -43.192  80.070  -3.226  1.00 74.09           C  
ATOM   2735  C   ILE A 354     -42.761  81.291  -2.416  1.00 74.09           C  
ATOM   2736  O   ILE A 354     -43.509  81.772  -1.562  1.00 74.09           O  
ATOM   2737  CB  ILE A 354     -42.521  78.794  -2.672  1.00 74.09           C  
ATOM   2738  CG1 ILE A 354     -43.129  77.545  -3.322  1.00 74.09           C  
ATOM   2739  CG2 ILE A 354     -42.650  78.735  -1.147  1.00 74.09           C  
ATOM   2740  CD1 ILE A 354     -42.373  76.259  -3.018  1.00 74.09           C  
ATOM   2741  N   VAL A 355     -41.538  81.811  -2.637  1.00 70.29           N  
ATOM   2742  CA  VAL A 355     -40.972  82.945  -1.914  1.00 70.29           C  
ATOM   2743  C   VAL A 355     -41.812  84.194  -2.172  1.00 70.29           C  
ATOM   2744  O   VAL A 355     -41.989  85.026  -1.280  1.00 70.29           O  
ATOM   2745  CB  VAL A 355     -39.502  83.198  -2.316  1.00 70.29           C  
ATOM   2746  CG1 VAL A 355     -38.985  84.491  -1.687  1.00 70.29           C  
ATOM   2747  CG2 VAL A 355     -38.626  82.014  -1.910  1.00 70.29           C  
ATOM   2748  N   GLN A 356     -42.425  84.237  -3.361  1.00 66.84           N  
ATOM   2749  CA  GLN A 356     -43.243  85.398  -3.695  1.00 66.84           C  
ATOM   2750  C   GLN A 356     -44.552  85.392  -2.910  1.00 66.84           C  
ATOM   2751  O   GLN A 356     -45.141  86.448  -2.666  1.00 66.84           O  
ATOM   2752  CB  GLN A 356     -43.531  85.439  -5.196  1.00 66.84           C  
ATOM   2753  CG  GLN A 356     -42.336  85.861  -6.040  1.00 66.84           C  
ATOM   2754  CD  GLN A 356     -42.659  85.933  -7.521  1.00 66.84           C  
ATOM   2755  NE2 GLN A 356     -41.817  86.629  -8.279  1.00 66.84           N  
ATOM   2756  OE1 GLN A 356     -43.657  85.369  -7.980  1.00 66.84           O  
ATOM   2757  N   LEU A 357     -44.958  84.237  -2.569  1.00 68.28           N  
ATOM   2758  CA  LEU A 357     -46.186  84.127  -1.788  1.00 68.28           C  
ATOM   2759  C   LEU A 357     -45.927  84.450  -0.321  1.00 68.28           C  
ATOM   2760  O   LEU A 357     -46.840  84.867   0.398  1.00 68.28           O  
ATOM   2761  CB  LEU A 357     -46.779  82.721  -1.917  1.00 68.28           C  
ATOM   2762  CG  LEU A 357     -47.377  82.360  -3.277  1.00 68.28           C  
ATOM   2763  CD1 LEU A 357     -47.669  80.865  -3.348  1.00 68.28           C  
ATOM   2764  CD2 LEU A 357     -48.643  83.170  -3.539  1.00 68.28           C  
ATOM   2765  N   ALA A 358     -44.575  84.392   0.087  1.00 67.28           N  
ATOM   2766  CA  ALA A 358     -44.211  84.701   1.468  1.00 67.28           C  
ATOM   2767  C   ALA A 358     -43.783  86.159   1.608  1.00 67.28           C  
ATOM   2768  O   ALA A 358     -43.058  86.684   0.760  1.00 67.28           O  
ATOM   2769  CB  ALA A 358     -43.096  83.774   1.945  1.00 67.28           C  
ATOM   2770  N   PRO A 359     -44.539  87.002   2.469  1.00 57.13           N  
ATOM   2771  CA  PRO A 359     -44.218  88.420   2.643  1.00 57.13           C  
ATOM   2772  C   PRO A 359     -42.837  88.642   3.257  1.00 57.13           C  
ATOM   2773  O   PRO A 359     -42.730  89.140   4.381  1.00 57.13           O  
ATOM   2774  CB  PRO A 359     -45.320  88.920   3.581  1.00 57.13           C  
ATOM   2775  CG  PRO A 359     -45.840  87.689   4.249  1.00 57.13           C  
ATOM   2776  CD  PRO A 359     -45.445  86.496   3.425  1.00 57.13           C  
ATOM   2777  N   ASP A 360     -41.689  87.932   2.742  1.00 66.80           N  
ATOM   2778  CA  ASP A 360     -40.360  88.164   3.297  1.00 66.80           C  
ATOM   2779  C   ASP A 360     -39.354  88.495   2.196  1.00 66.80           C  
ATOM   2780  O   ASP A 360     -39.032  87.643   1.366  1.00 66.80           O  
ATOM   2781  CB  ASP A 360     -39.888  86.944   4.091  1.00 66.80           C  
ATOM   2782  CG  ASP A 360     -38.623  87.207   4.888  1.00 66.80           C  
ATOM   2783  OD1 ASP A 360     -37.786  88.027   4.452  1.00 66.80           O  
ATOM   2784  OD2 ASP A 360     -38.459  86.586   5.961  1.00 66.80           O1-
ATOM   2785  N   THR A 361     -38.907  89.825   2.242  1.00 67.62           N  
ATOM   2786  CA  THR A 361     -37.977  90.399   1.277  1.00 67.62           C  
ATOM   2787  C   THR A 361     -36.638  89.669   1.316  1.00 67.62           C  
ATOM   2788  O   THR A 361     -35.997  89.482   0.279  1.00 67.62           O  
ATOM   2789  CB  THR A 361     -37.753  91.900   1.542  1.00 67.62           C  
ATOM   2790  CG2 THR A 361     -37.037  92.565   0.371  1.00 67.62           C  
ATOM   2791  OG1 THR A 361     -39.020  92.539   1.737  1.00 67.62           O  
ATOM   2792  N   ARG A 362     -36.214  89.201   2.534  1.00 75.00           N  
ATOM   2793  CA  ARG A 362     -34.953  88.479   2.654  1.00 75.00           C  
ATOM   2794  C   ARG A 362     -35.001  87.162   1.886  1.00 75.00           C  
ATOM   2795  O   ARG A 362     -34.030  86.786   1.226  1.00 75.00           O  
ATOM   2796  CB  ARG A 362     -34.621  88.216   4.124  1.00 75.00           C  
ATOM   2797  CG  ARG A 362     -34.186  89.456   4.889  1.00 75.00           C  
ATOM   2798  CD  ARG A 362     -33.799  89.127   6.324  1.00 75.00           C  
ATOM   2799  NE  ARG A 362     -33.617  90.335   7.123  1.00 75.00           N  
ATOM   2800  CZ  ARG A 362     -33.340  90.349   8.425  1.00 75.00           C  
ATOM   2801  NH1 ARG A 362     -33.207  89.213   9.101  1.00 75.00           N1+
ATOM   2802  NH2 ARG A 362     -33.194  91.506   9.054  1.00 75.00           N  
ATOM   2803  N   LEU A 363     -36.102  86.495   1.867  1.00 73.19           N  
ATOM   2804  CA  LEU A 363     -36.301  85.234   1.159  1.00 73.19           C  
ATOM   2805  C   LEU A 363     -36.309  85.452  -0.349  1.00 73.19           C  
ATOM   2806  O   LEU A 363     -35.744  84.653  -1.100  1.00 73.19           O  
ATOM   2807  CB  LEU A 363     -37.611  84.574   1.598  1.00 73.19           C  
ATOM   2808  CG  LEU A 363     -37.629  83.967   3.002  1.00 73.19           C  
ATOM   2809  CD1 LEU A 363     -39.037  83.506   3.363  1.00 73.19           C  
ATOM   2810  CD2 LEU A 363     -36.641  82.809   3.096  1.00 73.19           C  
ATOM   2811  N   ALA A 364     -36.858  86.550  -0.762  1.00 67.20           N  
ATOM   2812  CA  ALA A 364     -36.909  86.900  -2.179  1.00 67.20           C  
ATOM   2813  C   ALA A 364     -35.506  87.092  -2.747  1.00 67.20           C  
ATOM   2814  O   ALA A 364     -35.207  86.627  -3.850  1.00 67.20           O  
ATOM   2815  CB  ALA A 364     -37.742  88.163  -2.384  1.00 67.20           C  
ATOM   2816  N   ARG A 365     -34.671  87.678  -1.943  1.00 71.30           N  
ATOM   2817  CA  ARG A 365     -33.299  87.915  -2.380  1.00 71.30           C  
ATOM   2818  C   ARG A 365     -32.523  86.607  -2.485  1.00 71.30           C  
ATOM   2819  O   ARG A 365     -31.774  86.398  -3.441  1.00 71.30           O  
ATOM   2820  CB  ARG A 365     -32.586  88.870  -1.420  1.00 71.30           C  
ATOM   2821  CG  ARG A 365     -33.022  90.321  -1.559  1.00 71.30           C  
ATOM   2822  CD  ARG A 365     -32.248  91.234  -0.618  1.00 71.30           C  
ATOM   2823  NE  ARG A 365     -32.771  92.597  -0.639  1.00 71.30           N  
ATOM   2824  CZ  ARG A 365     -32.337  93.588   0.134  1.00 71.30           C  
ATOM   2825  NH1 ARG A 365     -31.360  93.385   1.011  1.00 71.30           N1+
ATOM   2826  NH2 ARG A 365     -32.883  94.791   0.032  1.00 71.30           N  
ATOM   2827  N   ALA A 366     -32.694  85.849  -1.457  1.00 72.13           N  
ATOM   2828  CA  ALA A 366     -32.037  84.545  -1.463  1.00 72.13           C  
ATOM   2829  C   ALA A 366     -32.483  83.710  -2.660  1.00 72.13           C  
ATOM   2830  O   ALA A 366     -31.668  83.042  -3.298  1.00 72.13           O  
ATOM   2831  CB  ALA A 366     -32.322  83.799  -0.162  1.00 72.13           C  
ATOM   2832  N   ALA A 367     -33.744  83.723  -2.965  1.00 69.52           N  
ATOM   2833  CA  ALA A 367     -34.296  82.981  -4.097  1.00 69.52           C  
ATOM   2834  C   ALA A 367     -33.735  83.498  -5.418  1.00 69.52           C  
ATOM   2835  O   ALA A 367     -33.452  82.716  -6.329  1.00 69.52           O  
ATOM   2836  CB  ALA A 367     -35.820  83.070  -4.098  1.00 69.52           C  
ATOM   2837  N   LEU A 368     -33.618  84.749  -5.487  1.00 68.75           N  
ATOM   2838  CA  LEU A 368     -33.057  85.380  -6.676  1.00 68.75           C  
ATOM   2839  C   LEU A 368     -31.607  84.957  -6.884  1.00 68.75           C  
ATOM   2840  O   LEU A 368     -31.194  84.669  -8.010  1.00 68.75           O  
ATOM   2841  CB  LEU A 368     -33.145  86.905  -6.566  1.00 68.75           C  
ATOM   2842  CG  LEU A 368     -32.758  87.698  -7.816  1.00 68.75           C  
ATOM   2843  CD1 LEU A 368     -33.771  87.459  -8.930  1.00 68.75           C  
ATOM   2844  CD2 LEU A 368     -32.650  89.185  -7.493  1.00 68.75           C  
ATOM   2845  N   LYS A 369     -30.821  84.980  -5.800  1.00 73.11           N  
ATOM   2846  CA  LYS A 369     -29.433  84.533  -5.878  1.00 73.11           C  
ATOM   2847  C   LYS A 369     -29.347  83.091  -6.369  1.00 73.11           C  
ATOM   2848  O   LYS A 369     -28.501  82.763  -7.204  1.00 73.11           O  
ATOM   2849  CB  LYS A 369     -28.750  84.664  -4.516  1.00 73.11           C  
ATOM   2850  CG  LYS A 369     -27.239  84.493  -4.563  1.00 73.11           C  
ATOM   2851  CD  LYS A 369     -26.605  84.743  -3.200  1.00 73.11           C  
ATOM   2852  CE  LYS A 369     -25.098  84.527  -3.235  1.00 73.11           C  
ATOM   2853  NZ  LYS A 369     -24.475  84.758  -1.898  1.00 73.11           N1+
ATOM   2854  N   LEU A 370     -30.207  82.216  -5.894  1.00 73.21           N  
ATOM   2855  CA  LEU A 370     -30.274  80.819  -6.309  1.00 73.21           C  
ATOM   2856  C   LEU A 370     -30.628  80.708  -7.788  1.00 73.21           C  
ATOM   2857  O   LEU A 370     -30.023  79.918  -8.518  1.00 73.21           O  
ATOM   2858  CB  LEU A 370     -31.302  80.058  -5.468  1.00 73.21           C  
ATOM   2859  CG  LEU A 370     -31.441  78.562  -5.755  1.00 73.21           C  
ATOM   2860  CD1 LEU A 370     -30.146  77.834  -5.406  1.00 73.21           C  
ATOM   2861  CD2 LEU A 370     -32.615  77.974  -4.981  1.00 73.21           C  
ATOM   2862  N   ALA A 371     -31.568  81.439  -8.224  1.00 68.85           N  
ATOM   2863  CA  ALA A 371     -31.999  81.458  -9.618  1.00 68.85           C  
ATOM   2864  C   ALA A 371     -30.862  81.893 -10.539  1.00 68.85           C  
ATOM   2865  O   ALA A 371     -30.676  81.324 -11.617  1.00 68.85           O  
ATOM   2866  CB  ALA A 371     -33.203  82.382  -9.791  1.00 68.85           C  
ATOM   2867  N   LYS A 372     -30.122  82.883 -10.068  1.00 68.09           N  
ATOM   2868  CA  LYS A 372     -28.989  83.360 -10.855  1.00 68.09           C  
ATOM   2869  C   LYS A 372     -27.921  82.279 -10.995  1.00 68.09           C  
ATOM   2870  O   LYS A 372     -27.337  82.111 -12.067  1.00 68.09           O  
ATOM   2871  CB  LYS A 372     -28.384  84.614 -10.220  1.00 68.09           C  
ATOM   2872  CG  LYS A 372     -29.198  85.879 -10.454  1.00 68.09           C  
ATOM   2873  CD  LYS A 372     -28.519  87.101  -9.847  1.00 68.09           C  
ATOM   2874  CE  LYS A 372     -29.352  88.360 -10.041  1.00 68.09           C  
ATOM   2875  NZ  LYS A 372     -28.697  89.557  -9.435  1.00 68.09           N1+
ATOM   2876  N   GLU A 373     -27.732  81.508  -9.979  1.00 71.05           N  
ATOM   2877  CA  GLU A 373     -26.754  80.423  -9.975  1.00 71.05           C  
ATOM   2878  C   GLU A 373     -27.199  79.275 -10.875  1.00 71.05           C  
ATOM   2879  O   GLU A 373     -26.379  78.673 -11.572  1.00 71.05           O  
ATOM   2880  CB  GLU A 373     -26.522  79.915  -8.550  1.00 71.05           C  
ATOM   2881  CG  GLU A 373     -25.715  80.869  -7.680  1.00 71.05           C  
ATOM   2882  CD  GLU A 373     -25.507  80.358  -6.263  1.00 71.05           C  
ATOM   2883  OE1 GLU A 373     -24.888  81.075  -5.444  1.00 71.05           O  
ATOM   2884  OE2 GLU A 373     -25.966  79.231  -5.969  1.00 71.05           O1-
ATOM   2885  N   ALA A 374     -28.438  79.000 -10.845  1.00 67.24           N  
ATOM   2886  CA  ALA A 374     -29.000  77.885 -11.604  1.00 67.24           C  
ATOM   2887  C   ALA A 374     -28.980  78.177 -13.102  1.00 67.24           C  
ATOM   2888  O   ALA A 374     -28.817  77.264 -13.916  1.00 67.24           O  
ATOM   2889  CB  ALA A 374     -30.426  77.592 -11.141  1.00 67.24           C  
ATOM   2890  N   VAL A 375     -29.061  79.416 -13.484  1.00 63.03           N  
ATOM   2891  CA  VAL A 375     -29.125  79.933 -14.847  1.00 63.03           C  
ATOM   2892  C   VAL A 375     -27.736  79.896 -15.481  1.00 63.03           C  
ATOM   2893  O   VAL A 375     -27.605  79.731 -16.697  1.00 63.03           O  
ATOM   2894  CB  VAL A 375     -29.688  81.372 -14.883  1.00 63.03           C  
ATOM   2895  CG1 VAL A 375     -29.643  81.935 -16.301  1.00 63.03           C  
ATOM   2896  CG2 VAL A 375     -31.116  81.399 -14.339  1.00 63.03           C  
ATOM   2897  N   LYS A 376     -26.648  79.790 -14.766  1.00 62.48           N  
ATOM   2898  CA  LYS A 376     -25.321  79.695 -15.367  1.00 62.48           C  
ATOM   2899  C   LYS A 376     -25.065  78.293 -15.913  1.00 62.48           C  
ATOM   2900  O   LYS A 376     -24.316  78.123 -16.878  1.00 62.48           O  
ATOM   2901  CB  LYS A 376     -24.242  80.065 -14.349  1.00 62.48           C  
ATOM   2902  CG  LYS A 376     -24.137  81.558 -14.075  1.00 62.48           C  
ATOM   2903  CD  LYS A 376     -22.973  81.875 -13.145  1.00 62.48           C  
ATOM   2904  CE  LYS A 376     -22.906  83.361 -12.817  1.00 62.48           C  
ATOM   2905  NZ  LYS A 376     -21.776  83.674 -11.893  1.00 62.48           N1+
ATOM   2906  N   SER A 377     -26.014  77.341 -15.719  1.00 52.18           N  
ATOM   2907  CA  SER A 377     -25.681  75.967 -16.079  1.00 52.18           C  
ATOM   2908  C   SER A 377     -26.743  75.362 -16.992  1.00 52.18           C  
ATOM   2909  O   SER A 377     -26.595  74.232 -17.460  1.00 52.18           O  
ATOM   2910  CB  SER A 377     -25.525  75.106 -14.825  1.00 52.18           C  
ATOM   2911  OG  SER A 377     -26.758  74.993 -14.136  1.00 52.18           O  
ATOM   2912  N   THR A 378     -27.328  76.038 -18.062  1.00 51.77           N  
ATOM   2913  CA  THR A 378     -28.253  75.223 -18.841  1.00 51.77           C  
ATOM   2914  C   THR A 378     -28.837  76.027 -20.000  1.00 51.77           C  
ATOM   2915  O   THR A 378     -28.769  77.257 -20.005  1.00 51.77           O  
ATOM   2916  CB  THR A 378     -29.396  74.680 -17.962  1.00 51.77           C  
ATOM   2917  CG2 THR A 378     -29.359  73.158 -17.891  1.00 51.77           C  
ATOM   2918  OG1 THR A 378     -29.266  75.213 -16.638  1.00 51.77           O  
ATOM   2919  N   ASP A 379     -29.539  75.433 -21.089  1.00 55.01           N  
ATOM   2920  CA  ASP A 379     -30.237  75.501 -22.370  1.00 55.01           C  
ATOM   2921  C   ASP A 379     -31.120  76.744 -22.449  1.00 55.01           C  
ATOM   2922  O   ASP A 379     -31.804  77.090 -21.483  1.00 55.01           O  
ATOM   2923  CB  ASP A 379     -31.078  74.243 -22.590  1.00 55.01           C  
ATOM   2924  CG  ASP A 379     -31.047  73.752 -24.027  1.00 55.01           C  
ATOM   2925  OD1 ASP A 379     -30.810  74.568 -24.945  1.00 55.01           O  
ATOM   2926  OD2 ASP A 379     -31.264  72.541 -24.244  1.00 55.01           O1-
ATOM   2927  N   GLN A 380     -31.047  77.675 -23.537  1.00 54.00           N  
ATOM   2928  CA  GLN A 380     -31.254  79.040 -24.007  1.00 54.00           C  
ATOM   2929  C   GLN A 380     -32.739  79.389 -24.043  1.00 54.00           C  
ATOM   2930  O   GLN A 380     -33.129  80.504 -23.692  1.00 54.00           O  
ATOM   2931  CB  GLN A 380     -30.635  79.232 -25.392  1.00 54.00           C  
ATOM   2932  CG  GLN A 380     -29.178  79.672 -25.359  1.00 54.00           C  
ATOM   2933  CD  GLN A 380     -28.638  80.019 -26.733  1.00 54.00           C  
ATOM   2934  NE2 GLN A 380     -27.392  80.479 -26.783  1.00 54.00           N  
ATOM   2935  OE1 GLN A 380     -29.334  79.875 -27.743  1.00 54.00           O  
ATOM   2936  N   GLU A 381     -33.759  78.497 -24.076  1.00 56.07           N  
ATOM   2937  CA  GLU A 381     -35.159  78.880 -24.235  1.00 56.07           C  
ATOM   2938  C   GLU A 381     -35.879  78.915 -22.890  1.00 56.07           C  
ATOM   2939  O   GLU A 381     -36.650  79.837 -22.616  1.00 56.07           O  
ATOM   2940  CB  GLU A 381     -35.874  77.922 -25.189  1.00 56.07           C  
ATOM   2941  CG  GLU A 381     -37.020  78.561 -25.960  1.00 56.07           C  
ATOM   2942  CD  GLU A 381     -37.629  77.638 -27.004  1.00 56.07           C  
ATOM   2943  OE1 GLU A 381     -38.674  77.998 -27.595  1.00 56.07           O  
ATOM   2944  OE2 GLU A 381     -37.059  76.549 -27.231  1.00 56.07           O1-
ATOM   2945  N   GLU A 382     -35.622  78.034 -21.928  1.00 57.68           N  
ATOM   2946  CA  GLU A 382     -36.096  78.012 -20.549  1.00 57.68           C  
ATOM   2947  C   GLU A 382     -35.379  79.059 -19.701  1.00 57.68           C  
ATOM   2948  O   GLU A 382     -35.982  79.668 -18.816  1.00 57.68           O  
ATOM   2949  CB  GLU A 382     -35.908  76.621 -19.937  1.00 57.68           C  
ATOM   2950  CG  GLU A 382     -36.936  75.601 -20.402  1.00 57.68           C  
ATOM   2951  CD  GLU A 382     -36.866  74.288 -19.638  1.00 57.68           C  
ATOM   2952  OE1 GLU A 382     -37.629  73.352 -19.969  1.00 57.68           O  
ATOM   2953  OE2 GLU A 382     -36.045  74.196 -18.698  1.00 57.68           O1-
ATOM   2954  N   LEU A 383     -34.221  79.497 -20.193  1.00 54.41           N  
ATOM   2955  CA  LEU A 383     -33.405  80.571 -19.638  1.00 54.41           C  
ATOM   2956  C   LEU A 383     -34.079  81.925 -19.837  1.00 54.41           C  
ATOM   2957  O   LEU A 383     -34.047  82.776 -18.945  1.00 54.41           O  
ATOM   2958  CB  LEU A 383     -32.017  80.579 -20.283  1.00 54.41           C  
ATOM   2959  CG  LEU A 383     -30.840  80.885 -19.355  1.00 54.41           C  
ATOM   2960  CD1 LEU A 383     -29.766  79.811 -19.489  1.00 54.41           C  
ATOM   2961  CD2 LEU A 383     -30.264  82.264 -19.659  1.00 54.41           C  
ATOM   2962  N   LYS A 384     -34.786  82.057 -20.970  1.00 61.98           N  
ATOM   2963  CA  LYS A 384     -35.399  83.345 -21.282  1.00 61.98           C  
ATOM   2964  C   LYS A 384     -36.556  83.648 -20.335  1.00 61.98           C  
ATOM   2965  O   LYS A 384     -36.709  84.780 -19.874  1.00 61.98           O  
ATOM   2966  CB  LYS A 384     -35.889  83.369 -22.731  1.00 61.98           C  
ATOM   2967  CG  LYS A 384     -34.778  83.541 -23.757  1.00 61.98           C  
ATOM   2968  CD  LYS A 384     -35.336  83.672 -25.169  1.00 61.98           C  
ATOM   2969  CE  LYS A 384     -34.223  83.758 -26.204  1.00 61.98           C  
ATOM   2970  NZ  LYS A 384     -34.765  83.863 -27.593  1.00 61.98           N1+
ATOM   2971  N   LYS A 385     -37.284  82.540 -19.963  1.00 61.45           N  
ATOM   2972  CA  LYS A 385     -38.450  82.721 -19.105  1.00 61.45           C  
ATOM   2973  C   LYS A 385     -38.034  83.014 -17.666  1.00 61.45           C  
ATOM   2974  O   LYS A 385     -38.608  83.887 -17.012  1.00 61.45           O  
ATOM   2975  CB  LYS A 385     -39.348  81.485 -19.149  1.00 61.45           C  
ATOM   2976  CG  LYS A 385     -40.127  81.331 -20.447  1.00 61.45           C  
ATOM   2977  CD  LYS A 385     -41.047  80.119 -20.407  1.00 61.45           C  
ATOM   2978  CE  LYS A 385     -41.750  79.904 -21.742  1.00 61.45           C  
ATOM   2979  NZ  LYS A 385     -42.630  78.699 -21.716  1.00 61.45           N1+
ATOM   2980  N   VAL A 386     -36.970  82.264 -17.191  1.00 58.13           N  
ATOM   2981  CA  VAL A 386     -36.454  82.448 -15.839  1.00 58.13           C  
ATOM   2982  C   VAL A 386     -35.806  83.824 -15.714  1.00 58.13           C  
ATOM   2983  O   VAL A 386     -35.996  84.519 -14.713  1.00 58.13           O  
ATOM   2984  CB  VAL A 386     -35.441  81.344 -15.464  1.00 58.13           C  
ATOM   2985  CG1 VAL A 386     -34.801  81.637 -14.107  1.00 58.13           C  
ATOM   2986  CG2 VAL A 386     -36.120  79.976 -15.453  1.00 58.13           C  
ATOM   2987  N   LYS A 387     -35.083  84.292 -16.762  1.00 61.34           N  
ATOM   2988  CA  LYS A 387     -34.449  85.608 -16.779  1.00 61.34           C  
ATOM   2989  C   LYS A 387     -35.490  86.720 -16.686  1.00 61.34           C  
ATOM   2990  O   LYS A 387     -35.273  87.726 -16.006  1.00 61.34           O  
ATOM   2991  CB  LYS A 387     -33.607  85.783 -18.042  1.00 61.34           C  
ATOM   2992  CG  LYS A 387     -32.238  85.121 -17.971  1.00 61.34           C  
ATOM   2993  CD  LYS A 387     -31.395  85.445 -19.197  1.00 61.34           C  
ATOM   2994  CE  LYS A 387     -30.039  84.756 -19.143  1.00 61.34           C  
ATOM   2995  NZ  LYS A 387     -29.218  85.050 -20.356  1.00 61.34           N1+
ATOM   2996  N   ALA A 388     -36.586  86.379 -17.364  1.00 66.69           N  
ATOM   2997  CA  ALA A 388     -37.656  87.372 -17.328  1.00 66.69           C  
ATOM   2998  C   ALA A 388     -38.237  87.501 -15.923  1.00 66.69           C  
ATOM   2999  O   ALA A 388     -38.480  88.613 -15.445  1.00 66.69           O  
ATOM   3000  CB  ALA A 388     -38.754  87.008 -18.323  1.00 66.69           C  
ATOM   3001  N   ILE A 389     -38.409  86.334 -15.302  1.00 64.01           N  
ATOM   3002  CA  ILE A 389     -38.948  86.319 -13.946  1.00 64.01           C  
ATOM   3003  C   ILE A 389     -37.952  86.969 -12.988  1.00 64.01           C  
ATOM   3004  O   ILE A 389     -38.339  87.755 -12.121  1.00 64.01           O  
ATOM   3005  CB  ILE A 389     -39.274  84.881 -13.484  1.00 64.01           C  
ATOM   3006  CG1 ILE A 389     -40.422  84.300 -14.318  1.00 64.01           C  
ATOM   3007  CG2 ILE A 389     -39.616  84.858 -11.992  1.00 64.01           C  
ATOM   3008  CD1 ILE A 389     -40.696  82.826 -14.052  1.00 64.01           C  
ATOM   3009  N   LEU A 390     -36.661  86.674 -13.231  1.00 62.92           N  
ATOM   3010  CA  LEU A 390     -35.604  87.251 -12.408  1.00 62.92           C  
ATOM   3011  C   LEU A 390     -35.569  88.768 -12.552  1.00 62.92           C  
ATOM   3012  O   LEU A 390     -35.391  89.486 -11.565  1.00 62.92           O  
ATOM   3013  CB  LEU A 390     -34.244  86.659 -12.791  1.00 62.92           C  
ATOM   3014  CG  LEU A 390     -33.907  85.292 -12.194  1.00 62.92           C  
ATOM   3015  CD1 LEU A 390     -32.724  84.670 -12.928  1.00 62.92           C  
ATOM   3016  CD2 LEU A 390     -33.613  85.416 -10.703  1.00 62.92           C  
ATOM   3017  N   ARG A 391     -35.686  89.310 -13.750  1.00 70.13           N  
ATOM   3018  CA  ARG A 391     -35.699  90.745 -14.015  1.00 70.13           C  
ATOM   3019  C   ARG A 391     -36.855  91.426 -13.291  1.00 70.13           C  
ATOM   3020  O   ARG A 391     -36.668  92.463 -12.652  1.00 70.13           O  
ATOM   3021  CB  ARG A 391     -35.790  91.013 -15.518  1.00 70.13           C  
ATOM   3022  CG  ARG A 391     -35.645  92.479 -15.893  1.00 70.13           C  
ATOM   3023  CD  ARG A 391     -35.799  92.697 -17.391  1.00 70.13           C  
ATOM   3024  NE  ARG A 391     -36.113  94.088 -17.705  1.00 70.13           N  
ATOM   3025  CZ  ARG A 391     -35.846  94.682 -18.864  1.00 70.13           C  
ATOM   3026  NH1 ARG A 391     -35.251  94.017 -19.848  1.00 70.13           N1+
ATOM   3027  NH2 ARG A 391     -36.176  95.954 -19.043  1.00 70.13           N  
ATOM   3028  N   VAL A 392     -37.966  90.679 -13.301  1.00 67.32           N  
ATOM   3029  CA  VAL A 392     -39.164  91.247 -12.690  1.00 67.32           C  
ATOM   3030  C   VAL A 392     -39.024  91.234 -11.169  1.00 67.32           C  
ATOM   3031  O   VAL A 392     -39.360  92.213 -10.500  1.00 67.32           O  
ATOM   3032  CB  VAL A 392     -40.436  90.480 -13.114  1.00 67.32           C  
ATOM   3033  CG1 VAL A 392     -41.654  90.988 -12.345  1.00 67.32           C  
ATOM   3034  CG2 VAL A 392     -40.659  90.611 -14.620  1.00 67.32           C  
ATOM   3035  N   ALA A 393     -38.496  90.130 -10.620  1.00 62.83           N  
ATOM   3036  CA  ALA A 393     -38.299  90.000  -9.178  1.00 62.83           C  
ATOM   3037  C   ALA A 393     -37.332  91.060  -8.660  1.00 62.83           C  
ATOM   3038  O   ALA A 393     -37.557  91.650  -7.600  1.00 62.83           O  
ATOM   3039  CB  ALA A 393     -37.787  88.604  -8.834  1.00 62.83           C  
ATOM   3040  N   SER A 394     -36.222  91.315  -9.357  1.00 64.53           N  
ATOM   3041  CA  SER A 394     -35.230  92.318  -8.987  1.00 64.53           C  
ATOM   3042  C   SER A 394     -35.831  93.720  -8.996  1.00 64.53           C  
ATOM   3043  O   SER A 394     -35.576  94.516  -8.089  1.00 64.53           O  
ATOM   3044  CB  SER A 394     -34.032  92.263  -9.934  1.00 64.53           C  
ATOM   3045  OG  SER A 394     -33.306  91.058  -9.757  1.00 64.53           O  
ATOM   3046  N   GLU A 395     -36.632  94.013  -9.958  1.00 73.58           N  
ATOM   3047  CA  GLU A 395     -37.268  95.322 -10.067  1.00 73.58           C  
ATOM   3048  C   GLU A 395     -38.263  95.550  -8.933  1.00 73.58           C  
ATOM   3049  O   GLU A 395     -38.346  96.650  -8.383  1.00 73.58           O  
ATOM   3050  CB  GLU A 395     -37.970  95.468 -11.420  1.00 73.58           C  
ATOM   3051  CG  GLU A 395     -38.320  96.905 -11.780  1.00 73.58           C  
ATOM   3052  CD  GLU A 395     -38.853  97.056 -13.195  1.00 73.58           C  
ATOM   3053  OE1 GLU A 395     -39.271  98.175 -13.570  1.00 73.58           O  
ATOM   3054  OE2 GLU A 395     -38.854  96.047 -13.936  1.00 73.58           O1-
ATOM   3055  N   VAL A 396     -38.997  94.481  -8.572  1.00 70.48           N  
ATOM   3056  CA  VAL A 396     -39.962  94.572  -7.481  1.00 70.48           C  
ATOM   3057  C   VAL A 396     -39.233  94.863  -6.171  1.00 70.48           C  
ATOM   3058  O   VAL A 396     -39.674  95.700  -5.381  1.00 70.48           O  
ATOM   3059  CB  VAL A 396     -40.796  93.278  -7.351  1.00 70.48           C  
ATOM   3060  CG1 VAL A 396     -41.599  93.280  -6.052  1.00 70.48           C  
ATOM   3061  CG2 VAL A 396     -41.722  93.118  -8.556  1.00 70.48           C  
ATOM   3062  N   LEU A 397     -38.084  94.186  -5.981  1.00 68.52           N  
ATOM   3063  CA  LEU A 397     -37.297  94.410  -4.773  1.00 68.52           C  
ATOM   3064  C   LEU A 397     -36.803  95.852  -4.707  1.00 68.52           C  
ATOM   3065  O   LEU A 397     -36.858  96.483  -3.650  1.00 68.52           O  
ATOM   3066  CB  LEU A 397     -36.107  93.448  -4.723  1.00 68.52           C  
ATOM   3067  CG  LEU A 397     -36.375  92.071  -4.113  1.00 68.52           C  
ATOM   3068  CD1 LEU A 397     -35.356  91.058  -4.624  1.00 68.52           C  
ATOM   3069  CD2 LEU A 397     -36.346  92.145  -2.591  1.00 68.52           C  
ATOM   3070  N   LYS A 398     -36.306  96.394  -5.803  1.00 73.48           N  
ATOM   3071  CA  LYS A 398     -35.828  97.772  -5.876  1.00 73.48           C  
ATOM   3072  C   LYS A 398     -36.950  98.761  -5.575  1.00 73.48           C  
ATOM   3073  O   LYS A 398     -36.762  99.708  -4.809  1.00 73.48           O  
ATOM   3074  CB  LYS A 398     -35.231  98.060  -7.254  1.00 73.48           C  
ATOM   3075  CG  LYS A 398     -34.466  99.374  -7.335  1.00 73.48           C  
ATOM   3076  CD  LYS A 398     -33.863  99.585  -8.718  1.00 73.48           C  
ATOM   3077  CE  LYS A 398     -33.192 100.947  -8.835  1.00 73.48           C  
ATOM   3078  NZ  LYS A 398     -32.623 101.169 -10.198  1.00 73.48           N1+
ATOM   3079  N   LEU A 399     -38.139  98.484  -6.086  1.00 76.00           N  
ATOM   3080  CA  LEU A 399     -39.278  99.380  -5.916  1.00 76.00           C  
ATOM   3081  C   LEU A 399     -39.826  99.299  -4.495  1.00 76.00           C  
ATOM   3082  O   LEU A 399     -40.258 100.308  -3.933  1.00 76.00           O  
ATOM   3083  CB  LEU A 399     -40.382  99.040  -6.920  1.00 76.00           C  
ATOM   3084  CG  LEU A 399     -40.109  99.409  -8.379  1.00 76.00           C  
ATOM   3085  CD1 LEU A 399     -41.196  98.837  -9.284  1.00 76.00           C  
ATOM   3086  CD2 LEU A 399     -40.016 100.923  -8.539  1.00 76.00           C  
ATOM   3087  N   GLU A 400     -39.742  98.071  -3.914  1.00 72.26           N  
ATOM   3088  CA  GLU A 400     -40.153  97.901  -2.523  1.00 72.26           C  
ATOM   3089  C   GLU A 400     -39.229  98.664  -1.578  1.00 72.26           C  
ATOM   3090  O   GLU A 400     -39.688  99.265  -0.606  1.00 72.26           O  
ATOM   3091  CB  GLU A 400     -40.180  96.416  -2.149  1.00 72.26           C  
ATOM   3092  CG  GLU A 400     -41.432  95.687  -2.613  1.00 72.26           C  
ATOM   3093  CD  GLU A 400     -41.532  94.267  -2.079  1.00 72.26           C  
ATOM   3094  OE1 GLU A 400     -42.595  93.629  -2.249  1.00 72.26           O  
ATOM   3095  OE2 GLU A 400     -40.540  93.790  -1.485  1.00 72.26           O1-
ATOM   3096  N   GLU A 401     -37.918  98.669  -1.832  1.00 75.20           N  
ATOM   3097  CA  GLU A 401     -36.944  99.426  -1.050  1.00 75.20           C  
ATOM   3098  C   GLU A 401     -37.199 100.927  -1.154  1.00 75.20           C  
ATOM   3099  O   GLU A 401     -37.121 101.645  -0.156  1.00 75.20           O  
ATOM   3100  CB  GLU A 401     -35.519  99.101  -1.508  1.00 75.20           C  
ATOM   3101  CG  GLU A 401     -34.982  97.786  -0.960  1.00 75.20           C  
ATOM   3102  CD  GLU A 401     -33.593  97.445  -1.474  1.00 75.20           C  
ATOM   3103  OE1 GLU A 401     -33.053  96.379  -1.101  1.00 75.20           O  
ATOM   3104  OE2 GLU A 401     -33.040  98.251  -2.255  1.00 75.20           O1-
ATOM   3105  N   GLU A 402     -37.516 101.327  -2.303  1.00 77.55           N  
ATOM   3106  CA  GLU A 402     -37.843 102.733  -2.519  1.00 77.55           C  
ATOM   3107  C   GLU A 402     -39.108 103.129  -1.764  1.00 77.55           C  
ATOM   3108  O   GLU A 402     -39.181 104.217  -1.190  1.00 77.55           O  
ATOM   3109  CB  GLU A 402     -38.010 103.024  -4.012  1.00 77.55           C  
ATOM   3110  CG  GLU A 402     -36.702 103.011  -4.791  1.00 77.55           C  
ATOM   3111  CD  GLU A 402     -36.887 103.265  -6.279  1.00 77.55           C  
ATOM   3112  OE1 GLU A 402     -35.934 103.036  -7.057  1.00 77.55           O  
ATOM   3113  OE2 GLU A 402     -37.994 103.698  -6.669  1.00 77.55           O1-
ATOM   3114  N   ALA A 403     -40.042 102.207  -1.776  1.00 73.56           N  
ATOM   3115  CA  ALA A 403     -41.293 102.455  -1.065  1.00 73.56           C  
ATOM   3116  C   ALA A 403     -41.057 102.556   0.440  1.00 73.56           C  
ATOM   3117  O   ALA A 403     -41.655 103.399   1.113  1.00 73.56           O  
ATOM   3118  CB  ALA A 403     -42.304 101.352  -1.368  1.00 73.56           C  
ATOM   3119  N   LYS A 404     -40.157 101.734   0.969  1.00 74.03           N  
ATOM   3120  CA  LYS A 404     -39.819 101.777   2.389  1.00 74.03           C  
ATOM   3121  C   LYS A 404     -39.133 103.091   2.751  1.00 74.03           C  
ATOM   3122  O   LYS A 404     -39.431 103.687   3.789  1.00 74.03           O  
ATOM   3123  CB  LYS A 404     -38.922 100.596   2.763  1.00 74.03           C  
ATOM   3124  CG  LYS A 404     -38.919 100.268   4.249  1.00 74.03           C  
ATOM   3125  CD  LYS A 404     -38.154  98.983   4.536  1.00 74.03           C  
ATOM   3126  CE  LYS A 404     -38.092  98.690   6.029  1.00 74.03           C  
ATOM   3127  NZ  LYS A 404     -37.314  97.447   6.317  1.00 74.03           N1+
ATOM   3128  N   LYS A 405     -38.188 103.539   1.938  1.00 75.44           N  
ATOM   3129  CA  LYS A 405     -37.488 104.798   2.171  1.00 75.44           C  
ATOM   3130  C   LYS A 405     -38.453 105.980   2.133  1.00 75.44           C  
ATOM   3131  O   LYS A 405     -38.356 106.894   2.953  1.00 75.44           O  
ATOM   3132  CB  LYS A 405     -36.378 104.994   1.137  1.00 75.44           C  
ATOM   3133  CG  LYS A 405     -35.138 104.150   1.393  1.00 75.44           C  
ATOM   3134  CD  LYS A 405     -34.036 104.456   0.386  1.00 75.44           C  
ATOM   3135  CE  LYS A 405     -32.829 103.550   0.585  1.00 75.44           C  
ATOM   3136  NZ  LYS A 405     -31.752 103.836  -0.409  1.00 75.44           N1+
ATOM   3137  N   SER A 406     -39.372 105.815   1.237  1.00 74.46           N  
ATOM   3138  CA  SER A 406     -40.376 106.867   1.113  1.00 74.46           C  
ATOM   3139  C   SER A 406     -41.315 106.880   2.315  1.00 74.46           C  
ATOM   3140  O   SER A 406     -41.702 107.948   2.795  1.00 74.46           O  
ATOM   3141  CB  SER A 406     -41.184 106.688  -0.173  1.00 74.46           C  
ATOM   3142  OG  SER A 406     -40.353 106.832  -1.313  1.00 74.46           O  
ATOM   3143  N   GLN A 407     -41.668 105.700   2.789  1.00 72.83           N  
ATOM   3144  CA  GLN A 407     -42.486 105.580   3.991  1.00 72.83           C  
ATOM   3145  C   GLN A 407     -41.766 106.159   5.205  1.00 72.83           C  
ATOM   3146  O   GLN A 407     -42.382 106.824   6.040  1.00 72.83           O  
ATOM   3147  CB  GLN A 407     -42.853 104.117   4.247  1.00 72.83           C  
ATOM   3148  CG  GLN A 407     -43.966 103.933   5.271  1.00 72.83           C  
ATOM   3149  CD  GLN A 407     -44.484 102.508   5.324  1.00 72.83           C  
ATOM   3150  NE2 GLN A 407     -45.496 102.276   6.152  1.00 72.83           N  
ATOM   3151  OE1 GLN A 407     -43.980 101.623   4.625  1.00 72.83           O  
ATOM   3152  N   GLU A 408     -40.530 105.940   5.291  1.00 78.89           N  
ATOM   3153  CA  GLU A 408     -39.718 106.502   6.365  1.00 78.89           C  
ATOM   3154  C   GLU A 408     -39.693 108.027   6.297  1.00 78.89           C  
ATOM   3155  O   GLU A 408     -39.774 108.701   7.326  1.00 78.89           O  
ATOM   3156  CB  GLU A 408     -38.292 105.949   6.308  1.00 78.89           C  
ATOM   3157  CG  GLU A 408     -38.176 104.501   6.760  1.00 78.89           C  
ATOM   3158  CD  GLU A 408     -36.780 103.926   6.578  1.00 78.89           C  
ATOM   3159  OE1 GLU A 408     -36.569 102.733   6.893  1.00 78.89           O  
ATOM   3160  OE2 GLU A 408     -35.890 104.675   6.118  1.00 78.89           O1-
ATOM   3161  N   GLU A 409     -39.617 108.587   5.125  1.00 80.28           N  
ATOM   3162  CA  GLU A 409     -39.644 110.029   4.895  1.00 80.28           C  
ATOM   3163  C   GLU A 409     -40.982 110.630   5.316  1.00 80.28           C  
ATOM   3164  O   GLU A 409     -41.023 111.707   5.915  1.00 80.28           O  
ATOM   3165  CB  GLU A 409     -39.367 110.344   3.423  1.00 80.28           C  
ATOM   3166  CG  GLU A 409     -39.029 111.805   3.160  1.00 80.28           C  
ATOM   3167  CD  GLU A 409     -38.585 112.070   1.730  1.00 80.28           C  
ATOM   3168  OE1 GLU A 409     -38.329 113.245   1.382  1.00 80.28           O  
ATOM   3169  OE2 GLU A 409     -38.494 111.095   0.951  1.00 80.28           O1-
ATOM   3170  N   VAL A 410     -42.026 109.910   5.023  1.00 75.26           N  
ATOM   3171  CA  VAL A 410     -43.363 110.361   5.394  1.00 75.26           C  
ATOM   3172  C   VAL A 410     -43.498 110.383   6.916  1.00 75.26           C  
ATOM   3173  O   VAL A 410     -44.068 111.319   7.480  1.00 75.26           O  
ATOM   3174  CB  VAL A 410     -44.458 109.462   4.776  1.00 75.26           C  
ATOM   3175  CG1 VAL A 410     -45.826 109.791   5.368  1.00 75.26           C  
ATOM   3176  CG2 VAL A 410     -44.478 109.615   3.256  1.00 75.26           C  
ATOM   3177  N   GLU A 411     -42.939 109.358   7.493  1.00 79.01           N  
ATOM   3178  CA  GLU A 411     -42.992 109.304   8.951  1.00 79.01           C  
ATOM   3179  C   GLU A 411     -42.236 110.473   9.574  1.00 79.01           C  
ATOM   3180  O   GLU A 411     -42.687 111.054  10.564  1.00 79.01           O  
ATOM   3181  CB  GLU A 411     -42.422 107.977   9.461  1.00 79.01           C  
ATOM   3182  CG  GLU A 411     -42.857 107.624  10.875  1.00 79.01           C  
ATOM   3183  CD  GLU A 411     -44.341 107.316  10.987  1.00 79.01           C  
ATOM   3184  OE1 GLU A 411     -44.866 107.260  12.123  1.00 79.01           O  
ATOM   3185  OE2 GLU A 411     -44.986 107.128   9.931  1.00 79.01           O1-
ATOM   3186  N   ARG A 412     -41.139 110.848   9.002  1.00 82.59           N  
ATOM   3187  CA  ARG A 412     -40.360 111.993   9.462  1.00 82.59           C  
ATOM   3188  C   ARG A 412     -41.133 113.293   9.272  1.00 82.59           C  
ATOM   3189  O   ARG A 412     -41.130 114.157  10.151  1.00 82.59           O  
ATOM   3190  CB  ARG A 412     -39.023 112.065   8.721  1.00 82.59           C  
ATOM   3191  CG  ARG A 412     -37.982 111.080   9.230  1.00 82.59           C  
ATOM   3192  CD  ARG A 412     -36.636 111.280   8.547  1.00 82.59           C  
ATOM   3193  NE  ARG A 412     -35.683 110.239   8.922  1.00 82.59           N  
ATOM   3194  CZ  ARG A 412     -34.446 110.137   8.445  1.00 82.59           C  
ATOM   3195  NH1 ARG A 412     -33.985 111.014   7.560  1.00 82.59           N1+
ATOM   3196  NH2 ARG A 412     -33.662 109.151   8.854  1.00 82.59           N  
ATOM   3197  N   LEU A 413     -41.880 113.346   8.148  1.00 79.23           N  
ATOM   3198  CA  LEU A 413     -42.656 114.541   7.834  1.00 79.23           C  
ATOM   3199  C   LEU A 413     -43.879 114.647   8.739  1.00 79.23           C  
ATOM   3200  O   LEU A 413     -44.259 115.746   9.149  1.00 79.23           O  
ATOM   3201  CB  LEU A 413     -43.093 114.526   6.367  1.00 79.23           C  
ATOM   3202  CG  LEU A 413     -42.024 114.898   5.338  1.00 79.23           C  
ATOM   3203  CD1 LEU A 413     -42.521 114.600   3.927  1.00 79.23           C  
ATOM   3204  CD2 LEU A 413     -41.638 116.367   5.475  1.00 79.23           C  
ATOM   3205  N   LYS A 414     -44.452 113.467   9.116  1.00 74.53           N  
ATOM   3206  CA  LYS A 414     -45.558 113.435  10.068  1.00 74.53           C  
ATOM   3207  C   LYS A 414     -45.136 114.002  11.420  1.00 74.53           C  
ATOM   3208  O   LYS A 414     -45.895 114.737  12.055  1.00 74.53           O  
ATOM   3209  CB  LYS A 414     -46.080 112.007  10.237  1.00 74.53           C  
ATOM   3210  CG  LYS A 414     -47.466 111.924  10.859  1.00 74.53           C  
ATOM   3211  CD  LYS A 414     -47.966 110.487  10.919  1.00 74.53           C  
ATOM   3212  CE  LYS A 414     -49.286 110.384  11.672  1.00 74.53           C  
ATOM   3213  NZ  LYS A 414     -49.767 108.973  11.756  1.00 74.53           N1+
ATOM   3214  N   GLN A 415     -43.906 113.595  11.843  1.00 79.66           N  
ATOM   3215  CA  GLN A 415     -43.372 114.098  13.105  1.00 79.66           C  
ATOM   3216  C   GLN A 415     -43.141 115.604  13.043  1.00 79.66           C  
ATOM   3217  O   GLN A 415     -43.425 116.322  14.004  1.00 79.66           O  
ATOM   3218  CB  GLN A 415     -42.069 113.381  13.462  1.00 79.66           C  
ATOM   3219  CG  GLN A 415     -42.265 111.942  13.921  1.00 79.66           C  
ATOM   3220  CD  GLN A 415     -40.956 111.240  14.229  1.00 79.66           C  
ATOM   3221  NE2 GLN A 415     -41.043 110.006  14.714  1.00 79.66           N  
ATOM   3222  OE1 GLN A 415     -39.874 111.803  14.033  1.00 79.66           O  
ATOM   3223  N   GLU A 416     -42.729 116.178  11.916  1.00 79.18           N  
ATOM   3224  CA  GLU A 416     -42.495 117.604  11.706  1.00 79.18           C  
ATOM   3225  C   GLU A 416     -43.806 118.386  11.726  1.00 79.18           C  
ATOM   3226  O   GLU A 416     -43.870 119.485  12.279  1.00 79.18           O  
ATOM   3227  CB  GLU A 416     -41.762 117.840  10.384  1.00 79.18           C  
ATOM   3228  CG  GLU A 416     -40.296 117.434  10.413  1.00 79.18           C  
ATOM   3229  CD  GLU A 416     -39.568 117.720   9.108  1.00 79.18           C  
ATOM   3230  OE1 GLU A 416     -38.415 117.261   8.944  1.00 79.18           O  
ATOM   3231  OE2 GLU A 416     -40.157 118.408   8.244  1.00 79.18           O1-
ATOM   3232  N   VAL A 417     -44.780 117.764  11.090  1.00 73.95           N  
ATOM   3233  CA  VAL A 417     -46.101 118.383  11.043  1.00 73.95           C  
ATOM   3234  C   VAL A 417     -46.697 118.435  12.447  1.00 73.95           C  
ATOM   3235  O   VAL A 417     -47.286 119.445  12.841  1.00 73.95           O  
ATOM   3236  CB  VAL A 417     -47.050 117.622  10.090  1.00 73.95           C  
ATOM   3237  CG1 VAL A 417     -48.481 118.136  10.230  1.00 73.95           C  
ATOM   3238  CG2 VAL A 417     -46.570 117.754   8.645  1.00 73.95           C  
ATOM   3239  N   GLU A 418     -46.540 117.328  13.225  1.00 77.22           N  
ATOM   3240  CA  GLU A 418     -47.053 117.270  14.590  1.00 77.22           C  
ATOM   3241  C   GLU A 418     -46.378 118.311  15.479  1.00 77.22           C  
ATOM   3242  O   GLU A 418     -47.032 118.945  16.308  1.00 77.22           O  
ATOM   3243  CB  GLU A 418     -46.860 115.870  15.178  1.00 77.22           C  
ATOM   3244  CG  GLU A 418     -47.927 114.872  14.753  1.00 77.22           C  
ATOM   3245  CD  GLU A 418     -47.722 113.486  15.345  1.00 77.22           C  
ATOM   3246  OE1 GLU A 418     -48.539 112.580  15.065  1.00 77.22           O  
ATOM   3247  OE2 GLU A 418     -46.737 113.306  16.096  1.00 77.22           O1-
ATOM   3248  N   LYS A 419     -45.105 118.462  15.265  1.00 76.88           N  
ATOM   3249  CA  LYS A 419     -44.351 119.467  16.010  1.00 76.88           C  
ATOM   3250  C   LYS A 419     -44.796 120.877  15.637  1.00 76.88           C  
ATOM   3251  O   LYS A 419     -44.946 121.738  16.506  1.00 76.88           O  
ATOM   3252  CB  LYS A 419     -42.851 119.307  15.760  1.00 76.88           C  
ATOM   3253  CG  LYS A 419     -42.215 118.155  16.526  1.00 76.88           C  
ATOM   3254  CD  LYS A 419     -40.708 118.103  16.308  1.00 76.88           C  
ATOM   3255  CE  LYS A 419     -40.090 116.876  16.963  1.00 76.88           C  
ATOM   3256  NZ  LYS A 419     -38.615 116.808  16.732  1.00 76.88           N1+
ATOM   3257  N   ALA A 420     -44.965 121.086  14.392  1.00 71.43           N  
ATOM   3258  CA  ALA A 420     -45.376 122.393  13.889  1.00 71.43           C  
ATOM   3259  C   ALA A 420     -46.801 122.725  14.322  1.00 71.43           C  
ATOM   3260  O   ALA A 420     -47.114 123.880  14.622  1.00 71.43           O  
ATOM   3261  CB  ALA A 420     -45.262 122.439  12.367  1.00 71.43           C  
ATOM   3262  N   SER A 421     -47.690 121.791  14.340  1.00 68.58           N  
ATOM   3263  CA  SER A 421     -49.072 121.964  14.772  1.00 68.58           C  
ATOM   3264  C   SER A 421     -49.147 122.365  16.242  1.00 68.58           C  
ATOM   3265  O   SER A 421     -49.960 123.212  16.619  1.00 68.58           O  
ATOM   3266  CB  SER A 421     -49.870 120.678  14.547  1.00 68.58           C  
ATOM   3267  OG  SER A 421     -51.217 120.843  14.956  1.00 68.58           O  
ATOM   3268  N   LYS A 422     -48.265 121.882  17.050  1.00 75.16           N  
ATOM   3269  CA  LYS A 422     -48.227 122.260  18.459  1.00 75.16           C  
ATOM   3270  C   LYS A 422     -47.645 123.659  18.639  1.00 75.16           C  
ATOM   3271  O   LYS A 422     -48.028 124.383  19.559  1.00 75.16           O  
ATOM   3272  CB  LYS A 422     -47.412 121.246  19.265  1.00 75.16           C  
ATOM   3273  CG  LYS A 422     -48.152 119.949  19.557  1.00 75.16           C  
ATOM   3274  CD  LYS A 422     -47.318 119.013  20.422  1.00 75.16           C  
ATOM   3275  CE  LYS A 422     -48.026 117.684  20.652  1.00 75.16           C  
ATOM   3276  NZ  LYS A 422     -47.196 116.748  21.467  1.00 75.16           N1+
ATOM   3277  N   ALA A 423     -46.891 124.220  17.711  1.00 74.26           N  
ATOM   3278  CA  ALA A 423     -46.187 125.496  17.800  1.00 74.26           C  
ATOM   3279  C   ALA A 423     -47.011 126.621  17.181  1.00 74.26           C  
ATOM   3280  O   ALA A 423     -46.804 127.796  17.494  1.00 74.26           O  
ATOM   3281  CB  ALA A 423     -44.824 125.402  17.118  1.00 74.26           C  
ATOM   3282  N   GLY A 424     -48.238 126.473  16.761  1.00 66.59           N  
ATOM   3283  CA  GLY A 424     -49.086 127.506  16.187  1.00 66.59           C  
ATOM   3284  C   GLY A 424     -48.503 128.126  14.931  1.00 66.59           C  
ATOM   3285  O   GLY A 424     -47.778 129.120  15.002  1.00 66.59           O  
ATOM   3286  N   LEU A 425     -48.491 127.443  13.757  1.00 62.44           N  
ATOM   3287  CA  LEU A 425     -47.787 127.886  12.558  1.00 62.44           C  
ATOM   3288  C   LEU A 425     -48.628 128.887  11.774  1.00 62.44           C  
ATOM   3289  O   LEU A 425     -49.858 128.798  11.763  1.00 62.44           O  
ATOM   3290  CB  LEU A 425     -47.435 126.690  11.670  1.00 62.44           C  
ATOM   3291  CG  LEU A 425     -46.143 125.947  12.014  1.00 62.44           C  
ATOM   3292  CD1 LEU A 425     -46.326 124.446  11.817  1.00 62.44           C  
ATOM   3293  CD2 LEU A 425     -44.986 126.466  11.168  1.00 62.44           C  
ATOM   3294  N   ASP A 426     -48.072 130.037  11.293  1.00 72.40           N  
ATOM   3295  CA  ASP A 426     -48.405 131.069  10.316  1.00 72.40           C  
ATOM   3296  C   ASP A 426     -48.527 130.479   8.914  1.00 72.40           C  
ATOM   3297  O   ASP A 426     -48.075 129.360   8.663  1.00 72.40           O  
ATOM   3298  CB  ASP A 426     -47.353 132.180  10.330  1.00 72.40           C  
ATOM   3299  CG  ASP A 426     -45.953 131.676  10.029  1.00 72.40           C  
ATOM   3300  OD1 ASP A 426     -45.795 130.483   9.687  1.00 72.40           O  
ATOM   3301  OD2 ASP A 426     -44.998 132.475  10.136  1.00 72.40           O1-
ATOM   3302  N   HIS A 427     -49.660 130.599   8.103  1.00 65.61           N  
ATOM   3303  CA  HIS A 427     -50.069 130.221   6.754  1.00 65.61           C  
ATOM   3304  C   HIS A 427     -48.860 129.980   5.858  1.00 65.61           C  
ATOM   3305  O   HIS A 427     -48.860 129.054   5.043  1.00 65.61           O  
ATOM   3306  CB  HIS A 427     -50.967 131.301   6.145  1.00 65.61           C  
ATOM   3307  CG  HIS A 427     -52.416 130.934   6.122  1.00 65.61           C  
ATOM   3308  CD2 HIS A 427     -53.461 131.390   6.852  1.00 65.61           C  
ATOM   3309  ND1 HIS A 427     -52.928 129.983   5.266  1.00 65.61           N  
ATOM   3310  CE1 HIS A 427     -54.230 129.870   5.471  1.00 65.61           C  
ATOM   3311  NE2 HIS A 427     -54.578 130.713   6.428  1.00 65.61           N  
ATOM   3312  N   GLU A 428     -47.631 130.584   6.092  1.00 72.02           N  
ATOM   3313  CA  GLU A 428     -46.458 130.429   5.236  1.00 72.02           C  
ATOM   3314  C   GLU A 428     -45.692 129.153   5.576  1.00 72.02           C  
ATOM   3315  O   GLU A 428     -45.216 128.453   4.681  1.00 72.02           O  
ATOM   3316  CB  GLU A 428     -45.537 131.645   5.361  1.00 72.02           C  
ATOM   3317  CG  GLU A 428     -45.812 132.733   4.332  1.00 72.02           C  
ATOM   3318  CD  GLU A 428     -44.863 133.915   4.442  1.00 72.02           C  
ATOM   3319  OE1 GLU A 428     -45.010 134.886   3.664  1.00 72.02           O  
ATOM   3320  OE2 GLU A 428     -43.965 133.871   5.312  1.00 72.02           O1-
ATOM   3321  N   GLY A 429     -45.625 128.802   6.923  1.00 70.71           N  
ATOM   3322  CA  GLY A 429     -45.045 127.548   7.379  1.00 70.71           C  
ATOM   3323  C   GLY A 429     -45.854 126.332   6.970  1.00 70.71           C  
ATOM   3324  O   GLY A 429     -45.292 125.315   6.560  1.00 70.71           O  
ATOM   3325  N   ASP A 430     -47.237 126.607   6.852  1.00 72.34           N  
ATOM   3326  CA  ASP A 430     -48.130 125.543   6.405  1.00 72.34           C  
ATOM   3327  C   ASP A 430     -47.914 125.231   4.925  1.00 72.34           C  
ATOM   3328  O   ASP A 430     -47.922 124.065   4.525  1.00 72.34           O  
ATOM   3329  CB  ASP A 430     -49.590 125.928   6.654  1.00 72.34           C  
ATOM   3330  CG  ASP A 430     -50.003 125.777   8.107  1.00 72.34           C  
ATOM   3331  OD1 ASP A 430     -49.263 125.144   8.889  1.00 72.34           O  
ATOM   3332  OD2 ASP A 430     -51.081 126.294   8.472  1.00 72.34           O1-
ATOM   3333  N   SER A 431     -47.524 126.228   4.112  1.00 75.33           N  
ATOM   3334  CA  SER A 431     -47.356 126.045   2.674  1.00 75.33           C  
ATOM   3335  C   SER A 431     -46.092 125.252   2.361  1.00 75.33           C  
ATOM   3336  O   SER A 431     -46.094 124.390   1.479  1.00 75.33           O  
ATOM   3337  CB  SER A 431     -47.309 127.398   1.961  1.00 75.33           C  
ATOM   3338  OG  SER A 431     -48.580 128.022   1.984  1.00 75.33           O  
ATOM   3339  N   ARG A 432     -44.968 125.462   3.077  1.00 79.16           N  
ATOM   3340  CA  ARG A 432     -43.720 124.748   2.827  1.00 79.16           C  
ATOM   3341  C   ARG A 432     -43.849 123.274   3.195  1.00 79.16           C  
ATOM   3342  O   ARG A 432     -43.377 122.402   2.462  1.00 79.16           O  
ATOM   3343  CB  ARG A 432     -42.569 125.384   3.611  1.00 79.16           C  
ATOM   3344  CG  ARG A 432     -42.063 126.687   3.012  1.00 79.16           C  
ATOM   3345  CD  ARG A 432     -40.835 127.206   3.747  1.00 79.16           C  
ATOM   3346  NE  ARG A 432     -40.850 128.661   3.863  1.00 79.16           N  
ATOM   3347  CZ  ARG A 432     -39.895 129.386   4.439  1.00 79.16           C  
ATOM   3348  NH1 ARG A 432     -38.824 128.801   4.964  1.00 79.16           N1+
ATOM   3349  NH2 ARG A 432     -40.010 130.704   4.489  1.00 79.16           N  
ATOM   3350  N   ILE A 433     -44.505 122.983   4.298  1.00 77.33           N  
ATOM   3351  CA  ILE A 433     -44.698 121.612   4.756  1.00 77.33           C  
ATOM   3352  C   ILE A 433     -45.605 120.865   3.781  1.00 77.33           C  
ATOM   3353  O   ILE A 433     -45.332 119.716   3.425  1.00 77.33           O  
ATOM   3354  CB  ILE A 433     -45.294 121.571   6.181  1.00 77.33           C  
ATOM   3355  CG1 ILE A 433     -44.292 122.134   7.195  1.00 77.33           C  
ATOM   3356  CG2 ILE A 433     -45.705 120.143   6.553  1.00 77.33           C  
ATOM   3357  CD1 ILE A 433     -44.855 122.292   8.601  1.00 77.33           C  
ATOM   3358  N   PHE A 434     -46.621 121.638   3.339  1.00 75.83           N  
ATOM   3359  CA  PHE A 434     -47.538 121.038   2.377  1.00 75.83           C  
ATOM   3360  C   PHE A 434     -46.808 120.664   1.093  1.00 75.83           C  
ATOM   3361  O   PHE A 434     -47.050 119.598   0.523  1.00 75.83           O  
ATOM   3362  CB  PHE A 434     -48.692 121.995   2.064  1.00 75.83           C  
ATOM   3363  CG  PHE A 434     -49.813 121.360   1.285  1.00 75.83           C  
ATOM   3364  CD1 PHE A 434     -49.911 121.539  -0.089  1.00 75.83           C  
ATOM   3365  CD2 PHE A 434     -50.769 120.584   1.929  1.00 75.83           C  
ATOM   3366  CE1 PHE A 434     -50.947 120.953  -0.813  1.00 75.83           C  
ATOM   3367  CE2 PHE A 434     -51.807 119.995   1.213  1.00 75.83           C  
ATOM   3368  CZ  PHE A 434     -51.894 120.181  -0.158  1.00 75.83           C  
ATOM   3369  N   LYS A 435     -45.929 121.528   0.649  1.00 80.48           N  
ATOM   3370  CA  LYS A 435     -45.153 121.238  -0.554  1.00 80.48           C  
ATOM   3371  C   LYS A 435     -44.272 120.008  -0.356  1.00 80.48           C  
ATOM   3372  O   LYS A 435     -44.146 119.177  -1.258  1.00 80.48           O  
ATOM   3373  CB  LYS A 435     -44.294 122.442  -0.941  1.00 80.48           C  
ATOM   3374  CG  LYS A 435     -43.672 122.339  -2.326  1.00 80.48           C  
ATOM   3375  CD  LYS A 435     -42.911 123.606  -2.693  1.00 80.48           C  
ATOM   3376  CE  LYS A 435     -42.258 123.490  -4.064  1.00 80.48           C  
ATOM   3377  NZ  LYS A 435     -41.492 124.722  -4.419  1.00 80.48           N1+
ATOM   3378  N   LYS A 436     -43.690 119.838   0.780  1.00 79.53           N  
ATOM   3379  CA  LYS A 436     -42.846 118.681   1.066  1.00 79.53           C  
ATOM   3380  C   LYS A 436     -43.666 117.393   1.079  1.00 79.53           C  
ATOM   3381  O   LYS A 436     -43.237 116.373   0.536  1.00 79.53           O  
ATOM   3382  CB  LYS A 436     -42.127 118.858   2.405  1.00 79.53           C  
ATOM   3383  CG  LYS A 436     -40.954 119.826   2.354  1.00 79.53           C  
ATOM   3384  CD  LYS A 436     -40.238 119.906   3.696  1.00 79.53           C  
ATOM   3385  CE  LYS A 436     -39.137 120.958   3.681  1.00 79.53           C  
ATOM   3386  NZ  LYS A 436     -38.443 121.052   4.999  1.00 79.53           N1+
ATOM   3387  N   ILE A 437     -44.834 117.550   1.665  1.00 76.99           N  
ATOM   3388  CA  ILE A 437     -45.725 116.397   1.725  1.00 76.99           C  
ATOM   3389  C   ILE A 437     -46.167 116.012   0.315  1.00 76.99           C  
ATOM   3390  O   ILE A 437     -46.158 114.832  -0.046  1.00 76.99           O  
ATOM   3391  CB  ILE A 437     -46.958 116.679   2.614  1.00 76.99           C  
ATOM   3392  CG1 ILE A 437     -46.535 116.830   4.079  1.00 76.99           C  
ATOM   3393  CG2 ILE A 437     -48.002 115.570   2.457  1.00 76.99           C  
ATOM   3394  CD1 ILE A 437     -47.666 117.243   5.011  1.00 76.99           C  
ATOM   3395  N   HIS A 438     -46.567 117.059  -0.395  1.00 80.79           N  
ATOM   3396  CA  HIS A 438     -46.978 116.827  -1.775  1.00 80.79           C  
ATOM   3397  C   HIS A 438     -45.869 116.151  -2.574  1.00 80.79           C  
ATOM   3398  O   HIS A 438     -46.127 115.210  -3.329  1.00 80.79           O  
ATOM   3399  CB  HIS A 438     -47.379 118.143  -2.444  1.00 80.79           C  
ATOM   3400  CG  HIS A 438     -47.877 117.977  -3.844  1.00 80.79           C  
ATOM   3401  CD2 HIS A 438     -49.130 117.805  -4.326  1.00 80.79           C  
ATOM   3402  ND1 HIS A 438     -47.038 117.975  -4.937  1.00 80.79           N  
ATOM   3403  CE1 HIS A 438     -47.756 117.809  -6.035  1.00 80.79           C  
ATOM   3404  NE2 HIS A 438     -49.028 117.703  -5.692  1.00 80.79           N  
ATOM   3405  N   ASP A 439     -44.619 116.578  -2.422  1.00 84.22           N  
ATOM   3406  CA  ASP A 439     -43.492 116.009  -3.153  1.00 84.22           C  
ATOM   3407  C   ASP A 439     -43.286 114.540  -2.787  1.00 84.22           C  
ATOM   3408  O   ASP A 439     -43.053 113.705  -3.662  1.00 84.22           O  
ATOM   3409  CB  ASP A 439     -42.214 116.805  -2.875  1.00 84.22           C  
ATOM   3410  CG  ASP A 439     -42.211 118.171  -3.538  1.00 84.22           C  
ATOM   3411  OD1 ASP A 439     -43.019 118.401  -4.464  1.00 84.22           O  
ATOM   3412  OD2 ASP A 439     -41.393 119.023  -3.133  1.00 84.22           O1-
ATOM   3413  N   VAL A 440     -43.436 114.228  -1.537  1.00 77.98           N  
ATOM   3414  CA  VAL A 440     -43.221 112.862  -1.071  1.00 77.98           C  
ATOM   3415  C   VAL A 440     -44.351 111.962  -1.565  1.00 77.98           C  
ATOM   3416  O   VAL A 440     -44.107 110.847  -2.030  1.00 77.98           O  
ATOM   3417  CB  VAL A 440     -43.124 112.797   0.470  1.00 77.98           C  
ATOM   3418  CG1 VAL A 440     -43.087 111.347   0.948  1.00 77.98           C  
ATOM   3419  CG2 VAL A 440     -41.891 113.556   0.959  1.00 77.98           C  
ATOM   3420  N   VAL A 441     -45.607 112.489  -1.440  1.00 75.46           N  
ATOM   3421  CA  VAL A 441     -46.767 111.727  -1.890  1.00 75.46           C  
ATOM   3422  C   VAL A 441     -46.655 111.448  -3.387  1.00 75.46           C  
ATOM   3423  O   VAL A 441     -46.949 110.341  -3.842  1.00 75.46           O  
ATOM   3424  CB  VAL A 441     -48.088 112.468  -1.583  1.00 75.46           C  
ATOM   3425  CG1 VAL A 441     -49.269 111.768  -2.253  1.00 75.46           C  
ATOM   3426  CG2 VAL A 441     -48.306 112.565  -0.074  1.00 75.46           C  
ATOM   3427  N   THR A 442     -46.273 112.466  -4.195  1.00 81.41           N  
ATOM   3428  CA  THR A 442     -46.090 112.303  -5.632  1.00 81.41           C  
ATOM   3429  C   THR A 442     -45.051 111.226  -5.927  1.00 81.41           C  
ATOM   3430  O   THR A 442     -45.242 110.398  -6.820  1.00 81.41           O  
ATOM   3431  CB  THR A 442     -45.664 113.626  -6.295  1.00 81.41           C  
ATOM   3432  CG2 THR A 442     -45.545 113.471  -7.807  1.00 81.41           C  
ATOM   3433  OG1 THR A 442     -46.639 114.635  -6.004  1.00 81.41           O  
ATOM   3434  N   LYS A 443     -43.999 111.279  -5.176  1.00 77.66           N  
ATOM   3435  CA  LYS A 443     -42.973 110.251  -5.324  1.00 77.66           C  
ATOM   3436  C   LYS A 443     -43.531 108.868  -4.999  1.00 77.66           C  
ATOM   3437  O   LYS A 443     -43.256 107.900  -5.710  1.00 77.66           O  
ATOM   3438  CB  LYS A 443     -41.774 110.557  -4.425  1.00 77.66           C  
ATOM   3439  CG  LYS A 443     -40.549 109.702  -4.716  1.00 77.66           C  
ATOM   3440  CD  LYS A 443     -39.369 110.099  -3.837  1.00 77.66           C  
ATOM   3441  CE  LYS A 443     -38.164 109.201  -4.080  1.00 77.66           C  
ATOM   3442  NZ  LYS A 443     -37.011 109.574  -3.206  1.00 77.66           N1+
ATOM   3443  N   GLN A 444     -44.392 108.715  -3.948  1.00 75.28           N  
ATOM   3444  CA  GLN A 444     -44.977 107.436  -3.558  1.00 75.28           C  
ATOM   3445  C   GLN A 444     -45.929 106.918  -4.632  1.00 75.28           C  
ATOM   3446  O   GLN A 444     -45.949 105.720  -4.924  1.00 75.28           O  
ATOM   3447  CB  GLN A 444     -45.713 107.567  -2.224  1.00 75.28           C  
ATOM   3448  CG  GLN A 444     -44.793 107.548  -1.009  1.00 75.28           C  
ATOM   3449  CD  GLN A 444     -45.551 107.419   0.298  1.00 75.28           C  
ATOM   3450  NE2 GLN A 444     -44.848 107.018   1.352  1.00 75.28           N  
ATOM   3451  OE1 GLN A 444     -46.756 107.678   0.361  1.00 75.28           O  
ATOM   3452  N   ILE A 445     -46.665 107.881  -5.187  1.00 75.78           N  
ATOM   3453  CA  ILE A 445     -47.612 107.499  -6.229  1.00 75.78           C  
ATOM   3454  C   ILE A 445     -46.856 106.952  -7.438  1.00 75.78           C  
ATOM   3455  O   ILE A 445     -47.258 105.945  -8.025  1.00 75.78           O  
ATOM   3456  CB  ILE A 445     -48.503 108.690  -6.647  1.00 75.78           C  
ATOM   3457  CG1 ILE A 445     -49.465 109.061  -5.513  1.00 75.78           C  
ATOM   3458  CG2 ILE A 445     -49.270 108.365  -7.933  1.00 75.78           C  
ATOM   3459  CD1 ILE A 445     -50.283 110.317  -5.782  1.00 75.78           C  
ATOM   3460  N   LYS A 446     -45.705 107.531  -7.748  1.00 78.77           N  
ATOM   3461  CA  LYS A 446     -44.889 107.075  -8.869  1.00 78.77           C  
ATOM   3462  C   LYS A 446     -44.342 105.673  -8.617  1.00 78.77           C  
ATOM   3463  O   LYS A 446     -44.351 104.827  -9.514  1.00 78.77           O  
ATOM   3464  CB  LYS A 446     -43.736 108.048  -9.124  1.00 78.77           C  
ATOM   3465  CG  LYS A 446     -44.158 109.343  -9.803  1.00 78.77           C  
ATOM   3466  CD  LYS A 446     -42.959 110.232 -10.107  1.00 78.77           C  
ATOM   3467  CE  LYS A 446     -43.387 111.565 -10.707  1.00 78.77           C  
ATOM   3468  NZ  LYS A 446     -42.218 112.458 -10.962  1.00 78.77           N1+
ATOM   3469  N   VAL A 447     -43.916 105.433  -7.398  1.00 77.08           N  
ATOM   3470  CA  VAL A 447     -43.376 104.128  -7.032  1.00 77.08           C  
ATOM   3471  C   VAL A 447     -44.477 103.073  -7.104  1.00 77.08           C  
ATOM   3472  O   VAL A 447     -44.268 101.983  -7.641  1.00 77.08           O  
ATOM   3473  CB  VAL A 447     -42.749 104.148  -5.619  1.00 77.08           C  
ATOM   3474  CG1 VAL A 447     -42.365 102.737  -5.178  1.00 77.08           C  
ATOM   3475  CG2 VAL A 447     -41.531 105.070  -5.590  1.00 77.08           C  
ATOM   3476  N   ILE A 448     -45.666 103.407  -6.607  1.00 73.86           N  
ATOM   3477  CA  ILE A 448     -46.792 102.479  -6.599  1.00 73.86           C  
ATOM   3478  C   ILE A 448     -47.196 102.145  -8.034  1.00 73.86           C  
ATOM   3479  O   ILE A 448     -47.441 100.982  -8.362  1.00 73.86           O  
ATOM   3480  CB  ILE A 448     -47.997 103.059  -5.826  1.00 73.86           C  
ATOM   3481  CG1 ILE A 448     -47.674 103.158  -4.331  1.00 73.86           C  
ATOM   3482  CG2 ILE A 448     -49.249 102.211  -6.060  1.00 73.86           C  
ATOM   3483  CD1 ILE A 448     -48.739 103.873  -3.512  1.00 73.86           C  
ATOM   3484  N   LEU A 449     -47.296 103.149  -8.890  1.00 76.84           N  
ATOM   3485  CA  LEU A 449     -47.630 102.925 -10.292  1.00 76.84           C  
ATOM   3486  C   LEU A 449     -46.606 102.010 -10.956  1.00 76.84           C  
ATOM   3487  O   LEU A 449     -46.968 101.138 -11.748  1.00 76.84           O  
ATOM   3488  CB  LEU A 449     -47.707 104.256 -11.045  1.00 76.84           C  
ATOM   3489  CG  LEU A 449     -48.957 105.102 -10.799  1.00 76.84           C  
ATOM   3490  CD1 LEU A 449     -48.796 106.480 -11.432  1.00 76.84           C  
ATOM   3491  CD2 LEU A 449     -50.195 104.398 -11.344  1.00 76.84           C  
ATOM   3492  N   ARG A 450     -45.302 102.220 -10.622  1.00 78.06           N  
ATOM   3493  CA  ARG A 450     -44.248 101.367 -11.165  1.00 78.06           C  
ATOM   3494  C   ARG A 450     -44.366  99.944 -10.631  1.00 78.06           C  
ATOM   3495  O   ARG A 450     -44.139  98.980 -11.365  1.00 78.06           O  
ATOM   3496  CB  ARG A 450     -42.868 101.939 -10.832  1.00 78.06           C  
ATOM   3497  CG  ARG A 450     -42.476 103.138 -11.683  1.00 78.06           C  
ATOM   3498  CD  ARG A 450     -41.035 103.560 -11.431  1.00 78.06           C  
ATOM   3499  NE  ARG A 450     -40.931 104.476 -10.300  1.00 78.06           N  
ATOM   3500  CZ  ARG A 450     -39.788 104.912  -9.780  1.00 78.06           C  
ATOM   3501  NH1 ARG A 450     -38.622 104.521 -10.282  1.00 78.06           N1+
ATOM   3502  NH2 ARG A 450     -39.809 105.745  -8.750  1.00 78.06           N  
ATOM   3503  N   LEU A 451     -44.752  99.772  -9.356  1.00 73.49           N  
ATOM   3504  CA  LEU A 451     -44.952  98.453  -8.765  1.00 73.49           C  
ATOM   3505  C   LEU A 451     -46.096  97.716  -9.455  1.00 73.49           C  
ATOM   3506  O   LEU A 451     -45.980  96.527  -9.758  1.00 73.49           O  
ATOM   3507  CB  LEU A 451     -45.238  98.574  -7.266  1.00 73.49           C  
ATOM   3508  CG  LEU A 451     -44.024  98.505  -6.338  1.00 73.49           C  
ATOM   3509  CD1 LEU A 451     -44.321  99.218  -5.023  1.00 73.49           C  
ATOM   3510  CD2 LEU A 451     -43.625  97.055  -6.087  1.00 73.49           C  
ATOM   3511  N   ILE A 452     -47.143  98.473  -9.734  1.00 72.99           N  
ATOM   3512  CA  ILE A 452     -48.299  97.896 -10.411  1.00 72.99           C  
ATOM   3513  C   ILE A 452     -47.900  97.428 -11.808  1.00 72.99           C  
ATOM   3514  O   ILE A 452     -48.280  96.335 -12.237  1.00 72.99           O  
ATOM   3515  CB  ILE A 452     -49.467  98.905 -10.496  1.00 72.99           C  
ATOM   3516  CG1 ILE A 452     -50.036  99.182  -9.100  1.00 72.99           C  
ATOM   3517  CG2 ILE A 452     -50.557  98.389 -11.440  1.00 72.99           C  
ATOM   3518  CD1 ILE A 452     -51.076 100.293  -9.066  1.00 72.99           C  
ATOM   3519  N   ALA A 453     -47.163  98.173 -12.488  1.00 75.01           N  
ATOM   3520  CA  ALA A 453     -46.700  97.833 -13.831  1.00 75.01           C  
ATOM   3521  C   ALA A 453     -45.850  96.565 -13.814  1.00 75.01           C  
ATOM   3522  O   ALA A 453     -45.997  95.701 -14.682  1.00 75.01           O  
ATOM   3523  CB  ALA A 453     -45.909  98.993 -14.431  1.00 75.01           C  
ATOM   3524  N   VAL A 454     -44.992  96.525 -12.825  1.00 72.22           N  
ATOM   3525  CA  VAL A 454     -44.115  95.365 -12.706  1.00 72.22           C  
ATOM   3526  C   VAL A 454     -44.943  94.123 -12.383  1.00 72.22           C  
ATOM   3527  O   VAL A 454     -44.708  93.050 -12.943  1.00 72.22           O  
ATOM   3528  CB  VAL A 454     -43.033  95.580 -11.625  1.00 72.22           C  
ATOM   3529  CG1 VAL A 454     -42.211  94.309 -11.421  1.00 72.22           C  
ATOM   3530  CG2 VAL A 454     -42.127  96.751 -12.002  1.00 72.22           C  
ATOM   3531  N   TYR A 455     -45.938  94.223 -11.520  1.00 71.92           N  
ATOM   3532  CA  TYR A 455     -46.821  93.111 -11.183  1.00 71.92           C  
ATOM   3533  C   TYR A 455     -47.611  92.653 -12.404  1.00 71.92           C  
ATOM   3534  O   TYR A 455     -47.801  91.453 -12.613  1.00 71.92           O  
ATOM   3535  CB  TYR A 455     -47.782  93.508 -10.058  1.00 71.92           C  
ATOM   3536  CG  TYR A 455     -47.227  93.273  -8.675  1.00 71.92           C  
ATOM   3537  CD1 TYR A 455     -46.951  91.985  -8.223  1.00 71.92           C  
ATOM   3538  CD2 TYR A 455     -46.979  94.339  -7.816  1.00 71.92           C  
ATOM   3539  CE1 TYR A 455     -46.442  91.763  -6.947  1.00 71.92           C  
ATOM   3540  CE2 TYR A 455     -46.469  94.129  -6.539  1.00 71.92           C  
ATOM   3541  CZ  TYR A 455     -46.204  92.840  -6.114  1.00 71.92           C  
ATOM   3542  OH  TYR A 455     -45.700  92.627  -4.851  1.00 71.92           O  
ATOM   3543  N   ALA A 456     -48.074  93.610 -13.279  1.00 65.93           N  
ATOM   3544  CA  ALA A 456     -48.777  93.274 -14.514  1.00 65.93           C  
ATOM   3545  C   ALA A 456     -47.875  92.489 -15.462  1.00 65.93           C  
ATOM   3546  O   ALA A 456     -48.320  91.536 -16.105  1.00 65.93           O  
ATOM   3547  CB  ALA A 456     -49.289  94.540 -15.196  1.00 65.93           C  
ATOM   3548  N   GLU A 457     -46.637  92.923 -15.626  1.00 68.92           N  
ATOM   3549  CA  GLU A 457     -45.658  92.224 -16.452  1.00 68.92           C  
ATOM   3550  C   GLU A 457     -45.442  90.795 -15.962  1.00 68.92           C  
ATOM   3551  O   GLU A 457     -45.331  89.867 -16.765  1.00 68.92           O  
ATOM   3552  CB  GLU A 457     -44.328  92.981 -16.468  1.00 68.92           C  
ATOM   3553  CG  GLU A 457     -43.347  92.479 -17.516  1.00 68.92           C  
ATOM   3554  CD  GLU A 457     -42.064  93.292 -17.575  1.00 68.92           C  
ATOM   3555  OE1 GLU A 457     -41.169  92.956 -18.384  1.00 68.92           O  
ATOM   3556  OE2 GLU A 457     -41.951  94.272 -16.806  1.00 68.92           O1-
ATOM   3557  N   LEU A 458     -45.473  90.581 -14.787  1.00 60.61           N  
ATOM   3558  CA  LEU A 458     -45.290  89.266 -14.185  1.00 60.61           C  
ATOM   3559  C   LEU A 458     -46.469  88.352 -14.506  1.00 60.61           C  
ATOM   3560  O   LEU A 458     -46.278  87.194 -14.884  1.00 60.61           O  
ATOM   3561  CB  LEU A 458     -45.124  89.389 -12.668  1.00 60.61           C  
ATOM   3562  CG  LEU A 458     -44.821  88.096 -11.911  1.00 60.61           C  
ATOM   3563  CD1 LEU A 458     -43.437  87.574 -12.287  1.00 60.61           C  
ATOM   3564  CD2 LEU A 458     -44.923  88.318 -10.406  1.00 60.61           C  
ATOM   3565  N   VAL A 459     -47.614  88.925 -14.223  1.00 57.97           N  
ATOM   3566  CA  VAL A 459     -48.822  88.164 -14.529  1.00 57.97           C  
ATOM   3567  C   VAL A 459     -48.807  87.742 -15.996  1.00 57.97           C  
ATOM   3568  O   VAL A 459     -49.190  86.617 -16.328  1.00 57.97           O  
ATOM   3569  CB  VAL A 459     -50.098  88.976 -14.220  1.00 57.97           C  
ATOM   3570  CG1 VAL A 459     -51.341  88.240 -14.718  1.00 57.97           C  
ATOM   3571  CG2 VAL A 459     -50.203  89.255 -12.721  1.00 57.97           C  
ATOM   3572  N   ALA A 460     -48.249  88.416 -16.884  1.00 61.29           N  
ATOM   3573  CA  ALA A 460     -48.144  88.119 -18.310  1.00 61.29           C  
ATOM   3574  C   ALA A 460     -47.147  86.993 -18.565  1.00 61.29           C  
ATOM   3575  O   ALA A 460     -47.384  86.122 -19.405  1.00 61.29           O  
ATOM   3576  CB  ALA A 460     -47.740  89.369 -19.086  1.00 61.29           C  
ATOM   3577  N   ILE A 461     -46.120  86.992 -17.853  1.00 58.76           N  
ATOM   3578  CA  ILE A 461     -45.085  85.977 -18.022  1.00 58.76           C  
ATOM   3579  C   ILE A 461     -45.596  84.630 -17.514  1.00 58.76           C  
ATOM   3580  O   ILE A 461     -45.417  83.604 -18.173  1.00 58.76           O  
ATOM   3581  CB  ILE A 461     -43.784  86.368 -17.286  1.00 58.76           C  
ATOM   3582  CG1 ILE A 461     -43.178  87.631 -17.909  1.00 58.76           C  
ATOM   3583  CG2 ILE A 461     -42.781  85.211 -17.310  1.00 58.76           C  
ATOM   3584  CD1 ILE A 461     -42.012  88.212 -17.121  1.00 58.76           C  
ATOM   3585  N   ILE A 462     -46.356  84.666 -16.395  1.00 56.71           N  
ATOM   3586  CA  ILE A 462     -46.872  83.448 -15.779  1.00 56.71           C  
ATOM   3587  C   ILE A 462     -48.058  82.925 -16.586  1.00 56.71           C  
ATOM   3588  O   ILE A 462     -48.209  81.714 -16.766  1.00 56.71           O  
ATOM   3589  CB  ILE A 462     -47.289  83.690 -14.311  1.00 56.71           C  
ATOM   3590  CG1 ILE A 462     -46.068  84.072 -13.465  1.00 56.71           C  
ATOM   3591  CG2 ILE A 462     -47.988  82.454 -13.737  1.00 56.71           C  
ATOM   3592  CD1 ILE A 462     -46.407  84.482 -12.039  1.00 56.71           C  
ATOM   3593  N   GLY A 463     -48.938  83.776 -17.170  1.00 41.56           N  
ATOM   3594  CA  GLY A 463     -50.035  83.355 -18.027  1.00 41.56           C  
ATOM   3595  C   GLY A 463     -49.570  82.726 -19.326  1.00 41.56           C  
ATOM   3596  O   GLY A 463     -50.117  81.710 -19.762  1.00 41.56           O  
TER   
END
