# Supplementary material for: De novo design of obligate ABC-type heterotrimeric proteins
Source: Nat Struct Mol Biol. 2022 Dec 15;29(12):1266–76. doi: 10.1038/s41594-022-00879-4 (PMC9758053; doi:10.1038/s41594-022-00879-4)
Supplement: Supplementary file 4 — This compressed file contains all PDB files and scripts used in our design protocols and analyses, as well as the final design model outputs. [file 41594_2022_879_MOESM4_ESM.zip › source_data/pdbs/AF-Monomer for worms fusions/C3-DHT03-02/C3-DHT03-02_chnB_model_5_ptm_seed_0_unrelaxed.pdb]

ATOM      1  N   THR A   1     -63.776  26.545  20.532  1.00 90.50           N  
ATOM      2  CA  THR A   1     -63.022  25.867  19.483  1.00 90.50           C  
ATOM      3  C   THR A   1     -63.946  25.022  18.612  1.00 90.50           C  
ATOM      4  O   THR A   1     -64.725  24.215  19.125  1.00 90.50           O  
ATOM      5  CB  THR A   1     -61.914  24.978  20.077  1.00 90.50           C  
ATOM      6  CG2 THR A   1     -61.075  24.335  18.976  1.00 90.50           C  
ATOM      7  OG1 THR A   1     -61.063  25.775  20.909  1.00 90.50           O  
ATOM      8  N   TRP A   2     -63.893  25.284  17.332  1.00 95.62           N  
ATOM      9  CA  TRP A   2     -64.686  24.535  16.363  1.00 95.62           C  
ATOM     10  C   TRP A   2     -63.793  23.664  15.487  1.00 95.62           C  
ATOM     11  O   TRP A   2     -62.730  24.103  15.043  1.00 95.62           O  
ATOM     12  CB  TRP A   2     -65.509  25.486  15.491  1.00 95.62           C  
ATOM     13  CG  TRP A   2     -66.570  26.235  16.238  1.00 95.62           C  
ATOM     14  CD1 TRP A   2     -66.429  27.421  16.904  1.00 95.62           C  
ATOM     15  CD2 TRP A   2     -67.937  25.844  16.402  1.00 95.62           C  
ATOM     16  CE2 TRP A   2     -68.567  26.842  17.178  1.00 95.62           C  
ATOM     17  CE3 TRP A   2     -68.691  24.747  15.967  1.00 95.62           C  
ATOM     18  NE1 TRP A   2     -67.626  27.793  17.470  1.00 95.62           N  
ATOM     19  CZ2 TRP A   2     -69.918  26.775  17.528  1.00 95.62           C  
ATOM     20  CZ3 TRP A   2     -70.035  24.681  16.316  1.00 95.62           C  
ATOM     21  CH2 TRP A   2     -70.632  25.691  17.089  1.00 95.62           C  
ATOM     22  N   GLN A   3     -64.266  22.415  15.250  1.00 93.79           N  
ATOM     23  CA  GLN A   3     -63.514  21.490  14.410  1.00 93.79           C  
ATOM     24  C   GLN A   3     -64.392  20.912  13.304  1.00 93.79           C  
ATOM     25  O   GLN A   3     -65.534  20.520  13.552  1.00 93.79           O  
ATOM     26  CB  GLN A   3     -62.919  20.360  15.252  1.00 93.79           C  
ATOM     27  CG  GLN A   3     -61.869  20.825  16.251  1.00 93.79           C  
ATOM     28  CD  GLN A   3     -61.280  19.683  17.059  1.00 93.79           C  
ATOM     29  NE2 GLN A   3     -60.206  19.965  17.788  1.00 93.79           N  
ATOM     30  OE1 GLN A   3     -61.786  18.557  17.026  1.00 93.79           O  
ATOM     31  N   TRP A   4     -63.943  20.981  12.151  1.00 94.64           N  
ATOM     32  CA  TRP A   4     -64.624  20.383  11.008  1.00 94.64           C  
ATOM     33  C   TRP A   4     -63.747  19.329  10.342  1.00 94.64           C  
ATOM     34  O   TRP A   4     -62.523  19.477  10.284  1.00 94.64           O  
ATOM     35  CB  TRP A   4     -65.015  21.457   9.991  1.00 94.64           C  
ATOM     36  CG  TRP A   4     -66.029  22.438  10.499  1.00 94.64           C  
ATOM     37  CD1 TRP A   4     -67.389  22.304  10.474  1.00 94.64           C  
ATOM     38  CD2 TRP A   4     -65.762  23.706  11.107  1.00 94.64           C  
ATOM     39  CE2 TRP A   4     -67.009  24.287  11.425  1.00 94.64           C  
ATOM     40  CE3 TRP A   4     -64.588  24.406  11.413  1.00 94.64           C  
ATOM     41  NE1 TRP A   4     -67.985  23.413  11.029  1.00 94.64           N  
ATOM     42  CZ2 TRP A   4     -67.115  25.539  12.037  1.00 94.64           C  
ATOM     43  CZ3 TRP A   4     -64.695  25.651  12.022  1.00 94.64           C  
ATOM     44  CH2 TRP A   4     -65.951  26.203  12.326  1.00 94.64           C  
ATOM     45  N   VAL A   5     -64.431  18.238   9.951  1.00 91.43           N  
ATOM     46  CA  VAL A   5     -63.733  17.231   9.160  1.00 91.43           C  
ATOM     47  C   VAL A   5     -64.406  17.086   7.796  1.00 91.43           C  
ATOM     48  O   VAL A   5     -65.597  16.777   7.715  1.00 91.43           O  
ATOM     49  CB  VAL A   5     -63.696  15.866   9.883  1.00 91.43           C  
ATOM     50  CG1 VAL A   5     -62.947  14.831   9.046  1.00 91.43           C  
ATOM     51  CG2 VAL A   5     -63.052  16.011  11.261  1.00 91.43           C  
ATOM     52  N   LEU A   6     -63.696  17.402   6.790  1.00 90.18           N  
ATOM     53  CA  LEU A   6     -64.198  17.213   5.434  1.00 90.18           C  
ATOM     54  C   LEU A   6     -63.574  15.980   4.790  1.00 90.18           C  
ATOM     55  O   LEU A   6     -62.351  15.818   4.807  1.00 90.18           O  
ATOM     56  CB  LEU A   6     -63.911  18.451   4.579  1.00 90.18           C  
ATOM     57  CG  LEU A   6     -64.440  19.782   5.116  1.00 90.18           C  
ATOM     58  CD1 LEU A   6     -63.686  20.946   4.481  1.00 90.18           C  
ATOM     59  CD2 LEU A   6     -65.938  19.906   4.860  1.00 90.18           C  
ATOM     60  N   ILE A   7     -64.422  15.040   4.258  1.00 88.07           N  
ATOM     61  CA  ILE A   7     -63.948  13.763   3.738  1.00 88.07           C  
ATOM     62  C   ILE A   7     -64.193  13.695   2.232  1.00 88.07           C  
ATOM     63  O   ILE A   7     -65.263  14.080   1.753  1.00 88.07           O  
ATOM     64  CB  ILE A   7     -64.634  12.574   4.447  1.00 88.07           C  
ATOM     65  CG1 ILE A   7     -64.444  12.676   5.965  1.00 88.07           C  
ATOM     66  CG2 ILE A   7     -64.093  11.242   3.916  1.00 88.07           C  
ATOM     67  CD1 ILE A   7     -65.292  11.693   6.762  1.00 88.07           C  
ATOM     68  N   ASN A   8     -63.195  13.280   1.463  1.00 86.85           N  
ATOM     69  CA  ASN A   8     -63.266  13.013   0.031  1.00 86.85           C  
ATOM     70  C   ASN A   8     -63.517  14.291  -0.765  1.00 86.85           C  
ATOM     71  O   ASN A   8     -64.454  14.356  -1.564  1.00 86.85           O  
ATOM     72  CB  ASN A   8     -64.351  11.978  -0.270  1.00 86.85           C  
ATOM     73  CG  ASN A   8     -63.914  10.564   0.056  1.00 86.85           C  
ATOM     74  ND2 ASN A   8     -64.881   9.685   0.295  1.00 86.85           N  
ATOM     75  OD1 ASN A   8     -62.719  10.262   0.093  1.00 86.85           O  
ATOM     76  N   ILE A   9     -62.780  15.226  -0.532  1.00 87.14           N  
ATOM     77  CA  ILE A   9     -62.983  16.509  -1.197  1.00 87.14           C  
ATOM     78  C   ILE A   9     -61.911  16.714  -2.264  1.00 87.14           C  
ATOM     79  O   ILE A   9     -60.778  16.251  -2.110  1.00 87.14           O  
ATOM     80  CB  ILE A   9     -62.965  17.678  -0.186  1.00 87.14           C  
ATOM     81  CG1 ILE A   9     -61.608  17.747   0.525  1.00 87.14           C  
ATOM     82  CG2 ILE A   9     -64.106  17.536   0.826  1.00 87.14           C  
ATOM     83  CD1 ILE A   9     -61.380  19.037   1.301  1.00 87.14           C  
ATOM     84  N   SER A  10     -62.304  17.330  -3.408  1.00 88.23           N  
ATOM     85  CA  SER A  10     -61.362  17.644  -4.477  1.00 88.23           C  
ATOM     86  C   SER A  10     -60.365  18.710  -4.038  1.00 88.23           C  
ATOM     87  O   SER A  10     -60.614  19.446  -3.081  1.00 88.23           O  
ATOM     88  CB  SER A  10     -62.106  18.114  -5.727  1.00 88.23           C  
ATOM     89  OG  SER A  10     -62.668  19.399  -5.524  1.00 88.23           O  
ATOM     90  N   GLU A  11     -59.162  18.745  -4.640  1.00 88.53           N  
ATOM     91  CA  GLU A  11     -58.127  19.729  -4.334  1.00 88.53           C  
ATOM     92  C   GLU A  11     -58.650  21.152  -4.512  1.00 88.53           C  
ATOM     93  O   GLU A  11     -58.377  22.026  -3.686  1.00 88.53           O  
ATOM     94  CB  GLU A  11     -56.895  19.506  -5.213  1.00 88.53           C  
ATOM     95  CG  GLU A  11     -55.721  20.411  -4.867  1.00 88.53           C  
ATOM     96  CD  GLU A  11     -55.176  20.178  -3.468  1.00 88.53           C  
ATOM     97  OE1 GLU A  11     -54.520  21.088  -2.913  1.00 88.53           O  
ATOM     98  OE2 GLU A  11     -55.406  19.075  -2.922  1.00 88.53           O1-
ATOM     99  N   GLU A  12     -59.428  21.249  -5.448  1.00 86.17           N  
ATOM    100  CA  GLU A  12     -59.966  22.569  -5.766  1.00 86.17           C  
ATOM    101  C   GLU A  12     -60.919  23.054  -4.678  1.00 86.17           C  
ATOM    102  O   GLU A  12     -60.827  24.198  -4.228  1.00 86.17           O  
ATOM    103  CB  GLU A  12     -60.680  22.547  -7.119  1.00 86.17           C  
ATOM    104  CG  GLU A  12     -60.799  23.915  -7.775  1.00 86.17           C  
ATOM    105  CD  GLU A  12     -61.399  23.862  -9.171  1.00 86.17           C  
ATOM    106  OE1 GLU A  12     -61.589  24.933  -9.791  1.00 86.17           O  
ATOM    107  OE2 GLU A  12     -61.682  22.740  -9.647  1.00 86.17           O1-
ATOM    108  N   ALA A  13     -61.953  22.206  -4.237  1.00 88.70           N  
ATOM    109  CA  ALA A  13     -62.892  22.545  -3.170  1.00 88.70           C  
ATOM    110  C   ALA A  13     -62.160  22.782  -1.852  1.00 88.70           C  
ATOM    111  O   ALA A  13     -62.500  23.701  -1.103  1.00 88.70           O  
ATOM    112  CB  ALA A  13     -63.932  21.439  -3.007  1.00 88.70           C  
ATOM    113  N   ARG A  14     -61.138  21.990  -1.659  1.00 90.38           N  
ATOM    114  CA  ARG A  14     -60.337  22.129  -0.447  1.00 90.38           C  
ATOM    115  C   ARG A  14     -59.704  23.514  -0.365  1.00 90.38           C  
ATOM    116  O   ARG A  14     -59.766  24.170   0.677  1.00 90.38           O  
ATOM    117  CB  ARG A  14     -59.251  21.053  -0.394  1.00 90.38           C  
ATOM    118  CG  ARG A  14     -58.457  21.041   0.903  1.00 90.38           C  
ATOM    119  CD  ARG A  14     -57.338  20.010   0.870  1.00 90.38           C  
ATOM    120  NE  ARG A  14     -56.338  20.332  -0.143  1.00 90.38           N  
ATOM    121  CZ  ARG A  14     -55.028  20.400   0.080  1.00 90.38           C  
ATOM    122  NH1 ARG A  14     -54.533  20.169   1.290  1.00 90.38           N1+
ATOM    123  NH2 ARG A  14     -54.207  20.701  -0.916  1.00 90.38           N  
ATOM    124  N   GLN A  15     -59.091  24.034  -1.423  1.00 89.99           N  
ATOM    125  CA  GLN A  15     -58.419  25.328  -1.475  1.00 89.99           C  
ATOM    126  C   GLN A  15     -59.401  26.469  -1.225  1.00 89.99           C  
ATOM    127  O   GLN A  15     -59.091  27.411  -0.494  1.00 89.99           O  
ATOM    128  CB  GLN A  15     -57.725  25.519  -2.825  1.00 89.99           C  
ATOM    129  CG  GLN A  15     -56.486  24.654  -3.008  1.00 89.99           C  
ATOM    130  CD  GLN A  15     -55.860  24.808  -4.382  1.00 89.99           C  
ATOM    131  NE2 GLN A  15     -54.696  24.198  -4.574  1.00 89.99           N  
ATOM    132  OE1 GLN A  15     -56.419  25.469  -5.263  1.00 89.99           O  
ATOM    133  N   LEU A  16     -60.601  26.338  -1.750  1.00 87.04           N  
ATOM    134  CA  LEU A  16     -61.605  27.388  -1.610  1.00 87.04           C  
ATOM    135  C   LEU A  16     -62.134  27.446  -0.181  1.00 87.04           C  
ATOM    136  O   LEU A  16     -62.335  28.533   0.367  1.00 87.04           O  
ATOM    137  CB  LEU A  16     -62.762  27.155  -2.585  1.00 87.04           C  
ATOM    138  CG  LEU A  16     -62.466  27.419  -4.063  1.00 87.04           C  
ATOM    139  CD1 LEU A  16     -63.647  26.985  -4.925  1.00 87.04           C  
ATOM    140  CD2 LEU A  16     -62.147  28.893  -4.290  1.00 87.04           C  
ATOM    141  N   ILE A  17     -62.285  26.216   0.353  1.00 91.63           N  
ATOM    142  CA  ILE A  17     -62.780  26.152   1.724  1.00 91.63           C  
ATOM    143  C   ILE A  17     -61.719  26.691   2.682  1.00 91.63           C  
ATOM    144  O   ILE A  17     -62.027  27.472   3.585  1.00 91.63           O  
ATOM    145  CB  ILE A  17     -63.171  24.710   2.118  1.00 91.63           C  
ATOM    146  CG1 ILE A  17     -64.425  24.270   1.351  1.00 91.63           C  
ATOM    147  CG2 ILE A  17     -63.389  24.602   3.630  1.00 91.63           C  
ATOM    148  CD1 ILE A  17     -64.755  22.791   1.502  1.00 91.63           C  
ATOM    149  N   GLU A  18     -60.481  26.288   2.453  1.00 93.18           N  
ATOM    150  CA  GLU A  18     -59.383  26.796   3.272  1.00 93.18           C  
ATOM    151  C   GLU A  18     -59.292  28.317   3.190  1.00 93.18           C  
ATOM    152  O   GLU A  18     -59.123  28.989   4.210  1.00 93.18           O  
ATOM    153  CB  GLU A  18     -58.056  26.165   2.843  1.00 93.18           C  
ATOM    154  CG  GLU A  18     -57.909  24.706   3.250  1.00 93.18           C  
ATOM    155  CD  GLU A  18     -56.566  24.108   2.862  1.00 93.18           C  
ATOM    156  OE1 GLU A  18     -56.344  22.902   3.113  1.00 93.18           O  
ATOM    157  OE2 GLU A  18     -55.729  24.852   2.303  1.00 93.18           O1-
ATOM    158  N   LYS A  19     -59.317  28.706   2.051  1.00 90.17           N  
ATOM    159  CA  LYS A  19     -59.251  30.148   1.826  1.00 90.17           C  
ATOM    160  C   LYS A  19     -60.394  30.867   2.538  1.00 90.17           C  
ATOM    161  O   LYS A  19     -60.187  31.914   3.155  1.00 90.17           O  
ATOM    162  CB  LYS A  19     -59.286  30.460   0.330  1.00 90.17           C  
ATOM    163  CG  LYS A  19     -58.990  31.915  -0.006  1.00 90.17           C  
ATOM    164  CD  LYS A  19     -58.975  32.149  -1.511  1.00 90.17           C  
ATOM    165  CE  LYS A  19     -58.726  33.613  -1.847  1.00 90.17           C  
ATOM    166  NZ  LYS A  19     -58.703  33.847  -3.322  1.00 90.17           N1+
ATOM    167  N   ALA A  20     -61.615  30.376   2.457  1.00 89.56           N  
ATOM    168  CA  ALA A  20     -62.786  30.970   3.098  1.00 89.56           C  
ATOM    169  C   ALA A  20     -62.637  30.973   4.617  1.00 89.56           C  
ATOM    170  O   ALA A  20     -62.929  31.975   5.274  1.00 89.56           O  
ATOM    171  CB  ALA A  20     -64.053  30.221   2.692  1.00 89.56           C  
ATOM    172  N   VAL A  21     -62.138  29.855   5.114  1.00 91.91           N  
ATOM    173  CA  VAL A  21     -61.953  29.724   6.555  1.00 91.91           C  
ATOM    174  C   VAL A  21     -60.895  30.716   7.034  1.00 91.91           C  
ATOM    175  O   VAL A  21     -61.079  31.385   8.052  1.00 91.91           O  
ATOM    176  CB  VAL A  21     -61.549  28.284   6.947  1.00 91.91           C  
ATOM    177  CG1 VAL A  21     -61.177  28.212   8.427  1.00 91.91           C  
ATOM    178  CG2 VAL A  21     -62.679  27.308   6.628  1.00 91.91           C  
ATOM    179  N   ARG A  22     -59.815  30.897   6.307  1.00 91.27           N  
ATOM    180  CA  ARG A  22     -58.757  31.843   6.651  1.00 91.27           C  
ATOM    181  C   ARG A  22     -59.282  33.275   6.644  1.00 91.27           C  
ATOM    182  O   ARG A  22     -58.928  34.076   7.512  1.00 91.27           O  
ATOM    183  CB  ARG A  22     -57.583  31.712   5.680  1.00 91.27           C  
ATOM    184  CG  ARG A  22     -56.715  30.488   5.926  1.00 91.27           C  
ATOM    185  CD  ARG A  22     -55.542  30.424   4.957  1.00 91.27           C  
ATOM    186  NE  ARG A  22     -54.811  29.166   5.078  1.00 91.27           N  
ATOM    187  CZ  ARG A  22     -53.773  28.818   4.323  1.00 91.27           C  
ATOM    188  NH1 ARG A  22     -53.320  29.630   3.374  1.00 91.27           N1+
ATOM    189  NH2 ARG A  22     -53.181  27.649   4.519  1.00 91.27           N  
ATOM    190  N   ALA A  23     -60.095  33.543   5.674  1.00 86.96           N  
ATOM    191  CA  ALA A  23     -60.640  34.892   5.542  1.00 86.96           C  
ATOM    192  C   ALA A  23     -61.540  35.239   6.724  1.00 86.96           C  
ATOM    193  O   ALA A  23     -61.447  36.335   7.282  1.00 86.96           O  
ATOM    194  CB  ALA A  23     -61.410  35.028   4.231  1.00 86.96           C  
ATOM    195  N   ILE A  24     -62.304  34.344   7.090  1.00 88.00           N  
ATOM    196  CA  ILE A  24     -63.217  34.564   8.206  1.00 88.00           C  
ATOM    197  C   ILE A  24     -62.427  34.644   9.511  1.00 88.00           C  
ATOM    198  O   ILE A  24     -62.717  35.480  10.369  1.00 88.00           O  
ATOM    199  CB  ILE A  24     -64.282  33.448   8.292  1.00 88.00           C  
ATOM    200  CG1 ILE A  24     -65.213  33.503   7.074  1.00 88.00           C  
ATOM    201  CG2 ILE A  24     -65.080  33.562   9.595  1.00 88.00           C  
ATOM    202  CD1 ILE A  24     -66.176  32.328   6.978  1.00 88.00           C  
ATOM    203  N   SER A  25     -61.434  33.806   9.652  1.00 89.88           N  
ATOM    204  CA  SER A  25     -60.593  33.792  10.845  1.00 89.88           C  
ATOM    205  C   SER A  25     -59.809  35.092  10.986  1.00 89.88           C  
ATOM    206  O   SER A  25     -59.666  35.620  12.091  1.00 89.88           O  
ATOM    207  CB  SER A  25     -59.627  32.607  10.805  1.00 89.88           C  
ATOM    208  OG  SER A  25     -60.331  31.380  10.886  1.00 89.88           O  
ATOM    209  N   LYS A  26     -59.236  35.605   9.929  1.00 87.40           N  
ATOM    210  CA  LYS A  26     -58.501  36.865   9.918  1.00 87.40           C  
ATOM    211  C   LYS A  26     -59.388  38.022  10.372  1.00 87.40           C  
ATOM    212  O   LYS A  26     -58.955  38.875  11.150  1.00 87.40           O  
ATOM    213  CB  LYS A  26     -57.943  37.150   8.522  1.00 87.40           C  
ATOM    214  CG  LYS A  26     -57.011  38.352   8.463  1.00 87.40           C  
ATOM    215  CD  LYS A  26     -56.424  38.534   7.069  1.00 87.40           C  
ATOM    216  CE  LYS A  26     -55.516  39.754   6.998  1.00 87.40           C  
ATOM    217  NZ  LYS A  26     -54.932  39.932   5.636  1.00 87.40           N1+
ATOM    218  N   LYS A  27     -60.595  38.097   9.960  1.00 85.06           N  
ATOM    219  CA  LYS A  27     -61.534  39.155  10.321  1.00 85.06           C  
ATOM    220  C   LYS A  27     -61.841  39.131  11.815  1.00 85.06           C  
ATOM    221  O   LYS A  27     -61.978  40.183  12.444  1.00 85.06           O  
ATOM    222  CB  LYS A  27     -62.829  39.022   9.517  1.00 85.06           C  
ATOM    223  CG  LYS A  27     -62.736  39.567   8.100  1.00 85.06           C  
ATOM    224  CD  LYS A  27     -64.095  39.565   7.411  1.00 85.06           C  
ATOM    225  CE  LYS A  27     -63.997  40.075   5.980  1.00 85.06           C  
ATOM    226  NZ  LYS A  27     -65.328  40.085   5.303  1.00 85.06           N1+
ATOM    227  N   GLU A  28     -61.751  37.992  12.360  1.00 86.52           N  
ATOM    228  CA  GLU A  28     -62.096  37.835  13.770  1.00 86.52           C  
ATOM    229  C   GLU A  28     -60.846  37.798  14.643  1.00 86.52           C  
ATOM    230  O   GLU A  28     -60.936  37.857  15.871  1.00 86.52           O  
ATOM    231  CB  GLU A  28     -62.923  36.565  13.983  1.00 86.52           C  
ATOM    232  CG  GLU A  28     -64.324  36.637  13.393  1.00 86.52           C  
ATOM    233  CD  GLU A  28     -65.260  37.541  14.178  1.00 86.52           C  
ATOM    234  OE1 GLU A  28     -66.096  38.236  13.557  1.00 86.52           O  
ATOM    235  OE2 GLU A  28     -65.156  37.556  15.425  1.00 86.52           O1-
ATOM    236  N   GLY A  29     -59.705  37.762  13.961  1.00 88.83           N  
ATOM    237  CA  GLY A  29     -58.454  37.649  14.695  1.00 88.83           C  
ATOM    238  C   GLY A  29     -58.267  36.292  15.348  1.00 88.83           C  
ATOM    239  O   GLY A  29     -57.763  36.202  16.468  1.00 88.83           O  
ATOM    240  N   THR A  30     -58.823  35.249  14.766  1.00 91.78           N  
ATOM    241  CA  THR A  30     -58.742  33.923  15.367  1.00 91.78           C  
ATOM    242  C   THR A  30     -57.643  33.095  14.708  1.00 91.78           C  
ATOM    243  O   THR A  30     -57.215  33.398  13.592  1.00 91.78           O  
ATOM    244  CB  THR A  30     -60.085  33.177  15.256  1.00 91.78           C  
ATOM    245  CG2 THR A  30     -61.182  33.900  16.031  1.00 91.78           C  
ATOM    246  OG1 THR A  30     -60.466  33.092  13.877  1.00 91.78           O  
ATOM    247  N   GLU A  31     -57.046  32.109  15.435  1.00 91.83           N  
ATOM    248  CA  GLU A  31     -56.024  31.187  14.949  1.00 91.83           C  
ATOM    249  C   GLU A  31     -56.653  29.965  14.287  1.00 91.83           C  
ATOM    250  O   GLU A  31     -57.561  29.348  14.845  1.00 91.83           O  
ATOM    251  CB  GLU A  31     -55.106  30.751  16.094  1.00 91.83           C  
ATOM    252  CG  GLU A  31     -54.277  31.883  16.684  1.00 91.83           C  
ATOM    253  CD  GLU A  31     -53.417  31.449  17.859  1.00 91.83           C  
ATOM    254  OE1 GLU A  31     -52.536  32.227  18.288  1.00 91.83           O  
ATOM    255  OE2 GLU A  31     -53.626  30.319  18.355  1.00 91.83           O1-
ATOM    256  N   VAL A  32     -56.254  29.672  13.057  1.00 94.41           N  
ATOM    257  CA  VAL A  32     -56.799  28.553  12.293  1.00 94.41           C  
ATOM    258  C   VAL A  32     -55.703  27.522  12.032  1.00 94.41           C  
ATOM    259  O   VAL A  32     -54.555  27.883  11.760  1.00 94.41           O  
ATOM    260  CB  VAL A  32     -57.416  29.026  10.958  1.00 94.41           C  
ATOM    261  CG1 VAL A  32     -56.345  29.634  10.054  1.00 94.41           C  
ATOM    262  CG2 VAL A  32     -58.117  27.864  10.256  1.00 94.41           C  
ATOM    263  N   HIS A  33     -55.961  26.240  12.231  1.00 94.60           N  
ATOM    264  CA  HIS A  33     -55.059  25.129  11.948  1.00 94.60           C  
ATOM    265  C   HIS A  33     -55.663  24.176  10.922  1.00 94.60           C  
ATOM    266  O   HIS A  33     -56.797  23.720  11.084  1.00 94.60           O  
ATOM    267  CB  HIS A  33     -54.722  24.373  13.234  1.00 94.60           C  
ATOM    268  CG  HIS A  33     -53.666  23.327  13.056  1.00 94.60           C  
ATOM    269  CD2 HIS A  33     -53.731  21.977  13.134  1.00 94.60           C  
ATOM    270  ND1 HIS A  33     -52.356  23.636  12.762  1.00 94.60           N  
ATOM    271  CE1 HIS A  33     -51.658  22.516  12.666  1.00 94.60           C  
ATOM    272  NE2 HIS A  33     -52.469  21.496  12.888  1.00 94.60           N  
ATOM    273  N   PHE A  34     -54.848  23.897   9.891  1.00 94.65           N  
ATOM    274  CA  PHE A  34     -55.275  22.952   8.866  1.00 94.65           C  
ATOM    275  C   PHE A  34     -54.442  21.678   8.922  1.00 94.65           C  
ATOM    276  O   PHE A  34     -53.212  21.737   8.995  1.00 94.65           O  
ATOM    277  CB  PHE A  34     -55.174  23.584   7.474  1.00 94.65           C  
ATOM    278  CG  PHE A  34     -56.065  24.782   7.285  1.00 94.65           C  
ATOM    279  CD1 PHE A  34     -57.404  24.624   6.951  1.00 94.65           C  
ATOM    280  CD2 PHE A  34     -55.563  26.068   7.441  1.00 94.65           C  
ATOM    281  CE1 PHE A  34     -58.232  25.731   6.776  1.00 94.65           C  
ATOM    282  CE2 PHE A  34     -56.384  27.179   7.267  1.00 94.65           C  
ATOM    283  CZ  PHE A  34     -57.718  27.008   6.933  1.00 94.65           C  
ATOM    284  N   GLU A  35     -55.051  20.513   9.120  1.00 94.83           N  
ATOM    285  CA  GLU A  35     -54.389  19.223   8.955  1.00 94.83           C  
ATOM    286  C   GLU A  35     -54.908  18.490   7.721  1.00 94.83           C  
ATOM    287  O   GLU A  35     -56.108  18.230   7.606  1.00 94.83           O  
ATOM    288  CB  GLU A  35     -54.583  18.356  10.202  1.00 94.83           C  
ATOM    289  CG  GLU A  35     -53.682  17.130  10.245  1.00 94.83           C  
ATOM    290  CD  GLU A  35     -53.829  16.321  11.523  1.00 94.83           C  
ATOM    291  OE1 GLU A  35     -53.191  15.249  11.640  1.00 94.83           O  
ATOM    292  OE2 GLU A  35     -54.589  16.761  12.415  1.00 94.83           O1-
ATOM    293  N   LYS A  36     -53.865  18.122   6.834  1.00 91.38           N  
ATOM    294  CA  LYS A  36     -54.224  17.483   5.572  1.00 91.38           C  
ATOM    295  C   LYS A  36     -53.848  16.003   5.578  1.00 91.38           C  
ATOM    296  O   LYS A  36     -52.703  15.651   5.864  1.00 91.38           O  
ATOM    297  CB  LYS A  36     -53.546  18.192   4.399  1.00 91.38           C  
ATOM    298  CG  LYS A  36     -53.853  19.679   4.311  1.00 91.38           C  
ATOM    299  CD  LYS A  36     -53.054  20.352   3.204  1.00 91.38           C  
ATOM    300  CE  LYS A  36     -53.243  21.863   3.215  1.00 91.38           C  
ATOM    301  NZ  LYS A  36     -52.429  22.531   2.155  1.00 91.38           N1+
ATOM    302  N   ASP A  37     -54.878  15.086   5.461  1.00 89.41           N  
ATOM    303  CA  ASP A  37     -54.668  13.666   5.196  1.00 89.41           C  
ATOM    304  C   ASP A  37     -55.250  13.269   3.841  1.00 89.41           C  
ATOM    305  O   ASP A  37     -55.930  14.067   3.193  1.00 89.41           O  
ATOM    306  CB  ASP A  37     -55.291  12.816   6.305  1.00 89.41           C  
ATOM    307  CG  ASP A  37     -54.476  12.825   7.586  1.00 89.41           C  
ATOM    308  OD1 ASP A  37     -53.229  12.873   7.516  1.00 89.41           O  
ATOM    309  OD2 ASP A  37     -55.086  12.779   8.677  1.00 89.41           O1-
ATOM    310  N   ASP A  38     -54.692  12.027   3.145  1.00 83.73           N  
ATOM    311  CA  ASP A  38     -55.191  11.590   1.843  1.00 83.73           C  
ATOM    312  C   ASP A  38     -56.707  11.752   1.754  1.00 83.73           C  
ATOM    313  O   ASP A  38     -57.457  10.864   2.165  1.00 83.73           O  
ATOM    314  CB  ASP A  38     -54.801  10.133   1.580  1.00 83.73           C  
ATOM    315  CG  ASP A  38     -54.868   9.759   0.110  1.00 83.73           C  
ATOM    316  OD1 ASP A  38     -55.057  10.655  -0.740  1.00 83.73           O  
ATOM    317  OD2 ASP A  38     -54.735   8.555  -0.201  1.00 83.73           O1-
ATOM    318  N   GLY A  39     -57.325  12.961   1.180  1.00 82.61           N  
ATOM    319  CA  GLY A  39     -58.730  13.180   0.875  1.00 82.61           C  
ATOM    320  C   GLY A  39     -59.522  13.712   2.054  1.00 82.61           C  
ATOM    321  O   GLY A  39     -60.743  13.863   1.973  1.00 82.61           O  
ATOM    322  N   VAL A  40     -58.829  13.851   3.318  1.00 88.98           N  
ATOM    323  CA  VAL A  40     -59.495  14.357   4.514  1.00 88.98           C  
ATOM    324  C   VAL A  40     -58.857  15.676   4.942  1.00 88.98           C  
ATOM    325  O   VAL A  40     -57.634  15.775   5.052  1.00 88.98           O  
ATOM    326  CB  VAL A  40     -59.436  13.336   5.671  1.00 88.98           C  
ATOM    327  CG1 VAL A  40     -60.223  13.842   6.880  1.00 88.98           C  
ATOM    328  CG2 VAL A  40     -59.969  11.980   5.214  1.00 88.98           C  
ATOM    329  N   LEU A  41     -59.639  16.737   5.143  1.00 91.32           N  
ATOM    330  CA  LEU A  41     -59.189  18.034   5.634  1.00 91.32           C  
ATOM    331  C   LEU A  41     -59.746  18.311   7.027  1.00 91.32           C  
ATOM    332  O   LEU A  41     -60.964  18.330   7.220  1.00 91.32           O  
ATOM    333  CB  LEU A  41     -59.609  19.148   4.672  1.00 91.32           C  
ATOM    334  CG  LEU A  41     -59.232  20.574   5.079  1.00 91.32           C  
ATOM    335  CD1 LEU A  41     -57.716  20.743   5.074  1.00 91.32           C  
ATOM    336  CD2 LEU A  41     -59.892  21.587   4.149  1.00 91.32           C  
ATOM    337  N   HIS A  42     -58.782  18.404   7.981  1.00 93.77           N  
ATOM    338  CA  HIS A  42     -59.158  18.795   9.336  1.00 93.77           C  
ATOM    339  C   HIS A  42     -58.968  20.291   9.550  1.00 93.77           C  
ATOM    340  O   HIS A  42     -57.871  20.818   9.352  1.00 93.77           O  
ATOM    341  CB  HIS A  42     -58.343  18.008  10.365  1.00 93.77           C  
ATOM    342  CG  HIS A  42     -58.655  16.545  10.387  1.00 93.77           C  
ATOM    343  CD2 HIS A  42     -58.283  15.545   9.555  1.00 93.77           C  
ATOM    344  ND1 HIS A  42     -59.446  15.968  11.357  1.00 93.77           N  
ATOM    345  CE1 HIS A  42     -59.546  14.671  11.120  1.00 93.77           C  
ATOM    346  NE2 HIS A  42     -58.850  14.389  10.031  1.00 93.77           N  
ATOM    347  N   ILE A  43     -60.077  20.907   9.942  1.00 94.41           N  
ATOM    348  CA  ILE A  43     -60.028  22.345  10.186  1.00 94.41           C  
ATOM    349  C   ILE A  43     -60.324  22.629  11.657  1.00 94.41           C  
ATOM    350  O   ILE A  43     -61.368  22.227  12.175  1.00 94.41           O  
ATOM    351  CB  ILE A  43     -61.023  23.106   9.283  1.00 94.41           C  
ATOM    352  CG1 ILE A  43     -60.797  22.738   7.812  1.00 94.41           C  
ATOM    353  CG2 ILE A  43     -60.897  24.618   9.495  1.00 94.41           C  
ATOM    354  CD1 ILE A  43     -61.871  23.266   6.870  1.00 94.41           C  
ATOM    355  N   ARG A  44     -59.264  23.284  12.258  1.00 94.79           N  
ATOM    356  CA  ARG A  44     -59.463  23.692  13.645  1.00 94.79           C  
ATOM    357  C   ARG A  44     -59.303  25.200  13.801  1.00 94.79           C  
ATOM    358  O   ARG A  44     -58.282  25.766  13.403  1.00 94.79           O  
ATOM    359  CB  ARG A  44     -58.483  22.962  14.565  1.00 94.79           C  
ATOM    360  CG  ARG A  44     -58.683  23.263  16.042  1.00 94.79           C  
ATOM    361  CD  ARG A  44     -57.648  22.557  16.907  1.00 94.79           C  
ATOM    362  NE  ARG A  44     -57.936  21.132  17.036  1.00 94.79           N  
ATOM    363  CZ  ARG A  44     -57.182  20.265  17.706  1.00 94.79           C  
ATOM    364  NH1 ARG A  44     -56.075  20.662  18.323  1.00 94.79           N1+
ATOM    365  NH2 ARG A  44     -57.537  18.988  17.759  1.00 94.79           N  
ATOM    366  N   VAL A  45     -60.396  25.868  14.335  1.00 94.34           N  
ATOM    367  CA  VAL A  45     -60.325  27.303  14.592  1.00 94.34           C  
ATOM    368  C   VAL A  45     -60.555  27.575  16.077  1.00 94.34           C  
ATOM    369  O   VAL A  45     -61.605  27.228  16.622  1.00 94.34           O  
ATOM    370  CB  VAL A  45     -61.353  28.083  13.742  1.00 94.34           C  
ATOM    371  CG1 VAL A  45     -61.151  29.589  13.898  1.00 94.34           C  
ATOM    372  CG2 VAL A  45     -61.247  27.677  12.273  1.00 94.34           C  
ATOM    373  N   LYS A  46     -59.529  28.188  16.717  1.00 92.72           N  
ATOM    374  CA  LYS A  46     -59.634  28.498  18.141  1.00 92.72           C  
ATOM    375  C   LYS A  46     -60.290  29.858  18.360  1.00 92.72           C  
ATOM    376  O   LYS A  46     -60.057  30.797  17.597  1.00 92.72           O  
ATOM    377  CB  LYS A  46     -58.253  28.470  18.799  1.00 92.72           C  
ATOM    378  CG  LYS A  46     -57.633  27.082  18.876  1.00 92.72           C  
ATOM    379  CD  LYS A  46     -56.318  27.101  19.645  1.00 92.72           C  
ATOM    380  CE  LYS A  46     -55.688  25.716  19.710  1.00 92.72           C  
ATOM    381  NZ  LYS A  46     -54.397  25.729  20.460  1.00 92.72           N1+
ATOM    382  N   ASN A  47     -61.282  29.940  19.290  1.00 91.80           N  
ATOM    383  CA  ASN A  47     -61.913  31.177  19.736  1.00 91.80           C  
ATOM    384  C   ASN A  47     -62.839  31.751  18.666  1.00 91.80           C  
ATOM    385  O   ASN A  47     -62.847  32.960  18.430  1.00 91.80           O  
ATOM    386  CB  ASN A  47     -60.853  32.209  20.129  1.00 91.80           C  
ATOM    387  CG  ASN A  47     -60.018  31.765  21.313  1.00 91.80           C  
ATOM    388  ND2 ASN A  47     -58.726  32.069  21.275  1.00 91.80           N  
ATOM    389  OD1 ASN A  47     -60.529  31.153  22.255  1.00 91.80           O  
ATOM    390  N   LEU A  48     -63.475  30.889  17.935  1.00 92.05           N  
ATOM    391  CA  LEU A  48     -64.378  31.357  16.889  1.00 92.05           C  
ATOM    392  C   LEU A  48     -65.802  31.484  17.417  1.00 92.05           C  
ATOM    393  O   LEU A  48     -66.315  30.566  18.060  1.00 92.05           O  
ATOM    394  CB  LEU A  48     -64.348  30.406  15.690  1.00 92.05           C  
ATOM    395  CG  LEU A  48     -64.990  30.920  14.400  1.00 92.05           C  
ATOM    396  CD1 LEU A  48     -64.191  32.092  13.841  1.00 92.05           C  
ATOM    397  CD2 LEU A  48     -65.096  29.799  13.371  1.00 92.05           C  
ATOM    398  N   HIS A  49     -66.393  32.621  17.200  1.00 91.69           N  
ATOM    399  CA  HIS A  49     -67.784  32.827  17.587  1.00 91.69           C  
ATOM    400  C   HIS A  49     -68.711  31.874  16.841  1.00 91.69           C  
ATOM    401  O   HIS A  49     -68.464  31.543  15.679  1.00 91.69           O  
ATOM    402  CB  HIS A  49     -68.203  34.277  17.327  1.00 91.69           C  
ATOM    403  CG  HIS A  49     -69.390  34.710  18.126  1.00 91.69           C  
ATOM    404  CD2 HIS A  49     -69.476  35.380  19.299  1.00 91.69           C  
ATOM    405  ND1 HIS A  49     -70.686  34.453  17.733  1.00 91.69           N  
ATOM    406  CE1 HIS A  49     -71.519  34.950  18.630  1.00 91.69           C  
ATOM    407  NE2 HIS A  49     -70.811  35.517  19.592  1.00 91.69           N  
ATOM    408  N   GLU A  50     -69.724  31.357  17.620  1.00 92.24           N  
ATOM    409  CA  GLU A  50     -70.671  30.386  17.082  1.00 92.24           C  
ATOM    410  C   GLU A  50     -71.267  30.868  15.763  1.00 92.24           C  
ATOM    411  O   GLU A  50     -71.405  30.091  14.815  1.00 92.24           O  
ATOM    412  CB  GLU A  50     -71.786  30.104  18.091  1.00 92.24           C  
ATOM    413  CG  GLU A  50     -72.758  29.019  17.649  1.00 92.24           C  
ATOM    414  CD  GLU A  50     -73.834  28.720  18.680  1.00 92.24           C  
ATOM    415  OE1 GLU A  50     -74.660  27.809  18.448  1.00 92.24           O  
ATOM    416  OE2 GLU A  50     -73.852  29.404  19.728  1.00 92.24           O1-
ATOM    417  N   LYS A  51     -71.661  32.143  15.665  1.00 91.85           N  
ATOM    418  CA  LYS A  51     -72.255  32.688  14.447  1.00 91.85           C  
ATOM    419  C   LYS A  51     -71.299  32.565  13.265  1.00 91.85           C  
ATOM    420  O   LYS A  51     -71.709  32.194  12.163  1.00 91.85           O  
ATOM    421  CB  LYS A  51     -72.649  34.152  14.652  1.00 91.85           C  
ATOM    422  CG  LYS A  51     -73.415  34.756  13.484  1.00 91.85           C  
ATOM    423  CD  LYS A  51     -73.780  36.212  13.747  1.00 91.85           C  
ATOM    424  CE  LYS A  51     -74.471  36.842  12.546  1.00 91.85           C  
ATOM    425  NZ  LYS A  51     -74.803  38.278  12.786  1.00 91.85           N1+
ATOM    426  N   ARG A  52     -70.048  32.744  13.360  1.00 90.90           N  
ATOM    427  CA  ARG A  52     -69.037  32.669  12.310  1.00 90.90           C  
ATOM    428  C   ARG A  52     -68.740  31.219  11.938  1.00 90.90           C  
ATOM    429  O   ARG A  52     -68.490  30.911  10.772  1.00 90.90           O  
ATOM    430  CB  ARG A  52     -67.751  33.370  12.751  1.00 90.90           C  
ATOM    431  CG  ARG A  52     -67.880  34.882  12.859  1.00 90.90           C  
ATOM    432  CD  ARG A  52     -68.283  35.510  11.532  1.00 90.90           C  
ATOM    433  NE  ARG A  52     -68.445  36.956  11.647  1.00 90.90           N  
ATOM    434  CZ  ARG A  52     -68.863  37.752  10.668  1.00 90.90           C  
ATOM    435  NH1 ARG A  52     -69.170  37.256   9.475  1.00 90.90           N1+
ATOM    436  NH2 ARG A  52     -68.974  39.055  10.882  1.00 90.90           N  
ATOM    437  N   ALA A  53     -68.745  30.384  13.050  1.00 91.02           N  
ATOM    438  CA  ALA A  53     -68.563  28.958  12.793  1.00 91.02           C  
ATOM    439  C   ALA A  53     -69.656  28.425  11.871  1.00 91.02           C  
ATOM    440  O   ALA A  53     -69.379  27.645  10.957  1.00 91.02           O  
ATOM    441  CB  ALA A  53     -68.549  28.178  14.104  1.00 91.02           C  
ATOM    442  N   ARG A  54     -70.847  28.848  12.051  1.00 91.49           N  
ATOM    443  CA  ARG A  54     -71.978  28.423  11.232  1.00 91.49           C  
ATOM    444  C   ARG A  54     -71.854  28.957   9.810  1.00 91.49           C  
ATOM    445  O   ARG A  54     -72.244  28.284   8.852  1.00 91.49           O  
ATOM    446  CB  ARG A  54     -73.297  28.888  11.854  1.00 91.49           C  
ATOM    447  CG  ARG A  54     -73.714  28.093  13.081  1.00 91.49           C  
ATOM    448  CD  ARG A  54     -75.116  28.463  13.543  1.00 91.49           C  
ATOM    449  NE  ARG A  54     -75.430  27.871  14.840  1.00 91.49           N  
ATOM    450  CZ  ARG A  54     -76.643  27.840  15.386  1.00 91.49           C  
ATOM    451  NH1 ARG A  54     -77.684  28.369  14.755  1.00 91.49           N1+
ATOM    452  NH2 ARG A  54     -76.816  27.275  16.573  1.00 91.49           N  
ATOM    453  N   GLU A  55     -71.355  30.135   9.763  1.00 90.57           N  
ATOM    454  CA  GLU A  55     -71.132  30.723   8.446  1.00 90.57           C  
ATOM    455  C   GLU A  55     -70.106  29.920   7.649  1.00 90.57           C  
ATOM    456  O   GLU A  55     -70.297  29.667   6.458  1.00 90.57           O  
ATOM    457  CB  GLU A  55     -70.674  32.178   8.576  1.00 90.57           C  
ATOM    458  CG  GLU A  55     -70.587  32.917   7.248  1.00 90.57           C  
ATOM    459  CD  GLU A  55     -70.208  34.380   7.400  1.00 90.57           C  
ATOM    460  OE1 GLU A  55     -70.168  35.106   6.380  1.00 90.57           O  
ATOM    461  OE2 GLU A  55     -69.947  34.806   8.548  1.00 90.57           O1-
ATOM    462  N   ILE A  56     -69.027  29.544   8.342  1.00 91.04           N  
ATOM    463  CA  ILE A  56     -68.007  28.720   7.704  1.00 91.04           C  
ATOM    464  C   ILE A  56     -68.629  27.414   7.214  1.00 91.04           C  
ATOM    465  O   ILE A  56     -68.379  26.985   6.085  1.00 91.04           O  
ATOM    466  CB  ILE A  56     -66.833  28.426   8.666  1.00 91.04           C  
ATOM    467  CG1 ILE A  56     -66.014  29.698   8.912  1.00 91.04           C  
ATOM    468  CG2 ILE A  56     -65.951  27.304   8.115  1.00 91.04           C  
ATOM    469  CD1 ILE A  56     -64.915  29.535   9.953  1.00 91.04           C  
ATOM    470  N   HIS A  57     -69.385  26.834   8.125  1.00 91.85           N  
ATOM    471  CA  HIS A  57     -70.072  25.598   7.770  1.00 91.85           C  
ATOM    472  C   HIS A  57     -70.949  25.789   6.537  1.00 91.85           C  
ATOM    473  O   HIS A  57     -70.919  24.969   5.616  1.00 91.85           O  
ATOM    474  CB  HIS A  57     -70.917  25.099   8.943  1.00 91.85           C  
ATOM    475  CG  HIS A  57     -71.730  23.884   8.623  1.00 91.85           C  
ATOM    476  CD2 HIS A  57     -73.057  23.735   8.402  1.00 91.85           C  
ATOM    477  ND1 HIS A  57     -71.175  22.628   8.503  1.00 91.85           N  
ATOM    478  CE1 HIS A  57     -72.129  21.757   8.220  1.00 91.85           C  
ATOM    479  NE2 HIS A  57     -73.281  22.404   8.153  1.00 91.85           N  
ATOM    480  N   LYS A  58     -71.739  26.810   6.534  1.00 93.51           N  
ATOM    481  CA  LYS A  58     -72.648  27.104   5.430  1.00 93.51           C  
ATOM    482  C   LYS A  58     -71.886  27.260   4.117  1.00 93.51           C  
ATOM    483  O   LYS A  58     -72.272  26.685   3.097  1.00 93.51           O  
ATOM    484  CB  LYS A  58     -73.454  28.372   5.721  1.00 93.51           C  
ATOM    485  CG  LYS A  58     -74.515  28.683   4.677  1.00 93.51           C  
ATOM    486  CD  LYS A  58     -75.307  29.932   5.040  1.00 93.51           C  
ATOM    487  CE  LYS A  58     -76.326  30.283   3.963  1.00 93.51           C  
ATOM    488  NZ  LYS A  58     -77.098  31.513   4.311  1.00 93.51           N1+
ATOM    489  N   VAL A  59     -70.831  28.020   4.133  1.00 92.15           N  
ATOM    490  CA  VAL A  59     -70.028  28.274   2.942  1.00 92.15           C  
ATOM    491  C   VAL A  59     -69.405  26.969   2.452  1.00 92.15           C  
ATOM    492  O   VAL A  59     -69.453  26.662   1.258  1.00 92.15           O  
ATOM    493  CB  VAL A  59     -68.925  29.322   3.214  1.00 92.15           C  
ATOM    494  CG1 VAL A  59     -67.940  29.384   2.048  1.00 92.15           C  
ATOM    495  CG2 VAL A  59     -69.546  30.695   3.468  1.00 92.15           C  
ATOM    496  N   ALA A  60     -68.870  26.223   3.380  1.00 92.87           N  
ATOM    497  CA  ALA A  60     -68.225  24.962   3.024  1.00 92.87           C  
ATOM    498  C   ALA A  60     -69.223  23.993   2.397  1.00 92.87           C  
ATOM    499  O   ALA A  60     -68.918  23.338   1.397  1.00 92.87           O  
ATOM    500  CB  ALA A  60     -67.577  24.330   4.254  1.00 92.87           C  
ATOM    501  N   LYS A  61     -70.342  23.916   3.017  1.00 94.08           N  
ATOM    502  CA  LYS A  61     -71.398  23.051   2.497  1.00 94.08           C  
ATOM    503  C   LYS A  61     -71.775  23.439   1.071  1.00 94.08           C  
ATOM    504  O   LYS A  61     -71.933  22.573   0.207  1.00 94.08           O  
ATOM    505  CB  LYS A  61     -72.631  23.108   3.400  1.00 94.08           C  
ATOM    506  CG  LYS A  61     -73.751  22.166   2.979  1.00 94.08           C  
ATOM    507  CD  LYS A  61     -74.945  22.262   3.920  1.00 94.08           C  
ATOM    508  CE  LYS A  61     -76.083  21.354   3.473  1.00 94.08           C  
ATOM    509  NZ  LYS A  61     -77.274  21.482   4.365  1.00 94.08           N1+
ATOM    510  N   LEU A  62     -71.961  24.654   0.815  1.00 95.14           N  
ATOM    511  CA  LEU A  62     -72.340  25.140  -0.507  1.00 95.14           C  
ATOM    512  C   LEU A  62     -71.259  24.821  -1.535  1.00 95.14           C  
ATOM    513  O   LEU A  62     -71.565  24.422  -2.660  1.00 95.14           O  
ATOM    514  CB  LEU A  62     -72.596  26.649  -0.471  1.00 95.14           C  
ATOM    515  CG  LEU A  62     -73.863  27.105   0.254  1.00 95.14           C  
ATOM    516  CD1 LEU A  62     -73.855  28.619   0.436  1.00 95.14           C  
ATOM    517  CD2 LEU A  62     -75.105  26.660  -0.508  1.00 95.14           C  
ATOM    518  N   ILE A  63     -70.050  24.987  -1.184  1.00 93.21           N  
ATOM    519  CA  ILE A  63     -68.930  24.698  -2.072  1.00 93.21           C  
ATOM    520  C   ILE A  63     -68.912  23.209  -2.411  1.00 93.21           C  
ATOM    521  O   ILE A  63     -68.693  22.831  -3.564  1.00 93.21           O  
ATOM    522  CB  ILE A  63     -67.584  25.120  -1.440  1.00 93.21           C  
ATOM    523  CG1 ILE A  63     -67.492  26.647  -1.351  1.00 93.21           C  
ATOM    524  CG2 ILE A  63     -66.410  24.546  -2.239  1.00 93.21           C  
ATOM    525  CD1 ILE A  63     -66.257  27.150  -0.617  1.00 93.21           C  
ATOM    526  N   LEU A  64     -69.165  22.402  -1.457  1.00 92.93           N  
ATOM    527  CA  LEU A  64     -69.193  20.959  -1.667  1.00 92.93           C  
ATOM    528  C   LEU A  64     -70.354  20.564  -2.574  1.00 92.93           C  
ATOM    529  O   LEU A  64     -70.219  19.663  -3.405  1.00 92.93           O  
ATOM    530  CB  LEU A  64     -69.301  20.224  -0.329  1.00 92.93           C  
ATOM    531  CG  LEU A  64     -68.057  20.246   0.560  1.00 92.93           C  
ATOM    532  CD1 LEU A  64     -68.354  19.589   1.903  1.00 92.93           C  
ATOM    533  CD2 LEU A  64     -66.891  19.550  -0.136  1.00 92.93           C  
ATOM    534  N   GLU A  65     -71.497  21.241  -2.391  1.00 93.12           N  
ATOM    535  CA  GLU A  65     -72.652  20.994  -3.248  1.00 93.12           C  
ATOM    536  C   GLU A  65     -72.332  21.302  -4.708  1.00 93.12           C  
ATOM    537  O   GLU A  65     -72.731  20.558  -5.607  1.00 93.12           O  
ATOM    538  CB  GLU A  65     -73.852  21.824  -2.787  1.00 93.12           C  
ATOM    539  CG  GLU A  65     -74.528  21.286  -1.533  1.00 93.12           C  
ATOM    540  CD  GLU A  65     -75.733  22.105  -1.101  1.00 93.12           C  
ATOM    541  OE1 GLU A  65     -76.400  21.728  -0.112  1.00 93.12           O  
ATOM    542  OE2 GLU A  65     -76.011  23.134  -1.757  1.00 93.12           O1-
ATOM    543  N   VAL A  66     -71.639  22.368  -4.836  1.00 93.72           N  
ATOM    544  CA  VAL A  66     -71.247  22.758  -6.187  1.00 93.72           C  
ATOM    545  C   VAL A  66     -70.321  21.700  -6.782  1.00 93.72           C  
ATOM    546  O   VAL A  66     -70.502  21.283  -7.928  1.00 93.72           O  
ATOM    547  CB  VAL A  66     -70.555  24.140  -6.200  1.00 93.72           C  
ATOM    548  CG1 VAL A  66     -69.928  24.417  -7.565  1.00 93.72           C  
ATOM    549  CG2 VAL A  66     -71.552  25.239  -5.834  1.00 93.72           C  
ATOM    550  N   ALA A  67     -69.381  21.268  -6.020  1.00 92.14           N  
ATOM    551  CA  ALA A  67     -68.411  20.275  -6.475  1.00 92.14           C  
ATOM    552  C   ALA A  67     -69.101  18.969  -6.857  1.00 92.14           C  
ATOM    553  O   ALA A  67     -68.778  18.365  -7.883  1.00 92.14           O  
ATOM    554  CB  ALA A  67     -67.362  20.022  -5.395  1.00 92.14           C  
ATOM    555  N   ALA A  68     -70.058  18.546  -6.048  1.00 92.09           N  
ATOM    556  CA  ALA A  68     -70.820  17.330  -6.325  1.00 92.09           C  
ATOM    557  C   ALA A  68     -71.654  17.482  -7.593  1.00 92.09           C  
ATOM    558  O   ALA A  68     -71.700  16.573  -8.426  1.00 92.09           O  
ATOM    559  CB  ALA A  68     -71.717  16.983  -5.139  1.00 92.09           C  
ATOM    560  N   ALA A  69     -72.313  18.646  -7.735  1.00 94.02           N  
ATOM    561  CA  ALA A  69     -73.147  18.919  -8.904  1.00 94.02           C  
ATOM    562  C   ALA A  69     -72.302  19.005 -10.171  1.00 94.02           C  
ATOM    563  O   ALA A  69     -72.728  18.560 -11.240  1.00 94.02           O  
ATOM    564  CB  ALA A  69     -73.936  20.210  -8.704  1.00 94.02           C  
ATOM    565  N   GLU A  70     -71.084  19.520  -9.944  1.00 91.57           N  
ATOM    566  CA  GLU A  70     -70.182  19.618 -11.087  1.00 91.57           C  
ATOM    567  C   GLU A  70     -69.827  18.237 -11.631  1.00 91.57           C  
ATOM    568  O   GLU A  70     -69.724  18.049 -12.845  1.00 91.57           O  
ATOM    569  CB  GLU A  70     -68.908  20.376 -10.704  1.00 91.57           C  
ATOM    570  CG  GLU A  70     -69.095  21.882 -10.603  1.00 91.57           C  
ATOM    571  CD  GLU A  70     -67.810  22.626 -10.277  1.00 91.57           C  
ATOM    572  OE1 GLU A  70     -67.780  23.871 -10.407  1.00 91.57           O  
ATOM    573  OE2 GLU A  70     -66.826  21.959  -9.889  1.00 91.57           O1-
ATOM    574  N   ARG A  71     -69.604  17.370 -10.807  1.00 92.23           N  
ATOM    575  CA  ARG A  71     -69.282  16.002 -11.200  1.00 92.23           C  
ATOM    576  C   ARG A  71     -70.406  15.392 -12.030  1.00 92.23           C  
ATOM    577  O   ARG A  71     -70.150  14.706 -13.022  1.00 92.23           O  
ATOM    578  CB  ARG A  71     -69.013  15.137  -9.966  1.00 92.23           C  
ATOM    579  CG  ARG A  71     -68.509  13.740 -10.292  1.00 92.23           C  
ATOM    580  CD  ARG A  71     -68.142  12.965  -9.034  1.00 92.23           C  
ATOM    581  NE  ARG A  71     -67.665  11.622  -9.347  1.00 92.23           N  
ATOM    582  CZ  ARG A  71     -67.237  10.740  -8.449  1.00 92.23           C  
ATOM    583  NH1 ARG A  71     -67.219  11.044  -7.155  1.00 92.23           N1+
ATOM    584  NH2 ARG A  71     -66.824   9.545  -8.844  1.00 92.23           N  
ATOM    585  N   ILE A  72     -71.625  15.658 -11.721  1.00 93.78           N  
ATOM    586  CA  ILE A  72     -72.793  15.162 -12.441  1.00 93.78           C  
ATOM    587  C   ILE A  72     -72.846  15.789 -13.833  1.00 93.78           C  
ATOM    588  O   ILE A  72     -73.090  15.097 -14.823  1.00 93.78           O  
ATOM    589  CB  ILE A  72     -74.099  15.457 -11.670  1.00 93.78           C  
ATOM    590  CG1 ILE A  72     -74.125  14.680 -10.349  1.00 93.78           C  
ATOM    591  CG2 ILE A  72     -75.321  15.116 -12.529  1.00 93.78           C  
ATOM    592  CD1 ILE A  72     -75.297  15.038  -9.444  1.00 93.78           C  
ATOM    593  N   VAL A  73     -72.574  17.088 -13.908  1.00 93.48           N  
ATOM    594  CA  VAL A  73     -72.617  17.801 -15.180  1.00 93.48           C  
ATOM    595  C   VAL A  73     -71.544  17.250 -16.117  1.00 93.48           C  
ATOM    596  O   VAL A  73     -71.783  17.084 -17.315  1.00 93.48           O  
ATOM    597  CB  VAL A  73     -72.425  19.321 -14.985  1.00 93.48           C  
ATOM    598  CG1 VAL A  73     -72.309  20.029 -16.335  1.00 93.48           C  
ATOM    599  CG2 VAL A  73     -73.578  19.905 -14.170  1.00 93.48           C  
ATOM    600  N   ARG A  74     -70.377  16.913 -15.560  1.00 92.62           N  
ATOM    601  CA  ARG A  74     -69.241  16.426 -16.335  1.00 92.62           C  
ATOM    602  C   ARG A  74     -69.493  15.011 -16.846  1.00 92.62           C  
ATOM    603  O   ARG A  74     -69.197  14.700 -18.002  1.00 92.62           O  
ATOM    604  CB  ARG A  74     -67.962  16.460 -15.496  1.00 92.62           C  
ATOM    605  CG  ARG A  74     -66.707  16.089 -16.270  1.00 92.62           C  
ATOM    606  CD  ARG A  74     -65.453  16.253 -15.422  1.00 92.62           C  
ATOM    607  NE  ARG A  74     -65.416  15.294 -14.323  1.00 92.62           N  
ATOM    608  CZ  ARG A  74     -64.482  15.262 -13.375  1.00 92.62           C  
ATOM    609  NH1 ARG A  74     -63.485  16.139 -13.377  1.00 92.62           N1+
ATOM    610  NH2 ARG A  74     -64.545  14.346 -12.420  1.00 92.62           N  
ATOM    611  N   GLU A  75     -70.041  14.165 -16.044  1.00 95.01           N  
ATOM    612  CA  GLU A  75     -70.179  12.742 -16.341  1.00 95.01           C  
ATOM    613  C   GLU A  75     -71.370  12.485 -17.261  1.00 95.01           C  
ATOM    614  O   GLU A  75     -71.323  11.593 -18.111  1.00 95.01           O  
ATOM    615  CB  GLU A  75     -70.327  11.934 -15.050  1.00 95.01           C  
ATOM    616  CG  GLU A  75     -69.049  11.846 -14.230  1.00 95.01           C  
ATOM    617  CD  GLU A  75     -69.210  11.035 -12.954  1.00 95.01           C  
ATOM    618  OE1 GLU A  75     -68.198  10.799 -12.254  1.00 95.01           O  
ATOM    619  OE2 GLU A  75     -70.355  10.631 -12.653  1.00 95.01           O1-
ATOM    620  N   ARG A  76     -72.292  13.313 -17.147  1.00 92.64           N  
ATOM    621  CA  ARG A  76     -73.496  13.101 -17.945  1.00 92.64           C  
ATOM    622  C   ARG A  76     -73.951  14.397 -18.606  1.00 92.64           C  
ATOM    623  O   ARG A  76     -74.990  14.953 -18.243  1.00 92.64           O  
ATOM    624  CB  ARG A  76     -74.620  12.530 -17.079  1.00 92.64           C  
ATOM    625  CG  ARG A  76     -74.265  11.221 -16.392  1.00 92.64           C  
ATOM    626  CD  ARG A  76     -75.434  10.673 -15.586  1.00 92.64           C  
ATOM    627  NE  ARG A  76     -75.083   9.429 -14.905  1.00 92.64           N  
ATOM    628  CZ  ARG A  76     -75.950   8.632 -14.287  1.00 92.64           C  
ATOM    629  NH1 ARG A  76     -77.243   8.935 -14.251  1.00 92.64           N1+
ATOM    630  NH2 ARG A  76     -75.522   7.524 -13.700  1.00 92.64           N  
ATOM    631  N   PRO A  77     -73.220  14.882 -19.631  1.00 89.20           N  
ATOM    632  CA  PRO A  77     -73.614  16.166 -20.214  1.00 89.20           C  
ATOM    633  C   PRO A  77     -74.900  16.072 -21.033  1.00 89.20           C  
ATOM    634  O   PRO A  77     -75.136  15.064 -21.704  1.00 89.20           O  
ATOM    635  CB  PRO A  77     -72.424  16.528 -21.106  1.00 89.20           C  
ATOM    636  CG  PRO A  77     -71.756  15.224 -21.399  1.00 89.20           C  
ATOM    637  CD  PRO A  77     -72.045  14.276 -20.272  1.00 89.20           C  
ATOM    638  N   GLY A  78     -75.818  16.966 -20.895  1.00 87.71           N  
ATOM    639  CA  GLY A  78     -77.016  17.082 -21.711  1.00 87.71           C  
ATOM    640  C   GLY A  78     -78.208  16.346 -21.129  1.00 87.71           C  
ATOM    641  O   GLY A  78     -79.316  16.427 -21.665  1.00 87.71           O  
ATOM    642  N   SER A  79     -77.968  15.422 -20.085  1.00 93.59           N  
ATOM    643  CA  SER A  79     -79.027  14.660 -19.434  1.00 93.59           C  
ATOM    644  C   SER A  79     -79.912  15.560 -18.578  1.00 93.59           C  
ATOM    645  O   SER A  79     -79.554  16.707 -18.302  1.00 93.59           O  
ATOM    646  CB  SER A  79     -78.433  13.546 -18.570  1.00 93.59           C  
ATOM    647  OG  SER A  79     -77.789  14.085 -17.428  1.00 93.59           O  
ATOM    648  N   ASN A  80     -81.149  15.178 -18.289  1.00 92.96           N  
ATOM    649  CA  ASN A  80     -82.046  15.895 -17.389  1.00 92.96           C  
ATOM    650  C   ASN A  80     -81.414  16.104 -16.016  1.00 92.96           C  
ATOM    651  O   ASN A  80     -81.658  17.121 -15.365  1.00 92.96           O  
ATOM    652  CB  ASN A  80     -83.377  15.152 -17.253  1.00 92.96           C  
ATOM    653  CG  ASN A  80     -84.224  15.238 -18.508  1.00 92.96           C  
ATOM    654  ND2 ASN A  80     -85.012  14.200 -18.763  1.00 92.96           N  
ATOM    655  OD1 ASN A  80     -84.170  16.228 -19.241  1.00 92.96           O  
ATOM    656  N   LEU A  81     -80.588  15.061 -15.667  1.00 93.71           N  
ATOM    657  CA  LEU A  81     -79.875  15.161 -14.398  1.00 93.71           C  
ATOM    658  C   LEU A  81     -78.858  16.295 -14.434  1.00 93.71           C  
ATOM    659  O   LEU A  81     -78.675  17.004 -13.441  1.00 93.71           O  
ATOM    660  CB  LEU A  81     -79.172  13.840 -14.072  1.00 93.71           C  
ATOM    661  CG  LEU A  81     -80.072  12.684 -13.632  1.00 93.71           C  
ATOM    662  CD1 LEU A  81     -79.259  11.400 -13.500  1.00 93.71           C  
ATOM    663  CD2 LEU A  81     -80.769  13.018 -12.318  1.00 93.71           C  
ATOM    664  N   ALA A  82     -78.236  16.541 -15.553  1.00 92.48           N  
ATOM    665  CA  ALA A  82     -77.254  17.609 -15.719  1.00 92.48           C  
ATOM    666  C   ALA A  82     -77.915  18.981 -15.615  1.00 92.48           C  
ATOM    667  O   ALA A  82     -77.357  19.901 -15.011  1.00 92.48           O  
ATOM    668  CB  ALA A  82     -76.536  17.469 -17.058  1.00 92.48           C  
ATOM    669  N   LYS A  83     -79.105  19.072 -16.159  1.00 91.22           N  
ATOM    670  CA  LYS A  83     -79.847  20.327 -16.083  1.00 91.22           C  
ATOM    671  C   LYS A  83     -80.219  20.659 -14.640  1.00 91.22           C  
ATOM    672  O   LYS A  83     -80.073  21.803 -14.203  1.00 91.22           O  
ATOM    673  CB  LYS A  83     -81.109  20.258 -16.946  1.00 91.22           C  
ATOM    674  CG  LYS A  83     -80.838  20.309 -18.442  1.00 91.22           C  
ATOM    675  CD  LYS A  83     -82.132  20.323 -19.244  1.00 91.22           C  
ATOM    676  CE  LYS A  83     -81.863  20.290 -20.743  1.00 91.22           C  
ATOM    677  NZ  LYS A  83     -83.131  20.251 -21.532  1.00 91.22           N1+
ATOM    678  N   LYS A  84     -80.711  19.672 -13.913  1.00 93.88           N  
ATOM    679  CA  LYS A  84     -81.027  19.849 -12.499  1.00 93.88           C  
ATOM    680  C   LYS A  84     -79.775  20.180 -11.692  1.00 93.88           C  
ATOM    681  O   LYS A  84     -79.820  21.002 -10.776  1.00 93.88           O  
ATOM    682  CB  LYS A  84     -81.695  18.592 -11.938  1.00 93.88           C  
ATOM    683  CG  LYS A  84     -83.145  18.418 -12.366  1.00 93.88           C  
ATOM    684  CD  LYS A  84     -83.791  17.222 -11.678  1.00 93.88           C  
ATOM    685  CE  LYS A  84     -85.240  17.044 -12.110  1.00 93.88           C  
ATOM    686  NZ  LYS A  84     -85.878  15.873 -11.437  1.00 93.88           N1+
ATOM    687  N   ALA A  85     -78.688  19.527 -12.046  1.00 94.82           N  
ATOM    688  CA  ALA A  85     -77.411  19.805 -11.397  1.00 94.82           C  
ATOM    689  C   ALA A  85     -76.979  21.250 -11.629  1.00 94.82           C  
ATOM    690  O   ALA A  85     -76.462  21.904 -10.720  1.00 94.82           O  
ATOM    691  CB  ALA A  85     -76.337  18.845 -11.902  1.00 94.82           C  
ATOM    692  N   LEU A  86     -77.190  21.796 -12.830  1.00 94.47           N  
ATOM    693  CA  LEU A  86     -76.860  23.183 -13.139  1.00 94.47           C  
ATOM    694  C   LEU A  86     -77.710  24.141 -12.312  1.00 94.47           C  
ATOM    695  O   LEU A  86     -77.224  25.186 -11.873  1.00 94.47           O  
ATOM    696  CB  LEU A  86     -77.060  23.462 -14.631  1.00 94.47           C  
ATOM    697  CG  LEU A  86     -76.000  22.894 -15.576  1.00 94.47           C  
ATOM    698  CD1 LEU A  86     -76.454  23.031 -17.025  1.00 94.47           C  
ATOM    699  CD2 LEU A  86     -74.662  23.592 -15.360  1.00 94.47           C  
ATOM    700  N   GLU A  87     -78.936  23.847 -12.077  1.00 95.28           N  
ATOM    701  CA  GLU A  87     -79.821  24.656 -11.243  1.00 95.28           C  
ATOM    702  C   GLU A  87     -79.335  24.692  -9.797  1.00 95.28           C  
ATOM    703  O   GLU A  87     -79.397  25.734  -9.142  1.00 95.28           O  
ATOM    704  CB  GLU A  87     -81.254  24.121 -11.303  1.00 95.28           C  
ATOM    705  CG  GLU A  87     -81.946  24.364 -12.636  1.00 95.28           C  
ATOM    706  CD  GLU A  87     -83.335  23.751 -12.711  1.00 95.28           C  
ATOM    707  OE1 GLU A  87     -84.051  23.992 -13.710  1.00 95.28           O  
ATOM    708  OE2 GLU A  87     -83.712  23.027 -11.762  1.00 95.28           O1-
ATOM    709  N   ILE A  88     -78.882  23.531  -9.352  1.00 94.86           N  
ATOM    710  CA  ILE A  88     -78.341  23.444  -8.000  1.00 94.86           C  
ATOM    711  C   ILE A  88     -77.084  24.304  -7.891  1.00 94.86           C  
ATOM    712  O   ILE A  88     -76.895  25.015  -6.901  1.00 94.86           O  
ATOM    713  CB  ILE A  88     -78.026  21.982  -7.610  1.00 94.86           C  
ATOM    714  CG1 ILE A  88     -79.323  21.177  -7.465  1.00 94.86           C  
ATOM    715  CG2 ILE A  88     -77.204  21.933  -6.319  1.00 94.86           C  
ATOM    716  CD1 ILE A  88     -79.104  19.684  -7.267  1.00 94.86           C  
ATOM    717  N   ILE A  89     -76.242  24.223  -8.925  1.00 94.66           N  
ATOM    718  CA  ILE A  89     -75.025  25.027  -8.965  1.00 94.66           C  
ATOM    719  C   ILE A  89     -75.382  26.509  -8.894  1.00 94.66           C  
ATOM    720  O   ILE A  89     -74.776  27.264  -8.131  1.00 94.66           O  
ATOM    721  CB  ILE A  89     -74.197  24.735 -10.238  1.00 94.66           C  
ATOM    722  CG1 ILE A  89     -73.601  23.324 -10.175  1.00 94.66           C  
ATOM    723  CG2 ILE A  89     -73.099  25.787 -10.419  1.00 94.66           C  
ATOM    724  CD1 ILE A  89     -72.873  22.903 -11.444  1.00 94.66           C  
ATOM    725  N   LEU A  90     -76.385  26.861  -9.666  1.00 94.90           N  
ATOM    726  CA  LEU A  90     -76.810  28.256  -9.719  1.00 94.90           C  
ATOM    727  C   LEU A  90     -77.355  28.710  -8.370  1.00 94.90           C  
ATOM    728  O   LEU A  90     -77.057  29.817  -7.915  1.00 94.90           O  
ATOM    729  CB  LEU A  90     -77.872  28.451 -10.803  1.00 94.90           C  
ATOM    730  CG  LEU A  90     -78.269  29.896 -11.112  1.00 94.90           C  
ATOM    731  CD1 LEU A  90     -77.065  30.678 -11.624  1.00 94.90           C  
ATOM    732  CD2 LEU A  90     -79.408  29.933 -12.124  1.00 94.90           C  
ATOM    733  N   ARG A  91     -78.145  27.889  -7.746  1.00 95.69           N  
ATOM    734  CA  ARG A  91     -78.676  28.212  -6.426  1.00 95.69           C  
ATOM    735  C   ARG A  91     -77.551  28.386  -5.411  1.00 95.69           C  
ATOM    736  O   ARG A  91     -77.564  29.330  -4.618  1.00 95.69           O  
ATOM    737  CB  ARG A  91     -79.645  27.126  -5.955  1.00 95.69           C  
ATOM    738  CG  ARG A  91     -80.356  27.458  -4.653  1.00 95.69           C  
ATOM    739  CD  ARG A  91     -81.269  26.325  -4.204  1.00 95.69           C  
ATOM    740  NE  ARG A  91     -82.439  26.199  -5.069  1.00 95.69           N  
ATOM    741  CZ  ARG A  91     -83.366  25.252  -4.957  1.00 95.69           C  
ATOM    742  NH1 ARG A  91     -83.276  24.323  -4.012  1.00 95.69           N1+
ATOM    743  NH2 ARG A  91     -84.390  25.231  -5.798  1.00 95.69           N  
ATOM    744  N   ALA A  92     -76.632  27.488  -5.403  1.00 95.15           N  
ATOM    745  CA  ALA A  92     -75.479  27.569  -4.510  1.00 95.15           C  
ATOM    746  C   ALA A  92     -74.661  28.828  -4.782  1.00 95.15           C  
ATOM    747  O   ALA A  92     -74.218  29.501  -3.848  1.00 95.15           O  
ATOM    748  CB  ALA A  92     -74.604  26.327  -4.659  1.00 95.15           C  
ATOM    749  N   ALA A  93     -74.431  29.129  -6.033  1.00 94.20           N  
ATOM    750  CA  ALA A  93     -73.689  30.328  -6.415  1.00 94.20           C  
ATOM    751  C   ALA A  93     -74.372  31.586  -5.884  1.00 94.20           C  
ATOM    752  O   ALA A  93     -73.705  32.504  -5.401  1.00 94.20           O  
ATOM    753  CB  ALA A  93     -73.547  30.405  -7.933  1.00 94.20           C  
ATOM    754  N   GLU A  94     -75.679  31.605  -5.979  1.00 95.82           N  
ATOM    755  CA  GLU A  94     -76.450  32.737  -5.472  1.00 95.82           C  
ATOM    756  C   GLU A  94     -76.251  32.911  -3.970  1.00 95.82           C  
ATOM    757  O   GLU A  94     -76.038  34.028  -3.492  1.00 95.82           O  
ATOM    758  CB  GLU A  94     -77.938  32.559  -5.788  1.00 95.82           C  
ATOM    759  CG  GLU A  94     -78.779  33.796  -5.509  1.00 95.82           C  
ATOM    760  CD  GLU A  94     -80.191  33.700  -6.065  1.00 95.82           C  
ATOM    761  OE1 GLU A  94     -80.891  34.736  -6.124  1.00 95.82           O  
ATOM    762  OE2 GLU A  94     -80.600  32.579  -6.442  1.00 95.82           O1-
ATOM    763  N   GLU A  95     -76.313  31.814  -3.276  1.00 96.15           N  
ATOM    764  CA  GLU A  95     -76.128  31.872  -1.829  1.00 96.15           C  
ATOM    765  C   GLU A  95     -74.700  32.276  -1.472  1.00 96.15           C  
ATOM    766  O   GLU A  95     -74.483  33.055  -0.542  1.00 96.15           O  
ATOM    767  CB  GLU A  95     -76.470  30.525  -1.188  1.00 96.15           C  
ATOM    768  CG  GLU A  95     -77.953  30.189  -1.216  1.00 96.15           C  
ATOM    769  CD  GLU A  95     -78.813  31.203  -0.477  1.00 96.15           C  
ATOM    770  OE1 GLU A  95     -79.883  31.587  -1.001  1.00 96.15           O  
ATOM    771  OE2 GLU A  95     -78.411  31.618   0.632  1.00 96.15           O1-
ATOM    772  N   LEU A  96     -73.750  31.758  -2.215  1.00 94.21           N  
ATOM    773  CA  LEU A  96     -72.350  32.105  -2.000  1.00 94.21           C  
ATOM    774  C   LEU A  96     -72.111  33.588  -2.261  1.00 94.21           C  
ATOM    775  O   LEU A  96     -71.328  34.229  -1.555  1.00 94.21           O  
ATOM    776  CB  LEU A  96     -71.444  31.264  -2.901  1.00 94.21           C  
ATOM    777  CG  LEU A  96     -71.229  29.809  -2.480  1.00 94.21           C  
ATOM    778  CD1 LEU A  96     -70.582  29.019  -3.612  1.00 94.21           C  
ATOM    779  CD2 LEU A  96     -70.377  29.738  -1.217  1.00 94.21           C  
ATOM    780  N   ALA A  97     -72.775  34.133  -3.234  1.00 92.76           N  
ATOM    781  CA  ALA A  97     -72.615  35.536  -3.610  1.00 92.76           C  
ATOM    782  C   ALA A  97     -73.140  36.460  -2.515  1.00 92.76           C  
ATOM    783  O   ALA A  97     -72.749  37.627  -2.439  1.00 92.76           O  
ATOM    784  CB  ALA A  97     -73.329  35.818  -4.929  1.00 92.76           C  
ATOM    785  N   LYS A  98     -74.023  35.898  -1.625  1.00 92.39           N  
ATOM    786  CA  LYS A  98     -74.574  36.680  -0.522  1.00 92.39           C  
ATOM    787  C   LYS A  98     -73.651  36.645   0.692  1.00 92.39           C  
ATOM    788  O   LYS A  98     -73.827  37.419   1.635  1.00 92.39           O  
ATOM    789  CB  LYS A  98     -75.963  36.166  -0.140  1.00 92.39           C  
ATOM    790  CG  LYS A  98     -77.015  36.362  -1.222  1.00 92.39           C  
ATOM    791  CD  LYS A  98     -78.361  35.783  -0.804  1.00 92.39           C  
ATOM    792  CE  LYS A  98     -79.395  35.914  -1.914  1.00 92.39           C  
ATOM    793  NZ  LYS A  98     -80.689  35.265  -1.544  1.00 92.39           N1+
ATOM    794  N   ALA A  99     -72.681  35.809   0.529  1.00 89.41           N  
ATOM    795  CA  ALA A  99     -71.752  35.674   1.648  1.00 89.41           C  
ATOM    796  C   ALA A  99     -70.740  36.816   1.662  1.00 89.41           C  
ATOM    797  O   ALA A  99     -70.406  37.369   0.612  1.00 89.41           O  
ATOM    798  CB  ALA A  99     -71.033  34.330   1.584  1.00 89.41           C  
ATOM    799  N   ASP A 100     -70.436  37.403   2.859  1.00 82.37           N  
ATOM    800  CA  ASP A 100     -69.514  38.527   2.978  1.00 82.37           C  
ATOM    801  C   ASP A 100     -68.065  38.046   3.026  1.00 82.37           C  
ATOM    802  O   ASP A 100     -67.211  38.692   3.638  1.00 82.37           O  
ATOM    803  CB  ASP A 100     -69.835  39.357   4.222  1.00 82.37           C  
ATOM    804  CG  ASP A 100     -69.199  40.735   4.197  1.00 82.37           C  
ATOM    805  OD1 ASP A 100     -68.587  41.106   3.171  1.00 82.37           O  
ATOM    806  OD2 ASP A 100     -69.310  41.458   5.211  1.00 82.37           O1-
ATOM    807  N   VAL A 101     -67.775  36.884   2.441  1.00 85.43           N  
ATOM    808  CA  VAL A 101     -66.425  36.330   2.440  1.00 85.43           C  
ATOM    809  C   VAL A 101     -65.885  36.290   1.012  1.00 85.43           C  
ATOM    810  O   VAL A 101     -66.561  35.815   0.098  1.00 85.43           O  
ATOM    811  CB  VAL A 101     -66.394  34.916   3.061  1.00 85.43           C  
ATOM    812  CG1 VAL A 101     -64.963  34.384   3.119  1.00 85.43           C  
ATOM    813  CG2 VAL A 101     -67.017  34.931   4.456  1.00 85.43           C  
ATOM    814  N   ASP A 102     -64.598  36.843   0.757  1.00 86.16           N  
ATOM    815  CA  ASP A 102     -64.024  36.953  -0.580  1.00 86.16           C  
ATOM    816  C   ASP A 102     -63.954  35.587  -1.262  1.00 86.16           C  
ATOM    817  O   ASP A 102     -64.306  35.455  -2.436  1.00 86.16           O  
ATOM    818  CB  ASP A 102     -62.630  37.581  -0.517  1.00 86.16           C  
ATOM    819  CG  ASP A 102     -61.709  36.880   0.467  1.00 86.16           C  
ATOM    820  OD1 ASP A 102     -62.194  36.067   1.283  1.00 86.16           O  
ATOM    821  OD2 ASP A 102     -60.488  37.146   0.427  1.00 86.16           O1-
ATOM    822  N   ALA A 103     -63.572  34.514  -0.571  1.00 86.36           N  
ATOM    823  CA  ALA A 103     -63.448  33.181  -1.154  1.00 86.36           C  
ATOM    824  C   ALA A 103     -64.804  32.652  -1.609  1.00 86.36           C  
ATOM    825  O   ALA A 103     -64.900  31.972  -2.634  1.00 86.36           O  
ATOM    826  CB  ALA A 103     -62.814  32.219  -0.152  1.00 86.36           C  
ATOM    827  N   ALA A 104     -65.866  33.001  -0.818  1.00 90.50           N  
ATOM    828  CA  ALA A 104     -67.223  32.614  -1.196  1.00 90.50           C  
ATOM    829  C   ALA A 104     -67.645  33.290  -2.496  1.00 90.50           C  
ATOM    830  O   ALA A 104     -68.247  32.655  -3.366  1.00 90.50           O  
ATOM    831  CB  ALA A 104     -68.206  32.958  -0.079  1.00 90.50           C  
ATOM    832  N   LEU A 105     -67.278  34.526  -2.575  1.00 93.05           N  
ATOM    833  CA  LEU A 105     -67.617  35.278  -3.778  1.00 93.05           C  
ATOM    834  C   LEU A 105     -66.911  34.697  -4.999  1.00 93.05           C  
ATOM    835  O   LEU A 105     -67.510  34.575  -6.069  1.00 93.05           O  
ATOM    836  CB  LEU A 105     -67.245  36.753  -3.612  1.00 93.05           C  
ATOM    837  CG  LEU A 105     -68.031  37.536  -2.560  1.00 93.05           C  
ATOM    838  CD1 LEU A 105     -67.420  38.920  -2.363  1.00 93.05           C  
ATOM    839  CD2 LEU A 105     -69.498  37.645  -2.960  1.00 93.05           C  
ATOM    840  N   GLU A 106     -65.585  34.309  -4.863  1.00 91.54           N  
ATOM    841  CA  GLU A 106     -64.825  33.668  -5.932  1.00 91.54           C  
ATOM    842  C   GLU A 106     -65.463  32.346  -6.346  1.00 91.54           C  
ATOM    843  O   GLU A 106     -65.573  32.049  -7.537  1.00 91.54           O  
ATOM    844  CB  GLU A 106     -63.375  33.439  -5.498  1.00 91.54           C  
ATOM    845  CG  GLU A 106     -62.561  34.719  -5.375  1.00 91.54           C  
ATOM    846  CD  GLU A 106     -61.131  34.480  -4.914  1.00 91.54           C  
ATOM    847  OE1 GLU A 106     -60.441  35.456  -4.543  1.00 91.54           O  
ATOM    848  OE2 GLU A 106     -60.699  33.306  -4.924  1.00 91.54           O1-
ATOM    849  N   ALA A 107     -65.870  31.649  -5.363  1.00 91.12           N  
ATOM    850  CA  ALA A 107     -66.523  30.370  -5.627  1.00 91.12           C  
ATOM    851  C   ALA A 107     -67.847  30.571  -6.359  1.00 91.12           C  
ATOM    852  O   ALA A 107     -68.197  29.791  -7.248  1.00 91.12           O  
ATOM    853  CB  ALA A 107     -66.751  29.609  -4.323  1.00 91.12           C  
ATOM    854  N   ALA A 108     -68.540  31.613  -5.929  1.00 93.43           N  
ATOM    855  CA  ALA A 108     -69.796  31.948  -6.597  1.00 93.43           C  
ATOM    856  C   ALA A 108     -69.571  32.227  -8.080  1.00 93.43           C  
ATOM    857  O   ALA A 108     -70.327  31.750  -8.929  1.00 93.43           O  
ATOM    858  CB  ALA A 108     -70.451  33.152  -5.925  1.00 93.43           C  
ATOM    859  N   VAL A 109     -68.520  33.002  -8.393  1.00 94.18           N  
ATOM    860  CA  VAL A 109     -68.201  33.372  -9.768  1.00 94.18           C  
ATOM    861  C   VAL A 109     -67.872  32.121 -10.578  1.00 94.18           C  
ATOM    862  O   VAL A 109     -68.386  31.935 -11.684  1.00 94.18           O  
ATOM    863  CB  VAL A 109     -67.023  34.371  -9.829  1.00 94.18           C  
ATOM    864  CG1 VAL A 109     -66.550  34.562 -11.269  1.00 94.18           C  
ATOM    865  CG2 VAL A 109     -67.427  35.709  -9.213  1.00 94.18           C  
ATOM    866  N   ARG A 110     -67.120  31.294 -10.024  1.00 92.33           N  
ATOM    867  CA  ARG A 110     -66.712  30.069 -10.706  1.00 92.33           C  
ATOM    868  C   ARG A 110     -67.916  29.182 -11.005  1.00 92.33           C  
ATOM    869  O   ARG A 110     -68.051  28.664 -12.114  1.00 92.33           O  
ATOM    870  CB  ARG A 110     -65.690  29.302  -9.866  1.00 92.33           C  
ATOM    871  CG  ARG A 110     -65.151  28.051 -10.543  1.00 92.33           C  
ATOM    872  CD  ARG A 110     -64.075  27.375  -9.705  1.00 92.33           C  
ATOM    873  NE  ARG A 110     -63.624  26.126 -10.313  1.00 92.33           N  
ATOM    874  CZ  ARG A 110     -62.618  25.384  -9.861  1.00 92.33           C  
ATOM    875  NH1 ARG A 110     -61.933  25.753  -8.785  1.00 92.33           N1+
ATOM    876  NH2 ARG A 110     -62.292  24.264 -10.490  1.00 92.33           N  
ATOM    877  N   ALA A 111     -68.677  29.000  -9.971  1.00 92.77           N  
ATOM    878  CA  ALA A 111     -69.876  28.179 -10.108  1.00 92.77           C  
ATOM    879  C   ALA A 111     -70.803  28.738 -11.184  1.00 92.77           C  
ATOM    880  O   ALA A 111     -71.288  27.996 -12.041  1.00 92.77           O  
ATOM    881  CB  ALA A 111     -70.611  28.084  -8.773  1.00 92.77           C  
ATOM    882  N   ALA A 112     -71.021  30.028 -11.167  1.00 94.60           N  
ATOM    883  CA  ALA A 112     -71.896  30.684 -12.137  1.00 94.60           C  
ATOM    884  C   ALA A 112     -71.305  30.617 -13.542  1.00 94.60           C  
ATOM    885  O   ALA A 112     -72.037  30.467 -14.523  1.00 94.60           O  
ATOM    886  CB  ALA A 112     -72.142  32.135 -11.735  1.00 94.60           C  
ATOM    887  N   GLU A 113     -69.978  30.612 -13.608  1.00 93.68           N  
ATOM    888  CA  GLU A 113     -69.301  30.526 -14.898  1.00 93.68           C  
ATOM    889  C   GLU A 113     -69.556  29.178 -15.566  1.00 93.68           C  
ATOM    890  O   GLU A 113     -69.716  29.105 -16.787  1.00 93.68           O  
ATOM    891  CB  GLU A 113     -67.796  30.755 -14.733  1.00 93.68           C  
ATOM    892  CG  GLU A 113     -67.412  32.217 -14.556  1.00 93.68           C  
ATOM    893  CD  GLU A 113     -65.918  32.427 -14.372  1.00 93.68           C  
ATOM    894  OE1 GLU A 113     -65.462  33.593 -14.388  1.00 93.68           O  
ATOM    895  OE2 GLU A 113     -65.197  31.416 -14.211  1.00 93.68           O1-
ATOM    896  N   LYS A 114     -69.526  28.278 -14.821  1.00 93.20           N  
ATOM    897  CA  LYS A 114     -69.769  26.938 -15.348  1.00 93.20           C  
ATOM    898  C   LYS A 114     -71.158  26.836 -15.971  1.00 93.20           C  
ATOM    899  O   LYS A 114     -71.328  26.212 -17.021  1.00 93.20           O  
ATOM    900  CB  LYS A 114     -69.612  25.891 -14.244  1.00 93.20           C  
ATOM    901  CG  LYS A 114     -69.717  24.454 -14.735  1.00 93.20           C  
ATOM    902  CD  LYS A 114     -68.516  24.067 -15.587  1.00 93.20           C  
ATOM    903  CE  LYS A 114     -68.552  22.593 -15.969  1.00 93.20           C  
ATOM    904  NZ  LYS A 114     -67.367  22.203 -16.791  1.00 93.20           N1+
ATOM    905  N   VAL A 115     -72.137  27.415 -15.379  1.00 94.39           N  
ATOM    906  CA  VAL A 115     -73.504  27.421 -15.892  1.00 94.39           C  
ATOM    907  C   VAL A 115     -73.555  28.179 -17.216  1.00 94.39           C  
ATOM    908  O   VAL A 115     -74.188  27.727 -18.173  1.00 94.39           O  
ATOM    909  CB  VAL A 115     -74.487  28.048 -14.879  1.00 94.39           C  
ATOM    910  CG1 VAL A 115     -75.897  28.112 -15.464  1.00 94.39           C  
ATOM    911  CG2 VAL A 115     -74.483  27.258 -13.572  1.00 94.39           C  
ATOM    912  N   VAL A 116     -72.843  29.320 -17.304  1.00 94.61           N  
ATOM    913  CA  VAL A 116     -72.810  30.125 -18.521  1.00 94.61           C  
ATOM    914  C   VAL A 116     -72.184  29.319 -19.656  1.00 94.61           C  
ATOM    915  O   VAL A 116     -72.681  29.334 -20.785  1.00 94.61           O  
ATOM    916  CB  VAL A 116     -72.030  31.442 -18.309  1.00 94.61           C  
ATOM    917  CG1 VAL A 116     -71.874  32.196 -19.628  1.00 94.61           C  
ATOM    918  CG2 VAL A 116     -72.732  32.316 -17.271  1.00 94.61           C  
ATOM    919  N   ARG A 117     -71.126  28.579 -19.374  1.00 92.58           N  
ATOM    920  CA  ARG A 117     -70.388  27.791 -20.355  1.00 92.58           C  
ATOM    921  C   ARG A 117     -71.239  26.644 -20.889  1.00 92.58           C  
ATOM    922  O   ARG A 117     -71.252  26.383 -22.095  1.00 92.58           O  
ATOM    923  CB  ARG A 117     -69.096  27.244 -19.744  1.00 92.58           C  
ATOM    924  CG  ARG A 117     -68.224  26.481 -20.729  1.00 92.58           C  
ATOM    925  CD  ARG A 117     -66.907  26.050 -20.099  1.00 92.58           C  
ATOM    926  NE  ARG A 117     -67.111  25.059 -19.047  1.00 92.58           N  
ATOM    927  CZ  ARG A 117     -66.145  24.552 -18.286  1.00 92.58           C  
ATOM    928  NH1 ARG A 117     -64.884  24.933 -18.447  1.00 92.58           N1+
ATOM    929  NH2 ARG A 117     -66.444  23.654 -17.358  1.00 92.58           N  
ATOM    930  N   GLU A 118     -71.969  26.019 -20.056  1.00 93.14           N  
ATOM    931  CA  GLU A 118     -72.694  24.803 -20.417  1.00 93.14           C  
ATOM    932  C   GLU A 118     -74.050  25.131 -21.034  1.00 93.14           C  
ATOM    933  O   GLU A 118     -74.580  24.354 -21.830  1.00 93.14           O  
ATOM    934  CB  GLU A 118     -72.878  23.904 -19.191  1.00 93.14           C  
ATOM    935  CG  GLU A 118     -71.573  23.366 -18.621  1.00 93.14           C  
ATOM    936  CD  GLU A 118     -70.858  22.410 -19.561  1.00 93.14           C  
ATOM    937  OE1 GLU A 118     -69.615  22.283 -19.467  1.00 93.14           O  
ATOM    938  OE2 GLU A 118     -71.544  21.782 -20.398  1.00 93.14           O1-
ATOM    939  N   GLN A 119     -74.626  26.251 -20.754  1.00 92.21           N  
ATOM    940  CA  GLN A 119     -75.928  26.641 -21.286  1.00 92.21           C  
ATOM    941  C   GLN A 119     -75.898  28.069 -21.822  1.00 92.21           C  
ATOM    942  O   GLN A 119     -76.580  28.951 -21.296  1.00 92.21           O  
ATOM    943  CB  GLN A 119     -77.010  26.505 -20.214  1.00 92.21           C  
ATOM    944  CG  GLN A 119     -77.217  25.078 -19.726  1.00 92.21           C  
ATOM    945  CD  GLN A 119     -78.032  24.239 -20.692  1.00 92.21           C  
ATOM    946  NE2 GLN A 119     -78.076  22.933 -20.453  1.00 92.21           N  
ATOM    947  OE1 GLN A 119     -78.617  24.762 -21.647  1.00 92.21           O  
ATOM    948  N   PRO A 120     -75.095  28.257 -22.939  1.00 89.63           N  
ATOM    949  CA  PRO A 120     -75.046  29.637 -23.427  1.00 89.63           C  
ATOM    950  C   PRO A 120     -76.381  30.109 -23.998  1.00 89.63           C  
ATOM    951  O   PRO A 120     -77.101  29.327 -24.624  1.00 89.63           O  
ATOM    952  CB  PRO A 120     -73.973  29.588 -24.517  1.00 89.63           C  
ATOM    953  CG  PRO A 120     -73.929  28.156 -24.946  1.00 89.63           C  
ATOM    954  CD  PRO A 120     -74.366  27.300 -23.791  1.00 89.63           C  
ATOM    955  N   GLY A 121     -76.827  31.242 -23.728  1.00 88.80           N  
ATOM    956  CA  GLY A 121     -78.003  31.851 -24.328  1.00 88.80           C  
ATOM    957  C   GLY A 121     -79.291  31.500 -23.608  1.00 88.80           C  
ATOM    958  O   GLY A 121     -80.361  32.002 -23.958  1.00 88.80           O  
ATOM    959  N   SER A 122     -79.230  30.584 -22.673  1.00 92.58           N  
ATOM    960  CA  SER A 122     -80.390  30.147 -21.902  1.00 92.58           C  
ATOM    961  C   SER A 122     -80.743  31.155 -20.814  1.00 92.58           C  
ATOM    962  O   SER A 122     -79.975  32.082 -20.546  1.00 92.58           O  
ATOM    963  CB  SER A 122     -80.132  28.776 -21.275  1.00 92.58           C  
ATOM    964  OG  SER A 122     -79.173  28.871 -20.236  1.00 92.58           O  
ATOM    965  N   ASN A 123     -81.963  31.071 -20.243  1.00 92.84           N  
ATOM    966  CA  ASN A 123     -82.377  31.893 -19.110  1.00 92.84           C  
ATOM    967  C   ASN A 123     -81.476  31.672 -17.899  1.00 92.84           C  
ATOM    968  O   ASN A 123     -81.225  32.601 -17.128  1.00 92.84           O  
ATOM    969  CB  ASN A 123     -83.836  31.609 -18.748  1.00 92.84           C  
ATOM    970  CG  ASN A 123     -84.810  32.163 -19.768  1.00 92.84           C  
ATOM    971  ND2 ASN A 123     -85.950  31.500 -19.920  1.00 92.84           N  
ATOM    972  OD1 ASN A 123     -84.539  33.176 -20.417  1.00 92.84           O  
ATOM    973  N   LEU A 124     -81.043  30.416 -17.797  1.00 93.08           N  
ATOM    974  CA  LEU A 124     -80.129  30.080 -16.711  1.00 93.08           C  
ATOM    975  C   LEU A 124     -78.809  30.831 -16.860  1.00 93.08           C  
ATOM    976  O   LEU A 124     -78.236  31.290 -15.868  1.00 93.08           O  
ATOM    977  CB  LEU A 124     -79.870  28.572 -16.675  1.00 93.08           C  
ATOM    978  CG  LEU A 124     -81.021  27.698 -16.175  1.00 93.08           C  
ATOM    979  CD1 LEU A 124     -80.663  26.222 -16.310  1.00 93.08           C  
ATOM    980  CD2 LEU A 124     -81.363  28.041 -14.728  1.00 93.08           C  
ATOM    981  N   ALA A 125     -78.343  30.949 -18.070  1.00 92.97           N  
ATOM    982  CA  ALA A 125     -77.097  31.665 -18.334  1.00 92.97           C  
ATOM    983  C   ALA A 125     -77.225  33.142 -17.969  1.00 92.97           C  
ATOM    984  O   ALA A 125     -76.301  33.731 -17.406  1.00 92.97           O  
ATOM    985  CB  ALA A 125     -76.698  31.515 -19.801  1.00 92.97           C  
ATOM    986  N   LYS A 126     -78.356  33.715 -18.326  1.00 93.36           N  
ATOM    987  CA  LYS A 126     -78.604  35.113 -17.990  1.00 93.36           C  
ATOM    988  C   LYS A 126     -78.591  35.327 -16.479  1.00 93.36           C  
ATOM    989  O   LYS A 126     -77.986  36.280 -15.986  1.00 93.36           O  
ATOM    990  CB  LYS A 126     -79.941  35.577 -18.572  1.00 93.36           C  
ATOM    991  CG  LYS A 126     -79.925  35.765 -20.082  1.00 93.36           C  
ATOM    992  CD  LYS A 126     -81.253  36.311 -20.591  1.00 93.36           C  
ATOM    993  CE  LYS A 126     -81.267  36.423 -22.110  1.00 93.36           C  
ATOM    994  NZ  LYS A 126     -82.585  36.909 -22.618  1.00 93.36           N1+
ATOM    995  N   LYS A 127     -79.292  34.512 -15.777  1.00 95.05           N  
ATOM    996  CA  LYS A 127     -79.292  34.562 -14.317  1.00 95.05           C  
ATOM    997  C   LYS A 127     -77.885  34.361 -13.761  1.00 95.05           C  
ATOM    998  O   LYS A 127     -77.492  35.026 -12.800  1.00 95.05           O  
ATOM    999  CB  LYS A 127     -80.238  33.506 -13.742  1.00 95.05           C  
ATOM   1000  CG  LYS A 127     -80.478  33.639 -12.246  1.00 95.05           C  
ATOM   1001  CD  LYS A 127     -81.566  32.687 -11.768  1.00 95.05           C  
ATOM   1002  CE  LYS A 127     -81.825  32.837 -10.275  1.00 95.05           C  
ATOM   1003  NZ  LYS A 127     -82.882  31.895  -9.799  1.00 95.05           N1+
ATOM   1004  N   ALA A 128     -77.140  33.419 -14.277  1.00 95.24           N  
ATOM   1005  CA  ALA A 128     -75.760  33.175 -13.866  1.00 95.24           C  
ATOM   1006  C   ALA A 128     -74.901  34.421 -14.062  1.00 95.24           C  
ATOM   1007  O   ALA A 128     -74.074  34.752 -13.210  1.00 95.24           O  
ATOM   1008  CB  ALA A 128     -75.173  32.000 -14.646  1.00 95.24           C  
ATOM   1009  N   LEU A 129     -75.046  35.150 -15.186  1.00 96.28           N  
ATOM   1010  CA  LEU A 129     -74.310  36.380 -15.457  1.00 96.28           C  
ATOM   1011  C   LEU A 129     -74.647  37.453 -14.427  1.00 96.28           C  
ATOM   1012  O   LEU A 129     -73.774  38.218 -14.012  1.00 96.28           O  
ATOM   1013  CB  LEU A 129     -74.622  36.892 -16.865  1.00 96.28           C  
ATOM   1014  CG  LEU A 129     -73.993  36.116 -18.023  1.00 96.28           C  
ATOM   1015  CD1 LEU A 129     -74.564  36.596 -19.355  1.00 96.28           C  
ATOM   1016  CD2 LEU A 129     -72.476  36.261 -18.003  1.00 96.28           C  
ATOM   1017  N   GLU A 130     -75.889  37.546 -14.005  1.00 96.71           N  
ATOM   1018  CA  GLU A 130     -76.304  38.487 -12.969  1.00 96.71           C  
ATOM   1019  C   GLU A 130     -75.614  38.184 -11.642  1.00 96.71           C  
ATOM   1020  O   GLU A 130     -75.200  39.101 -10.928  1.00 96.71           O  
ATOM   1021  CB  GLU A 130     -77.824  38.455 -12.791  1.00 96.71           C  
ATOM   1022  CG  GLU A 130     -78.593  39.073 -13.950  1.00 96.71           C  
ATOM   1023  CD  GLU A 130     -80.100  38.942 -13.808  1.00 96.71           C  
ATOM   1024  OE1 GLU A 130     -80.840  39.514 -14.641  1.00 96.71           O  
ATOM   1025  OE2 GLU A 130     -80.545  38.264 -12.855  1.00 96.71           O1-
ATOM   1026  N   ILE A 131     -75.536  36.913 -11.345  1.00 95.57           N  
ATOM   1027  CA  ILE A 131     -74.872  36.485 -10.118  1.00 95.57           C  
ATOM   1028  C   ILE A 131     -73.388  36.836 -10.185  1.00 95.57           C  
ATOM   1029  O   ILE A 131     -72.814  37.325  -9.209  1.00 95.57           O  
ATOM   1030  CB  ILE A 131     -75.054  34.970  -9.876  1.00 95.57           C  
ATOM   1031  CG1 ILE A 131     -76.525  34.647  -9.587  1.00 95.57           C  
ATOM   1032  CG2 ILE A 131     -74.154  34.493  -8.731  1.00 95.57           C  
ATOM   1033  CD1 ILE A 131     -76.839  33.159  -9.559  1.00 95.57           C  
ATOM   1034  N   ILE A 132     -72.754  36.589 -11.354  1.00 96.17           N  
ATOM   1035  CA  ILE A 132     -71.350  36.930 -11.558  1.00 96.17           C  
ATOM   1036  C   ILE A 132     -71.144  38.425 -11.329  1.00 96.17           C  
ATOM   1037  O   ILE A 132     -70.202  38.831 -10.643  1.00 96.17           O  
ATOM   1038  CB  ILE A 132     -70.872  36.534 -12.972  1.00 96.17           C  
ATOM   1039  CG1 ILE A 132     -70.840  35.007 -13.117  1.00 96.17           C  
ATOM   1040  CG2 ILE A 132     -69.498  37.141 -13.267  1.00 96.17           C  
ATOM   1041  CD1 ILE A 132     -70.505  34.526 -14.522  1.00 96.17           C  
ATOM   1042  N   LEU A 133     -72.032  39.172 -11.906  1.00 96.50           N  
ATOM   1043  CA  LEU A 133     -71.933  40.622 -11.783  1.00 96.50           C  
ATOM   1044  C   LEU A 133     -72.078  41.057 -10.328  1.00 96.50           C  
ATOM   1045  O   LEU A 133     -71.337  41.923  -9.858  1.00 96.50           O  
ATOM   1046  CB  LEU A 133     -73.002  41.307 -12.640  1.00 96.50           C  
ATOM   1047  CG  LEU A 133     -72.914  42.830 -12.744  1.00 96.50           C  
ATOM   1048  CD1 LEU A 133     -71.601  43.242 -13.401  1.00 96.50           C  
ATOM   1049  CD2 LEU A 133     -74.104  43.382 -13.521  1.00 96.50           C  
ATOM   1050  N   ARG A 134     -73.028  40.531  -9.660  1.00 96.48           N  
ATOM   1051  CA  ARG A 134     -73.210  40.840  -8.245  1.00 96.48           C  
ATOM   1052  C   ARG A 134     -71.957  40.503  -7.445  1.00 96.48           C  
ATOM   1053  O   ARG A 134     -71.516  41.295  -6.608  1.00 96.48           O  
ATOM   1054  CB  ARG A 134     -74.413  40.081  -7.678  1.00 96.48           C  
ATOM   1055  CG  ARG A 134     -74.729  40.422  -6.232  1.00 96.48           C  
ATOM   1056  CD  ARG A 134     -75.944  39.656  -5.725  1.00 96.48           C  
ATOM   1057  NE  ARG A 134     -77.177  40.128  -6.349  1.00 96.48           N  
ATOM   1058  CZ  ARG A 134     -78.376  39.581  -6.168  1.00 96.48           C  
ATOM   1059  NH1 ARG A 134     -78.527  38.526  -5.374  1.00 96.48           N1+
ATOM   1060  NH2 ARG A 134     -79.432  40.090  -6.785  1.00 96.48           N  
ATOM   1061  N   ALA A 135     -71.434  39.338  -7.601  1.00 94.98           N  
ATOM   1062  CA  ALA A 135     -70.209  38.921  -6.921  1.00 94.98           C  
ATOM   1063  C   ALA A 135     -69.051  39.856  -7.257  1.00 94.98           C  
ATOM   1064  O   ALA A 135     -68.277  40.235  -6.376  1.00 94.98           O  
ATOM   1065  CB  ALA A 135     -69.856  37.484  -7.296  1.00 94.98           C  
ATOM   1066  N   ALA A 136     -68.912  40.183  -8.533  1.00 95.55           N  
ATOM   1067  CA  ALA A 136     -67.870  41.108  -8.971  1.00 95.55           C  
ATOM   1068  C   ALA A 136     -67.993  42.451  -8.257  1.00 95.55           C  
ATOM   1069  O   ALA A 136     -66.989  43.033  -7.840  1.00 95.55           O  
ATOM   1070  CB  ALA A 136     -67.935  41.306 -10.484  1.00 95.55           C  
ATOM   1071  N   GLU A 137     -69.211  42.898  -8.102  1.00 96.77           N  
ATOM   1072  CA  GLU A 137     -69.471  44.159  -7.415  1.00 96.77           C  
ATOM   1073  C   GLU A 137     -69.033  44.093  -5.955  1.00 96.77           C  
ATOM   1074  O   GLU A 137     -68.390  45.017  -5.452  1.00 96.77           O  
ATOM   1075  CB  GLU A 137     -70.955  44.524  -7.503  1.00 96.77           C  
ATOM   1076  CG  GLU A 137     -71.279  45.912  -6.970  1.00 96.77           C  
ATOM   1077  CD  GLU A 137     -72.680  46.381  -7.330  1.00 96.77           C  
ATOM   1078  OE1 GLU A 137     -72.951  47.600  -7.254  1.00 96.77           O  
ATOM   1079  OE2 GLU A 137     -73.514  45.521  -7.690  1.00 96.77           O1-
ATOM   1080  N   GLU A 138     -69.395  43.028  -5.316  1.00 95.98           N  
ATOM   1081  CA  GLU A 138     -69.010  42.859  -3.919  1.00 95.98           C  
ATOM   1082  C   GLU A 138     -67.495  42.737  -3.774  1.00 95.98           C  
ATOM   1083  O   GLU A 138     -66.911  43.282  -2.835  1.00 95.98           O  
ATOM   1084  CB  GLU A 138     -69.696  41.630  -3.316  1.00 95.98           C  
ATOM   1085  CG  GLU A 138     -71.206  41.772  -3.184  1.00 95.98           C  
ATOM   1086  CD  GLU A 138     -71.624  42.958  -2.330  1.00 95.98           C  
ATOM   1087  OE1 GLU A 138     -72.551  43.699  -2.731  1.00 95.98           O  
ATOM   1088  OE2 GLU A 138     -71.021  43.149  -1.250  1.00 95.98           O1-
ATOM   1089  N   LEU A 139     -66.851  42.048  -4.705  1.00 94.29           N  
ATOM   1090  CA  LEU A 139     -65.399  41.918  -4.703  1.00 94.29           C  
ATOM   1091  C   LEU A 139     -64.731  43.274  -4.914  1.00 94.29           C  
ATOM   1092  O   LEU A 139     -63.704  43.567  -4.299  1.00 94.29           O  
ATOM   1093  CB  LEU A 139     -64.946  40.938  -5.789  1.00 94.29           C  
ATOM   1094  CG  LEU A 139     -65.166  39.453  -5.497  1.00 94.29           C  
ATOM   1095  CD1 LEU A 139     -64.936  38.625  -6.757  1.00 94.29           C  
ATOM   1096  CD2 LEU A 139     -64.250  38.988  -4.370  1.00 94.29           C  
ATOM   1097  N   ALA A 140     -65.317  44.082  -5.721  1.00 94.65           N  
ATOM   1098  CA  ALA A 140     -64.766  45.394  -6.051  1.00 94.65           C  
ATOM   1099  C   ALA A 140     -64.842  46.338  -4.854  1.00 94.65           C  
ATOM   1100  O   ALA A 140     -64.133  47.346  -4.804  1.00 94.65           O  
ATOM   1101  CB  ALA A 140     -65.501  45.996  -7.246  1.00 94.65           C  
ATOM   1102  N   LYS A 141     -65.655  46.023  -3.854  1.00 94.09           N  
ATOM   1103  CA  LYS A 141     -65.801  46.839  -2.652  1.00 94.09           C  
ATOM   1104  C   LYS A 141     -64.702  46.531  -1.639  1.00 94.09           C  
ATOM   1105  O   LYS A 141     -64.473  47.305  -0.709  1.00 94.09           O  
ATOM   1106  CB  LYS A 141     -67.175  46.618  -2.017  1.00 94.09           C  
ATOM   1107  CG  LYS A 141     -68.334  47.149  -2.848  1.00 94.09           C  
ATOM   1108  CD  LYS A 141     -69.674  46.880  -2.176  1.00 94.09           C  
ATOM   1109  CE  LYS A 141     -70.837  47.373  -3.027  1.00 94.09           C  
ATOM   1110  NZ  LYS A 141     -72.155  47.043  -2.408  1.00 94.09           N1+
ATOM   1111  N   LEU A 142     -64.030  45.472  -1.874  1.00 90.27           N  
ATOM   1112  CA  LEU A 142     -62.974  45.070  -0.952  1.00 90.27           C  
ATOM   1113  C   LEU A 142     -61.643  45.701  -1.342  1.00 90.27           C  
ATOM   1114  O   LEU A 142     -61.308  45.774  -2.527  1.00 90.27           O  
ATOM   1115  CB  LEU A 142     -62.840  43.545  -0.923  1.00 90.27           C  
ATOM   1116  CG  LEU A 142     -64.088  42.762  -0.511  1.00 90.27           C  
ATOM   1117  CD1 LEU A 142     -63.857  41.265  -0.686  1.00 90.27           C  
ATOM   1118  CD2 LEU A 142     -64.470  43.084   0.930  1.00 90.27           C  
ATOM   1119  N   PRO A 143     -60.893  46.312  -0.397  1.00 87.14           N  
ATOM   1120  CA  PRO A 143     -59.632  46.989  -0.713  1.00 87.14           C  
ATOM   1121  C   PRO A 143     -58.509  46.013  -1.059  1.00 87.14           C  
ATOM   1122  O   PRO A 143     -57.417  46.436  -1.447  1.00 87.14           O  
ATOM   1123  CB  PRO A 143     -59.312  47.756   0.572  1.00 87.14           C  
ATOM   1124  CG  PRO A 143     -59.986  46.981   1.658  1.00 87.14           C  
ATOM   1125  CD  PRO A 143     -61.213  46.329   1.088  1.00 87.14           C  
ATOM   1126  N   ASP A 144     -58.796  44.715  -1.126  1.00 90.97           N  
ATOM   1127  CA  ASP A 144     -57.796  43.684  -1.382  1.00 90.97           C  
ATOM   1128  C   ASP A 144     -57.484  43.580  -2.873  1.00 90.97           C  
ATOM   1129  O   ASP A 144     -58.372  43.300  -3.681  1.00 90.97           O  
ATOM   1130  CB  ASP A 144     -58.274  42.330  -0.850  1.00 90.97           C  
ATOM   1131  CG  ASP A 144     -57.244  41.227  -1.027  1.00 90.97           C  
ATOM   1132  OD1 ASP A 144     -56.029  41.513  -0.963  1.00 90.97           O  
ATOM   1133  OD2 ASP A 144     -57.652  40.065  -1.235  1.00 90.97           O1-
ATOM   1134  N   PRO A 145     -56.180  43.735  -3.316  1.00 91.83           N  
ATOM   1135  CA  PRO A 145     -55.780  43.700  -4.724  1.00 91.83           C  
ATOM   1136  C   PRO A 145     -56.149  42.386  -5.409  1.00 91.83           C  
ATOM   1137  O   PRO A 145     -56.546  42.384  -6.578  1.00 91.83           O  
ATOM   1138  CB  PRO A 145     -54.260  43.876  -4.664  1.00 91.83           C  
ATOM   1139  CG  PRO A 145     -54.014  44.632  -3.399  1.00 91.83           C  
ATOM   1140  CD  PRO A 145     -55.038  44.212  -2.384  1.00 91.83           C  
ATOM   1141  N   GLU A 146     -55.989  41.301  -4.721  1.00 92.29           N  
ATOM   1142  CA  GLU A 146     -56.331  40.002  -5.292  1.00 92.29           C  
ATOM   1143  C   GLU A 146     -57.825  39.903  -5.584  1.00 92.29           C  
ATOM   1144  O   GLU A 146     -58.227  39.377  -6.624  1.00 92.29           O  
ATOM   1145  CB  GLU A 146     -55.902  38.871  -4.353  1.00 92.29           C  
ATOM   1146  CG  GLU A 146     -54.395  38.674  -4.277  1.00 92.29           C  
ATOM   1147  CD  GLU A 146     -53.760  38.375  -5.626  1.00 92.29           C  
ATOM   1148  OE1 GLU A 146     -52.752  39.029  -5.979  1.00 92.29           O  
ATOM   1149  OE2 GLU A 146     -54.275  37.482  -6.335  1.00 92.29           O1-
ATOM   1150  N   ALA A 147     -58.661  40.460  -4.651  1.00 91.75           N  
ATOM   1151  CA  ALA A 147     -60.109  40.500  -4.845  1.00 91.75           C  
ATOM   1152  C   ALA A 147     -60.480  41.401  -6.019  1.00 91.75           C  
ATOM   1153  O   ALA A 147     -61.354  41.060  -6.820  1.00 91.75           O  
ATOM   1154  CB  ALA A 147     -60.802  40.979  -3.571  1.00 91.75           C  
ATOM   1155  N   LEU A 148     -59.888  42.546  -6.128  1.00 95.09           N  
ATOM   1156  CA  LEU A 148     -60.144  43.489  -7.211  1.00 95.09           C  
ATOM   1157  C   LEU A 148     -59.799  42.871  -8.562  1.00 95.09           C  
ATOM   1158  O   LEU A 148     -60.518  43.074  -9.544  1.00 95.09           O  
ATOM   1159  CB  LEU A 148     -59.340  44.774  -7.005  1.00 95.09           C  
ATOM   1160  CG  LEU A 148     -59.778  45.671  -5.846  1.00 95.09           C  
ATOM   1161  CD1 LEU A 148     -58.758  46.780  -5.617  1.00 95.09           C  
ATOM   1162  CD2 LEU A 148     -61.161  46.256  -6.117  1.00 95.09           C  
ATOM   1163  N   LYS A 149     -58.667  42.031  -8.612  1.00 94.65           N  
ATOM   1164  CA  LYS A 149     -58.284  41.304  -9.819  1.00 94.65           C  
ATOM   1165  C   LYS A 149     -59.376  40.326 -10.241  1.00 94.65           C  
ATOM   1166  O   LYS A 149     -59.722  40.246 -11.422  1.00 94.65           O  
ATOM   1167  CB  LYS A 149     -56.967  40.556  -9.600  1.00 94.65           C  
ATOM   1168  CG  LYS A 149     -55.741  41.456  -9.569  1.00 94.65           C  
ATOM   1169  CD  LYS A 149     -54.462  40.653  -9.373  1.00 94.65           C  
ATOM   1170  CE  LYS A 149     -53.252  41.561  -9.204  1.00 94.65           C  
ATOM   1171  NZ  LYS A 149     -52.000  40.778  -8.976  1.00 94.65           N1+
ATOM   1172  N   GLU A 150     -59.856  39.702  -9.297  1.00 94.81           N  
ATOM   1173  CA  GLU A 150     -60.914  38.733  -9.566  1.00 94.81           C  
ATOM   1174  C   GLU A 150     -62.201  39.427 -10.002  1.00 94.81           C  
ATOM   1175  O   GLU A 150     -62.931  38.915 -10.853  1.00 94.81           O  
ATOM   1176  CB  GLU A 150     -61.176  37.867  -8.331  1.00 94.81           C  
ATOM   1177  CG  GLU A 150     -60.046  36.900  -8.007  1.00 94.81           C  
ATOM   1178  CD  GLU A 150     -59.766  35.907  -9.123  1.00 94.81           C  
ATOM   1179  OE1 GLU A 150     -58.582  35.571  -9.354  1.00 94.81           O  
ATOM   1180  OE2 GLU A 150     -60.739  35.462  -9.773  1.00 94.81           O1-
ATOM   1181  N   ALA A 151     -62.453  40.547  -9.407  1.00 95.22           N  
ATOM   1182  CA  ALA A 151     -63.616  41.335  -9.809  1.00 95.22           C  
ATOM   1183  C   ALA A 151     -63.537  41.716 -11.284  1.00 95.22           C  
ATOM   1184  O   ALA A 151     -64.525  41.607 -12.013  1.00 95.22           O  
ATOM   1185  CB  ALA A 151     -63.735  42.587  -8.944  1.00 95.22           C  
ATOM   1186  N   VAL A 152     -62.338  42.137 -11.711  1.00 96.39           N  
ATOM   1187  CA  VAL A 152     -62.118  42.549 -13.094  1.00 96.39           C  
ATOM   1188  C   VAL A 152     -62.338  41.362 -14.028  1.00 96.39           C  
ATOM   1189  O   VAL A 152     -63.029  41.483 -15.043  1.00 96.39           O  
ATOM   1190  CB  VAL A 152     -60.700  43.131 -13.294  1.00 96.39           C  
ATOM   1191  CG1 VAL A 152     -60.406  43.336 -14.779  1.00 96.39           C  
ATOM   1192  CG2 VAL A 152     -60.550  44.445 -12.530  1.00 96.39           C  
ATOM   1193  N   LYS A 153     -61.766  40.223 -13.698  1.00 95.64           N  
ATOM   1194  CA  LYS A 153     -61.902  39.019 -14.513  1.00 95.64           C  
ATOM   1195  C   LYS A 153     -63.367  38.612 -14.649  1.00 95.64           C  
ATOM   1196  O   LYS A 153     -63.825  38.280 -15.744  1.00 95.64           O  
ATOM   1197  CB  LYS A 153     -61.093  37.869 -13.913  1.00 95.64           C  
ATOM   1198  CG  LYS A 153     -59.587  38.025 -14.070  1.00 95.64           C  
ATOM   1199  CD  LYS A 153     -58.838  36.829 -13.495  1.00 95.64           C  
ATOM   1200  CE  LYS A 153     -57.331  37.023 -13.571  1.00 95.64           C  
ATOM   1201  NZ  LYS A 153     -56.592  35.877 -12.961  1.00 95.64           N1+
ATOM   1202  N   ALA A 154     -64.021  38.681 -13.509  1.00 95.25           N  
ATOM   1203  CA  ALA A 154     -65.431  38.303 -13.488  1.00 95.25           C  
ATOM   1204  C   ALA A 154     -66.271  39.266 -14.323  1.00 95.25           C  
ATOM   1205  O   ALA A 154     -67.105  38.837 -15.122  1.00 95.25           O  
ATOM   1206  CB  ALA A 154     -65.948  38.258 -12.052  1.00 95.25           C  
ATOM   1207  N   ALA A 155     -66.061  40.561 -14.124  1.00 96.20           N  
ATOM   1208  CA  ALA A 155     -66.800  41.584 -14.861  1.00 96.20           C  
ATOM   1209  C   ALA A 155     -66.497  41.510 -16.355  1.00 96.20           C  
ATOM   1210  O   ALA A 155     -67.388  41.704 -17.185  1.00 96.20           O  
ATOM   1211  CB  ALA A 155     -66.466  42.973 -14.322  1.00 96.20           C  
ATOM   1212  N   GLU A 156     -65.229  41.252 -16.656  1.00 95.71           N  
ATOM   1213  CA  GLU A 156     -64.817  41.103 -18.048  1.00 95.71           C  
ATOM   1214  C   GLU A 156     -65.617  40.008 -18.747  1.00 95.71           C  
ATOM   1215  O   GLU A 156     -66.048  40.179 -19.889  1.00 95.71           O  
ATOM   1216  CB  GLU A 156     -63.320  40.798 -18.136  1.00 95.71           C  
ATOM   1217  CG  GLU A 156     -62.829  40.527 -19.551  1.00 95.71           C  
ATOM   1218  CD  GLU A 156     -61.416  39.969 -19.600  1.00 95.71           C  
ATOM   1219  OE1 GLU A 156     -60.919  39.673 -20.711  1.00 95.71           O  
ATOM   1220  OE2 GLU A 156     -60.802  39.825 -18.520  1.00 95.71           O1-
ATOM   1221  N   LYS A 157     -65.807  38.994 -18.202  1.00 94.72           N  
ATOM   1222  CA  LYS A 157     -66.530  37.867 -18.785  1.00 94.72           C  
ATOM   1223  C   LYS A 157     -67.977  38.242 -19.092  1.00 94.72           C  
ATOM   1224  O   LYS A 157     -68.524  37.838 -20.119  1.00 94.72           O  
ATOM   1225  CB  LYS A 157     -66.487  36.660 -17.848  1.00 94.72           C  
ATOM   1226  CG  LYS A 157     -65.139  35.956 -17.805  1.00 94.72           C  
ATOM   1227  CD  LYS A 157     -65.185  34.715 -16.925  1.00 94.72           C  
ATOM   1228  CE  LYS A 157     -63.825  34.033 -16.847  1.00 94.72           C  
ATOM   1229  NZ  LYS A 157     -63.861  32.823 -15.972  1.00 94.72           N1+
ATOM   1230  N   VAL A 158     -68.598  38.916 -18.172  1.00 95.81           N  
ATOM   1231  CA  VAL A 158     -69.971  39.369 -18.370  1.00 95.81           C  
ATOM   1232  C   VAL A 158     -70.050  40.255 -19.611  1.00 95.81           C  
ATOM   1233  O   VAL A 158     -70.954  40.102 -20.435  1.00 95.81           O  
ATOM   1234  CB  VAL A 158     -70.499  40.134 -17.135  1.00 95.81           C  
ATOM   1235  CG1 VAL A 158     -71.896  40.691 -17.401  1.00 95.81           C  
ATOM   1236  CG2 VAL A 158     -70.508  39.222 -15.909  1.00 95.81           C  
ATOM   1237  N   VAL A 159     -69.064  41.168 -19.800  1.00 95.43           N  
ATOM   1238  CA  VAL A 159     -69.044  42.090 -20.931  1.00 95.43           C  
ATOM   1239  C   VAL A 159     -68.887  41.308 -22.233  1.00 95.43           C  
ATOM   1240  O   VAL A 159     -69.572  41.591 -23.220  1.00 95.43           O  
ATOM   1241  CB  VAL A 159     -67.908  43.129 -20.794  1.00 95.43           C  
ATOM   1242  CG1 VAL A 159     -67.846  44.027 -22.030  1.00 95.43           C  
ATOM   1243  CG2 VAL A 159     -68.101  43.967 -19.531  1.00 95.43           C  
ATOM   1244  N   ARG A 160     -68.033  40.267 -22.265  1.00 93.29           N  
ATOM   1245  CA  ARG A 160     -67.752  39.483 -23.464  1.00 93.29           C  
ATOM   1246  C   ARG A 160     -68.972  38.672 -23.886  1.00 93.29           C  
ATOM   1247  O   ARG A 160     -69.239  38.518 -25.080  1.00 93.29           O  
ATOM   1248  CB  ARG A 160     -66.559  38.554 -23.232  1.00 93.29           C  
ATOM   1249  CG  ARG A 160     -65.219  39.270 -23.195  1.00 93.29           C  
ATOM   1250  CD  ARG A 160     -64.055  38.288 -23.142  1.00 93.29           C  
ATOM   1251  NE  ARG A 160     -62.769  38.977 -23.122  1.00 93.29           N  
ATOM   1252  CZ  ARG A 160     -61.611  38.432 -23.485  1.00 93.29           C  
ATOM   1253  NH1 ARG A 160     -61.557  37.172 -23.904  1.00 93.29           N1+
ATOM   1254  NH2 ARG A 160     -60.499  39.150 -23.428  1.00 93.29           N  
ATOM   1255  N   GLU A 161     -69.704  38.271 -22.906  1.00 93.84           N  
ATOM   1256  CA  GLU A 161     -70.849  37.413 -23.198  1.00 93.84           C  
ATOM   1257  C   GLU A 161     -72.058  38.236 -23.630  1.00 93.84           C  
ATOM   1258  O   GLU A 161     -72.833  37.807 -24.487  1.00 93.84           O  
ATOM   1259  CB  GLU A 161     -71.203  36.556 -21.980  1.00 93.84           C  
ATOM   1260  CG  GLU A 161     -70.174  35.481 -21.664  1.00 93.84           C  
ATOM   1261  CD  GLU A 161     -70.057  34.424 -22.751  1.00 93.84           C  
ATOM   1262  OE1 GLU A 161     -68.962  33.838 -22.912  1.00 93.84           O  
ATOM   1263  OE2 GLU A 161     -71.068  34.181 -23.447  1.00 93.84           O1-
ATOM   1264  N   GLN A 162     -72.196  39.463 -23.031  1.00 93.31           N  
ATOM   1265  CA  GLN A 162     -73.305  40.353 -23.357  1.00 93.31           C  
ATOM   1266  C   GLN A 162     -72.816  41.778 -23.591  1.00 93.31           C  
ATOM   1267  O   GLN A 162     -73.053  42.665 -22.769  1.00 93.31           O  
ATOM   1268  CB  GLN A 162     -74.354  40.334 -22.243  1.00 93.31           C  
ATOM   1269  CG  GLN A 162     -74.990  38.969 -22.020  1.00 93.31           C  
ATOM   1270  CD  GLN A 162     -76.306  39.049 -21.268  1.00 93.31           C  
ATOM   1271  NE2 GLN A 162     -76.834  37.897 -20.873  1.00 93.31           N  
ATOM   1272  OE1 GLN A 162     -76.841  40.140 -21.044  1.00 93.31           O  
ATOM   1273  N   PRO A 163     -72.135  42.071 -24.731  1.00 89.73           N  
ATOM   1274  CA  PRO A 163     -71.452  43.352 -24.930  1.00 89.73           C  
ATOM   1275  C   PRO A 163     -72.420  44.529 -25.022  1.00 89.73           C  
ATOM   1276  O   PRO A 163     -72.063  45.655 -24.665  1.00 89.73           O  
ATOM   1277  CB  PRO A 163     -70.707  43.152 -26.253  1.00 89.73           C  
ATOM   1278  CG  PRO A 163     -71.396  41.999 -26.909  1.00 89.73           C  
ATOM   1279  CD  PRO A 163     -71.974  41.118 -25.839  1.00 89.73           C  
ATOM   1280  N   ASN A 164     -73.663  44.216 -25.435  1.00 91.94           N  
ATOM   1281  CA  ASN A 164     -74.605  45.301 -25.689  1.00 91.94           C  
ATOM   1282  C   ASN A 164     -75.746  45.302 -24.675  1.00 91.94           C  
ATOM   1283  O   ASN A 164     -76.749  45.991 -24.863  1.00 91.94           O  
ATOM   1284  CB  ASN A 164     -75.162  45.207 -27.112  1.00 91.94           C  
ATOM   1285  CG  ASN A 164     -74.085  45.346 -28.170  1.00 91.94           C  
ATOM   1286  ND2 ASN A 164     -74.120  44.473 -29.170  1.00 91.94           N  
ATOM   1287  OD1 ASN A 164     -73.229  46.230 -28.089  1.00 91.94           O  
ATOM   1288  N   SER A 165     -75.541  44.653 -23.537  1.00 93.67           N  
ATOM   1289  CA  SER A 165     -76.565  44.556 -22.502  1.00 93.67           C  
ATOM   1290  C   SER A 165     -76.352  45.603 -21.414  1.00 93.67           C  
ATOM   1291  O   SER A 165     -75.315  46.268 -21.379  1.00 93.67           O  
ATOM   1292  CB  SER A 165     -76.569  43.158 -21.881  1.00 93.67           C  
ATOM   1293  OG  SER A 165     -75.427  42.968 -21.063  1.00 93.67           O  
ATOM   1294  N   GLU A 166     -77.431  45.835 -20.560  1.00 94.67           N  
ATOM   1295  CA  GLU A 166     -77.322  46.697 -19.387  1.00 94.67           C  
ATOM   1296  C   GLU A 166     -76.299  46.152 -18.394  1.00 94.67           C  
ATOM   1297  O   GLU A 166     -75.626  46.922 -17.704  1.00 94.67           O  
ATOM   1298  CB  GLU A 166     -78.685  46.854 -18.706  1.00 94.67           C  
ATOM   1299  CG  GLU A 166     -79.679  47.685 -19.502  1.00 94.67           C  
ATOM   1300  CD  GLU A 166     -79.243  49.130 -19.685  1.00 94.67           C  
ATOM   1301  OE1 GLU A 166     -79.267  49.631 -20.832  1.00 94.67           O  
ATOM   1302  OE2 GLU A 166     -78.872  49.765 -18.673  1.00 94.67           O1-
ATOM   1303  N   LEU A 167     -76.291  44.837 -18.438  1.00 94.44           N  
ATOM   1304  CA  LEU A 167     -75.329  44.156 -17.580  1.00 94.44           C  
ATOM   1305  C   LEU A 167     -73.900  44.503 -17.984  1.00 94.44           C  
ATOM   1306  O   LEU A 167     -73.030  44.672 -17.124  1.00 94.44           O  
ATOM   1307  CB  LEU A 167     -75.534  42.640 -17.641  1.00 94.44           C  
ATOM   1308  CG  LEU A 167     -76.836  42.109 -17.040  1.00 94.44           C  
ATOM   1309  CD1 LEU A 167     -76.918  40.595 -17.208  1.00 94.44           C  
ATOM   1310  CD2 LEU A 167     -76.942  42.493 -15.569  1.00 94.44           C  
ATOM   1311  N   ALA A 168     -73.693  44.587 -19.269  1.00 94.20           N  
ATOM   1312  CA  ALA A 168     -72.367  44.934 -19.772  1.00 94.20           C  
ATOM   1313  C   ALA A 168     -71.955  46.330 -19.316  1.00 94.20           C  
ATOM   1314  O   ALA A 168     -70.795  46.559 -18.966  1.00 94.20           O  
ATOM   1315  CB  ALA A 168     -72.336  44.845 -21.296  1.00 94.20           C  
ATOM   1316  N   LYS A 169     -72.899  47.269 -19.341  1.00 94.87           N  
ATOM   1317  CA  LYS A 169     -72.631  48.628 -18.883  1.00 94.87           C  
ATOM   1318  C   LYS A 169     -72.211  48.641 -17.415  1.00 94.87           C  
ATOM   1319  O   LYS A 169     -71.239  49.306 -17.049  1.00 94.87           O  
ATOM   1320  CB  LYS A 169     -73.861  49.515 -19.083  1.00 94.87           C  
ATOM   1321  CG  LYS A 169     -74.145  49.861 -20.537  1.00 94.87           C  
ATOM   1322  CD  LYS A 169     -75.337  50.801 -20.666  1.00 94.87           C  
ATOM   1323  CE  LYS A 169     -75.675  51.079 -22.124  1.00 94.87           C  
ATOM   1324  NZ  LYS A 169     -76.872  51.963 -22.255  1.00 94.87           N1+
ATOM   1325  N   LYS A 170     -72.939  47.929 -16.631  1.00 95.86           N  
ATOM   1326  CA  LYS A 170     -72.617  47.820 -15.211  1.00 95.86           C  
ATOM   1327  C   LYS A 170     -71.264  47.143 -15.005  1.00 95.86           C  
ATOM   1328  O   LYS A 170     -70.484  47.553 -14.141  1.00 95.86           O  
ATOM   1329  CB  LYS A 170     -73.708  47.044 -14.472  1.00 95.86           C  
ATOM   1330  CG  LYS A 170     -75.009  47.814 -14.306  1.00 95.86           C  
ATOM   1331  CD  LYS A 170     -76.030  47.020 -13.500  1.00 95.86           C  
ATOM   1332  CE  LYS A 170     -77.348  47.772 -13.369  1.00 95.86           C  
ATOM   1333  NZ  LYS A 170     -78.365  46.978 -12.617  1.00 95.86           N1+
ATOM   1334  N   ALA A 171     -70.971  46.081 -15.745  1.00 95.90           N  
ATOM   1335  CA  ALA A 171     -69.700  45.366 -15.663  1.00 95.90           C  
ATOM   1336  C   ALA A 171     -68.532  46.282 -16.020  1.00 95.90           C  
ATOM   1337  O   ALA A 171     -67.484  46.244 -15.370  1.00 95.90           O  
ATOM   1338  CB  ALA A 171     -69.715  44.145 -16.579  1.00 95.90           C  
ATOM   1339  N   ARG A 172     -68.663  47.131 -17.036  1.00 95.98           N  
ATOM   1340  CA  ARG A 172     -67.632  48.085 -17.430  1.00 95.98           C  
ATOM   1341  C   ARG A 172     -67.348  49.078 -16.308  1.00 95.98           C  
ATOM   1342  O   ARG A 172     -66.192  49.428 -16.059  1.00 95.98           O  
ATOM   1343  CB  ARG A 172     -68.047  48.833 -18.699  1.00 95.98           C  
ATOM   1344  CG  ARG A 172     -68.014  47.978 -19.955  1.00 95.98           C  
ATOM   1345  CD  ARG A 172     -68.342  48.791 -21.199  1.00 95.98           C  
ATOM   1346  NE  ARG A 172     -68.716  47.935 -22.321  1.00 95.98           N  
ATOM   1347  CZ  ARG A 172     -68.774  48.330 -23.590  1.00 95.98           C  
ATOM   1348  NH1 ARG A 172     -68.481  49.580 -23.925  1.00 95.98           N1+
ATOM   1349  NH2 ARG A 172     -69.127  47.466 -24.531  1.00 95.98           N  
ATOM   1350  N   GLU A 173     -68.432  49.504 -15.707  1.00 96.27           N  
ATOM   1351  CA  GLU A 173     -68.278  50.426 -14.586  1.00 96.27           C  
ATOM   1352  C   GLU A 173     -67.523  49.772 -13.433  1.00 96.27           C  
ATOM   1353  O   GLU A 173     -66.700  50.415 -12.779  1.00 96.27           O  
ATOM   1354  CB  GLU A 173     -69.644  50.921 -14.107  1.00 96.27           C  
ATOM   1355  CG  GLU A 173     -69.566  52.022 -13.059  1.00 96.27           C  
ATOM   1356  CD  GLU A 173     -68.914  53.295 -13.572  1.00 96.27           C  
ATOM   1357  OE1 GLU A 173     -68.648  54.210 -12.761  1.00 96.27           O  
ATOM   1358  OE2 GLU A 173     -68.670  53.379 -14.797  1.00 96.27           O1-
ATOM   1359  N   ILE A 174     -67.786  48.559 -13.198  1.00 95.92           N  
ATOM   1360  CA  ILE A 174     -67.107  47.807 -12.149  1.00 95.92           C  
ATOM   1361  C   ILE A 174     -65.619  47.690 -12.479  1.00 95.92           C  
ATOM   1362  O   ILE A 174     -64.768  47.874 -11.607  1.00 95.92           O  
ATOM   1363  CB  ILE A 174     -67.727  46.403 -11.967  1.00 95.92           C  
ATOM   1364  CG1 ILE A 174     -69.144  46.517 -11.394  1.00 95.92           C  
ATOM   1365  CG2 ILE A 174     -66.841  45.534 -11.070  1.00 95.92           C  
ATOM   1366  CD1 ILE A 174     -69.919  45.207 -11.396  1.00 95.92           C  
ATOM   1367  N   ILE A 175     -65.297  47.356 -13.725  1.00 96.83           N  
ATOM   1368  CA  ILE A 175     -63.907  47.258 -14.157  1.00 96.83           C  
ATOM   1369  C   ILE A 175     -63.202  48.594 -13.939  1.00 96.83           C  
ATOM   1370  O   ILE A 175     -62.089  48.638 -13.411  1.00 96.83           O  
ATOM   1371  CB  ILE A 175     -63.805  46.833 -15.639  1.00 96.83           C  
ATOM   1372  CG1 ILE A 175     -64.343  45.409 -15.825  1.00 96.83           C  
ATOM   1373  CG2 ILE A 175     -62.360  46.942 -16.133  1.00 96.83           C  
ATOM   1374  CD1 ILE A 175     -64.423  44.963 -17.279  1.00 96.83           C  
ATOM   1375  N   LYS A 176     -63.920  49.619 -14.356  1.00 95.61           N  
ATOM   1376  CA  LYS A 176     -63.375  50.961 -14.182  1.00 95.61           C  
ATOM   1377  C   LYS A 176     -63.115  51.262 -12.709  1.00 95.61           C  
ATOM   1378  O   LYS A 176     -62.027  51.715 -12.346  1.00 95.61           O  
ATOM   1379  CB  LYS A 176     -64.325  52.007 -14.769  1.00 95.61           C  
ATOM   1380  CG  LYS A 176     -63.796  53.432 -14.702  1.00 95.61           C  
ATOM   1381  CD  LYS A 176     -64.789  54.426 -15.288  1.00 95.61           C  
ATOM   1382  CE  LYS A 176     -64.306  55.862 -15.129  1.00 95.61           C  
ATOM   1383  NZ  LYS A 176     -65.303  56.843 -15.654  1.00 95.61           N1+
ATOM   1384  N   ARG A 177     -63.989  51.109 -11.842  1.00 96.19           N  
ATOM   1385  CA  ARG A 177     -63.858  51.361 -10.411  1.00 96.19           C  
ATOM   1386  C   ARG A 177     -62.753  50.502  -9.803  1.00 96.19           C  
ATOM   1387  O   ARG A 177     -61.973  50.980  -8.977  1.00 96.19           O  
ATOM   1388  CB  ARG A 177     -65.184  51.094  -9.694  1.00 96.19           C  
ATOM   1389  CG  ARG A 177     -66.225  52.181  -9.899  1.00 96.19           C  
ATOM   1390  CD  ARG A 177     -67.437  51.979  -9.000  1.00 96.19           C  
ATOM   1391  NE  ARG A 177     -68.193  50.788  -9.374  1.00 96.19           N  
ATOM   1392  CZ  ARG A 177     -69.267  50.338  -8.732  1.00 96.19           C  
ATOM   1393  NH1 ARG A 177     -69.736  50.976  -7.665  1.00 96.19           N1+
ATOM   1394  NH2 ARG A 177     -69.878  49.243  -9.158  1.00 96.19           N  
ATOM   1395  N   ALA A 178     -62.734  49.235 -10.124  1.00 95.34           N  
ATOM   1396  CA  ALA A 178     -61.707  48.324  -9.625  1.00 95.34           C  
ATOM   1397  C   ALA A 178     -60.312  48.792 -10.034  1.00 95.34           C  
ATOM   1398  O   ALA A 178     -59.379  48.757  -9.228  1.00 95.34           O  
ATOM   1399  CB  ALA A 178     -61.959  46.907 -10.137  1.00 95.34           C  
ATOM   1400  N   ALA A 179     -60.186  49.189 -11.271  1.00 95.80           N  
ATOM   1401  CA  ALA A 179     -58.904  49.695 -11.758  1.00 95.80           C  
ATOM   1402  C   ALA A 179     -58.465  50.925 -10.967  1.00 95.80           C  
ATOM   1403  O   ALA A 179     -57.291  51.053 -10.609  1.00 95.80           O  
ATOM   1404  CB  ALA A 179     -58.994  50.026 -13.246  1.00 95.80           C  
ATOM   1405  N   GLU A 180     -59.347  51.788 -10.633  1.00 95.72           N  
ATOM   1406  CA  GLU A 180     -59.055  52.992  -9.860  1.00 95.72           C  
ATOM   1407  C   GLU A 180     -58.630  52.643  -8.437  1.00 95.72           C  
ATOM   1408  O   GLU A 180     -57.681  53.225  -7.907  1.00 95.72           O  
ATOM   1409  CB  GLU A 180     -60.271  53.922  -9.833  1.00 95.72           C  
ATOM   1410  CG  GLU A 180     -60.566  54.586 -11.170  1.00 95.72           C  
ATOM   1411  CD  GLU A 180     -61.778  55.504 -11.129  1.00 95.72           C  
ATOM   1412  OE1 GLU A 180     -62.330  55.829 -12.205  1.00 95.72           O  
ATOM   1413  OE2 GLU A 180     -62.180  55.901 -10.012  1.00 95.72           O1-
ATOM   1414  N   GLU A 181     -59.391  51.728  -7.925  1.00 96.57           N  
ATOM   1415  CA  GLU A 181     -59.050  51.302  -6.572  1.00 96.57           C  
ATOM   1416  C   GLU A 181     -57.677  50.637  -6.531  1.00 96.57           C  
ATOM   1417  O   GLU A 181     -56.909  50.844  -5.589  1.00 96.57           O  
ATOM   1418  CB  GLU A 181     -60.115  50.348  -6.025  1.00 96.57           C  
ATOM   1419  CG  GLU A 181     -60.008  50.101  -4.526  1.00 96.57           C  
ATOM   1420  CD  GLU A 181     -60.155  51.368  -3.699  1.00 96.57           C  
ATOM   1421  OE1 GLU A 181     -59.625  51.417  -2.565  1.00 96.57           O  
ATOM   1422  OE2 GLU A 181     -60.807  52.318  -4.186  1.00 96.57           O1-
ATOM   1423  N   LEU A 182     -57.304  49.837  -7.489  1.00 95.61           N  
ATOM   1424  CA  LEU A 182     -55.991  49.209  -7.601  1.00 95.61           C  
ATOM   1425  C   LEU A 182     -54.894  50.261  -7.723  1.00 95.61           C  
ATOM   1426  O   LEU A 182     -53.815  50.108  -7.145  1.00 95.61           O  
ATOM   1427  CB  LEU A 182     -55.949  48.268  -8.809  1.00 95.61           C  
ATOM   1428  CG  LEU A 182     -56.619  46.904  -8.630  1.00 95.61           C  
ATOM   1429  CD1 LEU A 182     -56.769  46.207  -9.977  1.00 95.61           C  
ATOM   1430  CD2 LEU A 182     -55.820  46.040  -7.660  1.00 95.61           C  
ATOM   1431  N   ALA A 183     -55.233  51.315  -8.358  1.00 94.31           N  
ATOM   1432  CA  ALA A 183     -54.256  52.364  -8.633  1.00 94.31           C  
ATOM   1433  C   ALA A 183     -53.921  53.148  -7.369  1.00 94.31           C  
ATOM   1434  O   ALA A 183     -52.885  53.814  -7.298  1.00 94.31           O  
ATOM   1435  CB  ALA A 183     -54.776  53.305  -9.717  1.00 94.31           C  
ATOM   1436  N   LYS A 184     -54.770  53.070  -6.375  1.00 93.44           N  
ATOM   1437  CA  LYS A 184     -54.544  53.777  -5.118  1.00 93.44           C  
ATOM   1438  C   LYS A 184     -53.511  53.055  -4.259  1.00 93.44           C  
ATOM   1439  O   LYS A 184     -52.961  53.634  -3.320  1.00 93.44           O  
ATOM   1440  CB  LYS A 184     -55.854  53.931  -4.344  1.00 93.44           C  
ATOM   1441  CG  LYS A 184     -56.864  54.851  -5.013  1.00 93.44           C  
ATOM   1442  CD  LYS A 184     -58.151  54.950  -4.205  1.00 93.44           C  
ATOM   1443  CE  LYS A 184     -59.170  55.856  -4.884  1.00 93.44           C  
ATOM   1444  NZ  LYS A 184     -60.464  55.891  -4.138  1.00 93.44           N1+
ATOM   1445  N   SER A 185     -53.197  51.803  -4.634  1.00 92.52           N  
ATOM   1446  CA  SER A 185     -52.219  50.994  -3.915  1.00 92.52           C  
ATOM   1447  C   SER A 185     -50.793  51.406  -4.267  1.00 92.52           C  
ATOM   1448  O   SER A 185     -50.499  51.717  -5.423  1.00 92.52           O  
ATOM   1449  CB  SER A 185     -52.419  49.510  -4.223  1.00 92.52           C  
ATOM   1450  OG  SER A 185     -51.376  48.732  -3.660  1.00 92.52           O  
ATOM   1451  N   PRO A 186     -49.938  51.479  -3.241  1.00 87.96           N  
ATOM   1452  CA  PRO A 186     -48.534  51.797  -3.510  1.00 87.96           C  
ATOM   1453  C   PRO A 186     -47.781  50.637  -4.158  1.00 87.96           C  
ATOM   1454  O   PRO A 186     -46.671  50.823  -4.665  1.00 87.96           O  
ATOM   1455  CB  PRO A 186     -47.969  52.106  -2.122  1.00 87.96           C  
ATOM   1456  CG  PRO A 186     -48.858  51.365  -1.175  1.00 87.96           C  
ATOM   1457  CD  PRO A 186     -50.240  51.314  -1.759  1.00 87.96           C  
ATOM   1458  N   ASP A 187     -48.437  49.478  -4.142  1.00 93.77           N  
ATOM   1459  CA  ASP A 187     -47.839  48.256  -4.669  1.00 93.77           C  
ATOM   1460  C   ASP A 187     -47.739  48.305  -6.192  1.00 93.77           C  
ATOM   1461  O   ASP A 187     -48.750  48.465  -6.880  1.00 93.77           O  
ATOM   1462  CB  ASP A 187     -48.647  47.031  -4.234  1.00 93.77           C  
ATOM   1463  CG  ASP A 187     -47.986  45.719  -4.615  1.00 93.77           C  
ATOM   1464  OD1 ASP A 187     -46.870  45.738  -5.178  1.00 93.77           O  
ATOM   1465  OD2 ASP A 187     -48.589  44.655  -4.354  1.00 93.77           O1-
ATOM   1466  N   LYS A 188     -46.543  48.117  -6.659  1.00 91.83           N  
ATOM   1467  CA  LYS A 188     -46.254  48.141  -8.091  1.00 91.83           C  
ATOM   1468  C   LYS A 188     -47.131  47.145  -8.845  1.00 91.83           C  
ATOM   1469  O   LYS A 188     -47.700  47.475  -9.887  1.00 91.83           O  
ATOM   1470  CB  LYS A 188     -44.777  47.837  -8.345  1.00 91.83           C  
ATOM   1471  CG  LYS A 188     -44.401  47.786  -9.819  1.00 91.83           C  
ATOM   1472  CD  LYS A 188     -42.956  47.343 -10.012  1.00 91.83           C  
ATOM   1473  CE  LYS A 188     -42.652  47.046 -11.474  1.00 91.83           C  
ATOM   1474  NZ  LYS A 188     -41.263  46.528 -11.656  1.00 91.83           N1+
ATOM   1475  N   GLU A 189     -47.241  45.954  -8.360  1.00 94.61           N  
ATOM   1476  CA  GLU A 189     -48.016  44.894  -8.999  1.00 94.61           C  
ATOM   1477  C   GLU A 189     -49.487  45.282  -9.121  1.00 94.61           C  
ATOM   1478  O   GLU A 189     -50.129  44.994 -10.133  1.00 94.61           O  
ATOM   1479  CB  GLU A 189     -47.881  43.583  -8.220  1.00 94.61           C  
ATOM   1480  CG  GLU A 189     -46.513  42.929  -8.351  1.00 94.61           C  
ATOM   1481  CD  GLU A 189     -46.417  41.591  -7.634  1.00 94.61           C  
ATOM   1482  OE1 GLU A 189     -45.360  40.926  -7.729  1.00 94.61           O  
ATOM   1483  OE2 GLU A 189     -47.407  41.205  -6.974  1.00 94.61           O1-
ATOM   1484  N   ALA A 190     -49.978  45.995  -8.095  1.00 93.90           N  
ATOM   1485  CA  ALA A 190     -51.370  46.436  -8.109  1.00 93.90           C  
ATOM   1486  C   ALA A 190     -51.600  47.489  -9.190  1.00 93.90           C  
ATOM   1487  O   ALA A 190     -52.608  47.450  -9.900  1.00 93.90           O  
ATOM   1488  CB  ALA A 190     -51.768  46.986  -6.742  1.00 93.90           C  
ATOM   1489  N   ILE A 191     -50.671  48.389  -9.387  1.00 94.05           N  
ATOM   1490  CA  ILE A 191     -50.762  49.448 -10.384  1.00 94.05           C  
ATOM   1491  C   ILE A 191     -50.691  48.847 -11.785  1.00 94.05           C  
ATOM   1492  O   ILE A 191     -51.440  49.249 -12.679  1.00 94.05           O  
ATOM   1493  CB  ILE A 191     -49.645  50.500 -10.195  1.00 94.05           C  
ATOM   1494  CG1 ILE A 191     -49.775  51.178  -8.826  1.00 94.05           C  
ATOM   1495  CG2 ILE A 191     -49.679  51.534 -11.324  1.00 94.05           C  
ATOM   1496  CD1 ILE A 191     -48.587  52.052  -8.452  1.00 94.05           C  
ATOM   1497  N   GLN A 192     -49.799  47.829 -11.938  1.00 94.93           N  
ATOM   1498  CA  GLN A 192     -49.691  47.112 -13.204  1.00 94.93           C  
ATOM   1499  C   GLN A 192     -51.007  46.425 -13.561  1.00 94.93           C  
ATOM   1500  O   GLN A 192     -51.427  46.443 -14.720  1.00 94.93           O  
ATOM   1501  CB  GLN A 192     -48.561  46.083 -13.145  1.00 94.93           C  
ATOM   1502  CG  GLN A 192     -47.170  46.701 -13.109  1.00 94.93           C  
ATOM   1503  CD  GLN A 192     -46.076  45.672 -12.888  1.00 94.93           C  
ATOM   1504  NE2 GLN A 192     -44.846  46.030 -13.237  1.00 94.93           N  
ATOM   1505  OE1 GLN A 192     -46.337  44.564 -12.407  1.00 94.93           O  
ATOM   1506  N   GLU A 193     -51.617  45.901 -12.518  1.00 95.85           N  
ATOM   1507  CA  GLU A 193     -52.902  45.240 -12.724  1.00 95.85           C  
ATOM   1508  C   GLU A 193     -53.993  46.250 -13.069  1.00 95.85           C  
ATOM   1509  O   GLU A 193     -54.903  45.948 -13.844  1.00 95.85           O  
ATOM   1510  CB  GLU A 193     -53.300  44.439 -11.482  1.00 95.85           C  
ATOM   1511  CG  GLU A 193     -52.442  43.205 -11.245  1.00 95.85           C  
ATOM   1512  CD  GLU A 193     -52.536  42.185 -12.369  1.00 95.85           C  
ATOM   1513  OE1 GLU A 193     -51.584  41.392 -12.548  1.00 95.85           O  
ATOM   1514  OE2 GLU A 193     -53.568  42.180 -13.075  1.00 95.85           O1-
ATOM   1515  N   ALA A 194     -53.907  47.374 -12.445  1.00 95.29           N  
ATOM   1516  CA  ALA A 194     -54.846  48.445 -12.765  1.00 95.29           C  
ATOM   1517  C   ALA A 194     -54.761  48.827 -14.240  1.00 95.29           C  
ATOM   1518  O   ALA A 194     -55.787  48.980 -14.908  1.00 95.29           O  
ATOM   1519  CB  ALA A 194     -54.582  49.665 -11.886  1.00 95.29           C  
ATOM   1520  N   ALA A 195     -53.528  48.980 -14.750  1.00 95.33           N  
ATOM   1521  CA  ALA A 195     -53.305  49.309 -16.156  1.00 95.33           C  
ATOM   1522  C   ALA A 195     -53.858  48.219 -17.069  1.00 95.33           C  
ATOM   1523  O   ALA A 195     -54.479  48.514 -18.093  1.00 95.33           O  
ATOM   1524  CB  ALA A 195     -51.816  49.518 -16.423  1.00 95.33           C  
ATOM   1525  N   THR A 196     -53.690  46.990 -16.685  1.00 96.09           N  
ATOM   1526  CA  THR A 196     -54.203  45.868 -17.463  1.00 96.09           C  
ATOM   1527  C   THR A 196     -55.728  45.886 -17.500  1.00 96.09           C  
ATOM   1528  O   THR A 196     -56.333  45.648 -18.547  1.00 96.09           O  
ATOM   1529  CB  THR A 196     -53.716  44.523 -16.892  1.00 96.09           C  
ATOM   1530  CG2 THR A 196     -54.244  43.353 -17.715  1.00 96.09           C  
ATOM   1531  OG1 THR A 196     -52.284  44.496 -16.904  1.00 96.09           O  
ATOM   1532  N   ALA A 197     -56.255  46.166 -16.372  1.00 96.30           N  
ATOM   1533  CA  ALA A 197     -57.711  46.227 -16.282  1.00 96.30           C  
ATOM   1534  C   ALA A 197     -58.273  47.298 -17.213  1.00 96.30           C  
ATOM   1535  O   ALA A 197     -59.265  47.066 -17.908  1.00 96.30           O  
ATOM   1536  CB  ALA A 197     -58.145  46.497 -14.843  1.00 96.30           C  
ATOM   1537  N   LEU A 198     -57.631  48.477 -17.239  1.00 96.78           N  
ATOM   1538  CA  LEU A 198     -58.086  49.569 -18.094  1.00 96.78           C  
ATOM   1539  C   LEU A 198     -57.886  49.226 -19.566  1.00 96.78           C  
ATOM   1540  O   LEU A 198     -58.699  49.606 -20.412  1.00 96.78           O  
ATOM   1541  CB  LEU A 198     -57.340  50.862 -17.753  1.00 96.78           C  
ATOM   1542  CG  LEU A 198     -57.730  51.544 -16.442  1.00 96.78           C  
ATOM   1543  CD1 LEU A 198     -56.891  52.800 -16.227  1.00 96.78           C  
ATOM   1544  CD2 LEU A 198     -59.217  51.882 -16.436  1.00 96.78           C  
ATOM   1545  N   ALA A 199     -56.818  48.558 -19.882  1.00 95.31           N  
ATOM   1546  CA  ALA A 199     -56.582  48.114 -21.253  1.00 95.31           C  
ATOM   1547  C   ALA A 199     -57.683  47.165 -21.719  1.00 95.31           C  
ATOM   1548  O   ALA A 199     -58.141  47.249 -22.861  1.00 95.31           O  
ATOM   1549  CB  ALA A 199     -55.218  47.438 -21.366  1.00 95.31           C  
ATOM   1550  N   ILE A 200     -58.058  46.266 -20.823  1.00 94.71           N  
ATOM   1551  CA  ILE A 200     -59.145  45.340 -21.123  1.00 94.71           C  
ATOM   1552  C   ILE A 200     -60.433  46.120 -21.378  1.00 94.71           C  
ATOM   1553  O   ILE A 200     -61.161  45.834 -22.331  1.00 94.71           O  
ATOM   1554  CB  ILE A 200     -59.353  44.323 -19.978  1.00 94.71           C  
ATOM   1555  CG1 ILE A 200     -58.165  43.357 -19.900  1.00 94.71           C  
ATOM   1556  CG2 ILE A 200     -60.667  43.560 -20.167  1.00 94.71           C  
ATOM   1557  CD1 ILE A 200     -58.139  42.510 -18.636  1.00 94.71           C  
ATOM   1558  N   LEU A 201     -60.639  47.061 -20.505  1.00 95.68           N  
ATOM   1559  CA  LEU A 201     -61.830  47.890 -20.642  1.00 95.68           C  
ATOM   1560  C   LEU A 201     -61.840  48.611 -21.985  1.00 95.68           C  
ATOM   1561  O   LEU A 201     -62.871  48.666 -22.659  1.00 95.68           O  
ATOM   1562  CB  LEU A 201     -61.908  48.909 -19.502  1.00 95.68           C  
ATOM   1563  CG  LEU A 201     -63.142  49.812 -19.482  1.00 95.68           C  
ATOM   1564  CD1 LEU A 201     -64.414  48.971 -19.443  1.00 95.68           C  
ATOM   1565  CD2 LEU A 201     -63.089  50.766 -18.293  1.00 95.68           C  
ATOM   1566  N   ILE A 202     -60.725  49.187 -22.370  1.00 94.95           N  
ATOM   1567  CA  ILE A 202     -60.586  49.894 -23.639  1.00 94.95           C  
ATOM   1568  C   ILE A 202     -60.850  48.935 -24.797  1.00 94.95           C  
ATOM   1569  O   ILE A 202     -61.554  49.280 -25.749  1.00 94.95           O  
ATOM   1570  CB  ILE A 202     -59.185  50.532 -23.779  1.00 94.95           C  
ATOM   1571  CG1 ILE A 202     -59.018  51.680 -22.778  1.00 94.95           C  
ATOM   1572  CG2 ILE A 202     -58.954  51.017 -25.213  1.00 94.95           C  
ATOM   1573  CD1 ILE A 202     -57.585  52.176 -22.638  1.00 94.95           C  
ATOM   1574  N   GLU A 203     -60.337  47.732 -24.702  1.00 93.87           N  
ATOM   1575  CA  GLU A 203     -60.556  46.710 -25.720  1.00 93.87           C  
ATOM   1576  C   GLU A 203     -62.037  46.367 -25.848  1.00 93.87           C  
ATOM   1577  O   GLU A 203     -62.545  46.182 -26.956  1.00 93.87           O  
ATOM   1578  CB  GLU A 203     -59.749  45.449 -25.400  1.00 93.87           C  
ATOM   1579  CG  GLU A 203     -59.841  44.372 -26.471  1.00 93.87           C  
ATOM   1580  CD  GLU A 203     -59.120  43.086 -26.093  1.00 93.87           C  
ATOM   1581  OE1 GLU A 203     -59.269  42.073 -26.813  1.00 93.87           O  
ATOM   1582  OE2 GLU A 203     -58.404  43.093 -25.068  1.00 93.87           O1-
ATOM   1583  N   LEU A 204     -62.680  46.382 -24.715  1.00 91.74           N  
ATOM   1584  CA  LEU A 204     -64.087  45.997 -24.680  1.00 91.74           C  
ATOM   1585  C   LEU A 204     -64.969  47.107 -25.242  1.00 91.74           C  
ATOM   1586  O   LEU A 204     -66.016  46.833 -25.833  1.00 91.74           O  
ATOM   1587  CB  LEU A 204     -64.516  45.666 -23.248  1.00 91.74           C  
ATOM   1588  CG  LEU A 204     -63.923  44.393 -22.640  1.00 91.74           C  
ATOM   1589  CD1 LEU A 204     -64.298  44.285 -21.166  1.00 91.74           C  
ATOM   1590  CD2 LEU A 204     -64.393  43.163 -23.409  1.00 91.74           C  
ATOM   1591  N   ILE A 205     -64.485  48.362 -25.172  1.00 92.06           N  
ATOM   1592  CA  ILE A 205     -65.259  49.521 -25.606  1.00 92.06           C  
ATOM   1593  C   ILE A 205     -65.010  49.780 -27.090  1.00 92.06           C  
ATOM   1594  O   ILE A 205     -65.951  50.023 -27.850  1.00 92.06           O  
ATOM   1595  CB  ILE A 205     -64.910  50.777 -24.777  1.00 92.06           C  
ATOM   1596  CG1 ILE A 205     -65.357  50.596 -23.321  1.00 92.06           C  
ATOM   1597  CG2 ILE A 205     -65.546  52.025 -25.395  1.00 92.06           C  
ATOM   1598  CD1 ILE A 205     -64.865  51.690 -22.382  1.00 92.06           C  
ATOM   1599  N   LEU A 206     -63.780  49.753 -27.544  1.00 89.79           N  
ATOM   1600  CA  LEU A 206     -63.414  50.207 -28.882  1.00 89.79           C  
ATOM   1601  C   LEU A 206     -63.174  49.022 -29.811  1.00 89.79           C  
ATOM   1602  O   LEU A 206     -63.065  49.193 -31.027  1.00 89.79           O  
ATOM   1603  CB  LEU A 206     -62.163  51.087 -28.825  1.00 89.79           C  
ATOM   1604  CG  LEU A 206     -62.301  52.413 -28.076  1.00 89.79           C  
ATOM   1605  CD1 LEU A 206     -60.971  53.159 -28.069  1.00 89.79           C  
ATOM   1606  CD2 LEU A 206     -63.396  53.270 -28.704  1.00 89.79           C  
ATOM   1607  N   SER A 207     -63.334  47.882 -29.522  1.00 84.49           N  
ATOM   1608  CA  SER A 207     -63.102  46.628 -30.231  1.00 84.49           C  
ATOM   1609  C   SER A 207     -62.242  46.845 -31.472  1.00 84.49           C  
ATOM   1610  O   SER A 207     -62.729  47.336 -32.493  1.00 84.49           O  
ATOM   1611  CB  SER A 207     -64.430  45.982 -30.627  1.00 84.49           C  
ATOM   1612  OG  SER A 207     -65.205  45.680 -29.480  1.00 84.49           O  
ATOM   1613  N   ASN A 208     -60.949  46.310 -31.581  1.00 77.09           N  
ATOM   1614  CA  ASN A 208     -60.018  46.076 -32.680  1.00 77.09           C  
ATOM   1615  C   ASN A 208     -59.575  47.385 -33.328  1.00 77.09           C  
ATOM   1616  O   ASN A 208     -59.431  47.461 -34.549  1.00 77.09           O  
ATOM   1617  CB  ASN A 208     -60.643  45.152 -33.727  1.00 77.09           C  
ATOM   1618  CG  ASN A 208     -60.856  43.743 -33.209  1.00 77.09           C  
ATOM   1619  ND2 ASN A 208     -61.994  43.151 -33.552  1.00 77.09           N  
ATOM   1620  OD1 ASN A 208     -60.006  43.192 -32.504  1.00 77.09           O  
ATOM   1621  N   THR A 209     -59.586  48.551 -32.518  1.00 88.29           N  
ATOM   1622  CA  THR A 209     -59.067  49.825 -33.001  1.00 88.29           C  
ATOM   1623  C   THR A 209     -57.572  49.942 -32.719  1.00 88.29           C  
ATOM   1624  O   THR A 209     -57.018  49.160 -31.942  1.00 88.29           O  
ATOM   1625  CB  THR A 209     -59.808  51.011 -32.356  1.00 88.29           C  
ATOM   1626  CG2 THR A 209     -61.311  50.919 -32.599  1.00 88.29           C  
ATOM   1627  OG1 THR A 209     -59.563  51.009 -30.944  1.00 88.29           O  
ATOM   1628  N   GLU A 210     -56.897  50.763 -33.536  1.00 89.43           N  
ATOM   1629  CA  GLU A 210     -55.482  51.057 -33.328  1.00 89.43           C  
ATOM   1630  C   GLU A 210     -55.217  51.506 -31.894  1.00 89.43           C  
ATOM   1631  O   GLU A 210     -54.216  51.116 -31.291  1.00 89.43           O  
ATOM   1632  CB  GLU A 210     -55.005  52.128 -34.312  1.00 89.43           C  
ATOM   1633  CG  GLU A 210     -53.494  52.305 -34.342  1.00 89.43           C  
ATOM   1634  CD  GLU A 210     -53.030  53.319 -35.377  1.00 89.43           C  
ATOM   1635  OE1 GLU A 210     -51.811  53.597 -35.449  1.00 89.43           O  
ATOM   1636  OE2 GLU A 210     -53.892  53.839 -36.119  1.00 89.43           O1-
ATOM   1637  N   LEU A 211     -56.148  52.233 -31.401  1.00 88.58           N  
ATOM   1638  CA  LEU A 211     -56.032  52.735 -30.037  1.00 88.58           C  
ATOM   1639  C   LEU A 211     -56.052  51.588 -29.032  1.00 88.58           C  
ATOM   1640  O   LEU A 211     -55.283  51.588 -28.069  1.00 88.58           O  
ATOM   1641  CB  LEU A 211     -57.164  53.719 -29.729  1.00 88.58           C  
ATOM   1642  CG  LEU A 211     -56.989  54.586 -28.481  1.00 88.58           C  
ATOM   1643  CD1 LEU A 211     -56.826  56.051 -28.872  1.00 88.58           C  
ATOM   1644  CD2 LEU A 211     -58.173  54.407 -27.536  1.00 88.58           C  
ATOM   1645  N   ALA A 212     -56.966  50.614 -29.193  1.00 91.19           N  
ATOM   1646  CA  ALA A 212     -57.046  49.441 -28.326  1.00 91.19           C  
ATOM   1647  C   ALA A 212     -55.754  48.631 -28.378  1.00 91.19           C  
ATOM   1648  O   ALA A 212     -55.269  48.158 -27.348  1.00 91.19           O  
ATOM   1649  CB  ALA A 212     -58.236  48.568 -28.722  1.00 91.19           C  
ATOM   1650  N   ARG A 213     -55.141  48.458 -29.527  1.00 92.35           N  
ATOM   1651  CA  ARG A 213     -53.894  47.715 -29.686  1.00 92.35           C  
ATOM   1652  C   ARG A 213     -52.743  48.421 -28.978  1.00 92.35           C  
ATOM   1653  O   ARG A 213     -51.920  47.775 -28.324  1.00 92.35           O  
ATOM   1654  CB  ARG A 213     -53.563  47.532 -31.169  1.00 92.35           C  
ATOM   1655  CG  ARG A 213     -54.499  46.579 -31.896  1.00 92.35           C  
ATOM   1656  CD  ARG A 213     -54.124  46.431 -33.363  1.00 92.35           C  
ATOM   1657  NE  ARG A 213     -55.152  45.713 -34.113  1.00 92.35           N  
ATOM   1658  CZ  ARG A 213     -55.207  45.634 -35.440  1.00 92.35           C  
ATOM   1659  NH1 ARG A 213     -54.289  46.229 -36.192  1.00 92.35           N1+
ATOM   1660  NH2 ARG A 213     -56.186  44.955 -36.017  1.00 92.35           N  
ATOM   1661  N   GLU A 214     -52.780  49.726 -29.106  1.00 92.86           N  
ATOM   1662  CA  GLU A 214     -51.751  50.521 -28.443  1.00 92.86           C  
ATOM   1663  C   GLU A 214     -51.875  50.431 -26.926  1.00 92.86           C  
ATOM   1664  O   GLU A 214     -50.870  50.334 -26.219  1.00 92.86           O  
ATOM   1665  CB  GLU A 214     -51.828  51.983 -28.893  1.00 92.86           C  
ATOM   1666  CG  GLU A 214     -51.350  52.215 -30.318  1.00 92.86           C  
ATOM   1667  CD  GLU A 214     -51.404  53.674 -30.739  1.00 92.86           C  
ATOM   1668  OE1 GLU A 214     -51.251  53.964 -31.947  1.00 92.86           O  
ATOM   1669  OE2 GLU A 214     -51.602  54.536 -29.853  1.00 92.86           O1-
ATOM   1670  N   ALA A 215     -53.080  50.505 -26.446  1.00 92.98           N  
ATOM   1671  CA  ALA A 215     -53.334  50.386 -25.012  1.00 92.98           C  
ATOM   1672  C   ALA A 215     -52.832  49.048 -24.476  1.00 92.98           C  
ATOM   1673  O   ALA A 215     -52.229  48.990 -23.402  1.00 92.98           O  
ATOM   1674  CB  ALA A 215     -54.824  50.548 -24.721  1.00 92.98           C  
ATOM   1675  N   LYS A 216     -53.008  47.994 -25.282  1.00 93.24           N  
ATOM   1676  CA  LYS A 216     -52.537  46.664 -24.902  1.00 93.24           C  
ATOM   1677  C   LYS A 216     -51.014  46.618 -24.830  1.00 93.24           C  
ATOM   1678  O   LYS A 216     -50.448  46.028 -23.908  1.00 93.24           O  
ATOM   1679  CB  LYS A 216     -53.048  45.612 -25.888  1.00 93.24           C  
ATOM   1680  CG  LYS A 216     -52.860  44.178 -25.416  1.00 93.24           C  
ATOM   1681  CD  LYS A 216     -53.462  43.182 -26.398  1.00 93.24           C  
ATOM   1682  CE  LYS A 216     -53.185  41.745 -25.978  1.00 93.24           C  
ATOM   1683  NZ  LYS A 216     -53.777  40.764 -26.937  1.00 93.24           N1+
ATOM   1684  N   GLU A 217     -50.482  47.176 -25.761  1.00 94.74           N  
ATOM   1685  CA  GLU A 217     -49.023  47.215 -25.794  1.00 94.74           C  
ATOM   1686  C   GLU A 217     -48.464  47.964 -24.587  1.00 94.74           C  
ATOM   1687  O   GLU A 217     -47.492  47.521 -23.972  1.00 94.74           O  
ATOM   1688  CB  GLU A 217     -48.532  47.865 -27.090  1.00 94.74           C  
ATOM   1689  CG  GLU A 217     -47.023  47.801 -27.277  1.00 94.74           C  
ATOM   1690  CD  GLU A 217     -46.551  48.436 -28.575  1.00 94.74           C  
ATOM   1691  OE1 GLU A 217     -45.323  48.555 -28.781  1.00 94.74           O  
ATOM   1692  OE2 GLU A 217     -47.419  48.817 -29.393  1.00 94.74           O1-
ATOM   1693  N   LEU A 218     -49.095  49.078 -24.254  1.00 93.85           N  
ATOM   1694  CA  LEU A 218     -48.651  49.884 -23.122  1.00 93.85           C  
ATOM   1695  C   LEU A 218     -48.849  49.134 -21.809  1.00 93.85           C  
ATOM   1696  O   LEU A 218     -48.022  49.235 -20.900  1.00 93.85           O  
ATOM   1697  CB  LEU A 218     -49.408  51.214 -23.080  1.00 93.85           C  
ATOM   1698  CG  LEU A 218     -48.883  52.322 -23.995  1.00 93.85           C  
ATOM   1699  CD1 LEU A 218     -49.830  53.517 -23.979  1.00 93.85           C  
ATOM   1700  CD2 LEU A 218     -47.478  52.741 -23.576  1.00 93.85           C  
ATOM   1701  N   ALA A 219     -49.942  48.448 -21.761  1.00 94.02           N  
ATOM   1702  CA  ALA A 219     -50.183  47.636 -20.572  1.00 94.02           C  
ATOM   1703  C   ALA A 219     -49.100  46.573 -20.406  1.00 94.02           C  
ATOM   1704  O   ALA A 219     -48.672  46.283 -19.286  1.00 94.02           O  
ATOM   1705  CB  ALA A 219     -51.560  46.981 -20.644  1.00 94.02           C  
ATOM   1706  N   THR A 220     -48.679  45.997 -21.440  1.00 94.56           N  
ATOM   1707  CA  THR A 220     -47.603  45.012 -21.414  1.00 94.56           C  
ATOM   1708  C   THR A 220     -46.292  45.655 -20.970  1.00 94.56           C  
ATOM   1709  O   THR A 220     -45.529  45.057 -20.208  1.00 94.56           O  
ATOM   1710  CB  THR A 220     -47.413  44.358 -22.795  1.00 94.56           C  
ATOM   1711  CG2 THR A 220     -46.309  43.305 -22.758  1.00 94.56           C  
ATOM   1712  OG1 THR A 220     -48.640  43.732 -23.193  1.00 94.56           O  
ATOM   1713  N   GLU A 221     -46.073  46.840 -21.457  1.00 91.79           N  
ATOM   1714  CA  GLU A 221     -44.881  47.575 -21.045  1.00 91.79           C  
ATOM   1715  C   GLU A 221     -44.922  47.902 -19.555  1.00 91.79           C  
ATOM   1716  O   GLU A 221     -43.891  47.871 -18.879  1.00 91.79           O  
ATOM   1717  CB  GLU A 221     -44.732  48.861 -21.861  1.00 91.79           C  
ATOM   1718  CG  GLU A 221     -44.342  48.626 -23.314  1.00 91.79           C  
ATOM   1719  CD  GLU A 221     -44.108  49.913 -24.088  1.00 91.79           C  
ATOM   1720  OE1 GLU A 221     -43.716  49.845 -25.275  1.00 91.79           O  
ATOM   1721  OE2 GLU A 221     -44.316  50.999 -23.502  1.00 91.79           O1-
ATOM   1722  N   ALA A 222     -46.074  48.251 -19.107  1.00 90.38           N  
ATOM   1723  CA  ALA A 222     -46.249  48.518 -17.680  1.00 90.38           C  
ATOM   1724  C   ALA A 222     -45.857  47.304 -16.844  1.00 90.38           C  
ATOM   1725  O   ALA A 222     -45.276  47.448 -15.765  1.00 90.38           O  
ATOM   1726  CB  ALA A 222     -47.693  48.920 -17.388  1.00 90.38           C  
ATOM   1727  N   ARG A 223     -46.081  46.094 -17.391  1.00 91.67           N  
ATOM   1728  CA  ARG A 223     -45.769  44.860 -16.678  1.00 91.67           C  
ATOM   1729  C   ARG A 223     -44.262  44.644 -16.590  1.00 91.67           C  
ATOM   1730  O   ARG A 223     -43.769  44.057 -15.625  1.00 91.67           O  
ATOM   1731  CB  ARG A 223     -46.430  43.661 -17.363  1.00 91.67           C  
ATOM   1732  CG  ARG A 223     -47.923  43.546 -17.096  1.00 91.67           C  
ATOM   1733  CD  ARG A 223     -48.495  42.248 -17.648  1.00 91.67           C  
ATOM   1734  NE  ARG A 223     -49.810  41.955 -17.082  1.00 91.67           N  
ATOM   1735  CZ  ARG A 223     -50.470  40.814 -17.251  1.00 91.67           C  
ATOM   1736  NH1 ARG A 223     -49.950  39.831 -17.977  1.00 91.67           N1+
ATOM   1737  NH2 ARG A 223     -51.661  40.653 -16.692  1.00 91.67           N  
ATOM   1738  N   LYS A 224     -43.630  45.196 -17.576  1.00 90.81           N  
ATOM   1739  CA  LYS A 224     -42.184  45.018 -17.662  1.00 90.81           C  
ATOM   1740  C   LYS A 224     -41.448  46.108 -16.889  1.00 90.81           C  
ATOM   1741  O   LYS A 224     -40.253  45.980 -16.612  1.00 90.81           O  
ATOM   1742  CB  LYS A 224     -41.729  45.015 -19.124  1.00 90.81           C  
ATOM   1743  CG  LYS A 224     -42.240  43.828 -19.928  1.00 90.81           C  
ATOM   1744  CD  LYS A 224     -41.791  43.904 -21.381  1.00 90.81           C  
ATOM   1745  CE  LYS A 224     -42.360  42.756 -22.204  1.00 90.81           C  
ATOM   1746  NZ  LYS A 224     -41.979  42.864 -23.645  1.00 90.81           N1+
ATOM   1747  N   ALA A 225     -42.203  47.089 -16.541  1.00 86.92           N  
ATOM   1748  CA  ALA A 225     -41.572  48.240 -15.898  1.00 86.92           C  
ATOM   1749  C   ALA A 225     -41.115  47.894 -14.484  1.00 86.92           C  
ATOM   1750  O   ALA A 225     -41.831  47.219 -13.741  1.00 86.92           O  
ATOM   1751  CB  ALA A 225     -42.532  49.427 -15.870  1.00 86.92           C  
ATOM   1752  N   THR A 226     -39.852  48.231 -14.201  1.00 86.49           N  
ATOM   1753  CA  THR A 226     -39.308  47.992 -12.869  1.00 86.49           C  
ATOM   1754  C   THR A 226     -39.674  49.132 -11.923  1.00 86.49           C  
ATOM   1755  O   THR A 226     -39.768  48.932 -10.709  1.00 86.49           O  
ATOM   1756  CB  THR A 226     -37.778  47.828 -12.911  1.00 86.49           C  
ATOM   1757  CG2 THR A 226     -37.380  46.561 -13.661  1.00 86.49           C  
ATOM   1758  OG1 THR A 226     -37.200  48.962 -13.571  1.00 86.49           O  
ATOM   1759  N   ASP A 227     -40.057  50.277 -12.491  1.00 86.48           N  
ATOM   1760  CA  ASP A 227     -40.349  51.501 -11.752  1.00 86.48           C  
ATOM   1761  C   ASP A 227     -41.854  51.690 -11.572  1.00 86.48           C  
ATOM   1762  O   ASP A 227     -42.609  51.652 -12.544  1.00 86.48           O  
ATOM   1763  CB  ASP A 227     -39.748  52.714 -12.464  1.00 86.48           C  
ATOM   1764  CG  ASP A 227     -39.761  53.970 -11.610  1.00 86.48           C  
ATOM   1765  OD1 ASP A 227     -40.688  54.140 -10.788  1.00 86.48           O  
ATOM   1766  OD2 ASP A 227     -38.839  54.800 -11.764  1.00 86.48           O1-
ATOM   1767  N   SER A 228     -42.353  51.888 -10.324  1.00 90.38           N  
ATOM   1768  CA  SER A 228     -43.764  52.124 -10.033  1.00 90.38           C  
ATOM   1769  C   SER A 228     -44.269  53.384 -10.727  1.00 90.38           C  
ATOM   1770  O   SER A 228     -45.433  53.455 -11.126  1.00 90.38           O  
ATOM   1771  CB  SER A 228     -43.989  52.238  -8.524  1.00 90.38           C  
ATOM   1772  OG  SER A 228     -43.240  53.314  -7.985  1.00 90.38           O  
ATOM   1773  N   GLU A 229     -43.364  54.325 -10.919  1.00 91.76           N  
ATOM   1774  CA  GLU A 229     -43.725  55.594 -11.545  1.00 91.76           C  
ATOM   1775  C   GLU A 229     -44.132  55.394 -13.002  1.00 91.76           C  
ATOM   1776  O   GLU A 229     -45.082  56.020 -13.478  1.00 91.76           O  
ATOM   1777  CB  GLU A 229     -42.565  56.588 -11.454  1.00 91.76           C  
ATOM   1778  CG  GLU A 229     -42.340  57.144 -10.055  1.00 91.76           C  
ATOM   1779  CD  GLU A 229     -41.359  56.323  -9.234  1.00 91.76           C  
ATOM   1780  OE1 GLU A 229     -41.021  56.734  -8.101  1.00 91.76           O  
ATOM   1781  OE2 GLU A 229     -40.923  55.258  -9.729  1.00 91.76           O1-
ATOM   1782  N   ALA A 230     -43.368  54.537 -13.693  1.00 92.22           N  
ATOM   1783  CA  ALA A 230     -43.694  54.226 -15.081  1.00 92.22           C  
ATOM   1784  C   ALA A 230     -45.077  53.589 -15.191  1.00 92.22           C  
ATOM   1785  O   ALA A 230     -45.857  53.935 -16.082  1.00 92.22           O  
ATOM   1786  CB  ALA A 230     -42.639  53.302 -15.682  1.00 92.22           C  
ATOM   1787  N   ALA A 231     -45.365  52.646 -14.258  1.00 93.71           N  
ATOM   1788  CA  ALA A 231     -46.671  51.990 -14.241  1.00 93.71           C  
ATOM   1789  C   ALA A 231     -47.788  53.001 -13.999  1.00 93.71           C  
ATOM   1790  O   ALA A 231     -48.854  52.915 -14.614  1.00 93.71           O  
ATOM   1791  CB  ALA A 231     -46.704  50.900 -13.172  1.00 93.71           C  
ATOM   1792  N   LYS A 232     -47.542  53.963 -13.124  1.00 94.85           N  
ATOM   1793  CA  LYS A 232     -48.528  55.001 -12.834  1.00 94.85           C  
ATOM   1794  C   LYS A 232     -48.810  55.852 -14.070  1.00 94.85           C  
ATOM   1795  O   LYS A 232     -49.956  56.231 -14.320  1.00 94.85           O  
ATOM   1796  CB  LYS A 232     -48.051  55.889 -11.684  1.00 94.85           C  
ATOM   1797  CG  LYS A 232     -48.179  55.245 -10.312  1.00 94.85           C  
ATOM   1798  CD  LYS A 232     -47.756  56.202  -9.204  1.00 94.85           C  
ATOM   1799  CE  LYS A 232     -47.798  55.531  -7.838  1.00 94.85           C  
ATOM   1800  NZ  LYS A 232     -47.350  56.454  -6.752  1.00 94.85           N1+
ATOM   1801  N   VAL A 233     -47.771  56.139 -14.809  1.00 95.84           N  
ATOM   1802  CA  VAL A 233     -47.907  56.921 -16.034  1.00 95.84           C  
ATOM   1803  C   VAL A 233     -48.793  56.172 -17.028  1.00 95.84           C  
ATOM   1804  O   VAL A 233     -49.708  56.755 -17.614  1.00 95.84           O  
ATOM   1805  CB  VAL A 233     -46.532  57.225 -16.669  1.00 95.84           C  
ATOM   1806  CG1 VAL A 233     -46.701  57.785 -18.080  1.00 95.84           C  
ATOM   1807  CG2 VAL A 233     -45.745  58.198 -15.795  1.00 95.84           C  
ATOM   1808  N   VAL A 234     -48.516  54.888 -17.160  1.00 96.51           N  
ATOM   1809  CA  VAL A 234     -49.296  54.066 -18.080  1.00 96.51           C  
ATOM   1810  C   VAL A 234     -50.751  54.016 -17.622  1.00 96.51           C  
ATOM   1811  O   VAL A 234     -51.669  54.162 -18.434  1.00 96.51           O  
ATOM   1812  CB  VAL A 234     -48.721  52.636 -18.188  1.00 96.51           C  
ATOM   1813  CG1 VAL A 234     -49.651  51.740 -19.004  1.00 96.51           C  
ATOM   1814  CG2 VAL A 234     -47.325  52.667 -18.808  1.00 96.51           C  
ATOM   1815  N   PHE A 235     -50.914  53.796 -16.371  1.00 96.36           N  
ATOM   1816  CA  PHE A 235     -52.264  53.771 -15.822  1.00 96.36           C  
ATOM   1817  C   PHE A 235     -53.011  55.056 -16.161  1.00 96.36           C  
ATOM   1818  O   PHE A 235     -54.133  55.013 -16.669  1.00 96.36           O  
ATOM   1819  CB  PHE A 235     -52.226  53.572 -14.303  1.00 96.36           C  
ATOM   1820  CG  PHE A 235     -53.511  53.938 -13.611  1.00 96.36           C  
ATOM   1821  CD1 PHE A 235     -53.634  55.146 -12.938  1.00 96.36           C  
ATOM   1822  CD2 PHE A 235     -54.595  53.071 -13.631  1.00 96.36           C  
ATOM   1823  CE1 PHE A 235     -54.821  55.488 -12.294  1.00 96.36           C  
ATOM   1824  CE2 PHE A 235     -55.786  53.404 -12.991  1.00 96.36           C  
ATOM   1825  CZ  PHE A 235     -55.896  54.612 -12.323  1.00 96.36           C  
ATOM   1826  N   LEU A 236     -52.412  56.180 -15.826  1.00 96.53           N  
ATOM   1827  CA  LEU A 236     -53.058  57.472 -16.026  1.00 96.53           C  
ATOM   1828  C   LEU A 236     -53.398  57.687 -17.497  1.00 96.53           C  
ATOM   1829  O   LEU A 236     -54.468  58.207 -17.821  1.00 96.53           O  
ATOM   1830  CB  LEU A 236     -52.157  58.605 -15.528  1.00 96.53           C  
ATOM   1831  CG  LEU A 236     -52.092  58.803 -14.012  1.00 96.53           C  
ATOM   1832  CD1 LEU A 236     -50.974  59.776 -13.653  1.00 96.53           C  
ATOM   1833  CD2 LEU A 236     -53.431  59.300 -13.481  1.00 96.53           C  
ATOM   1834  N   ALA A 237     -52.491  57.333 -18.365  1.00 96.20           N  
ATOM   1835  CA  ALA A 237     -52.736  57.469 -19.799  1.00 96.20           C  
ATOM   1836  C   ALA A 237     -53.942  56.641 -20.232  1.00 96.20           C  
ATOM   1837  O   ALA A 237     -54.812  57.131 -20.955  1.00 96.20           O  
ATOM   1838  CB  ALA A 237     -51.497  57.057 -20.591  1.00 96.20           C  
ATOM   1839  N   LEU A 238     -53.978  55.375 -19.759  1.00 97.01           N  
ATOM   1840  CA  LEU A 238     -55.087  54.496 -20.114  1.00 97.01           C  
ATOM   1841  C   LEU A 238     -56.390  54.984 -19.490  1.00 97.01           C  
ATOM   1842  O   LEU A 238     -57.457  54.858 -20.092  1.00 97.01           O  
ATOM   1843  CB  LEU A 238     -54.799  53.060 -19.666  1.00 97.01           C  
ATOM   1844  CG  LEU A 238     -53.660  52.340 -20.390  1.00 97.01           C  
ATOM   1845  CD1 LEU A 238     -53.477  50.935 -19.824  1.00 97.01           C  
ATOM   1846  CD2 LEU A 238     -53.930  52.286 -21.890  1.00 97.01           C  
ATOM   1847  N   PHE A 239     -56.212  55.485 -18.347  1.00 96.26           N  
ATOM   1848  CA  PHE A 239     -57.376  56.057 -17.682  1.00 96.26           C  
ATOM   1849  C   PHE A 239     -57.966  57.194 -18.507  1.00 96.26           C  
ATOM   1850  O   PHE A 239     -59.187  57.299 -18.647  1.00 96.26           O  
ATOM   1851  CB  PHE A 239     -57.005  56.561 -16.283  1.00 96.26           C  
ATOM   1852  CG  PHE A 239     -58.190  56.981 -15.456  1.00 96.26           C  
ATOM   1853  CD1 PHE A 239     -58.518  58.324 -15.319  1.00 96.26           C  
ATOM   1854  CD2 PHE A 239     -58.976  56.032 -14.815  1.00 96.26           C  
ATOM   1855  CE1 PHE A 239     -59.613  58.716 -14.553  1.00 96.26           C  
ATOM   1856  CE2 PHE A 239     -60.072  56.417 -14.048  1.00 96.26           C  
ATOM   1857  CZ  PHE A 239     -60.389  57.759 -13.918  1.00 96.26           C  
ATOM   1858  N   ILE A 240     -57.198  58.061 -18.995  1.00 94.33           N  
ATOM   1859  CA  ILE A 240     -57.608  59.181 -19.835  1.00 94.33           C  
ATOM   1860  C   ILE A 240     -58.298  58.657 -21.092  1.00 94.33           C  
ATOM   1861  O   ILE A 240     -59.318  59.202 -21.522  1.00 94.33           O  
ATOM   1862  CB  ILE A 240     -56.405  60.073 -20.214  1.00 94.33           C  
ATOM   1863  CG1 ILE A 240     -55.899  60.840 -18.987  1.00 94.33           C  
ATOM   1864  CG2 ILE A 240     -56.783  61.036 -21.344  1.00 94.33           C  
ATOM   1865  CD1 ILE A 240     -54.555  61.522 -19.194  1.00 94.33           C  
ATOM   1866  N   VAL A 241     -57.841  57.608 -21.691  1.00 94.03           N  
ATOM   1867  CA  VAL A 241     -58.414  57.028 -22.901  1.00 94.03           C  
ATOM   1868  C   VAL A 241     -59.823  56.517 -22.611  1.00 94.03           C  
ATOM   1869  O   VAL A 241     -60.730  56.680 -23.432  1.00 94.03           O  
ATOM   1870  CB  VAL A 241     -57.535  55.883 -23.453  1.00 94.03           C  
ATOM   1871  CG1 VAL A 241     -58.207  55.217 -24.652  1.00 94.03           C  
ATOM   1872  CG2 VAL A 241     -56.153  56.409 -23.834  1.00 94.03           C  
ATOM   1873  N   VAL A 242     -59.955  55.911 -21.467  1.00 94.02           N  
ATOM   1874  CA  VAL A 242     -61.270  55.407 -21.082  1.00 94.02           C  
ATOM   1875  C   VAL A 242     -62.248  56.571 -20.941  1.00 94.02           C  
ATOM   1876  O   VAL A 242     -63.397  56.482 -21.381  1.00 94.02           O  
ATOM   1877  CB  VAL A 242     -61.205  54.601 -19.766  1.00 94.02           C  
ATOM   1878  CG1 VAL A 242     -62.611  54.291 -19.254  1.00 94.02           C  
ATOM   1879  CG2 VAL A 242     -60.410  53.313 -19.968  1.00 94.02           C  
ATOM   1880  N   GLN A 243     -61.808  57.724 -20.387  1.00 91.73           N  
ATOM   1881  CA  GLN A 243     -62.664  58.879 -20.139  1.00 91.73           C  
ATOM   1882  C   GLN A 243     -62.958  59.634 -21.432  1.00 91.73           C  
ATOM   1883  O   GLN A 243     -64.046  60.190 -21.597  1.00 91.73           O  
ATOM   1884  CB  GLN A 243     -62.018  59.817 -19.118  1.00 91.73           C  
ATOM   1885  CG  GLN A 243     -62.018  59.273 -17.696  1.00 91.73           C  
ATOM   1886  CD  GLN A 243     -61.498  60.276 -16.684  1.00 91.73           C  
ATOM   1887  NE2 GLN A 243     -61.513  59.896 -15.411  1.00 91.73           N  
ATOM   1888  OE1 GLN A 243     -61.085  61.384 -17.042  1.00 91.73           O  
ATOM   1889  N   LEU A 244     -61.976  59.674 -22.302  1.00 87.92           N  
ATOM   1890  CA  LEU A 244     -62.103  60.406 -23.558  1.00 87.92           C  
ATOM   1891  C   LEU A 244     -61.755  59.514 -24.745  1.00 87.92           C  
ATOM   1892  O   LEU A 244     -60.668  59.630 -25.316  1.00 87.92           O  
ATOM   1893  CB  LEU A 244     -61.200  61.642 -23.552  1.00 87.92           C  
ATOM   1894  CG  LEU A 244     -61.439  62.649 -22.426  1.00 87.92           C  
ATOM   1895  CD1 LEU A 244     -60.306  63.669 -22.378  1.00 87.92           C  
ATOM   1896  CD2 LEU A 244     -62.784  63.345 -22.606  1.00 87.92           C  
ATOM   1897  N   PRO A 245     -62.782  58.590 -25.037  1.00 81.13           N  
ATOM   1898  CA  PRO A 245     -62.452  57.697 -26.150  1.00 81.13           C  
ATOM   1899  C   PRO A 245     -62.426  58.416 -27.496  1.00 81.13           C  
ATOM   1900  O   PRO A 245     -63.207  59.345 -27.718  1.00 81.13           O  
ATOM   1901  CB  PRO A 245     -63.571  56.654 -26.108  1.00 81.13           C  
ATOM   1902  CG  PRO A 245     -64.690  57.324 -25.378  1.00 81.13           C  
ATOM   1903  CD  PRO A 245     -64.110  58.378 -24.481  1.00 81.13           C  
ATOM   1904  N   ASP A 246     -61.350  58.238 -28.322  1.00 78.43           N  
ATOM   1905  CA  ASP A 246     -61.311  58.619 -29.730  1.00 78.43           C  
ATOM   1906  C   ASP A 246     -60.987  60.102 -29.889  1.00 78.43           C  
ATOM   1907  O   ASP A 246     -61.561  60.780 -30.745  1.00 78.43           O  
ATOM   1908  CB  ASP A 246     -62.642  58.295 -30.410  1.00 78.43           C  
ATOM   1909  CG  ASP A 246     -62.924  56.804 -30.484  1.00 78.43           C  
ATOM   1910  OD1 ASP A 246     -61.996  56.023 -30.784  1.00 78.43           O  
ATOM   1911  OD2 ASP A 246     -64.085  56.408 -30.243  1.00 78.43           O1-
ATOM   1912  N   THR A 247     -60.260  60.692 -28.880  1.00 85.21           N  
ATOM   1913  CA  THR A 247     -59.848  62.089 -28.976  1.00 85.21           C  
ATOM   1914  C   THR A 247     -58.358  62.194 -29.290  1.00 85.21           C  
ATOM   1915  O   THR A 247     -57.606  61.239 -29.084  1.00 85.21           O  
ATOM   1916  CB  THR A 247     -60.157  62.854 -27.676  1.00 85.21           C  
ATOM   1917  CG2 THR A 247     -61.635  62.748 -27.315  1.00 85.21           C  
ATOM   1918  OG1 THR A 247     -59.375  62.303 -26.608  1.00 85.21           O  
ATOM   1919  N   GLU A 248     -58.017  63.269 -29.990  1.00 88.40           N  
ATOM   1920  CA  GLU A 248     -56.614  63.573 -30.259  1.00 88.40           C  
ATOM   1921  C   GLU A 248     -55.799  63.602 -28.970  1.00 88.40           C  
ATOM   1922  O   GLU A 248     -54.644  63.169 -28.949  1.00 88.40           O  
ATOM   1923  CB  GLU A 248     -56.485  64.908 -30.995  1.00 88.40           C  
ATOM   1924  CG  GLU A 248     -56.882  64.844 -32.462  1.00 88.40           C  
ATOM   1925  CD  GLU A 248     -56.653  66.151 -33.204  1.00 88.40           C  
ATOM   1926  OE1 GLU A 248     -56.574  66.134 -34.453  1.00 88.40           O  
ATOM   1927  OE2 GLU A 248     -56.551  67.201 -32.530  1.00 88.40           O1-
ATOM   1928  N   LEU A 249     -56.427  64.011 -27.925  1.00 88.33           N  
ATOM   1929  CA  LEU A 249     -55.791  64.087 -26.615  1.00 88.33           C  
ATOM   1930  C   LEU A 249     -55.435  62.696 -26.103  1.00 88.33           C  
ATOM   1931  O   LEU A 249     -54.366  62.500 -25.520  1.00 88.33           O  
ATOM   1932  CB  LEU A 249     -56.709  64.792 -25.613  1.00 88.33           C  
ATOM   1933  CG  LEU A 249     -56.726  66.321 -25.670  1.00 88.33           C  
ATOM   1934  CD1 LEU A 249     -57.864  66.870 -24.816  1.00 88.33           C  
ATOM   1935  CD2 LEU A 249     -55.387  66.889 -25.214  1.00 88.33           C  
ATOM   1936  N   ALA A 250     -56.322  61.767 -26.295  1.00 90.55           N  
ATOM   1937  CA  ALA A 250     -56.075  60.383 -25.898  1.00 90.55           C  
ATOM   1938  C   ALA A 250     -54.875  59.805 -26.642  1.00 90.55           C  
ATOM   1939  O   ALA A 250     -54.025  59.143 -26.042  1.00 90.55           O  
ATOM   1940  CB  ALA A 250     -57.315  59.528 -26.149  1.00 90.55           C  
ATOM   1941  N   LYS A 251     -54.794  60.062 -27.914  1.00 91.19           N  
ATOM   1942  CA  LYS A 251     -53.690  59.582 -28.739  1.00 91.19           C  
ATOM   1943  C   LYS A 251     -52.365  60.192 -28.294  1.00 91.19           C  
ATOM   1944  O   LYS A 251     -51.352  59.494 -28.203  1.00 91.19           O  
ATOM   1945  CB  LYS A 251     -53.944  59.899 -30.214  1.00 91.19           C  
ATOM   1946  CG  LYS A 251     -55.091  59.111 -30.828  1.00 91.19           C  
ATOM   1947  CD  LYS A 251     -55.294  59.469 -32.294  1.00 91.19           C  
ATOM   1948  CE  LYS A 251     -56.495  58.745 -32.888  1.00 91.19           C  
ATOM   1949  NZ  LYS A 251     -56.738  59.144 -34.305  1.00 91.19           N1+
ATOM   1950  N   GLU A 252     -52.440  61.464 -27.999  1.00 92.57           N  
ATOM   1951  CA  GLU A 252     -51.241  62.162 -27.541  1.00 92.57           C  
ATOM   1952  C   GLU A 252     -50.786  61.643 -26.181  1.00 92.57           C  
ATOM   1953  O   GLU A 252     -49.587  61.487 -25.940  1.00 92.57           O  
ATOM   1954  CB  GLU A 252     -51.492  63.672 -27.473  1.00 92.57           C  
ATOM   1955  CG  GLU A 252     -51.574  64.344 -28.835  1.00 92.57           C  
ATOM   1956  CD  GLU A 252     -51.768  65.849 -28.749  1.00 92.57           C  
ATOM   1957  OE1 GLU A 252     -52.086  66.480 -29.784  1.00 92.57           O  
ATOM   1958  OE2 GLU A 252     -51.598  66.403 -27.640  1.00 92.57           O1-
ATOM   1959  N   ALA A 253     -51.744  61.419 -25.278  1.00 93.18           N  
ATOM   1960  CA  ALA A 253     -51.427  60.877 -23.959  1.00 93.18           C  
ATOM   1961  C   ALA A 253     -50.755  59.512 -24.075  1.00 93.18           C  
ATOM   1962  O   ALA A 253     -49.773  59.236 -23.382  1.00 93.18           O  
ATOM   1963  CB  ALA A 253     -52.690  60.774 -23.108  1.00 93.18           C  
ATOM   1964  N   LEU A 254     -51.240  58.633 -24.974  1.00 94.04           N  
ATOM   1965  CA  LEU A 254     -50.682  57.301 -25.184  1.00 94.04           C  
ATOM   1966  C   LEU A 254     -49.263  57.387 -25.737  1.00 94.04           C  
ATOM   1967  O   LEU A 254     -48.377  56.648 -25.302  1.00 94.04           O  
ATOM   1968  CB  LEU A 254     -51.565  56.493 -26.137  1.00 94.04           C  
ATOM   1969  CG  LEU A 254     -52.865  55.939 -25.551  1.00 94.04           C  
ATOM   1970  CD1 LEU A 254     -53.677  55.234 -26.634  1.00 94.04           C  
ATOM   1971  CD2 LEU A 254     -52.568  54.989 -24.395  1.00 94.04           C  
ATOM   1972  N   GLU A 255     -49.135  58.223 -26.694  1.00 94.65           N  
ATOM   1973  CA  GLU A 255     -47.816  58.408 -27.295  1.00 94.65           C  
ATOM   1974  C   GLU A 255     -46.806  58.904 -26.265  1.00 94.65           C  
ATOM   1975  O   GLU A 255     -45.665  58.438 -26.233  1.00 94.65           O  
ATOM   1976  CB  GLU A 255     -47.893  59.386 -28.470  1.00 94.65           C  
ATOM   1977  CG  GLU A 255     -46.605  59.482 -29.276  1.00 94.65           C  
ATOM   1978  CD  GLU A 255     -46.721  60.399 -30.483  1.00 94.65           C  
ATOM   1979  OE1 GLU A 255     -45.695  60.641 -31.161  1.00 94.65           O  
ATOM   1980  OE2 GLU A 255     -47.844  60.878 -30.754  1.00 94.65           O1-
ATOM   1981  N   LEU A 256     -47.228  59.892 -25.472  1.00 94.69           N  
ATOM   1982  CA  LEU A 256     -46.380  60.433 -24.417  1.00 94.69           C  
ATOM   1983  C   LEU A 256     -46.000  59.348 -23.414  1.00 94.69           C  
ATOM   1984  O   LEU A 256     -44.841  59.253 -23.004  1.00 94.69           O  
ATOM   1985  CB  LEU A 256     -47.086  61.584 -23.697  1.00 94.69           C  
ATOM   1986  CG  LEU A 256     -46.295  62.276 -22.585  1.00 94.69           C  
ATOM   1987  CD1 LEU A 256     -44.993  62.846 -23.137  1.00 94.69           C  
ATOM   1988  CD2 LEU A 256     -47.133  63.374 -21.936  1.00 94.69           C  
ATOM   1989  N   ALA A 257     -46.945  58.565 -23.031  1.00 95.26           N  
ATOM   1990  CA  ALA A 257     -46.683  57.466 -22.105  1.00 95.26           C  
ATOM   1991  C   ALA A 257     -45.695  56.467 -22.702  1.00 95.26           C  
ATOM   1992  O   ALA A 257     -44.814  55.962 -22.002  1.00 95.26           O  
ATOM   1993  CB  ALA A 257     -47.986  56.762 -21.731  1.00 95.26           C  
ATOM   1994  N   LYS A 258     -45.818  56.199 -23.937  1.00 94.17           N  
ATOM   1995  CA  LYS A 258     -44.918  55.292 -24.644  1.00 94.17           C  
ATOM   1996  C   LYS A 258     -43.481  55.801 -24.600  1.00 94.17           C  
ATOM   1997  O   LYS A 258     -42.549  55.029 -24.357  1.00 94.17           O  
ATOM   1998  CB  LYS A 258     -45.366  55.113 -26.095  1.00 94.17           C  
ATOM   1999  CG  LYS A 258     -44.641  53.997 -26.833  1.00 94.17           C  
ATOM   2000  CD  LYS A 258     -45.187  53.813 -28.243  1.00 94.17           C  
ATOM   2001  CE  LYS A 258     -44.423  52.737 -29.002  1.00 94.17           C  
ATOM   2002  NZ  LYS A 258     -44.953  52.555 -30.387  1.00 94.17           N1+
ATOM   2003  N   GLU A 259     -43.339  57.010 -24.803  1.00 93.45           N  
ATOM   2004  CA  GLU A 259     -42.017  57.627 -24.768  1.00 93.45           C  
ATOM   2005  C   GLU A 259     -41.471  57.682 -23.344  1.00 93.45           C  
ATOM   2006  O   GLU A 259     -40.286  57.424 -23.117  1.00 93.45           O  
ATOM   2007  CB  GLU A 259     -42.065  59.036 -25.367  1.00 93.45           C  
ATOM   2008  CG  GLU A 259     -42.273  59.056 -26.874  1.00 93.45           C  
ATOM   2009  CD  GLU A 259     -42.336  60.461 -27.451  1.00 93.45           C  
ATOM   2010  OE1 GLU A 259     -42.606  60.607 -28.665  1.00 93.45           O  
ATOM   2011  OE2 GLU A 259     -42.111  61.424 -26.684  1.00 93.45           O1-
ATOM   2012  N   ALA A 260     -42.342  57.974 -22.436  1.00 92.73           N  
ATOM   2013  CA  ALA A 260     -41.958  58.146 -21.037  1.00 92.73           C  
ATOM   2014  C   ALA A 260     -41.481  56.828 -20.434  1.00 92.73           C  
ATOM   2015  O   ALA A 260     -40.518  56.802 -19.665  1.00 92.73           O  
ATOM   2016  CB  ALA A 260     -43.126  58.706 -20.229  1.00 92.73           C  
ATOM   2017  N   VAL A 261     -42.122  55.695 -20.813  1.00 92.69           N  
ATOM   2018  CA  VAL A 261     -41.817  54.405 -20.203  1.00 92.69           C  
ATOM   2019  C   VAL A 261     -40.450  53.918 -20.679  1.00 92.69           C  
ATOM   2020  O   VAL A 261     -39.845  53.041 -20.057  1.00 92.69           O  
ATOM   2021  CB  VAL A 261     -42.901  53.352 -20.529  1.00 92.69           C  
ATOM   2022  CG1 VAL A 261     -44.229  53.723 -19.871  1.00 92.69           C  
ATOM   2023  CG2 VAL A 261     -43.071  53.213 -22.041  1.00 92.69           C  
ATOM   2024  N   LYS A 262     -39.997  54.500 -21.757  1.00 89.93           N  
ATOM   2025  CA  LYS A 262     -38.679  54.156 -22.284  1.00 89.93           C  
ATOM   2026  C   LYS A 262     -37.577  54.908 -21.542  1.00 89.93           C  
ATOM   2027  O   LYS A 262     -36.409  54.517 -21.591  1.00 89.93           O  
ATOM   2028  CB  LYS A 262     -38.603  54.458 -23.780  1.00 89.93           C  
ATOM   2029  CG  LYS A 262     -39.526  53.601 -24.633  1.00 89.93           C  
ATOM   2030  CD  LYS A 262     -39.421  53.962 -26.109  1.00 89.93           C  
ATOM   2031  CE  LYS A 262     -40.389  53.145 -26.956  1.00 89.93           C  
ATOM   2032  NZ  LYS A 262     -40.347  53.553 -28.392  1.00 89.93           N1+
ATOM   2033  N   SER A 263     -37.964  55.899 -20.807  1.00 88.44           N  
ATOM   2034  CA  SER A 263     -37.011  56.738 -20.087  1.00 88.44           C  
ATOM   2035  C   SER A 263     -36.683  56.152 -18.718  1.00 88.44           C  
ATOM   2036  O   SER A 263     -37.557  55.600 -18.047  1.00 88.44           O  
ATOM   2037  CB  SER A 263     -37.561  58.156 -19.927  1.00 88.44           C  
ATOM   2038  OG  SER A 263     -36.683  58.949 -19.147  1.00 88.44           O  
ATOM   2039  N   THR A 264     -35.373  56.198 -18.344  1.00 87.21           N  
ATOM   2040  CA  THR A 264     -34.965  55.753 -17.016  1.00 87.21           C  
ATOM   2041  C   THR A 264     -34.916  56.928 -16.044  1.00 87.21           C  
ATOM   2042  O   THR A 264     -34.683  56.742 -14.848  1.00 87.21           O  
ATOM   2043  CB  THR A 264     -33.591  55.059 -17.057  1.00 87.21           C  
ATOM   2044  CG2 THR A 264     -33.647  53.776 -17.879  1.00 87.21           C  
ATOM   2045  OG1 THR A 264     -32.631  55.948 -17.643  1.00 87.21           O  
ATOM   2046  N   ASP A 265     -35.225  58.098 -16.577  1.00 91.22           N  
ATOM   2047  CA  ASP A 265     -35.129  59.307 -15.766  1.00 91.22           C  
ATOM   2048  C   ASP A 265     -36.388  59.505 -14.924  1.00 91.22           C  
ATOM   2049  O   ASP A 265     -37.459  59.798 -15.461  1.00 91.22           O  
ATOM   2050  CB  ASP A 265     -34.889  60.531 -16.652  1.00 91.22           C  
ATOM   2051  CG  ASP A 265     -34.537  61.777 -15.859  1.00 91.22           C  
ATOM   2052  OD1 ASP A 265     -35.010  61.925 -14.711  1.00 91.22           O  
ATOM   2053  OD2 ASP A 265     -33.783  62.622 -16.388  1.00 91.22           O1-
ATOM   2054  N   SER A 266     -36.268  59.446 -13.575  1.00 90.72           N  
ATOM   2055  CA  SER A 266     -37.398  59.558 -12.659  1.00 90.72           C  
ATOM   2056  C   SER A 266     -38.054  60.931 -12.754  1.00 90.72           C  
ATOM   2057  O   SER A 266     -39.277  61.049 -12.661  1.00 90.72           O  
ATOM   2058  CB  SER A 266     -36.951  59.295 -11.221  1.00 90.72           C  
ATOM   2059  OG  SER A 266     -36.001  60.261 -10.804  1.00 90.72           O  
ATOM   2060  N   GLU A 267     -37.244  61.937 -12.951  1.00 92.91           N  
ATOM   2061  CA  GLU A 267     -37.767  63.295 -13.062  1.00 92.91           C  
ATOM   2062  C   GLU A 267     -38.657  63.446 -14.292  1.00 92.91           C  
ATOM   2063  O   GLU A 267     -39.698  64.104 -14.236  1.00 92.91           O  
ATOM   2064  CB  GLU A 267     -36.622  64.310 -13.114  1.00 92.91           C  
ATOM   2065  CG  GLU A 267     -35.912  64.506 -11.781  1.00 92.91           C  
ATOM   2066  CD  GLU A 267     -34.824  63.475 -11.525  1.00 92.91           C  
ATOM   2067  OE1 GLU A 267     -34.161  63.544 -10.465  1.00 92.91           O  
ATOM   2068  OE2 GLU A 267     -34.631  62.594 -12.391  1.00 92.91           O1-
ATOM   2069  N   ALA A 268     -38.219  62.863 -15.444  1.00 93.10           N  
ATOM   2070  CA  ALA A 268     -39.026  62.879 -16.662  1.00 93.10           C  
ATOM   2071  C   ALA A 268     -40.372  62.194 -16.437  1.00 93.10           C  
ATOM   2072  O   ALA A 268     -41.411  62.694 -16.874  1.00 93.10           O  
ATOM   2073  CB  ALA A 268     -38.275  62.204 -17.807  1.00 93.10           C  
ATOM   2074  N   LEU A 269     -40.388  61.077 -15.662  1.00 94.51           N  
ATOM   2075  CA  LEU A 269     -41.606  60.325 -15.382  1.00 94.51           C  
ATOM   2076  C   LEU A 269     -42.557  61.136 -14.509  1.00 94.51           C  
ATOM   2077  O   LEU A 269     -43.773  61.106 -14.714  1.00 94.51           O  
ATOM   2078  CB  LEU A 269     -41.271  58.998 -14.696  1.00 94.51           C  
ATOM   2079  CG  LEU A 269     -40.565  57.949 -15.557  1.00 94.51           C  
ATOM   2080  CD1 LEU A 269     -40.179  56.741 -14.710  1.00 94.51           C  
ATOM   2081  CD2 LEU A 269     -41.452  57.530 -16.724  1.00 94.51           C  
ATOM   2082  N   LYS A 270     -42.009  61.884 -13.551  1.00 95.02           N  
ATOM   2083  CA  LYS A 270     -42.827  62.726 -12.682  1.00 95.02           C  
ATOM   2084  C   LYS A 270     -43.496  63.847 -13.474  1.00 95.02           C  
ATOM   2085  O   LYS A 270     -44.648  64.197 -13.212  1.00 95.02           O  
ATOM   2086  CB  LYS A 270     -41.981  63.315 -11.553  1.00 95.02           C  
ATOM   2087  CG  LYS A 270     -41.572  62.303 -10.493  1.00 95.02           C  
ATOM   2088  CD  LYS A 270     -40.757  62.954  -9.384  1.00 95.02           C  
ATOM   2089  CE  LYS A 270     -40.319  61.935  -8.339  1.00 95.02           C  
ATOM   2090  NZ  LYS A 270     -39.463  62.557  -7.284  1.00 95.02           N1+
ATOM   2091  N   VAL A 271     -42.752  64.379 -14.433  1.00 95.91           N  
ATOM   2092  CA  VAL A 271     -43.284  65.440 -15.281  1.00 95.91           C  
ATOM   2093  C   VAL A 271     -44.454  64.905 -16.105  1.00 95.91           C  
ATOM   2094  O   VAL A 271     -45.512  65.533 -16.171  1.00 95.91           O  
ATOM   2095  CB  VAL A 271     -42.197  66.021 -16.212  1.00 95.91           C  
ATOM   2096  CG1 VAL A 271     -42.822  66.931 -17.269  1.00 95.91           C  
ATOM   2097  CG2 VAL A 271     -41.150  66.781 -15.400  1.00 95.91           C  
ATOM   2098  N   VAL A 272     -44.234  63.738 -16.679  1.00 96.70           N  
ATOM   2099  CA  VAL A 272     -45.271  63.134 -17.509  1.00 96.70           C  
ATOM   2100  C   VAL A 272     -46.479  62.775 -16.647  1.00 96.70           C  
ATOM   2101  O   VAL A 272     -47.623  63.011 -17.042  1.00 96.70           O  
ATOM   2102  CB  VAL A 272     -44.750  61.880 -18.246  1.00 96.70           C  
ATOM   2103  CG1 VAL A 272     -45.891  61.166 -18.968  1.00 96.70           C  
ATOM   2104  CG2 VAL A 272     -43.646  62.262 -19.231  1.00 96.70           C  
ATOM   2105  N   GLU A 273     -46.168  62.203 -15.540  1.00 96.63           N  
ATOM   2106  CA  GLU A 273     -47.243  61.856 -14.615  1.00 96.63           C  
ATOM   2107  C   GLU A 273     -48.099  63.074 -14.283  1.00 96.63           C  
ATOM   2108  O   GLU A 273     -49.330  63.007 -14.335  1.00 96.63           O  
ATOM   2109  CB  GLU A 273     -46.673  61.247 -13.331  1.00 96.63           C  
ATOM   2110  CG  GLU A 273     -47.733  60.863 -12.309  1.00 96.63           C  
ATOM   2111  CD  GLU A 273     -47.149  60.375 -10.993  1.00 96.63           C  
ATOM   2112  OE1 GLU A 273     -47.916  60.188 -10.021  1.00 96.63           O  
ATOM   2113  OE2 GLU A 273     -45.915  60.180 -10.933  1.00 96.63           O1-
ATOM   2114  N   LEU A 274     -47.471  64.145 -13.924  1.00 96.44           N  
ATOM   2115  CA  LEU A 274     -48.176  65.367 -13.555  1.00 96.44           C  
ATOM   2116  C   LEU A 274     -48.977  65.910 -14.734  1.00 96.44           C  
ATOM   2117  O   LEU A 274     -50.111  66.362 -14.563  1.00 96.44           O  
ATOM   2118  CB  LEU A 274     -47.189  66.428 -13.061  1.00 96.44           C  
ATOM   2119  CG  LEU A 274     -47.800  67.712 -12.498  1.00 96.44           C  
ATOM   2120  CD1 LEU A 274     -48.767  67.388 -11.365  1.00 96.44           C  
ATOM   2121  CD2 LEU A 274     -46.705  68.660 -12.019  1.00 96.44           C  
ATOM   2122  N   ALA A 275     -48.358  65.930 -15.923  1.00 95.82           N  
ATOM   2123  CA  ALA A 275     -49.054  66.390 -17.121  1.00 95.82           C  
ATOM   2124  C   ALA A 275     -50.332  65.589 -17.357  1.00 95.82           C  
ATOM   2125  O   ALA A 275     -51.380  66.157 -17.669  1.00 95.82           O  
ATOM   2126  CB  ALA A 275     -48.139  66.295 -18.339  1.00 95.82           C  
ATOM   2127  N   LEU A 276     -50.247  64.273 -17.178  1.00 96.72           N  
ATOM   2128  CA  LEU A 276     -51.405  63.407 -17.376  1.00 96.72           C  
ATOM   2129  C   LEU A 276     -52.448  63.638 -16.289  1.00 96.72           C  
ATOM   2130  O   LEU A 276     -53.650  63.563 -16.550  1.00 96.72           O  
ATOM   2131  CB  LEU A 276     -50.980  61.937 -17.388  1.00 96.72           C  
ATOM   2132  CG  LEU A 276     -50.165  61.476 -18.598  1.00 96.72           C  
ATOM   2133  CD1 LEU A 276     -49.718  60.029 -18.416  1.00 96.72           C  
ATOM   2134  CD2 LEU A 276     -50.976  61.632 -19.880  1.00 96.72           C  
ATOM   2135  N   GLU A 277     -51.976  63.894 -15.082  1.00 95.93           N  
ATOM   2136  CA  GLU A 277     -52.900  64.234 -14.004  1.00 95.93           C  
ATOM   2137  C   GLU A 277     -53.699  65.490 -14.338  1.00 95.93           C  
ATOM   2138  O   GLU A 277     -54.894  65.570 -14.045  1.00 95.93           O  
ATOM   2139  CB  GLU A 277     -52.145  64.424 -12.687  1.00 95.93           C  
ATOM   2140  CG  GLU A 277     -51.664  63.124 -12.060  1.00 95.93           C  
ATOM   2141  CD  GLU A 277     -50.865  63.333 -10.783  1.00 95.93           C  
ATOM   2142  OE1 GLU A 277     -50.641  62.351 -10.040  1.00 95.93           O  
ATOM   2143  OE2 GLU A 277     -50.461  64.488 -10.523  1.00 95.93           O1-
ATOM   2144  N   ILE A 278     -52.992  66.450 -14.945  1.00 93.99           N  
ATOM   2145  CA  ILE A 278     -53.637  67.695 -15.348  1.00 93.99           C  
ATOM   2146  C   ILE A 278     -54.693  67.409 -16.411  1.00 93.99           C  
ATOM   2147  O   ILE A 278     -55.809  67.933 -16.345  1.00 93.99           O  
ATOM   2148  CB  ILE A 278     -52.608  68.720 -15.876  1.00 93.99           C  
ATOM   2149  CG1 ILE A 278     -51.712  69.216 -14.735  1.00 93.99           C  
ATOM   2150  CG2 ILE A 278     -53.315  69.890 -16.565  1.00 93.99           C  
ATOM   2151  CD1 ILE A 278     -50.520  70.042 -15.197  1.00 93.99           C  
ATOM   2152  N   VAL A 279     -54.392  66.603 -17.358  1.00 93.38           N  
ATOM   2153  CA  VAL A 279     -55.328  66.260 -18.422  1.00 93.38           C  
ATOM   2154  C   VAL A 279     -56.549  65.558 -17.830  1.00 93.38           C  
ATOM   2155  O   VAL A 279     -57.683  65.820 -18.239  1.00 93.38           O  
ATOM   2156  CB  VAL A 279     -54.668  65.366 -19.495  1.00 93.38           C  
ATOM   2157  CG1 VAL A 279     -55.699  64.907 -20.525  1.00 93.38           C  
ATOM   2158  CG2 VAL A 279     -53.522  66.112 -20.177  1.00 93.38           C  
ATOM   2159  N   GLN A 280     -56.253  64.714 -16.908  1.00 92.66           N  
ATOM   2160  CA  GLN A 280     -57.339  64.002 -16.241  1.00 92.66           C  
ATOM   2161  C   GLN A 280     -58.285  64.973 -15.540  1.00 92.66           C  
ATOM   2162  O   GLN A 280     -59.505  64.797 -15.579  1.00 92.66           O  
ATOM   2163  CB  GLN A 280     -56.781  62.995 -15.234  1.00 92.66           C  
ATOM   2164  CG  GLN A 280     -57.853  62.217 -14.483  1.00 92.66           C  
ATOM   2165  CD  GLN A 280     -57.278  61.304 -13.416  1.00 92.66           C  
ATOM   2166  NE2 GLN A 280     -58.054  60.306 -13.009  1.00 92.66           N  
ATOM   2167  OE1 GLN A 280     -56.144  61.494 -12.964  1.00 92.66           O  
ATOM   2168  N   GLN A 281     -57.807  65.979 -14.906  1.00 90.57           N  
ATOM   2169  CA  GLN A 281     -58.590  66.932 -14.127  1.00 90.57           C  
ATOM   2170  C   GLN A 281     -59.285  67.945 -15.033  1.00 90.57           C  
ATOM   2171  O   GLN A 281     -60.395  68.391 -14.736  1.00 90.57           O  
ATOM   2172  CB  GLN A 281     -57.702  67.655 -13.114  1.00 90.57           C  
ATOM   2173  CG  GLN A 281     -57.204  66.764 -11.985  1.00 90.57           C  
ATOM   2174  CD  GLN A 281     -56.253  67.482 -11.045  1.00 90.57           C  
ATOM   2175  NE2 GLN A 281     -55.780  66.774 -10.025  1.00 90.57           N  
ATOM   2176  OE1 GLN A 281     -55.945  68.663 -11.236  1.00 90.57           O  
ATOM   2177  N   LEU A 282     -58.552  68.265 -16.157  1.00 88.23           N  
ATOM   2178  CA  LEU A 282     -59.099  69.264 -17.069  1.00 88.23           C  
ATOM   2179  C   LEU A 282     -59.169  68.720 -18.491  1.00 88.23           C  
ATOM   2180  O   LEU A 282     -58.341  69.070 -19.336  1.00 88.23           O  
ATOM   2181  CB  LEU A 282     -58.251  70.538 -17.038  1.00 88.23           C  
ATOM   2182  CG  LEU A 282     -58.089  71.212 -15.675  1.00 88.23           C  
ATOM   2183  CD1 LEU A 282     -56.997  72.275 -15.735  1.00 88.23           C  
ATOM   2184  CD2 LEU A 282     -59.410  71.821 -15.219  1.00 88.23           C  
ATOM   2185  N   PRO A 283     -60.300  67.766 -18.671  1.00 78.32           N  
ATOM   2186  CA  PRO A 283     -60.424  67.208 -20.020  1.00 78.32           C  
ATOM   2187  C   PRO A 283     -60.940  68.225 -21.035  1.00 78.32           C  
ATOM   2188  O   PRO A 283     -61.763  69.079 -20.693  1.00 78.32           O  
ATOM   2189  CB  PRO A 283     -61.424  66.064 -19.838  1.00 78.32           C  
ATOM   2190  CG  PRO A 283     -62.164  66.398 -18.583  1.00 78.32           C  
ATOM   2191  CD  PRO A 283     -61.295  67.288 -17.741  1.00 78.32           C  
ATOM   2192  N   ASP A 284     -60.088  68.755 -21.911  1.00 76.95           N  
ATOM   2193  CA  ASP A 284     -60.594  69.473 -23.076  1.00 76.95           C  
ATOM   2194  C   ASP A 284     -60.213  70.951 -23.019  1.00 76.95           C  
ATOM   2195  O   ASP A 284     -61.000  71.816 -23.410  1.00 76.95           O  
ATOM   2196  CB  ASP A 284     -62.114  69.326 -23.179  1.00 76.95           C  
ATOM   2197  CG  ASP A 284     -62.551  67.912 -23.517  1.00 76.95           C  
ATOM   2198  OD1 ASP A 284     -61.830  67.211 -24.259  1.00 76.95           O  
ATOM   2199  OD2 ASP A 284     -63.629  67.495 -23.040  1.00 76.95           O1-
ATOM   2200  N   THR A 285     -59.099  71.216 -22.311  1.00 83.29           N  
ATOM   2201  CA  THR A 285     -58.637  72.598 -22.243  1.00 83.29           C  
ATOM   2202  C   THR A 285     -57.366  72.784 -23.067  1.00 83.29           C  
ATOM   2203  O   THR A 285     -56.643  71.820 -23.329  1.00 83.29           O  
ATOM   2204  CB  THR A 285     -58.376  73.028 -20.788  1.00 83.29           C  
ATOM   2205  CG2 THR A 285     -59.629  72.863 -19.932  1.00 83.29           C  
ATOM   2206  OG1 THR A 285     -57.326  72.224 -20.238  1.00 83.29           O  
ATOM   2207  N   GLU A 286     -57.257  73.964 -23.642  1.00 87.97           N  
ATOM   2208  CA  GLU A 286     -56.038  74.335 -24.354  1.00 87.97           C  
ATOM   2209  C   GLU A 286     -54.807  74.159 -23.470  1.00 87.97           C  
ATOM   2210  O   GLU A 286     -53.736  73.789 -23.955  1.00 87.97           O  
ATOM   2211  CB  GLU A 286     -56.126  75.780 -24.853  1.00 87.97           C  
ATOM   2212  CG  GLU A 286     -57.101  75.975 -26.005  1.00 87.97           C  
ATOM   2213  CD  GLU A 286     -56.703  75.218 -27.262  1.00 87.97           C  
ATOM   2214  OE1 GLU A 286     -57.564  74.527 -27.853  1.00 87.97           O  
ATOM   2215  OE2 GLU A 286     -55.520  75.317 -27.659  1.00 87.97           O1-
ATOM   2216  N   LEU A 287     -55.037  74.315 -22.206  1.00 88.54           N  
ATOM   2217  CA  LEU A 287     -53.966  74.177 -21.226  1.00 88.54           C  
ATOM   2218  C   LEU A 287     -53.494  72.729 -21.138  1.00 88.54           C  
ATOM   2219  O   LEU A 287     -52.293  72.469 -21.026  1.00 88.54           O  
ATOM   2220  CB  LEU A 287     -54.433  74.657 -19.849  1.00 88.54           C  
ATOM   2221  CG  LEU A 287     -54.452  76.171 -19.630  1.00 88.54           C  
ATOM   2222  CD1 LEU A 287     -55.142  76.507 -18.312  1.00 88.54           C  
ATOM   2223  CD2 LEU A 287     -53.035  76.733 -19.656  1.00 88.54           C  
ATOM   2224  N   ALA A 288     -54.409  71.835 -21.150  1.00 90.26           N  
ATOM   2225  CA  ALA A 288     -54.074  70.413 -21.117  1.00 90.26           C  
ATOM   2226  C   ALA A 288     -53.236  70.019 -22.331  1.00 90.26           C  
ATOM   2227  O   ALA A 288     -52.254  69.285 -22.203  1.00 90.26           O  
ATOM   2228  CB  ALA A 288     -55.344  69.569 -21.055  1.00 90.26           C  
ATOM   2229  N   LYS A 289     -53.614  70.546 -23.471  1.00 90.51           N  
ATOM   2230  CA  LYS A 289     -52.883  70.274 -24.706  1.00 90.51           C  
ATOM   2231  C   LYS A 289     -51.465  70.833 -24.641  1.00 90.51           C  
ATOM   2232  O   LYS A 289     -50.509  70.163 -25.039  1.00 90.51           O  
ATOM   2233  CB  LYS A 289     -53.624  70.860 -25.907  1.00 90.51           C  
ATOM   2234  CG  LYS A 289     -54.930  70.152 -26.236  1.00 90.51           C  
ATOM   2235  CD  LYS A 289     -55.610  70.767 -27.453  1.00 90.51           C  
ATOM   2236  CE  LYS A 289     -56.959  70.117 -27.730  1.00 90.51           C  
ATOM   2237  NZ  LYS A 289     -57.654  70.754 -28.888  1.00 90.51           N1+
ATOM   2238  N   GLU A 290     -51.387  72.038 -24.102  1.00 92.82           N  
ATOM   2239  CA  GLU A 290     -50.081  72.679 -23.972  1.00 92.82           C  
ATOM   2240  C   GLU A 290     -49.202  71.940 -22.966  1.00 92.82           C  
ATOM   2241  O   GLU A 290     -47.994  71.802 -23.173  1.00 92.82           O  
ATOM   2242  CB  GLU A 290     -50.241  74.144 -23.554  1.00 92.82           C  
ATOM   2243  CG  GLU A 290     -50.799  75.038 -24.651  1.00 92.82           C  
ATOM   2244  CD  GLU A 290     -50.835  76.508 -24.265  1.00 92.82           C  
ATOM   2245  OE1 GLU A 290     -51.323  77.335 -25.068  1.00 92.82           O  
ATOM   2246  OE2 GLU A 290     -50.371  76.837 -23.150  1.00 92.82           O1-
ATOM   2247  N   ALA A 291     -49.836  71.481 -21.847  1.00 93.18           N  
ATOM   2248  CA  ALA A 291     -49.099  70.712 -20.847  1.00 93.18           C  
ATOM   2249  C   ALA A 291     -48.540  69.425 -21.448  1.00 93.18           C  
ATOM   2250  O   ALA A 291     -47.391  69.061 -21.190  1.00 93.18           O  
ATOM   2251  CB  ALA A 291     -49.995  70.394 -19.653  1.00 93.18           C  
ATOM   2252  N   LEU A 292     -49.313  68.720 -22.285  1.00 94.05           N  
ATOM   2253  CA  LEU A 292     -48.879  67.486 -22.931  1.00 94.05           C  
ATOM   2254  C   LEU A 292     -47.732  67.754 -23.900  1.00 94.05           C  
ATOM   2255  O   LEU A 292     -46.767  66.989 -23.953  1.00 94.05           O  
ATOM   2256  CB  LEU A 292     -50.047  66.830 -23.674  1.00 94.05           C  
ATOM   2257  CG  LEU A 292     -51.069  66.089 -22.809  1.00 94.05           C  
ATOM   2258  CD1 LEU A 292     -52.221  65.582 -23.670  1.00 94.05           C  
ATOM   2259  CD2 LEU A 292     -50.404  64.938 -22.063  1.00 94.05           C  
ATOM   2260  N   LYS A 293     -47.908  68.796 -24.645  1.00 93.22           N  
ATOM   2261  CA  LYS A 293     -46.866  69.167 -25.597  1.00 93.22           C  
ATOM   2262  C   LYS A 293     -45.554  69.477 -24.883  1.00 93.22           C  
ATOM   2263  O   LYS A 293     -44.483  69.065 -25.333  1.00 93.22           O  
ATOM   2264  CB  LYS A 293     -47.305  70.371 -26.433  1.00 93.22           C  
ATOM   2265  CG  LYS A 293     -48.369  70.048 -27.471  1.00 93.22           C  
ATOM   2266  CD  LYS A 293     -48.728  71.273 -28.302  1.00 93.22           C  
ATOM   2267  CE  LYS A 293     -49.845  70.970 -29.292  1.00 93.22           C  
ATOM   2268  NZ  LYS A 293     -50.233  72.181 -30.077  1.00 93.22           N1+
ATOM   2269  N   LEU A 294     -45.682  70.249 -23.785  1.00 94.43           N  
ATOM   2270  CA  LEU A 294     -44.513  70.589 -22.983  1.00 94.43           C  
ATOM   2271  C   LEU A 294     -43.869  69.335 -22.400  1.00 94.43           C  
ATOM   2272  O   LEU A 294     -42.644  69.196 -22.415  1.00 94.43           O  
ATOM   2273  CB  LEU A 294     -44.898  71.550 -21.855  1.00 94.43           C  
ATOM   2274  CG  LEU A 294     -43.760  72.016 -20.944  1.00 94.43           C  
ATOM   2275  CD1 LEU A 294     -42.689  72.734 -21.758  1.00 94.43           C  
ATOM   2276  CD2 LEU A 294     -44.296  72.922 -19.840  1.00 94.43           C  
ATOM   2277  N   ALA A 295     -44.663  68.439 -21.894  1.00 95.30           N  
ATOM   2278  CA  ALA A 295     -44.156  67.183 -21.347  1.00 95.30           C  
ATOM   2279  C   ALA A 295     -43.455  66.358 -22.423  1.00 95.30           C  
ATOM   2280  O   ALA A 295     -42.438  65.714 -22.156  1.00 95.30           O  
ATOM   2281  CB  ALA A 295     -45.293  66.378 -20.721  1.00 95.30           C  
ATOM   2282  N   LYS A 296     -43.971  66.351 -23.583  1.00 94.15           N  
ATOM   2283  CA  LYS A 296     -43.364  65.652 -24.713  1.00 94.15           C  
ATOM   2284  C   LYS A 296     -41.965  66.188 -25.003  1.00 94.15           C  
ATOM   2285  O   LYS A 296     -41.034  65.414 -25.235  1.00 94.15           O  
ATOM   2286  CB  LYS A 296     -44.242  65.779 -25.958  1.00 94.15           C  
ATOM   2287  CG  LYS A 296     -43.802  64.901 -27.119  1.00 94.15           C  
ATOM   2288  CD  LYS A 296     -44.780  64.982 -28.284  1.00 94.15           C  
ATOM   2289  CE  LYS A 296     -44.338  64.105 -29.448  1.00 94.15           C  
ATOM   2290  NZ  LYS A 296     -45.305  64.165 -30.585  1.00 94.15           N1+
ATOM   2291  N   GLU A 297     -41.847  67.460 -24.981  1.00 93.68           N  
ATOM   2292  CA  GLU A 297     -40.547  68.087 -25.195  1.00 93.68           C  
ATOM   2293  C   GLU A 297     -39.608  67.829 -24.020  1.00 93.68           C  
ATOM   2294  O   GLU A 297     -38.417  67.576 -24.215  1.00 93.68           O  
ATOM   2295  CB  GLU A 297     -40.707  69.593 -25.418  1.00 93.68           C  
ATOM   2296  CG  GLU A 297     -41.379  69.951 -26.737  1.00 93.68           C  
ATOM   2297  CD  GLU A 297     -41.544  71.450 -26.938  1.00 93.68           C  
ATOM   2298  OE1 GLU A 297     -42.110  71.863 -27.975  1.00 93.68           O  
ATOM   2299  OE2 GLU A 297     -41.103  72.215 -26.052  1.00 93.68           O1-
ATOM   2300  N   ALA A 298     -40.213  67.848 -22.856  1.00 92.30           N  
ATOM   2301  CA  ALA A 298     -39.440  67.686 -21.627  1.00 92.30           C  
ATOM   2302  C   ALA A 298     -38.862  66.278 -21.524  1.00 92.30           C  
ATOM   2303  O   ALA A 298     -37.740  66.095 -21.046  1.00 92.30           O  
ATOM   2304  CB  ALA A 298     -40.309  67.992 -20.410  1.00 92.30           C  
ATOM   2305  N   VAL A 299     -39.573  65.287 -21.981  1.00 92.99           N  
ATOM   2306  CA  VAL A 299     -39.160  63.893 -21.854  1.00 92.99           C  
ATOM   2307  C   VAL A 299     -37.925  63.637 -22.714  1.00 92.99           C  
ATOM   2308  O   VAL A 299     -37.148  62.720 -22.439  1.00 92.99           O  
ATOM   2309  CB  VAL A 299     -40.298  62.926 -22.254  1.00 92.99           C  
ATOM   2310  CG1 VAL A 299     -40.439  62.858 -23.773  1.00 92.99           C  
ATOM   2311  CG2 VAL A 299     -40.044  61.536 -21.674  1.00 92.99           C  
ATOM   2312  N   LYS A 300     -37.730  64.497 -23.707  1.00 90.63           N  
ATOM   2313  CA  LYS A 300     -36.589  64.362 -24.608  1.00 90.63           C  
ATOM   2314  C   LYS A 300     -35.349  65.038 -24.030  1.00 90.63           C  
ATOM   2315  O   LYS A 300     -34.229  64.781 -24.477  1.00 90.63           O  
ATOM   2316  CB  LYS A 300     -36.915  64.952 -25.980  1.00 90.63           C  
ATOM   2317  CG  LYS A 300     -38.039  64.233 -26.711  1.00 90.63           C  
ATOM   2318  CD  LYS A 300     -38.350  64.895 -28.048  1.00 90.63           C  
ATOM   2319  CE  LYS A 300     -39.521  64.218 -28.749  1.00 90.63           C  
ATOM   2320  NZ  LYS A 300     -39.877  64.909 -30.024  1.00 90.63           N1+
ATOM   2321  N   SER A 301     -35.571  65.801 -22.998  1.00 89.06           N  
ATOM   2322  CA  SER A 301     -34.469  66.550 -22.403  1.00 89.06           C  
ATOM   2323  C   SER A 301     -33.697  65.695 -21.403  1.00 89.06           C  
ATOM   2324  O   SER A 301     -34.291  64.913 -20.658  1.00 89.06           O  
ATOM   2325  CB  SER A 301     -34.988  67.812 -21.712  1.00 89.06           C  
ATOM   2326  OG  SER A 301     -33.932  68.508 -21.073  1.00 89.06           O  
ATOM   2327  N   THR A 302     -32.356  65.810 -21.418  1.00 88.28           N  
ATOM   2328  CA  THR A 302     -31.529  65.089 -20.456  1.00 88.28           C  
ATOM   2329  C   THR A 302     -31.133  65.997 -19.296  1.00 88.28           C  
ATOM   2330  O   THR A 302     -30.527  65.542 -18.323  1.00 88.28           O  
ATOM   2331  CB  THR A 302     -30.263  64.522 -21.124  1.00 88.28           C  
ATOM   2332  CG2 THR A 302     -30.617  63.471 -22.170  1.00 88.28           C  
ATOM   2333  OG1 THR A 302     -29.544  65.588 -21.757  1.00 88.28           O  
ATOM   2334  N   ASP A 303     -31.585  67.229 -19.365  1.00 91.56           N  
ATOM   2335  CA  ASP A 303     -31.200  68.196 -18.342  1.00 91.56           C  
ATOM   2336  C   ASP A 303     -32.150  68.139 -17.147  1.00 91.56           C  
ATOM   2337  O   ASP A 303     -33.309  68.545 -17.249  1.00 91.56           O  
ATOM   2338  CB  ASP A 303     -31.172  69.611 -18.925  1.00 91.56           C  
ATOM   2339  CG  ASP A 303     -30.529  70.623 -17.992  1.00 91.56           C  
ATOM   2340  OD1 ASP A 303     -30.760  70.555 -16.765  1.00 91.56           O  
ATOM   2341  OD2 ASP A 303     -29.786  71.497 -18.489  1.00 91.56           O1-
ATOM   2342  N   SER A 304     -31.667  67.757 -15.989  1.00 90.69           N  
ATOM   2343  CA  SER A 304     -32.469  67.578 -14.784  1.00 90.69           C  
ATOM   2344  C   SER A 304     -33.048  68.904 -14.302  1.00 90.69           C  
ATOM   2345  O   SER A 304     -34.193  68.959 -13.847  1.00 90.69           O  
ATOM   2346  CB  SER A 304     -31.633  66.941 -13.672  1.00 90.69           C  
ATOM   2347  OG  SER A 304     -30.562  67.791 -13.302  1.00 90.69           O  
ATOM   2348  N   GLU A 305     -32.266  69.940 -14.438  1.00 92.41           N  
ATOM   2349  CA  GLU A 305     -32.722  71.254 -13.994  1.00 92.41           C  
ATOM   2350  C   GLU A 305     -33.900  71.741 -14.833  1.00 92.41           C  
ATOM   2351  O   GLU A 305     -34.854  72.312 -14.300  1.00 92.41           O  
ATOM   2352  CB  GLU A 305     -31.579  72.268 -14.052  1.00 92.41           C  
ATOM   2353  CG  GLU A 305     -30.501  72.043 -13.001  1.00 92.41           C  
ATOM   2354  CD  GLU A 305     -31.013  72.186 -11.577  1.00 92.41           C  
ATOM   2355  OE1 GLU A 305     -30.567  71.420 -10.693  1.00 92.41           O  
ATOM   2356  OE2 GLU A 305     -31.866  73.071 -11.345  1.00 92.41           O1-
ATOM   2357  N   ALA A 306     -33.823  71.510 -16.154  1.00 92.55           N  
ATOM   2358  CA  ALA A 306     -34.926  71.857 -17.046  1.00 92.55           C  
ATOM   2359  C   ALA A 306     -36.192  71.087 -16.677  1.00 92.55           C  
ATOM   2360  O   ALA A 306     -37.287  71.652 -16.664  1.00 92.55           O  
ATOM   2361  CB  ALA A 306     -34.544  71.580 -18.497  1.00 92.55           C  
ATOM   2362  N   LEU A 307     -36.064  69.812 -16.310  1.00 94.27           N  
ATOM   2363  CA  LEU A 307     -37.193  68.967 -15.938  1.00 94.27           C  
ATOM   2364  C   LEU A 307     -37.838  69.459 -14.647  1.00 94.27           C  
ATOM   2365  O   LEU A 307     -39.064  69.441 -14.513  1.00 94.27           O  
ATOM   2366  CB  LEU A 307     -36.745  67.513 -15.777  1.00 94.27           C  
ATOM   2367  CG  LEU A 307     -36.328  66.785 -17.056  1.00 94.27           C  
ATOM   2368  CD1 LEU A 307     -35.782  65.401 -16.725  1.00 94.27           C  
ATOM   2369  CD2 LEU A 307     -37.504  66.685 -18.021  1.00 94.27           C  
ATOM   2370  N   LYS A 308     -37.013  69.896 -13.688  1.00 94.15           N  
ATOM   2371  CA  LYS A 308     -37.524  70.447 -12.436  1.00 94.15           C  
ATOM   2372  C   LYS A 308     -38.333  71.716 -12.682  1.00 94.15           C  
ATOM   2373  O   LYS A 308     -39.355  71.943 -12.030  1.00 94.15           O  
ATOM   2374  CB  LYS A 308     -36.374  70.738 -11.469  1.00 94.15           C  
ATOM   2375  CG  LYS A 308     -35.722  69.491 -10.890  1.00 94.15           C  
ATOM   2376  CD  LYS A 308     -34.593  69.846  -9.930  1.00 94.15           C  
ATOM   2377  CE  LYS A 308     -33.888  68.601  -9.410  1.00 94.15           C  
ATOM   2378  NZ  LYS A 308     -32.737  68.945  -8.522  1.00 94.15           N1+
ATOM   2379  N   VAL A 309     -37.869  72.525 -13.626  1.00 95.29           N  
ATOM   2380  CA  VAL A 309     -38.576  73.749 -13.988  1.00 95.29           C  
ATOM   2381  C   VAL A 309     -39.934  73.401 -14.594  1.00 95.29           C  
ATOM   2382  O   VAL A 309     -40.953  73.992 -14.229  1.00 95.29           O  
ATOM   2383  CB  VAL A 309     -37.755  74.608 -14.977  1.00 95.29           C  
ATOM   2384  CG1 VAL A 309     -38.606  75.744 -15.540  1.00 95.29           C  
ATOM   2385  CG2 VAL A 309     -36.506  75.158 -14.295  1.00 95.29           C  
ATOM   2386  N   VAL A 310     -39.887  72.432 -15.486  1.00 96.69           N  
ATOM   2387  CA  VAL A 310     -41.127  72.015 -16.134  1.00 96.69           C  
ATOM   2388  C   VAL A 310     -42.091  71.453 -15.093  1.00 96.69           C  
ATOM   2389  O   VAL A 310     -43.287  71.755 -15.118  1.00 96.69           O  
ATOM   2390  CB  VAL A 310     -40.866  70.968 -17.239  1.00 96.69           C  
ATOM   2391  CG1 VAL A 310     -42.181  70.403 -17.770  1.00 96.69           C  
ATOM   2392  CG2 VAL A 310     -40.047  71.582 -18.374  1.00 96.69           C  
ATOM   2393  N   TYR A 311     -41.572  70.666 -14.261  1.00 96.41           N  
ATOM   2394  CA  TYR A 311     -42.397  70.094 -13.204  1.00 96.41           C  
ATOM   2395  C   TYR A 311     -43.067  71.189 -12.381  1.00 96.41           C  
ATOM   2396  O   TYR A 311     -44.274  71.138 -12.136  1.00 96.41           O  
ATOM   2397  CB  TYR A 311     -41.555  69.198 -12.290  1.00 96.41           C  
ATOM   2398  CG  TYR A 311     -42.335  68.583 -11.154  1.00 96.41           C  
ATOM   2399  CD1 TYR A 311     -42.319  69.153  -9.884  1.00 96.41           C  
ATOM   2400  CD2 TYR A 311     -43.091  67.432 -11.350  1.00 96.41           C  
ATOM   2401  CE1 TYR A 311     -43.037  68.588  -8.833  1.00 96.41           C  
ATOM   2402  CE2 TYR A 311     -43.812  66.860 -10.307  1.00 96.41           C  
ATOM   2403  CZ  TYR A 311     -43.779  67.444  -9.054  1.00 96.41           C  
ATOM   2404  OH  TYR A 311     -44.490  66.881  -8.019  1.00 96.41           O  
ATOM   2405  N   LEU A 312     -42.307  72.151 -11.956  1.00 95.61           N  
ATOM   2406  CA  LEU A 312     -42.829  73.260 -11.166  1.00 95.61           C  
ATOM   2407  C   LEU A 312     -43.904  74.019 -11.937  1.00 95.61           C  
ATOM   2408  O   LEU A 312     -44.931  74.397 -11.370  1.00 95.61           O  
ATOM   2409  CB  LEU A 312     -41.700  74.214 -10.769  1.00 95.61           C  
ATOM   2410  CG  LEU A 312     -42.060  75.311  -9.764  1.00 95.61           C  
ATOM   2411  CD1 LEU A 312     -42.552  74.694  -8.460  1.00 95.61           C  
ATOM   2412  CD2 LEU A 312     -40.862  76.222  -9.514  1.00 95.61           C  
ATOM   2413  N   ALA A 313     -43.630  74.285 -13.202  1.00 95.60           N  
ATOM   2414  CA  ALA A 313     -44.604  74.981 -14.037  1.00 95.60           C  
ATOM   2415  C   ALA A 313     -45.918  74.209 -14.110  1.00 95.60           C  
ATOM   2416  O   ALA A 313     -46.997  74.795 -13.996  1.00 95.60           O  
ATOM   2417  CB  ALA A 313     -44.041  75.200 -15.440  1.00 95.60           C  
ATOM   2418  N   LEU A 314     -45.824  72.900 -14.296  1.00 96.47           N  
ATOM   2419  CA  LEU A 314     -47.020  72.068 -14.364  1.00 96.47           C  
ATOM   2420  C   LEU A 314     -47.740  72.040 -13.019  1.00 96.47           C  
ATOM   2421  O   LEU A 314     -48.971  72.000 -12.970  1.00 96.47           O  
ATOM   2422  CB  LEU A 314     -46.659  70.643 -14.791  1.00 96.47           C  
ATOM   2423  CG  LEU A 314     -46.226  70.461 -16.247  1.00 96.47           C  
ATOM   2424  CD1 LEU A 314     -45.798  69.020 -16.497  1.00 96.47           C  
ATOM   2425  CD2 LEU A 314     -47.353  70.862 -17.193  1.00 96.47           C  
ATOM   2426  N   ARG A 315     -46.942  72.029 -12.012  1.00 96.19           N  
ATOM   2427  CA  ARG A 315     -47.537  72.091 -10.681  1.00 96.19           C  
ATOM   2428  C   ARG A 315     -48.363  73.362 -10.510  1.00 96.19           C  
ATOM   2429  O   ARG A 315     -49.444  73.331  -9.919  1.00 96.19           O  
ATOM   2430  CB  ARG A 315     -46.454  72.021  -9.603  1.00 96.19           C  
ATOM   2431  CG  ARG A 315     -46.999  71.922  -8.187  1.00 96.19           C  
ATOM   2432  CD  ARG A 315     -47.648  70.570  -7.926  1.00 96.19           C  
ATOM   2433  NE  ARG A 315     -48.039  70.421  -6.527  1.00 96.19           N  
ATOM   2434  CZ  ARG A 315     -48.796  69.436  -6.052  1.00 96.19           C  
ATOM   2435  NH1 ARG A 315     -49.261  68.489  -6.860  1.00 96.19           N1+
ATOM   2436  NH2 ARG A 315     -49.091  69.397  -4.762  1.00 96.19           N  
ATOM   2437  N   ILE A 316     -47.888  74.421 -10.976  1.00 93.82           N  
ATOM   2438  CA  ILE A 316     -48.595  75.696 -10.932  1.00 93.82           C  
ATOM   2439  C   ILE A 316     -49.889  75.597 -11.737  1.00 93.82           C  
ATOM   2440  O   ILE A 316     -50.942  76.056 -11.290  1.00 93.82           O  
ATOM   2441  CB  ILE A 316     -47.717  76.849 -11.469  1.00 93.82           C  
ATOM   2442  CG1 ILE A 316     -46.551  77.121 -10.512  1.00 93.82           C  
ATOM   2443  CG2 ILE A 316     -48.557  78.111 -11.684  1.00 93.82           C  
ATOM   2444  CD1 ILE A 316     -45.492  78.058 -11.077  1.00 93.82           C  
ATOM   2445  N   VAL A 317     -49.818  75.001 -12.868  1.00 93.28           N  
ATOM   2446  CA  VAL A 317     -51.001  74.830 -13.706  1.00 93.28           C  
ATOM   2447  C   VAL A 317     -52.046  74.003 -12.961  1.00 93.28           C  
ATOM   2448  O   VAL A 317     -53.239  74.311 -13.008  1.00 93.28           O  
ATOM   2449  CB  VAL A 317     -50.650  74.160 -15.053  1.00 93.28           C  
ATOM   2450  CG1 VAL A 317     -51.919  73.838 -15.842  1.00 93.28           C  
ATOM   2451  CG2 VAL A 317     -49.723  75.059 -15.870  1.00 93.28           C  
ATOM   2452  N   GLN A 318     -51.589  73.006 -12.299  1.00 93.87           N  
ATOM   2453  CA  GLN A 318     -52.490  72.147 -11.540  1.00 93.87           C  
ATOM   2454  C   GLN A 318     -53.180  72.924 -10.422  1.00 93.87           C  
ATOM   2455  O   GLN A 318     -54.369  72.726 -10.163  1.00 93.87           O  
ATOM   2456  CB  GLN A 318     -51.731  70.953 -10.959  1.00 93.87           C  
ATOM   2457  CG  GLN A 318     -52.621  69.953 -10.232  1.00 93.87           C  
ATOM   2458  CD  GLN A 318     -51.842  68.788  -9.651  1.00 93.87           C  
ATOM   2459  NE2 GLN A 318     -52.420  67.594  -9.722  1.00 93.87           N  
ATOM   2460  OE1 GLN A 318     -50.729  68.959  -9.145  1.00 93.87           O  
ATOM   2461  N   GLN A 319     -52.523  73.806  -9.784  1.00 90.87           N  
ATOM   2462  CA  GLN A 319     -53.035  74.548  -8.637  1.00 90.87           C  
ATOM   2463  C   GLN A 319     -53.912  75.714  -9.084  1.00 90.87           C  
ATOM   2464  O   GLN A 319     -54.861  76.086  -8.390  1.00 90.87           O  
ATOM   2465  CB  GLN A 319     -51.882  75.061  -7.771  1.00 90.87           C  
ATOM   2466  CG  GLN A 319     -51.130  73.960  -7.036  1.00 90.87           C  
ATOM   2467  CD  GLN A 319     -49.931  74.482  -6.264  1.00 90.87           C  
ATOM   2468  NE2 GLN A 319     -49.341  73.626  -5.437  1.00 90.87           N  
ATOM   2469  OE1 GLN A 319     -49.541  75.645  -6.411  1.00 90.87           O  
ATOM   2470  N   LEU A 320     -53.455  76.248 -10.233  1.00 87.90           N  
ATOM   2471  CA  LEU A 320     -54.202  77.394 -10.740  1.00 87.90           C  
ATOM   2472  C   LEU A 320     -54.725  77.124 -12.147  1.00 87.90           C  
ATOM   2473  O   LEU A 320     -54.187  77.645 -13.125  1.00 87.90           O  
ATOM   2474  CB  LEU A 320     -53.322  78.648 -10.742  1.00 87.90           C  
ATOM   2475  CG  LEU A 320     -52.728  79.061  -9.395  1.00 87.90           C  
ATOM   2476  CD1 LEU A 320     -51.666  80.138  -9.593  1.00 87.90           C  
ATOM   2477  CD2 LEU A 320     -53.824  79.549  -8.454  1.00 87.90           C  
ATOM   2478  N   PRO A 321     -55.885  76.235 -12.118  1.00 76.74           N  
ATOM   2479  CA  PRO A 321     -56.418  75.934 -13.449  1.00 76.74           C  
ATOM   2480  C   PRO A 321     -57.149  77.120 -14.074  1.00 76.74           C  
ATOM   2481  O   PRO A 321     -57.797  77.894 -13.365  1.00 76.74           O  
ATOM   2482  CB  PRO A 321     -57.382  74.773 -13.190  1.00 76.74           C  
ATOM   2483  CG  PRO A 321     -57.713  74.869 -11.735  1.00 76.74           C  
ATOM   2484  CD  PRO A 321     -56.597  75.595 -11.039  1.00 76.74           C  
ATOM   2485  N   ASP A 322     -56.570  77.724 -15.129  1.00 76.10           N  
ATOM   2486  CA  ASP A 322     -57.351  78.623 -15.974  1.00 76.10           C  
ATOM   2487  C   ASP A 322     -56.966  80.080 -15.729  1.00 76.10           C  
ATOM   2488  O   ASP A 322     -57.835  80.943 -15.594  1.00 76.10           O  
ATOM   2489  CB  ASP A 322     -58.848  78.426 -15.727  1.00 76.10           C  
ATOM   2490  CG  ASP A 322     -59.712  79.007 -16.832  1.00 76.10           C  
ATOM   2491  OD1 ASP A 322     -59.177  79.352 -17.908  1.00 76.10           O  
ATOM   2492  OD2 ASP A 322     -60.939  79.126 -16.624  1.00 76.10           O1-
ATOM   2493  N   THR A 323     -55.654  80.257 -15.403  1.00 83.05           N  
ATOM   2494  CA  THR A 323     -55.193  81.620 -15.168  1.00 83.05           C  
ATOM   2495  C   THR A 323     -54.155  82.027 -16.211  1.00 83.05           C  
ATOM   2496  O   THR A 323     -53.542  81.171 -16.851  1.00 83.05           O  
ATOM   2497  CB  THR A 323     -54.594  81.773 -13.758  1.00 83.05           C  
ATOM   2498  CG2 THR A 323     -55.600  81.370 -12.686  1.00 83.05           C  
ATOM   2499  OG1 THR A 323     -53.433  80.940 -13.645  1.00 83.05           O  
ATOM   2500  N   GLU A 324     -54.206  83.301 -16.520  1.00 87.99           N  
ATOM   2501  CA  GLU A 324     -53.176  83.890 -17.371  1.00 87.99           C  
ATOM   2502  C   GLU A 324     -51.780  83.574 -16.846  1.00 87.99           C  
ATOM   2503  O   GLU A 324     -50.850  83.362 -17.628  1.00 87.99           O  
ATOM   2504  CB  GLU A 324     -53.369  85.405 -17.478  1.00 87.99           C  
ATOM   2505  CG  GLU A 324     -54.543  85.816 -18.353  1.00 87.99           C  
ATOM   2506  CD  GLU A 324     -54.659  87.321 -18.533  1.00 87.99           C  
ATOM   2507  OE1 GLU A 324     -55.499  87.772 -19.345  1.00 87.99           O  
ATOM   2508  OE2 GLU A 324     -53.904  88.055 -17.857  1.00 87.99           O1-
ATOM   2509  N   LEU A 325     -51.714  83.382 -15.552  1.00 88.39           N  
ATOM   2510  CA  LEU A 325     -50.455  83.053 -14.892  1.00 88.39           C  
ATOM   2511  C   LEU A 325     -49.990  81.652 -15.277  1.00 88.39           C  
ATOM   2512  O   LEU A 325     -48.798  81.431 -15.507  1.00 88.39           O  
ATOM   2513  CB  LEU A 325     -50.605  83.153 -13.371  1.00 88.39           C  
ATOM   2514  CG  LEU A 325     -50.565  84.562 -12.778  1.00 88.39           C  
ATOM   2515  CD1 LEU A 325     -51.000  84.534 -11.317  1.00 88.39           C  
ATOM   2516  CD2 LEU A 325     -49.168  85.160 -12.915  1.00 88.39           C  
ATOM   2517  N   ALA A 326     -50.879  80.743 -15.322  1.00 90.40           N  
ATOM   2518  CA  ALA A 326     -50.563  79.373 -15.721  1.00 90.40           C  
ATOM   2519  C   ALA A 326     -50.040  79.326 -17.153  1.00 90.40           C  
ATOM   2520  O   ALA A 326     -49.063  78.631 -17.442  1.00 90.40           O  
ATOM   2521  CB  ALA A 326     -51.792  78.480 -15.577  1.00 90.40           C  
ATOM   2522  N   ARG A 327     -50.645  80.098 -17.998  1.00 90.85           N  
ATOM   2523  CA  ARG A 327     -50.235  80.146 -19.397  1.00 90.85           C  
ATOM   2524  C   ARG A 327     -48.843  80.750 -19.540  1.00 90.85           C  
ATOM   2525  O   ARG A 327     -48.023  80.257 -20.317  1.00 90.85           O  
ATOM   2526  CB  ARG A 327     -51.242  80.948 -20.225  1.00 90.85           C  
ATOM   2527  CG  ARG A 327     -52.590  80.265 -20.387  1.00 90.85           C  
ATOM   2528  CD  ARG A 327     -53.546  81.095 -21.232  1.00 90.85           C  
ATOM   2529  NE  ARG A 327     -54.878  80.500 -21.281  1.00 90.85           N  
ATOM   2530  CZ  ARG A 327     -55.942  81.068 -21.844  1.00 90.85           C  
ATOM   2531  NH1 ARG A 327     -55.849  82.262 -22.417  1.00 90.85           N1+
ATOM   2532  NH2 ARG A 327     -57.108  80.438 -21.832  1.00 90.85           N  
ATOM   2533  N   GLU A 328     -48.652  81.802 -18.742  1.00 92.06           N  
ATOM   2534  CA  GLU A 328     -47.344  82.450 -18.762  1.00 92.06           C  
ATOM   2535  C   GLU A 328     -46.260  81.522 -18.219  1.00 92.06           C  
ATOM   2536  O   GLU A 328     -45.150  81.478 -18.752  1.00 92.06           O  
ATOM   2537  CB  GLU A 328     -47.377  83.751 -17.956  1.00 92.06           C  
ATOM   2538  CG  GLU A 328     -48.186  84.861 -18.611  1.00 92.06           C  
ATOM   2539  CD  GLU A 328     -48.210  86.145 -17.798  1.00 92.06           C  
ATOM   2540  OE1 GLU A 328     -49.217  86.888 -17.867  1.00 92.06           O  
ATOM   2541  OE2 GLU A 328     -47.216  86.412 -17.088  1.00 92.06           O1-
ATOM   2542  N   ALA A 329     -46.616  80.769 -17.158  1.00 92.53           N  
ATOM   2543  CA  ALA A 329     -45.670  79.812 -16.591  1.00 92.53           C  
ATOM   2544  C   ALA A 329     -45.309  78.731 -17.605  1.00 92.53           C  
ATOM   2545  O   ALA A 329     -44.141  78.353 -17.731  1.00 92.53           O  
ATOM   2546  CB  ALA A 329     -46.245  79.180 -15.326  1.00 92.53           C  
ATOM   2547  N   LEU A 330     -46.285  78.252 -18.364  1.00 93.77           N  
ATOM   2548  CA  LEU A 330     -46.058  77.227 -19.377  1.00 93.77           C  
ATOM   2549  C   LEU A 330     -45.178  77.760 -20.503  1.00 93.77           C  
ATOM   2550  O   LEU A 330     -44.297  77.052 -20.995  1.00 93.77           O  
ATOM   2551  CB  LEU A 330     -47.391  76.731 -19.946  1.00 93.77           C  
ATOM   2552  CG  LEU A 330     -48.191  75.773 -19.062  1.00 93.77           C  
ATOM   2553  CD1 LEU A 330     -49.528  75.440 -19.716  1.00 93.77           C  
ATOM   2554  CD2 LEU A 330     -47.392  74.503 -18.788  1.00 93.77           C  
ATOM   2555  N   GLU A 331     -45.471  78.955 -20.882  1.00 93.71           N  
ATOM   2556  CA  GLU A 331     -44.676  79.582 -21.933  1.00 93.71           C  
ATOM   2557  C   GLU A 331     -43.219  79.729 -21.510  1.00 93.71           C  
ATOM   2558  O   GLU A 331     -42.308  79.477 -22.302  1.00 93.71           O  
ATOM   2559  CB  GLU A 331     -45.257  80.950 -22.304  1.00 93.71           C  
ATOM   2560  CG  GLU A 331     -44.621  81.575 -23.537  1.00 93.71           C  
ATOM   2561  CD  GLU A 331     -45.299  82.863 -23.974  1.00 93.71           C  
ATOM   2562  OE1 GLU A 331     -44.851  83.476 -24.971  1.00 93.71           O  
ATOM   2563  OE2 GLU A 331     -46.285  83.263 -23.316  1.00 93.71           O1-
ATOM   2564  N   LEU A 332     -43.038  80.157 -20.250  1.00 93.38           N  
ATOM   2565  CA  LEU A 332     -41.693  80.289 -19.704  1.00 93.38           C  
ATOM   2566  C   LEU A 332     -40.996  78.934 -19.637  1.00 93.38           C  
ATOM   2567  O   LEU A 332     -39.810  78.825 -19.954  1.00 93.38           O  
ATOM   2568  CB  LEU A 332     -41.740  80.920 -18.309  1.00 93.38           C  
ATOM   2569  CG  LEU A 332     -40.394  81.306 -17.692  1.00 93.38           C  
ATOM   2570  CD1 LEU A 332     -39.669  82.304 -18.589  1.00 93.38           C  
ATOM   2571  CD2 LEU A 332     -40.591  81.879 -16.294  1.00 93.38           C  
ATOM   2572  N   ALA A 333     -41.705  77.929 -19.250  1.00 94.37           N  
ATOM   2573  CA  ALA A 333     -41.156  76.578 -19.179  1.00 94.37           C  
ATOM   2574  C   ALA A 333     -40.766  76.071 -20.565  1.00 94.37           C  
ATOM   2575  O   ALA A 333     -39.769  75.359 -20.714  1.00 94.37           O  
ATOM   2576  CB  ALA A 333     -42.162  75.629 -18.532  1.00 94.37           C  
ATOM   2577  N   LYS A 334     -41.478  76.429 -21.567  1.00 93.44           N  
ATOM   2578  CA  LYS A 334     -41.171  76.056 -22.945  1.00 93.44           C  
ATOM   2579  C   LYS A 334     -39.824  76.626 -23.382  1.00 93.44           C  
ATOM   2580  O   LYS A 334     -39.037  75.941 -24.036  1.00 93.44           O  
ATOM   2581  CB  LYS A 334     -42.275  76.534 -23.890  1.00 93.44           C  
ATOM   2582  CG  LYS A 334     -43.528  75.672 -23.863  1.00 93.44           C  
ATOM   2583  CD  LYS A 334     -44.563  76.159 -24.871  1.00 93.44           C  
ATOM   2584  CE  LYS A 334     -45.846  75.344 -24.793  1.00 93.44           C  
ATOM   2585  NZ  LYS A 334     -46.879  75.845 -25.748  1.00 93.44           N1+
ATOM   2586  N   GLU A 335     -39.605  77.838 -23.001  1.00 92.03           N  
ATOM   2587  CA  GLU A 335     -38.331  78.476 -23.317  1.00 92.03           C  
ATOM   2588  C   GLU A 335     -37.193  77.869 -22.502  1.00 92.03           C  
ATOM   2589  O   GLU A 335     -36.083  77.694 -23.010  1.00 92.03           O  
ATOM   2590  CB  GLU A 335     -38.409  79.985 -23.070  1.00 92.03           C  
ATOM   2591  CG  GLU A 335     -39.328  80.719 -24.036  1.00 92.03           C  
ATOM   2592  CD  GLU A 335     -39.371  82.220 -23.800  1.00 92.03           C  
ATOM   2593  OE1 GLU A 335     -40.081  82.932 -24.545  1.00 92.03           O  
ATOM   2594  OE2 GLU A 335     -38.687  82.688 -22.862  1.00 92.03           O1-
ATOM   2595  N   ALA A 336     -37.578  77.484 -21.241  1.00 90.02           N  
ATOM   2596  CA  ALA A 336     -36.589  76.928 -20.323  1.00 90.02           C  
ATOM   2597  C   ALA A 336     -36.114  75.556 -20.794  1.00 90.02           C  
ATOM   2598  O   ALA A 336     -34.936  75.218 -20.657  1.00 90.02           O  
ATOM   2599  CB  ALA A 336     -37.164  76.833 -18.912  1.00 90.02           C  
ATOM   2600  N   VAL A 337     -36.974  74.785 -21.381  1.00 92.34           N  
ATOM   2601  CA  VAL A 337     -36.652  73.424 -21.796  1.00 92.34           C  
ATOM   2602  C   VAL A 337     -35.662  73.457 -22.958  1.00 92.34           C  
ATOM   2603  O   VAL A 337     -34.889  72.516 -23.150  1.00 92.34           O  
ATOM   2604  CB  VAL A 337     -37.920  72.639 -22.199  1.00 92.34           C  
ATOM   2605  CG1 VAL A 337     -38.410  73.075 -23.579  1.00 92.34           C  
ATOM   2606  CG2 VAL A 337     -37.648  71.136 -22.176  1.00 92.34           C  
ATOM   2607  N   LYS A 338     -35.622  74.560 -23.680  1.00 90.11           N  
ATOM   2608  CA  LYS A 338     -34.741  74.713 -24.835  1.00 90.11           C  
ATOM   2609  C   LYS A 338     -33.380  75.263 -24.419  1.00 90.11           C  
ATOM   2610  O   LYS A 338     -32.414  75.184 -25.181  1.00 90.11           O  
ATOM   2611  CB  LYS A 338     -35.380  75.630 -25.879  1.00 90.11           C  
ATOM   2612  CG  LYS A 338     -36.669  75.086 -26.476  1.00 90.11           C  
ATOM   2613  CD  LYS A 338     -37.281  76.063 -27.471  1.00 90.11           C  
ATOM   2614  CE  LYS A 338     -38.606  75.549 -28.018  1.00 90.11           C  
ATOM   2615  NZ  LYS A 338     -39.242  76.533 -28.944  1.00 90.11           N1+
ATOM   2616  N   SER A 339     -33.307  75.709 -23.199  1.00 88.66           N  
ATOM   2617  CA  SER A 339     -32.076  76.337 -22.729  1.00 88.66           C  
ATOM   2618  C   SER A 339     -31.164  75.324 -22.045  1.00 88.66           C  
ATOM   2619  O   SER A 339     -31.638  74.438 -21.332  1.00 88.66           O  
ATOM   2620  CB  SER A 339     -32.393  77.482 -21.766  1.00 88.66           C  
ATOM   2621  OG  SER A 339     -31.200  78.059 -21.262  1.00 88.66           O  
ATOM   2622  N   THR A 340     -29.865  75.455 -22.301  1.00 88.57           N  
ATOM   2623  CA  THR A 340     -28.890  74.609 -21.621  1.00 88.57           C  
ATOM   2624  C   THR A 340     -28.108  75.412 -20.586  1.00 88.57           C  
ATOM   2625  O   THR A 340     -27.288  74.856 -19.852  1.00 88.57           O  
ATOM   2626  CB  THR A 340     -27.913  73.967 -22.622  1.00 88.57           C  
ATOM   2627  CG2 THR A 340     -28.636  73.004 -23.557  1.00 88.57           C  
ATOM   2628  OG1 THR A 340     -27.292  74.996 -23.402  1.00 88.57           O  
ATOM   2629  N   ASP A 341     -28.409  76.680 -20.469  1.00 91.80           N  
ATOM   2630  CA  ASP A 341     -27.711  77.554 -19.532  1.00 91.80           C  
ATOM   2631  C   ASP A 341     -28.267  77.399 -18.118  1.00 91.80           C  
ATOM   2632  O   ASP A 341     -29.426  77.730 -17.862  1.00 91.80           O  
ATOM   2633  CB  ASP A 341     -27.813  79.013 -19.981  1.00 91.80           C  
ATOM   2634  CG  ASP A 341     -26.948  79.949 -19.155  1.00 91.80           C  
ATOM   2635  OD1 ASP A 341     -27.028  79.916 -17.909  1.00 91.80           O  
ATOM   2636  OD2 ASP A 341     -26.178  80.730 -19.758  1.00 91.80           O1-
ATOM   2637  N   SER A 342     -27.424  77.011 -17.170  1.00 89.89           N  
ATOM   2638  CA  SER A 342     -27.833  76.704 -15.804  1.00 89.89           C  
ATOM   2639  C   SER A 342     -28.328  77.953 -15.082  1.00 89.89           C  
ATOM   2640  O   SER A 342     -29.269  77.886 -14.288  1.00 89.89           O  
ATOM   2641  CB  SER A 342     -26.674  76.082 -15.024  1.00 89.89           C  
ATOM   2642  OG  SER A 342     -25.583  76.981 -14.939  1.00 89.89           O  
ATOM   2643  N   GLU A 343     -27.710  79.093 -15.399  1.00 91.56           N  
ATOM   2644  CA  GLU A 343     -28.116  80.338 -14.751  1.00 91.56           C  
ATOM   2645  C   GLU A 343     -29.510  80.765 -15.202  1.00 91.56           C  
ATOM   2646  O   GLU A 343     -30.328  81.193 -14.385  1.00 91.56           O  
ATOM   2647  CB  GLU A 343     -27.105  81.451 -15.042  1.00 91.56           C  
ATOM   2648  CG  GLU A 343     -25.739  81.221 -14.412  1.00 91.56           C  
ATOM   2649  CD  GLU A 343     -25.768  81.241 -12.892  1.00 91.56           C  
ATOM   2650  OE1 GLU A 343     -24.930  80.559 -12.260  1.00 91.56           O  
ATOM   2651  OE2 GLU A 343     -26.638  81.943 -12.329  1.00 91.56           O1-
ATOM   2652  N   GLN A 344     -29.797  80.627 -16.512  1.00 92.89           N  
ATOM   2653  CA  GLN A 344     -31.125  80.919 -17.042  1.00 92.89           C  
ATOM   2654  C   GLN A 344     -32.179  80.014 -16.413  1.00 92.89           C  
ATOM   2655  O   GLN A 344     -33.256  80.478 -16.033  1.00 92.89           O  
ATOM   2656  CB  GLN A 344     -31.140  80.766 -18.564  1.00 92.89           C  
ATOM   2657  CG  GLN A 344     -30.346  81.838 -19.299  1.00 92.89           C  
ATOM   2658  CD  GLN A 344     -30.277  81.596 -20.794  1.00 92.89           C  
ATOM   2659  NE2 GLN A 344     -29.816  82.596 -21.536  1.00 92.89           N  
ATOM   2660  OE1 GLN A 344     -30.636  80.518 -21.280  1.00 92.89           O  
ATOM   2661  N   LEU A 345     -31.876  78.697 -16.239  1.00 93.73           N  
ATOM   2662  CA  LEU A 345     -32.807  77.717 -15.690  1.00 93.73           C  
ATOM   2663  C   LEU A 345     -33.092  78.002 -14.220  1.00 93.73           C  
ATOM   2664  O   LEU A 345     -34.231  77.876 -13.768  1.00 93.73           O  
ATOM   2665  CB  LEU A 345     -32.251  76.300 -15.850  1.00 93.73           C  
ATOM   2666  CG  LEU A 345     -32.174  75.759 -17.278  1.00 93.73           C  
ATOM   2667  CD1 LEU A 345     -31.499  74.392 -17.291  1.00 93.73           C  
ATOM   2668  CD2 LEU A 345     -33.566  75.681 -17.897  1.00 93.73           C  
ATOM   2669  N   GLU A 346     -32.047  78.394 -13.523  1.00 93.73           N  
ATOM   2670  CA  GLU A 346     -32.213  78.724 -12.110  1.00 93.73           C  
ATOM   2671  C   GLU A 346     -33.106  79.948 -11.931  1.00 93.73           C  
ATOM   2672  O   GLU A 346     -33.946  79.984 -11.030  1.00 93.73           O  
ATOM   2673  CB  GLU A 346     -30.853  78.964 -11.450  1.00 93.73           C  
ATOM   2674  CG  GLU A 346     -30.929  79.188  -9.947  1.00 93.73           C  
ATOM   2675  CD  GLU A 346     -31.264  77.926  -9.168  1.00 93.73           C  
ATOM   2676  OE1 GLU A 346     -31.565  78.022  -7.957  1.00 93.73           O  
ATOM   2677  OE2 GLU A 346     -31.224  76.832  -9.775  1.00 93.73           O1-
ATOM   2678  N   VAL A 347     -32.919  80.978 -12.751  1.00 94.45           N  
ATOM   2679  CA  VAL A 347     -33.739  82.183 -12.699  1.00 94.45           C  
ATOM   2680  C   VAL A 347     -35.203  81.824 -12.944  1.00 94.45           C  
ATOM   2681  O   VAL A 347     -36.091  82.285 -12.223  1.00 94.45           O  
ATOM   2682  CB  VAL A 347     -33.269  83.235 -13.729  1.00 94.45           C  
ATOM   2683  CG1 VAL A 347     -34.283  84.372 -13.842  1.00 94.45           C  
ATOM   2684  CG2 VAL A 347     -31.894  83.777 -13.346  1.00 94.45           C  
ATOM   2685  N   VAL A 348     -35.436  80.977 -13.939  1.00 95.76           N  
ATOM   2686  CA  VAL A 348     -36.799  80.562 -14.255  1.00 95.76           C  
ATOM   2687  C   VAL A 348     -37.381  79.768 -13.088  1.00 95.76           C  
ATOM   2688  O   VAL A 348     -38.530  79.980 -12.695  1.00 95.76           O  
ATOM   2689  CB  VAL A 348     -36.852  79.723 -15.551  1.00 95.76           C  
ATOM   2690  CG1 VAL A 348     -38.255  79.162 -15.774  1.00 95.76           C  
ATOM   2691  CG2 VAL A 348     -36.412  80.564 -16.748  1.00 95.76           C  
ATOM   2692  N   ARG A 349     -36.608  78.893 -12.606  1.00 96.22           N  
ATOM   2693  CA  ARG A 349     -37.051  78.093 -11.468  1.00 96.22           C  
ATOM   2694  C   ARG A 349     -37.460  78.982 -10.300  1.00 96.22           C  
ATOM   2695  O   ARG A 349     -38.526  78.789  -9.710  1.00 96.22           O  
ATOM   2696  CB  ARG A 349     -35.950  77.125 -11.030  1.00 96.22           C  
ATOM   2697  CG  ARG A 349     -36.356  76.205  -9.889  1.00 96.22           C  
ATOM   2698  CD  ARG A 349     -35.175  75.402  -9.365  1.00 96.22           C  
ATOM   2699  NE  ARG A 349     -34.258  76.233  -8.589  1.00 96.22           N  
ATOM   2700  CZ  ARG A 349     -34.040  76.106  -7.283  1.00 96.22           C  
ATOM   2701  NH1 ARG A 349     -34.671  75.175  -6.578  1.00 96.22           N1+
ATOM   2702  NH2 ARG A 349     -33.186  76.917  -6.677  1.00 96.22           N  
ATOM   2703  N   LEU A 350     -36.609  79.921  -9.918  1.00 94.72           N  
ATOM   2704  CA  LEU A 350     -36.878  80.825  -8.805  1.00 94.72           C  
ATOM   2705  C   LEU A 350     -38.136  81.647  -9.065  1.00 94.72           C  
ATOM   2706  O   LEU A 350     -38.941  81.861  -8.156  1.00 94.72           O  
ATOM   2707  CB  LEU A 350     -35.685  81.754  -8.569  1.00 94.72           C  
ATOM   2708  CG  LEU A 350     -34.446  81.122  -7.935  1.00 94.72           C  
ATOM   2709  CD1 LEU A 350     -33.258  82.072  -8.029  1.00 94.72           C  
ATOM   2710  CD2 LEU A 350     -34.721  80.744  -6.484  1.00 94.72           C  
ATOM   2711  N   ALA A 351     -38.254  82.110 -10.303  1.00 94.41           N  
ATOM   2712  CA  ALA A 351     -39.450  82.868 -10.656  1.00 94.41           C  
ATOM   2713  C   ALA A 351     -40.709  82.024 -10.472  1.00 94.41           C  
ATOM   2714  O   ALA A 351     -41.707  82.499  -9.926  1.00 94.41           O  
ATOM   2715  CB  ALA A 351     -39.357  83.372 -12.094  1.00 94.41           C  
ATOM   2716  N   LEU A 352     -40.661  80.777 -10.905  1.00 95.42           N  
ATOM   2717  CA  LEU A 352     -41.809  79.886 -10.777  1.00 95.42           C  
ATOM   2718  C   LEU A 352     -42.065  79.536  -9.315  1.00 95.42           C  
ATOM   2719  O   LEU A 352     -43.216  79.363  -8.905  1.00 95.42           O  
ATOM   2720  CB  LEU A 352     -41.589  78.607 -11.589  1.00 95.42           C  
ATOM   2721  CG  LEU A 352     -41.623  78.756 -13.111  1.00 95.42           C  
ATOM   2722  CD1 LEU A 352     -41.294  77.425 -13.781  1.00 95.42           C  
ATOM   2723  CD2 LEU A 352     -42.985  79.268 -13.568  1.00 95.42           C  
ATOM   2724  N   GLU A 353     -41.022  79.376  -8.585  1.00 94.54           N  
ATOM   2725  CA  GLU A 353     -41.169  79.154  -7.150  1.00 94.54           C  
ATOM   2726  C   GLU A 353     -41.924  80.303  -6.487  1.00 94.54           C  
ATOM   2727  O   GLU A 353     -42.768  80.078  -5.616  1.00 94.54           O  
ATOM   2728  CB  GLU A 353     -39.799  78.976  -6.491  1.00 94.54           C  
ATOM   2729  CG  GLU A 353     -39.869  78.499  -5.047  1.00 94.54           C  
ATOM   2730  CD  GLU A 353     -38.502  78.223  -4.440  1.00 94.54           C  
ATOM   2731  OE1 GLU A 353     -38.433  77.811  -3.260  1.00 94.54           O  
ATOM   2732  OE2 GLU A 353     -37.491  78.421  -5.150  1.00 94.54           O1-
ATOM   2733  N   ILE A 354     -41.625  81.493  -6.914  1.00 93.34           N  
ATOM   2734  CA  ILE A 354     -42.300  82.676  -6.394  1.00 93.34           C  
ATOM   2735  C   ILE A 354     -43.780  82.632  -6.767  1.00 93.34           C  
ATOM   2736  O   ILE A 354     -44.645  82.908  -5.932  1.00 93.34           O  
ATOM   2737  CB  ILE A 354     -41.653  83.975  -6.925  1.00 93.34           C  
ATOM   2738  CG1 ILE A 354     -40.245  84.148  -6.341  1.00 93.34           C  
ATOM   2739  CG2 ILE A 354     -42.531  85.188  -6.602  1.00 93.34           C  
ATOM   2740  CD1 ILE A 354     -39.462  85.306  -6.943  1.00 93.34           C  
ATOM   2741  N   VAL A 355     -44.043  82.285  -7.956  1.00 93.22           N  
ATOM   2742  CA  VAL A 355     -45.425  82.194  -8.412  1.00 93.22           C  
ATOM   2743  C   VAL A 355     -46.183  81.176  -7.564  1.00 93.22           C  
ATOM   2744  O   VAL A 355     -47.322  81.419  -7.161  1.00 93.22           O  
ATOM   2745  CB  VAL A 355     -45.506  81.810  -9.907  1.00 93.22           C  
ATOM   2746  CG1 VAL A 355     -46.958  81.593 -10.330  1.00 93.22           C  
ATOM   2747  CG2 VAL A 355     -44.848  82.885 -10.770  1.00 93.22           C  
ATOM   2748  N   GLN A 356     -45.610  80.101  -7.289  1.00 92.11           N  
ATOM   2749  CA  GLN A 356     -46.237  79.054  -6.488  1.00 92.11           C  
ATOM   2750  C   GLN A 356     -46.506  79.537  -5.066  1.00 92.11           C  
ATOM   2751  O   GLN A 356     -47.545  79.220  -4.483  1.00 92.11           O  
ATOM   2752  CB  GLN A 356     -45.359  77.802  -6.460  1.00 92.11           C  
ATOM   2753  CG  GLN A 356     -45.984  76.630  -5.715  1.00 92.11           C  
ATOM   2754  CD  GLN A 356     -45.095  75.400  -5.703  1.00 92.11           C  
ATOM   2755  NE2 GLN A 356     -45.701  74.231  -5.534  1.00 92.11           N  
ATOM   2756  OE1 GLN A 356     -43.871  75.501  -5.846  1.00 92.11           O  
ATOM   2757  N   LEU A 357     -45.607  80.255  -4.550  1.00 88.63           N  
ATOM   2758  CA  LEU A 357     -45.699  80.701  -3.164  1.00 88.63           C  
ATOM   2759  C   LEU A 357     -46.678  81.863  -3.032  1.00 88.63           C  
ATOM   2760  O   LEU A 357     -47.381  81.977  -2.025  1.00 88.63           O  
ATOM   2761  CB  LEU A 357     -44.322  81.116  -2.641  1.00 88.63           C  
ATOM   2762  CG  LEU A 357     -43.316  79.986  -2.409  1.00 88.63           C  
ATOM   2763  CD1 LEU A 357     -41.935  80.561  -2.112  1.00 88.63           C  
ATOM   2764  CD2 LEU A 357     -43.780  79.083  -1.271  1.00 88.63           C  
ATOM   2765  N   ALA A 358     -46.708  82.616  -4.169  1.00 87.56           N  
ATOM   2766  CA  ALA A 358     -47.572  83.793  -4.134  1.00 87.56           C  
ATOM   2767  C   ALA A 358     -48.306  83.973  -5.460  1.00 87.56           C  
ATOM   2768  O   ALA A 358     -47.952  84.843  -6.259  1.00 87.56           O  
ATOM   2769  CB  ALA A 358     -46.759  85.042  -3.805  1.00 87.56           C  
ATOM   2770  N   PRO A 359     -49.438  83.146  -5.746  1.00 79.10           N  
ATOM   2771  CA  PRO A 359     -50.095  83.121  -7.055  1.00 79.10           C  
ATOM   2772  C   PRO A 359     -50.866  84.404  -7.352  1.00 79.10           C  
ATOM   2773  O   PRO A 359     -51.035  84.771  -8.518  1.00 79.10           O  
ATOM   2774  CB  PRO A 359     -51.044  81.925  -6.949  1.00 79.10           C  
ATOM   2775  CG  PRO A 359     -50.534  81.132  -5.790  1.00 79.10           C  
ATOM   2776  CD  PRO A 359     -49.751  82.048  -4.894  1.00 79.10           C  
ATOM   2777  N   ASP A 360     -51.185  85.228  -6.386  1.00 73.04           N  
ATOM   2778  CA  ASP A 360     -52.124  86.323  -6.600  1.00 73.04           C  
ATOM   2779  C   ASP A 360     -51.428  87.677  -6.472  1.00 73.04           C  
ATOM   2780  O   ASP A 360     -52.030  88.650  -6.013  1.00 73.04           O  
ATOM   2781  CB  ASP A 360     -53.288  86.235  -5.611  1.00 73.04           C  
ATOM   2782  CG  ASP A 360     -54.496  87.050  -6.040  1.00 73.04           C  
ATOM   2783  OD1 ASP A 360     -54.389  87.833  -7.009  1.00 73.04           O  
ATOM   2784  OD2 ASP A 360     -55.561  86.910  -5.402  1.00 73.04           O1-
ATOM   2785  N   THR A 361     -50.185  87.783  -7.086  1.00 76.90           N  
ATOM   2786  CA  THR A 361     -49.568  89.057  -6.729  1.00 76.90           C  
ATOM   2787  C   THR A 361     -48.915  89.702  -7.948  1.00 76.90           C  
ATOM   2788  O   THR A 361     -48.685  89.036  -8.960  1.00 76.90           O  
ATOM   2789  CB  THR A 361     -48.519  88.877  -5.616  1.00 76.90           C  
ATOM   2790  CG2 THR A 361     -49.151  88.304  -4.352  1.00 76.90           C  
ATOM   2791  OG1 THR A 361     -47.496  87.984  -6.073  1.00 76.90           O  
ATOM   2792  N   ARG A 362     -48.920  90.997  -7.969  1.00 87.24           N  
ATOM   2793  CA  ARG A 362     -48.054  91.849  -8.777  1.00 87.24           C  
ATOM   2794  C   ARG A 362     -46.624  91.319  -8.793  1.00 87.24           C  
ATOM   2795  O   ARG A 362     -45.932  91.414  -9.810  1.00 87.24           O  
ATOM   2796  CB  ARG A 362     -48.074  93.287  -8.253  1.00 87.24           C  
ATOM   2797  CG  ARG A 362     -49.395  94.006  -8.477  1.00 87.24           C  
ATOM   2798  CD  ARG A 362     -49.344  95.445  -7.984  1.00 87.24           C  
ATOM   2799  NE  ARG A 362     -50.635  96.111  -8.131  1.00 87.24           N  
ATOM   2800  CZ  ARG A 362     -50.879  97.375  -7.795  1.00 87.24           C  
ATOM   2801  NH1 ARG A 362     -49.920  98.137  -7.282  1.00 87.24           N1+
ATOM   2802  NH2 ARG A 362     -52.090  97.881  -7.972  1.00 87.24           N  
ATOM   2803  N   LEU A 363     -46.289  90.580  -7.691  1.00 86.52           N  
ATOM   2804  CA  LEU A 363     -44.944  90.035  -7.544  1.00 86.52           C  
ATOM   2805  C   LEU A 363     -44.729  88.857  -8.489  1.00 86.52           C  
ATOM   2806  O   LEU A 363     -43.663  88.729  -9.095  1.00 86.52           O  
ATOM   2807  CB  LEU A 363     -44.697  89.597  -6.099  1.00 86.52           C  
ATOM   2808  CG  LEU A 363     -43.296  89.075  -5.777  1.00 86.52           C  
ATOM   2809  CD1 LEU A 363     -42.259  90.171  -6.001  1.00 86.52           C  
ATOM   2810  CD2 LEU A 363     -43.234  88.557  -4.345  1.00 86.52           C  
ATOM   2811  N   ALA A 364     -45.721  87.991  -8.596  1.00 89.34           N  
ATOM   2812  CA  ALA A 364     -45.629  86.832  -9.480  1.00 89.34           C  
ATOM   2813  C   ALA A 364     -45.456  87.263 -10.934  1.00 89.34           C  
ATOM   2814  O   ALA A 364     -44.602  86.732 -11.648  1.00 89.34           O  
ATOM   2815  CB  ALA A 364     -46.866  85.951  -9.333  1.00 89.34           C  
ATOM   2816  N   ARG A 365     -46.198  88.284 -11.288  1.00 89.47           N  
ATOM   2817  CA  ARG A 365     -46.123  88.763 -12.665  1.00 89.47           C  
ATOM   2818  C   ARG A 365     -44.781  89.434 -12.940  1.00 89.47           C  
ATOM   2819  O   ARG A 365     -44.191  89.242 -14.005  1.00 89.47           O  
ATOM   2820  CB  ARG A 365     -47.265  89.738 -12.959  1.00 89.47           C  
ATOM   2821  CG  ARG A 365     -48.635  89.081 -13.023  1.00 89.47           C  
ATOM   2822  CD  ARG A 365     -49.726  90.083 -13.371  1.00 89.47           C  
ATOM   2823  NE  ARG A 365     -51.049  89.466 -13.358  1.00 89.47           N  
ATOM   2824  CZ  ARG A 365     -52.154  90.032 -13.835  1.00 89.47           C  
ATOM   2825  NH1 ARG A 365     -52.117  91.244 -14.374  1.00 89.47           N1+
ATOM   2826  NH2 ARG A 365     -53.307  89.380 -13.773  1.00 89.47           N  
ATOM   2827  N   ALA A 366     -44.334  90.207 -11.958  1.00 90.52           N  
ATOM   2828  CA  ALA A 366     -43.035  90.863 -12.083  1.00 90.52           C  
ATOM   2829  C   ALA A 366     -41.912  89.836 -12.199  1.00 90.52           C  
ATOM   2830  O   ALA A 366     -40.998  89.996 -13.013  1.00 90.52           O  
ATOM   2831  CB  ALA A 366     -42.788  91.785 -10.892  1.00 90.52           C  
ATOM   2832  N   ALA A 367     -42.044  88.749 -11.364  1.00 91.84           N  
ATOM   2833  CA  ALA A 367     -41.030  87.699 -11.391  1.00 91.84           C  
ATOM   2834  C   ALA A 367     -41.005  86.996 -12.746  1.00 91.84           C  
ATOM   2835  O   ALA A 367     -39.932  86.718 -13.289  1.00 91.84           O  
ATOM   2836  CB  ALA A 367     -41.279  86.688 -10.275  1.00 91.84           C  
ATOM   2837  N   LEU A 368     -42.166  86.737 -13.308  1.00 92.17           N  
ATOM   2838  CA  LEU A 368     -42.253  86.065 -14.600  1.00 92.17           C  
ATOM   2839  C   LEU A 368     -41.705  86.952 -15.712  1.00 92.17           C  
ATOM   2840  O   LEU A 368     -41.019  86.469 -16.616  1.00 92.17           O  
ATOM   2841  CB  LEU A 368     -43.702  85.679 -14.906  1.00 92.17           C  
ATOM   2842  CG  LEU A 368     -44.281  84.517 -14.096  1.00 92.17           C  
ATOM   2843  CD1 LEU A 368     -45.758  84.327 -14.422  1.00 92.17           C  
ATOM   2844  CD2 LEU A 368     -43.500  83.236 -14.366  1.00 92.17           C  
ATOM   2845  N   LYS A 369     -42.031  88.200 -15.594  1.00 91.31           N  
ATOM   2846  CA  LYS A 369     -41.523  89.161 -16.570  1.00 91.31           C  
ATOM   2847  C   LYS A 369     -39.999  89.230 -16.532  1.00 91.31           C  
ATOM   2848  O   LYS A 369     -39.346  89.236 -17.578  1.00 91.31           O  
ATOM   2849  CB  LYS A 369     -42.116  90.547 -16.317  1.00 91.31           C  
ATOM   2850  CG  LYS A 369     -41.791  91.566 -17.398  1.00 91.31           C  
ATOM   2851  CD  LYS A 369     -42.463  92.906 -17.124  1.00 91.31           C  
ATOM   2852  CE  LYS A 369     -42.098  93.941 -18.179  1.00 91.31           C  
ATOM   2853  NZ  LYS A 369     -42.747  95.260 -17.908  1.00 91.31           N1+
ATOM   2854  N   LEU A 370     -39.423  89.289 -15.322  1.00 90.97           N  
ATOM   2855  CA  LEU A 370     -37.975  89.312 -15.140  1.00 90.97           C  
ATOM   2856  C   LEU A 370     -37.338  88.037 -15.683  1.00 90.97           C  
ATOM   2857  O   LEU A 370     -36.288  88.089 -16.328  1.00 90.97           O  
ATOM   2858  CB  LEU A 370     -37.624  89.481 -13.659  1.00 90.97           C  
ATOM   2859  CG  LEU A 370     -37.797  90.885 -13.078  1.00 90.97           C  
ATOM   2860  CD1 LEU A 370     -37.569  90.866 -11.570  1.00 90.97           C  
ATOM   2861  CD2 LEU A 370     -36.844  91.865 -13.755  1.00 90.97           C  
ATOM   2862  N   ALA A 371     -37.994  86.936 -15.449  1.00 93.00           N  
ATOM   2863  CA  ALA A 371     -37.488  85.652 -15.926  1.00 93.00           C  
ATOM   2864  C   ALA A 371     -37.541  85.573 -17.449  1.00 93.00           C  
ATOM   2865  O   ALA A 371     -36.621  85.051 -18.083  1.00 93.00           O  
ATOM   2866  CB  ALA A 371     -38.282  84.504 -15.310  1.00 93.00           C  
ATOM   2867  N   LYS A 372     -38.563  86.117 -18.057  1.00 91.68           N  
ATOM   2868  CA  LYS A 372     -38.701  86.128 -19.510  1.00 91.68           C  
ATOM   2869  C   LYS A 372     -37.582  86.936 -20.162  1.00 91.68           C  
ATOM   2870  O   LYS A 372     -37.005  86.511 -21.165  1.00 91.68           O  
ATOM   2871  CB  LYS A 372     -40.063  86.693 -19.916  1.00 91.68           C  
ATOM   2872  CG  LYS A 372     -40.409  86.479 -21.382  1.00 91.68           C  
ATOM   2873  CD  LYS A 372     -41.832  86.925 -21.691  1.00 91.68           C  
ATOM   2874  CE  LYS A 372     -42.165  86.759 -23.168  1.00 91.68           C  
ATOM   2875  NZ  LYS A 372     -43.562  87.187 -23.473  1.00 91.68           N1+
ATOM   2876  N   GLU A 373     -37.284  88.057 -19.571  1.00 92.32           N  
ATOM   2877  CA  GLU A 373     -36.204  88.899 -20.074  1.00 92.32           C  
ATOM   2878  C   GLU A 373     -34.842  88.252 -19.836  1.00 92.32           C  
ATOM   2879  O   GLU A 373     -33.953  88.333 -20.686  1.00 92.32           O  
ATOM   2880  CB  GLU A 373     -36.249  90.282 -19.419  1.00 92.32           C  
ATOM   2881  CG  GLU A 373     -37.420  91.141 -19.875  1.00 92.32           C  
ATOM   2882  CD  GLU A 373     -37.464  92.502 -19.201  1.00 92.32           C  
ATOM   2883  OE1 GLU A 373     -38.348  93.320 -19.543  1.00 92.32           O  
ATOM   2884  OE2 GLU A 373     -36.607  92.753 -18.325  1.00 92.32           O1-
ATOM   2885  N   ALA A 374     -34.775  87.548 -18.679  1.00 89.80           N  
ATOM   2886  CA  ALA A 374     -33.521  86.903 -18.301  1.00 89.80           C  
ATOM   2887  C   ALA A 374     -33.205  85.734 -19.231  1.00 89.80           C  
ATOM   2888  O   ALA A 374     -32.041  85.495 -19.564  1.00 89.80           O  
ATOM   2889  CB  ALA A 374     -33.583  86.424 -16.853  1.00 89.80           C  
ATOM   2890  N   VAL A 375     -34.216  85.027 -19.695  1.00 89.34           N  
ATOM   2891  CA  VAL A 375     -34.013  83.865 -20.554  1.00 89.34           C  
ATOM   2892  C   VAL A 375     -33.549  84.320 -21.936  1.00 89.34           C  
ATOM   2893  O   VAL A 375     -32.878  83.570 -22.651  1.00 89.34           O  
ATOM   2894  CB  VAL A 375     -35.299  83.017 -20.677  1.00 89.34           C  
ATOM   2895  CG1 VAL A 375     -35.146  81.958 -21.766  1.00 89.34           C  
ATOM   2896  CG2 VAL A 375     -35.636  82.366 -19.336  1.00 89.34           C  
ATOM   2897  N   LYS A 376     -33.844  85.573 -22.301  1.00 88.61           N  
ATOM   2898  CA  LYS A 376     -33.465  86.122 -23.599  1.00 88.61           C  
ATOM   2899  C   LYS A 376     -32.100  86.802 -23.530  1.00 88.61           C  
ATOM   2900  O   LYS A 376     -31.484  87.076 -24.563  1.00 88.61           O  
ATOM   2901  CB  LYS A 376     -34.520  87.113 -24.092  1.00 88.61           C  
ATOM   2902  CG  LYS A 376     -35.868  86.478 -24.402  1.00 88.61           C  
ATOM   2903  CD  LYS A 376     -36.880  87.516 -24.874  1.00 88.61           C  
ATOM   2904  CE  LYS A 376     -38.244  86.891 -25.128  1.00 88.61           C  
ATOM   2905  NZ  LYS A 376     -39.252  87.913 -25.541  1.00 88.61           N1+
ATOM   2906  N   SER A 377     -31.594  86.988 -22.356  1.00 87.75           N  
ATOM   2907  CA  SER A 377     -30.325  87.685 -22.171  1.00 87.75           C  
ATOM   2908  C   SER A 377     -29.157  86.705 -22.137  1.00 87.75           C  
ATOM   2909  O   SER A 377     -29.269  85.617 -21.570  1.00 87.75           O  
ATOM   2910  CB  SER A 377     -30.347  88.508 -20.883  1.00 87.75           C  
ATOM   2911  OG  SER A 377     -29.084  89.105 -20.645  1.00 87.75           O  
ATOM   2912  N   THR A 378     -28.082  87.031 -22.836  1.00 87.83           N  
ATOM   2913  CA  THR A 378     -26.858  86.240 -22.808  1.00 87.83           C  
ATOM   2914  C   THR A 378     -25.835  86.857 -21.857  1.00 87.83           C  
ATOM   2915  O   THR A 378     -24.763  86.292 -21.639  1.00 87.83           O  
ATOM   2916  CB  THR A 378     -26.243  86.111 -24.214  1.00 87.83           C  
ATOM   2917  CG2 THR A 378     -27.157  85.321 -25.144  1.00 87.83           C  
ATOM   2918  OG1 THR A 378     -26.039  87.420 -24.761  1.00 87.83           O  
ATOM   2919  N   ASP A 379     -26.229  87.934 -21.197  1.00 92.40           N  
ATOM   2920  CA  ASP A 379     -25.349  88.631 -20.265  1.00 92.40           C  
ATOM   2921  C   ASP A 379     -25.311  87.926 -18.912  1.00 92.40           C  
ATOM   2922  O   ASP A 379     -26.260  88.022 -18.129  1.00 92.40           O  
ATOM   2923  CB  ASP A 379     -25.795  90.085 -20.089  1.00 92.40           C  
ATOM   2924  CG  ASP A 379     -24.828  90.906 -19.255  1.00 92.40           C  
ATOM   2925  OD1 ASP A 379     -23.953  90.319 -18.582  1.00 92.40           O  
ATOM   2926  OD2 ASP A 379     -24.943  92.151 -19.268  1.00 92.40           O1-
ATOM   2927  N   GLN A 380     -24.206  87.309 -18.570  1.00 89.31           N  
ATOM   2928  CA  GLN A 380     -24.056  86.496 -17.368  1.00 89.31           C  
ATOM   2929  C   GLN A 380     -24.140  87.354 -16.109  1.00 89.31           C  
ATOM   2930  O   GLN A 380     -24.662  86.911 -15.084  1.00 89.31           O  
ATOM   2931  CB  GLN A 380     -22.731  85.734 -17.397  1.00 89.31           C  
ATOM   2932  CG  GLN A 380     -22.702  84.587 -18.398  1.00 89.31           C  
ATOM   2933  CD  GLN A 380     -23.712  83.502 -18.077  1.00 89.31           C  
ATOM   2934  NE2 GLN A 380     -24.299  82.912 -19.113  1.00 89.31           N  
ATOM   2935  OE1 GLN A 380     -23.964  83.196 -16.907  1.00 89.31           O  
ATOM   2936  N   GLU A 381     -23.595  88.552 -16.131  1.00 89.94           N  
ATOM   2937  CA  GLU A 381     -23.633  89.445 -14.977  1.00 89.94           C  
ATOM   2938  C   GLU A 381     -25.061  89.874 -14.656  1.00 89.94           C  
ATOM   2939  O   GLU A 381     -25.453  89.922 -13.489  1.00 89.94           O  
ATOM   2940  CB  GLU A 381     -22.757  90.677 -15.223  1.00 89.94           C  
ATOM   2941  CG  GLU A 381     -21.270  90.426 -15.023  1.00 89.94           C  
ATOM   2942  CD  GLU A 381     -20.427  91.686 -15.137  1.00 89.94           C  
ATOM   2943  OE1 GLU A 381     -19.199  91.618 -14.904  1.00 89.94           O  
ATOM   2944  OE2 GLU A 381     -20.999  92.750 -15.462  1.00 89.94           O1-
ATOM   2945  N   GLU A 382     -25.869  90.146 -15.704  1.00 89.39           N  
ATOM   2946  CA  GLU A 382     -27.278  90.484 -15.532  1.00 89.39           C  
ATOM   2947  C   GLU A 382     -28.061  89.307 -14.956  1.00 89.39           C  
ATOM   2948  O   GLU A 382     -28.897  89.485 -14.067  1.00 89.39           O  
ATOM   2949  CB  GLU A 382     -27.894  90.921 -16.863  1.00 89.39           C  
ATOM   2950  CG  GLU A 382     -29.306  91.473 -16.737  1.00 89.39           C  
ATOM   2951  CD  GLU A 382     -29.874  91.976 -18.054  1.00 89.39           C  
ATOM   2952  OE1 GLU A 382     -31.048  92.413 -18.082  1.00 89.39           O  
ATOM   2953  OE2 GLU A 382     -29.141  91.933 -19.067  1.00 89.39           O1-
ATOM   2954  N   LEU A 383     -27.792  88.112 -15.381  1.00 87.88           N  
ATOM   2955  CA  LEU A 383     -28.460  86.900 -14.918  1.00 87.88           C  
ATOM   2956  C   LEU A 383     -28.166  86.646 -13.444  1.00 87.88           C  
ATOM   2957  O   LEU A 383     -29.062  86.275 -12.682  1.00 87.88           O  
ATOM   2958  CB  LEU A 383     -28.021  85.694 -15.754  1.00 87.88           C  
ATOM   2959  CG  LEU A 383     -28.548  85.637 -17.189  1.00 87.88           C  
ATOM   2960  CD1 LEU A 383     -27.893  84.487 -17.947  1.00 87.88           C  
ATOM   2961  CD2 LEU A 383     -30.066  85.493 -17.196  1.00 87.88           C  
ATOM   2962  N   LYS A 384     -26.925  86.921 -13.079  1.00 88.96           N  
ATOM   2963  CA  LYS A 384     -26.526  86.729 -11.687  1.00 88.96           C  
ATOM   2964  C   LYS A 384     -27.246  87.712 -10.768  1.00 88.96           C  
ATOM   2965  O   LYS A 384     -27.653  87.350  -9.663  1.00 88.96           O  
ATOM   2966  CB  LYS A 384     -25.011  86.883 -11.537  1.00 88.96           C  
ATOM   2967  CG  LYS A 384     -24.210  85.722 -12.104  1.00 88.96           C  
ATOM   2968  CD  LYS A 384     -22.715  85.914 -11.886  1.00 88.96           C  
ATOM   2969  CE  LYS A 384     -21.908  84.787 -12.515  1.00 88.96           C  
ATOM   2970  NZ  LYS A 384     -20.439  85.009 -12.369  1.00 88.96           N1+
ATOM   2971  N   LYS A 385     -27.456  88.908 -11.326  1.00 88.26           N  
ATOM   2972  CA  LYS A 385     -28.154  89.922 -10.540  1.00 88.26           C  
ATOM   2973  C   LYS A 385     -29.630  89.569 -10.374  1.00 88.26           C  
ATOM   2974  O   LYS A 385     -30.180  89.683  -9.277  1.00 88.26           O  
ATOM   2975  CB  LYS A 385     -28.014  91.298 -11.195  1.00 88.26           C  
ATOM   2976  CG  LYS A 385     -26.626  91.907 -11.065  1.00 88.26           C  
ATOM   2977  CD  LYS A 385     -26.566  93.297 -11.684  1.00 88.26           C  
ATOM   2978  CE  LYS A 385     -25.156  93.870 -11.638  1.00 88.26           C  
ATOM   2979  NZ  LYS A 385     -25.081  95.211 -12.292  1.00 88.26           N1+
ATOM   2980  N   VAL A 386     -30.173  89.204 -11.474  1.00 91.39           N  
ATOM   2981  CA  VAL A 386     -31.585  88.836 -11.437  1.00 91.39           C  
ATOM   2982  C   VAL A 386     -31.776  87.608 -10.550  1.00 91.39           C  
ATOM   2983  O   VAL A 386     -32.721  87.548  -9.759  1.00 91.39           O  
ATOM   2984  CB  VAL A 386     -32.137  88.560 -12.855  1.00 91.39           C  
ATOM   2985  CG1 VAL A 386     -33.568  88.033 -12.782  1.00 91.39           C  
ATOM   2986  CG2 VAL A 386     -32.073  89.827 -13.707  1.00 91.39           C  
ATOM   2987  N   LYS A 387     -30.930  86.640 -10.674  1.00 90.73           N  
ATOM   2988  CA  LYS A 387     -30.969  85.451  -9.828  1.00 90.73           C  
ATOM   2989  C   LYS A 387     -30.930  85.826  -8.350  1.00 90.73           C  
ATOM   2990  O   LYS A 387     -31.708  85.302  -7.551  1.00 90.73           O  
ATOM   2991  CB  LYS A 387     -29.806  84.515 -10.164  1.00 90.73           C  
ATOM   2992  CG  LYS A 387     -29.767  83.251  -9.319  1.00 90.73           C  
ATOM   2993  CD  LYS A 387     -28.535  82.409  -9.630  1.00 90.73           C  
ATOM   2994  CE  LYS A 387     -28.368  81.270  -8.633  1.00 90.73           C  
ATOM   2995  NZ  LYS A 387     -27.107  80.506  -8.871  1.00 90.73           N1+
ATOM   2996  N   ALA A 388     -29.995  86.722  -7.995  1.00 88.80           N  
ATOM   2997  CA  ALA A 388     -29.847  87.164  -6.610  1.00 88.80           C  
ATOM   2998  C   ALA A 388     -31.126  87.825  -6.106  1.00 88.80           C  
ATOM   2999  O   ALA A 388     -31.563  87.572  -4.981  1.00 88.80           O  
ATOM   3000  CB  ALA A 388     -28.668  88.124  -6.480  1.00 88.80           C  
ATOM   3001  N   ILE A 389     -31.763  88.584  -6.982  1.00 89.39           N  
ATOM   3002  CA  ILE A 389     -32.987  89.287  -6.613  1.00 89.39           C  
ATOM   3003  C   ILE A 389     -34.113  88.280  -6.387  1.00 89.39           C  
ATOM   3004  O   ILE A 389     -34.821  88.346  -5.380  1.00 89.39           O  
ATOM   3005  CB  ILE A 389     -33.397  90.314  -7.691  1.00 89.39           C  
ATOM   3006  CG1 ILE A 389     -32.366  91.447  -7.768  1.00 89.39           C  
ATOM   3007  CG2 ILE A 389     -34.797  90.867  -7.407  1.00 89.39           C  
ATOM   3008  CD1 ILE A 389     -32.567  92.388  -8.948  1.00 89.39           C  
ATOM   3009  N   LEU A 390     -34.229  87.341  -7.279  1.00 91.59           N  
ATOM   3010  CA  LEU A 390     -35.304  86.360  -7.183  1.00 91.59           C  
ATOM   3011  C   LEU A 390     -35.074  85.413  -6.009  1.00 91.59           C  
ATOM   3012  O   LEU A 390     -36.027  84.985  -5.355  1.00 91.59           O  
ATOM   3013  CB  LEU A 390     -35.418  85.559  -8.483  1.00 91.59           C  
ATOM   3014  CG  LEU A 390     -35.970  86.311  -9.695  1.00 91.59           C  
ATOM   3015  CD1 LEU A 390     -35.920  85.426 -10.936  1.00 91.59           C  
ATOM   3016  CD2 LEU A 390     -37.395  86.784  -9.427  1.00 91.59           C  
ATOM   3017  N   ARG A 391     -33.846  85.121  -5.748  1.00 91.12           N  
ATOM   3018  CA  ARG A 391     -33.519  84.278  -4.602  1.00 91.12           C  
ATOM   3019  C   ARG A 391     -33.956  84.936  -3.298  1.00 91.12           C  
ATOM   3020  O   ARG A 391     -34.569  84.290  -2.445  1.00 91.12           O  
ATOM   3021  CB  ARG A 391     -32.020  83.980  -4.563  1.00 91.12           C  
ATOM   3022  CG  ARG A 391     -31.611  83.017  -3.458  1.00 91.12           C  
ATOM   3023  CD  ARG A 391     -30.128  82.683  -3.521  1.00 91.12           C  
ATOM   3024  NE  ARG A 391     -29.736  81.765  -2.455  1.00 91.12           N  
ATOM   3025  CZ  ARG A 391     -28.544  81.185  -2.355  1.00 91.12           C  
ATOM   3026  NH1 ARG A 391     -27.598  81.417  -3.258  1.00 91.12           N1+
ATOM   3027  NH2 ARG A 391     -28.294  80.366  -1.344  1.00 91.12           N  
ATOM   3028  N   VAL A 392     -33.603  86.195  -3.243  1.00 88.49           N  
ATOM   3029  CA  VAL A 392     -33.959  86.935  -2.036  1.00 88.49           C  
ATOM   3030  C   VAL A 392     -35.478  87.041  -1.924  1.00 88.49           C  
ATOM   3031  O   VAL A 392     -36.042  86.829  -0.848  1.00 88.49           O  
ATOM   3032  CB  VAL A 392     -33.325  88.345  -2.029  1.00 88.49           C  
ATOM   3033  CG1 VAL A 392     -33.866  89.173  -0.864  1.00 88.49           C  
ATOM   3034  CG2 VAL A 392     -31.803  88.244  -1.955  1.00 88.49           C  
ATOM   3035  N   ALA A 393     -36.115  87.296  -3.031  1.00 87.79           N  
ATOM   3036  CA  ALA A 393     -37.571  87.418  -3.034  1.00 87.79           C  
ATOM   3037  C   ALA A 393     -38.231  86.113  -2.598  1.00 87.79           C  
ATOM   3038  O   ALA A 393     -39.173  86.122  -1.802  1.00 87.79           O  
ATOM   3039  CB  ALA A 393     -38.068  87.825  -4.420  1.00 87.79           C  
ATOM   3040  N   SER A 394     -37.793  85.015  -3.125  1.00 90.70           N  
ATOM   3041  CA  SER A 394     -38.357  83.716  -2.774  1.00 90.70           C  
ATOM   3042  C   SER A 394     -38.154  83.406  -1.295  1.00 90.70           C  
ATOM   3043  O   SER A 394     -39.061  82.902  -0.630  1.00 90.70           O  
ATOM   3044  CB  SER A 394     -37.727  82.612  -3.625  1.00 90.70           C  
ATOM   3045  OG  SER A 394     -36.366  82.424  -3.278  1.00 90.70           O  
ATOM   3046  N   GLU A 395     -36.983  83.660  -0.804  1.00 89.82           N  
ATOM   3047  CA  GLU A 395     -36.686  83.429   0.606  1.00 89.82           C  
ATOM   3048  C   GLU A 395     -37.568  84.291   1.505  1.00 89.82           C  
ATOM   3049  O   GLU A 395     -38.033  83.834   2.551  1.00 89.82           O  
ATOM   3050  CB  GLU A 395     -35.209  83.707   0.897  1.00 89.82           C  
ATOM   3051  CG  GLU A 395     -34.762  83.266   2.283  1.00 89.82           C  
ATOM   3052  CD  GLU A 395     -33.263  83.405   2.502  1.00 89.82           C  
ATOM   3053  OE1 GLU A 395     -32.779  83.082   3.611  1.00 89.82           O  
ATOM   3054  OE2 GLU A 395     -32.567  83.841   1.558  1.00 89.82           O1-
ATOM   3055  N   VAL A 396     -37.840  85.549   1.113  1.00 88.11           N  
ATOM   3056  CA  VAL A 396     -38.700  86.440   1.884  1.00 88.11           C  
ATOM   3057  C   VAL A 396     -40.114  85.866   1.950  1.00 88.11           C  
ATOM   3058  O   VAL A 396     -40.728  85.832   3.018  1.00 88.11           O  
ATOM   3059  CB  VAL A 396     -38.729  87.863   1.283  1.00 88.11           C  
ATOM   3060  CG1 VAL A 396     -39.833  88.700   1.927  1.00 88.11           C  
ATOM   3061  CG2 VAL A 396     -37.372  88.541   1.452  1.00 88.11           C  
ATOM   3062  N   LEU A 397     -40.579  85.380   0.797  1.00 88.58           N  
ATOM   3063  CA  LEU A 397     -41.927  84.825   0.752  1.00 88.58           C  
ATOM   3064  C   LEU A 397     -42.032  83.581   1.628  1.00 88.58           C  
ATOM   3065  O   LEU A 397     -43.040  83.380   2.310  1.00 88.58           O  
ATOM   3066  CB  LEU A 397     -42.319  84.485  -0.688  1.00 88.58           C  
ATOM   3067  CG  LEU A 397     -42.664  85.667  -1.595  1.00 88.58           C  
ATOM   3068  CD1 LEU A 397     -42.857  85.196  -3.032  1.00 88.58           C  
ATOM   3069  CD2 LEU A 397     -43.912  86.383  -1.089  1.00 88.58           C  
ATOM   3070  N   LYS A 398     -41.002  82.730   1.612  1.00 87.88           N  
ATOM   3071  CA  LYS A 398     -40.985  81.528   2.440  1.00 87.88           C  
ATOM   3072  C   LYS A 398     -41.000  81.882   3.924  1.00 87.88           C  
ATOM   3073  O   LYS A 398     -41.729  81.268   4.707  1.00 87.88           O  
ATOM   3074  CB  LYS A 398     -39.759  80.672   2.118  1.00 87.88           C  
ATOM   3075  CG  LYS A 398     -39.851  79.931   0.792  1.00 87.88           C  
ATOM   3076  CD  LYS A 398     -38.605  79.094   0.532  1.00 87.88           C  
ATOM   3077  CE  LYS A 398     -38.648  78.439  -0.842  1.00 87.88           C  
ATOM   3078  NZ  LYS A 398     -37.403  77.664  -1.125  1.00 87.88           N1+
ATOM   3079  N   LEU A 399     -40.292  82.891   4.255  1.00 88.82           N  
ATOM   3080  CA  LEU A 399     -40.230  83.327   5.646  1.00 88.82           C  
ATOM   3081  C   LEU A 399     -41.540  83.981   6.070  1.00 88.82           C  
ATOM   3082  O   LEU A 399     -41.981  83.814   7.209  1.00 88.82           O  
ATOM   3083  CB  LEU A 399     -39.069  84.305   5.849  1.00 88.82           C  
ATOM   3084  CG  LEU A 399     -37.662  83.706   5.799  1.00 88.82           C  
ATOM   3085  CD1 LEU A 399     -36.613  84.814   5.841  1.00 88.82           C  
ATOM   3086  CD2 LEU A 399     -37.456  82.724   6.946  1.00 88.82           C  
ATOM   3087  N   GLU A 400     -42.169  84.714   5.148  1.00 86.87           N  
ATOM   3088  CA  GLU A 400     -43.464  85.316   5.451  1.00 86.87           C  
ATOM   3089  C   GLU A 400     -44.521  84.249   5.713  1.00 86.87           C  
ATOM   3090  O   GLU A 400     -45.354  84.399   6.609  1.00 86.87           O  
ATOM   3091  CB  GLU A 400     -43.912  86.231   4.307  1.00 86.87           C  
ATOM   3092  CG  GLU A 400     -43.158  87.551   4.244  1.00 86.87           C  
ATOM   3093  CD  GLU A 400     -43.678  88.487   3.165  1.00 86.87           C  
ATOM   3094  OE1 GLU A 400     -43.272  89.672   3.142  1.00 86.87           O  
ATOM   3095  OE2 GLU A 400     -44.499  88.033   2.337  1.00 86.87           O1-
ATOM   3096  N   GLU A 401     -44.482  83.189   4.953  1.00 86.53           N  
ATOM   3097  CA  GLU A 401     -45.420  82.086   5.143  1.00 86.53           C  
ATOM   3098  C   GLU A 401     -45.199  81.400   6.488  1.00 86.53           C  
ATOM   3099  O   GLU A 401     -46.160  81.061   7.183  1.00 86.53           O  
ATOM   3100  CB  GLU A 401     -45.293  81.068   4.007  1.00 86.53           C  
ATOM   3101  CG  GLU A 401     -46.406  80.031   3.982  1.00 86.53           C  
ATOM   3102  CD  GLU A 401     -46.410  79.185   2.719  1.00 86.53           C  
ATOM   3103  OE1 GLU A 401     -47.327  78.350   2.550  1.00 86.53           O  
ATOM   3104  OE2 GLU A 401     -45.488  79.359   1.891  1.00 86.53           O1-
ATOM   3105  N   GLU A 402     -43.936  81.205   6.775  1.00 88.24           N  
ATOM   3106  CA  GLU A 402     -43.600  80.627   8.072  1.00 88.24           C  
ATOM   3107  C   GLU A 402     -44.079  81.519   9.214  1.00 88.24           C  
ATOM   3108  O   GLU A 402     -44.584  81.025  10.225  1.00 88.24           O  
ATOM   3109  CB  GLU A 402     -42.091  80.395   8.183  1.00 88.24           C  
ATOM   3110  CG  GLU A 402     -41.679  79.603   9.415  1.00 88.24           C  
ATOM   3111  CD  GLU A 402     -40.189  79.302   9.464  1.00 88.24           C  
ATOM   3112  OE1 GLU A 402     -39.706  78.795  10.503  1.00 88.24           O  
ATOM   3113  OE2 GLU A 402     -39.499  79.576   8.457  1.00 88.24           O1-
ATOM   3114  N   ALA A 403     -43.965  82.823   9.087  1.00 85.62           N  
ATOM   3115  CA  ALA A 403     -44.424  83.788  10.084  1.00 85.62           C  
ATOM   3116  C   ALA A 403     -45.940  83.734  10.243  1.00 85.62           C  
ATOM   3117  O   ALA A 403     -46.456  83.791  11.362  1.00 85.62           O  
ATOM   3118  CB  ALA A 403     -43.982  85.198   9.702  1.00 85.62           C  
ATOM   3119  N   LYS A 404     -46.608  83.571   9.127  1.00 85.48           N  
ATOM   3120  CA  LYS A 404     -48.063  83.469   9.162  1.00 85.48           C  
ATOM   3121  C   LYS A 404     -48.510  82.218   9.915  1.00 85.48           C  
ATOM   3122  O   LYS A 404     -49.439  82.272  10.724  1.00 85.48           O  
ATOM   3123  CB  LYS A 404     -48.635  83.458   7.744  1.00 85.48           C  
ATOM   3124  CG  LYS A 404     -50.149  83.601   7.685  1.00 85.48           C  
ATOM   3125  CD  LYS A 404     -50.648  83.666   6.247  1.00 85.48           C  
ATOM   3126  CE  LYS A 404     -52.168  83.750   6.187  1.00 85.48           C  
ATOM   3127  NZ  LYS A 404     -52.666  83.771   4.778  1.00 85.48           N1+
ATOM   3128  N   LYS A 405     -47.882  81.053   9.670  1.00 86.63           N  
ATOM   3129  CA  LYS A 405     -48.200  79.799  10.348  1.00 86.63           C  
ATOM   3130  C   LYS A 405     -47.933  79.901  11.848  1.00 86.63           C  
ATOM   3131  O   LYS A 405     -48.714  79.400  12.658  1.00 86.63           O  
ATOM   3132  CB  LYS A 405     -47.392  78.646   9.750  1.00 86.63           C  
ATOM   3133  CG  LYS A 405     -47.868  78.207   8.373  1.00 86.63           C  
ATOM   3134  CD  LYS A 405     -47.064  77.022   7.855  1.00 86.63           C  
ATOM   3135  CE  LYS A 405     -47.508  76.611   6.458  1.00 86.63           C  
ATOM   3136  NZ  LYS A 405     -46.699  75.472   5.931  1.00 86.63           N1+
ATOM   3137  N   SER A 406     -46.927  80.577  12.107  1.00 86.71           N  
ATOM   3138  CA  SER A 406     -46.596  80.779  13.514  1.00 86.71           C  
ATOM   3139  C   SER A 406     -47.621  81.676  14.200  1.00 86.71           C  
ATOM   3140  O   SER A 406     -47.996  81.433  15.348  1.00 86.71           O  
ATOM   3141  CB  SER A 406     -45.199  81.386  13.654  1.00 86.71           C  
ATOM   3142  OG  SER A 406     -44.209  80.483  13.193  1.00 86.71           O  
ATOM   3143  N   GLN A 407     -48.080  82.667  13.526  1.00 85.73           N  
ATOM   3144  CA  GLN A 407     -49.126  83.538  14.053  1.00 85.73           C  
ATOM   3145  C   GLN A 407     -50.421  82.765  14.283  1.00 85.73           C  
ATOM   3146  O   GLN A 407     -51.103  82.971  15.289  1.00 85.73           O  
ATOM   3147  CB  GLN A 407     -49.377  84.711  13.105  1.00 85.73           C  
ATOM   3148  CG  GLN A 407     -50.311  85.772  13.673  1.00 85.73           C  
ATOM   3149  CD  GLN A 407     -50.427  86.991  12.778  1.00 85.73           C  
ATOM   3150  NE2 GLN A 407     -51.209  87.973  13.212  1.00 85.73           N  
ATOM   3151  OE1 GLN A 407     -49.815  87.052  11.706  1.00 85.73           O  
ATOM   3152  N   GLU A 408     -50.697  81.865  13.334  1.00 89.19           N  
ATOM   3153  CA  GLU A 408     -51.892  81.037  13.476  1.00 89.19           C  
ATOM   3154  C   GLU A 408     -51.778  80.105  14.679  1.00 89.19           C  
ATOM   3155  O   GLU A 408     -52.757  79.886  15.396  1.00 89.19           O  
ATOM   3156  CB  GLU A 408     -52.136  80.224  12.201  1.00 89.19           C  
ATOM   3157  CG  GLU A 408     -52.617  81.058  11.023  1.00 89.19           C  
ATOM   3158  CD  GLU A 408     -52.719  80.266   9.729  1.00 89.19           C  
ATOM   3159  OE1 GLU A 408     -53.187  80.824   8.711  1.00 89.19           O  
ATOM   3160  OE2 GLU A 408     -52.327  79.078   9.734  1.00 89.19           O1-
ATOM   3161  N   GLU A 409     -50.630  79.576  14.902  1.00 88.51           N  
ATOM   3162  CA  GLU A 409     -50.365  78.710  16.048  1.00 88.51           C  
ATOM   3163  C   GLU A 409     -50.534  79.467  17.362  1.00 88.51           C  
ATOM   3164  O   GLU A 409     -51.083  78.931  18.327  1.00 88.51           O  
ATOM   3165  CB  GLU A 409     -48.958  78.116  15.960  1.00 88.51           C  
ATOM   3166  CG  GLU A 409     -48.681  77.032  16.992  1.00 88.51           C  
ATOM   3167  CD  GLU A 409     -47.330  76.360  16.808  1.00 88.51           C  
ATOM   3168  OE1 GLU A 409     -46.979  75.474  17.620  1.00 88.51           O  
ATOM   3169  OE2 GLU A 409     -46.616  76.726  15.848  1.00 88.51           O1-
ATOM   3170  N   VAL A 410     -50.106  80.690  17.400  1.00 84.95           N  
ATOM   3171  CA  VAL A 410     -50.218  81.532  18.588  1.00 84.95           C  
ATOM   3172  C   VAL A 410     -51.689  81.813  18.885  1.00 84.95           C  
ATOM   3173  O   VAL A 410     -52.117  81.761  20.040  1.00 84.95           O  
ATOM   3174  CB  VAL A 410     -49.444  82.858  18.420  1.00 84.95           C  
ATOM   3175  CG1 VAL A 410     -49.789  83.831  19.545  1.00 84.95           C  
ATOM   3176  CG2 VAL A 410     -47.940  82.596  18.378  1.00 84.95           C  
ATOM   3177  N   GLU A 411     -52.412  82.018  17.842  1.00 87.59           N  
ATOM   3178  CA  GLU A 411     -53.837  82.280  18.022  1.00 87.59           C  
ATOM   3179  C   GLU A 411     -54.559  81.054  18.571  1.00 87.59           C  
ATOM   3180  O   GLU A 411     -55.438  81.176  19.427  1.00 87.59           O  
ATOM   3181  CB  GLU A 411     -54.474  82.716  16.699  1.00 87.59           C  
ATOM   3182  CG  GLU A 411     -54.145  84.148  16.301  1.00 87.59           C  
ATOM   3183  CD  GLU A 411     -54.806  84.575  15.000  1.00 87.59           C  
ATOM   3184  OE1 GLU A 411     -54.739  85.776  14.650  1.00 87.59           O  
ATOM   3185  OE2 GLU A 411     -55.398  83.703  14.326  1.00 87.59           O1-
ATOM   3186  N   ARG A 412     -54.194  79.887  18.080  1.00 88.96           N  
ATOM   3187  CA  ARG A 412     -54.753  78.634  18.578  1.00 88.96           C  
ATOM   3188  C   ARG A 412     -54.405  78.424  20.048  1.00 88.96           C  
ATOM   3189  O   ARG A 412     -55.258  78.017  20.841  1.00 88.96           O  
ATOM   3190  CB  ARG A 412     -54.249  77.452  17.747  1.00 88.96           C  
ATOM   3191  CG  ARG A 412     -54.927  76.132  18.076  1.00 88.96           C  
ATOM   3192  CD  ARG A 412     -54.359  74.984  17.254  1.00 88.96           C  
ATOM   3193  NE  ARG A 412     -54.785  73.687  17.772  1.00 88.96           N  
ATOM   3194  CZ  ARG A 412     -54.340  72.513  17.334  1.00 88.96           C  
ATOM   3195  NH1 ARG A 412     -53.441  72.450  16.357  1.00 88.96           N1+
ATOM   3196  NH2 ARG A 412     -54.795  71.393  17.876  1.00 88.96           N  
ATOM   3197  N   LEU A 413     -53.196  78.714  20.382  1.00 86.35           N  
ATOM   3198  CA  LEU A 413     -52.728  78.546  21.754  1.00 86.35           C  
ATOM   3199  C   LEU A 413     -53.419  79.534  22.688  1.00 86.35           C  
ATOM   3200  O   LEU A 413     -53.726  79.200  23.835  1.00 86.35           O  
ATOM   3201  CB  LEU A 413     -51.210  78.730  21.830  1.00 86.35           C  
ATOM   3202  CG  LEU A 413     -50.360  77.556  21.342  1.00 86.35           C  
ATOM   3203  CD1 LEU A 413     -48.894  77.965  21.249  1.00 86.35           C  
ATOM   3204  CD2 LEU A 413     -50.527  76.354  22.265  1.00 86.35           C  
ATOM   3205  N   LYS A 414     -53.698  80.771  22.196  1.00 84.67           N  
ATOM   3206  CA  LYS A 414     -54.442  81.764  22.965  1.00 84.67           C  
ATOM   3207  C   LYS A 414     -55.827  81.245  23.341  1.00 84.67           C  
ATOM   3208  O   LYS A 414     -56.280  81.433  24.472  1.00 84.67           O  
ATOM   3209  CB  LYS A 414     -54.567  83.069  22.177  1.00 84.67           C  
ATOM   3210  CG  LYS A 414     -55.082  84.242  22.999  1.00 84.67           C  
ATOM   3211  CD  LYS A 414     -55.128  85.524  22.177  1.00 84.67           C  
ATOM   3212  CE  LYS A 414     -55.742  86.672  22.965  1.00 84.67           C  
ATOM   3213  NZ  LYS A 414     -55.851  87.914  22.142  1.00 84.67           N1+
ATOM   3214  N   GLN A 415     -56.445  80.502  22.346  1.00 87.31           N  
ATOM   3215  CA  GLN A 415     -57.775  79.947  22.576  1.00 87.31           C  
ATOM   3216  C   GLN A 415     -57.731  78.820  23.603  1.00 87.31           C  
ATOM   3217  O   GLN A 415     -58.611  78.721  24.461  1.00 87.31           O  
ATOM   3218  CB  GLN A 415     -58.378  79.439  21.265  1.00 87.31           C  
ATOM   3219  CG  GLN A 415     -58.783  80.549  20.304  1.00 87.31           C  
ATOM   3220  CD  GLN A 415     -59.406  80.020  19.026  1.00 87.31           C  
ATOM   3221  NE2 GLN A 415     -59.874  80.927  18.175  1.00 87.31           N  
ATOM   3222  OE1 GLN A 415     -59.466  78.806  18.805  1.00 87.31           O  
ATOM   3223  N   GLU A 416     -56.696  77.981  23.498  1.00 84.56           N  
ATOM   3224  CA  GLU A 416     -56.521  76.873  24.432  1.00 84.56           C  
ATOM   3225  C   GLU A 416     -56.296  77.379  25.854  1.00 84.56           C  
ATOM   3226  O   GLU A 416     -56.797  76.791  26.814  1.00 84.56           O  
ATOM   3227  CB  GLU A 416     -55.353  75.984  23.999  1.00 84.56           C  
ATOM   3228  CG  GLU A 416     -55.634  75.165  22.748  1.00 84.56           C  
ATOM   3229  CD  GLU A 416     -54.501  74.220  22.381  1.00 84.56           C  
ATOM   3230  OE1 GLU A 416     -54.630  73.476  21.382  1.00 84.56           O  
ATOM   3231  OE2 GLU A 416     -53.475  74.223  23.099  1.00 84.56           O1-
ATOM   3232  N   VAL A 417     -55.597  78.467  25.889  1.00 81.58           N  
ATOM   3233  CA  VAL A 417     -55.294  79.058  27.189  1.00 81.58           C  
ATOM   3234  C   VAL A 417     -56.568  79.632  27.806  1.00 81.58           C  
ATOM   3235  O   VAL A 417     -56.818  79.460  29.001  1.00 81.58           O  
ATOM   3236  CB  VAL A 417     -54.216  80.159  27.074  1.00 81.58           C  
ATOM   3237  CG1 VAL A 417     -54.096  80.936  28.384  1.00 81.58           C  
ATOM   3238  CG2 VAL A 417     -52.870  79.548  26.687  1.00 81.58           C  
ATOM   3239  N   GLU A 418     -57.340  80.274  26.990  1.00 82.91           N  
ATOM   3240  CA  GLU A 418     -58.590  80.859  27.467  1.00 82.91           C  
ATOM   3241  C   GLU A 418     -59.549  79.782  27.966  1.00 82.91           C  
ATOM   3242  O   GLU A 418     -60.218  79.963  28.985  1.00 82.91           O  
ATOM   3243  CB  GLU A 418     -59.255  81.682  26.361  1.00 82.91           C  
ATOM   3244  CG  GLU A 418     -58.593  83.031  26.116  1.00 82.91           C  
ATOM   3245  CD  GLU A 418     -59.247  83.826  24.997  1.00 82.91           C  
ATOM   3246  OE1 GLU A 418     -58.835  84.983  24.753  1.00 82.91           O  
ATOM   3247  OE2 GLU A 418     -60.180  83.288  24.360  1.00 82.91           O1-
ATOM   3248  N   LYS A 419     -59.593  78.643  27.245  1.00 82.71           N  
ATOM   3249  CA  LYS A 419     -60.447  77.525  27.635  1.00 82.71           C  
ATOM   3250  C   LYS A 419     -59.969  76.898  28.942  1.00 82.71           C  
ATOM   3251  O   LYS A 419     -60.779  76.554  29.805  1.00 82.71           O  
ATOM   3252  CB  LYS A 419     -60.486  76.469  26.530  1.00 82.71           C  
ATOM   3253  CG  LYS A 419     -61.325  76.865  25.324  1.00 82.71           C  
ATOM   3254  CD  LYS A 419     -61.391  75.744  24.295  1.00 82.71           C  
ATOM   3255  CE  LYS A 419     -62.163  76.167  23.053  1.00 82.71           C  
ATOM   3256  NZ  LYS A 419     -62.197  75.084  22.026  1.00 82.71           N1+
ATOM   3257  N   ALA A 420     -58.712  76.739  28.973  1.00 78.06           N  
ATOM   3258  CA  ALA A 420     -58.133  76.130  30.167  1.00 78.06           C  
ATOM   3259  C   ALA A 420     -58.308  77.035  31.384  1.00 78.06           C  
ATOM   3260  O   ALA A 420     -58.508  76.552  32.500  1.00 78.06           O  
ATOM   3261  CB  ALA A 420     -56.654  75.824  29.944  1.00 78.06           C  
ATOM   3262  N   SER A 421     -58.209  78.314  31.246  1.00 77.03           N  
ATOM   3263  CA  SER A 421     -58.396  79.277  32.327  1.00 77.03           C  
ATOM   3264  C   SER A 421     -59.810  79.205  32.893  1.00 77.03           C  
ATOM   3265  O   SER A 421     -60.004  79.314  34.106  1.00 77.03           O  
ATOM   3266  CB  SER A 421     -58.105  80.696  31.837  1.00 77.03           C  
ATOM   3267  OG  SER A 421     -58.307  81.638  32.877  1.00 77.03           O  
ATOM   3268  N   LYS A 422     -60.807  78.822  32.070  1.00 77.81           N  
ATOM   3269  CA  LYS A 422     -62.196  78.694  32.502  1.00 77.81           C  
ATOM   3270  C   LYS A 422     -62.409  77.407  33.295  1.00 77.81           C  
ATOM   3271  O   LYS A 422     -63.226  77.368  34.217  1.00 77.81           O  
ATOM   3272  CB  LYS A 422     -63.139  78.730  31.299  1.00 77.81           C  
ATOM   3273  CG  LYS A 422     -63.319  80.116  30.695  1.00 77.81           C  
ATOM   3274  CD  LYS A 422     -64.324  80.099  29.551  1.00 77.81           C  
ATOM   3275  CE  LYS A 422     -64.474  81.476  28.918  1.00 77.81           C  
ATOM   3276  NZ  LYS A 422     -65.424  81.456  27.766  1.00 77.81           N1+
ATOM   3277  N   ALA A 423     -61.549  76.402  33.119  1.00 76.65           N  
ATOM   3278  CA  ALA A 423     -61.703  75.079  33.719  1.00 76.65           C  
ATOM   3279  C   ALA A 423     -60.869  74.952  34.991  1.00 76.65           C  
ATOM   3280  O   ALA A 423     -61.126  74.079  35.824  1.00 76.65           O  
ATOM   3281  CB  ALA A 423     -61.311  73.994  32.718  1.00 76.65           C  
ATOM   3282  N   GLY A 424     -60.178  75.983  35.518  1.00 73.06           N  
ATOM   3283  CA  GLY A 424     -59.335  75.946  36.701  1.00 73.06           C  
ATOM   3284  C   GLY A 424     -58.106  75.073  36.531  1.00 73.06           C  
ATOM   3285  O   GLY A 424     -58.220  73.855  36.378  1.00 73.06           O  
ATOM   3286  N   LEU A 425     -57.023  75.550  36.016  1.00 56.79           N  
ATOM   3287  CA  LEU A 425     -55.836  74.751  35.728  1.00 56.79           C  
ATOM   3288  C   LEU A 425     -54.984  74.573  36.980  1.00 56.79           C  
ATOM   3289  O   LEU A 425     -54.899  75.479  37.812  1.00 56.79           O  
ATOM   3290  CB  LEU A 425     -55.006  75.405  34.621  1.00 56.79           C  
ATOM   3291  CG  LEU A 425     -55.429  75.096  33.183  1.00 56.79           C  
ATOM   3292  CD1 LEU A 425     -55.239  76.323  32.299  1.00 56.79           C  
ATOM   3293  CD2 LEU A 425     -54.641  73.909  32.637  1.00 56.79           C  
ATOM   3294  N   ASP A 426     -54.439  73.360  37.303  1.00 74.49           N  
ATOM   3295  CA  ASP A 426     -53.378  73.065  38.260  1.00 74.49           C  
ATOM   3296  C   ASP A 426     -52.026  73.563  37.752  1.00 74.49           C  
ATOM   3297  O   ASP A 426     -51.912  74.004  36.605  1.00 74.49           O  
ATOM   3298  CB  ASP A 426     -53.311  71.563  38.541  1.00 74.49           C  
ATOM   3299  CG  ASP A 426     -52.978  70.741  37.308  1.00 74.49           C  
ATOM   3300  OD1 ASP A 426     -52.682  71.330  36.246  1.00 74.49           O  
ATOM   3301  OD2 ASP A 426     -53.013  69.496  37.399  1.00 74.49           O1-
ATOM   3302  N   HIS A 427     -51.071  74.047  38.485  1.00 67.43           N  
ATOM   3303  CA  HIS A 427     -49.730  74.574  38.256  1.00 67.43           C  
ATOM   3304  C   HIS A 427     -48.986  73.753  37.208  1.00 67.43           C  
ATOM   3305  O   HIS A 427     -48.275  74.308  36.368  1.00 67.43           O  
ATOM   3306  CB  HIS A 427     -48.935  74.603  39.562  1.00 67.43           C  
ATOM   3307  CG  HIS A 427     -49.141  75.850  40.363  1.00 67.43           C  
ATOM   3308  CD2 HIS A 427     -49.795  76.059  41.530  1.00 67.43           C  
ATOM   3309  ND1 HIS A 427     -48.643  77.075  39.974  1.00 67.43           N  
ATOM   3310  CE1 HIS A 427     -48.982  77.985  40.870  1.00 67.43           C  
ATOM   3311  NE2 HIS A 427     -49.681  77.395  41.824  1.00 67.43           N  
ATOM   3312  N   GLU A 428     -49.325  72.413  37.106  1.00 72.90           N  
ATOM   3313  CA  GLU A 428     -48.633  71.611  36.102  1.00 72.90           C  
ATOM   3314  C   GLU A 428     -49.142  71.926  34.698  1.00 72.90           C  
ATOM   3315  O   GLU A 428     -48.357  72.008  33.751  1.00 72.90           O  
ATOM   3316  CB  GLU A 428     -48.798  70.118  36.398  1.00 72.90           C  
ATOM   3317  CG  GLU A 428     -47.588  69.278  36.015  1.00 72.90           C  
ATOM   3318  CD  GLU A 428     -47.691  67.833  36.478  1.00 72.90           C  
ATOM   3319  OE1 GLU A 428     -46.763  67.040  36.201  1.00 72.90           O  
ATOM   3320  OE2 GLU A 428     -48.707  67.492  37.124  1.00 72.90           O1-
ATOM   3321  N   GLY A 429     -50.516  72.215  34.583  1.00 70.79           N  
ATOM   3322  CA  GLY A 429     -51.099  72.575  33.300  1.00 70.79           C  
ATOM   3323  C   GLY A 429     -50.631  73.926  32.790  1.00 70.79           C  
ATOM   3324  O   GLY A 429     -50.346  74.081  31.602  1.00 70.79           O  
ATOM   3325  N   ASP A 430     -50.252  74.894  33.752  1.00 74.65           N  
ATOM   3326  CA  ASP A 430     -49.787  76.230  33.394  1.00 74.65           C  
ATOM   3327  C   ASP A 430     -48.370  76.185  32.826  1.00 74.65           C  
ATOM   3328  O   ASP A 430     -48.058  76.887  31.863  1.00 74.65           O  
ATOM   3329  CB  ASP A 430     -49.837  77.160  34.608  1.00 74.65           C  
ATOM   3330  CG  ASP A 430     -51.248  77.602  34.958  1.00 74.65           C  
ATOM   3331  OD1 ASP A 430     -52.165  77.428  34.128  1.00 74.65           O  
ATOM   3332  OD2 ASP A 430     -51.443  78.131  36.074  1.00 74.65           O1-
ATOM   3333  N   SER A 431     -47.492  75.280  33.428  1.00 80.78           N  
ATOM   3334  CA  SER A 431     -46.110  75.197  32.967  1.00 80.78           C  
ATOM   3335  C   SER A 431     -46.033  74.646  31.547  1.00 80.78           C  
ATOM   3336  O   SER A 431     -45.234  75.116  30.735  1.00 80.78           O  
ATOM   3337  CB  SER A 431     -45.281  74.323  33.908  1.00 80.78           C  
ATOM   3338  OG  SER A 431     -45.143  74.939  35.176  1.00 80.78           O  
ATOM   3339  N   ARG A 432     -46.951  73.726  31.186  1.00 82.97           N  
ATOM   3340  CA  ARG A 432     -46.956  73.154  29.844  1.00 82.97           C  
ATOM   3341  C   ARG A 432     -47.403  74.182  28.811  1.00 82.97           C  
ATOM   3342  O   ARG A 432     -46.828  74.270  27.724  1.00 82.97           O  
ATOM   3343  CB  ARG A 432     -47.865  71.924  29.787  1.00 82.97           C  
ATOM   3344  CG  ARG A 432     -47.264  70.683  30.427  1.00 82.97           C  
ATOM   3345  CD  ARG A 432     -48.177  69.474  30.279  1.00 82.97           C  
ATOM   3346  NE  ARG A 432     -47.720  68.351  31.093  1.00 82.97           N  
ATOM   3347  CZ  ARG A 432     -48.344  67.180  31.187  1.00 82.97           C  
ATOM   3348  NH1 ARG A 432     -49.468  66.954  30.516  1.00 82.97           N1+
ATOM   3349  NH2 ARG A 432     -47.841  66.227  31.958  1.00 82.97           N  
ATOM   3350  N   ILE A 433     -48.347  74.995  29.129  1.00 82.02           N  
ATOM   3351  CA  ILE A 433     -48.872  76.002  28.215  1.00 82.02           C  
ATOM   3352  C   ILE A 433     -47.829  77.096  27.997  1.00 82.02           C  
ATOM   3353  O   ILE A 433     -47.609  77.536  26.866  1.00 82.02           O  
ATOM   3354  CB  ILE A 433     -50.189  76.613  28.743  1.00 82.02           C  
ATOM   3355  CG1 ILE A 433     -51.302  75.560  28.749  1.00 82.02           C  
ATOM   3356  CG2 ILE A 433     -50.592  77.831  27.907  1.00 82.02           C  
ATOM   3357  CD1 ILE A 433     -52.592  76.026  29.411  1.00 82.02           C  
ATOM   3358  N   PHE A 434     -47.202  77.472  29.130  1.00 82.88           N  
ATOM   3359  CA  PHE A 434     -46.157  78.484  29.036  1.00 82.88           C  
ATOM   3360  C   PHE A 434     -45.035  78.019  28.115  1.00 82.88           C  
ATOM   3361  O   PHE A 434     -44.529  78.797  27.301  1.00 82.88           O  
ATOM   3362  CB  PHE A 434     -45.595  78.809  30.423  1.00 82.88           C  
ATOM   3363  CG  PHE A 434     -44.565  79.907  30.420  1.00 82.88           C  
ATOM   3364  CD1 PHE A 434     -43.209  79.607  30.439  1.00 82.88           C  
ATOM   3365  CD2 PHE A 434     -44.955  81.240  30.398  1.00 82.88           C  
ATOM   3366  CE1 PHE A 434     -42.254  80.621  30.435  1.00 82.88           C  
ATOM   3367  CE2 PHE A 434     -44.006  82.259  30.395  1.00 82.88           C  
ATOM   3368  CZ  PHE A 434     -42.656  81.947  30.414  1.00 82.88           C  
ATOM   3369  N   LYS A 435     -44.620  76.755  28.269  1.00 85.70           N  
ATOM   3370  CA  LYS A 435     -43.561  76.224  27.415  1.00 85.70           C  
ATOM   3371  C   LYS A 435     -43.969  76.260  25.945  1.00 85.70           C  
ATOM   3372  O   LYS A 435     -43.159  76.598  25.079  1.00 85.70           O  
ATOM   3373  CB  LYS A 435     -43.205  74.795  27.825  1.00 85.70           C  
ATOM   3374  CG  LYS A 435     -41.974  74.238  27.127  1.00 85.70           C  
ATOM   3375  CD  LYS A 435     -41.620  72.848  27.641  1.00 85.70           C  
ATOM   3376  CE  LYS A 435     -40.395  72.284  26.933  1.00 85.70           C  
ATOM   3377  NZ  LYS A 435     -40.041  70.924  27.437  1.00 85.70           N1+
ATOM   3378  N   LYS A 436     -45.215  76.029  25.631  1.00 86.55           N  
ATOM   3379  CA  LYS A 436     -45.704  76.032  24.254  1.00 86.55           C  
ATOM   3380  C   LYS A 436     -45.673  77.439  23.663  1.00 86.55           C  
ATOM   3381  O   LYS A 436     -45.281  77.625  22.510  1.00 86.55           O  
ATOM   3382  CB  LYS A 436     -47.122  75.465  24.186  1.00 86.55           C  
ATOM   3383  CG  LYS A 436     -47.192  73.952  24.335  1.00 86.55           C  
ATOM   3384  CD  LYS A 436     -48.617  73.440  24.167  1.00 86.55           C  
ATOM   3385  CE  LYS A 436     -48.699  71.934  24.377  1.00 86.55           C  
ATOM   3386  NZ  LYS A 436     -50.095  71.427  24.222  1.00 86.55           N1+
ATOM   3387  N   ILE A 437     -46.134  78.366  24.569  1.00 84.51           N  
ATOM   3388  CA  ILE A 437     -46.133  79.757  24.133  1.00 84.51           C  
ATOM   3389  C   ILE A 437     -44.701  80.212  23.860  1.00 84.51           C  
ATOM   3390  O   ILE A 437     -44.426  80.844  22.838  1.00 84.51           O  
ATOM   3391  CB  ILE A 437     -46.799  80.679  25.179  1.00 84.51           C  
ATOM   3392  CG1 ILE A 437     -48.300  80.381  25.275  1.00 84.51           C  
ATOM   3393  CG2 ILE A 437     -46.554  82.151  24.837  1.00 84.51           C  
ATOM   3394  CD1 ILE A 437     -49.012  81.142  26.384  1.00 84.51           C  
ATOM   3395  N   HIS A 438     -43.854  79.930  24.766  1.00 86.16           N  
ATOM   3396  CA  HIS A 438     -42.444  80.275  24.621  1.00 86.16           C  
ATOM   3397  C   HIS A 438     -41.857  79.669  23.351  1.00 86.16           C  
ATOM   3398  O   HIS A 438     -41.130  80.341  22.616  1.00 86.16           O  
ATOM   3399  CB  HIS A 438     -41.649  79.808  25.842  1.00 86.16           C  
ATOM   3400  CG  HIS A 438     -40.191  80.128  25.767  1.00 86.16           C  
ATOM   3401  CD2 HIS A 438     -39.483  81.173  26.259  1.00 86.16           C  
ATOM   3402  ND1 HIS A 438     -39.283  79.320  25.117  1.00 86.16           N  
ATOM   3403  CE1 HIS A 438     -38.078  79.854  25.213  1.00 86.16           C  
ATOM   3404  NE2 HIS A 438     -38.171  80.979  25.901  1.00 86.16           N  
ATOM   3405  N   ASP A 439     -42.131  78.333  23.060  1.00 90.41           N  
ATOM   3406  CA  ASP A 439     -41.630  77.668  21.860  1.00 90.41           C  
ATOM   3407  C   ASP A 439     -42.084  78.397  20.599  1.00 90.41           C  
ATOM   3408  O   ASP A 439     -41.301  78.580  19.664  1.00 90.41           O  
ATOM   3409  CB  ASP A 439     -42.092  76.210  21.822  1.00 90.41           C  
ATOM   3410  CG  ASP A 439     -41.363  75.330  22.821  1.00 90.41           C  
ATOM   3411  OD1 ASP A 439     -40.319  75.756  23.362  1.00 90.41           O  
ATOM   3412  OD2 ASP A 439     -41.834  74.199  23.068  1.00 90.41           O1-
ATOM   3413  N   VAL A 440     -43.291  78.866  20.600  1.00 85.86           N  
ATOM   3414  CA  VAL A 440     -43.841  79.518  19.417  1.00 85.86           C  
ATOM   3415  C   VAL A 440     -43.208  80.897  19.246  1.00 85.86           C  
ATOM   3416  O   VAL A 440     -42.857  81.292  18.131  1.00 85.86           O  
ATOM   3417  CB  VAL A 440     -45.379  79.645  19.502  1.00 85.86           C  
ATOM   3418  CG1 VAL A 440     -45.915  80.495  18.352  1.00 85.86           C  
ATOM   3419  CG2 VAL A 440     -46.028  78.262  19.496  1.00 85.86           C  
ATOM   3420  N   VAL A 441     -43.052  81.700  20.435  1.00 86.07           N  
ATOM   3421  CA  VAL A 441     -42.452  83.030  20.392  1.00 86.07           C  
ATOM   3422  C   VAL A 441     -41.011  82.931  19.898  1.00 86.07           C  
ATOM   3423  O   VAL A 441     -40.568  83.748  19.086  1.00 86.07           O  
ATOM   3424  CB  VAL A 441     -42.495  83.717  21.775  1.00 86.07           C  
ATOM   3425  CG1 VAL A 441     -41.661  84.997  21.768  1.00 86.07           C  
ATOM   3426  CG2 VAL A 441     -43.938  84.017  22.176  1.00 86.07           C  
ATOM   3427  N   THR A 442     -40.277  81.924  20.499  1.00 89.20           N  
ATOM   3428  CA  THR A 442     -38.895  81.720  20.077  1.00 89.20           C  
ATOM   3429  C   THR A 442     -38.823  81.441  18.579  1.00 89.20           C  
ATOM   3430  O   THR A 442     -37.950  81.968  17.885  1.00 89.20           O  
ATOM   3431  CB  THR A 442     -38.240  80.561  20.850  1.00 89.20           C  
ATOM   3432  CG2 THR A 442     -36.781  80.384  20.445  1.00 89.20           C  
ATOM   3433  OG1 THR A 442     -38.305  80.835  22.256  1.00 89.20           O  
ATOM   3434  N   LYS A 443     -39.728  80.654  18.113  1.00 87.29           N  
ATOM   3435  CA  LYS A 443     -39.785  80.370  16.683  1.00 87.29           C  
ATOM   3436  C   LYS A 443     -40.027  81.644  15.878  1.00 87.29           C  
ATOM   3437  O   LYS A 443     -39.391  81.862  14.845  1.00 87.29           O  
ATOM   3438  CB  LYS A 443     -40.880  79.345  16.383  1.00 87.29           C  
ATOM   3439  CG  LYS A 443     -40.861  78.819  14.954  1.00 87.29           C  
ATOM   3440  CD  LYS A 443     -41.920  77.745  14.740  1.00 87.29           C  
ATOM   3441  CE  LYS A 443     -41.928  77.246  13.301  1.00 87.29           C  
ATOM   3442  NZ  LYS A 443     -42.957  76.184  13.089  1.00 87.29           N1+
ATOM   3443  N   GLN A 444     -40.896  82.607  16.327  1.00 86.83           N  
ATOM   3444  CA  GLN A 444     -41.198  83.855  15.635  1.00 86.83           C  
ATOM   3445  C   GLN A 444     -39.983  84.778  15.610  1.00 86.83           C  
ATOM   3446  O   GLN A 444     -39.712  85.429  14.598  1.00 86.83           O  
ATOM   3447  CB  GLN A 444     -42.382  84.562  16.294  1.00 86.83           C  
ATOM   3448  CG  GLN A 444     -43.732  83.937  15.967  1.00 86.83           C  
ATOM   3449  CD  GLN A 444     -44.900  84.819  16.366  1.00 86.83           C  
ATOM   3450  NE2 GLN A 444     -46.096  84.461  15.914  1.00 86.83           N  
ATOM   3451  OE1 GLN A 444     -44.728  85.816  17.076  1.00 86.83           O  
ATOM   3452  N   ILE A 445     -39.271  84.826  16.818  1.00 87.97           N  
ATOM   3453  CA  ILE A 445     -38.089  85.677  16.897  1.00 87.97           C  
ATOM   3454  C   ILE A 445     -37.050  85.213  15.878  1.00 87.97           C  
ATOM   3455  O   ILE A 445     -36.453  86.030  15.174  1.00 87.97           O  
ATOM   3456  CB  ILE A 445     -37.485  85.675  18.318  1.00 87.97           C  
ATOM   3457  CG1 ILE A 445     -38.422  86.390  19.298  1.00 87.97           C  
ATOM   3458  CG2 ILE A 445     -36.097  86.323  18.317  1.00 87.97           C  
ATOM   3459  CD1 ILE A 445     -37.996  86.280  20.756  1.00 87.97           C  
ATOM   3460  N   LYS A 446     -36.887  83.815  15.706  1.00 88.18           N  
ATOM   3461  CA  LYS A 446     -35.931  83.255  14.755  1.00 88.18           C  
ATOM   3462  C   LYS A 446     -36.307  83.617  13.320  1.00 88.18           C  
ATOM   3463  O   LYS A 446     -35.440  83.961  12.514  1.00 88.18           O  
ATOM   3464  CB  LYS A 446     -35.851  81.735  14.908  1.00 88.18           C  
ATOM   3465  CG  LYS A 446     -35.101  81.277  16.149  1.00 88.18           C  
ATOM   3466  CD  LYS A 446     -34.995  79.758  16.210  1.00 88.18           C  
ATOM   3467  CE  LYS A 446     -34.312  79.295  17.489  1.00 88.18           C  
ATOM   3468  NZ  LYS A 446     -34.275  77.805  17.590  1.00 88.18           N1+
ATOM   3469  N   VAL A 447     -37.589  83.618  13.032  1.00 87.29           N  
ATOM   3470  CA  VAL A 447     -38.060  83.934  11.688  1.00 87.29           C  
ATOM   3471  C   VAL A 447     -37.816  85.413  11.389  1.00 87.29           C  
ATOM   3472  O   VAL A 447     -37.348  85.765  10.304  1.00 87.29           O  
ATOM   3473  CB  VAL A 447     -39.558  83.596  11.515  1.00 87.29           C  
ATOM   3474  CG1 VAL A 447     -40.086  84.144  10.191  1.00 87.29           C  
ATOM   3475  CG2 VAL A 447     -39.775  82.086  11.598  1.00 87.29           C  
ATOM   3476  N   ILE A 448     -38.092  86.324  12.362  1.00 86.70           N  
ATOM   3477  CA  ILE A 448     -37.926  87.764  12.199  1.00 86.70           C  
ATOM   3478  C   ILE A 448     -36.455  88.089  11.951  1.00 86.70           C  
ATOM   3479  O   ILE A 448     -36.129  88.891  11.073  1.00 86.70           O  
ATOM   3480  CB  ILE A 448     -38.445  88.537  13.432  1.00 86.70           C  
ATOM   3481  CG1 ILE A 448     -39.970  88.419  13.532  1.00 86.70           C  
ATOM   3482  CG2 ILE A 448     -38.011  90.003  13.373  1.00 86.70           C  
ATOM   3483  CD1 ILE A 448     -40.553  88.990  14.817  1.00 86.70           C  
ATOM   3484  N   LEU A 449     -35.545  87.424  12.755  1.00 87.78           N  
ATOM   3485  CA  LEU A 449     -34.114  87.655  12.590  1.00 87.78           C  
ATOM   3486  C   LEU A 449     -33.649  87.221  11.204  1.00 87.78           C  
ATOM   3487  O   LEU A 449     -32.830  87.899  10.579  1.00 87.78           O  
ATOM   3488  CB  LEU A 449     -33.323  86.905  13.665  1.00 87.78           C  
ATOM   3489  CG  LEU A 449     -33.430  87.450  15.091  1.00 87.78           C  
ATOM   3490  CD1 LEU A 449     -32.700  86.532  16.065  1.00 87.78           C  
ATOM   3491  CD2 LEU A 449     -32.873  88.868  15.165  1.00 87.78           C  
ATOM   3492  N   ARG A 450     -34.187  86.134  10.672  1.00 89.81           N  
ATOM   3493  CA  ARG A 450     -33.838  85.661   9.335  1.00 89.81           C  
ATOM   3494  C   ARG A 450     -34.370  86.607   8.264  1.00 89.81           C  
ATOM   3495  O   ARG A 450     -33.707  86.842   7.251  1.00 89.81           O  
ATOM   3496  CB  ARG A 450     -34.381  84.249   9.105  1.00 89.81           C  
ATOM   3497  CG  ARG A 450     -33.623  83.167   9.857  1.00 89.81           C  
ATOM   3498  CD  ARG A 450     -34.192  81.783   9.579  1.00 89.81           C  
ATOM   3499  NE  ARG A 450     -33.614  80.775  10.464  1.00 89.81           N  
ATOM   3500  CZ  ARG A 450     -34.093  79.545  10.626  1.00 89.81           C  
ATOM   3501  NH1 ARG A 450     -35.172  79.145   9.964  1.00 89.81           N1+
ATOM   3502  NH2 ARG A 450     -33.487  78.708  11.456  1.00 89.81           N  
ATOM   3503  N   LEU A 451     -35.615  87.185   8.489  1.00 85.64           N  
ATOM   3504  CA  LEU A 451     -36.200  88.137   7.552  1.00 85.64           C  
ATOM   3505  C   LEU A 451     -35.349  89.399   7.455  1.00 85.64           C  
ATOM   3506  O   LEU A 451     -35.116  89.914   6.360  1.00 85.64           O  
ATOM   3507  CB  LEU A 451     -37.625  88.501   7.976  1.00 85.64           C  
ATOM   3508  CG  LEU A 451     -38.468  89.257   6.947  1.00 85.64           C  
ATOM   3509  CD1 LEU A 451     -38.832  88.341   5.784  1.00 85.64           C  
ATOM   3510  CD2 LEU A 451     -39.722  89.827   7.599  1.00 85.64           C  
ATOM   3511  N   ILE A 452     -34.854  89.867   8.617  1.00 87.88           N  
ATOM   3512  CA  ILE A 452     -34.007  91.054   8.654  1.00 87.88           C  
ATOM   3513  C   ILE A 452     -32.711  90.787   7.891  1.00 87.88           C  
ATOM   3514  O   ILE A 452     -32.249  91.634   7.124  1.00 87.88           O  
ATOM   3515  CB  ILE A 452     -33.695  91.480  10.107  1.00 87.88           C  
ATOM   3516  CG1 ILE A 452     -34.967  91.977  10.802  1.00 87.88           C  
ATOM   3517  CG2 ILE A 452     -32.602  92.552  10.132  1.00 87.88           C  
ATOM   3518  CD1 ILE A 452     -34.796  92.240  12.292  1.00 87.88           C  
ATOM   3519  N   ALA A 453     -32.141  89.626   8.088  1.00 86.13           N  
ATOM   3520  CA  ALA A 453     -30.915  89.229   7.400  1.00 86.13           C  
ATOM   3521  C   ALA A 453     -31.117  89.209   5.887  1.00 86.13           C  
ATOM   3522  O   ALA A 453     -30.257  89.673   5.134  1.00 86.13           O  
ATOM   3523  CB  ALA A 453     -30.450  87.859   7.889  1.00 86.13           C  
ATOM   3524  N   VAL A 454     -32.258  88.725   5.502  1.00 85.85           N  
ATOM   3525  CA  VAL A 454     -32.546  88.600   4.077  1.00 85.85           C  
ATOM   3526  C   VAL A 454     -32.751  89.985   3.467  1.00 85.85           C  
ATOM   3527  O   VAL A 454     -32.257  90.268   2.374  1.00 85.85           O  
ATOM   3528  CB  VAL A 454     -33.789  87.717   3.824  1.00 85.85           C  
ATOM   3529  CG1 VAL A 454     -34.205  87.780   2.356  1.00 85.85           C  
ATOM   3530  CG2 VAL A 454     -33.512  86.275   4.244  1.00 85.85           C  
ATOM   3531  N   TYR A 455     -33.490  90.879   4.161  1.00 84.48           N  
ATOM   3532  CA  TYR A 455     -33.704  92.243   3.690  1.00 84.48           C  
ATOM   3533  C   TYR A 455     -32.382  92.990   3.561  1.00 84.48           C  
ATOM   3534  O   TYR A 455     -32.181  93.751   2.612  1.00 84.48           O  
ATOM   3535  CB  TYR A 455     -34.640  92.998   4.637  1.00 84.48           C  
ATOM   3536  CG  TYR A 455     -36.101  92.690   4.420  1.00 84.48           C  
ATOM   3537  CD1 TYR A 455     -36.694  92.870   3.172  1.00 84.48           C  
ATOM   3538  CD2 TYR A 455     -36.894  92.219   5.462  1.00 84.48           C  
ATOM   3539  CE1 TYR A 455     -38.041  92.589   2.968  1.00 84.48           C  
ATOM   3540  CE2 TYR A 455     -38.241  91.934   5.270  1.00 84.48           C  
ATOM   3541  CZ  TYR A 455     -38.805  92.122   4.021  1.00 84.48           C  
ATOM   3542  OH  TYR A 455     -40.139  91.842   3.824  1.00 84.48           O  
ATOM   3543  N   ALA A 456     -31.422  92.745   4.519  1.00 83.97           N  
ATOM   3544  CA  ALA A 456     -30.094  93.352   4.460  1.00 83.97           C  
ATOM   3545  C   ALA A 456     -29.324  92.869   3.234  1.00 83.97           C  
ATOM   3546  O   ALA A 456     -28.634  93.652   2.579  1.00 83.97           O  
ATOM   3547  CB  ALA A 456     -29.311  93.041   5.733  1.00 83.97           C  
ATOM   3548  N   GLU A 457     -29.525  91.547   2.926  1.00 80.87           N  
ATOM   3549  CA  GLU A 457     -28.891  90.993   1.733  1.00 80.87           C  
ATOM   3550  C   GLU A 457     -29.415  91.665   0.467  1.00 80.87           C  
ATOM   3551  O   GLU A 457     -28.651  91.929  -0.464  1.00 80.87           O  
ATOM   3552  CB  GLU A 457     -29.115  89.481   1.658  1.00 80.87           C  
ATOM   3553  CG  GLU A 457     -28.292  88.789   0.582  1.00 80.87           C  
ATOM   3554  CD  GLU A 457     -28.481  87.281   0.557  1.00 80.87           C  
ATOM   3555  OE1 GLU A 457     -27.862  86.605  -0.296  1.00 80.87           O  
ATOM   3556  OE2 GLU A 457     -29.256  86.770   1.396  1.00 80.87           O1-
ATOM   3557  N   LEU A 458     -30.710  91.930   0.421  1.00 81.91           N  
ATOM   3558  CA  LEU A 458     -31.340  92.578  -0.724  1.00 81.91           C  
ATOM   3559  C   LEU A 458     -30.784  93.983  -0.927  1.00 81.91           C  
ATOM   3560  O   LEU A 458     -30.477  94.377  -2.054  1.00 81.91           O  
ATOM   3561  CB  LEU A 458     -32.858  92.639  -0.536  1.00 81.91           C  
ATOM   3562  CG  LEU A 458     -33.658  93.258  -1.683  1.00 81.91           C  
ATOM   3563  CD1 LEU A 458     -33.490  92.433  -2.954  1.00 81.91           C  
ATOM   3564  CD2 LEU A 458     -35.130  93.376  -1.307  1.00 81.91           C  
ATOM   3565  N   VAL A 459     -30.694  94.753   0.163  1.00 82.22           N  
ATOM   3566  CA  VAL A 459     -30.157  96.108   0.107  1.00 82.22           C  
ATOM   3567  C   VAL A 459     -28.716  96.073  -0.398  1.00 82.22           C  
ATOM   3568  O   VAL A 459     -28.309  96.926  -1.190  1.00 82.22           O  
ATOM   3569  CB  VAL A 459     -30.222  96.802   1.486  1.00 82.22           C  
ATOM   3570  CG1 VAL A 459     -29.479  98.137   1.454  1.00 82.22           C  
ATOM   3571  CG2 VAL A 459     -31.675  97.005   1.912  1.00 82.22           C  
ATOM   3572  N   ALA A 460     -27.896  95.062  -0.074  1.00 81.71           N  
ATOM   3573  CA  ALA A 460     -26.515  94.890  -0.517  1.00 81.71           C  
ATOM   3574  C   ALA A 460     -26.451  94.606  -2.015  1.00 81.71           C  
ATOM   3575  O   ALA A 460     -25.570  95.115  -2.713  1.00 81.71           O  
ATOM   3576  CB  ALA A 460     -25.842  93.763   0.264  1.00 81.71           C  
ATOM   3577  N   ILE A 461     -27.349  93.903  -2.507  1.00 80.95           N  
ATOM   3578  CA  ILE A 461     -27.383  93.533  -3.917  1.00 80.95           C  
ATOM   3579  C   ILE A 461     -27.740  94.753  -4.764  1.00 80.95           C  
ATOM   3580  O   ILE A 461     -27.109  95.010  -5.791  1.00 80.95           O  
ATOM   3581  CB  ILE A 461     -28.387  92.388  -4.176  1.00 80.95           C  
ATOM   3582  CG1 ILE A 461     -27.922  91.102  -3.484  1.00 80.95           C  
ATOM   3583  CG2 ILE A 461     -28.572  92.163  -5.680  1.00 80.95           C  
ATOM   3584  CD1 ILE A 461     -28.960  89.989  -3.482  1.00 80.95           C  
ATOM   3585  N   ILE A 462     -28.743  95.597  -4.235  1.00 80.61           N  
ATOM   3586  CA  ILE A 462     -29.218  96.763  -4.972  1.00 80.61           C  
ATOM   3587  C   ILE A 462     -28.181  97.881  -4.893  1.00 80.61           C  
ATOM   3588  O   ILE A 462     -27.960  98.602  -5.869  1.00 80.61           O  
ATOM   3589  CB  ILE A 462     -30.580  97.256  -4.432  1.00 80.61           C  
ATOM   3590  CG1 ILE A 462     -31.664  96.200  -4.676  1.00 80.61           C  
ATOM   3591  CG2 ILE A 462     -30.963  98.593  -5.073  1.00 80.61           C  
ATOM   3592  CD1 ILE A 462     -32.997  96.519  -4.013  1.00 80.61           C  
ATOM   3593  N   GLY A 463     -27.460  98.045  -3.708  1.00 72.71           N  
ATOM   3594  CA  GLY A 463     -26.448  99.075  -3.546  1.00 72.71           C  
ATOM   3595  C   GLY A 463     -25.191  98.810  -4.353  1.00 72.71           C  
ATOM   3596  O   GLY A 463     -24.661  99.713  -5.001  1.00 72.71           O  
TER   
END
