# Supplementary material for: De novo design of obligate ABC-type heterotrimeric proteins
Source: Nat Struct Mol Biol. 2022 Dec 15;29(12):1266–76. doi: 10.1038/s41594-022-00879-4 (PMC9758053; doi:10.1038/s41594-022-00879-4)
Supplement: Supplementary file 4 — This compressed file contains all PDB files and scripts used in our design protocols and analyses, as well as the final design model outputs. [file 41594_2022_879_MOESM4_ESM.zip › source_data/pdbs/AF-Monomer for worms fusions/C3-DHT03-02/C3-DHT03-02_chnB_model_1_ptm_seed_0_unrelaxed.pdb]

ATOM      1  N   THR A   1     -66.619  26.112  20.432  1.00 85.46           N  
ATOM      2  CA  THR A   1     -65.748  25.423  19.485  1.00 85.46           C  
ATOM      3  C   THR A   1     -66.567  24.591  18.502  1.00 85.46           C  
ATOM      4  O   THR A   1     -67.435  23.816  18.910  1.00 85.46           O  
ATOM      5  CB  THR A   1     -64.738  24.516  20.212  1.00 85.46           C  
ATOM      6  CG2 THR A   1     -63.768  23.873  19.227  1.00 85.46           C  
ATOM      7  OG1 THR A   1     -63.995  25.298  21.155  1.00 85.46           O  
ATOM      8  N   TRP A   2     -66.442  24.828  17.265  1.00 90.76           N  
ATOM      9  CA  TRP A   2     -67.123  24.096  16.203  1.00 90.76           C  
ATOM     10  C   TRP A   2     -66.137  23.250  15.405  1.00 90.76           C  
ATOM     11  O   TRP A   2     -65.028  23.697  15.105  1.00 90.76           O  
ATOM     12  CB  TRP A   2     -67.858  25.062  15.269  1.00 90.76           C  
ATOM     13  CG  TRP A   2     -69.013  25.770  15.911  1.00 90.76           C  
ATOM     14  CD1 TRP A   2     -68.973  26.945  16.610  1.00 90.76           C  
ATOM     15  CD2 TRP A   2     -70.379  25.345  15.919  1.00 90.76           C  
ATOM     16  CE2 TRP A   2     -71.114  26.311  16.640  1.00 90.76           C  
ATOM     17  CE3 TRP A   2     -71.053  24.240  15.383  1.00 90.76           C  
ATOM     18  NE1 TRP A   2     -70.234  27.276  17.051  1.00 90.76           N  
ATOM     19  CZ2 TRP A   2     -72.492  26.205  16.840  1.00 90.76           C  
ATOM     20  CZ3 TRP A   2     -72.426  24.136  15.583  1.00 90.76           C  
ATOM     21  CH2 TRP A   2     -73.128  25.114  16.306  1.00 90.76           C  
ATOM     22  N   GLN A   3     -66.603  22.023  15.052  1.00 90.26           N  
ATOM     23  CA  GLN A   3     -65.760  21.115  14.282  1.00 90.26           C  
ATOM     24  C   GLN A   3     -66.518  20.542  13.087  1.00 90.26           C  
ATOM     25  O   GLN A   3     -67.683  20.158  13.209  1.00 90.26           O  
ATOM     26  CB  GLN A   3     -65.244  19.979  15.167  1.00 90.26           C  
ATOM     27  CG  GLN A   3     -64.353  20.449  16.310  1.00 90.26           C  
ATOM     28  CD  GLN A   3     -63.920  19.314  17.220  1.00 90.26           C  
ATOM     29  NE2 GLN A   3     -62.907  19.567  18.042  1.00 90.26           N  
ATOM     30  OE1 GLN A   3     -64.492  18.220  17.185  1.00 90.26           O  
ATOM     31  N   TRP A   4     -65.928  20.614  11.961  1.00 92.41           N  
ATOM     32  CA  TRP A   4     -66.465  20.017  10.742  1.00 92.41           C  
ATOM     33  C   TRP A   4     -65.472  19.032  10.135  1.00 92.41           C  
ATOM     34  O   TRP A   4     -64.260  19.257  10.176  1.00 92.41           O  
ATOM     35  CB  TRP A   4     -66.815  21.103   9.720  1.00 92.41           C  
ATOM     36  CG  TRP A   4     -67.929  22.010  10.153  1.00 92.41           C  
ATOM     37  CD1 TRP A   4     -69.270  21.802   9.992  1.00 92.41           C  
ATOM     38  CD2 TRP A   4     -67.795  23.271  10.815  1.00 92.41           C  
ATOM     39  CE2 TRP A   4     -69.098  23.773  11.026  1.00 92.41           C  
ATOM     40  CE3 TRP A   4     -66.698  24.026  11.252  1.00 92.41           C  
ATOM     41  NE1 TRP A   4     -69.979  22.859  10.515  1.00 92.41           N  
ATOM     42  CZ2 TRP A   4     -69.334  24.997  11.655  1.00 92.41           C  
ATOM     43  CZ3 TRP A   4     -66.935  25.244  11.878  1.00 92.41           C  
ATOM     44  CH2 TRP A   4     -68.243  25.716  12.074  1.00 92.41           C  
ATOM     45  N   VAL A   5     -66.098  17.903   9.676  1.00 89.33           N  
ATOM     46  CA  VAL A   5     -65.283  16.922   8.966  1.00 89.33           C  
ATOM     47  C   VAL A   5     -65.810  16.743   7.544  1.00 89.33           C  
ATOM     48  O   VAL A   5     -66.985  16.421   7.348  1.00 89.33           O  
ATOM     49  CB  VAL A   5     -65.260  15.564   9.702  1.00 89.33           C  
ATOM     50  CG1 VAL A   5     -64.388  14.557   8.952  1.00 89.33           C  
ATOM     51  CG2 VAL A   5     -64.764  15.742  11.135  1.00 89.33           C  
ATOM     52  N   LEU A   6     -64.941  17.026   6.597  1.00 87.54           N  
ATOM     53  CA  LEU A   6     -65.291  16.834   5.194  1.00 87.54           C  
ATOM     54  C   LEU A   6     -64.535  15.652   4.600  1.00 87.54           C  
ATOM     55  O   LEU A   6     -63.311  15.562   4.733  1.00 87.54           O  
ATOM     56  CB  LEU A   6     -64.994  18.103   4.390  1.00 87.54           C  
ATOM     57  CG  LEU A   6     -65.696  19.380   4.853  1.00 87.54           C  
ATOM     58  CD1 LEU A   6     -65.111  20.595   4.140  1.00 87.54           C  
ATOM     59  CD2 LEU A   6     -67.197  19.284   4.610  1.00 87.54           C  
ATOM     60  N   ILE A   7     -65.275  14.657   3.945  1.00 84.81           N  
ATOM     61  CA  ILE A   7     -64.680  13.428   3.434  1.00 84.81           C  
ATOM     62  C   ILE A   7     -64.706  13.437   1.907  1.00 84.81           C  
ATOM     63  O   ILE A   7     -65.719  13.793   1.299  1.00 84.81           O  
ATOM     64  CB  ILE A   7     -65.411  12.178   3.974  1.00 84.81           C  
ATOM     65  CG1 ILE A   7     -65.467  12.213   5.506  1.00 84.81           C  
ATOM     66  CG2 ILE A   7     -64.731  10.898   3.480  1.00 84.81           C  
ATOM     67  CD1 ILE A   7     -66.361  11.142   6.117  1.00 84.81           C  
ATOM     68  N   ASN A   8     -63.542  13.039   1.231  1.00 82.84           N  
ATOM     69  CA  ASN A   8     -63.430  12.858  -0.212  1.00 82.84           C  
ATOM     70  C   ASN A   8     -63.611  14.176  -0.959  1.00 82.84           C  
ATOM     71  O   ASN A   8     -64.406  14.260  -1.896  1.00 82.84           O  
ATOM     72  CB  ASN A   8     -64.447  11.825  -0.705  1.00 82.84           C  
ATOM     73  CG  ASN A   8     -64.027  10.401  -0.398  1.00 82.84           C  
ATOM     74  ND2 ASN A   8     -64.990   9.487  -0.396  1.00 82.84           N  
ATOM     75  OD1 ASN A   8     -62.848  10.125  -0.164  1.00 82.84           O  
ATOM     76  N   ILE A   9     -62.982  15.239  -0.486  1.00 83.05           N  
ATOM     77  CA  ILE A   9     -63.137  16.574  -1.055  1.00 83.05           C  
ATOM     78  C   ILE A   9     -62.004  16.850  -2.040  1.00 83.05           C  
ATOM     79  O   ILE A   9     -60.861  16.445  -1.811  1.00 83.05           O  
ATOM     80  CB  ILE A   9     -63.165  17.658   0.046  1.00 83.05           C  
ATOM     81  CG1 ILE A   9     -63.483  19.028  -0.563  1.00 83.05           C  
ATOM     82  CG2 ILE A   9     -61.836  17.691   0.806  1.00 83.05           C  
ATOM     83  CD1 ILE A   9     -63.823  20.099   0.465  1.00 83.05           C  
ATOM     84  N   SER A  10     -62.283  17.376  -3.190  1.00 85.90           N  
ATOM     85  CA  SER A  10     -61.267  17.749  -4.169  1.00 85.90           C  
ATOM     86  C   SER A  10     -60.378  18.871  -3.642  1.00 85.90           C  
ATOM     87  O   SER A  10     -60.760  19.589  -2.715  1.00 85.90           O  
ATOM     88  CB  SER A  10     -61.920  18.179  -5.482  1.00 85.90           C  
ATOM     89  OG  SER A  10     -62.559  19.435  -5.340  1.00 85.90           O  
ATOM     90  N   GLU A  11     -59.096  18.919  -4.179  1.00 86.07           N  
ATOM     91  CA  GLU A  11     -58.141  19.945  -3.771  1.00 86.07           C  
ATOM     92  C   GLU A  11     -58.711  21.344  -3.983  1.00 86.07           C  
ATOM     93  O   GLU A  11     -58.544  22.223  -3.133  1.00 86.07           O  
ATOM     94  CB  GLU A  11     -56.825  19.791  -4.539  1.00 86.07           C  
ATOM     95  CG  GLU A  11     -55.721  20.722  -4.060  1.00 86.07           C  
ATOM     96  CD  GLU A  11     -55.247  20.415  -2.649  1.00 86.07           C  
ATOM     97  OE1 GLU A  11     -54.608  21.288  -2.020  1.00 86.07           O  
ATOM     98  OE2 GLU A  11     -55.517  19.291  -2.169  1.00 86.07           O1-
ATOM     99  N   GLU A  12     -59.389  21.494  -4.917  1.00 83.22           N  
ATOM    100  CA  GLU A  12     -59.981  22.773  -5.298  1.00 83.22           C  
ATOM    101  C   GLU A  12     -61.081  23.185  -4.323  1.00 83.22           C  
ATOM    102  O   GLU A  12     -61.129  24.334  -3.883  1.00 83.22           O  
ATOM    103  CB  GLU A  12     -60.538  22.706  -6.723  1.00 83.22           C  
ATOM    104  CG  GLU A  12     -60.949  24.059  -7.286  1.00 83.22           C  
ATOM    105  CD  GLU A  12     -61.487  23.978  -8.706  1.00 83.22           C  
ATOM    106  OE1 GLU A  12     -61.849  25.031  -9.279  1.00 83.22           O  
ATOM    107  OE2 GLU A  12     -61.549  22.853  -9.250  1.00 83.22           O1-
ATOM    108  N   ALA A  13     -62.112  22.258  -4.038  1.00 84.80           N  
ATOM    109  CA  ALA A  13     -63.179  22.506  -3.073  1.00 84.80           C  
ATOM    110  C   ALA A  13     -62.611  22.758  -1.679  1.00 84.80           C  
ATOM    111  O   ALA A  13     -63.107  23.618  -0.946  1.00 84.80           O  
ATOM    112  CB  ALA A  13     -64.153  21.331  -3.042  1.00 84.80           C  
ATOM    113  N   ARG A  14     -61.504  22.136  -1.402  1.00 88.83           N  
ATOM    114  CA  ARG A  14     -60.821  22.304  -0.123  1.00 88.83           C  
ATOM    115  C   ARG A  14     -60.299  23.728   0.035  1.00 88.83           C  
ATOM    116  O   ARG A  14     -60.504  24.358   1.075  1.00 88.83           O  
ATOM    117  CB  ARG A  14     -59.669  21.306   0.006  1.00 88.83           C  
ATOM    118  CG  ARG A  14     -58.975  21.338   1.359  1.00 88.83           C  
ATOM    119  CD  ARG A  14     -57.743  20.445   1.383  1.00 88.83           C  
ATOM    120  NE  ARG A  14     -56.707  20.932   0.475  1.00 88.83           N  
ATOM    121  CZ  ARG A  14     -55.510  21.371   0.856  1.00 88.83           C  
ATOM    122  NH1 ARG A  14     -55.174  21.393   2.140  1.00 88.83           N1+
ATOM    123  NH2 ARG A  14     -54.644  21.792  -0.054  1.00 88.83           N  
ATOM    124  N   GLN A  15     -59.541  24.227  -0.917  1.00 88.04           N  
ATOM    125  CA  GLN A  15     -58.942  25.557  -0.897  1.00 88.04           C  
ATOM    126  C   GLN A  15     -60.007  26.638  -0.739  1.00 88.04           C  
ATOM    127  O   GLN A  15     -59.822  27.595   0.016  1.00 88.04           O  
ATOM    128  CB  GLN A  15     -58.133  25.800  -2.173  1.00 88.04           C  
ATOM    129  CG  GLN A  15     -56.824  25.026  -2.227  1.00 88.04           C  
ATOM    130  CD  GLN A  15     -56.074  25.229  -3.531  1.00 88.04           C  
ATOM    131  NE2 GLN A  15     -54.858  24.701  -3.604  1.00 88.04           N  
ATOM    132  OE1 GLN A  15     -56.586  25.856  -4.464  1.00 88.04           O  
ATOM    133  N   LEU A  16     -61.121  26.503  -1.399  1.00 85.31           N  
ATOM    134  CA  LEU A  16     -62.202  27.483  -1.367  1.00 85.31           C  
ATOM    135  C   LEU A  16     -62.897  27.480  -0.008  1.00 85.31           C  
ATOM    136  O   LEU A  16     -63.246  28.540   0.516  1.00 85.31           O  
ATOM    137  CB  LEU A  16     -63.220  27.196  -2.474  1.00 85.31           C  
ATOM    138  CG  LEU A  16     -62.777  27.519  -3.902  1.00 85.31           C  
ATOM    139  CD1 LEU A  16     -63.817  27.028  -4.903  1.00 85.31           C  
ATOM    140  CD2 LEU A  16     -62.538  29.016  -4.062  1.00 85.31           C  
ATOM    141  N   ILE A  17     -63.047  26.176   0.540  1.00 88.98           N  
ATOM    142  CA  ILE A  17     -63.692  26.031   1.841  1.00 88.98           C  
ATOM    143  C   ILE A  17     -62.776  26.573   2.934  1.00 88.98           C  
ATOM    144  O   ILE A  17     -63.231  27.269   3.845  1.00 88.98           O  
ATOM    145  CB  ILE A  17     -64.059  24.559   2.129  1.00 88.98           C  
ATOM    146  CG1 ILE A  17     -65.186  24.096   1.199  1.00 88.98           C  
ATOM    147  CG2 ILE A  17     -64.452  24.378   3.598  1.00 88.98           C  
ATOM    148  CD1 ILE A  17     -65.489  22.607   1.285  1.00 88.98           C  
ATOM    149  N   GLU A  18     -61.520  26.344   2.837  1.00 89.99           N  
ATOM    150  CA  GLU A  18     -60.535  26.890   3.767  1.00 89.99           C  
ATOM    151  C   GLU A  18     -60.512  28.415   3.713  1.00 89.99           C  
ATOM    152  O   GLU A  18     -60.464  29.077   4.752  1.00 89.99           O  
ATOM    153  CB  GLU A  18     -59.142  26.332   3.465  1.00 89.99           C  
ATOM    154  CG  GLU A  18     -58.955  24.882   3.889  1.00 89.99           C  
ATOM    155  CD  GLU A  18     -57.551  24.359   3.631  1.00 89.99           C  
ATOM    156  OE1 GLU A  18     -57.304  23.151   3.851  1.00 89.99           O  
ATOM    157  OE2 GLU A  18     -56.691  25.162   3.208  1.00 89.99           O1-
ATOM    158  N   LYS A  19     -60.430  28.931   2.537  1.00 87.48           N  
ATOM    159  CA  LYS A  19     -60.439  30.377   2.338  1.00 87.48           C  
ATOM    160  C   LYS A  19     -61.699  31.004   2.925  1.00 87.48           C  
ATOM    161  O   LYS A  19     -61.635  32.052   3.570  1.00 87.48           O  
ATOM    162  CB  LYS A  19     -60.329  30.714   0.850  1.00 87.48           C  
ATOM    163  CG  LYS A  19     -60.054  32.184   0.567  1.00 87.48           C  
ATOM    164  CD  LYS A  19     -59.870  32.443  -0.922  1.00 87.48           C  
ATOM    165  CE  LYS A  19     -59.636  33.919  -1.210  1.00 87.48           C  
ATOM    166  NZ  LYS A  19     -59.457  34.178  -2.670  1.00 87.48           N1+
ATOM    167  N   ALA A  20     -62.870  30.387   2.690  1.00 85.92           N  
ATOM    168  CA  ALA A  20     -64.164  30.862   3.172  1.00 85.92           C  
ATOM    169  C   ALA A  20     -64.228  30.828   4.696  1.00 85.92           C  
ATOM    170  O   ALA A  20     -64.723  31.766   5.324  1.00 85.92           O  
ATOM    171  CB  ALA A  20     -65.293  30.024   2.576  1.00 85.92           C  
ATOM    172  N   VAL A  21     -63.684  29.745   5.283  1.00 87.52           N  
ATOM    173  CA  VAL A  21     -63.664  29.553   6.729  1.00 87.52           C  
ATOM    174  C   VAL A  21     -62.763  30.601   7.378  1.00 87.52           C  
ATOM    175  O   VAL A  21     -63.132  31.208   8.386  1.00 87.52           O  
ATOM    176  CB  VAL A  21     -63.186  28.132   7.106  1.00 87.52           C  
ATOM    177  CG1 VAL A  21     -62.993  28.010   8.616  1.00 87.52           C  
ATOM    178  CG2 VAL A  21     -64.180  27.085   6.605  1.00 87.52           C  
ATOM    179  N   ARG A  22     -61.639  30.925   6.777  1.00 86.94           N  
ATOM    180  CA  ARG A  22     -60.727  31.954   7.265  1.00 86.94           C  
ATOM    181  C   ARG A  22     -61.368  33.336   7.187  1.00 86.94           C  
ATOM    182  O   ARG A  22     -61.232  34.141   8.111  1.00 86.94           O  
ATOM    183  CB  ARG A  22     -59.420  31.936   6.470  1.00 86.94           C  
ATOM    184  CG  ARG A  22     -58.517  30.756   6.792  1.00 86.94           C  
ATOM    185  CD  ARG A  22     -57.216  30.809   6.004  1.00 86.94           C  
ATOM    186  NE  ARG A  22     -56.429  29.592   6.181  1.00 86.94           N  
ATOM    187  CZ  ARG A  22     -55.115  29.504   5.992  1.00 86.94           C  
ATOM    188  NH1 ARG A  22     -54.412  30.566   5.614  1.00 86.94           N1+
ATOM    189  NH2 ARG A  22     -54.499  28.346   6.181  1.00 86.94           N  
ATOM    190  N   ALA A  23     -62.010  33.625   6.129  1.00 82.06           N  
ATOM    191  CA  ALA A  23     -62.638  34.922   5.895  1.00 82.06           C  
ATOM    192  C   ALA A  23     -63.799  35.152   6.859  1.00 82.06           C  
ATOM    193  O   ALA A  23     -63.961  36.250   7.395  1.00 82.06           O  
ATOM    194  CB  ALA A  23     -63.121  35.029   4.452  1.00 82.06           C  
ATOM    195  N   ILE A  24     -64.592  34.223   7.148  1.00 82.15           N  
ATOM    196  CA  ILE A  24     -65.757  34.313   8.020  1.00 82.15           C  
ATOM    197  C   ILE A  24     -65.307  34.351   9.479  1.00 82.15           C  
ATOM    198  O   ILE A  24     -65.895  35.061  10.298  1.00 82.15           O  
ATOM    199  CB  ILE A  24     -66.728  33.134   7.789  1.00 82.15           C  
ATOM    200  CG1 ILE A  24     -67.304  33.187   6.370  1.00 82.15           C  
ATOM    201  CG2 ILE A  24     -67.847  33.144   8.835  1.00 82.15           C  
ATOM    202  CD1 ILE A  24     -68.117  31.958   5.986  1.00 82.15           C  
ATOM    203  N   SER A  25     -64.150  33.748   9.733  1.00 82.92           N  
ATOM    204  CA  SER A  25     -63.622  33.626  11.089  1.00 82.92           C  
ATOM    205  C   SER A  25     -62.788  34.846  11.468  1.00 82.92           C  
ATOM    206  O   SER A  25     -62.619  35.144  12.652  1.00 82.92           O  
ATOM    207  CB  SER A  25     -62.779  32.359  11.225  1.00 82.92           C  
ATOM    208  OG  SER A  25     -61.663  32.401  10.352  1.00 82.92           O  
ATOM    209  N   LYS A  26     -62.014  35.655  10.525  1.00 73.68           N  
ATOM    210  CA  LYS A  26     -61.192  36.851  10.680  1.00 73.68           C  
ATOM    211  C   LYS A  26     -62.014  38.018  11.218  1.00 73.68           C  
ATOM    212  O   LYS A  26     -61.505  38.846  11.976  1.00 73.68           O  
ATOM    213  CB  LYS A  26     -60.547  37.236   9.347  1.00 73.68           C  
ATOM    214  CG  LYS A  26     -59.383  38.206   9.479  1.00 73.68           C  
ATOM    215  CD  LYS A  26     -58.718  38.468   8.135  1.00 73.68           C  
ATOM    216  CE  LYS A  26     -57.604  39.500   8.252  1.00 73.68           C  
ATOM    217  NZ  LYS A  26     -56.952  39.763   6.935  1.00 73.68           N1+
ATOM    218  N   LYS A  27     -63.225  38.080  11.154  1.00 66.06           N  
ATOM    219  CA  LYS A  27     -64.116  39.156  11.580  1.00 66.06           C  
ATOM    220  C   LYS A  27     -64.404  39.072  13.076  1.00 66.06           C  
ATOM    221  O   LYS A  27     -64.577  40.097  13.739  1.00 66.06           O  
ATOM    222  CB  LYS A  27     -65.426  39.113  10.791  1.00 66.06           C  
ATOM    223  CG  LYS A  27     -65.331  39.723   9.401  1.00 66.06           C  
ATOM    224  CD  LYS A  27     -66.700  39.818   8.738  1.00 66.06           C  
ATOM    225  CE  LYS A  27     -66.598  40.361   7.319  1.00 66.06           C  
ATOM    226  NZ  LYS A  27     -67.937  40.444   6.661  1.00 66.06           N1+
ATOM    227  N   GLU A  28     -63.891  37.974  13.789  1.00 66.75           N  
ATOM    228  CA  GLU A  28     -64.166  37.727  15.201  1.00 66.75           C  
ATOM    229  C   GLU A  28     -62.904  37.297  15.943  1.00 66.75           C  
ATOM    230  O   GLU A  28     -62.908  37.177  17.170  1.00 66.75           O  
ATOM    231  CB  GLU A  28     -65.256  36.663  15.358  1.00 66.75           C  
ATOM    232  CG  GLU A  28     -66.655  37.163  15.029  1.00 66.75           C  
ATOM    233  CD  GLU A  28     -67.745  36.155  15.356  1.00 66.75           C  
ATOM    234  OE1 GLU A  28     -68.935  36.443  15.096  1.00 66.75           O  
ATOM    235  OE2 GLU A  28     -67.406  35.070  15.879  1.00 66.75           O1-
ATOM    236  N   GLY A  29     -61.596  37.419  15.313  1.00 63.08           N  
ATOM    237  CA  GLY A  29     -60.366  37.082  16.011  1.00 63.08           C  
ATOM    238  C   GLY A  29     -60.318  35.638  16.475  1.00 63.08           C  
ATOM    239  O   GLY A  29     -59.742  35.336  17.521  1.00 63.08           O  
ATOM    240  N   THR A  30     -61.077  34.662  15.702  1.00 79.36           N  
ATOM    241  CA  THR A  30     -61.211  33.245  16.022  1.00 79.36           C  
ATOM    242  C   THR A  30     -60.048  32.447  15.442  1.00 79.36           C  
ATOM    243  O   THR A  30     -59.462  32.839  14.431  1.00 79.36           O  
ATOM    244  CB  THR A  30     -62.541  32.678  15.494  1.00 79.36           C  
ATOM    245  CG2 THR A  30     -63.730  33.281  16.233  1.00 79.36           C  
ATOM    246  OG1 THR A  30     -62.660  32.977  14.097  1.00 79.36           O  
ATOM    247  N   GLU A  31     -59.448  31.527  16.321  1.00 82.74           N  
ATOM    248  CA  GLU A  31     -58.386  30.620  15.899  1.00 82.74           C  
ATOM    249  C   GLU A  31     -58.940  29.473  15.058  1.00 82.74           C  
ATOM    250  O   GLU A  31     -59.876  28.788  15.476  1.00 82.74           O  
ATOM    251  CB  GLU A  31     -57.636  30.067  17.114  1.00 82.74           C  
ATOM    252  CG  GLU A  31     -56.709  31.077  17.776  1.00 82.74           C  
ATOM    253  CD  GLU A  31     -55.955  30.507  18.967  1.00 82.74           C  
ATOM    254  OE1 GLU A  31     -55.184  31.254  19.611  1.00 82.74           O  
ATOM    255  OE2 GLU A  31     -56.136  29.303  19.257  1.00 82.74           O1-
ATOM    256  N   VAL A  32     -58.478  29.409  13.770  1.00 86.87           N  
ATOM    257  CA  VAL A  32     -58.925  28.381  12.836  1.00 86.87           C  
ATOM    258  C   VAL A  32     -57.818  27.348  12.636  1.00 86.87           C  
ATOM    259  O   VAL A  32     -56.660  27.707  12.413  1.00 86.87           O  
ATOM    260  CB  VAL A  32     -59.341  28.989  11.478  1.00 86.87           C  
ATOM    261  CG1 VAL A  32     -59.865  27.904  10.539  1.00 86.87           C  
ATOM    262  CG2 VAL A  32     -60.391  30.079  11.680  1.00 86.87           C  
ATOM    263  N   HIS A  33     -58.117  26.021  12.852  1.00 89.02           N  
ATOM    264  CA  HIS A  33     -57.188  24.918  12.635  1.00 89.02           C  
ATOM    265  C   HIS A  33     -57.682  23.990  11.530  1.00 89.02           C  
ATOM    266  O   HIS A  33     -58.824  23.527  11.569  1.00 89.02           O  
ATOM    267  CB  HIS A  33     -56.980  24.130  13.930  1.00 89.02           C  
ATOM    268  CG  HIS A  33     -55.932  23.069  13.824  1.00 89.02           C  
ATOM    269  CD2 HIS A  33     -56.033  21.718  13.806  1.00 89.02           C  
ATOM    270  ND1 HIS A  33     -54.588  23.357  13.724  1.00 89.02           N  
ATOM    271  CE1 HIS A  33     -53.906  22.226  13.649  1.00 89.02           C  
ATOM    272  NE2 HIS A  33     -54.759  21.218  13.695  1.00 89.02           N  
ATOM    273  N   PHE A  34     -56.810  23.756  10.484  1.00 89.80           N  
ATOM    274  CA  PHE A  34     -57.102  22.812   9.412  1.00 89.80           C  
ATOM    275  C   PHE A  34     -56.192  21.591   9.504  1.00 89.80           C  
ATOM    276  O   PHE A  34     -54.972  21.728   9.612  1.00 89.80           O  
ATOM    277  CB  PHE A  34     -56.943  23.482   8.044  1.00 89.80           C  
ATOM    278  CG  PHE A  34     -57.842  24.673   7.845  1.00 89.80           C  
ATOM    279  CD1 PHE A  34     -59.161  24.506   7.444  1.00 89.80           C  
ATOM    280  CD2 PHE A  34     -57.365  25.961   8.057  1.00 89.80           C  
ATOM    281  CE1 PHE A  34     -59.996  25.606   7.258  1.00 89.80           C  
ATOM    282  CE2 PHE A  34     -58.193  27.064   7.873  1.00 89.80           C  
ATOM    283  CZ  PHE A  34     -59.507  26.885   7.474  1.00 89.80           C  
ATOM    284  N   GLU A  35     -56.743  20.407   9.680  1.00 87.80           N  
ATOM    285  CA  GLU A  35     -55.981  19.163   9.629  1.00 87.80           C  
ATOM    286  C   GLU A  35     -56.351  18.339   8.399  1.00 87.80           C  
ATOM    287  O   GLU A  35     -57.530  18.069   8.158  1.00 87.80           O  
ATOM    288  CB  GLU A  35     -56.206  18.342  10.901  1.00 87.80           C  
ATOM    289  CG  GLU A  35     -55.225  17.191  11.071  1.00 87.80           C  
ATOM    290  CD  GLU A  35     -55.437  16.407  12.356  1.00 87.80           C  
ATOM    291  OE1 GLU A  35     -54.719  15.406  12.582  1.00 87.80           O  
ATOM    292  OE2 GLU A  35     -56.329  16.796  13.143  1.00 87.80           O1-
ATOM    293  N   LYS A  36     -55.130  18.045   7.581  1.00 83.81           N  
ATOM    294  CA  LYS A  36     -55.332  17.328   6.325  1.00 83.81           C  
ATOM    295  C   LYS A  36     -54.921  15.865   6.456  1.00 83.81           C  
ATOM    296  O   LYS A  36     -53.818  15.562   6.915  1.00 83.81           O  
ATOM    297  CB  LYS A  36     -54.545  17.994   5.195  1.00 83.81           C  
ATOM    298  CG  LYS A  36     -54.969  19.427   4.907  1.00 83.81           C  
ATOM    299  CD  LYS A  36     -54.127  20.047   3.798  1.00 83.81           C  
ATOM    300  CE  LYS A  36     -54.429  21.530   3.630  1.00 83.81           C  
ATOM    301  NZ  LYS A  36     -53.652  22.128   2.503  1.00 83.81           N1+
ATOM    302  N   ASP A  37     -55.948  14.867   6.282  1.00 80.20           N  
ATOM    303  CA  ASP A  37     -55.620  13.448   6.185  1.00 80.20           C  
ATOM    304  C   ASP A  37     -56.264  12.819   4.951  1.00 80.20           C  
ATOM    305  O   ASP A  37     -57.477  12.918   4.759  1.00 80.20           O  
ATOM    306  CB  ASP A  37     -56.066  12.706   7.446  1.00 80.20           C  
ATOM    307  CG  ASP A  37     -55.222  11.480   7.743  1.00 80.20           C  
ATOM    308  OD1 ASP A  37     -54.344  11.130   6.924  1.00 80.20           O  
ATOM    309  OD2 ASP A  37     -55.437  10.856   8.805  1.00 80.20           O1-
ATOM    310  N   ASP A  38     -55.425  12.202   3.842  1.00 71.12           N  
ATOM    311  CA  ASP A  38     -55.770  11.459   2.633  1.00 71.12           C  
ATOM    312  C   ASP A  38     -57.252  11.615   2.298  1.00 71.12           C  
ATOM    313  O   ASP A  38     -58.046  10.701   2.529  1.00 71.12           O  
ATOM    314  CB  ASP A  38     -55.421   9.978   2.795  1.00 71.12           C  
ATOM    315  CG  ASP A  38     -55.022   9.317   1.487  1.00 71.12           C  
ATOM    316  OD1 ASP A  38     -54.869  10.024   0.468  1.00 71.12           O  
ATOM    317  OD2 ASP A  38     -54.864   8.077   1.475  1.00 71.12           O1-
ATOM    318  N   GLY A  39     -57.799  12.829   1.770  1.00 72.89           N  
ATOM    319  CA  GLY A  39     -59.129  13.034   1.219  1.00 72.89           C  
ATOM    320  C   GLY A  39     -60.143  13.477   2.256  1.00 72.89           C  
ATOM    321  O   GLY A  39     -61.335  13.581   1.961  1.00 72.89           O  
ATOM    322  N   VAL A  40     -59.630  13.679   3.650  1.00 84.09           N  
ATOM    323  CA  VAL A  40     -60.474  14.159   4.739  1.00 84.09           C  
ATOM    324  C   VAL A  40     -59.955  15.503   5.243  1.00 84.09           C  
ATOM    325  O   VAL A  40     -58.761  15.651   5.517  1.00 84.09           O  
ATOM    326  CB  VAL A  40     -60.535  13.142   5.901  1.00 84.09           C  
ATOM    327  CG1 VAL A  40     -61.474  13.633   7.000  1.00 84.09           C  
ATOM    328  CG2 VAL A  40     -60.978  11.773   5.388  1.00 84.09           C  
ATOM    329  N   LEU A  41     -60.756  16.574   5.299  1.00 87.00           N  
ATOM    330  CA  LEU A  41     -60.435  17.898   5.819  1.00 87.00           C  
ATOM    331  C   LEU A  41     -61.121  18.136   7.160  1.00 87.00           C  
ATOM    332  O   LEU A  41     -62.348  18.062   7.256  1.00 87.00           O  
ATOM    333  CB  LEU A  41     -60.851  18.982   4.820  1.00 87.00           C  
ATOM    334  CG  LEU A  41     -60.584  20.429   5.239  1.00 87.00           C  
ATOM    335  CD1 LEU A  41     -59.083  20.682   5.343  1.00 87.00           C  
ATOM    336  CD2 LEU A  41     -61.228  21.398   4.254  1.00 87.00           C  
ATOM    337  N   HIS A  42     -60.241  18.192   8.263  1.00 90.44           N  
ATOM    338  CA  HIS A  42     -60.744  18.546   9.585  1.00 90.44           C  
ATOM    339  C   HIS A  42     -60.657  20.050   9.823  1.00 90.44           C  
ATOM    340  O   HIS A  42     -59.578  20.638   9.716  1.00 90.44           O  
ATOM    341  CB  HIS A  42     -59.969  17.797  10.672  1.00 90.44           C  
ATOM    342  CG  HIS A  42     -60.155  16.314  10.627  1.00 90.44           C  
ATOM    343  CD2 HIS A  42     -59.560  15.366   9.865  1.00 90.44           C  
ATOM    344  ND1 HIS A  42     -61.052  15.651  11.436  1.00 90.44           N  
ATOM    345  CE1 HIS A  42     -61.000  14.356  11.174  1.00 90.44           C  
ATOM    346  NE2 HIS A  42     -60.102  14.156  10.226  1.00 90.44           N  
ATOM    347  N   ILE A  43     -61.836  20.683  10.122  1.00 91.09           N  
ATOM    348  CA  ILE A  43     -61.890  22.115  10.392  1.00 91.09           C  
ATOM    349  C   ILE A  43     -62.296  22.351  11.844  1.00 91.09           C  
ATOM    350  O   ILE A  43     -63.351  21.886  12.284  1.00 91.09           O  
ATOM    351  CB  ILE A  43     -62.868  22.834   9.437  1.00 91.09           C  
ATOM    352  CG1 ILE A  43     -62.526  22.511   7.978  1.00 91.09           C  
ATOM    353  CG2 ILE A  43     -62.848  24.346   9.681  1.00 91.09           C  
ATOM    354  CD1 ILE A  43     -63.593  22.943   6.982  1.00 91.09           C  
ATOM    355  N   ARG A  44     -61.332  23.000  12.515  1.00 90.51           N  
ATOM    356  CA  ARG A  44     -61.628  23.379  13.893  1.00 90.51           C  
ATOM    357  C   ARG A  44     -61.550  24.891  14.073  1.00 90.51           C  
ATOM    358  O   ARG A  44     -60.530  25.508  13.757  1.00 90.51           O  
ATOM    359  CB  ARG A  44     -60.666  22.686  14.859  1.00 90.51           C  
ATOM    360  CG  ARG A  44     -61.039  22.851  16.325  1.00 90.51           C  
ATOM    361  CD  ARG A  44     -60.052  22.143  17.241  1.00 90.51           C  
ATOM    362  NE  ARG A  44     -60.210  20.692  17.187  1.00 90.51           N  
ATOM    363  CZ  ARG A  44     -59.379  19.817  17.747  1.00 90.51           C  
ATOM    364  NH1 ARG A  44     -58.311  20.231  18.419  1.00 90.51           N1+
ATOM    365  NH2 ARG A  44     -59.618  18.519  17.636  1.00 90.51           N  
ATOM    366  N   VAL A  45     -62.685  25.505  14.583  1.00 88.57           N  
ATOM    367  CA  VAL A  45     -62.715  26.944  14.822  1.00 88.57           C  
ATOM    368  C   VAL A  45     -63.103  27.218  16.273  1.00 88.57           C  
ATOM    369  O   VAL A  45     -64.160  26.779  16.732  1.00 88.57           O  
ATOM    370  CB  VAL A  45     -63.694  27.658  13.864  1.00 88.57           C  
ATOM    371  CG1 VAL A  45     -63.598  29.175  14.025  1.00 88.57           C  
ATOM    372  CG2 VAL A  45     -63.414  27.253  12.417  1.00 88.57           C  
ATOM    373  N   LYS A  46     -62.143  27.856  17.010  1.00 87.49           N  
ATOM    374  CA  LYS A  46     -62.396  28.143  18.419  1.00 87.49           C  
ATOM    375  C   LYS A  46     -63.068  29.503  18.591  1.00 87.49           C  
ATOM    376  O   LYS A  46     -62.739  30.457  17.883  1.00 87.49           O  
ATOM    377  CB  LYS A  46     -61.093  28.097  19.219  1.00 87.49           C  
ATOM    378  CG  LYS A  46     -60.506  26.701  19.366  1.00 87.49           C  
ATOM    379  CD  LYS A  46     -59.316  26.694  20.317  1.00 87.49           C  
ATOM    380  CE  LYS A  46     -58.717  25.301  20.453  1.00 87.49           C  
ATOM    381  NZ  LYS A  46     -57.547  25.289  21.380  1.00 87.49           N1+
ATOM    382  N   ASN A  47     -64.141  29.616  19.513  1.00 83.90           N  
ATOM    383  CA  ASN A  47     -64.758  30.875  19.918  1.00 83.90           C  
ATOM    384  C   ASN A  47     -65.552  31.503  18.775  1.00 83.90           C  
ATOM    385  O   ASN A  47     -65.496  32.717  18.569  1.00 83.90           O  
ATOM    386  CB  ASN A  47     -63.698  31.853  20.429  1.00 83.90           C  
ATOM    387  CG  ASN A  47     -63.048  31.389  21.717  1.00 83.90           C  
ATOM    388  ND2 ASN A  47     -61.762  31.681  21.872  1.00 83.90           N  
ATOM    389  OD1 ASN A  47     -63.696  30.772  22.566  1.00 83.90           O  
ATOM    390  N   LEU A  48     -66.224  30.630  17.871  1.00 84.23           N  
ATOM    391  CA  LEU A  48     -67.017  31.064  16.727  1.00 84.23           C  
ATOM    392  C   LEU A  48     -68.492  31.169  17.097  1.00 84.23           C  
ATOM    393  O   LEU A  48     -69.060  30.238  17.673  1.00 84.23           O  
ATOM    394  CB  LEU A  48     -66.840  30.096  15.554  1.00 84.23           C  
ATOM    395  CG  LEU A  48     -67.415  30.547  14.210  1.00 84.23           C  
ATOM    396  CD1 LEU A  48     -66.652  31.760  13.688  1.00 84.23           C  
ATOM    397  CD2 LEU A  48     -67.371  29.406  13.200  1.00 84.23           C  
ATOM    398  N   HIS A  49     -69.140  32.321  16.893  1.00 87.29           N  
ATOM    399  CA  HIS A  49     -70.568  32.512  17.120  1.00 87.29           C  
ATOM    400  C   HIS A  49     -71.393  31.547  16.274  1.00 87.29           C  
ATOM    401  O   HIS A  49     -71.001  31.204  15.157  1.00 87.29           O  
ATOM    402  CB  HIS A  49     -70.972  33.956  16.815  1.00 87.29           C  
ATOM    403  CG  HIS A  49     -72.220  34.389  17.514  1.00 87.29           C  
ATOM    404  CD2 HIS A  49     -72.405  34.986  18.715  1.00 87.29           C  
ATOM    405  ND1 HIS A  49     -73.476  34.219  16.972  1.00 87.29           N  
ATOM    406  CE1 HIS A  49     -74.380  34.693  17.812  1.00 87.29           C  
ATOM    407  NE2 HIS A  49     -73.757  35.165  18.877  1.00 87.29           N  
ATOM    408  N   GLU A  50     -72.419  31.039  16.911  1.00 88.61           N  
ATOM    409  CA  GLU A  50     -73.309  30.070  16.278  1.00 88.61           C  
ATOM    410  C   GLU A  50     -73.770  30.557  14.907  1.00 88.61           C  
ATOM    411  O   GLU A  50     -73.831  29.778  13.953  1.00 88.61           O  
ATOM    412  CB  GLU A  50     -74.521  29.789  17.171  1.00 88.61           C  
ATOM    413  CG  GLU A  50     -75.424  28.680  16.651  1.00 88.61           C  
ATOM    414  CD  GLU A  50     -76.565  28.342  17.598  1.00 88.61           C  
ATOM    415  OE1 GLU A  50     -77.353  27.419  17.293  1.00 88.61           O  
ATOM    416  OE2 GLU A  50     -76.671  29.008  18.653  1.00 88.61           O1-
ATOM    417  N   LYS A  51     -74.206  31.823  14.718  1.00 87.91           N  
ATOM    418  CA  LYS A  51     -74.647  32.395  13.449  1.00 87.91           C  
ATOM    419  C   LYS A  51     -73.560  32.276  12.386  1.00 87.91           C  
ATOM    420  O   LYS A  51     -73.841  31.923  11.239  1.00 87.91           O  
ATOM    421  CB  LYS A  51     -75.047  33.859  13.630  1.00 87.91           C  
ATOM    422  CG  LYS A  51     -75.703  34.478  12.404  1.00 87.91           C  
ATOM    423  CD  LYS A  51     -76.093  35.929  12.652  1.00 87.91           C  
ATOM    424  CE  LYS A  51     -76.684  36.571  11.404  1.00 87.91           C  
ATOM    425  NZ  LYS A  51     -77.021  38.009  11.627  1.00 87.91           N1+
ATOM    426  N   ARG A  52     -72.353  32.427  12.627  1.00 84.61           N  
ATOM    427  CA  ARG A  52     -71.211  32.348  11.720  1.00 84.61           C  
ATOM    428  C   ARG A  52     -70.865  30.898  11.401  1.00 84.61           C  
ATOM    429  O   ARG A  52     -70.488  30.579  10.271  1.00 84.61           O  
ATOM    430  CB  ARG A  52     -69.996  33.056  12.324  1.00 84.61           C  
ATOM    431  CG  ARG A  52     -70.149  34.566  12.421  1.00 84.61           C  
ATOM    432  CD  ARG A  52     -70.183  35.220  11.046  1.00 84.61           C  
ATOM    433  NE  ARG A  52     -70.231  36.675  11.141  1.00 84.61           N  
ATOM    434  CZ  ARG A  52     -70.307  37.501  10.102  1.00 84.61           C  
ATOM    435  NH1 ARG A  52     -70.346  37.028   8.861  1.00 84.61           N1+
ATOM    436  NH2 ARG A  52     -70.345  38.810  10.303  1.00 84.61           N  
ATOM    437  N   ALA A  53     -70.936  30.045  12.474  1.00 86.82           N  
ATOM    438  CA  ALA A  53     -70.761  28.610  12.267  1.00 86.82           C  
ATOM    439  C   ALA A  53     -71.763  28.076  11.247  1.00 86.82           C  
ATOM    440  O   ALA A  53     -71.413  27.255  10.395  1.00 86.82           O  
ATOM    441  CB  ALA A  53     -70.902  27.860  13.589  1.00 86.82           C  
ATOM    442  N   ARG A  54     -72.977  28.592  11.300  1.00 89.17           N  
ATOM    443  CA  ARG A  54     -74.020  28.205  10.355  1.00 89.17           C  
ATOM    444  C   ARG A  54     -73.718  28.737   8.959  1.00 89.17           C  
ATOM    445  O   ARG A  54     -73.989  28.064   7.961  1.00 89.17           O  
ATOM    446  CB  ARG A  54     -75.385  28.711  10.825  1.00 89.17           C  
ATOM    447  CG  ARG A  54     -75.970  27.920  11.984  1.00 89.17           C  
ATOM    448  CD  ARG A  54     -77.390  28.364  12.310  1.00 89.17           C  
ATOM    449  NE  ARG A  54     -77.865  27.774  13.559  1.00 89.17           N  
ATOM    450  CZ  ARG A  54     -79.093  27.923  14.047  1.00 89.17           C  
ATOM    451  NH1 ARG A  54     -79.998  28.647  13.399  1.00 89.17           N1+
ATOM    452  NH2 ARG A  54     -79.421  27.342  15.193  1.00 89.17           N  
ATOM    453  N   GLU A  55     -73.216  29.876   8.916  1.00 88.15           N  
ATOM    454  CA  GLU A  55     -72.823  30.483   7.648  1.00 88.15           C  
ATOM    455  C   GLU A  55     -71.690  29.702   6.989  1.00 88.15           C  
ATOM    456  O   GLU A  55     -71.705  29.480   5.776  1.00 88.15           O  
ATOM    457  CB  GLU A  55     -72.405  31.941   7.856  1.00 88.15           C  
ATOM    458  CG  GLU A  55     -72.246  32.726   6.562  1.00 88.15           C  
ATOM    459  CD  GLU A  55     -71.984  34.207   6.787  1.00 88.15           C  
ATOM    460  OE1 GLU A  55     -71.904  34.966   5.795  1.00 88.15           O  
ATOM    461  OE2 GLU A  55     -71.857  34.611   7.964  1.00 88.15           O1-
ATOM    462  N   ILE A  56     -70.689  29.266   7.864  1.00 87.95           N  
ATOM    463  CA  ILE A  56     -69.580  28.445   7.389  1.00 87.95           C  
ATOM    464  C   ILE A  56     -70.111  27.110   6.870  1.00 87.95           C  
ATOM    465  O   ILE A  56     -69.701  26.644   5.804  1.00 87.95           O  
ATOM    466  CB  ILE A  56     -68.535  28.209   8.502  1.00 87.95           C  
ATOM    467  CG1 ILE A  56     -67.793  29.511   8.823  1.00 87.95           C  
ATOM    468  CG2 ILE A  56     -67.554  27.105   8.096  1.00 87.95           C  
ATOM    469  CD1 ILE A  56     -66.846  29.408  10.009  1.00 87.95           C  
ATOM    470  N   HIS A  57     -70.994  26.548   7.606  1.00 90.03           N  
ATOM    471  CA  HIS A  57     -71.631  25.301   7.194  1.00 90.03           C  
ATOM    472  C   HIS A  57     -72.360  25.467   5.865  1.00 90.03           C  
ATOM    473  O   HIS A  57     -72.223  24.633   4.968  1.00 90.03           O  
ATOM    474  CB  HIS A  57     -72.603  24.815   8.270  1.00 90.03           C  
ATOM    475  CG  HIS A  57     -73.287  23.531   7.926  1.00 90.03           C  
ATOM    476  CD2 HIS A  57     -74.545  23.281   7.493  1.00 90.03           C  
ATOM    477  ND1 HIS A  57     -72.660  22.307   8.017  1.00 90.03           N  
ATOM    478  CE1 HIS A  57     -73.506  21.358   7.653  1.00 90.03           C  
ATOM    479  NE2 HIS A  57     -74.657  21.923   7.330  1.00 90.03           N  
ATOM    480  N   LYS A  58     -73.222  26.430   5.768  1.00 91.66           N  
ATOM    481  CA  LYS A  58     -74.011  26.708   4.571  1.00 91.66           C  
ATOM    482  C   LYS A  58     -73.113  26.883   3.349  1.00 91.66           C  
ATOM    483  O   LYS A  58     -73.365  26.292   2.298  1.00 91.66           O  
ATOM    484  CB  LYS A  58     -74.871  27.956   4.772  1.00 91.66           C  
ATOM    485  CG  LYS A  58     -75.805  28.258   3.610  1.00 91.66           C  
ATOM    486  CD  LYS A  58     -76.647  29.499   3.878  1.00 91.66           C  
ATOM    487  CE  LYS A  58     -77.541  29.835   2.692  1.00 91.66           C  
ATOM    488  NZ  LYS A  58     -78.360  31.059   2.945  1.00 91.66           N1+
ATOM    489  N   VAL A  59     -72.081  27.693   3.427  1.00 90.37           N  
ATOM    490  CA  VAL A  59     -71.157  27.979   2.334  1.00 90.37           C  
ATOM    491  C   VAL A  59     -70.415  26.705   1.937  1.00 90.37           C  
ATOM    492  O   VAL A  59     -70.278  26.403   0.749  1.00 90.37           O  
ATOM    493  CB  VAL A  59     -70.149  29.086   2.717  1.00 90.37           C  
ATOM    494  CG1 VAL A  59     -69.057  29.212   1.657  1.00 90.37           C  
ATOM    495  CG2 VAL A  59     -70.869  30.419   2.908  1.00 90.37           C  
ATOM    496  N   ALA A  60     -69.926  25.935   2.912  1.00 90.03           N  
ATOM    497  CA  ALA A  60     -69.213  24.683   2.667  1.00 90.03           C  
ATOM    498  C   ALA A  60     -70.112  23.669   1.964  1.00 90.03           C  
ATOM    499  O   ALA A  60     -69.677  22.984   1.036  1.00 90.03           O  
ATOM    500  CB  ALA A  60     -68.685  24.105   3.977  1.00 90.03           C  
ATOM    501  N   LYS A  61     -71.335  23.583   2.398  1.00 92.82           N  
ATOM    502  CA  LYS A  61     -72.315  22.696   1.778  1.00 92.82           C  
ATOM    503  C   LYS A  61     -72.543  23.065   0.315  1.00 92.82           C  
ATOM    504  O   LYS A  61     -72.597  22.188  -0.550  1.00 92.82           O  
ATOM    505  CB  LYS A  61     -73.640  22.742   2.542  1.00 92.82           C  
ATOM    506  CG  LYS A  61     -74.675  21.743   2.046  1.00 92.82           C  
ATOM    507  CD  LYS A  61     -75.954  21.807   2.872  1.00 92.82           C  
ATOM    508  CE  LYS A  61     -77.007  20.840   2.350  1.00 92.82           C  
ATOM    509  NZ  LYS A  61     -78.266  20.906   3.150  1.00 92.82           N1+
ATOM    510  N   LEU A  62     -72.752  24.262   0.040  1.00 93.36           N  
ATOM    511  CA  LEU A  62     -72.993  24.741  -1.316  1.00 93.36           C  
ATOM    512  C   LEU A  62     -71.797  24.452  -2.216  1.00 93.36           C  
ATOM    513  O   LEU A  62     -71.966  24.049  -3.369  1.00 93.36           O  
ATOM    514  CB  LEU A  62     -73.290  26.243  -1.309  1.00 93.36           C  
ATOM    515  CG  LEU A  62     -74.642  26.665  -0.734  1.00 93.36           C  
ATOM    516  CD1 LEU A  62     -74.700  28.180  -0.570  1.00 93.36           C  
ATOM    517  CD2 LEU A  62     -75.779  26.175  -1.624  1.00 93.36           C  
ATOM    518  N   ILE A  63     -70.619  24.634  -1.725  1.00 90.66           N  
ATOM    519  CA  ILE A  63     -69.391  24.376  -2.471  1.00 90.66           C  
ATOM    520  C   ILE A  63     -69.286  22.888  -2.794  1.00 90.66           C  
ATOM    521  O   ILE A  63     -68.915  22.512  -3.909  1.00 90.66           O  
ATOM    522  CB  ILE A  63     -68.145  24.844  -1.687  1.00 90.66           C  
ATOM    523  CG1 ILE A  63     -68.117  26.374  -1.592  1.00 90.66           C  
ATOM    524  CG2 ILE A  63     -66.865  24.313  -2.340  1.00 90.66           C  
ATOM    525  CD1 ILE A  63     -67.000  26.919  -0.713  1.00 90.66           C  
ATOM    526  N   LEU A  64     -69.566  22.088  -1.878  1.00 91.49           N  
ATOM    527  CA  LEU A  64     -69.547  20.644  -2.083  1.00 91.49           C  
ATOM    528  C   LEU A  64     -70.588  20.229  -3.118  1.00 91.49           C  
ATOM    529  O   LEU A  64     -70.338  19.336  -3.930  1.00 91.49           O  
ATOM    530  CB  LEU A  64     -69.803  19.912  -0.763  1.00 91.49           C  
ATOM    531  CG  LEU A  64     -68.671  19.951   0.265  1.00 91.49           C  
ATOM    532  CD1 LEU A  64     -69.125  19.322   1.577  1.00 91.49           C  
ATOM    533  CD2 LEU A  64     -67.434  19.239  -0.276  1.00 91.49           C  
ATOM    534  N   GLU A  65     -71.800  20.790  -3.044  1.00 92.29           N  
ATOM    535  CA  GLU A  65     -72.861  20.537  -4.015  1.00 92.29           C  
ATOM    536  C   GLU A  65     -72.402  20.867  -5.433  1.00 92.29           C  
ATOM    537  O   GLU A  65     -72.711  20.136  -6.376  1.00 92.29           O  
ATOM    538  CB  GLU A  65     -74.113  21.347  -3.667  1.00 92.29           C  
ATOM    539  CG  GLU A  65     -74.876  20.812  -2.463  1.00 92.29           C  
ATOM    540  CD  GLU A  65     -76.108  21.633  -2.120  1.00 92.29           C  
ATOM    541  OE1 GLU A  65     -76.816  21.289  -1.147  1.00 92.29           O  
ATOM    542  OE2 GLU A  65     -76.369  22.630  -2.832  1.00 92.29           O1-
ATOM    543  N   VAL A  66     -71.714  21.973  -5.507  1.00 92.91           N  
ATOM    544  CA  VAL A  66     -71.183  22.384  -6.803  1.00 92.91           C  
ATOM    545  C   VAL A  66     -70.172  21.351  -7.297  1.00 92.91           C  
ATOM    546  O   VAL A  66     -70.213  20.941  -8.460  1.00 92.91           O  
ATOM    547  CB  VAL A  66     -70.527  23.781  -6.731  1.00 92.91           C  
ATOM    548  CG1 VAL A  66     -69.795  24.101  -8.033  1.00 92.91           C  
ATOM    549  CG2 VAL A  66     -71.577  24.847  -6.428  1.00 92.91           C  
ATOM    550  N   ALA A  67     -69.278  20.949  -6.486  1.00 90.12           N  
ATOM    551  CA  ALA A  67     -68.257  19.961  -6.825  1.00 90.12           C  
ATOM    552  C   ALA A  67     -68.891  18.650  -7.279  1.00 90.12           C  
ATOM    553  O   ALA A  67     -68.444  18.043  -8.257  1.00 90.12           O  
ATOM    554  CB  ALA A  67     -67.336  19.717  -5.631  1.00 90.12           C  
ATOM    555  N   ALA A  68     -69.852  18.211  -6.545  1.00 90.82           N  
ATOM    556  CA  ALA A  68     -70.563  16.983  -6.895  1.00 90.82           C  
ATOM    557  C   ALA A  68     -71.273  17.125  -8.238  1.00 90.82           C  
ATOM    558  O   ALA A  68     -71.235  16.212  -9.066  1.00 90.82           O  
ATOM    559  CB  ALA A  68     -71.565  16.620  -5.802  1.00 90.82           C  
ATOM    560  N   ALA A  69     -72.012  18.238  -8.444  1.00 92.14           N  
ATOM    561  CA  ALA A  69     -72.719  18.525  -9.689  1.00 92.14           C  
ATOM    562  C   ALA A  69     -71.744  18.647 -10.857  1.00 92.14           C  
ATOM    563  O   ALA A  69     -72.041  18.207 -11.971  1.00 92.14           O  
ATOM    564  CB  ALA A  69     -73.543  19.802  -9.551  1.00 92.14           C  
ATOM    565  N   GLU A  70     -70.595  19.209 -10.603  1.00 90.84           N  
ATOM    566  CA  GLU A  70     -69.564  19.323 -11.628  1.00 90.84           C  
ATOM    567  C   GLU A  70     -69.113  17.949 -12.114  1.00 90.84           C  
ATOM    568  O   GLU A  70     -68.866  17.755 -13.307  1.00 90.84           O  
ATOM    569  CB  GLU A  70     -68.365  20.114 -11.100  1.00 90.84           C  
ATOM    570  CG  GLU A  70     -68.592  21.618 -11.052  1.00 90.84           C  
ATOM    571  CD  GLU A  70     -67.371  22.394 -10.586  1.00 90.84           C  
ATOM    572  OE1 GLU A  70     -67.404  23.646 -10.603  1.00 90.84           O  
ATOM    573  OE2 GLU A  70     -66.373  21.746 -10.199  1.00 90.84           O1-
ATOM    574  N   ARG A  71     -68.873  17.096 -11.217  1.00 90.78           N  
ATOM    575  CA  ARG A  71     -68.480  15.731 -11.550  1.00 90.78           C  
ATOM    576  C   ARG A  71     -69.497  15.082 -12.483  1.00 90.78           C  
ATOM    577  O   ARG A  71     -69.122  14.391 -13.433  1.00 90.78           O  
ATOM    578  CB  ARG A  71     -68.325  14.891 -10.281  1.00 90.78           C  
ATOM    579  CG  ARG A  71     -67.674  13.536 -10.514  1.00 90.78           C  
ATOM    580  CD  ARG A  71     -67.415  12.802  -9.206  1.00 90.78           C  
ATOM    581  NE  ARG A  71     -66.834  11.482  -9.434  1.00 90.78           N  
ATOM    582  CZ  ARG A  71     -66.412  10.663  -8.474  1.00 90.78           C  
ATOM    583  NH1 ARG A  71     -66.500  11.014  -7.197  1.00 90.78           N1+
ATOM    584  NH2 ARG A  71     -65.899   9.485  -8.795  1.00 90.78           N  
ATOM    585  N   ILE A  72     -70.720  15.232 -12.262  1.00 91.63           N  
ATOM    586  CA  ILE A  72     -71.821  14.715 -13.069  1.00 91.63           C  
ATOM    587  C   ILE A  72     -71.775  15.336 -14.463  1.00 91.63           C  
ATOM    588  O   ILE A  72     -71.945  14.638 -15.465  1.00 91.63           O  
ATOM    589  CB  ILE A  72     -73.188  14.992 -12.403  1.00 91.63           C  
ATOM    590  CG1 ILE A  72     -73.298  14.236 -11.074  1.00 91.63           C  
ATOM    591  CG2 ILE A  72     -74.333  14.614 -13.346  1.00 91.63           C  
ATOM    592  CD1 ILE A  72     -74.535  14.591 -10.261  1.00 91.63           C  
ATOM    593  N   VAL A  73     -71.556  16.648 -14.580  1.00 91.07           N  
ATOM    594  CA  VAL A  73     -71.467  17.366 -15.848  1.00 91.07           C  
ATOM    595  C   VAL A  73     -70.276  16.852 -16.651  1.00 91.07           C  
ATOM    596  O   VAL A  73     -70.367  16.687 -17.870  1.00 91.07           O  
ATOM    597  CB  VAL A  73     -71.344  18.891 -15.628  1.00 91.07           C  
ATOM    598  CG1 VAL A  73     -71.119  19.610 -16.957  1.00 91.07           C  
ATOM    599  CG2 VAL A  73     -72.589  19.432 -14.929  1.00 91.07           C  
ATOM    600  N   ARG A  74     -69.147  16.519 -16.000  1.00 90.57           N  
ATOM    601  CA  ARG A  74     -67.938  16.020 -16.647  1.00 90.57           C  
ATOM    602  C   ARG A  74     -68.126  14.583 -17.123  1.00 90.57           C  
ATOM    603  O   ARG A  74     -67.685  14.224 -18.217  1.00 90.57           O  
ATOM    604  CB  ARG A  74     -66.744  16.103 -15.693  1.00 90.57           C  
ATOM    605  CG  ARG A  74     -65.408  15.792 -16.350  1.00 90.57           C  
ATOM    606  CD  ARG A  74     -64.261  15.852 -15.351  1.00 90.57           C  
ATOM    607  NE  ARG A  74     -63.774  17.217 -15.170  1.00 90.57           N  
ATOM    608  CZ  ARG A  74     -62.768  17.563 -14.372  1.00 90.57           C  
ATOM    609  NH1 ARG A  74     -62.120  16.647 -13.662  1.00 90.57           N1+
ATOM    610  NH2 ARG A  74     -62.407  18.835 -14.283  1.00 90.57           N  
ATOM    611  N   GLU A  75     -68.682  13.802 -16.342  1.00 92.25           N  
ATOM    612  CA  GLU A  75     -68.809  12.370 -16.600  1.00 92.25           C  
ATOM    613  C   GLU A  75     -69.893  12.090 -17.637  1.00 92.25           C  
ATOM    614  O   GLU A  75     -69.788  11.135 -18.409  1.00 92.25           O  
ATOM    615  CB  GLU A  75     -69.114  11.616 -15.303  1.00 92.25           C  
ATOM    616  CG  GLU A  75     -67.934  11.539 -14.345  1.00 92.25           C  
ATOM    617  CD  GLU A  75     -68.250  10.786 -13.063  1.00 92.25           C  
ATOM    618  OE1 GLU A  75     -67.332  10.582 -12.236  1.00 92.25           O  
ATOM    619  OE2 GLU A  75     -69.425  10.395 -12.884  1.00 92.25           O1-
ATOM    620  N   ARG A  76     -70.801  12.957 -17.701  1.00 90.14           N  
ATOM    621  CA  ARG A  76     -71.911  12.739 -18.625  1.00 90.14           C  
ATOM    622  C   ARG A  76     -72.285  14.029 -19.347  1.00 90.14           C  
ATOM    623  O   ARG A  76     -73.360  14.586 -19.117  1.00 90.14           O  
ATOM    624  CB  ARG A  76     -73.127  12.182 -17.882  1.00 90.14           C  
ATOM    625  CG  ARG A  76     -72.863  10.869 -17.164  1.00 90.14           C  
ATOM    626  CD  ARG A  76     -74.119  10.329 -16.494  1.00 90.14           C  
ATOM    627  NE  ARG A  76     -73.859   9.074 -15.794  1.00 90.14           N  
ATOM    628  CZ  ARG A  76     -74.800   8.260 -15.324  1.00 90.14           C  
ATOM    629  NH1 ARG A  76     -76.087   8.554 -15.470  1.00 90.14           N1+
ATOM    630  NH2 ARG A  76     -74.452   7.143 -14.700  1.00 90.14           N  
ATOM    631  N   PRO A  77     -71.397  14.498 -20.327  1.00 88.39           N  
ATOM    632  CA  PRO A  77     -71.703  15.777 -20.972  1.00 88.39           C  
ATOM    633  C   PRO A  77     -72.888  15.685 -21.932  1.00 88.39           C  
ATOM    634  O   PRO A  77     -73.055  14.673 -22.616  1.00 88.39           O  
ATOM    635  CB  PRO A  77     -70.413  16.109 -21.727  1.00 88.39           C  
ATOM    636  CG  PRO A  77     -69.744  14.790 -21.940  1.00 88.39           C  
ATOM    637  CD  PRO A  77     -70.174  13.855 -20.846  1.00 88.39           C  
ATOM    638  N   GLY A  78     -73.838  16.536 -21.955  1.00 82.33           N  
ATOM    639  CA  GLY A  78     -74.899  16.588 -22.947  1.00 82.33           C  
ATOM    640  C   GLY A  78     -76.129  15.795 -22.547  1.00 82.33           C  
ATOM    641  O   GLY A  78     -77.104  15.732 -23.299  1.00 82.33           O  
ATOM    642  N   SER A  79     -76.050  15.036 -21.333  1.00 91.56           N  
ATOM    643  CA  SER A  79     -77.165  14.254 -20.812  1.00 91.56           C  
ATOM    644  C   SER A  79     -78.152  15.134 -20.053  1.00 91.56           C  
ATOM    645  O   SER A  79     -77.840  16.280 -19.718  1.00 91.56           O  
ATOM    646  CB  SER A  79     -76.656  13.139 -19.897  1.00 91.56           C  
ATOM    647  OG  SER A  79     -76.138  13.675 -18.691  1.00 91.56           O  
ATOM    648  N   ASN A  80     -79.518  14.689 -19.922  1.00 90.59           N  
ATOM    649  CA  ASN A  80     -80.531  15.358 -19.113  1.00 90.59           C  
ATOM    650  C   ASN A  80     -80.062  15.550 -17.673  1.00 90.59           C  
ATOM    651  O   ASN A  80     -80.410  16.542 -17.029  1.00 90.59           O  
ATOM    652  CB  ASN A  80     -81.846  14.576 -19.143  1.00 90.59           C  
ATOM    653  CG  ASN A  80     -82.610  14.768 -20.437  1.00 90.59           C  
ATOM    654  ND2 ASN A  80     -83.497  13.830 -20.747  1.00 90.59           N  
ATOM    655  OD1 ASN A  80     -82.407  15.753 -21.152  1.00 90.59           O  
ATOM    656  N   LEU A  81     -79.279  14.572 -17.230  1.00 90.89           N  
ATOM    657  CA  LEU A  81     -78.683  14.618 -15.898  1.00 90.89           C  
ATOM    658  C   LEU A  81     -77.658  15.743 -15.800  1.00 90.89           C  
ATOM    659  O   LEU A  81     -77.559  16.410 -14.768  1.00 90.89           O  
ATOM    660  CB  LEU A  81     -78.023  13.279 -15.560  1.00 90.89           C  
ATOM    661  CG  LEU A  81     -78.967  12.126 -15.215  1.00 90.89           C  
ATOM    662  CD1 LEU A  81     -78.192  10.815 -15.127  1.00 90.89           C  
ATOM    663  CD2 LEU A  81     -79.701  12.409 -13.908  1.00 90.89           C  
ATOM    664  N   ALA A  82     -76.901  16.073 -16.848  1.00 89.95           N  
ATOM    665  CA  ALA A  82     -75.938  17.167 -16.924  1.00 89.95           C  
ATOM    666  C   ALA A  82     -76.641  18.521 -16.883  1.00 89.95           C  
ATOM    667  O   ALA A  82     -76.163  19.456 -16.237  1.00 89.95           O  
ATOM    668  CB  ALA A  82     -75.096  17.048 -18.192  1.00 89.95           C  
ATOM    669  N   LYS A  83     -77.767  18.618 -17.507  1.00 90.31           N  
ATOM    670  CA  LYS A  83     -78.568  19.838 -17.502  1.00 90.31           C  
ATOM    671  C   LYS A  83     -79.124  20.126 -16.110  1.00 90.31           C  
ATOM    672  O   LYS A  83     -79.110  21.271 -15.655  1.00 90.31           O  
ATOM    673  CB  LYS A  83     -79.712  19.732 -18.513  1.00 90.31           C  
ATOM    674  CG  LYS A  83     -79.272  19.870 -19.963  1.00 90.31           C  
ATOM    675  CD  LYS A  83     -80.464  19.866 -20.911  1.00 90.31           C  
ATOM    676  CE  LYS A  83     -80.021  19.922 -22.367  1.00 90.31           C  
ATOM    677  NZ  LYS A  83     -81.184  19.865 -23.302  1.00 90.31           N1+
ATOM    678  N   LYS A  84     -79.630  19.134 -15.451  1.00 93.02           N  
ATOM    679  CA  LYS A  84     -80.121  19.264 -14.082  1.00 93.02           C  
ATOM    680  C   LYS A  84     -78.988  19.621 -13.124  1.00 93.02           C  
ATOM    681  O   LYS A  84     -79.179  20.411 -12.196  1.00 93.02           O  
ATOM    682  CB  LYS A  84     -80.801  17.972 -13.629  1.00 93.02           C  
ATOM    683  CG  LYS A  84     -82.194  17.770 -14.208  1.00 93.02           C  
ATOM    684  CD  LYS A  84     -82.868  16.535 -13.625  1.00 93.02           C  
ATOM    685  CE  LYS A  84     -84.245  16.308 -14.236  1.00 93.02           C  
ATOM    686  NZ  LYS A  84     -84.910  15.097 -13.667  1.00 93.02           N1+
ATOM    687  N   ALA A  85     -77.864  18.984 -13.380  1.00 92.96           N  
ATOM    688  CA  ALA A  85     -76.669  19.278 -12.593  1.00 92.96           C  
ATOM    689  C   ALA A  85     -76.240  20.731 -12.770  1.00 92.96           C  
ATOM    690  O   ALA A  85     -75.848  21.392 -11.805  1.00 92.96           O  
ATOM    691  CB  ALA A  85     -75.531  18.338 -12.981  1.00 92.96           C  
ATOM    692  N   LEU A  86     -76.284  21.255 -14.015  1.00 93.50           N  
ATOM    693  CA  LEU A  86     -75.963  22.648 -14.307  1.00 93.50           C  
ATOM    694  C   LEU A  86     -76.949  23.588 -13.623  1.00 93.50           C  
ATOM    695  O   LEU A  86     -76.569  24.668 -13.163  1.00 93.50           O  
ATOM    696  CB  LEU A  86     -75.970  22.894 -15.819  1.00 93.50           C  
ATOM    697  CG  LEU A  86     -74.793  22.315 -16.605  1.00 93.50           C  
ATOM    698  CD1 LEU A  86     -75.020  22.489 -18.103  1.00 93.50           C  
ATOM    699  CD2 LEU A  86     -73.487  22.977 -16.177  1.00 93.50           C  
ATOM    700  N   GLU A  87     -78.201  23.207 -13.437  1.00 94.38           N  
ATOM    701  CA  GLU A  87     -79.200  23.983 -12.707  1.00 94.38           C  
ATOM    702  C   GLU A  87     -78.875  24.037 -11.217  1.00 94.38           C  
ATOM    703  O   GLU A  87     -79.061  25.073 -10.573  1.00 94.38           O  
ATOM    704  CB  GLU A  87     -80.598  23.397 -12.921  1.00 94.38           C  
ATOM    705  CG  GLU A  87     -81.143  23.602 -14.327  1.00 94.38           C  
ATOM    706  CD  GLU A  87     -82.496  22.945 -14.547  1.00 94.38           C  
ATOM    707  OE1 GLU A  87     -83.048  23.051 -15.667  1.00 94.38           O  
ATOM    708  OE2 GLU A  87     -83.009  22.319 -13.593  1.00 94.38           O1-
ATOM    709  N   ILE A  88     -78.450  22.940 -10.718  1.00 93.91           N  
ATOM    710  CA  ILE A  88     -78.048  22.853  -9.318  1.00 93.91           C  
ATOM    711  C   ILE A  88     -76.843  23.757  -9.071  1.00 93.91           C  
ATOM    712  O   ILE A  88     -76.784  24.462  -8.061  1.00 93.91           O  
ATOM    713  CB  ILE A  88     -77.720  21.398  -8.914  1.00 93.91           C  
ATOM    714  CG1 ILE A  88     -78.984  20.532  -8.964  1.00 93.91           C  
ATOM    715  CG2 ILE A  88     -77.082  21.356  -7.522  1.00 93.91           C  
ATOM    716  CD1 ILE A  88     -78.724  19.046  -8.766  1.00 93.91           C  
ATOM    717  N   ILE A  89     -75.925  23.678 -10.001  1.00 93.99           N  
ATOM    718  CA  ILE A  89     -74.745  24.530  -9.916  1.00 93.99           C  
ATOM    719  C   ILE A  89     -75.168  25.998  -9.909  1.00 93.99           C  
ATOM    720  O   ILE A  89     -74.660  26.793  -9.116  1.00 93.99           O  
ATOM    721  CB  ILE A  89     -73.767  24.260 -11.082  1.00 93.99           C  
ATOM    722  CG1 ILE A  89     -73.161  22.857 -10.956  1.00 93.99           C  
ATOM    723  CG2 ILE A  89     -72.671  25.328 -11.126  1.00 93.99           C  
ATOM    724  CD1 ILE A  89     -72.279  22.456 -12.131  1.00 93.99           C  
ATOM    725  N   LEU A  90     -76.033  26.343 -10.746  1.00 94.46           N  
ATOM    726  CA  LEU A  90     -76.526  27.710 -10.874  1.00 94.46           C  
ATOM    727  C   LEU A  90     -77.238  28.152  -9.601  1.00 94.46           C  
ATOM    728  O   LEU A  90     -77.042  29.275  -9.132  1.00 94.46           O  
ATOM    729  CB  LEU A  90     -77.472  27.830 -12.071  1.00 94.46           C  
ATOM    730  CG  LEU A  90     -77.914  29.244 -12.447  1.00 94.46           C  
ATOM    731  CD1 LEU A  90     -76.706  30.096 -12.820  1.00 94.46           C  
ATOM    732  CD2 LEU A  90     -78.921  29.203 -13.592  1.00 94.46           C  
ATOM    733  N   ARG A  91     -78.064  27.369  -9.031  1.00 95.10           N  
ATOM    734  CA  ARG A  91     -78.740  27.672  -7.774  1.00 95.10           C  
ATOM    735  C   ARG A  91     -77.734  27.876  -6.646  1.00 95.10           C  
ATOM    736  O   ARG A  91     -77.869  28.805  -5.847  1.00 95.10           O  
ATOM    737  CB  ARG A  91     -79.720  26.556  -7.407  1.00 95.10           C  
ATOM    738  CG  ARG A  91     -81.003  26.571  -8.221  1.00 95.10           C  
ATOM    739  CD  ARG A  91     -81.991  25.517  -7.737  1.00 95.10           C  
ATOM    740  NE  ARG A  91     -82.354  24.588  -8.803  1.00 95.10           N  
ATOM    741  CZ  ARG A  91     -83.095  23.496  -8.637  1.00 95.10           C  
ATOM    742  NH1 ARG A  91     -83.567  23.173  -7.439  1.00 95.10           N1+
ATOM    743  NH2 ARG A  91     -83.365  22.721  -9.677  1.00 95.10           N  
ATOM    744  N   ALA A  92     -76.803  26.951  -6.542  1.00 93.96           N  
ATOM    745  CA  ALA A  92     -75.741  27.034  -5.543  1.00 93.96           C  
ATOM    746  C   ALA A  92     -74.915  28.304  -5.726  1.00 93.96           C  
ATOM    747  O   ALA A  92     -74.549  28.960  -4.748  1.00 93.96           O  
ATOM    748  CB  ALA A  92     -74.842  25.802  -5.619  1.00 93.96           C  
ATOM    749  N   ALA A  93     -74.558  28.632  -6.943  1.00 93.39           N  
ATOM    750  CA  ALA A  93     -73.821  29.849  -7.274  1.00 93.39           C  
ATOM    751  C   ALA A  93     -74.593  31.093  -6.841  1.00 93.39           C  
ATOM    752  O   ALA A  93     -74.006  32.044  -6.320  1.00 93.39           O  
ATOM    753  CB  ALA A  93     -73.528  29.904  -8.771  1.00 93.39           C  
ATOM    754  N   GLU A  94     -75.886  31.091  -7.009  1.00 94.63           N  
ATOM    755  CA  GLU A  94     -76.742  32.196  -6.588  1.00 94.63           C  
ATOM    756  C   GLU A  94     -76.708  32.375  -5.073  1.00 94.63           C  
ATOM    757  O   GLU A  94     -76.586  33.498  -4.578  1.00 94.63           O  
ATOM    758  CB  GLU A  94     -78.182  31.973  -7.059  1.00 94.63           C  
ATOM    759  CG  GLU A  94     -79.095  33.170  -6.837  1.00 94.63           C  
ATOM    760  CD  GLU A  94     -80.455  33.018  -7.499  1.00 94.63           C  
ATOM    761  OE1 GLU A  94     -81.220  34.007  -7.546  1.00 94.63           O  
ATOM    762  OE2 GLU A  94     -80.756  31.902  -7.976  1.00 94.63           O1-
ATOM    763  N   GLU A  95     -76.846  31.330  -4.391  1.00 94.45           N  
ATOM    764  CA  GLU A  95     -76.810  31.378  -2.932  1.00 94.45           C  
ATOM    765  C   GLU A  95     -75.437  31.813  -2.428  1.00 94.45           C  
ATOM    766  O   GLU A  95     -75.337  32.579  -1.468  1.00 94.45           O  
ATOM    767  CB  GLU A  95     -77.180  30.014  -2.341  1.00 94.45           C  
ATOM    768  CG  GLU A  95     -78.637  29.629  -2.550  1.00 94.45           C  
ATOM    769  CD  GLU A  95     -79.614  30.608  -1.919  1.00 94.45           C  
ATOM    770  OE1 GLU A  95     -80.587  31.014  -2.593  1.00 94.45           O  
ATOM    771  OE2 GLU A  95     -79.404  30.971  -0.739  1.00 94.45           O1-
ATOM    772  N   LEU A  96     -74.439  31.261  -3.074  1.00 92.96           N  
ATOM    773  CA  LEU A  96     -73.073  31.635  -2.727  1.00 92.96           C  
ATOM    774  C   LEU A  96     -72.837  33.121  -2.972  1.00 92.96           C  
ATOM    775  O   LEU A  96     -72.137  33.779  -2.198  1.00 92.96           O  
ATOM    776  CB  LEU A  96     -72.070  30.808  -3.535  1.00 92.96           C  
ATOM    777  CG  LEU A  96     -71.888  29.351  -3.104  1.00 92.96           C  
ATOM    778  CD1 LEU A  96     -71.093  28.583  -4.153  1.00 92.96           C  
ATOM    779  CD2 LEU A  96     -71.201  29.279  -1.744  1.00 92.96           C  
ATOM    780  N   ALA A  97     -73.328  33.697  -4.029  1.00 90.99           N  
ATOM    781  CA  ALA A  97     -73.189  35.102  -4.401  1.00 90.99           C  
ATOM    782  C   ALA A  97     -73.887  36.008  -3.392  1.00 90.99           C  
ATOM    783  O   ALA A  97     -73.572  37.197  -3.294  1.00 90.99           O  
ATOM    784  CB  ALA A  97     -73.750  35.339  -5.802  1.00 90.99           C  
ATOM    785  N   LYS A  98     -74.833  35.481  -2.620  1.00 90.32           N  
ATOM    786  CA  LYS A  98     -75.544  36.223  -1.581  1.00 90.32           C  
ATOM    787  C   LYS A  98     -74.770  36.205  -0.267  1.00 90.32           C  
ATOM    788  O   LYS A  98     -75.072  36.976   0.647  1.00 90.32           O  
ATOM    789  CB  LYS A  98     -76.944  35.644  -1.373  1.00 90.32           C  
ATOM    790  CG  LYS A  98     -77.883  35.852  -2.553  1.00 90.32           C  
ATOM    791  CD  LYS A  98     -79.244  35.217  -2.303  1.00 90.32           C  
ATOM    792  CE  LYS A  98     -80.157  35.357  -3.513  1.00 90.32           C  
ATOM    793  NZ  LYS A  98     -81.453  34.642  -3.315  1.00 90.32           N1+
ATOM    794  N   ALA A  99     -73.757  35.353  -0.329  1.00 85.87           N  
ATOM    795  CA  ALA A  99     -72.947  35.215   0.879  1.00 85.87           C  
ATOM    796  C   ALA A  99     -71.938  36.354   0.996  1.00 85.87           C  
ATOM    797  O   ALA A  99     -71.488  36.897  -0.014  1.00 85.87           O  
ATOM    798  CB  ALA A  99     -72.229  33.868   0.888  1.00 85.87           C  
ATOM    799  N   ASP A 100     -71.922  37.215   2.022  1.00 80.70           N  
ATOM    800  CA  ASP A 100     -71.035  38.360   2.209  1.00 80.70           C  
ATOM    801  C   ASP A 100     -69.604  37.906   2.487  1.00 80.70           C  
ATOM    802  O   ASP A 100     -69.000  38.313   3.481  1.00 80.70           O  
ATOM    803  CB  ASP A 100     -71.537  39.246   3.351  1.00 80.70           C  
ATOM    804  CG  ASP A 100     -70.915  40.632   3.342  1.00 80.70           C  
ATOM    805  OD1 ASP A 100     -70.256  40.999   2.346  1.00 80.70           O  
ATOM    806  OD2 ASP A 100     -71.084  41.362   4.343  1.00 80.70           O1-
ATOM    807  N   VAL A 101     -69.124  36.828   1.826  1.00 83.92           N  
ATOM    808  CA  VAL A 101     -67.784  36.290   2.037  1.00 83.92           C  
ATOM    809  C   VAL A 101     -67.034  36.236   0.709  1.00 83.92           C  
ATOM    810  O   VAL A 101     -67.566  35.752  -0.293  1.00 83.92           O  
ATOM    811  CB  VAL A 101     -67.830  34.887   2.681  1.00 83.92           C  
ATOM    812  CG1 VAL A 101     -66.418  34.379   2.969  1.00 83.92           C  
ATOM    813  CG2 VAL A 101     -68.663  34.915   3.961  1.00 83.92           C  
ATOM    814  N   ASP A 102     -65.718  36.851   0.601  1.00 83.67           N  
ATOM    815  CA  ASP A 102     -64.958  36.938  -0.642  1.00 83.67           C  
ATOM    816  C   ASP A 102     -64.772  35.558  -1.270  1.00 83.67           C  
ATOM    817  O   ASP A 102     -64.933  35.394  -2.480  1.00 83.67           O  
ATOM    818  CB  ASP A 102     -63.597  37.591  -0.393  1.00 83.67           C  
ATOM    819  CG  ASP A 102     -62.792  36.891   0.688  1.00 83.67           C  
ATOM    820  OD1 ASP A 102     -63.332  35.988   1.363  1.00 83.67           O  
ATOM    821  OD2 ASP A 102     -61.608  37.248   0.868  1.00 83.67           O1-
ATOM    822  N   ALA A 103     -64.499  34.501  -0.516  1.00 84.06           N  
ATOM    823  CA  ALA A 103     -64.296  33.141  -1.007  1.00 84.06           C  
ATOM    824  C   ALA A 103     -65.583  32.572  -1.599  1.00 84.06           C  
ATOM    825  O   ALA A 103     -65.548  31.852  -2.599  1.00 84.06           O  
ATOM    826  CB  ALA A 103     -63.788  32.241   0.116  1.00 84.06           C  
ATOM    827  N   ALA A 104     -66.738  32.861  -0.976  1.00 88.06           N  
ATOM    828  CA  ALA A 104     -68.055  32.467  -1.469  1.00 88.06           C  
ATOM    829  C   ALA A 104     -68.364  33.136  -2.804  1.00 88.06           C  
ATOM    830  O   ALA A 104     -68.895  32.500  -3.718  1.00 88.06           O  
ATOM    831  CB  ALA A 104     -69.132  32.810  -0.443  1.00 88.06           C  
ATOM    832  N   LEU A 105     -68.024  34.411  -2.899  1.00 91.00           N  
ATOM    833  CA  LEU A 105     -68.224  35.150  -4.141  1.00 91.00           C  
ATOM    834  C   LEU A 105     -67.358  34.579  -5.259  1.00 91.00           C  
ATOM    835  O   LEU A 105     -67.814  34.445  -6.397  1.00 91.00           O  
ATOM    836  CB  LEU A 105     -67.905  36.633  -3.940  1.00 91.00           C  
ATOM    837  CG  LEU A 105     -68.857  37.416  -3.034  1.00 91.00           C  
ATOM    838  CD1 LEU A 105     -68.310  38.815  -2.770  1.00 91.00           C  
ATOM    839  CD2 LEU A 105     -70.248  37.488  -3.656  1.00 91.00           C  
ATOM    840  N   GLU A 106     -66.074  34.173  -4.926  1.00 89.66           N  
ATOM    841  CA  GLU A 106     -65.178  33.535  -5.887  1.00 89.66           C  
ATOM    842  C   GLU A 106     -65.732  32.191  -6.350  1.00 89.66           C  
ATOM    843  O   GLU A 106     -65.678  31.867  -7.538  1.00 89.66           O  
ATOM    844  CB  GLU A 106     -63.785  33.349  -5.282  1.00 89.66           C  
ATOM    845  CG  GLU A 106     -63.017  34.650  -5.096  1.00 89.66           C  
ATOM    846  CD  GLU A 106     -61.653  34.455  -4.454  1.00 89.66           C  
ATOM    847  OE1 GLU A 106     -61.021  35.459  -4.052  1.00 89.66           O  
ATOM    848  OE2 GLU A 106     -61.211  33.288  -4.353  1.00 89.66           O1-
ATOM    849  N   ALA A 107     -66.197  31.431  -5.395  1.00 88.89           N  
ATOM    850  CA  ALA A 107     -66.786  30.126  -5.682  1.00 88.89           C  
ATOM    851  C   ALA A 107     -68.036  30.267  -6.544  1.00 88.89           C  
ATOM    852  O   ALA A 107     -68.280  29.448  -7.436  1.00 88.89           O  
ATOM    853  CB  ALA A 107     -67.118  29.394  -4.384  1.00 88.89           C  
ATOM    854  N   ALA A 108     -68.800  31.255  -6.268  1.00 92.26           N  
ATOM    855  CA  ALA A 108     -69.989  31.564  -7.056  1.00 92.26           C  
ATOM    856  C   ALA A 108     -69.623  31.859  -8.509  1.00 92.26           C  
ATOM    857  O   ALA A 108     -70.285  31.379  -9.432  1.00 92.26           O  
ATOM    858  CB  ALA A 108     -70.738  32.749  -6.450  1.00 92.26           C  
ATOM    859  N   VAL A 109     -68.561  32.684  -8.718  1.00 92.85           N  
ATOM    860  CA  VAL A 109     -68.085  33.060 -10.046  1.00 92.85           C  
ATOM    861  C   VAL A 109     -67.619  31.817 -10.800  1.00 92.85           C  
ATOM    862  O   VAL A 109     -67.982  31.615 -11.961  1.00 92.85           O  
ATOM    863  CB  VAL A 109     -66.941  34.096  -9.965  1.00 92.85           C  
ATOM    864  CG1 VAL A 109     -66.325  34.328 -11.344  1.00 92.85           C  
ATOM    865  CG2 VAL A 109     -67.450  35.409  -9.376  1.00 92.85           C  
ATOM    866  N   ARG A 110     -66.882  30.981 -10.167  1.00 91.16           N  
ATOM    867  CA  ARG A 110     -66.370  29.759 -10.778  1.00 91.16           C  
ATOM    868  C   ARG A 110     -67.511  28.837 -11.196  1.00 91.16           C  
ATOM    869  O   ARG A 110     -67.496  28.282 -12.297  1.00 91.16           O  
ATOM    870  CB  ARG A 110     -65.432  29.028  -9.815  1.00 91.16           C  
ATOM    871  CG  ARG A 110     -64.061  29.673  -9.682  1.00 91.16           C  
ATOM    872  CD  ARG A 110     -63.162  28.897  -8.730  1.00 91.16           C  
ATOM    873  NE  ARG A 110     -61.874  29.558  -8.544  1.00 91.16           N  
ATOM    874  CZ  ARG A 110     -60.800  28.990  -8.005  1.00 91.16           C  
ATOM    875  NH1 ARG A 110     -60.838  27.730  -7.585  1.00 91.16           N1+
ATOM    876  NH2 ARG A 110     -59.678  29.685  -7.884  1.00 91.16           N  
ATOM    877  N   ALA A 111     -68.400  28.638 -10.243  1.00 91.94           N  
ATOM    878  CA  ALA A 111     -69.562  27.787 -10.484  1.00 91.94           C  
ATOM    879  C   ALA A 111     -70.403  28.320 -11.641  1.00 91.94           C  
ATOM    880  O   ALA A 111     -70.815  27.558 -12.518  1.00 91.94           O  
ATOM    881  CB  ALA A 111     -70.412  27.678  -9.219  1.00 91.94           C  
ATOM    882  N   ALA A 112     -70.699  29.592 -11.675  1.00 93.61           N  
ATOM    883  CA  ALA A 112     -71.462  30.251 -12.732  1.00 93.61           C  
ATOM    884  C   ALA A 112     -70.713  30.202 -14.060  1.00 93.61           C  
ATOM    885  O   ALA A 112     -71.326  30.052 -15.120  1.00 93.61           O  
ATOM    886  CB  ALA A 112     -71.765  31.697 -12.347  1.00 93.61           C  
ATOM    887  N   GLU A 113     -69.373  30.274 -14.036  1.00 93.07           N  
ATOM    888  CA  GLU A 113     -68.548  30.189 -15.238  1.00 93.07           C  
ATOM    889  C   GLU A 113     -68.703  28.831 -15.918  1.00 93.07           C  
ATOM    890  O   GLU A 113     -68.727  28.746 -17.148  1.00 93.07           O  
ATOM    891  CB  GLU A 113     -67.077  30.444 -14.901  1.00 93.07           C  
ATOM    892  CG  GLU A 113     -66.733  31.916 -14.726  1.00 93.07           C  
ATOM    893  CD  GLU A 113     -65.271  32.153 -14.380  1.00 93.07           C  
ATOM    894  OE1 GLU A 113     -64.853  33.329 -14.288  1.00 93.07           O  
ATOM    895  OE2 GLU A 113     -64.539  31.154 -14.202  1.00 93.07           O1-
ATOM    896  N   LYS A 114     -68.687  27.880 -15.148  1.00 92.23           N  
ATOM    897  CA  LYS A 114     -68.854  26.529 -15.673  1.00 92.23           C  
ATOM    898  C   LYS A 114     -70.171  26.392 -16.431  1.00 92.23           C  
ATOM    899  O   LYS A 114     -70.223  25.753 -17.485  1.00 92.23           O  
ATOM    900  CB  LYS A 114     -68.792  25.501 -14.542  1.00 92.23           C  
ATOM    901  CG  LYS A 114     -68.844  24.056 -15.015  1.00 92.23           C  
ATOM    902  CD  LYS A 114     -67.552  23.648 -15.711  1.00 92.23           C  
ATOM    903  CE  LYS A 114     -67.541  22.163 -16.047  1.00 92.23           C  
ATOM    904  NZ  LYS A 114     -66.265  21.753 -16.705  1.00 92.23           N1+
ATOM    905  N   VAL A 115     -71.215  26.918 -15.966  1.00 92.80           N  
ATOM    906  CA  VAL A 115     -72.533  26.918 -16.593  1.00 92.80           C  
ATOM    907  C   VAL A 115     -72.475  27.671 -17.919  1.00 92.80           C  
ATOM    908  O   VAL A 115     -73.031  27.218 -18.922  1.00 92.80           O  
ATOM    909  CB  VAL A 115     -73.600  27.547 -15.669  1.00 92.80           C  
ATOM    910  CG1 VAL A 115     -74.955  27.607 -16.373  1.00 92.80           C  
ATOM    911  CG2 VAL A 115     -73.706  26.760 -14.364  1.00 92.80           C  
ATOM    912  N   VAL A 116     -71.796  28.816 -17.982  1.00 92.39           N  
ATOM    913  CA  VAL A 116     -71.629  29.623 -19.187  1.00 92.39           C  
ATOM    914  C   VAL A 116     -70.871  28.824 -20.245  1.00 92.39           C  
ATOM    915  O   VAL A 116     -71.235  28.841 -21.423  1.00 92.39           O  
ATOM    916  CB  VAL A 116     -70.889  30.946 -18.886  1.00 92.39           C  
ATOM    917  CG1 VAL A 116     -70.608  31.712 -20.178  1.00 92.39           C  
ATOM    918  CG2 VAL A 116     -71.702  31.803 -17.919  1.00 92.39           C  
ATOM    919  N   ARG A 117     -69.851  28.075 -19.902  1.00 91.53           N  
ATOM    920  CA  ARG A 117     -69.020  27.285 -20.805  1.00 91.53           C  
ATOM    921  C   ARG A 117     -69.806  26.116 -21.391  1.00 91.53           C  
ATOM    922  O   ARG A 117     -69.684  25.813 -22.580  1.00 91.53           O  
ATOM    923  CB  ARG A 117     -67.777  26.768 -20.079  1.00 91.53           C  
ATOM    924  CG  ARG A 117     -66.763  26.099 -20.993  1.00 91.53           C  
ATOM    925  CD  ARG A 117     -65.521  25.658 -20.232  1.00 91.53           C  
ATOM    926  NE  ARG A 117     -64.606  24.901 -21.083  1.00 91.53           N  
ATOM    927  CZ  ARG A 117     -63.467  24.353 -20.672  1.00 91.53           C  
ATOM    928  NH1 ARG A 117     -63.077  24.467 -19.407  1.00 91.53           N1+
ATOM    929  NH2 ARG A 117     -62.711  23.686 -21.531  1.00 91.53           N  
ATOM    930  N   GLU A 118     -70.564  25.519 -20.579  1.00 91.56           N  
ATOM    931  CA  GLU A 118     -71.254  24.292 -20.966  1.00 91.56           C  
ATOM    932  C   GLU A 118     -72.544  24.599 -21.720  1.00 91.56           C  
ATOM    933  O   GLU A 118     -73.011  23.785 -22.519  1.00 91.56           O  
ATOM    934  CB  GLU A 118     -71.555  23.433 -19.735  1.00 91.56           C  
ATOM    935  CG  GLU A 118     -70.313  22.881 -19.052  1.00 91.56           C  
ATOM    936  CD  GLU A 118     -69.552  21.882 -19.908  1.00 91.56           C  
ATOM    937  OE1 GLU A 118     -68.325  21.724 -19.710  1.00 91.56           O  
ATOM    938  OE2 GLU A 118     -70.185  21.252 -20.783  1.00 91.56           O1-
ATOM    939  N   GLN A 119     -73.138  25.813 -21.531  1.00 89.37           N  
ATOM    940  CA  GLN A 119     -74.377  26.188 -22.205  1.00 89.37           C  
ATOM    941  C   GLN A 119     -74.287  27.600 -22.778  1.00 89.37           C  
ATOM    942  O   GLN A 119     -75.035  28.491 -22.370  1.00 89.37           O  
ATOM    943  CB  GLN A 119     -75.563  26.086 -21.245  1.00 89.37           C  
ATOM    944  CG  GLN A 119     -75.807  24.680 -20.715  1.00 89.37           C  
ATOM    945  CD  GLN A 119     -76.629  23.829 -21.666  1.00 89.37           C  
ATOM    946  NE2 GLN A 119     -76.818  22.562 -21.314  1.00 89.37           N  
ATOM    947  OE1 GLN A 119     -77.090  24.307 -22.707  1.00 89.37           O  
ATOM    948  N   PRO A 120     -73.311  27.744 -23.770  1.00 87.59           N  
ATOM    949  CA  PRO A 120     -73.208  29.110 -24.289  1.00 87.59           C  
ATOM    950  C   PRO A 120     -74.472  29.562 -25.016  1.00 87.59           C  
ATOM    951  O   PRO A 120     -75.091  28.773 -25.735  1.00 87.59           O  
ATOM    952  CB  PRO A 120     -72.022  29.033 -25.254  1.00 87.59           C  
ATOM    953  CG  PRO A 120     -71.951  27.595 -25.656  1.00 87.59           C  
ATOM    954  CD  PRO A 120     -72.531  26.760 -24.551  1.00 87.59           C  
ATOM    955  N   GLY A 121     -74.993  30.704 -24.820  1.00 83.58           N  
ATOM    956  CA  GLY A 121     -76.105  31.241 -25.588  1.00 83.58           C  
ATOM    957  C   GLY A 121     -77.459  30.828 -25.044  1.00 83.58           C  
ATOM    958  O   GLY A 121     -78.496  31.195 -25.600  1.00 83.58           O  
ATOM    959  N   SER A 122     -77.496  29.983 -23.963  1.00 90.96           N  
ATOM    960  CA  SER A 122     -78.719  29.520 -23.316  1.00 90.96           C  
ATOM    961  C   SER A 122     -79.202  30.516 -22.268  1.00 90.96           C  
ATOM    962  O   SER A 122     -78.474  31.441 -21.901  1.00 90.96           O  
ATOM    963  CB  SER A 122     -78.498  28.152 -22.670  1.00 90.96           C  
ATOM    964  OG  SER A 122     -77.636  28.259 -21.550  1.00 90.96           O  
ATOM    965  N   ASN A 123     -80.558  30.470 -21.857  1.00 90.20           N  
ATOM    966  CA  ASN A 123     -81.109  31.274 -20.771  1.00 90.20           C  
ATOM    967  C   ASN A 123     -80.350  31.051 -19.467  1.00 90.20           C  
ATOM    968  O   ASN A 123     -80.205  31.972 -18.662  1.00 90.20           O  
ATOM    969  CB  ASN A 123     -82.596  30.969 -20.581  1.00 90.20           C  
ATOM    970  CG  ASN A 123     -83.464  31.604 -21.648  1.00 90.20           C  
ATOM    971  ND2 ASN A 123     -84.656  31.052 -21.849  1.00 90.20           N  
ATOM    972  OD1 ASN A 123     -83.068  32.581 -22.288  1.00 90.20           O  
ATOM    973  N   LEU A 124     -79.904  29.835 -19.277  1.00 89.97           N  
ATOM    974  CA  LEU A 124     -79.100  29.463 -18.118  1.00 89.97           C  
ATOM    975  C   LEU A 124     -77.757  30.187 -18.132  1.00 89.97           C  
ATOM    976  O   LEU A 124     -77.265  30.611 -17.084  1.00 89.97           O  
ATOM    977  CB  LEU A 124     -78.875  27.949 -18.086  1.00 89.97           C  
ATOM    978  CG  LEU A 124     -80.081  27.093 -17.693  1.00 89.97           C  
ATOM    979  CD1 LEU A 124     -79.756  25.612 -17.862  1.00 89.97           C  
ATOM    980  CD2 LEU A 124     -80.506  27.393 -16.260  1.00 89.97           C  
ATOM    981  N   ALA A 125     -77.182  30.372 -19.273  1.00 91.05           N  
ATOM    982  CA  ALA A 125     -75.935  31.116 -19.436  1.00 91.05           C  
ATOM    983  C   ALA A 125     -76.127  32.591 -19.097  1.00 91.05           C  
ATOM    984  O   ALA A 125     -75.266  33.206 -18.463  1.00 91.05           O  
ATOM    985  CB  ALA A 125     -75.409  30.965 -20.861  1.00 91.05           C  
ATOM    986  N   LYS A 126     -77.207  33.182 -19.531  1.00 92.43           N  
ATOM    987  CA  LYS A 126     -77.530  34.571 -19.218  1.00 92.43           C  
ATOM    988  C   LYS A 126     -77.691  34.772 -17.714  1.00 92.43           C  
ATOM    989  O   LYS A 126     -77.194  35.754 -17.157  1.00 92.43           O  
ATOM    990  CB  LYS A 126     -78.806  35.001 -19.943  1.00 92.43           C  
ATOM    991  CG  LYS A 126     -78.622  35.235 -21.434  1.00 92.43           C  
ATOM    992  CD  LYS A 126     -79.896  35.765 -22.079  1.00 92.43           C  
ATOM    993  CE  LYS A 126     -79.739  35.920 -23.586  1.00 92.43           C  
ATOM    994  NZ  LYS A 126     -81.000  36.395 -24.229  1.00 92.43           N1+
ATOM    995  N   LYS A 127     -78.431  33.922 -17.102  1.00 93.78           N  
ATOM    996  CA  LYS A 127     -78.606  33.962 -15.652  1.00 93.78           C  
ATOM    997  C   LYS A 127     -77.273  33.780 -14.932  1.00 93.78           C  
ATOM    998  O   LYS A 127     -77.016  34.430 -13.917  1.00 93.78           O  
ATOM    999  CB  LYS A 127     -79.596  32.887 -15.201  1.00 93.78           C  
ATOM   1000  CG  LYS A 127     -81.053  33.230 -15.484  1.00 93.78           C  
ATOM   1001  CD  LYS A 127     -81.994  32.175 -14.917  1.00 93.78           C  
ATOM   1002  CE  LYS A 127     -83.446  32.475 -15.267  1.00 93.78           C  
ATOM   1003  NZ  LYS A 127     -84.369  31.423 -14.748  1.00 93.78           N1+
ATOM   1004  N   ALA A 128     -76.475  32.865 -15.424  1.00 93.92           N  
ATOM   1005  CA  ALA A 128     -75.137  32.641 -14.882  1.00 93.92           C  
ATOM   1006  C   ALA A 128     -74.285  33.902 -14.987  1.00 93.92           C  
ATOM   1007  O   ALA A 128     -73.560  34.249 -14.052  1.00 93.92           O  
ATOM   1008  CB  ALA A 128     -74.459  31.481 -15.606  1.00 93.92           C  
ATOM   1009  N   LEU A 129     -74.336  34.612 -16.160  1.00 94.99           N  
ATOM   1010  CA  LEU A 129     -73.609  35.860 -16.368  1.00 94.99           C  
ATOM   1011  C   LEU A 129     -74.090  36.936 -15.401  1.00 94.99           C  
ATOM   1012  O   LEU A 129     -73.294  37.742 -14.916  1.00 94.99           O  
ATOM   1013  CB  LEU A 129     -73.774  36.343 -17.811  1.00 94.99           C  
ATOM   1014  CG  LEU A 129     -73.031  35.543 -18.882  1.00 94.99           C  
ATOM   1015  CD1 LEU A 129     -73.412  36.038 -20.273  1.00 94.99           C  
ATOM   1016  CD2 LEU A 129     -71.524  35.636 -18.671  1.00 94.99           C  
ATOM   1017  N   GLU A 130     -75.384  36.975 -15.047  1.00 95.45           N  
ATOM   1018  CA  GLU A 130     -75.931  37.899 -14.059  1.00 95.45           C  
ATOM   1019  C   GLU A 130     -75.358  37.627 -12.671  1.00 95.45           C  
ATOM   1020  O   GLU A 130     -75.052  38.560 -11.926  1.00 95.45           O  
ATOM   1021  CB  GLU A 130     -77.459  37.809 -14.023  1.00 95.45           C  
ATOM   1022  CG  GLU A 130     -78.138  38.383 -15.258  1.00 95.45           C  
ATOM   1023  CD  GLU A 130     -79.648  38.202 -15.252  1.00 95.45           C  
ATOM   1024  OE1 GLU A 130     -80.317  38.653 -16.208  1.00 95.45           O  
ATOM   1025  OE2 GLU A 130     -80.165  37.605 -14.281  1.00 95.45           O1-
ATOM   1026  N   ILE A 131     -75.283  36.381 -12.345  1.00 94.83           N  
ATOM   1027  CA  ILE A 131     -74.722  35.968 -11.063  1.00 94.83           C  
ATOM   1028  C   ILE A 131     -73.250  36.367 -10.991  1.00 94.83           C  
ATOM   1029  O   ILE A 131     -72.787  36.877  -9.968  1.00 94.83           O  
ATOM   1030  CB  ILE A 131     -74.876  34.446 -10.843  1.00 94.83           C  
ATOM   1031  CG1 ILE A 131     -76.358  34.072 -10.721  1.00 94.83           C  
ATOM   1032  CG2 ILE A 131     -74.095  33.998  -9.606  1.00 94.83           C  
ATOM   1033  CD1 ILE A 131     -76.619  32.572 -10.713  1.00 94.83           C  
ATOM   1034  N   ILE A 132     -72.508  36.128 -12.073  1.00 95.03           N  
ATOM   1035  CA  ILE A 132     -71.106  36.520 -12.156  1.00 95.03           C  
ATOM   1036  C   ILE A 132     -70.977  38.025 -11.934  1.00 95.03           C  
ATOM   1037  O   ILE A 132     -70.099  38.477 -11.194  1.00 95.03           O  
ATOM   1038  CB  ILE A 132     -70.487  36.124 -13.516  1.00 95.03           C  
ATOM   1039  CG1 ILE A 132     -70.420  34.598 -13.647  1.00 95.03           C  
ATOM   1040  CG2 ILE A 132     -69.099  36.750 -13.680  1.00 95.03           C  
ATOM   1041  CD1 ILE A 132     -69.949  34.116 -15.012  1.00 95.03           C  
ATOM   1042  N   LEU A 133     -71.773  38.748 -12.575  1.00 95.22           N  
ATOM   1043  CA  LEU A 133     -71.761  40.202 -12.463  1.00 95.22           C  
ATOM   1044  C   LEU A 133     -72.057  40.639 -11.032  1.00 95.22           C  
ATOM   1045  O   LEU A 133     -71.401  41.541 -10.505  1.00 95.22           O  
ATOM   1046  CB  LEU A 133     -72.781  40.823 -13.421  1.00 95.22           C  
ATOM   1047  CG  LEU A 133     -72.768  42.348 -13.530  1.00 95.22           C  
ATOM   1048  CD1 LEU A 133     -71.422  42.829 -14.060  1.00 95.22           C  
ATOM   1049  CD2 LEU A 133     -73.904  42.830 -14.426  1.00 95.22           C  
ATOM   1050  N   ARG A 134     -73.028  40.145 -10.444  1.00 95.00           N  
ATOM   1051  CA  ARG A 134     -73.346  40.448  -9.051  1.00 95.00           C  
ATOM   1052  C   ARG A 134     -72.159  40.151  -8.142  1.00 95.00           C  
ATOM   1053  O   ARG A 134     -71.833  40.945  -7.257  1.00 95.00           O  
ATOM   1054  CB  ARG A 134     -74.569  39.651  -8.594  1.00 95.00           C  
ATOM   1055  CG  ARG A 134     -75.056  40.016  -7.200  1.00 95.00           C  
ATOM   1056  CD  ARG A 134     -76.254  39.175  -6.783  1.00 95.00           C  
ATOM   1057  NE  ARG A 134     -77.410  39.419  -7.642  1.00 95.00           N  
ATOM   1058  CZ  ARG A 134     -78.449  38.598  -7.766  1.00 95.00           C  
ATOM   1059  NH1 ARG A 134     -78.497  37.459  -7.085  1.00 95.00           N1+
ATOM   1060  NH2 ARG A 134     -79.447  38.918  -8.577  1.00 95.00           N  
ATOM   1061  N   ALA A 135     -71.633  38.937  -8.232  1.00 93.51           N  
ATOM   1062  CA  ALA A 135     -70.462  38.532  -7.460  1.00 93.51           C  
ATOM   1063  C   ALA A 135     -69.294  39.486  -7.694  1.00 93.51           C  
ATOM   1064  O   ALA A 135     -68.587  39.853  -6.752  1.00 93.51           O  
ATOM   1065  CB  ALA A 135     -70.057  37.104  -7.816  1.00 93.51           C  
ATOM   1066  N   ALA A 136     -69.026  39.833  -8.960  1.00 93.76           N  
ATOM   1067  CA  ALA A 136     -67.984  40.790  -9.319  1.00 93.76           C  
ATOM   1068  C   ALA A 136     -68.213  42.135  -8.636  1.00 93.76           C  
ATOM   1069  O   ALA A 136     -67.270  42.756  -8.140  1.00 93.76           O  
ATOM   1070  CB  ALA A 136     -67.925  40.970 -10.834  1.00 93.76           C  
ATOM   1071  N   GLU A 137     -69.441  42.568  -8.588  1.00 94.90           N  
ATOM   1072  CA  GLU A 137     -69.807  43.820  -7.932  1.00 94.90           C  
ATOM   1073  C   GLU A 137     -69.500  43.769  -6.437  1.00 94.90           C  
ATOM   1074  O   GLU A 137     -68.937  44.715  -5.882  1.00 94.90           O  
ATOM   1075  CB  GLU A 137     -71.289  44.130  -8.154  1.00 94.90           C  
ATOM   1076  CG  GLU A 137     -71.709  45.510  -7.666  1.00 94.90           C  
ATOM   1077  CD  GLU A 137     -73.123  45.886  -8.075  1.00 94.90           C  
ATOM   1078  OE1 GLU A 137     -73.512  47.064  -7.903  1.00 94.90           O  
ATOM   1079  OE2 GLU A 137     -73.850  44.997  -8.572  1.00 94.90           O1-
ATOM   1080  N   GLU A 138     -69.908  42.745  -5.790  1.00 93.60           N  
ATOM   1081  CA  GLU A 138     -69.653  42.586  -4.361  1.00 93.60           C  
ATOM   1082  C   GLU A 138     -68.156  42.503  -4.073  1.00 93.60           C  
ATOM   1083  O   GLU A 138     -67.677  43.061  -3.084  1.00 93.60           O  
ATOM   1084  CB  GLU A 138     -70.362  41.340  -3.823  1.00 93.60           C  
ATOM   1085  CG  GLU A 138     -71.880  41.446  -3.833  1.00 93.60           C  
ATOM   1086  CD  GLU A 138     -72.406  42.618  -3.020  1.00 93.60           C  
ATOM   1087  OE1 GLU A 138     -73.317  43.329  -3.501  1.00 93.60           O  
ATOM   1088  OE2 GLU A 138     -71.901  42.829  -1.895  1.00 93.60           O1-
ATOM   1089  N   LEU A 139     -67.441  41.771  -4.938  1.00 92.15           N  
ATOM   1090  CA  LEU A 139     -65.993  41.674  -4.799  1.00 92.15           C  
ATOM   1091  C   LEU A 139     -65.339  43.043  -4.952  1.00 92.15           C  
ATOM   1092  O   LEU A 139     -64.374  43.358  -4.253  1.00 92.15           O  
ATOM   1093  CB  LEU A 139     -65.419  40.703  -5.835  1.00 92.15           C  
ATOM   1094  CG  LEU A 139     -65.646  39.216  -5.568  1.00 92.15           C  
ATOM   1095  CD1 LEU A 139     -65.246  38.391  -6.787  1.00 92.15           C  
ATOM   1096  CD2 LEU A 139     -64.870  38.768  -4.335  1.00 92.15           C  
ATOM   1097  N   ALA A 140     -65.812  43.828  -5.851  1.00 92.04           N  
ATOM   1098  CA  ALA A 140     -65.262  45.149  -6.145  1.00 92.04           C  
ATOM   1099  C   ALA A 140     -65.484  46.106  -4.976  1.00 92.04           C  
ATOM   1100  O   ALA A 140     -64.818  47.139  -4.877  1.00 92.04           O  
ATOM   1101  CB  ALA A 140     -65.888  45.715  -7.418  1.00 92.04           C  
ATOM   1102  N   LYS A 141     -66.373  45.809  -4.065  1.00 91.36           N  
ATOM   1103  CA  LYS A 141     -66.649  46.620  -2.883  1.00 91.36           C  
ATOM   1104  C   LYS A 141     -65.654  46.320  -1.766  1.00 91.36           C  
ATOM   1105  O   LYS A 141     -65.508  47.107  -0.829  1.00 91.36           O  
ATOM   1106  CB  LYS A 141     -68.078  46.383  -2.391  1.00 91.36           C  
ATOM   1107  CG  LYS A 141     -69.152  46.913  -3.329  1.00 91.36           C  
ATOM   1108  CD  LYS A 141     -70.550  46.611  -2.805  1.00 91.36           C  
ATOM   1109  CE  LYS A 141     -71.625  47.081  -3.776  1.00 91.36           C  
ATOM   1110  NZ  LYS A 141     -72.994  46.699  -3.315  1.00 91.36           N1+
ATOM   1111  N   LEU A 142     -64.960  45.261  -1.883  1.00 87.92           N  
ATOM   1112  CA  LEU A 142     -64.009  44.855  -0.854  1.00 87.92           C  
ATOM   1113  C   LEU A 142     -62.665  45.549  -1.052  1.00 87.92           C  
ATOM   1114  O   LEU A 142     -62.210  45.716  -2.186  1.00 87.92           O  
ATOM   1115  CB  LEU A 142     -63.819  43.337  -0.867  1.00 87.92           C  
ATOM   1116  CG  LEU A 142     -65.072  42.496  -0.615  1.00 87.92           C  
ATOM   1117  CD1 LEU A 142     -64.771  41.017  -0.840  1.00 87.92           C  
ATOM   1118  CD2 LEU A 142     -65.601  42.731   0.795  1.00 87.92           C  
ATOM   1119  N   PRO A 143     -62.079  46.202  -0.067  1.00 83.17           N  
ATOM   1120  CA  PRO A 143     -60.785  46.882  -0.172  1.00 83.17           C  
ATOM   1121  C   PRO A 143     -59.613  45.909  -0.270  1.00 83.17           C  
ATOM   1122  O   PRO A 143     -58.481  46.265   0.070  1.00 83.17           O  
ATOM   1123  CB  PRO A 143     -60.711  47.700   1.119  1.00 83.17           C  
ATOM   1124  CG  PRO A 143     -61.505  46.917   2.113  1.00 83.17           C  
ATOM   1125  CD  PRO A 143     -62.584  46.172   1.382  1.00 83.17           C  
ATOM   1126  N   ASP A 144     -59.812  44.674  -0.785  1.00 87.80           N  
ATOM   1127  CA  ASP A 144     -58.797  43.636  -0.937  1.00 87.80           C  
ATOM   1128  C   ASP A 144     -58.319  43.543  -2.384  1.00 87.80           C  
ATOM   1129  O   ASP A 144     -59.119  43.317  -3.295  1.00 87.80           O  
ATOM   1130  CB  ASP A 144     -59.340  42.283  -0.474  1.00 87.80           C  
ATOM   1131  CG  ASP A 144     -58.302  41.174  -0.540  1.00 87.80           C  
ATOM   1132  OD1 ASP A 144     -57.124  41.420  -0.204  1.00 87.80           O  
ATOM   1133  OD2 ASP A 144     -58.667  40.046  -0.935  1.00 87.80           O1-
ATOM   1134  N   PRO A 145     -57.027  43.767  -2.675  1.00 88.50           N  
ATOM   1135  CA  PRO A 145     -56.444  43.736  -4.018  1.00 88.50           C  
ATOM   1136  C   PRO A 145     -56.699  42.414  -4.742  1.00 88.50           C  
ATOM   1137  O   PRO A 145     -56.931  42.404  -5.953  1.00 88.50           O  
ATOM   1138  CB  PRO A 145     -54.949  43.938  -3.760  1.00 88.50           C  
ATOM   1139  CG  PRO A 145     -54.881  44.665  -2.457  1.00 88.50           C  
ATOM   1140  CD  PRO A 145     -56.039  44.228  -1.606  1.00 88.50           C  
ATOM   1141  N   GLU A 146     -56.639  41.239  -4.029  1.00 89.34           N  
ATOM   1142  CA  GLU A 146     -56.915  39.940  -4.633  1.00 89.34           C  
ATOM   1143  C   GLU A 146     -58.377  39.830  -5.061  1.00 89.34           C  
ATOM   1144  O   GLU A 146     -58.679  39.274  -6.119  1.00 89.34           O  
ATOM   1145  CB  GLU A 146     -56.564  38.809  -3.662  1.00 89.34           C  
ATOM   1146  CG  GLU A 146     -55.071  38.646  -3.422  1.00 89.34           C  
ATOM   1147  CD  GLU A 146     -54.302  38.253  -4.672  1.00 89.34           C  
ATOM   1148  OE1 GLU A 146     -53.247  38.866  -4.954  1.00 89.34           O  
ATOM   1149  OE2 GLU A 146     -54.757  37.324  -5.376  1.00 89.34           O1-
ATOM   1150  N   ALA A 147     -59.283  40.318  -4.237  1.00 89.95           N  
ATOM   1151  CA  ALA A 147     -60.711  40.362  -4.541  1.00 89.95           C  
ATOM   1152  C   ALA A 147     -60.990  41.267  -5.738  1.00 89.95           C  
ATOM   1153  O   ALA A 147     -61.805  40.932  -6.600  1.00 89.95           O  
ATOM   1154  CB  ALA A 147     -61.500  40.837  -3.324  1.00 89.95           C  
ATOM   1155  N   LEU A 148     -60.361  42.415  -5.820  1.00 92.04           N  
ATOM   1156  CA  LEU A 148     -60.504  43.357  -6.925  1.00 92.04           C  
ATOM   1157  C   LEU A 148     -60.023  42.737  -8.233  1.00 92.04           C  
ATOM   1158  O   LEU A 148     -60.634  42.944  -9.285  1.00 92.04           O  
ATOM   1159  CB  LEU A 148     -59.724  44.642  -6.639  1.00 92.04           C  
ATOM   1160  CG  LEU A 148     -60.269  45.531  -5.519  1.00 92.04           C  
ATOM   1161  CD1 LEU A 148     -59.302  46.675  -5.231  1.00 92.04           C  
ATOM   1162  CD2 LEU A 148     -61.648  46.070  -5.886  1.00 92.04           C  
ATOM   1163  N   LYS A 149     -58.947  41.891  -8.180  1.00 92.14           N  
ATOM   1164  CA  LYS A 149     -58.449  41.164  -9.344  1.00 92.14           C  
ATOM   1165  C   LYS A 149     -59.484  40.165  -9.852  1.00 92.14           C  
ATOM   1166  O   LYS A 149     -59.704  40.050 -11.061  1.00 92.14           O  
ATOM   1167  CB  LYS A 149     -57.143  40.442  -9.009  1.00 92.14           C  
ATOM   1168  CG  LYS A 149     -55.952  41.370  -8.825  1.00 92.14           C  
ATOM   1169  CD  LYS A 149     -54.675  40.590  -8.542  1.00 92.14           C  
ATOM   1170  CE  LYS A 149     -53.508  41.520  -8.231  1.00 92.14           C  
ATOM   1171  NZ  LYS A 149     -52.259  40.759  -7.930  1.00 92.14           N1+
ATOM   1172  N   GLU A 150     -59.996  39.494  -8.921  1.00 92.11           N  
ATOM   1173  CA  GLU A 150     -61.012  38.501  -9.256  1.00 92.11           C  
ATOM   1174  C   GLU A 150     -62.273  39.163  -9.804  1.00 92.11           C  
ATOM   1175  O   GLU A 150     -62.933  38.616 -10.690  1.00 92.11           O  
ATOM   1176  CB  GLU A 150     -61.356  37.648  -8.033  1.00 92.11           C  
ATOM   1177  CG  GLU A 150     -60.242  36.699  -7.612  1.00 92.11           C  
ATOM   1178  CD  GLU A 150     -59.867  35.697  -8.692  1.00 92.11           C  
ATOM   1179  OE1 GLU A 150     -58.657  35.466  -8.912  1.00 92.11           O  
ATOM   1180  OE2 GLU A 150     -60.792  35.139  -9.324  1.00 92.11           O1-
ATOM   1181  N   ALA A 151     -62.620  40.289  -9.277  1.00 93.39           N  
ATOM   1182  CA  ALA A 151     -63.746  41.069  -9.784  1.00 93.39           C  
ATOM   1183  C   ALA A 151     -63.537  41.448 -11.247  1.00 93.39           C  
ATOM   1184  O   ALA A 151     -64.458  41.342 -12.060  1.00 93.39           O  
ATOM   1185  CB  ALA A 151     -63.950  42.323  -8.937  1.00 93.39           C  
ATOM   1186  N   VAL A 152     -62.313  41.908 -11.610  1.00 94.15           N  
ATOM   1187  CA  VAL A 152     -61.949  42.316 -12.963  1.00 94.15           C  
ATOM   1188  C   VAL A 152     -62.049  41.121 -13.908  1.00 94.15           C  
ATOM   1189  O   VAL A 152     -62.617  41.229 -14.997  1.00 94.15           O  
ATOM   1190  CB  VAL A 152     -60.526  42.916 -13.011  1.00 94.15           C  
ATOM   1191  CG1 VAL A 152     -60.093  43.164 -14.454  1.00 94.15           C  
ATOM   1192  CG2 VAL A 152     -60.465  44.210 -12.202  1.00 94.15           C  
ATOM   1193  N   LYS A 153     -61.497  39.938 -13.491  1.00 93.97           N  
ATOM   1194  CA  LYS A 153     -61.543  38.721 -14.297  1.00 93.97           C  
ATOM   1195  C   LYS A 153     -62.983  38.295 -14.566  1.00 93.97           C  
ATOM   1196  O   LYS A 153     -63.330  37.939 -15.695  1.00 93.97           O  
ATOM   1197  CB  LYS A 153     -60.781  37.590 -13.605  1.00 93.97           C  
ATOM   1198  CG  LYS A 153     -59.269  37.754 -13.634  1.00 93.97           C  
ATOM   1199  CD  LYS A 153     -58.566  36.566 -12.990  1.00 93.97           C  
ATOM   1200  CE  LYS A 153     -57.057  36.767 -12.942  1.00 93.97           C  
ATOM   1201  NZ  LYS A 153     -56.367  35.626 -12.269  1.00 93.97           N1+
ATOM   1202  N   ALA A 154     -63.771  38.356 -13.472  1.00 93.31           N  
ATOM   1203  CA  ALA A 154     -65.176  37.968 -13.561  1.00 93.31           C  
ATOM   1204  C   ALA A 154     -65.954  38.925 -14.461  1.00 93.31           C  
ATOM   1205  O   ALA A 154     -66.745  38.491 -15.301  1.00 93.31           O  
ATOM   1206  CB  ALA A 154     -65.804  37.919 -12.171  1.00 93.31           C  
ATOM   1207  N   ALA A 155     -65.814  40.222 -14.312  1.00 94.32           N  
ATOM   1208  CA  ALA A 155     -66.460  41.250 -15.125  1.00 94.32           C  
ATOM   1209  C   ALA A 155     -66.007  41.162 -16.580  1.00 94.32           C  
ATOM   1210  O   ALA A 155     -66.806  41.359 -17.499  1.00 94.32           O  
ATOM   1211  CB  ALA A 155     -66.166  42.638 -14.562  1.00 94.32           C  
ATOM   1212  N   GLU A 156     -64.729  40.899 -16.773  1.00 94.34           N  
ATOM   1213  CA  GLU A 156     -64.182  40.712 -18.114  1.00 94.34           C  
ATOM   1214  C   GLU A 156     -64.905  39.590 -18.853  1.00 94.34           C  
ATOM   1215  O   GLU A 156     -65.226  39.724 -20.036  1.00 94.34           O  
ATOM   1216  CB  GLU A 156     -62.682  40.417 -18.046  1.00 94.34           C  
ATOM   1217  CG  GLU A 156     -62.042  40.165 -19.404  1.00 94.34           C  
ATOM   1218  CD  GLU A 156     -60.596  39.703 -19.309  1.00 94.34           C  
ATOM   1219  OE1 GLU A 156     -59.961  39.480 -20.365  1.00 94.34           O  
ATOM   1220  OE2 GLU A 156     -60.096  39.563 -18.171  1.00 94.34           O1-
ATOM   1221  N   LYS A 157     -65.073  38.573 -18.274  1.00 92.54           N  
ATOM   1222  CA  LYS A 157     -65.746  37.415 -18.856  1.00 92.54           C  
ATOM   1223  C   LYS A 157     -67.168  37.764 -19.285  1.00 92.54           C  
ATOM   1224  O   LYS A 157     -67.631  37.318 -20.337  1.00 92.54           O  
ATOM   1225  CB  LYS A 157     -65.769  36.253 -17.862  1.00 92.54           C  
ATOM   1226  CG  LYS A 157     -66.298  34.950 -18.445  1.00 92.54           C  
ATOM   1227  CD  LYS A 157     -65.271  34.286 -19.354  1.00 92.54           C  
ATOM   1228  CE  LYS A 157     -65.765  32.941 -19.868  1.00 92.54           C  
ATOM   1229  NZ  LYS A 157     -64.719  32.238 -20.670  1.00 92.54           N1+
ATOM   1230  N   VAL A 158     -67.879  38.455 -18.543  1.00 93.49           N  
ATOM   1231  CA  VAL A 158     -69.227  38.915 -18.857  1.00 93.49           C  
ATOM   1232  C   VAL A 158     -69.201  39.775 -20.118  1.00 93.49           C  
ATOM   1233  O   VAL A 158     -70.039  39.609 -21.007  1.00 93.49           O  
ATOM   1234  CB  VAL A 158     -69.843  39.709 -17.683  1.00 93.49           C  
ATOM   1235  CG1 VAL A 158     -71.206  40.279 -18.073  1.00 93.49           C  
ATOM   1236  CG2 VAL A 158     -69.965  38.823 -16.444  1.00 93.49           C  
ATOM   1237  N   VAL A 159     -68.246  40.665 -20.243  1.00 92.46           N  
ATOM   1238  CA  VAL A 159     -68.095  41.565 -21.382  1.00 92.46           C  
ATOM   1239  C   VAL A 159     -67.788  40.756 -22.642  1.00 92.46           C  
ATOM   1240  O   VAL A 159     -68.348  41.021 -23.708  1.00 92.46           O  
ATOM   1241  CB  VAL A 159     -66.985  42.611 -21.137  1.00 92.46           C  
ATOM   1242  CG1 VAL A 159     -66.779  43.480 -22.376  1.00 92.46           C  
ATOM   1243  CG2 VAL A 159     -67.327  43.476 -19.925  1.00 92.46           C  
ATOM   1244  N   ARG A 160     -66.936  39.749 -22.556  1.00 91.46           N  
ATOM   1245  CA  ARG A 160     -66.540  38.936 -23.702  1.00 91.46           C  
ATOM   1246  C   ARG A 160     -67.705  38.088 -24.200  1.00 91.46           C  
ATOM   1247  O   ARG A 160     -67.864  37.890 -25.406  1.00 91.46           O  
ATOM   1248  CB  ARG A 160     -65.356  38.037 -23.338  1.00 91.46           C  
ATOM   1249  CG  ARG A 160     -64.039  38.784 -23.191  1.00 91.46           C  
ATOM   1250  CD  ARG A 160     -62.872  37.831 -22.976  1.00 91.46           C  
ATOM   1251  NE  ARG A 160     -61.613  38.550 -22.798  1.00 91.46           N  
ATOM   1252  CZ  ARG A 160     -60.415  38.077 -23.129  1.00 91.46           C  
ATOM   1253  NH1 ARG A 160     -60.289  36.868 -23.664  1.00 91.46           N1+
ATOM   1254  NH2 ARG A 160     -59.336  38.816 -22.923  1.00 91.46           N  
ATOM   1255  N   GLU A 161     -68.484  37.638 -23.280  1.00 90.85           N  
ATOM   1256  CA  GLU A 161     -69.604  36.769 -23.623  1.00 90.85           C  
ATOM   1257  C   GLU A 161     -70.792  37.576 -24.140  1.00 90.85           C  
ATOM   1258  O   GLU A 161     -71.527  37.118 -25.016  1.00 90.85           O  
ATOM   1259  CB  GLU A 161     -70.025  35.931 -22.414  1.00 90.85           C  
ATOM   1260  CG  GLU A 161     -69.027  34.843 -22.042  1.00 90.85           C  
ATOM   1261  CD  GLU A 161     -68.904  33.756 -23.097  1.00 90.85           C  
ATOM   1262  OE1 GLU A 161     -67.848  33.086 -23.158  1.00 90.85           O  
ATOM   1263  OE2 GLU A 161     -69.871  33.572 -23.870  1.00 90.85           O1-
ATOM   1264  N   GLN A 162     -70.965  38.885 -23.629  1.00 89.73           N  
ATOM   1265  CA  GLN A 162     -72.049  39.769 -24.048  1.00 89.73           C  
ATOM   1266  C   GLN A 162     -71.542  41.190 -24.281  1.00 89.73           C  
ATOM   1267  O   GLN A 162     -71.852  42.099 -23.509  1.00 89.73           O  
ATOM   1268  CB  GLN A 162     -73.169  39.776 -23.006  1.00 89.73           C  
ATOM   1269  CG  GLN A 162     -73.850  38.425 -22.827  1.00 89.73           C  
ATOM   1270  CD  GLN A 162     -75.126  38.515 -22.011  1.00 89.73           C  
ATOM   1271  NE2 GLN A 162     -75.639  37.366 -21.585  1.00 89.73           N  
ATOM   1272  OE1 GLN A 162     -75.646  39.608 -21.766  1.00 89.73           O  
ATOM   1273  N   PRO A 163     -70.754  41.441 -25.326  1.00 86.57           N  
ATOM   1274  CA  PRO A 163     -70.044  42.705 -25.530  1.00 86.57           C  
ATOM   1275  C   PRO A 163     -70.990  43.884 -25.749  1.00 86.57           C  
ATOM   1276  O   PRO A 163     -70.651  45.023 -25.416  1.00 86.57           O  
ATOM   1277  CB  PRO A 163     -69.204  42.440 -26.781  1.00 86.57           C  
ATOM   1278  CG  PRO A 163     -69.830  41.239 -27.414  1.00 86.57           C  
ATOM   1279  CD  PRO A 163     -70.566  40.471 -26.355  1.00 86.57           C  
ATOM   1280  N   ASN A 164     -72.236  43.576 -26.257  1.00 86.69           N  
ATOM   1281  CA  ASN A 164     -73.157  44.651 -26.609  1.00 86.69           C  
ATOM   1282  C   ASN A 164     -74.426  44.600 -25.762  1.00 86.69           C  
ATOM   1283  O   ASN A 164     -75.472  45.105 -26.174  1.00 86.69           O  
ATOM   1284  CB  ASN A 164     -73.509  44.591 -28.096  1.00 86.69           C  
ATOM   1285  CG  ASN A 164     -72.300  44.784 -28.990  1.00 86.69           C  
ATOM   1286  ND2 ASN A 164     -72.177  43.943 -30.011  1.00 86.69           N  
ATOM   1287  OD1 ASN A 164     -71.482  45.681 -28.765  1.00 86.69           O  
ATOM   1288  N   SER A 165     -74.308  44.127 -24.532  1.00 90.92           N  
ATOM   1289  CA  SER A 165     -75.446  44.000 -23.627  1.00 90.92           C  
ATOM   1290  C   SER A 165     -75.368  45.019 -22.495  1.00 90.92           C  
ATOM   1291  O   SER A 165     -74.339  45.674 -22.312  1.00 90.92           O  
ATOM   1292  CB  SER A 165     -75.514  42.586 -23.047  1.00 90.92           C  
ATOM   1293  OG  SER A 165     -74.470  42.375 -22.112  1.00 90.92           O  
ATOM   1294  N   GLU A 166     -76.582  45.321 -21.809  1.00 92.07           N  
ATOM   1295  CA  GLU A 166     -76.606  46.155 -20.611  1.00 92.07           C  
ATOM   1296  C   GLU A 166     -75.660  45.613 -19.543  1.00 92.07           C  
ATOM   1297  O   GLU A 166     -75.044  46.384 -18.803  1.00 92.07           O  
ATOM   1298  CB  GLU A 166     -78.028  46.254 -20.052  1.00 92.07           C  
ATOM   1299  CG  GLU A 166     -78.966  47.097 -20.904  1.00 92.07           C  
ATOM   1300  CD  GLU A 166     -78.630  48.579 -20.878  1.00 92.07           C  
ATOM   1301  OE1 GLU A 166     -78.670  49.229 -21.947  1.00 92.07           O  
ATOM   1302  OE2 GLU A 166     -78.324  49.095 -19.780  1.00 92.07           O1-
ATOM   1303  N   LEU A 167     -75.620  44.252 -19.520  1.00 91.94           N  
ATOM   1304  CA  LEU A 167     -74.727  43.562 -18.596  1.00 91.94           C  
ATOM   1305  C   LEU A 167     -73.272  43.929 -18.871  1.00 91.94           C  
ATOM   1306  O   LEU A 167     -72.483  44.098 -17.939  1.00 91.94           O  
ATOM   1307  CB  LEU A 167     -74.912  42.046 -18.703  1.00 91.94           C  
ATOM   1308  CG  LEU A 167     -76.239  41.487 -18.187  1.00 91.94           C  
ATOM   1309  CD1 LEU A 167     -76.321  39.988 -18.451  1.00 91.94           C  
ATOM   1310  CD2 LEU A 167     -76.402  41.783 -16.699  1.00 91.94           C  
ATOM   1311  N   ALA A 168     -72.868  44.044 -20.111  1.00 90.91           N  
ATOM   1312  CA  ALA A 168     -71.528  44.445 -20.527  1.00 90.91           C  
ATOM   1313  C   ALA A 168     -71.209  45.863 -20.060  1.00 90.91           C  
ATOM   1314  O   ALA A 168     -70.087  46.147 -19.635  1.00 90.91           O  
ATOM   1315  CB  ALA A 168     -71.387  44.343 -22.043  1.00 90.91           C  
ATOM   1316  N   LYS A 169     -72.180  46.784 -20.154  1.00 92.14           N  
ATOM   1317  CA  LYS A 169     -72.012  48.151 -19.668  1.00 92.14           C  
ATOM   1318  C   LYS A 169     -71.729  48.171 -18.169  1.00 92.14           C  
ATOM   1319  O   LYS A 169     -70.827  48.876 -17.711  1.00 92.14           O  
ATOM   1320  CB  LYS A 169     -73.253  48.988 -19.979  1.00 92.14           C  
ATOM   1321  CG  LYS A 169     -73.392  49.370 -21.445  1.00 92.14           C  
ATOM   1322  CD  LYS A 169     -74.596  50.274 -21.677  1.00 92.14           C  
ATOM   1323  CE  LYS A 169     -74.789  50.582 -23.156  1.00 92.14           C  
ATOM   1324  NZ  LYS A 169     -75.995  51.430 -23.392  1.00 92.14           N1+
ATOM   1325  N   LYS A 170     -72.485  47.435 -17.455  1.00 94.04           N  
ATOM   1326  CA  LYS A 170     -72.307  47.328 -16.010  1.00 94.04           C  
ATOM   1327  C   LYS A 170     -70.972  46.671 -15.668  1.00 94.04           C  
ATOM   1328  O   LYS A 170     -70.297  47.081 -14.721  1.00 94.04           O  
ATOM   1329  CB  LYS A 170     -73.455  46.537 -15.383  1.00 94.04           C  
ATOM   1330  CG  LYS A 170     -74.771  47.299 -15.323  1.00 94.04           C  
ATOM   1331  CD  LYS A 170     -75.855  46.489 -14.625  1.00 94.04           C  
ATOM   1332  CE  LYS A 170     -77.192  47.217 -14.633  1.00 94.04           C  
ATOM   1333  NZ  LYS A 170     -78.267  46.409 -13.986  1.00 94.04           N1+
ATOM   1334  N   ALA A 171     -70.601  45.620 -16.385  1.00 93.90           N  
ATOM   1335  CA  ALA A 171     -69.329  44.927 -16.200  1.00 93.90           C  
ATOM   1336  C   ALA A 171     -68.152  45.867 -16.443  1.00 93.90           C  
ATOM   1337  O   ALA A 171     -67.169  45.846 -15.699  1.00 93.90           O  
ATOM   1338  CB  ALA A 171     -69.241  43.718 -17.128  1.00 93.90           C  
ATOM   1339  N   ARG A 172     -68.196  46.713 -17.451  1.00 93.17           N  
ATOM   1340  CA  ARG A 172     -67.159  47.695 -17.751  1.00 93.17           C  
ATOM   1341  C   ARG A 172     -67.013  48.702 -16.615  1.00 93.17           C  
ATOM   1342  O   ARG A 172     -65.900  49.112 -16.281  1.00 93.17           O  
ATOM   1343  CB  ARG A 172     -67.472  48.425 -19.060  1.00 93.17           C  
ATOM   1344  CG  ARG A 172     -67.283  47.568 -20.302  1.00 93.17           C  
ATOM   1345  CD  ARG A 172     -67.542  48.360 -21.576  1.00 93.17           C  
ATOM   1346  NE  ARG A 172     -67.662  47.484 -22.739  1.00 93.17           N  
ATOM   1347  CZ  ARG A 172     -67.779  47.906 -23.996  1.00 93.17           C  
ATOM   1348  NH1 ARG A 172     -67.796  49.203 -24.278  1.00 93.17           N1+
ATOM   1349  NH2 ARG A 172     -67.881  47.022 -24.978  1.00 93.17           N  
ATOM   1350  N   GLU A 173     -68.135  49.107 -16.079  1.00 94.01           N  
ATOM   1351  CA  GLU A 173     -68.112  50.024 -14.944  1.00 94.01           C  
ATOM   1352  C   GLU A 173     -67.429  49.391 -13.736  1.00 94.01           C  
ATOM   1353  O   GLU A 173     -66.692  50.063 -13.010  1.00 94.01           O  
ATOM   1354  CB  GLU A 173     -69.532  50.461 -14.576  1.00 94.01           C  
ATOM   1355  CG  GLU A 173     -70.146  51.452 -15.555  1.00 94.01           C  
ATOM   1356  CD  GLU A 173     -71.558  51.870 -15.181  1.00 94.01           C  
ATOM   1357  OE1 GLU A 173     -72.138  52.737 -15.872  1.00 94.01           O  
ATOM   1358  OE2 GLU A 173     -72.090  51.325 -14.188  1.00 94.01           O1-
ATOM   1359  N   ILE A 174     -67.716  48.156 -13.531  1.00 94.43           N  
ATOM   1360  CA  ILE A 174     -67.110  47.417 -12.427  1.00 94.43           C  
ATOM   1361  C   ILE A 174     -65.597  47.355 -12.619  1.00 94.43           C  
ATOM   1362  O   ILE A 174     -64.836  47.556 -11.668  1.00 94.43           O  
ATOM   1363  CB  ILE A 174     -67.695  45.992 -12.312  1.00 94.43           C  
ATOM   1364  CG1 ILE A 174     -69.167  46.051 -11.890  1.00 94.43           C  
ATOM   1365  CG2 ILE A 174     -66.876  45.151 -11.328  1.00 94.43           C  
ATOM   1366  CD1 ILE A 174     -69.885  44.711 -11.960  1.00 94.43           C  
ATOM   1367  N   ILE A 175     -65.109  47.015 -13.823  1.00 94.63           N  
ATOM   1368  CA  ILE A 175     -63.688  46.964 -14.149  1.00 94.63           C  
ATOM   1369  C   ILE A 175     -63.047  48.322 -13.870  1.00 94.63           C  
ATOM   1370  O   ILE A 175     -61.962  48.395 -13.289  1.00 94.63           O  
ATOM   1371  CB  ILE A 175     -63.459  46.556 -15.621  1.00 94.63           C  
ATOM   1372  CG1 ILE A 175     -63.944  45.121 -15.858  1.00 94.63           C  
ATOM   1373  CG2 ILE A 175     -61.983  46.707 -16.001  1.00 94.63           C  
ATOM   1374  CD1 ILE A 175     -63.893  44.683 -17.315  1.00 94.63           C  
ATOM   1375  N   LYS A 176     -63.706  49.368 -14.311  1.00 93.15           N  
ATOM   1376  CA  LYS A 176     -63.227  50.726 -14.065  1.00 93.15           C  
ATOM   1377  C   LYS A 176     -63.114  51.006 -12.569  1.00 93.15           C  
ATOM   1378  O   LYS A 176     -62.092  51.516 -12.104  1.00 93.15           O  
ATOM   1379  CB  LYS A 176     -64.155  51.749 -14.720  1.00 93.15           C  
ATOM   1380  CG  LYS A 176     -63.676  53.187 -14.597  1.00 93.15           C  
ATOM   1381  CD  LYS A 176     -64.642  54.158 -15.264  1.00 93.15           C  
ATOM   1382  CE  LYS A 176     -64.203  55.604 -15.075  1.00 93.15           C  
ATOM   1383  NZ  LYS A 176     -65.178  56.562 -15.675  1.00 93.15           N1+
ATOM   1384  N   ARG A 177     -64.102  50.751 -11.802  1.00 93.82           N  
ATOM   1385  CA  ARG A 177     -64.112  50.967 -10.358  1.00 93.82           C  
ATOM   1386  C   ARG A 177     -63.015  50.156  -9.677  1.00 93.82           C  
ATOM   1387  O   ARG A 177     -62.340  50.651  -8.772  1.00 93.82           O  
ATOM   1388  CB  ARG A 177     -65.476  50.602  -9.770  1.00 93.82           C  
ATOM   1389  CG  ARG A 177     -66.550  51.652 -10.007  1.00 93.82           C  
ATOM   1390  CD  ARG A 177     -67.821  51.346  -9.227  1.00 93.82           C  
ATOM   1391  NE  ARG A 177     -68.492  50.153  -9.735  1.00 93.82           N  
ATOM   1392  CZ  ARG A 177     -69.570  49.599  -9.188  1.00 93.82           C  
ATOM   1393  NH1 ARG A 177     -70.123  50.122  -8.100  1.00 93.82           N1+
ATOM   1394  NH2 ARG A 177     -70.100  48.513  -9.733  1.00 93.82           N  
ATOM   1395  N   ALA A 178     -62.941  48.883  -9.996  1.00 93.64           N  
ATOM   1396  CA  ALA A 178     -61.920  48.002  -9.435  1.00 93.64           C  
ATOM   1397  C   ALA A 178     -60.519  48.536  -9.716  1.00 93.64           C  
ATOM   1398  O   ALA A 178     -59.651  48.512  -8.841  1.00 93.64           O  
ATOM   1399  CB  ALA A 178     -62.070  46.590  -9.995  1.00 93.64           C  
ATOM   1400  N   ALA A 179     -60.273  48.952 -10.944  1.00 93.19           N  
ATOM   1401  CA  ALA A 179     -58.994  49.535 -11.339  1.00 93.19           C  
ATOM   1402  C   ALA A 179     -58.686  50.786 -10.523  1.00 93.19           C  
ATOM   1403  O   ALA A 179     -57.557  50.971 -10.061  1.00 93.19           O  
ATOM   1404  CB  ALA A 179     -58.997  49.863 -12.830  1.00 93.19           C  
ATOM   1405  N   GLU A 180     -59.611  51.636 -10.250  1.00 92.90           N  
ATOM   1406  CA  GLU A 180     -59.458  52.852  -9.457  1.00 92.90           C  
ATOM   1407  C   GLU A 180     -59.149  52.527  -7.999  1.00 92.90           C  
ATOM   1408  O   GLU A 180     -58.293  53.163  -7.383  1.00 92.90           O  
ATOM   1409  CB  GLU A 180     -60.718  53.716  -9.549  1.00 92.90           C  
ATOM   1410  CG  GLU A 180     -60.918  54.371 -10.907  1.00 92.90           C  
ATOM   1411  CD  GLU A 180     -62.198  55.188 -10.997  1.00 92.90           C  
ATOM   1412  OE1 GLU A 180     -62.481  55.755 -12.077  1.00 92.90           O  
ATOM   1413  OE2 GLU A 180     -62.921  55.263  -9.980  1.00 92.90           O1-
ATOM   1414  N   GLU A 181     -59.938  51.560  -7.513  1.00 93.20           N  
ATOM   1415  CA  GLU A 181     -59.711  51.147  -6.131  1.00 93.20           C  
ATOM   1416  C   GLU A 181     -58.314  50.555  -5.954  1.00 93.20           C  
ATOM   1417  O   GLU A 181     -57.654  50.802  -4.944  1.00 93.20           O  
ATOM   1418  CB  GLU A 181     -60.770  50.135  -5.690  1.00 93.20           C  
ATOM   1419  CG  GLU A 181     -60.772  49.859  -4.193  1.00 93.20           C  
ATOM   1420  CD  GLU A 181     -61.047  51.097  -3.356  1.00 93.20           C  
ATOM   1421  OE1 GLU A 181     -60.566  51.168  -2.202  1.00 93.20           O  
ATOM   1422  OE2 GLU A 181     -61.750  52.004  -3.855  1.00 93.20           O1-
ATOM   1423  N   LEU A 182     -57.857  49.741  -6.884  1.00 92.89           N  
ATOM   1424  CA  LEU A 182     -56.516  49.168  -6.865  1.00 92.89           C  
ATOM   1425  C   LEU A 182     -55.456  50.264  -6.901  1.00 92.89           C  
ATOM   1426  O   LEU A 182     -54.420  50.153  -6.243  1.00 92.89           O  
ATOM   1427  CB  LEU A 182     -56.323  48.216  -8.048  1.00 92.89           C  
ATOM   1428  CG  LEU A 182     -56.972  46.836  -7.920  1.00 92.89           C  
ATOM   1429  CD1 LEU A 182     -56.962  46.119  -9.266  1.00 92.89           C  
ATOM   1430  CD2 LEU A 182     -56.257  46.004  -6.860  1.00 92.89           C  
ATOM   1431  N   ALA A 183     -55.733  51.342  -7.580  1.00 90.82           N  
ATOM   1432  CA  ALA A 183     -54.783  52.432  -7.789  1.00 90.82           C  
ATOM   1433  C   ALA A 183     -54.638  53.281  -6.530  1.00 90.82           C  
ATOM   1434  O   ALA A 183     -53.688  54.058  -6.404  1.00 90.82           O  
ATOM   1435  CB  ALA A 183     -55.222  53.300  -8.966  1.00 90.82           C  
ATOM   1436  N   LYS A 184     -55.555  53.156  -5.605  1.00 90.07           N  
ATOM   1437  CA  LYS A 184     -55.478  53.883  -4.341  1.00 90.07           C  
ATOM   1438  C   LYS A 184     -54.405  53.292  -3.432  1.00 90.07           C  
ATOM   1439  O   LYS A 184     -53.921  53.963  -2.516  1.00 90.07           O  
ATOM   1440  CB  LYS A 184     -56.832  53.869  -3.630  1.00 90.07           C  
ATOM   1441  CG  LYS A 184     -57.900  54.708  -4.316  1.00 90.07           C  
ATOM   1442  CD  LYS A 184     -59.225  54.648  -3.567  1.00 90.07           C  
ATOM   1443  CE  LYS A 184     -60.305  55.456  -4.273  1.00 90.07           C  
ATOM   1444  NZ  LYS A 184     -61.624  55.340  -3.583  1.00 90.07           N1+
ATOM   1445  N   SER A 185     -53.987  52.083  -3.672  1.00 88.59           N  
ATOM   1446  CA  SER A 185     -52.937  51.404  -2.921  1.00 88.59           C  
ATOM   1447  C   SER A 185     -51.554  51.877  -3.353  1.00 88.59           C  
ATOM   1448  O   SER A 185     -51.307  52.089  -4.542  1.00 88.59           O  
ATOM   1449  CB  SER A 185     -53.044  49.889  -3.098  1.00 88.59           C  
ATOM   1450  OG  SER A 185     -51.930  49.234  -2.518  1.00 88.59           O  
ATOM   1451  N   PRO A 186     -50.759  52.245  -2.424  1.00 84.22           N  
ATOM   1452  CA  PRO A 186     -49.389  52.649  -2.749  1.00 84.22           C  
ATOM   1453  C   PRO A 186     -48.526  51.482  -3.224  1.00 84.22           C  
ATOM   1454  O   PRO A 186     -47.388  51.686  -3.653  1.00 84.22           O  
ATOM   1455  CB  PRO A 186     -48.864  53.213  -1.425  1.00 84.22           C  
ATOM   1456  CG  PRO A 186     -49.638  52.491  -0.370  1.00 84.22           C  
ATOM   1457  CD  PRO A 186     -51.002  52.173  -0.911  1.00 84.22           C  
ATOM   1458  N   ASP A 187     -49.130  50.262  -3.123  1.00 89.35           N  
ATOM   1459  CA  ASP A 187     -48.444  49.027  -3.491  1.00 89.35           C  
ATOM   1460  C   ASP A 187     -48.228  48.948  -5.001  1.00 89.35           C  
ATOM   1461  O   ASP A 187     -49.176  49.087  -5.776  1.00 89.35           O  
ATOM   1462  CB  ASP A 187     -49.234  47.810  -3.008  1.00 89.35           C  
ATOM   1463  CG  ASP A 187     -48.520  46.496  -3.273  1.00 89.35           C  
ATOM   1464  OD1 ASP A 187     -47.422  46.276  -2.719  1.00 89.35           O  
ATOM   1465  OD2 ASP A 187     -49.060  45.675  -4.047  1.00 89.35           O1-
ATOM   1466  N   LYS A 188     -47.024  48.802  -5.394  1.00 88.28           N  
ATOM   1467  CA  LYS A 188     -46.624  48.729  -6.797  1.00 88.28           C  
ATOM   1468  C   LYS A 188     -47.418  47.658  -7.539  1.00 88.28           C  
ATOM   1469  O   LYS A 188     -47.895  47.891  -8.651  1.00 88.28           O  
ATOM   1470  CB  LYS A 188     -45.125  48.448  -6.914  1.00 88.28           C  
ATOM   1471  CG  LYS A 188     -44.631  48.317  -8.348  1.00 88.28           C  
ATOM   1472  CD  LYS A 188     -43.168  47.896  -8.398  1.00 88.28           C  
ATOM   1473  CE  LYS A 188     -42.749  47.495  -9.806  1.00 88.28           C  
ATOM   1474  NZ  LYS A 188     -41.328  47.037  -9.852  1.00 88.28           N1+
ATOM   1475  N   GLU A 189     -47.524  46.464  -7.000  1.00 91.07           N  
ATOM   1476  CA  GLU A 189     -48.224  45.335  -7.608  1.00 91.07           C  
ATOM   1477  C   GLU A 189     -49.698  45.657  -7.832  1.00 91.07           C  
ATOM   1478  O   GLU A 189     -50.274  45.277  -8.855  1.00 91.07           O  
ATOM   1479  CB  GLU A 189     -48.086  44.084  -6.736  1.00 91.07           C  
ATOM   1480  CG  GLU A 189     -46.685  43.492  -6.729  1.00 91.07           C  
ATOM   1481  CD  GLU A 189     -46.586  42.195  -5.942  1.00 91.07           C  
ATOM   1482  OE1 GLU A 189     -45.488  41.594  -5.898  1.00 91.07           O  
ATOM   1483  OE2 GLU A 189     -47.613  41.776  -5.364  1.00 91.07           O1-
ATOM   1484  N   ALA A 190     -50.294  46.356  -6.895  1.00 90.67           N  
ATOM   1485  CA  ALA A 190     -51.690  46.774  -6.997  1.00 90.67           C  
ATOM   1486  C   ALA A 190     -51.880  47.777  -8.131  1.00 90.67           C  
ATOM   1487  O   ALA A 190     -52.845  47.686  -8.893  1.00 90.67           O  
ATOM   1488  CB  ALA A 190     -52.165  47.374  -5.675  1.00 90.67           C  
ATOM   1489  N   ILE A 191     -50.946  48.726  -8.319  1.00 90.94           N  
ATOM   1490  CA  ILE A 191     -50.979  49.744  -9.363  1.00 90.94           C  
ATOM   1491  C   ILE A 191     -50.780  49.089 -10.728  1.00 90.94           C  
ATOM   1492  O   ILE A 191     -51.455  49.443 -11.698  1.00 90.94           O  
ATOM   1493  CB  ILE A 191     -49.905  50.830  -9.128  1.00 90.94           C  
ATOM   1494  CG1 ILE A 191     -50.201  51.601  -7.836  1.00 90.94           C  
ATOM   1495  CG2 ILE A 191     -49.826  51.779 -10.327  1.00 90.94           C  
ATOM   1496  CD1 ILE A 191     -49.084  52.545  -7.410  1.00 90.94           C  
ATOM   1497  N   GLN A 192     -49.905  48.052 -10.778  1.00 92.35           N  
ATOM   1498  CA  GLN A 192     -49.690  47.295 -12.007  1.00 92.35           C  
ATOM   1499  C   GLN A 192     -50.954  46.544 -12.417  1.00 92.35           C  
ATOM   1500  O   GLN A 192     -51.286  46.477 -13.603  1.00 92.35           O  
ATOM   1501  CB  GLN A 192     -48.529  46.314 -11.840  1.00 92.35           C  
ATOM   1502  CG  GLN A 192     -47.163  46.985 -11.774  1.00 92.35           C  
ATOM   1503  CD  GLN A 192     -46.044  46.008 -11.467  1.00 92.35           C  
ATOM   1504  NE2 GLN A 192     -44.810  46.412 -11.751  1.00 92.35           N  
ATOM   1505  OE1 GLN A 192     -46.285  44.900 -10.979  1.00 92.35           O  
ATOM   1506  N   GLU A 193     -51.564  46.007 -11.438  1.00 92.52           N  
ATOM   1507  CA  GLU A 193     -52.813  45.286 -11.670  1.00 92.52           C  
ATOM   1508  C   GLU A 193     -53.927  46.237 -12.097  1.00 92.52           C  
ATOM   1509  O   GLU A 193     -54.777  45.879 -12.914  1.00 92.52           O  
ATOM   1510  CB  GLU A 193     -53.230  44.516 -10.415  1.00 92.52           C  
ATOM   1511  CG  GLU A 193     -52.313  43.349 -10.076  1.00 92.52           C  
ATOM   1512  CD  GLU A 193     -52.299  42.267 -11.143  1.00 92.52           C  
ATOM   1513  OE1 GLU A 193     -51.310  41.503 -11.220  1.00 92.52           O  
ATOM   1514  OE2 GLU A 193     -53.284  42.184 -11.910  1.00 92.52           O1-
ATOM   1515  N   ALA A 194     -53.959  47.408 -11.488  1.00 92.84           N  
ATOM   1516  CA  ALA A 194     -54.888  48.447 -11.924  1.00 92.84           C  
ATOM   1517  C   ALA A 194     -54.682  48.784 -13.398  1.00 92.84           C  
ATOM   1518  O   ALA A 194     -55.648  48.910 -14.154  1.00 92.84           O  
ATOM   1519  CB  ALA A 194     -54.725  49.700 -11.068  1.00 92.84           C  
ATOM   1520  N   ALA A 195     -53.439  48.931 -13.784  1.00 92.91           N  
ATOM   1521  CA  ALA A 195     -53.068  49.216 -15.169  1.00 92.91           C  
ATOM   1522  C   ALA A 195     -53.501  48.084 -16.096  1.00 92.91           C  
ATOM   1523  O   ALA A 195     -54.012  48.332 -17.191  1.00 92.91           O  
ATOM   1524  CB  ALA A 195     -51.563  49.446 -15.280  1.00 92.91           C  
ATOM   1525  N   THR A 196     -53.303  46.834 -15.667  1.00 93.35           N  
ATOM   1526  CA  THR A 196     -53.730  45.678 -16.448  1.00 93.35           C  
ATOM   1527  C   THR A 196     -55.246  45.680 -16.633  1.00 93.35           C  
ATOM   1528  O   THR A 196     -55.744  45.396 -17.724  1.00 93.35           O  
ATOM   1529  CB  THR A 196     -53.294  44.361 -15.781  1.00 93.35           C  
ATOM   1530  CG2 THR A 196     -53.711  43.156 -16.617  1.00 93.35           C  
ATOM   1531  OG1 THR A 196     -51.868  44.356 -15.635  1.00 93.35           O  
ATOM   1532  N   ALA A 197     -55.917  45.919 -15.554  1.00 93.01           N  
ATOM   1533  CA  ALA A 197     -57.378  45.976 -15.582  1.00 93.01           C  
ATOM   1534  C   ALA A 197     -57.867  47.027 -16.573  1.00 93.01           C  
ATOM   1535  O   ALA A 197     -58.799  46.778 -17.341  1.00 93.01           O  
ATOM   1536  CB  ALA A 197     -57.925  46.268 -14.188  1.00 93.01           C  
ATOM   1537  N   LEU A 198     -57.255  48.231 -16.622  1.00 94.31           N  
ATOM   1538  CA  LEU A 198     -57.618  49.303 -17.542  1.00 94.31           C  
ATOM   1539  C   LEU A 198     -57.282  48.922 -18.980  1.00 94.31           C  
ATOM   1540  O   LEU A 198     -58.019  49.266 -19.907  1.00 94.31           O  
ATOM   1541  CB  LEU A 198     -56.900  50.601 -17.164  1.00 94.31           C  
ATOM   1542  CG  LEU A 198     -57.407  51.316 -15.911  1.00 94.31           C  
ATOM   1543  CD1 LEU A 198     -56.611  52.596 -15.674  1.00 94.31           C  
ATOM   1544  CD2 LEU A 198     -58.896  51.622 -16.035  1.00 94.31           C  
ATOM   1545  N   ALA A 199     -56.163  48.275 -19.168  1.00 92.67           N  
ATOM   1546  CA  ALA A 199     -55.794  47.788 -20.494  1.00 92.67           C  
ATOM   1547  C   ALA A 199     -56.849  46.831 -21.041  1.00 92.67           C  
ATOM   1548  O   ALA A 199     -57.195  46.888 -22.223  1.00 92.67           O  
ATOM   1549  CB  ALA A 199     -54.430  47.101 -20.449  1.00 92.67           C  
ATOM   1550  N   ILE A 200     -57.298  45.915 -20.192  1.00 91.50           N  
ATOM   1551  CA  ILE A 200     -58.350  44.975 -20.563  1.00 91.50           C  
ATOM   1552  C   ILE A 200     -59.612  45.741 -20.953  1.00 91.50           C  
ATOM   1553  O   ILE A 200     -60.248  45.429 -21.963  1.00 91.50           O  
ATOM   1554  CB  ILE A 200     -58.655  43.986 -19.415  1.00 91.50           C  
ATOM   1555  CG1 ILE A 200     -57.455  43.065 -19.171  1.00 91.50           C  
ATOM   1556  CG2 ILE A 200     -59.916  43.173 -19.724  1.00 91.50           C  
ATOM   1557  CD1 ILE A 200     -57.568  42.224 -17.906  1.00 91.50           C  
ATOM   1558  N   LEU A 201     -59.960  46.693 -20.122  1.00 92.24           N  
ATOM   1559  CA  LEU A 201     -61.130  47.523 -20.384  1.00 92.24           C  
ATOM   1560  C   LEU A 201     -61.008  48.223 -21.735  1.00 92.24           C  
ATOM   1561  O   LEU A 201     -61.971  48.270 -22.503  1.00 92.24           O  
ATOM   1562  CB  LEU A 201     -61.311  48.561 -19.274  1.00 92.24           C  
ATOM   1563  CG  LEU A 201     -62.539  49.467 -19.386  1.00 92.24           C  
ATOM   1564  CD1 LEU A 201     -63.813  48.630 -19.428  1.00 92.24           C  
ATOM   1565  CD2 LEU A 201     -62.582  50.456 -18.226  1.00 92.24           C  
ATOM   1566  N   ILE A 202     -59.870  48.834 -22.023  1.00 91.63           N  
ATOM   1567  CA  ILE A 202     -59.588  49.521 -23.278  1.00 91.63           C  
ATOM   1568  C   ILE A 202     -59.726  48.546 -24.444  1.00 91.63           C  
ATOM   1569  O   ILE A 202     -60.315  48.880 -25.475  1.00 91.63           O  
ATOM   1570  CB  ILE A 202     -58.177  50.151 -23.272  1.00 91.63           C  
ATOM   1571  CG1 ILE A 202     -58.111  51.305 -22.263  1.00 91.63           C  
ATOM   1572  CG2 ILE A 202     -57.791  50.628 -24.675  1.00 91.63           C  
ATOM   1573  CD1 ILE A 202     -56.700  51.802 -21.983  1.00 91.63           C  
ATOM   1574  N   GLU A 203     -59.185  47.376 -24.314  1.00 90.84           N  
ATOM   1575  CA  GLU A 203     -59.317  46.333 -25.327  1.00 90.84           C  
ATOM   1576  C   GLU A 203     -60.783  45.987 -25.575  1.00 90.84           C  
ATOM   1577  O   GLU A 203     -61.193  45.782 -26.720  1.00 90.84           O  
ATOM   1578  CB  GLU A 203     -58.545  45.078 -24.911  1.00 90.84           C  
ATOM   1579  CG  GLU A 203     -58.556  43.975 -25.959  1.00 90.84           C  
ATOM   1580  CD  GLU A 203     -57.867  42.701 -25.495  1.00 90.84           C  
ATOM   1581  OE1 GLU A 203     -58.013  41.654 -26.166  1.00 90.84           O  
ATOM   1582  OE2 GLU A 203     -57.177  42.751 -24.453  1.00 90.84           O1-
ATOM   1583  N   LEU A 204     -61.516  45.924 -24.513  1.00 88.35           N  
ATOM   1584  CA  LEU A 204     -62.920  45.537 -24.594  1.00 88.35           C  
ATOM   1585  C   LEU A 204     -63.752  46.639 -25.240  1.00 88.35           C  
ATOM   1586  O   LEU A 204     -64.744  46.360 -25.918  1.00 88.35           O  
ATOM   1587  CB  LEU A 204     -63.470  45.218 -23.200  1.00 88.35           C  
ATOM   1588  CG  LEU A 204     -62.919  43.960 -22.527  1.00 88.35           C  
ATOM   1589  CD1 LEU A 204     -63.456  43.843 -21.104  1.00 88.35           C  
ATOM   1590  CD2 LEU A 204     -63.272  42.719 -23.340  1.00 88.35           C  
ATOM   1591  N   ILE A 205     -63.362  47.943 -25.143  1.00 86.48           N  
ATOM   1592  CA  ILE A 205     -64.092  49.101 -25.648  1.00 86.48           C  
ATOM   1593  C   ILE A 205     -63.701  49.365 -27.100  1.00 86.48           C  
ATOM   1594  O   ILE A 205     -64.563  49.614 -27.946  1.00 86.48           O  
ATOM   1595  CB  ILE A 205     -63.826  50.356 -24.786  1.00 86.48           C  
ATOM   1596  CG1 ILE A 205     -64.400  50.166 -23.376  1.00 86.48           C  
ATOM   1597  CG2 ILE A 205     -64.412  51.603 -25.452  1.00 86.48           C  
ATOM   1598  CD1 ILE A 205     -63.981  51.246 -22.387  1.00 86.48           C  
ATOM   1599  N   LEU A 206     -62.423  49.327 -27.413  1.00 84.93           N  
ATOM   1600  CA  LEU A 206     -61.891  49.799 -28.687  1.00 84.93           C  
ATOM   1601  C   LEU A 206     -61.516  48.626 -29.588  1.00 84.93           C  
ATOM   1602  O   LEU A 206     -61.174  48.821 -30.756  1.00 84.93           O  
ATOM   1603  CB  LEU A 206     -60.670  50.695 -28.460  1.00 84.93           C  
ATOM   1604  CG  LEU A 206     -60.920  52.003 -27.706  1.00 84.93           C  
ATOM   1605  CD1 LEU A 206     -59.606  52.745 -27.484  1.00 84.93           C  
ATOM   1606  CD2 LEU A 206     -61.912  52.876 -28.467  1.00 84.93           C  
ATOM   1607  N   SER A 207     -61.881  47.373 -29.221  1.00 79.80           N  
ATOM   1608  CA  SER A 207     -61.619  46.117 -29.916  1.00 79.80           C  
ATOM   1609  C   SER A 207     -60.699  46.329 -31.114  1.00 79.80           C  
ATOM   1610  O   SER A 207     -61.087  46.963 -32.097  1.00 79.80           O  
ATOM   1611  CB  SER A 207     -62.928  45.475 -30.377  1.00 79.80           C  
ATOM   1612  OG  SER A 207     -63.743  45.141 -29.266  1.00 79.80           O  
ATOM   1613  N   ASN A 208     -59.490  45.795 -31.312  1.00 70.17           N  
ATOM   1614  CA  ASN A 208     -58.572  45.570 -32.423  1.00 70.17           C  
ATOM   1615  C   ASN A 208     -58.068  46.886 -33.008  1.00 70.17           C  
ATOM   1616  O   ASN A 208     -57.812  46.979 -34.210  1.00 70.17           O  
ATOM   1617  CB  ASN A 208     -59.243  44.728 -33.511  1.00 70.17           C  
ATOM   1618  CG  ASN A 208     -59.380  43.270 -33.118  1.00 70.17           C  
ATOM   1619  ND2 ASN A 208     -60.375  42.596 -33.683  1.00 70.17           N  
ATOM   1620  OD1 ASN A 208     -58.599  42.755 -32.315  1.00 70.17           O  
ATOM   1621  N   THR A 209     -58.105  48.018 -32.143  1.00 86.48           N  
ATOM   1622  CA  THR A 209     -57.524  49.296 -32.541  1.00 86.48           C  
ATOM   1623  C   THR A 209     -56.052  49.367 -32.148  1.00 86.48           C  
ATOM   1624  O   THR A 209     -55.585  48.577 -31.324  1.00 86.48           O  
ATOM   1625  CB  THR A 209     -58.285  50.476 -31.910  1.00 86.48           C  
ATOM   1626  CG2 THR A 209     -59.751  50.474 -32.331  1.00 86.48           C  
ATOM   1627  OG1 THR A 209     -58.208  50.377 -30.483  1.00 86.48           O  
ATOM   1628  N   GLU A 210     -55.286  50.137 -32.921  1.00 85.86           N  
ATOM   1629  CA  GLU A 210     -53.887  50.415 -32.611  1.00 85.86           C  
ATOM   1630  C   GLU A 210     -53.732  50.947 -31.189  1.00 85.86           C  
ATOM   1631  O   GLU A 210     -52.774  50.602 -30.494  1.00 85.86           O  
ATOM   1632  CB  GLU A 210     -53.303  51.415 -33.613  1.00 85.86           C  
ATOM   1633  CG  GLU A 210     -51.790  51.552 -33.534  1.00 85.86           C  
ATOM   1634  CD  GLU A 210     -51.214  52.466 -34.603  1.00 85.86           C  
ATOM   1635  OE1 GLU A 210     -49.978  52.666 -34.630  1.00 85.86           O  
ATOM   1636  OE2 GLU A 210     -52.004  52.988 -35.421  1.00 85.86           O1-
ATOM   1637  N   LEU A 211     -54.639  51.713 -30.801  1.00 86.77           N  
ATOM   1638  CA  LEU A 211     -54.671  52.290 -29.462  1.00 86.77           C  
ATOM   1639  C   LEU A 211     -54.848  51.206 -28.406  1.00 86.77           C  
ATOM   1640  O   LEU A 211     -54.217  51.255 -27.347  1.00 86.77           O  
ATOM   1641  CB  LEU A 211     -55.800  53.318 -29.349  1.00 86.77           C  
ATOM   1642  CG  LEU A 211     -55.814  54.175 -28.082  1.00 86.77           C  
ATOM   1643  CD1 LEU A 211     -54.568  55.053 -28.023  1.00 86.77           C  
ATOM   1644  CD2 LEU A 211     -57.078  55.025 -28.024  1.00 86.77           C  
ATOM   1645  N   ALA A 212     -55.672  50.146 -28.563  1.00 88.51           N  
ATOM   1646  CA  ALA A 212     -55.855  48.997 -27.681  1.00 88.51           C  
ATOM   1647  C   ALA A 212     -54.575  48.172 -27.581  1.00 88.51           C  
ATOM   1648  O   ALA A 212     -54.201  47.724 -26.494  1.00 88.51           O  
ATOM   1649  CB  ALA A 212     -57.007  48.125 -28.176  1.00 88.51           C  
ATOM   1650  N   ARG A 213     -53.840  47.981 -28.704  1.00 90.11           N  
ATOM   1651  CA  ARG A 213     -52.572  47.260 -28.722  1.00 90.11           C  
ATOM   1652  C   ARG A 213     -51.500  48.018 -27.947  1.00 90.11           C  
ATOM   1653  O   ARG A 213     -50.730  47.417 -27.193  1.00 90.11           O  
ATOM   1654  CB  ARG A 213     -52.109  47.023 -30.162  1.00 90.11           C  
ATOM   1655  CG  ARG A 213     -52.929  45.983 -30.909  1.00 90.11           C  
ATOM   1656  CD  ARG A 213     -52.388  45.740 -32.311  1.00 90.11           C  
ATOM   1657  NE  ARG A 213     -53.311  44.944 -33.114  1.00 90.11           N  
ATOM   1658  CZ  ARG A 213     -53.323  44.910 -34.443  1.00 90.11           C  
ATOM   1659  NH1 ARG A 213     -52.459  45.632 -35.149  1.00 90.11           N1+
ATOM   1660  NH2 ARG A 213     -54.207  44.150 -35.074  1.00 90.11           N  
ATOM   1661  N   GLU A 214     -51.491  49.297 -28.194  1.00 90.32           N  
ATOM   1662  CA  GLU A 214     -50.536  50.166 -27.514  1.00 90.32           C  
ATOM   1663  C   GLU A 214     -50.794  50.199 -26.010  1.00 90.32           C  
ATOM   1664  O   GLU A 214     -49.853  50.211 -25.213  1.00 90.32           O  
ATOM   1665  CB  GLU A 214     -50.594  51.584 -28.088  1.00 90.32           C  
ATOM   1666  CG  GLU A 214     -50.037  51.698 -29.499  1.00 90.32           C  
ATOM   1667  CD  GLU A 214     -50.081  53.115 -30.049  1.00 90.32           C  
ATOM   1668  OE1 GLU A 214     -49.892  53.299 -31.273  1.00 90.32           O  
ATOM   1669  OE2 GLU A 214     -50.308  54.050 -29.248  1.00 90.32           O1-
ATOM   1670  N   ALA A 215     -52.029  50.206 -25.560  1.00 90.62           N  
ATOM   1671  CA  ALA A 215     -52.414  50.171 -24.152  1.00 90.62           C  
ATOM   1672  C   ALA A 215     -51.969  48.867 -23.495  1.00 90.62           C  
ATOM   1673  O   ALA A 215     -51.479  48.870 -22.363  1.00 90.62           O  
ATOM   1674  CB  ALA A 215     -53.923  50.348 -24.007  1.00 90.62           C  
ATOM   1675  N   LYS A 216     -52.036  47.749 -24.246  1.00 90.45           N  
ATOM   1676  CA  LYS A 216     -51.584  46.446 -23.769  1.00 90.45           C  
ATOM   1677  C   LYS A 216     -50.067  46.416 -23.604  1.00 90.45           C  
ATOM   1678  O   LYS A 216     -49.554  45.863 -22.628  1.00 90.45           O  
ATOM   1679  CB  LYS A 216     -52.027  45.339 -24.728  1.00 90.45           C  
ATOM   1680  CG  LYS A 216     -51.861  43.933 -24.170  1.00 90.45           C  
ATOM   1681  CD  LYS A 216     -52.404  42.884 -25.131  1.00 90.45           C  
ATOM   1682  CE  LYS A 216     -52.164  41.473 -24.613  1.00 90.45           C  
ATOM   1683  NZ  LYS A 216     -52.688  40.439 -25.555  1.00 90.45           N1+
ATOM   1684  N   GLU A 217     -49.449  46.962 -24.579  1.00 91.66           N  
ATOM   1685  CA  GLU A 217     -47.992  47.038 -24.523  1.00 91.66           C  
ATOM   1686  C   GLU A 217     -47.528  47.857 -23.321  1.00 91.66           C  
ATOM   1687  O   GLU A 217     -46.572  47.481 -22.639  1.00 91.66           O  
ATOM   1688  CB  GLU A 217     -47.435  47.640 -25.815  1.00 91.66           C  
ATOM   1689  CG  GLU A 217     -47.505  46.700 -27.010  1.00 91.66           C  
ATOM   1690  CD  GLU A 217     -47.006  47.332 -28.300  1.00 91.66           C  
ATOM   1691  OE1 GLU A 217     -47.070  46.673 -29.363  1.00 91.66           O  
ATOM   1692  OE2 GLU A 217     -46.548  48.494 -28.248  1.00 91.66           O1-
ATOM   1693  N   LEU A 218     -48.096  48.962 -23.133  1.00 91.19           N  
ATOM   1694  CA  LEU A 218     -47.774  49.851 -22.022  1.00 91.19           C  
ATOM   1695  C   LEU A 218     -48.054  49.173 -20.685  1.00 91.19           C  
ATOM   1696  O   LEU A 218     -47.290  49.332 -19.731  1.00 91.19           O  
ATOM   1697  CB  LEU A 218     -48.577  51.151 -22.126  1.00 91.19           C  
ATOM   1698  CG  LEU A 218     -48.160  52.282 -21.184  1.00 91.19           C  
ATOM   1699  CD1 LEU A 218     -46.700  52.656 -21.419  1.00 91.19           C  
ATOM   1700  CD2 LEU A 218     -49.065  53.495 -21.371  1.00 91.19           C  
ATOM   1701  N   ALA A 219     -49.211  48.426 -20.541  1.00 90.83           N  
ATOM   1702  CA  ALA A 219     -49.522  47.649 -19.344  1.00 90.83           C  
ATOM   1703  C   ALA A 219     -48.447  46.600 -19.077  1.00 90.83           C  
ATOM   1704  O   ALA A 219     -48.091  46.345 -17.924  1.00 90.83           O  
ATOM   1705  CB  ALA A 219     -50.889  46.984 -19.482  1.00 90.83           C  
ATOM   1706  N   THR A 220     -47.906  45.920 -20.094  1.00 90.71           N  
ATOM   1707  CA  THR A 220     -46.811  44.963 -19.971  1.00 90.71           C  
ATOM   1708  C   THR A 220     -45.546  45.651 -19.468  1.00 90.71           C  
ATOM   1709  O   THR A 220     -44.813  45.092 -18.650  1.00 90.71           O  
ATOM   1710  CB  THR A 220     -46.522  44.270 -21.316  1.00 90.71           C  
ATOM   1711  CG2 THR A 220     -45.405  43.242 -21.176  1.00 90.71           C  
ATOM   1712  OG1 THR A 220     -47.709  43.609 -21.771  1.00 90.71           O  
ATOM   1713  N   GLU A 221     -45.311  46.895 -19.949  1.00 86.99           N  
ATOM   1714  CA  GLU A 221     -44.169  47.691 -19.507  1.00 86.99           C  
ATOM   1715  C   GLU A 221     -44.297  48.071 -18.036  1.00 86.99           C  
ATOM   1716  O   GLU A 221     -43.296  48.157 -17.322  1.00 86.99           O  
ATOM   1717  CB  GLU A 221     -44.029  48.950 -20.366  1.00 86.99           C  
ATOM   1718  CG  GLU A 221     -43.566  48.677 -21.790  1.00 86.99           C  
ATOM   1719  CD  GLU A 221     -42.132  48.174 -21.868  1.00 86.99           C  
ATOM   1720  OE1 GLU A 221     -41.811  47.401 -22.799  1.00 86.99           O  
ATOM   1721  OE2 GLU A 221     -41.326  48.556 -20.992  1.00 86.99           O1-
ATOM   1722  N   ALA A 222     -45.486  48.327 -17.607  1.00 83.41           N  
ATOM   1723  CA  ALA A 222     -45.764  48.622 -16.204  1.00 83.41           C  
ATOM   1724  C   ALA A 222     -45.379  47.447 -15.310  1.00 83.41           C  
ATOM   1725  O   ALA A 222     -44.889  47.642 -14.195  1.00 83.41           O  
ATOM   1726  CB  ALA A 222     -47.239  48.969 -16.014  1.00 83.41           C  
ATOM   1727  N   ARG A 223     -45.549  46.173 -15.802  1.00 86.13           N  
ATOM   1728  CA  ARG A 223     -45.224  44.967 -15.048  1.00 86.13           C  
ATOM   1729  C   ARG A 223     -43.715  44.806 -14.897  1.00 86.13           C  
ATOM   1730  O   ARG A 223     -43.241  44.219 -13.922  1.00 86.13           O  
ATOM   1731  CB  ARG A 223     -45.817  43.731 -15.727  1.00 86.13           C  
ATOM   1732  CG  ARG A 223     -47.315  43.575 -15.521  1.00 86.13           C  
ATOM   1733  CD  ARG A 223     -47.831  42.267 -16.105  1.00 86.13           C  
ATOM   1734  NE  ARG A 223     -49.264  42.102 -15.873  1.00 86.13           N  
ATOM   1735  CZ  ARG A 223     -49.960  41.009 -16.175  1.00 86.13           C  
ATOM   1736  NH1 ARG A 223     -49.365  39.958 -16.727  1.00 86.13           N1+
ATOM   1737  NH2 ARG A 223     -51.259  40.966 -15.923  1.00 86.13           N  
ATOM   1738  N   LYS A 224     -43.001  45.432 -15.841  1.00 85.76           N  
ATOM   1739  CA  LYS A 224     -41.544  45.340 -15.856  1.00 85.76           C  
ATOM   1740  C   LYS A 224     -40.914  46.476 -15.054  1.00 85.76           C  
ATOM   1741  O   LYS A 224     -39.721  46.439 -14.746  1.00 85.76           O  
ATOM   1742  CB  LYS A 224     -41.019  45.360 -17.293  1.00 85.76           C  
ATOM   1743  CG  LYS A 224     -41.409  44.138 -18.111  1.00 85.76           C  
ATOM   1744  CD  LYS A 224     -40.888  44.232 -19.538  1.00 85.76           C  
ATOM   1745  CE  LYS A 224     -41.345  43.047 -20.380  1.00 85.76           C  
ATOM   1746  NZ  LYS A 224     -40.899  43.173 -21.800  1.00 85.76           N1+
ATOM   1747  N   ALA A 225     -41.744  47.479 -14.723  1.00 81.04           N  
ATOM   1748  CA  ALA A 225     -41.238  48.679 -14.062  1.00 81.04           C  
ATOM   1749  C   ALA A 225     -40.830  48.383 -12.622  1.00 81.04           C  
ATOM   1750  O   ALA A 225     -41.541  47.678 -11.902  1.00 81.04           O  
ATOM   1751  CB  ALA A 225     -42.288  49.787 -14.097  1.00 81.04           C  
ATOM   1752  N   THR A 226     -39.667  48.741 -12.228  1.00 78.37           N  
ATOM   1753  CA  THR A 226     -39.133  48.556 -10.884  1.00 78.37           C  
ATOM   1754  C   THR A 226     -39.582  49.687  -9.963  1.00 78.37           C  
ATOM   1755  O   THR A 226     -39.747  49.485  -8.758  1.00 78.37           O  
ATOM   1756  CB  THR A 226     -37.594  48.484 -10.899  1.00 78.37           C  
ATOM   1757  CG2 THR A 226     -37.111  47.186 -11.538  1.00 78.37           C  
ATOM   1758  OG1 THR A 226     -37.077  49.592 -11.647  1.00 78.37           O  
ATOM   1759  N   ASP A 227     -40.075  50.781 -10.548  1.00 82.32           N  
ATOM   1760  CA  ASP A 227     -40.414  52.005  -9.828  1.00 82.32           C  
ATOM   1761  C   ASP A 227     -41.926  52.205  -9.766  1.00 82.32           C  
ATOM   1762  O   ASP A 227     -42.625  52.007 -10.761  1.00 82.32           O  
ATOM   1763  CB  ASP A 227     -39.750  53.216 -10.487  1.00 82.32           C  
ATOM   1764  CG  ASP A 227     -39.804  54.465  -9.625  1.00 82.32           C  
ATOM   1765  OD1 ASP A 227     -40.913  54.877  -9.219  1.00 82.32           O  
ATOM   1766  OD2 ASP A 227     -38.731  55.043  -9.351  1.00 82.32           O1-
ATOM   1767  N   SER A 228     -42.477  52.408  -8.595  1.00 86.15           N  
ATOM   1768  CA  SER A 228     -43.894  52.667  -8.363  1.00 86.15           C  
ATOM   1769  C   SER A 228     -44.369  53.884  -9.151  1.00 86.15           C  
ATOM   1770  O   SER A 228     -45.515  53.929  -9.603  1.00 86.15           O  
ATOM   1771  CB  SER A 228     -44.166  52.876  -6.873  1.00 86.15           C  
ATOM   1772  OG  SER A 228     -43.425  53.978  -6.376  1.00 86.15           O  
ATOM   1773  N   GLU A 229     -43.498  54.835  -9.461  1.00 88.01           N  
ATOM   1774  CA  GLU A 229     -43.774  56.063 -10.199  1.00 88.01           C  
ATOM   1775  C   GLU A 229     -44.055  55.772 -11.671  1.00 88.01           C  
ATOM   1776  O   GLU A 229     -44.946  56.378 -12.269  1.00 88.01           O  
ATOM   1777  CB  GLU A 229     -42.604  57.043 -10.071  1.00 88.01           C  
ATOM   1778  CG  GLU A 229     -42.492  57.691  -8.700  1.00 88.01           C  
ATOM   1779  CD  GLU A 229     -41.636  56.896  -7.727  1.00 88.01           C  
ATOM   1780  OE1 GLU A 229     -41.377  57.387  -6.605  1.00 88.01           O  
ATOM   1781  OE2 GLU A 229     -41.221  55.772  -8.090  1.00 88.01           O1-
ATOM   1782  N   ALA A 230     -43.333  54.837 -12.239  1.00 89.15           N  
ATOM   1783  CA  ALA A 230     -43.543  54.397 -13.616  1.00 89.15           C  
ATOM   1784  C   ALA A 230     -44.882  53.679 -13.764  1.00 89.15           C  
ATOM   1785  O   ALA A 230     -45.601  53.887 -14.744  1.00 89.15           O  
ATOM   1786  CB  ALA A 230     -42.401  53.489 -14.065  1.00 89.15           C  
ATOM   1787  N   ALA A 231     -45.234  52.798 -12.766  1.00 90.28           N  
ATOM   1788  CA  ALA A 231     -46.516  52.099 -12.738  1.00 90.28           C  
ATOM   1789  C   ALA A 231     -47.676  53.086 -12.634  1.00 90.28           C  
ATOM   1790  O   ALA A 231     -48.704  52.915 -13.293  1.00 90.28           O  
ATOM   1791  CB  ALA A 231     -46.558  51.110 -11.575  1.00 90.28           C  
ATOM   1792  N   LYS A 232     -47.448  54.166 -11.850  1.00 90.78           N  
ATOM   1793  CA  LYS A 232     -48.451  55.217 -11.692  1.00 90.78           C  
ATOM   1794  C   LYS A 232     -48.637  55.997 -12.990  1.00 90.78           C  
ATOM   1795  O   LYS A 232     -49.761  56.359 -13.345  1.00 90.78           O  
ATOM   1796  CB  LYS A 232     -48.057  56.169 -10.561  1.00 90.78           C  
ATOM   1797  CG  LYS A 232     -49.176  57.099 -10.118  1.00 90.78           C  
ATOM   1798  CD  LYS A 232     -48.806  57.853  -8.848  1.00 90.78           C  
ATOM   1799  CE  LYS A 232     -49.935  58.767  -8.390  1.00 90.78           C  
ATOM   1800  NZ  LYS A 232     -49.578  59.507  -7.142  1.00 90.78           N1+
ATOM   1801  N   VAL A 233     -47.615  56.303 -13.709  1.00 93.18           N  
ATOM   1802  CA  VAL A 233     -47.643  56.982 -15.000  1.00 93.18           C  
ATOM   1803  C   VAL A 233     -48.418  56.140 -16.011  1.00 93.18           C  
ATOM   1804  O   VAL A 233     -49.267  56.658 -16.739  1.00 93.18           O  
ATOM   1805  CB  VAL A 233     -46.217  57.266 -15.523  1.00 93.18           C  
ATOM   1806  CG1 VAL A 233     -46.259  57.737 -16.976  1.00 93.18           C  
ATOM   1807  CG2 VAL A 233     -45.523  58.304 -14.642  1.00 93.18           C  
ATOM   1808  N   VAL A 234     -48.185  54.822 -16.013  1.00 93.96           N  
ATOM   1809  CA  VAL A 234     -48.870  53.893 -16.906  1.00 93.96           C  
ATOM   1810  C   VAL A 234     -50.354  53.835 -16.551  1.00 93.96           C  
ATOM   1811  O   VAL A 234     -51.213  53.909 -17.432  1.00 93.96           O  
ATOM   1812  CB  VAL A 234     -48.250  52.479 -16.838  1.00 93.96           C  
ATOM   1813  CG1 VAL A 234     -49.085  51.485 -17.643  1.00 93.96           C  
ATOM   1814  CG2 VAL A 234     -46.809  52.505 -17.345  1.00 93.96           C  
ATOM   1815  N   PHE A 235     -50.605  53.704 -15.289  1.00 94.36           N  
ATOM   1816  CA  PHE A 235     -51.993  53.698 -14.842  1.00 94.36           C  
ATOM   1817  C   PHE A 235     -52.716  54.957 -15.303  1.00 94.36           C  
ATOM   1818  O   PHE A 235     -53.804  54.880 -15.879  1.00 94.36           O  
ATOM   1819  CB  PHE A 235     -52.068  53.576 -13.317  1.00 94.36           C  
ATOM   1820  CG  PHE A 235     -53.420  53.911 -12.748  1.00 94.36           C  
ATOM   1821  CD1 PHE A 235     -53.661  55.156 -12.177  1.00 94.36           C  
ATOM   1822  CD2 PHE A 235     -54.451  52.981 -12.782  1.00 94.36           C  
ATOM   1823  CE1 PHE A 235     -54.911  55.468 -11.648  1.00 94.36           C  
ATOM   1824  CE2 PHE A 235     -55.703  53.286 -12.256  1.00 94.36           C  
ATOM   1825  CZ  PHE A 235     -55.931  54.530 -11.689  1.00 94.36           C  
ATOM   1826  N   LEU A 236     -52.153  56.155 -15.009  1.00 94.63           N  
ATOM   1827  CA  LEU A 236     -52.757  57.440 -15.341  1.00 94.63           C  
ATOM   1828  C   LEU A 236     -52.986  57.561 -16.844  1.00 94.63           C  
ATOM   1829  O   LEU A 236     -54.030  58.052 -17.280  1.00 94.63           O  
ATOM   1830  CB  LEU A 236     -51.873  58.591 -14.854  1.00 94.63           C  
ATOM   1831  CG  LEU A 236     -51.888  58.869 -13.351  1.00 94.63           C  
ATOM   1832  CD1 LEU A 236     -50.797  59.870 -12.985  1.00 94.63           C  
ATOM   1833  CD2 LEU A 236     -53.258  59.380 -12.914  1.00 94.63           C  
ATOM   1834  N   ALA A 237     -52.092  57.142 -17.651  1.00 94.36           N  
ATOM   1835  CA  ALA A 237     -52.203  57.176 -19.108  1.00 94.36           C  
ATOM   1836  C   ALA A 237     -53.349  56.294 -19.593  1.00 94.36           C  
ATOM   1837  O   ALA A 237     -54.145  56.708 -20.439  1.00 94.36           O  
ATOM   1838  CB  ALA A 237     -50.890  56.740 -19.752  1.00 94.36           C  
ATOM   1839  N   LEU A 238     -53.416  55.030 -19.049  1.00 95.46           N  
ATOM   1840  CA  LEU A 238     -54.485  54.115 -19.433  1.00 95.46           C  
ATOM   1841  C   LEU A 238     -55.836  54.622 -18.940  1.00 95.46           C  
ATOM   1842  O   LEU A 238     -56.849  54.470 -19.627  1.00 95.46           O  
ATOM   1843  CB  LEU A 238     -54.219  52.714 -18.878  1.00 95.46           C  
ATOM   1844  CG  LEU A 238     -53.024  51.964 -19.471  1.00 95.46           C  
ATOM   1845  CD1 LEU A 238     -52.859  50.609 -18.792  1.00 95.46           C  
ATOM   1846  CD2 LEU A 238     -53.193  51.797 -20.978  1.00 95.46           C  
ATOM   1847  N   PHE A 239     -55.758  55.204 -17.775  1.00 94.37           N  
ATOM   1848  CA  PHE A 239     -56.977  55.798 -17.239  1.00 94.37           C  
ATOM   1849  C   PHE A 239     -57.495  56.897 -18.158  1.00 94.37           C  
ATOM   1850  O   PHE A 239     -58.699  56.991 -18.405  1.00 94.37           O  
ATOM   1851  CB  PHE A 239     -56.729  56.361 -15.835  1.00 94.37           C  
ATOM   1852  CG  PHE A 239     -57.982  56.804 -15.129  1.00 94.37           C  
ATOM   1853  CD1 PHE A 239     -58.388  58.133 -15.174  1.00 94.37           C  
ATOM   1854  CD2 PHE A 239     -58.754  55.893 -14.420  1.00 94.37           C  
ATOM   1855  CE1 PHE A 239     -59.547  58.546 -14.522  1.00 94.37           C  
ATOM   1856  CE2 PHE A 239     -59.913  56.299 -13.766  1.00 94.37           C  
ATOM   1857  CZ  PHE A 239     -60.307  57.627 -13.817  1.00 94.37           C  
ATOM   1858  N   ILE A 240     -56.729  57.787 -18.632  1.00 92.93           N  
ATOM   1859  CA  ILE A 240     -57.059  58.859 -19.567  1.00 92.93           C  
ATOM   1860  C   ILE A 240     -57.654  58.267 -20.842  1.00 92.93           C  
ATOM   1861  O   ILE A 240     -58.638  58.785 -21.375  1.00 92.93           O  
ATOM   1862  CB  ILE A 240     -55.820  59.718 -19.901  1.00 92.93           C  
ATOM   1863  CG1 ILE A 240     -55.393  60.539 -18.679  1.00 92.93           C  
ATOM   1864  CG2 ILE A 240     -56.102  60.629 -21.101  1.00 92.93           C  
ATOM   1865  CD1 ILE A 240     -54.021  61.184 -18.815  1.00 92.93           C  
ATOM   1866  N   VAL A 241     -57.120  57.197 -21.368  1.00 92.77           N  
ATOM   1867  CA  VAL A 241     -57.594  56.529 -22.576  1.00 92.77           C  
ATOM   1868  C   VAL A 241     -59.012  56.007 -22.355  1.00 92.77           C  
ATOM   1869  O   VAL A 241     -59.864  56.111 -23.241  1.00 92.77           O  
ATOM   1870  CB  VAL A 241     -56.659  55.370 -22.988  1.00 92.77           C  
ATOM   1871  CG1 VAL A 241     -57.237  54.605 -24.177  1.00 92.77           C  
ATOM   1872  CG2 VAL A 241     -55.265  55.903 -23.319  1.00 92.77           C  
ATOM   1873  N   VAL A 242     -59.256  55.459 -21.176  1.00 91.80           N  
ATOM   1874  CA  VAL A 242     -60.589  54.973 -20.835  1.00 91.80           C  
ATOM   1875  C   VAL A 242     -61.566  56.145 -20.779  1.00 91.80           C  
ATOM   1876  O   VAL A 242     -62.694  56.045 -21.268  1.00 91.80           O  
ATOM   1877  CB  VAL A 242     -60.590  54.212 -19.491  1.00 91.80           C  
ATOM   1878  CG1 VAL A 242     -62.018  53.900 -19.048  1.00 91.80           C  
ATOM   1879  CG2 VAL A 242     -59.770  52.929 -19.604  1.00 91.80           C  
ATOM   1880  N   GLN A 243     -61.162  57.362 -20.225  1.00 89.70           N  
ATOM   1881  CA  GLN A 243     -62.014  58.538 -20.077  1.00 89.70           C  
ATOM   1882  C   GLN A 243     -62.266  59.209 -21.424  1.00 89.70           C  
ATOM   1883  O   GLN A 243     -63.369  59.693 -21.686  1.00 89.70           O  
ATOM   1884  CB  GLN A 243     -61.387  59.537 -19.102  1.00 89.70           C  
ATOM   1885  CG  GLN A 243     -61.487  59.116 -17.643  1.00 89.70           C  
ATOM   1886  CD  GLN A 243     -60.991  60.187 -16.688  1.00 89.70           C  
ATOM   1887  NE2 GLN A 243     -61.045  59.898 -15.392  1.00 89.70           N  
ATOM   1888  OE1 GLN A 243     -60.562  61.264 -17.113  1.00 89.70           O  
ATOM   1889  N   LEU A 244     -61.193  59.199 -22.271  1.00 89.01           N  
ATOM   1890  CA  LEU A 244     -61.244  59.856 -23.572  1.00 89.01           C  
ATOM   1891  C   LEU A 244     -60.858  58.888 -24.685  1.00 89.01           C  
ATOM   1892  O   LEU A 244     -59.788  59.018 -25.283  1.00 89.01           O  
ATOM   1893  CB  LEU A 244     -60.316  61.073 -23.594  1.00 89.01           C  
ATOM   1894  CG  LEU A 244     -60.576  62.144 -22.533  1.00 89.01           C  
ATOM   1895  CD1 LEU A 244     -59.446  63.168 -22.525  1.00 89.01           C  
ATOM   1896  CD2 LEU A 244     -61.919  62.823 -22.778  1.00 89.01           C  
ATOM   1897  N   PRO A 245     -61.819  57.921 -24.902  1.00 86.90           N  
ATOM   1898  CA  PRO A 245     -61.435  56.924 -25.903  1.00 86.90           C  
ATOM   1899  C   PRO A 245     -61.308  57.513 -27.306  1.00 86.90           C  
ATOM   1900  O   PRO A 245     -62.095  58.382 -27.687  1.00 86.90           O  
ATOM   1901  CB  PRO A 245     -62.576  55.905 -25.840  1.00 86.90           C  
ATOM   1902  CG  PRO A 245     -63.746  56.673 -25.314  1.00 86.90           C  
ATOM   1903  CD  PRO A 245     -63.234  57.792 -24.454  1.00 86.90           C  
ATOM   1904  N   ASP A 246     -60.270  57.204 -28.045  1.00 84.30           N  
ATOM   1905  CA  ASP A 246     -60.100  57.503 -29.464  1.00 84.30           C  
ATOM   1906  C   ASP A 246     -59.868  58.996 -29.687  1.00 84.30           C  
ATOM   1907  O   ASP A 246     -60.354  59.565 -30.667  1.00 84.30           O  
ATOM   1908  CB  ASP A 246     -61.319  57.035 -30.261  1.00 84.30           C  
ATOM   1909  CG  ASP A 246     -61.035  56.880 -31.744  1.00 84.30           C  
ATOM   1910  OD1 ASP A 246     -59.854  56.723 -32.126  1.00 84.30           O  
ATOM   1911  OD2 ASP A 246     -61.998  56.917 -32.540  1.00 84.30           O1-
ATOM   1912  N   THR A 247     -59.314  59.751 -28.718  1.00 89.31           N  
ATOM   1913  CA  THR A 247     -58.956  61.159 -28.847  1.00 89.31           C  
ATOM   1914  C   THR A 247     -57.452  61.317 -29.048  1.00 89.31           C  
ATOM   1915  O   THR A 247     -56.674  60.432 -28.687  1.00 89.31           O  
ATOM   1916  CB  THR A 247     -59.400  61.964 -27.612  1.00 89.31           C  
ATOM   1917  CG2 THR A 247     -60.905  61.851 -27.392  1.00 89.31           C  
ATOM   1918  OG1 THR A 247     -58.720  61.464 -26.454  1.00 89.31           O  
ATOM   1919  N   GLU A 248     -57.043  62.418 -29.734  1.00 88.48           N  
ATOM   1920  CA  GLU A 248     -55.635  62.753 -29.927  1.00 88.48           C  
ATOM   1921  C   GLU A 248     -54.917  62.910 -28.590  1.00 88.48           C  
ATOM   1922  O   GLU A 248     -53.756  62.519 -28.453  1.00 88.48           O  
ATOM   1923  CB  GLU A 248     -55.494  64.034 -30.753  1.00 88.48           C  
ATOM   1924  CG  GLU A 248     -55.806  63.851 -32.231  1.00 88.48           C  
ATOM   1925  CD  GLU A 248     -54.798  62.970 -32.952  1.00 88.48           C  
ATOM   1926  OE1 GLU A 248     -55.205  62.171 -33.825  1.00 88.48           O  
ATOM   1927  OE2 GLU A 248     -53.592  63.080 -32.640  1.00 88.48           O1-
ATOM   1928  N   LEU A 249     -55.604  63.451 -27.692  1.00 89.64           N  
ATOM   1929  CA  LEU A 249     -55.095  63.641 -26.338  1.00 89.64           C  
ATOM   1930  C   LEU A 249     -54.793  62.299 -25.679  1.00 89.64           C  
ATOM   1931  O   LEU A 249     -53.776  62.152 -24.997  1.00 89.64           O  
ATOM   1932  CB  LEU A 249     -56.100  64.425 -25.491  1.00 89.64           C  
ATOM   1933  CG  LEU A 249     -55.614  64.883 -24.115  1.00 89.64           C  
ATOM   1934  CD1 LEU A 249     -54.443  65.849 -24.260  1.00 89.64           C  
ATOM   1935  CD2 LEU A 249     -56.753  65.531 -23.334  1.00 89.64           C  
ATOM   1936  N   ALA A 250     -55.605  61.258 -25.805  1.00 90.50           N  
ATOM   1937  CA  ALA A 250     -55.389  59.902 -25.309  1.00 90.50           C  
ATOM   1938  C   ALA A 250     -54.158  59.271 -25.953  1.00 90.50           C  
ATOM   1939  O   ALA A 250     -53.348  58.638 -25.271  1.00 90.50           O  
ATOM   1940  CB  ALA A 250     -56.622  59.039 -25.566  1.00 90.50           C  
ATOM   1941  N   LYS A 251     -53.965  59.455 -27.268  1.00 91.57           N  
ATOM   1942  CA  LYS A 251     -52.810  58.940 -27.999  1.00 91.57           C  
ATOM   1943  C   LYS A 251     -51.519  59.600 -27.523  1.00 91.57           C  
ATOM   1944  O   LYS A 251     -50.502  58.926 -27.344  1.00 91.57           O  
ATOM   1945  CB  LYS A 251     -52.987  59.158 -29.503  1.00 91.57           C  
ATOM   1946  CG  LYS A 251     -54.085  58.311 -30.127  1.00 91.57           C  
ATOM   1947  CD  LYS A 251     -54.217  58.578 -31.620  1.00 91.57           C  
ATOM   1948  CE  LYS A 251     -55.377  57.803 -32.228  1.00 91.57           C  
ATOM   1949  NZ  LYS A 251     -55.550  58.109 -33.680  1.00 91.57           N1+
ATOM   1950  N   GLU A 252     -51.594  60.914 -27.313  1.00 91.37           N  
ATOM   1951  CA  GLU A 252     -50.446  61.683 -26.843  1.00 91.37           C  
ATOM   1952  C   GLU A 252     -50.070  61.297 -25.416  1.00 91.37           C  
ATOM   1953  O   GLU A 252     -48.886  61.207 -25.083  1.00 91.37           O  
ATOM   1954  CB  GLU A 252     -50.736  63.184 -26.922  1.00 91.37           C  
ATOM   1955  CG  GLU A 252     -50.787  63.727 -28.343  1.00 91.37           C  
ATOM   1956  CD  GLU A 252     -51.079  65.217 -28.406  1.00 91.37           C  
ATOM   1957  OE1 GLU A 252     -51.334  65.739 -29.515  1.00 91.37           O  
ATOM   1958  OE2 GLU A 252     -51.051  65.868 -27.338  1.00 91.37           O1-
ATOM   1959  N   ALA A 253     -51.068  61.059 -24.520  1.00 91.97           N  
ATOM   1960  CA  ALA A 253     -50.840  60.613 -23.148  1.00 91.97           C  
ATOM   1961  C   ALA A 253     -50.166  59.245 -23.121  1.00 91.97           C  
ATOM   1962  O   ALA A 253     -49.236  59.019 -22.342  1.00 91.97           O  
ATOM   1963  CB  ALA A 253     -52.157  60.568 -22.377  1.00 91.97           C  
ATOM   1964  N   LEU A 254     -50.580  58.339 -24.032  1.00 92.61           N  
ATOM   1965  CA  LEU A 254     -50.014  57.001 -24.149  1.00 92.61           C  
ATOM   1966  C   LEU A 254     -48.574  57.061 -24.650  1.00 92.61           C  
ATOM   1967  O   LEU A 254     -47.701  56.366 -24.125  1.00 92.61           O  
ATOM   1968  CB  LEU A 254     -50.859  56.142 -25.095  1.00 92.61           C  
ATOM   1969  CG  LEU A 254     -50.584  54.638 -25.072  1.00 92.61           C  
ATOM   1970  CD1 LEU A 254     -51.092  54.025 -23.771  1.00 92.61           C  
ATOM   1971  CD2 LEU A 254     -51.227  53.958 -26.276  1.00 92.61           C  
ATOM   1972  N   GLU A 255     -48.311  57.882 -25.632  1.00 92.23           N  
ATOM   1973  CA  GLU A 255     -46.969  58.051 -26.180  1.00 92.23           C  
ATOM   1974  C   GLU A 255     -46.016  58.629 -25.138  1.00 92.23           C  
ATOM   1975  O   GLU A 255     -44.871  58.185 -25.022  1.00 92.23           O  
ATOM   1976  CB  GLU A 255     -47.002  58.952 -27.418  1.00 92.23           C  
ATOM   1977  CG  GLU A 255     -47.562  58.271 -28.659  1.00 92.23           C  
ATOM   1978  CD  GLU A 255     -47.620  59.187 -29.871  1.00 92.23           C  
ATOM   1979  OE1 GLU A 255     -48.019  58.723 -30.964  1.00 92.23           O  
ATOM   1980  OE2 GLU A 255     -47.264  60.378 -29.727  1.00 92.23           O1-
ATOM   1981  N   LEU A 256     -46.456  59.658 -24.480  1.00 92.98           N  
ATOM   1982  CA  LEU A 256     -45.675  60.279 -23.417  1.00 92.98           C  
ATOM   1983  C   LEU A 256     -45.336  59.265 -22.329  1.00 92.98           C  
ATOM   1984  O   LEU A 256     -44.201  59.218 -21.850  1.00 92.98           O  
ATOM   1985  CB  LEU A 256     -46.437  61.460 -22.810  1.00 92.98           C  
ATOM   1986  CG  LEU A 256     -45.715  62.241 -21.711  1.00 92.98           C  
ATOM   1987  CD1 LEU A 256     -44.414  62.829 -22.247  1.00 92.98           C  
ATOM   1988  CD2 LEU A 256     -46.616  63.339 -21.156  1.00 92.98           C  
ATOM   1989  N   ALA A 257     -46.298  58.456 -21.854  1.00 92.22           N  
ATOM   1990  CA  ALA A 257     -46.094  57.421 -20.844  1.00 92.22           C  
ATOM   1991  C   ALA A 257     -45.086  56.379 -21.321  1.00 92.22           C  
ATOM   1992  O   ALA A 257     -44.242  55.922 -20.546  1.00 92.22           O  
ATOM   1993  CB  ALA A 257     -47.421  56.751 -20.493  1.00 92.22           C  
ATOM   1994  N   LYS A 258     -45.121  55.965 -22.574  1.00 91.06           N  
ATOM   1995  CA  LYS A 258     -44.170  55.025 -23.161  1.00 91.06           C  
ATOM   1996  C   LYS A 258     -42.746  55.566 -23.089  1.00 91.06           C  
ATOM   1997  O   LYS A 258     -41.812  54.828 -22.765  1.00 91.06           O  
ATOM   1998  CB  LYS A 258     -44.543  54.720 -24.612  1.00 91.06           C  
ATOM   1999  CG  LYS A 258     -45.701  53.744 -24.763  1.00 91.06           C  
ATOM   2000  CD  LYS A 258     -45.977  53.426 -26.227  1.00 91.06           C  
ATOM   2001  CE  LYS A 258     -47.180  52.505 -26.382  1.00 91.06           C  
ATOM   2002  NZ  LYS A 258     -47.483  52.227 -27.818  1.00 91.06           N1+
ATOM   2003  N   GLU A 259     -42.596  56.839 -23.396  1.00 89.51           N  
ATOM   2004  CA  GLU A 259     -41.295  57.500 -23.358  1.00 89.51           C  
ATOM   2005  C   GLU A 259     -40.787  57.637 -21.926  1.00 89.51           C  
ATOM   2006  O   GLU A 259     -39.597  57.451 -21.664  1.00 89.51           O  
ATOM   2007  CB  GLU A 259     -41.372  58.878 -24.023  1.00 89.51           C  
ATOM   2008  CG  GLU A 259     -41.516  58.822 -25.537  1.00 89.51           C  
ATOM   2009  CD  GLU A 259     -41.606  60.196 -26.181  1.00 89.51           C  
ATOM   2010  OE1 GLU A 259     -41.781  60.276 -27.419  1.00 89.51           O  
ATOM   2011  OE2 GLU A 259     -41.498  61.201 -25.444  1.00 89.51           O1-
ATOM   2012  N   ALA A 260     -41.664  57.908 -21.061  1.00 88.56           N  
ATOM   2013  CA  ALA A 260     -41.310  58.152 -19.665  1.00 88.56           C  
ATOM   2014  C   ALA A 260     -40.886  56.859 -18.973  1.00 88.56           C  
ATOM   2015  O   ALA A 260     -39.954  56.858 -18.165  1.00 88.56           O  
ATOM   2016  CB  ALA A 260     -42.483  58.789 -18.923  1.00 88.56           C  
ATOM   2017  N   VAL A 261     -41.566  55.731 -19.270  1.00 88.03           N  
ATOM   2018  CA  VAL A 261     -41.320  54.453 -18.610  1.00 88.03           C  
ATOM   2019  C   VAL A 261     -39.979  53.884 -19.066  1.00 88.03           C  
ATOM   2020  O   VAL A 261     -39.391  53.040 -18.384  1.00 88.03           O  
ATOM   2021  CB  VAL A 261     -42.453  53.440 -18.895  1.00 88.03           C  
ATOM   2022  CG1 VAL A 261     -43.714  53.808 -18.114  1.00 88.03           C  
ATOM   2023  CG2 VAL A 261     -42.746  53.376 -20.392  1.00 88.03           C  
ATOM   2024  N   LYS A 262     -39.441  54.382 -20.201  1.00 85.00           N  
ATOM   2025  CA  LYS A 262     -38.125  53.995 -20.701  1.00 85.00           C  
ATOM   2026  C   LYS A 262     -37.023  54.827 -20.051  1.00 85.00           C  
ATOM   2027  O   LYS A 262     -35.847  54.459 -20.103  1.00 85.00           O  
ATOM   2028  CB  LYS A 262     -38.063  54.142 -22.222  1.00 85.00           C  
ATOM   2029  CG  LYS A 262     -38.935  53.148 -22.975  1.00 85.00           C  
ATOM   2030  CD  LYS A 262     -38.829  53.340 -24.482  1.00 85.00           C  
ATOM   2031  CE  LYS A 262     -39.740  52.381 -25.236  1.00 85.00           C  
ATOM   2032  NZ  LYS A 262     -39.683  52.605 -26.711  1.00 85.00           N1+
ATOM   2033  N   SER A 263     -37.431  55.928 -19.324  1.00 81.66           N  
ATOM   2034  CA  SER A 263     -36.492  56.853 -18.700  1.00 81.66           C  
ATOM   2035  C   SER A 263     -36.135  56.407 -17.286  1.00 81.66           C  
ATOM   2036  O   SER A 263     -36.980  55.872 -16.565  1.00 81.66           O  
ATOM   2037  CB  SER A 263     -37.074  58.266 -18.665  1.00 81.66           C  
ATOM   2038  OG  SER A 263     -36.230  59.140 -17.936  1.00 81.66           O  
ATOM   2039  N   THR A 264     -34.907  56.426 -16.845  1.00 80.81           N  
ATOM   2040  CA  THR A 264     -34.480  56.093 -15.490  1.00 80.81           C  
ATOM   2041  C   THR A 264     -34.494  57.332 -14.598  1.00 80.81           C  
ATOM   2042  O   THR A 264     -34.271  57.235 -13.389  1.00 80.81           O  
ATOM   2043  CB  THR A 264     -33.071  55.471 -15.487  1.00 80.81           C  
ATOM   2044  CG2 THR A 264     -33.063  54.126 -16.207  1.00 80.81           C  
ATOM   2045  OG1 THR A 264     -32.160  56.359 -16.146  1.00 80.81           O  
ATOM   2046  N   ASP A 265     -34.912  58.431 -15.209  1.00 84.78           N  
ATOM   2047  CA  ASP A 265     -34.888  59.703 -14.493  1.00 84.78           C  
ATOM   2048  C   ASP A 265     -36.179  59.914 -13.704  1.00 84.78           C  
ATOM   2049  O   ASP A 265     -37.241  60.134 -14.291  1.00 84.78           O  
ATOM   2050  CB  ASP A 265     -34.671  60.863 -15.467  1.00 84.78           C  
ATOM   2051  CG  ASP A 265     -34.392  62.181 -14.767  1.00 84.78           C  
ATOM   2052  OD1 ASP A 265     -34.797  62.347 -13.596  1.00 84.78           O  
ATOM   2053  OD2 ASP A 265     -33.764  63.063 -15.393  1.00 84.78           O1-
ATOM   2054  N   SER A 266     -36.085  59.793 -12.386  1.00 85.85           N  
ATOM   2055  CA  SER A 266     -37.222  59.889 -11.476  1.00 85.85           C  
ATOM   2056  C   SER A 266     -37.906  61.248 -11.586  1.00 85.85           C  
ATOM   2057  O   SER A 266     -39.130  61.344 -11.471  1.00 85.85           O  
ATOM   2058  CB  SER A 266     -36.775  59.649 -10.033  1.00 85.85           C  
ATOM   2059  OG  SER A 266     -35.840  60.634  -9.626  1.00 85.85           O  
ATOM   2060  N   GLU A 267     -37.150  62.321 -11.893  1.00 87.66           N  
ATOM   2061  CA  GLU A 267     -37.662  63.679 -12.052  1.00 87.66           C  
ATOM   2062  C   GLU A 267     -38.511  63.805 -13.313  1.00 87.66           C  
ATOM   2063  O   GLU A 267     -39.532  64.496 -13.314  1.00 87.66           O  
ATOM   2064  CB  GLU A 267     -36.512  64.688 -12.089  1.00 87.66           C  
ATOM   2065  CG  GLU A 267     -35.836  64.900 -10.742  1.00 87.66           C  
ATOM   2066  CD  GLU A 267     -34.728  65.940 -10.784  1.00 87.66           C  
ATOM   2067  OE1 GLU A 267     -34.189  66.296  -9.711  1.00 87.66           O  
ATOM   2068  OE2 GLU A 267     -34.396  66.402 -11.898  1.00 87.66           O1-
ATOM   2069  N   ALA A 268     -38.136  63.115 -14.412  1.00 88.95           N  
ATOM   2070  CA  ALA A 268     -38.894  63.055 -15.659  1.00 88.95           C  
ATOM   2071  C   ALA A 268     -40.216  62.320 -15.463  1.00 88.95           C  
ATOM   2072  O   ALA A 268     -41.251  62.742 -15.985  1.00 88.95           O  
ATOM   2073  CB  ALA A 268     -38.069  62.377 -16.750  1.00 88.95           C  
ATOM   2074  N   LEU A 269     -40.227  61.239 -14.613  1.00 91.04           N  
ATOM   2075  CA  LEU A 269     -41.429  60.471 -14.306  1.00 91.04           C  
ATOM   2076  C   LEU A 269     -42.413  61.305 -13.490  1.00 91.04           C  
ATOM   2077  O   LEU A 269     -43.624  61.235 -13.710  1.00 91.04           O  
ATOM   2078  CB  LEU A 269     -41.068  59.194 -13.541  1.00 91.04           C  
ATOM   2079  CG  LEU A 269     -40.394  58.087 -14.352  1.00 91.04           C  
ATOM   2080  CD1 LEU A 269     -39.933  56.962 -13.431  1.00 91.04           C  
ATOM   2081  CD2 LEU A 269     -41.341  57.555 -15.423  1.00 91.04           C  
ATOM   2082  N   LYS A 270     -41.894  62.166 -12.577  1.00 91.18           N  
ATOM   2083  CA  LYS A 270     -42.732  63.042 -11.761  1.00 91.18           C  
ATOM   2084  C   LYS A 270     -43.404  64.112 -12.616  1.00 91.18           C  
ATOM   2085  O   LYS A 270     -44.569  64.449 -12.396  1.00 91.18           O  
ATOM   2086  CB  LYS A 270     -41.906  63.697 -10.653  1.00 91.18           C  
ATOM   2087  CG  LYS A 270     -41.541  62.757  -9.514  1.00 91.18           C  
ATOM   2088  CD  LYS A 270     -40.747  63.474  -8.431  1.00 91.18           C  
ATOM   2089  CE  LYS A 270     -40.335  62.521  -7.316  1.00 91.18           C  
ATOM   2090  NZ  LYS A 270     -39.500  63.206  -6.284  1.00 91.18           N1+
ATOM   2091  N   VAL A 271     -42.675  64.650 -13.593  1.00 93.16           N  
ATOM   2092  CA  VAL A 271     -43.186  65.658 -14.517  1.00 93.16           C  
ATOM   2093  C   VAL A 271     -44.297  65.056 -15.375  1.00 93.16           C  
ATOM   2094  O   VAL A 271     -45.359  65.661 -15.539  1.00 93.16           O  
ATOM   2095  CB  VAL A 271     -42.065  66.225 -15.416  1.00 93.16           C  
ATOM   2096  CG1 VAL A 271     -42.653  67.091 -16.529  1.00 93.16           C  
ATOM   2097  CG2 VAL A 271     -41.067  67.026 -14.583  1.00 93.16           C  
ATOM   2098  N   VAL A 272     -44.098  63.844 -15.859  1.00 94.45           N  
ATOM   2099  CA  VAL A 272     -45.073  63.143 -16.688  1.00 94.45           C  
ATOM   2100  C   VAL A 272     -46.295  62.772 -15.851  1.00 94.45           C  
ATOM   2101  O   VAL A 272     -47.433  62.938 -16.293  1.00 94.45           O  
ATOM   2102  CB  VAL A 272     -44.466  61.876 -17.333  1.00 94.45           C  
ATOM   2103  CG1 VAL A 272     -45.539  61.076 -18.067  1.00 94.45           C  
ATOM   2104  CG2 VAL A 272     -43.332  62.255 -18.284  1.00 94.45           C  
ATOM   2105  N   GLU A 273     -46.003  62.262 -14.661  1.00 93.99           N  
ATOM   2106  CA  GLU A 273     -47.099  61.948 -13.751  1.00 93.99           C  
ATOM   2107  C   GLU A 273     -47.986  63.167 -13.512  1.00 93.99           C  
ATOM   2108  O   GLU A 273     -49.213  63.072 -13.579  1.00 93.99           O  
ATOM   2109  CB  GLU A 273     -46.559  61.422 -12.419  1.00 93.99           C  
ATOM   2110  CG  GLU A 273     -47.643  61.081 -11.407  1.00 93.99           C  
ATOM   2111  CD  GLU A 273     -47.090  60.661 -10.054  1.00 93.99           C  
ATOM   2112  OE1 GLU A 273     -47.867  60.595  -9.075  1.00 93.99           O  
ATOM   2113  OE2 GLU A 273     -45.870  60.398  -9.973  1.00 93.99           O1-
ATOM   2114  N   LEU A 274     -47.380  64.301 -13.198  1.00 94.66           N  
ATOM   2115  CA  LEU A 274     -48.107  65.539 -12.933  1.00 94.66           C  
ATOM   2116  C   LEU A 274     -48.889  65.984 -14.164  1.00 94.66           C  
ATOM   2117  O   LEU A 274     -50.038  66.416 -14.052  1.00 94.66           O  
ATOM   2118  CB  LEU A 274     -47.140  66.644 -12.500  1.00 94.66           C  
ATOM   2119  CG  LEU A 274     -47.777  67.956 -12.034  1.00 94.66           C  
ATOM   2120  CD1 LEU A 274     -48.724  67.700 -10.866  1.00 94.66           C  
ATOM   2121  CD2 LEU A 274     -46.700  68.964 -11.646  1.00 94.66           C  
ATOM   2122  N   ALA A 275     -48.292  65.937 -15.356  1.00 94.76           N  
ATOM   2123  CA  ALA A 275     -48.944  66.300 -16.612  1.00 94.76           C  
ATOM   2124  C   ALA A 275     -50.180  65.441 -16.858  1.00 94.76           C  
ATOM   2125  O   ALA A 275     -51.230  65.952 -17.257  1.00 94.76           O  
ATOM   2126  CB  ALA A 275     -47.966  66.166 -17.778  1.00 94.76           C  
ATOM   2127  N   LEU A 276     -50.051  64.115 -16.637  1.00 95.60           N  
ATOM   2128  CA  LEU A 276     -51.174  63.203 -16.826  1.00 95.60           C  
ATOM   2129  C   LEU A 276     -52.267  63.468 -15.796  1.00 95.60           C  
ATOM   2130  O   LEU A 276     -53.456  63.354 -16.105  1.00 95.60           O  
ATOM   2131  CB  LEU A 276     -50.705  61.749 -16.726  1.00 95.60           C  
ATOM   2132  CG  LEU A 276     -49.831  61.239 -17.874  1.00 95.60           C  
ATOM   2133  CD1 LEU A 276     -49.370  59.812 -17.595  1.00 95.60           C  
ATOM   2134  CD2 LEU A 276     -50.588  61.313 -19.196  1.00 95.60           C  
ATOM   2135  N   GLU A 277     -51.888  63.816 -14.519  1.00 93.95           N  
ATOM   2136  CA  GLU A 277     -52.861  64.195 -13.499  1.00 93.95           C  
ATOM   2137  C   GLU A 277     -53.668  65.416 -13.933  1.00 93.95           C  
ATOM   2138  O   GLU A 277     -54.876  65.486 -13.695  1.00 93.95           O  
ATOM   2139  CB  GLU A 277     -52.164  64.473 -12.166  1.00 93.95           C  
ATOM   2140  CG  GLU A 277     -51.668  63.221 -11.457  1.00 93.95           C  
ATOM   2141  CD  GLU A 277     -50.893  63.518 -10.183  1.00 93.95           C  
ATOM   2142  OE1 GLU A 277     -50.514  62.564  -9.467  1.00 93.95           O  
ATOM   2143  OE2 GLU A 277     -50.665  64.715  -9.899  1.00 93.95           O1-
ATOM   2144  N   ILE A 278     -52.961  66.377 -14.558  1.00 93.18           N  
ATOM   2145  CA  ILE A 278     -53.609  67.580 -15.070  1.00 93.18           C  
ATOM   2146  C   ILE A 278     -54.619  67.201 -16.151  1.00 93.18           C  
ATOM   2147  O   ILE A 278     -55.743  67.707 -16.165  1.00 93.18           O  
ATOM   2148  CB  ILE A 278     -52.577  68.584 -15.630  1.00 93.18           C  
ATOM   2149  CG1 ILE A 278     -51.722  69.160 -14.494  1.00 93.18           C  
ATOM   2150  CG2 ILE A 278     -53.276  69.700 -16.409  1.00 93.18           C  
ATOM   2151  CD1 ILE A 278     -50.524  69.969 -14.970  1.00 93.18           C  
ATOM   2152  N   VAL A 279     -54.250  66.332 -17.092  1.00 93.25           N  
ATOM   2153  CA  VAL A 279     -55.121  65.875 -18.170  1.00 93.25           C  
ATOM   2154  C   VAL A 279     -56.336  65.159 -17.585  1.00 93.25           C  
ATOM   2155  O   VAL A 279     -57.461  65.347 -18.054  1.00 93.25           O  
ATOM   2156  CB  VAL A 279     -54.372  64.942 -19.148  1.00 93.25           C  
ATOM   2157  CG1 VAL A 279     -55.329  64.380 -20.198  1.00 93.25           C  
ATOM   2158  CG2 VAL A 279     -53.217  65.685 -19.816  1.00 93.25           C  
ATOM   2159  N   GLN A 280     -56.051  64.368 -16.542  1.00 91.28           N  
ATOM   2160  CA  GLN A 280     -57.139  63.679 -15.854  1.00 91.28           C  
ATOM   2161  C   GLN A 280     -58.122  64.675 -15.247  1.00 91.28           C  
ATOM   2162  O   GLN A 280     -59.336  64.467 -15.299  1.00 91.28           O  
ATOM   2163  CB  GLN A 280     -56.587  62.755 -14.767  1.00 91.28           C  
ATOM   2164  CG  GLN A 280     -57.660  61.974 -14.021  1.00 91.28           C  
ATOM   2165  CD  GLN A 280     -57.097  61.136 -12.889  1.00 91.28           C  
ATOM   2166  NE2 GLN A 280     -57.803  60.068 -12.533  1.00 91.28           N  
ATOM   2167  OE1 GLN A 280     -56.034  61.444 -12.340  1.00 91.28           O  
ATOM   2168  N   GLN A 281     -57.655  65.777 -14.592  1.00 89.98           N  
ATOM   2169  CA  GLN A 281     -58.473  66.773 -13.909  1.00 89.98           C  
ATOM   2170  C   GLN A 281     -59.190  67.677 -14.908  1.00 89.98           C  
ATOM   2171  O   GLN A 281     -60.326  68.092 -14.674  1.00 89.98           O  
ATOM   2172  CB  GLN A 281     -57.616  67.615 -12.962  1.00 89.98           C  
ATOM   2173  CG  GLN A 281     -57.118  66.853 -11.741  1.00 89.98           C  
ATOM   2174  CD  GLN A 281     -56.166  67.669 -10.887  1.00 89.98           C  
ATOM   2175  NE2 GLN A 281     -55.689  67.075  -9.798  1.00 89.98           N  
ATOM   2176  OE1 GLN A 281     -55.861  68.823 -11.204  1.00 89.98           O  
ATOM   2177  N   LEU A 282     -58.461  67.987 -16.063  1.00 89.19           N  
ATOM   2178  CA  LEU A 282     -58.995  68.871 -17.095  1.00 89.19           C  
ATOM   2179  C   LEU A 282     -59.046  68.162 -18.444  1.00 89.19           C  
ATOM   2180  O   LEU A 282     -58.256  68.468 -19.340  1.00 89.19           O  
ATOM   2181  CB  LEU A 282     -58.148  70.141 -17.203  1.00 89.19           C  
ATOM   2182  CG  LEU A 282     -58.005  70.972 -15.927  1.00 89.19           C  
ATOM   2183  CD1 LEU A 282     -56.955  72.062 -16.119  1.00 89.19           C  
ATOM   2184  CD2 LEU A 282     -59.348  71.579 -15.532  1.00 89.19           C  
ATOM   2185  N   PRO A 283     -60.042  67.201 -18.515  1.00 87.15           N  
ATOM   2186  CA  PRO A 283     -60.064  66.456 -19.777  1.00 87.15           C  
ATOM   2187  C   PRO A 283     -60.504  67.314 -20.961  1.00 87.15           C  
ATOM   2188  O   PRO A 283     -61.402  68.149 -20.823  1.00 87.15           O  
ATOM   2189  CB  PRO A 283     -61.074  65.337 -19.508  1.00 87.15           C  
ATOM   2190  CG  PRO A 283     -61.944  65.864 -18.412  1.00 87.15           C  
ATOM   2191  CD  PRO A 283     -61.148  66.847 -17.602  1.00 87.15           C  
ATOM   2192  N   ASP A 284     -59.789  67.322 -22.073  1.00 83.83           N  
ATOM   2193  CA  ASP A 284     -60.199  67.911 -23.343  1.00 83.83           C  
ATOM   2194  C   ASP A 284     -60.053  69.431 -23.315  1.00 83.83           C  
ATOM   2195  O   ASP A 284     -60.891  70.151 -23.864  1.00 83.83           O  
ATOM   2196  CB  ASP A 284     -61.644  67.528 -23.671  1.00 83.83           C  
ATOM   2197  CG  ASP A 284     -61.989  67.717 -25.138  1.00 83.83           C  
ATOM   2198  OD1 ASP A 284     -61.067  67.751 -25.982  1.00 83.83           O  
ATOM   2199  OD2 ASP A 284     -63.193  67.836 -25.452  1.00 83.83           O1-
ATOM   2200  N   THR A 285     -59.104  69.985 -22.534  1.00 88.93           N  
ATOM   2201  CA  THR A 285     -58.814  71.414 -22.490  1.00 88.93           C  
ATOM   2202  C   THR A 285     -57.499  71.719 -23.201  1.00 88.93           C  
ATOM   2203  O   THR A 285     -56.636  70.846 -23.325  1.00 88.93           O  
ATOM   2204  CB  THR A 285     -58.747  71.926 -21.040  1.00 88.93           C  
ATOM   2205  CG2 THR A 285     -60.061  71.674 -20.307  1.00 88.93           C  
ATOM   2206  OG1 THR A 285     -57.690  71.249 -20.348  1.00 88.93           O  
ATOM   2207  N   GLU A 286     -57.370  72.953 -23.758  1.00 88.21           N  
ATOM   2208  CA  GLU A 286     -56.143  73.420 -24.396  1.00 88.21           C  
ATOM   2209  C   GLU A 286     -54.974  73.412 -23.417  1.00 88.21           C  
ATOM   2210  O   GLU A 286     -53.844  73.095 -23.794  1.00 88.21           O  
ATOM   2211  CB  GLU A 286     -56.338  74.824 -24.972  1.00 88.21           C  
ATOM   2212  CG  GLU A 286     -57.196  74.862 -26.229  1.00 88.21           C  
ATOM   2213  CD  GLU A 286     -56.546  74.176 -27.419  1.00 88.21           C  
ATOM   2214  OE1 GLU A 286     -57.232  73.398 -28.121  1.00 88.21           O  
ATOM   2215  OE2 GLU A 286     -55.340  74.417 -27.651  1.00 88.21           O1-
ATOM   2216  N   LEU A 287     -55.261  73.739 -22.230  1.00 89.05           N  
ATOM   2217  CA  LEU A 287     -54.286  73.737 -21.145  1.00 89.05           C  
ATOM   2218  C   LEU A 287     -53.755  72.330 -20.892  1.00 89.05           C  
ATOM   2219  O   LEU A 287     -52.556  72.144 -20.672  1.00 89.05           O  
ATOM   2220  CB  LEU A 287     -54.907  74.299 -19.864  1.00 89.05           C  
ATOM   2221  CG  LEU A 287     -53.945  74.582 -18.710  1.00 89.05           C  
ATOM   2222  CD1 LEU A 287     -52.994  75.717 -19.080  1.00 89.05           C  
ATOM   2223  CD2 LEU A 287     -54.716  74.917 -17.439  1.00 89.05           C  
ATOM   2224  N   ALA A 288     -54.553  71.275 -20.927  1.00 90.35           N  
ATOM   2225  CA  ALA A 288     -54.166  69.873 -20.789  1.00 90.35           C  
ATOM   2226  C   ALA A 288     -53.262  69.438 -21.938  1.00 90.35           C  
ATOM   2227  O   ALA A 288     -52.255  68.759 -21.722  1.00 90.35           O  
ATOM   2228  CB  ALA A 288     -55.404  68.983 -20.721  1.00 90.35           C  
ATOM   2229  N   LYS A 289     -53.579  69.874 -23.156  1.00 91.54           N  
ATOM   2230  CA  LYS A 289     -52.780  69.572 -24.340  1.00 91.54           C  
ATOM   2231  C   LYS A 289     -51.402  70.224 -24.254  1.00 91.54           C  
ATOM   2232  O   LYS A 289     -50.391  69.596 -24.573  1.00 91.54           O  
ATOM   2233  CB  LYS A 289     -53.501  70.034 -25.608  1.00 91.54           C  
ATOM   2234  CG  LYS A 289     -54.742  69.222 -25.944  1.00 91.54           C  
ATOM   2235  CD  LYS A 289     -55.415  69.729 -27.213  1.00 91.54           C  
ATOM   2236  CE  LYS A 289     -56.711  68.983 -27.497  1.00 91.54           C  
ATOM   2237  NZ  LYS A 289     -57.403  69.515 -28.709  1.00 91.54           N1+
ATOM   2238  N   GLU A 290     -51.418  71.499 -23.799  1.00 91.87           N  
ATOM   2239  CA  GLU A 290     -50.172  72.245 -23.654  1.00 91.87           C  
ATOM   2240  C   GLU A 290     -49.299  71.653 -22.551  1.00 91.87           C  
ATOM   2241  O   GLU A 290     -48.074  71.610 -22.677  1.00 91.87           O  
ATOM   2242  CB  GLU A 290     -50.458  73.720 -23.365  1.00 91.87           C  
ATOM   2243  CG  GLU A 290     -51.028  74.482 -24.553  1.00 91.87           C  
ATOM   2244  CD  GLU A 290     -51.227  75.963 -24.277  1.00 91.87           C  
ATOM   2245  OE1 GLU A 290     -51.503  76.726 -25.231  1.00 91.87           O  
ATOM   2246  OE2 GLU A 290     -51.105  76.365 -23.099  1.00 91.87           O1-
ATOM   2247  N   ALA A 291     -49.898  71.208 -21.437  1.00 92.11           N  
ATOM   2248  CA  ALA A 291     -49.179  70.562 -20.342  1.00 92.11           C  
ATOM   2249  C   ALA A 291     -48.518  69.268 -20.808  1.00 92.11           C  
ATOM   2250  O   ALA A 291     -47.364  68.995 -20.471  1.00 92.11           O  
ATOM   2251  CB  ALA A 291     -50.123  70.285 -19.176  1.00 92.11           C  
ATOM   2252  N   LEU A 292     -49.210  68.483 -21.652  1.00 93.21           N  
ATOM   2253  CA  LEU A 292     -48.693  67.235 -22.202  1.00 93.21           C  
ATOM   2254  C   LEU A 292     -47.543  67.502 -23.169  1.00 93.21           C  
ATOM   2255  O   LEU A 292     -46.528  66.802 -23.141  1.00 93.21           O  
ATOM   2256  CB  LEU A 292     -49.805  66.461 -22.915  1.00 93.21           C  
ATOM   2257  CG  LEU A 292     -49.498  65.006 -23.271  1.00 93.21           C  
ATOM   2258  CD1 LEU A 292     -49.320  64.177 -22.005  1.00 93.21           C  
ATOM   2259  CD2 LEU A 292     -50.603  64.425 -24.147  1.00 93.21           C  
ATOM   2260  N   LYS A 293     -47.685  68.528 -24.012  1.00 91.76           N  
ATOM   2261  CA  LYS A 293     -46.637  68.909 -24.955  1.00 91.76           C  
ATOM   2262  C   LYS A 293     -45.369  69.339 -24.223  1.00 91.76           C  
ATOM   2263  O   LYS A 293     -44.262  68.972 -24.621  1.00 91.76           O  
ATOM   2264  CB  LYS A 293     -47.122  70.034 -25.871  1.00 91.76           C  
ATOM   2265  CG  LYS A 293     -48.098  69.580 -26.946  1.00 91.76           C  
ATOM   2266  CD  LYS A 293     -48.494  70.731 -27.862  1.00 91.76           C  
ATOM   2267  CE  LYS A 293     -49.543  70.300 -28.880  1.00 91.76           C  
ATOM   2268  NZ  LYS A 293     -49.976  71.439 -29.744  1.00 91.76           N1+
ATOM   2269  N   LEU A 294     -45.551  70.188 -23.245  1.00 92.68           N  
ATOM   2270  CA  LEU A 294     -44.440  70.653 -22.421  1.00 92.68           C  
ATOM   2271  C   LEU A 294     -43.734  69.480 -21.749  1.00 92.68           C  
ATOM   2272  O   LEU A 294     -42.502  69.431 -21.712  1.00 92.68           O  
ATOM   2273  CB  LEU A 294     -44.935  71.641 -21.362  1.00 92.68           C  
ATOM   2274  CG  LEU A 294     -43.865  72.265 -20.464  1.00 92.68           C  
ATOM   2275  CD1 LEU A 294     -42.855  73.040 -21.303  1.00 92.68           C  
ATOM   2276  CD2 LEU A 294     -44.507  73.170 -19.417  1.00 92.68           C  
ATOM   2277  N   ALA A 295     -44.475  68.535 -21.138  1.00 92.27           N  
ATOM   2278  CA  ALA A 295     -43.913  67.343 -20.506  1.00 92.27           C  
ATOM   2279  C   ALA A 295     -43.131  66.505 -21.513  1.00 92.27           C  
ATOM   2280  O   ALA A 295     -42.066  65.972 -21.193  1.00 92.27           O  
ATOM   2281  CB  ALA A 295     -45.020  66.508 -19.868  1.00 92.27           C  
ATOM   2282  N   LYS A 296     -43.666  66.354 -22.693  1.00 91.50           N  
ATOM   2283  CA  LYS A 296     -42.990  65.638 -23.772  1.00 91.50           C  
ATOM   2284  C   LYS A 296     -41.645  66.280 -24.098  1.00 91.50           C  
ATOM   2285  O   LYS A 296     -40.647  65.582 -24.284  1.00 91.50           O  
ATOM   2286  CB  LYS A 296     -43.868  65.596 -25.022  1.00 91.50           C  
ATOM   2287  CG  LYS A 296     -43.335  64.693 -26.124  1.00 91.50           C  
ATOM   2288  CD  LYS A 296     -44.296  64.620 -27.303  1.00 91.50           C  
ATOM   2289  CE  LYS A 296     -43.748  63.740 -28.419  1.00 91.50           C  
ATOM   2290  NZ  LYS A 296     -44.692  63.657 -29.573  1.00 91.50           N1+
ATOM   2291  N   GLU A 297     -41.555  67.606 -24.185  1.00 89.62           N  
ATOM   2292  CA  GLU A 297     -40.327  68.350 -24.448  1.00 89.62           C  
ATOM   2293  C   GLU A 297     -39.345  68.224 -23.287  1.00 89.62           C  
ATOM   2294  O   GLU A 297     -38.136  68.113 -23.500  1.00 89.62           O  
ATOM   2295  CB  GLU A 297     -40.638  69.826 -24.715  1.00 89.62           C  
ATOM   2296  CG  GLU A 297     -41.312  70.079 -26.056  1.00 89.62           C  
ATOM   2297  CD  GLU A 297     -41.650  71.543 -26.291  1.00 89.62           C  
ATOM   2298  OE1 GLU A 297     -42.195  71.875 -27.368  1.00 89.62           O  
ATOM   2299  OE2 GLU A 297     -41.365  72.364 -25.391  1.00 89.62           O1-
ATOM   2300  N   ALA A 298     -39.894  68.185 -22.130  1.00 87.58           N  
ATOM   2301  CA  ALA A 298     -39.080  68.135 -20.919  1.00 87.58           C  
ATOM   2302  C   ALA A 298     -38.422  66.767 -20.756  1.00 87.58           C  
ATOM   2303  O   ALA A 298     -37.282  66.671 -20.295  1.00 87.58           O  
ATOM   2304  CB  ALA A 298     -39.928  68.463 -19.692  1.00 87.58           C  
ATOM   2305  N   VAL A 299     -39.127  65.677 -21.110  1.00 86.97           N  
ATOM   2306  CA  VAL A 299     -38.651  64.308 -20.940  1.00 86.97           C  
ATOM   2307  C   VAL A 299     -37.507  64.033 -21.913  1.00 86.97           C  
ATOM   2308  O   VAL A 299     -36.698  63.130 -21.691  1.00 86.97           O  
ATOM   2309  CB  VAL A 299     -39.787  63.282 -21.153  1.00 86.97           C  
ATOM   2310  CG1 VAL A 299     -39.234  61.857 -21.159  1.00 86.97           C  
ATOM   2311  CG2 VAL A 299     -40.856  63.439 -20.072  1.00 86.97           C  
ATOM   2312  N   LYS A 300     -37.352  64.892 -22.967  1.00 85.13           N  
ATOM   2313  CA  LYS A 300     -36.254  64.791 -23.926  1.00 85.13           C  
ATOM   2314  C   LYS A 300     -35.022  65.543 -23.431  1.00 85.13           C  
ATOM   2315  O   LYS A 300     -33.917  65.333 -23.935  1.00 85.13           O  
ATOM   2316  CB  LYS A 300     -36.683  65.328 -25.292  1.00 85.13           C  
ATOM   2317  CG  LYS A 300     -37.731  64.477 -25.991  1.00 85.13           C  
ATOM   2318  CD  LYS A 300     -38.118  65.063 -27.342  1.00 85.13           C  
ATOM   2319  CE  LYS A 300     -39.203  64.238 -28.022  1.00 85.13           C  
ATOM   2320  NZ  LYS A 300     -39.625  64.841 -29.321  1.00 85.13           N1+
ATOM   2321  N   SER A 301     -35.202  66.324 -22.332  1.00 81.53           N  
ATOM   2322  CA  SER A 301     -34.126  67.152 -21.798  1.00 81.53           C  
ATOM   2323  C   SER A 301     -33.333  66.407 -20.730  1.00 81.53           C  
ATOM   2324  O   SER A 301     -33.903  65.653 -19.939  1.00 81.53           O  
ATOM   2325  CB  SER A 301     -34.686  68.449 -21.215  1.00 81.53           C  
ATOM   2326  OG  SER A 301     -33.663  69.203 -20.587  1.00 81.53           O  
ATOM   2327  N   THR A 302     -32.047  66.452 -20.714  1.00 80.41           N  
ATOM   2328  CA  THR A 302     -31.204  65.834 -19.697  1.00 80.41           C  
ATOM   2329  C   THR A 302     -30.888  66.824 -18.580  1.00 80.41           C  
ATOM   2330  O   THR A 302     -30.298  66.455 -17.563  1.00 80.41           O  
ATOM   2331  CB  THR A 302     -29.891  65.307 -20.304  1.00 80.41           C  
ATOM   2332  CG2 THR A 302     -30.156  64.168 -21.284  1.00 80.41           C  
ATOM   2333  OG1 THR A 302     -29.230  66.373 -20.997  1.00 80.41           O  
ATOM   2334  N   ASP A 303     -31.451  67.984 -18.734  1.00 84.40           N  
ATOM   2335  CA  ASP A 303     -31.164  69.051 -17.779  1.00 84.40           C  
ATOM   2336  C   ASP A 303     -32.140  69.014 -16.606  1.00 84.40           C  
ATOM   2337  O   ASP A 303     -33.329  69.293 -16.771  1.00 84.40           O  
ATOM   2338  CB  ASP A 303     -31.221  70.416 -18.467  1.00 84.40           C  
ATOM   2339  CG  ASP A 303     -30.682  71.540 -17.601  1.00 84.40           C  
ATOM   2340  OD1 ASP A 303     -30.758  71.441 -16.357  1.00 84.40           O  
ATOM   2341  OD2 ASP A 303     -30.178  72.535 -18.166  1.00 84.40           O1-
ATOM   2342  N   SER A 304     -31.662  68.623 -15.449  1.00 85.49           N  
ATOM   2343  CA  SER A 304     -32.448  68.459 -14.230  1.00 85.49           C  
ATOM   2344  C   SER A 304     -33.136  69.761 -13.835  1.00 85.49           C  
ATOM   2345  O   SER A 304     -34.269  69.747 -13.351  1.00 85.49           O  
ATOM   2346  CB  SER A 304     -31.561  67.972 -13.083  1.00 85.49           C  
ATOM   2347  OG  SER A 304     -30.573  68.937 -12.767  1.00 85.49           O  
ATOM   2348  N   GLU A 305     -32.507  70.927 -14.122  1.00 86.68           N  
ATOM   2349  CA  GLU A 305     -33.039  72.249 -13.807  1.00 86.68           C  
ATOM   2350  C   GLU A 305     -34.223  72.596 -14.705  1.00 86.68           C  
ATOM   2351  O   GLU A 305     -35.198  73.200 -14.252  1.00 86.68           O  
ATOM   2352  CB  GLU A 305     -31.948  73.315 -13.940  1.00 86.68           C  
ATOM   2353  CG  GLU A 305     -30.920  73.286 -12.819  1.00 86.68           C  
ATOM   2354  CD  GLU A 305     -31.510  73.605 -11.454  1.00 86.68           C  
ATOM   2355  OE1 GLU A 305     -31.122  72.954 -10.459  1.00 86.68           O  
ATOM   2356  OE2 GLU A 305     -32.370  74.512 -11.382  1.00 86.68           O1-
ATOM   2357  N   ALA A 306     -34.173  72.218 -15.968  1.00 88.12           N  
ATOM   2358  CA  ALA A 306     -35.280  72.367 -16.908  1.00 88.12           C  
ATOM   2359  C   ALA A 306     -36.480  71.527 -16.482  1.00 88.12           C  
ATOM   2360  O   ALA A 306     -37.625  71.981 -16.564  1.00 88.12           O  
ATOM   2361  CB  ALA A 306     -34.837  71.980 -18.318  1.00 88.12           C  
ATOM   2362  N   LEU A 307     -36.284  70.289 -15.949  1.00 90.76           N  
ATOM   2363  CA  LEU A 307     -37.333  69.408 -15.445  1.00 90.76           C  
ATOM   2364  C   LEU A 307     -37.988  70.000 -14.202  1.00 90.76           C  
ATOM   2365  O   LEU A 307     -39.207  69.908 -14.034  1.00 90.76           O  
ATOM   2366  CB  LEU A 307     -36.763  68.024 -15.125  1.00 90.76           C  
ATOM   2367  CG  LEU A 307     -36.371  67.158 -16.323  1.00 90.76           C  
ATOM   2368  CD1 LEU A 307     -35.670  65.887 -15.853  1.00 90.76           C  
ATOM   2369  CD2 LEU A 307     -37.599  66.819 -17.161  1.00 90.76           C  
ATOM   2370  N   LYS A 308     -37.159  70.666 -13.285  1.00 90.35           N  
ATOM   2371  CA  LYS A 308     -37.672  71.328 -12.089  1.00 90.35           C  
ATOM   2372  C   LYS A 308     -38.566  72.509 -12.456  1.00 90.35           C  
ATOM   2373  O   LYS A 308     -39.599  72.733 -11.822  1.00 90.35           O  
ATOM   2374  CB  LYS A 308     -36.520  71.800 -11.200  1.00 90.35           C  
ATOM   2375  CG  LYS A 308     -35.807  70.676 -10.463  1.00 90.35           C  
ATOM   2376  CD  LYS A 308     -34.677  71.208  -9.591  1.00 90.35           C  
ATOM   2377  CE  LYS A 308     -33.903  70.078  -8.926  1.00 90.35           C  
ATOM   2378  NZ  LYS A 308     -32.747  70.590  -8.131  1.00 90.35           N1+
ATOM   2379  N   VAL A 309     -38.173  73.286 -13.470  1.00 92.55           N  
ATOM   2380  CA  VAL A 309     -38.939  74.423 -13.972  1.00 92.55           C  
ATOM   2381  C   VAL A 309     -40.272  73.941 -14.537  1.00 92.55           C  
ATOM   2382  O   VAL A 309     -41.324  74.512 -14.238  1.00 92.55           O  
ATOM   2383  CB  VAL A 309     -38.154  75.203 -15.051  1.00 92.55           C  
ATOM   2384  CG1 VAL A 309     -39.053  76.233 -15.734  1.00 92.55           C  
ATOM   2385  CG2 VAL A 309     -36.932  75.882 -14.435  1.00 92.55           C  
ATOM   2386  N   VAL A 310     -40.250  72.861 -15.290  1.00 94.14           N  
ATOM   2387  CA  VAL A 310     -41.452  72.278 -15.876  1.00 94.14           C  
ATOM   2388  C   VAL A 310     -42.343  71.712 -14.773  1.00 94.14           C  
ATOM   2389  O   VAL A 310     -43.562  71.897 -14.795  1.00 94.14           O  
ATOM   2390  CB  VAL A 310     -41.106  71.175 -16.901  1.00 94.14           C  
ATOM   2391  CG1 VAL A 310     -42.372  70.458 -17.371  1.00 94.14           C  
ATOM   2392  CG2 VAL A 310     -40.352  71.768 -18.089  1.00 94.14           C  
ATOM   2393  N   TYR A 311     -41.707  71.059 -13.848  1.00 93.92           N  
ATOM   2394  CA  TYR A 311     -42.455  70.542 -12.708  1.00 93.92           C  
ATOM   2395  C   TYR A 311     -43.201  71.662 -11.991  1.00 93.92           C  
ATOM   2396  O   TYR A 311     -44.395  71.538 -11.708  1.00 93.92           O  
ATOM   2397  CB  TYR A 311     -41.519  69.828 -11.729  1.00 93.92           C  
ATOM   2398  CG  TYR A 311     -42.218  69.280 -10.509  1.00 93.92           C  
ATOM   2399  CD1 TYR A 311     -42.216  69.982  -9.306  1.00 93.92           C  
ATOM   2400  CD2 TYR A 311     -42.883  68.059 -10.557  1.00 93.92           C  
ATOM   2401  CE1 TYR A 311     -42.858  69.479  -8.179  1.00 93.92           C  
ATOM   2402  CE2 TYR A 311     -43.529  67.547  -9.437  1.00 93.92           C  
ATOM   2403  CZ  TYR A 311     -43.511  68.263  -8.254  1.00 93.92           C  
ATOM   2404  OH  TYR A 311     -44.148  67.761  -7.142  1.00 93.92           O  
ATOM   2405  N   LEU A 312     -42.547  72.755 -11.677  1.00 93.86           N  
ATOM   2406  CA  LEU A 312     -43.117  73.907 -10.986  1.00 93.86           C  
ATOM   2407  C   LEU A 312     -44.235  74.537 -11.810  1.00 93.86           C  
ATOM   2408  O   LEU A 312     -45.278  74.909 -11.267  1.00 93.86           O  
ATOM   2409  CB  LEU A 312     -42.033  74.948 -10.695  1.00 93.86           C  
ATOM   2410  CG  LEU A 312     -41.127  74.667  -9.496  1.00 93.86           C  
ATOM   2411  CD1 LEU A 312     -39.913  75.589  -9.521  1.00 93.86           C  
ATOM   2412  CD2 LEU A 312     -41.900  74.829  -8.192  1.00 93.86           C  
ATOM   2413  N   ALA A 313     -44.031  74.672 -13.076  1.00 94.09           N  
ATOM   2414  CA  ALA A 313     -45.042  75.229 -13.972  1.00 94.09           C  
ATOM   2415  C   ALA A 313     -46.300  74.365 -13.981  1.00 94.09           C  
ATOM   2416  O   ALA A 313     -47.418  74.885 -13.921  1.00 94.09           O  
ATOM   2417  CB  ALA A 313     -44.483  75.365 -15.386  1.00 94.09           C  
ATOM   2418  N   LEU A 314     -46.143  73.026 -14.072  1.00 95.40           N  
ATOM   2419  CA  LEU A 314     -47.278  72.109 -14.071  1.00 95.40           C  
ATOM   2420  C   LEU A 314     -47.995  72.132 -12.725  1.00 95.40           C  
ATOM   2421  O   LEU A 314     -49.222  72.025 -12.668  1.00 95.40           O  
ATOM   2422  CB  LEU A 314     -46.818  70.685 -14.392  1.00 95.40           C  
ATOM   2423  CG  LEU A 314     -46.375  70.423 -15.833  1.00 95.40           C  
ATOM   2424  CD1 LEU A 314     -45.873  68.991 -15.982  1.00 95.40           C  
ATOM   2425  CD2 LEU A 314     -47.520  70.698 -16.801  1.00 95.40           C  
ATOM   2426  N   ARG A 315     -47.188  72.245 -11.639  1.00 94.17           N  
ATOM   2427  CA  ARG A 315     -47.791  72.365 -10.316  1.00 94.17           C  
ATOM   2428  C   ARG A 315     -48.691  73.594 -10.234  1.00 94.17           C  
ATOM   2429  O   ARG A 315     -49.766  73.543  -9.633  1.00 94.17           O  
ATOM   2430  CB  ARG A 315     -46.709  72.436  -9.236  1.00 94.17           C  
ATOM   2431  CG  ARG A 315     -47.243  72.298  -7.819  1.00 94.17           C  
ATOM   2432  CD  ARG A 315     -47.753  70.891  -7.543  1.00 94.17           C  
ATOM   2433  NE  ARG A 315     -48.201  70.741  -6.161  1.00 94.17           N  
ATOM   2434  CZ  ARG A 315     -48.818  69.668  -5.676  1.00 94.17           C  
ATOM   2435  NH1 ARG A 315     -49.075  68.623  -6.455  1.00 94.17           N1+
ATOM   2436  NH2 ARG A 315     -49.183  69.637  -4.403  1.00 94.17           N  
ATOM   2437  N   ILE A 316     -48.270  74.692 -10.767  1.00 92.48           N  
ATOM   2438  CA  ILE A 316     -49.053  75.922 -10.820  1.00 92.48           C  
ATOM   2439  C   ILE A 316     -50.341  75.679 -11.603  1.00 92.48           C  
ATOM   2440  O   ILE A 316     -51.420  76.103 -11.182  1.00 92.48           O  
ATOM   2441  CB  ILE A 316     -48.249  77.077 -11.456  1.00 92.48           C  
ATOM   2442  CG1 ILE A 316     -47.088  77.486 -10.542  1.00 92.48           C  
ATOM   2443  CG2 ILE A 316     -49.161  78.272 -11.752  1.00 92.48           C  
ATOM   2444  CD1 ILE A 316     -46.076  78.413 -11.202  1.00 92.48           C  
ATOM   2445  N   VAL A 317     -50.252  74.998 -12.746  1.00 92.90           N  
ATOM   2446  CA  VAL A 317     -51.412  74.675 -13.569  1.00 92.90           C  
ATOM   2447  C   VAL A 317     -52.390  73.816 -12.770  1.00 92.90           C  
ATOM   2448  O   VAL A 317     -53.604  74.029 -12.827  1.00 92.90           O  
ATOM   2449  CB  VAL A 317     -51.002  73.947 -14.869  1.00 92.90           C  
ATOM   2450  CG1 VAL A 317     -52.236  73.470 -15.633  1.00 92.90           C  
ATOM   2451  CG2 VAL A 317     -50.147  74.860 -15.745  1.00 92.90           C  
ATOM   2452  N   GLN A 318     -51.818  72.875 -11.985  1.00 91.93           N  
ATOM   2453  CA  GLN A 318     -52.645  72.010 -11.150  1.00 91.93           C  
ATOM   2454  C   GLN A 318     -53.359  72.812 -10.066  1.00 91.93           C  
ATOM   2455  O   GLN A 318     -54.527  72.555  -9.763  1.00 91.93           O  
ATOM   2456  CB  GLN A 318     -51.799  70.906 -10.515  1.00 91.93           C  
ATOM   2457  CG  GLN A 318     -52.611  69.873  -9.746  1.00 91.93           C  
ATOM   2458  CD  GLN A 318     -51.748  68.790  -9.126  1.00 91.93           C  
ATOM   2459  NE2 GLN A 318     -52.197  67.544  -9.228  1.00 91.93           N  
ATOM   2460  OE1 GLN A 318     -50.686  69.071  -8.562  1.00 91.93           O  
ATOM   2461  N   GLN A 319     -52.704  73.811  -9.385  1.00 89.98           N  
ATOM   2462  CA  GLN A 319     -53.231  74.601  -8.278  1.00 89.98           C  
ATOM   2463  C   GLN A 319     -54.217  75.655  -8.774  1.00 89.98           C  
ATOM   2464  O   GLN A 319     -55.186  75.979  -8.085  1.00 89.98           O  
ATOM   2465  CB  GLN A 319     -52.093  75.269  -7.505  1.00 89.98           C  
ATOM   2466  CG  GLN A 319     -51.241  74.297  -6.701  1.00 89.98           C  
ATOM   2467  CD  GLN A 319     -50.056  74.967  -6.032  1.00 89.98           C  
ATOM   2468  NE2 GLN A 319     -49.290  74.195  -5.268  1.00 89.98           N  
ATOM   2469  OE1 GLN A 319     -49.830  76.170  -6.201  1.00 89.98           O  
ATOM   2470  N   LEU A 320     -53.881  76.157 -10.034  1.00 89.08           N  
ATOM   2471  CA  LEU A 320     -54.702  77.219 -10.607  1.00 89.08           C  
ATOM   2472  C   LEU A 320     -55.229  76.817 -11.981  1.00 89.08           C  
ATOM   2473  O   LEU A 320     -54.787  77.352 -13.000  1.00 89.08           O  
ATOM   2474  CB  LEU A 320     -53.900  78.519 -10.714  1.00 89.08           C  
ATOM   2475  CG  LEU A 320     -53.287  79.047  -9.417  1.00 89.08           C  
ATOM   2476  CD1 LEU A 320     -52.337  80.203  -9.710  1.00 89.08           C  
ATOM   2477  CD2 LEU A 320     -54.381  79.480  -8.446  1.00 89.08           C  
ATOM   2478  N   PRO A 321     -56.206  75.865 -11.924  1.00 86.03           N  
ATOM   2479  CA  PRO A 321     -56.678  75.412 -13.235  1.00 86.03           C  
ATOM   2480  C   PRO A 321     -57.469  76.486 -13.981  1.00 86.03           C  
ATOM   2481  O   PRO A 321     -58.199  77.262 -13.360  1.00 86.03           O  
ATOM   2482  CB  PRO A 321     -57.569  74.216 -12.895  1.00 86.03           C  
ATOM   2483  CG  PRO A 321     -58.002  74.451 -11.484  1.00 86.03           C  
ATOM   2484  CD  PRO A 321     -56.953  75.273 -10.794  1.00 86.03           C  
ATOM   2485  N   ASP A 322     -57.178  76.773 -15.250  1.00 82.00           N  
ATOM   2486  CA  ASP A 322     -58.003  77.602 -16.122  1.00 82.00           C  
ATOM   2487  C   ASP A 322     -57.783  79.087 -15.838  1.00 82.00           C  
ATOM   2488  O   ASP A 322     -58.726  79.879 -15.884  1.00 82.00           O  
ATOM   2489  CB  ASP A 322     -59.482  77.248 -15.956  1.00 82.00           C  
ATOM   2490  CG  ASP A 322     -60.328  77.659 -17.149  1.00 82.00           C  
ATOM   2491  OD1 ASP A 322     -59.768  77.891 -18.242  1.00 82.00           O  
ATOM   2492  OD2 ASP A 322     -61.564  77.753 -16.994  1.00 82.00           O1-
ATOM   2493  N   THR A 323     -56.571  79.501 -15.324  1.00 88.56           N  
ATOM   2494  CA  THR A 323     -56.214  80.895 -15.083  1.00 88.56           C  
ATOM   2495  C   THR A 323     -55.186  81.374 -16.104  1.00 88.56           C  
ATOM   2496  O   THR A 323     -54.466  80.566 -16.694  1.00 88.56           O  
ATOM   2497  CB  THR A 323     -55.657  81.090 -13.660  1.00 88.56           C  
ATOM   2498  CG2 THR A 323     -56.668  80.646 -12.608  1.00 88.56           C  
ATOM   2499  OG1 THR A 323     -54.459  80.317 -13.511  1.00 88.56           O  
ATOM   2500  N   GLU A 324     -55.193  82.705 -16.384  1.00 87.57           N  
ATOM   2501  CA  GLU A 324     -54.210  83.348 -17.252  1.00 87.57           C  
ATOM   2502  C   GLU A 324     -52.794  83.154 -16.719  1.00 87.57           C  
ATOM   2503  O   GLU A 324     -51.851  82.985 -17.495  1.00 87.57           O  
ATOM   2504  CB  GLU A 324     -54.518  84.840 -17.400  1.00 87.57           C  
ATOM   2505  CG  GLU A 324     -55.691  85.138 -18.322  1.00 87.57           C  
ATOM   2506  CD  GLU A 324     -55.912  86.625 -18.549  1.00 87.57           C  
ATOM   2507  OE1 GLU A 324     -56.799  86.990 -19.354  1.00 87.57           O  
ATOM   2508  OE2 GLU A 324     -55.193  87.431 -17.918  1.00 87.57           O1-
ATOM   2509  N   LEU A 325     -52.702  83.125 -15.446  1.00 89.30           N  
ATOM   2510  CA  LEU A 325     -51.444  82.901 -14.743  1.00 89.30           C  
ATOM   2511  C   LEU A 325     -50.910  81.499 -15.017  1.00 89.30           C  
ATOM   2512  O   LEU A 325     -49.705  81.315 -15.205  1.00 89.30           O  
ATOM   2513  CB  LEU A 325     -51.627  83.104 -13.237  1.00 89.30           C  
ATOM   2514  CG  LEU A 325     -50.348  83.177 -12.402  1.00 89.30           C  
ATOM   2515  CD1 LEU A 325     -49.577  84.453 -12.723  1.00 89.30           C  
ATOM   2516  CD2 LEU A 325     -50.675  83.105 -10.915  1.00 89.30           C  
ATOM   2517  N   ALA A 326     -51.694  80.455 -15.070  1.00 89.83           N  
ATOM   2518  CA  ALA A 326     -51.338  79.081 -15.417  1.00 89.83           C  
ATOM   2519  C   ALA A 326     -50.844  78.991 -16.859  1.00 89.83           C  
ATOM   2520  O   ALA A 326     -49.843  78.326 -17.138  1.00 89.83           O  
ATOM   2521  CB  ALA A 326     -52.531  78.152 -15.208  1.00 89.83           C  
ATOM   2522  N   ARG A 327     -51.483  79.695 -17.771  1.00 91.92           N  
ATOM   2523  CA  ARG A 327     -51.091  79.724 -19.176  1.00 91.92           C  
ATOM   2524  C   ARG A 327     -49.745  80.417 -19.355  1.00 91.92           C  
ATOM   2525  O   ARG A 327     -48.901  79.954 -20.125  1.00 91.92           O  
ATOM   2526  CB  ARG A 327     -52.159  80.426 -20.018  1.00 91.92           C  
ATOM   2527  CG  ARG A 327     -53.451  79.638 -20.159  1.00 91.92           C  
ATOM   2528  CD  ARG A 327     -54.476  80.382 -21.002  1.00 91.92           C  
ATOM   2529  NE  ARG A 327     -55.792  79.751 -20.932  1.00 91.92           N  
ATOM   2530  CZ  ARG A 327     -56.947  80.389 -21.093  1.00 91.92           C  
ATOM   2531  NH1 ARG A 327     -56.974  81.695 -21.337  1.00 91.92           N1+
ATOM   2532  NH2 ARG A 327     -58.087  79.717 -21.009  1.00 91.92           N  
ATOM   2533  N   GLU A 328     -49.597  81.566 -18.626  1.00 91.21           N  
ATOM   2534  CA  GLU A 328     -48.357  82.335 -18.669  1.00 91.21           C  
ATOM   2535  C   GLU A 328     -47.194  81.541 -18.081  1.00 91.21           C  
ATOM   2536  O   GLU A 328     -46.077  81.589 -18.599  1.00 91.21           O  
ATOM   2537  CB  GLU A 328     -48.521  83.660 -17.920  1.00 91.21           C  
ATOM   2538  CG  GLU A 328     -49.418  84.662 -18.633  1.00 91.21           C  
ATOM   2539  CD  GLU A 328     -49.583  85.967 -17.872  1.00 91.21           C  
ATOM   2540  OE1 GLU A 328     -50.571  86.695 -18.121  1.00 91.21           O  
ATOM   2541  OE2 GLU A 328     -48.717  86.266 -17.020  1.00 91.21           O1-
ATOM   2542  N   ALA A 329     -47.424  80.789 -16.992  1.00 91.61           N  
ATOM   2543  CA  ALA A 329     -46.413  79.933 -16.379  1.00 91.61           C  
ATOM   2544  C   ALA A 329     -45.981  78.824 -17.334  1.00 91.61           C  
ATOM   2545  O   ALA A 329     -44.789  78.524 -17.449  1.00 91.61           O  
ATOM   2546  CB  ALA A 329     -46.941  79.333 -15.078  1.00 91.61           C  
ATOM   2547  N   LEU A 330     -46.947  78.262 -18.083  1.00 92.61           N  
ATOM   2548  CA  LEU A 330     -46.677  77.216 -19.063  1.00 92.61           C  
ATOM   2549  C   LEU A 330     -45.875  77.766 -20.239  1.00 92.61           C  
ATOM   2550  O   LEU A 330     -44.936  77.121 -20.710  1.00 92.61           O  
ATOM   2551  CB  LEU A 330     -47.986  76.603 -19.567  1.00 92.61           C  
ATOM   2552  CG  LEU A 330     -48.615  75.527 -18.680  1.00 92.61           C  
ATOM   2553  CD1 LEU A 330     -50.023  75.195 -19.167  1.00 92.61           C  
ATOM   2554  CD2 LEU A 330     -47.743  74.276 -18.657  1.00 92.61           C  
ATOM   2555  N   GLU A 331     -46.204  78.957 -20.689  1.00 91.83           N  
ATOM   2556  CA  GLU A 331     -45.488  79.611 -21.781  1.00 91.83           C  
ATOM   2557  C   GLU A 331     -44.043  79.909 -21.391  1.00 91.83           C  
ATOM   2558  O   GLU A 331     -43.126  79.720 -22.193  1.00 91.83           O  
ATOM   2559  CB  GLU A 331     -46.199  80.902 -22.195  1.00 91.83           C  
ATOM   2560  CG  GLU A 331     -45.628  81.541 -23.452  1.00 91.83           C  
ATOM   2561  CD  GLU A 331     -45.726  80.645 -24.678  1.00 91.83           C  
ATOM   2562  OE1 GLU A 331     -44.979  80.873 -25.657  1.00 91.83           O  
ATOM   2563  OE2 GLU A 331     -46.556  79.710 -24.659  1.00 91.83           O1-
ATOM   2564  N   LEU A 332     -43.878  80.424 -20.226  1.00 92.40           N  
ATOM   2565  CA  LEU A 332     -42.554  80.712 -19.686  1.00 92.40           C  
ATOM   2566  C   LEU A 332     -41.720  79.438 -19.585  1.00 92.40           C  
ATOM   2567  O   LEU A 332     -40.535  79.440 -19.924  1.00 92.40           O  
ATOM   2568  CB  LEU A 332     -42.667  81.372 -18.309  1.00 92.40           C  
ATOM   2569  CG  LEU A 332     -41.362  81.869 -17.685  1.00 92.40           C  
ATOM   2570  CD1 LEU A 332     -40.712  82.918 -18.580  1.00 92.40           C  
ATOM   2571  CD2 LEU A 332     -41.615  82.430 -16.291  1.00 92.40           C  
ATOM   2572  N   ALA A 333     -42.256  78.324 -19.101  1.00 91.85           N  
ATOM   2573  CA  ALA A 333     -41.586  77.029 -19.010  1.00 91.85           C  
ATOM   2574  C   ALA A 333     -41.215  76.504 -20.394  1.00 91.85           C  
ATOM   2575  O   ALA A 333     -40.148  75.911 -20.574  1.00 91.85           O  
ATOM   2576  CB  ALA A 333     -42.471  76.021 -18.282  1.00 91.85           C  
ATOM   2577  N   LYS A 334     -42.072  76.713 -21.388  1.00 91.18           N  
ATOM   2578  CA  LYS A 334     -41.794  76.329 -22.769  1.00 91.18           C  
ATOM   2579  C   LYS A 334     -40.550  77.038 -23.297  1.00 91.18           C  
ATOM   2580  O   LYS A 334     -39.713  76.422 -23.961  1.00 91.18           O  
ATOM   2581  CB  LYS A 334     -42.994  76.639 -23.664  1.00 91.18           C  
ATOM   2582  CG  LYS A 334     -44.131  75.636 -23.545  1.00 91.18           C  
ATOM   2583  CD  LYS A 334     -45.275  75.972 -24.494  1.00 91.18           C  
ATOM   2584  CE  LYS A 334     -46.457  75.032 -24.300  1.00 91.18           C  
ATOM   2585  NZ  LYS A 334     -47.601  75.391 -25.192  1.00 91.18           N1+
ATOM   2586  N   GLU A 335     -40.399  78.310 -23.002  1.00 88.51           N  
ATOM   2587  CA  GLU A 335     -39.252  79.117 -23.409  1.00 88.51           C  
ATOM   2588  C   GLU A 335     -37.989  78.695 -22.664  1.00 88.51           C  
ATOM   2589  O   GLU A 335     -36.899  78.673 -23.241  1.00 88.51           O  
ATOM   2590  CB  GLU A 335     -39.529  80.604 -23.173  1.00 88.51           C  
ATOM   2591  CG  GLU A 335     -40.548  81.199 -24.134  1.00 88.51           C  
ATOM   2592  CD  GLU A 335     -40.830  82.670 -23.875  1.00 88.51           C  
ATOM   2593  OE1 GLU A 335     -41.630  83.276 -24.624  1.00 88.51           O  
ATOM   2594  OE2 GLU A 335     -40.246  83.221 -22.915  1.00 88.51           O1-
ATOM   2595  N   ALA A 336     -38.197  78.286 -21.444  1.00 86.39           N  
ATOM   2596  CA  ALA A 336     -37.081  77.916 -20.577  1.00 86.39           C  
ATOM   2597  C   ALA A 336     -36.495  76.565 -20.982  1.00 86.39           C  
ATOM   2598  O   ALA A 336     -35.286  76.349 -20.878  1.00 86.39           O  
ATOM   2599  CB  ALA A 336     -37.528  77.883 -19.118  1.00 86.39           C  
ATOM   2600  N   VAL A 337     -37.343  75.613 -21.426  1.00 86.34           N  
ATOM   2601  CA  VAL A 337     -36.936  74.258 -21.785  1.00 86.34           C  
ATOM   2602  C   VAL A 337     -36.082  74.294 -23.050  1.00 86.34           C  
ATOM   2603  O   VAL A 337     -35.299  73.375 -23.304  1.00 86.34           O  
ATOM   2604  CB  VAL A 337     -38.157  73.335 -21.992  1.00 86.34           C  
ATOM   2605  CG1 VAL A 337     -37.726  71.995 -22.585  1.00 86.34           C  
ATOM   2606  CG2 VAL A 337     -38.896  73.124 -20.671  1.00 86.34           C  
ATOM   2607  N   LYS A 338     -36.082  75.441 -23.832  1.00 85.65           N  
ATOM   2608  CA  LYS A 338     -35.278  75.634 -25.035  1.00 85.65           C  
ATOM   2609  C   LYS A 338     -33.935  76.278 -24.702  1.00 85.65           C  
ATOM   2610  O   LYS A 338     -33.018  76.275 -25.526  1.00 85.65           O  
ATOM   2611  CB  LYS A 338     -36.032  76.492 -26.053  1.00 85.65           C  
ATOM   2612  CG  LYS A 338     -37.283  75.832 -26.611  1.00 85.65           C  
ATOM   2613  CD  LYS A 338     -38.002  76.742 -27.600  1.00 85.65           C  
ATOM   2614  CE  LYS A 338     -39.286  76.107 -28.113  1.00 85.65           C  
ATOM   2615  NZ  LYS A 338     -40.025  77.020 -29.037  1.00 85.65           N1+
ATOM   2616  N   SER A 339     -33.790  76.688 -23.444  1.00 82.83           N  
ATOM   2617  CA  SER A 339     -32.589  77.404 -23.027  1.00 82.83           C  
ATOM   2618  C   SER A 339     -31.575  76.460 -22.389  1.00 82.83           C  
ATOM   2619  O   SER A 339     -31.949  75.548 -21.648  1.00 82.83           O  
ATOM   2620  CB  SER A 339     -32.944  78.522 -22.046  1.00 82.83           C  
ATOM   2621  OG  SER A 339     -31.773  79.169 -21.577  1.00 82.83           O  
ATOM   2622  N   THR A 340     -30.340  76.604 -22.676  1.00 82.93           N  
ATOM   2623  CA  THR A 340     -29.290  75.820 -22.034  1.00 82.93           C  
ATOM   2624  C   THR A 340     -28.558  76.655 -20.987  1.00 82.93           C  
ATOM   2625  O   THR A 340     -27.716  76.135 -20.250  1.00 82.93           O  
ATOM   2626  CB  THR A 340     -28.281  75.287 -23.066  1.00 82.93           C  
ATOM   2627  CG2 THR A 340     -28.934  74.275 -24.002  1.00 82.93           C  
ATOM   2628  OG1 THR A 340     -27.776  76.381 -23.842  1.00 82.93           O  
ATOM   2629  N   ASP A 341     -29.000  77.861 -20.851  1.00 86.72           N  
ATOM   2630  CA  ASP A 341     -28.381  78.789 -19.910  1.00 86.72           C  
ATOM   2631  C   ASP A 341     -28.927  78.585 -18.498  1.00 86.72           C  
ATOM   2632  O   ASP A 341     -30.106  78.839 -18.240  1.00 86.72           O  
ATOM   2633  CB  ASP A 341     -28.605  80.235 -20.357  1.00 86.72           C  
ATOM   2634  CG  ASP A 341     -27.816  81.239 -19.534  1.00 86.72           C  
ATOM   2635  OD1 ASP A 341     -27.498  80.950 -18.360  1.00 86.72           O  
ATOM   2636  OD2 ASP A 341     -27.512  82.330 -20.064  1.00 86.72           O1-
ATOM   2637  N   SER A 342     -28.060  78.140 -17.627  1.00 86.29           N  
ATOM   2638  CA  SER A 342     -28.423  77.781 -16.260  1.00 86.29           C  
ATOM   2639  C   SER A 342     -28.956  78.987 -15.495  1.00 86.29           C  
ATOM   2640  O   SER A 342     -29.842  78.848 -14.648  1.00 86.29           O  
ATOM   2641  CB  SER A 342     -27.219  77.191 -15.524  1.00 86.29           C  
ATOM   2642  OG  SER A 342     -26.159  78.129 -15.458  1.00 86.29           O  
ATOM   2643  N   GLU A 343     -28.500  80.199 -15.792  1.00 86.80           N  
ATOM   2644  CA  GLU A 343     -28.923  81.439 -15.148  1.00 86.80           C  
ATOM   2645  C   GLU A 343     -30.332  81.834 -15.584  1.00 86.80           C  
ATOM   2646  O   GLU A 343     -31.139  82.274 -14.763  1.00 86.80           O  
ATOM   2647  CB  GLU A 343     -27.939  82.569 -15.460  1.00 86.80           C  
ATOM   2648  CG  GLU A 343     -26.583  82.407 -14.789  1.00 86.80           C  
ATOM   2649  CD  GLU A 343     -25.905  83.731 -14.477  1.00 86.80           C  
ATOM   2650  OE1 GLU A 343     -24.844  83.728 -13.812  1.00 86.80           O  
ATOM   2651  OE2 GLU A 343     -26.439  84.781 -14.901  1.00 86.80           O1-
ATOM   2652  N   GLN A 344     -30.720  81.642 -16.835  1.00 89.20           N  
ATOM   2653  CA  GLN A 344     -32.059  81.867 -17.369  1.00 89.20           C  
ATOM   2654  C   GLN A 344     -33.057  80.867 -16.792  1.00 89.20           C  
ATOM   2655  O   GLN A 344     -34.188  81.231 -16.460  1.00 89.20           O  
ATOM   2656  CB  GLN A 344     -32.050  81.779 -18.895  1.00 89.20           C  
ATOM   2657  CG  GLN A 344     -31.352  82.950 -19.575  1.00 89.20           C  
ATOM   2658  CD  GLN A 344     -31.298  82.804 -21.084  1.00 89.20           C  
ATOM   2659  NE2 GLN A 344     -31.045  83.909 -21.777  1.00 89.20           N  
ATOM   2660  OE1 GLN A 344     -31.483  81.709 -21.623  1.00 89.20           O  
ATOM   2661  N   LEU A 345     -32.646  79.596 -16.608  1.00 90.62           N  
ATOM   2662  CA  LEU A 345     -33.478  78.554 -16.018  1.00 90.62           C  
ATOM   2663  C   LEU A 345     -33.732  78.834 -14.540  1.00 90.62           C  
ATOM   2664  O   LEU A 345     -34.841  78.616 -14.044  1.00 90.62           O  
ATOM   2665  CB  LEU A 345     -32.818  77.183 -16.183  1.00 90.62           C  
ATOM   2666  CG  LEU A 345     -32.798  76.608 -17.601  1.00 90.62           C  
ATOM   2667  CD1 LEU A 345     -31.988  75.315 -17.635  1.00 90.62           C  
ATOM   2668  CD2 LEU A 345     -34.218  76.368 -18.101  1.00 90.62           C  
ATOM   2669  N   GLU A 346     -32.682  79.379 -13.817  1.00 90.62           N  
ATOM   2670  CA  GLU A 346     -32.813  79.746 -12.410  1.00 90.62           C  
ATOM   2671  C   GLU A 346     -33.761  80.930 -12.234  1.00 90.62           C  
ATOM   2672  O   GLU A 346     -34.560  80.959 -11.296  1.00 90.62           O  
ATOM   2673  CB  GLU A 346     -31.444  80.074 -11.809  1.00 90.62           C  
ATOM   2674  CG  GLU A 346     -31.483  80.375 -10.318  1.00 90.62           C  
ATOM   2675  CD  GLU A 346     -31.764  79.148  -9.465  1.00 90.62           C  
ATOM   2676  OE1 GLU A 346     -32.078  79.303  -8.263  1.00 90.62           O  
ATOM   2677  OE2 GLU A 346     -31.666  78.023 -10.003  1.00 90.62           O1-
ATOM   2678  N   VAL A 347     -33.656  81.917 -13.083  1.00 92.70           N  
ATOM   2679  CA  VAL A 347     -34.538  83.081 -13.067  1.00 92.70           C  
ATOM   2680  C   VAL A 347     -35.983  82.637 -13.279  1.00 92.70           C  
ATOM   2681  O   VAL A 347     -36.887  83.080 -12.566  1.00 92.70           O  
ATOM   2682  CB  VAL A 347     -34.135  84.113 -14.143  1.00 92.70           C  
ATOM   2683  CG1 VAL A 347     -35.207  85.192 -14.284  1.00 92.70           C  
ATOM   2684  CG2 VAL A 347     -32.784  84.740 -13.800  1.00 92.70           C  
ATOM   2685  N   VAL A 348     -36.231  81.749 -14.209  1.00 93.73           N  
ATOM   2686  CA  VAL A 348     -37.557  81.211 -14.495  1.00 93.73           C  
ATOM   2687  C   VAL A 348     -38.046  80.384 -13.309  1.00 93.73           C  
ATOM   2688  O   VAL A 348     -39.204  80.497 -12.899  1.00 93.73           O  
ATOM   2689  CB  VAL A 348     -37.556  80.354 -15.780  1.00 93.73           C  
ATOM   2690  CG1 VAL A 348     -38.914  79.684 -15.982  1.00 93.73           C  
ATOM   2691  CG2 VAL A 348     -37.193  81.209 -16.992  1.00 93.73           C  
ATOM   2692  N   ARG A 349     -37.182  79.602 -12.771  1.00 94.24           N  
ATOM   2693  CA  ARG A 349     -37.531  78.811 -11.595  1.00 94.24           C  
ATOM   2694  C   ARG A 349     -37.993  79.705 -10.450  1.00 94.24           C  
ATOM   2695  O   ARG A 349     -39.025  79.444  -9.828  1.00 94.24           O  
ATOM   2696  CB  ARG A 349     -36.340  77.959 -11.147  1.00 94.24           C  
ATOM   2697  CG  ARG A 349     -36.655  77.018  -9.995  1.00 94.24           C  
ATOM   2698  CD  ARG A 349     -35.411  76.292  -9.504  1.00 94.24           C  
ATOM   2699  NE  ARG A 349     -34.503  77.193  -8.799  1.00 94.24           N  
ATOM   2700  CZ  ARG A 349     -34.441  77.324  -7.477  1.00 94.24           C  
ATOM   2701  NH1 ARG A 349     -35.235  76.610  -6.687  1.00 94.24           N1+
ATOM   2702  NH2 ARG A 349     -33.577  78.174  -6.941  1.00 94.24           N  
ATOM   2703  N   LEU A 350     -37.179  80.743 -10.135  1.00 93.52           N  
ATOM   2704  CA  LEU A 350     -37.492  81.670  -9.053  1.00 93.52           C  
ATOM   2705  C   LEU A 350     -38.816  82.381  -9.314  1.00 93.52           C  
ATOM   2706  O   LEU A 350     -39.620  82.560  -8.397  1.00 93.52           O  
ATOM   2707  CB  LEU A 350     -36.370  82.699  -8.888  1.00 93.52           C  
ATOM   2708  CG  LEU A 350     -35.066  82.186  -8.276  1.00 93.52           C  
ATOM   2709  CD1 LEU A 350     -33.968  83.236  -8.412  1.00 93.52           C  
ATOM   2710  CD2 LEU A 350     -35.273  81.809  -6.813  1.00 93.52           C  
ATOM   2711  N   ALA A 351     -39.026  82.810 -10.537  1.00 93.61           N  
ATOM   2712  CA  ALA A 351     -40.274  83.470 -10.910  1.00 93.61           C  
ATOM   2713  C   ALA A 351     -41.468  82.543 -10.701  1.00 93.61           C  
ATOM   2714  O   ALA A 351     -42.502  82.961 -10.173  1.00 93.61           O  
ATOM   2715  CB  ALA A 351     -40.215  83.937 -12.362  1.00 93.61           C  
ATOM   2716  N   LEU A 352     -41.373  81.258 -11.131  1.00 94.79           N  
ATOM   2717  CA  LEU A 352     -42.447  80.286 -10.958  1.00 94.79           C  
ATOM   2718  C   LEU A 352     -42.660  79.966  -9.483  1.00 94.79           C  
ATOM   2719  O   LEU A 352     -43.791  79.733  -9.050  1.00 94.79           O  
ATOM   2720  CB  LEU A 352     -42.137  79.002 -11.732  1.00 94.79           C  
ATOM   2721  CG  LEU A 352     -42.205  79.097 -13.257  1.00 94.79           C  
ATOM   2722  CD1 LEU A 352     -41.801  77.770 -13.889  1.00 94.79           C  
ATOM   2723  CD2 LEU A 352     -43.604  79.505 -13.707  1.00 94.79           C  
ATOM   2724  N   GLU A 353     -41.592  79.950  -8.637  1.00 92.62           N  
ATOM   2725  CA  GLU A 353     -41.709  79.775  -7.192  1.00 92.62           C  
ATOM   2726  C   GLU A 353     -42.540  80.891  -6.566  1.00 92.62           C  
ATOM   2727  O   GLU A 353     -43.359  80.640  -5.680  1.00 92.62           O  
ATOM   2728  CB  GLU A 353     -40.323  79.725  -6.544  1.00 92.62           C  
ATOM   2729  CG  GLU A 353     -39.609  78.392  -6.719  1.00 92.62           C  
ATOM   2730  CD  GLU A 353     -38.227  78.364  -6.088  1.00 92.62           C  
ATOM   2731  OE1 GLU A 353     -37.509  77.350  -6.244  1.00 92.62           O  
ATOM   2732  OE2 GLU A 353     -37.856  79.364  -5.434  1.00 92.62           O1-
ATOM   2733  N   ILE A 354     -42.266  82.091  -7.067  1.00 92.93           N  
ATOM   2734  CA  ILE A 354     -43.019  83.246  -6.587  1.00 92.93           C  
ATOM   2735  C   ILE A 354     -44.498  83.075  -6.925  1.00 92.93           C  
ATOM   2736  O   ILE A 354     -45.365  83.320  -6.083  1.00 92.93           O  
ATOM   2737  CB  ILE A 354     -42.479  84.562  -7.189  1.00 92.93           C  
ATOM   2738  CG1 ILE A 354     -41.075  84.861  -6.649  1.00 92.93           C  
ATOM   2739  CG2 ILE A 354     -43.437  85.721  -6.897  1.00 92.93           C  
ATOM   2740  CD1 ILE A 354     -40.387  86.034  -7.332  1.00 92.93           C  
ATOM   2741  N   VAL A 355     -44.787  82.649  -8.138  1.00 92.73           N  
ATOM   2742  CA  VAL A 355     -46.158  82.433  -8.583  1.00 92.73           C  
ATOM   2743  C   VAL A 355     -46.825  81.374  -7.707  1.00 92.73           C  
ATOM   2744  O   VAL A 355     -47.978  81.531  -7.301  1.00 92.73           O  
ATOM   2745  CB  VAL A 355     -46.214  82.008 -10.067  1.00 92.73           C  
ATOM   2746  CG1 VAL A 355     -47.645  81.670 -10.480  1.00 92.73           C  
ATOM   2747  CG2 VAL A 355     -45.643  83.110 -10.958  1.00 92.73           C  
ATOM   2748  N   GLN A 356     -46.134  80.326  -7.358  1.00 90.88           N  
ATOM   2749  CA  GLN A 356     -46.652  79.256  -6.512  1.00 90.88           C  
ATOM   2750  C   GLN A 356     -46.953  79.763  -5.104  1.00 90.88           C  
ATOM   2751  O   GLN A 356     -47.951  79.373  -4.497  1.00 90.88           O  
ATOM   2752  CB  GLN A 356     -45.662  78.092  -6.450  1.00 90.88           C  
ATOM   2753  CG  GLN A 356     -46.197  76.866  -5.721  1.00 90.88           C  
ATOM   2754  CD  GLN A 356     -45.214  75.710  -5.719  1.00 90.88           C  
ATOM   2755  NE2 GLN A 356     -45.733  74.492  -5.602  1.00 90.88           N  
ATOM   2756  OE1 GLN A 356     -44.000  75.910  -5.820  1.00 90.88           O  
ATOM   2757  N   LEU A 357     -46.064  80.560  -4.526  1.00 89.07           N  
ATOM   2758  CA  LEU A 357     -46.177  81.045  -3.155  1.00 89.07           C  
ATOM   2759  C   LEU A 357     -47.259  82.115  -3.045  1.00 89.07           C  
ATOM   2760  O   LEU A 357     -47.905  82.246  -2.002  1.00 89.07           O  
ATOM   2761  CB  LEU A 357     -44.838  81.607  -2.672  1.00 89.07           C  
ATOM   2762  CG  LEU A 357     -43.729  80.587  -2.413  1.00 89.07           C  
ATOM   2763  CD1 LEU A 357     -42.394  81.296  -2.203  1.00 89.07           C  
ATOM   2764  CD2 LEU A 357     -44.073  79.716  -1.210  1.00 89.07           C  
ATOM   2765  N   ALA A 358     -47.506  82.807  -4.175  1.00 88.04           N  
ATOM   2766  CA  ALA A 358     -48.478  83.897  -4.155  1.00 88.04           C  
ATOM   2767  C   ALA A 358     -49.307  83.916  -5.436  1.00 88.04           C  
ATOM   2768  O   ALA A 358     -49.185  84.836  -6.248  1.00 88.04           O  
ATOM   2769  CB  ALA A 358     -47.770  85.237  -3.962  1.00 88.04           C  
ATOM   2770  N   PRO A 359     -50.319  82.846  -5.503  1.00 76.08           N  
ATOM   2771  CA  PRO A 359     -51.068  82.620  -6.741  1.00 76.08           C  
ATOM   2772  C   PRO A 359     -52.231  83.594  -6.913  1.00 76.08           C  
ATOM   2773  O   PRO A 359     -52.944  83.886  -5.950  1.00 76.08           O  
ATOM   2774  CB  PRO A 359     -51.577  81.184  -6.588  1.00 76.08           C  
ATOM   2775  CG  PRO A 359     -51.498  80.904  -5.122  1.00 76.08           C  
ATOM   2776  CD  PRO A 359     -50.518  81.860  -4.506  1.00 76.08           C  
ATOM   2777  N   ASP A 360     -52.110  84.824  -6.900  1.00 72.15           N  
ATOM   2778  CA  ASP A 360     -53.192  85.782  -7.099  1.00 72.15           C  
ATOM   2779  C   ASP A 360     -52.731  87.204  -6.786  1.00 72.15           C  
ATOM   2780  O   ASP A 360     -53.550  88.075  -6.484  1.00 72.15           O  
ATOM   2781  CB  ASP A 360     -54.398  85.417  -6.230  1.00 72.15           C  
ATOM   2782  CG  ASP A 360     -55.121  84.172  -6.713  1.00 72.15           C  
ATOM   2783  OD1 ASP A 360     -55.088  83.880  -7.928  1.00 72.15           O  
ATOM   2784  OD2 ASP A 360     -55.734  83.480  -5.872  1.00 72.15           O1-
ATOM   2785  N   THR A 361     -51.346  87.439  -7.007  1.00 79.34           N  
ATOM   2786  CA  THR A 361     -50.824  88.746  -6.620  1.00 79.34           C  
ATOM   2787  C   THR A 361     -50.196  89.453  -7.817  1.00 79.34           C  
ATOM   2788  O   THR A 361     -49.861  88.814  -8.817  1.00 79.34           O  
ATOM   2789  CB  THR A 361     -49.786  88.620  -5.491  1.00 79.34           C  
ATOM   2790  CG2 THR A 361     -50.406  88.010  -4.238  1.00 79.34           C  
ATOM   2791  OG1 THR A 361     -48.707  87.787  -5.932  1.00 79.34           O  
ATOM   2792  N   ARG A 362     -50.248  90.790  -7.864  1.00 88.18           N  
ATOM   2793  CA  ARG A 362     -49.490  91.659  -8.759  1.00 88.18           C  
ATOM   2794  C   ARG A 362     -48.031  91.227  -8.837  1.00 88.18           C  
ATOM   2795  O   ARG A 362     -47.410  91.302  -9.900  1.00 88.18           O  
ATOM   2796  CB  ARG A 362     -49.582  93.116  -8.300  1.00 88.18           C  
ATOM   2797  CG  ARG A 362     -50.946  93.749  -8.529  1.00 88.18           C  
ATOM   2798  CD  ARG A 362     -50.961  95.217  -8.125  1.00 88.18           C  
ATOM   2799  NE  ARG A 362     -52.298  95.792  -8.236  1.00 88.18           N  
ATOM   2800  CZ  ARG A 362     -52.603  97.057  -7.960  1.00 88.18           C  
ATOM   2801  NH1 ARG A 362     -51.669  97.907  -7.548  1.00 88.18           N1+
ATOM   2802  NH2 ARG A 362     -53.853  97.477  -8.095  1.00 88.18           N  
ATOM   2803  N   LEU A 363     -47.603  90.670  -7.817  1.00 87.92           N  
ATOM   2804  CA  LEU A 363     -46.231  90.194  -7.676  1.00 87.92           C  
ATOM   2805  C   LEU A 363     -45.978  88.991  -8.578  1.00 87.92           C  
ATOM   2806  O   LEU A 363     -44.925  88.897  -9.215  1.00 87.92           O  
ATOM   2807  CB  LEU A 363     -45.938  89.826  -6.220  1.00 87.92           C  
ATOM   2808  CG  LEU A 363     -44.504  89.397  -5.904  1.00 87.92           C  
ATOM   2809  CD1 LEU A 363     -43.540  90.555  -6.146  1.00 87.92           C  
ATOM   2810  CD2 LEU A 363     -44.399  88.898  -4.467  1.00 87.92           C  
ATOM   2811  N   ALA A 364     -46.864  88.028  -8.669  1.00 88.07           N  
ATOM   2812  CA  ALA A 364     -46.785  86.852  -9.532  1.00 88.07           C  
ATOM   2813  C   ALA A 364     -46.707  87.254 -11.002  1.00 88.07           C  
ATOM   2814  O   ALA A 364     -45.873  86.739 -11.750  1.00 88.07           O  
ATOM   2815  CB  ALA A 364     -47.985  85.937  -9.297  1.00 88.07           C  
ATOM   2816  N   ARG A 365     -47.493  88.247 -11.343  1.00 90.60           N  
ATOM   2817  CA  ARG A 365     -47.505  88.738 -12.717  1.00 90.60           C  
ATOM   2818  C   ARG A 365     -46.212  89.478 -13.045  1.00 90.60           C  
ATOM   2819  O   ARG A 365     -45.662  89.323 -14.138  1.00 90.60           O  
ATOM   2820  CB  ARG A 365     -48.708  89.654 -12.950  1.00 90.60           C  
ATOM   2821  CG  ARG A 365     -50.043  88.930 -12.957  1.00 90.60           C  
ATOM   2822  CD  ARG A 365     -51.201  89.882 -13.223  1.00 90.60           C  
ATOM   2823  NE  ARG A 365     -52.492  89.225 -13.042  1.00 90.60           N  
ATOM   2824  CZ  ARG A 365     -53.666  89.756 -13.372  1.00 90.60           C  
ATOM   2825  NH1 ARG A 365     -53.735  90.969 -13.908  1.00 90.60           N1+
ATOM   2826  NH2 ARG A 365     -54.781  89.069 -13.163  1.00 90.60           N  
ATOM   2827  N   ALA A 366     -45.731  90.315 -12.074  1.00 89.92           N  
ATOM   2828  CA  ALA A 366     -44.480  91.051 -12.239  1.00 89.92           C  
ATOM   2829  C   ALA A 366     -43.297  90.098 -12.381  1.00 89.92           C  
ATOM   2830  O   ALA A 366     -42.409  90.319 -13.207  1.00 89.92           O  
ATOM   2831  CB  ALA A 366     -44.260  91.995 -11.060  1.00 89.92           C  
ATOM   2832  N   ALA A 367     -43.295  89.067 -11.583  1.00 91.26           N  
ATOM   2833  CA  ALA A 367     -42.229  88.069 -11.622  1.00 91.26           C  
ATOM   2834  C   ALA A 367     -42.201  87.348 -12.966  1.00 91.26           C  
ATOM   2835  O   ALA A 367     -41.130  87.123 -13.535  1.00 91.26           O  
ATOM   2836  CB  ALA A 367     -42.398  87.064 -10.485  1.00 91.26           C  
ATOM   2837  N   LEU A 368     -43.376  87.014 -13.498  1.00 92.36           N  
ATOM   2838  CA  LEU A 368     -43.481  86.345 -14.790  1.00 92.36           C  
ATOM   2839  C   LEU A 368     -43.035  87.268 -15.919  1.00 92.36           C  
ATOM   2840  O   LEU A 368     -42.343  86.834 -16.845  1.00 92.36           O  
ATOM   2841  CB  LEU A 368     -44.918  85.877 -15.037  1.00 92.36           C  
ATOM   2842  CG  LEU A 368     -45.381  84.659 -14.236  1.00 92.36           C  
ATOM   2843  CD1 LEU A 368     -46.857  84.382 -14.499  1.00 92.36           C  
ATOM   2844  CD2 LEU A 368     -44.533  83.439 -14.578  1.00 92.36           C  
ATOM   2845  N   LYS A 369     -43.429  88.539 -15.829  1.00 91.43           N  
ATOM   2846  CA  LYS A 369     -43.013  89.540 -16.806  1.00 91.43           C  
ATOM   2847  C   LYS A 369     -41.498  89.717 -16.803  1.00 91.43           C  
ATOM   2848  O   LYS A 369     -40.873  89.778 -17.863  1.00 91.43           O  
ATOM   2849  CB  LYS A 369     -43.697  90.879 -16.526  1.00 91.43           C  
ATOM   2850  CG  LYS A 369     -43.503  91.915 -17.623  1.00 91.43           C  
ATOM   2851  CD  LYS A 369     -44.259  93.202 -17.318  1.00 91.43           C  
ATOM   2852  CE  LYS A 369     -44.018  94.260 -18.387  1.00 91.43           C  
ATOM   2853  NZ  LYS A 369     -44.747  95.529 -18.085  1.00 91.43           N1+
ATOM   2854  N   LEU A 370     -40.974  89.849 -15.637  1.00 91.79           N  
ATOM   2855  CA  LEU A 370     -39.535  89.999 -15.447  1.00 91.79           C  
ATOM   2856  C   LEU A 370     -38.786  88.781 -15.978  1.00 91.79           C  
ATOM   2857  O   LEU A 370     -37.747  88.920 -16.625  1.00 91.79           O  
ATOM   2858  CB  LEU A 370     -39.209  90.208 -13.965  1.00 91.79           C  
ATOM   2859  CG  LEU A 370     -39.403  91.624 -13.421  1.00 91.79           C  
ATOM   2860  CD1 LEU A 370     -39.386  91.612 -11.897  1.00 91.79           C  
ATOM   2861  CD2 LEU A 370     -38.330  92.559 -13.967  1.00 91.79           C  
ATOM   2862  N   ALA A 371     -39.218  87.603 -15.715  1.00 91.45           N  
ATOM   2863  CA  ALA A 371     -38.625  86.353 -16.184  1.00 91.45           C  
ATOM   2864  C   ALA A 371     -38.720  86.236 -17.702  1.00 91.45           C  
ATOM   2865  O   ALA A 371     -37.781  85.779 -18.356  1.00 91.45           O  
ATOM   2866  CB  ALA A 371     -39.303  85.159 -15.517  1.00 91.45           C  
ATOM   2867  N   LYS A 372     -39.818  86.642 -18.304  1.00 91.03           N  
ATOM   2868  CA  LYS A 372     -39.997  86.636 -19.753  1.00 91.03           C  
ATOM   2869  C   LYS A 372     -38.980  87.546 -20.436  1.00 91.03           C  
ATOM   2870  O   LYS A 372     -38.408  87.183 -21.466  1.00 91.03           O  
ATOM   2871  CB  LYS A 372     -41.418  87.071 -20.120  1.00 91.03           C  
ATOM   2872  CG  LYS A 372     -41.787  86.815 -21.574  1.00 91.03           C  
ATOM   2873  CD  LYS A 372     -43.244  87.159 -21.849  1.00 91.03           C  
ATOM   2874  CE  LYS A 372     -43.603  86.947 -23.314  1.00 91.03           C  
ATOM   2875  NZ  LYS A 372     -45.035  87.276 -23.587  1.00 91.03           N1+
ATOM   2876  N   GLU A 373     -38.748  88.696 -19.857  1.00 89.87           N  
ATOM   2877  CA  GLU A 373     -37.773  89.648 -20.382  1.00 89.87           C  
ATOM   2878  C   GLU A 373     -36.349  89.125 -20.216  1.00 89.87           C  
ATOM   2879  O   GLU A 373     -35.503  89.325 -21.092  1.00 89.87           O  
ATOM   2880  CB  GLU A 373     -37.920  91.006 -19.690  1.00 89.87           C  
ATOM   2881  CG  GLU A 373     -39.174  91.769 -20.093  1.00 89.87           C  
ATOM   2882  CD  GLU A 373     -39.340  93.085 -19.350  1.00 89.87           C  
ATOM   2883  OE1 GLU A 373     -40.314  93.820 -19.627  1.00 89.87           O  
ATOM   2884  OE2 GLU A 373     -38.487  93.383 -18.483  1.00 89.87           O1-
ATOM   2885  N   ALA A 374     -36.176  88.450 -19.099  1.00 87.24           N  
ATOM   2886  CA  ALA A 374     -34.855  87.925 -18.767  1.00 87.24           C  
ATOM   2887  C   ALA A 374     -34.479  86.765 -19.685  1.00 87.24           C  
ATOM   2888  O   ALA A 374     -33.308  86.600 -20.038  1.00 87.24           O  
ATOM   2889  CB  ALA A 374     -34.811  87.479 -17.307  1.00 87.24           C  
ATOM   2890  N   VAL A 375     -35.459  85.926 -20.071  1.00 85.86           N  
ATOM   2891  CA  VAL A 375     -35.240  84.756 -20.914  1.00 85.86           C  
ATOM   2892  C   VAL A 375     -34.925  85.198 -22.342  1.00 85.86           C  
ATOM   2893  O   VAL A 375     -34.285  84.464 -23.099  1.00 85.86           O  
ATOM   2894  CB  VAL A 375     -36.464  83.813 -20.907  1.00 85.86           C  
ATOM   2895  CG1 VAL A 375     -36.284  82.685 -21.921  1.00 85.86           C  
ATOM   2896  CG2 VAL A 375     -36.692  83.246 -19.507  1.00 85.86           C  
ATOM   2897  N   LYS A 376     -35.192  86.488 -22.755  1.00 85.22           N  
ATOM   2898  CA  LYS A 376     -34.909  87.061 -24.068  1.00 85.22           C  
ATOM   2899  C   LYS A 376     -33.627  87.889 -24.041  1.00 85.22           C  
ATOM   2900  O   LYS A 376     -33.121  88.294 -25.090  1.00 85.22           O  
ATOM   2901  CB  LYS A 376     -36.080  87.923 -24.542  1.00 85.22           C  
ATOM   2902  CG  LYS A 376     -37.345  87.134 -24.847  1.00 85.22           C  
ATOM   2903  CD  LYS A 376     -38.475  88.046 -25.307  1.00 85.22           C  
ATOM   2904  CE  LYS A 376     -39.758  87.265 -25.559  1.00 85.22           C  
ATOM   2905  NZ  LYS A 376     -40.881  88.161 -25.965  1.00 85.22           N1+
ATOM   2906  N   SER A 377     -33.067  88.039 -22.876  1.00 83.18           N  
ATOM   2907  CA  SER A 377     -31.894  88.892 -22.717  1.00 83.18           C  
ATOM   2908  C   SER A 377     -30.604  88.092 -22.859  1.00 83.18           C  
ATOM   2909  O   SER A 377     -30.517  86.955 -22.388  1.00 83.18           O  
ATOM   2910  CB  SER A 377     -31.922  89.591 -21.357  1.00 83.18           C  
ATOM   2911  OG  SER A 377     -30.731  90.333 -21.148  1.00 83.18           O  
ATOM   2912  N   THR A 378     -29.644  88.578 -23.577  1.00 83.88           N  
ATOM   2913  CA  THR A 378     -28.325  87.967 -23.701  1.00 83.88           C  
ATOM   2914  C   THR A 378     -27.330  88.635 -22.755  1.00 83.88           C  
ATOM   2915  O   THR A 378     -26.190  88.182 -22.625  1.00 83.88           O  
ATOM   2916  CB  THR A 378     -27.802  88.055 -25.147  1.00 83.88           C  
ATOM   2917  CG2 THR A 378     -28.653  87.213 -26.091  1.00 83.88           C  
ATOM   2918  OG1 THR A 378     -27.836  89.420 -25.579  1.00 83.88           O  
ATOM   2919  N   ASP A 379     -27.853  89.571 -21.995  1.00 88.42           N  
ATOM   2920  CA  ASP A 379     -27.030  90.320 -21.050  1.00 88.42           C  
ATOM   2921  C   ASP A 379     -26.929  89.593 -19.712  1.00 88.42           C  
ATOM   2922  O   ASP A 379     -27.900  89.537 -18.955  1.00 88.42           O  
ATOM   2923  CB  ASP A 379     -27.598  91.727 -20.843  1.00 88.42           C  
ATOM   2924  CG  ASP A 379     -26.693  92.614 -20.006  1.00 88.42           C  
ATOM   2925  OD1 ASP A 379     -25.654  92.128 -19.509  1.00 88.42           O  
ATOM   2926  OD2 ASP A 379     -27.023  93.808 -19.840  1.00 88.42           O1-
ATOM   2927  N   GLN A 380     -25.753  89.050 -19.376  1.00 82.46           N  
ATOM   2928  CA  GLN A 380     -25.499  88.243 -18.188  1.00 82.46           C  
ATOM   2929  C   GLN A 380     -25.608  89.084 -16.919  1.00 82.46           C  
ATOM   2930  O   GLN A 380     -26.041  88.590 -15.876  1.00 82.46           O  
ATOM   2931  CB  GLN A 380     -24.119  87.589 -18.268  1.00 82.46           C  
ATOM   2932  CG  GLN A 380     -24.032  86.457 -19.283  1.00 82.46           C  
ATOM   2933  CD  GLN A 380     -24.904  85.271 -18.915  1.00 82.46           C  
ATOM   2934  NE2 GLN A 380     -25.403  84.565 -19.924  1.00 82.46           N  
ATOM   2935  OE1 GLN A 380     -25.128  84.991 -17.732  1.00 82.46           O  
ATOM   2936  N   GLU A 381     -25.266  90.396 -16.924  1.00 84.92           N  
ATOM   2937  CA  GLU A 381     -25.365  91.300 -15.784  1.00 84.92           C  
ATOM   2938  C   GLU A 381     -26.822  91.591 -15.435  1.00 84.92           C  
ATOM   2939  O   GLU A 381     -27.186  91.644 -14.258  1.00 84.92           O  
ATOM   2940  CB  GLU A 381     -24.621  92.607 -16.068  1.00 84.92           C  
ATOM   2941  CG  GLU A 381     -24.369  93.454 -14.828  1.00 84.92           C  
ATOM   2942  CD  GLU A 381     -23.525  94.687 -15.105  1.00 84.92           C  
ATOM   2943  OE1 GLU A 381     -23.316  95.501 -14.177  1.00 84.92           O  
ATOM   2944  OE2 GLU A 381     -23.069  94.842 -16.261  1.00 84.92           O1-
ATOM   2945  N   GLU A 382     -27.640  91.777 -16.413  1.00 86.61           N  
ATOM   2946  CA  GLU A 382     -29.077  91.964 -16.238  1.00 86.61           C  
ATOM   2947  C   GLU A 382     -29.732  90.707 -15.672  1.00 86.61           C  
ATOM   2948  O   GLU A 382     -30.593  90.792 -14.794  1.00 86.61           O  
ATOM   2949  CB  GLU A 382     -29.736  92.348 -17.565  1.00 86.61           C  
ATOM   2950  CG  GLU A 382     -31.200  92.741 -17.434  1.00 86.61           C  
ATOM   2951  CD  GLU A 382     -31.830  93.156 -18.755  1.00 86.61           C  
ATOM   2952  OE1 GLU A 382     -33.051  93.436 -18.783  1.00 86.61           O  
ATOM   2953  OE2 GLU A 382     -31.098  93.202 -19.768  1.00 86.61           O1-
ATOM   2954  N   LEU A 383     -29.343  89.519 -16.119  1.00 87.56           N  
ATOM   2955  CA  LEU A 383     -29.836  88.230 -15.646  1.00 87.56           C  
ATOM   2956  C   LEU A 383     -29.452  88.004 -14.187  1.00 87.56           C  
ATOM   2957  O   LEU A 383     -30.258  87.504 -13.399  1.00 87.56           O  
ATOM   2958  CB  LEU A 383     -29.285  87.094 -16.512  1.00 87.56           C  
ATOM   2959  CG  LEU A 383     -29.916  86.928 -17.895  1.00 87.56           C  
ATOM   2960  CD1 LEU A 383     -29.143  85.897 -18.711  1.00 87.56           C  
ATOM   2961  CD2 LEU A 383     -31.382  86.528 -17.770  1.00 87.56           C  
ATOM   2962  N   LYS A 384     -28.227  88.469 -13.818  1.00 87.34           N  
ATOM   2963  CA  LYS A 384     -27.765  88.357 -12.438  1.00 87.34           C  
ATOM   2964  C   LYS A 384     -28.578  89.258 -11.511  1.00 87.34           C  
ATOM   2965  O   LYS A 384     -28.929  88.858 -10.400  1.00 87.34           O  
ATOM   2966  CB  LYS A 384     -26.280  88.705 -12.337  1.00 87.34           C  
ATOM   2967  CG  LYS A 384     -25.352  87.620 -12.864  1.00 87.34           C  
ATOM   2968  CD  LYS A 384     -23.889  88.002 -12.686  1.00 87.34           C  
ATOM   2969  CE  LYS A 384     -22.961  86.962 -13.299  1.00 87.34           C  
ATOM   2970  NZ  LYS A 384     -21.525  87.356 -13.170  1.00 87.34           N1+
ATOM   2971  N   LYS A 385     -28.886  90.434 -12.025  1.00 86.80           N  
ATOM   2972  CA  LYS A 385     -29.668  91.393 -11.252  1.00 86.80           C  
ATOM   2973  C   LYS A 385     -31.105  90.911 -11.071  1.00 86.80           C  
ATOM   2974  O   LYS A 385     -31.660  90.995  -9.974  1.00 86.80           O  
ATOM   2975  CB  LYS A 385     -29.656  92.764 -11.927  1.00 86.80           C  
ATOM   2976  CG  LYS A 385     -28.339  93.514 -11.785  1.00 86.80           C  
ATOM   2977  CD  LYS A 385     -28.409  94.895 -12.423  1.00 86.80           C  
ATOM   2978  CE  LYS A 385     -27.061  95.602 -12.378  1.00 86.80           C  
ATOM   2979  NZ  LYS A 385     -27.109  96.930 -13.060  1.00 86.80           N1+
ATOM   2980  N   VAL A 386     -31.660  90.471 -12.115  1.00 89.71           N  
ATOM   2981  CA  VAL A 386     -33.023  89.950 -12.095  1.00 89.71           C  
ATOM   2982  C   VAL A 386     -33.088  88.708 -11.209  1.00 89.71           C  
ATOM   2983  O   VAL A 386     -34.021  88.551 -10.418  1.00 89.71           O  
ATOM   2984  CB  VAL A 386     -33.524  89.616 -13.518  1.00 89.71           C  
ATOM   2985  CG1 VAL A 386     -34.875  88.905 -13.462  1.00 89.71           C  
ATOM   2986  CG2 VAL A 386     -33.620  90.886 -14.362  1.00 89.71           C  
ATOM   2987  N   LYS A 387     -32.176  87.869 -11.341  1.00 89.35           N  
ATOM   2988  CA  LYS A 387     -32.066  86.695 -10.480  1.00 89.35           C  
ATOM   2989  C   LYS A 387     -32.015  87.097  -9.008  1.00 89.35           C  
ATOM   2990  O   LYS A 387     -32.685  86.490  -8.170  1.00 89.35           O  
ATOM   2991  CB  LYS A 387     -30.825  85.878 -10.843  1.00 89.35           C  
ATOM   2992  CG  LYS A 387     -30.672  84.595 -10.039  1.00 89.35           C  
ATOM   2993  CD  LYS A 387     -29.399  83.848 -10.416  1.00 89.35           C  
ATOM   2994  CE  LYS A 387     -29.158  82.655  -9.501  1.00 89.35           C  
ATOM   2995  NZ  LYS A 387     -27.882  81.951  -9.833  1.00 89.35           N1+
ATOM   2996  N   ALA A 388     -31.198  88.080  -8.663  1.00 87.19           N  
ATOM   2997  CA  ALA A 388     -31.059  88.575  -7.297  1.00 87.19           C  
ATOM   2998  C   ALA A 388     -32.380  89.137  -6.779  1.00 87.19           C  
ATOM   2999  O   ALA A 388     -32.768  88.876  -5.638  1.00 87.19           O  
ATOM   3000  CB  ALA A 388     -29.968  89.641  -7.226  1.00 87.19           C  
ATOM   3001  N   ILE A 389     -33.021  89.835  -7.617  1.00 88.41           N  
ATOM   3002  CA  ILE A 389     -34.300  90.442  -7.260  1.00 88.41           C  
ATOM   3003  C   ILE A 389     -35.336  89.348  -7.013  1.00 88.41           C  
ATOM   3004  O   ILE A 389     -36.070  89.393  -6.022  1.00 88.41           O  
ATOM   3005  CB  ILE A 389     -34.792  91.410  -8.358  1.00 88.41           C  
ATOM   3006  CG1 ILE A 389     -33.888  92.646  -8.425  1.00 88.41           C  
ATOM   3007  CG2 ILE A 389     -36.249  91.810  -8.110  1.00 88.41           C  
ATOM   3008  CD1 ILE A 389     -34.154  93.542  -9.627  1.00 88.41           C  
ATOM   3009  N   LEU A 390     -35.448  88.397  -7.912  1.00 91.27           N  
ATOM   3010  CA  LEU A 390     -36.408  87.307  -7.780  1.00 91.27           C  
ATOM   3011  C   LEU A 390     -36.075  86.430  -6.578  1.00 91.27           C  
ATOM   3012  O   LEU A 390     -36.975  85.937  -5.894  1.00 91.27           O  
ATOM   3013  CB  LEU A 390     -36.436  86.459  -9.054  1.00 91.27           C  
ATOM   3014  CG  LEU A 390     -37.083  87.101 -10.281  1.00 91.27           C  
ATOM   3015  CD1 LEU A 390     -36.942  86.187 -11.495  1.00 91.27           C  
ATOM   3016  CD2 LEU A 390     -38.551  87.413 -10.011  1.00 91.27           C  
ATOM   3017  N   ARG A 391     -34.783  86.255  -6.280  1.00 91.21           N  
ATOM   3018  CA  ARG A 391     -34.350  85.506  -5.105  1.00 91.21           C  
ATOM   3019  C   ARG A 391     -34.830  86.175  -3.822  1.00 91.21           C  
ATOM   3020  O   ARG A 391     -35.336  85.506  -2.918  1.00 91.21           O  
ATOM   3021  CB  ARG A 391     -32.827  85.368  -5.086  1.00 91.21           C  
ATOM   3022  CG  ARG A 391     -32.301  84.495  -3.957  1.00 91.21           C  
ATOM   3023  CD  ARG A 391     -30.787  84.349  -4.015  1.00 91.21           C  
ATOM   3024  NE  ARG A 391     -30.273  83.603  -2.870  1.00 91.21           N  
ATOM   3025  CZ  ARG A 391     -29.025  83.158  -2.753  1.00 91.21           C  
ATOM   3026  NH1 ARG A 391     -28.135  83.375  -3.715  1.00 91.21           N1+
ATOM   3027  NH2 ARG A 391     -28.665  82.490  -1.667  1.00 91.21           N  
ATOM   3028  N   VAL A 392     -34.591  87.464  -3.815  1.00 87.86           N  
ATOM   3029  CA  VAL A 392     -35.020  88.234  -2.652  1.00 87.86           C  
ATOM   3030  C   VAL A 392     -36.538  88.145  -2.505  1.00 87.86           C  
ATOM   3031  O   VAL A 392     -37.048  87.907  -1.407  1.00 87.86           O  
ATOM   3032  CB  VAL A 392     -34.581  89.711  -2.756  1.00 87.86           C  
ATOM   3033  CG1 VAL A 392     -35.220  90.545  -1.648  1.00 87.86           C  
ATOM   3034  CG2 VAL A 392     -33.058  89.819  -2.701  1.00 87.86           C  
ATOM   3035  N   ALA A 393     -37.249  88.377  -3.558  1.00 87.84           N  
ATOM   3036  CA  ALA A 393     -38.708  88.328  -3.556  1.00 87.84           C  
ATOM   3037  C   ALA A 393     -39.211  86.965  -3.087  1.00 87.84           C  
ATOM   3038  O   ALA A 393     -40.141  86.883  -2.282  1.00 87.84           O  
ATOM   3039  CB  ALA A 393     -39.253  88.641  -4.949  1.00 87.84           C  
ATOM   3040  N   SER A 394     -38.666  85.898  -3.619  1.00 90.14           N  
ATOM   3041  CA  SER A 394     -39.046  84.542  -3.234  1.00 90.14           C  
ATOM   3042  C   SER A 394     -38.786  84.296  -1.752  1.00 90.14           C  
ATOM   3043  O   SER A 394     -39.617  83.704  -1.061  1.00 90.14           O  
ATOM   3044  CB  SER A 394     -38.285  83.514  -4.071  1.00 90.14           C  
ATOM   3045  OG  SER A 394     -38.611  82.195  -3.666  1.00 90.14           O  
ATOM   3046  N   GLU A 395     -37.582  84.692  -1.223  1.00 89.16           N  
ATOM   3047  CA  GLU A 395     -37.220  84.535   0.183  1.00 89.16           C  
ATOM   3048  C   GLU A 395     -38.171  85.313   1.087  1.00 89.16           C  
ATOM   3049  O   GLU A 395     -38.548  84.834   2.160  1.00 89.16           O  
ATOM   3050  CB  GLU A 395     -35.778  84.991   0.421  1.00 89.16           C  
ATOM   3051  CG  GLU A 395     -34.732  84.017  -0.099  1.00 89.16           C  
ATOM   3052  CD  GLU A 395     -34.686  82.713   0.680  1.00 89.16           C  
ATOM   3053  OE1 GLU A 395     -34.383  81.657   0.080  1.00 89.16           O  
ATOM   3054  OE2 GLU A 395     -34.956  82.746   1.902  1.00 89.16           O1-
ATOM   3055  N   VAL A 396     -38.549  86.530   0.692  1.00 87.61           N  
ATOM   3056  CA  VAL A 396     -39.495  87.331   1.462  1.00 87.61           C  
ATOM   3057  C   VAL A 396     -40.828  86.596   1.567  1.00 87.61           C  
ATOM   3058  O   VAL A 396     -41.423  86.528   2.646  1.00 87.61           O  
ATOM   3059  CB  VAL A 396     -39.702  88.726   0.830  1.00 87.61           C  
ATOM   3060  CG1 VAL A 396     -40.860  89.458   1.506  1.00 87.61           C  
ATOM   3061  CG2 VAL A 396     -38.419  89.550   0.922  1.00 87.61           C  
ATOM   3062  N   LEU A 397     -41.308  86.010   0.408  1.00 88.87           N  
ATOM   3063  CA  LEU A 397     -42.583  85.302   0.391  1.00 88.87           C  
ATOM   3064  C   LEU A 397     -42.525  84.057   1.270  1.00 88.87           C  
ATOM   3065  O   LEU A 397     -43.495  83.734   1.960  1.00 88.87           O  
ATOM   3066  CB  LEU A 397     -42.961  84.913  -1.040  1.00 88.87           C  
ATOM   3067  CG  LEU A 397     -43.410  86.053  -1.957  1.00 88.87           C  
ATOM   3068  CD1 LEU A 397     -43.595  85.545  -3.382  1.00 88.87           C  
ATOM   3069  CD2 LEU A 397     -44.696  86.683  -1.436  1.00 88.87           C  
ATOM   3070  N   LYS A 398     -41.372  83.313   1.223  1.00 87.94           N  
ATOM   3071  CA  LYS A 398     -41.191  82.134   2.065  1.00 87.94           C  
ATOM   3072  C   LYS A 398     -41.226  82.505   3.545  1.00 87.94           C  
ATOM   3073  O   LYS A 398     -41.832  81.798   4.353  1.00 87.94           O  
ATOM   3074  CB  LYS A 398     -39.874  81.433   1.731  1.00 87.94           C  
ATOM   3075  CG  LYS A 398     -39.898  80.663   0.420  1.00 87.94           C  
ATOM   3076  CD  LYS A 398     -38.558  79.993   0.140  1.00 87.94           C  
ATOM   3077  CE  LYS A 398     -38.549  79.305  -1.218  1.00 87.94           C  
ATOM   3078  NZ  LYS A 398     -37.212  78.718  -1.532  1.00 87.94           N1+
ATOM   3079  N   LEU A 399     -40.545  83.600   3.862  1.00 88.49           N  
ATOM   3080  CA  LEU A 399     -40.527  84.080   5.239  1.00 88.49           C  
ATOM   3081  C   LEU A 399     -41.919  84.513   5.683  1.00 88.49           C  
ATOM   3082  O   LEU A 399     -42.306  84.293   6.834  1.00 88.49           O  
ATOM   3083  CB  LEU A 399     -39.545  85.246   5.388  1.00 88.49           C  
ATOM   3084  CG  LEU A 399     -38.059  84.890   5.349  1.00 88.49           C  
ATOM   3085  CD1 LEU A 399     -37.210  86.158   5.316  1.00 88.49           C  
ATOM   3086  CD2 LEU A 399     -37.685  84.020   6.545  1.00 88.49           C  
ATOM   3087  N   GLU A 400     -42.678  85.141   4.756  1.00 85.49           N  
ATOM   3088  CA  GLU A 400     -44.054  85.531   5.044  1.00 85.49           C  
ATOM   3089  C   GLU A 400     -44.915  84.316   5.379  1.00 85.49           C  
ATOM   3090  O   GLU A 400     -45.723  84.357   6.308  1.00 85.49           O  
ATOM   3091  CB  GLU A 400     -44.657  86.292   3.860  1.00 85.49           C  
ATOM   3092  CG  GLU A 400     -46.021  86.900   4.150  1.00 85.49           C  
ATOM   3093  CD  GLU A 400     -46.582  87.700   2.984  1.00 85.49           C  
ATOM   3094  OE1 GLU A 400     -47.767  88.101   3.038  1.00 85.49           O  
ATOM   3095  OE2 GLU A 400     -45.830  87.925   2.010  1.00 85.49           O1-
ATOM   3096  N   GLU A 401     -44.761  83.221   4.508  1.00 85.98           N  
ATOM   3097  CA  GLU A 401     -45.491  81.982   4.758  1.00 85.98           C  
ATOM   3098  C   GLU A 401     -45.129  81.391   6.118  1.00 85.98           C  
ATOM   3099  O   GLU A 401     -46.002  80.921   6.849  1.00 85.98           O  
ATOM   3100  CB  GLU A 401     -45.213  80.962   3.650  1.00 85.98           C  
ATOM   3101  CG  GLU A 401     -46.179  79.786   3.641  1.00 85.98           C  
ATOM   3102  CD  GLU A 401     -45.982  78.858   2.453  1.00 85.98           C  
ATOM   3103  OE1 GLU A 401     -46.774  77.902   2.292  1.00 85.98           O  
ATOM   3104  OE2 GLU A 401     -45.029  79.089   1.677  1.00 85.98           O1-
ATOM   3105  N   GLU A 402     -43.812  81.422   6.400  1.00 86.68           N  
ATOM   3106  CA  GLU A 402     -43.346  80.947   7.699  1.00 86.68           C  
ATOM   3107  C   GLU A 402     -43.920  81.792   8.834  1.00 86.68           C  
ATOM   3108  O   GLU A 402     -44.292  81.262   9.882  1.00 86.68           O  
ATOM   3109  CB  GLU A 402     -41.816  80.957   7.759  1.00 86.68           C  
ATOM   3110  CG  GLU A 402     -41.162  79.848   6.948  1.00 86.68           C  
ATOM   3111  CD  GLU A 402     -39.644  79.860   7.030  1.00 86.68           C  
ATOM   3112  OE1 GLU A 402     -38.992  79.064   6.316  1.00 86.68           O  
ATOM   3113  OE2 GLU A 402     -39.103  80.670   7.815  1.00 86.68           O1-
ATOM   3114  N   ALA A 403     -43.977  83.118   8.665  1.00 83.35           N  
ATOM   3115  CA  ALA A 403     -44.541  84.032   9.655  1.00 83.35           C  
ATOM   3116  C   ALA A 403     -46.025  83.754   9.876  1.00 83.35           C  
ATOM   3117  O   ALA A 403     -46.507  83.793  11.009  1.00 83.35           O  
ATOM   3118  CB  ALA A 403     -44.333  85.481   9.219  1.00 83.35           C  
ATOM   3119  N   LYS A 404     -46.806  83.450   8.755  1.00 84.46           N  
ATOM   3120  CA  LYS A 404     -48.221  83.106   8.859  1.00 84.46           C  
ATOM   3121  C   LYS A 404     -48.418  81.830   9.674  1.00 84.46           C  
ATOM   3122  O   LYS A 404     -49.318  81.755  10.512  1.00 84.46           O  
ATOM   3123  CB  LYS A 404     -48.837  82.941   7.469  1.00 84.46           C  
ATOM   3124  CG  LYS A 404     -49.140  84.256   6.768  1.00 84.46           C  
ATOM   3125  CD  LYS A 404     -49.823  84.028   5.424  1.00 84.46           C  
ATOM   3126  CE  LYS A 404     -50.073  85.340   4.694  1.00 84.46           C  
ATOM   3127  NZ  LYS A 404     -50.708  85.120   3.360  1.00 84.46           N1+
ATOM   3128  N   LYS A 405     -47.572  80.755   9.338  1.00 85.10           N  
ATOM   3129  CA  LYS A 405     -47.636  79.498  10.077  1.00 85.10           C  
ATOM   3130  C   LYS A 405     -47.336  79.714  11.558  1.00 85.10           C  
ATOM   3131  O   LYS A 405     -47.994  79.131  12.421  1.00 85.10           O  
ATOM   3132  CB  LYS A 405     -46.659  78.479   9.488  1.00 85.10           C  
ATOM   3133  CG  LYS A 405     -47.105  77.891   8.157  1.00 85.10           C  
ATOM   3134  CD  LYS A 405     -46.116  76.853   7.644  1.00 85.10           C  
ATOM   3135  CE  LYS A 405     -46.520  76.322   6.276  1.00 85.10           C  
ATOM   3136  NZ  LYS A 405     -45.527  75.340   5.747  1.00 85.10           N1+
ATOM   3137  N   SER A 406     -46.337  80.553  11.811  1.00 84.99           N  
ATOM   3138  CA  SER A 406     -45.958  80.866  13.185  1.00 84.99           C  
ATOM   3139  C   SER A 406     -47.071  81.617  13.909  1.00 84.99           C  
ATOM   3140  O   SER A 406     -47.317  81.382  15.093  1.00 84.99           O  
ATOM   3141  CB  SER A 406     -44.673  81.694  13.212  1.00 84.99           C  
ATOM   3142  OG  SER A 406     -43.574  80.933  12.741  1.00 84.99           O  
ATOM   3143  N   GLN A 407     -47.811  82.523  13.260  1.00 83.93           N  
ATOM   3144  CA  GLN A 407     -48.953  83.237  13.819  1.00 83.93           C  
ATOM   3145  C   GLN A 407     -50.079  82.274  14.182  1.00 83.93           C  
ATOM   3146  O   GLN A 407     -50.740  82.443  15.209  1.00 83.93           O  
ATOM   3147  CB  GLN A 407     -49.461  84.292  12.836  1.00 83.93           C  
ATOM   3148  CG  GLN A 407     -50.449  85.277  13.445  1.00 83.93           C  
ATOM   3149  CD  GLN A 407     -50.776  86.431  12.517  1.00 83.93           C  
ATOM   3150  NE2 GLN A 407     -51.625  87.343  12.980  1.00 83.93           N  
ATOM   3151  OE1 GLN A 407     -50.271  86.504  11.392  1.00 83.93           O  
ATOM   3152  N   GLU A 408     -50.287  81.297  13.249  1.00 87.40           N  
ATOM   3153  CA  GLU A 408     -51.282  80.264  13.522  1.00 87.40           C  
ATOM   3154  C   GLU A 408     -50.923  79.470  14.774  1.00 87.40           C  
ATOM   3155  O   GLU A 408     -51.796  79.151  15.584  1.00 87.40           O  
ATOM   3156  CB  GLU A 408     -51.421  79.322  12.323  1.00 87.40           C  
ATOM   3157  CG  GLU A 408     -52.129  79.947  11.129  1.00 87.40           C  
ATOM   3158  CD  GLU A 408     -52.145  79.047   9.904  1.00 87.40           C  
ATOM   3159  OE1 GLU A 408     -52.693  79.458   8.857  1.00 87.40           O  
ATOM   3160  OE2 GLU A 408     -51.606  77.922   9.992  1.00 87.40           O1-
ATOM   3161  N   GLU A 409     -49.655  79.169  14.833  1.00 86.47           N  
ATOM   3162  CA  GLU A 409     -49.149  78.466  16.008  1.00 86.47           C  
ATOM   3163  C   GLU A 409     -49.349  79.291  17.276  1.00 86.47           C  
ATOM   3164  O   GLU A 409     -49.693  78.751  18.328  1.00 86.47           O  
ATOM   3165  CB  GLU A 409     -47.666  78.122  15.833  1.00 86.47           C  
ATOM   3166  CG  GLU A 409     -47.412  76.978  14.863  1.00 86.47           C  
ATOM   3167  CD  GLU A 409     -45.935  76.667  14.678  1.00 86.47           C  
ATOM   3168  OE1 GLU A 409     -45.600  75.780  13.859  1.00 86.47           O  
ATOM   3169  OE2 GLU A 409     -45.107  77.314  15.357  1.00 86.47           O1-
ATOM   3170  N   VAL A 410     -49.119  80.566  17.232  1.00 84.86           N  
ATOM   3171  CA  VAL A 410     -49.302  81.485  18.350  1.00 84.86           C  
ATOM   3172  C   VAL A 410     -50.771  81.511  18.765  1.00 84.86           C  
ATOM   3173  O   VAL A 410     -51.087  81.489  19.956  1.00 84.86           O  
ATOM   3174  CB  VAL A 410     -48.822  82.912  17.997  1.00 84.86           C  
ATOM   3175  CG1 VAL A 410     -49.220  83.901  19.090  1.00 84.86           C  
ATOM   3176  CG2 VAL A 410     -47.310  82.927  17.783  1.00 84.86           C  
ATOM   3177  N   GLU A 411     -51.661  81.563  17.735  1.00 87.42           N  
ATOM   3178  CA  GLU A 411     -53.093  81.555  18.018  1.00 87.42           C  
ATOM   3179  C   GLU A 411     -53.506  80.277  18.742  1.00 87.42           C  
ATOM   3180  O   GLU A 411     -54.314  80.317  19.672  1.00 87.42           O  
ATOM   3181  CB  GLU A 411     -53.898  81.710  16.724  1.00 87.42           C  
ATOM   3182  CG  GLU A 411     -53.924  83.133  16.183  1.00 87.42           C  
ATOM   3183  CD  GLU A 411     -54.745  83.276  14.911  1.00 87.42           C  
ATOM   3184  OE1 GLU A 411     -54.924  84.417  14.431  1.00 87.42           O  
ATOM   3185  OE2 GLU A 411     -55.212  82.237  14.393  1.00 87.42           O1-
ATOM   3186  N   ARG A 412     -52.981  79.155  18.282  1.00 86.92           N  
ATOM   3187  CA  ARG A 412     -53.227  77.870  18.929  1.00 86.92           C  
ATOM   3188  C   ARG A 412     -52.705  77.869  20.361  1.00 86.92           C  
ATOM   3189  O   ARG A 412     -53.359  77.348  21.267  1.00 86.92           O  
ATOM   3190  CB  ARG A 412     -52.579  76.735  18.134  1.00 86.92           C  
ATOM   3191  CG  ARG A 412     -53.303  76.396  16.841  1.00 86.92           C  
ATOM   3192  CD  ARG A 412     -52.662  75.213  16.129  1.00 86.92           C  
ATOM   3193  NE  ARG A 412     -53.261  74.984  14.817  1.00 86.92           N  
ATOM   3194  CZ  ARG A 412     -52.842  74.075  13.941  1.00 86.92           C  
ATOM   3195  NH1 ARG A 412     -51.809  73.290  14.219  1.00 86.92           N1+
ATOM   3196  NH2 ARG A 412     -53.461  73.951  12.775  1.00 86.92           N  
ATOM   3197  N   LEU A 413     -51.503  78.384  20.498  1.00 85.80           N  
ATOM   3198  CA  LEU A 413     -50.869  78.474  21.809  1.00 85.80           C  
ATOM   3199  C   LEU A 413     -51.684  79.358  22.747  1.00 85.80           C  
ATOM   3200  O   LEU A 413     -51.823  79.050  23.933  1.00 85.80           O  
ATOM   3201  CB  LEU A 413     -49.446  79.022  21.680  1.00 85.80           C  
ATOM   3202  CG  LEU A 413     -48.587  78.981  22.944  1.00 85.80           C  
ATOM   3203  CD1 LEU A 413     -48.311  77.537  23.350  1.00 85.80           C  
ATOM   3204  CD2 LEU A 413     -47.282  79.740  22.729  1.00 85.80           C  
ATOM   3205  N   LYS A 414     -52.278  80.487  22.284  1.00 85.29           N  
ATOM   3206  CA  LYS A 414     -53.148  81.367  23.057  1.00 85.29           C  
ATOM   3207  C   LYS A 414     -54.346  80.605  23.617  1.00 85.29           C  
ATOM   3208  O   LYS A 414     -54.723  80.796  24.776  1.00 85.29           O  
ATOM   3209  CB  LYS A 414     -53.628  82.538  22.197  1.00 85.29           C  
ATOM   3210  CG  LYS A 414     -54.274  83.664  22.989  1.00 85.29           C  
ATOM   3211  CD  LYS A 414     -54.637  84.842  22.094  1.00 85.29           C  
ATOM   3212  CE  LYS A 414     -55.370  85.930  22.868  1.00 85.29           C  
ATOM   3213  NZ  LYS A 414     -55.774  87.063  21.982  1.00 85.29           N1+
ATOM   3214  N   GLN A 415     -54.888  79.692  22.755  1.00 87.13           N  
ATOM   3215  CA  GLN A 415     -56.019  78.868  23.168  1.00 87.13           C  
ATOM   3216  C   GLN A 415     -55.612  77.881  24.258  1.00 87.13           C  
ATOM   3217  O   GLN A 415     -56.365  77.651  25.207  1.00 87.13           O  
ATOM   3218  CB  GLN A 415     -56.603  78.116  21.970  1.00 87.13           C  
ATOM   3219  CG  GLN A 415     -57.359  79.008  20.994  1.00 87.13           C  
ATOM   3220  CD  GLN A 415     -57.867  78.251  19.781  1.00 87.13           C  
ATOM   3221  NE2 GLN A 415     -58.626  78.935  18.931  1.00 87.13           N  
ATOM   3222  OE1 GLN A 415     -57.579  77.063  19.609  1.00 87.13           O  
ATOM   3223  N   GLU A 416     -54.439  77.296  24.042  1.00 84.01           N  
ATOM   3224  CA  GLU A 416     -53.881  76.353  25.005  1.00 84.01           C  
ATOM   3225  C   GLU A 416     -53.599  77.032  26.343  1.00 84.01           C  
ATOM   3226  O   GLU A 416     -53.830  76.446  27.403  1.00 84.01           O  
ATOM   3227  CB  GLU A 416     -52.600  75.718  24.457  1.00 84.01           C  
ATOM   3228  CG  GLU A 416     -52.842  74.699  23.354  1.00 84.01           C  
ATOM   3229  CD  GLU A 416     -51.564  74.048  22.847  1.00 84.01           C  
ATOM   3230  OE1 GLU A 416     -51.625  73.280  21.860  1.00 84.01           O  
ATOM   3231  OE2 GLU A 416     -50.495  74.308  23.442  1.00 84.01           O1-
ATOM   3232  N   VAL A 417     -53.093  78.247  26.331  1.00 81.61           N  
ATOM   3233  CA  VAL A 417     -52.792  79.042  27.516  1.00 81.61           C  
ATOM   3234  C   VAL A 417     -54.088  79.431  28.222  1.00 81.61           C  
ATOM   3235  O   VAL A 417     -54.178  79.367  29.450  1.00 81.61           O  
ATOM   3236  CB  VAL A 417     -51.977  80.306  27.161  1.00 81.61           C  
ATOM   3237  CG1 VAL A 417     -51.859  81.230  28.371  1.00 81.61           C  
ATOM   3238  CG2 VAL A 417     -50.594  79.920  26.641  1.00 81.61           C  
ATOM   3239  N   GLU A 418     -55.162  79.773  27.444  1.00 84.20           N  
ATOM   3240  CA  GLU A 418     -56.467  80.121  27.998  1.00 84.20           C  
ATOM   3241  C   GLU A 418     -57.117  78.916  28.674  1.00 84.20           C  
ATOM   3242  O   GLU A 418     -57.721  79.048  29.741  1.00 84.20           O  
ATOM   3243  CB  GLU A 418     -57.386  80.672  26.906  1.00 84.20           C  
ATOM   3244  CG  GLU A 418     -57.093  82.116  26.525  1.00 84.20           C  
ATOM   3245  CD  GLU A 418     -58.003  82.643  25.427  1.00 84.20           C  
ATOM   3246  OE1 GLU A 418     -57.875  83.830  25.052  1.00 84.20           O  
ATOM   3247  OE2 GLU A 418     -58.851  81.863  24.939  1.00 84.20           O1-
ATOM   3248  N   LYS A 419     -57.012  77.768  28.056  1.00 82.51           N  
ATOM   3249  CA  LYS A 419     -57.517  76.513  28.608  1.00 82.51           C  
ATOM   3250  C   LYS A 419     -56.769  76.134  29.883  1.00 82.51           C  
ATOM   3251  O   LYS A 419     -57.378  75.677  30.854  1.00 82.51           O  
ATOM   3252  CB  LYS A 419     -57.401  75.388  27.579  1.00 82.51           C  
ATOM   3253  CG  LYS A 419     -58.458  75.439  26.486  1.00 82.51           C  
ATOM   3254  CD  LYS A 419     -58.348  74.246  25.545  1.00 82.51           C  
ATOM   3255  CE  LYS A 419     -59.329  74.353  24.386  1.00 82.51           C  
ATOM   3256  NZ  LYS A 419     -59.204  73.200  23.446  1.00 82.51           N1+
ATOM   3257  N   ALA A 420     -55.456  76.309  29.874  1.00 74.90           N  
ATOM   3258  CA  ALA A 420     -54.593  75.996  31.010  1.00 74.90           C  
ATOM   3259  C   ALA A 420     -54.804  76.988  32.150  1.00 74.90           C  
ATOM   3260  O   ALA A 420     -54.751  76.616  33.324  1.00 74.90           O  
ATOM   3261  CB  ALA A 420     -53.129  75.988  30.579  1.00 74.90           C  
ATOM   3262  N   SER A 421     -55.064  78.322  31.898  1.00 74.98           N  
ATOM   3263  CA  SER A 421     -55.359  79.374  32.866  1.00 74.98           C  
ATOM   3264  C   SER A 421     -56.688  79.121  33.569  1.00 74.98           C  
ATOM   3265  O   SER A 421     -56.816  79.361  34.772  1.00 74.98           O  
ATOM   3266  CB  SER A 421     -55.387  80.740  32.179  1.00 74.98           C  
ATOM   3267  OG  SER A 421     -55.682  81.765  33.113  1.00 74.98           O  
ATOM   3268  N   LYS A 422     -57.698  78.438  32.919  1.00 78.83           N  
ATOM   3269  CA  LYS A 422     -59.007  78.098  33.469  1.00 78.83           C  
ATOM   3270  C   LYS A 422     -58.932  76.837  34.327  1.00 78.83           C  
ATOM   3271  O   LYS A 422     -59.639  76.719  35.329  1.00 78.83           O  
ATOM   3272  CB  LYS A 422     -60.028  77.907  32.346  1.00 78.83           C  
ATOM   3273  CG  LYS A 422     -60.521  79.207  31.730  1.00 78.83           C  
ATOM   3274  CD  LYS A 422     -61.577  78.955  30.662  1.00 78.83           C  
ATOM   3275  CE  LYS A 422     -62.010  80.249  29.985  1.00 78.83           C  
ATOM   3276  NZ  LYS A 422     -63.025  80.003  28.918  1.00 78.83           N1+
ATOM   3277  N   ALA A 423     -57.958  75.899  34.101  1.00 71.14           N  
ATOM   3278  CA  ALA A 423     -57.783  74.593  34.729  1.00 71.14           C  
ATOM   3279  C   ALA A 423     -56.759  74.661  35.857  1.00 71.14           C  
ATOM   3280  O   ALA A 423     -56.774  73.831  36.770  1.00 71.14           O  
ATOM   3281  CB  ALA A 423     -57.358  73.556  33.692  1.00 71.14           C  
ATOM   3282  N   GLY A 424     -56.256  75.851  36.400  1.00 60.86           N  
ATOM   3283  CA  GLY A 424     -55.286  76.041  37.466  1.00 60.86           C  
ATOM   3284  C   GLY A 424     -54.002  75.262  37.251  1.00 60.86           C  
ATOM   3285  O   GLY A 424     -53.996  74.031  37.325  1.00 60.86           O  
ATOM   3286  N   LEU A 425     -52.979  75.859  36.565  1.00 64.17           N  
ATOM   3287  CA  LEU A 425     -51.772  75.186  36.097  1.00 64.17           C  
ATOM   3288  C   LEU A 425     -50.781  74.991  37.240  1.00 64.17           C  
ATOM   3289  O   LEU A 425     -50.602  75.885  38.071  1.00 64.17           O  
ATOM   3290  CB  LEU A 425     -51.116  75.986  34.969  1.00 64.17           C  
ATOM   3291  CG  LEU A 425     -51.796  75.910  33.601  1.00 64.17           C  
ATOM   3292  CD1 LEU A 425     -51.408  77.114  32.749  1.00 64.17           C  
ATOM   3293  CD2 LEU A 425     -51.432  74.609  32.894  1.00 64.17           C  
ATOM   3294  N   ASP A 426     -50.409  73.619  37.588  1.00 73.44           N  
ATOM   3295  CA  ASP A 426     -49.314  73.155  38.434  1.00 73.44           C  
ATOM   3296  C   ASP A 426     -47.961  73.419  37.775  1.00 73.44           C  
ATOM   3297  O   ASP A 426     -47.898  73.774  36.596  1.00 73.44           O  
ATOM   3298  CB  ASP A 426     -49.467  71.665  38.742  1.00 73.44           C  
ATOM   3299  CG  ASP A 426     -49.384  70.791  37.502  1.00 73.44           C  
ATOM   3300  OD1 ASP A 426     -49.140  71.322  36.397  1.00 73.44           O  
ATOM   3301  OD2 ASP A 426     -49.568  69.561  37.630  1.00 73.44           O1-
ATOM   3302  N   HIS A 427     -46.845  74.033  38.282  1.00 70.43           N  
ATOM   3303  CA  HIS A 427     -45.482  74.414  37.927  1.00 70.43           C  
ATOM   3304  C   HIS A 427     -44.982  73.616  36.728  1.00 70.43           C  
ATOM   3305  O   HIS A 427     -44.299  74.159  35.857  1.00 70.43           O  
ATOM   3306  CB  HIS A 427     -44.543  74.217  39.119  1.00 70.43           C  
ATOM   3307  CG  HIS A 427     -43.619  75.369  39.352  1.00 70.43           C  
ATOM   3308  CD2 HIS A 427     -43.480  76.197  40.414  1.00 70.43           C  
ATOM   3309  ND1 HIS A 427     -42.697  75.784  38.415  1.00 70.43           N  
ATOM   3310  CE1 HIS A 427     -42.027  76.819  38.895  1.00 70.43           C  
ATOM   3311  NE2 HIS A 427     -42.482  77.089  40.106  1.00 70.43           N  
ATOM   3312  N   GLU A 428     -45.465  72.344  36.467  1.00 71.04           N  
ATOM   3313  CA  GLU A 428     -45.078  71.504  35.337  1.00 71.04           C  
ATOM   3314  C   GLU A 428     -45.819  71.912  34.066  1.00 71.04           C  
ATOM   3315  O   GLU A 428     -45.238  71.928  32.979  1.00 71.04           O  
ATOM   3316  CB  GLU A 428     -45.341  70.028  35.648  1.00 71.04           C  
ATOM   3317  CG  GLU A 428     -44.179  69.329  36.339  1.00 71.04           C  
ATOM   3318  CD  GLU A 428     -44.416  67.842  36.551  1.00 71.04           C  
ATOM   3319  OE1 GLU A 428     -43.518  67.156  37.090  1.00 71.04           O  
ATOM   3320  OE2 GLU A 428     -45.507  67.359  36.174  1.00 71.04           O1-
ATOM   3321  N   GLY A 429     -47.071  72.333  34.222  1.00 70.23           N  
ATOM   3322  CA  GLY A 429     -47.889  72.878  33.149  1.00 70.23           C  
ATOM   3323  C   GLY A 429     -47.452  74.262  32.711  1.00 70.23           C  
ATOM   3324  O   GLY A 429     -47.439  74.565  31.515  1.00 70.23           O  
ATOM   3325  N   ASP A 430     -46.843  75.129  33.711  1.00 73.49           N  
ATOM   3326  CA  ASP A 430     -46.293  76.459  33.467  1.00 73.49           C  
ATOM   3327  C   ASP A 430     -44.960  76.375  32.725  1.00 73.49           C  
ATOM   3328  O   ASP A 430     -44.699  77.164  31.816  1.00 73.49           O  
ATOM   3329  CB  ASP A 430     -46.115  77.218  34.784  1.00 73.49           C  
ATOM   3330  CG  ASP A 430     -47.421  77.761  35.335  1.00 73.49           C  
ATOM   3331  OD1 ASP A 430     -48.439  77.757  34.609  1.00 73.49           O  
ATOM   3332  OD2 ASP A 430     -47.433  78.201  36.505  1.00 73.49           O1-
ATOM   3333  N   SER A 431     -44.126  75.306  32.930  1.00 78.63           N  
ATOM   3334  CA  SER A 431     -42.823  75.098  32.306  1.00 78.63           C  
ATOM   3335  C   SER A 431     -42.971  74.612  30.868  1.00 78.63           C  
ATOM   3336  O   SER A 431     -42.218  75.032  29.986  1.00 78.63           O  
ATOM   3337  CB  SER A 431     -41.999  74.091  33.111  1.00 78.63           C  
ATOM   3338  OG  SER A 431     -41.643  74.628  34.373  1.00 78.63           O  
ATOM   3339  N   ARG A 432     -44.002  73.800  30.520  1.00 81.44           N  
ATOM   3340  CA  ARG A 432     -44.295  73.292  29.183  1.00 81.44           C  
ATOM   3341  C   ARG A 432     -44.852  74.394  28.289  1.00 81.44           C  
ATOM   3342  O   ARG A 432     -44.476  74.501  27.120  1.00 81.44           O  
ATOM   3343  CB  ARG A 432     -45.285  72.127  29.257  1.00 81.44           C  
ATOM   3344  CG  ARG A 432     -44.644  70.795  29.614  1.00 81.44           C  
ATOM   3345  CD  ARG A 432     -45.654  69.656  29.580  1.00 81.44           C  
ATOM   3346  NE  ARG A 432     -45.076  68.411  30.077  1.00 81.44           N  
ATOM   3347  CZ  ARG A 432     -45.707  67.240  30.101  1.00 81.44           C  
ATOM   3348  NH1 ARG A 432     -46.953  67.132  29.655  1.00 81.44           N1+
ATOM   3349  NH2 ARG A 432     -45.087  66.169  30.574  1.00 81.44           N  
ATOM   3350  N   ILE A 433     -45.749  75.233  28.810  1.00 81.30           N  
ATOM   3351  CA  ILE A 433     -46.337  76.351  28.082  1.00 81.30           C  
ATOM   3352  C   ILE A 433     -45.272  77.413  27.819  1.00 81.30           C  
ATOM   3353  O   ILE A 433     -45.189  77.960  26.717  1.00 81.30           O  
ATOM   3354  CB  ILE A 433     -47.527  76.965  28.853  1.00 81.30           C  
ATOM   3355  CG1 ILE A 433     -48.693  75.972  28.915  1.00 81.30           C  
ATOM   3356  CG2 ILE A 433     -47.965  78.284  28.209  1.00 81.30           C  
ATOM   3357  CD1 ILE A 433     -49.855  76.433  29.783  1.00 81.30           C  
ATOM   3358  N   PHE A 434     -44.403  77.721  28.862  1.00 83.79           N  
ATOM   3359  CA  PHE A 434     -43.295  78.656  28.718  1.00 83.79           C  
ATOM   3360  C   PHE A 434     -42.318  78.178  27.650  1.00 83.79           C  
ATOM   3361  O   PHE A 434     -41.822  78.977  26.853  1.00 83.79           O  
ATOM   3362  CB  PHE A 434     -42.566  78.839  30.052  1.00 83.79           C  
ATOM   3363  CG  PHE A 434     -41.476  79.876  30.012  1.00 83.79           C  
ATOM   3364  CD1 PHE A 434     -40.147  79.502  29.859  1.00 83.79           C  
ATOM   3365  CD2 PHE A 434     -41.782  81.226  30.126  1.00 83.79           C  
ATOM   3366  CE1 PHE A 434     -39.137  80.460  29.822  1.00 83.79           C  
ATOM   3367  CE2 PHE A 434     -40.778  82.189  30.090  1.00 83.79           C  
ATOM   3368  CZ  PHE A 434     -39.455  81.804  29.939  1.00 83.79           C  
ATOM   3369  N   LYS A 435     -41.904  76.917  27.584  1.00 85.85           N  
ATOM   3370  CA  LYS A 435     -41.027  76.350  26.563  1.00 85.85           C  
ATOM   3371  C   LYS A 435     -41.638  76.494  25.172  1.00 85.85           C  
ATOM   3372  O   LYS A 435     -40.934  76.797  24.207  1.00 85.85           O  
ATOM   3373  CB  LYS A 435     -40.742  74.876  26.860  1.00 85.85           C  
ATOM   3374  CG  LYS A 435     -39.644  74.273  25.996  1.00 85.85           C  
ATOM   3375  CD  LYS A 435     -39.332  72.841  26.408  1.00 85.85           C  
ATOM   3376  CE  LYS A 435     -38.239  72.233  25.540  1.00 85.85           C  
ATOM   3377  NZ  LYS A 435     -37.952  70.818  25.919  1.00 85.85           N1+
ATOM   3378  N   LYS A 436     -42.897  76.233  24.974  1.00 84.86           N  
ATOM   3379  CA  LYS A 436     -43.607  76.366  23.707  1.00 84.86           C  
ATOM   3380  C   LYS A 436     -43.647  77.821  23.247  1.00 84.86           C  
ATOM   3381  O   LYS A 436     -43.465  78.109  22.063  1.00 84.86           O  
ATOM   3382  CB  LYS A 436     -45.030  75.816  23.828  1.00 84.86           C  
ATOM   3383  CG  LYS A 436     -45.114  74.299  23.763  1.00 84.86           C  
ATOM   3384  CD  LYS A 436     -46.559  73.818  23.781  1.00 84.86           C  
ATOM   3385  CE  LYS A 436     -46.644  72.297  23.817  1.00 84.86           C  
ATOM   3386  NZ  LYS A 436     -48.059  71.823  23.852  1.00 84.86           N1+
ATOM   3387  N   ILE A 437     -43.878  78.731  24.279  1.00 84.12           N  
ATOM   3388  CA  ILE A 437     -43.836  80.161  23.996  1.00 84.12           C  
ATOM   3389  C   ILE A 437     -42.426  80.560  23.566  1.00 84.12           C  
ATOM   3390  O   ILE A 437     -42.253  81.293  22.590  1.00 84.12           O  
ATOM   3391  CB  ILE A 437     -44.278  80.993  25.222  1.00 84.12           C  
ATOM   3392  CG1 ILE A 437     -45.762  80.754  25.521  1.00 84.12           C  
ATOM   3393  CG2 ILE A 437     -43.999  82.482  24.993  1.00 84.12           C  
ATOM   3394  CD1 ILE A 437     -46.245  81.404  26.811  1.00 84.12           C  
ATOM   3395  N   HIS A 438     -41.489  80.112  24.323  1.00 87.26           N  
ATOM   3396  CA  HIS A 438     -40.088  80.365  24.010  1.00 87.26           C  
ATOM   3397  C   HIS A 438     -39.734  79.853  22.617  1.00 87.26           C  
ATOM   3398  O   HIS A 438     -39.051  80.539  21.854  1.00 87.26           O  
ATOM   3399  CB  HIS A 438     -39.178  79.714  25.054  1.00 87.26           C  
ATOM   3400  CG  HIS A 438     -37.724  79.992  24.841  1.00 87.26           C  
ATOM   3401  CD2 HIS A 438     -36.930  80.982  25.312  1.00 87.26           C  
ATOM   3402  ND1 HIS A 438     -36.923  79.195  24.054  1.00 87.26           N  
ATOM   3403  CE1 HIS A 438     -35.694  79.683  24.050  1.00 87.26           C  
ATOM   3404  NE2 HIS A 438     -35.672  80.767  24.806  1.00 87.26           N  
ATOM   3405  N   ASP A 439     -40.142  78.673  22.183  1.00 89.10           N  
ATOM   3406  CA  ASP A 439     -39.884  78.065  20.881  1.00 89.10           C  
ATOM   3407  C   ASP A 439     -40.510  78.887  19.756  1.00 89.10           C  
ATOM   3408  O   ASP A 439     -39.886  79.100  18.715  1.00 89.10           O  
ATOM   3409  CB  ASP A 439     -40.417  76.631  20.843  1.00 89.10           C  
ATOM   3410  CG  ASP A 439     -39.553  75.657  21.624  1.00 89.10           C  
ATOM   3411  OD1 ASP A 439     -38.414  76.012  21.993  1.00 89.10           O  
ATOM   3412  OD2 ASP A 439     -40.016  74.522  21.870  1.00 89.10           O1-
ATOM   3413  N   VAL A 440     -41.713  79.316  20.032  1.00 84.92           N  
ATOM   3414  CA  VAL A 440     -42.438  80.105  19.042  1.00 84.92           C  
ATOM   3415  C   VAL A 440     -41.755  81.458  18.858  1.00 84.92           C  
ATOM   3416  O   VAL A 440     -41.563  81.914  17.729  1.00 84.92           O  
ATOM   3417  CB  VAL A 440     -43.916  80.305  19.448  1.00 84.92           C  
ATOM   3418  CG1 VAL A 440     -44.593  81.325  18.535  1.00 84.92           C  
ATOM   3419  CG2 VAL A 440     -44.662  78.973  19.413  1.00 84.92           C  
ATOM   3420  N   VAL A 441     -41.348  82.176  20.035  1.00 86.28           N  
ATOM   3421  CA  VAL A 441     -40.667  83.467  20.007  1.00 86.28           C  
ATOM   3422  C   VAL A 441     -39.317  83.323  19.307  1.00 86.28           C  
ATOM   3423  O   VAL A 441     -38.939  84.171  18.495  1.00 86.28           O  
ATOM   3424  CB  VAL A 441     -40.473  84.038  21.429  1.00 86.28           C  
ATOM   3425  CG1 VAL A 441     -39.587  85.282  21.396  1.00 86.28           C  
ATOM   3426  CG2 VAL A 441     -41.825  84.358  22.065  1.00 86.28           C  
ATOM   3427  N   THR A 442     -38.531  82.287  19.619  1.00 88.73           N  
ATOM   3428  CA  THR A 442     -37.245  82.010  18.989  1.00 88.73           C  
ATOM   3429  C   THR A 442     -37.407  81.843  17.482  1.00 88.73           C  
ATOM   3430  O   THR A 442     -36.602  82.360  16.704  1.00 88.73           O  
ATOM   3431  CB  THR A 442     -36.593  80.748  19.582  1.00 88.73           C  
ATOM   3432  CG2 THR A 442     -35.243  80.468  18.930  1.00 88.73           C  
ATOM   3433  OG1 THR A 442     -36.401  80.933  20.991  1.00 88.73           O  
ATOM   3434  N   LYS A 443     -38.399  81.059  17.090  1.00 86.15           N  
ATOM   3435  CA  LYS A 443     -38.700  80.844  15.677  1.00 86.15           C  
ATOM   3436  C   LYS A 443     -39.028  82.162  14.980  1.00 86.15           C  
ATOM   3437  O   LYS A 443     -38.562  82.413  13.867  1.00 86.15           O  
ATOM   3438  CB  LYS A 443     -39.862  79.863  15.519  1.00 86.15           C  
ATOM   3439  CG  LYS A 443     -40.052  79.355  14.098  1.00 86.15           C  
ATOM   3440  CD  LYS A 443     -41.164  78.317  14.019  1.00 86.15           C  
ATOM   3441  CE  LYS A 443     -41.392  77.846  12.589  1.00 86.15           C  
ATOM   3442  NZ  LYS A 443     -42.469  76.813  12.510  1.00 86.15           N1+
ATOM   3443  N   GLN A 444     -39.846  83.092  15.675  1.00 83.66           N  
ATOM   3444  CA  GLN A 444     -40.230  84.380  15.105  1.00 83.66           C  
ATOM   3445  C   GLN A 444     -39.026  85.311  14.991  1.00 83.66           C  
ATOM   3446  O   GLN A 444     -38.907  86.064  14.023  1.00 83.66           O  
ATOM   3447  CB  GLN A 444     -41.323  85.037  15.949  1.00 83.66           C  
ATOM   3448  CG  GLN A 444     -42.697  84.401  15.779  1.00 83.66           C  
ATOM   3449  CD  GLN A 444     -43.778  85.122  16.562  1.00 83.66           C  
ATOM   3450  NE2 GLN A 444     -45.034  84.841  16.235  1.00 83.66           N  
ATOM   3451  OE1 GLN A 444     -43.486  85.923  17.456  1.00 83.66           O  
ATOM   3452  N   ILE A 445     -38.105  85.300  16.044  1.00 86.89           N  
ATOM   3453  CA  ILE A 445     -36.894  86.114  16.020  1.00 86.89           C  
ATOM   3454  C   ILE A 445     -36.006  85.685  14.854  1.00 86.89           C  
ATOM   3455  O   ILE A 445     -35.446  86.528  14.150  1.00 86.89           O  
ATOM   3456  CB  ILE A 445     -36.117  86.010  17.352  1.00 86.89           C  
ATOM   3457  CG1 ILE A 445     -36.892  86.703  18.478  1.00 86.89           C  
ATOM   3458  CG2 ILE A 445     -34.713  86.606  17.206  1.00 86.89           C  
ATOM   3459  CD1 ILE A 445     -36.291  86.495  19.862  1.00 86.89           C  
ATOM   3460  N   LYS A 446     -35.910  84.356  14.620  1.00 87.87           N  
ATOM   3461  CA  LYS A 446     -35.130  83.830  13.503  1.00 87.87           C  
ATOM   3462  C   LYS A 446     -35.684  84.318  12.168  1.00 87.87           C  
ATOM   3463  O   LYS A 446     -34.921  84.671  11.266  1.00 87.87           O  
ATOM   3464  CB  LYS A 446     -35.112  82.301  13.535  1.00 87.87           C  
ATOM   3465  CG  LYS A 446     -34.195  81.714  14.599  1.00 87.87           C  
ATOM   3466  CD  LYS A 446     -34.170  80.193  14.538  1.00 87.87           C  
ATOM   3467  CE  LYS A 446     -33.310  79.602  15.646  1.00 87.87           C  
ATOM   3468  NZ  LYS A 446     -33.341  78.109  15.635  1.00 87.87           N1+
ATOM   3469  N   VAL A 447     -37.001  84.290  12.008  1.00 84.58           N  
ATOM   3470  CA  VAL A 447     -37.665  84.750  10.793  1.00 84.58           C  
ATOM   3471  C   VAL A 447     -37.363  86.231  10.567  1.00 84.58           C  
ATOM   3472  O   VAL A 447     -37.033  86.640   9.451  1.00 84.58           O  
ATOM   3473  CB  VAL A 447     -39.192  84.522  10.860  1.00 84.58           C  
ATOM   3474  CG1 VAL A 447     -39.894  85.215   9.694  1.00 84.58           C  
ATOM   3475  CG2 VAL A 447     -39.507  83.028  10.866  1.00 84.58           C  
ATOM   3476  N   ILE A 448     -37.414  87.133  11.647  1.00 83.82           N  
ATOM   3477  CA  ILE A 448     -37.159  88.567  11.583  1.00 83.82           C  
ATOM   3478  C   ILE A 448     -35.714  88.815  11.157  1.00 83.82           C  
ATOM   3479  O   ILE A 448     -35.448  89.672  10.310  1.00 83.82           O  
ATOM   3480  CB  ILE A 448     -37.444  89.254  12.937  1.00 83.82           C  
ATOM   3481  CG1 ILE A 448     -38.946  89.236  13.239  1.00 83.82           C  
ATOM   3482  CG2 ILE A 448     -36.901  90.685  12.941  1.00 83.82           C  
ATOM   3483  CD1 ILE A 448     -39.302  89.714  14.640  1.00 83.82           C  
ATOM   3484  N   LEU A 449     -34.829  88.092  11.830  1.00 88.19           N  
ATOM   3485  CA  LEU A 449     -33.418  88.244  11.493  1.00 88.19           C  
ATOM   3486  C   LEU A 449     -33.170  87.911  10.026  1.00 88.19           C  
ATOM   3487  O   LEU A 449     -32.393  88.592   9.353  1.00 88.19           O  
ATOM   3488  CB  LEU A 449     -32.554  87.349  12.386  1.00 88.19           C  
ATOM   3489  CG  LEU A 449     -32.411  87.783  13.846  1.00 88.19           C  
ATOM   3490  CD1 LEU A 449     -31.649  86.726  14.640  1.00 88.19           C  
ATOM   3491  CD2 LEU A 449     -31.712  89.135  13.936  1.00 88.19           C  
ATOM   3492  N   ARG A 450     -33.728  86.826   9.496  1.00 89.29           N  
ATOM   3493  CA  ARG A 450     -33.604  86.418   8.101  1.00 89.29           C  
ATOM   3494  C   ARG A 450     -34.229  87.453   7.170  1.00 89.29           C  
ATOM   3495  O   ARG A 450     -33.708  87.712   6.084  1.00 89.29           O  
ATOM   3496  CB  ARG A 450     -34.259  85.053   7.880  1.00 89.29           C  
ATOM   3497  CG  ARG A 450     -33.439  83.885   8.404  1.00 89.29           C  
ATOM   3498  CD  ARG A 450     -34.059  82.546   8.026  1.00 89.29           C  
ATOM   3499  NE  ARG A 450     -35.254  82.263   8.815  1.00 89.29           N  
ATOM   3500  CZ  ARG A 450     -35.995  81.164   8.702  1.00 89.29           C  
ATOM   3501  NH1 ARG A 450     -35.676  80.219   7.825  1.00 89.29           N1+
ATOM   3502  NH2 ARG A 450     -37.062  81.008   9.471  1.00 89.29           N  
ATOM   3503  N   LEU A 451     -35.441  88.022   7.625  1.00 86.07           N  
ATOM   3504  CA  LEU A 451     -36.078  89.085   6.855  1.00 86.07           C  
ATOM   3505  C   LEU A 451     -35.157  90.294   6.732  1.00 86.07           C  
ATOM   3506  O   LEU A 451     -35.054  90.895   5.660  1.00 86.07           O  
ATOM   3507  CB  LEU A 451     -37.399  89.500   7.507  1.00 86.07           C  
ATOM   3508  CG  LEU A 451     -38.263  90.486   6.719  1.00 86.07           C  
ATOM   3509  CD1 LEU A 451     -38.748  89.847   5.422  1.00 86.07           C  
ATOM   3510  CD2 LEU A 451     -39.444  90.956   7.563  1.00 86.07           C  
ATOM   3511  N   ILE A 452     -34.512  90.722   7.786  1.00 85.26           N  
ATOM   3512  CA  ILE A 452     -33.564  91.829   7.805  1.00 85.26           C  
ATOM   3513  C   ILE A 452     -32.428  91.552   6.824  1.00 85.26           C  
ATOM   3514  O   ILE A 452     -32.012  92.440   6.076  1.00 85.26           O  
ATOM   3515  CB  ILE A 452     -33.002  92.069   9.223  1.00 85.26           C  
ATOM   3516  CG1 ILE A 452     -34.108  92.568  10.160  1.00 85.26           C  
ATOM   3517  CG2 ILE A 452     -31.832  93.058   9.181  1.00 85.26           C  
ATOM   3518  CD1 ILE A 452     -33.688  92.661  11.620  1.00 85.26           C  
ATOM   3519  N   ALA A 453     -31.920  90.385   6.897  1.00 85.40           N  
ATOM   3520  CA  ALA A 453     -30.846  89.970   6.000  1.00 85.40           C  
ATOM   3521  C   ALA A 453     -31.265  90.108   4.540  1.00 85.40           C  
ATOM   3522  O   ALA A 453     -30.479  90.556   3.700  1.00 85.40           O  
ATOM   3523  CB  ALA A 453     -30.431  88.531   6.296  1.00 85.40           C  
ATOM   3524  N   VAL A 454     -32.454  89.664   4.259  1.00 83.44           N  
ATOM   3525  CA  VAL A 454     -33.018  89.718   2.914  1.00 83.44           C  
ATOM   3526  C   VAL A 454     -33.153  91.172   2.469  1.00 83.44           C  
ATOM   3527  O   VAL A 454     -32.798  91.517   1.339  1.00 83.44           O  
ATOM   3528  CB  VAL A 454     -34.390  89.010   2.846  1.00 83.44           C  
ATOM   3529  CG1 VAL A 454     -35.057  89.255   1.494  1.00 83.44           C  
ATOM   3530  CG2 VAL A 454     -34.230  87.512   3.103  1.00 83.44           C  
ATOM   3531  N   TYR A 455     -33.664  92.084   3.339  1.00 80.96           N  
ATOM   3532  CA  TYR A 455     -33.803  93.507   3.045  1.00 80.96           C  
ATOM   3533  C   TYR A 455     -32.441  94.151   2.814  1.00 80.96           C  
ATOM   3534  O   TYR A 455     -32.302  95.034   1.963  1.00 80.96           O  
ATOM   3535  CB  TYR A 455     -34.532  94.222   4.186  1.00 80.96           C  
ATOM   3536  CG  TYR A 455     -36.036  94.169   4.073  1.00 80.96           C  
ATOM   3537  CD1 TYR A 455     -36.702  94.845   3.053  1.00 80.96           C  
ATOM   3538  CD2 TYR A 455     -36.794  93.444   4.986  1.00 80.96           C  
ATOM   3539  CE1 TYR A 455     -38.088  94.800   2.947  1.00 80.96           C  
ATOM   3540  CE2 TYR A 455     -38.181  93.392   4.889  1.00 80.96           C  
ATOM   3541  CZ  TYR A 455     -38.818  94.072   3.868  1.00 80.96           C  
ATOM   3542  OH  TYR A 455     -40.190  94.025   3.767  1.00 80.96           O  
ATOM   3543  N   ALA A 456     -31.458  93.782   3.604  1.00 80.71           N  
ATOM   3544  CA  ALA A 456     -30.087  94.249   3.417  1.00 80.71           C  
ATOM   3545  C   ALA A 456     -29.560  93.862   2.038  1.00 80.71           C  
ATOM   3546  O   ALA A 456     -28.886  94.657   1.379  1.00 80.71           O  
ATOM   3547  CB  ALA A 456     -29.179  93.685   4.508  1.00 80.71           C  
ATOM   3548  N   GLU A 457     -29.791  92.625   1.581  1.00 82.47           N  
ATOM   3549  CA  GLU A 457     -29.411  92.120   0.265  1.00 82.47           C  
ATOM   3550  C   GLU A 457     -30.120  92.888  -0.847  1.00 82.47           C  
ATOM   3551  O   GLU A 457     -29.526  93.173  -1.888  1.00 82.47           O  
ATOM   3552  CB  GLU A 457     -29.720  90.625   0.153  1.00 82.47           C  
ATOM   3553  CG  GLU A 457     -29.147  89.971  -1.097  1.00 82.47           C  
ATOM   3554  CD  GLU A 457     -29.367  88.467  -1.142  1.00 82.47           C  
ATOM   3555  OE1 GLU A 457     -29.021  87.833  -2.163  1.00 82.47           O  
ATOM   3556  OE2 GLU A 457     -29.890  87.919  -0.146  1.00 82.47           O1-
ATOM   3557  N   LEU A 458     -31.370  93.242  -0.655  1.00 81.35           N  
ATOM   3558  CA  LEU A 458     -32.137  94.045  -1.600  1.00 81.35           C  
ATOM   3559  C   LEU A 458     -31.529  95.436  -1.752  1.00 81.35           C  
ATOM   3560  O   LEU A 458     -31.402  95.944  -2.868  1.00 81.35           O  
ATOM   3561  CB  LEU A 458     -33.595  94.160  -1.146  1.00 81.35           C  
ATOM   3562  CG  LEU A 458     -34.548  94.878  -2.101  1.00 81.35           C  
ATOM   3563  CD1 LEU A 458     -34.683  94.098  -3.404  1.00 81.35           C  
ATOM   3564  CD2 LEU A 458     -35.912  95.077  -1.448  1.00 81.35           C  
ATOM   3565  N   VAL A 459     -31.232  96.074  -0.636  1.00 80.83           N  
ATOM   3566  CA  VAL A 459     -30.599  97.390  -0.625  1.00 80.83           C  
ATOM   3567  C   VAL A 459     -29.259  97.325  -1.356  1.00 80.83           C  
ATOM   3568  O   VAL A 459     -28.916  98.233  -2.117  1.00 80.83           O  
ATOM   3569  CB  VAL A 459     -30.397  97.910   0.816  1.00 80.83           C  
ATOM   3570  CG1 VAL A 459     -29.558  99.187   0.815  1.00 80.83           C  
ATOM   3571  CG2 VAL A 459     -31.746  98.154   1.488  1.00 80.83           C  
ATOM   3572  N   ALA A 460     -28.473  96.342  -1.201  1.00 79.20           N  
ATOM   3573  CA  ALA A 460     -27.189  96.120  -1.860  1.00 79.20           C  
ATOM   3574  C   ALA A 460     -27.362  95.999  -3.372  1.00 79.20           C  
ATOM   3575  O   ALA A 460     -26.547  96.515  -4.140  1.00 79.20           O  
ATOM   3576  CB  ALA A 460     -26.514  94.869  -1.304  1.00 79.20           C  
ATOM   3577  N   ILE A 461     -28.349  95.401  -3.845  1.00 76.84           N  
ATOM   3578  CA  ILE A 461     -28.655  95.159  -5.250  1.00 76.84           C  
ATOM   3579  C   ILE A 461     -29.106  96.460  -5.912  1.00 76.84           C  
ATOM   3580  O   ILE A 461     -28.659  96.793  -7.011  1.00 76.84           O  
ATOM   3581  CB  ILE A 461     -29.739  94.071  -5.414  1.00 76.84           C  
ATOM   3582  CG1 ILE A 461     -29.215  92.717  -4.925  1.00 76.84           C  
ATOM   3583  CG2 ILE A 461     -30.202  93.985  -6.872  1.00 76.84           C  
ATOM   3584  CD1 ILE A 461     -30.286  91.639  -4.819  1.00 76.84           C  
ATOM   3585  N   ILE A 462     -29.930  97.291  -5.209  1.00 77.14           N  
ATOM   3586  CA  ILE A 462     -30.452  98.547  -5.737  1.00 77.14           C  
ATOM   3587  C   ILE A 462     -29.392  99.639  -5.612  1.00 77.14           C  
ATOM   3588  O   ILE A 462     -29.277 100.504  -6.484  1.00 77.14           O  
ATOM   3589  CB  ILE A 462     -31.747  98.971  -5.010  1.00 77.14           C  
ATOM   3590  CG1 ILE A 462     -32.860  97.948  -5.258  1.00 77.14           C  
ATOM   3591  CG2 ILE A 462     -32.181 100.372  -5.452  1.00 77.14           C  
ATOM   3592  CD1 ILE A 462     -34.118  98.188  -4.435  1.00 77.14           C  
ATOM   3593  N   GLY A 463     -28.572  99.677  -4.573  1.00 67.00           N  
ATOM   3594  CA  GLY A 463     -27.520 100.645  -4.307  1.00 67.00           C  
ATOM   3595  C   GLY A 463     -26.303 100.464  -5.194  1.00 67.00           C  
ATOM   3596  O   GLY A 463     -25.792 101.432  -5.761  1.00 67.00           O  
TER   
END
