# Supplementary material for: De novo design of obligate ABC-type heterotrimeric proteins
Source: Nat Struct Mol Biol. 2022 Dec 15;29(12):1266–76. doi: 10.1038/s41594-022-00879-4 (PMC9758053; doi:10.1038/s41594-022-00879-4)
Supplement: Supplementary file 4 — This compressed file contains all PDB files and scripts used in our design protocols and analyses, as well as the final design model outputs. [file 41594_2022_879_MOESM4_ESM.zip › source_data/pdbs/AF-Monomer for worms fusions/C3-DHT03-02/C3-DHT03-02_chnA_model_4_ptm_seed_0_unrelaxed.pdb]

ATOM      1  N   SER A   1      41.734  56.263  23.031  1.00 74.09           N  
ATOM      2  CA  SER A   1      42.304  56.565  21.723  1.00 74.09           C  
ATOM      3  C   SER A   1      41.869  55.542  20.679  1.00 74.09           C  
ATOM      4  O   SER A   1      41.669  54.368  20.999  1.00 74.09           O  
ATOM      5  CB  SER A   1      43.830  56.609  21.800  1.00 74.09           C  
ATOM      6  OG  SER A   1      44.260  57.588  22.730  1.00 74.09           O  
ATOM      7  N   SER A   2      41.292  55.975  19.538  1.00 84.74           N  
ATOM      8  CA  SER A   2      40.933  55.167  18.377  1.00 84.74           C  
ATOM      9  C   SER A   2      41.818  55.494  17.179  1.00 84.74           C  
ATOM     10  O   SER A   2      42.218  56.646  16.992  1.00 84.74           O  
ATOM     11  CB  SER A   2      39.464  55.381  18.010  1.00 84.74           C  
ATOM     12  OG  SER A   2      38.616  54.991  19.077  1.00 84.74           O  
ATOM     13  N   ILE A   3      42.346  54.342  16.571  1.00 86.45           N  
ATOM     14  CA  ILE A   3      43.221  54.499  15.414  1.00 86.45           C  
ATOM     15  C   ILE A   3      42.494  54.044  14.152  1.00 86.45           C  
ATOM     16  O   ILE A   3      41.924  52.952  14.116  1.00 86.45           O  
ATOM     17  CB  ILE A   3      44.537  53.710  15.590  1.00 86.45           C  
ATOM     18  CG1 ILE A   3      45.282  54.182  16.844  1.00 86.45           C  
ATOM     19  CG2 ILE A   3      45.419  53.846  14.345  1.00 86.45           C  
ATOM     20  CD1 ILE A   3      46.480  53.319  17.215  1.00 86.45           C  
ATOM     21  N   PHE A   4      42.441  54.975  13.183  1.00 88.57           N  
ATOM     22  CA  PHE A   4      41.887  54.628  11.880  1.00 88.57           C  
ATOM     23  C   PHE A   4      42.994  54.472  10.844  1.00 88.57           C  
ATOM     24  O   PHE A   4      43.904  55.300  10.772  1.00 88.57           O  
ATOM     25  CB  PHE A   4      40.884  55.691  11.420  1.00 88.57           C  
ATOM     26  CG  PHE A   4      39.742  55.903  12.377  1.00 88.57           C  
ATOM     27  CD1 PHE A   4      38.582  55.144  12.276  1.00 88.57           C  
ATOM     28  CD2 PHE A   4      39.829  56.860  13.379  1.00 88.57           C  
ATOM     29  CE1 PHE A   4      37.523  55.337  13.161  1.00 88.57           C  
ATOM     30  CE2 PHE A   4      38.776  57.060  14.267  1.00 88.57           C  
ATOM     31  CZ  PHE A   4      37.624  56.298  14.156  1.00 88.57           C  
ATOM     32  N   LEU A   5      42.934  53.272  10.167  1.00 87.21           N  
ATOM     33  CA  LEU A   5      43.915  53.046   9.111  1.00 87.21           C  
ATOM     34  C   LEU A   5      43.257  53.104   7.736  1.00 87.21           C  
ATOM     35  O   LEU A   5      42.340  52.331   7.449  1.00 87.21           O  
ATOM     36  CB  LEU A   5      44.605  51.693   9.301  1.00 87.21           C  
ATOM     37  CG  LEU A   5      45.792  51.401   8.381  1.00 87.21           C  
ATOM     38  CD1 LEU A   5      46.996  52.244   8.785  1.00 87.21           C  
ATOM     39  CD2 LEU A   5      46.138  49.916   8.409  1.00 87.21           C  
ATOM     40  N   LEU A   6      43.643  54.047   6.932  1.00 87.49           N  
ATOM     41  CA  LEU A   6      43.188  54.111   5.547  1.00 87.49           C  
ATOM     42  C   LEU A   6      44.250  53.561   4.601  1.00 87.49           C  
ATOM     43  O   LEU A   6      45.378  54.059   4.569  1.00 87.49           O  
ATOM     44  CB  LEU A   6      42.843  55.552   5.163  1.00 87.49           C  
ATOM     45  CG  LEU A   6      41.639  56.174   5.874  1.00 87.49           C  
ATOM     46  CD1 LEU A   6      41.992  57.562   6.397  1.00 87.49           C  
ATOM     47  CD2 LEU A   6      40.439  56.239   4.935  1.00 87.49           C  
ATOM     48  N   SER A   7      43.933  52.437   3.853  1.00 85.16           N  
ATOM     49  CA  SER A   7      44.889  51.801   2.953  1.00 85.16           C  
ATOM     50  C   SER A   7      44.515  52.035   1.493  1.00 85.16           C  
ATOM     51  O   SER A   7      43.332  52.085   1.151  1.00 85.16           O  
ATOM     52  CB  SER A   7      44.972  50.299   3.233  1.00 85.16           C  
ATOM     53  OG  SER A   7      43.731  49.669   2.962  1.00 85.16           O  
ATOM     54  N   ASN A   8      45.485  52.272   0.583  1.00 80.96           N  
ATOM     55  CA  ASN A   8      45.369  52.310  -0.871  1.00 80.96           C  
ATOM     56  C   ASN A   8      44.447  53.435  -1.330  1.00 80.96           C  
ATOM     57  O   ASN A   8      43.603  53.235  -2.206  1.00 80.96           O  
ATOM     58  CB  ASN A   8      44.873  50.965  -1.406  1.00 80.96           C  
ATOM     59  CG  ASN A   8      45.893  49.857  -1.235  1.00 80.96           C  
ATOM     60  ND2 ASN A   8      45.412  48.637  -1.026  1.00 80.96           N  
ATOM     61  OD1 ASN A   8      47.102  50.095  -1.288  1.00 80.96           O  
ATOM     62  N   VAL A   9      44.391  54.493  -0.596  1.00 81.90           N  
ATOM     63  CA  VAL A   9      43.559  55.621  -1.002  1.00 81.90           C  
ATOM     64  C   VAL A   9      44.421  56.683  -1.678  1.00 81.90           C  
ATOM     65  O   VAL A   9      45.606  56.822  -1.366  1.00 81.90           O  
ATOM     66  CB  VAL A   9      42.806  56.231   0.201  1.00 81.90           C  
ATOM     67  CG1 VAL A   9      41.695  55.296   0.675  1.00 81.90           C  
ATOM     68  CG2 VAL A   9      43.777  56.533   1.341  1.00 81.90           C  
ATOM     69  N   ASP A  10      43.988  57.270  -2.812  1.00 85.17           N  
ATOM     70  CA  ASP A  10      44.702  58.336  -3.508  1.00 85.17           C  
ATOM     71  C   ASP A  10      44.889  59.553  -2.605  1.00 85.17           C  
ATOM     72  O   ASP A  10      44.295  59.630  -1.528  1.00 85.17           O  
ATOM     73  CB  ASP A  10      43.957  58.736  -4.784  1.00 85.17           C  
ATOM     74  CG  ASP A  10      42.595  59.348  -4.507  1.00 85.17           C  
ATOM     75  OD1 ASP A  10      42.313  59.710  -3.345  1.00 85.17           O  
ATOM     76  OD2 ASP A  10      41.796  59.467  -5.461  1.00 85.17           O1-
ATOM     77  N   GLU A  11      45.857  60.515  -3.011  1.00 86.02           N  
ATOM     78  CA  GLU A  11      46.242  61.690  -2.233  1.00 86.02           C  
ATOM     79  C   GLU A  11      45.036  62.577  -1.940  1.00 86.02           C  
ATOM     80  O   GLU A  11      44.897  63.096  -0.830  1.00 86.02           O  
ATOM     81  CB  GLU A  11      47.319  62.492  -2.968  1.00 86.02           C  
ATOM     82  CG  GLU A  11      47.862  63.668  -2.170  1.00 86.02           C  
ATOM     83  CD  GLU A  11      48.563  63.251  -0.887  1.00 86.02           C  
ATOM     84  OE1 GLU A  11      48.688  64.086   0.037  1.00 86.02           O  
ATOM     85  OE2 GLU A  11      48.992  62.078  -0.805  1.00 86.02           O1-
ATOM     86  N   SER A  12      44.159  62.708  -2.826  1.00 85.96           N  
ATOM     87  CA  SER A  12      42.981  63.548  -2.631  1.00 85.96           C  
ATOM     88  C   SER A  12      42.082  62.993  -1.533  1.00 85.96           C  
ATOM     89  O   SER A  12      41.589  63.743  -0.688  1.00 85.96           O  
ATOM     90  CB  SER A  12      42.192  63.675  -3.934  1.00 85.96           C  
ATOM     91  OG  SER A  12      41.749  62.405  -4.380  1.00 85.96           O  
ATOM     92  N   ALA A  13      41.834  61.608  -1.481  1.00 86.69           N  
ATOM     93  CA  ALA A  13      41.013  60.974  -0.452  1.00 86.69           C  
ATOM     94  C   ALA A  13      41.658  61.112   0.925  1.00 86.69           C  
ATOM     95  O   ALA A  13      40.967  61.342   1.920  1.00 86.69           O  
ATOM     96  CB  ALA A  13      40.786  59.501  -0.784  1.00 86.69           C  
ATOM     97  N   ARG A  14      42.986  61.107   0.904  1.00 88.56           N  
ATOM     98  CA  ARG A  14      43.702  61.267   2.165  1.00 88.56           C  
ATOM     99  C   ARG A  14      43.490  62.663   2.742  1.00 88.56           C  
ATOM    100  O   ARG A  14      43.233  62.813   3.939  1.00 88.56           O  
ATOM    101  CB  ARG A  14      45.197  61.003   1.972  1.00 88.56           C  
ATOM    102  CG  ARG A  14      45.550  59.530   1.832  1.00 88.56           C  
ATOM    103  CD  ARG A  14      47.054  59.317   1.734  1.00 88.56           C  
ATOM    104  NE  ARG A  14      47.379  57.963   1.296  1.00 88.56           N  
ATOM    105  CZ  ARG A  14      48.607  57.525   1.035  1.00 88.56           C  
ATOM    106  NH1 ARG A  14      49.656  58.330   1.163  1.00 88.56           N1+
ATOM    107  NH2 ARG A  14      48.790  56.273   0.642  1.00 88.56           N  
ATOM    108  N   GLN A  15      43.632  63.661   1.918  1.00 88.71           N  
ATOM    109  CA  GLN A  15      43.459  65.052   2.326  1.00 88.71           C  
ATOM    110  C   GLN A  15      42.056  65.293   2.875  1.00 88.71           C  
ATOM    111  O   GLN A  15      41.890  65.965   3.896  1.00 88.71           O  
ATOM    112  CB  GLN A  15      43.733  65.993   1.152  1.00 88.71           C  
ATOM    113  CG  GLN A  15      45.207  66.120   0.796  1.00 88.71           C  
ATOM    114  CD  GLN A  15      45.446  67.007  -0.412  1.00 88.71           C  
ATOM    115  NE2 GLN A  15      46.706  67.348  -0.658  1.00 88.71           N  
ATOM    116  OE1 GLN A  15      44.504  67.382  -1.118  1.00 88.71           O  
ATOM    117  N   LEU A  16      41.107  64.691   2.214  1.00 87.36           N  
ATOM    118  CA  LEU A  16      39.717  64.856   2.628  1.00 87.36           C  
ATOM    119  C   LEU A  16      39.469  64.189   3.977  1.00 87.36           C  
ATOM    120  O   LEU A  16      38.798  64.757   4.841  1.00 87.36           O  
ATOM    121  CB  LEU A  16      38.771  64.273   1.575  1.00 87.36           C  
ATOM    122  CG  LEU A  16      38.556  65.115   0.316  1.00 87.36           C  
ATOM    123  CD1 LEU A  16      37.840  64.296  -0.752  1.00 87.36           C  
ATOM    124  CD2 LEU A  16      37.769  66.379   0.646  1.00 87.36           C  
ATOM    125  N   ALA A  17      40.019  62.998   4.116  1.00 89.74           N  
ATOM    126  CA  ALA A  17      39.892  62.289   5.387  1.00 89.74           C  
ATOM    127  C   ALA A  17      40.517  63.090   6.526  1.00 89.74           C  
ATOM    128  O   ALA A  17      39.925  63.217   7.601  1.00 89.74           O  
ATOM    129  CB  ALA A  17      40.539  60.910   5.294  1.00 89.74           C  
ATOM    130  N   GLU A  18      41.653  63.664   6.241  1.00 90.97           N  
ATOM    131  CA  GLU A  18      42.333  64.464   7.255  1.00 90.97           C  
ATOM    132  C   GLU A  18      41.512  65.694   7.632  1.00 90.97           C  
ATOM    133  O   GLU A  18      41.356  66.005   8.815  1.00 90.97           O  
ATOM    134  CB  GLU A  18      43.720  64.888   6.765  1.00 90.97           C  
ATOM    135  CG  GLU A  18      44.734  63.754   6.732  1.00 90.97           C  
ATOM    136  CD  GLU A  18      46.109  64.191   6.252  1.00 90.97           C  
ATOM    137  OE1 GLU A  18      46.976  63.319   6.019  1.00 90.97           O  
ATOM    138  OE2 GLU A  18      46.321  65.417   6.110  1.00 90.97           O1-
ATOM    139  N   GLU A  19      41.075  66.357   6.626  1.00 90.95           N  
ATOM    140  CA  GLU A  19      40.279  67.561   6.853  1.00 90.95           C  
ATOM    141  C   GLU A  19      39.032  67.250   7.676  1.00 90.95           C  
ATOM    142  O   GLU A  19      38.670  68.010   8.575  1.00 90.95           O  
ATOM    143  CB  GLU A  19      39.885  68.204   5.521  1.00 90.95           C  
ATOM    144  CG  GLU A  19      41.031  68.919   4.820  1.00 90.95           C  
ATOM    145  CD  GLU A  19      40.635  69.516   3.479  1.00 90.95           C  
ATOM    146  OE1 GLU A  19      41.519  70.039   2.763  1.00 90.95           O  
ATOM    147  OE2 GLU A  19      39.431  69.460   3.141  1.00 90.95           O1-
ATOM    148  N   LEU A  20      38.415  66.101   7.382  1.00 89.92           N  
ATOM    149  CA  LEU A  20      37.219  65.674   8.098  1.00 89.92           C  
ATOM    150  C   LEU A  20      37.519  65.461   9.578  1.00 89.92           C  
ATOM    151  O   LEU A  20      36.824  66.004  10.441  1.00 89.92           O  
ATOM    152  CB  LEU A  20      36.660  64.386   7.489  1.00 89.92           C  
ATOM    153  CG  LEU A  20      35.435  63.784   8.181  1.00 89.92           C  
ATOM    154  CD1 LEU A  20      34.212  64.666   7.954  1.00 89.92           C  
ATOM    155  CD2 LEU A  20      35.180  62.367   7.678  1.00 89.92           C  
ATOM    156  N   VAL A  21      38.556  64.723   9.834  1.00 89.61           N  
ATOM    157  CA  VAL A  21      38.910  64.410  11.215  1.00 89.61           C  
ATOM    158  C   VAL A  21      39.342  65.682  11.939  1.00 89.61           C  
ATOM    159  O   VAL A  21      39.003  65.886  13.107  1.00 89.61           O  
ATOM    160  CB  VAL A  21      40.030  63.348  11.289  1.00 89.61           C  
ATOM    161  CG1 VAL A  21      40.455  63.111  12.736  1.00 89.61           C  
ATOM    162  CG2 VAL A  21      39.569  62.042  10.643  1.00 89.61           C  
ATOM    163  N   ARG A  22      40.018  66.594  11.205  1.00 89.81           N  
ATOM    164  CA  ARG A  22      40.430  67.859  11.804  1.00 89.81           C  
ATOM    165  C   ARG A  22      39.219  68.708  12.178  1.00 89.81           C  
ATOM    166  O   ARG A  22      39.196  69.331  13.242  1.00 89.81           O  
ATOM    167  CB  ARG A  22      41.340  68.636  10.849  1.00 89.81           C  
ATOM    168  CG  ARG A  22      42.780  68.150  10.838  1.00 89.81           C  
ATOM    169  CD  ARG A  22      43.670  69.042   9.984  1.00 89.81           C  
ATOM    170  NE  ARG A  22      45.010  68.483   9.837  1.00 89.81           N  
ATOM    171  CZ  ARG A  22      45.989  69.037   9.126  1.00 89.81           C  
ATOM    172  NH1 ARG A  22      45.793  70.182   8.481  1.00 89.81           N1+
ATOM    173  NH2 ARG A  22      47.172  68.444   9.060  1.00 89.81           N  
ATOM    174  N   GLU A  23      38.321  68.773  11.348  1.00 88.54           N  
ATOM    175  CA  GLU A  23      37.116  69.561  11.585  1.00 88.54           C  
ATOM    176  C   GLU A  23      36.349  69.045  12.799  1.00 88.54           C  
ATOM    177  O   GLU A  23      35.897  69.830  13.635  1.00 88.54           O  
ATOM    178  CB  GLU A  23      36.213  69.549  10.349  1.00 88.54           C  
ATOM    179  CG  GLU A  23      35.054  70.533  10.424  1.00 88.54           C  
ATOM    180  CD  GLU A  23      34.226  70.582   9.150  1.00 88.54           C  
ATOM    181  OE1 GLU A  23      33.135  71.197   9.158  1.00 88.54           O  
ATOM    182  OE2 GLU A  23      34.670  70.001   8.135  1.00 88.54           O1-
ATOM    183  N   ILE A  24      36.187  67.796  12.880  1.00 84.28           N  
ATOM    184  CA  ILE A  24      35.477  67.199  14.007  1.00 84.28           C  
ATOM    185  C   ILE A  24      36.252  67.454  15.298  1.00 84.28           C  
ATOM    186  O   ILE A  24      35.659  67.771  16.332  1.00 84.28           O  
ATOM    187  CB  ILE A  24      35.263  65.683  13.800  1.00 84.28           C  
ATOM    188  CG1 ILE A  24      34.304  65.433  12.630  1.00 84.28           C  
ATOM    189  CG2 ILE A  24      34.740  65.032  15.085  1.00 84.28           C  
ATOM    190  CD1 ILE A  24      34.157  63.965  12.254  1.00 84.28           C  
ATOM    191  N   SER A  25      37.521  67.337  15.148  1.00 85.32           N  
ATOM    192  CA  SER A  25      38.379  67.567  16.306  1.00 85.32           C  
ATOM    193  C   SER A  25      38.257  69.001  16.809  1.00 85.32           C  
ATOM    194  O   SER A  25      38.203  69.238  18.018  1.00 85.32           O  
ATOM    195  CB  SER A  25      39.838  67.260  15.964  1.00 85.32           C  
ATOM    196  OG  SER A  25      40.685  67.561  17.058  1.00 85.32           O  
ATOM    197  N   LYS A  26      38.274  69.985  15.914  1.00 85.34           N  
ATOM    198  CA  LYS A  26      38.148  71.396  16.269  1.00 85.34           C  
ATOM    199  C   LYS A  26      36.828  71.669  16.982  1.00 85.34           C  
ATOM    200  O   LYS A  26      36.794  72.385  17.985  1.00 85.34           O  
ATOM    201  CB  LYS A  26      38.263  72.275  15.022  1.00 85.34           C  
ATOM    202  CG  LYS A  26      38.363  73.764  15.322  1.00 85.34           C  
ATOM    203  CD  LYS A  26      38.516  74.582  14.046  1.00 85.34           C  
ATOM    204  CE  LYS A  26      38.543  76.076  14.338  1.00 85.34           C  
ATOM    205  NZ  LYS A  26      38.670  76.883  13.088  1.00 85.34           N1+
ATOM    206  N   LYS A  27      35.767  71.112  16.598  1.00 82.85           N  
ATOM    207  CA  LYS A  27      34.441  71.352  17.158  1.00 82.85           C  
ATOM    208  C   LYS A  27      34.304  70.721  18.541  1.00 82.85           C  
ATOM    209  O   LYS A  27      33.684  71.301  19.435  1.00 82.85           O  
ATOM    210  CB  LYS A  27      33.357  70.807  16.225  1.00 82.85           C  
ATOM    211  CG  LYS A  27      33.073  71.695  15.023  1.00 82.85           C  
ATOM    212  CD  LYS A  27      31.835  71.230  14.265  1.00 82.85           C  
ATOM    213  CE  LYS A  27      31.516  72.151  13.095  1.00 82.85           C  
ATOM    214  NZ  LYS A  27      30.263  71.742  12.394  1.00 82.85           N1+
ATOM    215  N   GLU A  28      35.048  69.750  18.748  1.00 83.36           N  
ATOM    216  CA  GLU A  28      34.861  69.003  19.988  1.00 83.36           C  
ATOM    217  C   GLU A  28      36.031  69.217  20.944  1.00 83.36           C  
ATOM    218  O   GLU A  28      35.976  68.804  22.104  1.00 83.36           O  
ATOM    219  CB  GLU A  28      34.687  67.510  19.696  1.00 83.36           C  
ATOM    220  CG  GLU A  28      33.445  67.183  18.880  1.00 83.36           C  
ATOM    221  CD  GLU A  28      32.153  67.344  19.665  1.00 83.36           C  
ATOM    222  OE1 GLU A  28      31.086  67.550  19.042  1.00 83.36           O  
ATOM    223  OE2 GLU A  28      32.208  67.265  20.912  1.00 83.36           O1-
ATOM    224  N   GLY A  29      37.053  69.852  20.487  1.00 82.73           N  
ATOM    225  CA  GLY A  29      38.214  70.105  21.327  1.00 82.73           C  
ATOM    226  C   GLY A  29      39.038  68.860  21.595  1.00 82.73           C  
ATOM    227  O   GLY A  29      39.517  68.656  22.713  1.00 82.73           O  
ATOM    228  N   THR A  30      39.164  67.937  20.508  1.00 84.22           N  
ATOM    229  CA  THR A  30      39.904  66.691  20.680  1.00 84.22           C  
ATOM    230  C   THR A  30      41.234  66.744  19.934  1.00 84.22           C  
ATOM    231  O   THR A  30      41.414  67.568  19.035  1.00 84.22           O  
ATOM    232  CB  THR A  30      39.084  65.483  20.190  1.00 84.22           C  
ATOM    233  CG2 THR A  30      37.821  65.301  21.024  1.00 84.22           C  
ATOM    234  OG1 THR A  30      38.714  65.687  18.820  1.00 84.22           O  
ATOM    235  N   GLU A  31      42.247  65.959  20.388  1.00 86.57           N  
ATOM    236  CA  GLU A  31      43.570  65.856  19.781  1.00 86.57           C  
ATOM    237  C   GLU A  31      43.602  64.768  18.711  1.00 86.57           C  
ATOM    238  O   GLU A  31      43.110  63.660  18.929  1.00 86.57           O  
ATOM    239  CB  GLU A  31      44.632  65.577  20.847  1.00 86.57           C  
ATOM    240  CG  GLU A  31      44.853  66.731  21.813  1.00 86.57           C  
ATOM    241  CD  GLU A  31      45.897  66.433  22.877  1.00 86.57           C  
ATOM    242  OE1 GLU A  31      46.125  67.290  23.760  1.00 86.57           O  
ATOM    243  OE2 GLU A  31      46.491  65.333  22.827  1.00 86.57           O1-
ATOM    244  N   VAL A  32      44.103  65.187  17.560  1.00 89.37           N  
ATOM    245  CA  VAL A  32      44.222  64.259  16.439  1.00 89.37           C  
ATOM    246  C   VAL A  32      45.664  64.236  15.939  1.00 89.37           C  
ATOM    247  O   VAL A  32      46.329  65.274  15.890  1.00 89.37           O  
ATOM    248  CB  VAL A  32      43.264  64.637  15.286  1.00 89.37           C  
ATOM    249  CG1 VAL A  32      43.386  63.640  14.136  1.00 89.37           C  
ATOM    250  CG2 VAL A  32      41.824  64.705  15.790  1.00 89.37           C  
ATOM    251  N   ARG A  33      46.202  63.015  15.649  1.00 91.27           N  
ATOM    252  CA  ARG A  33      47.525  62.825  15.064  1.00 91.27           C  
ATOM    253  C   ARG A  33      47.435  62.070  13.742  1.00 91.27           C  
ATOM    254  O   ARG A  33      46.754  61.046  13.650  1.00 91.27           O  
ATOM    255  CB  ARG A  33      48.440  62.075  16.034  1.00 91.27           C  
ATOM    256  CG  ARG A  33      49.897  62.033  15.601  1.00 91.27           C  
ATOM    257  CD  ARG A  33      50.773  61.338  16.633  1.00 91.27           C  
ATOM    258  NE  ARG A  33      52.146  61.184  16.159  1.00 91.27           N  
ATOM    259  CZ  ARG A  33      53.126  60.609  16.850  1.00 91.27           C  
ATOM    260  NH1 ARG A  33      52.904  60.120  18.064  1.00 91.27           N1+
ATOM    261  NH2 ARG A  33      54.338  60.522  16.322  1.00 91.27           N  
ATOM    262  N   PHE A  34      48.150  62.621  12.774  1.00 91.65           N  
ATOM    263  CA  PHE A  34      48.190  61.993  11.459  1.00 91.65           C  
ATOM    264  C   PHE A  34      49.582  61.446  11.163  1.00 91.65           C  
ATOM    265  O   PHE A  34      50.581  62.147  11.339  1.00 91.65           O  
ATOM    266  CB  PHE A  34      47.777  62.990  10.372  1.00 91.65           C  
ATOM    267  CG  PHE A  34      46.400  63.566  10.570  1.00 91.65           C  
ATOM    268  CD1 PHE A  34      45.282  62.926  10.049  1.00 91.65           C  
ATOM    269  CD2 PHE A  34      46.224  64.749  11.275  1.00 91.65           C  
ATOM    270  CE1 PHE A  34      44.007  63.455  10.230  1.00 91.65           C  
ATOM    271  CE2 PHE A  34      44.953  65.286  11.460  1.00 91.65           C  
ATOM    272  CZ  PHE A  34      43.846  64.637  10.935  1.00 91.65           C  
ATOM    273  N   GLU A  35      49.682  60.168  10.753  1.00 91.47           N  
ATOM    274  CA  GLU A  35      50.919  59.540  10.300  1.00 91.47           C  
ATOM    275  C   GLU A  35      50.766  58.967   8.894  1.00 91.47           C  
ATOM    276  O   GLU A  35      49.838  58.199   8.630  1.00 91.47           O  
ATOM    277  CB  GLU A  35      51.349  58.439  11.273  1.00 91.47           C  
ATOM    278  CG  GLU A  35      52.773  57.946  11.054  1.00 91.47           C  
ATOM    279  CD  GLU A  35      53.209  56.900  12.068  1.00 91.47           C  
ATOM    280  OE1 GLU A  35      54.349  56.395  11.965  1.00 91.47           O  
ATOM    281  OE2 GLU A  35      52.403  56.584  12.970  1.00 91.47           O1-
ATOM    282  N   LYS A  36      51.800  59.408   8.004  1.00 85.51           N  
ATOM    283  CA  LYS A  36      51.818  58.925   6.626  1.00 85.51           C  
ATOM    284  C   LYS A  36      52.916  57.886   6.422  1.00 85.51           C  
ATOM    285  O   LYS A  36      54.086  58.146   6.713  1.00 85.51           O  
ATOM    286  CB  LYS A  36      52.009  60.088   5.653  1.00 85.51           C  
ATOM    287  CG  LYS A  36      50.866  61.093   5.656  1.00 85.51           C  
ATOM    288  CD  LYS A  36      51.108  62.219   4.659  1.00 85.51           C  
ATOM    289  CE  LYS A  36      50.010  63.272   4.725  1.00 85.51           C  
ATOM    290  NZ  LYS A  36      50.233  64.368   3.735  1.00 85.51           N1+
ATOM    291  N   ASP A  37      52.545  56.632   6.088  1.00 84.00           N  
ATOM    292  CA  ASP A  37      53.457  55.546   5.744  1.00 84.00           C  
ATOM    293  C   ASP A  37      53.201  55.045   4.324  1.00 84.00           C  
ATOM    294  O   ASP A  37      52.164  55.347   3.731  1.00 84.00           O  
ATOM    295  CB  ASP A  37      53.324  54.395   6.741  1.00 84.00           C  
ATOM    296  CG  ASP A  37      53.850  54.743   8.123  1.00 84.00           C  
ATOM    297  OD1 ASP A  37      54.762  55.589   8.233  1.00 84.00           O  
ATOM    298  OD2 ASP A  37      53.349  54.162   9.110  1.00 84.00           O1-
ATOM    299  N   ASP A  38      54.329  54.560   3.430  1.00 78.10           N  
ATOM    300  CA  ASP A  38      54.352  54.058   2.060  1.00 78.10           C  
ATOM    301  C   ASP A  38      53.031  53.380   1.701  1.00 78.10           C  
ATOM    302  O   ASP A  38      52.936  52.151   1.710  1.00 78.10           O  
ATOM    303  CB  ASP A  38      55.514  53.082   1.865  1.00 78.10           C  
ATOM    304  CG  ASP A  38      56.866  53.772   1.816  1.00 78.10           C  
ATOM    305  OD1 ASP A  38      56.918  54.995   1.566  1.00 78.10           O  
ATOM    306  OD2 ASP A  38      57.889  53.085   2.028  1.00 78.10           O1-
ATOM    307  N   GLY A  39      51.828  54.008   1.791  1.00 78.28           N  
ATOM    308  CA  GLY A  39      50.567  53.522   1.254  1.00 78.28           C  
ATOM    309  C   GLY A  39      49.426  53.596   2.249  1.00 78.28           C  
ATOM    310  O   GLY A  39      48.289  53.247   1.926  1.00 78.28           O  
ATOM    311  N   PHE A  40      49.758  53.985   3.561  1.00 85.91           N  
ATOM    312  CA  PHE A  40      48.730  54.036   4.593  1.00 85.91           C  
ATOM    313  C   PHE A  40      48.674  55.417   5.235  1.00 85.91           C  
ATOM    314  O   PHE A  40      49.695  56.099   5.341  1.00 85.91           O  
ATOM    315  CB  PHE A  40      48.986  52.969   5.662  1.00 85.91           C  
ATOM    316  CG  PHE A  40      48.981  51.562   5.130  1.00 85.91           C  
ATOM    317  CD1 PHE A  40      47.805  50.824   5.090  1.00 85.91           C  
ATOM    318  CD2 PHE A  40      50.153  50.976   4.669  1.00 85.91           C  
ATOM    319  CE1 PHE A  40      47.796  49.521   4.597  1.00 85.91           C  
ATOM    320  CE2 PHE A  40      50.153  49.674   4.175  1.00 85.91           C  
ATOM    321  CZ  PHE A  40      48.973  48.949   4.141  1.00 85.91           C  
ATOM    322  N   LEU A  41      47.444  55.806   5.537  1.00 88.28           N  
ATOM    323  CA  LEU A  41      47.195  56.946   6.413  1.00 88.28           C  
ATOM    324  C   LEU A  41      46.622  56.488   7.750  1.00 88.28           C  
ATOM    325  O   LEU A  41      45.574  55.840   7.793  1.00 88.28           O  
ATOM    326  CB  LEU A  41      46.236  57.935   5.746  1.00 88.28           C  
ATOM    327  CG  LEU A  41      45.856  59.170   6.565  1.00 88.28           C  
ATOM    328  CD1 LEU A  41      47.079  60.052   6.793  1.00 88.28           C  
ATOM    329  CD2 LEU A  41      44.747  59.952   5.872  1.00 88.28           C  
ATOM    330  N   THR A  42      47.468  56.716   8.824  1.00 90.68           N  
ATOM    331  CA  THR A  42      47.015  56.392  10.173  1.00 90.68           C  
ATOM    332  C   THR A  42      46.515  57.643  10.890  1.00 90.68           C  
ATOM    333  O   THR A  42      47.224  58.649  10.962  1.00 90.68           O  
ATOM    334  CB  THR A  42      48.139  55.738  10.998  1.00 90.68           C  
ATOM    335  CG2 THR A  42      47.634  55.309  12.372  1.00 90.68           C  
ATOM    336  OG1 THR A  42      48.628  54.586  10.300  1.00 90.68           O  
ATOM    337  N   ILE A  43      45.264  57.566  11.368  1.00 90.86           N  
ATOM    338  CA  ILE A  43      44.645  58.676  12.085  1.00 90.86           C  
ATOM    339  C   ILE A  43      44.355  58.261  13.526  1.00 90.86           C  
ATOM    340  O   ILE A  43      43.595  57.320  13.766  1.00 90.86           O  
ATOM    341  CB  ILE A  43      43.347  59.144  11.389  1.00 90.86           C  
ATOM    342  CG1 ILE A  43      43.620  59.474   9.917  1.00 90.86           C  
ATOM    343  CG2 ILE A  43      42.749  60.349  12.120  1.00 90.86           C  
ATOM    344  CD1 ILE A  43      42.360  59.657   9.081  1.00 90.86           C  
ATOM    345  N   GLU A  44      45.074  58.992  14.410  1.00 91.39           N  
ATOM    346  CA  GLU A  44      44.817  58.759  15.829  1.00 91.39           C  
ATOM    347  C   GLU A  44      44.004  59.898  16.436  1.00 91.39           C  
ATOM    348  O   GLU A  44      44.410  61.061  16.375  1.00 91.39           O  
ATOM    349  CB  GLU A  44      46.133  58.587  16.593  1.00 91.39           C  
ATOM    350  CG  GLU A  44      45.951  58.189  18.050  1.00 91.39           C  
ATOM    351  CD  GLU A  44      47.265  58.014  18.793  1.00 91.39           C  
ATOM    352  OE1 GLU A  44      47.240  57.674  19.999  1.00 91.39           O  
ATOM    353  OE2 GLU A  44      48.328  58.219  18.166  1.00 91.39           O1-
ATOM    354  N   VAL A  45      42.818  59.519  16.964  1.00 88.02           N  
ATOM    355  CA  VAL A  45      41.941  60.493  17.605  1.00 88.02           C  
ATOM    356  C   VAL A  45      41.815  60.176  19.094  1.00 88.02           C  
ATOM    357  O   VAL A  45      41.493  59.047  19.469  1.00 88.02           O  
ATOM    358  CB  VAL A  45      40.543  60.520  16.946  1.00 88.02           C  
ATOM    359  CG1 VAL A  45      39.684  61.632  17.544  1.00 88.02           C  
ATOM    360  CG2 VAL A  45      40.670  60.694  15.434  1.00 88.02           C  
ATOM    361  N   LYS A  46      42.131  61.200  20.010  1.00 88.35           N  
ATOM    362  CA  LYS A  46      42.063  61.028  21.458  1.00 88.35           C  
ATOM    363  C   LYS A  46      40.904  61.822  22.052  1.00 88.35           C  
ATOM    364  O   LYS A  46      40.544  62.884  21.538  1.00 88.35           O  
ATOM    365  CB  LYS A  46      43.380  61.452  22.111  1.00 88.35           C  
ATOM    366  CG  LYS A  46      44.565  60.572  21.744  1.00 88.35           C  
ATOM    367  CD  LYS A  46      45.816  60.969  22.516  1.00 88.35           C  
ATOM    368  CE  LYS A  46      47.000  60.079  22.160  1.00 88.35           C  
ATOM    369  NZ  LYS A  46      48.226  60.457  22.924  1.00 88.35           N1+
ATOM    370  N   ASN A  47      40.163  61.229  23.016  1.00 84.85           N  
ATOM    371  CA  ASN A  47      39.234  61.921  23.904  1.00 84.85           C  
ATOM    372  C   ASN A  47      37.919  62.239  23.199  1.00 84.85           C  
ATOM    373  O   ASN A  47      37.416  63.360  23.289  1.00 84.85           O  
ATOM    374  CB  ASN A  47      39.867  63.203  24.449  1.00 84.85           C  
ATOM    375  CG  ASN A  47      41.058  62.931  25.348  1.00 84.85           C  
ATOM    376  ND2 ASN A  47      42.044  63.818  25.311  1.00 84.85           N  
ATOM    377  OD1 ASN A  47      41.090  61.929  26.068  1.00 84.85           O  
ATOM    378  N   LEU A  48      37.379  61.330  22.355  1.00 84.77           N  
ATOM    379  CA  LEU A  48      36.106  61.515  21.666  1.00 84.77           C  
ATOM    380  C   LEU A  48      35.088  60.472  22.114  1.00 84.77           C  
ATOM    381  O   LEU A  48      35.459  59.354  22.482  1.00 84.77           O  
ATOM    382  CB  LEU A  48      36.302  61.437  20.150  1.00 84.77           C  
ATOM    383  CG  LEU A  48      35.524  62.454  19.313  1.00 84.77           C  
ATOM    384  CD1 LEU A  48      36.336  63.734  19.147  1.00 84.77           C  
ATOM    385  CD2 LEU A  48      35.162  61.864  17.954  1.00 84.77           C  
ATOM    386  N   SER A  49      33.861  60.804  22.219  1.00 87.17           N  
ATOM    387  CA  SER A  49      32.813  59.853  22.574  1.00 87.17           C  
ATOM    388  C   SER A  49      32.722  58.724  21.553  1.00 87.17           C  
ATOM    389  O   SER A  49      33.107  58.895  20.395  1.00 87.17           O  
ATOM    390  CB  SER A  49      31.462  60.562  22.685  1.00 87.17           C  
ATOM    391  OG  SER A  49      31.017  60.999  21.413  1.00 87.17           O  
ATOM    392  N   GLU A  50      32.292  57.484  22.001  1.00 86.99           N  
ATOM    393  CA  GLU A  50      32.150  56.306  21.150  1.00 86.99           C  
ATOM    394  C   GLU A  50      31.220  56.584  19.973  1.00 86.99           C  
ATOM    395  O   GLU A  50      31.486  56.153  18.849  1.00 86.99           O  
ATOM    396  CB  GLU A  50      31.629  55.116  21.961  1.00 86.99           C  
ATOM    397  CG  GLU A  50      31.759  53.780  21.245  1.00 86.99           C  
ATOM    398  CD  GLU A  50      31.329  52.597  22.098  1.00 86.99           C  
ATOM    399  OE1 GLU A  50      31.289  51.458  21.580  1.00 86.99           O  
ATOM    400  OE2 GLU A  50      31.029  52.812  23.293  1.00 86.99           O1-
ATOM    401  N   GLU A  51      30.115  57.213  20.254  1.00 86.12           N  
ATOM    402  CA  GLU A  51      29.163  57.546  19.199  1.00 86.12           C  
ATOM    403  C   GLU A  51      29.820  58.388  18.108  1.00 86.12           C  
ATOM    404  O   GLU A  51      29.633  58.127  16.918  1.00 86.12           O  
ATOM    405  CB  GLU A  51      27.955  58.285  19.778  1.00 86.12           C  
ATOM    406  CG  GLU A  51      26.816  58.474  18.787  1.00 86.12           C  
ATOM    407  CD  GLU A  51      25.615  59.192  19.383  1.00 86.12           C  
ATOM    408  OE1 GLU A  51      24.613  59.401  18.661  1.00 86.12           O  
ATOM    409  OE2 GLU A  51      25.676  59.548  20.581  1.00 86.12           O1-
ATOM    410  N   ARG A  52      30.636  59.217  18.449  1.00 83.84           N  
ATOM    411  CA  ARG A  52      31.324  60.102  17.513  1.00 83.84           C  
ATOM    412  C   ARG A  52      32.400  59.349  16.738  1.00 83.84           C  
ATOM    413  O   ARG A  52      32.596  59.590  15.545  1.00 83.84           O  
ATOM    414  CB  ARG A  52      31.946  61.288  18.253  1.00 83.84           C  
ATOM    415  CG  ARG A  52      32.089  62.540  17.401  1.00 83.84           C  
ATOM    416  CD  ARG A  52      30.759  62.963  16.794  1.00 83.84           C  
ATOM    417  NE  ARG A  52      30.911  64.125  15.922  1.00 83.84           N  
ATOM    418  CZ  ARG A  52      29.929  64.672  15.211  1.00 83.84           C  
ATOM    419  NH1 ARG A  52      28.700  64.170  15.253  1.00 83.84           N1+
ATOM    420  NH2 ARG A  52      30.177  65.728  14.450  1.00 83.84           N  
ATOM    421  N   LEU A  53      33.096  58.587  17.501  1.00 86.67           N  
ATOM    422  CA  LEU A  53      34.089  57.742  16.848  1.00 86.67           C  
ATOM    423  C   LEU A  53      33.450  56.913  15.738  1.00 86.67           C  
ATOM    424  O   LEU A  53      34.035  56.751  14.664  1.00 86.67           O  
ATOM    425  CB  LEU A  53      34.763  56.819  17.866  1.00 86.67           C  
ATOM    426  CG  LEU A  53      35.780  57.471  18.802  1.00 86.67           C  
ATOM    427  CD1 LEU A  53      36.232  56.479  19.869  1.00 86.67           C  
ATOM    428  CD2 LEU A  53      36.975  57.995  18.012  1.00 86.67           C  
ATOM    429  N   ARG A  54      32.249  56.501  15.992  1.00 87.85           N  
ATOM    430  CA  ARG A  54      31.530  55.710  14.998  1.00 87.85           C  
ATOM    431  C   ARG A  54      31.177  56.553  13.778  1.00 87.85           C  
ATOM    432  O   ARG A  54      31.275  56.083  12.642  1.00 87.85           O  
ATOM    433  CB  ARG A  54      30.261  55.109  15.605  1.00 87.85           C  
ATOM    434  CG  ARG A  54      30.515  53.912  16.508  1.00 87.85           C  
ATOM    435  CD  ARG A  54      29.222  53.202  16.883  1.00 87.85           C  
ATOM    436  NE  ARG A  54      28.590  53.814  18.049  1.00 87.85           N  
ATOM    437  CZ  ARG A  54      27.592  53.272  18.742  1.00 87.85           C  
ATOM    438  NH1 ARG A  54      27.091  52.091  18.397  1.00 87.85           N1+
ATOM    439  NH2 ARG A  54      27.092  53.915  19.787  1.00 87.85           N  
ATOM    440  N   GLU A  55      30.866  57.755  14.066  1.00 86.79           N  
ATOM    441  CA  GLU A  55      30.509  58.665  12.982  1.00 86.79           C  
ATOM    442  C   GLU A  55      31.713  58.962  12.092  1.00 86.79           C  
ATOM    443  O   GLU A  55      31.596  58.978  10.866  1.00 86.79           O  
ATOM    444  CB  GLU A  55      29.932  59.968  13.540  1.00 86.79           C  
ATOM    445  CG  GLU A  55      28.529  59.825  14.110  1.00 86.79           C  
ATOM    446  CD  GLU A  55      27.967  61.127  14.658  1.00 86.79           C  
ATOM    447  OE1 GLU A  55      26.901  61.101  15.311  1.00 86.79           O  
ATOM    448  OE2 GLU A  55      28.600  62.183  14.430  1.00 86.79           O1-
ATOM    449  N   ILE A  56      32.849  59.148  12.744  1.00 87.23           N  
ATOM    450  CA  ILE A  56      34.090  59.384  12.013  1.00 87.23           C  
ATOM    451  C   ILE A  56      34.429  58.163  11.162  1.00 87.23           C  
ATOM    452  O   ILE A  56      34.766  58.293   9.983  1.00 87.23           O  
ATOM    453  CB  ILE A  56      35.257  59.710  12.973  1.00 87.23           C  
ATOM    454  CG1 ILE A  56      35.039  61.075  13.634  1.00 87.23           C  
ATOM    455  CG2 ILE A  56      36.595  59.669  12.228  1.00 87.23           C  
ATOM    456  CD1 ILE A  56      36.074  61.421  14.696  1.00 87.23           C  
ATOM    457  N   ALA A  57      34.325  57.008  11.779  1.00 89.33           N  
ATOM    458  CA  ALA A  57      34.613  55.765  11.067  1.00 89.33           C  
ATOM    459  C   ALA A  57      33.719  55.616   9.840  1.00 89.33           C  
ATOM    460  O   ALA A  57      34.193  55.255   8.760  1.00 89.33           O  
ATOM    461  CB  ALA A  57      34.440  54.567  11.997  1.00 89.33           C  
ATOM    462  N   ARG A  58      32.493  55.904  10.057  1.00 90.60           N  
ATOM    463  CA  ARG A  58      31.541  55.792   8.958  1.00 90.60           C  
ATOM    464  C   ARG A  58      31.883  56.765   7.835  1.00 90.60           C  
ATOM    465  O   ARG A  58      31.861  56.398   6.659  1.00 90.60           O  
ATOM    466  CB  ARG A  58      30.115  56.043   9.452  1.00 90.60           C  
ATOM    467  CG  ARG A  58      29.045  55.801   8.399  1.00 90.60           C  
ATOM    468  CD  ARG A  58      27.644  55.976   8.968  1.00 90.60           C  
ATOM    469  NE  ARG A  58      26.620  55.800   7.942  1.00 90.60           N  
ATOM    470  CZ  ARG A  58      25.311  55.920   8.149  1.00 90.60           C  
ATOM    471  NH1 ARG A  58      24.840  56.220   9.354  1.00 90.60           N1+
ATOM    472  NH2 ARG A  58      24.467  55.739   7.144  1.00 90.60           N  
ATOM    473  N   ALA A  59      32.153  57.984   8.179  1.00 89.45           N  
ATOM    474  CA  ALA A  59      32.489  58.996   7.181  1.00 89.45           C  
ATOM    475  C   ALA A  59      33.750  58.610   6.413  1.00 89.45           C  
ATOM    476  O   ALA A  59      33.799  58.731   5.186  1.00 89.45           O  
ATOM    477  CB  ALA A  59      32.670  60.358   7.844  1.00 89.45           C  
ATOM    478  N   LEU A  60      34.730  58.128   7.216  1.00 91.95           N  
ATOM    479  CA  LEU A  60      35.983  57.716   6.593  1.00 91.95           C  
ATOM    480  C   LEU A  60      35.759  56.545   5.642  1.00 91.95           C  
ATOM    481  O   LEU A  60      36.348  56.495   4.560  1.00 91.95           O  
ATOM    482  CB  LEU A  60      37.012  57.332   7.661  1.00 91.95           C  
ATOM    483  CG  LEU A  60      37.601  58.482   8.479  1.00 91.95           C  
ATOM    484  CD1 LEU A  60      38.535  57.942   9.556  1.00 91.95           C  
ATOM    485  CD2 LEU A  60      38.333  59.464   7.572  1.00 91.95           C  
ATOM    486  N   GLN A  61      34.922  55.666   6.043  1.00 92.02           N  
ATOM    487  CA  GLN A  61      34.581  54.530   5.192  1.00 92.02           C  
ATOM    488  C   GLN A  61      33.927  54.994   3.893  1.00 92.02           C  
ATOM    489  O   GLN A  61      34.211  54.455   2.822  1.00 92.02           O  
ATOM    490  CB  GLN A  61      33.654  53.565   5.930  1.00 92.02           C  
ATOM    491  CG  GLN A  61      33.354  52.287   5.157  1.00 92.02           C  
ATOM    492  CD  GLN A  61      34.597  51.461   4.886  1.00 92.02           C  
ATOM    493  NE2 GLN A  61      34.783  51.063   3.633  1.00 92.02           N  
ATOM    494  OE1 GLN A  61      35.384  51.183   5.797  1.00 92.02           O  
ATOM    495  N   LEU A  62      33.054  55.853   4.021  1.00 93.44           N  
ATOM    496  CA  LEU A  62      32.374  56.362   2.833  1.00 93.44           C  
ATOM    497  C   LEU A  62      33.369  56.985   1.862  1.00 93.44           C  
ATOM    498  O   LEU A  62      33.263  56.792   0.648  1.00 93.44           O  
ATOM    499  CB  LEU A  62      31.311  57.391   3.225  1.00 93.44           C  
ATOM    500  CG  LEU A  62      30.088  56.853   3.970  1.00 93.44           C  
ATOM    501  CD1 LEU A  62      29.240  58.006   4.498  1.00 93.44           C  
ATOM    502  CD2 LEU A  62      29.264  55.949   3.061  1.00 93.44           C  
ATOM    503  N   ILE A  63      34.317  57.704   2.323  1.00 91.15           N  
ATOM    504  CA  ILE A  63      35.347  58.338   1.509  1.00 91.15           C  
ATOM    505  C   ILE A  63      36.172  57.267   0.797  1.00 91.15           C  
ATOM    506  O   ILE A  63      36.445  57.380  -0.401  1.00 91.15           O  
ATOM    507  CB  ILE A  63      36.265  59.241   2.363  1.00 91.15           C  
ATOM    508  CG1 ILE A  63      35.487  60.459   2.876  1.00 91.15           C  
ATOM    509  CG2 ILE A  63      37.493  59.677   1.559  1.00 91.15           C  
ATOM    510  CD1 ILE A  63      36.261  61.315   3.869  1.00 91.15           C  
ATOM    511  N   VAL A  64      36.474  56.264   1.479  1.00 90.57           N  
ATOM    512  CA  VAL A  64      37.234  55.159   0.906  1.00 90.57           C  
ATOM    513  C   VAL A  64      36.405  54.464  -0.171  1.00 90.57           C  
ATOM    514  O   VAL A  64      36.919  54.128  -1.240  1.00 90.57           O  
ATOM    515  CB  VAL A  64      37.663  54.143   1.989  1.00 90.57           C  
ATOM    516  CG1 VAL A  64      38.283  52.902   1.350  1.00 90.57           C  
ATOM    517  CG2 VAL A  64      38.640  54.788   2.970  1.00 90.57           C  
ATOM    518  N   ASP A  65      35.150  54.220   0.122  1.00 91.87           N  
ATOM    519  CA  ASP A  65      34.258  53.599  -0.852  1.00 91.87           C  
ATOM    520  C   ASP A  65      34.230  54.393  -2.156  1.00 91.87           C  
ATOM    521  O   ASP A  65      34.256  53.812  -3.244  1.00 91.87           O  
ATOM    522  CB  ASP A  65      32.844  53.474  -0.282  1.00 91.87           C  
ATOM    523  CG  ASP A  65      32.720  52.379   0.762  1.00 91.87           C  
ATOM    524  OD1 ASP A  65      33.628  51.527   0.863  1.00 91.87           O  
ATOM    525  OD2 ASP A  65      31.703  52.367   1.489  1.00 91.87           O1-
ATOM    526  N   VAL A  66      34.168  55.708  -1.970  1.00 91.33           N  
ATOM    527  CA  VAL A  66      34.136  56.568  -3.149  1.00 91.33           C  
ATOM    528  C   VAL A  66      35.440  56.422  -3.931  1.00 91.33           C  
ATOM    529  O   VAL A  66      35.424  56.261  -5.153  1.00 91.33           O  
ATOM    530  CB  VAL A  66      33.907  58.047  -2.766  1.00 91.33           C  
ATOM    531  CG1 VAL A  66      34.090  58.954  -3.980  1.00 91.33           C  
ATOM    532  CG2 VAL A  66      32.515  58.232  -2.162  1.00 91.33           C  
ATOM    533  N   ALA A  67      36.550  56.428  -3.260  1.00 90.65           N  
ATOM    534  CA  ALA A  67      37.865  56.316  -3.887  1.00 90.65           C  
ATOM    535  C   ALA A  67      38.005  54.994  -4.634  1.00 90.65           C  
ATOM    536  O   ALA A  67      38.503  54.961  -5.762  1.00 90.65           O  
ATOM    537  CB  ALA A  67      38.967  56.451  -2.838  1.00 90.65           C  
ATOM    538  N   ASN A  68      37.604  53.950  -4.034  1.00 90.85           N  
ATOM    539  CA  ASN A  68      37.679  52.637  -4.668  1.00 90.85           C  
ATOM    540  C   ASN A  68      36.751  52.544  -5.874  1.00 90.85           C  
ATOM    541  O   ASN A  68      37.128  51.997  -6.913  1.00 90.85           O  
ATOM    542  CB  ASN A  68      37.350  51.535  -3.658  1.00 90.85           C  
ATOM    543  CG  ASN A  68      38.442  51.346  -2.623  1.00 90.85           C  
ATOM    544  ND2 ASN A  68      38.072  50.829  -1.458  1.00 90.85           N  
ATOM    545  OD1 ASN A  68      39.609  51.663  -2.870  1.00 90.85           O  
ATOM    546  N   ALA A  69      35.523  52.985  -5.668  1.00 90.95           N  
ATOM    547  CA  ALA A  69      34.553  52.973  -6.760  1.00 90.95           C  
ATOM    548  C   ALA A  69      35.041  53.814  -7.936  1.00 90.95           C  
ATOM    549  O   ALA A  69      34.845  53.444  -9.096  1.00 90.95           O  
ATOM    550  CB  ALA A  69      33.197  53.480  -6.275  1.00 90.95           C  
ATOM    551  N   GLU A  70      35.600  54.967  -7.560  1.00 91.40           N  
ATOM    552  CA  GLU A  70      36.167  55.816  -8.602  1.00 91.40           C  
ATOM    553  C   GLU A  70      37.194  55.056  -9.437  1.00 91.40           C  
ATOM    554  O   GLU A  70      37.226  55.187 -10.662  1.00 91.40           O  
ATOM    555  CB  GLU A  70      36.808  57.065  -7.990  1.00 91.40           C  
ATOM    556  CG  GLU A  70      37.393  58.023  -9.016  1.00 91.40           C  
ATOM    557  CD  GLU A  70      38.136  59.193  -8.392  1.00 91.40           C  
ATOM    558  OE1 GLU A  70      38.742  59.995  -9.137  1.00 91.40           O  
ATOM    559  OE2 GLU A  70      38.113  59.307  -7.146  1.00 91.40           O1-
ATOM    560  N   ARG A  71      38.051  54.349  -8.885  1.00 90.82           N  
ATOM    561  CA  ARG A  71      39.055  53.545  -9.575  1.00 90.82           C  
ATOM    562  C   ARG A  71      38.402  52.560 -10.537  1.00 90.82           C  
ATOM    563  O   ARG A  71      38.869  52.382 -11.664  1.00 90.82           O  
ATOM    564  CB  ARG A  71      39.928  52.794  -8.567  1.00 90.82           C  
ATOM    565  CG  ARG A  71      41.120  52.086  -9.191  1.00 90.82           C  
ATOM    566  CD  ARG A  71      41.945  51.345  -8.149  1.00 90.82           C  
ATOM    567  NE  ARG A  71      42.672  52.268  -7.282  1.00 90.82           N  
ATOM    568  CZ  ARG A  71      43.102  51.979  -6.057  1.00 90.82           C  
ATOM    569  NH1 ARG A  71      42.886  50.780  -5.528  1.00 90.82           N1+
ATOM    570  NH2 ARG A  71      43.754  52.894  -5.355  1.00 90.82           N  
ATOM    571  N   VAL A  72      37.387  51.926 -10.127  1.00 90.18           N  
ATOM    572  CA  VAL A  72      36.656  50.973 -10.956  1.00 90.18           C  
ATOM    573  C   VAL A  72      36.081  51.685 -12.178  1.00 90.18           C  
ATOM    574  O   VAL A  72      36.159  51.172 -13.297  1.00 90.18           O  
ATOM    575  CB  VAL A  72      35.527  50.281 -10.162  1.00 90.18           C  
ATOM    576  CG1 VAL A  72      34.681  49.401 -11.081  1.00 90.18           C  
ATOM    577  CG2 VAL A  72      36.109  49.457  -9.014  1.00 90.18           C  
ATOM    578  N   VAL A  73      35.547  52.854 -11.968  1.00 90.23           N  
ATOM    579  CA  VAL A  73      34.958  53.622 -13.060  1.00 90.23           C  
ATOM    580  C   VAL A  73      36.034  53.975 -14.084  1.00 90.23           C  
ATOM    581  O   VAL A  73      35.799  53.900 -15.292  1.00 90.23           O  
ATOM    582  CB  VAL A  73      34.272  54.907 -12.543  1.00 90.23           C  
ATOM    583  CG1 VAL A  73      33.798  55.773 -13.709  1.00 90.23           C  
ATOM    584  CG2 VAL A  73      33.104  54.555 -11.624  1.00 90.23           C  
ATOM    585  N   ARG A  74      37.251  54.281 -13.608  1.00 89.41           N  
ATOM    586  CA  ARG A  74      38.355  54.691 -14.470  1.00 89.41           C  
ATOM    587  C   ARG A  74      38.912  53.504 -15.247  1.00 89.41           C  
ATOM    588  O   ARG A  74      39.220  53.624 -16.436  1.00 89.41           O  
ATOM    589  CB  ARG A  74      39.466  55.346 -13.645  1.00 89.41           C  
ATOM    590  CG  ARG A  74      39.179  56.788 -13.257  1.00 89.41           C  
ATOM    591  CD  ARG A  74      40.357  57.422 -12.532  1.00 89.41           C  
ATOM    592  NE  ARG A  74      40.013  58.734 -11.990  1.00 89.41           N  
ATOM    593  CZ  ARG A  74      40.829  59.491 -11.263  1.00 89.41           C  
ATOM    594  NH1 ARG A  74      42.060  59.080 -10.975  1.00 89.41           N1+
ATOM    595  NH2 ARG A  74      40.413  60.669 -10.818  1.00 89.41           N  
ATOM    596  N   GLU A  75      38.951  52.434 -14.613  1.00 92.16           N  
ATOM    597  CA  GLU A  75      39.607  51.269 -15.199  1.00 92.16           C  
ATOM    598  C   GLU A  75      38.693  50.564 -16.197  1.00 92.16           C  
ATOM    599  O   GLU A  75      39.162  50.012 -17.194  1.00 92.16           O  
ATOM    600  CB  GLU A  75      40.045  50.292 -14.105  1.00 92.16           C  
ATOM    601  CG  GLU A  75      41.208  50.794 -13.262  1.00 92.16           C  
ATOM    602  CD  GLU A  75      41.622  49.820 -12.170  1.00 92.16           C  
ATOM    603  OE1 GLU A  75      42.626  50.085 -11.469  1.00 92.16           O  
ATOM    604  OE2 GLU A  75      40.939  48.784 -12.015  1.00 92.16           O1-
ATOM    605  N   ARG A  76      37.481  50.668 -15.988  1.00 90.03           N  
ATOM    606  CA  ARG A  76      36.534  49.981 -16.860  1.00 90.03           C  
ATOM    607  C   ARG A  76      35.361  50.886 -17.219  1.00 90.03           C  
ATOM    608  O   ARG A  76      34.239  50.672 -16.752  1.00 90.03           O  
ATOM    609  CB  ARG A  76      36.024  48.700 -16.195  1.00 90.03           C  
ATOM    610  CG  ARG A  76      37.123  47.714 -15.832  1.00 90.03           C  
ATOM    611  CD  ARG A  76      36.555  46.416 -15.276  1.00 90.03           C  
ATOM    612  NE  ARG A  76      37.613  45.492 -14.877  1.00 90.03           N  
ATOM    613  CZ  ARG A  76      37.413  44.238 -14.480  1.00 90.03           C  
ATOM    614  NH1 ARG A  76      36.186  43.732 -14.420  1.00 90.03           N1+
ATOM    615  NH2 ARG A  76      38.448  43.484 -14.140  1.00 90.03           N  
ATOM    616  N   PRO A  77      35.591  51.861 -18.096  1.00 85.53           N  
ATOM    617  CA  PRO A  77      34.500  52.791 -18.401  1.00 85.53           C  
ATOM    618  C   PRO A  77      33.388  52.148 -19.224  1.00 85.53           C  
ATOM    619  O   PRO A  77      33.662  51.343 -20.118  1.00 85.53           O  
ATOM    620  CB  PRO A  77      35.196  53.900 -19.196  1.00 85.53           C  
ATOM    621  CG  PRO A  77      36.418  53.254 -19.764  1.00 85.53           C  
ATOM    622  CD  PRO A  77      36.829  52.129 -18.857  1.00 85.53           C  
ATOM    623  N   GLY A  78      32.085  52.294 -18.878  1.00 82.19           N  
ATOM    624  CA  GLY A  78      30.924  51.857 -19.638  1.00 82.19           C  
ATOM    625  C   GLY A  78      30.447  50.469 -19.256  1.00 82.19           C  
ATOM    626  O   GLY A  78      29.424  49.999 -19.757  1.00 82.19           O  
ATOM    627  N   SER A  79      31.289  49.719 -18.415  1.00 88.07           N  
ATOM    628  CA  SER A  79      30.925  48.372 -17.986  1.00 88.07           C  
ATOM    629  C   SER A  79      29.813  48.406 -16.944  1.00 88.07           C  
ATOM    630  O   SER A  79      29.507  49.463 -16.388  1.00 88.07           O  
ATOM    631  CB  SER A  79      32.144  47.643 -17.418  1.00 88.07           C  
ATOM    632  OG  SER A  79      32.504  48.172 -16.153  1.00 88.07           O  
ATOM    633  N   ASN A  80      29.022  47.238 -16.845  1.00 87.73           N  
ATOM    634  CA  ASN A  80      28.015  47.117 -15.797  1.00 87.73           C  
ATOM    635  C   ASN A  80      28.607  47.384 -14.416  1.00 87.73           C  
ATOM    636  O   ASN A  80      27.936  47.940 -13.545  1.00 87.73           O  
ATOM    637  CB  ASN A  80      27.362  45.734 -15.836  1.00 87.73           C  
ATOM    638  CG  ASN A  80      26.422  45.565 -17.013  1.00 87.73           C  
ATOM    639  ND2 ASN A  80      26.242  44.326 -17.456  1.00 87.73           N  
ATOM    640  OD1 ASN A  80      25.861  46.540 -17.521  1.00 87.73           O  
ATOM    641  N   LEU A  81      29.904  47.010 -14.268  1.00 90.05           N  
ATOM    642  CA  LEU A  81      30.612  47.246 -13.013  1.00 90.05           C  
ATOM    643  C   LEU A  81      30.799  48.739 -12.767  1.00 90.05           C  
ATOM    644  O   LEU A  81      30.653  49.209 -11.637  1.00 90.05           O  
ATOM    645  CB  LEU A  81      31.972  46.543 -13.024  1.00 90.05           C  
ATOM    646  CG  LEU A  81      31.950  45.021 -12.880  1.00 90.05           C  
ATOM    647  CD1 LEU A  81      33.339  44.445 -13.132  1.00 90.05           C  
ATOM    648  CD2 LEU A  81      31.441  44.621 -11.500  1.00 90.05           C  
ATOM    649  N   ALA A  82      31.101  49.488 -13.820  1.00 88.83           N  
ATOM    650  CA  ALA A  82      31.247  50.937 -13.707  1.00 88.83           C  
ATOM    651  C   ALA A  82      29.929  51.591 -13.301  1.00 88.83           C  
ATOM    652  O   ALA A  82      29.912  52.517 -12.487  1.00 88.83           O  
ATOM    653  CB  ALA A  82      31.747  51.527 -15.023  1.00 88.83           C  
ATOM    654  N   LYS A  83      28.869  51.053 -13.837  1.00 89.19           N  
ATOM    655  CA  LYS A  83      27.553  51.585 -13.498  1.00 89.19           C  
ATOM    656  C   LYS A  83      27.229  51.353 -12.024  1.00 89.19           C  
ATOM    657  O   LYS A  83      26.752  52.259 -11.338  1.00 89.19           O  
ATOM    658  CB  LYS A  83      26.475  50.949 -14.377  1.00 89.19           C  
ATOM    659  CG  LYS A  83      26.476  51.448 -15.814  1.00 89.19           C  
ATOM    660  CD  LYS A  83      25.322  50.854 -16.613  1.00 89.19           C  
ATOM    661  CE  LYS A  83      25.373  51.282 -18.074  1.00 89.19           C  
ATOM    662  NZ  LYS A  83      24.278  50.656 -18.872  1.00 89.19           N1+
ATOM    663  N   LYS A  84      27.491  50.197 -11.527  1.00 92.53           N  
ATOM    664  CA  LYS A  84      27.274  49.874 -10.120  1.00 92.53           C  
ATOM    665  C   LYS A  84      28.171  50.716  -9.218  1.00 92.53           C  
ATOM    666  O   LYS A  84      27.746  51.158  -8.149  1.00 92.53           O  
ATOM    667  CB  LYS A  84      27.524  48.386  -9.866  1.00 92.53           C  
ATOM    668  CG  LYS A  84      26.423  47.476 -10.390  1.00 92.53           C  
ATOM    669  CD  LYS A  84      26.681  46.020 -10.022  1.00 92.53           C  
ATOM    670  CE  LYS A  84      25.607  45.100 -10.589  1.00 92.53           C  
ATOM    671  NZ  LYS A  84      25.872  43.669 -10.257  1.00 92.53           N1+
ATOM    672  N   ALA A  85      29.438  50.891  -9.713  1.00 92.15           N  
ATOM    673  CA  ALA A  85      30.377  51.726  -8.969  1.00 92.15           C  
ATOM    674  C   ALA A  85      29.862  53.157  -8.847  1.00 92.15           C  
ATOM    675  O   ALA A  85      29.983  53.778  -7.789  1.00 92.15           O  
ATOM    676  CB  ALA A  85      31.748  51.712  -9.640  1.00 92.15           C  
ATOM    677  N   LEU A  86      29.272  53.633  -9.952  1.00 92.70           N  
ATOM    678  CA  LEU A  86      28.723  54.985  -9.925  1.00 92.70           C  
ATOM    679  C   LEU A  86      27.552  55.077  -8.952  1.00 92.70           C  
ATOM    680  O   LEU A  86      27.381  56.092  -8.275  1.00 92.70           O  
ATOM    681  CB  LEU A  86      28.273  55.407 -11.326  1.00 92.70           C  
ATOM    682  CG  LEU A  86      29.383  55.743 -12.323  1.00 92.70           C  
ATOM    683  CD1 LEU A  86      28.798  55.962 -13.714  1.00 92.70           C  
ATOM    684  CD2 LEU A  86      30.160  56.973 -11.865  1.00 92.70           C  
ATOM    685  N   GLU A  87      26.752  54.062  -8.796  1.00 93.77           N  
ATOM    686  CA  GLU A  87      25.654  54.031  -7.833  1.00 93.77           C  
ATOM    687  C   GLU A  87      26.177  54.068  -6.400  1.00 93.77           C  
ATOM    688  O   GLU A  87      25.607  54.745  -5.543  1.00 93.77           O  
ATOM    689  CB  GLU A  87      24.788  52.786  -8.045  1.00 93.77           C  
ATOM    690  CG  GLU A  87      23.954  52.828  -9.317  1.00 93.77           C  
ATOM    691  CD  GLU A  87      23.179  51.544  -9.568  1.00 93.77           C  
ATOM    692  OE1 GLU A  87      22.467  51.456 -10.594  1.00 93.77           O  
ATOM    693  OE2 GLU A  87      23.285  50.618  -8.732  1.00 93.77           O1-
ATOM    694  N   ILE A  88      27.231  53.371  -6.174  1.00 93.60           N  
ATOM    695  CA  ILE A  88      27.862  53.359  -4.859  1.00 93.60           C  
ATOM    696  C   ILE A  88      28.375  54.758  -4.520  1.00 93.60           C  
ATOM    697  O   ILE A  88      28.198  55.235  -3.397  1.00 93.60           O  
ATOM    698  CB  ILE A  88      29.016  52.334  -4.794  1.00 93.60           C  
ATOM    699  CG1 ILE A  88      28.470  50.907  -4.916  1.00 93.60           C  
ATOM    700  CG2 ILE A  88      29.818  52.505  -3.500  1.00 93.60           C  
ATOM    701  CD1 ILE A  88      29.549  49.841  -5.051  1.00 93.60           C  
ATOM    702  N   ILE A  89      29.007  55.322  -5.549  1.00 93.26           N  
ATOM    703  CA  ILE A  89      29.530  56.670  -5.356  1.00 93.26           C  
ATOM    704  C   ILE A  89      28.389  57.619  -4.992  1.00 93.26           C  
ATOM    705  O   ILE A  89      28.512  58.420  -4.063  1.00 93.26           O  
ATOM    706  CB  ILE A  89      30.266  57.176  -6.617  1.00 93.26           C  
ATOM    707  CG1 ILE A  89      31.543  56.363  -6.851  1.00 93.26           C  
ATOM    708  CG2 ILE A  89      30.582  58.670  -6.495  1.00 93.26           C  
ATOM    709  CD1 ILE A  89      32.256  56.692  -8.157  1.00 93.26           C  
ATOM    710  N   LEU A  90      27.285  57.471  -5.721  1.00 93.67           N  
ATOM    711  CA  LEU A  90      26.133  58.335  -5.488  1.00 93.67           C  
ATOM    712  C   LEU A  90      25.567  58.120  -4.088  1.00 93.67           C  
ATOM    713  O   LEU A  90      25.249  59.083  -3.388  1.00 93.67           O  
ATOM    714  CB  LEU A  90      25.047  58.075  -6.536  1.00 93.67           C  
ATOM    715  CG  LEU A  90      23.849  59.026  -6.521  1.00 93.67           C  
ATOM    716  CD1 LEU A  90      24.302  60.454  -6.809  1.00 93.67           C  
ATOM    717  CD2 LEU A  90      22.799  58.579  -7.533  1.00 93.67           C  
ATOM    718  N   ARG A  91      25.442  56.926  -3.660  1.00 94.95           N  
ATOM    719  CA  ARG A  91      24.950  56.623  -2.320  1.00 94.95           C  
ATOM    720  C   ARG A  91      25.874  57.205  -1.254  1.00 94.95           C  
ATOM    721  O   ARG A  91      25.407  57.779  -0.268  1.00 94.95           O  
ATOM    722  CB  ARG A  91      24.813  55.111  -2.125  1.00 94.95           C  
ATOM    723  CG  ARG A  91      24.115  54.718  -0.834  1.00 94.95           C  
ATOM    724  CD  ARG A  91      24.008  53.206  -0.689  1.00 94.95           C  
ATOM    725  NE  ARG A  91      23.077  52.637  -1.660  1.00 94.95           N  
ATOM    726  CZ  ARG A  91      22.851  51.336  -1.820  1.00 94.95           C  
ATOM    727  NH1 ARG A  91      23.485  50.440  -1.073  1.00 94.95           N1+
ATOM    728  NH2 ARG A  91      21.982  50.927  -2.733  1.00 94.95           N  
ATOM    729  N   ALA A  92      27.150  57.012  -1.450  1.00 93.49           N  
ATOM    730  CA  ALA A  92      28.129  57.569  -0.520  1.00 93.49           C  
ATOM    731  C   ALA A  92      28.018  59.089  -0.455  1.00 93.49           C  
ATOM    732  O   ALA A  92      28.084  59.677   0.628  1.00 93.49           O  
ATOM    733  CB  ALA A  92      29.542  57.159  -0.926  1.00 93.49           C  
ATOM    734  N   ALA A  93      27.891  59.710  -1.643  1.00 92.80           N  
ATOM    735  CA  ALA A  93      27.741  61.162  -1.701  1.00 92.80           C  
ATOM    736  C   ALA A  93      26.527  61.620  -0.896  1.00 92.80           C  
ATOM    737  O   ALA A  93      26.602  62.601  -0.153  1.00 92.80           O  
ATOM    738  CB  ALA A  93      27.620  61.627  -3.150  1.00 92.80           C  
ATOM    739  N   GLU A  94      25.463  60.905  -0.984  1.00 91.96           N  
ATOM    740  CA  GLU A  94      24.243  61.223  -0.249  1.00 91.96           C  
ATOM    741  C   GLU A  94      24.461  61.108   1.257  1.00 91.96           C  
ATOM    742  O   GLU A  94      24.083  62.005   2.015  1.00 91.96           O  
ATOM    743  CB  GLU A  94      23.097  60.307  -0.686  1.00 91.96           C  
ATOM    744  CG  GLU A  94      22.491  60.678  -2.032  1.00 91.96           C  
ATOM    745  CD  GLU A  94      21.417  59.706  -2.495  1.00 91.96           C  
ATOM    746  OE1 GLU A  94      20.923  59.848  -3.636  1.00 91.96           O  
ATOM    747  OE2 GLU A  94      21.069  58.796  -1.711  1.00 91.96           O1-
ATOM    748  N   GLU A  95      25.085  60.095   1.657  1.00 94.00           N  
ATOM    749  CA  GLU A  95      25.339  59.874   3.077  1.00 94.00           C  
ATOM    750  C   GLU A  95      26.308  60.914   3.632  1.00 94.00           C  
ATOM    751  O   GLU A  95      26.122  61.411   4.745  1.00 94.00           O  
ATOM    752  CB  GLU A  95      25.889  58.464   3.312  1.00 94.00           C  
ATOM    753  CG  GLU A  95      24.872  57.359   3.067  1.00 94.00           C  
ATOM    754  CD  GLU A  95      23.677  57.423   4.006  1.00 94.00           C  
ATOM    755  OE1 GLU A  95      22.533  57.204   3.548  1.00 94.00           O  
ATOM    756  OE2 GLU A  95      23.888  57.695   5.208  1.00 94.00           O1-
ATOM    757  N   LEU A  96      27.338  61.169   2.829  1.00 92.60           N  
ATOM    758  CA  LEU A  96      28.297  62.186   3.246  1.00 92.60           C  
ATOM    759  C   LEU A  96      27.619  63.543   3.402  1.00 92.60           C  
ATOM    760  O   LEU A  96      27.921  64.289   4.335  1.00 92.60           O  
ATOM    761  CB  LEU A  96      29.444  62.288   2.236  1.00 92.60           C  
ATOM    762  CG  LEU A  96      30.498  61.182   2.293  1.00 92.60           C  
ATOM    763  CD1 LEU A  96      31.396  61.241   1.061  1.00 92.60           C  
ATOM    764  CD2 LEU A  96      31.325  61.298   3.569  1.00 92.60           C  
ATOM    765  N   ALA A  97      26.687  63.880   2.491  1.00 89.80           N  
ATOM    766  CA  ALA A  97      25.972  65.154   2.515  1.00 89.80           C  
ATOM    767  C   ALA A  97      25.114  65.278   3.770  1.00 89.80           C  
ATOM    768  O   ALA A  97      24.870  66.386   4.256  1.00 89.80           O  
ATOM    769  CB  ALA A  97      25.106  65.301   1.266  1.00 89.80           C  
ATOM    770  N   LYS A  98      24.762  64.181   4.463  1.00 88.89           N  
ATOM    771  CA  LYS A  98      23.915  64.173   5.652  1.00 88.89           C  
ATOM    772  C   LYS A  98      24.720  64.505   6.904  1.00 88.89           C  
ATOM    773  O   LYS A  98      24.156  64.922   7.919  1.00 88.89           O  
ATOM    774  CB  LYS A  98      23.232  62.814   5.814  1.00 88.89           C  
ATOM    775  CG  LYS A  98      22.142  62.542   4.788  1.00 88.89           C  
ATOM    776  CD  LYS A  98      21.482  61.189   5.017  1.00 88.89           C  
ATOM    777  CE  LYS A  98      20.418  60.898   3.967  1.00 88.89           C  
ATOM    778  NZ  LYS A  98      19.801  59.552   4.161  1.00 88.89           N1+
ATOM    779  N   LEU A  99      25.980  64.431   6.831  1.00 86.99           N  
ATOM    780  CA  LEU A  99      26.828  64.655   7.997  1.00 86.99           C  
ATOM    781  C   LEU A  99      26.982  66.145   8.278  1.00 86.99           C  
ATOM    782  O   LEU A  99      27.378  66.537   9.378  1.00 86.99           O  
ATOM    783  CB  LEU A  99      28.204  64.017   7.789  1.00 86.99           C  
ATOM    784  CG  LEU A  99      28.244  62.489   7.741  1.00 86.99           C  
ATOM    785  CD1 LEU A  99      29.664  62.004   7.472  1.00 86.99           C  
ATOM    786  CD2 LEU A  99      27.709  61.899   9.042  1.00 86.99           C  
ATOM    787  N   THR A 100      26.648  67.029   7.425  1.00 83.58           N  
ATOM    788  CA  THR A 100      26.597  68.486   7.498  1.00 83.58           C  
ATOM    789  C   THR A 100      27.907  69.047   8.045  1.00 83.58           C  
ATOM    790  O   THR A 100      27.908  70.056   8.753  1.00 83.58           O  
ATOM    791  CB  THR A 100      25.425  68.961   8.376  1.00 83.58           C  
ATOM    792  CG2 THR A 100      24.085  68.553   7.772  1.00 83.58           C  
ATOM    793  OG1 THR A 100      25.546  68.378   9.680  1.00 83.58           O  
ATOM    794  N   LEU A 101      29.050  68.335   7.872  1.00 87.02           N  
ATOM    795  CA  LEU A 101      30.398  68.844   8.102  1.00 87.02           C  
ATOM    796  C   LEU A 101      31.010  69.366   6.806  1.00 87.02           C  
ATOM    797  O   LEU A 101      30.791  68.792   5.736  1.00 87.02           O  
ATOM    798  CB  LEU A 101      31.289  67.752   8.698  1.00 87.02           C  
ATOM    799  CG  LEU A 101      30.879  67.216  10.071  1.00 87.02           C  
ATOM    800  CD1 LEU A 101      31.716  65.994  10.435  1.00 87.02           C  
ATOM    801  CD2 LEU A 101      31.018  68.302  11.133  1.00 87.02           C  
ATOM    802  N   GLU A 102      31.736  70.491   6.891  1.00 87.04           N  
ATOM    803  CA  GLU A 102      32.284  71.120   5.692  1.00 87.04           C  
ATOM    804  C   GLU A 102      33.083  70.120   4.860  1.00 87.04           C  
ATOM    805  O   GLU A 102      32.894  70.025   3.646  1.00 87.04           O  
ATOM    806  CB  GLU A 102      33.164  72.315   6.066  1.00 87.04           C  
ATOM    807  CG  GLU A 102      33.505  73.219   4.891  1.00 87.04           C  
ATOM    808  CD  GLU A 102      34.301  74.450   5.293  1.00 87.04           C  
ATOM    809  OE1 GLU A 102      34.719  75.221   4.399  1.00 87.04           O  
ATOM    810  OE2 GLU A 102      34.509  74.646   6.511  1.00 87.04           O1-
ATOM    811  N   ALA A 103      33.970  69.358   5.479  1.00 86.99           N  
ATOM    812  CA  ALA A 103      34.793  68.394   4.753  1.00 86.99           C  
ATOM    813  C   ALA A 103      33.929  67.309   4.114  1.00 86.99           C  
ATOM    814  O   ALA A 103      34.189  66.884   2.986  1.00 86.99           O  
ATOM    815  CB  ALA A 103      35.825  67.766   5.685  1.00 86.99           C  
ATOM    816  N   SER A 104      32.955  66.874   4.896  1.00 89.36           N  
ATOM    817  CA  SER A 104      32.044  65.859   4.376  1.00 89.36           C  
ATOM    818  C   SER A 104      31.258  66.382   3.180  1.00 89.36           C  
ATOM    819  O   SER A 104      31.068  65.666   2.193  1.00 89.36           O  
ATOM    820  CB  SER A 104      31.079  65.395   5.468  1.00 89.36           C  
ATOM    821  OG  SER A 104      31.785  64.810   6.549  1.00 89.36           O  
ATOM    822  N   LEU A 105      30.815  67.614   3.253  1.00 91.07           N  
ATOM    823  CA  LEU A 105      30.073  68.231   2.159  1.00 91.07           C  
ATOM    824  C   LEU A 105      30.947  68.362   0.915  1.00 91.07           C  
ATOM    825  O   LEU A 105      30.489  68.102  -0.200  1.00 91.07           O  
ATOM    826  CB  LEU A 105      29.549  69.608   2.575  1.00 91.07           C  
ATOM    827  CG  LEU A 105      28.484  69.624   3.674  1.00 91.07           C  
ATOM    828  CD1 LEU A 105      28.186  71.057   4.102  1.00 91.07           C  
ATOM    829  CD2 LEU A 105      27.214  68.927   3.198  1.00 91.07           C  
ATOM    830  N   LYS A 106      32.214  68.733   1.125  1.00 91.08           N  
ATOM    831  CA  LYS A 106      33.158  68.803   0.013  1.00 91.08           C  
ATOM    832  C   LYS A 106      33.348  67.435  -0.634  1.00 91.08           C  
ATOM    833  O   LYS A 106      33.371  67.320  -1.862  1.00 91.08           O  
ATOM    834  CB  LYS A 106      34.506  69.351   0.487  1.00 91.08           C  
ATOM    835  CG  LYS A 106      35.459  69.711  -0.643  1.00 91.08           C  
ATOM    836  CD  LYS A 106      36.733  70.356  -0.115  1.00 91.08           C  
ATOM    837  CE  LYS A 106      37.706  70.680  -1.241  1.00 91.08           C  
ATOM    838  NZ  LYS A 106      38.953  71.321  -0.729  1.00 91.08           N1+
ATOM    839  N   ALA A 107      33.482  66.445   0.212  1.00 90.06           N  
ATOM    840  CA  ALA A 107      33.623  65.083  -0.296  1.00 90.06           C  
ATOM    841  C   ALA A 107      32.384  64.658  -1.080  1.00 90.06           C  
ATOM    842  O   ALA A 107      32.494  64.022  -2.131  1.00 90.06           O  
ATOM    843  CB  ALA A 107      33.880  64.111   0.853  1.00 90.06           C  
ATOM    844  N   ALA A 108      31.219  64.936  -0.558  1.00 92.22           N  
ATOM    845  CA  ALA A 108      29.966  64.621  -1.240  1.00 92.22           C  
ATOM    846  C   ALA A 108      29.913  65.273  -2.620  1.00 92.22           C  
ATOM    847  O   ALA A 108      29.501  64.642  -3.595  1.00 92.22           O  
ATOM    848  CB  ALA A 108      28.774  65.069  -0.397  1.00 92.22           C  
ATOM    849  N   GLN A 109      30.384  66.551  -2.736  1.00 91.83           N  
ATOM    850  CA  GLN A 109      30.392  67.299  -3.989  1.00 91.83           C  
ATOM    851  C   GLN A 109      31.305  66.639  -5.018  1.00 91.83           C  
ATOM    852  O   GLN A 109      30.926  66.479  -6.180  1.00 91.83           O  
ATOM    853  CB  GLN A 109      30.831  68.745  -3.749  1.00 91.83           C  
ATOM    854  CG  GLN A 109      29.811  69.578  -2.983  1.00 91.83           C  
ATOM    855  CD  GLN A 109      30.303  70.982  -2.689  1.00 91.83           C  
ATOM    856  NE2 GLN A 109      29.582  71.695  -1.830  1.00 91.83           N  
ATOM    857  OE1 GLN A 109      31.323  71.424  -3.228  1.00 91.83           O  
ATOM    858  N   ILE A 110      32.491  66.328  -4.569  1.00 90.13           N  
ATOM    859  CA  ILE A 110      33.465  65.709  -5.461  1.00 90.13           C  
ATOM    860  C   ILE A 110      32.913  64.389  -5.993  1.00 90.13           C  
ATOM    861  O   ILE A 110      32.963  64.127  -7.197  1.00 90.13           O  
ATOM    862  CB  ILE A 110      34.817  65.478  -4.748  1.00 90.13           C  
ATOM    863  CG1 ILE A 110      35.475  66.819  -4.403  1.00 90.13           C  
ATOM    864  CG2 ILE A 110      35.744  64.618  -5.614  1.00 90.13           C  
ATOM    865  CD1 ILE A 110      36.706  66.693  -3.516  1.00 90.13           C  
ATOM    866  N   ALA A 111      32.356  63.610  -5.094  1.00 91.67           N  
ATOM    867  CA  ALA A 111      31.791  62.317  -5.473  1.00 91.67           C  
ATOM    868  C   ALA A 111      30.645  62.489  -6.465  1.00 91.67           C  
ATOM    869  O   ALA A 111      30.592  61.800  -7.488  1.00 91.67           O  
ATOM    870  CB  ALA A 111      31.312  61.562  -4.236  1.00 91.67           C  
ATOM    871  N   ALA A 112      29.716  63.357  -6.214  1.00 92.10           N  
ATOM    872  CA  ALA A 112      28.565  63.601  -7.081  1.00 92.10           C  
ATOM    873  C   ALA A 112      29.005  64.161  -8.431  1.00 92.10           C  
ATOM    874  O   ALA A 112      28.445  63.804  -9.471  1.00 92.10           O  
ATOM    875  CB  ALA A 112      27.583  64.554  -6.407  1.00 92.10           C  
ATOM    876  N   GLU A 113      30.052  65.001  -8.448  1.00 92.92           N  
ATOM    877  CA  GLU A 113      30.577  65.569  -9.687  1.00 92.92           C  
ATOM    878  C   GLU A 113      31.138  64.480 -10.597  1.00 92.92           C  
ATOM    879  O   GLU A 113      31.010  64.560 -11.820  1.00 92.92           O  
ATOM    880  CB  GLU A 113      31.655  66.613  -9.387  1.00 92.92           C  
ATOM    881  CG  GLU A 113      31.101  67.952  -8.924  1.00 92.92           C  
ATOM    882  CD  GLU A 113      32.182  68.926  -8.481  1.00 92.92           C  
ATOM    883  OE1 GLU A 113      31.847  70.068  -8.089  1.00 92.92           O  
ATOM    884  OE2 GLU A 113      33.373  68.547  -8.528  1.00 92.92           O1-
ATOM    885  N   LEU A 114      31.747  63.598  -9.960  1.00 91.96           N  
ATOM    886  CA  LEU A 114      32.274  62.472 -10.724  1.00 91.96           C  
ATOM    887  C   LEU A 114      31.152  61.727 -11.438  1.00 91.96           C  
ATOM    888  O   LEU A 114      31.285  61.373 -12.613  1.00 91.96           O  
ATOM    889  CB  LEU A 114      33.038  61.512  -9.808  1.00 91.96           C  
ATOM    890  CG  LEU A 114      33.656  60.284 -10.477  1.00 91.96           C  
ATOM    891  CD1 LEU A 114      34.722  60.708 -11.483  1.00 91.96           C  
ATOM    892  CD2 LEU A 114      34.245  59.343  -9.432  1.00 91.96           C  
ATOM    893  N   VAL A 115      30.040  61.473 -10.810  1.00 92.56           N  
ATOM    894  CA  VAL A 115      28.891  60.796 -11.403  1.00 92.56           C  
ATOM    895  C   VAL A 115      28.355  61.616 -12.573  1.00 92.56           C  
ATOM    896  O   VAL A 115      28.051  61.068 -13.635  1.00 92.56           O  
ATOM    897  CB  VAL A 115      27.774  60.557 -10.362  1.00 92.56           C  
ATOM    898  CG1 VAL A 115      26.548  59.929 -11.022  1.00 92.56           C  
ATOM    899  CG2 VAL A 115      28.285  59.674  -9.225  1.00 92.56           C  
ATOM    900  N   VAL A 116      28.248  62.932 -12.428  1.00 92.09           N  
ATOM    901  CA  VAL A 116      27.756  63.817 -13.479  1.00 92.09           C  
ATOM    902  C   VAL A 116      28.672  63.731 -14.697  1.00 92.09           C  
ATOM    903  O   VAL A 116      28.199  63.630 -15.831  1.00 92.09           O  
ATOM    904  CB  VAL A 116      27.655  65.278 -12.988  1.00 92.09           C  
ATOM    905  CG1 VAL A 116      27.280  66.210 -14.139  1.00 92.09           C  
ATOM    906  CG2 VAL A 116      26.639  65.390 -11.853  1.00 92.09           C  
ATOM    907  N   ARG A 117      29.949  63.789 -14.424  1.00 91.67           N  
ATOM    908  CA  ARG A 117      30.940  63.760 -15.495  1.00 91.67           C  
ATOM    909  C   ARG A 117      30.883  62.440 -16.258  1.00 91.67           C  
ATOM    910  O   ARG A 117      30.962  62.425 -17.488  1.00 91.67           O  
ATOM    911  CB  ARG A 117      32.346  63.981 -14.933  1.00 91.67           C  
ATOM    912  CG  ARG A 117      33.424  64.097 -16.000  1.00 91.67           C  
ATOM    913  CD  ARG A 117      34.783  64.419 -15.394  1.00 91.67           C  
ATOM    914  NE  ARG A 117      35.213  63.389 -14.455  1.00 91.67           N  
ATOM    915  CZ  ARG A 117      36.241  63.506 -13.620  1.00 91.67           C  
ATOM    916  NH1 ARG A 117      36.969  64.617 -13.591  1.00 91.67           N1+
ATOM    917  NH2 ARG A 117      36.546  62.505 -12.806  1.00 91.67           N  
ATOM    918  N   GLU A 118      30.673  61.352 -15.621  1.00 90.47           N  
ATOM    919  CA  GLU A 118      30.772  60.030 -16.231  1.00 90.47           C  
ATOM    920  C   GLU A 118      29.451  59.618 -16.873  1.00 90.47           C  
ATOM    921  O   GLU A 118      29.433  58.816 -17.810  1.00 90.47           O  
ATOM    922  CB  GLU A 118      31.199  58.988 -15.192  1.00 90.47           C  
ATOM    923  CG  GLU A 118      32.598  59.211 -14.638  1.00 90.47           C  
ATOM    924  CD  GLU A 118      33.685  59.120 -15.697  1.00 90.47           C  
ATOM    925  OE1 GLU A 118      34.709  59.832 -15.580  1.00 90.47           O  
ATOM    926  OE2 GLU A 118      33.512  58.330 -16.652  1.00 90.47           O1-
ATOM    927  N   GLN A 119      28.322  60.138 -16.471  1.00 89.24           N  
ATOM    928  CA  GLN A 119      27.025  59.794 -17.043  1.00 89.24           C  
ATOM    929  C   GLN A 119      26.189  61.045 -17.302  1.00 89.24           C  
ATOM    930  O   GLN A 119      25.107  61.202 -16.733  1.00 89.24           O  
ATOM    931  CB  GLN A 119      26.268  58.837 -16.121  1.00 89.24           C  
ATOM    932  CG  GLN A 119      26.885  57.448 -16.034  1.00 89.24           C  
ATOM    933  CD  GLN A 119      25.899  56.396 -15.562  1.00 89.24           C  
ATOM    934  NE2 GLN A 119      26.375  55.165 -15.406  1.00 89.24           N  
ATOM    935  OE1 GLN A 119      24.720  56.688 -15.336  1.00 89.24           O  
ATOM    936  N   PRO A 120      26.738  61.913 -18.299  1.00 85.69           N  
ATOM    937  CA  PRO A 120      25.941  63.118 -18.538  1.00 85.69           C  
ATOM    938  C   PRO A 120      24.564  62.809 -19.121  1.00 85.69           C  
ATOM    939  O   PRO A 120      24.426  61.894 -19.936  1.00 85.69           O  
ATOM    940  CB  PRO A 120      26.790  63.911 -19.535  1.00 85.69           C  
ATOM    941  CG  PRO A 120      27.622  62.882 -20.231  1.00 85.69           C  
ATOM    942  CD  PRO A 120      27.846  61.733 -19.289  1.00 85.69           C  
ATOM    943  N   GLY A 121      23.523  63.327 -18.607  1.00 83.63           N  
ATOM    944  CA  GLY A 121      22.186  63.214 -19.167  1.00 83.63           C  
ATOM    945  C   GLY A 121      21.392  62.058 -18.587  1.00 83.63           C  
ATOM    946  O   GLY A 121      20.220  61.875 -18.920  1.00 83.63           O  
ATOM    947  N   SER A 122      22.074  61.197 -17.776  1.00 87.81           N  
ATOM    948  CA  SER A 122      21.398  60.059 -17.161  1.00 87.81           C  
ATOM    949  C   SER A 122      20.597  60.488 -15.935  1.00 87.81           C  
ATOM    950  O   SER A 122      20.711  61.629 -15.482  1.00 87.81           O  
ATOM    951  CB  SER A 122      22.410  58.982 -16.767  1.00 87.81           C  
ATOM    952  OG  SER A 122      23.196  59.407 -15.667  1.00 87.81           O  
ATOM    953  N   ASN A 123      19.598  59.566 -15.487  1.00 87.16           N  
ATOM    954  CA  ASN A 123      18.859  59.806 -14.252  1.00 87.16           C  
ATOM    955  C   ASN A 123      19.798  59.952 -13.057  1.00 87.16           C  
ATOM    956  O   ASN A 123      19.554  60.769 -12.167  1.00 87.16           O  
ATOM    957  CB  ASN A 123      17.853  58.682 -14.001  1.00 87.16           C  
ATOM    958  CG  ASN A 123      16.825  59.043 -12.947  1.00 87.16           C  
ATOM    959  ND2 ASN A 123      16.063  58.052 -12.498  1.00 87.16           N  
ATOM    960  OD1 ASN A 123      16.715  60.203 -12.541  1.00 87.16           O  
ATOM    961  N   LEU A 124      20.926  59.171 -13.052  1.00 89.91           N  
ATOM    962  CA  LEU A 124      21.924  59.252 -11.991  1.00 89.91           C  
ATOM    963  C   LEU A 124      22.569  60.633 -11.957  1.00 89.91           C  
ATOM    964  O   LEU A 124      22.791  61.193 -10.881  1.00 89.91           O  
ATOM    965  CB  LEU A 124      22.999  58.178 -12.183  1.00 89.91           C  
ATOM    966  CG  LEU A 124      22.575  56.737 -11.898  1.00 89.91           C  
ATOM    967  CD1 LEU A 124      23.683  55.769 -12.301  1.00 89.91           C  
ATOM    968  CD2 LEU A 124      22.220  56.566 -10.424  1.00 89.91           C  
ATOM    969  N   ALA A 125      22.879  61.160 -13.181  1.00 88.09           N  
ATOM    970  CA  ALA A 125      23.483  62.487 -13.273  1.00 88.09           C  
ATOM    971  C   ALA A 125      22.553  63.554 -12.705  1.00 88.09           C  
ATOM    972  O   ALA A 125      23.001  64.476 -12.019  1.00 88.09           O  
ATOM    973  CB  ALA A 125      23.835  62.811 -14.724  1.00 88.09           C  
ATOM    974  N   GLU A 126      21.307  63.423 -12.915  1.00 89.70           N  
ATOM    975  CA  GLU A 126      20.332  64.382 -12.404  1.00 89.70           C  
ATOM    976  C   GLU A 126      20.266  64.342 -10.879  1.00 89.70           C  
ATOM    977  O   GLU A 126      20.228  65.387 -10.227  1.00 89.70           O  
ATOM    978  CB  GLU A 126      18.948  64.110 -12.997  1.00 89.70           C  
ATOM    979  CG  GLU A 126      18.834  64.451 -14.476  1.00 89.70           C  
ATOM    980  CD  GLU A 126      17.455  64.174 -15.052  1.00 89.70           C  
ATOM    981  OE1 GLU A 126      17.228  64.459 -16.249  1.00 89.70           O  
ATOM    982  OE2 GLU A 126      16.593  63.668 -14.298  1.00 89.70           O1-
ATOM    983  N   LYS A 127      20.303  63.115 -10.360  1.00 89.11           N  
ATOM    984  CA  LYS A 127      20.309  62.944  -8.910  1.00 89.11           C  
ATOM    985  C   LYS A 127      21.587  63.507  -8.295  1.00 89.11           C  
ATOM    986  O   LYS A 127      21.547  64.143  -7.240  1.00 89.11           O  
ATOM    987  CB  LYS A 127      20.156  61.467  -8.543  1.00 89.11           C  
ATOM    988  CG  LYS A 127      18.758  60.914  -8.771  1.00 89.11           C  
ATOM    989  CD  LYS A 127      18.646  59.468  -8.303  1.00 89.11           C  
ATOM    990  CE  LYS A 127      17.265  58.893  -8.589  1.00 89.11           C  
ATOM    991  NZ  LYS A 127      17.160  57.466  -8.161  1.00 89.11           N1+
ATOM    992  N   ALA A 128      22.678  63.287  -9.012  1.00 90.80           N  
ATOM    993  CA  ALA A 128      23.965  63.798  -8.548  1.00 90.80           C  
ATOM    994  C   ALA A 128      23.975  65.324  -8.526  1.00 90.80           C  
ATOM    995  O   ALA A 128      24.513  65.934  -7.599  1.00 90.80           O  
ATOM    996  CB  ALA A 128      25.095  63.275  -9.432  1.00 90.80           C  
ATOM    997  N   LYS A 129      23.365  65.951  -9.568  1.00 89.45           N  
ATOM    998  CA  LYS A 129      23.303  67.409  -9.624  1.00 89.45           C  
ATOM    999  C   LYS A 129      22.544  67.973  -8.426  1.00 89.45           C  
ATOM   1000  O   LYS A 129      22.934  68.998  -7.864  1.00 89.45           O  
ATOM   1001  CB  LYS A 129      22.643  67.867 -10.925  1.00 89.45           C  
ATOM   1002  CG  LYS A 129      23.520  67.698 -12.157  1.00 89.45           C  
ATOM   1003  CD  LYS A 129      22.811  68.175 -13.418  1.00 89.45           C  
ATOM   1004  CE  LYS A 129      23.663  67.948 -14.659  1.00 89.45           C  
ATOM   1005  NZ  LYS A 129      22.948  68.360 -15.905  1.00 89.45           N1+
ATOM   1006  N   THR A 130      21.551  67.269  -8.035  1.00 87.91           N  
ATOM   1007  CA  THR A 130      20.769  67.688  -6.877  1.00 87.91           C  
ATOM   1008  C   THR A 130      21.601  67.600  -5.601  1.00 87.91           C  
ATOM   1009  O   THR A 130      21.576  68.512  -4.774  1.00 87.91           O  
ATOM   1010  CB  THR A 130      19.496  66.834  -6.724  1.00 87.91           C  
ATOM   1011  CG2 THR A 130      18.696  67.255  -5.496  1.00 87.91           C  
ATOM   1012  OG1 THR A 130      18.678  66.992  -7.889  1.00 87.91           O  
ATOM   1013  N   ILE A 131      22.340  66.567  -5.451  1.00 89.63           N  
ATOM   1014  CA  ILE A 131      23.188  66.366  -4.281  1.00 89.63           C  
ATOM   1015  C   ILE A 131      24.252  67.459  -4.220  1.00 89.63           C  
ATOM   1016  O   ILE A 131      24.537  67.998  -3.147  1.00 89.63           O  
ATOM   1017  CB  ILE A 131      23.853  64.971  -4.299  1.00 89.63           C  
ATOM   1018  CG1 ILE A 131      22.797  63.873  -4.140  1.00 89.63           C  
ATOM   1019  CG2 ILE A 131      24.920  64.867  -3.205  1.00 89.63           C  
ATOM   1020  CD1 ILE A 131      23.330  62.463  -4.354  1.00 89.63           C  
ATOM   1021  N   ILE A 132      24.785  67.803  -5.375  1.00 89.37           N  
ATOM   1022  CA  ILE A 132      25.784  68.863  -5.442  1.00 89.37           C  
ATOM   1023  C   ILE A 132      25.187  70.169  -4.924  1.00 89.37           C  
ATOM   1024  O   ILE A 132      25.791  70.848  -4.090  1.00 89.37           O  
ATOM   1025  CB  ILE A 132      26.316  69.050  -6.881  1.00 89.37           C  
ATOM   1026  CG1 ILE A 132      27.109  67.814  -7.321  1.00 89.37           C  
ATOM   1027  CG2 ILE A 132      27.173  70.315  -6.980  1.00 89.37           C  
ATOM   1028  CD1 ILE A 132      27.468  67.804  -8.801  1.00 89.37           C  
ATOM   1029  N   LEU A 133      24.043  70.444  -5.421  1.00 87.63           N  
ATOM   1030  CA  LEU A 133      23.387  71.684  -5.019  1.00 87.63           C  
ATOM   1031  C   LEU A 133      23.087  71.682  -3.525  1.00 87.63           C  
ATOM   1032  O   LEU A 133      23.347  72.669  -2.833  1.00 87.63           O  
ATOM   1033  CB  LEU A 133      22.093  71.887  -5.811  1.00 87.63           C  
ATOM   1034  CG  LEU A 133      22.250  72.338  -7.264  1.00 87.63           C  
ATOM   1035  CD1 LEU A 133      20.911  72.264  -7.990  1.00 87.63           C  
ATOM   1036  CD2 LEU A 133      22.821  73.750  -7.328  1.00 87.63           C  
ATOM   1037  N   GLN A 134      22.680  70.569  -2.979  1.00 84.56           N  
ATOM   1038  CA  GLN A 134      22.373  70.434  -1.560  1.00 84.56           C  
ATOM   1039  C   GLN A 134      23.629  70.589  -0.708  1.00 84.56           C  
ATOM   1040  O   GLN A 134      23.608  71.273   0.319  1.00 84.56           O  
ATOM   1041  CB  GLN A 134      21.712  69.083  -1.280  1.00 84.56           C  
ATOM   1042  CG  GLN A 134      20.296  68.966  -1.828  1.00 84.56           C  
ATOM   1043  CD  GLN A 134      19.700  67.585  -1.626  1.00 84.56           C  
ATOM   1044  NE2 GLN A 134      18.378  67.491  -1.714  1.00 84.56           N  
ATOM   1045  OE1 GLN A 134      20.423  66.612  -1.392  1.00 84.56           O  
ATOM   1046  N   ALA A 135      24.663  69.979  -1.145  1.00 87.62           N  
ATOM   1047  CA  ALA A 135      25.923  70.038  -0.407  1.00 87.62           C  
ATOM   1048  C   ALA A 135      26.484  71.457  -0.392  1.00 87.62           C  
ATOM   1049  O   ALA A 135      26.962  71.932   0.641  1.00 87.62           O  
ATOM   1050  CB  ALA A 135      26.940  69.074  -1.013  1.00 87.62           C  
ATOM   1051  N   ARG A 136      26.338  72.114  -1.528  1.00 89.36           N  
ATOM   1052  CA  ARG A 136      26.829  73.485  -1.611  1.00 89.36           C  
ATOM   1053  C   ARG A 136      26.019  74.413  -0.711  1.00 89.36           C  
ATOM   1054  O   ARG A 136      26.580  75.283  -0.042  1.00 89.36           O  
ATOM   1055  CB  ARG A 136      26.786  73.987  -3.056  1.00 89.36           C  
ATOM   1056  CG  ARG A 136      27.874  73.405  -3.942  1.00 89.36           C  
ATOM   1057  CD  ARG A 136      27.797  73.951  -5.361  1.00 89.36           C  
ATOM   1058  NE  ARG A 136      28.852  73.401  -6.209  1.00 89.36           N  
ATOM   1059  CZ  ARG A 136      29.018  73.691  -7.496  1.00 89.36           C  
ATOM   1060  NH1 ARG A 136      28.197  74.534  -8.114  1.00 89.36           N1+
ATOM   1061  NH2 ARG A 136      30.012  73.134  -8.173  1.00 89.36           N  
ATOM   1062  N   ALA A 137      24.769  74.199  -0.787  1.00 82.00           N  
ATOM   1063  CA  ALA A 137      23.891  74.997   0.064  1.00 82.00           C  
ATOM   1064  C   ALA A 137      24.198  74.763   1.541  1.00 82.00           C  
ATOM   1065  O   ALA A 137      24.275  75.713   2.323  1.00 82.00           O  
ATOM   1066  CB  ALA A 137      22.428  74.676  -0.230  1.00 82.00           C  
ATOM   1067  N   ALA A 138      24.345  73.548   1.944  1.00 84.87           N  
ATOM   1068  CA  ALA A 138      24.666  73.211   3.329  1.00 84.87           C  
ATOM   1069  C   ALA A 138      26.020  73.787   3.733  1.00 84.87           C  
ATOM   1070  O   ALA A 138      26.182  74.285   4.850  1.00 84.87           O  
ATOM   1071  CB  ALA A 138      24.653  71.698   3.526  1.00 84.87           C  
ATOM   1072  N   GLU A 139      26.947  73.649   2.767  1.00 86.07           N  
ATOM   1073  CA  GLU A 139      28.265  74.225   3.018  1.00 86.07           C  
ATOM   1074  C   GLU A 139      28.175  75.732   3.239  1.00 86.07           C  
ATOM   1075  O   GLU A 139      28.805  76.269   4.153  1.00 86.07           O  
ATOM   1076  CB  GLU A 139      29.217  73.919   1.860  1.00 86.07           C  
ATOM   1077  CG  GLU A 139      30.649  74.374   2.102  1.00 86.07           C  
ATOM   1078  CD  GLU A 139      31.573  74.099   0.928  1.00 86.07           C  
ATOM   1079  OE1 GLU A 139      32.797  74.329   1.053  1.00 86.07           O  
ATOM   1080  OE2 GLU A 139      31.068  73.652  -0.127  1.00 86.07           O1-
ATOM   1081  N   LEU A 140      27.463  76.354   2.375  1.00 85.00           N  
ATOM   1082  CA  LEU A 140      27.296  77.798   2.497  1.00 85.00           C  
ATOM   1083  C   LEU A 140      26.632  78.159   3.822  1.00 85.00           C  
ATOM   1084  O   LEU A 140      27.038  79.114   4.486  1.00 85.00           O  
ATOM   1085  CB  LEU A 140      26.466  78.342   1.331  1.00 85.00           C  
ATOM   1086  CG  LEU A 140      26.302  79.861   1.268  1.00 85.00           C  
ATOM   1087  CD1 LEU A 140      27.659  80.536   1.096  1.00 85.00           C  
ATOM   1088  CD2 LEU A 140      25.359  80.250   0.133  1.00 85.00           C  
ATOM   1089  N   ALA A 141      25.644  77.386   4.228  1.00 79.39           N  
ATOM   1090  CA  ALA A 141      24.964  77.614   5.501  1.00 79.39           C  
ATOM   1091  C   ALA A 141      25.945  77.547   6.667  1.00 79.39           C  
ATOM   1092  O   ALA A 141      25.872  78.355   7.596  1.00 79.39           O  
ATOM   1093  CB  ALA A 141      23.843  76.595   5.694  1.00 79.39           C  
ATOM   1094  N   ILE A 142      26.874  76.602   6.602  1.00 81.76           N  
ATOM   1095  CA  ILE A 142      27.874  76.443   7.651  1.00 81.76           C  
ATOM   1096  C   ILE A 142      28.797  77.658   7.674  1.00 81.76           C  
ATOM   1097  O   ILE A 142      29.098  78.198   8.742  1.00 81.76           O  
ATOM   1098  CB  ILE A 142      28.697  75.149   7.457  1.00 81.76           C  
ATOM   1099  CG1 ILE A 142      27.807  73.916   7.651  1.00 81.76           C  
ATOM   1100  CG2 ILE A 142      29.891  75.119   8.414  1.00 81.76           C  
ATOM   1101  CD1 ILE A 142      28.485  72.599   7.299  1.00 81.76           C  
ATOM   1102  N   ARG A 143      29.193  78.065   6.609  1.00 81.67           N  
ATOM   1103  CA  ARG A 143      30.101  79.203   6.514  1.00 81.67           C  
ATOM   1104  C   ARG A 143      29.434  80.479   7.016  1.00 81.67           C  
ATOM   1105  O   ARG A 143      30.088  81.334   7.617  1.00 81.67           O  
ATOM   1106  CB  ARG A 143      30.575  79.393   5.071  1.00 81.67           C  
ATOM   1107  CG  ARG A 143      31.594  78.360   4.618  1.00 81.67           C  
ATOM   1108  CD  ARG A 143      32.057  78.614   3.190  1.00 81.67           C  
ATOM   1109  NE  ARG A 143      32.591  79.963   3.028  1.00 81.67           N  
ATOM   1110  CZ  ARG A 143      33.016  80.478   1.877  1.00 81.67           C  
ATOM   1111  NH1 ARG A 143      32.978  79.761   0.759  1.00 81.67           N1+
ATOM   1112  NH2 ARG A 143      33.484  81.717   1.843  1.00 81.67           N  
ATOM   1113  N   ILE A 144      28.181  80.622   6.661  1.00 76.11           N  
ATOM   1114  CA  ILE A 144      27.424  81.783   7.116  1.00 76.11           C  
ATOM   1115  C   ILE A 144      27.410  81.825   8.642  1.00 76.11           C  
ATOM   1116  O   ILE A 144      27.567  82.891   9.242  1.00 76.11           O  
ATOM   1117  CB  ILE A 144      25.980  81.766   6.567  1.00 76.11           C  
ATOM   1118  CG1 ILE A 144      25.981  82.000   5.052  1.00 76.11           C  
ATOM   1119  CG2 ILE A 144      25.118  82.811   7.281  1.00 76.11           C  
ATOM   1120  CD1 ILE A 144      24.624  81.797   4.393  1.00 76.11           C  
ATOM   1121  N   GLU A 145      27.260  80.618   9.233  1.00 73.40           N  
ATOM   1122  CA  GLU A 145      27.265  80.547  10.692  1.00 73.40           C  
ATOM   1123  C   GLU A 145      28.639  80.896  11.256  1.00 73.40           C  
ATOM   1124  O   GLU A 145      28.741  81.543  12.300  1.00 73.40           O  
ATOM   1125  CB  GLU A 145      26.839  79.155  11.164  1.00 73.40           C  
ATOM   1126  CG  GLU A 145      25.352  78.878  11.003  1.00 73.40           C  
ATOM   1127  CD  GLU A 145      24.947  77.487  11.466  1.00 73.40           C  
ATOM   1128  OE1 GLU A 145      23.750  77.135  11.355  1.00 73.40           O  
ATOM   1129  OE2 GLU A 145      25.832  76.745  11.945  1.00 73.40           O1-
ATOM   1130  N   GLU A 146      29.652  80.736  10.428  1.00 75.83           N  
ATOM   1131  CA  GLU A 146      31.014  80.943  10.912  1.00 75.83           C  
ATOM   1132  C   GLU A 146      31.529  82.329  10.531  1.00 75.83           C  
ATOM   1133  O   GLU A 146      32.264  82.955  11.298  1.00 75.83           O  
ATOM   1134  CB  GLU A 146      31.951  79.865  10.363  1.00 75.83           C  
ATOM   1135  CG  GLU A 146      31.714  78.484  10.958  1.00 75.83           C  
ATOM   1136  CD  GLU A 146      32.612  77.411  10.360  1.00 75.83           C  
ATOM   1137  OE1 GLU A 146      32.564  76.251  10.827  1.00 75.83           O  
ATOM   1138  OE2 GLU A 146      33.369  77.736   9.417  1.00 75.83           O1-
ATOM   1139  N   GLN A 147      31.082  82.836   9.378  1.00 69.16           N  
ATOM   1140  CA  GLN A 147      31.611  84.078   8.826  1.00 69.16           C  
ATOM   1141  C   GLN A 147      30.486  85.034   8.441  1.00 69.16           C  
ATOM   1142  O   GLN A 147      30.340  85.390   7.270  1.00 69.16           O  
ATOM   1143  CB  GLN A 147      32.496  83.793   7.612  1.00 69.16           C  
ATOM   1144  CG  GLN A 147      33.777  83.039   7.946  1.00 69.16           C  
ATOM   1145  CD  GLN A 147      34.680  82.852   6.742  1.00 69.16           C  
ATOM   1146  NE2 GLN A 147      35.772  82.120   6.928  1.00 69.16           N  
ATOM   1147  OE1 GLN A 147      34.396  83.361   5.652  1.00 69.16           O  
ATOM   1148  N   LEU A 148      29.784  85.651   9.407  1.00 61.68           N  
ATOM   1149  CA  LEU A 148      28.522  86.378   9.341  1.00 61.68           C  
ATOM   1150  C   LEU A 148      28.697  87.706   8.613  1.00 61.68           C  
ATOM   1151  O   LEU A 148      27.809  88.135   7.873  1.00 61.68           O  
ATOM   1152  CB  LEU A 148      27.971  86.624  10.748  1.00 61.68           C  
ATOM   1153  CG  LEU A 148      27.303  85.429  11.433  1.00 61.68           C  
ATOM   1154  CD1 LEU A 148      27.197  85.671  12.934  1.00 61.68           C  
ATOM   1155  CD2 LEU A 148      25.928  85.167  10.829  1.00 61.68           C  
ATOM   1156  N   LYS A 149      29.939  88.100   8.087  1.00 64.61           N  
ATOM   1157  CA  LYS A 149      29.989  89.459   7.554  1.00 64.61           C  
ATOM   1158  C   LYS A 149      30.731  89.499   6.221  1.00 64.61           C  
ATOM   1159  O   LYS A 149      31.174  90.562   5.783  1.00 64.61           O  
ATOM   1160  CB  LYS A 149      30.658  90.403   8.554  1.00 64.61           C  
ATOM   1161  CG  LYS A 149      29.865  90.609   9.835  1.00 64.61           C  
ATOM   1162  CD  LYS A 149      30.546  91.610  10.760  1.00 64.61           C  
ATOM   1163  CE  LYS A 149      29.782  91.777  12.066  1.00 64.61           C  
ATOM   1164  NZ  LYS A 149      30.418  92.795  12.955  1.00 64.61           N1+
ATOM   1165  N   ASP A 150      30.624  88.368   5.471  1.00 73.44           N  
ATOM   1166  CA  ASP A 150      31.346  88.363   4.202  1.00 73.44           C  
ATOM   1167  C   ASP A 150      30.401  88.622   3.032  1.00 73.44           C  
ATOM   1168  O   ASP A 150      29.482  87.837   2.784  1.00 73.44           O  
ATOM   1169  CB  ASP A 150      32.077  87.033   4.006  1.00 73.44           C  
ATOM   1170  CG  ASP A 150      33.047  87.057   2.837  1.00 73.44           C  
ATOM   1171  OD1 ASP A 150      32.958  87.972   1.990  1.00 73.44           O  
ATOM   1172  OD2 ASP A 150      33.906  86.153   2.762  1.00 73.44           O1-
ATOM   1173  N   THR A 151      30.510  89.826   2.322  1.00 73.74           N  
ATOM   1174  CA  THR A 151      29.742  90.180   1.133  1.00 73.74           C  
ATOM   1175  C   THR A 151      29.901  89.117   0.050  1.00 73.74           C  
ATOM   1176  O   THR A 151      28.990  88.896  -0.749  1.00 73.74           O  
ATOM   1177  CB  THR A 151      30.170  91.551   0.579  1.00 73.74           C  
ATOM   1178  CG2 THR A 151      29.694  92.682   1.484  1.00 73.74           C  
ATOM   1179  OG1 THR A 151      31.599  91.597   0.487  1.00 73.74           O  
ATOM   1180  N   GLU A 152      31.027  88.400   0.034  1.00 81.67           N  
ATOM   1181  CA  GLU A 152      31.267  87.354  -0.956  1.00 81.67           C  
ATOM   1182  C   GLU A 152      30.298  86.190  -0.775  1.00 81.67           C  
ATOM   1183  O   GLU A 152      29.889  85.557  -1.752  1.00 81.67           O  
ATOM   1184  CB  GLU A 152      32.711  86.853  -0.870  1.00 81.67           C  
ATOM   1185  CG  GLU A 152      33.736  87.835  -1.422  1.00 81.67           C  
ATOM   1186  CD  GLU A 152      35.137  87.250  -1.515  1.00 81.67           C  
ATOM   1187  OE1 GLU A 152      35.885  87.613  -2.451  1.00 81.67           O  
ATOM   1188  OE2 GLU A 152      35.489  86.422  -0.645  1.00 81.67           O1-
ATOM   1189  N   LEU A 153      29.885  86.007   0.465  1.00 82.75           N  
ATOM   1190  CA  LEU A 153      28.935  84.944   0.775  1.00 82.75           C  
ATOM   1191  C   LEU A 153      27.579  85.223   0.137  1.00 82.75           C  
ATOM   1192  O   LEU A 153      26.913  84.304  -0.342  1.00 82.75           O  
ATOM   1193  CB  LEU A 153      28.779  84.791   2.290  1.00 82.75           C  
ATOM   1194  CG  LEU A 153      29.967  84.186   3.038  1.00 82.75           C  
ATOM   1195  CD1 LEU A 153      29.716  84.212   4.542  1.00 82.75           C  
ATOM   1196  CD2 LEU A 153      30.233  82.763   2.560  1.00 82.75           C  
ATOM   1197  N   ALA A 154      27.235  86.469   0.080  1.00 78.86           N  
ATOM   1198  CA  ALA A 154      25.967  86.859  -0.531  1.00 78.86           C  
ATOM   1199  C   ALA A 154      25.966  86.564  -2.029  1.00 78.86           C  
ATOM   1200  O   ALA A 154      24.966  86.089  -2.573  1.00 78.86           O  
ATOM   1201  CB  ALA A 154      25.690  88.341  -0.284  1.00 78.86           C  
ATOM   1202  N   LYS A 155      27.159  86.816  -2.685  1.00 83.23           N  
ATOM   1203  CA  LYS A 155      27.284  86.552  -4.116  1.00 83.23           C  
ATOM   1204  C   LYS A 155      27.195  85.056  -4.408  1.00 83.23           C  
ATOM   1205  O   LYS A 155      26.522  84.642  -5.353  1.00 83.23           O  
ATOM   1206  CB  LYS A 155      28.601  87.113  -4.653  1.00 83.23           C  
ATOM   1207  CG  LYS A 155      28.649  88.633  -4.708  1.00 83.23           C  
ATOM   1208  CD  LYS A 155      29.959  89.130  -5.307  1.00 83.23           C  
ATOM   1209  CE  LYS A 155      30.032  90.651  -5.310  1.00 83.23           C  
ATOM   1210  NZ  LYS A 155      31.326  91.143  -5.868  1.00 83.23           N1+
ATOM   1211  N   GLU A 156      27.861  84.321  -3.523  1.00 85.29           N  
ATOM   1212  CA  GLU A 156      27.816  82.869  -3.672  1.00 85.29           C  
ATOM   1213  C   GLU A 156      26.401  82.337  -3.462  1.00 85.29           C  
ATOM   1214  O   GLU A 156      25.944  81.465  -4.204  1.00 85.29           O  
ATOM   1215  CB  GLU A 156      28.781  82.197  -2.692  1.00 85.29           C  
ATOM   1216  CG  GLU A 156      28.967  80.706  -2.938  1.00 85.29           C  
ATOM   1217  CD  GLU A 156      30.008  80.074  -2.027  1.00 85.29           C  
ATOM   1218  OE1 GLU A 156      30.172  78.833  -2.062  1.00 85.29           O  
ATOM   1219  OE2 GLU A 156      30.666  80.825  -1.273  1.00 85.29           O1-
ATOM   1220  N   ALA A 157      25.725  82.835  -2.420  1.00 83.90           N  
ATOM   1221  CA  ALA A 157      24.353  82.420  -2.135  1.00 83.90           C  
ATOM   1222  C   ALA A 157      23.435  82.716  -3.317  1.00 83.90           C  
ATOM   1223  O   ALA A 157      22.578  81.899  -3.664  1.00 83.90           O  
ATOM   1224  CB  ALA A 157      23.838  83.116  -0.878  1.00 83.90           C  
ATOM   1225  N   LYS A 158      23.682  83.824  -3.903  1.00 82.48           N  
ATOM   1226  CA  LYS A 158      22.910  84.212  -5.081  1.00 82.48           C  
ATOM   1227  C   LYS A 158      23.101  83.211  -6.218  1.00 82.48           C  
ATOM   1228  O   LYS A 158      22.128  82.772  -6.834  1.00 82.48           O  
ATOM   1229  CB  LYS A 158      23.306  85.614  -5.544  1.00 82.48           C  
ATOM   1230  CG  LYS A 158      22.542  86.101  -6.767  1.00 82.48           C  
ATOM   1231  CD  LYS A 158      23.043  87.461  -7.235  1.00 82.48           C  
ATOM   1232  CE  LYS A 158      22.412  87.864  -8.560  1.00 82.48           C  
ATOM   1233  NZ  LYS A 158      22.939  89.174  -9.049  1.00 82.48           N1+
ATOM   1234  N   GLU A 159      24.310  82.941  -6.531  1.00 86.83           N  
ATOM   1235  CA  GLU A 159      24.615  82.014  -7.616  1.00 86.83           C  
ATOM   1236  C   GLU A 159      24.008  80.638  -7.354  1.00 86.83           C  
ATOM   1237  O   GLU A 159      23.415  80.035  -8.251  1.00 86.83           O  
ATOM   1238  CB  GLU A 159      26.128  81.893  -7.813  1.00 86.83           C  
ATOM   1239  CG  GLU A 159      26.770  83.129  -8.428  1.00 86.83           C  
ATOM   1240  CD  GLU A 159      28.283  83.030  -8.532  1.00 86.83           C  
ATOM   1241  OE1 GLU A 159      28.926  84.012  -8.967  1.00 86.83           O  
ATOM   1242  OE2 GLU A 159      28.829  81.962  -8.177  1.00 86.83           O1-
ATOM   1243  N   LEU A 160      24.120  80.328  -6.138  1.00 85.28           N  
ATOM   1244  CA  LEU A 160      23.590  79.021  -5.764  1.00 85.28           C  
ATOM   1245  C   LEU A 160      22.071  78.993  -5.892  1.00 85.28           C  
ATOM   1246  O   LEU A 160      21.505  78.026  -6.406  1.00 85.28           O  
ATOM   1247  CB  LEU A 160      24.001  78.667  -4.332  1.00 85.28           C  
ATOM   1248  CG  LEU A 160      23.664  77.251  -3.861  1.00 85.28           C  
ATOM   1249  CD1 LEU A 160      24.444  76.224  -4.674  1.00 85.28           C  
ATOM   1250  CD2 LEU A 160      23.959  77.099  -2.373  1.00 85.28           C  
ATOM   1251  N   ALA A 161      21.415  80.000  -5.448  1.00 82.05           N  
ATOM   1252  CA  ALA A 161      19.961  80.089  -5.549  1.00 82.05           C  
ATOM   1253  C   ALA A 161      19.511  80.090  -7.007  1.00 82.05           C  
ATOM   1254  O   ALA A 161      18.548  79.408  -7.366  1.00 82.05           O  
ATOM   1255  CB  ALA A 161      19.454  81.342  -4.839  1.00 82.05           C  
ATOM   1256  N   THR A 162      20.233  80.798  -7.835  1.00 84.52           N  
ATOM   1257  CA  THR A 162      19.920  80.876  -9.258  1.00 84.52           C  
ATOM   1258  C   THR A 162      20.049  79.504  -9.914  1.00 84.52           C  
ATOM   1259  O   THR A 162      19.173  79.091 -10.677  1.00 84.52           O  
ATOM   1260  CB  THR A 162      20.837  81.881  -9.978  1.00 84.52           C  
ATOM   1261  CG2 THR A 162      20.503  81.961 -11.464  1.00 84.52           C  
ATOM   1262  OG1 THR A 162      20.669  83.178  -9.392  1.00 84.52           O  
ATOM   1263  N   GLU A 163      21.033  78.838  -9.548  1.00 85.66           N  
ATOM   1264  CA  GLU A 163      21.252  77.501 -10.091  1.00 85.66           C  
ATOM   1265  C   GLU A 163      20.175  76.528  -9.616  1.00 85.66           C  
ATOM   1266  O   GLU A 163      19.678  75.716 -10.399  1.00 85.66           O  
ATOM   1267  CB  GLU A 163      22.638  76.983  -9.700  1.00 85.66           C  
ATOM   1268  CG  GLU A 163      23.781  77.670 -10.433  1.00 85.66           C  
ATOM   1269  CD  GLU A 163      25.152  77.153 -10.026  1.00 85.66           C  
ATOM   1270  OE1 GLU A 163      26.170  77.784 -10.390  1.00 85.66           O  
ATOM   1271  OE2 GLU A 163      25.207  76.108  -9.340  1.00 85.66           O1-
ATOM   1272  N   ALA A 164      19.831  76.663  -8.343  1.00 82.34           N  
ATOM   1273  CA  ALA A 164      18.805  75.787  -7.783  1.00 82.34           C  
ATOM   1274  C   ALA A 164      17.461  76.004  -8.473  1.00 82.34           C  
ATOM   1275  O   ALA A 164      16.737  75.046  -8.752  1.00 82.34           O  
ATOM   1276  CB  ALA A 164      18.672  76.015  -6.280  1.00 82.34           C  
ATOM   1277  N   ILE A 165      17.142  77.208  -8.772  1.00 82.71           N  
ATOM   1278  CA  ILE A 165      15.886  77.558  -9.427  1.00 82.71           C  
ATOM   1279  C   ILE A 165      15.879  77.013 -10.853  1.00 82.71           C  
ATOM   1280  O   ILE A 165      14.882  76.441 -11.300  1.00 82.71           O  
ATOM   1281  CB  ILE A 165      15.661  79.087  -9.437  1.00 82.71           C  
ATOM   1282  CG1 ILE A 165      15.472  79.608  -8.008  1.00 82.71           C  
ATOM   1283  CG2 ILE A 165      14.461  79.450 -10.316  1.00 82.71           C  
ATOM   1284  CD1 ILE A 165      15.473  81.127  -7.898  1.00 82.71           C  
ATOM   1285  N   LYS A 166      16.964  77.120 -11.571  1.00 82.80           N  
ATOM   1286  CA  LYS A 166      17.093  76.630 -12.940  1.00 82.80           C  
ATOM   1287  C   LYS A 166      16.974  75.110 -12.993  1.00 82.80           C  
ATOM   1288  O   LYS A 166      16.392  74.560 -13.931  1.00 82.80           O  
ATOM   1289  CB  LYS A 166      18.426  77.073 -13.546  1.00 82.80           C  
ATOM   1290  CG  LYS A 166      18.455  78.530 -13.980  1.00 82.80           C  
ATOM   1291  CD  LYS A 166      19.779  78.890 -14.642  1.00 82.80           C  
ATOM   1292  CE  LYS A 166      19.844  80.370 -14.995  1.00 82.80           C  
ATOM   1293  NZ  LYS A 166      21.163  80.739 -15.592  1.00 82.80           N1+
ATOM   1294  N   ALA A 167      17.367  74.522 -11.895  1.00 77.62           N  
ATOM   1295  CA  ALA A 167      17.342  73.063 -11.849  1.00 77.62           C  
ATOM   1296  C   ALA A 167      15.978  72.551 -11.391  1.00 77.62           C  
ATOM   1297  O   ALA A 167      15.745  71.341 -11.349  1.00 77.62           O  
ATOM   1298  CB  ALA A 167      18.440  72.541 -10.926  1.00 77.62           C  
ATOM   1299  N   GLN A 168      14.997  73.460 -11.194  1.00 74.43           N  
ATOM   1300  CA  GLN A 168      13.676  73.117 -10.676  1.00 74.43           C  
ATOM   1301  C   GLN A 168      13.781  72.156  -9.495  1.00 74.43           C  
ATOM   1302  O   GLN A 168      13.006  71.202  -9.393  1.00 74.43           O  
ATOM   1303  CB  GLN A 168      12.810  72.503 -11.777  1.00 74.43           C  
ATOM   1304  CG  GLN A 168      12.492  73.463 -12.915  1.00 74.43           C  
ATOM   1305  CD  GLN A 168      11.578  72.851 -13.961  1.00 74.43           C  
ATOM   1306  NE2 GLN A 168      11.148  73.663 -14.920  1.00 74.43           N  
ATOM   1307  OE1 GLN A 168      11.261  71.659 -13.906  1.00 74.43           O  
ATOM   1308  N   ASP A 169      14.731  72.311  -8.712  1.00 72.46           N  
ATOM   1309  CA  ASP A 169      15.027  71.498  -7.536  1.00 72.46           C  
ATOM   1310  C   ASP A 169      14.058  71.804  -6.397  1.00 72.46           C  
ATOM   1311  O   ASP A 169      13.671  72.958  -6.198  1.00 72.46           O  
ATOM   1312  CB  ASP A 169      16.469  71.726  -7.074  1.00 72.46           C  
ATOM   1313  CG  ASP A 169      16.922  70.724  -6.027  1.00 72.46           C  
ATOM   1314  OD1 ASP A 169      16.222  70.551  -5.006  1.00 72.46           O  
ATOM   1315  OD2 ASP A 169      17.990  70.104  -6.223  1.00 72.46           O1-
ATOM   1316  N   LYS A 170      13.508  70.713  -5.726  1.00 69.75           N  
ATOM   1317  CA  LYS A 170      12.593  70.839  -4.595  1.00 69.75           C  
ATOM   1318  C   LYS A 170      13.233  71.627  -3.455  1.00 69.75           C  
ATOM   1319  O   LYS A 170      12.534  72.267  -2.667  1.00 69.75           O  
ATOM   1320  CB  LYS A 170      12.158  69.460  -4.100  1.00 69.75           C  
ATOM   1321  CG  LYS A 170      11.256  68.709  -5.069  1.00 69.75           C  
ATOM   1322  CD  LYS A 170      10.788  67.383  -4.484  1.00 69.75           C  
ATOM   1323  CE  LYS A 170       9.911  66.617  -5.465  1.00 69.75           C  
ATOM   1324  NZ  LYS A 170       9.447  65.317  -4.894  1.00 69.75           N1+
ATOM   1325  N   GLU A 171      14.511  71.802  -3.553  1.00 79.27           N  
ATOM   1326  CA  GLU A 171      15.227  72.455  -2.463  1.00 79.27           C  
ATOM   1327  C   GLU A 171      15.525  73.915  -2.794  1.00 79.27           C  
ATOM   1328  O   GLU A 171      16.259  74.585  -2.066  1.00 79.27           O  
ATOM   1329  CB  GLU A 171      16.527  71.711  -2.149  1.00 79.27           C  
ATOM   1330  CG  GLU A 171      16.315  70.313  -1.587  1.00 79.27           C  
ATOM   1331  CD  GLU A 171      15.725  70.312  -0.185  1.00 79.27           C  
ATOM   1332  OE1 GLU A 171      14.964  69.378   0.153  1.00 79.27           O  
ATOM   1333  OE2 GLU A 171      16.027  71.255   0.581  1.00 79.27           O1-
ATOM   1334  N   ALA A 172      15.099  74.349  -3.978  1.00 82.39           N  
ATOM   1335  CA  ALA A 172      15.321  75.727  -4.408  1.00 82.39           C  
ATOM   1336  C   ALA A 172      14.850  76.716  -3.347  1.00 82.39           C  
ATOM   1337  O   ALA A 172      15.521  77.716  -3.079  1.00 82.39           O  
ATOM   1338  CB  ALA A 172      14.607  75.992  -5.732  1.00 82.39           C  
ATOM   1339  N   LEU A 173      13.819  76.386  -2.635  1.00 85.70           N  
ATOM   1340  CA  LEU A 173      13.258  77.286  -1.633  1.00 85.70           C  
ATOM   1341  C   LEU A 173      14.186  77.404  -0.428  1.00 85.70           C  
ATOM   1342  O   LEU A 173      14.373  78.496   0.111  1.00 85.70           O  
ATOM   1343  CB  LEU A 173      11.879  76.797  -1.184  1.00 85.70           C  
ATOM   1344  CG  LEU A 173      10.747  76.928  -2.205  1.00 85.70           C  
ATOM   1345  CD1 LEU A 173       9.486  76.244  -1.690  1.00 85.70           C  
ATOM   1346  CD2 LEU A 173      10.476  78.396  -2.517  1.00 85.70           C  
ATOM   1347  N   LYS A 174      14.828  76.337  -0.034  1.00 84.32           N  
ATOM   1348  CA  LYS A 174      15.739  76.330   1.108  1.00 84.32           C  
ATOM   1349  C   LYS A 174      16.981  77.169   0.825  1.00 84.32           C  
ATOM   1350  O   LYS A 174      17.450  77.906   1.694  1.00 84.32           O  
ATOM   1351  CB  LYS A 174      16.144  74.898   1.463  1.00 84.32           C  
ATOM   1352  CG  LYS A 174      15.033  74.084   2.110  1.00 84.32           C  
ATOM   1353  CD  LYS A 174      15.512  72.689   2.491  1.00 84.32           C  
ATOM   1354  CE  LYS A 174      14.387  71.853   3.086  1.00 84.32           C  
ATOM   1355  NZ  LYS A 174      14.843  70.473   3.426  1.00 84.32           N1+
ATOM   1356  N   VAL A 175      17.386  77.056  -0.397  1.00 83.92           N  
ATOM   1357  CA  VAL A 175      18.574  77.810  -0.781  1.00 83.92           C  
ATOM   1358  C   VAL A 175      18.243  79.300  -0.840  1.00 83.92           C  
ATOM   1359  O   VAL A 175      19.043  80.137  -0.415  1.00 83.92           O  
ATOM   1360  CB  VAL A 175      19.133  77.334  -2.141  1.00 83.92           C  
ATOM   1361  CG1 VAL A 175      20.363  78.150  -2.534  1.00 83.92           C  
ATOM   1362  CG2 VAL A 175      19.470  75.845  -2.086  1.00 83.92           C  
ATOM   1363  N   VAL A 176      17.113  79.606  -1.417  1.00 87.44           N  
ATOM   1364  CA  VAL A 176      16.670  80.995  -1.477  1.00 87.44           C  
ATOM   1365  C   VAL A 176      16.507  81.546  -0.062  1.00 87.44           C  
ATOM   1366  O   VAL A 176      16.896  82.684   0.215  1.00 87.44           O  
ATOM   1367  CB  VAL A 176      15.345  81.135  -2.259  1.00 87.44           C  
ATOM   1368  CG1 VAL A 176      14.782  82.548  -2.119  1.00 87.44           C  
ATOM   1369  CG2 VAL A 176      15.556  80.783  -3.731  1.00 87.44           C  
ATOM   1370  N   GLU A 177      15.931  80.690   0.774  1.00 89.07           N  
ATOM   1371  CA  GLU A 177      15.798  81.078   2.175  1.00 89.07           C  
ATOM   1372  C   GLU A 177      17.153  81.438   2.779  1.00 89.07           C  
ATOM   1373  O   GLU A 177      17.278  82.440   3.485  1.00 89.07           O  
ATOM   1374  CB  GLU A 177      15.143  79.956   2.984  1.00 89.07           C  
ATOM   1375  CG  GLU A 177      14.919  80.304   4.449  1.00 89.07           C  
ATOM   1376  CD  GLU A 177      14.287  79.173   5.245  1.00 89.07           C  
ATOM   1377  OE1 GLU A 177      14.209  79.277   6.490  1.00 89.07           O  
ATOM   1378  OE2 GLU A 177      13.868  78.175   4.618  1.00 89.07           O1-
ATOM   1379  N   LEU A 178      18.122  80.649   2.550  1.00 86.41           N  
ATOM   1380  CA  LEU A 178      19.474  80.908   3.032  1.00 86.41           C  
ATOM   1381  C   LEU A 178      20.000  82.233   2.489  1.00 86.41           C  
ATOM   1382  O   LEU A 178      20.596  83.019   3.230  1.00 86.41           O  
ATOM   1383  CB  LEU A 178      20.415  79.769   2.627  1.00 86.41           C  
ATOM   1384  CG  LEU A 178      21.843  79.843   3.170  1.00 86.41           C  
ATOM   1385  CD1 LEU A 178      21.835  79.745   4.692  1.00 86.41           C  
ATOM   1386  CD2 LEU A 178      22.704  78.742   2.562  1.00 86.41           C  
ATOM   1387  N   ALA A 179      19.778  82.431   1.223  1.00 85.98           N  
ATOM   1388  CA  ALA A 179      20.188  83.693   0.611  1.00 85.98           C  
ATOM   1389  C   ALA A 179      19.537  84.880   1.316  1.00 85.98           C  
ATOM   1390  O   ALA A 179      20.196  85.887   1.585  1.00 85.98           O  
ATOM   1391  CB  ALA A 179      19.839  83.703  -0.875  1.00 85.98           C  
ATOM   1392  N   LEU A 180      18.314  84.752   1.614  1.00 89.19           N  
ATOM   1393  CA  LEU A 180      17.593  85.822   2.295  1.00 89.19           C  
ATOM   1394  C   LEU A 180      18.131  86.026   3.708  1.00 89.19           C  
ATOM   1395  O   LEU A 180      18.256  87.162   4.171  1.00 89.19           O  
ATOM   1396  CB  LEU A 180      16.094  85.511   2.348  1.00 89.19           C  
ATOM   1397  CG  LEU A 180      15.319  85.689   1.042  1.00 89.19           C  
ATOM   1398  CD1 LEU A 180      13.913  85.114   1.177  1.00 89.19           C  
ATOM   1399  CD2 LEU A 180      15.263  87.162   0.650  1.00 89.19           C  
ATOM   1400  N   LYS A 181      18.437  84.978   4.409  1.00 87.75           N  
ATOM   1401  CA  LYS A 181      18.988  85.074   5.759  1.00 87.75           C  
ATOM   1402  C   LYS A 181      20.310  85.836   5.761  1.00 87.75           C  
ATOM   1403  O   LYS A 181      20.572  86.632   6.665  1.00 87.75           O  
ATOM   1404  CB  LYS A 181      19.185  83.681   6.358  1.00 87.75           C  
ATOM   1405  CG  LYS A 181      17.901  83.035   6.859  1.00 87.75           C  
ATOM   1406  CD  LYS A 181      18.173  81.689   7.519  1.00 87.75           C  
ATOM   1407  CE  LYS A 181      16.888  81.033   8.004  1.00 87.75           C  
ATOM   1408  NZ  LYS A 181      17.142  79.686   8.595  1.00 87.75           N1+
ATOM   1409  N   ILE A 182      21.019  85.630   4.738  1.00 84.05           N  
ATOM   1410  CA  ILE A 182      22.299  86.318   4.612  1.00 84.05           C  
ATOM   1411  C   ILE A 182      22.063  87.815   4.427  1.00 84.05           C  
ATOM   1412  O   ILE A 182      22.715  88.638   5.076  1.00 84.05           O  
ATOM   1413  CB  ILE A 182      23.129  85.757   3.436  1.00 84.05           C  
ATOM   1414  CG1 ILE A 182      23.541  84.307   3.716  1.00 84.05           C  
ATOM   1415  CG2 ILE A 182      24.357  86.634   3.175  1.00 84.05           C  
ATOM   1416  CD1 ILE A 182      24.179  83.604   2.526  1.00 84.05           C  
ATOM   1417  N   VAL A 183      21.146  88.081   3.520  1.00 84.74           N  
ATOM   1418  CA  VAL A 183      20.831  89.480   3.251  1.00 84.74           C  
ATOM   1419  C   VAL A 183      20.286  90.141   4.515  1.00 84.74           C  
ATOM   1420  O   VAL A 183      20.560  91.315   4.775  1.00 84.74           O  
ATOM   1421  CB  VAL A 183      19.813  89.619   2.096  1.00 84.74           C  
ATOM   1422  CG1 VAL A 183      19.361  91.071   1.946  1.00 84.74           C  
ATOM   1423  CG2 VAL A 183      20.417  89.106   0.789  1.00 84.74           C  
ATOM   1424  N   GLN A 184      19.541  89.291   5.255  1.00 84.69           N  
ATOM   1425  CA  GLN A 184      19.009  89.797   6.515  1.00 84.69           C  
ATOM   1426  C   GLN A 184      20.134  90.189   7.470  1.00 84.69           C  
ATOM   1427  O   GLN A 184      19.999  91.143   8.239  1.00 84.69           O  
ATOM   1428  CB  GLN A 184      18.101  88.757   7.171  1.00 84.69           C  
ATOM   1429  CG  GLN A 184      17.351  89.276   8.391  1.00 84.69           C  
ATOM   1430  CD  GLN A 184      16.432  88.236   9.003  1.00 84.69           C  
ATOM   1431  NE2 GLN A 184      15.320  88.688   9.572  1.00 84.69           N  
ATOM   1432  OE1 GLN A 184      16.718  87.035   8.963  1.00 84.69           O  
ATOM   1433  N   GLN A 185      21.166  89.568   7.429  1.00 83.09           N  
ATOM   1434  CA  GLN A 185      22.288  89.828   8.324  1.00 83.09           C  
ATOM   1435  C   GLN A 185      23.207  90.905   7.755  1.00 83.09           C  
ATOM   1436  O   GLN A 185      23.956  91.544   8.496  1.00 83.09           O  
ATOM   1437  CB  GLN A 185      23.079  88.545   8.581  1.00 83.09           C  
ATOM   1438  CG  GLN A 185      22.279  87.461   9.291  1.00 83.09           C  
ATOM   1439  CD  GLN A 185      21.969  87.813  10.735  1.00 83.09           C  
ATOM   1440  NE2 GLN A 185      20.899  87.233  11.268  1.00 83.09           N  
ATOM   1441  OE1 GLN A 185      22.685  88.597  11.364  1.00 83.09           O  
ATOM   1442  N   LEU A 186      23.142  91.077   6.418  1.00 81.63           N  
ATOM   1443  CA  LEU A 186      23.898  92.140   5.764  1.00 81.63           C  
ATOM   1444  C   LEU A 186      22.960  93.172   5.148  1.00 81.63           C  
ATOM   1445  O   LEU A 186      22.626  93.085   3.964  1.00 81.63           O  
ATOM   1446  CB  LEU A 186      24.816  91.560   4.686  1.00 81.63           C  
ATOM   1447  CG  LEU A 186      25.929  90.630   5.172  1.00 81.63           C  
ATOM   1448  CD1 LEU A 186      26.594  89.935   3.989  1.00 81.63           C  
ATOM   1449  CD2 LEU A 186      26.956  91.405   5.990  1.00 81.63           C  
ATOM   1450  N   PRO A 187      22.523  94.108   5.962  1.00 76.85           N  
ATOM   1451  CA  PRO A 187      21.507  95.025   5.440  1.00 76.85           C  
ATOM   1452  C   PRO A 187      22.015  95.862   4.268  1.00 76.85           C  
ATOM   1453  O   PRO A 187      22.822  96.774   4.461  1.00 76.85           O  
ATOM   1454  CB  PRO A 187      21.179  95.912   6.643  1.00 76.85           C  
ATOM   1455  CG  PRO A 187      22.373  95.801   7.535  1.00 76.85           C  
ATOM   1456  CD  PRO A 187      23.072  94.504   7.240  1.00 76.85           C  
ATOM   1457  N   ASP A 188      21.892  95.306   3.152  1.00 85.82           N  
ATOM   1458  CA  ASP A 188      22.177  96.014   1.908  1.00 85.82           C  
ATOM   1459  C   ASP A 188      20.961  96.015   0.985  1.00 85.82           C  
ATOM   1460  O   ASP A 188      20.471  94.953   0.594  1.00 85.82           O  
ATOM   1461  CB  ASP A 188      23.377  95.386   1.197  1.00 85.82           C  
ATOM   1462  CG  ASP A 188      23.793  96.148  -0.050  1.00 85.82           C  
ATOM   1463  OD1 ASP A 188      23.137  96.000  -1.103  1.00 85.82           O  
ATOM   1464  OD2 ASP A 188      24.788  96.902   0.022  1.00 85.82           O1-
ATOM   1465  N   THR A 189      20.528  97.294   0.618  1.00 85.97           N  
ATOM   1466  CA  THR A 189      19.303  97.473  -0.152  1.00 85.97           C  
ATOM   1467  C   THR A 189      19.407  96.778  -1.506  1.00 85.97           C  
ATOM   1468  O   THR A 189      18.460  96.128  -1.950  1.00 85.97           O  
ATOM   1469  CB  THR A 189      18.988  98.967  -0.361  1.00 85.97           C  
ATOM   1470  CG2 THR A 189      17.666  99.152  -1.096  1.00 85.97           C  
ATOM   1471  OG1 THR A 189      18.909  99.615   0.914  1.00 85.97           O  
ATOM   1472  N   GLU A 190      20.533  96.871  -2.177  1.00 87.77           N  
ATOM   1473  CA  GLU A 190      20.708  96.257  -3.489  1.00 87.77           C  
ATOM   1474  C   GLU A 190      20.685  94.734  -3.393  1.00 87.77           C  
ATOM   1475  O   GLU A 190      20.064  94.064  -4.219  1.00 87.77           O  
ATOM   1476  CB  GLU A 190      22.017  96.724  -4.130  1.00 87.77           C  
ATOM   1477  CG  GLU A 190      22.001  98.181  -4.571  1.00 87.77           C  
ATOM   1478  CD  GLU A 190      21.004  98.460  -5.684  1.00 87.77           C  
ATOM   1479  OE1 GLU A 190      20.277  99.476  -5.608  1.00 87.77           O  
ATOM   1480  OE2 GLU A 190      20.948  97.654  -6.640  1.00 87.77           O1-
ATOM   1481  N   LEU A 191      21.354  94.252  -2.395  1.00 87.11           N  
ATOM   1482  CA  LEU A 191      21.356  92.813  -2.155  1.00 87.11           C  
ATOM   1483  C   LEU A 191      19.952  92.313  -1.832  1.00 87.11           C  
ATOM   1484  O   LEU A 191      19.544  91.249  -2.302  1.00 87.11           O  
ATOM   1485  CB  LEU A 191      22.311  92.462  -1.011  1.00 87.11           C  
ATOM   1486  CG  LEU A 191      23.805  92.623  -1.301  1.00 87.11           C  
ATOM   1487  CD1 LEU A 191      24.621  92.350  -0.042  1.00 87.11           C  
ATOM   1488  CD2 LEU A 191      24.233  91.697  -2.434  1.00 87.11           C  
ATOM   1489  N   ALA A 192      19.220  93.055  -1.080  1.00 88.24           N  
ATOM   1490  CA  ALA A 192      17.847  92.705  -0.726  1.00 88.24           C  
ATOM   1491  C   ALA A 192      16.961  92.635  -1.967  1.00 88.24           C  
ATOM   1492  O   ALA A 192      16.141  91.725  -2.102  1.00 88.24           O  
ATOM   1493  CB  ALA A 192      17.282  93.712   0.272  1.00 88.24           C  
ATOM   1494  N   LYS A 193      17.185  93.577  -2.925  1.00 88.95           N  
ATOM   1495  CA  LYS A 193      16.419  93.598  -4.168  1.00 88.95           C  
ATOM   1496  C   LYS A 193      16.673  92.338  -4.991  1.00 88.95           C  
ATOM   1497  O   LYS A 193      15.733  91.720  -5.495  1.00 88.95           O  
ATOM   1498  CB  LYS A 193      16.764  94.839  -4.992  1.00 88.95           C  
ATOM   1499  CG  LYS A 193      16.112  96.119  -4.487  1.00 88.95           C  
ATOM   1500  CD  LYS A 193      16.428  97.301  -5.392  1.00 88.95           C  
ATOM   1501  CE  LYS A 193      15.840  98.596  -4.847  1.00 88.95           C  
ATOM   1502  NZ  LYS A 193      16.176  99.765  -5.713  1.00 88.95           N1+
ATOM   1503  N   GLU A 194      17.870  92.023  -5.001  1.00 89.31           N  
ATOM   1504  CA  GLU A 194      18.232  90.829  -5.758  1.00 89.31           C  
ATOM   1505  C   GLU A 194      17.678  89.569  -5.101  1.00 89.31           C  
ATOM   1506  O   GLU A 194      17.161  88.682  -5.784  1.00 89.31           O  
ATOM   1507  CB  GLU A 194      19.752  90.722  -5.902  1.00 89.31           C  
ATOM   1508  CG  GLU A 194      20.362  91.789  -6.799  1.00 89.31           C  
ATOM   1509  CD  GLU A 194      21.874  91.680  -6.919  1.00 89.31           C  
ATOM   1510  OE1 GLU A 194      22.493  92.541  -7.585  1.00 89.31           O  
ATOM   1511  OE2 GLU A 194      22.444  90.728  -6.341  1.00 89.31           O1-
ATOM   1512  N   ALA A 195      17.842  89.469  -3.812  1.00 88.23           N  
ATOM   1513  CA  ALA A 195      17.342  88.314  -3.070  1.00 88.23           C  
ATOM   1514  C   ALA A 195      15.830  88.177  -3.223  1.00 88.23           C  
ATOM   1515  O   ALA A 195      15.314  87.067  -3.373  1.00 88.23           O  
ATOM   1516  CB  ALA A 195      17.716  88.428  -1.593  1.00 88.23           C  
ATOM   1517  N   LEU A 196      15.116  89.274  -3.221  1.00 89.47           N  
ATOM   1518  CA  LEU A 196      13.666  89.260  -3.381  1.00 89.47           C  
ATOM   1519  C   LEU A 196      13.277  88.797  -4.781  1.00 89.47           C  
ATOM   1520  O   LEU A 196      12.299  88.066  -4.950  1.00 89.47           O  
ATOM   1521  CB  LEU A 196      13.082  90.648  -3.110  1.00 89.47           C  
ATOM   1522  CG  LEU A 196      13.013  91.082  -1.644  1.00 89.47           C  
ATOM   1523  CD1 LEU A 196      12.635  92.556  -1.544  1.00 89.47           C  
ATOM   1524  CD2 LEU A 196      12.020  90.215  -0.878  1.00 89.47           C  
ATOM   1525  N   LYS A 197      14.050  89.203  -5.759  1.00 89.88           N  
ATOM   1526  CA  LYS A 197      13.815  88.743  -7.125  1.00 89.88           C  
ATOM   1527  C   LYS A 197      13.956  87.227  -7.226  1.00 89.88           C  
ATOM   1528  O   LYS A 197      13.136  86.563  -7.862  1.00 89.88           O  
ATOM   1529  CB  LYS A 197      14.781  89.425  -8.095  1.00 89.88           C  
ATOM   1530  CG  LYS A 197      14.431  89.221  -9.562  1.00 89.88           C  
ATOM   1531  CD  LYS A 197      15.373  89.998 -10.474  1.00 89.88           C  
ATOM   1532  CE  LYS A 197      15.072  89.736 -11.943  1.00 89.88           C  
ATOM   1533  NZ  LYS A 197      16.010  90.474 -12.841  1.00 89.88           N1+
ATOM   1534  N   LEU A 198      14.958  86.756  -6.587  1.00 89.01           N  
ATOM   1535  CA  LEU A 198      15.179  85.314  -6.579  1.00 89.01           C  
ATOM   1536  C   LEU A 198      14.040  84.593  -5.866  1.00 89.01           C  
ATOM   1537  O   LEU A 198      13.584  83.542  -6.320  1.00 89.01           O  
ATOM   1538  CB  LEU A 198      16.512  84.980  -5.906  1.00 89.01           C  
ATOM   1539  CG  LEU A 198      17.777  85.366  -6.676  1.00 89.01           C  
ATOM   1540  CD1 LEU A 198      19.012  85.145  -5.810  1.00 89.01           C  
ATOM   1541  CD2 LEU A 198      17.876  84.570  -7.972  1.00 89.01           C  
ATOM   1542  N   ALA A 199      13.594  85.165  -4.774  1.00 89.17           N  
ATOM   1543  CA  ALA A 199      12.467  84.602  -4.034  1.00 89.17           C  
ATOM   1544  C   ALA A 199      11.212  84.549  -4.901  1.00 89.17           C  
ATOM   1545  O   ALA A 199      10.477  83.560  -4.881  1.00 89.17           O  
ATOM   1546  CB  ALA A 199      12.201  85.415  -2.769  1.00 89.17           C  
ATOM   1547  N   LYS A 200      11.028  85.553  -5.665  1.00 87.66           N  
ATOM   1548  CA  LYS A 200       9.877  85.611  -6.561  1.00 87.66           C  
ATOM   1549  C   LYS A 200       9.925  84.487  -7.592  1.00 87.66           C  
ATOM   1550  O   LYS A 200       8.902  83.867  -7.891  1.00 87.66           O  
ATOM   1551  CB  LYS A 200       9.814  86.967  -7.266  1.00 87.66           C  
ATOM   1552  CG  LYS A 200       8.506  87.220  -8.003  1.00 87.66           C  
ATOM   1553  CD  LYS A 200       8.462  88.622  -8.597  1.00 87.66           C  
ATOM   1554  CE  LYS A 200       7.171  88.864  -9.368  1.00 87.66           C  
ATOM   1555  NZ  LYS A 200       7.125  90.236  -9.954  1.00 87.66           N1+
ATOM   1556  N   GLU A 201      11.069  84.202  -8.059  1.00 87.52           N  
ATOM   1557  CA  GLU A 201      11.244  83.147  -9.053  1.00 87.52           C  
ATOM   1558  C   GLU A 201      11.077  81.766  -8.427  1.00 87.52           C  
ATOM   1559  O   GLU A 201      10.542  80.853  -9.060  1.00 87.52           O  
ATOM   1560  CB  GLU A 201      12.617  83.261  -9.721  1.00 87.52           C  
ATOM   1561  CG  GLU A 201      12.766  84.481 -10.619  1.00 87.52           C  
ATOM   1562  CD  GLU A 201      14.137  84.583 -11.268  1.00 87.52           C  
ATOM   1563  OE1 GLU A 201      14.464  85.654 -11.829  1.00 87.52           O  
ATOM   1564  OE2 GLU A 201      14.890  83.586 -11.215  1.00 87.52           O1-
ATOM   1565  N   ALA A 202      11.407  81.740  -7.206  1.00 84.08           N  
ATOM   1566  CA  ALA A 202      11.411  80.444  -6.533  1.00 84.08           C  
ATOM   1567  C   ALA A 202      10.016  80.085  -6.026  1.00 84.08           C  
ATOM   1568  O   ALA A 202       9.628  78.915  -6.035  1.00 84.08           O  
ATOM   1569  CB  ALA A 202      12.409  80.446  -5.378  1.00 84.08           C  
ATOM   1570  N   VAL A 203       9.220  81.070  -5.617  1.00 83.08           N  
ATOM   1571  CA  VAL A 203       7.916  80.852  -5.002  1.00 83.08           C  
ATOM   1572  C   VAL A 203       6.862  80.632  -6.085  1.00 83.08           C  
ATOM   1573  O   VAL A 203       6.531  81.555  -6.834  1.00 83.08           O  
ATOM   1574  CB  VAL A 203       7.510  82.037  -4.097  1.00 83.08           C  
ATOM   1575  CG1 VAL A 203       6.093  81.846  -3.560  1.00 83.08           C  
ATOM   1576  CG2 VAL A 203       8.503  82.194  -2.947  1.00 83.08           C  
ATOM   1577  N   LYS A 204       6.787  79.479  -6.726  1.00 74.40           N  
ATOM   1578  CA  LYS A 204       5.738  79.163  -7.692  1.00 74.40           C  
ATOM   1579  C   LYS A 204       4.677  78.258  -7.074  1.00 74.40           C  
ATOM   1580  O   LYS A 204       3.651  77.979  -7.698  1.00 74.40           O  
ATOM   1581  CB  LYS A 204       6.335  78.498  -8.933  1.00 74.40           C  
ATOM   1582  CG  LYS A 204       7.227  79.415  -9.758  1.00 74.40           C  
ATOM   1583  CD  LYS A 204       7.715  78.728 -11.026  1.00 74.40           C  
ATOM   1584  CE  LYS A 204       8.619  79.639 -11.846  1.00 74.40           C  
ATOM   1585  NZ  LYS A 204       9.096  78.970 -13.093  1.00 74.40           N1+
ATOM   1586  N   SER A 205       4.844  77.825  -5.899  1.00 64.56           N  
ATOM   1587  CA  SER A 205       3.969  76.874  -5.220  1.00 64.56           C  
ATOM   1588  C   SER A 205       3.489  77.424  -3.881  1.00 64.56           C  
ATOM   1589  O   SER A 205       4.009  78.431  -3.394  1.00 64.56           O  
ATOM   1590  CB  SER A 205       4.689  75.541  -5.005  1.00 64.56           C  
ATOM   1591  OG  SER A 205       5.640  75.646  -3.960  1.00 64.56           O  
ATOM   1592  N   THR A 206       2.260  77.085  -3.407  1.00 62.13           N  
ATOM   1593  CA  THR A 206       1.612  77.508  -2.171  1.00 62.13           C  
ATOM   1594  C   THR A 206       2.036  76.620  -1.005  1.00 62.13           C  
ATOM   1595  O   THR A 206       1.411  76.640   0.056  1.00 62.13           O  
ATOM   1596  CB  THR A 206       0.079  77.483  -2.309  1.00 62.13           C  
ATOM   1597  CG2 THR A 206      -0.398  78.498  -3.343  1.00 62.13           C  
ATOM   1598  OG1 THR A 206      -0.338  76.173  -2.714  1.00 62.13           O  
ATOM   1599  N   ASP A 207       3.235  76.019  -1.049  1.00 72.21           N  
ATOM   1600  CA  ASP A 207       3.719  75.128   0.001  1.00 72.21           C  
ATOM   1601  C   ASP A 207       4.200  75.921   1.215  1.00 72.21           C  
ATOM   1602  O   ASP A 207       4.441  77.126   1.120  1.00 72.21           O  
ATOM   1603  CB  ASP A 207       4.848  74.240  -0.527  1.00 72.21           C  
ATOM   1604  CG  ASP A 207       4.378  73.241  -1.571  1.00 72.21           C  
ATOM   1605  OD1 ASP A 207       3.177  72.897  -1.587  1.00 72.21           O  
ATOM   1606  OD2 ASP A 207       5.217  72.795  -2.382  1.00 72.21           O1-
ATOM   1607  N   SER A 208       4.067  75.355   2.479  1.00 77.28           N  
ATOM   1608  CA  SER A 208       4.485  75.944   3.747  1.00 77.28           C  
ATOM   1609  C   SER A 208       5.902  76.499   3.659  1.00 77.28           C  
ATOM   1610  O   SER A 208       6.199  77.552   4.227  1.00 77.28           O  
ATOM   1611  CB  SER A 208       4.404  74.910   4.871  1.00 77.28           C  
ATOM   1612  OG  SER A 208       5.267  73.816   4.612  1.00 77.28           O  
ATOM   1613  N   GLU A 209       6.740  75.895   2.916  1.00 83.50           N  
ATOM   1614  CA  GLU A 209       8.115  76.355   2.749  1.00 83.50           C  
ATOM   1615  C   GLU A 209       8.165  77.677   1.989  1.00 83.50           C  
ATOM   1616  O   GLU A 209       8.964  78.557   2.317  1.00 83.50           O  
ATOM   1617  CB  GLU A 209       8.951  75.298   2.021  1.00 83.50           C  
ATOM   1618  CG  GLU A 209       9.240  74.060   2.857  1.00 83.50           C  
ATOM   1619  CD  GLU A 209      10.098  73.034   2.134  1.00 83.50           C  
ATOM   1620  OE1 GLU A 209      10.325  71.934   2.686  1.00 83.50           O  
ATOM   1621  OE2 GLU A 209      10.549  73.334   1.005  1.00 83.50           O1-
ATOM   1622  N   ALA A 210       7.273  77.778   0.990  1.00 84.55           N  
ATOM   1623  CA  ALA A 210       7.175  79.024   0.236  1.00 84.55           C  
ATOM   1624  C   ALA A 210       6.760  80.181   1.139  1.00 84.55           C  
ATOM   1625  O   ALA A 210       7.291  81.290   1.023  1.00 84.55           O  
ATOM   1626  CB  ALA A 210       6.186  78.872  -0.916  1.00 84.55           C  
ATOM   1627  N   LEU A 211       5.904  79.894   2.105  1.00 86.31           N  
ATOM   1628  CA  LEU A 211       5.422  80.919   3.025  1.00 86.31           C  
ATOM   1629  C   LEU A 211       6.536  81.376   3.961  1.00 86.31           C  
ATOM   1630  O   LEU A 211       6.624  82.559   4.298  1.00 86.31           O  
ATOM   1631  CB  LEU A 211       4.239  80.394   3.841  1.00 86.31           C  
ATOM   1632  CG  LEU A 211       2.927  80.191   3.080  1.00 86.31           C  
ATOM   1633  CD1 LEU A 211       1.889  79.529   3.980  1.00 86.31           C  
ATOM   1634  CD2 LEU A 211       2.408  81.520   2.544  1.00 86.31           C  
ATOM   1635  N   LYS A 212       7.439  80.501   4.339  1.00 87.66           N  
ATOM   1636  CA  LYS A 212       8.581  80.855   5.177  1.00 87.66           C  
ATOM   1637  C   LYS A 212       9.526  81.806   4.447  1.00 87.66           C  
ATOM   1638  O   LYS A 212      10.043  82.754   5.041  1.00 87.66           O  
ATOM   1639  CB  LYS A 212       9.337  79.599   5.614  1.00 87.66           C  
ATOM   1640  CG  LYS A 212       8.617  78.784   6.679  1.00 87.66           C  
ATOM   1641  CD  LYS A 212       9.448  77.586   7.122  1.00 87.66           C  
ATOM   1642  CE  LYS A 212       8.705  76.737   8.145  1.00 87.66           C  
ATOM   1643  NZ  LYS A 212       9.498  75.539   8.551  1.00 87.66           N1+
ATOM   1644  N   VAL A 213       9.712  81.509   3.198  1.00 89.59           N  
ATOM   1645  CA  VAL A 213      10.558  82.362   2.372  1.00 89.59           C  
ATOM   1646  C   VAL A 213       9.941  83.755   2.267  1.00 89.59           C  
ATOM   1647  O   VAL A 213      10.639  84.763   2.402  1.00 89.59           O  
ATOM   1648  CB  VAL A 213      10.766  81.763   0.963  1.00 89.59           C  
ATOM   1649  CG1 VAL A 213      11.468  82.765   0.048  1.00 89.59           C  
ATOM   1650  CG2 VAL A 213      11.564  80.463   1.050  1.00 89.59           C  
ATOM   1651  N   VAL A 214       8.642  83.830   2.063  1.00 90.18           N  
ATOM   1652  CA  VAL A 214       7.935  85.102   1.952  1.00 90.18           C  
ATOM   1653  C   VAL A 214       8.037  85.867   3.270  1.00 90.18           C  
ATOM   1654  O   VAL A 214       8.297  87.072   3.277  1.00 90.18           O  
ATOM   1655  CB  VAL A 214       6.453  84.897   1.567  1.00 90.18           C  
ATOM   1656  CG1 VAL A 214       5.694  86.222   1.614  1.00 90.18           C  
ATOM   1657  CG2 VAL A 214       6.345  84.263   0.181  1.00 90.18           C  
ATOM   1658  N   GLU A 215       7.880  85.126   4.348  1.00 91.49           N  
ATOM   1659  CA  GLU A 215       7.994  85.741   5.668  1.00 91.49           C  
ATOM   1660  C   GLU A 215       9.364  86.382   5.861  1.00 91.49           C  
ATOM   1661  O   GLU A 215       9.464  87.520   6.324  1.00 91.49           O  
ATOM   1662  CB  GLU A 215       7.736  84.707   6.767  1.00 91.49           C  
ATOM   1663  CG  GLU A 215       7.739  85.290   8.173  1.00 91.49           C  
ATOM   1664  CD  GLU A 215       7.454  84.256   9.252  1.00 91.49           C  
ATOM   1665  OE1 GLU A 215       7.588  84.582  10.453  1.00 91.49           O  
ATOM   1666  OE2 GLU A 215       7.096  83.114   8.892  1.00 91.49           O1-
ATOM   1667  N   LEU A 216      10.357  85.632   5.515  1.00 91.93           N  
ATOM   1668  CA  LEU A 216      11.715  86.152   5.640  1.00 91.93           C  
ATOM   1669  C   LEU A 216      11.911  87.379   4.756  1.00 91.93           C  
ATOM   1670  O   LEU A 216      12.531  88.359   5.176  1.00 91.93           O  
ATOM   1671  CB  LEU A 216      12.737  85.074   5.270  1.00 91.93           C  
ATOM   1672  CG  LEU A 216      14.200  85.392   5.582  1.00 91.93           C  
ATOM   1673  CD1 LEU A 216      14.381  85.643   7.076  1.00 91.93           C  
ATOM   1674  CD2 LEU A 216      15.106  84.257   5.112  1.00 91.93           C  
ATOM   1675  N   ALA A 217      11.359  87.293   3.593  1.00 91.83           N  
ATOM   1676  CA  ALA A 217      11.431  88.439   2.690  1.00 91.83           C  
ATOM   1677  C   ALA A 217      10.795  89.674   3.320  1.00 91.83           C  
ATOM   1678  O   ALA A 217      11.358  90.770   3.259  1.00 91.83           O  
ATOM   1679  CB  ALA A 217      10.753  88.113   1.361  1.00 91.83           C  
ATOM   1680  N   LEU A 218       9.678  89.485   3.882  1.00 92.69           N  
ATOM   1681  CA  LEU A 218       8.973  90.591   4.523  1.00 92.69           C  
ATOM   1682  C   LEU A 218       9.744  91.094   5.739  1.00 92.69           C  
ATOM   1683  O   LEU A 218       9.805  92.301   5.984  1.00 92.69           O  
ATOM   1684  CB  LEU A 218       7.564  90.158   4.941  1.00 92.69           C  
ATOM   1685  CG  LEU A 218       6.549  89.976   3.811  1.00 92.69           C  
ATOM   1686  CD1 LEU A 218       5.293  89.287   4.335  1.00 92.69           C  
ATOM   1687  CD2 LEU A 218       6.205  91.320   3.178  1.00 92.69           C  
ATOM   1688  N   GLU A 219      10.333  90.223   6.482  1.00 92.58           N  
ATOM   1689  CA  GLU A 219      11.148  90.609   7.630  1.00 92.58           C  
ATOM   1690  C   GLU A 219      12.326  91.480   7.205  1.00 92.58           C  
ATOM   1691  O   GLU A 219      12.691  92.427   7.905  1.00 92.58           O  
ATOM   1692  CB  GLU A 219      11.652  89.370   8.374  1.00 92.58           C  
ATOM   1693  CG  GLU A 219      10.572  88.643   9.163  1.00 92.58           C  
ATOM   1694  CD  GLU A 219      11.070  87.374   9.834  1.00 92.58           C  
ATOM   1695  OE1 GLU A 219      10.265  86.681  10.496  1.00 92.58           O  
ATOM   1696  OE2 GLU A 219      12.277  87.071   9.700  1.00 92.58           O1-
ATOM   1697  N   ILE A 220      12.878  91.140   6.148  1.00 91.01           N  
ATOM   1698  CA  ILE A 220      13.990  91.922   5.618  1.00 91.01           C  
ATOM   1699  C   ILE A 220      13.528  93.349   5.332  1.00 91.01           C  
ATOM   1700  O   ILE A 220      14.224  94.311   5.661  1.00 91.01           O  
ATOM   1701  CB  ILE A 220      14.574  91.281   4.340  1.00 91.01           C  
ATOM   1702  CG1 ILE A 220      15.288  89.967   4.680  1.00 91.01           C  
ATOM   1703  CG2 ILE A 220      15.523  92.253   3.632  1.00 91.01           C  
ATOM   1704  CD1 ILE A 220      15.700  89.154   3.460  1.00 91.01           C  
ATOM   1705  N   VAL A 221      12.352  93.484   4.714  1.00 90.75           N  
ATOM   1706  CA  VAL A 221      11.810  94.802   4.398  1.00 90.75           C  
ATOM   1707  C   VAL A 221      11.569  95.585   5.687  1.00 90.75           C  
ATOM   1708  O   VAL A 221      11.806  96.794   5.739  1.00 90.75           O  
ATOM   1709  CB  VAL A 221      10.498  94.697   3.587  1.00 90.75           C  
ATOM   1710  CG1 VAL A 221       9.889  96.079   3.361  1.00 90.75           C  
ATOM   1711  CG2 VAL A 221      10.753  93.997   2.253  1.00 90.75           C  
ATOM   1712  N   GLN A 222      11.189  94.849   6.742  1.00 88.94           N  
ATOM   1713  CA  GLN A 222      10.995  95.500   8.033  1.00 88.94           C  
ATOM   1714  C   GLN A 222      12.306  96.073   8.564  1.00 88.94           C  
ATOM   1715  O   GLN A 222      12.315  97.129   9.201  1.00 88.94           O  
ATOM   1716  CB  GLN A 222      10.403  94.519   9.047  1.00 88.94           C  
ATOM   1717  CG  GLN A 222       8.906  94.291   8.880  1.00 88.94           C  
ATOM   1718  CD  GLN A 222       8.324  93.402   9.963  1.00 88.94           C  
ATOM   1719  NE2 GLN A 222       7.037  93.576  10.244  1.00 88.94           N  
ATOM   1720  OE1 GLN A 222       9.024  92.566  10.541  1.00 88.94           O  
ATOM   1721  N   GLN A 223      13.301  95.409   8.285  1.00 88.01           N  
ATOM   1722  CA  GLN A 223      14.610  95.840   8.764  1.00 88.01           C  
ATOM   1723  C   GLN A 223      15.181  96.946   7.881  1.00 88.01           C  
ATOM   1724  O   GLN A 223      15.909  97.818   8.362  1.00 88.01           O  
ATOM   1725  CB  GLN A 223      15.579  94.658   8.817  1.00 88.01           C  
ATOM   1726  CG  GLN A 223      15.260  93.650   9.913  1.00 88.01           C  
ATOM   1727  CD  GLN A 223      16.223  92.478   9.931  1.00 88.01           C  
ATOM   1728  NE2 GLN A 223      15.954  91.504  10.793  1.00 88.01           N  
ATOM   1729  OE1 GLN A 223      17.199  92.447   9.174  1.00 88.01           O  
ATOM   1730  N   LEU A 224      14.806  96.814   6.609  1.00 88.13           N  
ATOM   1731  CA  LEU A 224      15.242  97.819   5.646  1.00 88.13           C  
ATOM   1732  C   LEU A 224      14.047  98.471   4.961  1.00 88.13           C  
ATOM   1733  O   LEU A 224      13.707  98.121   3.829  1.00 88.13           O  
ATOM   1734  CB  LEU A 224      16.166  97.193   4.599  1.00 88.13           C  
ATOM   1735  CG  LEU A 224      17.503  96.654   5.109  1.00 88.13           C  
ATOM   1736  CD1 LEU A 224      18.188  95.825   4.029  1.00 88.13           C  
ATOM   1737  CD2 LEU A 224      18.403  97.798   5.563  1.00 88.13           C  
ATOM   1738  N   PRO A 225      13.478  99.404   5.714  1.00 87.60           N  
ATOM   1739  CA  PRO A 225      12.252  99.988   5.166  1.00 87.60           C  
ATOM   1740  C   PRO A 225      12.495 100.767   3.876  1.00 87.60           C  
ATOM   1741  O   PRO A 225      13.247 101.746   3.874  1.00 87.60           O  
ATOM   1742  CB  PRO A 225      11.773 100.917   6.284  1.00 87.60           C  
ATOM   1743  CG  PRO A 225      12.479 100.436   7.510  1.00 87.60           C  
ATOM   1744  CD  PRO A 225      13.767  99.783   7.094  1.00 87.60           C  
ATOM   1745  N   ASP A 226      12.128 100.160   2.837  1.00 91.40           N  
ATOM   1746  CA  ASP A 226      12.184 100.737   1.497  1.00 91.40           C  
ATOM   1747  C   ASP A 226      10.906 100.438   0.717  1.00 91.40           C  
ATOM   1748  O   ASP A 226      10.462  99.289   0.659  1.00 91.40           O  
ATOM   1749  CB  ASP A 226      13.401 100.207   0.737  1.00 91.40           C  
ATOM   1750  CG  ASP A 226      13.531 100.796  -0.658  1.00 91.40           C  
ATOM   1751  OD1 ASP A 226      13.134 100.133  -1.640  1.00 91.40           O  
ATOM   1752  OD2 ASP A 226      14.038 101.932  -0.775  1.00 91.40           O1-
ATOM   1753  N   THR A 227      10.302 101.583   0.116  1.00 88.43           N  
ATOM   1754  CA  THR A 227       9.011 101.487  -0.556  1.00 88.43           C  
ATOM   1755  C   THR A 227       9.075 100.489  -1.708  1.00 88.43           C  
ATOM   1756  O   THR A 227       8.157  99.686  -1.892  1.00 88.43           O  
ATOM   1757  CB  THR A 227       8.556 102.860  -1.087  1.00 88.43           C  
ATOM   1758  CG2 THR A 227       7.176 102.769  -1.733  1.00 88.43           C  
ATOM   1759  OG1 THR A 227       8.502 103.792  -0.001  1.00 88.43           O  
ATOM   1760  N   GLU A 228      10.143 100.511  -2.493  1.00 90.51           N  
ATOM   1761  CA  GLU A 228      10.285  99.596  -3.622  1.00 90.51           C  
ATOM   1762  C   GLU A 228      10.408  98.150  -3.149  1.00 90.51           C  
ATOM   1763  O   GLU A 228       9.798  97.249  -3.728  1.00 90.51           O  
ATOM   1764  CB  GLU A 228      11.499  99.976  -4.473  1.00 90.51           C  
ATOM   1765  CG  GLU A 228      11.315 101.262  -5.266  1.00 90.51           C  
ATOM   1766  CD  GLU A 228      12.489 101.576  -6.180  1.00 90.51           C  
ATOM   1767  OE1 GLU A 228      12.411 102.558  -6.953  1.00 90.51           O  
ATOM   1768  OE2 GLU A 228      13.495 100.833  -6.124  1.00 90.51           O1-
ATOM   1769  N   LEU A 229      11.184  97.953  -2.106  1.00 91.77           N  
ATOM   1770  CA  LEU A 229      11.334  96.624  -1.522  1.00 91.77           C  
ATOM   1771  C   LEU A 229      10.000  96.111  -0.990  1.00 91.77           C  
ATOM   1772  O   LEU A 229       9.659  94.942  -1.184  1.00 91.77           O  
ATOM   1773  CB  LEU A 229      12.371  96.649  -0.394  1.00 91.77           C  
ATOM   1774  CG  LEU A 229      13.820  96.900  -0.812  1.00 91.77           C  
ATOM   1775  CD1 LEU A 229      14.723  96.955   0.416  1.00 91.77           C  
ATOM   1776  CD2 LEU A 229      14.292  95.823  -1.782  1.00 91.77           C  
ATOM   1777  N   ALA A 230       9.281  96.960  -0.347  1.00 91.09           N  
ATOM   1778  CA  ALA A 230       7.975  96.608   0.203  1.00 91.09           C  
ATOM   1779  C   ALA A 230       7.019  96.160  -0.898  1.00 91.09           C  
ATOM   1780  O   ALA A 230       6.288  95.180  -0.733  1.00 91.09           O  
ATOM   1781  CB  ALA A 230       7.384  97.788   0.971  1.00 91.09           C  
ATOM   1782  N   LYS A 231       7.055  96.843  -2.037  1.00 91.11           N  
ATOM   1783  CA  LYS A 231       6.205  96.499  -3.173  1.00 91.11           C  
ATOM   1784  C   LYS A 231       6.530  95.103  -3.699  1.00 91.11           C  
ATOM   1785  O   LYS A 231       5.628  94.300  -3.945  1.00 91.11           O  
ATOM   1786  CB  LYS A 231       6.359  97.529  -4.292  1.00 91.11           C  
ATOM   1787  CG  LYS A 231       5.339  97.387  -5.411  1.00 91.11           C  
ATOM   1788  CD  LYS A 231       5.487  98.493  -6.448  1.00 91.11           C  
ATOM   1789  CE  LYS A 231       4.500  98.322  -7.594  1.00 91.11           C  
ATOM   1790  NZ  LYS A 231       4.653  99.395  -8.622  1.00 91.11           N1+
ATOM   1791  N   GLU A 232       7.793  94.890  -3.788  1.00 90.95           N  
ATOM   1792  CA  GLU A 232       8.215  93.582  -4.281  1.00 90.95           C  
ATOM   1793  C   GLU A 232       7.837  92.475  -3.301  1.00 90.95           C  
ATOM   1794  O   GLU A 232       7.354  91.417  -3.709  1.00 90.95           O  
ATOM   1795  CB  GLU A 232       9.725  93.566  -4.535  1.00 90.95           C  
ATOM   1796  CG  GLU A 232      10.156  94.406  -5.729  1.00 90.95           C  
ATOM   1797  CD  GLU A 232      11.622  94.227  -6.091  1.00 90.95           C  
ATOM   1798  OE1 GLU A 232      12.153  95.032  -6.888  1.00 90.95           O  
ATOM   1799  OE2 GLU A 232      12.244  93.273  -5.572  1.00 90.95           O1-
ATOM   1800  N   ALA A 233       8.068  92.711  -2.047  1.00 91.17           N  
ATOM   1801  CA  ALA A 233       7.757  91.720  -1.020  1.00 91.17           C  
ATOM   1802  C   ALA A 233       6.257  91.446  -0.960  1.00 91.17           C  
ATOM   1803  O   ALA A 233       5.835  90.297  -0.805  1.00 91.17           O  
ATOM   1804  CB  ALA A 233       8.263  92.189   0.342  1.00 91.17           C  
ATOM   1805  N   LEU A 234       5.433  92.464  -1.079  1.00 90.40           N  
ATOM   1806  CA  LEU A 234       3.982  92.316  -1.058  1.00 90.40           C  
ATOM   1807  C   LEU A 234       3.497  91.534  -2.274  1.00 90.40           C  
ATOM   1808  O   LEU A 234       2.579  90.718  -2.167  1.00 90.40           O  
ATOM   1809  CB  LEU A 234       3.304  93.688  -1.015  1.00 90.40           C  
ATOM   1810  CG  LEU A 234       3.353  94.427   0.323  1.00 90.40           C  
ATOM   1811  CD1 LEU A 234       2.759  95.825   0.178  1.00 90.40           C  
ATOM   1812  CD2 LEU A 234       2.615  93.635   1.398  1.00 90.40           C  
ATOM   1813  N   GLU A 235       4.057  91.818  -3.437  1.00 89.76           N  
ATOM   1814  CA  GLU A 235       3.728  91.047  -4.633  1.00 89.76           C  
ATOM   1815  C   GLU A 235       4.030  89.564  -4.435  1.00 89.76           C  
ATOM   1816  O   GLU A 235       3.244  88.705  -4.841  1.00 89.76           O  
ATOM   1817  CB  GLU A 235       4.494  91.583  -5.846  1.00 89.76           C  
ATOM   1818  CG  GLU A 235       3.968  92.912  -6.368  1.00 89.76           C  
ATOM   1819  CD  GLU A 235       4.777  93.463  -7.531  1.00 89.76           C  
ATOM   1820  OE1 GLU A 235       4.492  94.593  -7.987  1.00 89.76           O  
ATOM   1821  OE2 GLU A 235       5.704  92.758  -7.990  1.00 89.76           O1-
ATOM   1822  N   LEU A 236       5.207  89.359  -3.884  1.00 89.35           N  
ATOM   1823  CA  LEU A 236       5.598  87.992  -3.560  1.00 89.35           C  
ATOM   1824  C   LEU A 236       4.585  87.345  -2.622  1.00 89.35           C  
ATOM   1825  O   LEU A 236       4.187  86.195  -2.829  1.00 89.35           O  
ATOM   1826  CB  LEU A 236       6.989  87.970  -2.922  1.00 89.35           C  
ATOM   1827  CG  LEU A 236       7.533  86.595  -2.529  1.00 89.35           C  
ATOM   1828  CD1 LEU A 236       7.658  85.703  -3.760  1.00 89.35           C  
ATOM   1829  CD2 LEU A 236       8.878  86.733  -1.824  1.00 89.35           C  
ATOM   1830  N   ALA A 237       4.163  88.047  -1.573  1.00 88.91           N  
ATOM   1831  CA  ALA A 237       3.170  87.565  -0.615  1.00 88.91           C  
ATOM   1832  C   ALA A 237       1.849  87.248  -1.308  1.00 88.91           C  
ATOM   1833  O   ALA A 237       1.203  86.245  -0.997  1.00 88.91           O  
ATOM   1834  CB  ALA A 237       2.954  88.595   0.491  1.00 88.91           C  
ATOM   1835  N   GLU A 238       1.483  88.079  -2.213  1.00 87.77           N  
ATOM   1836  CA  GLU A 238       0.243  87.883  -2.959  1.00 87.77           C  
ATOM   1837  C   GLU A 238       0.257  86.556  -3.714  1.00 87.77           C  
ATOM   1838  O   GLU A 238      -0.747  85.843  -3.744  1.00 87.77           O  
ATOM   1839  CB  GLU A 238       0.014  89.041  -3.935  1.00 87.77           C  
ATOM   1840  CG  GLU A 238      -1.320  88.974  -4.664  1.00 87.77           C  
ATOM   1841  CD  GLU A 238      -1.551  90.149  -5.601  1.00 87.77           C  
ATOM   1842  OE1 GLU A 238      -2.624  90.212  -6.243  1.00 87.77           O  
ATOM   1843  OE2 GLU A 238      -0.650  91.013  -5.696  1.00 87.77           O1-
ATOM   1844  N   GLU A 239       1.396  86.226  -4.238  1.00 84.03           N  
ATOM   1845  CA  GLU A 239       1.537  84.986  -4.993  1.00 84.03           C  
ATOM   1846  C   GLU A 239       1.519  83.772  -4.068  1.00 84.03           C  
ATOM   1847  O   GLU A 239       0.987  82.719  -4.428  1.00 84.03           O  
ATOM   1848  CB  GLU A 239       2.829  85.001  -5.815  1.00 84.03           C  
ATOM   1849  CG  GLU A 239       2.811  85.992  -6.969  1.00 84.03           C  
ATOM   1850  CD  GLU A 239       4.093  85.984  -7.787  1.00 84.03           C  
ATOM   1851  OE1 GLU A 239       4.266  86.870  -8.654  1.00 84.03           O  
ATOM   1852  OE2 GLU A 239       4.931  85.083  -7.560  1.00 84.03           O1-
ATOM   1853  N   ALA A 240       1.929  83.973  -2.872  1.00 81.71           N  
ATOM   1854  CA  ALA A 240       2.112  82.846  -1.962  1.00 81.71           C  
ATOM   1855  C   ALA A 240       0.845  82.583  -1.153  1.00 81.71           C  
ATOM   1856  O   ALA A 240       0.545  81.436  -0.812  1.00 81.71           O  
ATOM   1857  CB  ALA A 240       3.293  83.102  -1.028  1.00 81.71           C  
ATOM   1858  N   VAL A 241       0.014  83.623  -0.857  1.00 80.11           N  
ATOM   1859  CA  VAL A 241      -1.116  83.599   0.066  1.00 80.11           C  
ATOM   1860  C   VAL A 241      -2.386  83.199  -0.682  1.00 80.11           C  
ATOM   1861  O   VAL A 241      -3.004  84.028  -1.354  1.00 80.11           O  
ATOM   1862  CB  VAL A 241      -1.312  84.965   0.759  1.00 80.11           C  
ATOM   1863  CG1 VAL A 241      -2.551  84.944   1.653  1.00 80.11           C  
ATOM   1864  CG2 VAL A 241      -0.071  85.336   1.568  1.00 80.11           C  
ATOM   1865  N   LYS A 242      -2.383  82.135  -1.479  1.00 70.23           N  
ATOM   1866  CA  LYS A 242      -3.610  81.602  -2.065  1.00 70.23           C  
ATOM   1867  C   LYS A 242      -4.140  80.423  -1.254  1.00 70.23           C  
ATOM   1868  O   LYS A 242      -5.266  79.971  -1.470  1.00 70.23           O  
ATOM   1869  CB  LYS A 242      -3.373  81.178  -3.514  1.00 70.23           C  
ATOM   1870  CG  LYS A 242      -3.155  82.340  -4.472  1.00 70.23           C  
ATOM   1871  CD  LYS A 242      -3.041  81.863  -5.914  1.00 70.23           C  
ATOM   1872  CE  LYS A 242      -2.800  83.022  -6.871  1.00 70.23           C  
ATOM   1873  NZ  LYS A 242      -2.678  82.558  -8.285  1.00 70.23           N1+
ATOM   1874  N   SER A 243      -3.490  80.112  -0.192  1.00 60.06           N  
ATOM   1875  CA  SER A 243      -3.860  78.973   0.642  1.00 60.06           C  
ATOM   1876  C   SER A 243      -4.297  79.424   2.031  1.00 60.06           C  
ATOM   1877  O   SER A 243      -4.034  80.559   2.433  1.00 60.06           O  
ATOM   1878  CB  SER A 243      -2.693  77.992   0.758  1.00 60.06           C  
ATOM   1879  OG  SER A 243      -1.714  78.480   1.659  1.00 60.06           O  
ATOM   1880  N   THR A 244      -5.382  78.819   2.642  1.00 57.16           N  
ATOM   1881  CA  THR A 244      -6.123  79.093   3.869  1.00 57.16           C  
ATOM   1882  C   THR A 244      -5.354  78.594   5.089  1.00 57.16           C  
ATOM   1883  O   THR A 244      -5.873  78.612   6.206  1.00 57.16           O  
ATOM   1884  CB  THR A 244      -7.518  78.443   3.836  1.00 57.16           C  
ATOM   1885  CG2 THR A 244      -8.390  79.066   2.752  1.00 57.16           C  
ATOM   1886  OG1 THR A 244      -7.378  77.041   3.575  1.00 57.16           O  
ATOM   1887  N   ASP A 245      -4.044  78.609   5.137  1.00 65.76           N  
ATOM   1888  CA  ASP A 245      -3.309  78.055   6.270  1.00 65.76           C  
ATOM   1889  C   ASP A 245      -2.899  79.153   7.250  1.00 65.76           C  
ATOM   1890  O   ASP A 245      -2.880  80.333   6.895  1.00 65.76           O  
ATOM   1891  CB  ASP A 245      -2.074  77.292   5.787  1.00 65.76           C  
ATOM   1892  CG  ASP A 245      -2.414  75.971   5.122  1.00 65.76           C  
ATOM   1893  OD1 ASP A 245      -3.474  75.386   5.435  1.00 65.76           O  
ATOM   1894  OD2 ASP A 245      -1.615  75.508   4.280  1.00 65.76           O1-
ATOM   1895  N   SER A 246      -3.003  78.956   8.623  1.00 71.92           N  
ATOM   1896  CA  SER A 246      -2.541  79.812   9.710  1.00 71.92           C  
ATOM   1897  C   SER A 246      -1.220  80.490   9.356  1.00 71.92           C  
ATOM   1898  O   SER A 246      -0.996  81.647   9.714  1.00 71.92           O  
ATOM   1899  CB  SER A 246      -2.380  79.005  10.998  1.00 71.92           C  
ATOM   1900  OG  SER A 246      -1.413  77.982  10.834  1.00 71.92           O  
ATOM   1901  N   GLU A 247      -0.412  79.851   8.593  1.00 81.34           N  
ATOM   1902  CA  GLU A 247       0.869  80.414   8.174  1.00 81.34           C  
ATOM   1903  C   GLU A 247       0.671  81.588   7.220  1.00 81.34           C  
ATOM   1904  O   GLU A 247       1.411  82.573   7.277  1.00 81.34           O  
ATOM   1905  CB  GLU A 247       1.738  79.341   7.514  1.00 81.34           C  
ATOM   1906  CG  GLU A 247       2.282  78.304   8.487  1.00 81.34           C  
ATOM   1907  CD  GLU A 247       3.217  77.300   7.834  1.00 81.34           C  
ATOM   1908  OE1 GLU A 247       3.716  76.390   8.535  1.00 81.34           O  
ATOM   1909  OE2 GLU A 247       3.454  77.424   6.611  1.00 81.34           O1-
ATOM   1910  N   ALA A 248      -0.371  81.484   6.406  1.00 82.34           N  
ATOM   1911  CA  ALA A 248      -0.705  82.569   5.486  1.00 82.34           C  
ATOM   1912  C   ALA A 248      -1.092  83.833   6.249  1.00 82.34           C  
ATOM   1913  O   ALA A 248      -0.726  84.942   5.850  1.00 82.34           O  
ATOM   1914  CB  ALA A 248      -1.837  82.147   4.553  1.00 82.34           C  
ATOM   1915  N   LEU A 249      -1.738  83.653   7.378  1.00 83.89           N  
ATOM   1916  CA  LEU A 249      -2.178  84.790   8.179  1.00 83.89           C  
ATOM   1917  C   LEU A 249      -0.990  85.492   8.827  1.00 83.89           C  
ATOM   1918  O   LEU A 249      -0.988  86.716   8.969  1.00 83.89           O  
ATOM   1919  CB  LEU A 249      -3.168  84.336   9.256  1.00 83.89           C  
ATOM   1920  CG  LEU A 249      -4.557  83.921   8.769  1.00 83.89           C  
ATOM   1921  CD1 LEU A 249      -5.377  83.357   9.925  1.00 83.89           C  
ATOM   1922  CD2 LEU A 249      -5.273  85.104   8.127  1.00 83.89           C  
ATOM   1923  N   LYS A 250       0.082  84.756   9.199  1.00 86.04           N  
ATOM   1924  CA  LYS A 250       1.304  85.347   9.737  1.00 86.04           C  
ATOM   1925  C   LYS A 250       1.978  86.248   8.707  1.00 86.04           C  
ATOM   1926  O   LYS A 250       2.445  87.340   9.041  1.00 86.04           O  
ATOM   1927  CB  LYS A 250       2.273  84.256  10.193  1.00 86.04           C  
ATOM   1928  CG  LYS A 250       1.844  83.539  11.466  1.00 86.04           C  
ATOM   1929  CD  LYS A 250       2.880  82.511  11.903  1.00 86.04           C  
ATOM   1930  CE  LYS A 250       2.417  81.739  13.132  1.00 86.04           C  
ATOM   1931  NZ  LYS A 250       3.405  80.693  13.534  1.00 86.04           N1+
ATOM   1932  N   VAL A 251       1.951  85.762   7.497  1.00 88.50           N  
ATOM   1933  CA  VAL A 251       2.540  86.517   6.395  1.00 88.50           C  
ATOM   1934  C   VAL A 251       1.748  87.803   6.167  1.00 88.50           C  
ATOM   1935  O   VAL A 251       2.331  88.877   6.002  1.00 88.50           O  
ATOM   1936  CB  VAL A 251       2.585  85.682   5.095  1.00 88.50           C  
ATOM   1937  CG1 VAL A 251       2.996  86.552   3.909  1.00 88.50           C  
ATOM   1938  CG2 VAL A 251       3.543  84.503   5.254  1.00 88.50           C  
ATOM   1939  N   VAL A 252       0.430  87.702   6.200  1.00 89.12           N  
ATOM   1940  CA  VAL A 252      -0.444  88.853   6.003  1.00 89.12           C  
ATOM   1941  C   VAL A 252      -0.220  89.869   7.121  1.00 89.12           C  
ATOM   1942  O   VAL A 252      -0.133  91.072   6.867  1.00 89.12           O  
ATOM   1943  CB  VAL A 252      -1.931  88.435   5.952  1.00 89.12           C  
ATOM   1944  CG1 VAL A 252      -2.838  89.664   5.966  1.00 89.12           C  
ATOM   1945  CG2 VAL A 252      -2.202  87.580   4.716  1.00 89.12           C  
ATOM   1946  N   LYS A 253      -0.117  89.358   8.276  1.00 90.52           N  
ATOM   1947  CA  LYS A 253       0.145  90.241   9.410  1.00 90.52           C  
ATOM   1948  C   LYS A 253       1.436  91.026   9.207  1.00 90.52           C  
ATOM   1949  O   LYS A 253       1.469  92.242   9.411  1.00 90.52           O  
ATOM   1950  CB  LYS A 253       0.217  89.438  10.710  1.00 90.52           C  
ATOM   1951  CG  LYS A 253       0.442  90.290  11.951  1.00 90.52           C  
ATOM   1952  CD  LYS A 253       0.592  89.430  13.199  1.00 90.52           C  
ATOM   1953  CE  LYS A 253       0.971  90.267  14.413  1.00 90.52           C  
ATOM   1954  NZ  LYS A 253       1.215  89.417  15.617  1.00 90.52           N1+
ATOM   1955  N   LEU A 254       2.453  90.313   8.846  1.00 91.74           N  
ATOM   1956  CA  LEU A 254       3.739  90.961   8.613  1.00 91.74           C  
ATOM   1957  C   LEU A 254       3.629  92.002   7.502  1.00 91.74           C  
ATOM   1958  O   LEU A 254       4.189  93.095   7.613  1.00 91.74           O  
ATOM   1959  CB  LEU A 254       4.805  89.924   8.252  1.00 91.74           C  
ATOM   1960  CG  LEU A 254       6.255  90.410   8.263  1.00 91.74           C  
ATOM   1961  CD1 LEU A 254       6.646  90.878   9.661  1.00 91.74           C  
ATOM   1962  CD2 LEU A 254       7.192  89.307   7.781  1.00 91.74           C  
ATOM   1963  N   ALA A 255       2.894  91.642   6.495  1.00 91.74           N  
ATOM   1964  CA  ALA A 255       2.672  92.581   5.399  1.00 91.74           C  
ATOM   1965  C   ALA A 255       2.005  93.860   5.898  1.00 91.74           C  
ATOM   1966  O   ALA A 255       2.412  94.963   5.528  1.00 91.74           O  
ATOM   1967  CB  ALA A 255       1.823  91.934   4.307  1.00 91.74           C  
ATOM   1968  N   LEU A 256       1.012  93.684   6.700  1.00 92.05           N  
ATOM   1969  CA  LEU A 256       0.303  94.834   7.249  1.00 92.05           C  
ATOM   1970  C   LEU A 256       1.206  95.640   8.175  1.00 92.05           C  
ATOM   1971  O   LEU A 256       1.161  96.872   8.176  1.00 92.05           O  
ATOM   1972  CB  LEU A 256      -0.949  94.381   8.006  1.00 92.05           C  
ATOM   1973  CG  LEU A 256      -2.109  93.864   7.153  1.00 92.05           C  
ATOM   1974  CD1 LEU A 256      -3.204  93.285   8.042  1.00 92.05           C  
ATOM   1975  CD2 LEU A 256      -2.662  94.978   6.271  1.00 92.05           C  
ATOM   1976  N   GLU A 257       2.024  94.974   8.931  1.00 91.94           N  
ATOM   1977  CA  GLU A 257       2.969  95.649   9.817  1.00 91.94           C  
ATOM   1978  C   GLU A 257       3.948  96.511   9.026  1.00 91.94           C  
ATOM   1979  O   GLU A 257       4.309  97.608   9.460  1.00 91.94           O  
ATOM   1980  CB  GLU A 257       3.731  94.630  10.666  1.00 91.94           C  
ATOM   1981  CG  GLU A 257       2.888  93.979  11.753  1.00 91.94           C  
ATOM   1982  CD  GLU A 257       3.622  92.882  12.506  1.00 91.94           C  
ATOM   1983  OE1 GLU A 257       3.057  92.330  13.478  1.00 91.94           O  
ATOM   1984  OE2 GLU A 257       4.771  92.571  12.122  1.00 91.94           O1-
ATOM   1985  N   ILE A 258       4.367  96.051   7.927  1.00 91.27           N  
ATOM   1986  CA  ILE A 258       5.282  96.791   7.066  1.00 91.27           C  
ATOM   1987  C   ILE A 258       4.617  98.082   6.594  1.00 91.27           C  
ATOM   1988  O   ILE A 258       5.232  99.149   6.619  1.00 91.27           O  
ATOM   1989  CB  ILE A 258       5.727  95.943   5.852  1.00 91.27           C  
ATOM   1990  CG1 ILE A 258       6.651  94.807   6.306  1.00 91.27           C  
ATOM   1991  CG2 ILE A 258       6.413  96.822   4.803  1.00 91.27           C  
ATOM   1992  CD1 ILE A 258       6.956  93.786   5.218  1.00 91.27           C  
ATOM   1993  N   VAL A 259       3.344  97.966   6.148  1.00 89.43           N  
ATOM   1994  CA  VAL A 259       2.611  99.130   5.659  1.00 89.43           C  
ATOM   1995  C   VAL A 259       2.414 100.132   6.793  1.00 89.43           C  
ATOM   1996  O   VAL A 259       2.444 101.345   6.571  1.00 89.43           O  
ATOM   1997  CB  VAL A 259       1.244  98.728   5.060  1.00 89.43           C  
ATOM   1998  CG1 VAL A 259       0.448  99.967   4.653  1.00 89.43           C  
ATOM   1999  CG2 VAL A 259       1.439  97.799   3.863  1.00 89.43           C  
ATOM   2000  N   GLN A 260       2.251  99.586   7.970  1.00 86.94           N  
ATOM   2001  CA  GLN A 260       2.140 100.465   9.129  1.00 86.94           C  
ATOM   2002  C   GLN A 260       3.431 101.246   9.354  1.00 86.94           C  
ATOM   2003  O   GLN A 260       3.397 102.402   9.782  1.00 86.94           O  
ATOM   2004  CB  GLN A 260       1.788  99.661  10.382  1.00 86.94           C  
ATOM   2005  CG  GLN A 260       1.395 100.521  11.575  1.00 86.94           C  
ATOM   2006  CD  GLN A 260       0.970  99.699  12.777  1.00 86.94           C  
ATOM   2007  NE2 GLN A 260       0.121 100.276  13.620  1.00 86.94           N  
ATOM   2008  OE1 GLN A 260       1.399  98.552  12.945  1.00 86.94           O  
ATOM   2009  N   GLN A 261       4.544 100.661   9.097  1.00 87.14           N  
ATOM   2010  CA  GLN A 261       5.845 101.298   9.279  1.00 87.14           C  
ATOM   2011  C   GLN A 261       6.166 102.233   8.117  1.00 87.14           C  
ATOM   2012  O   GLN A 261       6.836 103.252   8.302  1.00 87.14           O  
ATOM   2013  CB  GLN A 261       6.944 100.243   9.423  1.00 87.14           C  
ATOM   2014  CG  GLN A 261       6.896  99.481  10.740  1.00 87.14           C  
ATOM   2015  CD  GLN A 261       7.978  98.423  10.845  1.00 87.14           C  
ATOM   2016  NE2 GLN A 261       7.999  97.705  11.963  1.00 87.14           N  
ATOM   2017  OE1 GLN A 261       8.787  98.250   9.929  1.00 87.14           O  
ATOM   2018  N   LEU A 262       5.647 101.838   6.921  1.00 87.77           N  
ATOM   2019  CA  LEU A 262       5.833 102.648   5.721  1.00 87.77           C  
ATOM   2020  C   LEU A 262       4.490 103.093   5.151  1.00 87.77           C  
ATOM   2021  O   LEU A 262       3.992 102.502   4.190  1.00 87.77           O  
ATOM   2022  CB  LEU A 262       6.616 101.866   4.664  1.00 87.77           C  
ATOM   2023  CG  LEU A 262       8.071 101.540   5.002  1.00 87.77           C  
ATOM   2024  CD1 LEU A 262       8.637 100.540   3.997  1.00 87.77           C  
ATOM   2025  CD2 LEU A 262       8.912 102.811   5.030  1.00 87.77           C  
ATOM   2026  N   PRO A 263       3.953 104.145   5.794  1.00 86.49           N  
ATOM   2027  CA  PRO A 263       2.602 104.530   5.377  1.00 86.49           C  
ATOM   2028  C   PRO A 263       2.545 105.008   3.928  1.00 86.49           C  
ATOM   2029  O   PRO A 263       3.178 106.008   3.578  1.00 86.49           O  
ATOM   2030  CB  PRO A 263       2.248 105.665   6.341  1.00 86.49           C  
ATOM   2031  CG  PRO A 263       3.223 105.532   7.465  1.00 86.49           C  
ATOM   2032  CD  PRO A 263       4.438 104.809   6.959  1.00 86.49           C  
ATOM   2033  N   ASP A 264       2.131 104.139   3.116  1.00 91.07           N  
ATOM   2034  CA  ASP A 264       1.855 104.381   1.704  1.00 91.07           C  
ATOM   2035  C   ASP A 264       0.490 103.827   1.306  1.00 91.07           C  
ATOM   2036  O   ASP A 264       0.213 102.642   1.505  1.00 91.07           O  
ATOM   2037  CB  ASP A 264       2.949 103.762   0.830  1.00 91.07           C  
ATOM   2038  CG  ASP A 264       2.747 104.028  -0.652  1.00 91.07           C  
ATOM   2039  OD1 ASP A 264       2.141 103.183  -1.346  1.00 91.07           O  
ATOM   2040  OD2 ASP A 264       3.199 105.091  -1.130  1.00 91.07           O1-
ATOM   2041  N   THR A 265      -0.382 104.753   0.730  1.00 88.37           N  
ATOM   2042  CA  THR A 265      -1.771 104.419   0.440  1.00 88.37           C  
ATOM   2043  C   THR A 265      -1.854 103.233  -0.518  1.00 88.37           C  
ATOM   2044  O   THR A 265      -2.658 102.321  -0.317  1.00 88.37           O  
ATOM   2045  CB  THR A 265      -2.521 105.622  -0.162  1.00 88.37           C  
ATOM   2046  CG2 THR A 265      -3.990 105.288  -0.406  1.00 88.37           C  
ATOM   2047  OG1 THR A 265      -2.439 106.730   0.743  1.00 88.37           O  
ATOM   2048  N   GLU A 266      -1.027 103.217  -1.562  1.00 91.10           N  
ATOM   2049  CA  GLU A 266      -1.053 102.133  -2.541  1.00 91.10           C  
ATOM   2050  C   GLU A 266      -0.609 100.814  -1.915  1.00 91.10           C  
ATOM   2051  O   GLU A 266      -1.222  99.772  -2.151  1.00 91.10           O  
ATOM   2052  CB  GLU A 266      -0.165 102.472  -3.741  1.00 91.10           C  
ATOM   2053  CG  GLU A 266      -0.741 103.550  -4.647  1.00 91.10           C  
ATOM   2054  CD  GLU A 266       0.122 103.834  -5.866  1.00 91.10           C  
ATOM   2055  OE1 GLU A 266      -0.275 104.668  -6.711  1.00 91.10           O  
ATOM   2056  OE2 GLU A 266       1.205 103.217  -5.977  1.00 91.10           O1-
ATOM   2057  N   LEU A 267       0.475 100.856  -1.109  1.00 91.44           N  
ATOM   2058  CA  LEU A 267       0.955  99.674  -0.401  1.00 91.44           C  
ATOM   2059  C   LEU A 267      -0.107  99.145   0.558  1.00 91.44           C  
ATOM   2060  O   LEU A 267      -0.325  97.934   0.644  1.00 91.44           O  
ATOM   2061  CB  LEU A 267       2.240  99.994   0.367  1.00 91.44           C  
ATOM   2062  CG  LEU A 267       3.474 100.312  -0.478  1.00 91.44           C  
ATOM   2063  CD1 LEU A 267       4.653 100.672   0.421  1.00 91.44           C  
ATOM   2064  CD2 LEU A 267       3.823  99.133  -1.380  1.00 91.44           C  
ATOM   2065  N   ALA A 268      -0.743 100.041   1.258  1.00 90.28           N  
ATOM   2066  CA  ALA A 268      -1.797  99.677   2.202  1.00 90.28           C  
ATOM   2067  C   ALA A 268      -2.943  98.957   1.495  1.00 90.28           C  
ATOM   2068  O   ALA A 268      -3.467  97.964   2.004  1.00 90.28           O  
ATOM   2069  CB  ALA A 268      -2.316 100.917   2.925  1.00 90.28           C  
ATOM   2070  N   ARG A 269      -3.266  99.434   0.341  1.00 91.80           N  
ATOM   2071  CA  ARG A 269      -4.330  98.813  -0.441  1.00 91.80           C  
ATOM   2072  C   ARG A 269      -3.973  97.376  -0.808  1.00 91.80           C  
ATOM   2073  O   ARG A 269      -4.788  96.466  -0.643  1.00 91.80           O  
ATOM   2074  CB  ARG A 269      -4.610  99.622  -1.709  1.00 91.80           C  
ATOM   2075  CG  ARG A 269      -5.787  99.107  -2.522  1.00 91.80           C  
ATOM   2076  CD  ARG A 269      -5.985  99.910  -3.800  1.00 91.80           C  
ATOM   2077  NE  ARG A 269      -6.371 101.290  -3.516  1.00 91.80           N  
ATOM   2078  CZ  ARG A 269      -6.066 102.335  -4.280  1.00 91.80           C  
ATOM   2079  NH1 ARG A 269      -5.363 102.177  -5.395  1.00 91.80           N1+
ATOM   2080  NH2 ARG A 269      -6.469 103.547  -3.927  1.00 91.80           N  
ATOM   2081  N   GLU A 270      -2.776  97.219  -1.283  1.00 90.88           N  
ATOM   2082  CA  GLU A 270      -2.317  95.888  -1.670  1.00 90.88           C  
ATOM   2083  C   GLU A 270      -2.296  94.943  -0.473  1.00 90.88           C  
ATOM   2084  O   GLU A 270      -2.738  93.796  -0.574  1.00 90.88           O  
ATOM   2085  CB  GLU A 270      -0.926  95.963  -2.305  1.00 90.88           C  
ATOM   2086  CG  GLU A 270      -0.909  96.634  -3.671  1.00 90.88           C  
ATOM   2087  CD  GLU A 270       0.478  96.695  -4.292  1.00 90.88           C  
ATOM   2088  OE1 GLU A 270       0.689  97.498  -5.229  1.00 90.88           O  
ATOM   2089  OE2 GLU A 270       1.361  95.934  -3.839  1.00 90.88           O1-
ATOM   2090  N   ALA A 271      -1.778  95.411   0.646  1.00 90.55           N  
ATOM   2091  CA  ALA A 271      -1.702  94.584   1.848  1.00 90.55           C  
ATOM   2092  C   ALA A 271      -3.094  94.208   2.345  1.00 90.55           C  
ATOM   2093  O   ALA A 271      -3.332  93.064   2.737  1.00 90.55           O  
ATOM   2094  CB  ALA A 271      -0.927  95.312   2.945  1.00 90.55           C  
ATOM   2095  N   LEU A 272      -4.029  95.145   2.333  1.00 90.04           N  
ATOM   2096  CA  LEU A 272      -5.393  94.901   2.786  1.00 90.04           C  
ATOM   2097  C   LEU A 272      -6.116  93.945   1.844  1.00 90.04           C  
ATOM   2098  O   LEU A 272      -6.894  93.097   2.288  1.00 90.04           O  
ATOM   2099  CB  LEU A 272      -6.168  96.218   2.888  1.00 90.04           C  
ATOM   2100  CG  LEU A 272      -5.834  97.111   4.084  1.00 90.04           C  
ATOM   2101  CD1 LEU A 272      -6.553  98.451   3.963  1.00 90.04           C  
ATOM   2102  CD2 LEU A 272      -6.203  96.416   5.390  1.00 90.04           C  
ATOM   2103  N   GLU A 273      -5.880  94.045   0.562  1.00 89.92           N  
ATOM   2104  CA  GLU A 273      -6.449  93.097  -0.391  1.00 89.92           C  
ATOM   2105  C   GLU A 273      -5.948  91.680  -0.127  1.00 89.92           C  
ATOM   2106  O   GLU A 273      -6.715  90.719  -0.211  1.00 89.92           O  
ATOM   2107  CB  GLU A 273      -6.118  93.513  -1.826  1.00 89.92           C  
ATOM   2108  CG  GLU A 273      -6.916  94.712  -2.319  1.00 89.92           C  
ATOM   2109  CD  GLU A 273      -8.388  94.404  -2.536  1.00 89.92           C  
ATOM   2110  OE1 GLU A 273      -9.224  95.331  -2.430  1.00 89.92           O  
ATOM   2111  OE2 GLU A 273      -8.710  93.227  -2.812  1.00 89.92           O1-
ATOM   2112  N   LEU A 274      -4.651  91.664   0.115  1.00 88.60           N  
ATOM   2113  CA  LEU A 274      -4.053  90.385   0.483  1.00 88.60           C  
ATOM   2114  C   LEU A 274      -4.737  89.800   1.714  1.00 88.60           C  
ATOM   2115  O   LEU A 274      -5.055  88.609   1.745  1.00 88.60           O  
ATOM   2116  CB  LEU A 274      -2.554  90.550   0.748  1.00 88.60           C  
ATOM   2117  CG  LEU A 274      -1.787  89.279   1.119  1.00 88.60           C  
ATOM   2118  CD1 LEU A 274      -1.819  88.284  -0.036  1.00 88.60           C  
ATOM   2119  CD2 LEU A 274      -0.351  89.614   1.504  1.00 88.60           C  
ATOM   2120  N   ALA A 275      -4.966  90.605   2.711  1.00 87.36           N  
ATOM   2121  CA  ALA A 275      -5.633  90.206   3.947  1.00 87.36           C  
ATOM   2122  C   ALA A 275      -7.049  89.708   3.670  1.00 87.36           C  
ATOM   2123  O   ALA A 275      -7.493  88.721   4.261  1.00 87.36           O  
ATOM   2124  CB  ALA A 275      -5.665  91.370   4.934  1.00 87.36           C  
ATOM   2125  N   LYS A 276      -7.667  90.405   2.826  1.00 84.09           N  
ATOM   2126  CA  LYS A 276      -9.031  90.034   2.458  1.00 84.09           C  
ATOM   2127  C   LYS A 276      -9.081  88.620   1.886  1.00 84.09           C  
ATOM   2128  O   LYS A 276      -9.986  87.848   2.205  1.00 84.09           O  
ATOM   2129  CB  LYS A 276      -9.603  91.029   1.446  1.00 84.09           C  
ATOM   2130  CG  LYS A 276     -11.065  90.787   1.098  1.00 84.09           C  
ATOM   2131  CD  LYS A 276     -11.566  91.784   0.061  1.00 84.09           C  
ATOM   2132  CE  LYS A 276     -12.986  91.463  -0.384  1.00 84.09           C  
ATOM   2133  NZ  LYS A 276     -13.461  92.404  -1.442  1.00 84.09           N1+
ATOM   2134  N   GLU A 277      -8.148  88.296   1.107  1.00 82.96           N  
ATOM   2135  CA  GLU A 277      -8.096  86.978   0.482  1.00 82.96           C  
ATOM   2136  C   GLU A 277      -7.734  85.898   1.498  1.00 82.96           C  
ATOM   2137  O   GLU A 277      -8.242  84.777   1.429  1.00 82.96           O  
ATOM   2138  CB  GLU A 277      -7.092  86.971  -0.674  1.00 82.96           C  
ATOM   2139  CG  GLU A 277      -7.545  87.772  -1.886  1.00 82.96           C  
ATOM   2140  CD  GLU A 277      -6.593  87.662  -3.067  1.00 82.96           C  
ATOM   2141  OE1 GLU A 277      -6.918  88.182  -4.159  1.00 82.96           O  
ATOM   2142  OE2 GLU A 277      -5.515  87.050  -2.899  1.00 82.96           O1-
ATOM   2143  N   ALA A 278      -6.994  86.242   2.483  1.00 79.90           N  
ATOM   2144  CA  ALA A 278      -6.427  85.265   3.409  1.00 79.90           C  
ATOM   2145  C   ALA A 278      -7.382  84.992   4.569  1.00 79.90           C  
ATOM   2146  O   ALA A 278      -7.461  83.865   5.063  1.00 79.90           O  
ATOM   2147  CB  ALA A 278      -5.079  85.750   3.936  1.00 79.90           C  
ATOM   2148  N   VAL A 279      -8.178  85.932   4.959  1.00 76.12           N  
ATOM   2149  CA  VAL A 279      -9.056  85.839   6.120  1.00 76.12           C  
ATOM   2150  C   VAL A 279     -10.364  85.158   5.724  1.00 76.12           C  
ATOM   2151  O   VAL A 279     -11.139  85.698   4.932  1.00 76.12           O  
ATOM   2152  CB  VAL A 279      -9.344  87.231   6.728  1.00 76.12           C  
ATOM   2153  CG1 VAL A 279     -10.363  87.125   7.860  1.00 76.12           C  
ATOM   2154  CG2 VAL A 279      -8.049  87.871   7.228  1.00 76.12           C  
ATOM   2155  N   LYS A 280     -10.503  83.783   5.738  1.00 69.44           N  
ATOM   2156  CA  LYS A 280     -11.759  83.073   5.513  1.00 69.44           C  
ATOM   2157  C   LYS A 280     -12.252  82.410   6.796  1.00 69.44           C  
ATOM   2158  O   LYS A 280     -13.416  82.013   6.888  1.00 69.44           O  
ATOM   2159  CB  LYS A 280     -11.593  82.025   4.411  1.00 69.44           C  
ATOM   2160  CG  LYS A 280     -11.370  82.614   3.025  1.00 69.44           C  
ATOM   2161  CD  LYS A 280     -11.310  81.528   1.960  1.00 69.44           C  
ATOM   2162  CE  LYS A 280     -11.069  82.115   0.575  1.00 69.44           C  
ATOM   2163  NZ  LYS A 280     -11.003  81.053  -0.473  1.00 69.44           N1+
ATOM   2164  N   SER A 281     -11.497  82.382   7.815  1.00 59.93           N  
ATOM   2165  CA  SER A 281     -11.752  81.528   8.971  1.00 59.93           C  
ATOM   2166  C   SER A 281     -11.653  82.317  10.273  1.00 59.93           C  
ATOM   2167  O   SER A 281     -11.233  83.476  10.272  1.00 59.93           O  
ATOM   2168  CB  SER A 281     -10.771  80.355   9.000  1.00 59.93           C  
ATOM   2169  OG  SER A 281      -9.479  80.790   9.387  1.00 59.93           O  
ATOM   2170  N   THR A 282     -12.350  81.901  11.283  1.00 58.28           N  
ATOM   2171  CA  THR A 282     -12.562  82.420  12.630  1.00 58.28           C  
ATOM   2172  C   THR A 282     -11.310  82.236  13.484  1.00 58.28           C  
ATOM   2173  O   THR A 282     -11.352  82.414  14.702  1.00 58.28           O  
ATOM   2174  CB  THR A 282     -13.758  81.732  13.313  1.00 58.28           C  
ATOM   2175  CG2 THR A 282     -15.062  82.051  12.590  1.00 58.28           C  
ATOM   2176  OG1 THR A 282     -13.554  80.313  13.304  1.00 58.28           O  
ATOM   2177  N   ASP A 283     -10.102  82.264  12.895  1.00 64.20           N  
ATOM   2178  CA  ASP A 283      -8.875  82.069  13.660  1.00 64.20           C  
ATOM   2179  C   ASP A 283      -8.472  83.350  14.388  1.00 64.20           C  
ATOM   2180  O   ASP A 283      -8.786  84.452  13.935  1.00 64.20           O  
ATOM   2181  CB  ASP A 283      -7.740  81.606  12.744  1.00 64.20           C  
ATOM   2182  CG  ASP A 283      -6.538  81.079  13.509  1.00 64.20           C  
ATOM   2183  OD1 ASP A 283      -6.357  81.449  14.689  1.00 64.20           O  
ATOM   2184  OD2 ASP A 283      -5.765  80.289  12.925  1.00 64.20           O1-
ATOM   2185  N   SER A 284      -8.083  83.268  15.728  1.00 67.90           N  
ATOM   2186  CA  SER A 284      -7.581  84.370  16.542  1.00 67.90           C  
ATOM   2187  C   SER A 284      -6.591  85.227  15.760  1.00 67.90           C  
ATOM   2188  O   SER A 284      -6.562  86.450  15.915  1.00 67.90           O  
ATOM   2189  CB  SER A 284      -6.917  83.841  17.813  1.00 67.90           C  
ATOM   2190  OG  SER A 284      -5.789  83.042  17.497  1.00 67.90           O  
ATOM   2191  N   GLU A 285      -5.807  84.589  14.840  1.00 77.00           N  
ATOM   2192  CA  GLU A 285      -4.848  85.317  14.014  1.00 77.00           C  
ATOM   2193  C   GLU A 285      -5.557  86.255  13.041  1.00 77.00           C  
ATOM   2194  O   GLU A 285      -5.082  87.362  12.780  1.00 77.00           O  
ATOM   2195  CB  GLU A 285      -3.951  84.342  13.246  1.00 77.00           C  
ATOM   2196  CG  GLU A 285      -2.822  83.758  14.082  1.00 77.00           C  
ATOM   2197  CD  GLU A 285      -1.989  84.816  14.790  1.00 77.00           C  
ATOM   2198  OE1 GLU A 285      -1.101  84.452  15.594  1.00 77.00           O  
ATOM   2199  OE2 GLU A 285      -2.228  86.019  14.539  1.00 77.00           O1-
ATOM   2200  N   ALA A 286      -6.691  85.816  12.539  1.00 76.03           N  
ATOM   2201  CA  ALA A 286      -7.498  86.639  11.640  1.00 76.03           C  
ATOM   2202  C   ALA A 286      -7.931  87.933  12.322  1.00 76.03           C  
ATOM   2203  O   ALA A 286      -7.954  88.995  11.694  1.00 76.03           O  
ATOM   2204  CB  ALA A 286      -8.720  85.859  11.160  1.00 76.03           C  
ATOM   2205  N   LEU A 287      -8.039  87.828  13.591  1.00 74.87           N  
ATOM   2206  CA  LEU A 287      -8.465  88.993  14.359  1.00 74.87           C  
ATOM   2207  C   LEU A 287      -7.338  90.016  14.465  1.00 74.87           C  
ATOM   2208  O   LEU A 287      -7.577  91.221  14.359  1.00 74.87           O  
ATOM   2209  CB  LEU A 287      -8.922  88.574  15.759  1.00 74.87           C  
ATOM   2210  CG  LEU A 287     -10.212  87.756  15.834  1.00 74.87           C  
ATOM   2211  CD1 LEU A 287     -10.446  87.266  17.259  1.00 74.87           C  
ATOM   2212  CD2 LEU A 287     -11.398  88.579  15.344  1.00 74.87           C  
ATOM   2213  N   LYS A 288      -6.140  89.562  14.771  1.00 80.91           N  
ATOM   2214  CA  LYS A 288      -4.974  90.440  14.823  1.00 80.91           C  
ATOM   2215  C   LYS A 288      -4.780  91.175  13.501  1.00 80.91           C  
ATOM   2216  O   LYS A 288      -4.432  92.357  13.486  1.00 80.91           O  
ATOM   2217  CB  LYS A 288      -3.716  89.642  15.169  1.00 80.91           C  
ATOM   2218  CG  LYS A 288      -3.685  89.126  16.600  1.00 80.91           C  
ATOM   2219  CD  LYS A 288      -2.405  88.350  16.886  1.00 80.91           C  
ATOM   2220  CE  LYS A 288      -2.401  87.777  18.297  1.00 80.91           C  
ATOM   2221  NZ  LYS A 288      -1.179  86.960  18.560  1.00 80.91           N1+
ATOM   2222  N   VAL A 289      -5.137  90.495  12.439  1.00 85.11           N  
ATOM   2223  CA  VAL A 289      -5.026  91.077  11.106  1.00 85.11           C  
ATOM   2224  C   VAL A 289      -6.059  92.189  10.940  1.00 85.11           C  
ATOM   2225  O   VAL A 289      -5.745  93.265  10.426  1.00 85.11           O  
ATOM   2226  CB  VAL A 289      -5.210  90.009  10.003  1.00 85.11           C  
ATOM   2227  CG1 VAL A 289      -5.336  90.667   8.630  1.00 85.11           C  
ATOM   2228  CG2 VAL A 289      -4.048  89.018  10.021  1.00 85.11           C  
ATOM   2229  N   VAL A 290      -7.297  91.896  11.368  1.00 81.90           N  
ATOM   2230  CA  VAL A 290      -8.359  92.894  11.287  1.00 81.90           C  
ATOM   2231  C   VAL A 290      -7.973  94.126  12.102  1.00 81.90           C  
ATOM   2232  O   VAL A 290      -8.120  95.258  11.635  1.00 81.90           O  
ATOM   2233  CB  VAL A 290      -9.708  92.327  11.784  1.00 81.90           C  
ATOM   2234  CG1 VAL A 290     -10.758  93.433  11.873  1.00 81.90           C  
ATOM   2235  CG2 VAL A 290     -10.186  91.205  10.863  1.00 81.90           C  
ATOM   2236  N   TYR A 291      -7.482  93.850  13.260  1.00 81.69           N  
ATOM   2237  CA  TYR A 291      -7.053  94.940  14.128  1.00 81.69           C  
ATOM   2238  C   TYR A 291      -5.995  95.798  13.444  1.00 81.69           C  
ATOM   2239  O   TYR A 291      -6.107  97.026  13.413  1.00 81.69           O  
ATOM   2240  CB  TYR A 291      -6.506  94.392  15.450  1.00 81.69           C  
ATOM   2241  CG  TYR A 291      -5.952  95.457  16.365  1.00 81.69           C  
ATOM   2242  CD1 TYR A 291      -4.578  95.646  16.495  1.00 81.69           C  
ATOM   2243  CD2 TYR A 291      -6.801  96.276  17.103  1.00 81.69           C  
ATOM   2244  CE1 TYR A 291      -4.063  96.625  17.339  1.00 81.69           C  
ATOM   2245  CE2 TYR A 291      -6.298  97.257  17.950  1.00 81.69           C  
ATOM   2246  CZ  TYR A 291      -4.930  97.424  18.061  1.00 81.69           C  
ATOM   2247  OH  TYR A 291      -4.425  98.395  18.898  1.00 81.69           O  
ATOM   2248  N   LEU A 292      -5.021  95.201  12.897  1.00 86.88           N  
ATOM   2249  CA  LEU A 292      -3.947  95.918  12.217  1.00 86.88           C  
ATOM   2250  C   LEU A 292      -4.484  96.682  11.010  1.00 86.88           C  
ATOM   2251  O   LEU A 292      -4.078  97.819  10.760  1.00 86.88           O  
ATOM   2252  CB  LEU A 292      -2.850  94.947  11.774  1.00 86.88           C  
ATOM   2253  CG  LEU A 292      -1.896  94.460  12.866  1.00 86.88           C  
ATOM   2254  CD1 LEU A 292      -1.075  93.276  12.363  1.00 86.88           C  
ATOM   2255  CD2 LEU A 292      -0.982  95.593  13.322  1.00 86.88           C  
ATOM   2256  N   ALA A 293      -5.455  96.086  10.321  1.00 86.48           N  
ATOM   2257  CA  ALA A 293      -6.069  96.725   9.160  1.00 86.48           C  
ATOM   2258  C   ALA A 293      -6.763  98.026   9.554  1.00 86.48           C  
ATOM   2259  O   ALA A 293      -6.619  99.044   8.872  1.00 86.48           O  
ATOM   2260  CB  ALA A 293      -7.062  95.775   8.494  1.00 86.48           C  
ATOM   2261  N   LEU A 294      -7.470  97.960  10.629  1.00 82.38           N  
ATOM   2262  CA  LEU A 294      -8.192  99.139  11.095  1.00 82.38           C  
ATOM   2263  C   LEU A 294      -7.223 100.224  11.551  1.00 82.38           C  
ATOM   2264  O   LEU A 294      -7.450 101.411  11.303  1.00 82.38           O  
ATOM   2265  CB  LEU A 294      -9.140  98.771  12.239  1.00 82.38           C  
ATOM   2266  CG  LEU A 294     -10.380  97.960  11.859  1.00 82.38           C  
ATOM   2267  CD1 LEU A 294     -11.101  97.475  13.112  1.00 82.38           C  
ATOM   2268  CD2 LEU A 294     -11.314  98.791  10.985  1.00 82.38           C  
ATOM   2269  N   ARG A 295      -6.134  99.869  12.111  1.00 82.71           N  
ATOM   2270  CA  ARG A 295      -5.113 100.823  12.531  1.00 82.71           C  
ATOM   2271  C   ARG A 295      -4.482 101.516  11.328  1.00 82.71           C  
ATOM   2272  O   ARG A 295      -4.183 102.712  11.380  1.00 82.71           O  
ATOM   2273  CB  ARG A 295      -4.032 100.124  13.359  1.00 82.71           C  
ATOM   2274  CG  ARG A 295      -4.399  99.945  14.825  1.00 82.71           C  
ATOM   2275  CD  ARG A 295      -3.213  99.458  15.646  1.00 82.71           C  
ATOM   2276  NE  ARG A 295      -2.291 100.546  15.960  1.00 82.71           N  
ATOM   2277  CZ  ARG A 295      -1.164 100.409  16.653  1.00 82.71           C  
ATOM   2278  NH1 ARG A 295      -0.795  99.221  17.120  1.00 82.71           N1+
ATOM   2279  NH2 ARG A 295      -0.398 101.466  16.880  1.00 82.71           N  
ATOM   2280  N   ILE A 296      -4.284 100.803  10.342  1.00 86.76           N  
ATOM   2281  CA  ILE A 296      -3.738 101.363   9.110  1.00 86.76           C  
ATOM   2282  C   ILE A 296      -4.694 102.414   8.553  1.00 86.76           C  
ATOM   2283  O   ILE A 296      -4.264 103.482   8.112  1.00 86.76           O  
ATOM   2284  CB  ILE A 296      -3.479 100.263   8.056  1.00 86.76           C  
ATOM   2285  CG1 ILE A 296      -2.311  99.370   8.492  1.00 86.76           C  
ATOM   2286  CG2 ILE A 296      -3.210 100.884   6.682  1.00 86.76           C  
ATOM   2287  CD1 ILE A 296      -2.133  98.121   7.638  1.00 86.76           C  
ATOM   2288  N   VAL A 297      -5.981 102.132   8.566  1.00 79.59           N  
ATOM   2289  CA  VAL A 297      -6.990 103.073   8.092  1.00 79.59           C  
ATOM   2290  C   VAL A 297      -6.956 104.340   8.942  1.00 79.59           C  
ATOM   2291  O   VAL A 297      -7.088 105.450   8.420  1.00 79.59           O  
ATOM   2292  CB  VAL A 297      -8.404 102.451   8.119  1.00 79.59           C  
ATOM   2293  CG1 VAL A 297      -9.465 103.505   7.808  1.00 79.59           C  
ATOM   2294  CG2 VAL A 297      -8.495 101.289   7.132  1.00 79.59           C  
ATOM   2295  N   GLN A 298      -6.702 104.090  10.225  1.00 78.04           N  
ATOM   2296  CA  GLN A 298      -6.577 105.225  11.134  1.00 78.04           C  
ATOM   2297  C   GLN A 298      -5.391 106.107  10.754  1.00 78.04           C  
ATOM   2298  O   GLN A 298      -5.478 107.335  10.817  1.00 78.04           O  
ATOM   2299  CB  GLN A 298      -6.430 104.743  12.578  1.00 78.04           C  
ATOM   2300  CG  GLN A 298      -6.384 105.869  13.602  1.00 78.04           C  
ATOM   2301  CD  GLN A 298      -6.161 105.369  15.016  1.00 78.04           C  
ATOM   2302  NE2 GLN A 298      -6.222 106.277  15.983  1.00 78.04           N  
ATOM   2303  OE1 GLN A 298      -5.937 104.174  15.238  1.00 78.04           O  
ATOM   2304  N   GLN A 299      -4.355 105.538  10.347  1.00 80.84           N  
ATOM   2305  CA  GLN A 299      -3.122 106.246  10.023  1.00 80.84           C  
ATOM   2306  C   GLN A 299      -3.188 106.858   8.627  1.00 80.84           C  
ATOM   2307  O   GLN A 299      -2.647 107.939   8.390  1.00 80.84           O  
ATOM   2308  CB  GLN A 299      -1.920 105.306  10.127  1.00 80.84           C  
ATOM   2309  CG  GLN A 299      -1.535 104.955  11.559  1.00 80.84           C  
ATOM   2310  CD  GLN A 299      -0.355 104.005  11.634  1.00 80.84           C  
ATOM   2311  NE2 GLN A 299       0.092 103.710  12.850  1.00 80.84           N  
ATOM   2312  OE1 GLN A 299       0.151 103.539  10.608  1.00 80.84           O  
ATOM   2313  N   LEU A 300      -3.929 106.122   7.711  1.00 84.62           N  
ATOM   2314  CA  LEU A 300      -4.085 106.567   6.331  1.00 84.62           C  
ATOM   2315  C   LEU A 300      -5.560 106.670   5.957  1.00 84.62           C  
ATOM   2316  O   LEU A 300      -6.123 105.742   5.372  1.00 84.62           O  
ATOM   2317  CB  LEU A 300      -3.370 105.609   5.375  1.00 84.62           C  
ATOM   2318  CG  LEU A 300      -1.853 105.501   5.532  1.00 84.62           C  
ATOM   2319  CD1 LEU A 300      -1.313 104.345   4.697  1.00 84.62           C  
ATOM   2320  CD2 LEU A 300      -1.179 106.812   5.138  1.00 84.62           C  
ATOM   2321  N   PRO A 301      -6.136 107.798   6.331  1.00 79.66           N  
ATOM   2322  CA  PRO A 301      -7.570 107.906   6.052  1.00 79.66           C  
ATOM   2323  C   PRO A 301      -7.879 107.946   4.557  1.00 79.66           C  
ATOM   2324  O   PRO A 301      -7.467 108.879   3.863  1.00 79.66           O  
ATOM   2325  CB  PRO A 301      -7.962 109.223   6.726  1.00 79.66           C  
ATOM   2326  CG  PRO A 301      -6.672 109.950   6.923  1.00 79.66           C  
ATOM   2327  CD  PRO A 301      -5.554 108.947   6.923  1.00 79.66           C  
ATOM   2328  N   ASP A 302      -8.219 106.798   4.041  1.00 85.29           N  
ATOM   2329  CA  ASP A 302      -8.637 106.584   2.659  1.00 85.29           C  
ATOM   2330  C   ASP A 302      -9.913 105.748   2.595  1.00 85.29           C  
ATOM   2331  O   ASP A 302     -10.016 104.711   3.253  1.00 85.29           O  
ATOM   2332  CB  ASP A 302      -7.523 105.906   1.859  1.00 85.29           C  
ATOM   2333  CG  ASP A 302      -7.884 105.696   0.399  1.00 85.29           C  
ATOM   2334  OD1 ASP A 302      -8.305 104.578   0.029  1.00 85.29           O  
ATOM   2335  OD2 ASP A 302      -7.743 106.655  -0.389  1.00 85.29           O1-
ATOM   2336  N   THR A 303     -10.915 106.345   1.824  1.00 77.98           N  
ATOM   2337  CA  THR A 303     -12.237 105.736   1.739  1.00 77.98           C  
ATOM   2338  C   THR A 303     -12.137 104.288   1.266  1.00 77.98           C  
ATOM   2339  O   THR A 303     -12.792 103.402   1.819  1.00 77.98           O  
ATOM   2340  CB  THR A 303     -13.156 106.526   0.790  1.00 77.98           C  
ATOM   2341  CG2 THR A 303     -14.563 105.938   0.770  1.00 77.98           C  
ATOM   2342  OG1 THR A 303     -13.226 107.889   1.226  1.00 77.98           O  
ATOM   2343  N   GLU A 304     -11.344 104.056   0.274  1.00 85.13           N  
ATOM   2344  CA  GLU A 304     -11.192 102.710  -0.268  1.00 85.13           C  
ATOM   2345  C   GLU A 304     -10.572 101.766   0.760  1.00 85.13           C  
ATOM   2346  O   GLU A 304     -11.000 100.618   0.894  1.00 85.13           O  
ATOM   2347  CB  GLU A 304     -10.341 102.734  -1.540  1.00 85.13           C  
ATOM   2348  CG  GLU A 304     -11.055 103.326  -2.746  1.00 85.13           C  
ATOM   2349  CD  GLU A 304     -10.215 103.300  -4.014  1.00 85.13           C  
ATOM   2350  OE1 GLU A 304     -10.700 103.758  -5.072  1.00 85.13           O  
ATOM   2351  OE2 GLU A 304      -9.063 102.815  -3.947  1.00 85.13           O1-
ATOM   2352  N   LEU A 305      -9.582 102.229   1.512  1.00 86.09           N  
ATOM   2353  CA  LEU A 305      -8.941 101.437   2.555  1.00 86.09           C  
ATOM   2354  C   LEU A 305      -9.937 101.075   3.653  1.00 86.09           C  
ATOM   2355  O   LEU A 305      -9.949  99.942   4.137  1.00 86.09           O  
ATOM   2356  CB  LEU A 305      -7.757 102.198   3.156  1.00 86.09           C  
ATOM   2357  CG  LEU A 305      -6.598 102.507   2.206  1.00 86.09           C  
ATOM   2358  CD1 LEU A 305      -5.491 103.252   2.946  1.00 86.09           C  
ATOM   2359  CD2 LEU A 305      -6.061 101.224   1.581  1.00 86.09           C  
ATOM   2360  N   ALA A 306     -10.709 102.037   4.036  1.00 77.77           N  
ATOM   2361  CA  ALA A 306     -11.729 101.831   5.060  1.00 77.77           C  
ATOM   2362  C   ALA A 306     -12.718 100.748   4.639  1.00 77.77           C  
ATOM   2363  O   ALA A 306     -13.102  99.900   5.448  1.00 77.77           O  
ATOM   2364  CB  ALA A 306     -12.465 103.136   5.348  1.00 77.77           C  
ATOM   2365  N   ARG A 307     -13.048 100.744   3.352  1.00 80.08           N  
ATOM   2366  CA  ARG A 307     -13.979  99.748   2.830  1.00 80.08           C  
ATOM   2367  C   ARG A 307     -13.384  98.346   2.912  1.00 80.08           C  
ATOM   2368  O   ARG A 307     -14.066  97.400   3.309  1.00 80.08           O  
ATOM   2369  CB  ARG A 307     -14.357 100.073   1.383  1.00 80.08           C  
ATOM   2370  CG  ARG A 307     -15.356 101.212   1.248  1.00 80.08           C  
ATOM   2371  CD  ARG A 307     -15.809 101.396  -0.193  1.00 80.08           C  
ATOM   2372  NE  ARG A 307     -16.647 102.583  -0.347  1.00 80.08           N  
ATOM   2373  CZ  ARG A 307     -16.962 103.141  -1.512  1.00 80.08           C  
ATOM   2374  NH1 ARG A 307     -16.514 102.630  -2.653  1.00 80.08           N1+
ATOM   2375  NH2 ARG A 307     -17.732 104.219  -1.536  1.00 80.08           N  
ATOM   2376  N   LEU A 308     -12.150  98.252   2.573  1.00 84.83           N  
ATOM   2377  CA  LEU A 308     -11.467  96.964   2.621  1.00 84.83           C  
ATOM   2378  C   LEU A 308     -11.363  96.458   4.056  1.00 84.83           C  
ATOM   2379  O   LEU A 308     -11.615  95.280   4.323  1.00 84.83           O  
ATOM   2380  CB  LEU A 308     -10.071  97.074   2.004  1.00 84.83           C  
ATOM   2381  CG  LEU A 308     -10.011  97.192   0.480  1.00 84.83           C  
ATOM   2382  CD1 LEU A 308      -8.592  97.525   0.030  1.00 84.83           C  
ATOM   2383  CD2 LEU A 308     -10.498  95.905  -0.176  1.00 84.83           C  
ATOM   2384  N   ALA A 309     -11.014  97.331   4.938  1.00 81.92           N  
ATOM   2385  CA  ALA A 309     -10.879  96.962   6.344  1.00 81.92           C  
ATOM   2386  C   ALA A 309     -12.217  96.514   6.925  1.00 81.92           C  
ATOM   2387  O   ALA A 309     -12.276  95.553   7.697  1.00 81.92           O  
ATOM   2388  CB  ALA A 309     -10.318  98.131   7.150  1.00 81.92           C  
ATOM   2389  N   LEU A 310     -13.248  97.152   6.573  1.00 75.10           N  
ATOM   2390  CA  LEU A 310     -14.588  96.797   7.029  1.00 75.10           C  
ATOM   2391  C   LEU A 310     -15.004  95.435   6.483  1.00 75.10           C  
ATOM   2392  O   LEU A 310     -15.614  94.636   7.197  1.00 75.10           O  
ATOM   2393  CB  LEU A 310     -15.600  97.862   6.601  1.00 75.10           C  
ATOM   2394  CG  LEU A 310     -15.587  99.168   7.397  1.00 75.10           C  
ATOM   2395  CD1 LEU A 310     -16.475 100.208   6.722  1.00 75.10           C  
ATOM   2396  CD2 LEU A 310     -16.037  98.924   8.833  1.00 75.10           C  
ATOM   2397  N   GLU A 311     -14.732  95.216   5.217  1.00 78.75           N  
ATOM   2398  CA  GLU A 311     -15.028  93.915   4.627  1.00 78.75           C  
ATOM   2399  C   GLU A 311     -14.320  92.792   5.382  1.00 78.75           C  
ATOM   2400  O   GLU A 311     -14.898  91.727   5.608  1.00 78.75           O  
ATOM   2401  CB  GLU A 311     -14.628  93.889   3.150  1.00 78.75           C  
ATOM   2402  CG  GLU A 311     -15.552  94.694   2.249  1.00 78.75           C  
ATOM   2403  CD  GLU A 311     -15.164  94.628   0.780  1.00 78.75           C  
ATOM   2404  OE1 GLU A 311     -15.833  95.281  -0.054  1.00 78.75           O  
ATOM   2405  OE2 GLU A 311     -14.186  93.917   0.460  1.00 78.75           O1-
ATOM   2406  N   LEU A 312     -13.060  93.046   5.741  1.00 78.60           N  
ATOM   2407  CA  LEU A 312     -12.278  92.091   6.519  1.00 78.60           C  
ATOM   2408  C   LEU A 312     -12.927  91.833   7.875  1.00 78.60           C  
ATOM   2409  O   LEU A 312     -13.016  90.686   8.317  1.00 78.60           O  
ATOM   2410  CB  LEU A 312     -10.849  92.601   6.715  1.00 78.60           C  
ATOM   2411  CG  LEU A 312      -9.920  92.499   5.502  1.00 78.60           C  
ATOM   2412  CD1 LEU A 312      -8.632  93.274   5.756  1.00 78.60           C  
ATOM   2413  CD2 LEU A 312      -9.619  91.039   5.181  1.00 78.60           C  
ATOM   2414  N   ALA A 313     -13.315  92.902   8.504  1.00 74.16           N  
ATOM   2415  CA  ALA A 313     -13.970  92.832   9.808  1.00 74.16           C  
ATOM   2416  C   ALA A 313     -15.255  92.014   9.732  1.00 74.16           C  
ATOM   2417  O   ALA A 313     -15.561  91.241  10.644  1.00 74.16           O  
ATOM   2418  CB  ALA A 313     -14.266  94.236  10.330  1.00 74.16           C  
ATOM   2419  N   LYS A 314     -15.913  92.087   8.594  1.00 68.85           N  
ATOM   2420  CA  LYS A 314     -17.152  91.341   8.393  1.00 68.85           C  
ATOM   2421  C   LYS A 314     -16.882  89.841   8.309  1.00 68.85           C  
ATOM   2422  O   LYS A 314     -17.639  89.038   8.858  1.00 68.85           O  
ATOM   2423  CB  LYS A 314     -17.865  91.817   7.127  1.00 68.85           C  
ATOM   2424  CG  LYS A 314     -19.264  91.242   6.951  1.00 68.85           C  
ATOM   2425  CD  LYS A 314     -19.939  91.789   5.700  1.00 68.85           C  
ATOM   2426  CE  LYS A 314     -21.299  91.143   5.469  1.00 68.85           C  
ATOM   2427  NZ  LYS A 314     -21.934  91.624   4.207  1.00 68.85           N1+
ATOM   2428  N   LYS A 315     -15.842  89.538   7.717  1.00 69.89           N  
ATOM   2429  CA  LYS A 315     -15.500  88.132   7.518  1.00 69.89           C  
ATOM   2430  C   LYS A 315     -15.024  87.493   8.820  1.00 69.89           C  
ATOM   2431  O   LYS A 315     -15.270  86.310   9.063  1.00 69.89           O  
ATOM   2432  CB  LYS A 315     -14.425  87.988   6.441  1.00 69.89           C  
ATOM   2433  CG  LYS A 315     -14.942  88.171   5.021  1.00 69.89           C  
ATOM   2434  CD  LYS A 315     -13.845  87.942   3.991  1.00 69.89           C  
ATOM   2435  CE  LYS A 315     -14.353  88.159   2.572  1.00 69.89           C  
ATOM   2436  NZ  LYS A 315     -13.272  87.960   1.560  1.00 69.89           N1+
ATOM   2437  N   ALA A 316     -14.438  88.200   9.672  1.00 65.67           N  
ATOM   2438  CA  ALA A 316     -13.792  87.701  10.883  1.00 65.67           C  
ATOM   2439  C   ALA A 316     -14.792  87.577  12.027  1.00 65.67           C  
ATOM   2440  O   ALA A 316     -14.553  86.849  12.994  1.00 65.67           O  
ATOM   2441  CB  ALA A 316     -12.637  88.614  11.285  1.00 65.67           C  
ATOM   2442  N   VAL A 317     -16.154  87.923  11.941  1.00 56.03           N  
ATOM   2443  CA  VAL A 317     -17.117  88.044  13.032  1.00 56.03           C  
ATOM   2444  C   VAL A 317     -17.870  86.728  13.206  1.00 56.03           C  
ATOM   2445  O   VAL A 317     -18.675  86.348  12.353  1.00 56.03           O  
ATOM   2446  CB  VAL A 317     -18.112  89.199  12.784  1.00 56.03           C  
ATOM   2447  CG1 VAL A 317     -19.114  89.306  13.933  1.00 56.03           C  
ATOM   2448  CG2 VAL A 317     -17.364  90.518  12.599  1.00 56.03           C  
ATOM   2449  N   GLU A 318     -17.182  85.629  13.758  1.00 52.48           N  
ATOM   2450  CA  GLU A 318     -17.792  84.705  14.710  1.00 52.48           C  
ATOM   2451  C   GLU A 318     -17.038  84.700  16.037  1.00 52.48           C  
ATOM   2452  O   GLU A 318     -15.934  84.160  16.126  1.00 52.48           O  
ATOM   2453  CB  GLU A 318     -17.843  83.289  14.129  1.00 52.48           C  
ATOM   2454  CG  GLU A 318     -19.028  83.046  13.206  1.00 52.48           C  
ATOM   2455  CD  GLU A 318     -19.080  81.629  12.657  1.00 52.48           C  
ATOM   2456  OE1 GLU A 318     -20.018  81.308  11.893  1.00 52.48           O  
ATOM   2457  OE2 GLU A 318     -18.176  80.833  12.996  1.00 52.48           O1-
ATOM   2458  N   MET A 319     -17.007  85.612  16.939  1.00 55.42           N  
ATOM   2459  CA  MET A 319     -16.144  86.319  17.880  1.00 55.42           C  
ATOM   2460  C   MET A 319     -16.322  85.778  19.294  1.00 55.42           C  
ATOM   2461  O   MET A 319     -17.389  85.268  19.639  1.00 55.42           O  
ATOM   2462  CB  MET A 319     -16.437  87.821  17.854  1.00 55.42           C  
ATOM   2463  CG  MET A 319     -16.167  88.475  16.509  1.00 55.42           C  
ATOM   2464  SD  MET A 319     -16.493  90.281  16.527  1.00 55.42           S  
ATOM   2465  CE  MET A 319     -14.973  90.873  17.320  1.00 55.42           C  
ATOM   2466  N   THR A 320     -15.281  85.698  20.025  1.00 56.05           N  
ATOM   2467  CA  THR A 320     -15.290  85.851  21.476  1.00 56.05           C  
ATOM   2468  C   THR A 320     -15.383  87.324  21.863  1.00 56.05           C  
ATOM   2469  O   THR A 320     -15.109  88.206  21.046  1.00 56.05           O  
ATOM   2470  CB  THR A 320     -14.033  85.229  22.112  1.00 56.05           C  
ATOM   2471  CG2 THR A 320     -13.916  83.749  21.763  1.00 56.05           C  
ATOM   2472  OG1 THR A 320     -12.871  85.916  21.629  1.00 56.05           O  
ATOM   2473  N   ALA A 321     -16.111  87.763  22.875  1.00 50.68           N  
ATOM   2474  CA  ALA A 321     -16.516  89.033  23.472  1.00 50.68           C  
ATOM   2475  C   ALA A 321     -15.324  89.974  23.621  1.00 50.68           C  
ATOM   2476  O   ALA A 321     -15.428  91.169  23.333  1.00 50.68           O  
ATOM   2477  CB  ALA A 321     -17.174  88.797  24.829  1.00 50.68           C  
ATOM   2478  N   GLN A 322     -13.971  89.524  23.994  1.00 55.28           N  
ATOM   2479  CA  GLN A 322     -12.793  90.346  24.254  1.00 55.28           C  
ATOM   2480  C   GLN A 322     -12.185  90.862  22.953  1.00 55.28           C  
ATOM   2481  O   GLN A 322     -11.789  92.027  22.867  1.00 55.28           O  
ATOM   2482  CB  GLN A 322     -11.750  89.553  25.044  1.00 55.28           C  
ATOM   2483  CG  GLN A 322     -10.791  90.425  25.842  1.00 55.28           C  
ATOM   2484  CD  GLN A 322     -10.020  89.643  26.889  1.00 55.28           C  
ATOM   2485  NE2 GLN A 322      -9.157  90.332  27.628  1.00 55.28           N  
ATOM   2486  OE1 GLN A 322     -10.198  88.430  27.032  1.00 55.28           O  
ATOM   2487  N   GLU A 323     -12.101  90.149  21.893  1.00 60.63           N  
ATOM   2488  CA  GLU A 323     -11.591  90.508  20.574  1.00 60.63           C  
ATOM   2489  C   GLU A 323     -12.531  91.480  19.865  1.00 60.63           C  
ATOM   2490  O   GLU A 323     -12.079  92.401  19.181  1.00 60.63           O  
ATOM   2491  CB  GLU A 323     -11.385  89.256  19.717  1.00 60.63           C  
ATOM   2492  CG  GLU A 323     -10.242  88.369  20.191  1.00 60.63           C  
ATOM   2493  CD  GLU A 323     -10.177  87.036  19.461  1.00 60.63           C  
ATOM   2494  OE1 GLU A 323      -9.168  86.311  19.613  1.00 60.63           O  
ATOM   2495  OE2 GLU A 323     -11.141  86.716  18.731  1.00 60.63           O1-
ATOM   2496  N   VAL A 324     -13.823  91.397  20.196  1.00 57.24           N  
ATOM   2497  CA  VAL A 324     -14.847  92.280  19.647  1.00 57.24           C  
ATOM   2498  C   VAL A 324     -14.646  93.698  20.178  1.00 57.24           C  
ATOM   2499  O   VAL A 324     -14.770  94.671  19.430  1.00 57.24           O  
ATOM   2500  CB  VAL A 324     -16.270  91.782  19.987  1.00 57.24           C  
ATOM   2501  CG1 VAL A 324     -17.319  92.801  19.547  1.00 57.24           C  
ATOM   2502  CG2 VAL A 324     -16.530  90.426  19.333  1.00 57.24           C  
ATOM   2503  N   LEU A 325     -14.170  93.800  21.474  1.00 57.82           N  
ATOM   2504  CA  LEU A 325     -13.976  95.107  22.092  1.00 57.82           C  
ATOM   2505  C   LEU A 325     -12.821  95.853  21.435  1.00 57.82           C  
ATOM   2506  O   LEU A 325     -12.927  97.050  21.157  1.00 57.82           O  
ATOM   2507  CB  LEU A 325     -13.715  94.957  23.593  1.00 57.82           C  
ATOM   2508  CG  LEU A 325     -13.591  96.255  24.392  1.00 57.82           C  
ATOM   2509  CD1 LEU A 325     -14.927  96.990  24.422  1.00 57.82           C  
ATOM   2510  CD2 LEU A 325     -13.101  95.967  25.808  1.00 57.82           C  
ATOM   2511  N   GLU A 326     -11.750  95.184  21.158  1.00 65.02           N  
ATOM   2512  CA  GLU A 326     -10.577  95.826  20.570  1.00 65.02           C  
ATOM   2513  C   GLU A 326     -10.864  96.306  19.150  1.00 65.02           C  
ATOM   2514  O   GLU A 326     -10.442  97.397  18.760  1.00 65.02           O  
ATOM   2515  CB  GLU A 326      -9.382  94.868  20.570  1.00 65.02           C  
ATOM   2516  CG  GLU A 326      -8.776  94.642  21.947  1.00 65.02           C  
ATOM   2517  CD  GLU A 326      -7.583  93.699  21.929  1.00 65.02           C  
ATOM   2518  OE1 GLU A 326      -7.008  93.429  23.008  1.00 65.02           O  
ATOM   2519  OE2 GLU A 326      -7.221  93.227  20.829  1.00 65.02           O1-
ATOM   2520  N   ILE A 327     -11.652  95.555  18.461  1.00 65.00           N  
ATOM   2521  CA  ILE A 327     -12.013  95.894  17.090  1.00 65.00           C  
ATOM   2522  C   ILE A 327     -12.961  97.091  17.086  1.00 65.00           C  
ATOM   2523  O   ILE A 327     -12.808  98.009  16.277  1.00 65.00           O  
ATOM   2524  CB  ILE A 327     -12.662  94.693  16.364  1.00 65.00           C  
ATOM   2525  CG1 ILE A 327     -11.636  93.572  16.164  1.00 65.00           C  
ATOM   2526  CG2 ILE A 327     -13.261  95.132  15.024  1.00 65.00           C  
ATOM   2527  CD1 ILE A 327     -12.224  92.289  15.593  1.00 65.00           C  
ATOM   2528  N   ALA A 328     -13.877  97.046  18.005  1.00 61.54           N  
ATOM   2529  CA  ALA A 328     -14.816  98.156  18.138  1.00 61.54           C  
ATOM   2530  C   ALA A 328     -14.083  99.463  18.431  1.00 61.54           C  
ATOM   2531  O   ALA A 328     -14.385 100.498  17.834  1.00 61.54           O  
ATOM   2532  CB  ALA A 328     -15.834  97.863  19.238  1.00 61.54           C  
ATOM   2533  N   ARG A 329     -13.058  99.338  19.287  1.00 65.88           N  
ATOM   2534  CA  ARG A 329     -12.296 100.531  19.638  1.00 65.88           C  
ATOM   2535  C   ARG A 329     -11.512 101.053  18.440  1.00 65.88           C  
ATOM   2536  O   ARG A 329     -11.486 102.260  18.186  1.00 65.88           O  
ATOM   2537  CB  ARG A 329     -11.343 100.237  20.800  1.00 65.88           C  
ATOM   2538  CG  ARG A 329     -12.031 100.147  22.153  1.00 65.88           C  
ATOM   2539  CD  ARG A 329     -11.041  99.855  23.271  1.00 65.88           C  
ATOM   2540  NE  ARG A 329     -11.718  99.603  24.539  1.00 65.88           N  
ATOM   2541  CZ  ARG A 329     -11.112  99.224  25.661  1.00 65.88           C  
ATOM   2542  NH1 ARG A 329      -9.796  99.046  25.693  1.00 65.88           N1+
ATOM   2543  NH2 ARG A 329     -11.825  99.022  26.759  1.00 65.88           N  
ATOM   2544  N   ALA A 330     -10.935 100.108  17.817  1.00 69.48           N  
ATOM   2545  CA  ALA A 330     -10.167 100.481  16.632  1.00 69.48           C  
ATOM   2546  C   ALA A 330     -11.072 101.084  15.560  1.00 69.48           C  
ATOM   2547  O   ALA A 330     -10.701 102.058  14.902  1.00 69.48           O  
ATOM   2548  CB  ALA A 330      -9.423  99.270  16.077  1.00 69.48           C  
ATOM   2549  N   ALA A 331     -12.246 100.500  15.367  1.00 66.81           N  
ATOM   2550  CA  ALA A 331     -13.220 101.004  14.402  1.00 66.81           C  
ATOM   2551  C   ALA A 331     -13.686 102.409  14.772  1.00 66.81           C  
ATOM   2552  O   ALA A 331     -13.857 103.264  13.900  1.00 66.81           O  
ATOM   2553  CB  ALA A 331     -14.415 100.057  14.309  1.00 66.81           C  
ATOM   2554  N   LEU A 332     -13.922 102.588  16.054  1.00 66.29           N  
ATOM   2555  CA  LEU A 332     -14.334 103.895  16.554  1.00 66.29           C  
ATOM   2556  C   LEU A 332     -13.269 104.948  16.263  1.00 66.29           C  
ATOM   2557  O   LEU A 332     -13.585 106.041  15.787  1.00 66.29           O  
ATOM   2558  CB  LEU A 332     -14.607 103.831  18.059  1.00 66.29           C  
ATOM   2559  CG  LEU A 332     -15.117 105.117  18.711  1.00 66.29           C  
ATOM   2560  CD1 LEU A 332     -16.492 105.482  18.159  1.00 66.29           C  
ATOM   2561  CD2 LEU A 332     -15.166 104.966  20.227  1.00 66.29           C  
ATOM   2562  N   LYS A 333     -12.047 104.627  16.554  1.00 70.66           N  
ATOM   2563  CA  LYS A 333     -10.951 105.555  16.288  1.00 70.66           C  
ATOM   2564  C   LYS A 333     -10.809 105.823  14.793  1.00 70.66           C  
ATOM   2565  O   LYS A 333     -10.550 106.957  14.381  1.00 70.66           O  
ATOM   2566  CB  LYS A 333      -9.638 105.011  16.851  1.00 70.66           C  
ATOM   2567  CG  LYS A 333      -9.534 105.092  18.367  1.00 70.66           C  
ATOM   2568  CD  LYS A 333      -8.158 104.654  18.856  1.00 70.66           C  
ATOM   2569  CE  LYS A 333      -8.060 104.714  20.375  1.00 70.66           C  
ATOM   2570  NZ  LYS A 333      -6.724 104.259  20.861  1.00 70.66           N1+
ATOM   2571  N   ALA A 334     -10.994 104.768  14.002  1.00 64.82           N  
ATOM   2572  CA  ALA A 334     -10.951 104.924  12.550  1.00 64.82           C  
ATOM   2573  C   ALA A 334     -12.079 105.829  12.063  1.00 64.82           C  
ATOM   2574  O   ALA A 334     -11.881 106.650  11.163  1.00 64.82           O  
ATOM   2575  CB  ALA A 334     -11.032 103.563  11.866  1.00 64.82           C  
ATOM   2576  N   ALA A 335     -13.239 105.664  12.607  1.00 63.52           N  
ATOM   2577  CA  ALA A 335     -14.399 106.481  12.260  1.00 63.52           C  
ATOM   2578  C   ALA A 335     -14.136 107.956  12.549  1.00 63.52           C  
ATOM   2579  O   ALA A 335     -14.593 108.831  11.808  1.00 63.52           O  
ATOM   2580  CB  ALA A 335     -15.633 106.005  13.022  1.00 63.52           C  
ATOM   2581  N   GLN A 336     -13.384 108.191  13.596  1.00 71.32           N  
ATOM   2582  CA  GLN A 336     -13.063 109.557  13.998  1.00 71.32           C  
ATOM   2583  C   GLN A 336     -12.181 110.243  12.960  1.00 71.32           C  
ATOM   2584  O   GLN A 336     -12.178 111.471  12.852  1.00 71.32           O  
ATOM   2585  CB  GLN A 336     -12.373 109.567  15.363  1.00 71.32           C  
ATOM   2586  CG  GLN A 336     -13.295 109.210  16.521  1.00 71.32           C  
ATOM   2587  CD  GLN A 336     -12.563 109.111  17.845  1.00 71.32           C  
ATOM   2588  NE2 GLN A 336     -13.316 109.099  18.940  1.00 71.32           N  
ATOM   2589  OE1 GLN A 336     -11.330 109.047  17.885  1.00 71.32           O  
ATOM   2590  N   ALA A 337     -11.515 109.381  12.211  1.00 72.49           N  
ATOM   2591  CA  ALA A 337     -10.626 109.914  11.181  1.00 72.49           C  
ATOM   2592  C   ALA A 337     -11.411 110.328   9.939  1.00 72.49           C  
ATOM   2593  O   ALA A 337     -10.890 111.040   9.077  1.00 72.49           O  
ATOM   2594  CB  ALA A 337      -9.559 108.887  10.815  1.00 72.49           C  
ATOM   2595  N   PHE A 338     -12.682 109.942   9.830  1.00 67.27           N  
ATOM   2596  CA  PHE A 338     -13.573 110.302   8.734  1.00 67.27           C  
ATOM   2597  C   PHE A 338     -14.736 111.146   9.238  1.00 67.27           C  
ATOM   2598  O   PHE A 338     -15.846 110.640   9.418  1.00 67.27           O  
ATOM   2599  CB  PHE A 338     -14.101 109.046   8.033  1.00 67.27           C  
ATOM   2600  CG  PHE A 338     -13.022 108.197   7.416  1.00 67.27           C  
ATOM   2601  CD1 PHE A 338     -12.578 108.446   6.123  1.00 67.27           C  
ATOM   2602  CD2 PHE A 338     -12.454 107.149   8.128  1.00 67.27           C  
ATOM   2603  CE1 PHE A 338     -11.580 107.662   5.549  1.00 67.27           C  
ATOM   2604  CE2 PHE A 338     -11.456 106.361   7.560  1.00 67.27           C  
ATOM   2605  CZ  PHE A 338     -11.022 106.619   6.270  1.00 67.27           C  
ATOM   2606  N   PRO A 339     -14.542 112.553   9.590  1.00 56.79           N  
ATOM   2607  CA  PRO A 339     -15.673 113.319  10.119  1.00 56.79           C  
ATOM   2608  C   PRO A 339     -16.734 113.612   9.059  1.00 56.79           C  
ATOM   2609  O   PRO A 339     -16.405 113.781   7.882  1.00 56.79           O  
ATOM   2610  CB  PRO A 339     -15.023 114.613  10.613  1.00 56.79           C  
ATOM   2611  CG  PRO A 339     -13.712 114.681   9.896  1.00 56.79           C  
ATOM   2612  CD  PRO A 339     -13.350 113.298   9.435  1.00 56.79           C  
ATOM   2613  N   ASN A 340     -18.053 113.017   9.197  1.00 57.14           N  
ATOM   2614  CA  ASN A 340     -19.250 113.466   8.494  1.00 57.14           C  
ATOM   2615  C   ASN A 340     -19.452 112.701   7.188  1.00 57.14           C  
ATOM   2616  O   ASN A 340     -19.893 113.274   6.190  1.00 57.14           O  
ATOM   2617  CB  ASN A 340     -19.181 114.970   8.222  1.00 57.14           C  
ATOM   2618  CG  ASN A 340     -19.331 115.799   9.483  1.00 57.14           C  
ATOM   2619  ND2 ASN A 340     -18.707 116.970   9.501  1.00 57.14           N  
ATOM   2620  OD1 ASN A 340     -20.002 115.388  10.434  1.00 57.14           O  
ATOM   2621  N   THR A 341     -18.960 111.253   7.180  1.00 67.20           N  
ATOM   2622  CA  THR A 341     -19.135 110.420   5.995  1.00 67.20           C  
ATOM   2623  C   THR A 341     -19.966 109.183   6.322  1.00 67.20           C  
ATOM   2624  O   THR A 341     -20.187 108.868   7.493  1.00 67.20           O  
ATOM   2625  CB  THR A 341     -17.778 109.990   5.408  1.00 67.20           C  
ATOM   2626  CG2 THR A 341     -16.938 111.203   5.020  1.00 67.20           C  
ATOM   2627  OG1 THR A 341     -17.064 109.221   6.384  1.00 67.20           O  
ATOM   2628  N   GLU A 342     -20.860 108.751   5.396  1.00 68.16           N  
ATOM   2629  CA  GLU A 342     -21.533 107.457   5.437  1.00 68.16           C  
ATOM   2630  C   GLU A 342     -20.617 106.376   6.001  1.00 68.16           C  
ATOM   2631  O   GLU A 342     -21.063 105.504   6.750  1.00 68.16           O  
ATOM   2632  CB  GLU A 342     -22.020 107.059   4.042  1.00 68.16           C  
ATOM   2633  CG  GLU A 342     -23.197 107.886   3.541  1.00 68.16           C  
ATOM   2634  CD  GLU A 342     -23.666 107.483   2.152  1.00 68.16           C  
ATOM   2635  OE1 GLU A 342     -24.593 108.129   1.614  1.00 68.16           O  
ATOM   2636  OE2 GLU A 342     -23.101 106.514   1.598  1.00 68.16           O1-
ATOM   2637  N   LEU A 343     -19.316 106.561   5.817  1.00 62.22           N  
ATOM   2638  CA  LEU A 343     -18.287 105.619   6.247  1.00 62.22           C  
ATOM   2639  C   LEU A 343     -18.101 105.671   7.760  1.00 62.22           C  
ATOM   2640  O   LEU A 343     -17.978 104.631   8.410  1.00 62.22           O  
ATOM   2641  CB  LEU A 343     -16.959 105.919   5.546  1.00 62.22           C  
ATOM   2642  CG  LEU A 343     -15.864 104.861   5.690  1.00 62.22           C  
ATOM   2643  CD1 LEU A 343     -16.246 103.596   4.929  1.00 62.22           C  
ATOM   2644  CD2 LEU A 343     -14.528 105.405   5.195  1.00 62.22           C  
ATOM   2645  N   ALA A 344     -17.976 106.881   8.314  1.00 63.15           N  
ATOM   2646  CA  ALA A 344     -17.939 107.055   9.764  1.00 63.15           C  
ATOM   2647  C   ALA A 344     -19.145 106.397  10.426  1.00 63.15           C  
ATOM   2648  O   ALA A 344     -19.012 105.741  11.462  1.00 63.15           O  
ATOM   2649  CB  ALA A 344     -17.884 108.539  10.120  1.00 63.15           C  
ATOM   2650  N   GLU A 345     -20.352 106.579   9.770  1.00 64.60           N  
ATOM   2651  CA  GLU A 345     -21.585 105.982  10.275  1.00 64.60           C  
ATOM   2652  C   GLU A 345     -21.491 104.460  10.299  1.00 64.60           C  
ATOM   2653  O   GLU A 345     -21.918 103.821  11.263  1.00 64.60           O  
ATOM   2654  CB  GLU A 345     -22.783 106.422   9.429  1.00 64.60           C  
ATOM   2655  CG  GLU A 345     -23.241 107.847   9.706  1.00 64.60           C  
ATOM   2656  CD  GLU A 345     -24.394 108.289   8.819  1.00 64.60           C  
ATOM   2657  OE1 GLU A 345     -24.779 109.480   8.872  1.00 64.60           O  
ATOM   2658  OE2 GLU A 345     -24.918 107.439   8.065  1.00 64.60           O1-
ATOM   2659  N   LEU A 346     -20.859 103.929   9.214  1.00 61.96           N  
ATOM   2660  CA  LEU A 346     -20.727 102.481   9.100  1.00 61.96           C  
ATOM   2661  C   LEU A 346     -19.814 101.932  10.191  1.00 61.96           C  
ATOM   2662  O   LEU A 346     -20.129 100.917  10.815  1.00 61.96           O  
ATOM   2663  CB  LEU A 346     -20.181 102.098   7.721  1.00 61.96           C  
ATOM   2664  CG  LEU A 346     -21.202 102.020   6.585  1.00 61.96           C  
ATOM   2665  CD1 LEU A 346     -20.618 102.610   5.306  1.00 61.96           C  
ATOM   2666  CD2 LEU A 346     -21.644 100.578   6.362  1.00 61.96           C  
ATOM   2667  N   MET A 347     -18.686 102.569  10.443  1.00 59.53           N  
ATOM   2668  CA  MET A 347     -17.706 102.147  11.439  1.00 59.53           C  
ATOM   2669  C   MET A 347     -18.260 102.307  12.851  1.00 59.53           C  
ATOM   2670  O   MET A 347     -18.018 101.465  13.716  1.00 59.53           O  
ATOM   2671  CB  MET A 347     -16.410 102.946  11.292  1.00 59.53           C  
ATOM   2672  CG  MET A 347     -15.580 102.552  10.082  1.00 59.53           C  
ATOM   2673  SD  MET A 347     -13.940 103.376  10.055  1.00 59.53           S  
ATOM   2674  CE  MET A 347     -13.279 102.721   8.497  1.00 59.53           C  
ATOM   2675  N   LEU A 348     -19.037 103.399  13.089  1.00 64.96           N  
ATOM   2676  CA  LEU A 348     -19.711 103.612  14.364  1.00 64.96           C  
ATOM   2677  C   LEU A 348     -20.757 102.532  14.614  1.00 64.96           C  
ATOM   2678  O   LEU A 348     -20.902 102.048  15.740  1.00 64.96           O  
ATOM   2679  CB  LEU A 348     -20.369 104.994  14.399  1.00 64.96           C  
ATOM   2680  CG  LEU A 348     -19.440 106.181  14.659  1.00 64.96           C  
ATOM   2681  CD1 LEU A 348     -20.160 107.493  14.359  1.00 64.96           C  
ATOM   2682  CD2 LEU A 348     -18.934 106.161  16.097  1.00 64.96           C  
ATOM   2683  N   ARG A 349     -21.472 102.155  13.508  1.00 62.07           N  
ATOM   2684  CA  ARG A 349     -22.464 101.090  13.615  1.00 62.07           C  
ATOM   2685  C   ARG A 349     -21.807  99.766  13.990  1.00 62.07           C  
ATOM   2686  O   ARG A 349     -22.339  99.012  14.808  1.00 62.07           O  
ATOM   2687  CB  ARG A 349     -23.236 100.940  12.303  1.00 62.07           C  
ATOM   2688  CG  ARG A 349     -24.329 101.979  12.108  1.00 62.07           C  
ATOM   2689  CD  ARG A 349     -25.115 101.737  10.827  1.00 62.07           C  
ATOM   2690  NE  ARG A 349     -26.049 102.825  10.555  1.00 62.07           N  
ATOM   2691  CZ  ARG A 349     -26.891 102.861   9.526  1.00 62.07           C  
ATOM   2692  NH1 ARG A 349     -26.934 101.865   8.649  1.00 62.07           N1+
ATOM   2693  NH2 ARG A 349     -27.699 103.901   9.374  1.00 62.07           N  
ATOM   2694  N   LEU A 350     -20.622  99.466  13.336  1.00 62.61           N  
ATOM   2695  CA  LEU A 350     -19.854  98.276  13.687  1.00 62.61           C  
ATOM   2696  C   LEU A 350     -19.437  98.311  15.154  1.00 62.61           C  
ATOM   2697  O   LEU A 350     -19.540  97.303  15.856  1.00 62.61           O  
ATOM   2698  CB  LEU A 350     -18.615  98.157  12.795  1.00 62.61           C  
ATOM   2699  CG  LEU A 350     -17.770  96.894  12.974  1.00 62.61           C  
ATOM   2700  CD1 LEU A 350     -18.566  95.661  12.560  1.00 62.61           C  
ATOM   2701  CD2 LEU A 350     -16.478  96.997  12.172  1.00 62.61           C  
ATOM   2702  N   ALA A 351     -18.922  99.442  15.626  1.00 58.55           N  
ATOM   2703  CA  ALA A 351     -18.528  99.623  17.021  1.00 58.55           C  
ATOM   2704  C   ALA A 351     -19.717  99.428  17.957  1.00 58.55           C  
ATOM   2705  O   ALA A 351     -19.587  98.811  19.017  1.00 58.55           O  
ATOM   2706  CB  ALA A 351     -17.917 101.007  17.226  1.00 58.55           C  
ATOM   2707  N   GLU A 352     -20.872  99.998  17.570  1.00 60.44           N  
ATOM   2708  CA  GLU A 352     -22.101  99.875  18.347  1.00 60.44           C  
ATOM   2709  C   GLU A 352     -22.538  98.417  18.463  1.00 60.44           C  
ATOM   2710  O   GLU A 352     -22.936  97.966  19.539  1.00 60.44           O  
ATOM   2711  CB  GLU A 352     -23.220 100.710  17.720  1.00 60.44           C  
ATOM   2712  CG  GLU A 352     -23.136 102.194  18.046  1.00 60.44           C  
ATOM   2713  CD  GLU A 352     -24.214 103.021  17.362  1.00 60.44           C  
ATOM   2714  OE1 GLU A 352     -24.204 104.264  17.501  1.00 60.44           O  
ATOM   2715  OE2 GLU A 352     -25.076 102.418  16.683  1.00 60.44           O1-
ATOM   2716  N   VAL A 353     -22.529  97.740  17.301  1.00 56.34           N  
ATOM   2717  CA  VAL A 353     -22.905  96.331  17.287  1.00 56.34           C  
ATOM   2718  C   VAL A 353     -21.959  95.534  18.182  1.00 56.34           C  
ATOM   2719  O   VAL A 353     -22.399  94.688  18.963  1.00 56.34           O  
ATOM   2720  CB  VAL A 353     -22.894  95.756  15.853  1.00 56.34           C  
ATOM   2721  CG1 VAL A 353     -23.097  94.241  15.877  1.00 56.34           C  
ATOM   2722  CG2 VAL A 353     -23.968  96.428  15.000  1.00 56.34           C  
ATOM   2723  N   ALA A 354     -20.644  95.841  18.068  1.00 53.16           N  
ATOM   2724  CA  ALA A 354     -19.649  95.161  18.894  1.00 53.16           C  
ATOM   2725  C   ALA A 354     -19.874  95.454  20.374  1.00 53.16           C  
ATOM   2726  O   ALA A 354     -19.763  94.558  21.215  1.00 53.16           O  
ATOM   2727  CB  ALA A 354     -18.239  95.579  18.480  1.00 53.16           C  
ATOM   2728  N   ALA A 355     -20.165  96.711  20.731  1.00 54.20           N  
ATOM   2729  CA  ALA A 355     -20.426  97.137  22.104  1.00 54.20           C  
ATOM   2730  C   ALA A 355     -21.697  96.488  22.647  1.00 54.20           C  
ATOM   2731  O   ALA A 355     -21.738  96.064  23.804  1.00 54.20           O  
ATOM   2732  CB  ALA A 355     -20.534  98.657  22.179  1.00 54.20           C  
ATOM   2733  N   ARG A 356     -22.847  96.398  21.823  1.00 55.38           N  
ATOM   2734  CA  ARG A 356     -24.111  95.783  22.215  1.00 55.38           C  
ATOM   2735  C   ARG A 356     -23.943  94.285  22.444  1.00 55.38           C  
ATOM   2736  O   ARG A 356     -24.507  93.728  23.388  1.00 55.38           O  
ATOM   2737  CB  ARG A 356     -25.183  96.034  21.153  1.00 55.38           C  
ATOM   2738  CG  ARG A 356     -26.605  95.864  21.662  1.00 55.38           C  
ATOM   2739  CD  ARG A 356     -27.632  96.193  20.588  1.00 55.38           C  
ATOM   2740  NE  ARG A 356     -28.144  97.554  20.731  1.00 55.38           N  
ATOM   2741  CZ  ARG A 356     -29.118  98.078  19.990  1.00 55.38           C  
ATOM   2742  NH1 ARG A 356     -29.705  97.365  19.037  1.00 55.38           N1+
ATOM   2743  NH2 ARG A 356     -29.507  99.327  20.206  1.00 55.38           N  
ATOM   2744  N   VAL A 357     -23.209  93.586  21.546  1.00 53.21           N  
ATOM   2745  CA  VAL A 357     -22.917  92.166  21.713  1.00 53.21           C  
ATOM   2746  C   VAL A 357     -22.209  91.936  23.046  1.00 53.21           C  
ATOM   2747  O   VAL A 357     -22.538  90.998  23.776  1.00 53.21           O  
ATOM   2748  CB  VAL A 357     -22.055  91.623  20.550  1.00 53.21           C  
ATOM   2749  CG1 VAL A 357     -21.574  90.205  20.852  1.00 53.21           C  
ATOM   2750  CG2 VAL A 357     -22.843  91.657  19.242  1.00 53.21           C  
ATOM   2751  N   MET A 358     -21.349  92.862  23.606  1.00 51.46           N  
ATOM   2752  CA  MET A 358     -20.629  92.804  24.874  1.00 51.46           C  
ATOM   2753  C   MET A 358     -21.583  92.976  26.051  1.00 51.46           C  
ATOM   2754  O   MET A 358     -21.478  92.265  27.052  1.00 51.46           O  
ATOM   2755  CB  MET A 358     -19.538  93.874  24.924  1.00 51.46           C  
ATOM   2756  CG  MET A 358     -18.495  93.638  26.005  1.00 51.46           C  
ATOM   2757  SD  MET A 358     -17.344  95.054  26.193  1.00 51.46           S  
ATOM   2758  CE  MET A 358     -16.064  94.292  27.229  1.00 51.46           C  
ATOM   2759  N   LYS A 359     -22.308  94.092  25.945  1.00 50.94           N  
ATOM   2760  CA  LYS A 359     -23.247  94.354  27.032  1.00 50.94           C  
ATOM   2761  C   LYS A 359     -24.214  93.188  27.216  1.00 50.94           C  
ATOM   2762  O   LYS A 359     -24.517  92.799  28.346  1.00 50.94           O  
ATOM   2763  CB  LYS A 359     -24.026  95.644  26.770  1.00 50.94           C  
ATOM   2764  CG  LYS A 359     -24.710  96.215  28.002  1.00 50.94           C  
ATOM   2765  CD  LYS A 359     -25.379  97.551  27.702  1.00 50.94           C  
ATOM   2766  CE  LYS A 359     -26.138  98.081  28.910  1.00 50.94           C  
ATOM   2767  NZ  LYS A 359     -26.785  99.397  28.623  1.00 50.94           N1+
ATOM   2768  N   GLU A 360     -24.552  92.494  26.157  1.00 54.71           N  
ATOM   2769  CA  GLU A 360     -25.483  91.374  26.248  1.00 54.71           C  
ATOM   2770  C   GLU A 360     -24.778  90.107  26.724  1.00 54.71           C  
ATOM   2771  O   GLU A 360     -25.344  89.325  27.491  1.00 54.71           O  
ATOM   2772  CB  GLU A 360     -26.157  91.125  24.897  1.00 54.71           C  
ATOM   2773  CG  GLU A 360     -27.374  92.004  24.646  1.00 54.71           C  
ATOM   2774  CD  GLU A 360     -28.113  91.654  23.363  1.00 54.71           C  
ATOM   2775  OE1 GLU A 360     -29.148  92.291  23.065  1.00 54.71           O  
ATOM   2776  OE2 GLU A 360     -27.651  90.734  22.650  1.00 54.71           O1-
ATOM   2777  N   LEU A 361     -23.449  89.884  26.322  1.00 53.39           N  
ATOM   2778  CA  LEU A 361     -22.674  88.750  26.814  1.00 53.39           C  
ATOM   2779  C   LEU A 361     -22.359  88.909  28.297  1.00 53.39           C  
ATOM   2780  O   LEU A 361     -22.401  87.935  29.053  1.00 53.39           O  
ATOM   2781  CB  LEU A 361     -21.376  88.601  26.016  1.00 53.39           C  
ATOM   2782  CG  LEU A 361     -21.493  87.926  24.650  1.00 53.39           C  
ATOM   2783  CD1 LEU A 361     -20.197  88.094  23.863  1.00 53.39           C  
ATOM   2784  CD2 LEU A 361     -21.839  86.450  24.809  1.00 53.39           C  
ATOM   2785  N   GLU A 362     -21.949  90.222  28.751  1.00 51.47           N  
ATOM   2786  CA  GLU A 362     -21.713  90.521  30.161  1.00 51.47           C  
ATOM   2787  C   GLU A 362     -22.974  90.295  30.991  1.00 51.47           C  
ATOM   2788  O   GLU A 362     -22.908  89.745  32.092  1.00 51.47           O  
ATOM   2789  CB  GLU A 362     -21.221  91.960  30.331  1.00 51.47           C  
ATOM   2790  CG  GLU A 362     -19.731  92.135  30.083  1.00 51.47           C  
ATOM   2791  CD  GLU A 362     -19.267  93.579  30.199  1.00 51.47           C  
ATOM   2792  OE1 GLU A 362     -18.071  93.853  29.958  1.00 51.47           O  
ATOM   2793  OE2 GLU A 362     -20.109  94.442  30.533  1.00 51.47           O1-
ATOM   2794  N   ARG A 363     -24.197  90.703  30.528  1.00 54.93           N  
ATOM   2795  CA  ARG A 363     -25.473  90.449  31.188  1.00 54.93           C  
ATOM   2796  C   ARG A 363     -25.786  88.955  31.215  1.00 54.93           C  
ATOM   2797  O   ARG A 363     -26.247  88.432  32.232  1.00 54.93           O  
ATOM   2798  CB  ARG A 363     -26.602  91.207  30.489  1.00 54.93           C  
ATOM   2799  CG  ARG A 363     -27.852  91.372  31.338  1.00 54.93           C  
ATOM   2800  CD  ARG A 363     -28.911  92.205  30.628  1.00 54.93           C  
ATOM   2801  NE  ARG A 363     -30.190  92.164  31.331  1.00 54.93           N  
ATOM   2802  CZ  ARG A 363     -31.289  92.805  30.944  1.00 54.93           C  
ATOM   2803  NH1 ARG A 363     -31.286  93.553  29.846  1.00 54.93           N1+
ATOM   2804  NH2 ARG A 363     -32.399  92.699  31.658  1.00 54.93           N  
ATOM   2805  N   ASN A 364     -25.371  88.255  30.253  1.00 47.07           N  
ATOM   2806  CA  ASN A 364     -25.613  86.823  30.112  1.00 47.07           C  
ATOM   2807  C   ASN A 364     -24.687  86.006  31.009  1.00 47.07           C  
ATOM   2808  O   ASN A 364     -25.108  85.013  31.602  1.00 47.07           O  
ATOM   2809  CB  ASN A 364     -25.454  86.393  28.652  1.00 47.07           C  
ATOM   2810  CG  ASN A 364     -26.633  86.799  27.790  1.00 47.07           C  
ATOM   2811  ND2 ASN A 364     -26.435  86.802  26.477  1.00 47.07           N  
ATOM   2812  OD1 ASN A 364     -27.712  87.110  28.301  1.00 47.07           O  
ATOM   2813  N   ASP A 365     -23.319  86.387  31.131  1.00 45.96           N  
ATOM   2814  CA  ASP A 365     -22.402  85.768  32.083  1.00 45.96           C  
ATOM   2815  C   ASP A 365     -22.857  86.009  33.521  1.00 45.96           C  
ATOM   2816  O   ASP A 365     -22.778  85.111  34.361  1.00 45.96           O  
ATOM   2817  CB  ASP A 365     -20.982  86.301  31.885  1.00 45.96           C  
ATOM   2818  CG  ASP A 365     -20.049  85.283  31.252  1.00 45.96           C  
ATOM   2819  OD1 ASP A 365     -20.526  84.224  30.789  1.00 45.96           O  
ATOM   2820  OD2 ASP A 365     -18.827  85.542  31.216  1.00 45.96           O1-
ATOM   2821  N   GLU A 366     -23.414  87.164  33.770  1.00 54.23           N  
ATOM   2822  CA  GLU A 366     -23.940  87.475  35.097  1.00 54.23           C  
ATOM   2823  C   GLU A 366     -25.225  86.702  35.377  1.00 54.23           C  
ATOM   2824  O   GLU A 366     -25.424  86.199  36.485  1.00 54.23           O  
ATOM   2825  CB  GLU A 366     -24.190  88.979  35.236  1.00 54.23           C  
ATOM   2826  CG  GLU A 366     -22.962  89.769  35.665  1.00 54.23           C  
ATOM   2827  CD  GLU A 366     -23.224  91.261  35.797  1.00 54.23           C  
ATOM   2828  OE1 GLU A 366     -22.283  92.015  36.131  1.00 54.23           O  
ATOM   2829  OE2 GLU A 366     -24.381  91.678  35.563  1.00 54.23           O1-
ATOM   2830  N   GLU A 367     -26.045  86.380  34.375  1.00 52.36           N  
ATOM   2831  CA  GLU A 367     -27.272  85.612  34.561  1.00 52.36           C  
ATOM   2832  C   GLU A 367     -26.980  84.115  34.638  1.00 52.36           C  
ATOM   2833  O   GLU A 367     -27.612  83.393  35.411  1.00 52.36           O  
ATOM   2834  CB  GLU A 367     -28.263  85.898  33.431  1.00 52.36           C  
ATOM   2835  CG  GLU A 367     -29.048  87.190  33.612  1.00 52.36           C  
ATOM   2836  CD  GLU A 367     -30.084  87.420  32.524  1.00 52.36           C  
ATOM   2837  OE1 GLU A 367     -30.773  88.465  32.555  1.00 52.36           O  
ATOM   2838  OE2 GLU A 367     -30.207  86.550  31.634  1.00 52.36           O1-
ATOM   2839  N   ILE A 368     -25.953  83.582  33.977  1.00 47.82           N  
ATOM   2840  CA  ILE A 368     -25.536  82.186  34.049  1.00 47.82           C  
ATOM   2841  C   ILE A 368     -24.839  81.924  35.382  1.00 47.82           C  
ATOM   2842  O   ILE A 368     -25.050  80.881  36.004  1.00 47.82           O  
ATOM   2843  CB  ILE A 368     -24.605  81.813  32.874  1.00 47.82           C  
ATOM   2844  CG1 ILE A 368     -25.371  81.867  31.547  1.00 47.82           C  
ATOM   2845  CG2 ILE A 368     -23.987  80.428  33.094  1.00 47.82           C  
ATOM   2846  CD1 ILE A 368     -24.491  81.683  30.317  1.00 47.82           C  
ATOM   2847  N   LYS A 369     -24.014  82.814  35.934  1.00 47.47           N  
ATOM   2848  CA  LYS A 369     -23.456  82.651  37.273  1.00 47.47           C  
ATOM   2849  C   LYS A 369     -24.551  82.697  38.334  1.00 47.47           C  
ATOM   2850  O   LYS A 369     -24.476  81.989  39.341  1.00 47.47           O  
ATOM   2851  CB  LYS A 369     -22.409  83.730  37.553  1.00 47.47           C  
ATOM   2852  CG  LYS A 369     -21.028  83.412  37.001  1.00 47.47           C  
ATOM   2853  CD  LYS A 369     -20.003  84.458  37.419  1.00 47.47           C  
ATOM   2854  CE  LYS A 369     -18.644  84.196  36.783  1.00 47.47           C  
ATOM   2855  NZ  LYS A 369     -17.637  85.223  37.187  1.00 47.47           N1+
ATOM   2856  N   LYS A 370     -25.636  83.392  38.053  1.00 48.05           N  
ATOM   2857  CA  LYS A 370     -26.745  83.348  39.002  1.00 48.05           C  
ATOM   2858  C   LYS A 370     -27.587  82.090  38.804  1.00 48.05           C  
ATOM   2859  O   LYS A 370     -28.206  81.597  39.749  1.00 48.05           O  
ATOM   2860  CB  LYS A 370     -27.622  84.593  38.861  1.00 48.05           C  
ATOM   2861  CG  LYS A 370     -27.068  85.822  39.567  1.00 48.05           C  
ATOM   2862  CD  LYS A 370     -28.031  86.999  39.478  1.00 48.05           C  
ATOM   2863  CE  LYS A 370     -27.438  88.256  40.101  1.00 48.05           C  
ATOM   2864  NZ  LYS A 370     -28.372  89.417  40.001  1.00 48.05           N1+
ATOM   2865  N   SER A 371     -27.433  81.400  37.742  1.00 43.91           N  
ATOM   2866  CA  SER A 371     -28.270  80.262  37.377  1.00 43.91           C  
ATOM   2867  C   SER A 371     -27.586  78.942  37.717  1.00 43.91           C  
ATOM   2868  O   SER A 371     -28.162  77.870  37.522  1.00 43.91           O  
ATOM   2869  CB  SER A 371     -28.609  80.300  35.886  1.00 43.91           C  
ATOM   2870  OG  SER A 371     -27.632  79.605  35.131  1.00 43.91           O  
ATOM   2871  N   ASP A 372     -26.309  78.724  38.284  1.00 49.91           N  
ATOM   2872  CA  ASP A 372     -25.923  77.489  38.958  1.00 49.91           C  
ATOM   2873  C   ASP A 372     -26.889  77.158  40.094  1.00 49.91           C  
ATOM   2874  O   ASP A 372     -26.889  76.039  40.609  1.00 49.91           O  
ATOM   2875  CB  ASP A 372     -24.494  77.595  39.496  1.00 49.91           C  
ATOM   2876  CG  ASP A 372     -23.454  77.068  38.525  1.00 49.91           C  
ATOM   2877  OD1 ASP A 372     -23.830  76.486  37.483  1.00 49.91           O  
ATOM   2878  OD2 ASP A 372     -22.246  77.232  38.802  1.00 49.91           O1-
ATOM   2879  N   GLU A 373     -28.016  77.843  40.072  1.00 49.54           N  
ATOM   2880  CA  GLU A 373     -29.034  77.441  41.037  1.00 49.54           C  
ATOM   2881  C   GLU A 373     -30.403  77.307  40.374  1.00 49.54           C  
ATOM   2882  O   GLU A 373     -31.324  76.727  40.951  1.00 49.54           O  
ATOM   2883  CB  GLU A 373     -29.107  78.443  42.193  1.00 49.54           C  
ATOM   2884  CG  GLU A 373     -28.149  78.134  43.335  1.00 49.54           C  
ATOM   2885  CD  GLU A 373     -28.203  79.159  44.456  1.00 49.54           C  
ATOM   2886  OE1 GLU A 373     -27.425  79.035  45.430  1.00 49.54           O  
ATOM   2887  OE2 GLU A 373     -29.030  80.093  44.361  1.00 49.54           O1-
ATOM   2888  N   LEU A 374     -30.594  76.700  39.057  1.00 41.90           N  
ATOM   2889  CA  LEU A 374     -31.993  76.411  38.762  1.00 41.90           C  
ATOM   2890  C   LEU A 374     -32.116  75.490  37.554  1.00 41.90           C  
ATOM   2891  O   LEU A 374     -31.394  75.653  36.567  1.00 41.90           O  
ATOM   2892  CB  LEU A 374     -32.765  77.709  38.509  1.00 41.90           C  
ATOM   2893  CG  LEU A 374     -33.263  78.454  39.749  1.00 41.90           C  
ATOM   2894  CD1 LEU A 374     -33.313  79.954  39.481  1.00 41.90           C  
ATOM   2895  CD2 LEU A 374     -34.634  77.935  40.171  1.00 41.90           C  
ATOM   2896  N   ASP A 375     -32.546  74.038  37.787  1.00 53.62           N  
ATOM   2897  CA  ASP A 375     -33.203  72.827  37.303  1.00 53.62           C  
ATOM   2898  C   ASP A 375     -33.490  72.919  35.805  1.00 53.62           C  
ATOM   2899  O   ASP A 375     -33.922  73.964  35.313  1.00 53.62           O  
ATOM   2900  CB  ASP A 375     -34.501  72.576  38.072  1.00 53.62           C  
ATOM   2901  CG  ASP A 375     -34.303  71.705  39.301  1.00 53.62           C  
ATOM   2902  OD1 ASP A 375     -33.228  71.083  39.441  1.00 53.62           O  
ATOM   2903  OD2 ASP A 375     -35.231  71.640  40.135  1.00 53.62           O1-
ATOM   2904  N   ASP A 376     -32.807  71.984  35.014  1.00 49.87           N  
ATOM   2905  CA  ASP A 376     -32.389  71.258  33.819  1.00 49.87           C  
ATOM   2906  C   ASP A 376     -33.551  71.093  32.842  1.00 49.87           C  
ATOM   2907  O   ASP A 376     -33.378  71.246  31.631  1.00 49.87           O  
ATOM   2908  CB  ASP A 376     -31.819  69.888  34.195  1.00 49.87           C  
ATOM   2909  CG  ASP A 376     -30.350  69.939  34.571  1.00 49.87           C  
ATOM   2910  OD1 ASP A 376     -29.694  70.976  34.329  1.00 49.87           O  
ATOM   2911  OD2 ASP A 376     -29.841  68.934  35.112  1.00 49.87           O1-
ATOM   2912  N   GLU A 377     -34.819  71.692  32.945  1.00 48.12           N  
ATOM   2913  CA  GLU A 377     -35.809  71.596  31.877  1.00 48.12           C  
ATOM   2914  C   GLU A 377     -36.312  72.976  31.465  1.00 48.12           C  
ATOM   2915  O   GLU A 377     -36.557  73.226  30.283  1.00 48.12           O  
ATOM   2916  CB  GLU A 377     -36.984  70.715  32.308  1.00 48.12           C  
ATOM   2917  CG  GLU A 377     -36.914  69.292  31.777  1.00 48.12           C  
ATOM   2918  CD  GLU A 377     -38.059  68.415  32.255  1.00 48.12           C  
ATOM   2919  OE1 GLU A 377     -38.067  67.201  31.944  1.00 48.12           O  
ATOM   2920  OE2 GLU A 377     -38.957  68.945  32.948  1.00 48.12           O1-
ATOM   2921  N   SER A 378     -36.078  73.973  32.351  1.00 48.64           N  
ATOM   2922  CA  SER A 378     -36.341  75.370  32.022  1.00 48.64           C  
ATOM   2923  C   SER A 378     -35.110  76.034  31.411  1.00 48.64           C  
ATOM   2924  O   SER A 378     -35.233  76.905  30.548  1.00 48.64           O  
ATOM   2925  CB  SER A 378     -36.782  76.141  33.266  1.00 48.64           C  
ATOM   2926  OG  SER A 378     -35.668  76.458  34.082  1.00 48.64           O  
ATOM   2927  N   LEU A 379     -33.857  75.468  31.599  1.00 50.39           N  
ATOM   2928  CA  LEU A 379     -32.606  75.897  30.981  1.00 50.39           C  
ATOM   2929  C   LEU A 379     -32.572  75.520  29.503  1.00 50.39           C  
ATOM   2930  O   LEU A 379     -32.149  76.319  28.664  1.00 50.39           O  
ATOM   2931  CB  LEU A 379     -31.408  75.276  31.705  1.00 50.39           C  
ATOM   2932  CG  LEU A 379     -30.146  76.135  31.786  1.00 50.39           C  
ATOM   2933  CD1 LEU A 379     -29.881  76.555  33.229  1.00 50.39           C  
ATOM   2934  CD2 LEU A 379     -28.949  75.382  31.215  1.00 50.39           C  
ATOM   2935  N   LEU A 380     -33.208  74.383  29.110  1.00 44.93           N  
ATOM   2936  CA  LEU A 380     -33.198  73.991  27.706  1.00 44.93           C  
ATOM   2937  C   LEU A 380     -34.183  74.832  26.900  1.00 44.93           C  
ATOM   2938  O   LEU A 380     -33.885  75.234  25.773  1.00 44.93           O  
ATOM   2939  CB  LEU A 380     -33.541  72.506  27.561  1.00 44.93           C  
ATOM   2940  CG  LEU A 380     -32.412  71.593  27.079  1.00 44.93           C  
ATOM   2941  CD1 LEU A 380     -32.368  70.318  27.914  1.00 44.93           C  
ATOM   2942  CD2 LEU A 380     -32.585  71.265  25.600  1.00 44.93           C  
ATOM   2943  N   GLU A 381     -35.270  75.279  27.566  1.00 45.39           N  
ATOM   2944  CA  GLU A 381     -36.251  76.129  26.899  1.00 45.39           C  
ATOM   2945  C   GLU A 381     -35.734  77.558  26.753  1.00 45.39           C  
ATOM   2946  O   GLU A 381     -35.923  78.188  25.710  1.00 45.39           O  
ATOM   2947  CB  GLU A 381     -37.576  76.125  27.664  1.00 45.39           C  
ATOM   2948  CG  GLU A 381     -38.641  75.232  27.045  1.00 45.39           C  
ATOM   2949  CD  GLU A 381     -39.906  75.136  27.885  1.00 45.39           C  
ATOM   2950  OE1 GLU A 381     -40.805  74.337  27.539  1.00 45.39           O  
ATOM   2951  OE2 GLU A 381     -39.999  75.867  28.896  1.00 45.39           O1-
ATOM   2952  N   ASP A 382     -34.851  77.874  27.664  1.00 48.77           N  
ATOM   2953  CA  ASP A 382     -34.263  79.211  27.652  1.00 48.77           C  
ATOM   2954  C   ASP A 382     -33.072  79.277  26.699  1.00 48.77           C  
ATOM   2955  O   ASP A 382     -32.892  80.269  25.990  1.00 48.77           O  
ATOM   2956  CB  ASP A 382     -33.833  79.620  29.062  1.00 48.77           C  
ATOM   2957  CG  ASP A 382     -34.997  80.058  29.934  1.00 48.77           C  
ATOM   2958  OD1 ASP A 382     -36.106  80.279  29.403  1.00 48.77           O  
ATOM   2959  OD2 ASP A 382     -34.801  80.187  31.162  1.00 48.77           O1-
ATOM   2960  N   ILE A 383     -32.368  78.167  26.561  1.00 47.81           N  
ATOM   2961  CA  ILE A 383     -31.292  78.058  25.582  1.00 47.81           C  
ATOM   2962  C   ILE A 383     -31.880  77.979  24.175  1.00 47.81           C  
ATOM   2963  O   ILE A 383     -31.387  78.631  23.252  1.00 47.81           O  
ATOM   2964  CB  ILE A 383     -30.399  76.827  25.859  1.00 47.81           C  
ATOM   2965  CG1 ILE A 383     -29.597  77.030  27.150  1.00 47.81           C  
ATOM   2966  CG2 ILE A 383     -29.468  76.557  24.673  1.00 47.81           C  
ATOM   2967  CD1 ILE A 383     -28.744  75.832  27.543  1.00 47.81           C  
ATOM   2968  N   VAL A 384     -32.936  77.253  24.024  1.00 46.82           N  
ATOM   2969  CA  VAL A 384     -33.599  77.175  22.726  1.00 46.82           C  
ATOM   2970  C   VAL A 384     -34.161  78.544  22.349  1.00 46.82           C  
ATOM   2971  O   VAL A 384     -34.042  78.977  21.200  1.00 46.82           O  
ATOM   2972  CB  VAL A 384     -34.726  76.118  22.726  1.00 46.82           C  
ATOM   2973  CG1 VAL A 384     -35.546  76.202  21.441  1.00 46.82           C  
ATOM   2974  CG2 VAL A 384     -34.143  74.717  22.901  1.00 46.82           C  
ATOM   2975  N   GLU A 385     -34.627  79.329  23.404  1.00 48.69           N  
ATOM   2976  CA  GLU A 385     -35.142  80.675  23.162  1.00 48.69           C  
ATOM   2977  C   GLU A 385     -34.011  81.650  22.848  1.00 48.69           C  
ATOM   2978  O   GLU A 385     -34.145  82.499  21.965  1.00 48.69           O  
ATOM   2979  CB  GLU A 385     -35.943  81.169  24.370  1.00 48.69           C  
ATOM   2980  CG  GLU A 385     -37.450  81.137  24.163  1.00 48.69           C  
ATOM   2981  CD  GLU A 385     -38.231  81.629  25.371  1.00 48.69           C  
ATOM   2982  OE1 GLU A 385     -39.482  81.637  25.322  1.00 48.69           O  
ATOM   2983  OE2 GLU A 385     -37.587  82.013  26.373  1.00 48.69           O1-
ATOM   2984  N   LEU A 386     -32.884  81.312  23.497  1.00 48.44           N  
ATOM   2985  CA  LEU A 386     -31.636  82.027  23.257  1.00 48.44           C  
ATOM   2986  C   LEU A 386     -31.095  81.722  21.864  1.00 48.44           C  
ATOM   2987  O   LEU A 386     -30.661  82.628  21.150  1.00 48.44           O  
ATOM   2988  CB  LEU A 386     -30.593  81.656  24.315  1.00 48.44           C  
ATOM   2989  CG  LEU A 386     -29.696  82.791  24.810  1.00 48.44           C  
ATOM   2990  CD1 LEU A 386     -30.061  83.169  26.242  1.00 48.44           C  
ATOM   2991  CD2 LEU A 386     -28.227  82.391  24.715  1.00 48.44           C  
ATOM   2992  N   LEU A 387     -31.159  80.508  21.427  1.00 44.24           N  
ATOM   2993  CA  LEU A 387     -30.742  80.114  20.086  1.00 44.24           C  
ATOM   2994  C   LEU A 387     -31.681  80.695  19.033  1.00 44.24           C  
ATOM   2995  O   LEU A 387     -31.236  81.112  17.961  1.00 44.24           O  
ATOM   2996  CB  LEU A 387     -30.701  78.589  19.963  1.00 44.24           C  
ATOM   2997  CG  LEU A 387     -29.340  77.927  20.185  1.00 44.24           C  
ATOM   2998  CD1 LEU A 387     -29.521  76.513  20.728  1.00 44.24           C  
ATOM   2999  CD2 LEU A 387     -28.536  77.910  18.890  1.00 44.24           C  
ATOM   3000  N   LYS A 388     -32.960  80.894  19.419  1.00 44.95           N  
ATOM   3001  CA  LYS A 388     -33.947  81.469  18.510  1.00 44.95           C  
ATOM   3002  C   LYS A 388     -33.715  82.965  18.321  1.00 44.95           C  
ATOM   3003  O   LYS A 388     -33.820  83.479  17.205  1.00 44.95           O  
ATOM   3004  CB  LYS A 388     -35.364  81.221  19.030  1.00 44.95           C  
ATOM   3005  CG  LYS A 388     -35.907  79.836  18.711  1.00 44.95           C  
ATOM   3006  CD  LYS A 388     -37.344  79.674  19.192  1.00 44.95           C  
ATOM   3007  CE  LYS A 388     -37.862  78.264  18.943  1.00 44.95           C  
ATOM   3008  NZ  LYS A 388     -39.256  78.089  19.447  1.00 44.95           N1+
ATOM   3009  N   GLU A 389     -33.187  83.561  19.417  1.00 51.81           N  
ATOM   3010  CA  GLU A 389     -32.967  85.004  19.376  1.00 51.81           C  
ATOM   3011  C   GLU A 389     -31.658  85.343  18.668  1.00 51.81           C  
ATOM   3012  O   GLU A 389     -31.594  86.301  17.895  1.00 51.81           O  
ATOM   3013  CB  GLU A 389     -32.965  85.588  20.791  1.00 51.81           C  
ATOM   3014  CG  GLU A 389     -34.353  85.899  21.330  1.00 51.81           C  
ATOM   3015  CD  GLU A 389     -34.332  86.576  22.692  1.00 51.81           C  
ATOM   3016  OE1 GLU A 389     -35.418  86.828  23.261  1.00 51.81           O  
ATOM   3017  OE2 GLU A 389     -33.220  86.858  23.191  1.00 51.81           O1-
ATOM   3018  N   ILE A 390     -30.712  84.428  18.832  1.00 48.28           N  
ATOM   3019  CA  ILE A 390     -29.438  84.524  18.128  1.00 48.28           C  
ATOM   3020  C   ILE A 390     -29.652  84.273  16.637  1.00 48.28           C  
ATOM   3021  O   ILE A 390     -29.107  84.991  15.796  1.00 48.28           O  
ATOM   3022  CB  ILE A 390     -28.402  83.528  18.695  1.00 48.28           C  
ATOM   3023  CG1 ILE A 390     -27.976  83.947  20.107  1.00 48.28           C  
ATOM   3024  CG2 ILE A 390     -27.190  83.421  17.766  1.00 48.28           C  
ATOM   3025  CD1 ILE A 390     -27.040  82.959  20.790  1.00 48.28           C  
ATOM   3026  N   ILE A 391     -30.530  83.347  16.278  1.00 45.95           N  
ATOM   3027  CA  ILE A 391     -30.885  83.099  14.885  1.00 45.95           C  
ATOM   3028  C   ILE A 391     -31.611  84.314  14.312  1.00 45.95           C  
ATOM   3029  O   ILE A 391     -31.362  84.714  13.172  1.00 45.95           O  
ATOM   3030  CB  ILE A 391     -31.760  81.834  14.741  1.00 45.95           C  
ATOM   3031  CG1 ILE A 391     -30.948  80.581  15.088  1.00 45.95           C  
ATOM   3032  CG2 ILE A 391     -32.340  81.736  13.327  1.00 45.95           C  
ATOM   3033  CD1 ILE A 391     -31.776  79.304  15.146  1.00 45.95           C  
ATOM   3034  N   LYS A 392     -32.447  84.989  15.173  1.00 46.64           N  
ATOM   3035  CA  LYS A 392     -33.163  86.188  14.749  1.00 46.64           C  
ATOM   3036  C   LYS A 392     -32.197  87.332  14.456  1.00 46.64           C  
ATOM   3037  O   LYS A 392     -32.353  88.046  13.463  1.00 46.64           O  
ATOM   3038  CB  LYS A 392     -34.173  86.615  15.816  1.00 46.64           C  
ATOM   3039  CG  LYS A 392     -35.623  86.337  15.442  1.00 46.64           C  
ATOM   3040  CD  LYS A 392     -36.582  86.854  16.507  1.00 46.64           C  
ATOM   3041  CE  LYS A 392     -38.024  86.483  16.187  1.00 46.64           C  
ATOM   3042  NZ  LYS A 392     -38.965  86.962  17.243  1.00 46.64           N1+
ATOM   3043  N   LEU A 393     -31.160  87.367  15.294  1.00 54.59           N  
ATOM   3044  CA  LEU A 393     -30.141  88.399  15.140  1.00 54.59           C  
ATOM   3045  C   LEU A 393     -29.234  88.094  13.952  1.00 54.59           C  
ATOM   3046  O   LEU A 393     -28.859  88.998  13.203  1.00 54.59           O  
ATOM   3047  CB  LEU A 393     -29.305  88.522  16.416  1.00 54.59           C  
ATOM   3048  CG  LEU A 393     -29.952  89.274  17.580  1.00 54.59           C  
ATOM   3049  CD1 LEU A 393     -29.194  88.998  18.875  1.00 54.59           C  
ATOM   3050  CD2 LEU A 393     -30.000  90.770  17.291  1.00 54.59           C  
ATOM   3051  N   TRP A 394     -29.094  86.828  13.684  1.00 47.23           N  
ATOM   3052  CA  TRP A 394     -28.381  86.364  12.498  1.00 47.23           C  
ATOM   3053  C   TRP A 394     -29.167  86.683  11.231  1.00 47.23           C  
ATOM   3054  O   TRP A 394     -28.592  87.101  10.225  1.00 47.23           O  
ATOM   3055  CB  TRP A 394     -28.115  84.859  12.584  1.00 47.23           C  
ATOM   3056  CG  TRP A 394     -26.678  84.507  12.827  1.00 47.23           C  
ATOM   3057  CD1 TRP A 394     -25.975  84.663  13.989  1.00 47.23           C  
ATOM   3058  CD2 TRP A 394     -25.765  83.943  11.879  1.00 47.23           C  
ATOM   3059  CE2 TRP A 394     -24.526  83.784  12.538  1.00 47.23           C  
ATOM   3060  CE3 TRP A 394     -25.876  83.557  10.537  1.00 47.23           C  
ATOM   3061  NE1 TRP A 394     -24.681  84.231  13.822  1.00 47.23           N  
ATOM   3062  CZ2 TRP A 394     -23.403  83.253  11.897  1.00 47.23           C  
ATOM   3063  CZ3 TRP A 394     -24.758  83.028   9.901  1.00 47.23           C  
ATOM   3064  CH2 TRP A 394     -23.539  82.882  10.584  1.00 47.23           C  
ATOM   3065  N   LYS A 395     -30.484  86.608  11.286  1.00 41.61           N  
ATOM   3066  CA  LYS A 395     -31.388  86.914  10.181  1.00 41.61           C  
ATOM   3067  C   LYS A 395     -31.354  88.401   9.838  1.00 41.61           C  
ATOM   3068  O   LYS A 395     -31.344  88.773   8.663  1.00 41.61           O  
ATOM   3069  CB  LYS A 395     -32.816  86.487  10.521  1.00 41.61           C  
ATOM   3070  CG  LYS A 395     -33.596  85.936   9.337  1.00 41.61           C  
ATOM   3071  CD  LYS A 395     -34.976  85.446   9.756  1.00 41.61           C  
ATOM   3072  CE  LYS A 395     -35.774  84.933   8.565  1.00 41.61           C  
ATOM   3073  NZ  LYS A 395     -37.116  84.422   8.975  1.00 41.61           N1+
ATOM   3074  N   ILE A 396     -31.152  89.213  10.877  1.00 51.90           N  
ATOM   3075  CA  ILE A 396     -31.045  90.657  10.703  1.00 51.90           C  
ATOM   3076  C   ILE A 396     -29.702  91.002  10.064  1.00 51.90           C  
ATOM   3077  O   ILE A 396     -29.636  91.821   9.144  1.00 51.90           O  
ATOM   3078  CB  ILE A 396     -31.207  91.403  12.046  1.00 51.90           C  
ATOM   3079  CG1 ILE A 396     -32.626  91.212  12.595  1.00 51.90           C  
ATOM   3080  CG2 ILE A 396     -30.878  92.889  11.882  1.00 51.90           C  
ATOM   3081  CD1 ILE A 396     -32.822  91.752  14.005  1.00 51.90           C  
ATOM   3082  N   LEU A 397     -28.619  90.245  10.526  1.00 47.09           N  
ATOM   3083  CA  LEU A 397     -27.287  90.399   9.951  1.00 47.09           C  
ATOM   3084  C   LEU A 397     -27.277  89.984   8.484  1.00 47.09           C  
ATOM   3085  O   LEU A 397     -26.685  90.666   7.644  1.00 47.09           O  
ATOM   3086  CB  LEU A 397     -26.265  89.572  10.734  1.00 47.09           C  
ATOM   3087  CG  LEU A 397     -24.799  89.984  10.582  1.00 47.09           C  
ATOM   3088  CD1 LEU A 397     -24.409  90.972  11.675  1.00 47.09           C  
ATOM   3089  CD2 LEU A 397     -23.894  88.757  10.614  1.00 47.09           C  
ATOM   3090  N   VAL A 398     -27.991  88.887   8.094  1.00 43.82           N  
ATOM   3091  CA  VAL A 398     -28.083  88.453   6.704  1.00 43.82           C  
ATOM   3092  C   VAL A 398     -28.940  89.437   5.910  1.00 43.82           C  
ATOM   3093  O   VAL A 398     -28.606  89.785   4.775  1.00 43.82           O  
ATOM   3094  CB  VAL A 398     -28.666  87.027   6.592  1.00 43.82           C  
ATOM   3095  CG1 VAL A 398     -28.954  86.674   5.134  1.00 43.82           C  
ATOM   3096  CG2 VAL A 398     -27.711  86.009   7.212  1.00 43.82           C  
ATOM   3097  N   GLU A 399     -29.956  90.005   6.495  1.00 43.70           N  
ATOM   3098  CA  GLU A 399     -30.886  90.923   5.845  1.00 43.70           C  
ATOM   3099  C   GLU A 399     -30.228  92.273   5.572  1.00 43.70           C  
ATOM   3100  O   GLU A 399     -30.432  92.866   4.510  1.00 43.70           O  
ATOM   3101  CB  GLU A 399     -32.140  91.113   6.701  1.00 43.70           C  
ATOM   3102  CG  GLU A 399     -33.102  89.934   6.653  1.00 43.70           C  
ATOM   3103  CD  GLU A 399     -34.333  90.129   7.524  1.00 43.70           C  
ATOM   3104  OE1 GLU A 399     -35.188  89.216   7.579  1.00 43.70           O  
ATOM   3105  OE2 GLU A 399     -34.445  91.204   8.153  1.00 43.70           O1-
ATOM   3106  N   VAL A 400     -29.274  92.640   6.477  1.00 46.35           N  
ATOM   3107  CA  VAL A 400     -28.528  93.881   6.302  1.00 46.35           C  
ATOM   3108  C   VAL A 400     -27.395  93.667   5.300  1.00 46.35           C  
ATOM   3109  O   VAL A 400     -27.113  94.539   4.475  1.00 46.35           O  
ATOM   3110  CB  VAL A 400     -27.962  94.399   7.643  1.00 46.35           C  
ATOM   3111  CG1 VAL A 400     -27.068  95.617   7.418  1.00 46.35           C  
ATOM   3112  CG2 VAL A 400     -29.099  94.737   8.605  1.00 46.35           C  
ATOM   3113  N   SER A 401     -26.840  92.379   5.284  1.00 35.63           N  
ATOM   3114  CA  SER A 401     -25.909  92.044   4.211  1.00 35.63           C  
ATOM   3115  C   SER A 401     -26.611  92.019   2.858  1.00 35.63           C  
ATOM   3116  O   SER A 401     -26.055  92.472   1.855  1.00 35.63           O  
ATOM   3117  CB  SER A 401     -25.248  90.692   4.477  1.00 35.63           C  
ATOM   3118  OG  SER A 401     -24.492  90.271   3.354  1.00 35.63           O  
ATOM   3119  N   ASP A 402     -27.942  91.705   2.735  1.00 36.74           N  
ATOM   3120  CA  ASP A 402     -28.761  91.690   1.527  1.00 36.74           C  
ATOM   3121  C   ASP A 402     -29.092  93.108   1.069  1.00 36.74           C  
ATOM   3122  O   ASP A 402     -29.063  93.402  -0.127  1.00 36.74           O  
ATOM   3123  CB  ASP A 402     -30.049  90.898   1.763  1.00 36.74           C  
ATOM   3124  CG  ASP A 402     -30.024  89.521   1.126  1.00 36.74           C  
ATOM   3125  OD1 ASP A 402     -29.013  89.163   0.484  1.00 36.74           O  
ATOM   3126  OD2 ASP A 402     -31.026  88.786   1.264  1.00 36.74           O1-
ATOM   3127  N   VAL A 403     -29.216  94.057   2.038  1.00 46.70           N  
ATOM   3128  CA  VAL A 403     -29.427  95.461   1.700  1.00 46.70           C  
ATOM   3129  C   VAL A 403     -28.109  96.089   1.254  1.00 46.70           C  
ATOM   3130  O   VAL A 403     -28.076  96.861   0.292  1.00 46.70           O  
ATOM   3131  CB  VAL A 403     -30.016  96.249   2.891  1.00 46.70           C  
ATOM   3132  CG1 VAL A 403     -30.129  97.735   2.553  1.00 46.70           C  
ATOM   3133  CG2 VAL A 403     -31.380  95.682   3.284  1.00 46.70           C  
ATOM   3134  N   MET A 404     -26.981  95.610   1.821  1.00 38.39           N  
ATOM   3135  CA  MET A 404     -25.632  96.003   1.424  1.00 38.39           C  
ATOM   3136  C   MET A 404     -25.327  95.542   0.002  1.00 38.39           C  
ATOM   3137  O   MET A 404     -24.766  96.297  -0.793  1.00 38.39           O  
ATOM   3138  CB  MET A 404     -24.596  95.429   2.393  1.00 38.39           C  
ATOM   3139  CG  MET A 404     -24.394  96.272   3.642  1.00 38.39           C  
ATOM   3140  SD  MET A 404     -22.700  96.112   4.330  1.00 38.39           S  
ATOM   3141  CE  MET A 404     -22.861  94.533   5.210  1.00 38.39           C  
ATOM   3142  N   LEU A 405     -25.794  94.176  -0.502  1.00 32.89           N  
ATOM   3143  CA  LEU A 405     -25.599  93.628  -1.841  1.00 32.89           C  
ATOM   3144  C   LEU A 405     -26.494  94.337  -2.853  1.00 32.89           C  
ATOM   3145  O   LEU A 405     -26.083  94.574  -3.991  1.00 32.89           O  
ATOM   3146  CB  LEU A 405     -25.885  92.125  -1.853  1.00 32.89           C  
ATOM   3147  CG  LEU A 405     -24.677  91.202  -1.688  1.00 32.89           C  
ATOM   3148  CD1 LEU A 405     -25.062  89.960  -0.893  1.00 32.89           C  
ATOM   3149  CD2 LEU A 405     -24.109  90.817  -3.051  1.00 32.89           C  
ATOM   3150  N   LYS A 406     -27.605  94.907  -2.485  1.00 40.85           N  
ATOM   3151  CA  LYS A 406     -28.430  95.648  -3.436  1.00 40.85           C  
ATOM   3152  C   LYS A 406     -27.870  97.046  -3.677  1.00 40.85           C  
ATOM   3153  O   LYS A 406     -27.938  97.564  -4.793  1.00 40.85           O  
ATOM   3154  CB  LYS A 406     -29.873  95.739  -2.937  1.00 40.85           C  
ATOM   3155  CG  LYS A 406     -30.720  94.517  -3.265  1.00 40.85           C  
ATOM   3156  CD  LYS A 406     -32.162  94.699  -2.811  1.00 40.85           C  
ATOM   3157  CE  LYS A 406     -32.981  93.433  -3.026  1.00 40.85           C  
ATOM   3158  NZ  LYS A 406     -34.387  93.595  -2.551  1.00 40.85           N1+
ATOM   3159  N   LEU A 407     -27.007  97.465  -2.822  1.00 40.77           N  
ATOM   3160  CA  LEU A 407     -26.543  98.834  -3.027  1.00 40.77           C  
ATOM   3161  C   LEU A 407     -25.216  98.851  -3.778  1.00 40.77           C  
ATOM   3162  O   LEU A 407     -24.959  99.759  -4.571  1.00 40.77           O  
ATOM   3163  CB  LEU A 407     -26.393  99.556  -1.685  1.00 40.77           C  
ATOM   3164  CG  LEU A 407     -27.639 100.269  -1.156  1.00 40.77           C  
ATOM   3165  CD1 LEU A 407     -27.640 100.271   0.369  1.00 40.77           C  
ATOM   3166  CD2 LEU A 407     -27.712 101.692  -1.698  1.00 40.77           C  
ATOM   3167  N   ILE A 408     -24.603  97.683  -3.813  1.00 40.96           N  
ATOM   3168  CA  ILE A 408     -23.412  97.573  -4.646  1.00 40.96           C  
ATOM   3169  C   ILE A 408     -23.797  97.059  -6.033  1.00 40.96           C  
ATOM   3170  O   ILE A 408     -23.199  97.455  -7.037  1.00 40.96           O  
ATOM   3171  CB  ILE A 408     -22.357  96.643  -4.005  1.00 40.96           C  
ATOM   3172  CG1 ILE A 408     -21.889  97.214  -2.662  1.00 40.96           C  
ATOM   3173  CG2 ILE A 408     -21.174  96.433  -4.953  1.00 40.96           C  
ATOM   3174  CD1 ILE A 408     -21.008  96.267  -1.859  1.00 40.96           C  
ATOM   3175  N   SER A 409     -24.967  96.246  -6.437  1.00 30.16           N  
ATOM   3176  CA  SER A 409     -25.456  96.054  -7.798  1.00 30.16           C  
ATOM   3177  C   SER A 409     -26.013  97.353  -8.373  1.00 30.16           C  
ATOM   3178  O   SER A 409     -25.801  97.658  -9.549  1.00 30.16           O  
ATOM   3179  CB  SER A 409     -26.531  94.968  -7.833  1.00 30.16           C  
ATOM   3180  OG  SER A 409     -27.781  95.511  -8.224  1.00 30.16           O  
TER   
END
