# Supplementary material for: De novo design of obligate ABC-type heterotrimeric proteins
Source: Nat Struct Mol Biol. 2022 Dec 15;29(12):1266–76. doi: 10.1038/s41594-022-00879-4 (PMC9758053; doi:10.1038/s41594-022-00879-4)
Supplement: Supplementary file 4 — This compressed file contains all PDB files and scripts used in our design protocols and analyses, as well as the final design model outputs. [file 41594_2022_879_MOESM4_ESM.zip › source_data/pdbs/AF-Monomer for worms fusions/C2-DHT01-01/C2-DHT01-01_chnA_model_2_ptm_seed_0_unrelaxed.pdb]

ATOM      1  N   ASP A   1      42.107  34.633  -5.573  1.00 70.63           N  
ATOM      2  CA  ASP A   1      43.262  34.141  -4.830  1.00 70.63           C  
ATOM      3  C   ASP A   1      42.872  32.989  -3.906  1.00 70.63           C  
ATOM      4  O   ASP A   1      43.607  32.007  -3.787  1.00 70.63           O  
ATOM      5  CB  ASP A   1      43.901  35.272  -4.020  1.00 70.63           C  
ATOM      6  CG  ASP A   1      44.745  36.205  -4.869  1.00 70.63           C  
ATOM      7  OD1 ASP A   1      45.063  35.857  -6.027  1.00 70.63           O  
ATOM      8  OD2 ASP A   1      45.100  37.298  -4.374  1.00 70.63           O1-
ATOM      9  N   GLU A   2      41.792  32.893  -3.614  1.00 77.78           N  
ATOM     10  CA  GLU A   2      41.165  31.811  -2.861  1.00 77.78           C  
ATOM     11  C   GLU A   2      40.779  30.653  -3.777  1.00 77.78           C  
ATOM     12  O   GLU A   2      40.944  29.487  -3.414  1.00 77.78           O  
ATOM     13  CB  GLU A   2      39.930  32.322  -2.113  1.00 77.78           C  
ATOM     14  CG  GLU A   2      40.246  32.949  -0.762  1.00 77.78           C  
ATOM     15  CD  GLU A   2      39.007  33.394  -0.002  1.00 77.78           C  
ATOM     16  OE1 GLU A   2      39.142  33.900   1.135  1.00 77.78           O  
ATOM     17  OE2 GLU A   2      37.892  33.234  -0.549  1.00 77.78           O1-
ATOM     18  N   GLU A   3      40.498  30.957  -5.092  1.00 69.39           N  
ATOM     19  CA  GLU A   3      40.150  29.982  -6.122  1.00 69.39           C  
ATOM     20  C   GLU A   3      41.389  29.244  -6.624  1.00 69.39           C  
ATOM     21  O   GLU A   3      41.365  28.023  -6.793  1.00 69.39           O  
ATOM     22  CB  GLU A   3      39.436  30.666  -7.291  1.00 69.39           C  
ATOM     23  CG  GLU A   3      38.744  29.698  -8.239  1.00 69.39           C  
ATOM     24  CD  GLU A   3      38.030  30.391  -9.389  1.00 69.39           C  
ATOM     25  OE1 GLU A   3      37.660  29.711 -10.372  1.00 69.39           O  
ATOM     26  OE2 GLU A   3      37.839  31.625  -9.305  1.00 69.39           O1-
ATOM     27  N   GLU A   4      42.347  29.891  -6.726  1.00 81.44           N  
ATOM     28  CA  GLU A   4      43.619  29.298  -7.131  1.00 81.44           C  
ATOM     29  C   GLU A   4      44.242  28.497  -5.990  1.00 81.44           C  
ATOM     30  O   GLU A   4      44.780  27.410  -6.210  1.00 81.44           O  
ATOM     31  CB  GLU A   4      44.590  30.381  -7.605  1.00 81.44           C  
ATOM     32  CG  GLU A   4      45.612  29.888  -8.621  1.00 81.44           C  
ATOM     33  CD  GLU A   4      46.353  31.016  -9.321  1.00 81.44           C  
ATOM     34  OE1 GLU A   4      47.203  30.732 -10.196  1.00 81.44           O  
ATOM     35  OE2 GLU A   4      46.083  32.192  -8.992  1.00 81.44           O1-
ATOM     36  N   LYS A   5      44.038  28.956  -4.727  1.00 87.58           N  
ATOM     37  CA  LYS A   5      44.444  28.205  -3.542  1.00 87.58           C  
ATOM     38  C   LYS A   5      43.602  26.944  -3.376  1.00 87.58           C  
ATOM     39  O   LYS A   5      44.125  25.882  -3.031  1.00 87.58           O  
ATOM     40  CB  LYS A   5      44.336  29.078  -2.291  1.00 87.58           C  
ATOM     41  CG  LYS A   5      45.537  29.983  -2.062  1.00 87.58           C  
ATOM     42  CD  LYS A   5      45.416  30.751  -0.751  1.00 87.58           C  
ATOM     43  CE  LYS A   5      46.571  31.727  -0.567  1.00 87.58           C  
ATOM     44  NZ  LYS A   5      46.440  32.505   0.702  1.00 87.58           N1+
ATOM     45  N   LEU A   6      42.355  26.892  -3.817  1.00 83.00           N  
ATOM     46  CA  LEU A   6      41.439  25.758  -3.760  1.00 83.00           C  
ATOM     47  C   LEU A   6      41.733  24.765  -4.880  1.00 83.00           C  
ATOM     48  O   LEU A   6      41.706  23.552  -4.663  1.00 83.00           O  
ATOM     49  CB  LEU A   6      39.987  26.235  -3.854  1.00 83.00           C  
ATOM     50  CG  LEU A   6      39.336  26.683  -2.545  1.00 83.00           C  
ATOM     51  CD1 LEU A   6      38.105  27.537  -2.831  1.00 83.00           C  
ATOM     52  CD2 LEU A   6      38.968  25.474  -1.691  1.00 83.00           C  
ATOM     53  N   ARG A   7      42.154  25.242  -6.050  1.00 84.98           N  
ATOM     54  CA  ARG A   7      42.527  24.395  -7.179  1.00 84.98           C  
ATOM     55  C   ARG A   7      43.842  23.672  -6.909  1.00 84.98           C  
ATOM     56  O   ARG A   7      43.969  22.478  -7.191  1.00 84.98           O  
ATOM     57  CB  ARG A   7      42.638  25.225  -8.459  1.00 84.98           C  
ATOM     58  CG  ARG A   7      41.337  25.331  -9.239  1.00 84.98           C  
ATOM     59  CD  ARG A   7      41.536  26.033 -10.575  1.00 84.98           C  
ATOM     60  NE  ARG A   7      40.264  26.284 -11.246  1.00 84.98           N  
ATOM     61  CZ  ARG A   7      40.136  26.872 -12.433  1.00 84.98           C  
ATOM     62  NH1 ARG A   7      41.205  27.282 -13.105  1.00 84.98           N1+
ATOM     63  NH2 ARG A   7      38.930  27.050 -12.952  1.00 84.98           N  
ATOM     64  N   GLU A   8      44.773  24.377  -6.272  1.00 87.79           N  
ATOM     65  CA  GLU A   8      46.043  23.759  -5.908  1.00 87.79           C  
ATOM     66  C   GLU A   8      45.863  22.754  -4.774  1.00 87.79           C  
ATOM     67  O   GLU A   8      46.445  21.667  -4.802  1.00 87.79           O  
ATOM     68  CB  GLU A   8      47.065  24.826  -5.508  1.00 87.79           C  
ATOM     69  CG  GLU A   8      47.725  25.520  -6.691  1.00 87.79           C  
ATOM     70  CD  GLU A   8      48.718  26.595  -6.278  1.00 87.79           C  
ATOM     71  OE1 GLU A   8      49.349  27.211  -7.167  1.00 87.79           O  
ATOM     72  OE2 GLU A   8      48.868  26.821  -5.057  1.00 87.79           O1-
ATOM     73  N   SER A   9      44.895  22.978  -3.839  1.00 88.53           N  
ATOM     74  CA  SER A   9      44.565  22.047  -2.764  1.00 88.53           C  
ATOM     75  C   SER A   9      43.814  20.832  -3.297  1.00 88.53           C  
ATOM     76  O   SER A   9      44.066  19.704  -2.868  1.00 88.53           O  
ATOM     77  CB  SER A   9      43.727  22.744  -1.691  1.00 88.53           C  
ATOM     78  OG  SER A   9      44.482  23.751  -1.039  1.00 88.53           O  
ATOM     79  N   LEU A  10      43.053  20.900  -4.373  1.00 82.50           N  
ATOM     80  CA  LEU A  10      42.302  19.820  -5.003  1.00 82.50           C  
ATOM     81  C   LEU A  10      43.220  18.937  -5.842  1.00 82.50           C  
ATOM     82  O   LEU A  10      43.116  17.710  -5.800  1.00 82.50           O  
ATOM     83  CB  LEU A  10      41.180  20.386  -5.878  1.00 82.50           C  
ATOM     84  CG  LEU A  10      39.763  20.283  -5.312  1.00 82.50           C  
ATOM     85  CD1 LEU A  10      38.896  21.421  -5.843  1.00 82.50           C  
ATOM     86  CD2 LEU A  10      39.146  18.931  -5.656  1.00 82.50           C  
ATOM     87  N   GLU A  11      44.155  19.599  -6.525  1.00 89.14           N  
ATOM     88  CA  GLU A  11      45.119  18.848  -7.323  1.00 89.14           C  
ATOM     89  C   GLU A  11      46.090  18.077  -6.432  1.00 89.14           C  
ATOM     90  O   GLU A  11      46.414  16.921  -6.714  1.00 89.14           O  
ATOM     91  CB  GLU A  11      45.893  19.784  -8.255  1.00 89.14           C  
ATOM     92  CG  GLU A  11      46.494  19.087  -9.467  1.00 89.14           C  
ATOM     93  CD  GLU A  11      47.030  20.054 -10.511  1.00 89.14           C  
ATOM     94  OE1 GLU A  11      47.577  19.594 -11.539  1.00 89.14           O  
ATOM     95  OE2 GLU A  11      46.904  21.280 -10.297  1.00 89.14           O1-
ATOM     96  N   GLU A  12      46.325  18.648  -5.264  1.00 88.15           N  
ATOM     97  CA  GLU A  12      47.144  17.974  -4.261  1.00 88.15           C  
ATOM     98  C   GLU A  12      46.372  16.843  -3.587  1.00 88.15           C  
ATOM     99  O   GLU A  12      46.914  15.756  -3.370  1.00 88.15           O  
ATOM    100  CB  GLU A  12      47.638  18.972  -3.210  1.00 88.15           C  
ATOM    101  CG  GLU A  12      48.835  18.480  -2.409  1.00 88.15           C  
ATOM    102  CD  GLU A  12      49.444  19.553  -1.521  1.00 88.15           C  
ATOM    103  OE1 GLU A  12      50.443  19.268  -0.822  1.00 88.15           O  
ATOM    104  OE2 GLU A  12      48.918  20.688  -1.523  1.00 88.15           O1-
ATOM    105  N   GLN A  13      45.085  16.973  -3.436  1.00 81.05           N  
ATOM    106  CA  GLN A  13      44.247  15.919  -2.876  1.00 81.05           C  
ATOM    107  C   GLN A  13      44.020  14.800  -3.888  1.00 81.05           C  
ATOM    108  O   GLN A  13      44.038  13.620  -3.531  1.00 81.05           O  
ATOM    109  CB  GLN A  13      42.905  16.490  -2.415  1.00 81.05           C  
ATOM    110  CG  GLN A  13      42.863  16.845  -0.935  1.00 81.05           C  
ATOM    111  CD  GLN A  13      41.452  16.880  -0.378  1.00 81.05           C  
ATOM    112  NE2 GLN A  13      41.335  17.090   0.929  1.00 81.05           N  
ATOM    113  OE1 GLN A  13      40.475  16.721  -1.117  1.00 81.05           O  
ATOM    114  N   LYS A  14      43.910  15.130  -5.148  1.00 87.44           N  
ATOM    115  CA  LYS A  14      43.724  14.130  -6.195  1.00 87.44           C  
ATOM    116  C   LYS A  14      44.986  13.296  -6.390  1.00 87.44           C  
ATOM    117  O   LYS A  14      44.911  12.077  -6.556  1.00 87.44           O  
ATOM    118  CB  LYS A  14      43.330  14.801  -7.513  1.00 87.44           C  
ATOM    119  CG  LYS A  14      41.846  15.113  -7.630  1.00 87.44           C  
ATOM    120  CD  LYS A  14      41.492  15.637  -9.016  1.00 87.44           C  
ATOM    121  CE  LYS A  14      40.020  16.016  -9.113  1.00 87.44           C  
ATOM    122  NZ  LYS A  14      39.672  16.545 -10.465  1.00 87.44           N1+
ATOM    123  N   LYS A  15      46.105  13.984  -6.342  1.00 91.23           N  
ATOM    124  CA  LYS A  15      47.373  13.262  -6.401  1.00 91.23           C  
ATOM    125  C   LYS A  15      47.563  12.381  -5.170  1.00 91.23           C  
ATOM    126  O   LYS A  15      48.005  11.236  -5.280  1.00 91.23           O  
ATOM    127  CB  LYS A  15      48.542  14.240  -6.531  1.00 91.23           C  
ATOM    128  CG  LYS A  15      48.753  14.768  -7.943  1.00 91.23           C  
ATOM    129  CD  LYS A  15      49.994  15.647  -8.030  1.00 91.23           C  
ATOM    130  CE  LYS A  15      50.149  16.261  -9.416  1.00 91.23           C  
ATOM    131  NZ  LYS A  15      51.356  17.135  -9.503  1.00 91.23           N1+
ATOM    132  N   ARG A  16      47.097  12.823  -4.045  1.00 87.28           N  
ATOM    133  CA  ARG A  16      47.133  12.043  -2.813  1.00 87.28           C  
ATOM    134  C   ARG A  16      46.191  10.846  -2.896  1.00 87.28           C  
ATOM    135  O   ARG A  16      46.537   9.746  -2.460  1.00 87.28           O  
ATOM    136  CB  ARG A  16      46.765  12.916  -1.611  1.00 87.28           C  
ATOM    137  CG  ARG A  16      47.107  12.291  -0.269  1.00 87.28           C  
ATOM    138  CD  ARG A  16      47.188  13.335   0.836  1.00 87.28           C  
ATOM    139  NE  ARG A  16      47.438  12.725   2.139  1.00 87.28           N  
ATOM    140  CZ  ARG A  16      47.606  13.400   3.272  1.00 87.28           C  
ATOM    141  NH1 ARG A  16      47.555  14.727   3.286  1.00 87.28           N1+
ATOM    142  NH2 ARG A  16      47.827  12.743   4.402  1.00 87.28           N  
ATOM    143  N   VAL A  17      45.094  10.952  -3.549  1.00 85.45           N  
ATOM    144  CA  VAL A  17      44.128   9.873  -3.717  1.00 85.45           C  
ATOM    145  C   VAL A  17      44.701   8.805  -4.647  1.00 85.45           C  
ATOM    146  O   VAL A  17      44.588   7.608  -4.371  1.00 85.45           O  
ATOM    147  CB  VAL A  17      42.783  10.395  -4.272  1.00 85.45           C  
ATOM    148  CG1 VAL A  17      41.884   9.234  -4.691  1.00 85.45           C  
ATOM    149  CG2 VAL A  17      42.082  11.271  -3.236  1.00 85.45           C  
ATOM    150  N   LYS A  18      45.334   9.179  -5.638  1.00 88.40           N  
ATOM    151  CA  LYS A  18      45.921   8.231  -6.582  1.00 88.40           C  
ATOM    152  C   LYS A  18      47.097   7.488  -5.954  1.00 88.40           C  
ATOM    153  O   LYS A  18      47.269   6.288  -6.177  1.00 88.40           O  
ATOM    154  CB  LYS A  18      46.374   8.951  -7.853  1.00 88.40           C  
ATOM    155  CG  LYS A  18      45.240   9.290  -8.810  1.00 88.40           C  
ATOM    156  CD  LYS A  18      45.766   9.869 -10.117  1.00 88.40           C  
ATOM    157  CE  LYS A  18      44.631  10.240 -11.062  1.00 88.40           C  
ATOM    158  NZ  LYS A  18      45.142  10.827 -12.337  1.00 88.40           N1+
ATOM    159  N   GLU A  19      47.786   8.198  -5.123  1.00 87.31           N  
ATOM    160  CA  GLU A  19      48.877   7.569  -4.383  1.00 87.31           C  
ATOM    161  C   GLU A  19      48.343   6.602  -3.330  1.00 87.31           C  
ATOM    162  O   GLU A  19      48.877   5.504  -3.161  1.00 87.31           O  
ATOM    163  CB  GLU A  19      49.761   8.629  -3.723  1.00 87.31           C  
ATOM    164  CG  GLU A  19      50.670   9.365  -4.698  1.00 87.31           C  
ATOM    165  CD  GLU A  19      51.473  10.479  -4.044  1.00 87.31           C  
ATOM    166  OE1 GLU A  19      52.275  11.139  -4.743  1.00 87.31           O  
ATOM    167  OE2 GLU A  19      51.299  10.693  -2.824  1.00 87.31           O1-
ATOM    168  N   ILE A  20      47.244   6.952  -2.749  1.00 80.05           N  
ATOM    169  CA  ILE A  20      46.575   6.074  -1.795  1.00 80.05           C  
ATOM    170  C   ILE A  20      46.020   4.851  -2.520  1.00 80.05           C  
ATOM    171  O   ILE A  20      46.144   3.725  -2.035  1.00 80.05           O  
ATOM    172  CB  ILE A  20      45.443   6.812  -1.045  1.00 80.05           C  
ATOM    173  CG1 ILE A  20      46.028   7.881  -0.113  1.00 80.05           C  
ATOM    174  CG2 ILE A  20      44.576   5.820  -0.265  1.00 80.05           C  
ATOM    175  CD1 ILE A  20      44.978   8.742   0.576  1.00 80.05           C  
ATOM    176  N   GLU A  21      45.519   5.021  -3.681  1.00 71.81           N  
ATOM    177  CA  GLU A  21      44.990   3.918  -4.477  1.00 71.81           C  
ATOM    178  C   GLU A  21      46.095   2.944  -4.876  1.00 71.81           C  
ATOM    179  O   GLU A  21      45.900   1.728  -4.841  1.00 71.81           O  
ATOM    180  CB  GLU A  21      44.282   4.449  -5.727  1.00 71.81           C  
ATOM    181  CG  GLU A  21      42.900   5.026  -5.451  1.00 71.81           C  
ATOM    182  CD  GLU A  21      42.206   5.542  -6.702  1.00 71.81           C  
ATOM    183  OE1 GLU A  21      40.979   5.789  -6.656  1.00 71.81           O  
ATOM    184  OE2 GLU A  21      42.894   5.698  -7.735  1.00 71.81           O1-
ATOM    185  N   ARG A  22      47.255   3.506  -5.162  1.00 88.52           N  
ATOM    186  CA  ARG A  22      48.405   2.673  -5.495  1.00 88.52           C  
ATOM    187  C   ARG A  22      48.922   1.936  -4.264  1.00 88.52           C  
ATOM    188  O   ARG A  22      49.252   0.750  -4.338  1.00 88.52           O  
ATOM    189  CB  ARG A  22      49.524   3.519  -6.106  1.00 88.52           C  
ATOM    190  CG  ARG A  22      49.259   3.948  -7.541  1.00 88.52           C  
ATOM    191  CD  ARG A  22      50.436   4.716  -8.127  1.00 88.52           C  
ATOM    192  NE  ARG A  22      50.102   5.312  -9.417  1.00 88.52           N  
ATOM    193  CZ  ARG A  22      50.874   6.168 -10.079  1.00 88.52           C  
ATOM    194  NH1 ARG A  22      52.046   6.548  -9.583  1.00 88.52           N1+
ATOM    195  NH2 ARG A  22      50.472   6.650 -11.247  1.00 88.52           N  
ATOM    196  N   GLU A  23      48.907   2.646  -3.166  1.00 84.31           N  
ATOM    197  CA  GLU A  23      49.308   2.037  -1.901  1.00 84.31           C  
ATOM    198  C   GLU A  23      48.314   0.965  -1.464  1.00 84.31           C  
ATOM    199  O   GLU A  23      48.712  -0.097  -0.979  1.00 84.31           O  
ATOM    200  CB  GLU A  23      49.446   3.104  -0.812  1.00 84.31           C  
ATOM    201  CG  GLU A  23      50.678   3.983  -0.964  1.00 84.31           C  
ATOM    202  CD  GLU A  23      50.804   5.034   0.129  1.00 84.31           C  
ATOM    203  OE1 GLU A  23      51.709   5.895   0.042  1.00 84.31           O  
ATOM    204  OE2 GLU A  23      49.991   4.995   1.079  1.00 84.31           O1-
ATOM    205  N   HIS A  24      47.080   1.203  -1.680  1.00 73.90           N  
ATOM    206  CA  HIS A  24      46.040   0.223  -1.391  1.00 73.90           C  
ATOM    207  C   HIS A  24      46.204  -1.025  -2.252  1.00 73.90           C  
ATOM    208  O   HIS A  24      46.052  -2.147  -1.762  1.00 73.90           O  
ATOM    209  CB  HIS A  24      44.654   0.832  -1.609  1.00 73.90           C  
ATOM    210  CG  HIS A  24      44.131   1.574  -0.421  1.00 73.90           C  
ATOM    211  CD2 HIS A  24      44.700   1.852   0.775  1.00 73.90           C  
ATOM    212  ND1 HIS A  24      42.869   2.128  -0.386  1.00 73.90           N  
ATOM    213  CE1 HIS A  24      42.685   2.716   0.785  1.00 73.90           C  
ATOM    214  NE2 HIS A  24      43.781   2.563   1.507  1.00 73.90           N  
ATOM    215  N   GLU A  25      46.565  -0.830  -3.505  1.00 71.24           N  
ATOM    216  CA  GLU A  25      46.767  -1.955  -4.412  1.00 71.24           C  
ATOM    217  C   GLU A  25      48.005  -2.759  -4.027  1.00 71.24           C  
ATOM    218  O   GLU A  25      47.986  -3.992  -4.057  1.00 71.24           O  
ATOM    219  CB  GLU A  25      46.887  -1.466  -5.858  1.00 71.24           C  
ATOM    220  CG  GLU A  25      46.909  -2.588  -6.886  1.00 71.24           C  
ATOM    221  CD  GLU A  25      45.577  -3.306  -7.019  1.00 71.24           C  
ATOM    222  OE1 GLU A  25      45.557  -4.468  -7.484  1.00 71.24           O  
ATOM    223  OE2 GLU A  25      44.543  -2.702  -6.655  1.00 71.24           O1-
ATOM    224  N   GLU A  26      48.972  -2.069  -3.555  1.00 78.63           N  
ATOM    225  CA  GLU A  26      50.189  -2.724  -3.084  1.00 78.63           C  
ATOM    226  C   GLU A  26      49.936  -3.495  -1.792  1.00 78.63           C  
ATOM    227  O   GLU A  26      50.424  -4.615  -1.625  1.00 78.63           O  
ATOM    228  CB  GLU A  26      51.305  -1.698  -2.875  1.00 78.63           C  
ATOM    229  CG  GLU A  26      51.890  -1.152  -4.170  1.00 78.63           C  
ATOM    230  CD  GLU A  26      52.937  -0.073  -3.946  1.00 78.63           C  
ATOM    231  OE1 GLU A  26      53.426   0.513  -4.939  1.00 78.63           O  
ATOM    232  OE2 GLU A  26      53.272   0.190  -2.769  1.00 78.63           O1-
ATOM    233  N   ILE A  27      49.101  -2.912  -0.977  1.00 70.92           N  
ATOM    234  CA  ILE A  27      48.718  -3.556   0.275  1.00 70.92           C  
ATOM    235  C   ILE A  27      47.841  -4.771  -0.015  1.00 70.92           C  
ATOM    236  O   ILE A  27      48.030  -5.836   0.577  1.00 70.92           O  
ATOM    237  CB  ILE A  27      47.981  -2.574   1.212  1.00 70.92           C  
ATOM    238  CG1 ILE A  27      48.936  -1.478   1.697  1.00 70.92           C  
ATOM    239  CG2 ILE A  27      47.359  -3.321   2.397  1.00 70.92           C  
ATOM    240  CD1 ILE A  27      48.262  -0.385   2.517  1.00 70.92           C  
ATOM    241  N   ARG A  28      47.043  -4.633  -0.965  1.00 71.03           N  
ATOM    242  CA  ARG A  28      46.185  -5.747  -1.358  1.00 71.03           C  
ATOM    243  C   ARG A  28      47.012  -6.910  -1.897  1.00 71.03           C  
ATOM    244  O   ARG A  28      46.778  -8.065  -1.535  1.00 71.03           O  
ATOM    245  CB  ARG A  28      45.167  -5.297  -2.407  1.00 71.03           C  
ATOM    246  CG  ARG A  28      44.082  -6.323  -2.692  1.00 71.03           C  
ATOM    247  CD  ARG A  28      43.159  -5.872  -3.815  1.00 71.03           C  
ATOM    248  NE  ARG A  28      42.229  -4.840  -3.367  1.00 71.03           N  
ATOM    249  CZ  ARG A  28      41.583  -3.999  -4.170  1.00 71.03           C  
ATOM    250  NH1 ARG A  28      41.757  -4.052  -5.487  1.00 71.03           N1+
ATOM    251  NH2 ARG A  28      40.759  -3.098  -3.656  1.00 71.03           N  
ATOM    252  N   GLU A  29      47.999  -6.589  -2.699  1.00 72.02           N  
ATOM    253  CA  GLU A  29      48.855  -7.611  -3.292  1.00 72.02           C  
ATOM    254  C   GLU A  29      49.764  -8.246  -2.243  1.00 72.02           C  
ATOM    255  O   GLU A  29      49.984  -9.459  -2.256  1.00 72.02           O  
ATOM    256  CB  GLU A  29      49.694  -7.019  -4.427  1.00 72.02           C  
ATOM    257  CG  GLU A  29      48.917  -6.799  -5.717  1.00 72.02           C  
ATOM    258  CD  GLU A  29      49.765  -6.224  -6.839  1.00 72.02           C  
ATOM    259  OE1 GLU A  29      49.242  -6.036  -7.961  1.00 72.02           O  
ATOM    260  OE2 GLU A  29      50.964  -5.960  -6.594  1.00 72.02           O1-
ATOM    261  N   ALA A  30      50.223  -7.352  -1.319  1.00 69.07           N  
ATOM    262  CA  ALA A  30      51.032  -7.840  -0.205  1.00 69.07           C  
ATOM    263  C   ALA A  30      50.210  -8.731   0.721  1.00 69.07           C  
ATOM    264  O   ALA A  30      50.692  -9.766   1.187  1.00 69.07           O  
ATOM    265  CB  ALA A  30      51.622  -6.669   0.577  1.00 69.07           C  
ATOM    266  N   LEU A  31      49.023  -8.360   0.888  1.00 71.38           N  
ATOM    267  CA  LEU A  31      48.129  -9.146   1.732  1.00 71.38           C  
ATOM    268  C   LEU A  31      47.802 -10.485   1.078  1.00 71.38           C  
ATOM    269  O   LEU A  31      47.730 -11.511   1.757  1.00 71.38           O  
ATOM    270  CB  LEU A  31      46.839  -8.373   2.013  1.00 71.38           C  
ATOM    271  CG  LEU A  31      46.925  -7.269   3.068  1.00 71.38           C  
ATOM    272  CD1 LEU A  31      45.621  -6.479   3.117  1.00 71.38           C  
ATOM    273  CD2 LEU A  31      47.249  -7.862   4.435  1.00 71.38           C  
ATOM    274  N   LYS A  32      47.686 -10.532  -0.206  1.00 71.29           N  
ATOM    275  CA  LYS A  32      47.441 -11.772  -0.936  1.00 71.29           C  
ATOM    276  C   LYS A  32      48.623 -12.729  -0.810  1.00 71.29           C  
ATOM    277  O   LYS A  32      48.437 -13.929  -0.600  1.00 71.29           O  
ATOM    278  CB  LYS A  32      47.157 -11.479  -2.410  1.00 71.29           C  
ATOM    279  CG  LYS A  32      45.742 -10.993  -2.686  1.00 71.29           C  
ATOM    280  CD  LYS A  32      45.494 -10.808  -4.177  1.00 71.29           C  
ATOM    281  CE  LYS A  32      44.099 -10.260  -4.448  1.00 71.29           C  
ATOM    282  NZ  LYS A  32      43.870 -10.027  -5.906  1.00 71.29           N1+
ATOM    283  N   ARG A  33      49.831 -12.175  -0.900  1.00 74.33           N  
ATOM    284  CA  ARG A  33      51.044 -12.977  -0.777  1.00 74.33           C  
ATOM    285  C   ARG A  33      51.191 -13.535   0.633  1.00 74.33           C  
ATOM    286  O   ARG A  33      51.538 -14.705   0.811  1.00 74.33           O  
ATOM    287  CB  ARG A  33      52.277 -12.146  -1.142  1.00 74.33           C  
ATOM    288  CG  ARG A  33      52.423 -11.884  -2.633  1.00 74.33           C  
ATOM    289  CD  ARG A  33      53.704 -11.123  -2.949  1.00 74.33           C  
ATOM    290  NE  ARG A  33      53.715 -10.633  -4.324  1.00 74.33           N  
ATOM    291  CZ  ARG A  33      54.658  -9.852  -4.843  1.00 74.33           C  
ATOM    292  NH1 ARG A  33      55.690  -9.455  -4.108  1.00 74.33           N1+
ATOM    293  NH2 ARG A  33      54.569  -9.464  -6.107  1.00 74.33           N  
ATOM    294  N   LEU A  34      50.995 -12.659   1.566  1.00 74.43           N  
ATOM    295  CA  LEU A  34      51.076 -13.060   2.966  1.00 74.43           C  
ATOM    296  C   LEU A  34      50.015 -14.105   3.295  1.00 74.43           C  
ATOM    297  O   LEU A  34      50.294 -15.080   3.997  1.00 74.43           O  
ATOM    298  CB  LEU A  34      50.914 -11.844   3.883  1.00 74.43           C  
ATOM    299  CG  LEU A  34      52.160 -10.983   4.095  1.00 74.43           C  
ATOM    300  CD1 LEU A  34      51.781  -9.651   4.731  1.00 74.43           C  
ATOM    301  CD2 LEU A  34      53.181 -11.721   4.953  1.00 74.43           C  
ATOM    302  N   GLN A  35      48.956 -13.983   2.757  1.00 68.19           N  
ATOM    303  CA  GLN A  35      47.849 -14.919   2.923  1.00 68.19           C  
ATOM    304  C   GLN A  35      48.205 -16.297   2.374  1.00 68.19           C  
ATOM    305  O   GLN A  35      47.914 -17.316   3.004  1.00 68.19           O  
ATOM    306  CB  GLN A  35      46.590 -14.388   2.235  1.00 68.19           C  
ATOM    307  CG  GLN A  35      45.779 -13.425   3.092  1.00 68.19           C  
ATOM    308  CD  GLN A  35      44.547 -12.901   2.379  1.00 68.19           C  
ATOM    309  NE2 GLN A  35      43.652 -12.268   3.131  1.00 68.19           N  
ATOM    310  OE1 GLN A  35      44.401 -13.062   1.164  1.00 68.19           O  
ATOM    311  N   GLN A  36      48.813 -16.313   1.277  1.00 69.70           N  
ATOM    312  CA  GLN A  36      49.233 -17.559   0.647  1.00 69.70           C  
ATOM    313  C   GLN A  36      50.310 -18.258   1.471  1.00 69.70           C  
ATOM    314  O   GLN A  36      50.302 -19.483   1.601  1.00 69.70           O  
ATOM    315  CB  GLN A  36      49.744 -17.299  -0.771  1.00 69.70           C  
ATOM    316  CG  GLN A  36      48.643 -16.968  -1.771  1.00 69.70           C  
ATOM    317  CD  GLN A  36      49.180 -16.681  -3.161  1.00 69.70           C  
ATOM    318  NE2 GLN A  36      48.285 -16.620  -4.141  1.00 69.70           N  
ATOM    319  OE1 GLN A  36      50.389 -16.514  -3.351  1.00 69.70           O  
ATOM    320  N   SER A  37      51.097 -17.463   1.983  1.00 78.47           N  
ATOM    321  CA  SER A  37      52.158 -17.977   2.843  1.00 78.47           C  
ATOM    322  C   SER A  37      51.591 -18.557   4.135  1.00 78.47           C  
ATOM    323  O   SER A  37      52.023 -19.619   4.587  1.00 78.47           O  
ATOM    324  CB  SER A  37      53.166 -16.874   3.168  1.00 78.47           C  
ATOM    325  OG  SER A  37      53.874 -16.481   2.005  1.00 78.47           O  
ATOM    326  N   VAL A  38      50.633 -17.915   4.699  1.00 72.54           N  
ATOM    327  CA  VAL A  38      49.958 -18.359   5.915  1.00 72.54           C  
ATOM    328  C   VAL A  38      49.194 -19.652   5.639  1.00 72.54           C  
ATOM    329  O   VAL A  38      49.228 -20.584   6.446  1.00 72.54           O  
ATOM    330  CB  VAL A  38      48.999 -17.278   6.459  1.00 72.54           C  
ATOM    331  CG1 VAL A  38      48.115 -17.849   7.567  1.00 72.54           C  
ATOM    332  CG2 VAL A  38      49.787 -16.072   6.969  1.00 72.54           C  
ATOM    333  N   LEU A  39      48.628 -19.805   4.504  1.00 66.95           N  
ATOM    334  CA  LEU A  39      47.883 -20.993   4.104  1.00 66.95           C  
ATOM    335  C   LEU A  39      48.815 -22.189   3.940  1.00 66.95           C  
ATOM    336  O   LEU A  39      48.495 -23.294   4.382  1.00 66.95           O  
ATOM    337  CB  LEU A  39      47.127 -20.736   2.798  1.00 66.95           C  
ATOM    338  CG  LEU A  39      46.126 -21.812   2.371  1.00 66.95           C  
ATOM    339  CD1 LEU A  39      44.943 -21.845   3.332  1.00 66.95           C  
ATOM    340  CD2 LEU A  39      45.655 -21.567   0.942  1.00 66.95           C  
ATOM    341  N   ARG A  40      49.901 -21.913   3.335  1.00 78.56           N  
ATOM    342  CA  ARG A  40      50.894 -22.967   3.153  1.00 78.56           C  
ATOM    343  C   ARG A  40      51.402 -23.479   4.496  1.00 78.56           C  
ATOM    344  O   ARG A  40      51.522 -24.688   4.700  1.00 78.56           O  
ATOM    345  CB  ARG A  40      52.065 -22.462   2.308  1.00 78.56           C  
ATOM    346  CG  ARG A  40      51.757 -22.372   0.821  1.00 78.56           C  
ATOM    347  CD  ARG A  40      53.019 -22.148  -0.003  1.00 78.56           C  
ATOM    348  NE  ARG A  40      53.513 -20.781   0.130  1.00 78.56           N  
ATOM    349  CZ  ARG A  40      53.912 -20.017  -0.884  1.00 78.56           C  
ATOM    350  NH1 ARG A  40      53.881 -20.474  -2.131  1.00 78.56           N1+
ATOM    351  NH2 ARG A  40      54.344 -18.787  -0.649  1.00 78.56           N  
ATOM    352  N   GLN A  41      51.604 -22.601   5.365  1.00 72.86           N  
ATOM    353  CA  GLN A  41      52.116 -22.925   6.693  1.00 72.86           C  
ATOM    354  C   GLN A  41      51.054 -23.627   7.535  1.00 72.86           C  
ATOM    355  O   GLN A  41      51.365 -24.545   8.296  1.00 72.86           O  
ATOM    356  CB  GLN A  41      52.600 -21.662   7.405  1.00 72.86           C  
ATOM    357  CG  GLN A  41      53.857 -21.056   6.796  1.00 72.86           C  
ATOM    358  CD  GLN A  41      55.076 -21.944   6.958  1.00 72.86           C  
ATOM    359  NE2 GLN A  41      56.080 -21.736   6.113  1.00 72.86           N  
ATOM    360  OE1 GLN A  41      55.116 -22.811   7.837  1.00 72.86           O  
ATOM    361  N   ALA A  42      49.885 -23.194   7.417  1.00 65.49           N  
ATOM    362  CA  ALA A  42      48.754 -23.825   8.094  1.00 65.49           C  
ATOM    363  C   ALA A  42      48.577 -25.270   7.636  1.00 65.49           C  
ATOM    364  O   ALA A  42      48.333 -26.161   8.453  1.00 65.49           O  
ATOM    365  CB  ALA A  42      47.474 -23.031   7.845  1.00 65.49           C  
ATOM    366  N   VAL A  43      48.716 -25.540   6.366  1.00 71.28           N  
ATOM    367  CA  VAL A  43      48.628 -26.880   5.795  1.00 71.28           C  
ATOM    368  C   VAL A  43      49.768 -27.745   6.329  1.00 71.28           C  
ATOM    369  O   VAL A  43      49.557 -28.903   6.697  1.00 71.28           O  
ATOM    370  CB  VAL A  43      48.664 -26.843   4.251  1.00 71.28           C  
ATOM    371  CG1 VAL A  43      48.781 -28.255   3.680  1.00 71.28           C  
ATOM    372  CG2 VAL A  43      47.420 -26.144   3.705  1.00 71.28           C  
ATOM    373  N   ARG A  44      50.917 -27.153   6.326  1.00 78.13           N  
ATOM    374  CA  ARG A  44      52.089 -27.835   6.864  1.00 78.13           C  
ATOM    375  C   ARG A  44      51.881 -28.209   8.328  1.00 78.13           C  
ATOM    376  O   ARG A  44      52.209 -29.322   8.743  1.00 78.13           O  
ATOM    377  CB  ARG A  44      53.336 -26.961   6.718  1.00 78.13           C  
ATOM    378  CG  ARG A  44      53.954 -26.995   5.329  1.00 78.13           C  
ATOM    379  CD  ARG A  44      55.270 -26.232   5.278  1.00 78.13           C  
ATOM    380  NE  ARG A  44      55.307 -25.294   4.160  1.00 78.13           N  
ATOM    381  CZ  ARG A  44      56.386 -24.622   3.770  1.00 78.13           C  
ATOM    382  NH1 ARG A  44      57.543 -24.771   4.403  1.00 78.13           N1+
ATOM    383  NH2 ARG A  44      56.308 -23.793   2.739  1.00 78.13           N  
ATOM    384  N   LEU A  45      51.407 -27.320   9.080  1.00 71.78           N  
ATOM    385  CA  LEU A  45      51.136 -27.533  10.496  1.00 71.78           C  
ATOM    386  C   LEU A  45      50.062 -28.598  10.692  1.00 71.78           C  
ATOM    387  O   LEU A  45      50.161 -29.426  11.599  1.00 71.78           O  
ATOM    388  CB  LEU A  45      50.699 -26.225  11.162  1.00 71.78           C  
ATOM    389  CG  LEU A  45      51.812 -25.231  11.497  1.00 71.78           C  
ATOM    390  CD1 LEU A  45      51.217 -23.906  11.964  1.00 71.78           C  
ATOM    391  CD2 LEU A  45      52.743 -25.807  12.559  1.00 71.78           C  
ATOM    392  N   ALA A  46      49.056 -28.543   9.945  1.00 64.39           N  
ATOM    393  CA  ALA A  46      48.012 -29.566   9.969  1.00 64.39           C  
ATOM    394  C   ALA A  46      48.588 -30.943   9.656  1.00 64.39           C  
ATOM    395  O   ALA A  46      48.191 -31.942  10.263  1.00 64.39           O  
ATOM    396  CB  ALA A  46      46.903 -29.218   8.981  1.00 64.39           C  
ATOM    397  N   LYS A  47      49.548 -31.100   8.719  1.00 70.88           N  
ATOM    398  CA  LYS A  47      50.223 -32.344   8.358  1.00 70.88           C  
ATOM    399  C   LYS A  47      51.060 -32.871   9.520  1.00 70.88           C  
ATOM    400  O   LYS A  47      51.257 -34.082   9.650  1.00 70.88           O  
ATOM    401  CB  LYS A  47      51.107 -32.138   7.127  1.00 70.88           C  
ATOM    402  CG  LYS A  47      50.334 -32.058   5.818  1.00 70.88           C  
ATOM    403  CD  LYS A  47      51.271 -31.933   4.623  1.00 70.88           C  
ATOM    404  CE  LYS A  47      50.500 -31.821   3.315  1.00 70.88           C  
ATOM    405  NZ  LYS A  47      51.412 -31.646   2.147  1.00 70.88           N1+
ATOM    406  N   LEU A  48      51.371 -31.981  10.364  1.00 76.96           N  
ATOM    407  CA  LEU A  48      52.191 -32.333  11.519  1.00 76.96           C  
ATOM    408  C   LEU A  48      51.318 -32.660  12.726  1.00 76.96           C  
ATOM    409  O   LEU A  48      51.831 -32.989  13.797  1.00 76.96           O  
ATOM    410  CB  LEU A  48      53.151 -31.192  11.862  1.00 76.96           C  
ATOM    411  CG  LEU A  48      54.273 -30.925  10.858  1.00 76.96           C  
ATOM    412  CD1 LEU A  48      55.032 -29.656  11.235  1.00 76.96           C  
ATOM    413  CD2 LEU A  48      55.220 -32.118  10.783  1.00 76.96           C  
ATOM    414  N   GLY A  49      49.983 -32.602  12.537  1.00 61.79           N  
ATOM    415  CA  GLY A  49      49.037 -33.081  13.533  1.00 61.79           C  
ATOM    416  C   GLY A  49      48.558 -31.991  14.472  1.00 61.79           C  
ATOM    417  O   GLY A  49      47.969 -32.280  15.517  1.00 61.79           O  
ATOM    418  N   ASP A  50      48.877 -30.636  14.225  1.00 72.05           N  
ATOM    419  CA  ASP A  50      48.468 -29.488  15.029  1.00 72.05           C  
ATOM    420  C   ASP A  50      47.059 -29.031  14.657  1.00 72.05           C  
ATOM    421  O   ASP A  50      46.780 -28.757  13.488  1.00 72.05           O  
ATOM    422  CB  ASP A  50      49.458 -28.334  14.860  1.00 72.05           C  
ATOM    423  CG  ASP A  50      49.265 -27.232  15.886  1.00 72.05           C  
ATOM    424  OD1 ASP A  50      48.250 -27.249  16.616  1.00 72.05           O  
ATOM    425  OD2 ASP A  50      50.133 -26.336  15.964  1.00 72.05           O1-
ATOM    426  N   ASP A  51      46.081 -29.179  15.592  1.00 65.00           N  
ATOM    427  CA  ASP A  51      44.714 -28.700  15.413  1.00 65.00           C  
ATOM    428  C   ASP A  51      44.447 -27.466  16.273  1.00 65.00           C  
ATOM    429  O   ASP A  51      43.370 -27.331  16.856  1.00 65.00           O  
ATOM    430  CB  ASP A  51      43.709 -29.804  15.752  1.00 65.00           C  
ATOM    431  CG  ASP A  51      43.820 -31.009  14.834  1.00 65.00           C  
ATOM    432  OD1 ASP A  51      44.077 -30.831  13.624  1.00 65.00           O  
ATOM    433  OD2 ASP A  51      43.646 -32.145  15.325  1.00 65.00           O1-
ATOM    434  N   SER A  52      45.438 -26.585  16.495  1.00 70.30           N  
ATOM    435  CA  SER A  52      45.413 -25.415  17.367  1.00 70.30           C  
ATOM    436  C   SER A  52      44.372 -24.401  16.904  1.00 70.30           C  
ATOM    437  O   SER A  52      43.857 -24.499  15.788  1.00 70.30           O  
ATOM    438  CB  SER A  52      46.792 -24.755  17.418  1.00 70.30           C  
ATOM    439  OG  SER A  52      47.175 -24.292  16.135  1.00 70.30           O  
ATOM    440  N   GLU A  53      43.802 -23.562  17.739  1.00 64.67           N  
ATOM    441  CA  GLU A  53      42.866 -22.458  17.553  1.00 64.67           C  
ATOM    442  C   GLU A  53      43.321 -21.534  16.427  1.00 64.67           C  
ATOM    443  O   GLU A  53      42.493 -20.987  15.693  1.00 64.67           O  
ATOM    444  CB  GLU A  53      42.706 -21.664  18.852  1.00 64.67           C  
ATOM    445  CG  GLU A  53      41.493 -20.745  18.866  1.00 64.67           C  
ATOM    446  CD  GLU A  53      41.288 -20.042  20.199  1.00 64.67           C  
ATOM    447  OE1 GLU A  53      40.369 -19.198  20.305  1.00 64.67           O  
ATOM    448  OE2 GLU A  53      42.053 -20.336  21.144  1.00 64.67           O1-
ATOM    449  N   MET A  54      44.556 -21.537  16.248  1.00 69.95           N  
ATOM    450  CA  MET A  54      45.186 -20.739  15.201  1.00 69.95           C  
ATOM    451  C   MET A  54      44.849 -21.291  13.820  1.00 69.95           C  
ATOM    452  O   MET A  54      44.523 -20.531  12.905  1.00 69.95           O  
ATOM    453  CB  MET A  54      46.703 -20.700  15.393  1.00 69.95           C  
ATOM    454  CG  MET A  54      47.425 -19.818  14.387  1.00 69.95           C  
ATOM    455  SD  MET A  54      49.243 -19.810  14.637  1.00 69.95           S  
ATOM    456  CE  MET A  54      49.408 -18.374  15.735  1.00 69.95           C  
ATOM    457  N   ILE A  55      44.823 -22.620  13.567  1.00 66.27           N  
ATOM    458  CA  ILE A  55      44.434 -23.312  12.343  1.00 66.27           C  
ATOM    459  C   ILE A  55      42.934 -23.143  12.110  1.00 66.27           C  
ATOM    460  O   ILE A  55      42.500 -22.892  10.982  1.00 66.27           O  
ATOM    461  CB  ILE A  55      44.800 -24.812  12.402  1.00 66.27           C  
ATOM    462  CG1 ILE A  55      46.323 -24.990  12.417  1.00 66.27           C  
ATOM    463  CG2 ILE A  55      44.173 -25.567  11.226  1.00 66.27           C  
ATOM    464  CD1 ILE A  55      46.776 -26.436  12.561  1.00 66.27           C  
ATOM    465  N   ARG A  56      42.238 -23.079  13.236  1.00 68.16           N  
ATOM    466  CA  ARG A  56      40.797 -22.860  13.168  1.00 68.16           C  
ATOM    467  C   ARG A  56      40.480 -21.449  12.682  1.00 68.16           C  
ATOM    468  O   ARG A  56      39.596 -21.259  11.845  1.00 68.16           O  
ATOM    469  CB  ARG A  56      40.152 -23.100  14.534  1.00 68.16           C  
ATOM    470  CG  ARG A  56      40.030 -24.569  14.907  1.00 68.16           C  
ATOM    471  CD  ARG A  56      39.286 -24.757  16.222  1.00 68.16           C  
ATOM    472  NE  ARG A  56      39.452 -26.109  16.747  1.00 68.16           N  
ATOM    473  CZ  ARG A  56      38.537 -26.766  17.454  1.00 68.16           C  
ATOM    474  NH1 ARG A  56      37.365 -26.205  17.733  1.00 68.16           N1+
ATOM    475  NH2 ARG A  56      38.792 -27.993  17.883  1.00 68.16           N  
ATOM    476  N   ARG A  57      41.119 -20.502  13.121  1.00 72.42           N  
ATOM    477  CA  ARG A  57      40.975 -19.100  12.746  1.00 72.42           C  
ATOM    478  C   ARG A  57      41.424 -18.868  11.307  1.00 72.42           C  
ATOM    479  O   ARG A  57      40.778 -18.132  10.560  1.00 72.42           O  
ATOM    480  CB  ARG A  57      41.774 -18.204  13.695  1.00 72.42           C  
ATOM    481  CG  ARG A  57      41.474 -16.722  13.543  1.00 72.42           C  
ATOM    482  CD  ARG A  57      42.166 -15.894  14.618  1.00 72.42           C  
ATOM    483  NE  ARG A  57      41.878 -14.470  14.469  1.00 72.42           N  
ATOM    484  CZ  ARG A  57      42.207 -13.533  15.353  1.00 72.42           C  
ATOM    485  NH1 ARG A  57      42.846 -13.853  16.475  1.00 72.42           N1+
ATOM    486  NH2 ARG A  57      41.898 -12.267  15.117  1.00 72.42           N  
ATOM    487  N   ILE A  58      42.472 -19.514  10.823  1.00 69.29           N  
ATOM    488  CA  ILE A  58      43.014 -19.433   9.472  1.00 69.29           C  
ATOM    489  C   ILE A  58      42.038 -20.069   8.485  1.00 69.29           C  
ATOM    490  O   ILE A  58      41.785 -19.519   7.410  1.00 69.29           O  
ATOM    491  CB  ILE A  58      44.396 -20.116   9.376  1.00 69.29           C  
ATOM    492  CG1 ILE A  58      45.445 -19.310  10.149  1.00 69.29           C  
ATOM    493  CG2 ILE A  58      44.811 -20.292   7.912  1.00 69.29           C  
ATOM    494  CD1 ILE A  58      46.794 -20.005  10.272  1.00 69.29           C  
ATOM    495  N   VAL A  59      41.507 -21.126   8.877  1.00 66.45           N  
ATOM    496  CA  VAL A  59      40.485 -21.798   8.081  1.00 66.45           C  
ATOM    497  C   VAL A  59      39.248 -20.910   7.970  1.00 66.45           C  
ATOM    498  O   VAL A  59      38.683 -20.755   6.886  1.00 66.45           O  
ATOM    499  CB  VAL A  59      40.106 -23.168   8.685  1.00 66.45           C  
ATOM    500  CG1 VAL A  59      38.896 -23.761   7.963  1.00 66.45           C  
ATOM    501  CG2 VAL A  59      41.293 -24.127   8.620  1.00 66.45           C  
ATOM    502  N   LYS A  60      38.971 -20.287   9.019  1.00 68.82           N  
ATOM    503  CA  LYS A  60      37.851 -19.353   9.083  1.00 68.82           C  
ATOM    504  C   LYS A  60      38.103 -18.129   8.209  1.00 68.82           C  
ATOM    505  O   LYS A  60      37.213 -17.686   7.480  1.00 68.82           O  
ATOM    506  CB  LYS A  60      37.594 -18.922  10.528  1.00 68.82           C  
ATOM    507  CG  LYS A  60      36.884 -19.971  11.370  1.00 68.82           C  
ATOM    508  CD  LYS A  60      36.579 -19.452  12.770  1.00 68.82           C  
ATOM    509  CE  LYS A  60      35.980 -20.538  13.653  1.00 68.82           C  
ATOM    510  NZ  LYS A  60      35.727 -20.048  15.040  1.00 68.82           N1+
ATOM    511  N   ASP A  61      39.200 -17.526   8.168  1.00 72.88           N  
ATOM    512  CA  ASP A  61      39.644 -16.373   7.390  1.00 72.88           C  
ATOM    513  C   ASP A  61      39.763 -16.723   5.909  1.00 72.88           C  
ATOM    514  O   ASP A  61      39.418 -15.915   5.045  1.00 72.88           O  
ATOM    515  CB  ASP A  61      40.983 -15.854   7.918  1.00 72.88           C  
ATOM    516  CG  ASP A  61      40.855 -15.124   9.244  1.00 72.88           C  
ATOM    517  OD1 ASP A  61      39.722 -14.784   9.646  1.00 72.88           O  
ATOM    518  OD2 ASP A  61      41.898 -14.883   9.890  1.00 72.88           O1-
ATOM    519  N   LEU A  62      40.097 -17.873   5.547  1.00 67.74           N  
ATOM    520  CA  LEU A  62      40.198 -18.389   4.186  1.00 67.74           C  
ATOM    521  C   LEU A  62      38.813 -18.605   3.584  1.00 67.74           C  
ATOM    522  O   LEU A  62      38.589 -18.309   2.408  1.00 67.74           O  
ATOM    523  CB  LEU A  62      40.985 -19.702   4.167  1.00 67.74           C  
ATOM    524  CG  LEU A  62      42.500 -19.586   4.346  1.00 67.74           C  
ATOM    525  CD1 LEU A  62      43.122 -20.970   4.500  1.00 67.74           C  
ATOM    526  CD2 LEU A  62      43.121 -18.842   3.169  1.00 67.74           C  
ATOM    527  N   MET A  63      37.918 -18.857   4.465  1.00 66.90           N  
ATOM    528  CA  MET A  63      36.526 -19.120   4.114  1.00 66.90           C  
ATOM    529  C   MET A  63      35.786 -17.821   3.814  1.00 66.90           C  
ATOM    530  O   MET A  63      35.030 -17.741   2.844  1.00 66.90           O  
ATOM    531  CB  MET A  63      35.819 -19.875   5.241  1.00 66.90           C  
ATOM    532  CG  MET A  63      36.284 -21.314   5.399  1.00 66.90           C  
ATOM    533  SD  MET A  63      35.384 -22.200   6.732  1.00 66.90           S  
ATOM    534  CE  MET A  63      36.222 -23.809   6.668  1.00 66.90           C  
ATOM    535  N   GLN A  64      35.953 -16.830   4.528  1.00 68.27           N  
ATOM    536  CA  GLN A  64      35.450 -15.480   4.298  1.00 68.27           C  
ATOM    537  C   GLN A  64      36.020 -14.892   3.011  1.00 68.27           C  
ATOM    538  O   GLN A  64      35.298 -14.263   2.235  1.00 68.27           O  
ATOM    539  CB  GLN A  64      35.785 -14.573   5.483  1.00 68.27           C  
ATOM    540  CG  GLN A  64      35.155 -13.189   5.395  1.00 68.27           C  
ATOM    541  CD  GLN A  64      33.651 -13.214   5.599  1.00 68.27           C  
ATOM    542  NE2 GLN A  64      32.976 -12.158   5.161  1.00 68.27           N  
ATOM    543  OE1 GLN A  64      33.102 -14.176   6.145  1.00 68.27           O  
ATOM    544  N   GLN A  65      37.099 -15.278   2.655  1.00 66.56           N  
ATOM    545  CA  GLN A  65      37.815 -14.811   1.472  1.00 66.56           C  
ATOM    546  C   GLN A  65      37.323 -15.522   0.215  1.00 66.56           C  
ATOM    547  O   GLN A  65      37.217 -14.910  -0.850  1.00 66.56           O  
ATOM    548  CB  GLN A  65      39.321 -15.019   1.638  1.00 66.56           C  
ATOM    549  CG  GLN A  65      39.968 -14.065   2.632  1.00 66.56           C  
ATOM    550  CD  GLN A  65      41.455 -14.313   2.801  1.00 66.56           C  
ATOM    551  NE2 GLN A  65      42.112 -13.468   3.589  1.00 66.56           N  
ATOM    552  OE1 GLN A  65      42.010 -15.256   2.228  1.00 66.56           O  
ATOM    553  N   ALA A  66      36.992 -16.787   0.298  1.00 62.63           N  
ATOM    554  CA  ALA A  66      36.426 -17.551  -0.811  1.00 62.63           C  
ATOM    555  C   ALA A  66      35.068 -16.993  -1.225  1.00 62.63           C  
ATOM    556  O   ALA A  66      34.769 -16.889  -2.417  1.00 62.63           O  
ATOM    557  CB  ALA A  66      36.300 -19.024  -0.432  1.00 62.63           C  
ATOM    558  N   ILE A  67      34.358 -16.474  -0.420  1.00 56.33           N  
ATOM    559  CA  ILE A  67      33.021 -15.942  -0.661  1.00 56.33           C  
ATOM    560  C   ILE A  67      33.122 -14.530  -1.232  1.00 56.33           C  
ATOM    561  O   ILE A  67      32.360 -14.161  -2.129  1.00 56.33           O  
ATOM    562  CB  ILE A  67      32.173 -15.938   0.631  1.00 56.33           C  
ATOM    563  CG1 ILE A  67      31.900 -17.374   1.095  1.00 56.33           C  
ATOM    564  CG2 ILE A  67      30.864 -15.175   0.415  1.00 56.33           C  
ATOM    565  CD1 ILE A  67      31.261 -17.468   2.473  1.00 56.33           C  
ATOM    566  N   GLU A  68      34.175 -13.803  -0.802  1.00 63.41           N  
ATOM    567  CA  GLU A  68      34.369 -12.426  -1.247  1.00 63.41           C  
ATOM    568  C   GLU A  68      35.208 -12.369  -2.520  1.00 63.41           C  
ATOM    569  O   GLU A  68      35.270 -11.332  -3.184  1.00 63.41           O  
ATOM    570  CB  GLU A  68      35.028 -11.593  -0.144  1.00 63.41           C  
ATOM    571  CG  GLU A  68      34.127 -11.336   1.055  1.00 63.41           C  
ATOM    572  CD  GLU A  68      34.834 -10.622   2.196  1.00 63.41           C  
ATOM    573  OE1 GLU A  68      34.188 -10.344   3.231  1.00 63.41           O  
ATOM    574  OE2 GLU A  68      36.046 -10.340   2.053  1.00 63.41           O1-
ATOM    575  N   ALA A  69      35.789 -13.536  -2.782  1.00 62.81           N  
ATOM    576  CA  ALA A  69      36.678 -13.610  -3.939  1.00 62.81           C  
ATOM    577  C   ALA A  69      35.889 -13.537  -5.243  1.00 62.81           C  
ATOM    578  O   ALA A  69      34.846 -14.180  -5.381  1.00 62.81           O  
ATOM    579  CB  ALA A  69      37.506 -14.892  -3.892  1.00 62.81           C  
ATOM    580  N   THR A  70      36.127 -12.549  -5.985  1.00 57.56           N  
ATOM    581  CA  THR A  70      35.494 -12.252  -7.264  1.00 57.56           C  
ATOM    582  C   THR A  70      36.146 -13.049  -8.390  1.00 57.56           C  
ATOM    583  O   THR A  70      35.480 -13.432  -9.354  1.00 57.56           O  
ATOM    584  CB  THR A  70      35.566 -10.748  -7.588  1.00 57.56           C  
ATOM    585  CG2 THR A  70      34.509  -9.967  -6.816  1.00 57.56           C  
ATOM    586  OG1 THR A  70      36.863 -10.252  -7.236  1.00 57.56           O  
ATOM    587  N   ASP A  71      37.327 -13.685  -8.092  1.00 69.80           N  
ATOM    588  CA  ASP A  71      38.150 -14.390  -9.070  1.00 69.80           C  
ATOM    589  C   ASP A  71      38.054 -15.902  -8.880  1.00 69.80           C  
ATOM    590  O   ASP A  71      38.178 -16.401  -7.759  1.00 69.80           O  
ATOM    591  CB  ASP A  71      39.608 -13.939  -8.970  1.00 69.80           C  
ATOM    592  CG  ASP A  71      40.477 -14.488 -10.088  1.00 69.80           C  
ATOM    593  OD1 ASP A  71      39.995 -15.329 -10.878  1.00 69.80           O  
ATOM    594  OD2 ASP A  71      41.655 -14.078 -10.178  1.00 69.80           O1-
ATOM    595  N   GLU A  72      37.839 -16.802  -9.874  1.00 64.87           N  
ATOM    596  CA  GLU A  72      37.661 -18.249  -9.956  1.00 64.87           C  
ATOM    597  C   GLU A  72      38.944 -18.984  -9.579  1.00 64.87           C  
ATOM    598  O   GLU A  72      38.899 -20.019  -8.910  1.00 64.87           O  
ATOM    599  CB  GLU A  72      37.214 -18.658 -11.361  1.00 64.87           C  
ATOM    600  CG  GLU A  72      36.732 -20.097 -11.459  1.00 64.87           C  
ATOM    601  CD  GLU A  72      36.108 -20.431 -12.805  1.00 64.87           C  
ATOM    602  OE1 GLU A  72      35.593 -21.559 -12.972  1.00 64.87           O  
ATOM    603  OE2 GLU A  72      36.135 -19.557 -13.700  1.00 64.87           O1-
ATOM    604  N   ARG A  73      39.988 -18.399  -9.866  1.00 74.95           N  
ATOM    605  CA  ARG A  73      41.280 -19.002  -9.555  1.00 74.95           C  
ATOM    606  C   ARG A  73      41.565 -18.944  -8.058  1.00 74.95           C  
ATOM    607  O   ARG A  73      42.067 -19.908  -7.478  1.00 74.95           O  
ATOM    608  CB  ARG A  73      42.400 -18.304 -10.329  1.00 74.95           C  
ATOM    609  CG  ARG A  73      42.429 -18.643 -11.811  1.00 74.95           C  
ATOM    610  CD  ARG A  73      43.598 -17.974 -12.520  1.00 74.95           C  
ATOM    611  NE  ARG A  73      43.533 -18.168 -13.966  1.00 74.95           N  
ATOM    612  CZ  ARG A  73      44.427 -17.702 -14.834  1.00 74.95           C  
ATOM    613  NH1 ARG A  73      45.477 -17.003 -14.417  1.00 74.95           N1+
ATOM    614  NH2 ARG A  73      44.271 -17.936 -16.128  1.00 74.95           N  
ATOM    615  N   GLU A  74      41.083 -17.921  -7.456  1.00 69.15           N  
ATOM    616  CA  GLU A  74      41.238 -17.707  -6.020  1.00 69.15           C  
ATOM    617  C   GLU A  74      40.318 -18.628  -5.222  1.00 69.15           C  
ATOM    618  O   GLU A  74      40.725 -19.184  -4.200  1.00 69.15           O  
ATOM    619  CB  GLU A  74      40.960 -16.245  -5.662  1.00 69.15           C  
ATOM    620  CG  GLU A  74      42.069 -15.289  -6.074  1.00 69.15           C  
ATOM    621  CD  GLU A  74      41.812 -13.852  -5.648  1.00 69.15           C  
ATOM    622  OE1 GLU A  74      42.670 -12.978  -5.911  1.00 69.15           O  
ATOM    623  OE2 GLU A  74      40.745 -13.598  -5.045  1.00 69.15           O1-
ATOM    624  N   VAL A  75      39.164 -18.926  -5.763  1.00 72.11           N  
ATOM    625  CA  VAL A  75      38.189 -19.824  -5.152  1.00 72.11           C  
ATOM    626  C   VAL A  75      38.696 -21.262  -5.218  1.00 72.11           C  
ATOM    627  O   VAL A  75      38.596 -22.007  -4.240  1.00 72.11           O  
ATOM    628  CB  VAL A  75      36.808 -19.714  -5.838  1.00 72.11           C  
ATOM    629  CG1 VAL A  75      35.850 -20.772  -5.296  1.00 72.11           C  
ATOM    630  CG2 VAL A  75      36.228 -18.313  -5.647  1.00 72.11           C  
ATOM    631  N   GLU A  76      39.386 -21.665  -6.230  1.00 75.18           N  
ATOM    632  CA  GLU A  76      39.941 -22.998  -6.443  1.00 75.18           C  
ATOM    633  C   GLU A  76      41.156 -23.238  -5.550  1.00 75.18           C  
ATOM    634  O   GLU A  76      41.335 -24.334  -5.016  1.00 75.18           O  
ATOM    635  CB  GLU A  76      40.322 -23.194  -7.912  1.00 75.18           C  
ATOM    636  CG  GLU A  76      40.728 -24.620  -8.257  1.00 75.18           C  
ATOM    637  CD  GLU A  76      39.579 -25.611  -8.161  1.00 75.18           C  
ATOM    638  OE1 GLU A  76      39.837 -26.832  -8.066  1.00 75.18           O  
ATOM    639  OE2 GLU A  76      38.410 -25.162  -8.183  1.00 75.18           O1-
ATOM    640  N   LYS A  77      41.873 -22.239  -5.374  1.00 77.12           N  
ATOM    641  CA  LYS A  77      43.031 -22.328  -4.489  1.00 77.12           C  
ATOM    642  C   LYS A  77      42.601 -22.519  -3.037  1.00 77.12           C  
ATOM    643  O   LYS A  77      43.188 -23.325  -2.311  1.00 77.12           O  
ATOM    644  CB  LYS A  77      43.904 -21.079  -4.617  1.00 77.12           C  
ATOM    645  CG  LYS A  77      44.696 -21.008  -5.914  1.00 77.12           C  
ATOM    646  CD  LYS A  77      45.586 -19.773  -5.959  1.00 77.12           C  
ATOM    647  CE  LYS A  77      46.293 -19.640  -7.301  1.00 77.12           C  
ATOM    648  NZ  LYS A  77      47.129 -18.403  -7.366  1.00 77.12           N1+
ATOM    649  N   ILE A  78      41.599 -21.916  -2.679  1.00 72.83           N  
ATOM    650  CA  ILE A  78      41.030 -21.999  -1.338  1.00 72.83           C  
ATOM    651  C   ILE A  78      40.414 -23.379  -1.123  1.00 72.83           C  
ATOM    652  O   ILE A  78      40.584 -23.984  -0.062  1.00 72.83           O  
ATOM    653  CB  ILE A  78      39.974 -20.897  -1.103  1.00 72.83           C  
ATOM    654  CG1 ILE A  78      40.631 -19.512  -1.130  1.00 72.83           C  
ATOM    655  CG2 ILE A  78      39.236 -21.128   0.219  1.00 72.83           C  
ATOM    656  CD1 ILE A  78      39.639 -18.356  -1.113  1.00 72.83           C  
ATOM    657  N   LYS A  79      39.897 -23.931  -2.083  1.00 77.37           N  
ATOM    658  CA  LYS A  79      39.319 -25.272  -2.065  1.00 77.37           C  
ATOM    659  C   LYS A  79      40.394 -26.329  -1.828  1.00 77.37           C  
ATOM    660  O   LYS A  79      40.217 -27.228  -1.003  1.00 77.37           O  
ATOM    661  CB  LYS A  79      38.581 -25.557  -3.373  1.00 77.37           C  
ATOM    662  CG  LYS A  79      37.837 -26.885  -3.387  1.00 77.37           C  
ATOM    663  CD  LYS A  79      37.146 -27.123  -4.723  1.00 77.37           C  
ATOM    664  CE  LYS A  79      36.508 -28.505  -4.784  1.00 77.37           C  
ATOM    665  NZ  LYS A  79      35.875 -28.765  -6.112  1.00 77.37           N1+
ATOM    666  N   LYS A  80      41.380 -26.197  -2.588  1.00 80.67           N  
ATOM    667  CA  LYS A  80      42.476 -27.159  -2.499  1.00 80.67           C  
ATOM    668  C   LYS A  80      43.146 -27.104  -1.129  1.00 80.67           C  
ATOM    669  O   LYS A  80      43.484 -28.141  -0.556  1.00 80.67           O  
ATOM    670  CB  LYS A  80      43.508 -26.901  -3.598  1.00 80.67           C  
ATOM    671  CG  LYS A  80      43.055 -27.334  -4.986  1.00 80.67           C  
ATOM    672  CD  LYS A  80      44.151 -27.119  -6.023  1.00 80.67           C  
ATOM    673  CE  LYS A  80      43.681 -27.500  -7.420  1.00 80.67           C  
ATOM    674  NZ  LYS A  80      44.739 -27.256  -8.446  1.00 80.67           N1+
ATOM    675  N   ALA A  81      43.216 -25.892  -0.661  1.00 72.01           N  
ATOM    676  CA  ALA A  81      43.796 -25.674   0.662  1.00 72.01           C  
ATOM    677  C   ALA A  81      42.894 -26.243   1.755  1.00 72.01           C  
ATOM    678  O   ALA A  81      43.375 -26.886   2.692  1.00 72.01           O  
ATOM    679  CB  ALA A  81      44.038 -24.186   0.898  1.00 72.01           C  
ATOM    680  N   ALA A  82      41.616 -26.048   1.665  1.00 72.49           N  
ATOM    681  CA  ALA A  82      40.623 -26.569   2.602  1.00 72.49           C  
ATOM    682  C   ALA A  82      40.584 -28.093   2.569  1.00 72.49           C  
ATOM    683  O   ALA A  82      40.463 -28.741   3.611  1.00 72.49           O  
ATOM    684  CB  ALA A  82      39.243 -25.996   2.288  1.00 72.49           C  
ATOM    685  N   GLU A  83      40.770 -28.745   1.407  1.00 80.92           N  
ATOM    686  CA  GLU A  83      40.801 -30.191   1.212  1.00 80.92           C  
ATOM    687  C   GLU A  83      42.050 -30.806   1.839  1.00 80.92           C  
ATOM    688  O   GLU A  83      41.973 -31.851   2.487  1.00 80.92           O  
ATOM    689  CB  GLU A  83      40.739 -30.535  -0.279  1.00 80.92           C  
ATOM    690  CG  GLU A  83      39.350 -30.390  -0.885  1.00 80.92           C  
ATOM    691  CD  GLU A  83      39.320 -30.644  -2.384  1.00 80.92           C  
ATOM    692  OE1 GLU A  83      38.237 -30.517  -3.000  1.00 80.92           O  
ATOM    693  OE2 GLU A  83      40.389 -30.973  -2.947  1.00 80.92           O1-
ATOM    694  N   GLU A  84      43.062 -30.064   1.666  1.00 78.05           N  
ATOM    695  CA  GLU A  84      44.328 -30.513   2.235  1.00 78.05           C  
ATOM    696  C   GLU A  84      44.326 -30.386   3.755  1.00 78.05           C  
ATOM    697  O   GLU A  84      44.812 -31.274   4.458  1.00 78.05           O  
ATOM    698  CB  GLU A  84      45.496 -29.720   1.642  1.00 78.05           C  
ATOM    699  CG  GLU A  84      45.864 -30.134   0.225  1.00 78.05           C  
ATOM    700  CD  GLU A  84      47.060 -29.376  -0.330  1.00 78.05           C  
ATOM    701  OE1 GLU A  84      47.477 -29.656  -1.477  1.00 78.05           O  
ATOM    702  OE2 GLU A  84      47.585 -28.497   0.389  1.00 78.05           O1-
ATOM    703  N   LEU A  85      43.732 -29.396   4.265  1.00 73.11           N  
ATOM    704  CA  LEU A  85      43.595 -29.173   5.700  1.00 73.11           C  
ATOM    705  C   LEU A  85      42.657 -30.201   6.323  1.00 73.11           C  
ATOM    706  O   LEU A  85      42.924 -30.712   7.413  1.00 73.11           O  
ATOM    707  CB  LEU A  85      43.077 -27.759   5.975  1.00 73.11           C  
ATOM    708  CG  LEU A  85      44.084 -26.622   5.803  1.00 73.11           C  
ATOM    709  CD1 LEU A  85      43.383 -25.271   5.907  1.00 73.11           C  
ATOM    710  CD2 LEU A  85      45.198 -26.732   6.838  1.00 73.11           C  
ATOM    711  N   SER A  86      41.626 -30.630   5.651  1.00 79.30           N  
ATOM    712  CA  SER A  86      40.665 -31.636   6.096  1.00 79.30           C  
ATOM    713  C   SER A  86      41.310 -33.015   6.183  1.00 79.30           C  
ATOM    714  O   SER A  86      41.050 -33.768   7.124  1.00 79.30           O  
ATOM    715  CB  SER A  86      39.465 -31.684   5.149  1.00 79.30           C  
ATOM    716  OG  SER A  86      38.522 -32.650   5.583  1.00 79.30           O  
ATOM    717  N   LYS A  87      42.112 -33.396   5.236  1.00 81.89           N  
ATOM    718  CA  LYS A  87      42.773 -34.693   5.133  1.00 81.89           C  
ATOM    719  C   LYS A  87      43.804 -34.875   6.244  1.00 81.89           C  
ATOM    720  O   LYS A  87      43.978 -35.980   6.762  1.00 81.89           O  
ATOM    721  CB  LYS A  87      43.442 -34.848   3.767  1.00 81.89           C  
ATOM    722  CG  LYS A  87      42.473 -35.145   2.633  1.00 81.89           C  
ATOM    723  CD  LYS A  87      43.204 -35.362   1.315  1.00 81.89           C  
ATOM    724  CE  LYS A  87      42.231 -35.578   0.163  1.00 81.89           C  
ATOM    725  NZ  LYS A  87      42.941 -35.746  -1.139  1.00 81.89           N1+
ATOM    726  N   ASN A  88      44.210 -33.740   6.801  1.00 75.30           N  
ATOM    727  CA  ASN A  88      45.351 -33.808   7.707  1.00 75.30           C  
ATOM    728  C   ASN A  88      44.966 -33.401   9.126  1.00 75.30           C  
ATOM    729  O   ASN A  88      45.798 -33.440  10.035  1.00 75.30           O  
ATOM    730  CB  ASN A  88      46.495 -32.929   7.195  1.00 75.30           C  
ATOM    731  CG  ASN A  88      47.143 -33.484   5.942  1.00 75.30           C  
ATOM    732  ND2 ASN A  88      47.299 -32.639   4.930  1.00 75.30           N  
ATOM    733  OD1 ASN A  88      47.500 -34.664   5.884  1.00 75.30           O  
ATOM    734  N   SER A  89      43.679 -33.004   9.327  1.00 70.35           N  
ATOM    735  CA  SER A  89      43.228 -32.616  10.659  1.00 70.35           C  
ATOM    736  C   SER A  89      42.817 -33.834  11.480  1.00 70.35           C  
ATOM    737  O   SER A  89      42.178 -34.751  10.961  1.00 70.35           O  
ATOM    738  CB  SER A  89      42.058 -31.635  10.566  1.00 70.35           C  
ATOM    739  OG  SER A  89      41.551 -31.333  11.854  1.00 70.35           O  
ATOM    740  N   THR A  90      43.243 -34.027  12.741  1.00 71.96           N  
ATOM    741  CA  THR A  90      42.889 -35.118  13.642  1.00 71.96           C  
ATOM    742  C   THR A  90      41.721 -34.722  14.540  1.00 71.96           C  
ATOM    743  O   THR A  90      41.108 -35.577  15.183  1.00 71.96           O  
ATOM    744  CB  THR A  90      44.090 -35.536  14.512  1.00 71.96           C  
ATOM    745  CG2 THR A  90      45.193 -36.160  13.662  1.00 71.96           C  
ATOM    746  OG1 THR A  90      44.613 -34.382  15.180  1.00 71.96           O  
ATOM    747  N   ASP A  91      41.304 -33.378  14.424  1.00 76.47           N  
ATOM    748  CA  ASP A  91      40.184 -32.815  15.171  1.00 76.47           C  
ATOM    749  C   ASP A  91      38.875 -32.971  14.402  1.00 76.47           C  
ATOM    750  O   ASP A  91      38.723 -32.423  13.308  1.00 76.47           O  
ATOM    751  CB  ASP A  91      40.438 -31.339  15.485  1.00 76.47           C  
ATOM    752  CG  ASP A  91      39.394 -30.743  16.413  1.00 76.47           C  
ATOM    753  OD1 ASP A  91      38.186 -30.998  16.217  1.00 76.47           O  
ATOM    754  OD2 ASP A  91      39.783 -30.008  17.347  1.00 76.47           O1-
ATOM    755  N   GLU A  92      37.983 -33.742  14.966  1.00 75.69           N  
ATOM    756  CA  GLU A  92      36.722 -34.114  14.331  1.00 75.69           C  
ATOM    757  C   GLU A  92      35.811 -32.902  14.162  1.00 75.69           C  
ATOM    758  O   GLU A  92      35.128 -32.769  13.144  1.00 75.69           O  
ATOM    759  CB  GLU A  92      36.010 -35.199  15.145  1.00 75.69           C  
ATOM    760  CG  GLU A  92      34.859 -35.865  14.406  1.00 75.69           C  
ATOM    761  CD  GLU A  92      34.288 -37.065  15.144  1.00 75.69           C  
ATOM    762  OE1 GLU A  92      33.336 -37.697  14.630  1.00 75.69           O  
ATOM    763  OE2 GLU A  92      34.794 -37.376  16.245  1.00 75.69           O1-
ATOM    764  N   ASP A  93      35.869 -32.008  15.097  1.00 75.00           N  
ATOM    765  CA  ASP A  93      35.071 -30.787  15.038  1.00 75.00           C  
ATOM    766  C   ASP A  93      35.590 -29.845  13.955  1.00 75.00           C  
ATOM    767  O   ASP A  93      34.806 -29.268  13.199  1.00 75.00           O  
ATOM    768  CB  ASP A  93      35.071 -30.081  16.395  1.00 75.00           C  
ATOM    769  CG  ASP A  93      34.201 -30.776  17.427  1.00 75.00           C  
ATOM    770  OD1 ASP A  93      33.370 -31.630  17.047  1.00 75.00           O  
ATOM    771  OD2 ASP A  93      34.346 -30.467  18.629  1.00 75.00           O1-
ATOM    772  N   LEU A  94      36.846 -29.694  13.823  1.00 71.21           N  
ATOM    773  CA  LEU A  94      37.535 -28.910  12.803  1.00 71.21           C  
ATOM    774  C   LEU A  94      37.320 -29.511  11.418  1.00 71.21           C  
ATOM    775  O   LEU A  94      37.059 -28.787  10.455  1.00 71.21           O  
ATOM    776  CB  LEU A  94      39.032 -28.828  13.110  1.00 71.21           C  
ATOM    777  CG  LEU A  94      39.875 -27.980  12.156  1.00 71.21           C  
ATOM    778  CD1 LEU A  94      39.372 -26.539  12.144  1.00 71.21           C  
ATOM    779  CD2 LEU A  94      41.347 -28.034  12.550  1.00 71.21           C  
ATOM    780  N   LYS A  95      37.269 -30.811  11.305  1.00 77.75           N  
ATOM    781  CA  LYS A  95      36.971 -31.529  10.069  1.00 77.75           C  
ATOM    782  C   LYS A  95      35.546 -31.250   9.601  1.00 77.75           C  
ATOM    783  O   LYS A  95      35.308 -31.035   8.411  1.00 77.75           O  
ATOM    784  CB  LYS A  95      37.175 -33.033  10.259  1.00 77.75           C  
ATOM    785  CG  LYS A  95      38.632 -33.470  10.216  1.00 77.75           C  
ATOM    786  CD  LYS A  95      38.762 -34.987  10.289  1.00 77.75           C  
ATOM    787  CE  LYS A  95      40.221 -35.424  10.293  1.00 77.75           C  
ATOM    788  NZ  LYS A  95      40.355 -36.907  10.400  1.00 77.75           N1+
ATOM    789  N   LYS A  96      34.649 -31.249  10.534  1.00 78.80           N  
ATOM    790  CA  LYS A  96      33.246 -30.982  10.234  1.00 78.80           C  
ATOM    791  C   LYS A  96      33.045 -29.538   9.784  1.00 78.80           C  
ATOM    792  O   LYS A  96      32.286 -29.273   8.849  1.00 78.80           O  
ATOM    793  CB  LYS A  96      32.370 -31.278  11.451  1.00 78.80           C  
ATOM    794  CG  LYS A  96      32.197 -32.762  11.744  1.00 78.80           C  
ATOM    795  CD  LYS A  96      31.270 -32.994  12.930  1.00 78.80           C  
ATOM    796  CE  LYS A  96      31.160 -34.473  13.273  1.00 78.80           C  
ATOM    797  NZ  LYS A  96      30.298 -34.701  14.472  1.00 78.80           N1+
ATOM    798  N   GLN A  97      33.776 -28.595  10.341  1.00 69.21           N  
ATOM    799  CA  GLN A  97      33.732 -27.184   9.974  1.00 69.21           C  
ATOM    800  C   GLN A  97      34.354 -26.953   8.600  1.00 69.21           C  
ATOM    801  O   GLN A  97      33.809 -26.208   7.783  1.00 69.21           O  
ATOM    802  CB  GLN A  97      34.451 -26.334  11.024  1.00 69.21           C  
ATOM    803  CG  GLN A  97      33.692 -26.208  12.338  1.00 69.21           C  
ATOM    804  CD  GLN A  97      34.425 -25.363  13.361  1.00 69.21           C  
ATOM    805  NE2 GLN A  97      33.727 -24.981  14.426  1.00 69.21           N  
ATOM    806  OE1 GLN A  97      35.610 -25.055  13.198  1.00 69.21           O  
ATOM    807  N   ILE A  98      35.477 -27.660   8.385  1.00 73.99           N  
ATOM    808  CA  ILE A  98      36.176 -27.580   7.107  1.00 73.99           C  
ATOM    809  C   ILE A  98      35.305 -28.178   6.004  1.00 73.99           C  
ATOM    810  O   ILE A  98      35.208 -27.618   4.910  1.00 73.99           O  
ATOM    811  CB  ILE A  98      37.540 -28.303   7.163  1.00 73.99           C  
ATOM    812  CG1 ILE A  98      38.498 -27.566   8.106  1.00 73.99           C  
ATOM    813  CG2 ILE A  98      38.143 -28.431   5.761  1.00 73.99           C  
ATOM    814  CD1 ILE A  98      39.794 -28.315   8.384  1.00 73.99           C  
ATOM    815  N   LYS A  99      34.575 -29.219   6.302  1.00 79.61           N  
ATOM    816  CA  LYS A  99      33.655 -29.855   5.363  1.00 79.61           C  
ATOM    817  C   LYS A  99      32.471 -28.945   5.053  1.00 79.61           C  
ATOM    818  O   LYS A  99      32.032 -28.859   3.904  1.00 79.61           O  
ATOM    819  CB  LYS A  99      33.160 -31.190   5.918  1.00 79.61           C  
ATOM    820  CG  LYS A  99      32.433 -32.053   4.897  1.00 79.61           C  
ATOM    821  CD  LYS A  99      32.093 -33.425   5.465  1.00 79.61           C  
ATOM    822  CE  LYS A  99      31.354 -34.286   4.449  1.00 79.61           C  
ATOM    823  NZ  LYS A  99      31.037 -35.639   4.996  1.00 79.61           N1+
ATOM    824  N   ALA A 100      31.943 -28.331   6.031  1.00 68.91           N  
ATOM    825  CA  ALA A 100      30.846 -27.380   5.877  1.00 68.91           C  
ATOM    826  C   ALA A 100      31.257 -26.203   4.998  1.00 68.91           C  
ATOM    827  O   ALA A 100      30.504 -25.784   4.116  1.00 68.91           O  
ATOM    828  CB  ALA A 100      30.379 -26.881   7.243  1.00 68.91           C  
ATOM    829  N   VAL A 101      32.393 -25.862   5.126  1.00 70.28           N  
ATOM    830  CA  VAL A 101      32.974 -24.759   4.366  1.00 70.28           C  
ATOM    831  C   VAL A 101      33.239 -25.205   2.930  1.00 70.28           C  
ATOM    832  O   VAL A 101      32.960 -24.466   1.983  1.00 70.28           O  
ATOM    833  CB  VAL A 101      34.279 -24.248   5.016  1.00 70.28           C  
ATOM    834  CG1 VAL A 101      34.971 -23.232   4.109  1.00 70.28           C  
ATOM    835  CG2 VAL A 101      33.989 -23.637   6.385  1.00 70.28           C  
ATOM    836  N   GLN A 102      33.695 -26.342   2.699  1.00 76.78           N  
ATOM    837  CA  GLN A 102      33.900 -26.926   1.378  1.00 76.78           C  
ATOM    838  C   GLN A 102      32.583 -27.034   0.614  1.00 76.78           C  
ATOM    839  O   GLN A 102      32.531 -26.764  -0.587  1.00 76.78           O  
ATOM    840  CB  GLN A 102      34.554 -28.304   1.496  1.00 76.78           C  
ATOM    841  CG  GLN A 102      36.024 -28.256   1.887  1.00 76.78           C  
ATOM    842  CD  GLN A 102      36.641 -29.635   2.024  1.00 76.78           C  
ATOM    843  NE2 GLN A 102      37.964 -29.705   1.930  1.00 76.78           N  
ATOM    844  OE1 GLN A 102      35.934 -30.630   2.214  1.00 76.78           O  
ATOM    845  N   GLU A 103      31.612 -27.368   1.377  1.00 79.01           N  
ATOM    846  CA  GLU A 103      30.289 -27.475   0.769  1.00 79.01           C  
ATOM    847  C   GLU A 103      29.749 -26.103   0.377  1.00 79.01           C  
ATOM    848  O   GLU A 103      29.115 -25.955  -0.670  1.00 79.01           O  
ATOM    849  CB  GLU A 103      29.314 -28.172   1.721  1.00 79.01           C  
ATOM    850  CG  GLU A 103      29.574 -29.662   1.887  1.00 79.01           C  
ATOM    851  CD  GLU A 103      28.577 -30.347   2.809  1.00 79.01           C  
ATOM    852  OE1 GLU A 103      28.561 -31.597   2.863  1.00 79.01           O  
ATOM    853  OE2 GLU A 103      27.805 -29.626   3.480  1.00 79.01           O1-
ATOM    854  N   LEU A 104      30.131 -25.069   1.172  1.00 68.59           N  
ATOM    855  CA  LEU A 104      29.698 -23.705   0.890  1.00 68.59           C  
ATOM    856  C   LEU A 104      30.439 -23.137  -0.316  1.00 68.59           C  
ATOM    857  O   LEU A 104      29.838 -22.473  -1.164  1.00 68.59           O  
ATOM    858  CB  LEU A 104      29.922 -22.807   2.110  1.00 68.59           C  
ATOM    859  CG  LEU A 104      28.927 -22.969   3.262  1.00 68.59           C  
ATOM    860  CD1 LEU A 104      29.367 -22.138   4.462  1.00 68.59           C  
ATOM    861  CD2 LEU A 104      27.524 -22.573   2.816  1.00 68.59           C  
ATOM    862  N   VAL A 105      31.689 -23.431  -0.430  1.00 74.64           N  
ATOM    863  CA  VAL A 105      32.515 -23.024  -1.562  1.00 74.64           C  
ATOM    864  C   VAL A 105      32.024 -23.714  -2.834  1.00 74.64           C  
ATOM    865  O   VAL A 105      31.933 -23.087  -3.891  1.00 74.64           O  
ATOM    866  CB  VAL A 105      34.006 -23.347  -1.322  1.00 74.64           C  
ATOM    867  CG1 VAL A 105      34.824 -23.091  -2.586  1.00 74.64           C  
ATOM    868  CG2 VAL A 105      34.549 -22.524  -0.155  1.00 74.64           C  
ATOM    869  N   LYS A 106      31.677 -24.913  -2.688  1.00 79.42           N  
ATOM    870  CA  LYS A 106      31.092 -25.652  -3.804  1.00 79.42           C  
ATOM    871  C   LYS A 106      29.774 -25.024  -4.248  1.00 79.42           C  
ATOM    872  O   LYS A 106      29.493 -24.940  -5.445  1.00 79.42           O  
ATOM    873  CB  LYS A 106      30.872 -27.116  -3.422  1.00 79.42           C  
ATOM    874  CG  LYS A 106      30.471 -28.006  -4.589  1.00 79.42           C  
ATOM    875  CD  LYS A 106      30.327 -29.461  -4.159  1.00 79.42           C  
ATOM    876  CE  LYS A 106      29.858 -30.342  -5.309  1.00 79.42           C  
ATOM    877  NZ  LYS A 106      29.712 -31.768  -4.891  1.00 79.42           N1+
ATOM    878  N   ALA A 107      29.098 -24.621  -3.297  1.00 69.37           N  
ATOM    879  CA  ALA A 107      27.818 -23.969  -3.567  1.00 69.37           C  
ATOM    880  C   ALA A 107      28.018 -22.652  -4.312  1.00 69.37           C  
ATOM    881  O   ALA A 107      27.281 -22.345  -5.251  1.00 69.37           O  
ATOM    882  CB  ALA A 107      27.058 -23.730  -2.265  1.00 69.37           C  
ATOM    883  N   VAL A 108      29.037 -21.952  -4.010  1.00 69.92           N  
ATOM    884  CA  VAL A 108      29.395 -20.692  -4.655  1.00 69.92           C  
ATOM    885  C   VAL A 108      29.833 -20.954  -6.094  1.00 69.92           C  
ATOM    886  O   VAL A 108      29.421 -20.244  -7.014  1.00 69.92           O  
ATOM    887  CB  VAL A 108      30.511 -19.955  -3.883  1.00 69.92           C  
ATOM    888  CG1 VAL A 108      31.008 -18.747  -4.674  1.00 69.92           C  
ATOM    889  CG2 VAL A 108      30.013 -19.528  -2.503  1.00 69.92           C  
ATOM    890  N   GLU A 109      30.510 -21.941  -6.296  1.00 72.93           N  
ATOM    891  CA  GLU A 109      30.954 -22.327  -7.631  1.00 72.93           C  
ATOM    892  C   GLU A 109      29.777 -22.765  -8.498  1.00 72.93           C  
ATOM    893  O   GLU A 109      29.715 -22.435  -9.685  1.00 72.93           O  
ATOM    894  CB  GLU A 109      31.993 -23.448  -7.550  1.00 72.93           C  
ATOM    895  CG  GLU A 109      33.367 -22.979  -7.093  1.00 72.93           C  
ATOM    896  CD  GLU A 109      34.391 -24.101  -7.025  1.00 72.93           C  
ATOM    897  OE1 GLU A 109      35.605 -23.810  -6.929  1.00 72.93           O  
ATOM    898  OE2 GLU A 109      33.976 -25.281  -7.068  1.00 72.93           O1-
ATOM    899  N   THR A 110      28.930 -23.505  -7.815  1.00 76.01           N  
ATOM    900  CA  THR A 110      27.740 -23.997  -8.499  1.00 76.01           C  
ATOM    901  C   THR A 110      26.841 -22.838  -8.921  1.00 76.01           C  
ATOM    902  O   THR A 110      26.284 -22.845 -10.021  1.00 76.01           O  
ATOM    903  CB  THR A 110      26.944 -24.968  -7.606  1.00 76.01           C  
ATOM    904  CG2 THR A 110      25.730 -25.523  -8.344  1.00 76.01           C  
ATOM    905  OG1 THR A 110      27.793 -26.055  -7.219  1.00 76.01           O  
ATOM    906  N   VAL A 111      26.756 -21.864  -8.121  1.00 67.31           N  
ATOM    907  CA  VAL A 111      25.953 -20.685  -8.422  1.00 67.31           C  
ATOM    908  C   VAL A 111      26.589 -19.904  -9.569  1.00 67.31           C  
ATOM    909  O   VAL A 111      25.896 -19.466 -10.490  1.00 67.31           O  
ATOM    910  CB  VAL A 111      25.792 -19.776  -7.182  1.00 67.31           C  
ATOM    911  CG1 VAL A 111      25.133 -18.451  -7.566  1.00 67.31           C  
ATOM    912  CG2 VAL A 111      24.980 -20.488  -6.101  1.00 67.31           C  
ATOM    913  N   ARG A 112      27.781 -19.894  -9.563  1.00 70.22           N  
ATOM    914  CA  ARG A 112      28.525 -19.175 -10.592  1.00 70.22           C  
ATOM    915  C   ARG A 112      28.440 -19.897 -11.933  1.00 70.22           C  
ATOM    916  O   ARG A 112      28.238 -19.265 -12.972  1.00 70.22           O  
ATOM    917  CB  ARG A 112      29.988 -19.005 -10.179  1.00 70.22           C  
ATOM    918  CG  ARG A 112      30.208 -17.941  -9.115  1.00 70.22           C  
ATOM    919  CD  ARG A 112      31.687 -17.753  -8.804  1.00 70.22           C  
ATOM    920  NE  ARG A 112      31.889 -16.831  -7.690  1.00 70.22           N  
ATOM    921  CZ  ARG A 112      33.062 -16.588  -7.111  1.00 70.22           C  
ATOM    922  NH1 ARG A 112      34.165 -17.197  -7.531  1.00 70.22           N1+
ATOM    923  NH2 ARG A 112      33.132 -15.729  -6.104  1.00 70.22           N  
ATOM    924  N   GLU A 113      28.663 -21.121 -11.864  1.00 70.64           N  
ATOM    925  CA  GLU A 113      28.517 -21.956 -13.053  1.00 70.64           C  
ATOM    926  C   GLU A 113      27.097 -21.886 -13.606  1.00 70.64           C  
ATOM    927  O   GLU A 113      26.899 -21.857 -14.822  1.00 70.64           O  
ATOM    928  CB  GLU A 113      28.888 -23.407 -12.738  1.00 70.64           C  
ATOM    929  CG  GLU A 113      30.387 -23.650 -12.634  1.00 70.64           C  
ATOM    930  CD  GLU A 113      30.738 -25.078 -12.248  1.00 70.64           C  
ATOM    931  OE1 GLU A 113      31.938 -25.375 -12.044  1.00 70.64           O  
ATOM    932  OE2 GLU A 113      29.807 -25.908 -12.148  1.00 70.64           O1-
ATOM    933  N   ALA A 114      26.238 -21.845 -12.685  1.00 65.24           N  
ATOM    934  CA  ALA A 114      24.834 -21.708 -13.060  1.00 65.24           C  
ATOM    935  C   ALA A 114      24.578 -20.371 -13.749  1.00 65.24           C  
ATOM    936  O   ALA A 114      23.763 -20.285 -14.671  1.00 65.24           O  
ATOM    937  CB  ALA A 114      23.938 -21.851 -11.833  1.00 65.24           C  
ATOM    938  N   LYS A 115      25.376 -19.344 -13.368  1.00 63.65           N  
ATOM    939  CA  LYS A 115      25.298 -18.024 -13.986  1.00 63.65           C  
ATOM    940  C   LYS A 115      25.798 -18.060 -15.427  1.00 63.65           C  
ATOM    941  O   LYS A 115      25.203 -17.442 -16.312  1.00 63.65           O  
ATOM    942  CB  LYS A 115      26.101 -17.004 -13.178  1.00 63.65           C  
ATOM    943  CG  LYS A 115      25.910 -15.565 -13.631  1.00 63.65           C  
ATOM    944  CD  LYS A 115      26.704 -14.594 -12.766  1.00 63.65           C  
ATOM    945  CE  LYS A 115      26.581 -13.164 -13.270  1.00 63.65           C  
ATOM    946  NZ  LYS A 115      27.365 -12.210 -12.430  1.00 63.65           N1+
ATOM    947  N   LYS A 116      26.723 -18.711 -15.642  1.00 70.59           N  
ATOM    948  CA  LYS A 116      27.359 -18.800 -16.953  1.00 70.59           C  
ATOM    949  C   LYS A 116      26.511 -19.621 -17.921  1.00 70.59           C  
ATOM    950  O   LYS A 116      26.350 -19.247 -19.084  1.00 70.59           O  
ATOM    951  CB  LYS A 116      28.756 -19.411 -16.833  1.00 70.59           C  
ATOM    952  CG  LYS A 116      29.801 -18.459 -16.269  1.00 70.59           C  
ATOM    953  CD  LYS A 116      31.187 -19.090 -16.267  1.00 70.59           C  
ATOM    954  CE  LYS A 116      32.217 -18.177 -15.616  1.00 70.59           C  
ATOM    955  NZ  LYS A 116      33.572 -18.805 -15.582  1.00 70.59           N1+
ATOM    956  N   GLN A 117      25.701 -20.522 -17.327  1.00 66.91           N  
ATOM    957  CA  GLN A 117      24.990 -21.519 -18.121  1.00 66.91           C  
ATOM    958  C   GLN A 117      23.483 -21.281 -18.081  1.00 66.91           C  
ATOM    959  O   GLN A 117      22.744 -21.809 -18.914  1.00 66.91           O  
ATOM    960  CB  GLN A 117      25.313 -22.929 -17.627  1.00 66.91           C  
ATOM    961  CG  GLN A 117      26.758 -23.348 -17.862  1.00 66.91           C  
ATOM    962  CD  GLN A 117      27.049 -24.754 -17.373  1.00 66.91           C  
ATOM    963  NE2 GLN A 117      28.325 -25.124 -17.356  1.00 66.91           N  
ATOM    964  OE1 GLN A 117      26.135 -25.502 -17.011  1.00 66.91           O  
ATOM    965  N   GLY A 118      23.067 -20.358 -17.174  1.00 62.80           N  
ATOM    966  CA  GLY A 118      21.650 -20.078 -17.006  1.00 62.80           C  
ATOM    967  C   GLY A 118      20.857 -21.281 -16.529  1.00 62.80           C  
ATOM    968  O   GLY A 118      19.702 -21.464 -16.918  1.00 62.80           O  
ATOM    969  N   ASP A 119      21.460 -22.211 -15.735  1.00 73.35           N  
ATOM    970  CA  ASP A 119      20.810 -23.436 -15.279  1.00 73.35           C  
ATOM    971  C   ASP A 119      20.172 -23.241 -13.906  1.00 73.35           C  
ATOM    972  O   ASP A 119      20.869 -23.224 -12.888  1.00 73.35           O  
ATOM    973  CB  ASP A 119      21.812 -24.591 -15.234  1.00 73.35           C  
ATOM    974  CG  ASP A 119      21.155 -25.938 -14.993  1.00 73.35           C  
ATOM    975  OD1 ASP A 119      19.962 -25.977 -14.619  1.00 73.35           O  
ATOM    976  OD2 ASP A 119      21.835 -26.971 -15.173  1.00 73.35           O1-
ATOM    977  N   PRO A 120      18.890 -23.039 -13.760  1.00 70.29           N  
ATOM    978  CA  PRO A 120      18.139 -22.783 -12.529  1.00 70.29           C  
ATOM    979  C   PRO A 120      18.200 -23.951 -11.546  1.00 70.29           C  
ATOM    980  O   PRO A 120      18.132 -23.745 -10.332  1.00 70.29           O  
ATOM    981  CB  PRO A 120      16.708 -22.565 -13.027  1.00 70.29           C  
ATOM    982  CG  PRO A 120      16.692 -23.141 -14.407  1.00 70.29           C  
ATOM    983  CD  PRO A 120      18.092 -23.114 -14.951  1.00 70.29           C  
ATOM    984  N   LYS A 121      18.422 -25.128 -11.914  1.00 74.27           N  
ATOM    985  CA  LYS A 121      18.531 -26.325 -11.086  1.00 74.27           C  
ATOM    986  C   LYS A 121      19.827 -26.317 -10.278  1.00 74.27           C  
ATOM    987  O   LYS A 121      19.837 -26.709  -9.110  1.00 74.27           O  
ATOM    988  CB  LYS A 121      18.460 -27.585 -11.950  1.00 74.27           C  
ATOM    989  CG  LYS A 121      17.076 -27.870 -12.515  1.00 74.27           C  
ATOM    990  CD  LYS A 121      17.042 -29.193 -13.269  1.00 74.27           C  
ATOM    991  CE  LYS A 121      15.667 -29.462 -13.866  1.00 74.27           C  
ATOM    992  NZ  LYS A 121      15.634 -30.750 -14.622  1.00 74.27           N1+
ATOM    993  N   LYS A 122      20.855 -25.811 -10.844  1.00 78.38           N  
ATOM    994  CA  LYS A 122      22.144 -25.692 -10.168  1.00 78.38           C  
ATOM    995  C   LYS A 122      22.119 -24.573  -9.131  1.00 78.38           C  
ATOM    996  O   LYS A 122      22.711 -24.701  -8.057  1.00 78.38           O  
ATOM    997  CB  LYS A 122      23.262 -25.443 -11.181  1.00 78.38           C  
ATOM    998  CG  LYS A 122      23.643 -26.670 -11.997  1.00 78.38           C  
ATOM    999  CD  LYS A 122      24.856 -26.401 -12.878  1.00 78.38           C  
ATOM   1000  CE  LYS A 122      25.244 -27.631 -13.687  1.00 78.38           C  
ATOM   1001  NZ  LYS A 122      26.419 -27.364 -14.571  1.00 78.38           N1+
ATOM   1002  N   VAL A 123      21.363 -23.573  -9.428  1.00 75.27           N  
ATOM   1003  CA  VAL A 123      21.184 -22.448  -8.516  1.00 75.27           C  
ATOM   1004  C   VAL A 123      20.384 -22.894  -7.295  1.00 75.27           C  
ATOM   1005  O   VAL A 123      20.728 -22.553  -6.161  1.00 75.27           O  
ATOM   1006  CB  VAL A 123      20.481 -21.261  -9.210  1.00 75.27           C  
ATOM   1007  CG1 VAL A 123      20.194 -20.143  -8.210  1.00 75.27           C  
ATOM   1008  CG2 VAL A 123      21.330 -20.740 -10.369  1.00 75.27           C  
ATOM   1009  N   LEU A 124      19.600 -23.763  -7.449  1.00 72.17           N  
ATOM   1010  CA  LEU A 124      18.760 -24.312  -6.389  1.00 72.17           C  
ATOM   1011  C   LEU A 124      19.564 -25.238  -5.484  1.00 72.17           C  
ATOM   1012  O   LEU A 124      19.414 -25.201  -4.261  1.00 72.17           O  
ATOM   1013  CB  LEU A 124      17.571 -25.069  -6.987  1.00 72.17           C  
ATOM   1014  CG  LEU A 124      16.464 -24.213  -7.604  1.00 72.17           C  
ATOM   1015  CD1 LEU A 124      15.456 -25.095  -8.334  1.00 72.17           C  
ATOM   1016  CD2 LEU A 124      15.773 -23.378  -6.532  1.00 72.17           C  
ATOM   1017  N   LYS A 125      20.247 -26.067  -6.113  1.00 80.27           N  
ATOM   1018  CA  LYS A 125      21.111 -26.962  -5.347  1.00 80.27           C  
ATOM   1019  C   LYS A 125      22.077 -26.174  -4.468  1.00 80.27           C  
ATOM   1020  O   LYS A 125      22.331 -26.550  -3.322  1.00 80.27           O  
ATOM   1021  CB  LYS A 125      21.890 -27.887  -6.284  1.00 80.27           C  
ATOM   1022  CG  LYS A 125      22.645 -28.998  -5.569  1.00 80.27           C  
ATOM   1023  CD  LYS A 125      23.261 -29.980  -6.557  1.00 80.27           C  
ATOM   1024  CE  LYS A 125      24.004 -31.101  -5.843  1.00 80.27           C  
ATOM   1025  NZ  LYS A 125      24.592 -32.078  -6.807  1.00 80.27           N1+
ATOM   1026  N   ALA A 126      22.506 -25.085  -4.935  1.00 77.87           N  
ATOM   1027  CA  ALA A 126      23.396 -24.200  -4.188  1.00 77.87           C  
ATOM   1028  C   ALA A 126      22.673 -23.566  -3.003  1.00 77.87           C  
ATOM   1029  O   ALA A 126      23.240 -23.444  -1.915  1.00 77.87           O  
ATOM   1030  CB  ALA A 126      23.960 -23.116  -5.105  1.00 77.87           C  
ATOM   1031  N   ALA A 127      21.436 -23.194  -3.222  1.00 76.96           N  
ATOM   1032  CA  ALA A 127      20.600 -22.635  -2.164  1.00 76.96           C  
ATOM   1033  C   ALA A 127      20.330 -23.669  -1.073  1.00 76.96           C  
ATOM   1034  O   ALA A 127      20.360 -23.347   0.117  1.00 76.96           O  
ATOM   1035  CB  ALA A 127      19.284 -22.121  -2.741  1.00 76.96           C  
ATOM   1036  N   GLU A 128      20.138 -24.917  -1.432  1.00 80.43           N  
ATOM   1037  CA  GLU A 128      19.903 -26.004  -0.486  1.00 80.43           C  
ATOM   1038  C   GLU A 128      21.133 -26.259   0.379  1.00 80.43           C  
ATOM   1039  O   GLU A 128      21.019 -26.439   1.593  1.00 80.43           O  
ATOM   1040  CB  GLU A 128      19.508 -27.284  -1.228  1.00 80.43           C  
ATOM   1041  CG  GLU A 128      18.111 -27.239  -1.831  1.00 80.43           C  
ATOM   1042  CD  GLU A 128      17.777 -28.467  -2.663  1.00 80.43           C  
ATOM   1043  OE1 GLU A 128      16.644 -28.554  -3.190  1.00 80.43           O  
ATOM   1044  OE2 GLU A 128      18.654 -29.351  -2.789  1.00 80.43           O1-
ATOM   1045  N   ILE A 129      22.237 -26.213  -0.298  1.00 82.53           N  
ATOM   1046  CA  ILE A 129      23.500 -26.450   0.393  1.00 82.53           C  
ATOM   1047  C   ILE A 129      23.771 -25.313   1.375  1.00 82.53           C  
ATOM   1048  O   ILE A 129      24.153 -25.553   2.523  1.00 82.53           O  
ATOM   1049  CB  ILE A 129      24.672 -26.589  -0.604  1.00 82.53           C  
ATOM   1050  CG1 ILE A 129      24.509 -27.860  -1.445  1.00 82.53           C  
ATOM   1051  CG2 ILE A 129      26.013 -26.590   0.137  1.00 82.53           C  
ATOM   1052  CD1 ILE A 129      25.489 -27.964  -2.606  1.00 82.53           C  
ATOM   1053  N   ALA A 130      23.521 -24.111   0.962  1.00 80.14           N  
ATOM   1054  CA  ALA A 130      23.722 -22.928   1.794  1.00 80.14           C  
ATOM   1055  C   ALA A 130      22.814 -22.957   3.019  1.00 80.14           C  
ATOM   1056  O   ALA A 130      23.250 -22.650   4.131  1.00 80.14           O  
ATOM   1057  CB  ALA A 130      23.473 -21.658   0.981  1.00 80.14           C  
ATOM   1058  N   MET A 131      21.642 -23.422   2.786  1.00 83.97           N  
ATOM   1059  CA  MET A 131      20.673 -23.515   3.874  1.00 83.97           C  
ATOM   1060  C   MET A 131      21.049 -24.629   4.845  1.00 83.97           C  
ATOM   1061  O   MET A 131      20.942 -24.462   6.062  1.00 83.97           O  
ATOM   1062  CB  MET A 131      19.267 -23.754   3.323  1.00 83.97           C  
ATOM   1063  CG  MET A 131      18.183 -23.754   4.389  1.00 83.97           C  
ATOM   1064  SD  MET A 131      18.049 -22.142   5.256  1.00 83.97           S  
ATOM   1065  CE  MET A 131      16.711 -22.518   6.424  1.00 83.97           C  
ATOM   1066  N   GLU A 132      21.469 -25.758   4.389  1.00 83.84           N  
ATOM   1067  CA  GLU A 132      21.908 -26.879   5.215  1.00 83.84           C  
ATOM   1068  C   GLU A 132      23.108 -26.494   6.076  1.00 83.84           C  
ATOM   1069  O   GLU A 132      23.159 -26.824   7.262  1.00 83.84           O  
ATOM   1070  CB  GLU A 132      22.253 -28.088   4.343  1.00 83.84           C  
ATOM   1071  CG  GLU A 132      21.037 -28.869   3.866  1.00 83.84           C  
ATOM   1072  CD  GLU A 132      21.393 -30.052   2.980  1.00 83.84           C  
ATOM   1073  OE1 GLU A 132      20.473 -30.759   2.512  1.00 83.84           O  
ATOM   1074  OE2 GLU A 132      22.604 -30.275   2.753  1.00 83.84           O1-
ATOM   1075  N   VAL A 133      23.956 -25.762   5.480  1.00 82.98           N  
ATOM   1076  CA  VAL A 133      25.150 -25.311   6.186  1.00 82.98           C  
ATOM   1077  C   VAL A 133      24.767 -24.274   7.238  1.00 82.98           C  
ATOM   1078  O   VAL A 133      25.273 -24.304   8.363  1.00 82.98           O  
ATOM   1079  CB  VAL A 133      26.197 -24.722   5.214  1.00 82.98           C  
ATOM   1080  CG1 VAL A 133      27.363 -24.107   5.984  1.00 82.98           C  
ATOM   1081  CG2 VAL A 133      26.697 -25.799   4.253  1.00 82.98           C  
ATOM   1082  N   ALA A 134      23.837 -23.379   6.924  1.00 81.02           N  
ATOM   1083  CA  ALA A 134      23.332 -22.369   7.852  1.00 81.02           C  
ATOM   1084  C   ALA A 134      22.654 -23.019   9.054  1.00 81.02           C  
ATOM   1085  O   ALA A 134      22.849 -22.586  10.192  1.00 81.02           O  
ATOM   1086  CB  ALA A 134      22.361 -21.430   7.140  1.00 81.02           C  
ATOM   1087  N   THR A 135      21.901 -24.028   8.788  1.00 85.38           N  
ATOM   1088  CA  THR A 135      21.205 -24.766   9.836  1.00 85.38           C  
ATOM   1089  C   THR A 135      22.200 -25.484  10.745  1.00 85.38           C  
ATOM   1090  O   THR A 135      22.066 -25.449  11.969  1.00 85.38           O  
ATOM   1091  CB  THR A 135      20.220 -25.789   9.240  1.00 85.38           C  
ATOM   1092  CG2 THR A 135      19.448 -26.514  10.337  1.00 85.38           C  
ATOM   1093  OG1 THR A 135      19.292 -25.108   8.387  1.00 85.38           O  
ATOM   1094  N   TRP A 136      23.130 -26.135  10.100  1.00 86.31           N  
ATOM   1095  CA  TRP A 136      24.203 -26.784  10.846  1.00 86.31           C  
ATOM   1096  C   TRP A 136      24.952 -25.774  11.709  1.00 86.31           C  
ATOM   1097  O   TRP A 136      25.188 -26.016  12.895  1.00 86.31           O  
ATOM   1098  CB  TRP A 136      25.177 -27.481   9.893  1.00 86.31           C  
ATOM   1099  CG  TRP A 136      26.387 -28.052  10.568  1.00 86.31           C  
ATOM   1100  CD1 TRP A 136      26.487 -29.263  11.195  1.00 86.31           C  
ATOM   1101  CD2 TRP A 136      27.671 -27.431  10.689  1.00 86.31           C  
ATOM   1102  CE2 TRP A 136      28.502 -28.324  11.401  1.00 86.31           C  
ATOM   1103  CE3 TRP A 136      28.199 -26.205  10.262  1.00 86.31           C  
ATOM   1104  NE1 TRP A 136      27.756 -29.432  11.698  1.00 86.31           N  
ATOM   1105  CZ2 TRP A 136      29.834 -28.029  11.696  1.00 86.31           C  
ATOM   1106  CZ3 TRP A 136      29.526 -25.913  10.557  1.00 86.31           C  
ATOM   1107  CH2 TRP A 136      30.327 -26.823  11.268  1.00 86.31           C  
ATOM   1108  N   ALA A 137      25.321 -24.609  11.129  1.00 80.57           N  
ATOM   1109  CA  ALA A 137      26.075 -23.570  11.825  1.00 80.57           C  
ATOM   1110  C   ALA A 137      25.270 -22.994  12.987  1.00 80.57           C  
ATOM   1111  O   ALA A 137      25.826 -22.691  14.045  1.00 80.57           O  
ATOM   1112  CB  ALA A 137      26.474 -22.461  10.855  1.00 80.57           C  
ATOM   1113  N   ALA A 138      24.043 -22.876  12.808  1.00 81.26           N  
ATOM   1114  CA  ALA A 138      23.150 -22.365  13.844  1.00 81.26           C  
ATOM   1115  C   ALA A 138      23.064 -23.333  15.021  1.00 81.26           C  
ATOM   1116  O   ALA A 138      23.053 -22.912  16.180  1.00 81.26           O  
ATOM   1117  CB  ALA A 138      21.760 -22.106  13.269  1.00 81.26           C  
ATOM   1118  N   GLU A 139      23.076 -24.621  14.831  1.00 82.64           N  
ATOM   1119  CA  GLU A 139      22.987 -25.650  15.864  1.00 82.64           C  
ATOM   1120  C   GLU A 139      24.253 -25.688  16.716  1.00 82.64           C  
ATOM   1121  O   GLU A 139      24.193 -25.966  17.915  1.00 82.64           O  
ATOM   1122  CB  GLU A 139      22.734 -27.023  15.235  1.00 82.64           C  
ATOM   1123  CG  GLU A 139      21.327 -27.197  14.685  1.00 82.64           C  
ATOM   1124  CD  GLU A 139      21.123 -28.522  13.967  1.00 82.64           C  
ATOM   1125  OE1 GLU A 139      19.974 -28.831  13.578  1.00 82.64           O  
ATOM   1126  OE2 GLU A 139      22.121 -29.257  13.792  1.00 82.64           O1-
ATOM   1127  N   ARG A 140      25.261 -25.116  16.121  1.00 80.39           N  
ATOM   1128  CA  ARG A 140      26.551 -25.185  16.800  1.00 80.39           C  
ATOM   1129  C   ARG A 140      27.001 -23.804  17.263  1.00 80.39           C  
ATOM   1130  O   ARG A 140      28.127 -23.638  17.737  1.00 80.39           O  
ATOM   1131  CB  ARG A 140      27.610 -25.801  15.883  1.00 80.39           C  
ATOM   1132  CG  ARG A 140      27.391 -27.277  15.593  1.00 80.39           C  
ATOM   1133  CD  ARG A 140      28.700 -27.994  15.295  1.00 80.39           C  
ATOM   1134  NE  ARG A 140      28.510 -29.436  15.170  1.00 80.39           N  
ATOM   1135  CZ  ARG A 140      29.481 -30.340  15.259  1.00 80.39           C  
ATOM   1136  NH1 ARG A 140      30.737 -29.966  15.475  1.00 80.39           N1+
ATOM   1137  NH2 ARG A 140      29.196 -31.627  15.131  1.00 80.39           N  
ATOM   1138  N   ASN A 141      26.150 -22.875  17.070  1.00 77.40           N  
ATOM   1139  CA  ASN A 141      26.403 -21.491  17.452  1.00 77.40           C  
ATOM   1140  C   ASN A 141      27.660 -20.944  16.782  1.00 77.40           C  
ATOM   1141  O   ASN A 141      28.457 -20.252  17.416  1.00 77.40           O  
ATOM   1142  CB  ASN A 141      26.517 -21.366  18.973  1.00 77.40           C  
ATOM   1143  CG  ASN A 141      25.205 -21.641  19.681  1.00 77.40           C  
ATOM   1144  ND2 ASN A 141      25.273 -22.355  20.798  1.00 77.40           N  
ATOM   1145  OD1 ASN A 141      24.139 -21.216  19.227  1.00 77.40           O  
ATOM   1146  N   ASP A 142      27.872 -21.462  15.535  1.00 77.06           N  
ATOM   1147  CA  ASP A 142      28.981 -20.908  14.764  1.00 77.06           C  
ATOM   1148  C   ASP A 142      28.540 -19.682  13.969  1.00 77.06           C  
ATOM   1149  O   ASP A 142      28.000 -19.810  12.868  1.00 77.06           O  
ATOM   1150  CB  ASP A 142      29.560 -21.966  13.822  1.00 77.06           C  
ATOM   1151  CG  ASP A 142      30.903 -21.568  13.236  1.00 77.06           C  
ATOM   1152  OD1 ASP A 142      31.136 -20.361  13.006  1.00 77.06           O  
ATOM   1153  OD2 ASP A 142      31.737 -22.470  13.000  1.00 77.06           O1-
ATOM   1154  N   GLU A 143      28.792 -18.443  14.537  1.00 75.37           N  
ATOM   1155  CA  GLU A 143      28.260 -17.166  14.069  1.00 75.37           C  
ATOM   1156  C   GLU A 143      28.865 -16.778  12.722  1.00 75.37           C  
ATOM   1157  O   GLU A 143      28.152 -16.333  11.822  1.00 75.37           O  
ATOM   1158  CB  GLU A 143      28.520 -16.066  15.100  1.00 75.37           C  
ATOM   1159  CG  GLU A 143      27.905 -14.722  14.733  1.00 75.37           C  
ATOM   1160  CD  GLU A 143      26.389 -14.708  14.845  1.00 75.37           C  
ATOM   1161  OE1 GLU A 143      25.761 -13.707  14.432  1.00 75.37           O  
ATOM   1162  OE2 GLU A 143      25.825 -15.704  15.350  1.00 75.37           O1-
ATOM   1163  N   MET A 144      29.936 -16.997  12.529  1.00 73.85           N  
ATOM   1164  CA  MET A 144      30.650 -16.609  11.315  1.00 73.85           C  
ATOM   1165  C   MET A 144      30.225 -17.474  10.134  1.00 73.85           C  
ATOM   1166  O   MET A 144      29.930 -16.959   9.054  1.00 73.85           O  
ATOM   1167  CB  MET A 144      32.161 -16.711  11.522  1.00 73.85           C  
ATOM   1168  CG  MET A 144      32.978 -16.205  10.345  1.00 73.85           C  
ATOM   1169  SD  MET A 144      34.786 -16.347  10.629  1.00 73.85           S  
ATOM   1170  CE  MET A 144      34.988 -18.146  10.501  1.00 73.85           C  
ATOM   1171  N   ILE A 145      30.103 -18.811  10.277  1.00 73.28           N  
ATOM   1172  CA  ILE A 145      29.675 -19.737   9.234  1.00 73.28           C  
ATOM   1173  C   ILE A 145      28.196 -19.517   8.925  1.00 73.28           C  
ATOM   1174  O   ILE A 145      27.793 -19.512   7.759  1.00 73.28           O  
ATOM   1175  CB  ILE A 145      29.924 -21.206   9.645  1.00 73.28           C  
ATOM   1176  CG1 ILE A 145      31.427 -21.473   9.781  1.00 73.28           C  
ATOM   1177  CG2 ILE A 145      29.285 -22.164   8.637  1.00 73.28           C  
ATOM   1178  CD1 ILE A 145      31.765 -22.882  10.251  1.00 73.28           C  
ATOM   1179  N   PHE A 146      27.516 -19.212   9.970  1.00 83.25           N  
ATOM   1180  CA  PHE A 146      26.097 -18.926   9.787  1.00 83.25           C  
ATOM   1181  C   PHE A 146      25.902 -17.676   8.939  1.00 83.25           C  
ATOM   1182  O   PHE A 146      25.124 -17.683   7.982  1.00 83.25           O  
ATOM   1183  CB  PHE A 146      25.404 -18.756  11.143  1.00 83.25           C  
ATOM   1184  CG  PHE A 146      23.953 -18.366  11.037  1.00 83.25           C  
ATOM   1185  CD1 PHE A 146      23.563 -17.041  11.185  1.00 83.25           C  
ATOM   1186  CD2 PHE A 146      22.982 -19.327  10.792  1.00 83.25           C  
ATOM   1187  CE1 PHE A 146      22.222 -16.679  11.088  1.00 83.25           C  
ATOM   1188  CE2 PHE A 146      21.639 -18.972  10.694  1.00 83.25           C  
ATOM   1189  CZ  PHE A 146      21.261 -17.647  10.844  1.00 83.25           C  
ATOM   1190  N   LYS A 147      26.546 -16.520   9.294  1.00 80.19           N  
ATOM   1191  CA  LYS A 147      26.414 -15.265   8.559  1.00 80.19           C  
ATOM   1192  C   LYS A 147      26.823 -15.437   7.098  1.00 80.19           C  
ATOM   1193  O   LYS A 147      26.171 -14.903   6.199  1.00 80.19           O  
ATOM   1194  CB  LYS A 147      27.257 -14.168   9.213  1.00 80.19           C  
ATOM   1195  CG  LYS A 147      26.677 -13.637  10.515  1.00 80.19           C  
ATOM   1196  CD  LYS A 147      27.516 -12.495  11.076  1.00 80.19           C  
ATOM   1197  CE  LYS A 147      26.955 -11.983  12.395  1.00 80.19           C  
ATOM   1198  NZ  LYS A 147      27.804 -10.900  12.975  1.00 80.19           N1+
ATOM   1199  N   LEU A 148      27.750 -16.336   7.008  1.00 74.60           N  
ATOM   1200  CA  LEU A 148      28.273 -16.601   5.671  1.00 74.60           C  
ATOM   1201  C   LEU A 148      27.299 -17.453   4.866  1.00 74.60           C  
ATOM   1202  O   LEU A 148      27.012 -17.148   3.706  1.00 74.60           O  
ATOM   1203  CB  LEU A 148      29.632 -17.299   5.756  1.00 74.60           C  
ATOM   1204  CG  LEU A 148      30.347 -17.556   4.428  1.00 74.60           C  
ATOM   1205  CD1 LEU A 148      30.705 -16.236   3.755  1.00 74.60           C  
ATOM   1206  CD2 LEU A 148      31.593 -18.407   4.647  1.00 74.60           C  
ATOM   1207  N   ALA A 149      26.828 -18.401   5.348  1.00 78.00           N  
ATOM   1208  CA  ALA A 149      25.831 -19.267   4.725  1.00 78.00           C  
ATOM   1209  C   ALA A 149      24.534 -18.508   4.459  1.00 78.00           C  
ATOM   1210  O   ALA A 149      23.911 -18.678   3.408  1.00 78.00           O  
ATOM   1211  CB  ALA A 149      25.560 -20.486   5.604  1.00 78.00           C  
ATOM   1212  N   ALA A 150      24.241 -17.617   5.373  1.00 81.20           N  
ATOM   1213  CA  ALA A 150      23.032 -16.809   5.242  1.00 81.20           C  
ATOM   1214  C   ALA A 150      23.158 -15.816   4.089  1.00 81.20           C  
ATOM   1215  O   ALA A 150      22.214 -15.629   3.317  1.00 81.20           O  
ATOM   1216  CB  ALA A 150      22.740 -16.070   6.546  1.00 81.20           C  
ATOM   1217  N   LYS A 151      24.232 -15.147   3.993  1.00 83.88           N  
ATOM   1218  CA  LYS A 151      24.492 -14.227   2.891  1.00 83.88           C  
ATOM   1219  C   LYS A 151      24.423 -14.946   1.547  1.00 83.88           C  
ATOM   1220  O   LYS A 151      23.830 -14.436   0.594  1.00 83.88           O  
ATOM   1221  CB  LYS A 151      25.859 -13.562   3.058  1.00 83.88           C  
ATOM   1222  CG  LYS A 151      26.139 -12.460   2.046  1.00 83.88           C  
ATOM   1223  CD  LYS A 151      27.492 -11.805   2.293  1.00 83.88           C  
ATOM   1224  CE  LYS A 151      27.803 -10.749   1.242  1.00 83.88           C  
ATOM   1225  NZ  LYS A 151      29.135 -10.112   1.472  1.00 83.88           N1+
ATOM   1226  N   MET A 152      24.928 -16.077   1.527  1.00 79.72           N  
ATOM   1227  CA  MET A 152      24.939 -16.875   0.305  1.00 79.72           C  
ATOM   1228  C   MET A 152      23.531 -17.332  -0.060  1.00 79.72           C  
ATOM   1229  O   MET A 152      23.132 -17.260  -1.224  1.00 79.72           O  
ATOM   1230  CB  MET A 152      25.859 -18.088   0.463  1.00 79.72           C  
ATOM   1231  CG  MET A 152      26.738 -18.352  -0.749  1.00 79.72           C  
ATOM   1232  SD  MET A 152      27.699 -19.907  -0.594  1.00 79.72           S  
ATOM   1233  CE  MET A 152      28.000 -19.919   1.195  1.00 79.72           C  
ATOM   1234  N   ALA A 153      22.824 -17.833   0.855  1.00 80.21           N  
ATOM   1235  CA  ALA A 153      21.443 -18.261   0.648  1.00 80.21           C  
ATOM   1236  C   ALA A 153      20.591 -17.120   0.102  1.00 80.21           C  
ATOM   1237  O   ALA A 153      19.798 -17.317  -0.822  1.00 80.21           O  
ATOM   1238  CB  ALA A 153      20.850 -18.789   1.952  1.00 80.21           C  
ATOM   1239  N   LYS A 154      20.890 -15.945   0.573  1.00 83.19           N  
ATOM   1240  CA  LYS A 154      20.153 -14.767   0.123  1.00 83.19           C  
ATOM   1241  C   LYS A 154      20.532 -14.394  -1.307  1.00 83.19           C  
ATOM   1242  O   LYS A 154      19.665 -14.067  -2.119  1.00 83.19           O  
ATOM   1243  CB  LYS A 154      20.409 -13.584   1.059  1.00 83.19           C  
ATOM   1244  CG  LYS A 154      19.726 -13.706   2.413  1.00 83.19           C  
ATOM   1245  CD  LYS A 154      19.979 -12.479   3.279  1.00 83.19           C  
ATOM   1246  CE  LYS A 154      19.413 -12.657   4.682  1.00 83.19           C  
ATOM   1247  NZ  LYS A 154      19.701 -11.477   5.549  1.00 83.19           N1+
ATOM   1248  N   GLU A 155      21.717 -14.427  -1.575  1.00 81.24           N  
ATOM   1249  CA  GLU A 155      22.222 -14.099  -2.905  1.00 81.24           C  
ATOM   1250  C   GLU A 155      21.692 -15.075  -3.952  1.00 81.24           C  
ATOM   1251  O   GLU A 155      21.303 -14.667  -5.048  1.00 81.24           O  
ATOM   1252  CB  GLU A 155      23.752 -14.099  -2.914  1.00 81.24           C  
ATOM   1253  CG  GLU A 155      24.360 -13.547  -4.195  1.00 81.24           C  
ATOM   1254  CD  GLU A 155      25.872 -13.400  -4.128  1.00 81.24           C  
ATOM   1255  OE1 GLU A 155      26.499 -13.097  -5.168  1.00 81.24           O  
ATOM   1256  OE2 GLU A 155      26.434 -13.590  -3.026  1.00 81.24           O1-
ATOM   1257  N   VAL A 156      21.677 -16.324  -3.584  1.00 78.02           N  
ATOM   1258  CA  VAL A 156      21.171 -17.352  -4.488  1.00 78.02           C  
ATOM   1259  C   VAL A 156      19.679 -17.139  -4.730  1.00 78.02           C  
ATOM   1260  O   VAL A 156      19.207 -17.238  -5.866  1.00 78.02           O  
ATOM   1261  CB  VAL A 156      21.424 -18.771  -3.932  1.00 78.02           C  
ATOM   1262  CG1 VAL A 156      20.711 -19.820  -4.783  1.00 78.02           C  
ATOM   1263  CG2 VAL A 156      22.923 -19.060  -3.868  1.00 78.02           C  
ATOM   1264  N   ALA A 157      18.959 -16.847  -3.689  1.00 77.07           N  
ATOM   1265  CA  ALA A 157      17.522 -16.601  -3.774  1.00 77.07           C  
ATOM   1266  C   ALA A 157      17.225 -15.370  -4.625  1.00 77.07           C  
ATOM   1267  O   ALA A 157      16.293 -15.376  -5.432  1.00 77.07           O  
ATOM   1268  CB  ALA A 157      16.927 -16.435  -2.377  1.00 77.07           C  
ATOM   1269  N   GLU A 158      17.972 -14.338  -4.482  1.00 82.95           N  
ATOM   1270  CA  GLU A 158      17.833 -13.117  -5.270  1.00 82.95           C  
ATOM   1271  C   GLU A 158      18.141 -13.373  -6.743  1.00 82.95           C  
ATOM   1272  O   GLU A 158      17.457 -12.852  -7.626  1.00 82.95           O  
ATOM   1273  CB  GLU A 158      18.747 -12.017  -4.725  1.00 82.95           C  
ATOM   1274  CG  GLU A 158      18.209 -11.332  -3.478  1.00 82.95           C  
ATOM   1275  CD  GLU A 158      19.144 -10.269  -2.926  1.00 82.95           C  
ATOM   1276  OE1 GLU A 158      18.808  -9.638  -1.898  1.00 82.95           O  
ATOM   1277  OE2 GLU A 158      20.223 -10.064  -3.527  1.00 82.95           O1-
ATOM   1278  N   ARG A 159      18.959 -14.095  -6.869  1.00 75.81           N  
ATOM   1279  CA  ARG A 159      19.334 -14.435  -8.237  1.00 75.81           C  
ATOM   1280  C   ARG A 159      18.256 -15.283  -8.905  1.00 75.81           C  
ATOM   1281  O   ARG A 159      17.962 -15.103 -10.088  1.00 75.81           O  
ATOM   1282  CB  ARG A 159      20.672 -15.176  -8.259  1.00 75.81           C  
ATOM   1283  CG  ARG A 159      21.185 -15.481  -9.657  1.00 75.81           C  
ATOM   1284  CD  ARG A 159      21.477 -14.209 -10.441  1.00 75.81           C  
ATOM   1285  NE  ARG A 159      22.006 -14.503 -11.769  1.00 75.81           N  
ATOM   1286  CZ  ARG A 159      22.179 -13.603 -12.733  1.00 75.81           C  
ATOM   1287  NH1 ARG A 159      21.865 -12.328 -12.534  1.00 75.81           N1+
ATOM   1288  NH2 ARG A 159      22.669 -13.980 -13.905  1.00 75.81           N  
ATOM   1289  N   LEU A 160      17.825 -16.274  -8.226  1.00 73.41           N  
ATOM   1290  CA  LEU A 160      16.708 -17.058  -8.740  1.00 73.41           C  
ATOM   1291  C   LEU A 160      15.558 -16.150  -9.166  1.00 73.41           C  
ATOM   1292  O   LEU A 160      14.919 -16.392 -10.193  1.00 73.41           O  
ATOM   1293  CB  LEU A 160      16.221 -18.055  -7.684  1.00 73.41           C  
ATOM   1294  CG  LEU A 160      17.073 -19.311  -7.496  1.00 73.41           C  
ATOM   1295  CD1 LEU A 160      16.568 -20.120  -6.307  1.00 73.41           C  
ATOM   1296  CD2 LEU A 160      17.069 -20.157  -8.765  1.00 73.41           C  
ATOM   1297  N   LYS A 161      15.405 -15.202  -8.442  1.00 80.02           N  
ATOM   1298  CA  LYS A 161      14.382 -14.209  -8.758  1.00 80.02           C  
ATOM   1299  C   LYS A 161      14.700 -13.489 -10.065  1.00 80.02           C  
ATOM   1300  O   LYS A 161      13.822 -13.313 -10.913  1.00 80.02           O  
ATOM   1301  CB  LYS A 161      14.250 -13.194  -7.620  1.00 80.02           C  
ATOM   1302  CG  LYS A 161      13.188 -12.131  -7.859  1.00 80.02           C  
ATOM   1303  CD  LYS A 161      13.175 -11.093  -6.744  1.00 80.02           C  
ATOM   1304  CE  LYS A 161      12.286  -9.908  -7.094  1.00 80.02           C  
ATOM   1305  NZ  LYS A 161      12.337  -8.849  -6.042  1.00 80.02           N1+
ATOM   1306  N   GLU A 162      15.907 -13.052 -10.246  1.00 80.12           N  
ATOM   1307  CA  GLU A 162      16.363 -12.332 -11.432  1.00 80.12           C  
ATOM   1308  C   GLU A 162      16.288 -13.212 -12.675  1.00 80.12           C  
ATOM   1309  O   GLU A 162      15.885 -12.752 -13.745  1.00 80.12           O  
ATOM   1310  CB  GLU A 162      17.791 -11.819 -11.234  1.00 80.12           C  
ATOM   1311  CG  GLU A 162      17.904 -10.682 -10.229  1.00 80.12           C  
ATOM   1312  CD  GLU A 162      19.337 -10.237  -9.984  1.00 80.12           C  
ATOM   1313  OE1 GLU A 162      19.550  -9.274  -9.212  1.00 80.12           O  
ATOM   1314  OE2 GLU A 162      20.253 -10.854 -10.569  1.00 80.12           O1-
ATOM   1315  N   VAL A 163      16.719 -14.458 -12.462  1.00 73.13           N  
ATOM   1316  CA  VAL A 163      16.665 -15.422 -13.556  1.00 73.13           C  
ATOM   1317  C   VAL A 163      15.214 -15.664 -13.962  1.00 73.13           C  
ATOM   1318  O   VAL A 163      14.909 -15.801 -15.149  1.00 73.13           O  
ATOM   1319  CB  VAL A 163      17.339 -16.757 -13.168  1.00 73.13           C  
ATOM   1320  CG1 VAL A 163      17.105 -17.814 -14.248  1.00 73.13           C  
ATOM   1321  CG2 VAL A 163      18.835 -16.551 -12.934  1.00 73.13           C  
ATOM   1322  N   ALA A 164      14.401 -15.717 -12.957  1.00 68.68           N  
ATOM   1323  CA  ALA A 164      12.976 -15.906 -13.213  1.00 68.68           C  
ATOM   1324  C   ALA A 164      12.401 -14.736 -14.007  1.00 68.68           C  
ATOM   1325  O   ALA A 164      11.499 -14.919 -14.828  1.00 68.68           O  
ATOM   1326  CB  ALA A 164      12.217 -16.078 -11.899  1.00 68.68           C  
ATOM   1327  N   LYS A 165      13.021 -13.568 -13.913  1.00 74.42           N  
ATOM   1328  CA  LYS A 165      12.589 -12.371 -14.628  1.00 74.42           C  
ATOM   1329  C   LYS A 165      13.046 -12.405 -16.084  1.00 74.42           C  
ATOM   1330  O   LYS A 165      12.307 -11.997 -16.982  1.00 74.42           O  
ATOM   1331  CB  LYS A 165      13.122 -11.113 -13.942  1.00 74.42           C  
ATOM   1332  CG  LYS A 165      12.506  -9.819 -14.454  1.00 74.42           C  
ATOM   1333  CD  LYS A 165      13.022  -8.611 -13.685  1.00 74.42           C  
ATOM   1334  CE  LYS A 165      12.463  -7.309 -14.245  1.00 74.42           C  
ATOM   1335  NZ  LYS A 165      12.974  -6.120 -13.499  1.00 74.42           N1+
ATOM   1336  N   LYS A 166      14.152 -12.955 -16.323  1.00 72.98           N  
ATOM   1337  CA  LYS A 166      14.822 -12.877 -17.619  1.00 72.98           C  
ATOM   1338  C   LYS A 166      14.441 -14.057 -18.507  1.00 72.98           C  
ATOM   1339  O   LYS A 166      14.302 -13.907 -19.723  1.00 72.98           O  
ATOM   1340  CB  LYS A 166      16.340 -12.827 -17.436  1.00 72.98           C  
ATOM   1341  CG  LYS A 166      16.855 -11.500 -16.899  1.00 72.98           C  
ATOM   1342  CD  LYS A 166      18.377 -11.476 -16.835  1.00 72.98           C  
ATOM   1343  CE  LYS A 166      18.893 -10.172 -16.241  1.00 72.98           C  
ATOM   1344  NZ  LYS A 166      20.384 -10.151 -16.160  1.00 72.98           N1+
ATOM   1345  N   GLU A 167      14.221 -15.266 -17.789  1.00 65.14           N  
ATOM   1346  CA  GLU A 167      13.977 -16.496 -18.537  1.00 65.14           C  
ATOM   1347  C   GLU A 167      12.493 -16.854 -18.544  1.00 65.14           C  
ATOM   1348  O   GLU A 167      11.941 -17.252 -17.518  1.00 65.14           O  
ATOM   1349  CB  GLU A 167      14.794 -17.652 -17.952  1.00 65.14           C  
ATOM   1350  CG  GLU A 167      16.292 -17.530 -18.192  1.00 65.14           C  
ATOM   1351  CD  GLU A 167      17.050 -18.819 -17.917  1.00 65.14           C  
ATOM   1352  OE1 GLU A 167      18.281 -18.859 -18.143  1.00 65.14           O  
ATOM   1353  OE2 GLU A 167      16.407 -19.797 -17.475  1.00 65.14           O1-
ATOM   1354  N   ASN A 168      11.668 -16.437 -19.587  1.00 62.45           N  
ATOM   1355  CA  ASN A 168      10.217 -16.548 -19.689  1.00 62.45           C  
ATOM   1356  C   ASN A 168       9.773 -18.003 -19.809  1.00 62.45           C  
ATOM   1357  O   ASN A 168       8.744 -18.390 -19.252  1.00 62.45           O  
ATOM   1358  CB  ASN A 168       9.700 -15.737 -20.880  1.00 62.45           C  
ATOM   1359  CG  ASN A 168       9.646 -14.249 -20.593  1.00 62.45           C  
ATOM   1360  ND2 ASN A 168       9.778 -13.439 -21.637  1.00 62.45           N  
ATOM   1361  OD1 ASN A 168       9.489 -13.831 -19.443  1.00 62.45           O  
ATOM   1362  N   ASP A 169      10.728 -18.906 -20.221  1.00 60.90           N  
ATOM   1363  CA  ASP A 169      10.354 -20.279 -20.549  1.00 60.90           C  
ATOM   1364  C   ASP A 169      10.562 -21.204 -19.353  1.00 60.90           C  
ATOM   1365  O   ASP A 169       9.866 -22.213 -19.212  1.00 60.90           O  
ATOM   1366  CB  ASP A 169      11.156 -20.782 -21.750  1.00 60.90           C  
ATOM   1367  CG  ASP A 169      10.813 -20.055 -23.038  1.00 60.90           C  
ATOM   1368  OD1 ASP A 169       9.686 -19.526 -23.159  1.00 60.90           O  
ATOM   1369  OD2 ASP A 169      11.675 -20.014 -23.942  1.00 60.90           O1-
ATOM   1370  N   SER A 170      11.224 -20.771 -18.195  1.00 69.34           N  
ATOM   1371  CA  SER A 170      11.498 -21.578 -17.011  1.00 69.34           C  
ATOM   1372  C   SER A 170      11.097 -20.844 -15.736  1.00 69.34           C  
ATOM   1373  O   SER A 170      11.514 -21.222 -14.639  1.00 69.34           O  
ATOM   1374  CB  SER A 170      12.979 -21.953 -16.949  1.00 69.34           C  
ATOM   1375  OG  SER A 170      13.795 -20.794 -17.006  1.00 69.34           O  
ATOM   1376  N   ALA A 171      10.387 -19.756 -15.905  1.00 72.49           N  
ATOM   1377  CA  ALA A 171      10.041 -18.847 -14.815  1.00 72.49           C  
ATOM   1378  C   ALA A 171       9.164 -19.545 -13.778  1.00 72.49           C  
ATOM   1379  O   ALA A 171       9.395 -19.416 -12.573  1.00 72.49           O  
ATOM   1380  CB  ALA A 171       9.333 -17.609 -15.358  1.00 72.49           C  
ATOM   1381  N   LEU A 172       8.231 -20.354 -14.192  1.00 72.67           N  
ATOM   1382  CA  LEU A 172       7.314 -21.067 -13.310  1.00 72.67           C  
ATOM   1383  C   LEU A 172       8.025 -22.212 -12.597  1.00 72.67           C  
ATOM   1384  O   LEU A 172       7.788 -22.453 -11.411  1.00 72.67           O  
ATOM   1385  CB  LEU A 172       6.120 -21.606 -14.102  1.00 72.67           C  
ATOM   1386  CG  LEU A 172       5.099 -20.572 -14.580  1.00 72.67           C  
ATOM   1387  CD1 LEU A 172       4.052 -21.233 -15.470  1.00 72.67           C  
ATOM   1388  CD2 LEU A 172       4.440 -19.881 -13.392  1.00 72.67           C  
ATOM   1389  N   GLU A 173       8.933 -22.859 -13.305  1.00 75.28           N  
ATOM   1390  CA  GLU A 173       9.765 -23.904 -12.716  1.00 75.28           C  
ATOM   1391  C   GLU A 173      10.700 -23.332 -11.655  1.00 75.28           C  
ATOM   1392  O   GLU A 173      10.854 -23.913 -10.578  1.00 75.28           O  
ATOM   1393  CB  GLU A 173      10.576 -24.620 -13.799  1.00 75.28           C  
ATOM   1394  CG  GLU A 173      11.384 -25.801 -13.284  1.00 75.28           C  
ATOM   1395  CD  GLU A 173      12.216 -26.476 -14.362  1.00 75.28           C  
ATOM   1396  OE1 GLU A 173      13.033 -27.366 -14.032  1.00 75.28           O  
ATOM   1397  OE2 GLU A 173      12.052 -26.111 -15.548  1.00 75.28           O1-
ATOM   1398  N   LEU A 174      11.228 -22.210 -11.913  1.00 75.67           N  
ATOM   1399  CA  LEU A 174      12.142 -21.533 -11.001  1.00 75.67           C  
ATOM   1400  C   LEU A 174      11.403 -21.021  -9.770  1.00 75.67           C  
ATOM   1401  O   LEU A 174      11.919 -21.099  -8.652  1.00 75.67           O  
ATOM   1402  CB  LEU A 174      12.843 -20.371 -11.710  1.00 75.67           C  
ATOM   1403  CG  LEU A 174      13.900 -20.748 -12.749  1.00 75.67           C  
ATOM   1404  CD1 LEU A 174      14.394 -19.505 -13.479  1.00 75.67           C  
ATOM   1405  CD2 LEU A 174      15.062 -21.483 -12.087  1.00 75.67           C  
ATOM   1406  N   ALA A 175      10.220 -20.626  -9.938  1.00 75.20           N  
ATOM   1407  CA  ALA A 175       9.355 -20.187  -8.845  1.00 75.20           C  
ATOM   1408  C   ALA A 175       8.982 -21.355  -7.939  1.00 75.20           C  
ATOM   1409  O   ALA A 175       9.002 -21.229  -6.711  1.00 75.20           O  
ATOM   1410  CB  ALA A 175       8.096 -19.522  -9.397  1.00 75.20           C  
ATOM   1411  N   ALA A 176       8.620 -22.432  -8.517  1.00 75.56           N  
ATOM   1412  CA  ALA A 176       8.294 -23.642  -7.766  1.00 75.56           C  
ATOM   1413  C   ALA A 176       9.494 -24.125  -6.956  1.00 75.56           C  
ATOM   1414  O   ALA A 176       9.349 -24.530  -5.801  1.00 75.56           O  
ATOM   1415  CB  ALA A 176       7.815 -24.740  -8.711  1.00 75.56           C  
ATOM   1416  N   GLU A 177      10.574 -24.017  -7.461  1.00 78.58           N  
ATOM   1417  CA  GLU A 177      11.809 -24.440  -6.810  1.00 78.58           C  
ATOM   1418  C   GLU A 177      12.205 -23.475  -5.695  1.00 78.58           C  
ATOM   1419  O   GLU A 177      12.704 -23.898  -4.649  1.00 78.58           O  
ATOM   1420  CB  GLU A 177      12.944 -24.556  -7.831  1.00 78.58           C  
ATOM   1421  CG  GLU A 177      12.807 -25.749  -8.768  1.00 78.58           C  
ATOM   1422  CD  GLU A 177      14.011 -25.937  -9.676  1.00 78.58           C  
ATOM   1423  OE1 GLU A 177      13.988 -26.850 -10.533  1.00 78.58           O  
ATOM   1424  OE2 GLU A 177      14.986 -25.166  -9.531  1.00 78.58           O1-
ATOM   1425  N   ALA A 178      12.038 -22.277  -5.929  1.00 79.55           N  
ATOM   1426  CA  ALA A 178      12.254 -21.268  -4.896  1.00 79.55           C  
ATOM   1427  C   ALA A 178      11.318 -21.486  -3.710  1.00 79.55           C  
ATOM   1428  O   ALA A 178      11.727 -21.350  -2.555  1.00 79.55           O  
ATOM   1429  CB  ALA A 178      12.059 -19.867  -5.472  1.00 79.55           C  
ATOM   1430  N   ILE A 179      10.086 -21.855  -4.024  1.00 82.11           N  
ATOM   1431  CA  ILE A 179       9.085 -22.151  -3.006  1.00 82.11           C  
ATOM   1432  C   ILE A 179       9.498 -23.393  -2.222  1.00 82.11           C  
ATOM   1433  O   ILE A 179       9.398 -23.422  -0.993  1.00 82.11           O  
ATOM   1434  CB  ILE A 179       7.685 -22.352  -3.631  1.00 82.11           C  
ATOM   1435  CG1 ILE A 179       7.172 -21.036  -4.226  1.00 82.11           C  
ATOM   1436  CG2 ILE A 179       6.705 -22.904  -2.592  1.00 82.11           C  
ATOM   1437  CD1 ILE A 179       5.893 -21.182  -5.039  1.00 82.11           C  
ATOM   1438  N   LYS A 180       9.994 -24.381  -2.928  1.00 82.12           N  
ATOM   1439  CA  LYS A 180      10.499 -25.587  -2.279  1.00 82.12           C  
ATOM   1440  C   LYS A 180      11.650 -25.261  -1.332  1.00 82.12           C  
ATOM   1441  O   LYS A 180      11.689 -25.748  -0.200  1.00 82.12           O  
ATOM   1442  CB  LYS A 180      10.950 -26.610  -3.322  1.00 82.12           C  
ATOM   1443  CG  LYS A 180      11.377 -27.946  -2.733  1.00 82.12           C  
ATOM   1444  CD  LYS A 180      11.825 -28.918  -3.819  1.00 82.12           C  
ATOM   1445  CE  LYS A 180      12.343 -30.221  -3.226  1.00 82.12           C  
ATOM   1446  NZ  LYS A 180      12.848 -31.148  -4.281  1.00 82.12           N1+
ATOM   1447  N   ALA A 181      12.584 -24.496  -1.756  1.00 79.27           N  
ATOM   1448  CA  ALA A 181      13.728 -24.086  -0.947  1.00 79.27           C  
ATOM   1449  C   ALA A 181      13.276 -23.304   0.284  1.00 79.27           C  
ATOM   1450  O   ALA A 181      13.806 -23.501   1.380  1.00 79.27           O  
ATOM   1451  CB  ALA A 181      14.695 -23.248  -1.779  1.00 79.27           C  
ATOM   1452  N   ALA A 182      12.306 -22.456   0.092  1.00 83.39           N  
ATOM   1453  CA  ALA A 182      11.741 -21.660   1.180  1.00 83.39           C  
ATOM   1454  C   ALA A 182      11.065 -22.552   2.217  1.00 83.39           C  
ATOM   1455  O   ALA A 182      11.198 -22.323   3.422  1.00 83.39           O  
ATOM   1456  CB  ALA A 182      10.747 -20.640   0.630  1.00 83.39           C  
ATOM   1457  N   VAL A 183      10.427 -23.546   1.744  1.00 84.35           N  
ATOM   1458  CA  VAL A 183       9.755 -24.499   2.621  1.00 84.35           C  
ATOM   1459  C   VAL A 183      10.791 -25.289   3.417  1.00 84.35           C  
ATOM   1460  O   VAL A 183      10.632 -25.491   4.624  1.00 84.35           O  
ATOM   1461  CB  VAL A 183       8.848 -25.462   1.823  1.00 84.35           C  
ATOM   1462  CG1 VAL A 183       8.324 -26.580   2.722  1.00 84.35           C  
ATOM   1463  CG2 VAL A 183       7.690 -24.698   1.184  1.00 84.35           C  
ATOM   1464  N   GLU A 184      11.804 -25.701   2.792  1.00 83.40           N  
ATOM   1465  CA  GLU A 184      12.877 -26.431   3.460  1.00 83.40           C  
ATOM   1466  C   GLU A 184      13.564 -25.565   4.512  1.00 83.40           C  
ATOM   1467  O   GLU A 184      13.924 -26.052   5.585  1.00 83.40           O  
ATOM   1468  CB  GLU A 184      13.904 -26.931   2.439  1.00 83.40           C  
ATOM   1469  CG  GLU A 184      13.405 -28.083   1.579  1.00 83.40           C  
ATOM   1470  CD  GLU A 184      14.412 -28.528   0.530  1.00 83.40           C  
ATOM   1471  OE1 GLU A 184      14.129 -29.498  -0.209  1.00 83.40           O  
ATOM   1472  OE2 GLU A 184      15.491 -27.901   0.447  1.00 83.40           O1-
ATOM   1473  N   ALA A 185      13.709 -24.306   4.193  1.00 81.90           N  
ATOM   1474  CA  ALA A 185      14.297 -23.356   5.134  1.00 81.90           C  
ATOM   1475  C   ALA A 185      13.401 -23.168   6.355  1.00 81.90           C  
ATOM   1476  O   ALA A 185      13.888 -23.103   7.487  1.00 81.90           O  
ATOM   1477  CB  ALA A 185      14.547 -22.015   4.449  1.00 81.90           C  
ATOM   1478  N   LEU A 186      12.101 -23.121   6.085  1.00 83.93           N  
ATOM   1479  CA  LEU A 186      11.115 -22.993   7.152  1.00 83.93           C  
ATOM   1480  C   LEU A 186      11.106 -24.237   8.035  1.00 83.93           C  
ATOM   1481  O   LEU A 186      11.041 -24.131   9.261  1.00 83.93           O  
ATOM   1482  CB  LEU A 186       9.720 -22.759   6.567  1.00 83.93           C  
ATOM   1483  CG  LEU A 186       8.603 -22.466   7.571  1.00 83.93           C  
ATOM   1484  CD1 LEU A 186       8.903 -21.181   8.336  1.00 83.93           C  
ATOM   1485  CD2 LEU A 186       7.257 -22.370   6.862  1.00 83.93           C  
ATOM   1486  N   GLU A 187      11.279 -25.417   7.488  1.00 83.86           N  
ATOM   1487  CA  GLU A 187      11.352 -26.659   8.251  1.00 83.86           C  
ATOM   1488  C   GLU A 187      12.601 -26.697   9.127  1.00 83.86           C  
ATOM   1489  O   GLU A 187      12.547 -27.135  10.278  1.00 83.86           O  
ATOM   1490  CB  GLU A 187      11.332 -27.869   7.314  1.00 83.86           C  
ATOM   1491  CG  GLU A 187       9.970 -28.145   6.694  1.00 83.86           C  
ATOM   1492  CD  GLU A 187       9.974 -29.323   5.734  1.00 83.86           C  
ATOM   1493  OE1 GLU A 187       8.896 -29.687   5.213  1.00 83.86           O  
ATOM   1494  OE2 GLU A 187      11.066 -29.889   5.500  1.00 83.86           O1-
ATOM   1495  N   ALA A 188      13.632 -26.226   8.481  1.00 81.02           N  
ATOM   1496  CA  ALA A 188      14.885 -26.162   9.228  1.00 81.02           C  
ATOM   1497  C   ALA A 188      14.769 -25.205  10.412  1.00 81.02           C  
ATOM   1498  O   ALA A 188      15.276 -25.489  11.500  1.00 81.02           O  
ATOM   1499  CB  ALA A 188      16.029 -25.735   8.312  1.00 81.02           C  
ATOM   1500  N   ALA A 189      14.116 -24.151  10.181  1.00 82.70           N  
ATOM   1501  CA  ALA A 189      13.890 -23.159  11.229  1.00 82.70           C  
ATOM   1502  C   ALA A 189      13.043 -23.738  12.358  1.00 82.70           C  
ATOM   1503  O   ALA A 189      13.321 -23.503  13.536  1.00 82.70           O  
ATOM   1504  CB  ALA A 189      13.220 -21.915  10.649  1.00 82.70           C  
ATOM   1505  N   LEU A 190      12.062 -24.507  12.032  1.00 83.05           N  
ATOM   1506  CA  LEU A 190      11.169 -25.126  13.005  1.00 83.05           C  
ATOM   1507  C   LEU A 190      11.897 -26.200  13.805  1.00 83.05           C  
ATOM   1508  O   LEU A 190      11.676 -26.341  15.010  1.00 83.05           O  
ATOM   1509  CB  LEU A 190       9.949 -25.732  12.305  1.00 83.05           C  
ATOM   1510  CG  LEU A 190       8.920 -24.741  11.759  1.00 83.05           C  
ATOM   1511  CD1 LEU A 190       7.877 -25.471  10.919  1.00 83.05           C  
ATOM   1512  CD2 LEU A 190       8.258 -23.975  12.899  1.00 83.05           C  
ATOM   1513  N   ARG A 191      12.748 -26.886  13.126  1.00 84.94           N  
ATOM   1514  CA  ARG A 191      13.517 -27.956  13.753  1.00 84.94           C  
ATOM   1515  C   ARG A 191      14.546 -27.392  14.726  1.00 84.94           C  
ATOM   1516  O   ARG A 191      14.681 -27.883  15.849  1.00 84.94           O  
ATOM   1517  CB  ARG A 191      14.214 -28.811  12.691  1.00 84.94           C  
ATOM   1518  CG  ARG A 191      14.987 -29.991  13.260  1.00 84.94           C  
ATOM   1519  CD  ARG A 191      15.659 -30.805  12.164  1.00 84.94           C  
ATOM   1520  NE  ARG A 191      17.003 -30.311  11.873  1.00 84.94           N  
ATOM   1521  CZ  ARG A 191      17.945 -31.005  11.241  1.00 84.94           C  
ATOM   1522  NH1 ARG A 191      17.708 -32.241  10.817  1.00 84.94           N1+
ATOM   1523  NH2 ARG A 191      19.133 -30.459  11.028  1.00 84.94           N  
ATOM   1524  N   THR A 192      15.199 -26.395  14.337  1.00 83.02           N  
ATOM   1525  CA  THR A 192      16.312 -25.854  15.108  1.00 83.02           C  
ATOM   1526  C   THR A 192      15.807 -24.935  16.217  1.00 83.02           C  
ATOM   1527  O   THR A 192      16.407 -24.861  17.291  1.00 83.02           O  
ATOM   1528  CB  THR A 192      17.294 -25.082  14.207  1.00 83.02           C  
ATOM   1529  CG2 THR A 192      17.901 -25.996  13.146  1.00 83.02           C  
ATOM   1530  OG1 THR A 192      16.596 -24.012  13.556  1.00 83.02           O  
ATOM   1531  N   GLY A 193      14.633 -24.260  16.008  1.00 80.36           N  
ATOM   1532  CA  GLY A 193      14.079 -23.294  16.943  1.00 80.36           C  
ATOM   1533  C   GLY A 193      14.949 -22.063  17.117  1.00 80.36           C  
ATOM   1534  O   GLY A 193      14.748 -21.281  18.047  1.00 80.36           O  
ATOM   1535  N   ASP A 194      16.062 -21.938  16.271  1.00 84.89           N  
ATOM   1536  CA  ASP A 194      17.004 -20.823  16.314  1.00 84.89           C  
ATOM   1537  C   ASP A 194      16.438 -19.598  15.600  1.00 84.89           C  
ATOM   1538  O   ASP A 194      16.013 -19.687  14.445  1.00 84.89           O  
ATOM   1539  CB  ASP A 194      18.340 -21.226  15.690  1.00 84.89           C  
ATOM   1540  CG  ASP A 194      19.438 -20.202  15.927  1.00 84.89           C  
ATOM   1541  OD1 ASP A 194      19.282 -19.034  15.511  1.00 84.89           O  
ATOM   1542  OD2 ASP A 194      20.468 -20.569  16.531  1.00 84.89           O1-
ATOM   1543  N   PRO A 195      16.384 -18.322  16.290  1.00 84.18           N  
ATOM   1544  CA  PRO A 195      15.813 -17.095  15.727  1.00 84.18           C  
ATOM   1545  C   PRO A 195      16.547 -16.626  14.473  1.00 84.18           C  
ATOM   1546  O   PRO A 195      15.937 -16.027  13.583  1.00 84.18           O  
ATOM   1547  CB  PRO A 195      15.968 -16.082  16.862  1.00 84.18           C  
ATOM   1548  CG  PRO A 195      17.008 -16.670  17.761  1.00 84.18           C  
ATOM   1549  CD  PRO A 195      16.957 -18.165  17.635  1.00 84.18           C  
ATOM   1550  N   ARG A 196      17.801 -16.986  14.352  1.00 85.41           N  
ATOM   1551  CA  ARG A 196      18.604 -16.583  13.203  1.00 85.41           C  
ATOM   1552  C   ARG A 196      18.194 -17.351  11.951  1.00 85.41           C  
ATOM   1553  O   ARG A 196      18.100 -16.775  10.866  1.00 85.41           O  
ATOM   1554  CB  ARG A 196      20.093 -16.796  13.484  1.00 85.41           C  
ATOM   1555  CG  ARG A 196      20.650 -15.893  14.574  1.00 85.41           C  
ATOM   1556  CD  ARG A 196      22.120 -16.178  14.846  1.00 85.41           C  
ATOM   1557  NE  ARG A 196      22.311 -17.493  15.452  1.00 85.41           N  
ATOM   1558  CZ  ARG A 196      23.493 -18.024  15.752  1.00 85.41           C  
ATOM   1559  NH1 ARG A 196      24.617 -17.359  15.509  1.00 85.41           N1+
ATOM   1560  NH2 ARG A 196      23.554 -19.228  16.301  1.00 85.41           N  
ATOM   1561  N   VAL A 197      17.972 -18.620  12.047  1.00 86.32           N  
ATOM   1562  CA  VAL A 197      17.510 -19.468  10.954  1.00 86.32           C  
ATOM   1563  C   VAL A 197      16.077 -19.096  10.580  1.00 86.32           C  
ATOM   1564  O   VAL A 197      15.719 -19.085   9.401  1.00 86.32           O  
ATOM   1565  CB  VAL A 197      17.592 -20.967  11.324  1.00 86.32           C  
ATOM   1566  CG1 VAL A 197      17.063 -21.834  10.183  1.00 86.32           C  
ATOM   1567  CG2 VAL A 197      19.028 -21.352  11.672  1.00 86.32           C  
ATOM   1568  N   ARG A 198      15.385 -18.685  11.550  1.00 85.46           N  
ATOM   1569  CA  ARG A 198      14.016 -18.219  11.353  1.00 85.46           C  
ATOM   1570  C   ARG A 198      13.987 -16.953  10.504  1.00 85.46           C  
ATOM   1571  O   ARG A 198      13.177 -16.836   9.582  1.00 85.46           O  
ATOM   1572  CB  ARG A 198      13.337 -17.964  12.700  1.00 85.46           C  
ATOM   1573  CG  ARG A 198      11.861 -17.617  12.588  1.00 85.46           C  
ATOM   1574  CD  ARG A 198      11.251 -17.299  13.947  1.00 85.46           C  
ATOM   1575  NE  ARG A 198      11.468 -18.383  14.901  1.00 85.46           N  
ATOM   1576  CZ  ARG A 198      11.028 -18.388  16.156  1.00 85.46           C  
ATOM   1577  NH1 ARG A 198      10.334 -17.361  16.635  1.00 85.46           N1+
ATOM   1578  NH2 ARG A 198      11.282 -19.425  16.938  1.00 85.46           N  
ATOM   1579  N   GLU A 199      14.815 -16.014  10.807  1.00 86.10           N  
ATOM   1580  CA  GLU A 199      14.926 -14.767  10.058  1.00 86.10           C  
ATOM   1581  C   GLU A 199      15.381 -15.022   8.624  1.00 86.10           C  
ATOM   1582  O   GLU A 199      14.874 -14.402   7.686  1.00 86.10           O  
ATOM   1583  CB  GLU A 199      15.894 -13.805  10.753  1.00 86.10           C  
ATOM   1584  CG  GLU A 199      15.332 -13.177  12.021  1.00 86.10           C  
ATOM   1585  CD  GLU A 199      14.098 -12.324  11.772  1.00 86.10           C  
ATOM   1586  OE1 GLU A 199      13.166 -12.345  12.608  1.00 86.10           O  
ATOM   1587  OE2 GLU A 199      14.062 -11.629  10.732  1.00 86.10           O1-
ATOM   1588  N   LEU A 200      16.311 -15.911   8.526  1.00 85.03           N  
ATOM   1589  CA  LEU A 200      16.778 -16.312   7.203  1.00 85.03           C  
ATOM   1590  C   LEU A 200      15.654 -16.963   6.404  1.00 85.03           C  
ATOM   1591  O   LEU A 200      15.463 -16.653   5.226  1.00 85.03           O  
ATOM   1592  CB  LEU A 200      17.961 -17.275   7.321  1.00 85.03           C  
ATOM   1593  CG  LEU A 200      18.568 -17.767   6.006  1.00 85.03           C  
ATOM   1594  CD1 LEU A 200      19.077 -16.588   5.183  1.00 85.03           C  
ATOM   1595  CD2 LEU A 200      19.693 -18.762   6.275  1.00 85.03           C  
ATOM   1596  N   ALA A 201      14.888 -17.830   6.971  1.00 86.06           N  
ATOM   1597  CA  ALA A 201      13.739 -18.482   6.349  1.00 86.06           C  
ATOM   1598  C   ALA A 201      12.699 -17.458   5.906  1.00 86.06           C  
ATOM   1599  O   ALA A 201      12.133 -17.568   4.816  1.00 86.06           O  
ATOM   1600  CB  ALA A 201      13.114 -19.491   7.310  1.00 86.06           C  
ATOM   1601  N   LYS A 202      12.559 -16.437   6.682  1.00 86.71           N  
ATOM   1602  CA  LYS A 202      11.623 -15.364   6.353  1.00 86.71           C  
ATOM   1603  C   LYS A 202      12.054 -14.628   5.087  1.00 86.71           C  
ATOM   1604  O   LYS A 202      11.226 -14.336   4.222  1.00 86.71           O  
ATOM   1605  CB  LYS A 202      11.507 -14.378   7.517  1.00 86.71           C  
ATOM   1606  CG  LYS A 202      10.719 -14.913   8.703  1.00 86.71           C  
ATOM   1607  CD  LYS A 202      10.585 -13.867   9.803  1.00 86.71           C  
ATOM   1608  CE  LYS A 202       9.868 -14.427  11.024  1.00 86.71           C  
ATOM   1609  NZ  LYS A 202       9.789 -13.424  12.128  1.00 86.71           N1+
ATOM   1610  N   GLU A 203      13.197 -14.328   5.105  1.00 85.55           N  
ATOM   1611  CA  GLU A 203      13.757 -13.624   3.955  1.00 85.55           C  
ATOM   1612  C   GLU A 203      13.667 -14.475   2.691  1.00 85.55           C  
ATOM   1613  O   GLU A 203      13.323 -13.970   1.620  1.00 85.55           O  
ATOM   1614  CB  GLU A 203      15.211 -13.229   4.222  1.00 85.55           C  
ATOM   1615  CG  GLU A 203      15.366 -12.098   5.229  1.00 85.55           C  
ATOM   1616  CD  GLU A 203      16.814 -11.700   5.465  1.00 85.55           C  
ATOM   1617  OE1 GLU A 203      17.064 -10.768   6.263  1.00 85.55           O  
ATOM   1618  OE2 GLU A 203      17.706 -12.324   4.847  1.00 85.55           O1-
ATOM   1619  N   LEU A 204      13.919 -15.741   2.774  1.00 85.18           N  
ATOM   1620  CA  LEU A 204      13.841 -16.638   1.625  1.00 85.18           C  
ATOM   1621  C   LEU A 204      12.399 -16.796   1.156  1.00 85.18           C  
ATOM   1622  O   LEU A 204      12.137 -16.863  -0.047  1.00 85.18           O  
ATOM   1623  CB  LEU A 204      14.430 -18.008   1.974  1.00 85.18           C  
ATOM   1624  CG  LEU A 204      15.947 -18.068   2.154  1.00 85.18           C  
ATOM   1625  CD1 LEU A 204      16.380 -19.477   2.542  1.00 85.18           C  
ATOM   1626  CD2 LEU A 204      16.655 -17.617   0.880  1.00 85.18           C  
ATOM   1627  N   VAL A 205      11.526 -16.829   2.081  1.00 86.23           N  
ATOM   1628  CA  VAL A 205      10.104 -16.923   1.762  1.00 86.23           C  
ATOM   1629  C   VAL A 205       9.655 -15.661   1.029  1.00 86.23           C  
ATOM   1630  O   VAL A 205       8.921 -15.738   0.041  1.00 86.23           O  
ATOM   1631  CB  VAL A 205       9.251 -17.134   3.033  1.00 86.23           C  
ATOM   1632  CG1 VAL A 205       7.764 -16.990   2.714  1.00 86.23           C  
ATOM   1633  CG2 VAL A 205       9.540 -18.502   3.648  1.00 86.23           C  
ATOM   1634  N   ARG A 206      10.103 -14.556   1.547  1.00 87.57           N  
ATOM   1635  CA  ARG A 206       9.814 -13.292   0.877  1.00 87.57           C  
ATOM   1636  C   ARG A 206      10.300 -13.314  -0.569  1.00 87.57           C  
ATOM   1637  O   ARG A 206       9.572 -12.915  -1.479  1.00 87.57           O  
ATOM   1638  CB  ARG A 206      10.460 -12.126   1.629  1.00 87.57           C  
ATOM   1639  CG  ARG A 206      10.090 -10.758   1.079  1.00 87.57           C  
ATOM   1640  CD  ARG A 206      10.807  -9.639   1.821  1.00 87.57           C  
ATOM   1641  NE  ARG A 206      12.253  -9.708   1.634  1.00 87.57           N  
ATOM   1642  CZ  ARG A 206      12.940  -8.985   0.754  1.00 87.57           C  
ATOM   1643  NH1 ARG A 206      12.320  -8.118  -0.040  1.00 87.57           N1+
ATOM   1644  NH2 ARG A 206      14.254  -9.127   0.666  1.00 87.57           N  
ATOM   1645  N   LEU A 207      11.477 -13.723  -0.799  1.00 83.75           N  
ATOM   1646  CA  LEU A 207      12.086 -13.774  -2.124  1.00 83.75           C  
ATOM   1647  C   LEU A 207      11.361 -14.777  -3.016  1.00 83.75           C  
ATOM   1648  O   LEU A 207      11.162 -14.524  -4.206  1.00 83.75           O  
ATOM   1649  CB  LEU A 207      13.567 -14.141  -2.019  1.00 83.75           C  
ATOM   1650  CG  LEU A 207      14.495 -13.065  -1.454  1.00 83.75           C  
ATOM   1651  CD1 LEU A 207      15.892 -13.634  -1.229  1.00 83.75           C  
ATOM   1652  CD2 LEU A 207      14.547 -11.860  -2.386  1.00 83.75           C  
ATOM   1653  N   ALA A 208      11.011 -15.848  -2.445  1.00 82.17           N  
ATOM   1654  CA  ALA A 208      10.244 -16.856  -3.173  1.00 82.17           C  
ATOM   1655  C   ALA A 208       8.894 -16.301  -3.618  1.00 82.17           C  
ATOM   1656  O   ALA A 208       8.441 -16.573  -4.733  1.00 82.17           O  
ATOM   1657  CB  ALA A 208      10.047 -18.100  -2.311  1.00 82.17           C  
ATOM   1658  N   LYS A 209       8.301 -15.569  -2.756  1.00 84.08           N  
ATOM   1659  CA  LYS A 209       7.036 -14.913  -3.076  1.00 84.08           C  
ATOM   1660  C   LYS A 209       7.192 -13.968  -4.264  1.00 84.08           C  
ATOM   1661  O   LYS A 209       6.377 -13.986  -5.189  1.00 84.08           O  
ATOM   1662  CB  LYS A 209       6.506 -14.147  -1.863  1.00 84.08           C  
ATOM   1663  CG  LYS A 209       5.147 -13.500  -2.086  1.00 84.08           C  
ATOM   1664  CD  LYS A 209       4.678 -12.746  -0.848  1.00 84.08           C  
ATOM   1665  CE  LYS A 209       3.367 -12.013  -1.101  1.00 84.08           C  
ATOM   1666  NZ  LYS A 209       2.920 -11.245   0.098  1.00 84.08           N1+
ATOM   1667  N   GLU A 210       8.131 -13.201  -4.217  1.00 83.77           N  
ATOM   1668  CA  GLU A 210       8.405 -12.251  -5.291  1.00 83.77           C  
ATOM   1669  C   GLU A 210       8.675 -12.970  -6.609  1.00 83.77           C  
ATOM   1670  O   GLU A 210       8.194 -12.548  -7.663  1.00 83.77           O  
ATOM   1671  CB  GLU A 210       9.591 -11.355  -4.927  1.00 83.77           C  
ATOM   1672  CG  GLU A 210       9.303 -10.385  -3.790  1.00 83.77           C  
ATOM   1673  CD  GLU A 210      10.516  -9.567  -3.377  1.00 83.77           C  
ATOM   1674  OE1 GLU A 210      10.425  -8.802  -2.390  1.00 83.77           O  
ATOM   1675  OE2 GLU A 210      11.566  -9.692  -4.045  1.00 83.77           O1-
ATOM   1676  N   ALA A 211       9.439 -14.001  -6.494  1.00 78.72           N  
ATOM   1677  CA  ALA A 211       9.748 -14.799  -7.679  1.00 78.72           C  
ATOM   1678  C   ALA A 211       8.484 -15.423  -8.264  1.00 78.72           C  
ATOM   1679  O   ALA A 211       8.298 -15.436  -9.483  1.00 78.72           O  
ATOM   1680  CB  ALA A 211      10.765 -15.886  -7.338  1.00 78.72           C  
ATOM   1681  N   ALA A 212       7.654 -15.920  -7.379  1.00 75.70           N  
ATOM   1682  CA  ALA A 212       6.404 -16.557  -7.783  1.00 75.70           C  
ATOM   1683  C   ALA A 212       5.455 -15.547  -8.423  1.00 75.70           C  
ATOM   1684  O   ALA A 212       4.813 -15.842  -9.434  1.00 75.70           O  
ATOM   1685  CB  ALA A 212       5.735 -17.226  -6.586  1.00 75.70           C  
ATOM   1686  N   GLU A 213       5.369 -14.387  -7.907  1.00 79.73           N  
ATOM   1687  CA  GLU A 213       4.506 -13.330  -8.425  1.00 79.73           C  
ATOM   1688  C   GLU A 213       4.969 -12.863  -9.802  1.00 79.73           C  
ATOM   1689  O   GLU A 213       4.150 -12.631 -10.694  1.00 79.73           O  
ATOM   1690  CB  GLU A 213       4.464 -12.145  -7.456  1.00 79.73           C  
ATOM   1691  CG  GLU A 213       3.657 -12.413  -6.193  1.00 79.73           C  
ATOM   1692  CD  GLU A 213       3.731 -11.280  -5.182  1.00 79.73           C  
ATOM   1693  OE1 GLU A 213       3.052 -11.356  -4.133  1.00 79.73           O  
ATOM   1694  OE2 GLU A 213       4.474 -10.307  -5.441  1.00 79.73           O1-
ATOM   1695  N   GLU A 214       6.241 -12.831  -9.923  1.00 74.92           N  
ATOM   1696  CA  GLU A 214       6.840 -12.413 -11.186  1.00 74.92           C  
ATOM   1697  C   GLU A 214       6.662 -13.480 -12.261  1.00 74.92           C  
ATOM   1698  O   GLU A 214       6.402 -13.162 -13.424  1.00 74.92           O  
ATOM   1699  CB  GLU A 214       8.326 -12.096 -11.000  1.00 74.92           C  
ATOM   1700  CG  GLU A 214       8.930 -11.288 -12.139  1.00 74.92           C  
ATOM   1701  CD  GLU A 214       8.307  -9.911 -12.294  1.00 74.92           C  
ATOM   1702  OE1 GLU A 214       8.564  -9.240 -13.320  1.00 74.92           O  
ATOM   1703  OE2 GLU A 214       7.555  -9.498 -11.383  1.00 74.92           O1-
ATOM   1704  N   ALA A 215       6.794 -14.628 -11.875  1.00 70.32           N  
ATOM   1705  CA  ALA A 215       6.627 -15.758 -12.787  1.00 70.32           C  
ATOM   1706  C   ALA A 215       5.179 -15.877 -13.252  1.00 70.32           C  
ATOM   1707  O   ALA A 215       4.917 -16.251 -14.398  1.00 70.32           O  
ATOM   1708  CB  ALA A 215       7.076 -17.054 -12.117  1.00 70.32           C  
ATOM   1709  N   THR A 216       4.170 -15.517 -12.421  1.00 69.49           N  
ATOM   1710  CA  THR A 216       2.740 -15.622 -12.695  1.00 69.49           C  
ATOM   1711  C   THR A 216       2.280 -14.486 -13.604  1.00 69.49           C  
ATOM   1712  O   THR A 216       1.377 -14.668 -14.424  1.00 69.49           O  
ATOM   1713  CB  THR A 216       1.919 -15.606 -11.392  1.00 69.49           C  
ATOM   1714  CG2 THR A 216       2.191 -16.852 -10.557  1.00 69.49           C  
ATOM   1715  OG1 THR A 216       2.269 -14.446 -10.628  1.00 69.49           O  
ATOM   1716  N   ARG A 217       2.915 -13.354 -13.680  1.00 67.43           N  
ATOM   1717  CA  ARG A 217       2.561 -12.160 -14.441  1.00 67.43           C  
ATOM   1718  C   ARG A 217       3.067 -12.254 -15.876  1.00 67.43           C  
ATOM   1719  O   ARG A 217       2.373 -11.854 -16.812  1.00 67.43           O  
ATOM   1720  CB  ARG A 217       3.124 -10.907 -13.767  1.00 67.43           C  
ATOM   1721  CG  ARG A 217       2.273 -10.390 -12.617  1.00 67.43           C  
ATOM   1722  CD  ARG A 217       2.800  -9.070 -12.075  1.00 67.43           C  
ATOM   1723  NE  ARG A 217       2.149  -8.704 -10.821  1.00 67.43           N  
ATOM   1724  CZ  ARG A 217       2.478  -7.653 -10.074  1.00 67.43           C  
ATOM   1725  NH1 ARG A 217       3.462  -6.840 -10.442  1.00 67.43           N1+
ATOM   1726  NH2 ARG A 217       1.819  -7.412  -8.950  1.00 67.43           N  
ATOM   1727  N   ASP A 218       4.045 -13.123 -16.308  1.00 60.05           N  
ATOM   1728  CA  ASP A 218       4.801 -13.053 -17.556  1.00 60.05           C  
ATOM   1729  C   ASP A 218       4.928 -14.435 -18.197  1.00 60.05           C  
ATOM   1730  O   ASP A 218       5.627 -14.596 -19.200  1.00 60.05           O  
ATOM   1731  CB  ASP A 218       6.188 -12.458 -17.311  1.00 60.05           C  
ATOM   1732  CG  ASP A 218       6.184 -10.939 -17.275  1.00 60.05           C  
ATOM   1733  OD1 ASP A 218       5.195 -10.322 -17.727  1.00 60.05           O  
ATOM   1734  OD2 ASP A 218       7.178 -10.355 -16.794  1.00 60.05           O1-
ATOM   1735  N   SER A 219       4.129 -15.514 -17.728  1.00 58.08           N  
ATOM   1736  CA  SER A 219       4.483 -16.858 -18.171  1.00 58.08           C  
ATOM   1737  C   SER A 219       3.768 -17.219 -19.469  1.00 58.08           C  
ATOM   1738  O   SER A 219       2.576 -16.946 -19.623  1.00 58.08           O  
ATOM   1739  CB  SER A 219       4.142 -17.886 -17.090  1.00 58.08           C  
ATOM   1740  OG  SER A 219       2.748 -18.133 -17.052  1.00 58.08           O  
ATOM   1741  N   LYS A 220       4.466 -17.112 -20.781  1.00 58.77           N  
ATOM   1742  CA  LYS A 220       4.065 -17.682 -22.065  1.00 58.77           C  
ATOM   1743  C   LYS A 220       4.623 -19.091 -22.239  1.00 58.77           C  
ATOM   1744  O   LYS A 220       5.721 -19.393 -21.766  1.00 58.77           O  
ATOM   1745  CB  LYS A 220       4.527 -16.788 -23.217  1.00 58.77           C  
ATOM   1746  CG  LYS A 220       3.683 -15.535 -23.404  1.00 58.77           C  
ATOM   1747  CD  LYS A 220       4.098 -14.764 -24.650  1.00 58.77           C  
ATOM   1748  CE  LYS A 220       3.326 -13.458 -24.783  1.00 58.77           C  
ATOM   1749  NZ  LYS A 220       3.715 -12.707 -26.015  1.00 58.77           N1+
ATOM   1750  N   ASP A 221       3.786 -20.181 -22.293  1.00 54.06           N  
ATOM   1751  CA  ASP A 221       3.718 -21.547 -22.800  1.00 54.06           C  
ATOM   1752  C   ASP A 221       5.039 -22.281 -22.578  1.00 54.06           C  
ATOM   1753  O   ASP A 221       5.669 -22.738 -23.535  1.00 54.06           O  
ATOM   1754  CB  ASP A 221       3.355 -21.553 -24.286  1.00 54.06           C  
ATOM   1755  CG  ASP A 221       1.898 -21.898 -24.539  1.00 54.06           C  
ATOM   1756  OD1 ASP A 221       1.219 -22.395 -23.614  1.00 54.06           O  
ATOM   1757  OD2 ASP A 221       1.426 -21.675 -25.675  1.00 54.06           O1-
ATOM   1758  N   SER A 222       5.852 -22.346 -21.427  1.00 54.98           N  
ATOM   1759  CA  SER A 222       7.002 -23.221 -21.219  1.00 54.98           C  
ATOM   1760  C   SER A 222       6.686 -24.315 -20.204  1.00 54.98           C  
ATOM   1761  O   SER A 222       5.639 -24.284 -19.555  1.00 54.98           O  
ATOM   1762  CB  SER A 222       8.213 -22.414 -20.752  1.00 54.98           C  
ATOM   1763  OG  SER A 222       8.031 -21.958 -19.422  1.00 54.98           O  
ATOM   1764  N   ASP A 223       7.144 -25.600 -20.495  1.00 63.65           N  
ATOM   1765  CA  ASP A 223       7.105 -26.968 -19.987  1.00 63.65           C  
ATOM   1766  C   ASP A 223       6.242 -27.063 -18.732  1.00 63.65           C  
ATOM   1767  O   ASP A 223       6.744 -26.929 -17.614  1.00 63.65           O  
ATOM   1768  CB  ASP A 223       8.519 -27.471 -19.691  1.00 63.65           C  
ATOM   1769  CG  ASP A 223       9.140 -28.217 -20.860  1.00 63.65           C  
ATOM   1770  OD1 ASP A 223       8.394 -28.731 -21.721  1.00 63.65           O  
ATOM   1771  OD2 ASP A 223      10.386 -28.293 -20.918  1.00 63.65           O1-
ATOM   1772  N   LYS A 224       4.950 -26.808 -18.785  1.00 66.19           N  
ATOM   1773  CA  LYS A 224       3.820 -26.769 -17.862  1.00 66.19           C  
ATOM   1774  C   LYS A 224       3.723 -28.061 -17.056  1.00 66.19           C  
ATOM   1775  O   LYS A 224       3.380 -28.036 -15.872  1.00 66.19           O  
ATOM   1776  CB  LYS A 224       2.514 -26.525 -18.621  1.00 66.19           C  
ATOM   1777  CG  LYS A 224       2.383 -25.120 -19.191  1.00 66.19           C  
ATOM   1778  CD  LYS A 224       1.015 -24.901 -19.826  1.00 66.19           C  
ATOM   1779  CE  LYS A 224       0.893 -23.505 -20.421  1.00 66.19           C  
ATOM   1780  NZ  LYS A 224      -0.426 -23.303 -21.093  1.00 66.19           N1+
ATOM   1781  N   ASN A 225       4.393 -29.166 -17.612  1.00 67.51           N  
ATOM   1782  CA  ASN A 225       4.394 -30.438 -16.897  1.00 67.51           C  
ATOM   1783  C   ASN A 225       5.470 -30.472 -15.816  1.00 67.51           C  
ATOM   1784  O   ASN A 225       5.228 -30.955 -14.708  1.00 67.51           O  
ATOM   1785  CB  ASN A 225       4.580 -31.603 -17.871  1.00 67.51           C  
ATOM   1786  CG  ASN A 225       3.351 -31.858 -18.719  1.00 67.51           C  
ATOM   1787  ND2 ASN A 225       3.545 -32.489 -19.871  1.00 67.51           N  
ATOM   1788  OD1 ASN A 225       2.235 -31.493 -18.342  1.00 67.51           O  
ATOM   1789  N   GLU A 226       6.609 -29.919 -16.049  1.00 68.74           N  
ATOM   1790  CA  GLU A 226       7.701 -29.795 -15.088  1.00 68.74           C  
ATOM   1791  C   GLU A 226       7.372 -28.767 -14.010  1.00 68.74           C  
ATOM   1792  O   GLU A 226       7.672 -28.977 -12.832  1.00 68.74           O  
ATOM   1793  CB  GLU A 226       9.002 -29.414 -15.799  1.00 68.74           C  
ATOM   1794  CG  GLU A 226      10.230 -29.465 -14.902  1.00 68.74           C  
ATOM   1795  CD  GLU A 226      10.565 -30.868 -14.422  1.00 68.74           C  
ATOM   1796  OE1 GLU A 226      11.329 -31.007 -13.440  1.00 68.74           O  
ATOM   1797  OE2 GLU A 226      10.059 -31.835 -15.032  1.00 68.74           O1-
ATOM   1798  N   ALA A 227       6.626 -27.805 -14.358  1.00 68.00           N  
ATOM   1799  CA  ALA A 227       6.147 -26.790 -13.425  1.00 68.00           C  
ATOM   1800  C   ALA A 227       5.071 -27.358 -12.503  1.00 68.00           C  
ATOM   1801  O   ALA A 227       5.075 -27.094 -11.298  1.00 68.00           O  
ATOM   1802  CB  ALA A 227       5.606 -25.581 -14.185  1.00 68.00           C  
ATOM   1803  N   LEU A 228       4.195 -28.169 -13.093  1.00 70.98           N  
ATOM   1804  CA  LEU A 228       3.130 -28.821 -12.338  1.00 70.98           C  
ATOM   1805  C   LEU A 228       3.704 -29.825 -11.345  1.00 70.98           C  
ATOM   1806  O   LEU A 228       3.243 -29.909 -10.204  1.00 70.98           O  
ATOM   1807  CB  LEU A 228       2.154 -29.523 -13.286  1.00 70.98           C  
ATOM   1808  CG  LEU A 228       0.864 -30.053 -12.660  1.00 70.98           C  
ATOM   1809  CD1 LEU A 228       0.054 -28.906 -12.063  1.00 70.98           C  
ATOM   1810  CD2 LEU A 228       0.041 -30.814 -13.693  1.00 70.98           C  
ATOM   1811  N   LYS A 229       4.740 -30.609 -11.736  1.00 76.56           N  
ATOM   1812  CA  LYS A 229       5.451 -31.527 -10.851  1.00 76.56           C  
ATOM   1813  C   LYS A 229       6.080 -30.783  -9.678  1.00 76.56           C  
ATOM   1814  O   LYS A 229       5.961 -31.212  -8.528  1.00 76.56           O  
ATOM   1815  CB  LYS A 229       6.527 -32.292 -11.624  1.00 76.56           C  
ATOM   1816  CG  LYS A 229       7.234 -33.364 -10.806  1.00 76.56           C  
ATOM   1817  CD  LYS A 229       8.302 -34.078 -11.623  1.00 76.56           C  
ATOM   1818  CE  LYS A 229       9.083 -35.072 -10.776  1.00 76.56           C  
ATOM   1819  NZ  LYS A 229      10.154 -35.751 -11.565  1.00 76.56           N1+
ATOM   1820  N   LEU A 230       6.702 -29.696  -9.946  1.00 69.44           N  
ATOM   1821  CA  LEU A 230       7.409 -28.894  -8.953  1.00 69.44           C  
ATOM   1822  C   LEU A 230       6.426 -28.184  -8.027  1.00 69.44           C  
ATOM   1823  O   LEU A 230       6.668 -28.077  -6.823  1.00 69.44           O  
ATOM   1824  CB  LEU A 230       8.313 -27.867  -9.640  1.00 69.44           C  
ATOM   1825  CG  LEU A 230       9.542 -28.421 -10.362  1.00 69.44           C  
ATOM   1826  CD1 LEU A 230      10.253 -27.310 -11.128  1.00 69.44           C  
ATOM   1827  CD2 LEU A 230      10.492 -29.084  -9.370  1.00 69.44           C  
ATOM   1828  N   ILE A 231       5.343 -27.866  -8.496  1.00 69.57           N  
ATOM   1829  CA  ILE A 231       4.287 -27.222  -7.722  1.00 69.57           C  
ATOM   1830  C   ILE A 231       3.665 -28.229  -6.759  1.00 69.57           C  
ATOM   1831  O   ILE A 231       3.408 -27.909  -5.596  1.00 69.57           O  
ATOM   1832  CB  ILE A 231       3.201 -26.617  -8.642  1.00 69.57           C  
ATOM   1833  CG1 ILE A 231       3.745 -25.384  -9.372  1.00 69.57           C  
ATOM   1834  CG2 ILE A 231       1.946 -26.268  -7.836  1.00 69.57           C  
ATOM   1835  CD1 ILE A 231       2.825 -24.855 -10.463  1.00 69.57           C  
ATOM   1836  N   VAL A 232       3.500 -29.435  -7.208  1.00 75.54           N  
ATOM   1837  CA  VAL A 232       2.986 -30.517  -6.374  1.00 75.54           C  
ATOM   1838  C   VAL A 232       3.946 -30.777  -5.216  1.00 75.54           C  
ATOM   1839  O   VAL A 232       3.522 -30.899  -4.065  1.00 75.54           O  
ATOM   1840  CB  VAL A 232       2.773 -31.811  -7.190  1.00 75.54           C  
ATOM   1841  CG1 VAL A 232       2.422 -32.979  -6.271  1.00 75.54           C  
ATOM   1842  CG2 VAL A 232       1.682 -31.606  -8.239  1.00 75.54           C  
ATOM   1843  N   GLU A 233       5.151 -30.809  -5.512  1.00 77.82           N  
ATOM   1844  CA  GLU A 233       6.182 -31.028  -4.501  1.00 77.82           C  
ATOM   1845  C   GLU A 233       6.240 -29.869  -3.510  1.00 77.82           C  
ATOM   1846  O   GLU A 233       6.425 -30.080  -2.310  1.00 77.82           O  
ATOM   1847  CB  GLU A 233       7.549 -31.223  -5.162  1.00 77.82           C  
ATOM   1848  CG  GLU A 233       7.695 -32.552  -5.890  1.00 77.82           C  
ATOM   1849  CD  GLU A 233       9.056 -32.729  -6.547  1.00 77.82           C  
ATOM   1850  OE1 GLU A 233       9.301 -33.795  -7.156  1.00 77.82           O  
ATOM   1851  OE2 GLU A 233       9.883 -31.795  -6.450  1.00 77.82           O1-
ATOM   1852  N   ALA A 234       6.014 -28.763  -4.028  1.00 72.70           N  
ATOM   1853  CA  ALA A 234       6.011 -27.557  -3.206  1.00 72.70           C  
ATOM   1854  C   ALA A 234       4.806 -27.533  -2.270  1.00 72.70           C  
ATOM   1855  O   ALA A 234       4.929 -27.162  -1.100  1.00 72.70           O  
ATOM   1856  CB  ALA A 234       6.019 -26.311  -4.089  1.00 72.70           C  
ATOM   1857  N   ILE A 235       3.642 -27.926  -2.761  1.00 76.08           N  
ATOM   1858  CA  ILE A 235       2.418 -27.999  -1.973  1.00 76.08           C  
ATOM   1859  C   ILE A 235       2.581 -29.031  -0.859  1.00 76.08           C  
ATOM   1860  O   ILE A 235       2.228 -28.771   0.294  1.00 76.08           O  
ATOM   1861  CB  ILE A 235       1.197 -28.349  -2.854  1.00 76.08           C  
ATOM   1862  CG1 ILE A 235       0.882 -27.194  -3.812  1.00 76.08           C  
ATOM   1863  CG2 ILE A 235      -0.018 -28.688  -1.986  1.00 76.08           C  
ATOM   1864  CD1 ILE A 235      -0.215 -27.508  -4.819  1.00 76.08           C  
ATOM   1865  N   LYS A 236       3.163 -30.188  -1.204  1.00 80.19           N  
ATOM   1866  CA  LYS A 236       3.402 -31.225  -0.203  1.00 80.19           C  
ATOM   1867  C   LYS A 236       4.353 -30.731   0.884  1.00 80.19           C  
ATOM   1868  O   LYS A 236       4.115 -30.952   2.073  1.00 80.19           O  
ATOM   1869  CB  LYS A 236       3.966 -32.485  -0.859  1.00 80.19           C  
ATOM   1870  CG  LYS A 236       2.941 -33.280  -1.657  1.00 80.19           C  
ATOM   1871  CD  LYS A 236       3.550 -34.543  -2.248  1.00 80.19           C  
ATOM   1872  CE  LYS A 236       2.547 -35.300  -3.107  1.00 80.19           C  
ATOM   1873  NZ  LYS A 236       3.153 -36.515  -3.729  1.00 80.19           N1+
ATOM   1874  N   ALA A 237       5.328 -30.049   0.406  1.00 73.75           N  
ATOM   1875  CA  ALA A 237       6.334 -29.524   1.325  1.00 73.75           C  
ATOM   1876  C   ALA A 237       5.755 -28.415   2.198  1.00 73.75           C  
ATOM   1877  O   ALA A 237       6.041 -28.345   3.395  1.00 73.75           O  
ATOM   1878  CB  ALA A 237       7.545 -29.010   0.551  1.00 73.75           C  
ATOM   1879  N   ALA A 238       4.961 -27.597   1.633  1.00 75.36           N  
ATOM   1880  CA  ALA A 238       4.304 -26.501   2.339  1.00 75.36           C  
ATOM   1881  C   ALA A 238       3.330 -27.028   3.388  1.00 75.36           C  
ATOM   1882  O   ALA A 238       3.239 -26.484   4.490  1.00 75.36           O  
ATOM   1883  CB  ALA A 238       3.578 -25.592   1.351  1.00 75.36           C  
ATOM   1884  N   VAL A 239       2.650 -28.084   3.118  1.00 80.49           N  
ATOM   1885  CA  VAL A 239       1.725 -28.734   4.041  1.00 80.49           C  
ATOM   1886  C   VAL A 239       2.499 -29.325   5.217  1.00 80.49           C  
ATOM   1887  O   VAL A 239       2.087 -29.187   6.371  1.00 80.49           O  
ATOM   1888  CB  VAL A 239       0.900 -29.836   3.338  1.00 80.49           C  
ATOM   1889  CG1 VAL A 239       0.075 -30.623   4.353  1.00 80.49           C  
ATOM   1890  CG2 VAL A 239      -0.004 -29.224   2.269  1.00 80.49           C  
ATOM   1891  N   ARG A 240       3.604 -29.957   4.886  1.00 80.64           N  
ATOM   1892  CA  ARG A 240       4.453 -30.511   5.935  1.00 80.64           C  
ATOM   1893  C   ARG A 240       4.974 -29.413   6.855  1.00 80.64           C  
ATOM   1894  O   ARG A 240       5.001 -29.578   8.076  1.00 80.64           O  
ATOM   1895  CB  ARG A 240       5.623 -31.286   5.328  1.00 80.64           C  
ATOM   1896  CG  ARG A 240       5.234 -32.637   4.749  1.00 80.64           C  
ATOM   1897  CD  ARG A 240       6.457 -33.472   4.395  1.00 80.64           C  
ATOM   1898  NE  ARG A 240       7.173 -32.921   3.247  1.00 80.64           N  
ATOM   1899  CZ  ARG A 240       8.195 -33.512   2.635  1.00 80.64           C  
ATOM   1900  NH1 ARG A 240       8.643 -34.691   3.052  1.00 80.64           N1+
ATOM   1901  NH2 ARG A 240       8.773 -32.922   1.600  1.00 80.64           N  
ATOM   1902  N   ALA A 241       5.349 -28.319   6.257  1.00 75.14           N  
ATOM   1903  CA  ALA A 241       5.855 -27.169   7.002  1.00 75.14           C  
ATOM   1904  C   ALA A 241       4.760 -26.551   7.866  1.00 75.14           C  
ATOM   1905  O   ALA A 241       5.009 -26.156   9.008  1.00 75.14           O  
ATOM   1906  CB  ALA A 241       6.428 -26.126   6.047  1.00 75.14           C  
ATOM   1907  N   LEU A 242       3.568 -26.432   7.319  1.00 80.16           N  
ATOM   1908  CA  LEU A 242       2.405 -25.927   8.040  1.00 80.16           C  
ATOM   1909  C   LEU A 242       2.070 -26.824   9.227  1.00 80.16           C  
ATOM   1910  O   LEU A 242       1.794 -26.332  10.324  1.00 80.16           O  
ATOM   1911  CB  LEU A 242       1.197 -25.825   7.106  1.00 80.16           C  
ATOM   1912  CG  LEU A 242      -0.070 -25.209   7.700  1.00 80.16           C  
ATOM   1913  CD1 LEU A 242       0.188 -23.765   8.120  1.00 80.16           C  
ATOM   1914  CD2 LEU A 242      -1.221 -25.282   6.702  1.00 80.16           C  
ATOM   1915  N   GLU A 243       2.170 -28.135   9.080  1.00 80.41           N  
ATOM   1916  CA  GLU A 243       1.915 -29.083  10.161  1.00 80.41           C  
ATOM   1917  C   GLU A 243       2.942 -28.934  11.279  1.00 80.41           C  
ATOM   1918  O   GLU A 243       2.589 -28.949  12.460  1.00 80.41           O  
ATOM   1919  CB  GLU A 243       1.919 -30.519   9.630  1.00 80.41           C  
ATOM   1920  CG  GLU A 243       0.703 -30.865   8.785  1.00 80.41           C  
ATOM   1921  CD  GLU A 243       0.767 -32.261   8.186  1.00 80.41           C  
ATOM   1922  OE1 GLU A 243      -0.200 -32.676   7.507  1.00 80.41           O  
ATOM   1923  OE2 GLU A 243       1.792 -32.947   8.398  1.00 80.41           O1-
ATOM   1924  N   ALA A 244       4.111 -28.797  10.824  1.00 77.18           N  
ATOM   1925  CA  ALA A 244       5.213 -28.642  11.770  1.00 77.18           C  
ATOM   1926  C   ALA A 244       5.107 -27.320  12.524  1.00 77.18           C  
ATOM   1927  O   ALA A 244       5.365 -27.263  13.729  1.00 77.18           O  
ATOM   1928  CB  ALA A 244       6.553 -28.730  11.043  1.00 77.18           C  
ATOM   1929  N   ALA A 245       4.720 -26.292  11.831  1.00 78.17           N  
ATOM   1930  CA  ALA A 245       4.560 -24.959  12.404  1.00 78.17           C  
ATOM   1931  C   ALA A 245       3.415 -24.928  13.412  1.00 78.17           C  
ATOM   1932  O   ALA A 245       3.509 -24.265  14.447  1.00 78.17           O  
ATOM   1933  CB  ALA A 245       4.320 -23.931  11.300  1.00 78.17           C  
ATOM   1934  N   GLU A 246       2.375 -25.642  13.224  1.00 78.70           N  
ATOM   1935  CA  GLU A 246       1.221 -25.736  14.113  1.00 78.70           C  
ATOM   1936  C   GLU A 246       1.581 -26.451  15.411  1.00 78.70           C  
ATOM   1937  O   GLU A 246       1.083 -26.096  16.482  1.00 78.70           O  
ATOM   1938  CB  GLU A 246       0.062 -26.456  13.419  1.00 78.70           C  
ATOM   1939  CG  GLU A 246      -0.643 -25.613  12.366  1.00 78.70           C  
ATOM   1940  CD  GLU A 246      -1.781 -26.348  11.674  1.00 78.70           C  
ATOM   1941  OE1 GLU A 246      -2.501 -25.723  10.862  1.00 78.70           O  
ATOM   1942  OE2 GLU A 246      -1.954 -27.557  11.947  1.00 78.70           O1-
ATOM   1943  N   ARG A 247       2.409 -27.368  15.307  1.00 80.53           N  
ATOM   1944  CA  ARG A 247       2.872 -28.109  16.475  1.00 80.53           C  
ATOM   1945  C   ARG A 247       3.755 -27.238  17.363  1.00 80.53           C  
ATOM   1946  O   ARG A 247       3.698 -27.335  18.590  1.00 80.53           O  
ATOM   1947  CB  ARG A 247       3.636 -29.365  16.048  1.00 80.53           C  
ATOM   1948  CG  ARG A 247       2.749 -30.460  15.477  1.00 80.53           C  
ATOM   1949  CD  ARG A 247       3.549 -31.706  15.122  1.00 80.53           C  
ATOM   1950  NE  ARG A 247       2.714 -32.721  14.486  1.00 80.53           N  
ATOM   1951  CZ  ARG A 247       3.171 -33.835  13.924  1.00 80.53           C  
ATOM   1952  NH1 ARG A 247       4.472 -34.102  13.908  1.00 80.53           N1+
ATOM   1953  NH2 ARG A 247       2.322 -34.691  13.373  1.00 80.53           N  
ATOM   1954  N   THR A 248       4.445 -26.355  16.786  1.00 77.98           N  
ATOM   1955  CA  THR A 248       5.414 -25.500  17.463  1.00 77.98           C  
ATOM   1956  C   THR A 248       4.725 -24.290  18.087  1.00 77.98           C  
ATOM   1957  O   THR A 248       5.208 -23.736  19.077  1.00 77.98           O  
ATOM   1958  CB  THR A 248       6.513 -25.026  16.495  1.00 77.98           C  
ATOM   1959  CG2 THR A 248       7.287 -26.208  15.919  1.00 77.98           C  
ATOM   1960  OG1 THR A 248       5.912 -24.294  15.420  1.00 77.98           O  
ATOM   1961  N   GLY A 249       3.438 -23.911  17.641  1.00 73.56           N  
ATOM   1962  CA  GLY A 249       2.633 -22.833  18.192  1.00 73.56           C  
ATOM   1963  C   GLY A 249       3.192 -21.455  17.888  1.00 73.56           C  
ATOM   1964  O   GLY A 249       2.807 -20.470  18.520  1.00 73.56           O  
ATOM   1965  N   ASP A 250       4.229 -21.349  16.988  1.00 78.15           N  
ATOM   1966  CA  ASP A 250       4.815 -20.079  16.570  1.00 78.15           C  
ATOM   1967  C   ASP A 250       3.947 -19.392  15.519  1.00 78.15           C  
ATOM   1968  O   ASP A 250       3.844 -19.865  14.384  1.00 78.15           O  
ATOM   1969  CB  ASP A 250       6.229 -20.294  16.025  1.00 78.15           C  
ATOM   1970  CG  ASP A 250       6.960 -18.992  15.742  1.00 78.15           C  
ATOM   1971  OD1 ASP A 250       6.297 -17.950  15.552  1.00 78.15           O  
ATOM   1972  OD2 ASP A 250       8.208 -19.011  15.705  1.00 78.15           O1-
ATOM   1973  N   PRO A 251       3.267 -18.199  15.941  1.00 78.86           N  
ATOM   1974  CA  PRO A 251       2.318 -17.519  15.057  1.00 78.86           C  
ATOM   1975  C   PRO A 251       2.979 -16.957  13.801  1.00 78.86           C  
ATOM   1976  O   PRO A 251       2.368 -16.947  12.729  1.00 78.86           O  
ATOM   1977  CB  PRO A 251       1.765 -16.391  15.934  1.00 78.86           C  
ATOM   1978  CG  PRO A 251       2.771 -16.231  17.028  1.00 78.86           C  
ATOM   1979  CD  PRO A 251       3.443 -17.554  17.256  1.00 78.86           C  
ATOM   1980  N   GLU A 252       4.184 -16.608  13.908  1.00 78.43           N  
ATOM   1981  CA  GLU A 252       4.932 -16.022  12.801  1.00 78.43           C  
ATOM   1982  C   GLU A 252       5.296 -17.077  11.761  1.00 78.43           C  
ATOM   1983  O   GLU A 252       5.159 -16.844  10.558  1.00 78.43           O  
ATOM   1984  CB  GLU A 252       6.196 -15.328  13.314  1.00 78.43           C  
ATOM   1985  CG  GLU A 252       6.892 -14.466  12.270  1.00 78.43           C  
ATOM   1986  CD  GLU A 252       8.093 -13.713  12.818  1.00 78.43           C  
ATOM   1987  OE1 GLU A 252       8.762 -12.991  12.044  1.00 78.43           O  
ATOM   1988  OE2 GLU A 252       8.369 -13.846  14.031  1.00 78.43           O1-
ATOM   1989  N   VAL A 253       5.764 -18.241  12.093  1.00 77.94           N  
ATOM   1990  CA  VAL A 253       6.116 -19.363  11.228  1.00 77.94           C  
ATOM   1991  C   VAL A 253       4.850 -19.963  10.620  1.00 77.94           C  
ATOM   1992  O   VAL A 253       4.839 -20.346   9.448  1.00 77.94           O  
ATOM   1993  CB  VAL A 253       6.904 -20.447  11.998  1.00 77.94           C  
ATOM   1994  CG1 VAL A 253       7.198 -21.643  11.094  1.00 77.94           C  
ATOM   1995  CG2 VAL A 253       8.200 -19.866  12.559  1.00 77.94           C  
ATOM   1996  N   ARG A 254       3.804 -19.906  11.402  1.00 80.72           N  
ATOM   1997  CA  ARG A 254       2.491 -20.347  10.945  1.00 80.72           C  
ATOM   1998  C   ARG A 254       1.988 -19.475   9.798  1.00 80.72           C  
ATOM   1999  O   ARG A 254       1.480 -19.988   8.799  1.00 80.72           O  
ATOM   2000  CB  ARG A 254       1.484 -20.328  12.097  1.00 80.72           C  
ATOM   2001  CG  ARG A 254       0.128 -20.914  11.741  1.00 80.72           C  
ATOM   2002  CD  ARG A 254      -0.856 -20.805  12.898  1.00 80.72           C  
ATOM   2003  NE  ARG A 254      -0.322 -21.408  14.116  1.00 80.72           N  
ATOM   2004  CZ  ARG A 254      -0.988 -21.515  15.263  1.00 80.72           C  
ATOM   2005  NH1 ARG A 254      -2.231 -21.061  15.370  1.00 80.72           N1+
ATOM   2006  NH2 ARG A 254      -0.407 -22.081  16.311  1.00 80.72           N  
ATOM   2007  N   GLU A 255       2.161 -18.214   9.936  1.00 82.41           N  
ATOM   2008  CA  GLU A 255       1.743 -17.251   8.921  1.00 82.41           C  
ATOM   2009  C   GLU A 255       2.590 -17.379   7.658  1.00 82.41           C  
ATOM   2010  O   GLU A 255       2.067 -17.311   6.544  1.00 82.41           O  
ATOM   2011  CB  GLU A 255       1.825 -15.824   9.467  1.00 82.41           C  
ATOM   2012  CG  GLU A 255       1.221 -14.776   8.543  1.00 82.41           C  
ATOM   2013  CD  GLU A 255       1.202 -13.382   9.147  1.00 82.41           C  
ATOM   2014  OE1 GLU A 255       0.751 -12.431   8.469  1.00 82.41           O  
ATOM   2015  OE2 GLU A 255       1.643 -13.238  10.310  1.00 82.41           O1-
ATOM   2016  N   LEU A 256       3.837 -17.627   7.848  1.00 79.73           N  
ATOM   2017  CA  LEU A 256       4.756 -17.809   6.729  1.00 79.73           C  
ATOM   2018  C   LEU A 256       4.453 -19.104   5.983  1.00 79.73           C  
ATOM   2019  O   LEU A 256       4.469 -19.133   4.750  1.00 79.73           O  
ATOM   2020  CB  LEU A 256       6.205 -17.816   7.222  1.00 79.73           C  
ATOM   2021  CG  LEU A 256       6.781 -16.468   7.658  1.00 79.73           C  
ATOM   2022  CD1 LEU A 256       8.157 -16.659   8.288  1.00 79.73           C  
ATOM   2023  CD2 LEU A 256       6.856 -15.511   6.473  1.00 79.73           C  
ATOM   2024  N   ALA A 257       4.196 -20.147   6.688  1.00 79.38           N  
ATOM   2025  CA  ALA A 257       3.812 -21.431   6.109  1.00 79.38           C  
ATOM   2026  C   ALA A 257       2.492 -21.318   5.352  1.00 79.38           C  
ATOM   2027  O   ALA A 257       2.339 -21.889   4.269  1.00 79.38           O  
ATOM   2028  CB  ALA A 257       3.707 -22.496   7.198  1.00 79.38           C  
ATOM   2029  N   ARG A 258       1.598 -20.500   5.856  1.00 82.03           N  
ATOM   2030  CA  ARG A 258       0.325 -20.223   5.199  1.00 82.03           C  
ATOM   2031  C   ARG A 258       0.538 -19.477   3.885  1.00 82.03           C  
ATOM   2032  O   ARG A 258      -0.094 -19.793   2.876  1.00 82.03           O  
ATOM   2033  CB  ARG A 258      -0.591 -19.413   6.118  1.00 82.03           C  
ATOM   2034  CG  ARG A 258      -1.240 -20.234   7.220  1.00 82.03           C  
ATOM   2035  CD  ARG A 258      -2.256 -19.418   8.008  1.00 82.03           C  
ATOM   2036  NE  ARG A 258      -2.594 -20.059   9.276  1.00 82.03           N  
ATOM   2037  CZ  ARG A 258      -3.161 -19.442  10.310  1.00 82.03           C  
ATOM   2038  NH1 ARG A 258      -3.465 -18.151  10.246  1.00 82.03           N1+
ATOM   2039  NH2 ARG A 258      -3.425 -20.122  11.417  1.00 82.03           N  
ATOM   2040  N   GLU A 259       1.337 -18.543   3.968  1.00 81.89           N  
ATOM   2041  CA  GLU A 259       1.670 -17.750   2.788  1.00 81.89           C  
ATOM   2042  C   GLU A 259       2.319 -18.614   1.709  1.00 81.89           C  
ATOM   2043  O   GLU A 259       2.028 -18.454   0.522  1.00 81.89           O  
ATOM   2044  CB  GLU A 259       2.599 -16.592   3.163  1.00 81.89           C  
ATOM   2045  CG  GLU A 259       2.814 -15.589   2.039  1.00 81.89           C  
ATOM   2046  CD  GLU A 259       3.621 -14.373   2.466  1.00 81.89           C  
ATOM   2047  OE1 GLU A 259       3.909 -13.505   1.612  1.00 81.89           O  
ATOM   2048  OE2 GLU A 259       3.970 -14.289   3.665  1.00 81.89           O1-
ATOM   2049  N   LEU A 260       3.148 -19.540   2.045  1.00 78.49           N  
ATOM   2050  CA  LEU A 260       3.803 -20.446   1.109  1.00 78.49           C  
ATOM   2051  C   LEU A 260       2.788 -21.383   0.460  1.00 78.49           C  
ATOM   2052  O   LEU A 260       2.875 -21.663  -0.738  1.00 78.49           O  
ATOM   2053  CB  LEU A 260       4.885 -21.263   1.820  1.00 78.49           C  
ATOM   2054  CG  LEU A 260       6.182 -20.523   2.154  1.00 78.49           C  
ATOM   2055  CD1 LEU A 260       7.104 -21.416   2.977  1.00 78.49           C  
ATOM   2056  CD2 LEU A 260       6.876 -20.058   0.879  1.00 78.49           C  
ATOM   2057  N   VAL A 261       1.852 -21.820   1.283  1.00 81.27           N  
ATOM   2058  CA  VAL A 261       0.768 -22.657   0.781  1.00 81.27           C  
ATOM   2059  C   VAL A 261      -0.070 -21.869  -0.225  1.00 81.27           C  
ATOM   2060  O   VAL A 261      -0.388 -22.372  -1.305  1.00 81.27           O  
ATOM   2061  CB  VAL A 261      -0.127 -23.176   1.927  1.00 81.27           C  
ATOM   2062  CG1 VAL A 261      -1.371 -23.869   1.372  1.00 81.27           C  
ATOM   2063  CG2 VAL A 261       0.659 -24.128   2.829  1.00 81.27           C  
ATOM   2064  N   ARG A 262      -0.352 -20.654   0.145  1.00 82.61           N  
ATOM   2065  CA  ARG A 262      -1.088 -19.768  -0.751  1.00 82.61           C  
ATOM   2066  C   ARG A 262      -0.347 -19.588  -2.072  1.00 82.61           C  
ATOM   2067  O   ARG A 262      -0.947 -19.689  -3.145  1.00 82.61           O  
ATOM   2068  CB  ARG A 262      -1.321 -18.407  -0.091  1.00 82.61           C  
ATOM   2069  CG  ARG A 262      -2.189 -17.465  -0.911  1.00 82.61           C  
ATOM   2070  CD  ARG A 262      -2.355 -16.115  -0.228  1.00 82.61           C  
ATOM   2071  NE  ARG A 262      -1.102 -15.366  -0.201  1.00 82.61           N  
ATOM   2072  CZ  ARG A 262      -0.985 -14.072  -0.484  1.00 82.61           C  
ATOM   2073  NH1 ARG A 262      -2.049 -13.354  -0.825  1.00 82.61           N1+
ATOM   2074  NH2 ARG A 262       0.204 -13.492  -0.428  1.00 82.61           N  
ATOM   2075  N   LEU A 263       0.939 -19.284  -2.052  1.00 75.95           N  
ATOM   2076  CA  LEU A 263       1.774 -19.048  -3.223  1.00 75.95           C  
ATOM   2077  C   LEU A 263       1.858 -20.297  -4.094  1.00 75.95           C  
ATOM   2078  O   LEU A 263       1.792 -20.209  -5.322  1.00 75.95           O  
ATOM   2079  CB  LEU A 263       3.179 -18.611  -2.801  1.00 75.95           C  
ATOM   2080  CG  LEU A 263       3.309 -17.191  -2.245  1.00 75.95           C  
ATOM   2081  CD1 LEU A 263       4.723 -16.953  -1.727  1.00 75.95           C  
ATOM   2082  CD2 LEU A 263       2.944 -16.164  -3.311  1.00 75.95           C  
ATOM   2083  N   ALA A 264       1.985 -21.402  -3.421  1.00 73.54           N  
ATOM   2084  CA  ALA A 264       2.056 -22.684  -4.120  1.00 73.54           C  
ATOM   2085  C   ALA A 264       0.752 -22.980  -4.853  1.00 73.54           C  
ATOM   2086  O   ALA A 264       0.767 -23.436  -5.999  1.00 73.54           O  
ATOM   2087  CB  ALA A 264       2.378 -23.808  -3.138  1.00 73.54           C  
ATOM   2088  N   VAL A 265      -0.303 -22.621  -4.203  1.00 74.67           N  
ATOM   2089  CA  VAL A 265      -1.629 -22.842  -4.773  1.00 74.67           C  
ATOM   2090  C   VAL A 265      -1.855 -21.883  -5.939  1.00 74.67           C  
ATOM   2091  O   VAL A 265      -2.346 -22.288  -6.997  1.00 74.67           O  
ATOM   2092  CB  VAL A 265      -2.739 -22.666  -3.713  1.00 74.67           C  
ATOM   2093  CG1 VAL A 265      -4.119 -22.700  -4.367  1.00 74.67           C  
ATOM   2094  CG2 VAL A 265      -2.626 -23.744  -2.638  1.00 74.67           C  
ATOM   2095  N   GLU A 266      -1.512 -20.670  -5.807  1.00 74.31           N  
ATOM   2096  CA  GLU A 266      -1.636 -19.671  -6.865  1.00 74.31           C  
ATOM   2097  C   GLU A 266      -0.812 -20.060  -8.089  1.00 74.31           C  
ATOM   2098  O   GLU A 266      -1.269 -19.910  -9.224  1.00 74.31           O  
ATOM   2099  CB  GLU A 266      -1.202 -18.294  -6.356  1.00 74.31           C  
ATOM   2100  CG  GLU A 266      -2.195 -17.653  -5.397  1.00 74.31           C  
ATOM   2101  CD  GLU A 266      -1.717 -16.322  -4.840  1.00 74.31           C  
ATOM   2102  OE1 GLU A 266      -2.439 -15.713  -4.018  1.00 74.31           O  
ATOM   2103  OE2 GLU A 266      -0.613 -15.881  -5.231  1.00 74.31           O1-
ATOM   2104  N   ALA A 267       0.363 -20.481  -7.800  1.00 69.35           N  
ATOM   2105  CA  ALA A 267       1.242 -20.942  -8.872  1.00 69.35           C  
ATOM   2106  C   ALA A 267       0.638 -22.139  -9.600  1.00 69.35           C  
ATOM   2107  O   ALA A 267       0.698 -22.221 -10.830  1.00 69.35           O  
ATOM   2108  CB  ALA A 267       2.618 -21.300  -8.315  1.00 69.35           C  
ATOM   2109  N   ALA A 268       0.029 -23.026  -8.817  1.00 70.14           N  
ATOM   2110  CA  ALA A 268      -0.633 -24.213  -9.350  1.00 70.14           C  
ATOM   2111  C   ALA A 268      -1.843 -23.834 -10.197  1.00 70.14           C  
ATOM   2112  O   ALA A 268      -2.067 -24.407 -11.267  1.00 70.14           O  
ATOM   2113  CB  ALA A 268      -1.053 -25.144  -8.215  1.00 70.14           C  
ATOM   2114  N   GLU A 269      -2.573 -22.876  -9.766  1.00 71.98           N  
ATOM   2115  CA  GLU A 269      -3.744 -22.389 -10.489  1.00 71.98           C  
ATOM   2116  C   GLU A 269      -3.353 -21.792 -11.838  1.00 71.98           C  
ATOM   2117  O   GLU A 269      -4.036 -22.008 -12.841  1.00 71.98           O  
ATOM   2118  CB  GLU A 269      -4.499 -21.352  -9.654  1.00 71.98           C  
ATOM   2119  CG  GLU A 269      -5.296 -21.949  -8.504  1.00 71.98           C  
ATOM   2120  CD  GLU A 269      -6.062 -20.910  -7.701  1.00 71.98           C  
ATOM   2121  OE1 GLU A 269      -6.789 -21.290  -6.755  1.00 71.98           O  
ATOM   2122  OE2 GLU A 269      -5.935 -19.707  -8.020  1.00 71.98           O1-
ATOM   2123  N   GLU A 270      -2.346 -21.133 -11.876  1.00 70.83           N  
ATOM   2124  CA  GLU A 270      -1.862 -20.494 -13.097  1.00 70.83           C  
ATOM   2125  C   GLU A 270      -1.388 -21.530 -14.112  1.00 70.83           C  
ATOM   2126  O   GLU A 270      -1.634 -21.388 -15.312  1.00 70.83           O  
ATOM   2127  CB  GLU A 270      -0.729 -19.514 -12.778  1.00 70.83           C  
ATOM   2128  CG  GLU A 270      -0.298 -18.666 -13.965  1.00 70.83           C  
ATOM   2129  CD  GLU A 270      -1.400 -17.759 -14.487  1.00 70.83           C  
ATOM   2130  OE1 GLU A 270      -1.364 -17.385 -15.681  1.00 70.83           O  
ATOM   2131  OE2 GLU A 270      -2.307 -17.418 -13.694  1.00 70.83           O1-
ATOM   2132  N   VAL A 271      -0.788 -22.511 -13.671  1.00 67.59           N  
ATOM   2133  CA  VAL A 271      -0.287 -23.586 -14.519  1.00 67.59           C  
ATOM   2134  C   VAL A 271      -1.459 -24.374 -15.101  1.00 67.59           C  
ATOM   2135  O   VAL A 271      -1.438 -24.757 -16.273  1.00 67.59           O  
ATOM   2136  CB  VAL A 271       0.656 -24.531 -13.742  1.00 67.59           C  
ATOM   2137  CG1 VAL A 271       1.025 -25.746 -14.591  1.00 67.59           C  
ATOM   2138  CG2 VAL A 271       1.913 -23.784 -13.298  1.00 67.59           C  
ATOM   2139  N   LEU A 272      -2.569 -24.497 -14.340  1.00 67.00           N  
ATOM   2140  CA  LEU A 272      -3.727 -25.316 -14.682  1.00 67.00           C  
ATOM   2141  C   LEU A 272      -4.665 -24.568 -15.623  1.00 67.00           C  
ATOM   2142  O   LEU A 272      -5.450 -25.187 -16.346  1.00 67.00           O  
ATOM   2143  CB  LEU A 272      -4.481 -25.732 -13.417  1.00 67.00           C  
ATOM   2144  CG  LEU A 272      -3.800 -26.781 -12.535  1.00 67.00           C  
ATOM   2145  CD1 LEU A 272      -4.576 -26.963 -11.234  1.00 67.00           C  
ATOM   2146  CD2 LEU A 272      -3.674 -28.105 -13.279  1.00 67.00           C  
ATOM   2147  N   ARG A 273      -4.698 -23.276 -15.691  1.00 66.54           N  
ATOM   2148  CA  ARG A 273      -5.534 -22.413 -16.518  1.00 66.54           C  
ATOM   2149  C   ARG A 273      -5.155 -22.529 -17.990  1.00 66.54           C  
ATOM   2150  O   ARG A 273      -6.003 -22.365 -18.869  1.00 66.54           O  
ATOM   2151  CB  ARG A 273      -5.421 -20.956 -16.060  1.00 66.54           C  
ATOM   2152  CG  ARG A 273      -6.282 -20.620 -14.853  1.00 66.54           C  
ATOM   2153  CD  ARG A 273      -6.225 -19.136 -14.516  1.00 66.54           C  
ATOM   2154  NE  ARG A 273      -6.980 -18.831 -13.304  1.00 66.54           N  
ATOM   2155  CZ  ARG A 273      -7.053 -17.629 -12.739  1.00 66.54           C  
ATOM   2156  NH1 ARG A 273      -6.414 -16.591 -13.268  1.00 66.54           N1+
ATOM   2157  NH2 ARG A 273      -7.768 -17.462 -11.637  1.00 66.54           N  
ATOM   2158  N   ASN A 274      -4.067 -23.326 -18.403  1.00 56.21           N  
ATOM   2159  CA  ASN A 274      -3.693 -23.494 -19.804  1.00 56.21           C  
ATOM   2160  C   ASN A 274      -2.962 -24.814 -20.034  1.00 56.21           C  
ATOM   2161  O   ASN A 274      -1.738 -24.834 -20.177  1.00 56.21           O  
ATOM   2162  CB  ASN A 274      -2.830 -22.321 -20.273  1.00 56.21           C  
ATOM   2163  CG  ASN A 274      -3.620 -21.035 -20.415  1.00 56.21           C  
ATOM   2164  ND2 ASN A 274      -3.001 -19.916 -20.058  1.00 56.21           N  
ATOM   2165  OD1 ASN A 274      -4.778 -21.047 -20.842  1.00 56.21           O  
ATOM   2166  N   PRO A 275      -3.647 -26.064 -19.882  1.00 56.51           N  
ATOM   2167  CA  PRO A 275      -2.913 -27.327 -19.995  1.00 56.51           C  
ATOM   2168  C   PRO A 275      -2.311 -27.537 -21.383  1.00 56.51           C  
ATOM   2169  O   PRO A 275      -2.885 -27.096 -22.382  1.00 56.51           O  
ATOM   2170  CB  PRO A 275      -3.981 -28.382 -19.698  1.00 56.51           C  
ATOM   2171  CG  PRO A 275      -5.283 -27.675 -19.898  1.00 56.51           C  
ATOM   2172  CD  PRO A 275      -5.039 -26.196 -19.823  1.00 56.51           C  
ATOM   2173  N   SER A 276      -0.858 -27.479 -21.570  1.00 54.76           N  
ATOM   2174  CA  SER A 276      -0.191 -27.808 -22.826  1.00 54.76           C  
ATOM   2175  C   SER A 276      -0.642 -29.167 -23.352  1.00 54.76           C  
ATOM   2176  O   SER A 276      -0.959 -30.066 -22.571  1.00 54.76           O  
ATOM   2177  CB  SER A 276       1.328 -27.801 -22.645  1.00 54.76           C  
ATOM   2178  OG  SER A 276       1.978 -28.235 -23.827  1.00 54.76           O  
ATOM   2179  N   SER A 277      -1.125 -29.364 -24.636  1.00 51.98           N  
ATOM   2180  CA  SER A 277      -1.643 -30.387 -25.537  1.00 51.98           C  
ATOM   2181  C   SER A 277      -0.564 -31.403 -25.898  1.00 51.98           C  
ATOM   2182  O   SER A 277      -0.864 -32.463 -26.453  1.00 51.98           O  
ATOM   2183  CB  SER A 277      -2.200 -29.748 -26.810  1.00 51.98           C  
ATOM   2184  OG  SER A 277      -1.150 -29.281 -27.640  1.00 51.98           O  
ATOM   2185  N   SER A 278       0.858 -31.388 -25.342  1.00 54.23           N  
ATOM   2186  CA  SER A 278       1.792 -32.269 -26.037  1.00 54.23           C  
ATOM   2187  C   SER A 278       2.128 -33.493 -25.193  1.00 54.23           C  
ATOM   2188  O   SER A 278       2.380 -34.574 -25.730  1.00 54.23           O  
ATOM   2189  CB  SER A 278       3.075 -31.516 -26.393  1.00 54.23           C  
ATOM   2190  OG  SER A 278       3.774 -31.132 -25.221  1.00 54.23           O  
ATOM   2191  N   ASP A 279       1.355 -33.746 -23.873  1.00 63.89           N  
ATOM   2192  CA  ASP A 279       1.431 -35.018 -23.162  1.00 63.89           C  
ATOM   2193  C   ASP A 279       0.334 -35.124 -22.106  1.00 63.89           C  
ATOM   2194  O   ASP A 279       0.535 -34.735 -20.954  1.00 63.89           O  
ATOM   2195  CB  ASP A 279       2.807 -35.188 -22.512  1.00 63.89           C  
ATOM   2196  CG  ASP A 279       3.146 -36.638 -22.213  1.00 63.89           C  
ATOM   2197  OD1 ASP A 279       2.222 -37.477 -22.136  1.00 63.89           O  
ATOM   2198  OD2 ASP A 279       4.347 -36.943 -22.051  1.00 63.89           O1-
ATOM   2199  N   VAL A 280      -0.814 -35.358 -22.484  1.00 62.75           N  
ATOM   2200  CA  VAL A 280      -2.085 -35.431 -21.770  1.00 62.75           C  
ATOM   2201  C   VAL A 280      -1.978 -36.435 -20.625  1.00 62.75           C  
ATOM   2202  O   VAL A 280      -2.421 -36.162 -19.507  1.00 62.75           O  
ATOM   2203  CB  VAL A 280      -3.245 -35.821 -22.714  1.00 62.75           C  
ATOM   2204  CG1 VAL A 280      -4.540 -36.013 -21.926  1.00 62.75           C  
ATOM   2205  CG2 VAL A 280      -3.428 -34.761 -23.798  1.00 62.75           C  
ATOM   2206  N   ASN A 281      -1.222 -37.466 -20.734  1.00 62.49           N  
ATOM   2207  CA  ASN A 281      -1.089 -38.546 -19.760  1.00 62.49           C  
ATOM   2208  C   ASN A 281      -0.147 -38.161 -18.623  1.00 62.49           C  
ATOM   2209  O   ASN A 281      -0.431 -38.436 -17.456  1.00 62.49           O  
ATOM   2210  CB  ASN A 281      -0.604 -39.826 -20.441  1.00 62.49           C  
ATOM   2211  CG  ASN A 281      -1.682 -40.487 -21.278  1.00 62.49           C  
ATOM   2212  ND2 ASN A 281      -1.271 -41.210 -22.313  1.00 62.49           N  
ATOM   2213  OD1 ASN A 281      -2.875 -40.348 -20.997  1.00 62.49           O  
ATOM   2214  N   ARG A 282       0.895 -37.581 -18.875  1.00 65.59           N  
ATOM   2215  CA  ARG A 282       1.820 -37.045 -17.882  1.00 65.59           C  
ATOM   2216  C   ARG A 282       1.191 -35.886 -17.115  1.00 65.59           C  
ATOM   2217  O   ARG A 282       1.327 -35.798 -15.893  1.00 65.59           O  
ATOM   2218  CB  ARG A 282       3.119 -36.588 -18.549  1.00 65.59           C  
ATOM   2219  CG  ARG A 282       4.235 -36.264 -17.568  1.00 65.59           C  
ATOM   2220  CD  ARG A 282       5.547 -35.971 -18.282  1.00 65.59           C  
ATOM   2221  NE  ARG A 282       6.605 -35.614 -17.342  1.00 65.59           N  
ATOM   2222  CZ  ARG A 282       7.854 -35.311 -17.684  1.00 65.59           C  
ATOM   2223  NH1 ARG A 282       8.227 -35.317 -18.959  1.00 65.59           N1+
ATOM   2224  NH2 ARG A 282       8.736 -35.000 -16.747  1.00 65.59           N  
ATOM   2225  N   ALA A 283       0.470 -35.109 -17.731  1.00 64.06           N  
ATOM   2226  CA  ALA A 283      -0.264 -33.989 -17.148  1.00 64.06           C  
ATOM   2227  C   ALA A 283      -1.379 -34.483 -16.230  1.00 64.06           C  
ATOM   2228  O   ALA A 283      -1.577 -33.943 -15.139  1.00 64.06           O  
ATOM   2229  CB  ALA A 283      -0.839 -33.100 -18.249  1.00 64.06           C  
ATOM   2230  N   LEU A 284      -2.029 -35.547 -16.691  1.00 67.28           N  
ATOM   2231  CA  LEU A 284      -3.101 -36.166 -15.918  1.00 67.28           C  
ATOM   2232  C   LEU A 284      -2.556 -36.799 -14.642  1.00 67.28           C  
ATOM   2233  O   LEU A 284      -3.161 -36.671 -13.574  1.00 67.28           O  
ATOM   2234  CB  LEU A 284      -3.824 -37.223 -16.757  1.00 67.28           C  
ATOM   2235  CG  LEU A 284      -5.148 -37.745 -16.196  1.00 67.28           C  
ATOM   2236  CD1 LEU A 284      -6.229 -36.675 -16.309  1.00 67.28           C  
ATOM   2237  CD2 LEU A 284      -5.571 -39.019 -16.920  1.00 67.28           C  
ATOM   2238  N   LYS A 285      -1.422 -37.501 -14.646  1.00 71.80           N  
ATOM   2239  CA  LYS A 285      -0.758 -38.082 -13.483  1.00 71.80           C  
ATOM   2240  C   LYS A 285      -0.330 -37.000 -12.497  1.00 71.80           C  
ATOM   2241  O   LYS A 285      -0.500 -37.154 -11.285  1.00 71.80           O  
ATOM   2242  CB  LYS A 285       0.454 -38.908 -13.913  1.00 71.80           C  
ATOM   2243  CG  LYS A 285       0.100 -40.262 -14.511  1.00 71.80           C  
ATOM   2244  CD  LYS A 285       1.349 -41.069 -14.845  1.00 71.80           C  
ATOM   2245  CE  LYS A 285       1.001 -42.376 -15.542  1.00 71.80           C  
ATOM   2246  NZ  LYS A 285       2.224 -43.134 -15.942  1.00 71.80           N1+
ATOM   2247  N   LEU A 286       0.104 -35.942 -12.985  1.00 70.98           N  
ATOM   2248  CA  LEU A 286       0.574 -34.832 -12.163  1.00 70.98           C  
ATOM   2249  C   LEU A 286      -0.599 -34.083 -11.540  1.00 70.98           C  
ATOM   2250  O   LEU A 286      -0.526 -33.659 -10.384  1.00 70.98           O  
ATOM   2251  CB  LEU A 286       1.424 -33.870 -12.996  1.00 70.98           C  
ATOM   2252  CG  LEU A 286       2.812 -34.368 -13.401  1.00 70.98           C  
ATOM   2253  CD1 LEU A 286       3.472 -33.381 -14.359  1.00 70.98           C  
ATOM   2254  CD2 LEU A 286       3.683 -34.588 -12.169  1.00 70.98           C  
ATOM   2255  N   ILE A 287      -1.661 -34.017 -12.230  1.00 69.17           N  
ATOM   2256  CA  ILE A 287      -2.894 -33.405 -11.748  1.00 69.17           C  
ATOM   2257  C   ILE A 287      -3.491 -34.257 -10.630  1.00 69.17           C  
ATOM   2258  O   ILE A 287      -3.928 -33.730  -9.604  1.00 69.17           O  
ATOM   2259  CB  ILE A 287      -3.920 -33.225 -12.889  1.00 69.17           C  
ATOM   2260  CG1 ILE A 287      -3.442 -32.151 -13.872  1.00 69.17           C  
ATOM   2261  CG2 ILE A 287      -5.300 -32.877 -12.325  1.00 69.17           C  
ATOM   2262  CD1 ILE A 287      -4.305 -32.025 -15.120  1.00 69.17           C  
ATOM   2263  N   VAL A 288      -3.427 -35.457 -10.807  1.00 73.24           N  
ATOM   2264  CA  VAL A 288      -3.890 -36.405  -9.798  1.00 73.24           C  
ATOM   2265  C   VAL A 288      -3.041 -36.273  -8.536  1.00 73.24           C  
ATOM   2266  O   VAL A 288      -3.573 -36.225  -7.424  1.00 73.24           O  
ATOM   2267  CB  VAL A 288      -3.843 -37.858 -10.321  1.00 73.24           C  
ATOM   2268  CG1 VAL A 288      -4.135 -38.848  -9.195  1.00 73.24           C  
ATOM   2269  CG2 VAL A 288      -4.833 -38.043 -11.471  1.00 73.24           C  
ATOM   2270  N   ARG A 289      -1.821 -36.240  -8.633  1.00 77.65           N  
ATOM   2271  CA  ARG A 289      -0.906 -36.075  -7.507  1.00 77.65           C  
ATOM   2272  C   ARG A 289      -1.125 -34.734  -6.816  1.00 77.65           C  
ATOM   2273  O   ARG A 289      -1.066 -34.647  -5.588  1.00 77.65           O  
ATOM   2274  CB  ARG A 289       0.547 -36.192  -7.974  1.00 77.65           C  
ATOM   2275  CG  ARG A 289       0.964 -37.608  -8.340  1.00 77.65           C  
ATOM   2276  CD  ARG A 289       2.422 -37.673  -8.774  1.00 77.65           C  
ATOM   2277  NE  ARG A 289       2.797 -39.017  -9.205  1.00 77.65           N  
ATOM   2278  CZ  ARG A 289       4.002 -39.361  -9.650  1.00 77.65           C  
ATOM   2279  NH1 ARG A 289       4.977 -38.463  -9.730  1.00 77.65           N1+
ATOM   2280  NH2 ARG A 289       4.234 -40.612 -10.018  1.00 77.65           N  
ATOM   2281  N   ALA A 290      -1.429 -33.784  -7.564  1.00 73.13           N  
ATOM   2282  CA  ALA A 290      -1.720 -32.448  -7.049  1.00 73.13           C  
ATOM   2283  C   ALA A 290      -3.037 -32.433  -6.279  1.00 73.13           C  
ATOM   2284  O   ALA A 290      -3.144 -31.788  -5.233  1.00 73.13           O  
ATOM   2285  CB  ALA A 290      -1.762 -31.435  -8.190  1.00 73.13           C  
ATOM   2286  N   ILE A 291      -4.007 -33.171  -6.790  1.00 77.13           N  
ATOM   2287  CA  ILE A 291      -5.298 -33.316  -6.126  1.00 77.13           C  
ATOM   2288  C   ILE A 291      -5.113 -34.038  -4.793  1.00 77.13           C  
ATOM   2289  O   ILE A 291      -5.681 -33.631  -3.776  1.00 77.13           O  
ATOM   2290  CB  ILE A 291      -6.308 -34.078  -7.014  1.00 77.13           C  
ATOM   2291  CG1 ILE A 291      -6.688 -33.233  -8.235  1.00 77.13           C  
ATOM   2292  CG2 ILE A 291      -7.551 -34.465  -6.206  1.00 77.13           C  
ATOM   2293  CD1 ILE A 291      -7.567 -33.962  -9.242  1.00 77.13           C  
ATOM   2294  N   GLU A 292      -4.307 -35.002  -4.773  1.00 80.00           N  
ATOM   2295  CA  GLU A 292      -4.009 -35.740  -3.548  1.00 80.00           C  
ATOM   2296  C   GLU A 292      -3.357 -34.836  -2.505  1.00 80.00           C  
ATOM   2297  O   GLU A 292      -3.714 -34.883  -1.326  1.00 80.00           O  
ATOM   2298  CB  GLU A 292      -3.103 -36.936  -3.848  1.00 80.00           C  
ATOM   2299  CG  GLU A 292      -3.817 -38.091  -4.535  1.00 80.00           C  
ATOM   2300  CD  GLU A 292      -2.886 -39.232  -4.912  1.00 80.00           C  
ATOM   2301  OE1 GLU A 292      -3.370 -40.266  -5.427  1.00 80.00           O  
ATOM   2302  OE2 GLU A 292      -1.663 -39.093  -4.690  1.00 80.00           O1-
ATOM   2303  N   ALA A 293      -2.461 -34.120  -2.983  1.00 77.12           N  
ATOM   2304  CA  ALA A 293      -1.769 -33.196  -2.087  1.00 77.12           C  
ATOM   2305  C   ALA A 293      -2.725 -32.134  -1.550  1.00 77.12           C  
ATOM   2306  O   ALA A 293      -2.681 -31.793  -0.366  1.00 77.12           O  
ATOM   2307  CB  ALA A 293      -0.596 -32.536  -2.807  1.00 77.12           C  
ATOM   2308  N   ALA A 294      -3.551 -31.659  -2.389  1.00 77.26           N  
ATOM   2309  CA  ALA A 294      -4.546 -30.649  -2.039  1.00 77.26           C  
ATOM   2310  C   ALA A 294      -5.566 -31.204  -1.048  1.00 77.26           C  
ATOM   2311  O   ALA A 294      -5.983 -30.506  -0.121  1.00 77.26           O  
ATOM   2312  CB  ALA A 294      -5.251 -30.138  -3.293  1.00 77.26           C  
ATOM   2313  N   VAL A 295      -5.968 -32.385  -1.208  1.00 83.31           N  
ATOM   2314  CA  VAL A 295      -6.876 -33.070  -0.294  1.00 83.31           C  
ATOM   2315  C   VAL A 295      -6.205 -33.244   1.067  1.00 83.31           C  
ATOM   2316  O   VAL A 295      -6.844 -33.068   2.107  1.00 83.31           O  
ATOM   2317  CB  VAL A 295      -7.313 -34.443  -0.852  1.00 83.31           C  
ATOM   2318  CG1 VAL A 295      -8.061 -35.246   0.211  1.00 83.31           C  
ATOM   2319  CG2 VAL A 295      -8.181 -34.262  -2.097  1.00 83.31           C  
ATOM   2320  N   GLN A 296      -4.965 -33.587   1.058  1.00 82.12           N  
ATOM   2321  CA  GLN A 296      -4.207 -33.689   2.299  1.00 82.12           C  
ATOM   2322  C   GLN A 296      -4.188 -32.356   3.042  1.00 82.12           C  
ATOM   2323  O   GLN A 296      -4.292 -32.323   4.270  1.00 82.12           O  
ATOM   2324  CB  GLN A 296      -2.777 -34.153   2.019  1.00 82.12           C  
ATOM   2325  CG  GLN A 296      -2.669 -35.631   1.665  1.00 82.12           C  
ATOM   2326  CD  GLN A 296      -1.251 -36.052   1.332  1.00 82.12           C  
ATOM   2327  NE2 GLN A 296      -1.053 -37.347   1.114  1.00 82.12           N  
ATOM   2328  OE1 GLN A 296      -0.339 -35.220   1.271  1.00 82.12           O  
ATOM   2329  N   LEU A 297      -4.000 -31.301   2.243  1.00 80.63           N  
ATOM   2330  CA  LEU A 297      -4.038 -29.951   2.794  1.00 80.63           C  
ATOM   2331  C   LEU A 297      -5.404 -29.650   3.405  1.00 80.63           C  
ATOM   2332  O   LEU A 297      -5.489 -29.079   4.495  1.00 80.63           O  
ATOM   2333  CB  LEU A 297      -3.713 -28.919   1.711  1.00 80.63           C  
ATOM   2334  CG  LEU A 297      -3.676 -27.456   2.156  1.00 80.63           C  
ATOM   2335  CD1 LEU A 297      -2.619 -27.258   3.237  1.00 80.63           C  
ATOM   2336  CD2 LEU A 297      -3.408 -26.542   0.966  1.00 80.63           C  
ATOM   2337  N   LEU A 298      -6.449 -30.038   2.801  1.00 80.90           N  
ATOM   2338  CA  LEU A 298      -7.822 -29.868   3.262  1.00 80.90           C  
ATOM   2339  C   LEU A 298      -8.071 -30.671   4.534  1.00 80.90           C  
ATOM   2340  O   LEU A 298      -8.694 -30.174   5.475  1.00 80.90           O  
ATOM   2341  CB  LEU A 298      -8.810 -30.294   2.174  1.00 80.90           C  
ATOM   2342  CG  LEU A 298     -10.287 -30.001   2.447  1.00 80.90           C  
ATOM   2343  CD1 LEU A 298     -10.514 -28.499   2.572  1.00 80.90           C  
ATOM   2344  CD2 LEU A 298     -11.162 -30.590   1.344  1.00 80.90           C  
ATOM   2345  N   GLU A 299      -7.654 -31.859   4.567  1.00 83.23           N  
ATOM   2346  CA  GLU A 299      -7.786 -32.699   5.754  1.00 83.23           C  
ATOM   2347  C   GLU A 299      -7.100 -32.062   6.960  1.00 83.23           C  
ATOM   2348  O   GLU A 299      -7.649 -32.058   8.063  1.00 83.23           O  
ATOM   2349  CB  GLU A 299      -7.208 -34.093   5.495  1.00 83.23           C  
ATOM   2350  CG  GLU A 299      -8.063 -34.951   4.574  1.00 83.23           C  
ATOM   2351  CD  GLU A 299      -7.428 -36.293   4.245  1.00 83.23           C  
ATOM   2352  OE1 GLU A 299      -8.059 -37.102   3.527  1.00 83.23           O  
ATOM   2353  OE2 GLU A 299      -6.293 -36.537   4.709  1.00 83.23           O1-
ATOM   2354  N   HIS A 300      -6.018 -31.601   6.655  1.00 81.14           N  
ATOM   2355  CA  HIS A 300      -5.271 -30.929   7.712  1.00 81.14           C  
ATOM   2356  C   HIS A 300      -5.998 -29.677   8.191  1.00 81.14           C  
ATOM   2357  O   HIS A 300      -6.069 -29.418   9.394  1.00 81.14           O  
ATOM   2358  CB  HIS A 300      -3.865 -30.567   7.228  1.00 81.14           C  
ATOM   2359  CG  HIS A 300      -3.057 -29.818   8.240  1.00 81.14           C  
ATOM   2360  CD2 HIS A 300      -2.721 -28.509   8.316  1.00 81.14           C  
ATOM   2361  ND1 HIS A 300      -2.488 -30.428   9.336  1.00 81.14           N  
ATOM   2362  CE1 HIS A 300      -1.835 -29.523  10.046  1.00 81.14           C  
ATOM   2363  NE2 HIS A 300      -1.962 -28.350   9.449  1.00 81.14           N  
ATOM   2364  N   ALA A 301      -6.423 -28.864   7.323  1.00 79.64           N  
ATOM   2365  CA  ALA A 301      -7.153 -27.635   7.624  1.00 79.64           C  
ATOM   2366  C   ALA A 301      -8.396 -27.927   8.460  1.00 79.64           C  
ATOM   2367  O   ALA A 301      -8.748 -27.151   9.352  1.00 79.64           O  
ATOM   2368  CB  ALA A 301      -7.539 -26.915   6.334  1.00 79.64           C  
ATOM   2369  N   GLU A 302      -9.004 -29.007   8.254  1.00 80.38           N  
ATOM   2370  CA  GLU A 302     -10.172 -29.432   9.018  1.00 80.38           C  
ATOM   2371  C   GLU A 302      -9.797 -29.778  10.456  1.00 80.38           C  
ATOM   2372  O   GLU A 302     -10.506 -29.411  11.394  1.00 80.38           O  
ATOM   2373  CB  GLU A 302     -10.846 -30.632   8.347  1.00 80.38           C  
ATOM   2374  CG  GLU A 302     -12.191 -31.002   8.955  1.00 80.38           C  
ATOM   2375  CD  GLU A 302     -12.921 -32.089   8.183  1.00 80.38           C  
ATOM   2376  OE1 GLU A 302     -14.064 -32.437   8.558  1.00 80.38           O  
ATOM   2377  OE2 GLU A 302     -12.345 -32.597   7.195  1.00 80.38           O1-
ATOM   2378  N   LYS A 303      -8.719 -30.423  10.588  1.00 82.61           N  
ATOM   2379  CA  LYS A 303      -8.240 -30.815  11.911  1.00 82.61           C  
ATOM   2380  C   LYS A 303      -7.777 -29.600  12.710  1.00 82.61           C  
ATOM   2381  O   LYS A 303      -8.041 -29.503  13.910  1.00 82.61           O  
ATOM   2382  CB  LYS A 303      -7.101 -31.828  11.791  1.00 82.61           C  
ATOM   2383  CG  LYS A 303      -7.548 -33.215  11.354  1.00 82.61           C  
ATOM   2384  CD  LYS A 303      -6.380 -34.192  11.311  1.00 82.61           C  
ATOM   2385  CE  LYS A 303      -6.809 -35.555  10.786  1.00 82.61           C  
ATOM   2386  NZ  LYS A 303      -5.655 -36.497  10.682  1.00 82.61           N1+
ATOM   2387  N   SER A 304      -7.238 -28.660  12.002  1.00 76.67           N  
ATOM   2388  CA  SER A 304      -6.610 -27.496  12.618  1.00 76.67           C  
ATOM   2389  C   SER A 304      -7.622 -26.380  12.853  1.00 76.67           C  
ATOM   2390  O   SER A 304      -7.411 -25.512  13.703  1.00 76.67           O  
ATOM   2391  CB  SER A 304      -5.464 -26.981  11.745  1.00 76.67           C  
ATOM   2392  OG  SER A 304      -5.958 -26.467  10.519  1.00 76.67           O  
ATOM   2393  N   GLY A 305      -8.815 -26.415  12.248  1.00 77.88           N  
ATOM   2394  CA  GLY A 305      -9.861 -25.412  12.374  1.00 77.88           C  
ATOM   2395  C   GLY A 305      -9.494 -24.083  11.741  1.00 77.88           C  
ATOM   2396  O   GLY A 305     -10.037 -23.041  12.113  1.00 77.88           O  
ATOM   2397  N   ASP A 306      -8.407 -24.048  10.864  1.00 79.69           N  
ATOM   2398  CA  ASP A 306      -7.968 -22.835  10.180  1.00 79.69           C  
ATOM   2399  C   ASP A 306      -8.848 -22.538   8.969  1.00 79.69           C  
ATOM   2400  O   ASP A 306      -8.740 -23.205   7.937  1.00 79.69           O  
ATOM   2401  CB  ASP A 306      -6.505 -22.963   9.749  1.00 79.69           C  
ATOM   2402  CG  ASP A 306      -5.925 -21.659   9.227  1.00 79.69           C  
ATOM   2403  OD1 ASP A 306      -6.698 -20.778   8.794  1.00 79.69           O  
ATOM   2404  OD2 ASP A 306      -4.683 -21.515   9.246  1.00 79.69           O1-
ATOM   2405  N   PRO A 307      -9.817 -21.472   9.090  1.00 79.22           N  
ATOM   2406  CA  PRO A 307     -10.793 -21.181   8.037  1.00 79.22           C  
ATOM   2407  C   PRO A 307     -10.141 -20.690   6.746  1.00 79.22           C  
ATOM   2408  O   PRO A 307     -10.629 -20.984   5.653  1.00 79.22           O  
ATOM   2409  CB  PRO A 307     -11.666 -20.088   8.657  1.00 79.22           C  
ATOM   2410  CG  PRO A 307     -10.826 -19.498   9.744  1.00 79.22           C  
ATOM   2411  CD  PRO A 307      -9.901 -20.561  10.262  1.00 79.22           C  
ATOM   2412  N   GLU A 308      -9.021 -20.063   6.822  1.00 76.90           N  
ATOM   2413  CA  GLU A 308      -8.311 -19.506   5.675  1.00 76.90           C  
ATOM   2414  C   GLU A 308      -7.637 -20.603   4.856  1.00 76.90           C  
ATOM   2415  O   GLU A 308      -7.727 -20.612   3.627  1.00 76.90           O  
ATOM   2416  CB  GLU A 308      -7.273 -18.477   6.132  1.00 76.90           C  
ATOM   2417  CG  GLU A 308      -7.877 -17.173   6.631  1.00 76.90           C  
ATOM   2418  CD  GLU A 308      -6.834 -16.137   7.017  1.00 76.90           C  
ATOM   2419  OE1 GLU A 308      -7.211 -15.039   7.486  1.00 76.90           O  
ATOM   2420  OE2 GLU A 308      -5.627 -16.425   6.848  1.00 76.90           O1-
ATOM   2421  N   VAL A 309      -6.956 -21.542   5.489  1.00 76.61           N  
ATOM   2422  CA  VAL A 309      -6.292 -22.668   4.842  1.00 76.61           C  
ATOM   2423  C   VAL A 309      -7.335 -23.629   4.277  1.00 76.61           C  
ATOM   2424  O   VAL A 309      -7.161 -24.169   3.181  1.00 76.61           O  
ATOM   2425  CB  VAL A 309      -5.357 -23.413   5.821  1.00 76.61           C  
ATOM   2426  CG1 VAL A 309      -4.746 -24.645   5.154  1.00 76.61           C  
ATOM   2427  CG2 VAL A 309      -4.261 -22.478   6.328  1.00 76.61           C  
ATOM   2428  N   ARG A 310      -8.418 -23.699   5.010  1.00 82.34           N  
ATOM   2429  CA  ARG A 310      -9.553 -24.512   4.583  1.00 82.34           C  
ATOM   2430  C   ARG A 310     -10.133 -23.996   3.270  1.00 82.34           C  
ATOM   2431  O   ARG A 310     -10.382 -24.774   2.347  1.00 82.34           O  
ATOM   2432  CB  ARG A 310     -10.637 -24.532   5.663  1.00 82.34           C  
ATOM   2433  CG  ARG A 310     -11.798 -25.464   5.353  1.00 82.34           C  
ATOM   2434  CD  ARG A 310     -12.854 -25.432   6.448  1.00 82.34           C  
ATOM   2435  NE  ARG A 310     -12.266 -25.629   7.770  1.00 82.34           N  
ATOM   2436  CZ  ARG A 310     -12.957 -25.699   8.905  1.00 82.34           C  
ATOM   2437  NH1 ARG A 310     -14.280 -25.586   8.900  1.00 82.34           N1+
ATOM   2438  NH2 ARG A 310     -12.321 -25.881  10.052  1.00 82.34           N  
ATOM   2439  N   GLU A 311     -10.359 -22.759   3.144  1.00 82.24           N  
ATOM   2440  CA  GLU A 311     -10.912 -22.116   1.954  1.00 82.24           C  
ATOM   2441  C   GLU A 311      -9.944 -22.208   0.778  1.00 82.24           C  
ATOM   2442  O   GLU A 311     -10.354 -22.494  -0.349  1.00 82.24           O  
ATOM   2443  CB  GLU A 311     -11.251 -20.652   2.243  1.00 82.24           C  
ATOM   2444  CG  GLU A 311     -12.022 -19.968   1.123  1.00 82.24           C  
ATOM   2445  CD  GLU A 311     -12.452 -18.551   1.470  1.00 82.24           C  
ATOM   2446  OE1 GLU A 311     -13.059 -17.874   0.610  1.00 82.24           O  
ATOM   2447  OE2 GLU A 311     -12.180 -18.116   2.611  1.00 82.24           O1-
ATOM   2448  N   LEU A 312      -8.684 -22.040   1.081  1.00 74.89           N  
ATOM   2449  CA  LEU A 312      -7.643 -22.110   0.062  1.00 74.89           C  
ATOM   2450  C   LEU A 312      -7.502 -23.530  -0.475  1.00 74.89           C  
ATOM   2451  O   LEU A 312      -7.400 -23.734  -1.687  1.00 74.89           O  
ATOM   2452  CB  LEU A 312      -6.304 -21.631   0.629  1.00 74.89           C  
ATOM   2453  CG  LEU A 312      -6.148 -20.121   0.817  1.00 74.89           C  
ATOM   2454  CD1 LEU A 312      -4.868 -19.813   1.588  1.00 74.89           C  
ATOM   2455  CD2 LEU A 312      -6.151 -19.411  -0.531  1.00 74.89           C  
ATOM   2456  N   ALA A 313      -7.519 -24.518   0.358  1.00 78.80           N  
ATOM   2457  CA  ALA A 313      -7.415 -25.930   0.002  1.00 78.80           C  
ATOM   2458  C   ALA A 313      -8.641 -26.389  -0.785  1.00 78.80           C  
ATOM   2459  O   ALA A 313      -8.517 -27.127  -1.764  1.00 78.80           O  
ATOM   2460  CB  ALA A 313      -7.242 -26.784   1.256  1.00 78.80           C  
ATOM   2461  N   ARG A 314      -9.776 -25.838  -0.440  1.00 82.17           N  
ATOM   2462  CA  ARG A 314     -11.035 -26.126  -1.121  1.00 82.17           C  
ATOM   2463  C   ARG A 314     -11.019 -25.591  -2.548  1.00 82.17           C  
ATOM   2464  O   ARG A 314     -11.404 -26.294  -3.484  1.00 82.17           O  
ATOM   2465  CB  ARG A 314     -12.213 -25.528  -0.349  1.00 82.17           C  
ATOM   2466  CG  ARG A 314     -12.654 -26.360   0.844  1.00 82.17           C  
ATOM   2467  CD  ARG A 314     -13.924 -25.809   1.477  1.00 82.17           C  
ATOM   2468  NE  ARG A 314     -14.227 -26.472   2.742  1.00 82.17           N  
ATOM   2469  CZ  ARG A 314     -15.160 -26.074   3.603  1.00 82.17           C  
ATOM   2470  NH1 ARG A 314     -15.900 -25.000   3.351  1.00 82.17           N1+
ATOM   2471  NH2 ARG A 314     -15.352 -26.751   4.725  1.00 82.17           N  
ATOM   2472  N   GLU A 315     -10.643 -24.412  -2.635  1.00 79.96           N  
ATOM   2473  CA  GLU A 315     -10.575 -23.754  -3.936  1.00 79.96           C  
ATOM   2474  C   GLU A 315      -9.550 -24.429  -4.843  1.00 79.96           C  
ATOM   2475  O   GLU A 315      -9.787 -24.594  -6.042  1.00 79.96           O  
ATOM   2476  CB  GLU A 315     -10.235 -22.271  -3.772  1.00 79.96           C  
ATOM   2477  CG  GLU A 315     -10.384 -21.460  -5.051  1.00 79.96           C  
ATOM   2478  CD  GLU A 315     -10.242 -19.962  -4.832  1.00 79.96           C  
ATOM   2479  OE1 GLU A 315     -10.366 -19.191  -5.811  1.00 79.96           O  
ATOM   2480  OE2 GLU A 315     -10.004 -19.556  -3.673  1.00 79.96           O1-
ATOM   2481  N   LEU A 316      -8.499 -24.838  -4.340  1.00 75.17           N  
ATOM   2482  CA  LEU A 316      -7.458 -25.545  -5.078  1.00 75.17           C  
ATOM   2483  C   LEU A 316      -7.962 -26.901  -5.563  1.00 75.17           C  
ATOM   2484  O   LEU A 316      -7.753 -27.267  -6.722  1.00 75.17           O  
ATOM   2485  CB  LEU A 316      -6.215 -25.732  -4.206  1.00 75.17           C  
ATOM   2486  CG  LEU A 316      -5.022 -26.428  -4.864  1.00 75.17           C  
ATOM   2487  CD1 LEU A 316      -4.552 -25.636  -6.080  1.00 75.17           C  
ATOM   2488  CD2 LEU A 316      -3.886 -26.605  -3.863  1.00 75.17           C  
ATOM   2489  N   VAL A 317      -8.573 -27.676  -4.707  1.00 82.77           N  
ATOM   2490  CA  VAL A 317      -9.145 -28.977  -5.040  1.00 82.77           C  
ATOM   2491  C   VAL A 317     -10.195 -28.813  -6.137  1.00 82.77           C  
ATOM   2492  O   VAL A 317     -10.211 -29.574  -7.107  1.00 82.77           O  
ATOM   2493  CB  VAL A 317      -9.770 -29.656  -3.801  1.00 82.77           C  
ATOM   2494  CG1 VAL A 317     -10.540 -30.913  -4.205  1.00 82.77           C  
ATOM   2495  CG2 VAL A 317      -8.688 -29.996  -2.777  1.00 82.77           C  
ATOM   2496  N   ARG A 318     -10.989 -27.785  -5.978  1.00 82.61           N  
ATOM   2497  CA  ARG A 318     -12.015 -27.483  -6.970  1.00 82.61           C  
ATOM   2498  C   ARG A 318     -11.393 -27.196  -8.332  1.00 82.61           C  
ATOM   2499  O   ARG A 318     -11.830 -27.741  -9.348  1.00 82.61           O  
ATOM   2500  CB  ARG A 318     -12.864 -26.292  -6.520  1.00 82.61           C  
ATOM   2501  CG  ARG A 318     -14.042 -25.995  -7.434  1.00 82.61           C  
ATOM   2502  CD  ARG A 318     -14.796 -24.748  -6.995  1.00 82.61           C  
ATOM   2503  NE  ARG A 318     -15.529 -24.971  -5.752  1.00 82.61           N  
ATOM   2504  CZ  ARG A 318     -15.625 -24.091  -4.760  1.00 82.61           C  
ATOM   2505  NH1 ARG A 318     -15.033 -22.904  -4.846  1.00 82.61           N1+
ATOM   2506  NH2 ARG A 318     -16.317 -24.397  -3.672  1.00 82.61           N  
ATOM   2507  N   ARG A 319     -10.443 -26.382  -8.368  1.00 75.69           N  
ATOM   2508  CA  ARG A 319      -9.778 -25.980  -9.603  1.00 75.69           C  
ATOM   2509  C   ARG A 319      -9.031 -27.153 -10.230  1.00 75.69           C  
ATOM   2510  O   ARG A 319      -9.024 -27.310 -11.452  1.00 75.69           O  
ATOM   2511  CB  ARG A 319      -8.812 -24.823  -9.343  1.00 75.69           C  
ATOM   2512  CG  ARG A 319      -9.501 -23.493  -9.081  1.00 75.69           C  
ATOM   2513  CD  ARG A 319      -8.507 -22.342  -9.031  1.00 75.69           C  
ATOM   2514  NE  ARG A 319      -9.173 -21.062  -8.807  1.00 75.69           N  
ATOM   2515  CZ  ARG A 319      -8.567 -19.878  -8.831  1.00 75.69           C  
ATOM   2516  NH1 ARG A 319      -7.264 -19.787  -9.071  1.00 75.69           N1+
ATOM   2517  NH2 ARG A 319      -9.270 -18.776  -8.614  1.00 75.69           N  
ATOM   2518  N   LEU A 320      -8.399 -27.963  -9.494  1.00 75.77           N  
ATOM   2519  CA  LEU A 320      -7.664 -29.138  -9.948  1.00 75.77           C  
ATOM   2520  C   LEU A 320      -8.612 -30.180 -10.529  1.00 75.77           C  
ATOM   2521  O   LEU A 320      -8.308 -30.802 -11.550  1.00 75.77           O  
ATOM   2522  CB  LEU A 320      -6.861 -29.747  -8.795  1.00 75.77           C  
ATOM   2523  CG  LEU A 320      -5.593 -28.997  -8.382  1.00 75.77           C  
ATOM   2524  CD1 LEU A 320      -5.034 -29.576  -7.087  1.00 75.77           C  
ATOM   2525  CD2 LEU A 320      -4.551 -29.057  -9.494  1.00 75.77           C  
ATOM   2526  N   VAL A 321      -9.734 -30.302  -9.894  1.00 78.27           N  
ATOM   2527  CA  VAL A 321     -10.768 -31.219 -10.364  1.00 78.27           C  
ATOM   2528  C   VAL A 321     -11.309 -30.743 -11.710  1.00 78.27           C  
ATOM   2529  O   VAL A 321     -11.485 -31.542 -12.633  1.00 78.27           O  
ATOM   2530  CB  VAL A 321     -11.919 -31.348  -9.341  1.00 78.27           C  
ATOM   2531  CG1 VAL A 321     -13.093 -32.116  -9.945  1.00 78.27           C  
ATOM   2532  CG2 VAL A 321     -11.426 -32.034  -8.068  1.00 78.27           C  
ATOM   2533  N   GLU A 322     -11.507 -29.433 -11.814  1.00 75.74           N  
ATOM   2534  CA  GLU A 322     -11.970 -28.838 -13.064  1.00 75.74           C  
ATOM   2535  C   GLU A 322     -10.959 -29.056 -14.187  1.00 75.74           C  
ATOM   2536  O   GLU A 322     -11.337 -29.375 -15.316  1.00 75.74           O  
ATOM   2537  CB  GLU A 322     -12.238 -27.343 -12.881  1.00 75.74           C  
ATOM   2538  CG  GLU A 322     -13.492 -27.036 -12.075  1.00 75.74           C  
ATOM   2539  CD  GLU A 322     -13.690 -25.551 -11.814  1.00 75.74           C  
ATOM   2540  OE1 GLU A 322     -14.656 -25.182 -11.110  1.00 75.74           O  
ATOM   2541  OE2 GLU A 322     -12.872 -24.750 -12.320  1.00 75.74           O1-
ATOM   2542  N   ALA A 323      -9.751 -28.862 -13.826  1.00 68.19           N  
ATOM   2543  CA  ALA A 323      -8.658 -29.068 -14.771  1.00 68.19           C  
ATOM   2544  C   ALA A 323      -8.565 -30.532 -15.193  1.00 68.19           C  
ATOM   2545  O   ALA A 323      -8.336 -30.832 -16.367  1.00 68.19           O  
ATOM   2546  CB  ALA A 323      -7.335 -28.608 -14.164  1.00 68.19           C  
ATOM   2547  N   ALA A 324      -8.743 -31.406 -14.235  1.00 70.77           N  
ATOM   2548  CA  ALA A 324      -8.710 -32.848 -14.461  1.00 70.77           C  
ATOM   2549  C   ALA A 324      -9.877 -33.292 -15.340  1.00 70.77           C  
ATOM   2550  O   ALA A 324      -9.715 -34.150 -16.210  1.00 70.77           O  
ATOM   2551  CB  ALA A 324      -8.736 -33.597 -13.130  1.00 70.77           C  
ATOM   2552  N   GLU A 325     -11.057 -32.672 -15.168  1.00 73.84           N  
ATOM   2553  CA  GLU A 325     -12.253 -32.962 -15.952  1.00 73.84           C  
ATOM   2554  C   GLU A 325     -12.092 -32.500 -17.398  1.00 73.84           C  
ATOM   2555  O   GLU A 325     -12.562 -33.162 -18.324  1.00 73.84           O  
ATOM   2556  CB  GLU A 325     -13.482 -32.301 -15.323  1.00 73.84           C  
ATOM   2557  CG  GLU A 325     -13.973 -32.992 -14.058  1.00 73.84           C  
ATOM   2558  CD  GLU A 325     -15.164 -32.296 -13.418  1.00 73.84           C  
ATOM   2559  OE1 GLU A 325     -15.750 -32.853 -12.463  1.00 73.84           O  
ATOM   2560  OE2 GLU A 325     -15.514 -31.187 -13.878  1.00 73.84           O1-
ATOM   2561  N   GLU A 326     -11.390 -31.389 -17.611  1.00 69.36           N  
ATOM   2562  CA  GLU A 326     -11.102 -30.823 -18.926  1.00 69.36           C  
ATOM   2563  C   GLU A 326     -10.128 -31.702 -19.704  1.00 69.36           C  
ATOM   2564  O   GLU A 326     -10.276 -31.880 -20.915  1.00 69.36           O  
ATOM   2565  CB  GLU A 326     -10.538 -29.406 -18.789  1.00 69.36           C  
ATOM   2566  CG  GLU A 326     -11.587 -28.356 -18.454  1.00 69.36           C  
ATOM   2567  CD  GLU A 326     -11.012 -26.955 -18.318  1.00 69.36           C  
ATOM   2568  OE1 GLU A 326     -11.770 -26.018 -17.979  1.00 69.36           O  
ATOM   2569  OE2 GLU A 326      -9.794 -26.794 -18.553  1.00 69.36           O1-
ATOM   2570  N   VAL A 327      -9.206 -32.314 -19.080  1.00 64.45           N  
ATOM   2571  CA  VAL A 327      -8.180 -33.187 -19.642  1.00 64.45           C  
ATOM   2572  C   VAL A 327      -8.778 -34.560 -19.943  1.00 64.45           C  
ATOM   2573  O   VAL A 327      -8.411 -35.200 -20.932  1.00 64.45           O  
ATOM   2574  CB  VAL A 327      -6.971 -33.330 -18.690  1.00 64.45           C  
ATOM   2575  CG1 VAL A 327      -5.966 -34.339 -19.242  1.00 64.45           C  
ATOM   2576  CG2 VAL A 327      -6.304 -31.974 -18.468  1.00 64.45           C  
ATOM   2577  N   GLN A 328      -9.756 -35.145 -19.201  1.00 64.43           N  
ATOM   2578  CA  GLN A 328     -10.501 -36.392 -19.334  1.00 64.43           C  
ATOM   2579  C   GLN A 328     -11.377 -36.378 -20.584  1.00 64.43           C  
ATOM   2580  O   GLN A 328     -11.673 -37.431 -21.152  1.00 64.43           O  
ATOM   2581  CB  GLN A 328     -11.360 -36.640 -18.093  1.00 64.43           C  
ATOM   2582  CG  GLN A 328     -11.896 -38.062 -17.991  1.00 64.43           C  
ATOM   2583  CD  GLN A 328     -12.784 -38.268 -16.777  1.00 64.43           C  
ATOM   2584  NE2 GLN A 328     -13.050 -39.526 -16.444  1.00 64.43           N  
ATOM   2585  OE1 GLN A 328     -13.227 -37.303 -16.145  1.00 64.43           O  
ATOM   2586  N   ARG A 329     -11.760 -35.282 -21.047  1.00 65.63           N  
ATOM   2587  CA  ARG A 329     -12.589 -35.155 -22.241  1.00 65.63           C  
ATOM   2588  C   ARG A 329     -11.821 -35.579 -23.489  1.00 65.63           C  
ATOM   2589  O   ARG A 329     -12.417 -35.804 -24.545  1.00 65.63           O  
ATOM   2590  CB  ARG A 329     -13.090 -33.718 -22.398  1.00 65.63           C  
ATOM   2591  CG  ARG A 329     -14.209 -33.347 -21.436  1.00 65.63           C  
ATOM   2592  CD  ARG A 329     -14.746 -31.950 -21.710  1.00 65.63           C  
ATOM   2593  NE  ARG A 329     -15.783 -31.576 -20.752  1.00 65.63           N  
ATOM   2594  CZ  ARG A 329     -16.366 -30.381 -20.694  1.00 65.63           C  
ATOM   2595  NH1 ARG A 329     -16.023 -29.417 -21.543  1.00 65.63           N1+
ATOM   2596  NH2 ARG A 329     -17.299 -30.148 -19.783  1.00 65.63           N  
ATOM   2597  N   ASN A 330     -10.343 -36.236 -23.366  1.00 57.48           N  
ATOM   2598  CA  ASN A 330      -9.516 -36.737 -24.459  1.00 57.48           C  
ATOM   2599  C   ASN A 330      -9.056 -38.170 -24.202  1.00 57.48           C  
ATOM   2600  O   ASN A 330      -8.179 -38.405 -23.369  1.00 57.48           O  
ATOM   2601  CB  ASN A 330      -8.309 -35.823 -24.681  1.00 57.48           C  
ATOM   2602  CG  ASN A 330      -8.662 -34.568 -25.453  1.00 57.48           C  
ATOM   2603  ND2 ASN A 330      -7.880 -33.513 -25.259  1.00 57.48           N  
ATOM   2604  OD1 ASN A 330      -9.629 -34.547 -26.219  1.00 57.48           O  
ATOM   2605  N   PRO A 331      -9.712 -39.337 -24.591  1.00 52.01           N  
ATOM   2606  CA  PRO A 331      -9.726 -40.740 -24.171  1.00 52.01           C  
ATOM   2607  C   PRO A 331      -8.579 -41.547 -24.773  1.00 52.01           C  
ATOM   2608  O   PRO A 331      -8.448 -41.622 -25.998  1.00 52.01           O  
ATOM   2609  CB  PRO A 331     -11.078 -41.247 -24.681  1.00 52.01           C  
ATOM   2610  CG  PRO A 331     -11.442 -40.314 -25.791  1.00 52.01           C  
ATOM   2611  CD  PRO A 331     -10.522 -39.128 -25.738  1.00 52.01           C  
ATOM   2612  N   SER A 332      -7.358 -41.607 -24.231  1.00 56.69           N  
ATOM   2613  CA  SER A 332      -6.551 -42.621 -24.901  1.00 56.69           C  
ATOM   2614  C   SER A 332      -5.961 -43.609 -23.900  1.00 56.69           C  
ATOM   2615  O   SER A 332      -5.611 -44.734 -24.263  1.00 56.69           O  
ATOM   2616  CB  SER A 332      -5.425 -41.966 -25.704  1.00 56.69           C  
ATOM   2617  OG  SER A 332      -4.400 -41.498 -24.845  1.00 56.69           O  
ATOM   2618  N   ASP A 333      -6.551 -43.708 -22.452  1.00 59.68           N  
ATOM   2619  CA  ASP A 333      -6.018 -44.758 -21.591  1.00 59.68           C  
ATOM   2620  C   ASP A 333      -7.026 -45.146 -20.511  1.00 59.68           C  
ATOM   2621  O   ASP A 333      -7.403 -44.317 -19.680  1.00 59.68           O  
ATOM   2622  CB  ASP A 333      -4.704 -44.311 -20.949  1.00 59.68           C  
ATOM   2623  CG  ASP A 333      -3.747 -45.462 -20.693  1.00 59.68           C  
ATOM   2624  OD1 ASP A 333      -4.196 -46.626 -20.631  1.00 59.68           O  
ATOM   2625  OD2 ASP A 333      -2.533 -45.201 -20.550  1.00 59.68           O1-
ATOM   2626  N   GLU A 334      -7.863 -46.171 -20.527  1.00 58.47           N  
ATOM   2627  CA  GLU A 334      -8.998 -46.707 -19.782  1.00 58.47           C  
ATOM   2628  C   GLU A 334      -8.608 -47.044 -18.346  1.00 58.47           C  
ATOM   2629  O   GLU A 334      -9.366 -46.777 -17.412  1.00 58.47           O  
ATOM   2630  CB  GLU A 334      -9.560 -47.950 -20.479  1.00 58.47           C  
ATOM   2631  CG  GLU A 334     -11.078 -47.961 -20.587  1.00 58.47           C  
ATOM   2632  CD  GLU A 334     -11.614 -49.139 -21.385  1.00 58.47           C  
ATOM   2633  OE1 GLU A 334     -12.852 -49.265 -21.524  1.00 58.47           O  
ATOM   2634  OE2 GLU A 334     -10.789 -49.942 -21.875  1.00 58.47           O1-
ATOM   2635  N   GLN A 335      -7.494 -47.513 -17.850  1.00 57.75           N  
ATOM   2636  CA  GLN A 335      -7.027 -47.862 -16.514  1.00 57.75           C  
ATOM   2637  C   GLN A 335      -6.605 -46.619 -15.735  1.00 57.75           C  
ATOM   2638  O   GLN A 335      -6.940 -46.475 -14.556  1.00 57.75           O  
ATOM   2639  CB  GLN A 335      -5.863 -48.852 -16.592  1.00 57.75           C  
ATOM   2640  CG  GLN A 335      -5.568 -49.560 -15.276  1.00 57.75           C  
ATOM   2641  CD  GLN A 335      -4.503 -50.631 -15.412  1.00 57.75           C  
ATOM   2642  NE2 GLN A 335      -4.186 -51.295 -14.306  1.00 57.75           N  
ATOM   2643  OE1 GLN A 335      -3.971 -50.862 -16.502  1.00 57.75           O  
ATOM   2644  N   LYS A 336      -5.909 -45.677 -16.141  1.00 57.08           N  
ATOM   2645  CA  LYS A 336      -5.497 -44.405 -15.552  1.00 57.08           C  
ATOM   2646  C   LYS A 336      -6.664 -43.423 -15.494  1.00 57.08           C  
ATOM   2647  O   LYS A 336      -6.803 -42.674 -14.525  1.00 57.08           O  
ATOM   2648  CB  LYS A 336      -4.339 -43.797 -16.345  1.00 57.08           C  
ATOM   2649  CG  LYS A 336      -3.020 -44.535 -16.179  1.00 57.08           C  
ATOM   2650  CD  LYS A 336      -1.893 -43.844 -16.935  1.00 57.08           C  
ATOM   2651  CE  LYS A 336      -0.586 -44.618 -16.825  1.00 57.08           C  
ATOM   2652  NZ  LYS A 336       0.512 -43.965 -17.596  1.00 57.08           N1+
ATOM   2653  N   ASN A 337      -7.699 -43.598 -16.283  1.00 61.10           N  
ATOM   2654  CA  ASN A 337      -8.977 -42.894 -16.314  1.00 61.10           C  
ATOM   2655  C   ASN A 337      -9.887 -43.333 -15.171  1.00 61.10           C  
ATOM   2656  O   ASN A 337     -10.604 -42.514 -14.593  1.00 61.10           O  
ATOM   2657  CB  ASN A 337      -9.674 -43.107 -17.660  1.00 61.10           C  
ATOM   2658  CG  ASN A 337     -10.543 -41.932 -18.060  1.00 61.10           C  
ATOM   2659  ND2 ASN A 337     -10.722 -41.743 -19.362  1.00 61.10           N  
ATOM   2660  OD1 ASN A 337     -11.049 -41.199 -17.206  1.00 61.10           O  
ATOM   2661  N   THR A 338      -9.709 -44.628 -14.708  1.00 67.24           N  
ATOM   2662  CA  THR A 338     -10.471 -45.158 -13.583  1.00 67.24           C  
ATOM   2663  C   THR A 338      -9.927 -44.623 -12.261  1.00 67.24           C  
ATOM   2664  O   THR A 338     -10.695 -44.241 -11.376  1.00 67.24           O  
ATOM   2665  CB  THR A 338     -10.448 -46.697 -13.566  1.00 67.24           C  
ATOM   2666  CG2 THR A 338     -11.323 -47.250 -12.446  1.00 67.24           C  
ATOM   2667  OG1 THR A 338     -10.932 -47.190 -14.822  1.00 67.24           O  
ATOM   2668  N   GLN A 339      -8.595 -44.565 -11.997  1.00 63.30           N  
ATOM   2669  CA  GLN A 339      -7.934 -43.987 -10.832  1.00 63.30           C  
ATOM   2670  C   GLN A 339      -8.199 -42.487 -10.736  1.00 63.30           C  
ATOM   2671  O   GLN A 339      -8.473 -41.968  -9.653  1.00 63.30           O  
ATOM   2672  CB  GLN A 339      -6.428 -44.252 -10.882  1.00 63.30           C  
ATOM   2673  CG  GLN A 339      -6.048 -45.697 -10.589  1.00 63.30           C  
ATOM   2674  CD  GLN A 339      -4.550 -45.934 -10.653  1.00 63.30           C  
ATOM   2675  NE2 GLN A 339      -4.111 -47.084 -10.153  1.00 63.30           N  
ATOM   2676  OE1 GLN A 339      -3.796 -45.092 -11.148  1.00 63.30           O  
ATOM   2677  N   LEU A 340      -8.106 -41.783 -11.837  1.00 65.60           N  
ATOM   2678  CA  LEU A 340      -8.398 -40.356 -11.917  1.00 65.60           C  
ATOM   2679  C   LEU A 340      -9.869 -40.085 -11.622  1.00 65.60           C  
ATOM   2680  O   LEU A 340     -10.197 -39.167 -10.867  1.00 65.60           O  
ATOM   2681  CB  LEU A 340      -8.034 -39.810 -13.301  1.00 65.60           C  
ATOM   2682  CG  LEU A 340      -8.217 -38.305 -13.505  1.00 65.60           C  
ATOM   2683  CD1 LEU A 340      -7.359 -37.528 -12.512  1.00 65.60           C  
ATOM   2684  CD2 LEU A 340      -7.870 -37.915 -14.939  1.00 65.60           C  
ATOM   2685  N   ARG A 341     -10.725 -40.895 -12.120  1.00 69.12           N  
ATOM   2686  CA  ARG A 341     -12.158 -40.801 -11.866  1.00 69.12           C  
ATOM   2687  C   ARG A 341     -12.470 -41.040 -10.392  1.00 69.12           C  
ATOM   2688  O   ARG A 341     -13.301 -40.343  -9.807  1.00 69.12           O  
ATOM   2689  CB  ARG A 341     -12.925 -41.803 -12.733  1.00 69.12           C  
ATOM   2690  CG  ARG A 341     -13.032 -41.398 -14.194  1.00 69.12           C  
ATOM   2691  CD  ARG A 341     -13.878 -42.381 -14.992  1.00 69.12           C  
ATOM   2692  NE  ARG A 341     -13.719 -42.186 -16.430  1.00 69.12           N  
ATOM   2693  CZ  ARG A 341     -14.527 -42.692 -17.357  1.00 69.12           C  
ATOM   2694  NH1 ARG A 341     -15.572 -43.436 -17.013  1.00 69.12           N1+
ATOM   2695  NH2 ARG A 341     -14.290 -42.451 -18.638  1.00 69.12           N  
ATOM   2696  N   ARG A 342     -11.813 -42.036  -9.878  1.00 72.76           N  
ATOM   2697  CA  ARG A 342     -11.968 -42.351  -8.462  1.00 72.76           C  
ATOM   2698  C   ARG A 342     -11.496 -41.193  -7.590  1.00 72.76           C  
ATOM   2699  O   ARG A 342     -12.163 -40.830  -6.618  1.00 72.76           O  
ATOM   2700  CB  ARG A 342     -11.195 -43.623  -8.107  1.00 72.76           C  
ATOM   2701  CG  ARG A 342     -11.876 -44.905  -8.562  1.00 72.76           C  
ATOM   2702  CD  ARG A 342     -11.122 -46.141  -8.091  1.00 72.76           C  
ATOM   2703  NE  ARG A 342     -11.448 -47.311  -8.902  1.00 72.76           N  
ATOM   2704  CZ  ARG A 342     -10.898 -48.513  -8.754  1.00 72.76           C  
ATOM   2705  NH1 ARG A 342      -9.980 -48.728  -7.819  1.00 72.76           N1+
ATOM   2706  NH2 ARG A 342     -11.268 -49.509  -9.547  1.00 72.76           N  
ATOM   2707  N   LEU A 343     -10.456 -40.636  -7.878  1.00 66.26           N  
ATOM   2708  CA  LEU A 343      -9.883 -39.530  -7.119  1.00 66.26           C  
ATOM   2709  C   LEU A 343     -10.742 -38.277  -7.256  1.00 66.26           C  
ATOM   2710  O   LEU A 343     -10.962 -37.561  -6.275  1.00 66.26           O  
ATOM   2711  CB  LEU A 343      -8.456 -39.239  -7.590  1.00 66.26           C  
ATOM   2712  CG  LEU A 343      -7.373 -40.205  -7.107  1.00 66.26           C  
ATOM   2713  CD1 LEU A 343      -6.048 -39.904  -7.799  1.00 66.26           C  
ATOM   2714  CD2 LEU A 343      -7.221 -40.124  -5.592  1.00 66.26           C  
ATOM   2715  N   ILE A 344     -11.161 -38.035  -8.430  1.00 66.60           N  
ATOM   2716  CA  ILE A 344     -12.071 -36.921  -8.674  1.00 66.60           C  
ATOM   2717  C   ILE A 344     -13.349 -37.112  -7.862  1.00 66.60           C  
ATOM   2718  O   ILE A 344     -13.836 -36.172  -7.228  1.00 66.60           O  
ATOM   2719  CB  ILE A 344     -12.405 -36.782 -10.176  1.00 66.60           C  
ATOM   2720  CG1 ILE A 344     -11.166 -36.339 -10.961  1.00 66.60           C  
ATOM   2721  CG2 ILE A 344     -13.564 -35.802 -10.382  1.00 66.60           C  
ATOM   2722  CD1 ILE A 344     -11.363 -36.318 -12.470  1.00 66.60           C  
ATOM   2723  N   ALA A 345     -13.901 -38.313  -7.935  1.00 71.34           N  
ATOM   2724  CA  ALA A 345     -15.102 -38.658  -7.179  1.00 71.34           C  
ATOM   2725  C   ALA A 345     -14.883 -38.464  -5.682  1.00 71.34           C  
ATOM   2726  O   ALA A 345     -15.751 -37.931  -4.985  1.00 71.34           O  
ATOM   2727  CB  ALA A 345     -15.518 -40.098  -7.471  1.00 71.34           C  
ATOM   2728  N   LYS A 346     -13.695 -38.900  -5.194  1.00 69.16           N  
ATOM   2729  CA  LYS A 346     -13.332 -38.736  -3.789  1.00 69.16           C  
ATOM   2730  C   LYS A 346     -13.231 -37.260  -3.416  1.00 69.16           C  
ATOM   2731  O   LYS A 346     -13.713 -36.847  -2.359  1.00 69.16           O  
ATOM   2732  CB  LYS A 346     -12.008 -39.444  -3.491  1.00 69.16           C  
ATOM   2733  CG  LYS A 346     -12.132 -40.953  -3.344  1.00 69.16           C  
ATOM   2734  CD  LYS A 346     -10.805 -41.587  -2.951  1.00 69.16           C  
ATOM   2735  CE  LYS A 346     -10.907 -43.105  -2.884  1.00 69.16           C  
ATOM   2736  NZ  LYS A 346      -9.592 -43.736  -2.559  1.00 69.16           N1+
ATOM   2737  N   ALA A 347     -12.627 -36.475  -4.218  1.00 67.56           N  
ATOM   2738  CA  ALA A 347     -12.497 -35.035  -4.012  1.00 67.56           C  
ATOM   2739  C   ALA A 347     -13.860 -34.350  -4.053  1.00 67.56           C  
ATOM   2740  O   ALA A 347     -14.153 -33.486  -3.224  1.00 67.56           O  
ATOM   2741  CB  ALA A 347     -11.568 -34.429  -5.061  1.00 67.56           C  
ATOM   2742  N   GLU A 348     -14.708 -34.743  -4.982  1.00 71.55           N  
ATOM   2743  CA  GLU A 348     -16.051 -34.191  -5.133  1.00 71.55           C  
ATOM   2744  C   GLU A 348     -16.925 -34.530  -3.930  1.00 71.55           C  
ATOM   2745  O   GLU A 348     -17.697 -33.692  -3.461  1.00 71.55           O  
ATOM   2746  CB  GLU A 348     -16.702 -34.707  -6.419  1.00 71.55           C  
ATOM   2747  CG  GLU A 348     -16.143 -34.077  -7.687  1.00 71.55           C  
ATOM   2748  CD  GLU A 348     -16.778 -34.621  -8.956  1.00 71.55           C  
ATOM   2749  OE1 GLU A 348     -16.548 -34.046 -10.045  1.00 71.55           O  
ATOM   2750  OE2 GLU A 348     -17.513 -35.629  -8.863  1.00 71.55           O1-
ATOM   2751  N   VAL A 349     -16.829 -35.759  -3.519  1.00 77.62           N  
ATOM   2752  CA  VAL A 349     -17.551 -36.197  -2.327  1.00 77.62           C  
ATOM   2753  C   VAL A 349     -17.119 -35.360  -1.125  1.00 77.62           C  
ATOM   2754  O   VAL A 349     -17.957 -34.922  -0.333  1.00 77.62           O  
ATOM   2755  CB  VAL A 349     -17.318 -37.698  -2.043  1.00 77.62           C  
ATOM   2756  CG1 VAL A 349     -17.869 -38.079  -0.670  1.00 77.62           C  
ATOM   2757  CG2 VAL A 349     -17.960 -38.553  -3.135  1.00 77.62           C  
ATOM   2758  N   TRP A 350     -15.935 -35.215  -0.988  1.00 74.43           N  
ATOM   2759  CA  TRP A 350     -15.419 -34.408   0.112  1.00 74.43           C  
ATOM   2760  C   TRP A 350     -15.948 -32.980   0.036  1.00 74.43           C  
ATOM   2761  O   TRP A 350     -16.387 -32.420   1.042  1.00 74.43           O  
ATOM   2762  CB  TRP A 350     -13.888 -34.399   0.101  1.00 74.43           C  
ATOM   2763  CG  TRP A 350     -13.271 -33.999   1.407  1.00 74.43           C  
ATOM   2764  CD1 TRP A 350     -12.934 -34.822   2.446  1.00 74.43           C  
ATOM   2765  CD2 TRP A 350     -12.923 -32.672   1.817  1.00 74.43           C  
ATOM   2766  CE2 TRP A 350     -12.377 -32.766   3.117  1.00 74.43           C  
ATOM   2767  CE3 TRP A 350     -13.018 -31.413   1.210  1.00 74.43           C  
ATOM   2768  NE1 TRP A 350     -12.395 -34.087   3.476  1.00 74.43           N  
ATOM   2769  CZ2 TRP A 350     -11.929 -31.647   3.821  1.00 74.43           C  
ATOM   2770  CZ3 TRP A 350     -12.571 -30.300   1.913  1.00 74.43           C  
ATOM   2771  CH2 TRP A 350     -12.033 -30.427   3.204  1.00 74.43           C  
ATOM   2772  N   LEU A 351     -15.857 -32.312  -1.182  1.00 74.36           N  
ATOM   2773  CA  LEU A 351     -16.361 -30.958  -1.384  1.00 74.36           C  
ATOM   2774  C   LEU A 351     -17.847 -30.876  -1.050  1.00 74.36           C  
ATOM   2775  O   LEU A 351     -18.292 -29.921  -0.409  1.00 74.36           O  
ATOM   2776  CB  LEU A 351     -16.124 -30.508  -2.829  1.00 74.36           C  
ATOM   2777  CG  LEU A 351     -14.683 -30.166  -3.204  1.00 74.36           C  
ATOM   2778  CD1 LEU A 351     -14.574 -29.903  -4.702  1.00 74.36           C  
ATOM   2779  CD2 LEU A 351     -14.194 -28.960  -2.408  1.00 74.36           C  
ATOM   2780  N   LEU A 352     -18.604 -31.870  -1.466  1.00 77.13           N  
ATOM   2781  CA  LEU A 352     -20.040 -31.940  -1.221  1.00 77.13           C  
ATOM   2782  C   LEU A 352     -20.332 -32.094   0.267  1.00 77.13           C  
ATOM   2783  O   LEU A 352     -21.273 -31.489   0.786  1.00 77.13           O  
ATOM   2784  CB  LEU A 352     -20.661 -33.105  -1.998  1.00 77.13           C  
ATOM   2785  CG  LEU A 352     -20.794 -32.918  -3.509  1.00 77.13           C  
ATOM   2786  CD1 LEU A 352     -21.283 -34.207  -4.162  1.00 77.13           C  
ATOM   2787  CD2 LEU A 352     -21.739 -31.763  -3.825  1.00 77.13           C  
ATOM   2788  N   ASN A 353     -19.494 -32.864   0.846  1.00 76.69           N  
ATOM   2789  CA  ASN A 353     -19.627 -33.046   2.287  1.00 76.69           C  
ATOM   2790  C   ASN A 353     -19.407 -31.738   3.042  1.00 76.69           C  
ATOM   2791  O   ASN A 353     -20.133 -31.433   3.989  1.00 76.69           O  
ATOM   2792  CB  ASN A 353     -18.654 -34.117   2.785  1.00 76.69           C  
ATOM   2793  CG  ASN A 353     -18.964 -34.578   4.196  1.00 76.69           C  
ATOM   2794  ND2 ASN A 353     -17.921 -34.840   4.975  1.00 76.69           N  
ATOM   2795  OD1 ASN A 353     -20.129 -34.698   4.581  1.00 76.69           O  
ATOM   2796  N   GLU A 354     -18.471 -31.026   2.658  1.00 73.29           N  
ATOM   2797  CA  GLU A 354     -18.196 -29.741   3.292  1.00 73.29           C  
ATOM   2798  C   GLU A 354     -19.339 -28.755   3.062  1.00 73.29           C  
ATOM   2799  O   GLU A 354     -19.744 -28.041   3.981  1.00 73.29           O  
ATOM   2800  CB  GLU A 354     -16.882 -29.153   2.770  1.00 73.29           C  
ATOM   2801  CG  GLU A 354     -15.640 -29.811   3.354  1.00 73.29           C  
ATOM   2802  CD  GLU A 354     -15.402 -29.454   4.813  1.00 73.29           C  
ATOM   2803  OE1 GLU A 354     -15.357 -30.372   5.663  1.00 73.29           O  
ATOM   2804  OE2 GLU A 354     -15.260 -28.246   5.108  1.00 73.29           O1-
ATOM   2805  N   GLU A 355     -19.756 -28.653   1.845  1.00 75.90           N  
ATOM   2806  CA  GLU A 355     -20.888 -27.798   1.500  1.00 75.90           C  
ATOM   2807  C   GLU A 355     -22.137 -28.193   2.282  1.00 75.90           C  
ATOM   2808  O   GLU A 355     -22.904 -27.330   2.715  1.00 75.90           O  
ATOM   2809  CB  GLU A 355     -21.169 -27.857  -0.004  1.00 75.90           C  
ATOM   2810  CG  GLU A 355     -20.102 -27.185  -0.856  1.00 75.90           C  
ATOM   2811  CD  GLU A 355     -20.369 -27.294  -2.349  1.00 75.90           C  
ATOM   2812  OE1 GLU A 355     -19.574 -26.751  -3.149  1.00 75.90           O  
ATOM   2813  OE2 GLU A 355     -21.382 -27.927  -2.721  1.00 75.90           O1-
ATOM   2814  N   PHE A 356     -22.243 -29.490   2.381  1.00 77.70           N  
ATOM   2815  CA  PHE A 356     -23.353 -30.022   3.162  1.00 77.70           C  
ATOM   2816  C   PHE A 356     -23.263 -29.562   4.613  1.00 77.70           C  
ATOM   2817  O   PHE A 356     -24.258 -29.121   5.192  1.00 77.70           O  
ATOM   2818  CB  PHE A 356     -23.373 -31.553   3.096  1.00 77.70           C  
ATOM   2819  CG  PHE A 356     -24.472 -32.180   3.911  1.00 77.70           C  
ATOM   2820  CD1 PHE A 356     -24.201 -32.744   5.152  1.00 77.70           C  
ATOM   2821  CD2 PHE A 356     -25.777 -32.206   3.436  1.00 77.70           C  
ATOM   2822  CE1 PHE A 356     -25.216 -33.326   5.908  1.00 77.70           C  
ATOM   2823  CE2 PHE A 356     -26.796 -32.785   4.185  1.00 77.70           C  
ATOM   2824  CZ  PHE A 356     -26.514 -33.346   5.421  1.00 77.70           C  
ATOM   2825  N   LYS A 357     -22.102 -29.710   5.213  1.00 78.63           N  
ATOM   2826  CA  LYS A 357     -21.884 -29.289   6.595  1.00 78.63           C  
ATOM   2827  C   LYS A 357     -22.155 -27.798   6.765  1.00 78.63           C  
ATOM   2828  O   LYS A 357     -22.766 -27.381   7.752  1.00 78.63           O  
ATOM   2829  CB  LYS A 357     -20.457 -29.617   7.036  1.00 78.63           C  
ATOM   2830  CG  LYS A 357     -20.216 -31.093   7.310  1.00 78.63           C  
ATOM   2831  CD  LYS A 357     -18.799 -31.346   7.810  1.00 78.63           C  
ATOM   2832  CE  LYS A 357     -18.544 -32.828   8.045  1.00 78.63           C  
ATOM   2833  NZ  LYS A 357     -17.143 -33.085   8.494  1.00 78.63           N1+
ATOM   2834  N   GLU A 358     -21.763 -26.979   5.779  1.00 80.27           N  
ATOM   2835  CA  GLU A 358     -22.017 -25.541   5.790  1.00 80.27           C  
ATOM   2836  C   GLU A 358     -23.505 -25.243   5.634  1.00 80.27           C  
ATOM   2837  O   GLU A 358     -24.045 -24.375   6.322  1.00 80.27           O  
ATOM   2838  CB  GLU A 358     -21.221 -24.846   4.683  1.00 80.27           C  
ATOM   2839  CG  GLU A 358     -19.746 -24.665   5.008  1.00 80.27           C  
ATOM   2840  CD  GLU A 358     -18.964 -23.991   3.891  1.00 80.27           C  
ATOM   2841  OE1 GLU A 358     -17.723 -23.869   4.006  1.00 80.27           O  
ATOM   2842  OE2 GLU A 358     -19.598 -23.580   2.894  1.00 80.27           O1-
ATOM   2843  N   ALA A 359     -24.215 -25.923   4.728  1.00 76.19           N  
ATOM   2844  CA  ALA A 359     -25.651 -25.783   4.502  1.00 76.19           C  
ATOM   2845  C   ALA A 359     -26.444 -26.199   5.738  1.00 76.19           C  
ATOM   2846  O   ALA A 359     -27.446 -25.567   6.082  1.00 76.19           O  
ATOM   2847  CB  ALA A 359     -26.083 -26.609   3.293  1.00 76.19           C  
ATOM   2848  N   GLU A 360     -25.916 -27.198   6.390  1.00 78.94           N  
ATOM   2849  CA  GLU A 360     -26.548 -27.652   7.625  1.00 78.94           C  
ATOM   2850  C   GLU A 360     -26.461 -26.585   8.713  1.00 78.94           C  
ATOM   2851  O   GLU A 360     -27.430 -26.351   9.440  1.00 78.94           O  
ATOM   2852  CB  GLU A 360     -25.904 -28.952   8.113  1.00 78.94           C  
ATOM   2853  CG  GLU A 360     -26.691 -29.656   9.208  1.00 78.94           C  
ATOM   2854  CD  GLU A 360     -26.063 -30.969   9.649  1.00 78.94           C  
ATOM   2855  OE1 GLU A 360     -26.681 -31.695  10.462  1.00 78.94           O  
ATOM   2856  OE2 GLU A 360     -24.945 -31.275   9.179  1.00 78.94           O1-
ATOM   2857  N   LYS A 361     -25.281 -26.067   8.786  1.00 82.60           N  
ATOM   2858  CA  LYS A 361     -25.106 -24.983   9.747  1.00 82.60           C  
ATOM   2859  C   LYS A 361     -26.032 -23.812   9.429  1.00 82.60           C  
ATOM   2860  O   LYS A 361     -26.689 -23.274  10.322  1.00 82.60           O  
ATOM   2861  CB  LYS A 361     -23.651 -24.510   9.765  1.00 82.60           C  
ATOM   2862  CG  LYS A 361     -22.704 -25.452  10.493  1.00 82.60           C  
ATOM   2863  CD  LYS A 361     -21.289 -24.891  10.545  1.00 82.60           C  
ATOM   2864  CE  LYS A 361     -20.318 -25.877  11.182  1.00 82.60           C  
ATOM   2865  NZ  LYS A 361     -18.923 -25.346  11.201  1.00 82.60           N1+
ATOM   2866  N   ARG A 362     -26.139 -23.473   8.177  1.00 77.36           N  
ATOM   2867  CA  ARG A 362     -26.996 -22.390   7.705  1.00 77.36           C  
ATOM   2868  C   ARG A 362     -28.469 -22.735   7.897  1.00 77.36           C  
ATOM   2869  O   ARG A 362     -29.267 -21.879   8.287  1.00 77.36           O  
ATOM   2870  CB  ARG A 362     -26.718 -22.087   6.231  1.00 77.36           C  
ATOM   2871  CG  ARG A 362     -25.408 -21.353   5.990  1.00 77.36           C  
ATOM   2872  CD  ARG A 362     -25.239 -20.966   4.528  1.00 77.36           C  
ATOM   2873  NE  ARG A 362     -23.905 -20.438   4.260  1.00 77.36           N  
ATOM   2874  CZ  ARG A 362     -23.435 -20.139   3.052  1.00 77.36           C  
ATOM   2875  NH1 ARG A 362     -24.186 -20.312   1.971  1.00 77.36           N1+
ATOM   2876  NH2 ARG A 362     -22.206 -19.663   2.923  1.00 77.36           N  
ATOM   2877  N   PHE A 363     -28.834 -23.892   7.543  1.00 84.94           N  
ATOM   2878  CA  PHE A 363     -30.196 -24.386   7.712  1.00 84.94           C  
ATOM   2879  C   PHE A 363     -30.620 -24.312   9.174  1.00 84.94           C  
ATOM   2880  O   PHE A 363     -31.733 -23.878   9.481  1.00 84.94           O  
ATOM   2881  CB  PHE A 363     -30.314 -25.827   7.204  1.00 84.94           C  
ATOM   2882  CG  PHE A 363     -31.699 -26.400   7.321  1.00 84.94           C  
ATOM   2883  CD1 PHE A 363     -32.015 -27.292   8.340  1.00 84.94           C  
ATOM   2884  CD2 PHE A 363     -32.688 -26.049   6.411  1.00 84.94           C  
ATOM   2885  CE1 PHE A 363     -33.298 -27.824   8.451  1.00 84.94           C  
ATOM   2886  CE2 PHE A 363     -33.972 -26.577   6.515  1.00 84.94           C  
ATOM   2887  CZ  PHE A 363     -34.274 -27.465   7.535  1.00 84.94           C  
ATOM   2888  N   ARG A 364     -29.738 -24.690  10.038  1.00 84.29           N  
ATOM   2889  CA  ARG A 364     -30.032 -24.618  11.465  1.00 84.29           C  
ATOM   2890  C   ARG A 364     -30.262 -23.177  11.904  1.00 84.29           C  
ATOM   2891  O   ARG A 364     -31.185 -22.895  12.672  1.00 84.29           O  
ATOM   2892  CB  ARG A 364     -28.895 -25.239  12.280  1.00 84.29           C  
ATOM   2893  CG  ARG A 364     -28.942 -26.757  12.347  1.00 84.29           C  
ATOM   2894  CD  ARG A 364     -27.858 -27.316  13.258  1.00 84.29           C  
ATOM   2895  NE  ARG A 364     -27.755 -28.768  13.145  1.00 84.29           N  
ATOM   2896  CZ  ARG A 364     -26.831 -29.511  13.747  1.00 84.29           C  
ATOM   2897  NH1 ARG A 364     -25.908 -28.951  14.521  1.00 84.29           N1+
ATOM   2898  NH2 ARG A 364     -26.829 -30.825  13.576  1.00 84.29           N  
ATOM   2899  N   LYS A 365     -29.483 -22.367  11.428  1.00 85.86           N  
ATOM   2900  CA  LYS A 365     -29.642 -20.946  11.725  1.00 85.86           C  
ATOM   2901  C   LYS A 365     -30.962 -20.413  11.176  1.00 85.86           C  
ATOM   2902  O   LYS A 365     -31.671 -19.672  11.859  1.00 85.86           O  
ATOM   2903  CB  LYS A 365     -28.474 -20.144  11.151  1.00 85.86           C  
ATOM   2904  CG  LYS A 365     -27.201 -20.222  11.982  1.00 85.86           C  
ATOM   2905  CD  LYS A 365     -26.116 -19.306  11.429  1.00 85.86           C  
ATOM   2906  CE  LYS A 365     -24.815 -19.446  12.209  1.00 85.86           C  
ATOM   2907  NZ  LYS A 365     -23.737 -18.579  11.648  1.00 85.86           N1+
ATOM   2908  N   LEU A 366     -31.371 -20.742  10.035  1.00 85.22           N  
ATOM   2909  CA  LEU A 366     -32.597 -20.305   9.378  1.00 85.22           C  
ATOM   2910  C   LEU A 366     -33.824 -20.872  10.084  1.00 85.22           C  
ATOM   2911  O   LEU A 366     -34.830 -20.177  10.243  1.00 85.22           O  
ATOM   2912  CB  LEU A 366     -32.598 -20.730   7.908  1.00 85.22           C  
ATOM   2913  CG  LEU A 366     -31.911 -19.778   6.926  1.00 85.22           C  
ATOM   2914  CD1 LEU A 366     -31.464 -20.533   5.680  1.00 85.22           C  
ATOM   2915  CD2 LEU A 366     -32.844 -18.629   6.556  1.00 85.22           C  
ATOM   2916  N   GLN A 367     -33.745 -22.083  10.513  1.00 83.10           N  
ATOM   2917  CA  GLN A 367     -34.833 -22.703  11.262  1.00 83.10           C  
ATOM   2918  C   GLN A 367     -35.107 -21.947  12.559  1.00 83.10           C  
ATOM   2919  O   GLN A 367     -36.265 -21.742  12.931  1.00 83.10           O  
ATOM   2920  CB  GLN A 367     -34.511 -24.167  11.565  1.00 83.10           C  
ATOM   2921  CG  GLN A 367     -34.740 -25.103  10.387  1.00 83.10           C  
ATOM   2922  CD  GLN A 367     -34.565 -26.564  10.756  1.00 83.10           C  
ATOM   2923  NE2 GLN A 367     -35.087 -27.455   9.920  1.00 83.10           N  
ATOM   2924  OE1 GLN A 367     -33.964 -26.891  11.785  1.00 83.10           O  
ATOM   2925  N   GLU A 368     -33.973 -21.602  13.108  1.00 88.42           N  
ATOM   2926  CA  GLU A 368     -34.111 -20.829  14.340  1.00 88.42           C  
ATOM   2927  C   GLU A 368     -34.756 -19.473  14.073  1.00 88.42           C  
ATOM   2928  O   GLU A 368     -35.631 -19.037  14.823  1.00 88.42           O  
ATOM   2929  CB  GLU A 368     -32.749 -20.641  15.012  1.00 88.42           C  
ATOM   2930  CG  GLU A 368     -32.203 -21.905  15.662  1.00 88.42           C  
ATOM   2931  CD  GLU A 368     -30.800 -21.734  16.223  1.00 88.42           C  
ATOM   2932  OE1 GLU A 368     -30.236 -22.715  16.756  1.00 88.42           O  
ATOM   2933  OE2 GLU A 368     -30.261 -20.608  16.126  1.00 88.42           O1-
ATOM   2934  N   GLU A 369     -34.411 -18.891  13.030  1.00 88.88           N  
ATOM   2935  CA  GLU A 369     -34.959 -17.592  12.651  1.00 88.88           C  
ATOM   2936  C   GLU A 369     -36.423 -17.710  12.236  1.00 88.88           C  
ATOM   2937  O   GLU A 369     -37.237 -16.843  12.561  1.00 88.88           O  
ATOM   2938  CB  GLU A 369     -34.140 -16.974  11.515  1.00 88.88           C  
ATOM   2939  CG  GLU A 369     -32.763 -16.486  11.944  1.00 88.88           C  
ATOM   2940  CD  GLU A 369     -31.930 -15.950  10.792  1.00 88.88           C  
ATOM   2941  OE1 GLU A 369     -30.776 -15.524  11.023  1.00 88.88           O  
ATOM   2942  OE2 GLU A 369     -32.435 -15.956   9.647  1.00 88.88           O1-
ATOM   2943  N   THR A 370     -36.810 -18.723  11.507  1.00 85.79           N  
ATOM   2944  CA  THR A 370     -38.182 -18.971  11.078  1.00 85.79           C  
ATOM   2945  C   THR A 370     -39.091 -19.208  12.281  1.00 85.79           C  
ATOM   2946  O   THR A 370     -40.216 -18.707  12.324  1.00 85.79           O  
ATOM   2947  CB  THR A 370     -38.261 -20.179  10.127  1.00 85.79           C  
ATOM   2948  CG2 THR A 370     -39.682 -20.387   9.618  1.00 85.79           C  
ATOM   2949  OG1 THR A 370     -37.391 -19.957   9.009  1.00 85.79           O  
ATOM   2950  N   LYS A 371     -38.544 -20.029  13.204  1.00 90.68           N  
ATOM   2951  CA  LYS A 371     -39.293 -20.236  14.439  1.00 90.68           C  
ATOM   2952  C   LYS A 371     -39.576 -18.910  15.140  1.00 90.68           C  
ATOM   2953  O   LYS A 371     -40.693 -18.673  15.603  1.00 90.68           O  
ATOM   2954  CB  LYS A 371     -38.531 -21.173  15.378  1.00 90.68           C  
ATOM   2955  CG  LYS A 371     -39.335 -21.625  16.588  1.00 90.68           C  
ATOM   2956  CD  LYS A 371     -38.543 -22.595  17.456  1.00 90.68           C  
ATOM   2957  CE  LYS A 371     -39.319 -22.992  18.703  1.00 90.68           C  
ATOM   2958  NZ  LYS A 371     -38.537 -23.925  19.569  1.00 90.68           N1+
ATOM   2959  N   LYS A 372     -38.678 -18.091  15.118  1.00 92.15           N  
ATOM   2960  CA  LYS A 372     -38.827 -16.775  15.731  1.00 92.15           C  
ATOM   2961  C   LYS A 372     -39.832 -15.921  14.962  1.00 92.15           C  
ATOM   2962  O   LYS A 372     -40.659 -15.232  15.563  1.00 92.15           O  
ATOM   2963  CB  LYS A 372     -37.477 -16.059  15.802  1.00 92.15           C  
ATOM   2964  CG  LYS A 372     -36.582 -16.541  16.933  1.00 92.15           C  
ATOM   2965  CD  LYS A 372     -35.296 -15.727  17.014  1.00 92.15           C  
ATOM   2966  CE  LYS A 372     -34.354 -16.272  18.079  1.00 92.15           C  
ATOM   2967  NZ  LYS A 372     -33.077 -15.499  18.137  1.00 92.15           N1+
ATOM   2968  N   ALA A 373     -39.813 -15.965  13.718  1.00 85.40           N  
ATOM   2969  CA  ALA A 373     -40.715 -15.193  12.866  1.00 85.40           C  
ATOM   2970  C   ALA A 373     -42.155 -15.680  13.009  1.00 85.40           C  
ATOM   2971  O   ALA A 373     -43.086 -14.873  13.063  1.00 85.40           O  
ATOM   2972  CB  ALA A 373     -40.271 -15.277  11.407  1.00 85.40           C  
ATOM   2973  N   LEU A 374     -42.350 -16.988  13.070  1.00 88.72           N  
ATOM   2974  CA  LEU A 374     -43.685 -17.552  13.238  1.00 88.72           C  
ATOM   2975  C   LEU A 374     -44.280 -17.148  14.583  1.00 88.72           C  
ATOM   2976  O   LEU A 374     -45.476 -16.860  14.677  1.00 88.72           O  
ATOM   2977  CB  LEU A 374     -43.641 -19.078  13.123  1.00 88.72           C  
ATOM   2978  CG  LEU A 374     -43.541 -19.648  11.709  1.00 88.72           C  
ATOM   2979  CD1 LEU A 374     -43.313 -21.156  11.760  1.00 88.72           C  
ATOM   2980  CD2 LEU A 374     -44.797 -19.320  10.909  1.00 88.72           C  
ATOM   2981  N   GLU A 375     -43.418 -17.153  15.551  1.00 91.12           N  
ATOM   2982  CA  GLU A 375     -43.860 -16.693  16.864  1.00 91.12           C  
ATOM   2983  C   GLU A 375     -44.291 -15.230  16.820  1.00 91.12           C  
ATOM   2984  O   GLU A 375     -45.291 -14.853  17.436  1.00 91.12           O  
ATOM   2985  CB  GLU A 375     -42.751 -16.883  17.902  1.00 91.12           C  
ATOM   2986  CG  GLU A 375     -42.512 -18.336  18.287  1.00 91.12           C  
ATOM   2987  CD  GLU A 375     -41.329 -18.521  19.226  1.00 91.12           C  
ATOM   2988  OE1 GLU A 375     -41.062 -19.669  19.645  1.00 91.12           O  
ATOM   2989  OE2 GLU A 375     -40.666 -17.509  19.544  1.00 91.12           O1-
ATOM   2990  N   GLU A 376     -43.655 -14.453  16.100  1.00 90.84           N  
ATOM   2991  CA  GLU A 376     -43.975 -13.038  15.937  1.00 90.84           C  
ATOM   2992  C   GLU A 376     -45.285 -12.853  15.176  1.00 90.84           C  
ATOM   2993  O   GLU A 376     -46.096 -11.993  15.527  1.00 90.84           O  
ATOM   2994  CB  GLU A 376     -42.839 -12.310  15.213  1.00 90.84           C  
ATOM   2995  CG  GLU A 376     -41.592 -12.119  16.063  1.00 90.84           C  
ATOM   2996  CD  GLU A 376     -40.453 -11.444  15.314  1.00 90.84           C  
ATOM   2997  OE1 GLU A 376     -39.355 -11.285  15.894  1.00 90.84           O  
ATOM   2998  OE2 GLU A 376     -40.662 -11.069  14.139  1.00 90.84           O1-
ATOM   2999  N   VAL A 377     -45.521 -13.581  14.158  1.00 87.88           N  
ATOM   3000  CA  VAL A 377     -46.752 -13.522  13.375  1.00 87.88           C  
ATOM   3001  C   VAL A 377     -47.937 -13.932  14.246  1.00 87.88           C  
ATOM   3002  O   VAL A 377     -48.997 -13.301  14.201  1.00 87.88           O  
ATOM   3003  CB  VAL A 377     -46.672 -14.424  12.123  1.00 87.88           C  
ATOM   3004  CG1 VAL A 377     -48.043 -14.554  11.464  1.00 87.88           C  
ATOM   3005  CG2 VAL A 377     -45.649 -13.871  11.132  1.00 87.88           C  
ATOM   3006  N   GLU A 378     -47.738 -14.984  15.003  1.00 89.06           N  
ATOM   3007  CA  GLU A 378     -48.808 -15.424  15.893  1.00 89.06           C  
ATOM   3008  C   GLU A 378     -49.198 -14.323  16.875  1.00 89.06           C  
ATOM   3009  O   GLU A 378     -50.382 -14.112  17.141  1.00 89.06           O  
ATOM   3010  CB  GLU A 378     -48.389 -16.684  16.656  1.00 89.06           C  
ATOM   3011  CG  GLU A 378     -48.489 -17.961  15.834  1.00 89.06           C  
ATOM   3012  CD  GLU A 378     -48.031 -19.198  16.590  1.00 89.06           C  
ATOM   3013  OE1 GLU A 378     -48.097 -20.314  16.026  1.00 89.06           O  
ATOM   3014  OE2 GLU A 378     -47.603 -19.051  17.757  1.00 89.06           O1-
ATOM   3015  N   GLU A 379     -48.199 -13.679  17.328  1.00 90.82           N  
ATOM   3016  CA  GLU A 379     -48.454 -12.553  18.222  1.00 90.82           C  
ATOM   3017  C   GLU A 379     -49.217 -11.442  17.505  1.00 90.82           C  
ATOM   3018  O   GLU A 379     -50.149 -10.861  18.065  1.00 90.82           O  
ATOM   3019  CB  GLU A 379     -47.141 -12.007  18.788  1.00 90.82           C  
ATOM   3020  CG  GLU A 379     -46.516 -12.894  19.855  1.00 90.82           C  
ATOM   3021  CD  GLU A 379     -45.177 -12.376  20.357  1.00 90.82           C  
ATOM   3022  OE1 GLU A 379     -44.538 -13.056  21.193  1.00 90.82           O  
ATOM   3023  OE2 GLU A 379     -44.765 -11.283  19.913  1.00 90.82           O1-
ATOM   3024  N   LEU A 380     -48.914 -11.147  16.342  1.00 89.81           N  
ATOM   3025  CA  LEU A 380     -49.564 -10.106  15.553  1.00 89.81           C  
ATOM   3026  C   LEU A 380     -51.004 -10.490  15.227  1.00 89.81           C  
ATOM   3027  O   LEU A 380     -51.905  -9.651  15.288  1.00 89.81           O  
ATOM   3028  CB  LEU A 380     -48.787  -9.849  14.260  1.00 89.81           C  
ATOM   3029  CG  LEU A 380     -47.531  -8.985  14.384  1.00 89.81           C  
ATOM   3030  CD1 LEU A 380     -46.768  -8.967  13.063  1.00 89.81           C  
ATOM   3031  CD2 LEU A 380     -47.897  -7.569  14.814  1.00 89.81           C  
ATOM   3032  N   ASN A 381     -51.230 -11.707  14.880  1.00 89.93           N  
ATOM   3033  CA  ASN A 381     -52.572 -12.186  14.570  1.00 89.93           C  
ATOM   3034  C   ASN A 381     -53.497 -12.087  15.780  1.00 89.93           C  
ATOM   3035  O   ASN A 381     -54.670 -11.736  15.644  1.00 89.93           O  
ATOM   3036  CB  ASN A 381     -52.523 -13.626  14.055  1.00 89.93           C  
ATOM   3037  CG  ASN A 381     -52.389 -13.704  12.547  1.00 89.93           C  
ATOM   3038  ND2 ASN A 381     -51.949 -14.854  12.050  1.00 89.93           N  
ATOM   3039  OD1 ASN A 381     -52.677 -12.738  11.836  1.00 89.93           O  
ATOM   3040  N   GLN A 382     -52.948 -12.475  16.887  1.00 90.93           N  
ATOM   3041  CA  GLN A 382     -53.721 -12.313  18.114  1.00 90.93           C  
ATOM   3042  C   GLN A 382     -54.103 -10.853  18.334  1.00 90.93           C  
ATOM   3043  O   GLN A 382     -55.241 -10.552  18.700  1.00 90.93           O  
ATOM   3044  CB  GLN A 382     -52.935 -12.837  19.317  1.00 90.93           C  
ATOM   3045  CG  GLN A 382     -53.791 -13.074  20.554  1.00 90.93           C  
ATOM   3046  CD  GLN A 382     -53.044 -13.805  21.654  1.00 90.93           C  
ATOM   3047  NE2 GLN A 382     -53.744 -14.118  22.739  1.00 90.93           N  
ATOM   3048  OE1 GLN A 382     -51.847 -14.085  21.529  1.00 90.93           O  
ATOM   3049  N   ARG A 383     -53.144 -10.061  18.092  1.00 90.75           N  
ATOM   3050  CA  ARG A 383     -53.388  -8.626  18.199  1.00 90.75           C  
ATOM   3051  C   ARG A 383     -54.421  -8.170  17.175  1.00 90.75           C  
ATOM   3052  O   ARG A 383     -55.268  -7.325  17.474  1.00 90.75           O  
ATOM   3053  CB  ARG A 383     -52.086  -7.844  18.016  1.00 90.75           C  
ATOM   3054  CG  ARG A 383     -51.130  -7.953  19.194  1.00 90.75           C  
ATOM   3055  CD  ARG A 383     -49.920  -7.046  19.023  1.00 90.75           C  
ATOM   3056  NE  ARG A 383     -48.956  -7.224  20.106  1.00 90.75           N  
ATOM   3057  CZ  ARG A 383     -47.796  -6.581  20.202  1.00 90.75           C  
ATOM   3058  NH1 ARG A 383     -47.431  -5.700  19.278  1.00 90.75           N1+
ATOM   3059  NH2 ARG A 383     -46.995  -6.820  21.229  1.00 90.75           N  
ATOM   3060  N   PHE A 384     -54.410  -8.549  16.023  1.00 90.22           N  
ATOM   3061  CA  PHE A 384     -55.344  -8.228  14.950  1.00 90.22           C  
ATOM   3062  C   PHE A 384     -56.753  -8.691  15.305  1.00 90.22           C  
ATOM   3063  O   PHE A 384     -57.718  -7.943  15.136  1.00 90.22           O  
ATOM   3064  CB  PHE A 384     -54.896  -8.870  13.634  1.00 90.22           C  
ATOM   3065  CG  PHE A 384     -55.760  -8.508  12.457  1.00 90.22           C  
ATOM   3066  CD1 PHE A 384     -56.711  -9.399  11.973  1.00 90.22           C  
ATOM   3067  CD2 PHE A 384     -55.622  -7.275  11.832  1.00 90.22           C  
ATOM   3068  CE1 PHE A 384     -57.512  -9.066  10.884  1.00 90.22           C  
ATOM   3069  CE2 PHE A 384     -56.419  -6.935  10.743  1.00 90.22           C  
ATOM   3070  CZ  PHE A 384     -57.363  -7.833  10.270  1.00 90.22           C  
ATOM   3071  N   GLU A 385     -56.877  -9.935  15.706  1.00 91.04           N  
ATOM   3072  CA  GLU A 385     -58.187 -10.457  16.083  1.00 91.04           C  
ATOM   3073  C   GLU A 385     -58.811  -9.629  17.202  1.00 91.04           C  
ATOM   3074  O   GLU A 385     -60.017  -9.374  17.195  1.00 91.04           O  
ATOM   3075  CB  GLU A 385     -58.078 -11.923  16.512  1.00 91.04           C  
ATOM   3076  CG  GLU A 385     -57.902 -12.892  15.351  1.00 91.04           C  
ATOM   3077  CD  GLU A 385     -57.765 -14.340  15.794  1.00 91.04           C  
ATOM   3078  OE1 GLU A 385     -57.668 -15.234  14.923  1.00 91.04           O  
ATOM   3079  OE2 GLU A 385     -57.758 -14.582  17.022  1.00 91.04           O1-
ATOM   3080  N   GLU A 386     -57.929  -9.289  18.081  1.00 90.24           N  
ATOM   3081  CA  GLU A 386     -58.412  -8.413  19.144  1.00 90.24           C  
ATOM   3082  C   GLU A 386     -58.911  -7.085  18.582  1.00 90.24           C  
ATOM   3083  O   GLU A 386     -59.936  -6.563  19.025  1.00 90.24           O  
ATOM   3084  CB  GLU A 386     -57.311  -8.166  20.179  1.00 90.24           C  
ATOM   3085  CG  GLU A 386     -56.997  -9.378  21.045  1.00 90.24           C  
ATOM   3086  CD  GLU A 386     -55.814  -9.161  21.975  1.00 90.24           C  
ATOM   3087  OE1 GLU A 386     -55.422 -10.111  22.691  1.00 90.24           O  
ATOM   3088  OE2 GLU A 386     -55.276  -8.031  21.990  1.00 90.24           O1-
ATOM   3089  N   ALA A 387     -58.210  -6.552  17.650  1.00 86.98           N  
ATOM   3090  CA  ALA A 387     -58.577  -5.287  17.018  1.00 86.98           C  
ATOM   3091  C   ALA A 387     -59.878  -5.423  16.233  1.00 86.98           C  
ATOM   3092  O   ALA A 387     -60.723  -4.527  16.258  1.00 86.98           O  
ATOM   3093  CB  ALA A 387     -57.454  -4.805  16.102  1.00 86.98           C  
ATOM   3094  N   LEU A 388     -60.125  -6.507  15.470  1.00 88.21           N  
ATOM   3095  CA  LEU A 388     -61.349  -6.730  14.707  1.00 88.21           C  
ATOM   3096  C   LEU A 388     -62.556  -6.831  15.632  1.00 88.21           C  
ATOM   3097  O   LEU A 388     -63.635  -6.330  15.307  1.00 88.21           O  
ATOM   3098  CB  LEU A 388     -61.229  -8.003  13.864  1.00 88.21           C  
ATOM   3099  CG  LEU A 388     -60.489  -7.868  12.533  1.00 88.21           C  
ATOM   3100  CD1 LEU A 388     -60.303  -9.237  11.888  1.00 88.21           C  
ATOM   3101  CD2 LEU A 388     -61.239  -6.928  11.597  1.00 88.21           C  
ATOM   3102  N   GLU A 389     -62.348  -7.482  16.739  1.00 90.41           N  
ATOM   3103  CA  GLU A 389     -63.430  -7.566  17.716  1.00 90.41           C  
ATOM   3104  C   GLU A 389     -63.803  -6.185  18.247  1.00 90.41           C  
ATOM   3105  O   GLU A 389     -64.983  -5.889  18.448  1.00 90.41           O  
ATOM   3106  CB  GLU A 389     -63.037  -8.486  18.875  1.00 90.41           C  
ATOM   3107  CG  GLU A 389     -63.080  -9.967  18.527  1.00 90.41           C  
ATOM   3108  CD  GLU A 389     -62.614 -10.864  19.662  1.00 90.41           C  
ATOM   3109  OE1 GLU A 389     -62.590 -12.103  19.485  1.00 90.41           O  
ATOM   3110  OE2 GLU A 389     -62.272 -10.324  20.738  1.00 90.41           O1-
ATOM   3111  N   GLU A 390     -62.829  -5.475  18.431  1.00 86.78           N  
ATOM   3112  CA  GLU A 390     -63.054  -4.109  18.894  1.00 86.78           C  
ATOM   3113  C   GLU A 390     -63.805  -3.289  17.849  1.00 86.78           C  
ATOM   3114  O   GLU A 390     -64.700  -2.512  18.188  1.00 86.78           O  
ATOM   3115  CB  GLU A 390     -61.726  -3.432  19.239  1.00 86.78           C  
ATOM   3116  CG  GLU A 390     -61.880  -2.149  20.043  1.00 86.78           C  
ATOM   3117  CD  GLU A 390     -60.563  -1.625  20.594  1.00 86.78           C  
ATOM   3118  OE1 GLU A 390     -60.565  -0.571  21.271  1.00 86.78           O  
ATOM   3119  OE2 GLU A 390     -59.522  -2.273  20.348  1.00 86.78           O1-
ATOM   3120  N   VAL A 391     -63.408  -3.408  16.689  1.00 84.66           N  
ATOM   3121  CA  VAL A 391     -64.069  -2.699  15.599  1.00 84.66           C  
ATOM   3122  C   VAL A 391     -65.533  -3.125  15.518  1.00 84.66           C  
ATOM   3123  O   VAL A 391     -66.422  -2.288  15.351  1.00 84.66           O  
ATOM   3124  CB  VAL A 391     -63.364  -2.950  14.247  1.00 84.66           C  
ATOM   3125  CG1 VAL A 391     -64.199  -2.399  13.093  1.00 84.66           C  
ATOM   3126  CG2 VAL A 391     -61.970  -2.327  14.248  1.00 84.66           C  
ATOM   3127  N   GLU A 392     -65.823  -4.311  15.539  1.00 85.54           N  
ATOM   3128  CA  GLU A 392     -67.191  -4.816  15.497  1.00 85.54           C  
ATOM   3129  C   GLU A 392     -68.013  -4.280  16.666  1.00 85.54           C  
ATOM   3130  O   GLU A 392     -69.193  -3.960  16.506  1.00 85.54           O  
ATOM   3131  CB  GLU A 392     -67.200  -6.347  15.506  1.00 85.54           C  
ATOM   3132  CG  GLU A 392     -67.075  -6.971  14.125  1.00 85.54           C  
ATOM   3133  CD  GLU A 392     -67.122  -8.491  14.145  1.00 85.54           C  
ATOM   3134  OE1 GLU A 392     -67.045  -9.115  13.064  1.00 85.54           O  
ATOM   3135  OE2 GLU A 392     -67.238  -9.060  15.253  1.00 85.54           O1-
ATOM   3136  N   ARG A 393     -67.387  -4.237  17.765  1.00 88.86           N  
ATOM   3137  CA  ARG A 393     -68.055  -3.662  18.928  1.00 88.86           C  
ATOM   3138  C   ARG A 393     -68.447  -2.210  18.672  1.00 88.86           C  
ATOM   3139  O   ARG A 393     -69.551  -1.789  19.021  1.00 88.86           O  
ATOM   3140  CB  ARG A 393     -67.156  -3.751  20.163  1.00 88.86           C  
ATOM   3141  CG  ARG A 393     -67.145  -5.123  20.818  1.00 88.86           C  
ATOM   3142  CD  ARG A 393     -66.388  -5.111  22.139  1.00 88.86           C  
ATOM   3143  NE  ARG A 393     -66.092  -6.464  22.603  1.00 88.86           N  
ATOM   3144  CZ  ARG A 393     -65.347  -6.755  23.666  1.00 88.86           C  
ATOM   3145  NH1 ARG A 393     -64.805  -5.788  24.399  1.00 88.86           N1+
ATOM   3146  NH2 ARG A 393     -65.142  -8.021  24.000  1.00 88.86           N  
ATOM   3147  N   ILE A 394     -67.545  -1.486  18.162  1.00 84.87           N  
ATOM   3148  CA  ILE A 394     -67.786  -0.085  17.834  1.00 84.87           C  
ATOM   3149  C   ILE A 394     -68.895   0.017  16.789  1.00 84.87           C  
ATOM   3150  O   ILE A 394     -69.769   0.882  16.884  1.00 84.87           O  
ATOM   3151  CB  ILE A 394     -66.502   0.605  17.322  1.00 84.87           C  
ATOM   3152  CG1 ILE A 394     -65.465   0.704  18.447  1.00 84.87           C  
ATOM   3153  CG2 ILE A 394     -66.824   1.989  16.750  1.00 84.87           C  
ATOM   3154  CD1 ILE A 394     -64.110   1.230  17.994  1.00 84.87           C  
ATOM   3155  N   LYS A 395     -68.901  -0.817  15.731  1.00 85.14           N  
ATOM   3156  CA  LYS A 395     -69.918  -0.812  14.684  1.00 85.14           C  
ATOM   3157  C   LYS A 395     -71.301  -1.103  15.259  1.00 85.14           C  
ATOM   3158  O   LYS A 395     -72.293  -0.503  14.840  1.00 85.14           O  
ATOM   3159  CB  LYS A 395     -69.575  -1.832  13.598  1.00 85.14           C  
ATOM   3160  CG  LYS A 395     -68.653  -1.296  12.513  1.00 85.14           C  
ATOM   3161  CD  LYS A 395     -68.541  -2.267  11.345  1.00 85.14           C  
ATOM   3162  CE  LYS A 395     -67.577  -1.755  10.282  1.00 85.14           C  
ATOM   3163  NZ  LYS A 395     -67.466  -2.703   9.133  1.00 85.14           N1+
ATOM   3164  N   ARG A 396     -71.430  -1.986  16.149  1.00 85.15           N  
ATOM   3165  CA  ARG A 396     -72.705  -2.267  16.802  1.00 85.15           C  
ATOM   3166  C   ARG A 396     -73.184  -1.065  17.609  1.00 85.15           C  
ATOM   3167  O   ARG A 396     -74.376  -0.754  17.622  1.00 85.15           O  
ATOM   3168  CB  ARG A 396     -72.586  -3.495  17.708  1.00 85.15           C  
ATOM   3169  CG  ARG A 396     -72.591  -4.817  16.958  1.00 85.15           C  
ATOM   3170  CD  ARG A 396     -72.650  -6.004  17.910  1.00 85.15           C  
ATOM   3171  NE  ARG A 396     -72.512  -7.272  17.199  1.00 85.15           N  
ATOM   3172  CZ  ARG A 396     -72.489  -8.468  17.780  1.00 85.15           C  
ATOM   3173  NH1 ARG A 396     -72.595  -8.583  19.098  1.00 85.15           N1+
ATOM   3174  NH2 ARG A 396     -72.358  -9.557  17.037  1.00 85.15           N  
ATOM   3175  N   ARG A 397     -72.312  -0.430  18.342  1.00 83.50           N  
ATOM   3176  CA  ARG A 397     -72.645   0.774  19.095  1.00 83.50           C  
ATOM   3177  C   ARG A 397     -73.128   1.885  18.169  1.00 83.50           C  
ATOM   3178  O   ARG A 397     -74.042   2.636  18.515  1.00 83.50           O  
ATOM   3179  CB  ARG A 397     -71.437   1.254  19.903  1.00 83.50           C  
ATOM   3180  CG  ARG A 397     -71.491   0.877  21.375  1.00 83.50           C  
ATOM   3181  CD  ARG A 397     -70.329   1.477  22.154  1.00 83.50           C  
ATOM   3182  NE  ARG A 397     -70.266   0.956  23.517  1.00 83.50           N  
ATOM   3183  CZ  ARG A 397     -69.336   1.280  24.411  1.00 83.50           C  
ATOM   3184  NH1 ARG A 397     -68.368   2.135  24.101  1.00 83.50           N1+
ATOM   3185  NH2 ARG A 397     -69.375   0.746  25.622  1.00 83.50           N  
ATOM   3186  N   GLN A 398     -72.503   2.087  17.074  1.00 79.25           N  
ATOM   3187  CA  GLN A 398     -72.865   3.120  16.108  1.00 79.25           C  
ATOM   3188  C   GLN A 398     -74.265   2.885  15.549  1.00 79.25           C  
ATOM   3189  O   GLN A 398     -75.017   3.834  15.324  1.00 79.25           O  
ATOM   3190  CB  GLN A 398     -71.846   3.171  14.969  1.00 79.25           C  
ATOM   3191  CG  GLN A 398     -71.990   4.391  14.070  1.00 79.25           C  
ATOM   3192  CD  GLN A 398     -70.921   4.459  12.996  1.00 79.25           C  
ATOM   3193  NE2 GLN A 398     -70.886   5.566  12.262  1.00 79.25           N  
ATOM   3194  OE1 GLN A 398     -70.130   3.525  12.828  1.00 79.25           O  
ATOM   3195  N   LYS A 399     -74.737   1.653  15.274  1.00 73.49           N  
ATOM   3196  CA  LYS A 399     -76.092   1.393  14.795  1.00 73.49           C  
ATOM   3197  C   LYS A 399     -77.122   1.643  15.893  1.00 73.49           C  
ATOM   3198  O   LYS A 399     -78.195   2.192  15.632  1.00 73.49           O  
ATOM   3199  CB  LYS A 399     -76.213  -0.043  14.281  1.00 73.49           C  
ATOM   3200  CG  LYS A 399     -75.750  -0.226  12.843  1.00 73.49           C  
ATOM   3201  CD  LYS A 399     -76.055  -1.629  12.333  1.00 73.49           C  
ATOM   3202  CE  LYS A 399     -75.502  -1.847  10.930  1.00 73.49           C  
ATOM   3203  NZ  LYS A 399     -75.822  -3.211  10.415  1.00 73.49           N1+
TER   
END
