# Supplementary material for: De novo design of obligate ABC-type heterotrimeric proteins
Source: Nat Struct Mol Biol. 2022 Dec 15;29(12):1266–76. doi: 10.1038/s41594-022-00879-4 (PMC9758053; doi:10.1038/s41594-022-00879-4)
Supplement: Supplementary file 4 — This compressed file contains all PDB files and scripts used in our design protocols and analyses, as well as the final design model outputs. [file 41594_2022_879_MOESM4_ESM.zip › source_data/pdbs/AF-Monomer for worms fusions/C2-DHT01-01/C2-DHT01-01_chnA_model_3_ptm_seed_0_unrelaxed.pdb]

ATOM      1  N   ASP A   1       2.311  28.407   2.842  1.00 76.44           N  
ATOM      2  CA  ASP A   1       2.874  28.163   4.166  1.00 76.44           C  
ATOM      3  C   ASP A   1       2.990  26.666   4.445  1.00 76.44           C  
ATOM      4  O   ASP A   1       3.987  26.210   5.010  1.00 76.44           O  
ATOM      5  CB  ASP A   1       2.022  28.835   5.244  1.00 76.44           C  
ATOM      6  CG  ASP A   1       2.208  30.342   5.294  1.00 76.44           C  
ATOM      7  OD1 ASP A   1       3.188  30.854   4.710  1.00 76.44           O  
ATOM      8  OD2 ASP A   1       1.370  31.022   5.923  1.00 76.44           O1-
ATOM      9  N   GLU A   2       2.038  25.891   4.014  1.00 80.20           N  
ATOM     10  CA  GLU A   2       2.030  24.436   4.135  1.00 80.20           C  
ATOM     11  C   GLU A   2       3.068  23.799   3.215  1.00 80.20           C  
ATOM     12  O   GLU A   2       3.736  22.836   3.597  1.00 80.20           O  
ATOM     13  CB  GLU A   2       0.639  23.878   3.824  1.00 80.20           C  
ATOM     14  CG  GLU A   2      -0.360  24.046   4.960  1.00 80.20           C  
ATOM     15  CD  GLU A   2      -1.717  23.429   4.662  1.00 80.20           C  
ATOM     16  OE1 GLU A   2      -2.601  23.452   5.548  1.00 80.20           O  
ATOM     17  OE2 GLU A   2      -1.897  22.918   3.534  1.00 80.20           O1-
ATOM     18  N   GLU A   3       3.159  24.397   1.886  1.00 85.20           N  
ATOM     19  CA  GLU A   3       4.179  23.926   0.952  1.00 85.20           C  
ATOM     20  C   GLU A   3       5.582  24.189   1.488  1.00 85.20           C  
ATOM     21  O   GLU A   3       6.466  23.337   1.374  1.00 85.20           O  
ATOM     22  CB  GLU A   3       4.003  24.591  -0.415  1.00 85.20           C  
ATOM     23  CG  GLU A   3       4.757  23.895  -1.539  1.00 85.20           C  
ATOM     24  CD  GLU A   3       4.534  24.537  -2.899  1.00 85.20           C  
ATOM     25  OE1 GLU A   3       5.294  24.233  -3.846  1.00 85.20           O  
ATOM     26  OE2 GLU A   3       3.592  25.353  -3.018  1.00 85.20           O1-
ATOM     27  N   GLU A   4       5.809  25.395   2.105  1.00 86.66           N  
ATOM     28  CA  GLU A   4       7.097  25.721   2.710  1.00 86.66           C  
ATOM     29  C   GLU A   4       7.390  24.816   3.903  1.00 86.66           C  
ATOM     30  O   GLU A   4       8.519  24.349   4.073  1.00 86.66           O  
ATOM     31  CB  GLU A   4       7.134  27.188   3.142  1.00 86.66           C  
ATOM     32  CG  GLU A   4       8.539  27.760   3.260  1.00 86.66           C  
ATOM     33  CD  GLU A   4       8.564  29.278   3.346  1.00 86.66           C  
ATOM     34  OE1 GLU A   4       9.668  29.864   3.424  1.00 86.66           O  
ATOM     35  OE2 GLU A   4       7.471  29.887   3.336  1.00 86.66           O1-
ATOM     36  N   LYS A   5       6.396  24.450   4.772  1.00 87.90           N  
ATOM     37  CA  LYS A   5       6.545  23.512   5.881  1.00 87.90           C  
ATOM     38  C   LYS A   5       6.907  22.118   5.377  1.00 87.90           C  
ATOM     39  O   LYS A   5       7.748  21.437   5.967  1.00 87.90           O  
ATOM     40  CB  LYS A   5       5.263  23.452   6.711  1.00 87.90           C  
ATOM     41  CG  LYS A   5       5.058  24.654   7.623  1.00 87.90           C  
ATOM     42  CD  LYS A   5       3.828  24.484   8.505  1.00 87.90           C  
ATOM     43  CE  LYS A   5       3.596  25.706   9.383  1.00 87.90           C  
ATOM     44  NZ  LYS A   5       2.370  25.560  10.224  1.00 87.90           N1+
ATOM     45  N   LEU A   6       6.303  21.727   4.239  1.00 91.07           N  
ATOM     46  CA  LEU A   6       6.569  20.415   3.659  1.00 91.07           C  
ATOM     47  C   LEU A   6       7.974  20.359   3.066  1.00 91.07           C  
ATOM     48  O   LEU A   6       8.679  19.359   3.223  1.00 91.07           O  
ATOM     49  CB  LEU A   6       5.535  20.085   2.580  1.00 91.07           C  
ATOM     50  CG  LEU A   6       4.192  19.541   3.073  1.00 91.07           C  
ATOM     51  CD1 LEU A   6       3.151  19.615   1.961  1.00 91.07           C  
ATOM     52  CD2 LEU A   6       4.347  18.110   3.575  1.00 91.07           C  
ATOM     53  N   ARG A   7       8.428  21.533   2.419  1.00 90.80           N  
ATOM     54  CA  ARG A   7       9.768  21.589   1.841  1.00 90.80           C  
ATOM     55  C   ARG A   7      10.835  21.547   2.929  1.00 90.80           C  
ATOM     56  O   ARG A   7      11.857  20.874   2.778  1.00 90.80           O  
ATOM     57  CB  ARG A   7       9.934  22.850   0.991  1.00 90.80           C  
ATOM     58  CG  ARG A   7       9.519  22.674  -0.461  1.00 90.80           C  
ATOM     59  CD  ARG A   7       9.797  23.924  -1.283  1.00 90.80           C  
ATOM     60  NE  ARG A   7       9.349  23.771  -2.665  1.00 90.80           N  
ATOM     61  CZ  ARG A   7       9.727  24.551  -3.675  1.00 90.80           C  
ATOM     62  NH1 ARG A   7      10.571  25.557  -3.476  1.00 90.80           N1+
ATOM     63  NH2 ARG A   7       9.257  24.323  -4.893  1.00 90.80           N  
ATOM     64  N   GLU A   8      10.624  22.220   4.086  1.00 92.33           N  
ATOM     65  CA  GLU A   8      11.543  22.200   5.220  1.00 92.33           C  
ATOM     66  C   GLU A   8      11.600  20.816   5.860  1.00 92.33           C  
ATOM     67  O   GLU A   8      12.677  20.338   6.225  1.00 92.33           O  
ATOM     68  CB  GLU A   8      11.135  23.245   6.262  1.00 92.33           C  
ATOM     69  CG  GLU A   8      11.522  24.669   5.889  1.00 92.33           C  
ATOM     70  CD  GLU A   8      11.111  25.695   6.932  1.00 92.33           C  
ATOM     71  OE1 GLU A   8      11.400  26.899   6.746  1.00 92.33           O  
ATOM     72  OE2 GLU A   8      10.496  25.292   7.944  1.00 92.33           O1-
ATOM     73  N   SER A   9      10.405  20.130   5.945  1.00 90.87           N  
ATOM     74  CA  SER A   9      10.350  18.782   6.500  1.00 90.87           C  
ATOM     75  C   SER A   9      11.073  17.784   5.604  1.00 90.87           C  
ATOM     76  O   SER A   9      11.800  16.915   6.091  1.00 90.87           O  
ATOM     77  CB  SER A   9       8.899  18.344   6.700  1.00 90.87           C  
ATOM     78  OG  SER A   9       8.839  17.051   7.277  1.00 90.87           O  
ATOM     79  N   LEU A  10      10.891  17.960   4.262  1.00 90.11           N  
ATOM     80  CA  LEU A  10      11.536  17.062   3.311  1.00 90.11           C  
ATOM     81  C   LEU A  10      13.048  17.263   3.310  1.00 90.11           C  
ATOM     82  O   LEU A  10      13.806  16.292   3.263  1.00 90.11           O  
ATOM     83  CB  LEU A  10      10.979  17.285   1.901  1.00 90.11           C  
ATOM     84  CG  LEU A  10       9.719  16.499   1.537  1.00 90.11           C  
ATOM     85  CD1 LEU A  10       9.067  17.088   0.292  1.00 90.11           C  
ATOM     86  CD2 LEU A  10      10.050  15.025   1.327  1.00 90.11           C  
ATOM     87  N   GLU A  11      13.515  18.555   3.428  1.00 92.99           N  
ATOM     88  CA  GLU A  11      14.947  18.837   3.470  1.00 92.99           C  
ATOM     89  C   GLU A  11      15.578  18.302   4.752  1.00 92.99           C  
ATOM     90  O   GLU A  11      16.685  17.761   4.727  1.00 92.99           O  
ATOM     91  CB  GLU A  11      15.204  20.341   3.346  1.00 92.99           C  
ATOM     92  CG  GLU A  11      15.230  20.845   1.910  1.00 92.99           C  
ATOM     93  CD  GLU A  11      15.521  22.332   1.801  1.00 92.99           C  
ATOM     94  OE1 GLU A  11      15.622  22.849   0.665  1.00 92.99           O  
ATOM     95  OE2 GLU A  11      15.649  22.987   2.859  1.00 92.99           O1-
ATOM     96  N   GLU A  12      14.774  18.404   5.893  1.00 92.89           N  
ATOM     97  CA  GLU A  12      15.251  17.848   7.155  1.00 92.89           C  
ATOM     98  C   GLU A  12      15.323  16.324   7.094  1.00 92.89           C  
ATOM     99  O   GLU A  12      16.279  15.723   7.587  1.00 92.89           O  
ATOM    100  CB  GLU A  12      14.347  18.286   8.310  1.00 92.89           C  
ATOM    101  CG  GLU A  12      15.048  18.314   9.662  1.00 92.89           C  
ATOM    102  CD  GLU A  12      14.230  18.994  10.748  1.00 92.89           C  
ATOM    103  OE1 GLU A  12      14.693  19.054  11.910  1.00 92.89           O  
ATOM    104  OE2 GLU A  12      13.116  19.471  10.434  1.00 92.89           O1-
ATOM    105  N   GLN A  13      14.295  15.677   6.451  1.00 88.61           N  
ATOM    106  CA  GLN A  13      14.290  14.226   6.299  1.00 88.61           C  
ATOM    107  C   GLN A  13      15.420  13.765   5.383  1.00 88.61           C  
ATOM    108  O   GLN A  13      16.065  12.749   5.646  1.00 88.61           O  
ATOM    109  CB  GLN A  13      12.944  13.747   5.755  1.00 88.61           C  
ATOM    110  CG  GLN A  13      11.880  13.555   6.828  1.00 88.61           C  
ATOM    111  CD  GLN A  13      10.632  12.870   6.301  1.00 88.61           C  
ATOM    112  NE2 GLN A  13       9.834  12.314   7.206  1.00 88.61           N  
ATOM    113  OE1 GLN A  13      10.388  12.842   5.091  1.00 88.61           O  
ATOM    114  N   LYS A  14      15.714  14.596   4.318  1.00 92.22           N  
ATOM    115  CA  LYS A  14      16.808  14.250   3.416  1.00 92.22           C  
ATOM    116  C   LYS A  14      18.154  14.318   4.131  1.00 92.22           C  
ATOM    117  O   LYS A  14      19.015  13.460   3.929  1.00 92.22           O  
ATOM    118  CB  LYS A  14      16.814  15.176   2.199  1.00 92.22           C  
ATOM    119  CG  LYS A  14      15.818  14.783   1.116  1.00 92.22           C  
ATOM    120  CD  LYS A  14      15.962  15.660  -0.121  1.00 92.22           C  
ATOM    121  CE  LYS A  14      14.935  15.300  -1.185  1.00 92.22           C  
ATOM    122  NZ  LYS A  14      15.060  16.168  -2.393  1.00 92.22           N1+
ATOM    123  N   LYS A  15      18.294  15.386   5.026  1.00 93.99           N  
ATOM    124  CA  LYS A  15      19.517  15.521   5.813  1.00 93.99           C  
ATOM    125  C   LYS A  15      19.658  14.374   6.810  1.00 93.99           C  
ATOM    126  O   LYS A  15      20.751  13.830   6.986  1.00 93.99           O  
ATOM    127  CB  LYS A  15      19.536  16.861   6.549  1.00 93.99           C  
ATOM    128  CG  LYS A  15      20.924  17.310   6.983  1.00 93.99           C  
ATOM    129  CD  LYS A  15      20.886  18.679   7.649  1.00 93.99           C  
ATOM    130  CE  LYS A  15      22.250  19.071   8.201  1.00 93.99           C  
ATOM    131  NZ  LYS A  15      22.214  20.405   8.870  1.00 93.99           N1+
ATOM    132  N   ARG A  16      18.598  13.874   7.426  1.00 90.77           N  
ATOM    133  CA  ARG A  16      18.601  12.769   8.379  1.00 90.77           C  
ATOM    134  C   ARG A  16      18.954  11.454   7.693  1.00 90.77           C  
ATOM    135  O   ARG A  16      19.707  10.646   8.237  1.00 90.77           O  
ATOM    136  CB  ARG A  16      17.241  12.652   9.070  1.00 90.77           C  
ATOM    137  CG  ARG A  16      17.048  13.628  10.221  1.00 90.77           C  
ATOM    138  CD  ARG A  16      15.691  13.452  10.887  1.00 90.77           C  
ATOM    139  NE  ARG A  16      15.756  12.514  12.004  1.00 90.77           N  
ATOM    140  CZ  ARG A  16      14.704  12.083  12.694  1.00 90.77           C  
ATOM    141  NH1 ARG A  16      13.480  12.499  12.395  1.00 90.77           N1+
ATOM    142  NH2 ARG A  16      14.878  11.229  13.693  1.00 90.77           N  
ATOM    143  N   VAL A  17      18.312  11.355   6.530  1.00 90.13           N  
ATOM    144  CA  VAL A  17      18.568  10.129   5.781  1.00 90.13           C  
ATOM    145  C   VAL A  17      20.049  10.042   5.420  1.00 90.13           C  
ATOM    146  O   VAL A  17      20.661   8.978   5.537  1.00 90.13           O  
ATOM    147  CB  VAL A  17      17.702  10.055   4.503  1.00 90.13           C  
ATOM    148  CG1 VAL A  17      18.178   8.922   3.594  1.00 90.13           C  
ATOM    149  CG2 VAL A  17      16.230   9.871   4.866  1.00 90.13           C  
ATOM    150  N   LYS A  18      20.666  11.159   5.007  1.00 91.44           N  
ATOM    151  CA  LYS A  18      22.083  11.200   4.653  1.00 91.44           C  
ATOM    152  C   LYS A  18      22.962  10.912   5.867  1.00 91.44           C  
ATOM    153  O   LYS A  18      23.978  10.225   5.754  1.00 91.44           O  
ATOM    154  CB  LYS A  18      22.446  12.559   4.052  1.00 91.44           C  
ATOM    155  CG  LYS A  18      22.061  12.711   2.587  1.00 91.44           C  
ATOM    156  CD  LYS A  18      22.592  14.013   2.003  1.00 91.44           C  
ATOM    157  CE  LYS A  18      22.150  14.200   0.558  1.00 91.44           C  
ATOM    158  NZ  LYS A  18      22.653  15.484  -0.015  1.00 91.44           N1+
ATOM    159  N   GLU A  19      22.568  11.433   7.070  1.00 91.61           N  
ATOM    160  CA  GLU A  19      23.297  11.162   8.306  1.00 91.61           C  
ATOM    161  C   GLU A  19      23.211   9.686   8.686  1.00 91.61           C  
ATOM    162  O   GLU A  19      24.203   9.088   9.104  1.00 91.61           O  
ATOM    163  CB  GLU A  19      22.764  12.030   9.448  1.00 91.61           C  
ATOM    164  CG  GLU A  19      23.206  13.485   9.372  1.00 91.61           C  
ATOM    165  CD  GLU A  19      22.576  14.360  10.444  1.00 91.61           C  
ATOM    166  OE1 GLU A  19      22.870  15.576  10.485  1.00 91.61           O  
ATOM    167  OE2 GLU A  19      21.781  13.826  11.249  1.00 91.61           O1-
ATOM    168  N   ILE A  20      22.063   9.129   8.490  1.00 88.41           N  
ATOM    169  CA  ILE A  20      21.850   7.716   8.783  1.00 88.41           C  
ATOM    170  C   ILE A  20      22.676   6.861   7.827  1.00 88.41           C  
ATOM    171  O   ILE A  20      23.294   5.876   8.241  1.00 88.41           O  
ATOM    172  CB  ILE A  20      20.355   7.338   8.684  1.00 88.41           C  
ATOM    173  CG1 ILE A  20      19.563   7.988   9.825  1.00 88.41           C  
ATOM    174  CG2 ILE A  20      20.180   5.817   8.693  1.00 88.41           C  
ATOM    175  CD1 ILE A  20      18.056   7.801   9.717  1.00 88.41           C  
ATOM    176  N   GLU A  21      22.716   7.290   6.539  1.00 83.84           N  
ATOM    177  CA  GLU A  21      23.506   6.562   5.550  1.00 83.84           C  
ATOM    178  C   GLU A  21      24.992   6.599   5.895  1.00 83.84           C  
ATOM    179  O   GLU A  21      25.697   5.600   5.733  1.00 83.84           O  
ATOM    180  CB  GLU A  21      23.278   7.137   4.150  1.00 83.84           C  
ATOM    181  CG  GLU A  21      21.934   6.761   3.542  1.00 83.84           C  
ATOM    182  CD  GLU A  21      21.730   7.320   2.144  1.00 83.84           C  
ATOM    183  OE1 GLU A  21      20.790   6.880   1.445  1.00 83.84           O  
ATOM    184  OE2 GLU A  21      22.518   8.207   1.743  1.00 83.84           O1-
ATOM    185  N   ARG A  22      25.425   7.831   6.394  1.00 90.90           N  
ATOM    186  CA  ARG A  22      26.814   7.961   6.823  1.00 90.90           C  
ATOM    187  C   ARG A  22      27.097   7.080   8.035  1.00 90.90           C  
ATOM    188  O   ARG A  22      28.142   6.429   8.105  1.00 90.90           O  
ATOM    189  CB  ARG A  22      27.142   9.421   7.147  1.00 90.90           C  
ATOM    190  CG  ARG A  22      27.387  10.284   5.920  1.00 90.90           C  
ATOM    191  CD  ARG A  22      27.771  11.707   6.300  1.00 90.90           C  
ATOM    192  NE  ARG A  22      27.816  12.584   5.133  1.00 90.90           N  
ATOM    193  CZ  ARG A  22      27.947  13.906   5.183  1.00 90.90           C  
ATOM    194  NH1 ARG A  22      28.050  14.534   6.349  1.00 90.90           N1+
ATOM    195  NH2 ARG A  22      27.976  14.607   4.059  1.00 90.90           N  
ATOM    196  N   GLU A  23      26.184   7.146   8.998  1.00 89.08           N  
ATOM    197  CA  GLU A  23      26.304   6.292  10.177  1.00 89.08           C  
ATOM    198  C   GLU A  23      26.321   4.816   9.789  1.00 89.08           C  
ATOM    199  O   GLU A  23      27.107   4.035  10.331  1.00 89.08           O  
ATOM    200  CB  GLU A  23      25.161   6.565  11.157  1.00 89.08           C  
ATOM    201  CG  GLU A  23      25.298   7.881  11.910  1.00 89.08           C  
ATOM    202  CD  GLU A  23      24.150   8.143  12.873  1.00 89.08           C  
ATOM    203  OE1 GLU A  23      24.105   9.237  13.479  1.00 89.08           O  
ATOM    204  OE2 GLU A  23      23.290   7.247  13.022  1.00 89.08           O1-
ATOM    205  N   HIS A  24      25.461   4.459   8.916  1.00 84.16           N  
ATOM    206  CA  HIS A  24      25.401   3.084   8.431  1.00 84.16           C  
ATOM    207  C   HIS A  24      26.701   2.687   7.739  1.00 84.16           C  
ATOM    208  O   HIS A  24      27.187   1.568   7.915  1.00 84.16           O  
ATOM    209  CB  HIS A  24      24.221   2.905   7.474  1.00 84.16           C  
ATOM    210  CG  HIS A  24      22.926   2.617   8.166  1.00 84.16           C  
ATOM    211  CD2 HIS A  24      22.100   3.422   8.876  1.00 84.16           C  
ATOM    212  ND1 HIS A  24      22.349   1.367   8.172  1.00 84.16           N  
ATOM    213  CE1 HIS A  24      21.218   1.414   8.859  1.00 84.16           C  
ATOM    214  NE2 HIS A  24      21.045   2.649   9.296  1.00 84.16           N  
ATOM    215  N   GLU A  25      27.240   3.700   6.955  1.00 84.59           N  
ATOM    216  CA  GLU A  25      28.512   3.423   6.295  1.00 84.59           C  
ATOM    217  C   GLU A  25      29.636   3.247   7.312  1.00 84.59           C  
ATOM    218  O   GLU A  25      30.477   2.358   7.169  1.00 84.59           O  
ATOM    219  CB  GLU A  25      28.863   4.542   5.312  1.00 84.59           C  
ATOM    220  CG  GLU A  25      30.112   4.268   4.487  1.00 84.59           C  
ATOM    221  CD  GLU A  25      29.957   3.091   3.536  1.00 84.59           C  
ATOM    222  OE1 GLU A  25      30.980   2.477   3.158  1.00 84.59           O  
ATOM    223  OE2 GLU A  25      28.803   2.781   3.167  1.00 84.59           O1-
ATOM    224  N   GLU A  26      29.642   4.039   8.400  1.00 83.97           N  
ATOM    225  CA  GLU A  26      30.642   3.924   9.459  1.00 83.97           C  
ATOM    226  C   GLU A  26      30.519   2.591  10.190  1.00 83.97           C  
ATOM    227  O   GLU A  26      31.527   1.953  10.503  1.00 83.97           O  
ATOM    228  CB  GLU A  26      30.510   5.082  10.451  1.00 83.97           C  
ATOM    229  CG  GLU A  26      30.970   6.423   9.897  1.00 83.97           C  
ATOM    230  CD  GLU A  26      30.788   7.572  10.875  1.00 83.97           C  
ATOM    231  OE1 GLU A  26      31.079   8.733  10.509  1.00 83.97           O  
ATOM    232  OE2 GLU A  26      30.350   7.308  12.017  1.00 83.97           O1-
ATOM    233  N   ILE A  27      29.323   2.168  10.469  1.00 81.02           N  
ATOM    234  CA  ILE A  27      29.059   0.900  11.142  1.00 81.02           C  
ATOM    235  C   ILE A  27      29.507  -0.258  10.254  1.00 81.02           C  
ATOM    236  O   ILE A  27      30.138  -1.204  10.729  1.00 81.02           O  
ATOM    237  CB  ILE A  27      27.563   0.752  11.501  1.00 81.02           C  
ATOM    238  CG1 ILE A  27      27.169   1.773  12.576  1.00 81.02           C  
ATOM    239  CG2 ILE A  27      27.258  -0.675  11.963  1.00 81.02           C  
ATOM    240  CD1 ILE A  27      25.676   1.817  12.869  1.00 81.02           C  
ATOM    241  N   ARG A  28      29.219  -0.065   8.964  1.00 77.02           N  
ATOM    242  CA  ARG A  28      29.629  -1.102   8.023  1.00 77.02           C  
ATOM    243  C   ARG A  28      31.148  -1.232   7.979  1.00 77.02           C  
ATOM    244  O   ARG A  28      31.682  -2.343   7.970  1.00 77.02           O  
ATOM    245  CB  ARG A  28      29.089  -0.803   6.624  1.00 77.02           C  
ATOM    246  CG  ARG A  28      27.686  -1.337   6.379  1.00 77.02           C  
ATOM    247  CD  ARG A  28      27.261  -1.161   4.927  1.00 77.02           C  
ATOM    248  NE  ARG A  28      25.858  -0.771   4.820  1.00 77.02           N  
ATOM    249  CZ  ARG A  28      25.332  -0.105   3.796  1.00 77.02           C  
ATOM    250  NH1 ARG A  28      26.087   0.260   2.765  1.00 77.02           N1+
ATOM    251  NH2 ARG A  28      24.043   0.198   3.801  1.00 77.02           N  
ATOM    252  N   GLU A  29      31.850  -0.035   8.003  1.00 79.60           N  
ATOM    253  CA  GLU A  29      33.309  -0.049   7.971  1.00 79.60           C  
ATOM    254  C   GLU A  29      33.883  -0.608   9.269  1.00 79.60           C  
ATOM    255  O   GLU A  29      34.855  -1.368   9.248  1.00 79.60           O  
ATOM    256  CB  GLU A  29      33.855   1.359   7.717  1.00 79.60           C  
ATOM    257  CG  GLU A  29      33.800   1.785   6.257  1.00 79.60           C  
ATOM    258  CD  GLU A  29      34.362   3.177   6.017  1.00 79.60           C  
ATOM    259  OE1 GLU A  29      34.393   3.627   4.850  1.00 79.60           O  
ATOM    260  OE2 GLU A  29      34.776   3.824   7.005  1.00 79.60           O1-
ATOM    261  N   ALA A  30      33.261  -0.134  10.438  1.00 75.11           N  
ATOM    262  CA  ALA A  30      33.682  -0.650  11.739  1.00 75.11           C  
ATOM    263  C   ALA A  30      33.489  -2.161  11.819  1.00 75.11           C  
ATOM    264  O   ALA A  30      34.346  -2.875  12.345  1.00 75.11           O  
ATOM    265  CB  ALA A  30      32.909   0.043  12.860  1.00 75.11           C  
ATOM    266  N   LEU A  31      32.363  -2.635  11.313  1.00 73.91           N  
ATOM    267  CA  LEU A  31      32.074  -4.064  11.334  1.00 73.91           C  
ATOM    268  C   LEU A  31      33.053  -4.830  10.451  1.00 73.91           C  
ATOM    269  O   LEU A  31      33.490  -5.926  10.808  1.00 73.91           O  
ATOM    270  CB  LEU A  31      30.638  -4.328  10.871  1.00 73.91           C  
ATOM    271  CG  LEU A  31      29.534  -4.045  11.891  1.00 73.91           C  
ATOM    272  CD1 LEU A  31      28.163  -4.133  11.226  1.00 73.91           C  
ATOM    273  CD2 LEU A  31      29.628  -5.014  13.064  1.00 73.91           C  
ATOM    274  N   LYS A  32      33.444  -4.203   9.343  1.00 72.13           N  
ATOM    275  CA  LYS A  32      34.427  -4.805   8.446  1.00 72.13           C  
ATOM    276  C   LYS A  32      35.788  -4.928   9.125  1.00 72.13           C  
ATOM    277  O   LYS A  32      36.457  -5.956   9.003  1.00 72.13           O  
ATOM    278  CB  LYS A  32      34.553  -3.987   7.161  1.00 72.13           C  
ATOM    279  CG  LYS A  32      35.208  -4.737   6.010  1.00 72.13           C  
ATOM    280  CD  LYS A  32      35.235  -3.899   4.739  1.00 72.13           C  
ATOM    281  CE  LYS A  32      35.988  -4.605   3.619  1.00 72.13           C  
ATOM    282  NZ  LYS A  32      36.009  -3.790   2.367  1.00 72.13           N1+
ATOM    283  N   ARG A  33      36.231  -3.919   9.786  1.00 77.58           N  
ATOM    284  CA  ARG A  33      37.503  -3.942  10.499  1.00 77.58           C  
ATOM    285  C   ARG A  33      37.491  -4.990  11.607  1.00 77.58           C  
ATOM    286  O   ARG A  33      38.474  -5.708  11.801  1.00 77.58           O  
ATOM    287  CB  ARG A  33      37.818  -2.564  11.085  1.00 77.58           C  
ATOM    288  CG  ARG A  33      38.237  -1.535  10.047  1.00 77.58           C  
ATOM    289  CD  ARG A  33      38.740  -0.253  10.695  1.00 77.58           C  
ATOM    290  NE  ARG A  33      37.638   0.587  11.155  1.00 77.58           N  
ATOM    291  CZ  ARG A  33      37.398   1.824  10.728  1.00 77.58           C  
ATOM    292  NH1 ARG A  33      38.182   2.391   9.818  1.00 77.58           N1+
ATOM    293  NH2 ARG A  33      36.366   2.498  11.214  1.00 77.58           N  
ATOM    294  N   LEU A  34      36.426  -4.936  12.383  1.00 75.29           N  
ATOM    295  CA  LEU A  34      36.277  -5.901  13.467  1.00 75.29           C  
ATOM    296  C   LEU A  34      36.268  -7.327  12.927  1.00 75.29           C  
ATOM    297  O   LEU A  34      36.893  -8.219  13.506  1.00 75.29           O  
ATOM    298  CB  LEU A  34      34.989  -5.632  14.251  1.00 75.29           C  
ATOM    299  CG  LEU A  34      34.834  -6.382  15.575  1.00 75.29           C  
ATOM    300  CD1 LEU A  34      35.070  -5.437  16.749  1.00 75.29           C  
ATOM    301  CD2 LEU A  34      33.453  -7.023  15.667  1.00 75.29           C  
ATOM    302  N   GLN A  35      35.538  -7.480  11.824  1.00 69.19           N  
ATOM    303  CA  GLN A  35      35.455  -8.793  11.194  1.00 69.19           C  
ATOM    304  C   GLN A  35      36.833  -9.282  10.756  1.00 69.19           C  
ATOM    305  O   GLN A  35      37.164 -10.457  10.928  1.00 69.19           O  
ATOM    306  CB  GLN A  35      34.506  -8.754   9.995  1.00 69.19           C  
ATOM    307  CG  GLN A  35      33.033  -8.828  10.373  1.00 69.19           C  
ATOM    308  CD  GLN A  35      32.112  -8.675   9.178  1.00 69.19           C  
ATOM    309  NE2 GLN A  35      30.836  -8.992   9.368  1.00 69.19           N  
ATOM    310  OE1 GLN A  35      32.543  -8.275   8.091  1.00 69.19           O  
ATOM    311  N   GLN A  36      37.643  -8.397  10.221  1.00 73.72           N  
ATOM    312  CA  GLN A  36      38.998  -8.729   9.796  1.00 73.72           C  
ATOM    313  C   GLN A  36      39.879  -9.084  10.990  1.00 73.72           C  
ATOM    314  O   GLN A  36      40.707  -9.993  10.909  1.00 73.72           O  
ATOM    315  CB  GLN A  36      39.616  -7.569   9.013  1.00 73.72           C  
ATOM    316  CG  GLN A  36      39.060  -7.411   7.605  1.00 73.72           C  
ATOM    317  CD  GLN A  36      39.700  -6.264   6.846  1.00 73.72           C  
ATOM    318  NE2 GLN A  36      39.376  -6.149   5.563  1.00 73.72           N  
ATOM    319  OE1 GLN A  36      40.479  -5.488   7.408  1.00 73.72           O  
ATOM    320  N   SER A  37      39.751  -8.330  11.972  1.00 78.21           N  
ATOM    321  CA  SER A  37      40.498  -8.622  13.191  1.00 78.21           C  
ATOM    322  C   SER A  37      40.126  -9.990  13.754  1.00 78.21           C  
ATOM    323  O   SER A  37      41.001 -10.766  14.144  1.00 78.21           O  
ATOM    324  CB  SER A  37      40.249  -7.542  14.245  1.00 78.21           C  
ATOM    325  OG  SER A  37      40.943  -7.840  15.443  1.00 78.21           O  
ATOM    326  N   VAL A  38      38.857 -10.308  13.774  1.00 71.96           N  
ATOM    327  CA  VAL A  38      38.344 -11.578  14.277  1.00 71.96           C  
ATOM    328  C   VAL A  38      38.849 -12.722  13.401  1.00 71.96           C  
ATOM    329  O   VAL A  38      39.221 -13.782  13.908  1.00 71.96           O  
ATOM    330  CB  VAL A  38      36.799 -11.586  14.327  1.00 71.96           C  
ATOM    331  CG1 VAL A  38      36.276 -12.995  14.601  1.00 71.96           C  
ATOM    332  CG2 VAL A  38      36.295 -10.610  15.388  1.00 71.96           C  
ATOM    333  N   LEU A  39      38.835 -12.485  12.044  1.00 68.74           N  
ATOM    334  CA  LEU A  39      39.306 -13.498  11.106  1.00 68.74           C  
ATOM    335  C   LEU A  39      40.764 -13.853  11.377  1.00 68.74           C  
ATOM    336  O   LEU A  39      41.128 -15.031  11.394  1.00 68.74           O  
ATOM    337  CB  LEU A  39      39.147 -13.008   9.664  1.00 68.74           C  
ATOM    338  CG  LEU A  39      39.417 -14.037   8.566  1.00 68.74           C  
ATOM    339  CD1 LEU A  39      38.271 -15.039   8.484  1.00 68.74           C  
ATOM    340  CD2 LEU A  39      39.625 -13.344   7.222  1.00 68.74           C  
ATOM    341  N   ARG A  40      41.523 -12.924  11.551  1.00 76.54           N  
ATOM    342  CA  ARG A  40      42.939 -13.141  11.830  1.00 76.54           C  
ATOM    343  C   ARG A  40      43.128 -13.899  13.141  1.00 76.54           C  
ATOM    344  O   ARG A  40      43.950 -14.814  13.222  1.00 76.54           O  
ATOM    345  CB  ARG A  40      43.687 -11.809  11.883  1.00 76.54           C  
ATOM    346  CG  ARG A  40      43.887 -11.160  10.522  1.00 76.54           C  
ATOM    347  CD  ARG A  40      44.858  -9.990  10.591  1.00 76.54           C  
ATOM    348  NE  ARG A  40      44.288  -8.858  11.316  1.00 76.54           N  
ATOM    349  CZ  ARG A  40      43.614  -7.859  10.752  1.00 76.54           C  
ATOM    350  NH1 ARG A  40      43.411  -7.833   9.440  1.00 76.54           N1+
ATOM    351  NH2 ARG A  40      43.138  -6.879  11.506  1.00 76.54           N  
ATOM    352  N   GLN A  41      42.440 -13.442  14.194  1.00 71.41           N  
ATOM    353  CA  GLN A  41      42.542 -14.062  15.511  1.00 71.41           C  
ATOM    354  C   GLN A  41      42.066 -15.512  15.476  1.00 71.41           C  
ATOM    355  O   GLN A  41      42.619 -16.368  16.169  1.00 71.41           O  
ATOM    356  CB  GLN A  41      41.735 -13.270  16.541  1.00 71.41           C  
ATOM    357  CG  GLN A  41      42.332 -11.909  16.876  1.00 71.41           C  
ATOM    358  CD  GLN A  41      41.567 -11.186  17.969  1.00 71.41           C  
ATOM    359  NE2 GLN A  41      42.048 -10.006  18.346  1.00 71.41           N  
ATOM    360  OE1 GLN A  41      40.553 -11.682  18.468  1.00 71.41           O  
ATOM    361  N   ALA A  42      41.147 -15.737  14.632  1.00 63.46           N  
ATOM    362  CA  ALA A  42      40.598 -17.083  14.481  1.00 63.46           C  
ATOM    363  C   ALA A  42      41.619 -18.024  13.848  1.00 63.46           C  
ATOM    364  O   ALA A  42      41.760 -19.173  14.273  1.00 63.46           O  
ATOM    365  CB  ALA A  42      39.322 -17.045  13.643  1.00 63.46           C  
ATOM    366  N   VAL A  43      42.189 -17.519  12.814  1.00 67.51           N  
ATOM    367  CA  VAL A  43      43.247 -18.286  12.165  1.00 67.51           C  
ATOM    368  C   VAL A  43      44.342 -18.615  13.177  1.00 67.51           C  
ATOM    369  O   VAL A  43      44.839 -19.742  13.219  1.00 67.51           O  
ATOM    370  CB  VAL A  43      43.846 -17.522  10.962  1.00 67.51           C  
ATOM    371  CG1 VAL A  43      45.091 -18.234  10.437  1.00 67.51           C  
ATOM    372  CG2 VAL A  43      42.804 -17.373   9.854  1.00 67.51           C  
ATOM    373  N   ARG A  44      44.621 -17.673  13.947  1.00 73.83           N  
ATOM    374  CA  ARG A  44      45.626 -17.876  14.987  1.00 73.83           C  
ATOM    375  C   ARG A  44      45.165 -18.924  15.996  1.00 73.83           C  
ATOM    376  O   ARG A  44      45.948 -19.780  16.411  1.00 73.83           O  
ATOM    377  CB  ARG A  44      45.932 -16.560  15.704  1.00 73.83           C  
ATOM    378  CG  ARG A  44      47.325 -16.499  16.310  1.00 73.83           C  
ATOM    379  CD  ARG A  44      47.578 -15.171  17.010  1.00 73.83           C  
ATOM    380  NE  ARG A  44      47.761 -14.083  16.054  1.00 73.83           N  
ATOM    381  CZ  ARG A  44      48.143 -12.850  16.373  1.00 73.83           C  
ATOM    382  NH1 ARG A  44      48.390 -12.522  17.637  1.00 73.83           N1+
ATOM    383  NH2 ARG A  44      48.279 -11.937  15.423  1.00 73.83           N  
ATOM    384  N   LEU A  45      43.934 -18.822  16.437  1.00 69.12           N  
ATOM    385  CA  LEU A  45      43.368 -19.766  17.394  1.00 69.12           C  
ATOM    386  C   LEU A  45      43.323 -21.174  16.809  1.00 69.12           C  
ATOM    387  O   LEU A  45      43.579 -22.153  17.513  1.00 69.12           O  
ATOM    388  CB  LEU A  45      41.962 -19.330  17.813  1.00 69.12           C  
ATOM    389  CG  LEU A  45      41.881 -18.240  18.882  1.00 69.12           C  
ATOM    390  CD1 LEU A  45      40.460 -17.692  18.973  1.00 69.12           C  
ATOM    391  CD2 LEU A  45      42.338 -18.780  20.233  1.00 69.12           C  
ATOM    392  N   ALA A  46      42.811 -21.244  15.504  1.00 61.07           N  
ATOM    393  CA  ALA A  46      42.815 -22.535  14.821  1.00 61.07           C  
ATOM    394  C   ALA A  46      44.205 -23.163  14.844  1.00 61.07           C  
ATOM    395  O   ALA A  46      44.341 -24.381  14.986  1.00 61.07           O  
ATOM    396  CB  ALA A  46      42.329 -22.376  13.382  1.00 61.07           C  
ATOM    397  N   LYS A  47      45.203 -22.356  14.844  1.00 63.28           N  
ATOM    398  CA  LYS A  47      46.581 -22.834  14.905  1.00 63.28           C  
ATOM    399  C   LYS A  47      46.946 -23.278  16.319  1.00 63.28           C  
ATOM    400  O   LYS A  47      47.790 -24.158  16.500  1.00 63.28           O  
ATOM    401  CB  LYS A  47      47.548 -21.748  14.430  1.00 63.28           C  
ATOM    402  CG  LYS A  47      47.542 -21.529  12.925  1.00 63.28           C  
ATOM    403  CD  LYS A  47      48.584 -20.501  12.506  1.00 63.28           C  
ATOM    404  CE  LYS A  47      48.555 -20.254  11.004  1.00 63.28           C  
ATOM    405  NZ  LYS A  47      49.544 -19.212  10.594  1.00 63.28           N1+
ATOM    406  N   LEU A  48      46.303 -22.774  17.275  1.00 72.18           N  
ATOM    407  CA  LEU A  48      46.634 -23.028  18.672  1.00 72.18           C  
ATOM    408  C   LEU A  48      45.804 -24.180  19.227  1.00 72.18           C  
ATOM    409  O   LEU A  48      46.082 -24.683  20.318  1.00 72.18           O  
ATOM    410  CB  LEU A  48      46.411 -21.770  19.514  1.00 72.18           C  
ATOM    411  CG  LEU A  48      47.350 -20.595  19.242  1.00 72.18           C  
ATOM    412  CD1 LEU A  48      46.874 -19.351  19.985  1.00 72.18           C  
ATOM    413  CD2 LEU A  48      48.779 -20.948  19.641  1.00 72.18           C  
ATOM    414  N   GLY A  49      44.940 -24.831  18.383  1.00 62.53           N  
ATOM    415  CA  GLY A  49      44.276 -26.069  18.757  1.00 62.53           C  
ATOM    416  C   GLY A  49      43.274 -25.890  19.882  1.00 62.53           C  
ATOM    417  O   GLY A  49      42.677 -26.864  20.349  1.00 62.53           O  
ATOM    418  N   ASP A  50      42.770 -24.624  20.296  1.00 59.97           N  
ATOM    419  CA  ASP A  50      41.944 -24.547  21.498  1.00 59.97           C  
ATOM    420  C   ASP A  50      40.724 -23.659  21.270  1.00 59.97           C  
ATOM    421  O   ASP A  50      40.854 -22.445  21.109  1.00 59.97           O  
ATOM    422  CB  ASP A  50      42.763 -24.021  22.679  1.00 59.97           C  
ATOM    423  CG  ASP A  50      43.407 -25.129  23.494  1.00 59.97           C  
ATOM    424  OD1 ASP A  50      43.019 -26.307  23.337  1.00 59.97           O  
ATOM    425  OD2 ASP A  50      44.309 -24.821  24.303  1.00 59.97           O1-
ATOM    426  N   ASP A  51      39.628 -24.101  20.443  1.00 67.74           N  
ATOM    427  CA  ASP A  51      38.280 -23.594  20.682  1.00 67.74           C  
ATOM    428  C   ASP A  51      37.356 -23.914  19.509  1.00 67.74           C  
ATOM    429  O   ASP A  51      37.094 -23.053  18.667  1.00 67.74           O  
ATOM    430  CB  ASP A  51      38.310 -22.085  20.932  1.00 67.74           C  
ATOM    431  CG  ASP A  51      37.692 -21.692  22.263  1.00 67.74           C  
ATOM    432  OD1 ASP A  51      36.970 -22.514  22.867  1.00 67.74           O  
ATOM    433  OD2 ASP A  51      37.926 -20.549  22.710  1.00 67.74           O1-
ATOM    434  N   SER A  52      36.999 -25.071  19.395  1.00 67.07           N  
ATOM    435  CA  SER A  52      36.073 -25.531  18.365  1.00 67.07           C  
ATOM    436  C   SER A  52      34.850 -24.625  18.278  1.00 67.07           C  
ATOM    437  O   SER A  52      34.384 -24.304  17.183  1.00 67.07           O  
ATOM    438  CB  SER A  52      35.635 -26.969  18.641  1.00 67.07           C  
ATOM    439  OG  SER A  52      36.753 -27.838  18.675  1.00 67.07           O  
ATOM    440  N   GLU A  53      34.339 -24.048  19.462  1.00 72.59           N  
ATOM    441  CA  GLU A  53      33.163 -23.182  19.466  1.00 72.59           C  
ATOM    442  C   GLU A  53      33.457 -21.849  18.784  1.00 72.59           C  
ATOM    443  O   GLU A  53      32.631 -21.338  18.026  1.00 72.59           O  
ATOM    444  CB  GLU A  53      32.677 -22.944  20.898  1.00 72.59           C  
ATOM    445  CG  GLU A  53      31.274 -22.359  20.982  1.00 72.59           C  
ATOM    446  CD  GLU A  53      30.770 -22.210  22.408  1.00 72.59           C  
ATOM    447  OE1 GLU A  53      29.679 -21.628  22.609  1.00 72.59           O  
ATOM    448  OE2 GLU A  53      31.473 -22.675  23.333  1.00 72.59           O1-
ATOM    449  N   MET A  54      34.537 -21.245  19.119  1.00 74.41           N  
ATOM    450  CA  MET A  54      34.929 -19.980  18.502  1.00 74.41           C  
ATOM    451  C   MET A  54      35.133 -20.145  17.001  1.00 74.41           C  
ATOM    452  O   MET A  54      34.703 -19.299  16.214  1.00 74.41           O  
ATOM    453  CB  MET A  54      36.207 -19.441  19.148  1.00 74.41           C  
ATOM    454  CG  MET A  54      36.638 -18.085  18.613  1.00 74.41           C  
ATOM    455  SD  MET A  54      38.127 -17.435  19.465  1.00 74.41           S  
ATOM    456  CE  MET A  54      38.231 -15.786  18.717  1.00 74.41           C  
ATOM    457  N   ILE A  55      35.826 -21.198  16.581  1.00 71.47           N  
ATOM    458  CA  ILE A  55      36.072 -21.467  15.167  1.00 71.47           C  
ATOM    459  C   ILE A  55      34.742 -21.638  14.436  1.00 71.47           C  
ATOM    460  O   ILE A  55      34.568 -21.133  13.325  1.00 71.47           O  
ATOM    461  CB  ILE A  55      36.954 -22.721  14.977  1.00 71.47           C  
ATOM    462  CG1 ILE A  55      38.356 -22.478  15.547  1.00 71.47           C  
ATOM    463  CG2 ILE A  55      37.026 -23.110  13.497  1.00 71.47           C  
ATOM    464  CD1 ILE A  55      39.256 -23.707  15.522  1.00 71.47           C  
ATOM    465  N   ARG A  56      33.770 -22.280  15.140  1.00 73.43           N  
ATOM    466  CA  ARG A  56      32.450 -22.450  14.542  1.00 73.43           C  
ATOM    467  C   ARG A  56      31.784 -21.101  14.296  1.00 73.43           C  
ATOM    468  O   ARG A  56      31.174 -20.885  13.247  1.00 73.43           O  
ATOM    469  CB  ARG A  56      31.562 -23.318  15.435  1.00 73.43           C  
ATOM    470  CG  ARG A  56      31.815 -24.810  15.292  1.00 73.43           C  
ATOM    471  CD  ARG A  56      30.796 -25.633  16.066  1.00 73.43           C  
ATOM    472  NE  ARG A  56      31.392 -26.841  16.628  1.00 73.43           N  
ATOM    473  CZ  ARG A  56      30.766 -28.008  16.754  1.00 73.43           C  
ATOM    474  NH1 ARG A  56      29.507 -28.148  16.356  1.00 73.43           N1+
ATOM    475  NH2 ARG A  56      31.404 -29.043  17.280  1.00 73.43           N  
ATOM    476  N   ARG A  57      31.909 -20.239  15.334  1.00 76.39           N  
ATOM    477  CA  ARG A  57      31.353 -18.897  15.193  1.00 76.39           C  
ATOM    478  C   ARG A  57      32.026 -18.143  14.052  1.00 76.39           C  
ATOM    479  O   ARG A  57      31.362 -17.436  13.292  1.00 76.39           O  
ATOM    480  CB  ARG A  57      31.502 -18.113  16.499  1.00 76.39           C  
ATOM    481  CG  ARG A  57      30.515 -18.523  17.580  1.00 76.39           C  
ATOM    482  CD  ARG A  57      30.701 -17.708  18.853  1.00 76.39           C  
ATOM    483  NE  ARG A  57      29.864 -18.206  19.940  1.00 76.39           N  
ATOM    484  CZ  ARG A  57      29.847 -17.709  21.173  1.00 76.39           C  
ATOM    485  NH1 ARG A  57      30.625 -16.684  21.501  1.00 76.39           N1+
ATOM    486  NH2 ARG A  57      29.046 -18.240  22.085  1.00 76.39           N  
ATOM    487  N   ILE A  58      33.243 -18.316  13.859  1.00 73.75           N  
ATOM    488  CA  ILE A  58      34.028 -17.633  12.836  1.00 73.75           C  
ATOM    489  C   ILE A  58      33.638 -18.153  11.454  1.00 73.75           C  
ATOM    490  O   ILE A  58      33.479 -17.373  10.513  1.00 73.75           O  
ATOM    491  CB  ILE A  58      35.543 -17.818  13.069  1.00 73.75           C  
ATOM    492  CG1 ILE A  58      35.978 -17.096  14.350  1.00 73.75           C  
ATOM    493  CG2 ILE A  58      36.341 -17.318  11.861  1.00 73.75           C  
ATOM    494  CD1 ILE A  58      37.406 -17.403  14.780  1.00 73.75           C  
ATOM    495  N   VAL A  59      33.666 -19.494  11.444  1.00 72.78           N  
ATOM    496  CA  VAL A  59      33.222 -20.085  10.185  1.00 72.78           C  
ATOM    497  C   VAL A  59      31.866 -19.506   9.792  1.00 72.78           C  
ATOM    498  O   VAL A  59      31.639 -19.178   8.625  1.00 72.78           O  
ATOM    499  CB  VAL A  59      33.137 -21.626  10.281  1.00 72.78           C  
ATOM    500  CG1 VAL A  59      32.462 -22.207   9.040  1.00 72.78           C  
ATOM    501  CG2 VAL A  59      34.529 -22.226  10.467  1.00 72.78           C  
ATOM    502  N   LYS A  60      31.114 -19.175  10.894  1.00 71.32           N  
ATOM    503  CA  LYS A  60      29.821 -18.519  10.725  1.00 71.32           C  
ATOM    504  C   LYS A  60      29.985 -17.131  10.110  1.00 71.32           C  
ATOM    505  O   LYS A  60      29.277 -16.779   9.164  1.00 71.32           O  
ATOM    506  CB  LYS A  60      29.093 -18.414  12.066  1.00 71.32           C  
ATOM    507  CG  LYS A  60      27.706 -17.796  11.971  1.00 71.32           C  
ATOM    508  CD  LYS A  60      27.056 -17.667  13.343  1.00 71.32           C  
ATOM    509  CE  LYS A  60      25.737 -16.910  13.269  1.00 71.32           C  
ATOM    510  NZ  LYS A  60      25.130 -16.721  14.620  1.00 71.32           N1+
ATOM    511  N   ASP A  61      30.780 -16.441  10.619  1.00 79.60           N  
ATOM    512  CA  ASP A  61      31.002 -15.057  10.212  1.00 79.60           C  
ATOM    513  C   ASP A  61      31.601 -14.987   8.809  1.00 79.60           C  
ATOM    514  O   ASP A  61      31.238 -14.117   8.015  1.00 79.60           O  
ATOM    515  CB  ASP A  61      31.915 -14.343  11.209  1.00 79.60           C  
ATOM    516  CG  ASP A  61      31.218 -14.006  12.516  1.00 79.60           C  
ATOM    517  OD1 ASP A  61      29.974 -14.102  12.585  1.00 79.60           O  
ATOM    518  OD2 ASP A  61      31.919 -13.639  13.483  1.00 79.60           O1-
ATOM    519  N   LEU A  62      32.451 -15.953   8.523  1.00 78.14           N  
ATOM    520  CA  LEU A  62      33.095 -15.965   7.214  1.00 78.14           C  
ATOM    521  C   LEU A  62      32.080 -16.248   6.112  1.00 78.14           C  
ATOM    522  O   LEU A  62      32.140 -15.644   5.038  1.00 78.14           O  
ATOM    523  CB  LEU A  62      34.212 -17.011   7.177  1.00 78.14           C  
ATOM    524  CG  LEU A  62      35.490 -16.668   7.944  1.00 78.14           C  
ATOM    525  CD1 LEU A  62      36.429 -17.868   7.972  1.00 78.14           C  
ATOM    526  CD2 LEU A  62      36.179 -15.458   7.321  1.00 78.14           C  
ATOM    527  N   MET A  63      31.104 -17.147   6.415  1.00 73.00           N  
ATOM    528  CA  MET A  63      30.064 -17.455   5.438  1.00 73.00           C  
ATOM    529  C   MET A  63      29.204 -16.229   5.153  1.00 73.00           C  
ATOM    530  O   MET A  63      28.940 -15.906   3.994  1.00 73.00           O  
ATOM    531  CB  MET A  63      29.186 -18.606   5.931  1.00 73.00           C  
ATOM    532  CG  MET A  63      29.808 -19.979   5.737  1.00 73.00           C  
ATOM    533  SD  MET A  63      28.715 -21.335   6.316  1.00 73.00           S  
ATOM    534  CE  MET A  63      27.850 -21.731   4.772  1.00 73.00           C  
ATOM    535  N   GLN A  64      28.738 -15.658   6.294  1.00 78.39           N  
ATOM    536  CA  GLN A  64      27.948 -14.439   6.153  1.00 78.39           C  
ATOM    537  C   GLN A  64      28.726 -13.364   5.399  1.00 78.39           C  
ATOM    538  O   GLN A  64      28.170 -12.678   4.539  1.00 78.39           O  
ATOM    539  CB  GLN A  64      27.521 -13.915   7.524  1.00 78.39           C  
ATOM    540  CG  GLN A  64      26.570 -12.728   7.460  1.00 78.39           C  
ATOM    541  CD  GLN A  64      25.234 -13.079   6.833  1.00 78.39           C  
ATOM    542  NE2 GLN A  64      24.679 -12.152   6.060  1.00 78.39           N  
ATOM    543  OE1 GLN A  64      24.705 -14.176   7.040  1.00 78.39           O  
ATOM    544  N   GLN A  65      29.970 -13.289   5.623  1.00 76.65           N  
ATOM    545  CA  GLN A  65      30.821 -12.311   4.953  1.00 76.65           C  
ATOM    546  C   GLN A  65      30.917 -12.598   3.458  1.00 76.65           C  
ATOM    547  O   GLN A  65      30.921 -11.674   2.642  1.00 76.65           O  
ATOM    548  CB  GLN A  65      32.217 -12.298   5.576  1.00 76.65           C  
ATOM    549  CG  GLN A  65      32.260 -11.706   6.979  1.00 76.65           C  
ATOM    550  CD  GLN A  65      33.652 -11.721   7.581  1.00 76.65           C  
ATOM    551  NE2 GLN A  65      33.766 -11.266   8.824  1.00 76.65           N  
ATOM    552  OE1 GLN A  65      34.618 -12.138   6.934  1.00 76.65           O  
ATOM    553  N   ALA A  66      31.045 -13.854   3.286  1.00 72.29           N  
ATOM    554  CA  ALA A  66      31.131 -14.246   1.882  1.00 72.29           C  
ATOM    555  C   ALA A  66      29.864 -13.857   1.126  1.00 72.29           C  
ATOM    556  O   ALA A  66      29.933 -13.355   0.002  1.00 72.29           O  
ATOM    557  CB  ALA A  66      31.381 -15.746   1.762  1.00 72.29           C  
ATOM    558  N   ILE A  67      28.723 -14.085   1.680  1.00 71.76           N  
ATOM    559  CA  ILE A  67      27.442 -13.783   1.050  1.00 71.76           C  
ATOM    560  C   ILE A  67      27.292 -12.273   0.883  1.00 71.76           C  
ATOM    561  O   ILE A  67      26.786 -11.803  -0.139  1.00 71.76           O  
ATOM    562  CB  ILE A  67      26.262 -14.351   1.871  1.00 71.76           C  
ATOM    563  CG1 ILE A  67      26.293 -15.883   1.861  1.00 71.76           C  
ATOM    564  CG2 ILE A  67      24.928 -13.826   1.331  1.00 71.76           C  
ATOM    565  CD1 ILE A  67      25.268 -16.529   2.784  1.00 71.76           C  
ATOM    566  N   GLU A  68      27.828 -11.515   1.849  1.00 79.16           N  
ATOM    567  CA  GLU A  68      27.662 -10.065   1.844  1.00 79.16           C  
ATOM    568  C   GLU A  68      28.834  -9.378   1.147  1.00 79.16           C  
ATOM    569  O   GLU A  68      28.860  -8.151   1.027  1.00 79.16           O  
ATOM    570  CB  GLU A  68      27.518  -9.536   3.273  1.00 79.16           C  
ATOM    571  CG  GLU A  68      26.227  -9.962   3.959  1.00 79.16           C  
ATOM    572  CD  GLU A  68      26.162  -9.554   5.421  1.00 79.16           C  
ATOM    573  OE1 GLU A  68      25.115  -9.781   6.070  1.00 79.16           O  
ATOM    574  OE2 GLU A  68      27.165  -8.999   5.924  1.00 79.16           O1-
ATOM    575  N   ALA A  69      29.828 -10.150   0.854  1.00 74.68           N  
ATOM    576  CA  ALA A  69      31.009  -9.561   0.229  1.00 74.68           C  
ATOM    577  C   ALA A  69      30.650  -8.877  -1.088  1.00 74.68           C  
ATOM    578  O   ALA A  69      29.956  -9.457  -1.926  1.00 74.68           O  
ATOM    579  CB  ALA A  69      32.076 -10.626  -0.003  1.00 74.68           C  
ATOM    580  N   THR A  70      30.993  -7.577  -1.135  1.00 72.92           N  
ATOM    581  CA  THR A  70      30.632  -6.731  -2.268  1.00 72.92           C  
ATOM    582  C   THR A  70      31.733  -6.742  -3.324  1.00 72.92           C  
ATOM    583  O   THR A  70      31.492  -6.399  -4.483  1.00 72.92           O  
ATOM    584  CB  THR A  70      30.361  -5.283  -1.820  1.00 72.92           C  
ATOM    585  CG2 THR A  70      29.138  -5.209  -0.911  1.00 72.92           C  
ATOM    586  OG1 THR A  70      31.501  -4.787  -1.109  1.00 72.92           O  
ATOM    587  N   ASP A  71      32.968  -7.067  -2.976  1.00 77.74           N  
ATOM    588  CA  ASP A  71      34.036  -7.027  -3.971  1.00 77.74           C  
ATOM    589  C   ASP A  71      34.873  -8.304  -3.930  1.00 77.74           C  
ATOM    590  O   ASP A  71      34.773  -9.087  -2.983  1.00 77.74           O  
ATOM    591  CB  ASP A  71      34.930  -5.805  -3.753  1.00 77.74           C  
ATOM    592  CG  ASP A  71      35.681  -5.849  -2.434  1.00 77.74           C  
ATOM    593  OD1 ASP A  71      36.282  -6.896  -2.108  1.00 77.74           O  
ATOM    594  OD2 ASP A  71      35.672  -4.828  -1.712  1.00 77.74           O1-
ATOM    595  N   GLU A  72      35.659  -8.607  -5.091  1.00 79.63           N  
ATOM    596  CA  GLU A  72      36.461  -9.802  -5.332  1.00 79.63           C  
ATOM    597  C   GLU A  72      37.573  -9.940  -4.296  1.00 79.63           C  
ATOM    598  O   GLU A  72      37.890 -11.049  -3.860  1.00 79.63           O  
ATOM    599  CB  GLU A  72      37.057  -9.774  -6.742  1.00 79.63           C  
ATOM    600  CG  GLU A  72      36.062 -10.130  -7.837  1.00 79.63           C  
ATOM    601  CD  GLU A  72      36.668 -10.099  -9.232  1.00 79.63           C  
ATOM    602  OE1 GLU A  72      35.921 -10.270 -10.222  1.00 79.63           O  
ATOM    603  OE2 GLU A  72      37.900  -9.905  -9.334  1.00 79.63           O1-
ATOM    604  N   ARG A  73      38.112  -8.866  -3.857  1.00 82.10           N  
ATOM    605  CA  ARG A  73      39.194  -8.893  -2.879  1.00 82.10           C  
ATOM    606  C   ARG A  73      38.715  -9.470  -1.549  1.00 82.10           C  
ATOM    607  O   ARG A  73      39.412 -10.275  -0.929  1.00 82.10           O  
ATOM    608  CB  ARG A  73      39.764  -7.489  -2.666  1.00 82.10           C  
ATOM    609  CG  ARG A  73      40.617  -6.990  -3.820  1.00 82.10           C  
ATOM    610  CD  ARG A  73      41.188  -5.606  -3.541  1.00 82.10           C  
ATOM    611  NE  ARG A  73      41.836  -5.043  -4.723  1.00 82.10           N  
ATOM    612  CZ  ARG A  73      42.399  -3.839  -4.777  1.00 82.10           C  
ATOM    613  NH1 ARG A  73      42.406  -3.045  -3.712  1.00 82.10           N1+
ATOM    614  NH2 ARG A  73      42.960  -3.425  -5.903  1.00 82.10           N  
ATOM    615  N   GLU A  74      37.522  -9.139  -1.180  1.00 82.40           N  
ATOM    616  CA  GLU A  74      36.935  -9.622   0.066  1.00 82.40           C  
ATOM    617  C   GLU A  74      36.680 -11.125   0.009  1.00 82.40           C  
ATOM    618  O   GLU A  74      36.958 -11.845   0.970  1.00 82.40           O  
ATOM    619  CB  GLU A  74      35.631  -8.878   0.369  1.00 82.40           C  
ATOM    620  CG  GLU A  74      35.832  -7.424   0.768  1.00 82.40           C  
ATOM    621  CD  GLU A  74      34.535  -6.714   1.121  1.00 82.40           C  
ATOM    622  OE1 GLU A  74      34.573  -5.505   1.446  1.00 82.40           O  
ATOM    623  OE2 GLU A  74      33.471  -7.371   1.072  1.00 82.40           O1-
ATOM    624  N   VAL A  75      36.126 -11.489  -1.163  1.00 81.98           N  
ATOM    625  CA  VAL A  75      35.827 -12.903  -1.362  1.00 81.98           C  
ATOM    626  C   VAL A  75      37.116 -13.720  -1.277  1.00 81.98           C  
ATOM    627  O   VAL A  75      37.143 -14.785  -0.657  1.00 81.98           O  
ATOM    628  CB  VAL A  75      35.128 -13.150  -2.717  1.00 81.98           C  
ATOM    629  CG1 VAL A  75      34.956 -14.648  -2.970  1.00 81.98           C  
ATOM    630  CG2 VAL A  75      33.777 -12.440  -2.757  1.00 81.98           C  
ATOM    631  N   GLU A  76      38.205 -13.203  -1.915  1.00 84.82           N  
ATOM    632  CA  GLU A  76      39.497 -13.881  -1.886  1.00 84.82           C  
ATOM    633  C   GLU A  76      40.038 -13.977  -0.462  1.00 84.82           C  
ATOM    634  O   GLU A  76      40.619 -14.995  -0.080  1.00 84.82           O  
ATOM    635  CB  GLU A  76      40.505 -13.158  -2.784  1.00 84.82           C  
ATOM    636  CG  GLU A  76      41.811 -13.915  -2.977  1.00 84.82           C  
ATOM    637  CD  GLU A  76      41.625 -15.273  -3.635  1.00 84.82           C  
ATOM    638  OE1 GLU A  76      42.490 -16.159  -3.452  1.00 84.82           O  
ATOM    639  OE2 GLU A  76      40.607 -15.452  -4.340  1.00 84.82           O1-
ATOM    640  N   LYS A  77      39.851 -12.964   0.309  1.00 84.20           N  
ATOM    641  CA  LYS A  77      40.291 -12.957   1.700  1.00 84.20           C  
ATOM    642  C   LYS A  77      39.562 -14.025   2.512  1.00 84.20           C  
ATOM    643  O   LYS A  77      40.177 -14.727   3.318  1.00 84.20           O  
ATOM    644  CB  LYS A  77      40.070 -11.580   2.327  1.00 84.20           C  
ATOM    645  CG  LYS A  77      41.037 -10.513   1.835  1.00 84.20           C  
ATOM    646  CD  LYS A  77      40.810  -9.184   2.542  1.00 84.20           C  
ATOM    647  CE  LYS A  77      41.702  -8.088   1.975  1.00 84.20           C  
ATOM    648  NZ  LYS A  77      41.461  -6.775   2.645  1.00 84.20           N1+
ATOM    649  N   ILE A  78      38.279 -14.101   2.266  1.00 84.41           N  
ATOM    650  CA  ILE A  78      37.444 -15.074   2.963  1.00 84.41           C  
ATOM    651  C   ILE A  78      37.863 -16.488   2.569  1.00 84.41           C  
ATOM    652  O   ILE A  78      37.956 -17.375   3.421  1.00 84.41           O  
ATOM    653  CB  ILE A  78      35.945 -14.853   2.659  1.00 84.41           C  
ATOM    654  CG1 ILE A  78      35.483 -13.499   3.207  1.00 84.41           C  
ATOM    655  CG2 ILE A  78      35.104 -15.995   3.237  1.00 84.41           C  
ATOM    656  CD1 ILE A  78      34.120 -13.055   2.692  1.00 84.41           C  
ATOM    657  N   LYS A  79      38.113 -16.659   1.279  1.00 84.01           N  
ATOM    658  CA  LYS A  79      38.586 -17.942   0.767  1.00 84.01           C  
ATOM    659  C   LYS A  79      39.886 -18.360   1.448  1.00 84.01           C  
ATOM    660  O   LYS A  79      40.028 -19.509   1.870  1.00 84.01           O  
ATOM    661  CB  LYS A  79      38.788 -17.872  -0.748  1.00 84.01           C  
ATOM    662  CG  LYS A  79      39.101 -19.215  -1.392  1.00 84.01           C  
ATOM    663  CD  LYS A  79      39.282 -19.084  -2.899  1.00 84.01           C  
ATOM    664  CE  LYS A  79      39.705 -20.404  -3.529  1.00 84.01           C  
ATOM    665  NZ  LYS A  79      39.921 -20.271  -5.002  1.00 84.01           N1+
ATOM    666  N   LYS A  80      40.792 -17.486   1.470  1.00 84.60           N  
ATOM    667  CA  LYS A  80      42.089 -17.777   2.075  1.00 84.60           C  
ATOM    668  C   LYS A  80      41.945 -18.091   3.562  1.00 84.60           C  
ATOM    669  O   LYS A  80      42.587 -19.011   4.073  1.00 84.60           O  
ATOM    670  CB  LYS A  80      43.048 -16.603   1.878  1.00 84.60           C  
ATOM    671  CG  LYS A  80      43.568 -16.460   0.455  1.00 84.60           C  
ATOM    672  CD  LYS A  80      44.577 -15.325   0.339  1.00 84.60           C  
ATOM    673  CE  LYS A  80      45.059 -15.148  -1.094  1.00 84.60           C  
ATOM    674  NZ  LYS A  80      46.032 -14.022  -1.217  1.00 84.60           N1+
ATOM    675  N   ALA A  81      41.096 -17.315   4.199  1.00 84.00           N  
ATOM    676  CA  ALA A  81      40.845 -17.543   5.619  1.00 84.00           C  
ATOM    677  C   ALA A  81      40.234 -18.922   5.854  1.00 84.00           C  
ATOM    678  O   ALA A  81      40.644 -19.642   6.767  1.00 84.00           O  
ATOM    679  CB  ALA A  81      39.932 -16.456   6.180  1.00 84.00           C  
ATOM    680  N   ALA A  82      39.214 -19.218   5.018  1.00 83.20           N  
ATOM    681  CA  ALA A  82      38.566 -20.523   5.126  1.00 83.20           C  
ATOM    682  C   ALA A  82      39.561 -21.652   4.867  1.00 83.20           C  
ATOM    683  O   ALA A  82      39.526 -22.683   5.541  1.00 83.20           O  
ATOM    684  CB  ALA A  82      37.394 -20.616   4.151  1.00 83.20           C  
ATOM    685  N   GLU A  83      40.489 -21.511   3.868  1.00 86.18           N  
ATOM    686  CA  GLU A  83      41.516 -22.496   3.543  1.00 86.18           C  
ATOM    687  C   GLU A  83      42.495 -22.674   4.700  1.00 86.18           C  
ATOM    688  O   GLU A  83      42.871 -23.800   5.033  1.00 86.18           O  
ATOM    689  CB  GLU A  83      42.269 -22.090   2.273  1.00 86.18           C  
ATOM    690  CG  GLU A  83      41.478 -22.313   0.992  1.00 86.18           C  
ATOM    691  CD  GLU A  83      42.198 -21.813  -0.251  1.00 86.18           C  
ATOM    692  OE1 GLU A  83      41.660 -21.976  -1.370  1.00 86.18           O  
ATOM    693  OE2 GLU A  83      43.309 -21.255  -0.105  1.00 86.18           O1-
ATOM    694  N   GLU A  84      42.840 -21.587   5.225  1.00 85.34           N  
ATOM    695  CA  GLU A  84      43.766 -21.646   6.352  1.00 85.34           C  
ATOM    696  C   GLU A  84      43.122 -22.323   7.559  1.00 85.34           C  
ATOM    697  O   GLU A  84      43.760 -23.130   8.239  1.00 85.34           O  
ATOM    698  CB  GLU A  84      44.245 -20.243   6.729  1.00 85.34           C  
ATOM    699  CG  GLU A  84      45.288 -19.673   5.778  1.00 85.34           C  
ATOM    700  CD  GLU A  84      45.771 -18.288   6.178  1.00 85.34           C  
ATOM    701  OE1 GLU A  84      46.608 -17.705   5.452  1.00 85.34           O  
ATOM    702  OE2 GLU A  84      45.310 -17.782   7.226  1.00 85.34           O1-
ATOM    703  N   LEU A  85      41.865 -22.010   7.818  1.00 82.61           N  
ATOM    704  CA  LEU A  85      41.127 -22.631   8.913  1.00 82.61           C  
ATOM    705  C   LEU A  85      40.982 -24.132   8.688  1.00 82.61           C  
ATOM    706  O   LEU A  85      41.109 -24.920   9.628  1.00 82.61           O  
ATOM    707  CB  LEU A  85      39.745 -21.990   9.060  1.00 82.61           C  
ATOM    708  CG  LEU A  85      39.708 -20.593   9.683  1.00 82.61           C  
ATOM    709  CD1 LEU A  85      38.312 -19.993   9.555  1.00 82.61           C  
ATOM    710  CD2 LEU A  85      40.140 -20.648  11.145  1.00 82.61           C  
ATOM    711  N   SER A  86      40.705 -24.482   7.466  1.00 83.15           N  
ATOM    712  CA  SER A  86      40.562 -25.888   7.102  1.00 83.15           C  
ATOM    713  C   SER A  86      41.857 -26.656   7.344  1.00 83.15           C  
ATOM    714  O   SER A  86      41.832 -27.786   7.837  1.00 83.15           O  
ATOM    715  CB  SER A  86      40.147 -26.023   5.636  1.00 83.15           C  
ATOM    716  OG  SER A  86      39.943 -27.384   5.295  1.00 83.15           O  
ATOM    717  N   LYS A  87      42.969 -26.121   6.983  1.00 84.03           N  
ATOM    718  CA  LYS A  87      44.275 -26.761   7.107  1.00 84.03           C  
ATOM    719  C   LYS A  87      44.676 -26.915   8.571  1.00 84.03           C  
ATOM    720  O   LYS A  87      45.315 -27.900   8.946  1.00 84.03           O  
ATOM    721  CB  LYS A  87      45.339 -25.961   6.353  1.00 84.03           C  
ATOM    722  CG  LYS A  87      45.257 -26.094   4.840  1.00 84.03           C  
ATOM    723  CD  LYS A  87      46.357 -25.298   4.148  1.00 84.03           C  
ATOM    724  CE  LYS A  87      46.207 -25.335   2.634  1.00 84.03           C  
ATOM    725  NZ  LYS A  87      47.263 -24.528   1.952  1.00 84.03           N1+
ATOM    726  N   ASN A  88      44.110 -26.031   9.379  1.00 80.12           N  
ATOM    727  CA  ASN A  88      44.592 -25.991  10.756  1.00 80.12           C  
ATOM    728  C   ASN A  88      43.578 -26.597  11.723  1.00 80.12           C  
ATOM    729  O   ASN A  88      43.846 -26.710  12.920  1.00 80.12           O  
ATOM    730  CB  ASN A  88      44.925 -24.555  11.167  1.00 80.12           C  
ATOM    731  CG  ASN A  88      46.114 -23.994  10.413  1.00 80.12           C  
ATOM    732  ND2 ASN A  88      45.985 -22.761   9.936  1.00 80.12           N  
ATOM    733  OD1 ASN A  88      47.140 -24.662  10.261  1.00 80.12           O  
ATOM    734  N   SER A  89      42.405 -26.946  11.166  1.00 74.96           N  
ATOM    735  CA  SER A  89      41.409 -27.533  12.056  1.00 74.96           C  
ATOM    736  C   SER A  89      41.625 -29.035  12.214  1.00 74.96           C  
ATOM    737  O   SER A  89      41.795 -29.750  11.225  1.00 74.96           O  
ATOM    738  CB  SER A  89      39.997 -27.267  11.530  1.00 74.96           C  
ATOM    739  OG  SER A  89      39.028 -27.901  12.346  1.00 74.96           O  
ATOM    740  N   THR A  90      41.787 -29.578  13.397  1.00 79.85           N  
ATOM    741  CA  THR A  90      41.892 -31.013  13.643  1.00 79.85           C  
ATOM    742  C   THR A  90      40.510 -31.632  13.832  1.00 79.85           C  
ATOM    743  O   THR A  90      40.359 -32.854  13.781  1.00 79.85           O  
ATOM    744  CB  THR A  90      42.762 -31.307  14.878  1.00 79.85           C  
ATOM    745  CG2 THR A  90      44.203 -30.858  14.656  1.00 79.85           C  
ATOM    746  OG1 THR A  90      42.227 -30.609  16.009  1.00 79.85           O  
ATOM    747  N   ASP A  91      39.448 -30.713  13.904  1.00 81.89           N  
ATOM    748  CA  ASP A  91      38.063 -31.150  14.052  1.00 81.89           C  
ATOM    749  C   ASP A  91      37.454 -31.512  12.699  1.00 81.89           C  
ATOM    750  O   ASP A  91      37.278 -30.646  11.839  1.00 81.89           O  
ATOM    751  CB  ASP A  91      37.228 -30.062  14.730  1.00 81.89           C  
ATOM    752  CG  ASP A  91      35.814 -30.514  15.050  1.00 81.89           C  
ATOM    753  OD1 ASP A  91      35.279 -31.394  14.342  1.00 81.89           O  
ATOM    754  OD2 ASP A  91      35.227 -29.983  16.018  1.00 81.89           O1-
ATOM    755  N   GLU A  92      37.186 -32.857  12.519  1.00 85.11           N  
ATOM    756  CA  GLU A  92      36.676 -33.349  11.242  1.00 85.11           C  
ATOM    757  C   GLU A  92      35.344 -32.692  10.890  1.00 85.11           C  
ATOM    758  O   GLU A  92      35.098 -32.359   9.729  1.00 85.11           O  
ATOM    759  CB  GLU A  92      36.518 -34.871  11.277  1.00 85.11           C  
ATOM    760  CG  GLU A  92      37.840 -35.627  11.265  1.00 85.11           C  
ATOM    761  CD  GLU A  92      38.664 -35.373  10.012  1.00 85.11           C  
ATOM    762  OE1 GLU A  92      39.904 -35.235  10.120  1.00 85.11           O  
ATOM    763  OE2 GLU A  92      38.065 -35.310   8.916  1.00 85.11           O1-
ATOM    764  N   ASP A  93      34.494 -32.520  11.953  1.00 83.67           N  
ATOM    765  CA  ASP A  93      33.202 -31.878  11.730  1.00 83.67           C  
ATOM    766  C   ASP A  93      33.380 -30.428  11.284  1.00 83.67           C  
ATOM    767  O   ASP A  93      32.691 -29.964  10.373  1.00 83.67           O  
ATOM    768  CB  ASP A  93      32.347 -31.937  12.997  1.00 83.67           C  
ATOM    769  CG  ASP A  93      31.767 -33.317  13.256  1.00 83.67           C  
ATOM    770  OD1 ASP A  93      31.667 -34.125  12.308  1.00 83.67           O  
ATOM    771  OD2 ASP A  93      31.404 -33.597  14.419  1.00 83.67           O1-
ATOM    772  N   LEU A  94      34.286 -29.767  11.963  1.00 82.91           N  
ATOM    773  CA  LEU A  94      34.594 -28.383  11.620  1.00 82.91           C  
ATOM    774  C   LEU A  94      35.165 -28.286  10.209  1.00 82.91           C  
ATOM    775  O   LEU A  94      34.813 -27.377   9.454  1.00 82.91           O  
ATOM    776  CB  LEU A  94      35.584 -27.788  12.626  1.00 82.91           C  
ATOM    777  CG  LEU A  94      35.902 -26.300  12.466  1.00 82.91           C  
ATOM    778  CD1 LEU A  94      34.637 -25.466  12.645  1.00 82.91           C  
ATOM    779  CD2 LEU A  94      36.975 -25.873  13.461  1.00 82.91           C  
ATOM    780  N   LYS A  95      35.954 -29.166   9.793  1.00 84.13           N  
ATOM    781  CA  LYS A  95      36.521 -29.200   8.448  1.00 84.13           C  
ATOM    782  C   LYS A  95      35.425 -29.303   7.391  1.00 84.13           C  
ATOM    783  O   LYS A  95      35.499 -28.653   6.347  1.00 84.13           O  
ATOM    784  CB  LYS A  95      37.496 -30.371   8.307  1.00 84.13           C  
ATOM    785  CG  LYS A  95      38.856 -30.123   8.943  1.00 84.13           C  
ATOM    786  CD  LYS A  95      39.820 -31.271   8.667  1.00 84.13           C  
ATOM    787  CE  LYS A  95      41.172 -31.038   9.327  1.00 84.13           C  
ATOM    788  NZ  LYS A  95      42.113 -32.170   9.076  1.00 84.13           N1+
ATOM    789  N   LYS A  96      34.470 -30.125   7.673  1.00 86.45           N  
ATOM    790  CA  LYS A  96      33.347 -30.275   6.753  1.00 86.45           C  
ATOM    791  C   LYS A  96      32.552 -28.977   6.638  1.00 86.45           C  
ATOM    792  O   LYS A  96      32.127 -28.598   5.545  1.00 86.45           O  
ATOM    793  CB  LYS A  96      32.430 -31.412   7.206  1.00 86.45           C  
ATOM    794  CG  LYS A  96      33.036 -32.799   7.042  1.00 86.45           C  
ATOM    795  CD  LYS A  96      32.076 -33.887   7.505  1.00 86.45           C  
ATOM    796  CE  LYS A  96      32.717 -35.267   7.432  1.00 86.45           C  
ATOM    797  NZ  LYS A  96      31.798 -36.331   7.937  1.00 86.45           N1+
ATOM    798  N   GLN A  97      32.312 -28.305   7.807  1.00 84.33           N  
ATOM    799  CA  GLN A  97      31.620 -27.021   7.799  1.00 84.33           C  
ATOM    800  C   GLN A  97      32.408 -25.976   7.016  1.00 84.33           C  
ATOM    801  O   GLN A  97      31.829 -25.191   6.261  1.00 84.33           O  
ATOM    802  CB  GLN A  97      31.377 -26.533   9.229  1.00 84.33           C  
ATOM    803  CG  GLN A  97      30.353 -27.359   9.995  1.00 84.33           C  
ATOM    804  CD  GLN A  97      30.160 -26.878  11.421  1.00 84.33           C  
ATOM    805  NE2 GLN A  97      29.266 -27.535  12.152  1.00 84.33           N  
ATOM    806  OE1 GLN A  97      30.809 -25.924  11.861  1.00 84.33           O  
ATOM    807  N   ILE A  98      33.731 -26.021   7.237  1.00 84.87           N  
ATOM    808  CA  ILE A  98      34.609 -25.087   6.541  1.00 84.87           C  
ATOM    809  C   ILE A  98      34.569 -25.362   5.040  1.00 84.87           C  
ATOM    810  O   ILE A  98      34.529 -24.429   4.232  1.00 84.87           O  
ATOM    811  CB  ILE A  98      36.060 -25.178   7.064  1.00 84.87           C  
ATOM    812  CG1 ILE A  98      36.136 -24.690   8.515  1.00 84.87           C  
ATOM    813  CG2 ILE A  98      37.009 -24.379   6.166  1.00 84.87           C  
ATOM    814  CD1 ILE A  98      37.464 -24.984   9.198  1.00 84.87           C  
ATOM    815  N   LYS A  99      34.545 -26.565   4.649  1.00 87.61           N  
ATOM    816  CA  LYS A  99      34.448 -26.928   3.239  1.00 87.61           C  
ATOM    817  C   LYS A  99      33.153 -26.403   2.624  1.00 87.61           C  
ATOM    818  O   LYS A  99      33.143 -25.954   1.476  1.00 87.61           O  
ATOM    819  CB  LYS A  99      34.533 -28.445   3.067  1.00 87.61           C  
ATOM    820  CG  LYS A  99      34.731 -28.896   1.628  1.00 87.61           C  
ATOM    821  CD  LYS A  99      34.951 -30.400   1.538  1.00 87.61           C  
ATOM    822  CE  LYS A  99      35.124 -30.855   0.095  1.00 87.61           C  
ATOM    823  NZ  LYS A  99      35.366 -32.327   0.004  1.00 87.61           N1+
ATOM    824  N   ALA A 100      32.083 -26.496   3.383  1.00 87.19           N  
ATOM    825  CA  ALA A 100      30.805 -25.952   2.930  1.00 87.19           C  
ATOM    826  C   ALA A 100      30.906 -24.450   2.681  1.00 87.19           C  
ATOM    827  O   ALA A 100      30.390 -23.944   1.681  1.00 87.19           O  
ATOM    828  CB  ALA A 100      29.709 -26.248   3.950  1.00 87.19           C  
ATOM    829  N   VAL A 101      31.550 -23.815   3.553  1.00 84.22           N  
ATOM    830  CA  VAL A 101      31.764 -22.381   3.397  1.00 84.22           C  
ATOM    831  C   VAL A 101      32.574 -22.112   2.131  1.00 84.22           C  
ATOM    832  O   VAL A 101      32.248 -21.209   1.358  1.00 84.22           O  
ATOM    833  CB  VAL A 101      32.482 -21.778   4.627  1.00 84.22           C  
ATOM    834  CG1 VAL A 101      32.877 -20.326   4.363  1.00 84.22           C  
ATOM    835  CG2 VAL A 101      31.591 -21.876   5.864  1.00 84.22           C  
ATOM    836  N   GLN A 102      33.558 -22.886   1.922  1.00 85.70           N  
ATOM    837  CA  GLN A 102      34.398 -22.736   0.739  1.00 85.70           C  
ATOM    838  C   GLN A 102      33.590 -22.934  -0.540  1.00 85.70           C  
ATOM    839  O   GLN A 102      33.780 -22.209  -1.518  1.00 85.70           O  
ATOM    840  CB  GLN A 102      35.565 -23.723   0.781  1.00 85.70           C  
ATOM    841  CG  GLN A 102      36.626 -23.380   1.819  1.00 85.70           C  
ATOM    842  CD  GLN A 102      37.736 -24.413   1.888  1.00 85.70           C  
ATOM    843  NE2 GLN A 102      38.858 -24.036   2.491  1.00 85.70           N  
ATOM    844  OE1 GLN A 102      37.585 -25.539   1.403  1.00 85.70           O  
ATOM    845  N   GLU A 103      32.785 -23.911  -0.464  1.00 91.06           N  
ATOM    846  CA  GLU A 103      31.938 -24.158  -1.627  1.00 91.06           C  
ATOM    847  C   GLU A 103      30.975 -22.998  -1.867  1.00 91.06           C  
ATOM    848  O   GLU A 103      30.723 -22.621  -3.012  1.00 91.06           O  
ATOM    849  CB  GLU A 103      31.156 -25.463  -1.455  1.00 91.06           C  
ATOM    850  CG  GLU A 103      32.024 -26.712  -1.506  1.00 91.06           C  
ATOM    851  CD  GLU A 103      32.670 -26.940  -2.863  1.00 91.06           C  
ATOM    852  OE1 GLU A 103      33.821 -27.430  -2.913  1.00 91.06           O  
ATOM    853  OE2 GLU A 103      32.021 -26.624  -3.884  1.00 91.06           O1-
ATOM    854  N   LEU A 104      30.459 -22.473  -0.783  1.00 87.86           N  
ATOM    855  CA  LEU A 104      29.564 -21.329  -0.926  1.00 87.86           C  
ATOM    856  C   LEU A 104      30.308 -20.124  -1.493  1.00 87.86           C  
ATOM    857  O   LEU A 104      29.760 -19.381  -2.311  1.00 87.86           O  
ATOM    858  CB  LEU A 104      28.938 -20.968   0.423  1.00 87.86           C  
ATOM    859  CG  LEU A 104      27.796 -21.865   0.903  1.00 87.86           C  
ATOM    860  CD1 LEU A 104      27.364 -21.467   2.310  1.00 87.86           C  
ATOM    861  CD2 LEU A 104      26.617 -21.793  -0.064  1.00 87.86           C  
ATOM    862  N   VAL A 105      31.482 -19.936  -1.005  1.00 86.83           N  
ATOM    863  CA  VAL A 105      32.322 -18.872  -1.545  1.00 86.83           C  
ATOM    864  C   VAL A 105      32.539 -19.093  -3.040  1.00 86.83           C  
ATOM    865  O   VAL A 105      32.483 -18.147  -3.829  1.00 86.83           O  
ATOM    866  CB  VAL A 105      33.680 -18.794  -0.813  1.00 86.83           C  
ATOM    867  CG1 VAL A 105      34.616 -17.812  -1.516  1.00 86.83           C  
ATOM    868  CG2 VAL A 105      33.478 -18.393   0.647  1.00 86.83           C  
ATOM    869  N   LYS A 106      32.738 -20.317  -3.415  1.00 89.02           N  
ATOM    870  CA  LYS A 106      32.885 -20.654  -4.828  1.00 89.02           C  
ATOM    871  C   LYS A 106      31.627 -20.291  -5.613  1.00 89.02           C  
ATOM    872  O   LYS A 106      31.712 -19.805  -6.743  1.00 89.02           O  
ATOM    873  CB  LYS A 106      33.196 -22.142  -4.997  1.00 89.02           C  
ATOM    874  CG  LYS A 106      34.623 -22.521  -4.631  1.00 89.02           C  
ATOM    875  CD  LYS A 106      34.877 -24.009  -4.835  1.00 89.02           C  
ATOM    876  CE  LYS A 106      36.258 -24.415  -4.339  1.00 89.02           C  
ATOM    877  NZ  LYS A 106      36.495 -25.881  -4.500  1.00 89.02           N1+
ATOM    878  N   ALA A 107      30.504 -20.562  -4.994  1.00 88.17           N  
ATOM    879  CA  ALA A 107      29.232 -20.212  -5.622  1.00 88.17           C  
ATOM    880  C   ALA A 107      29.126 -18.706  -5.842  1.00 88.17           C  
ATOM    881  O   ALA A 107      28.686 -18.257  -6.904  1.00 88.17           O  
ATOM    882  CB  ALA A 107      28.065 -20.707  -4.772  1.00 88.17           C  
ATOM    883  N   VAL A 108      29.538 -17.930  -4.884  1.00 87.15           N  
ATOM    884  CA  VAL A 108      29.512 -16.475  -4.979  1.00 87.15           C  
ATOM    885  C   VAL A 108      30.445 -16.012  -6.095  1.00 87.15           C  
ATOM    886  O   VAL A 108      30.085 -15.144  -6.895  1.00 87.15           O  
ATOM    887  CB  VAL A 108      29.912 -15.812  -3.641  1.00 87.15           C  
ATOM    888  CG1 VAL A 108      30.087 -14.305  -3.817  1.00 87.15           C  
ATOM    889  CG2 VAL A 108      28.870 -16.111  -2.566  1.00 87.15           C  
ATOM    890  N   GLU A 109      31.550 -16.606  -6.191  1.00 87.59           N  
ATOM    891  CA  GLU A 109      32.504 -16.260  -7.240  1.00 87.59           C  
ATOM    892  C   GLU A 109      31.943 -16.578  -8.622  1.00 87.59           C  
ATOM    893  O   GLU A 109      32.082 -15.781  -9.553  1.00 87.59           O  
ATOM    894  CB  GLU A 109      33.829 -16.998  -7.027  1.00 87.59           C  
ATOM    895  CG  GLU A 109      34.642 -16.475  -5.852  1.00 87.59           C  
ATOM    896  CD  GLU A 109      35.915 -17.267  -5.603  1.00 87.59           C  
ATOM    897  OE1 GLU A 109      36.783 -16.797  -4.834  1.00 87.59           O  
ATOM    898  OE2 GLU A 109      36.047 -18.368  -6.184  1.00 87.59           O1-
ATOM    899  N   THR A 110      31.393 -17.767  -8.642  1.00 88.78           N  
ATOM    900  CA  THR A 110      30.826 -18.215  -9.909  1.00 88.78           C  
ATOM    901  C   THR A 110      29.706 -17.282 -10.359  1.00 88.78           C  
ATOM    902  O   THR A 110      29.602 -16.953 -11.543  1.00 88.78           O  
ATOM    903  CB  THR A 110      30.287 -19.655  -9.802  1.00 88.78           C  
ATOM    904  CG2 THR A 110      29.733 -20.135 -11.138  1.00 88.78           C  
ATOM    905  OG1 THR A 110      31.349 -20.527  -9.395  1.00 88.78           O  
ATOM    906  N   VAL A 111      28.842 -16.873  -9.503  1.00 86.06           N  
ATOM    907  CA  VAL A 111      27.745 -15.967  -9.828  1.00 86.06           C  
ATOM    908  C   VAL A 111      28.305 -14.630 -10.310  1.00 86.06           C  
ATOM    909  O   VAL A 111      27.816 -14.062 -11.289  1.00 86.06           O  
ATOM    910  CB  VAL A 111      26.811 -15.748  -8.618  1.00 86.06           C  
ATOM    911  CG1 VAL A 111      25.842 -14.598  -8.885  1.00 86.06           C  
ATOM    912  CG2 VAL A 111      26.047 -17.030  -8.296  1.00 86.06           C  
ATOM    913  N   ARG A 112      29.301 -14.234  -9.721  1.00 84.06           N  
ATOM    914  CA  ARG A 112      29.901 -12.962 -10.109  1.00 84.06           C  
ATOM    915  C   ARG A 112      30.522 -13.050 -11.499  1.00 84.06           C  
ATOM    916  O   ARG A 112      30.375 -12.132 -12.309  1.00 84.06           O  
ATOM    917  CB  ARG A 112      30.959 -12.532  -9.089  1.00 84.06           C  
ATOM    918  CG  ARG A 112      30.379 -12.018  -7.780  1.00 84.06           C  
ATOM    919  CD  ARG A 112      31.463 -11.479  -6.857  1.00 84.06           C  
ATOM    920  NE  ARG A 112      30.905 -10.996  -5.596  1.00 84.06           N  
ATOM    921  CZ  ARG A 112      31.524 -10.162  -4.765  1.00 84.06           C  
ATOM    922  NH1 ARG A 112      32.737  -9.701  -5.045  1.00 84.06           N1+
ATOM    923  NH2 ARG A 112      30.925  -9.787  -3.644  1.00 84.06           N  
ATOM    924  N   GLU A 113      31.282 -14.007 -11.622  1.00 85.96           N  
ATOM    925  CA  GLU A 113      31.850 -14.246 -12.945  1.00 85.96           C  
ATOM    926  C   GLU A 113      30.758 -14.338 -14.006  1.00 85.96           C  
ATOM    927  O   GLU A 113      30.914 -13.819 -15.113  1.00 85.96           O  
ATOM    928  CB  GLU A 113      32.694 -15.524 -12.945  1.00 85.96           C  
ATOM    929  CG  GLU A 113      34.009 -15.392 -12.190  1.00 85.96           C  
ATOM    930  CD  GLU A 113      34.783 -16.698 -12.101  1.00 85.96           C  
ATOM    931  OE1 GLU A 113      35.836 -16.734 -11.427  1.00 85.96           O  
ATOM    932  OE2 GLU A 113      34.332 -17.692 -12.711  1.00 85.96           O1-
ATOM    933  N   ALA A 114      29.700 -14.961 -13.569  1.00 83.84           N  
ATOM    934  CA  ALA A 114      28.574 -15.128 -14.484  1.00 83.84           C  
ATOM    935  C   ALA A 114      27.932 -13.784 -14.816  1.00 83.84           C  
ATOM    936  O   ALA A 114      27.481 -13.565 -15.942  1.00 83.84           O  
ATOM    937  CB  ALA A 114      27.539 -16.076 -13.886  1.00 83.84           C  
ATOM    938  N   LYS A 115      27.909 -12.903 -13.827  1.00 76.55           N  
ATOM    939  CA  LYS A 115      27.367 -11.566 -14.048  1.00 76.55           C  
ATOM    940  C   LYS A 115      28.210 -10.791 -15.058  1.00 76.55           C  
ATOM    941  O   LYS A 115      27.671 -10.067 -15.897  1.00 76.55           O  
ATOM    942  CB  LYS A 115      27.289 -10.794 -12.730  1.00 76.55           C  
ATOM    943  CG  LYS A 115      26.108 -11.185 -11.853  1.00 76.55           C  
ATOM    944  CD  LYS A 115      25.992 -10.279 -10.634  1.00 76.55           C  
ATOM    945  CE  LYS A 115      24.806 -10.665  -9.761  1.00 76.55           C  
ATOM    946  NZ  LYS A 115      24.688  -9.778  -8.565  1.00 76.55           N1+
ATOM    947  N   LYS A 116      29.420 -10.967 -14.928  1.00 82.53           N  
ATOM    948  CA  LYS A 116      30.324 -10.261 -15.831  1.00 82.53           C  
ATOM    949  C   LYS A 116      30.188 -10.779 -17.261  1.00 82.53           C  
ATOM    950  O   LYS A 116      30.167  -9.995 -18.211  1.00 82.53           O  
ATOM    951  CB  LYS A 116      31.772 -10.400 -15.359  1.00 82.53           C  
ATOM    952  CG  LYS A 116      32.096  -9.594 -14.110  1.00 82.53           C  
ATOM    953  CD  LYS A 116      33.570  -9.700 -13.742  1.00 82.53           C  
ATOM    954  CE  LYS A 116      33.881  -8.956 -12.451  1.00 82.53           C  
ATOM    955  NZ  LYS A 116      35.323  -9.070 -12.079  1.00 82.53           N1+
ATOM    956  N   GLN A 117      29.786 -12.016 -17.381  1.00 81.13           N  
ATOM    957  CA  GLN A 117      29.778 -12.679 -18.681  1.00 81.13           C  
ATOM    958  C   GLN A 117      28.354 -12.851 -19.203  1.00 81.13           C  
ATOM    959  O   GLN A 117      28.149 -13.101 -20.393  1.00 81.13           O  
ATOM    960  CB  GLN A 117      30.474 -14.038 -18.596  1.00 81.13           C  
ATOM    961  CG  GLN A 117      31.961 -13.949 -18.284  1.00 81.13           C  
ATOM    962  CD  GLN A 117      32.622 -15.311 -18.181  1.00 81.13           C  
ATOM    963  NE2 GLN A 117      33.880 -15.330 -17.752  1.00 81.13           N  
ATOM    964  OE1 GLN A 117      32.007 -16.338 -18.484  1.00 81.13           O  
ATOM    965  N   GLY A 118      27.351 -12.704 -18.242  1.00 81.28           N  
ATOM    966  CA  GLY A 118      25.968 -12.982 -18.596  1.00 81.28           C  
ATOM    967  C   GLY A 118      25.723 -14.436 -18.949  1.00 81.28           C  
ATOM    968  O   GLY A 118      24.942 -14.738 -19.854  1.00 81.28           O  
ATOM    969  N   ASP A 119      26.512 -15.363 -18.458  1.00 87.64           N  
ATOM    970  CA  ASP A 119      26.438 -16.784 -18.781  1.00 87.64           C  
ATOM    971  C   ASP A 119      25.508 -17.518 -17.819  1.00 87.64           C  
ATOM    972  O   ASP A 119      25.872 -17.776 -16.669  1.00 87.64           O  
ATOM    973  CB  ASP A 119      27.833 -17.414 -18.749  1.00 87.64           C  
ATOM    974  CG  ASP A 119      27.846 -18.850 -19.243  1.00 87.64           C  
ATOM    975  OD1 ASP A 119      26.767 -19.398 -19.557  1.00 87.64           O  
ATOM    976  OD2 ASP A 119      28.946 -19.439 -19.318  1.00 87.64           O1-
ATOM    977  N   PRO A 120      24.262 -17.964 -18.274  1.00 88.54           N  
ATOM    978  CA  PRO A 120      23.281 -18.639 -17.422  1.00 88.54           C  
ATOM    979  C   PRO A 120      23.787 -19.978 -16.887  1.00 88.54           C  
ATOM    980  O   PRO A 120      23.381 -20.406 -15.804  1.00 88.54           O  
ATOM    981  CB  PRO A 120      22.084 -18.840 -18.354  1.00 88.54           C  
ATOM    982  CG  PRO A 120      22.641 -18.679 -19.732  1.00 88.54           C  
ATOM    983  CD  PRO A 120      23.857 -17.801 -19.655  1.00 88.54           C  
ATOM    984  N   LYS A 121      24.651 -20.659 -17.591  1.00 89.25           N  
ATOM    985  CA  LYS A 121      25.202 -21.941 -17.160  1.00 89.25           C  
ATOM    986  C   LYS A 121      26.024 -21.785 -15.883  1.00 89.25           C  
ATOM    987  O   LYS A 121      25.938 -22.617 -14.978  1.00 89.25           O  
ATOM    988  CB  LYS A 121      26.062 -22.554 -18.266  1.00 89.25           C  
ATOM    989  CG  LYS A 121      25.266 -23.068 -19.456  1.00 89.25           C  
ATOM    990  CD  LYS A 121      26.166 -23.751 -20.477  1.00 89.25           C  
ATOM    991  CE  LYS A 121      25.382 -24.197 -21.704  1.00 89.25           C  
ATOM    992  NZ  LYS A 121      26.263 -24.855 -22.716  1.00 89.25           N1+
ATOM    993  N   LYS A 122      26.759 -20.725 -15.857  1.00 90.03           N  
ATOM    994  CA  LYS A 122      27.569 -20.467 -14.669  1.00 90.03           C  
ATOM    995  C   LYS A 122      26.693 -20.113 -13.473  1.00 90.03           C  
ATOM    996  O   LYS A 122      26.988 -20.506 -12.342  1.00 90.03           O  
ATOM    997  CB  LYS A 122      28.571 -19.343 -14.937  1.00 90.03           C  
ATOM    998  CG  LYS A 122      29.733 -19.749 -15.833  1.00 90.03           C  
ATOM    999  CD  LYS A 122      30.779 -18.645 -15.925  1.00 90.03           C  
ATOM   1000  CE  LYS A 122      31.956 -19.062 -16.798  1.00 90.03           C  
ATOM   1001  NZ  LYS A 122      32.984 -17.982 -16.893  1.00 90.03           N1+
ATOM   1002  N   VAL A 123      25.610 -19.343 -13.760  1.00 90.40           N  
ATOM   1003  CA  VAL A 123      24.676 -18.987 -12.696  1.00 90.40           C  
ATOM   1004  C   VAL A 123      24.003 -20.248 -12.157  1.00 90.40           C  
ATOM   1005  O   VAL A 123      23.864 -20.415 -10.943  1.00 90.40           O  
ATOM   1006  CB  VAL A 123      23.610 -17.983 -13.187  1.00 90.40           C  
ATOM   1007  CG1 VAL A 123      22.621 -17.654 -12.070  1.00 90.40           C  
ATOM   1008  CG2 VAL A 123      24.276 -16.711 -13.708  1.00 90.40           C  
ATOM   1009  N   LEU A 124      23.607 -21.143 -13.073  1.00 90.63           N  
ATOM   1010  CA  LEU A 124      22.992 -22.409 -12.689  1.00 90.63           C  
ATOM   1011  C   LEU A 124      23.949 -23.245 -11.845  1.00 90.63           C  
ATOM   1012  O   LEU A 124      23.540 -23.851 -10.852  1.00 90.63           O  
ATOM   1013  CB  LEU A 124      22.567 -23.197 -13.930  1.00 90.63           C  
ATOM   1014  CG  LEU A 124      21.823 -24.510 -13.679  1.00 90.63           C  
ATOM   1015  CD1 LEU A 124      20.501 -24.242 -12.969  1.00 90.63           C  
ATOM   1016  CD2 LEU A 124      21.592 -25.253 -14.989  1.00 90.63           C  
ATOM   1017  N   LYS A 125      25.189 -23.293 -12.243  1.00 91.86           N  
ATOM   1018  CA  LYS A 125      26.191 -24.035 -11.483  1.00 91.86           C  
ATOM   1019  C   LYS A 125      26.322 -23.485 -10.065  1.00 91.86           C  
ATOM   1020  O   LYS A 125      26.454 -24.250  -9.108  1.00 91.86           O  
ATOM   1021  CB  LYS A 125      27.546 -23.987 -12.191  1.00 91.86           C  
ATOM   1022  CG  LYS A 125      28.603 -24.886 -11.566  1.00 91.86           C  
ATOM   1023  CD  LYS A 125      29.833 -25.006 -12.456  1.00 91.86           C  
ATOM   1024  CE  LYS A 125      30.888 -25.911 -11.835  1.00 91.86           C  
ATOM   1025  NZ  LYS A 125      32.065 -26.090 -12.736  1.00 91.86           N1+
ATOM   1026  N   ALA A 126      26.310 -22.154  -9.994  1.00 92.16           N  
ATOM   1027  CA  ALA A 126      26.373 -21.516  -8.681  1.00 92.16           C  
ATOM   1028  C   ALA A 126      25.187 -21.927  -7.814  1.00 92.16           C  
ATOM   1029  O   ALA A 126      25.348 -22.219  -6.627  1.00 92.16           O  
ATOM   1030  CB  ALA A 126      26.419 -19.997  -8.830  1.00 92.16           C  
ATOM   1031  N   ALA A 127      24.011 -21.912  -8.382  1.00 91.70           N  
ATOM   1032  CA  ALA A 127      22.806 -22.338  -7.674  1.00 91.70           C  
ATOM   1033  C   ALA A 127      22.924 -23.787  -7.211  1.00 91.70           C  
ATOM   1034  O   ALA A 127      22.525 -24.123  -6.093  1.00 91.70           O  
ATOM   1035  CB  ALA A 127      21.577 -22.165  -8.565  1.00 91.70           C  
ATOM   1036  N   GLU A 128      23.493 -24.644  -8.082  1.00 91.89           N  
ATOM   1037  CA  GLU A 128      23.675 -26.057  -7.761  1.00 91.89           C  
ATOM   1038  C   GLU A 128      24.601 -26.236  -6.562  1.00 91.89           C  
ATOM   1039  O   GLU A 128      24.330 -27.051  -5.678  1.00 91.89           O  
ATOM   1040  CB  GLU A 128      24.226 -26.816  -8.971  1.00 91.89           C  
ATOM   1041  CG  GLU A 128      23.221 -26.991 -10.099  1.00 91.89           C  
ATOM   1042  CD  GLU A 128      23.819 -27.630 -11.342  1.00 91.89           C  
ATOM   1043  OE1 GLU A 128      23.085 -27.826 -12.337  1.00 91.89           O  
ATOM   1044  OE2 GLU A 128      25.032 -27.937 -11.321  1.00 91.89           O1-
ATOM   1045  N   ILE A 129      25.629 -25.499  -6.608  1.00 92.84           N  
ATOM   1046  CA  ILE A 129      26.578 -25.581  -5.502  1.00 92.84           C  
ATOM   1047  C   ILE A 129      25.894 -25.165  -4.203  1.00 92.84           C  
ATOM   1048  O   ILE A 129      26.007 -25.854  -3.186  1.00 92.84           O  
ATOM   1049  CB  ILE A 129      27.821 -24.699  -5.759  1.00 92.84           C  
ATOM   1050  CG1 ILE A 129      28.627 -25.245  -6.944  1.00 92.84           C  
ATOM   1051  CG2 ILE A 129      28.688 -24.609  -4.501  1.00 92.84           C  
ATOM   1052  CD1 ILE A 129      29.750 -24.326  -7.404  1.00 92.84           C  
ATOM   1053  N   ALA A 130      25.196 -24.035  -4.252  1.00 92.89           N  
ATOM   1054  CA  ALA A 130      24.496 -23.536  -3.073  1.00 92.89           C  
ATOM   1055  C   ALA A 130      23.458 -24.544  -2.584  1.00 92.89           C  
ATOM   1056  O   ALA A 130      23.324 -24.771  -1.378  1.00 92.89           O  
ATOM   1057  CB  ALA A 130      23.829 -22.197  -3.377  1.00 92.89           C  
ATOM   1058  N   MET A 131      22.755 -25.143  -3.468  1.00 93.64           N  
ATOM   1059  CA  MET A 131      21.741 -26.138  -3.129  1.00 93.64           C  
ATOM   1060  C   MET A 131      22.379 -27.372  -2.500  1.00 93.64           C  
ATOM   1061  O   MET A 131      21.830 -27.950  -1.561  1.00 93.64           O  
ATOM   1062  CB  MET A 131      20.943 -26.537  -4.371  1.00 93.64           C  
ATOM   1063  CG  MET A 131      19.883 -25.524  -4.771  1.00 93.64           C  
ATOM   1064  SD  MET A 131      18.950 -26.035  -6.266  1.00 93.64           S  
ATOM   1065  CE  MET A 131      18.188 -27.566  -5.660  1.00 93.64           C  
ATOM   1066  N   GLU A 132      23.523 -27.787  -3.035  1.00 93.66           N  
ATOM   1067  CA  GLU A 132      24.246 -28.928  -2.482  1.00 93.66           C  
ATOM   1068  C   GLU A 132      24.675 -28.665  -1.042  1.00 93.66           C  
ATOM   1069  O   GLU A 132      24.570 -29.547  -0.186  1.00 93.66           O  
ATOM   1070  CB  GLU A 132      25.468 -29.260  -3.343  1.00 93.66           C  
ATOM   1071  CG  GLU A 132      25.125 -29.924  -4.669  1.00 93.66           C  
ATOM   1072  CD  GLU A 132      26.343 -30.196  -5.536  1.00 93.66           C  
ATOM   1073  OE1 GLU A 132      26.179 -30.682  -6.679  1.00 93.66           O  
ATOM   1074  OE2 GLU A 132      27.472 -29.923  -5.071  1.00 93.66           O1-
ATOM   1075  N   VAL A 133      25.134 -27.480  -0.861  1.00 93.14           N  
ATOM   1076  CA  VAL A 133      25.531 -27.101   0.491  1.00 93.14           C  
ATOM   1077  C   VAL A 133      24.304 -27.070   1.399  1.00 93.14           C  
ATOM   1078  O   VAL A 133      24.354 -27.547   2.536  1.00 93.14           O  
ATOM   1079  CB  VAL A 133      26.241 -25.729   0.510  1.00 93.14           C  
ATOM   1080  CG1 VAL A 133      26.547 -25.299   1.943  1.00 93.14           C  
ATOM   1081  CG2 VAL A 133      27.523 -25.782  -0.320  1.00 93.14           C  
ATOM   1082  N   ALA A 134      23.174 -26.496   0.891  1.00 93.81           N  
ATOM   1083  CA  ALA A 134      21.924 -26.474   1.646  1.00 93.81           C  
ATOM   1084  C   ALA A 134      21.457 -27.889   1.974  1.00 93.81           C  
ATOM   1085  O   ALA A 134      20.984 -28.153   3.083  1.00 93.81           O  
ATOM   1086  CB  ALA A 134      20.844 -25.727   0.867  1.00 93.81           C  
ATOM   1087  N   THR A 135      21.572 -28.797   1.005  1.00 94.46           N  
ATOM   1088  CA  THR A 135      21.211 -30.195   1.209  1.00 94.46           C  
ATOM   1089  C   THR A 135      22.092 -30.831   2.281  1.00 94.46           C  
ATOM   1090  O   THR A 135      21.593 -31.527   3.169  1.00 94.46           O  
ATOM   1091  CB  THR A 135      21.329 -31.000  -0.099  1.00 94.46           C  
ATOM   1092  CG2 THR A 135      20.943 -32.459   0.116  1.00 94.46           C  
ATOM   1093  OG1 THR A 135      20.459 -30.428  -1.084  1.00 94.46           O  
ATOM   1094  N   TRP A 136      23.378 -30.611   2.096  1.00 93.35           N  
ATOM   1095  CA  TRP A 136      24.330 -31.100   3.088  1.00 93.35           C  
ATOM   1096  C   TRP A 136      23.987 -30.571   4.477  1.00 93.35           C  
ATOM   1097  O   TRP A 136      23.942 -31.335   5.445  1.00 93.35           O  
ATOM   1098  CB  TRP A 136      25.757 -30.694   2.710  1.00 93.35           C  
ATOM   1099  CG  TRP A 136      26.772 -30.977   3.776  1.00 93.35           C  
ATOM   1100  CD1 TRP A 136      27.407 -32.165   4.014  1.00 93.35           C  
ATOM   1101  CD2 TRP A 136      27.266 -30.056   4.753  1.00 93.35           C  
ATOM   1102  CE2 TRP A 136      28.200 -30.752   5.552  1.00 93.35           C  
ATOM   1103  CE3 TRP A 136      27.011 -28.706   5.029  1.00 93.35           C  
ATOM   1104  NE1 TRP A 136      28.268 -32.035   5.080  1.00 93.35           N  
ATOM   1105  CZ2 TRP A 136      28.879 -30.143   6.609  1.00 93.35           C  
ATOM   1106  CZ3 TRP A 136      27.688 -28.101   6.083  1.00 93.35           C  
ATOM   1107  CH2 TRP A 136      28.611 -28.822   6.858  1.00 93.35           C  
ATOM   1108  N   ALA A 137      23.771 -29.313   4.606  1.00 91.62           N  
ATOM   1109  CA  ALA A 137      23.470 -28.663   5.878  1.00 91.62           C  
ATOM   1110  C   ALA A 137      22.160 -29.182   6.463  1.00 91.62           C  
ATOM   1111  O   ALA A 137      22.041 -29.356   7.678  1.00 91.62           O  
ATOM   1112  CB  ALA A 137      23.406 -27.148   5.699  1.00 91.62           C  
ATOM   1113  N   ALA A 138      21.200 -29.393   5.630  1.00 90.34           N  
ATOM   1114  CA  ALA A 138      19.910 -29.928   6.060  1.00 90.34           C  
ATOM   1115  C   ALA A 138      20.065 -31.328   6.645  1.00 90.34           C  
ATOM   1116  O   ALA A 138      19.402 -31.674   7.627  1.00 90.34           O  
ATOM   1117  CB  ALA A 138      18.926 -29.946   4.893  1.00 90.34           C  
ATOM   1118  N   GLU A 139      20.963 -32.137   6.196  1.00 89.95           N  
ATOM   1119  CA  GLU A 139      21.205 -33.501   6.655  1.00 89.95           C  
ATOM   1120  C   GLU A 139      21.834 -33.513   8.045  1.00 89.95           C  
ATOM   1121  O   GLU A 139      21.593 -34.430   8.834  1.00 89.95           O  
ATOM   1122  CB  GLU A 139      22.102 -34.250   5.666  1.00 89.95           C  
ATOM   1123  CG  GLU A 139      21.421 -34.584   4.348  1.00 89.95           C  
ATOM   1124  CD  GLU A 139      22.345 -35.258   3.346  1.00 89.95           C  
ATOM   1125  OE1 GLU A 139      21.872 -35.666   2.262  1.00 89.95           O  
ATOM   1126  OE2 GLU A 139      23.553 -35.379   3.650  1.00 89.95           O1-
ATOM   1127  N   ARG A 140      22.341 -32.541   8.336  1.00 88.28           N  
ATOM   1128  CA  ARG A 140      23.063 -32.474   9.603  1.00 88.28           C  
ATOM   1129  C   ARG A 140      22.340 -31.570  10.598  1.00 88.28           C  
ATOM   1130  O   ARG A 140      22.857 -31.293  11.682  1.00 88.28           O  
ATOM   1131  CB  ARG A 140      24.490 -31.971   9.383  1.00 88.28           C  
ATOM   1132  CG  ARG A 140      25.377 -32.946   8.624  1.00 88.28           C  
ATOM   1133  CD  ARG A 140      26.770 -32.379   8.390  1.00 88.28           C  
ATOM   1134  NE  ARG A 140      27.731 -33.427   8.062  1.00 88.28           N  
ATOM   1135  CZ  ARG A 140      28.771 -33.275   7.247  1.00 88.28           C  
ATOM   1136  NH1 ARG A 140      29.005 -32.107   6.658  1.00 88.28           N1+
ATOM   1137  NH2 ARG A 140      29.583 -34.296   7.017  1.00 88.28           N  
ATOM   1138  N   ASN A 141      21.323 -31.121  10.162  1.00 83.97           N  
ATOM   1139  CA  ASN A 141      20.536 -30.193  10.967  1.00 83.97           C  
ATOM   1140  C   ASN A 141      21.350 -28.963  11.358  1.00 83.97           C  
ATOM   1141  O   ASN A 141      21.313 -28.530  12.512  1.00 83.97           O  
ATOM   1142  CB  ASN A 141      19.996 -30.892  12.217  1.00 83.97           C  
ATOM   1143  CG  ASN A 141      18.909 -31.900  11.898  1.00 83.97           C  
ATOM   1144  ND2 ASN A 141      18.952 -33.048  12.565  1.00 83.97           N  
ATOM   1145  OD1 ASN A 141      18.040 -31.651  11.059  1.00 83.97           O  
ATOM   1146  N   ASP A 142      22.264 -28.651  10.401  1.00 86.56           N  
ATOM   1147  CA  ASP A 142      23.014 -27.415  10.603  1.00 86.56           C  
ATOM   1148  C   ASP A 142      22.226 -26.206  10.104  1.00 86.56           C  
ATOM   1149  O   ASP A 142      22.344 -25.818   8.941  1.00 86.56           O  
ATOM   1150  CB  ASP A 142      24.369 -27.487   9.896  1.00 86.56           C  
ATOM   1151  CG  ASP A 142      25.322 -26.385  10.326  1.00 86.56           C  
ATOM   1152  OD1 ASP A 142      24.855 -25.310  10.759  1.00 86.56           O  
ATOM   1153  OD2 ASP A 142      26.550 -26.594  10.227  1.00 86.56           O1-
ATOM   1154  N   GLU A 143      21.419 -25.612  11.083  1.00 86.51           N  
ATOM   1155  CA  GLU A 143      20.452 -24.576  10.734  1.00 86.51           C  
ATOM   1156  C   GLU A 143      21.150 -23.330  10.196  1.00 86.51           C  
ATOM   1157  O   GLU A 143      20.695 -22.730   9.220  1.00 86.51           O  
ATOM   1158  CB  GLU A 143      19.591 -24.213  11.947  1.00 86.51           C  
ATOM   1159  CG  GLU A 143      18.395 -23.335  11.611  1.00 86.51           C  
ATOM   1160  CD  GLU A 143      17.466 -23.109  12.793  1.00 86.51           C  
ATOM   1161  OE1 GLU A 143      16.460 -22.379  12.644  1.00 86.51           O  
ATOM   1162  OE2 GLU A 143      17.747 -23.666  13.878  1.00 86.51           O1-
ATOM   1163  N   MET A 144      22.218 -23.107  10.683  1.00 83.52           N  
ATOM   1164  CA  MET A 144      22.913 -21.879  10.309  1.00 83.52           C  
ATOM   1165  C   MET A 144      23.436 -21.963   8.879  1.00 83.52           C  
ATOM   1166  O   MET A 144      23.188 -21.070   8.068  1.00 83.52           O  
ATOM   1167  CB  MET A 144      24.067 -21.599  11.273  1.00 83.52           C  
ATOM   1168  CG  MET A 144      24.813 -20.307  10.978  1.00 83.52           C  
ATOM   1169  SD  MET A 144      26.309 -20.104  12.021  1.00 83.52           S  
ATOM   1170  CE  MET A 144      25.560 -19.416  13.523  1.00 83.52           C  
ATOM   1171  N   ILE A 145      24.217 -22.958   8.605  1.00 86.88           N  
ATOM   1172  CA  ILE A 145      24.757 -23.151   7.264  1.00 86.88           C  
ATOM   1173  C   ILE A 145      23.612 -23.317   6.266  1.00 86.88           C  
ATOM   1174  O   ILE A 145      23.654 -22.762   5.166  1.00 86.88           O  
ATOM   1175  CB  ILE A 145      25.700 -24.374   7.204  1.00 86.88           C  
ATOM   1176  CG1 ILE A 145      26.946 -24.129   8.063  1.00 86.88           C  
ATOM   1177  CG2 ILE A 145      26.087 -24.688   5.756  1.00 86.88           C  
ATOM   1178  CD1 ILE A 145      27.893 -25.319   8.133  1.00 86.88           C  
ATOM   1179  N   PHE A 146      22.566 -23.989   6.708  1.00 91.85           N  
ATOM   1180  CA  PHE A 146      21.427 -24.195   5.823  1.00 91.85           C  
ATOM   1181  C   PHE A 146      20.808 -22.863   5.417  1.00 91.85           C  
ATOM   1182  O   PHE A 146      20.561 -22.623   4.233  1.00 91.85           O  
ATOM   1183  CB  PHE A 146      20.373 -25.079   6.498  1.00 91.85           C  
ATOM   1184  CG  PHE A 146      19.109 -25.235   5.698  1.00 91.85           C  
ATOM   1185  CD1 PHE A 146      17.997 -24.444   5.965  1.00 91.85           C  
ATOM   1186  CD2 PHE A 146      19.031 -26.174   4.677  1.00 91.85           C  
ATOM   1187  CE1 PHE A 146      16.825 -24.587   5.226  1.00 91.85           C  
ATOM   1188  CE2 PHE A 146      17.863 -26.321   3.934  1.00 91.85           C  
ATOM   1189  CZ  PHE A 146      16.761 -25.527   4.210  1.00 91.85           C  
ATOM   1190  N   LYS A 147      20.506 -21.934   6.466  1.00 89.48           N  
ATOM   1191  CA  LYS A 147      19.858 -20.655   6.192  1.00 89.48           C  
ATOM   1192  C   LYS A 147      20.681 -19.819   5.216  1.00 89.48           C  
ATOM   1193  O   LYS A 147      20.131 -19.201   4.303  1.00 89.48           O  
ATOM   1194  CB  LYS A 147      19.634 -19.876   7.489  1.00 89.48           C  
ATOM   1195  CG  LYS A 147      18.506 -20.422   8.352  1.00 89.48           C  
ATOM   1196  CD  LYS A 147      18.263 -19.547   9.575  1.00 89.48           C  
ATOM   1197  CE  LYS A 147      17.133 -20.091  10.439  1.00 89.48           C  
ATOM   1198  NZ  LYS A 147      16.909 -19.249  11.651  1.00 89.48           N1+
ATOM   1199  N   LEU A 148      22.017 -19.891   5.383  1.00 88.73           N  
ATOM   1200  CA  LEU A 148      22.897 -19.124   4.508  1.00 88.73           C  
ATOM   1201  C   LEU A 148      22.915 -19.713   3.102  1.00 88.73           C  
ATOM   1202  O   LEU A 148      22.772 -18.985   2.117  1.00 88.73           O  
ATOM   1203  CB  LEU A 148      24.319 -19.088   5.077  1.00 88.73           C  
ATOM   1204  CG  LEU A 148      24.532 -18.211   6.312  1.00 88.73           C  
ATOM   1205  CD1 LEU A 148      25.911 -18.468   6.912  1.00 88.73           C  
ATOM   1206  CD2 LEU A 148      24.365 -16.738   5.957  1.00 88.73           C  
ATOM   1207  N   ALA A 149      23.068 -20.962   3.044  1.00 91.09           N  
ATOM   1208  CA  ALA A 149      23.089 -21.638   1.749  1.00 91.09           C  
ATOM   1209  C   ALA A 149      21.749 -21.495   1.033  1.00 91.09           C  
ATOM   1210  O   ALA A 149      21.707 -21.277  -0.180  1.00 91.09           O  
ATOM   1211  CB  ALA A 149      23.439 -23.115   1.926  1.00 91.09           C  
ATOM   1212  N   ALA A 150      20.652 -21.632   1.778  1.00 92.19           N  
ATOM   1213  CA  ALA A 150      19.316 -21.479   1.208  1.00 92.19           C  
ATOM   1214  C   ALA A 150      19.103 -20.062   0.682  1.00 92.19           C  
ATOM   1215  O   ALA A 150      18.542 -19.873  -0.400  1.00 92.19           O  
ATOM   1216  CB  ALA A 150      18.252 -21.824   2.247  1.00 92.19           C  
ATOM   1217  N   LYS A 151      19.468 -19.119   1.478  1.00 91.04           N  
ATOM   1218  CA  LYS A 151      19.359 -17.728   1.048  1.00 91.04           C  
ATOM   1219  C   LYS A 151      20.148 -17.485  -0.236  1.00 91.04           C  
ATOM   1220  O   LYS A 151      19.659 -16.829  -1.157  1.00 91.04           O  
ATOM   1221  CB  LYS A 151      19.847 -16.786   2.149  1.00 91.04           C  
ATOM   1222  CG  LYS A 151      19.658 -15.311   1.831  1.00 91.04           C  
ATOM   1223  CD  LYS A 151      20.136 -14.426   2.975  1.00 91.04           C  
ATOM   1224  CE  LYS A 151      19.998 -12.947   2.635  1.00 91.04           C  
ATOM   1225  NZ  LYS A 151      20.479 -12.076   3.748  1.00 91.04           N1+
ATOM   1226  N   MET A 152      21.316 -17.985  -0.287  1.00 90.22           N  
ATOM   1227  CA  MET A 152      22.149 -17.852  -1.479  1.00 90.22           C  
ATOM   1228  C   MET A 152      21.498 -18.535  -2.676  1.00 90.22           C  
ATOM   1229  O   MET A 152      21.464 -17.974  -3.773  1.00 90.22           O  
ATOM   1230  CB  MET A 152      23.539 -18.440  -1.233  1.00 90.22           C  
ATOM   1231  CG  MET A 152      24.484 -18.298  -2.416  1.00 90.22           C  
ATOM   1232  SD  MET A 152      24.979 -16.556  -2.714  1.00 90.22           S  
ATOM   1233  CE  MET A 152      26.075 -16.776  -4.143  1.00 90.22           C  
ATOM   1234  N   ALA A 153      21.110 -19.762  -2.475  1.00 92.27           N  
ATOM   1235  CA  ALA A 153      20.456 -20.491  -3.559  1.00 92.27           C  
ATOM   1236  C   ALA A 153      19.275 -19.701  -4.116  1.00 92.27           C  
ATOM   1237  O   ALA A 153      19.096 -19.615  -5.333  1.00 92.27           O  
ATOM   1238  CB  ALA A 153      19.994 -21.862  -3.074  1.00 92.27           C  
ATOM   1239  N   LYS A 154      18.438 -19.078  -3.251  1.00 93.07           N  
ATOM   1240  CA  LYS A 154      17.288 -18.285  -3.675  1.00 93.07           C  
ATOM   1241  C   LYS A 154      17.731 -17.021  -4.407  1.00 93.07           C  
ATOM   1242  O   LYS A 154      17.121 -16.627  -5.403  1.00 93.07           O  
ATOM   1243  CB  LYS A 154      16.417 -17.916  -2.473  1.00 93.07           C  
ATOM   1244  CG  LYS A 154      15.657 -19.092  -1.876  1.00 93.07           C  
ATOM   1245  CD  LYS A 154      14.821 -18.665  -0.676  1.00 93.07           C  
ATOM   1246  CE  LYS A 154      14.135 -19.855  -0.019  1.00 93.07           C  
ATOM   1247  NZ  LYS A 154      13.372 -19.451   1.199  1.00 93.07           N1+
ATOM   1248  N   GLU A 155      18.742 -16.431  -3.896  1.00 91.05           N  
ATOM   1249  CA  GLU A 155      19.262 -15.234  -4.551  1.00 91.05           C  
ATOM   1250  C   GLU A 155      19.800 -15.554  -5.943  1.00 91.05           C  
ATOM   1251  O   GLU A 155      19.556 -14.810  -6.895  1.00 91.05           O  
ATOM   1252  CB  GLU A 155      20.360 -14.589  -3.700  1.00 91.05           C  
ATOM   1253  CG  GLU A 155      19.835 -13.845  -2.480  1.00 91.05           C  
ATOM   1254  CD  GLU A 155      20.933 -13.194  -1.656  1.00 91.05           C  
ATOM   1255  OE1 GLU A 155      20.618 -12.522  -0.647  1.00 91.05           O  
ATOM   1256  OE2 GLU A 155      22.118 -13.355  -2.022  1.00 91.05           O1-
ATOM   1257  N   VAL A 156      20.549 -16.636  -5.981  1.00 90.93           N  
ATOM   1258  CA  VAL A 156      21.085 -17.054  -7.272  1.00 90.93           C  
ATOM   1259  C   VAL A 156      19.939 -17.391  -8.222  1.00 90.93           C  
ATOM   1260  O   VAL A 156      19.999 -17.076  -9.413  1.00 90.93           O  
ATOM   1261  CB  VAL A 156      22.032 -18.267  -7.127  1.00 90.93           C  
ATOM   1262  CG1 VAL A 156      22.489 -18.762  -8.497  1.00 90.93           C  
ATOM   1263  CG2 VAL A 156      23.235 -17.903  -6.258  1.00 90.93           C  
ATOM   1264  N   ALA A 157      18.909 -18.065  -7.700  1.00 92.47           N  
ATOM   1265  CA  ALA A 157      17.727 -18.371  -8.500  1.00 92.47           C  
ATOM   1266  C   ALA A 157      17.081 -17.096  -9.034  1.00 92.47           C  
ATOM   1267  O   ALA A 157      16.644 -17.049 -10.187  1.00 92.47           O  
ATOM   1268  CB  ALA A 157      16.719 -19.171  -7.679  1.00 92.47           C  
ATOM   1269  N   GLU A 158      16.953 -16.092  -8.229  1.00 92.61           N  
ATOM   1270  CA  GLU A 158      16.396 -14.807  -8.642  1.00 92.61           C  
ATOM   1271  C   GLU A 158      17.252 -14.157  -9.725  1.00 92.61           C  
ATOM   1272  O   GLU A 158      16.724 -13.581 -10.679  1.00 92.61           O  
ATOM   1273  CB  GLU A 158      16.265 -13.867  -7.441  1.00 92.61           C  
ATOM   1274  CG  GLU A 158      15.127 -14.231  -6.497  1.00 92.61           C  
ATOM   1275  CD  GLU A 158      13.760 -14.180  -7.159  1.00 92.61           C  
ATOM   1276  OE1 GLU A 158      12.884 -15.002  -6.807  1.00 92.61           O  
ATOM   1277  OE2 GLU A 158      13.562 -13.312  -8.038  1.00 92.61           O1-
ATOM   1278  N   ARG A 159      18.378 -14.310  -9.536  1.00 89.12           N  
ATOM   1279  CA  ARG A 159      19.274 -13.759 -10.548  1.00 89.12           C  
ATOM   1280  C   ARG A 159      19.130 -14.505 -11.871  1.00 89.12           C  
ATOM   1281  O   ARG A 159      19.179 -13.897 -12.941  1.00 89.12           O  
ATOM   1282  CB  ARG A 159      20.727 -13.816 -10.070  1.00 89.12           C  
ATOM   1283  CG  ARG A 159      21.045 -12.835  -8.952  1.00 89.12           C  
ATOM   1284  CD  ARG A 159      22.540 -12.759  -8.678  1.00 89.12           C  
ATOM   1285  NE  ARG A 159      22.837 -11.889  -7.543  1.00 89.12           N  
ATOM   1286  CZ  ARG A 159      24.006 -11.292  -7.332  1.00 89.12           C  
ATOM   1287  NH1 ARG A 159      25.016 -11.460  -8.178  1.00 89.12           N1+
ATOM   1288  NH2 ARG A 159      24.168 -10.520  -6.267  1.00 89.12           N  
ATOM   1289  N   LEU A 160      19.204 -15.799 -11.753  1.00 91.37           N  
ATOM   1290  CA  LEU A 160      18.963 -16.624 -12.932  1.00 91.37           C  
ATOM   1291  C   LEU A 160      17.675 -16.207 -13.633  1.00 91.37           C  
ATOM   1292  O   LEU A 160      17.622 -16.153 -14.864  1.00 91.37           O  
ATOM   1293  CB  LEU A 160      18.892 -18.103 -12.546  1.00 91.37           C  
ATOM   1294  CG  LEU A 160      18.746 -19.098 -13.697  1.00 91.37           C  
ATOM   1295  CD1 LEU A 160      19.941 -18.999 -14.639  1.00 91.37           C  
ATOM   1296  CD2 LEU A 160      18.596 -20.519 -13.163  1.00 91.37           C  
ATOM   1297  N   LYS A 161      16.695 -15.916 -12.883  1.00 92.08           N  
ATOM   1298  CA  LYS A 161      15.422 -15.440 -13.415  1.00 92.08           C  
ATOM   1299  C   LYS A 161      15.596 -14.118 -14.157  1.00 92.08           C  
ATOM   1300  O   LYS A 161      15.008 -13.915 -15.222  1.00 92.08           O  
ATOM   1301  CB  LYS A 161      14.396 -15.279 -12.292  1.00 92.08           C  
ATOM   1302  CG  LYS A 161      12.984 -14.992 -12.780  1.00 92.08           C  
ATOM   1303  CD  LYS A 161      11.997 -14.916 -11.622  1.00 92.08           C  
ATOM   1304  CE  LYS A 161      10.588 -14.601 -12.106  1.00 92.08           C  
ATOM   1305  NZ  LYS A 161       9.615 -14.536 -10.976  1.00 92.08           N1+
ATOM   1306  N   GLU A 162      16.356 -13.262 -13.616  1.00 91.27           N  
ATOM   1307  CA  GLU A 162      16.619 -11.975 -14.251  1.00 91.27           C  
ATOM   1308  C   GLU A 162      17.330 -12.156 -15.589  1.00 91.27           C  
ATOM   1309  O   GLU A 162      16.986 -11.499 -16.574  1.00 91.27           O  
ATOM   1310  CB  GLU A 162      17.454 -11.082 -13.329  1.00 91.27           C  
ATOM   1311  CG  GLU A 162      16.698 -10.588 -12.104  1.00 91.27           C  
ATOM   1312  CD  GLU A 162      17.571  -9.803 -11.137  1.00 91.27           C  
ATOM   1313  OE1 GLU A 162      17.067  -9.377 -10.073  1.00 91.27           O  
ATOM   1314  OE2 GLU A 162      18.769  -9.614 -11.445  1.00 91.27           O1-
ATOM   1315  N   VAL A 163      18.320 -13.002 -15.584  1.00 89.39           N  
ATOM   1316  CA  VAL A 163      19.028 -13.305 -16.823  1.00 89.39           C  
ATOM   1317  C   VAL A 163      18.059 -13.913 -17.836  1.00 89.39           C  
ATOM   1318  O   VAL A 163      18.093 -13.568 -19.020  1.00 89.39           O  
ATOM   1319  CB  VAL A 163      20.213 -14.266 -16.578  1.00 89.39           C  
ATOM   1320  CG1 VAL A 163      20.861 -14.673 -17.900  1.00 89.39           C  
ATOM   1321  CG2 VAL A 163      21.242 -13.618 -15.654  1.00 89.39           C  
ATOM   1322  N   ALA A 164      17.219 -14.774 -17.314  1.00 89.96           N  
ATOM   1323  CA  ALA A 164      16.235 -15.440 -18.163  1.00 89.96           C  
ATOM   1324  C   ALA A 164      15.289 -14.429 -18.804  1.00 89.96           C  
ATOM   1325  O   ALA A 164      14.944 -14.551 -19.982  1.00 89.96           O  
ATOM   1326  CB  ALA A 164      15.445 -16.469 -17.359  1.00 89.96           C  
ATOM   1327  N   LYS A 165      14.885 -13.484 -18.026  1.00 90.64           N  
ATOM   1328  CA  LYS A 165      13.967 -12.461 -18.523  1.00 90.64           C  
ATOM   1329  C   LYS A 165      14.636 -11.591 -19.582  1.00 90.64           C  
ATOM   1330  O   LYS A 165      14.013 -11.237 -20.586  1.00 90.64           O  
ATOM   1331  CB  LYS A 165      13.460 -11.591 -17.373  1.00 90.64           C  
ATOM   1332  CG  LYS A 165      12.442 -12.281 -16.476  1.00 90.64           C  
ATOM   1333  CD  LYS A 165      11.903 -11.335 -15.410  1.00 90.64           C  
ATOM   1334  CE  LYS A 165      10.878 -12.021 -14.519  1.00 90.64           C  
ATOM   1335  NZ  LYS A 165      10.372 -11.108 -13.451  1.00 90.64           N1+
ATOM   1336  N   LYS A 166      15.890 -11.308 -19.340  1.00 89.22           N  
ATOM   1337  CA  LYS A 166      16.634 -10.486 -20.290  1.00 89.22           C  
ATOM   1338  C   LYS A 166      16.834 -11.220 -21.613  1.00 89.22           C  
ATOM   1339  O   LYS A 166      16.763 -10.612 -22.683  1.00 89.22           O  
ATOM   1340  CB  LYS A 166      17.987 -10.080 -19.705  1.00 89.22           C  
ATOM   1341  CG  LYS A 166      17.898  -9.037 -18.601  1.00 89.22           C  
ATOM   1342  CD  LYS A 166      19.278  -8.617 -18.115  1.00 89.22           C  
ATOM   1343  CE  LYS A 166      19.188  -7.626 -16.963  1.00 89.22           C  
ATOM   1344  NZ  LYS A 166      20.541  -7.235 -16.461  1.00 89.22           N1+
ATOM   1345  N   GLU A 167      16.904 -12.464 -21.477  1.00 86.69           N  
ATOM   1346  CA  GLU A 167      17.146 -13.288 -22.658  1.00 86.69           C  
ATOM   1347  C   GLU A 167      15.840 -13.839 -23.225  1.00 86.69           C  
ATOM   1348  O   GLU A 167      15.847 -14.559 -24.224  1.00 86.69           O  
ATOM   1349  CB  GLU A 167      18.102 -14.436 -22.326  1.00 86.69           C  
ATOM   1350  CG  GLU A 167      19.499 -13.980 -21.933  1.00 86.69           C  
ATOM   1351  CD  GLU A 167      20.504 -15.118 -21.861  1.00 86.69           C  
ATOM   1352  OE1 GLU A 167      21.712 -14.850 -21.666  1.00 86.69           O  
ATOM   1353  OE2 GLU A 167      20.082 -16.287 -22.001  1.00 86.69           O1-
ATOM   1354  N   ASN A 168      14.753 -13.498 -22.636  1.00 88.24           N  
ATOM   1355  CA  ASN A 168      13.453 -14.052 -22.998  1.00 88.24           C  
ATOM   1356  C   ASN A 168      13.494 -15.576 -23.074  1.00 88.24           C  
ATOM   1357  O   ASN A 168      13.000 -16.167 -24.035  1.00 88.24           O  
ATOM   1358  CB  ASN A 168      12.970 -13.467 -24.328  1.00 88.24           C  
ATOM   1359  CG  ASN A 168      12.632 -11.993 -24.228  1.00 88.24           C  
ATOM   1360  ND2 ASN A 168      12.980 -11.234 -25.259  1.00 88.24           N  
ATOM   1361  OD1 ASN A 168      12.062 -11.540 -23.231  1.00 88.24           O  
ATOM   1362  N   ASP A 169      14.172 -16.199 -22.195  1.00 91.05           N  
ATOM   1363  CA  ASP A 169      14.335 -17.648 -22.133  1.00 91.05           C  
ATOM   1364  C   ASP A 169      13.436 -18.257 -21.059  1.00 91.05           C  
ATOM   1365  O   ASP A 169      13.794 -18.275 -19.879  1.00 91.05           O  
ATOM   1366  CB  ASP A 169      15.797 -18.014 -21.864  1.00 91.05           C  
ATOM   1367  CG  ASP A 169      16.090 -19.488 -22.085  1.00 91.05           C  
ATOM   1368  OD1 ASP A 169      15.167 -20.320 -21.949  1.00 91.05           O  
ATOM   1369  OD2 ASP A 169      17.254 -19.819 -22.394  1.00 91.05           O1-
ATOM   1370  N   SER A 170      12.297 -18.769 -21.395  1.00 92.41           N  
ATOM   1371  CA  SER A 170      11.291 -19.303 -20.482  1.00 92.41           C  
ATOM   1372  C   SER A 170      11.815 -20.527 -19.739  1.00 92.41           C  
ATOM   1373  O   SER A 170      11.473 -20.747 -18.575  1.00 92.41           O  
ATOM   1374  CB  SER A 170      10.014 -19.665 -21.242  1.00 92.41           C  
ATOM   1375  OG  SER A 170      10.271 -20.674 -22.204  1.00 92.41           O  
ATOM   1376  N   ALA A 171      12.630 -21.362 -20.427  1.00 92.31           N  
ATOM   1377  CA  ALA A 171      13.195 -22.562 -19.815  1.00 92.31           C  
ATOM   1378  C   ALA A 171      14.056 -22.207 -18.606  1.00 92.31           C  
ATOM   1379  O   ALA A 171      13.972 -22.861 -17.564  1.00 92.31           O  
ATOM   1380  CB  ALA A 171      14.014 -23.346 -20.837  1.00 92.31           C  
ATOM   1381  N   LEU A 172      14.824 -21.155 -18.749  1.00 92.10           N  
ATOM   1382  CA  LEU A 172      15.685 -20.718 -17.656  1.00 92.10           C  
ATOM   1383  C   LEU A 172      14.859 -20.167 -16.500  1.00 92.10           C  
ATOM   1384  O   LEU A 172      15.221 -20.341 -15.334  1.00 92.10           O  
ATOM   1385  CB  LEU A 172      16.673 -19.655 -18.144  1.00 92.10           C  
ATOM   1386  CG  LEU A 172      17.854 -20.158 -18.978  1.00 92.10           C  
ATOM   1387  CD1 LEU A 172      18.707 -18.986 -19.450  1.00 92.10           C  
ATOM   1388  CD2 LEU A 172      18.691 -21.147 -18.175  1.00 92.10           C  
ATOM   1389  N   GLU A 173      13.770 -19.456 -16.822  1.00 93.56           N  
ATOM   1390  CA  GLU A 173      12.876 -18.976 -15.772  1.00 93.56           C  
ATOM   1391  C   GLU A 173      12.292 -20.137 -14.971  1.00 93.56           C  
ATOM   1392  O   GLU A 173      12.203 -20.067 -13.744  1.00 93.56           O  
ATOM   1393  CB  GLU A 173      11.749 -18.131 -16.371  1.00 93.56           C  
ATOM   1394  CG  GLU A 173      12.201 -16.767 -16.872  1.00 93.56           C  
ATOM   1395  CD  GLU A 173      11.068 -15.933 -17.447  1.00 93.56           C  
ATOM   1396  OE1 GLU A 173      11.339 -14.854 -18.022  1.00 93.56           O  
ATOM   1397  OE2 GLU A 173       9.899 -16.360 -17.320  1.00 93.56           O1-
ATOM   1398  N   LEU A 174      11.952 -21.184 -15.713  1.00 94.16           N  
ATOM   1399  CA  LEU A 174      11.390 -22.373 -15.083  1.00 94.16           C  
ATOM   1400  C   LEU A 174      12.431 -23.070 -14.212  1.00 94.16           C  
ATOM   1401  O   LEU A 174      12.107 -23.579 -13.137  1.00 94.16           O  
ATOM   1402  CB  LEU A 174      10.863 -23.344 -16.143  1.00 94.16           C  
ATOM   1403  CG  LEU A 174       9.611 -22.904 -16.903  1.00 94.16           C  
ATOM   1404  CD1 LEU A 174       9.350 -23.837 -18.081  1.00 94.16           C  
ATOM   1405  CD2 LEU A 174       8.406 -22.861 -15.971  1.00 94.16           C  
ATOM   1406  N   ALA A 175      13.637 -23.067 -14.697  1.00 92.39           N  
ATOM   1407  CA  ALA A 175      14.729 -23.620 -13.900  1.00 92.39           C  
ATOM   1408  C   ALA A 175      14.884 -22.866 -12.582  1.00 92.39           C  
ATOM   1409  O   ALA A 175      15.039 -23.480 -11.524  1.00 92.39           O  
ATOM   1410  CB  ALA A 175      16.037 -23.581 -14.689  1.00 92.39           C  
ATOM   1411  N   ALA A 176      14.885 -21.551 -12.660  1.00 93.97           N  
ATOM   1412  CA  ALA A 176      14.989 -20.721 -11.462  1.00 93.97           C  
ATOM   1413  C   ALA A 176      13.860 -21.029 -10.483  1.00 93.97           C  
ATOM   1414  O   ALA A 176      14.090 -21.144  -9.277  1.00 93.97           O  
ATOM   1415  CB  ALA A 176      14.976 -19.242 -11.837  1.00 93.97           C  
ATOM   1416  N   GLU A 177      12.719 -21.225 -10.971  1.00 95.53           N  
ATOM   1417  CA  GLU A 177      11.557 -21.535 -10.142  1.00 95.53           C  
ATOM   1418  C   GLU A 177      11.700 -22.904  -9.482  1.00 95.53           C  
ATOM   1419  O   GLU A 177      11.353 -23.073  -8.311  1.00 95.53           O  
ATOM   1420  CB  GLU A 177      10.274 -21.483 -10.973  1.00 95.53           C  
ATOM   1421  CG  GLU A 177       9.865 -20.077 -11.386  1.00 95.53           C  
ATOM   1422  CD  GLU A 177       8.584 -20.040 -12.206  1.00 95.53           C  
ATOM   1423  OE1 GLU A 177       8.265 -18.977 -12.785  1.00 95.53           O  
ATOM   1424  OE2 GLU A 177       7.894 -21.083 -12.267  1.00 95.53           O1-
ATOM   1425  N   ALA A 178      12.136 -23.832 -10.271  1.00 93.98           N  
ATOM   1426  CA  ALA A 178      12.349 -25.175  -9.737  1.00 93.98           C  
ATOM   1427  C   ALA A 178      13.355 -25.157  -8.590  1.00 93.98           C  
ATOM   1428  O   ALA A 178      13.155 -25.820  -7.569  1.00 93.98           O  
ATOM   1429  CB  ALA A 178      12.824 -26.118 -10.840  1.00 93.98           C  
ATOM   1430  N   ILE A 179      14.438 -24.414  -8.787  1.00 94.17           N  
ATOM   1431  CA  ILE A 179      15.477 -24.309  -7.770  1.00 94.17           C  
ATOM   1432  C   ILE A 179      14.897 -23.686  -6.502  1.00 94.17           C  
ATOM   1433  O   ILE A 179      15.122 -24.186  -5.397  1.00 94.17           O  
ATOM   1434  CB  ILE A 179      16.680 -23.481  -8.272  1.00 94.17           C  
ATOM   1435  CG1 ILE A 179      17.421 -24.235  -9.382  1.00 94.17           C  
ATOM   1436  CG2 ILE A 179      17.624 -23.141  -7.115  1.00 94.17           C  
ATOM   1437  CD1 ILE A 179      18.480 -23.404 -10.095  1.00 94.17           C  
ATOM   1438  N   LYS A 180      14.162 -22.650  -6.659  1.00 95.37           N  
ATOM   1439  CA  LYS A 180      13.535 -21.989  -5.517  1.00 95.37           C  
ATOM   1440  C   LYS A 180      12.596 -22.938  -4.780  1.00 95.37           C  
ATOM   1441  O   LYS A 180      12.621 -23.013  -3.549  1.00 95.37           O  
ATOM   1442  CB  LYS A 180      12.772 -20.743  -5.971  1.00 95.37           C  
ATOM   1443  CG  LYS A 180      12.248 -19.888  -4.827  1.00 95.37           C  
ATOM   1444  CD  LYS A 180      11.535 -18.644  -5.342  1.00 95.37           C  
ATOM   1445  CE  LYS A 180      10.947 -17.824  -4.201  1.00 95.37           C  
ATOM   1446  NZ  LYS A 180      10.207 -16.628  -4.703  1.00 95.37           N1+
ATOM   1447  N   ALA A 181      11.824 -23.589  -5.477  1.00 94.69           N  
ATOM   1448  CA  ALA A 181      10.875 -24.527  -4.883  1.00 94.69           C  
ATOM   1449  C   ALA A 181      11.600 -25.655  -4.155  1.00 94.69           C  
ATOM   1450  O   ALA A 181      11.189 -26.065  -3.067  1.00 94.69           O  
ATOM   1451  CB  ALA A 181       9.950 -25.099  -5.955  1.00 94.69           C  
ATOM   1452  N   ALA A 182      12.659 -26.169  -4.776  1.00 94.11           N  
ATOM   1453  CA  ALA A 182      13.444 -27.236  -4.162  1.00 94.11           C  
ATOM   1454  C   ALA A 182      14.038 -26.784  -2.831  1.00 94.11           C  
ATOM   1455  O   ALA A 182      14.065 -27.549  -1.864  1.00 94.11           O  
ATOM   1456  CB  ALA A 182      14.552 -27.694  -5.107  1.00 94.11           C  
ATOM   1457  N   VAL A 183      14.547 -25.550  -2.795  1.00 95.10           N  
ATOM   1458  CA  VAL A 183      15.100 -24.993  -1.565  1.00 95.10           C  
ATOM   1459  C   VAL A 183      14.001 -24.875  -0.511  1.00 95.10           C  
ATOM   1460  O   VAL A 183      14.231 -25.152   0.668  1.00 95.10           O  
ATOM   1461  CB  VAL A 183      15.754 -23.615  -1.809  1.00 95.10           C  
ATOM   1462  CG1 VAL A 183      16.179 -22.977  -0.488  1.00 95.10           C  
ATOM   1463  CG2 VAL A 183      16.950 -23.751  -2.749  1.00 95.10           C  
ATOM   1464  N   GLU A 184      12.840 -24.516  -0.899  1.00 94.79           N  
ATOM   1465  CA  GLU A 184      11.700 -24.431   0.010  1.00 94.79           C  
ATOM   1466  C   GLU A 184      11.345 -25.801   0.579  1.00 94.79           C  
ATOM   1467  O   GLU A 184      10.944 -25.913   1.739  1.00 94.79           O  
ATOM   1468  CB  GLU A 184      10.489 -23.826  -0.702  1.00 94.79           C  
ATOM   1469  CG  GLU A 184      10.641 -22.347  -1.028  1.00 94.79           C  
ATOM   1470  CD  GLU A 184       9.495 -21.794  -1.860  1.00 94.79           C  
ATOM   1471  OE1 GLU A 184       9.478 -20.573  -2.135  1.00 94.79           O  
ATOM   1472  OE2 GLU A 184       8.606 -22.589  -2.240  1.00 94.79           O1-
ATOM   1473  N   ALA A 185      11.510 -26.768  -0.295  1.00 93.87           N  
ATOM   1474  CA  ALA A 185      11.308 -28.137   0.171  1.00 93.87           C  
ATOM   1475  C   ALA A 185      12.315 -28.500   1.259  1.00 93.87           C  
ATOM   1476  O   ALA A 185      11.962 -29.138   2.254  1.00 93.87           O  
ATOM   1477  CB  ALA A 185      11.411 -29.117  -0.994  1.00 93.87           C  
ATOM   1478  N   LEU A 186      13.588 -28.135   1.052  1.00 94.34           N  
ATOM   1479  CA  LEU A 186      14.622 -28.397   2.046  1.00 94.34           C  
ATOM   1480  C   LEU A 186      14.313 -27.678   3.355  1.00 94.34           C  
ATOM   1481  O   LEU A 186      14.541 -28.225   4.437  1.00 94.34           O  
ATOM   1482  CB  LEU A 186      15.993 -27.958   1.522  1.00 94.34           C  
ATOM   1483  CG  LEU A 186      16.609 -28.830   0.426  1.00 94.34           C  
ATOM   1484  CD1 LEU A 186      17.860 -28.164  -0.140  1.00 94.34           C  
ATOM   1485  CD2 LEU A 186      16.933 -30.218   0.965  1.00 94.34           C  
ATOM   1486  N   GLU A 187      13.736 -26.474   3.228  1.00 93.32           N  
ATOM   1487  CA  GLU A 187      13.358 -25.706   4.411  1.00 93.32           C  
ATOM   1488  C   GLU A 187      12.249 -26.403   5.192  1.00 93.32           C  
ATOM   1489  O   GLU A 187      12.303 -26.481   6.421  1.00 93.32           O  
ATOM   1490  CB  GLU A 187      12.916 -24.294   4.016  1.00 93.32           C  
ATOM   1491  CG  GLU A 187      14.058 -23.395   3.567  1.00 93.32           C  
ATOM   1492  CD  GLU A 187      13.594 -22.030   3.085  1.00 93.32           C  
ATOM   1493  OE1 GLU A 187      14.449 -21.172   2.773  1.00 93.32           O  
ATOM   1494  OE2 GLU A 187      12.362 -21.815   3.021  1.00 93.32           O1-
ATOM   1495  N   ALA A 188      11.339 -26.827   4.411  1.00 91.43           N  
ATOM   1496  CA  ALA A 188      10.249 -27.558   5.053  1.00 91.43           C  
ATOM   1497  C   ALA A 188      10.766 -28.813   5.751  1.00 91.43           C  
ATOM   1498  O   ALA A 188      10.335 -29.137   6.859  1.00 91.43           O  
ATOM   1499  CB  ALA A 188       9.178 -27.924   4.029  1.00 91.43           C  
ATOM   1500  N   ALA A 189      11.711 -29.482   5.126  1.00 91.15           N  
ATOM   1501  CA  ALA A 189      12.312 -30.695   5.676  1.00 91.15           C  
ATOM   1502  C   ALA A 189      13.084 -30.392   6.957  1.00 91.15           C  
ATOM   1503  O   ALA A 189      13.027 -31.159   7.921  1.00 91.15           O  
ATOM   1504  CB  ALA A 189      13.232 -31.348   4.646  1.00 91.15           C  
ATOM   1505  N   LEU A 190      13.819 -29.323   6.970  1.00 91.07           N  
ATOM   1506  CA  LEU A 190      14.600 -28.930   8.138  1.00 91.07           C  
ATOM   1507  C   LEU A 190      13.690 -28.629   9.323  1.00 91.07           C  
ATOM   1508  O   LEU A 190      13.984 -29.026  10.453  1.00 91.07           O  
ATOM   1509  CB  LEU A 190      15.463 -27.706   7.818  1.00 91.07           C  
ATOM   1510  CG  LEU A 190      16.424 -27.249   8.917  1.00 91.07           C  
ATOM   1511  CD1 LEU A 190      17.511 -28.295   9.139  1.00 91.07           C  
ATOM   1512  CD2 LEU A 190      17.038 -25.899   8.564  1.00 91.07           C  
ATOM   1513  N   ARG A 191      12.570 -28.022   9.098  1.00 90.75           N  
ATOM   1514  CA  ARG A 191      11.643 -27.647  10.162  1.00 90.75           C  
ATOM   1515  C   ARG A 191      10.984 -28.879  10.774  1.00 90.75           C  
ATOM   1516  O   ARG A 191      10.771 -28.938  11.986  1.00 90.75           O  
ATOM   1517  CB  ARG A 191      10.574 -26.690   9.631  1.00 90.75           C  
ATOM   1518  CG  ARG A 191      11.093 -25.293   9.331  1.00 90.75           C  
ATOM   1519  CD  ARG A 191       9.983 -24.370   8.847  1.00 90.75           C  
ATOM   1520  NE  ARG A 191      10.516 -23.198   8.158  1.00 90.75           N  
ATOM   1521  CZ  ARG A 191       9.780 -22.298   7.513  1.00 90.75           C  
ATOM   1522  NH1 ARG A 191       8.458 -22.418   7.455  1.00 90.75           N1+
ATOM   1523  NH2 ARG A 191      10.369 -21.270   6.921  1.00 90.75           N  
ATOM   1524  N   THR A 192      10.752 -29.886   9.957  1.00 88.18           N  
ATOM   1525  CA  THR A 192      10.075 -31.091  10.426  1.00 88.18           C  
ATOM   1526  C   THR A 192      11.033 -31.970  11.227  1.00 88.18           C  
ATOM   1527  O   THR A 192      10.613 -32.674  12.147  1.00 88.18           O  
ATOM   1528  CB  THR A 192       9.493 -31.899   9.253  1.00 88.18           C  
ATOM   1529  CG2 THR A 192       8.541 -31.048   8.417  1.00 88.18           C  
ATOM   1530  OG1 THR A 192      10.563 -32.357   8.417  1.00 88.18           O  
ATOM   1531  N   GLY A 193      12.312 -31.929  10.880  1.00 85.10           N  
ATOM   1532  CA  GLY A 193      13.311 -32.786  11.498  1.00 85.10           C  
ATOM   1533  C   GLY A 193      13.138 -34.251  11.146  1.00 85.10           C  
ATOM   1534  O   GLY A 193      13.820 -35.114  11.705  1.00 85.10           O  
ATOM   1535  N   ASP A 194      12.213 -34.524  10.273  1.00 89.46           N  
ATOM   1536  CA  ASP A 194      11.930 -35.892   9.848  1.00 89.46           C  
ATOM   1537  C   ASP A 194      12.882 -36.329   8.736  1.00 89.46           C  
ATOM   1538  O   ASP A 194      12.882 -35.749   7.648  1.00 89.46           O  
ATOM   1539  CB  ASP A 194      10.481 -36.020   9.379  1.00 89.46           C  
ATOM   1540  CG  ASP A 194      10.084 -37.451   9.063  1.00 89.46           C  
ATOM   1541  OD1 ASP A 194      10.973 -38.321   8.953  1.00 89.46           O  
ATOM   1542  OD2 ASP A 194       8.869 -37.710   8.918  1.00 89.46           O1-
ATOM   1543  N   PRO A 195      13.725 -37.404   9.010  1.00 90.11           N  
ATOM   1544  CA  PRO A 195      14.683 -37.889   8.015  1.00 90.11           C  
ATOM   1545  C   PRO A 195      14.014 -38.318   6.711  1.00 90.11           C  
ATOM   1546  O   PRO A 195      14.611 -38.199   5.638  1.00 90.11           O  
ATOM   1547  CB  PRO A 195      15.338 -39.086   8.710  1.00 90.11           C  
ATOM   1548  CG  PRO A 195      15.131 -38.840  10.171  1.00 90.11           C  
ATOM   1549  CD  PRO A 195      13.845 -38.084  10.348  1.00 90.11           C  
ATOM   1550  N   ARG A 196      12.845 -38.766   6.780  1.00 91.30           N  
ATOM   1551  CA  ARG A 196      12.122 -39.200   5.589  1.00 91.30           C  
ATOM   1552  C   ARG A 196      11.758 -38.013   4.706  1.00 91.30           C  
ATOM   1553  O   ARG A 196      11.843 -38.096   3.478  1.00 91.30           O  
ATOM   1554  CB  ARG A 196      10.859 -39.971   5.978  1.00 91.30           C  
ATOM   1555  CG  ARG A 196      11.134 -41.295   6.673  1.00 91.30           C  
ATOM   1556  CD  ARG A 196       9.846 -42.020   7.037  1.00 91.30           C  
ATOM   1557  NE  ARG A 196      10.112 -43.276   7.733  1.00 91.30           N  
ATOM   1558  CZ  ARG A 196       9.175 -44.119   8.158  1.00 91.30           C  
ATOM   1559  NH1 ARG A 196       7.888 -43.856   7.967  1.00 91.30           N1+
ATOM   1560  NH2 ARG A 196       9.529 -45.235   8.780  1.00 91.30           N  
ATOM   1561  N   VAL A 197      11.263 -36.940   5.304  1.00 91.89           N  
ATOM   1562  CA  VAL A 197      10.969 -35.718   4.562  1.00 91.89           C  
ATOM   1563  C   VAL A 197      12.248 -35.174   3.931  1.00 91.89           C  
ATOM   1564  O   VAL A 197      12.233 -34.699   2.793  1.00 91.89           O  
ATOM   1565  CB  VAL A 197      10.325 -34.645   5.470  1.00 91.89           C  
ATOM   1566  CG1 VAL A 197      10.142 -33.333   4.708  1.00 91.89           C  
ATOM   1567  CG2 VAL A 197       8.988 -35.141   6.016  1.00 91.89           C  
ATOM   1568  N   ARG A 198      13.305 -35.342   4.640  1.00 92.37           N  
ATOM   1569  CA  ARG A 198      14.596 -34.902   4.122  1.00 92.37           C  
ATOM   1570  C   ARG A 198      14.971 -35.670   2.859  1.00 92.37           C  
ATOM   1571  O   ARG A 198      15.485 -35.088   1.902  1.00 92.37           O  
ATOM   1572  CB  ARG A 198      15.688 -35.073   5.181  1.00 92.37           C  
ATOM   1573  CG  ARG A 198      17.004 -34.402   4.824  1.00 92.37           C  
ATOM   1574  CD  ARG A 198      18.042 -34.575   5.924  1.00 92.37           C  
ATOM   1575  NE  ARG A 198      17.494 -34.255   7.239  1.00 92.37           N  
ATOM   1576  CZ  ARG A 198      18.156 -33.620   8.202  1.00 92.37           C  
ATOM   1577  NH1 ARG A 198      19.410 -33.225   8.016  1.00 92.37           N1+
ATOM   1578  NH2 ARG A 198      17.561 -33.380   9.361  1.00 92.37           N  
ATOM   1579  N   GLU A 199      14.746 -36.952   2.885  1.00 94.18           N  
ATOM   1580  CA  GLU A 199      15.040 -37.778   1.717  1.00 94.18           C  
ATOM   1581  C   GLU A 199      14.203 -37.351   0.515  1.00 94.18           C  
ATOM   1582  O   GLU A 199      14.712 -37.272  -0.606  1.00 94.18           O  
ATOM   1583  CB  GLU A 199      14.796 -39.256   2.030  1.00 94.18           C  
ATOM   1584  CG  GLU A 199      15.838 -39.871   2.953  1.00 94.18           C  
ATOM   1585  CD  GLU A 199      17.255 -39.765   2.413  1.00 94.18           C  
ATOM   1586  OE1 GLU A 199      18.178 -39.430   3.190  1.00 94.18           O  
ATOM   1587  OE2 GLU A 199      17.445 -40.017   1.202  1.00 94.18           O1-
ATOM   1588  N   LEU A 200      12.980 -37.141   0.775  1.00 94.99           N  
ATOM   1589  CA  LEU A 200      12.090 -36.685  -0.286  1.00 94.99           C  
ATOM   1590  C   LEU A 200      12.519 -35.317  -0.806  1.00 94.99           C  
ATOM   1591  O   LEU A 200      12.495 -35.072  -2.013  1.00 94.99           O  
ATOM   1592  CB  LEU A 200      10.645 -36.624   0.216  1.00 94.99           C  
ATOM   1593  CG  LEU A 200       9.973 -37.966   0.512  1.00 94.99           C  
ATOM   1594  CD1 LEU A 200       8.615 -37.745   1.170  1.00 94.99           C  
ATOM   1595  CD2 LEU A 200       9.827 -38.785  -0.765  1.00 94.99           C  
ATOM   1596  N   ALA A 201      12.857 -34.401   0.099  1.00 94.25           N  
ATOM   1597  CA  ALA A 201      13.354 -33.089  -0.307  1.00 94.25           C  
ATOM   1598  C   ALA A 201      14.602 -33.219  -1.176  1.00 94.25           C  
ATOM   1599  O   ALA A 201      14.766 -32.485  -2.153  1.00 94.25           O  
ATOM   1600  CB  ALA A 201      13.651 -32.230   0.919  1.00 94.25           C  
ATOM   1601  N   LYS A 202      15.439 -34.174  -0.903  1.00 94.86           N  
ATOM   1602  CA  LYS A 202      16.630 -34.432  -1.706  1.00 94.86           C  
ATOM   1603  C   LYS A 202      16.255 -34.875  -3.118  1.00 94.86           C  
ATOM   1604  O   LYS A 202      16.893 -34.469  -4.092  1.00 94.86           O  
ATOM   1605  CB  LYS A 202      17.507 -35.494  -1.041  1.00 94.86           C  
ATOM   1606  CG  LYS A 202      18.241 -35.003   0.198  1.00 94.86           C  
ATOM   1607  CD  LYS A 202      19.129 -36.091   0.789  1.00 94.86           C  
ATOM   1608  CE  LYS A 202      19.809 -35.624   2.070  1.00 94.86           C  
ATOM   1609  NZ  LYS A 202      20.645 -36.702   2.677  1.00 94.86           N1+
ATOM   1610  N   GLU A 203      15.310 -35.716  -3.070  1.00 96.50           N  
ATOM   1611  CA  GLU A 203      14.840 -36.159  -4.379  1.00 96.50           C  
ATOM   1612  C   GLU A 203      14.305 -34.988  -5.199  1.00 96.50           C  
ATOM   1613  O   GLU A 203      14.519 -34.922  -6.411  1.00 96.50           O  
ATOM   1614  CB  GLU A 203      13.760 -37.233  -4.228  1.00 96.50           C  
ATOM   1615  CG  GLU A 203      14.279 -38.555  -3.684  1.00 96.50           C  
ATOM   1616  CD  GLU A 203      13.199 -39.619  -3.559  1.00 96.50           C  
ATOM   1617  OE1 GLU A 203      13.512 -40.755  -3.138  1.00 96.50           O  
ATOM   1618  OE2 GLU A 203      12.031 -39.312  -3.886  1.00 96.50           O1-
ATOM   1619  N   LEU A 204      13.622 -34.075  -4.551  1.00 96.49           N  
ATOM   1620  CA  LEU A 204      13.104 -32.894  -5.232  1.00 96.49           C  
ATOM   1621  C   LEU A 204      14.242 -32.007  -5.725  1.00 96.49           C  
ATOM   1622  O   LEU A 204      14.162 -31.434  -6.815  1.00 96.49           O  
ATOM   1623  CB  LEU A 204      12.186 -32.097  -4.301  1.00 96.49           C  
ATOM   1624  CG  LEU A 204      10.856 -32.756  -3.933  1.00 96.49           C  
ATOM   1625  CD1 LEU A 204      10.109 -31.906  -2.911  1.00 96.49           C  
ATOM   1626  CD2 LEU A 204      10.005 -32.976  -5.178  1.00 96.49           C  
ATOM   1627  N   VAL A 205      15.285 -31.815  -4.893  1.00 95.19           N  
ATOM   1628  CA  VAL A 205      16.468 -31.065  -5.303  1.00 95.19           C  
ATOM   1629  C   VAL A 205      17.088 -31.713  -6.539  1.00 95.19           C  
ATOM   1630  O   VAL A 205      17.447 -31.023  -7.497  1.00 95.19           O  
ATOM   1631  CB  VAL A 205      17.510 -30.982  -4.166  1.00 95.19           C  
ATOM   1632  CG1 VAL A 205      18.828 -30.408  -4.683  1.00 95.19           C  
ATOM   1633  CG2 VAL A 205      16.972 -30.138  -3.012  1.00 95.19           C  
ATOM   1634  N   ARG A 206      17.257 -32.976  -6.454  1.00 96.22           N  
ATOM   1635  CA  ARG A 206      17.792 -33.695  -7.606  1.00 96.22           C  
ATOM   1636  C   ARG A 206      16.967 -33.416  -8.858  1.00 96.22           C  
ATOM   1637  O   ARG A 206      17.521 -33.150  -9.926  1.00 96.22           O  
ATOM   1638  CB  ARG A 206      17.829 -35.200  -7.330  1.00 96.22           C  
ATOM   1639  CG  ARG A 206      18.473 -36.014  -8.441  1.00 96.22           C  
ATOM   1640  CD  ARG A 206      18.320 -37.510  -8.205  1.00 96.22           C  
ATOM   1641  NE  ARG A 206      16.932 -37.940  -8.353  1.00 96.22           N  
ATOM   1642  CZ  ARG A 206      16.354 -38.249  -9.510  1.00 96.22           C  
ATOM   1643  NH1 ARG A 206      17.035 -38.182 -10.648  1.00 96.22           N1+
ATOM   1644  NH2 ARG A 206      15.085 -38.629  -9.530  1.00 96.22           N  
ATOM   1645  N   LEU A 207      15.698 -33.571  -8.755  1.00 95.50           N  
ATOM   1646  CA  LEU A 207      14.786 -33.320  -9.865  1.00 95.50           C  
ATOM   1647  C   LEU A 207      14.950 -31.899 -10.394  1.00 95.50           C  
ATOM   1648  O   LEU A 207      14.991 -31.684 -11.607  1.00 95.50           O  
ATOM   1649  CB  LEU A 207      13.335 -33.550  -9.431  1.00 95.50           C  
ATOM   1650  CG  LEU A 207      12.284 -33.535 -10.542  1.00 95.50           C  
ATOM   1651  CD1 LEU A 207      12.549 -34.661 -11.536  1.00 95.50           C  
ATOM   1652  CD2 LEU A 207      10.883 -33.652  -9.954  1.00 95.50           C  
ATOM   1653  N   ALA A 208      15.025 -30.942  -9.519  1.00 94.75           N  
ATOM   1654  CA  ALA A 208      15.207 -29.545  -9.903  1.00 94.75           C  
ATOM   1655  C   ALA A 208      16.517 -29.352 -10.662  1.00 94.75           C  
ATOM   1656  O   ALA A 208      16.564 -28.625 -11.658  1.00 94.75           O  
ATOM   1657  CB  ALA A 208      15.173 -28.645  -8.671  1.00 94.75           C  
ATOM   1658  N   LYS A 209      17.563 -30.021 -10.240  1.00 93.77           N  
ATOM   1659  CA  LYS A 209      18.850 -29.938 -10.925  1.00 93.77           C  
ATOM   1660  C   LYS A 209      18.763 -30.518 -12.333  1.00 93.77           C  
ATOM   1661  O   LYS A 209      19.274 -29.927 -13.286  1.00 93.77           O  
ATOM   1662  CB  LYS A 209      19.932 -30.664 -10.125  1.00 93.77           C  
ATOM   1663  CG  LYS A 209      20.349 -29.945  -8.851  1.00 93.77           C  
ATOM   1664  CD  LYS A 209      21.439 -30.708  -8.108  1.00 93.77           C  
ATOM   1665  CE  LYS A 209      21.832 -30.007  -6.815  1.00 93.77           C  
ATOM   1666  NZ  LYS A 209      22.904 -30.749  -6.086  1.00 93.77           N1+
ATOM   1667  N   GLU A 210      18.187 -31.622 -12.424  1.00 93.79           N  
ATOM   1668  CA  GLU A 210      18.030 -32.270 -13.723  1.00 93.79           C  
ATOM   1669  C   GLU A 210      17.179 -31.422 -14.664  1.00 93.79           C  
ATOM   1670  O   GLU A 210      17.490 -31.299 -15.850  1.00 93.79           O  
ATOM   1671  CB  GLU A 210      17.409 -33.660 -13.560  1.00 93.79           C  
ATOM   1672  CG  GLU A 210      18.330 -34.671 -12.893  1.00 93.79           C  
ATOM   1673  CD  GLU A 210      17.693 -36.040 -12.720  1.00 93.79           C  
ATOM   1674  OE1 GLU A 210      18.304 -36.915 -12.066  1.00 93.79           O  
ATOM   1675  OE2 GLU A 210      16.575 -36.240 -13.245  1.00 93.79           O1-
ATOM   1676  N   ALA A 211      16.126 -30.861 -14.084  1.00 91.73           N  
ATOM   1677  CA  ALA A 211      15.266 -29.983 -14.874  1.00 91.73           C  
ATOM   1678  C   ALA A 211      16.025 -28.741 -15.331  1.00 91.73           C  
ATOM   1679  O   ALA A 211      15.885 -28.307 -16.477  1.00 91.73           O  
ATOM   1680  CB  ALA A 211      14.032 -29.582 -14.070  1.00 91.73           C  
ATOM   1681  N   ALA A 212      16.783 -28.221 -14.403  1.00 90.56           N  
ATOM   1682  CA  ALA A 212      17.580 -27.040 -14.727  1.00 90.56           C  
ATOM   1683  C   ALA A 212      18.610 -27.354 -15.807  1.00 90.56           C  
ATOM   1684  O   ALA A 212      18.836 -26.548 -16.712  1.00 90.56           O  
ATOM   1685  CB  ALA A 212      18.271 -26.506 -13.474  1.00 90.56           C  
ATOM   1686  N   GLU A 213      19.261 -28.465 -15.741  1.00 90.89           N  
ATOM   1687  CA  GLU A 213      20.240 -28.881 -16.740  1.00 90.89           C  
ATOM   1688  C   GLU A 213      19.590 -29.063 -18.109  1.00 90.89           C  
ATOM   1689  O   GLU A 213      20.160 -28.670 -19.130  1.00 90.89           O  
ATOM   1690  CB  GLU A 213      20.930 -30.178 -16.310  1.00 90.89           C  
ATOM   1691  CG  GLU A 213      21.953 -29.992 -15.199  1.00 90.89           C  
ATOM   1692  CD  GLU A 213      22.569 -31.298 -14.724  1.00 90.89           C  
ATOM   1693  OE1 GLU A 213      23.408 -31.271 -13.796  1.00 90.89           O  
ATOM   1694  OE2 GLU A 213      22.210 -32.357 -15.286  1.00 90.89           O1-
ATOM   1695  N   GLU A 214      18.433 -29.640 -17.990  1.00 89.53           N  
ATOM   1696  CA  GLU A 214      17.698 -29.829 -19.237  1.00 89.53           C  
ATOM   1697  C   GLU A 214      17.283 -28.490 -19.841  1.00 89.53           C  
ATOM   1698  O   GLU A 214      17.282 -28.329 -21.063  1.00 89.53           O  
ATOM   1699  CB  GLU A 214      16.465 -30.707 -19.006  1.00 89.53           C  
ATOM   1700  CG  GLU A 214      15.751 -31.113 -20.287  1.00 89.53           C  
ATOM   1701  CD  GLU A 214      16.607 -31.970 -21.206  1.00 89.53           C  
ATOM   1702  OE1 GLU A 214      16.369 -31.967 -22.435  1.00 89.53           O  
ATOM   1703  OE2 GLU A 214      17.524 -32.649 -20.692  1.00 89.53           O1-
ATOM   1704  N   ALA A 215      16.952 -27.541 -19.049  1.00 87.74           N  
ATOM   1705  CA  ALA A 215      16.545 -26.210 -19.491  1.00 87.74           C  
ATOM   1706  C   ALA A 215      17.690 -25.495 -20.203  1.00 87.74           C  
ATOM   1707  O   ALA A 215      17.459 -24.681 -21.101  1.00 87.74           O  
ATOM   1708  CB  ALA A 215      16.061 -25.380 -18.304  1.00 87.74           C  
ATOM   1709  N   THR A 216      18.966 -25.857 -19.916  1.00 83.09           N  
ATOM   1710  CA  THR A 216      20.123 -25.213 -20.528  1.00 83.09           C  
ATOM   1711  C   THR A 216      20.487 -25.894 -21.845  1.00 83.09           C  
ATOM   1712  O   THR A 216      21.123 -25.286 -22.709  1.00 83.09           O  
ATOM   1713  CB  THR A 216      21.338 -25.233 -19.583  1.00 83.09           C  
ATOM   1714  CG2 THR A 216      21.074 -24.405 -18.330  1.00 83.09           C  
ATOM   1715  OG1 THR A 216      21.615 -26.586 -19.198  1.00 83.09           O  
ATOM   1716  N   ARG A 217      20.150 -27.119 -22.124  1.00 84.09           N  
ATOM   1717  CA  ARG A 217      20.574 -27.892 -23.287  1.00 84.09           C  
ATOM   1718  C   ARG A 217      19.702 -27.581 -24.499  1.00 84.09           C  
ATOM   1719  O   ARG A 217      20.210 -27.424 -25.611  1.00 84.09           O  
ATOM   1720  CB  ARG A 217      20.531 -29.391 -22.982  1.00 84.09           C  
ATOM   1721  CG  ARG A 217      21.666 -29.870 -22.090  1.00 84.09           C  
ATOM   1722  CD  ARG A 217      21.629 -31.379 -21.893  1.00 84.09           C  
ATOM   1723  NE  ARG A 217      22.676 -31.829 -20.980  1.00 84.09           N  
ATOM   1724  CZ  ARG A 217      22.944 -33.103 -20.704  1.00 84.09           C  
ATOM   1725  NH1 ARG A 217      22.245 -34.080 -21.267  1.00 84.09           N1+
ATOM   1726  NH2 ARG A 217      23.919 -33.399 -19.857  1.00 84.09           N  
ATOM   1727  N   ASP A 218      18.414 -27.354 -24.294  1.00 78.51           N  
ATOM   1728  CA  ASP A 218      17.501 -27.276 -25.430  1.00 78.51           C  
ATOM   1729  C   ASP A 218      16.339 -26.330 -25.137  1.00 78.51           C  
ATOM   1730  O   ASP A 218      15.186 -26.760 -25.067  1.00 78.51           O  
ATOM   1731  CB  ASP A 218      16.971 -28.666 -25.788  1.00 78.51           C  
ATOM   1732  CG  ASP A 218      16.391 -28.737 -27.189  1.00 78.51           C  
ATOM   1733  OD1 ASP A 218      16.431 -27.722 -27.919  1.00 78.51           O  
ATOM   1734  OD2 ASP A 218      15.885 -29.816 -27.567  1.00 78.51           O1-
ATOM   1735  N   SER A 219      16.600 -25.019 -25.150  1.00 76.03           N  
ATOM   1736  CA  SER A 219      15.606 -24.039 -24.726  1.00 76.03           C  
ATOM   1737  C   SER A 219      14.560 -23.807 -25.812  1.00 76.03           C  
ATOM   1738  O   SER A 219      13.457 -23.334 -25.529  1.00 76.03           O  
ATOM   1739  CB  SER A 219      16.278 -22.714 -24.363  1.00 76.03           C  
ATOM   1740  OG  SER A 219      16.950 -22.168 -25.484  1.00 76.03           O  
ATOM   1741  N   LYS A 220      14.801 -24.296 -27.111  1.00 79.72           N  
ATOM   1742  CA  LYS A 220      13.897 -23.998 -28.219  1.00 79.72           C  
ATOM   1743  C   LYS A 220      12.885 -25.123 -28.418  1.00 79.72           C  
ATOM   1744  O   LYS A 220      11.914 -24.967 -29.162  1.00 79.72           O  
ATOM   1745  CB  LYS A 220      14.685 -23.768 -29.509  1.00 79.72           C  
ATOM   1746  CG  LYS A 220      15.537 -22.507 -29.497  1.00 79.72           C  
ATOM   1747  CD  LYS A 220      16.179 -22.254 -30.855  1.00 79.72           C  
ATOM   1748  CE  LYS A 220      17.040 -20.998 -30.842  1.00 79.72           C  
ATOM   1749  NZ  LYS A 220      17.689 -20.757 -32.165  1.00 79.72           N1+
ATOM   1750  N   ASP A 221      12.986 -26.202 -27.682  1.00 85.75           N  
ATOM   1751  CA  ASP A 221      12.066 -27.330 -27.802  1.00 85.75           C  
ATOM   1752  C   ASP A 221      10.800 -27.097 -26.980  1.00 85.75           C  
ATOM   1753  O   ASP A 221      10.840 -27.123 -25.749  1.00 85.75           O  
ATOM   1754  CB  ASP A 221      12.748 -28.627 -27.363  1.00 85.75           C  
ATOM   1755  CG  ASP A 221      11.934 -29.867 -27.695  1.00 85.75           C  
ATOM   1756  OD1 ASP A 221      10.689 -29.778 -27.765  1.00 85.75           O  
ATOM   1757  OD2 ASP A 221      12.544 -30.941 -27.885  1.00 85.75           O1-
ATOM   1758  N   SER A 222       9.641 -26.754 -27.699  1.00 86.89           N  
ATOM   1759  CA  SER A 222       8.379 -26.406 -27.056  1.00 86.89           C  
ATOM   1760  C   SER A 222       7.896 -27.528 -26.142  1.00 86.89           C  
ATOM   1761  O   SER A 222       7.379 -27.269 -25.053  1.00 86.89           O  
ATOM   1762  CB  SER A 222       7.309 -26.094 -28.103  1.00 86.89           C  
ATOM   1763  OG  SER A 222       7.037 -27.236 -28.897  1.00 86.89           O  
ATOM   1764  N   ASP A 223       8.094 -28.819 -26.633  1.00 88.95           N  
ATOM   1765  CA  ASP A 223       7.649 -29.957 -25.834  1.00 88.95           C  
ATOM   1766  C   ASP A 223       8.445 -30.060 -24.535  1.00 88.95           C  
ATOM   1767  O   ASP A 223       7.875 -30.305 -23.470  1.00 88.95           O  
ATOM   1768  CB  ASP A 223       7.775 -31.256 -26.633  1.00 88.95           C  
ATOM   1769  CG  ASP A 223       6.795 -31.339 -27.790  1.00 88.95           C  
ATOM   1770  OD1 ASP A 223       5.699 -30.745 -27.704  1.00 88.95           O  
ATOM   1771  OD2 ASP A 223       7.122 -32.005 -28.796  1.00 88.95           O1-
ATOM   1772  N   LYS A 224       9.688 -29.920 -24.633  1.00 88.48           N  
ATOM   1773  CA  LYS A 224      10.557 -29.986 -23.462  1.00 88.48           C  
ATOM   1774  C   LYS A 224      10.244 -28.861 -22.480  1.00 88.48           C  
ATOM   1775  O   LYS A 224      10.277 -29.063 -21.264  1.00 88.48           O  
ATOM   1776  CB  LYS A 224      12.027 -29.923 -23.880  1.00 88.48           C  
ATOM   1777  CG  LYS A 224      12.542 -31.200 -24.527  1.00 88.48           C  
ATOM   1778  CD  LYS A 224      14.045 -31.138 -24.769  1.00 88.48           C  
ATOM   1779  CE  LYS A 224      14.565 -32.423 -25.399  1.00 88.48           C  
ATOM   1780  NZ  LYS A 224      16.037 -32.363 -25.645  1.00 88.48           N1+
ATOM   1781  N   ASN A 225       9.968 -27.693 -22.988  1.00 90.35           N  
ATOM   1782  CA  ASN A 225       9.605 -26.573 -22.125  1.00 90.35           C  
ATOM   1783  C   ASN A 225       8.291 -26.834 -21.393  1.00 90.35           C  
ATOM   1784  O   ASN A 225       8.150 -26.486 -20.220  1.00 90.35           O  
ATOM   1785  CB  ASN A 225       9.514 -25.279 -22.936  1.00 90.35           C  
ATOM   1786  CG  ASN A 225      10.875 -24.731 -23.316  1.00 90.35           C  
ATOM   1787  ND2 ASN A 225      10.901 -23.831 -24.292  1.00 90.35           N  
ATOM   1788  OD1 ASN A 225      11.897 -25.114 -22.738  1.00 90.35           O  
ATOM   1789  N   GLU A 226       7.373 -27.430 -22.136  1.00 93.54           N  
ATOM   1790  CA  GLU A 226       6.119 -27.802 -21.488  1.00 93.54           C  
ATOM   1791  C   GLU A 226       6.352 -28.824 -20.379  1.00 93.54           C  
ATOM   1792  O   GLU A 226       5.770 -28.717 -19.297  1.00 93.54           O  
ATOM   1793  CB  GLU A 226       5.128 -28.358 -22.516  1.00 93.54           C  
ATOM   1794  CG  GLU A 226       3.764 -28.699 -21.931  1.00 93.54           C  
ATOM   1795  CD  GLU A 226       3.027 -27.489 -21.381  1.00 93.54           C  
ATOM   1796  OE1 GLU A 226       2.009 -27.667 -20.675  1.00 93.54           O  
ATOM   1797  OE2 GLU A 226       3.471 -26.352 -21.660  1.00 93.54           O1-
ATOM   1798  N   ALA A 227       7.145 -29.815 -20.730  1.00 93.56           N  
ATOM   1799  CA  ALA A 227       7.494 -30.827 -19.736  1.00 93.56           C  
ATOM   1800  C   ALA A 227       8.135 -30.190 -18.507  1.00 93.56           C  
ATOM   1801  O   ALA A 227       7.812 -30.552 -17.373  1.00 93.56           O  
ATOM   1802  CB  ALA A 227       8.431 -31.868 -20.343  1.00 93.56           C  
ATOM   1803  N   LEU A 228       9.024 -29.262 -18.732  1.00 94.49           N  
ATOM   1804  CA  LEU A 228       9.703 -28.568 -17.642  1.00 94.49           C  
ATOM   1805  C   LEU A 228       8.705 -27.805 -16.778  1.00 94.49           C  
ATOM   1806  O   LEU A 228       8.809 -27.810 -15.550  1.00 94.49           O  
ATOM   1807  CB  LEU A 228      10.758 -27.606 -18.194  1.00 94.49           C  
ATOM   1808  CG  LEU A 228      12.044 -28.242 -18.727  1.00 94.49           C  
ATOM   1809  CD1 LEU A 228      12.904 -27.194 -19.424  1.00 94.49           C  
ATOM   1810  CD2 LEU A 228      12.818 -28.911 -17.595  1.00 94.49           C  
ATOM   1811  N   LYS A 229       7.788 -27.174 -17.387  1.00 95.68           N  
ATOM   1812  CA  LYS A 229       6.748 -26.460 -16.654  1.00 95.68           C  
ATOM   1813  C   LYS A 229       5.970 -27.404 -15.742  1.00 95.68           C  
ATOM   1814  O   LYS A 229       5.704 -27.077 -14.583  1.00 95.68           O  
ATOM   1815  CB  LYS A 229       5.791 -25.762 -17.623  1.00 95.68           C  
ATOM   1816  CG  LYS A 229       4.749 -24.886 -16.941  1.00 95.68           C  
ATOM   1817  CD  LYS A 229       3.830 -24.220 -17.956  1.00 95.68           C  
ATOM   1818  CE  LYS A 229       2.730 -23.419 -17.273  1.00 95.68           C  
ATOM   1819  NZ  LYS A 229       1.806 -22.790 -18.263  1.00 95.68           N1+
ATOM   1820  N   LEU A 230       5.629 -28.495 -16.302  1.00 96.40           N  
ATOM   1821  CA  LEU A 230       4.868 -29.484 -15.546  1.00 96.40           C  
ATOM   1822  C   LEU A 230       5.681 -30.012 -14.370  1.00 96.40           C  
ATOM   1823  O   LEU A 230       5.144 -30.217 -13.280  1.00 96.40           O  
ATOM   1824  CB  LEU A 230       4.446 -30.642 -16.452  1.00 96.40           C  
ATOM   1825  CG  LEU A 230       3.435 -30.311 -17.551  1.00 96.40           C  
ATOM   1826  CD1 LEU A 230       3.229 -31.515 -18.463  1.00 96.40           C  
ATOM   1827  CD2 LEU A 230       2.110 -29.863 -16.941  1.00 96.40           C  
ATOM   1828  N   ILE A 231       6.936 -30.224 -14.595  1.00 96.15           N  
ATOM   1829  CA  ILE A 231       7.817 -30.698 -13.534  1.00 96.15           C  
ATOM   1830  C   ILE A 231       7.888 -29.660 -12.418  1.00 96.15           C  
ATOM   1831  O   ILE A 231       7.803 -30.003 -11.236  1.00 96.15           O  
ATOM   1832  CB  ILE A 231       9.234 -31.004 -14.072  1.00 96.15           C  
ATOM   1833  CG1 ILE A 231       9.201 -32.220 -15.004  1.00 96.15           C  
ATOM   1834  CG2 ILE A 231      10.213 -31.225 -12.916  1.00 96.15           C  
ATOM   1835  CD1 ILE A 231      10.501 -32.456 -15.760  1.00 96.15           C  
ATOM   1836  N   VAL A 232       8.020 -28.401 -12.762  1.00 95.96           N  
ATOM   1837  CA  VAL A 232       8.068 -27.322 -11.779  1.00 95.96           C  
ATOM   1838  C   VAL A 232       6.766 -27.292 -10.982  1.00 95.96           C  
ATOM   1839  O   VAL A 232       6.785 -27.158  -9.756  1.00 95.96           O  
ATOM   1840  CB  VAL A 232       8.313 -25.953 -12.452  1.00 95.96           C  
ATOM   1841  CG1 VAL A 232       8.169 -24.821 -11.437  1.00 95.96           C  
ATOM   1842  CG2 VAL A 232       9.694 -25.919 -13.103  1.00 95.96           C  
ATOM   1843  N   GLU A 233       5.693 -27.428 -11.600  1.00 96.74           N  
ATOM   1844  CA  GLU A 233       4.394 -27.443 -10.934  1.00 96.74           C  
ATOM   1845  C   GLU A 233       4.286 -28.614  -9.962  1.00 96.74           C  
ATOM   1846  O   GLU A 233       3.738 -28.470  -8.867  1.00 96.74           O  
ATOM   1847  CB  GLU A 233       3.263 -27.506 -11.963  1.00 96.74           C  
ATOM   1848  CG  GLU A 233       3.062 -26.212 -12.738  1.00 96.74           C  
ATOM   1849  CD  GLU A 233       1.999 -26.319 -13.819  1.00 96.74           C  
ATOM   1850  OE1 GLU A 233       1.753 -25.318 -14.530  1.00 96.74           O  
ATOM   1851  OE2 GLU A 233       1.406 -27.412 -13.957  1.00 96.74           O1-
ATOM   1852  N   ALA A 234       4.789 -29.720 -10.437  1.00 96.76           N  
ATOM   1853  CA  ALA A 234       4.793 -30.902  -9.579  1.00 96.76           C  
ATOM   1854  C   ALA A 234       5.625 -30.665  -8.322  1.00 96.76           C  
ATOM   1855  O   ALA A 234       5.216 -31.041  -7.220  1.00 96.76           O  
ATOM   1856  CB  ALA A 234       5.325 -32.112 -10.344  1.00 96.76           C  
ATOM   1857  N   ILE A 235       6.808 -30.079  -8.485  1.00 95.96           N  
ATOM   1858  CA  ILE A 235       7.685 -29.781  -7.358  1.00 95.96           C  
ATOM   1859  C   ILE A 235       6.987 -28.814  -6.404  1.00 95.96           C  
ATOM   1860  O   ILE A 235       7.004 -29.014  -5.187  1.00 95.96           O  
ATOM   1861  CB  ILE A 235       9.032 -29.188  -7.831  1.00 95.96           C  
ATOM   1862  CG1 ILE A 235       9.833 -30.238  -8.610  1.00 95.96           C  
ATOM   1863  CG2 ILE A 235       9.836 -28.658  -6.640  1.00 95.96           C  
ATOM   1864  CD1 ILE A 235      11.096 -29.693  -9.263  1.00 95.96           C  
ATOM   1865  N   LYS A 236       6.320 -27.806  -6.905  1.00 96.12           N  
ATOM   1866  CA  LYS A 236       5.611 -26.829  -6.083  1.00 96.12           C  
ATOM   1867  C   LYS A 236       4.472 -27.486  -5.310  1.00 96.12           C  
ATOM   1868  O   LYS A 236       4.269 -27.198  -4.129  1.00 96.12           O  
ATOM   1869  CB  LYS A 236       5.069 -25.692  -6.950  1.00 96.12           C  
ATOM   1870  CG  LYS A 236       6.135 -24.723  -7.439  1.00 96.12           C  
ATOM   1871  CD  LYS A 236       5.530 -23.597  -8.267  1.00 96.12           C  
ATOM   1872  CE  LYS A 236       6.598 -22.634  -8.767  1.00 96.12           C  
ATOM   1873  NZ  LYS A 236       6.013 -21.546  -9.608  1.00 96.12           N1+
ATOM   1874  N   ALA A 237       3.811 -28.299  -6.021  1.00 96.01           N  
ATOM   1875  CA  ALA A 237       2.718 -29.012  -5.364  1.00 96.01           C  
ATOM   1876  C   ALA A 237       3.243 -29.911  -4.248  1.00 96.01           C  
ATOM   1877  O   ALA A 237       2.643 -29.992  -3.173  1.00 96.01           O  
ATOM   1878  CB  ALA A 237       1.932 -29.835  -6.381  1.00 96.01           C  
ATOM   1879  N   ALA A 238       4.360 -30.576  -4.515  1.00 95.79           N  
ATOM   1880  CA  ALA A 238       4.993 -31.430  -3.513  1.00 95.79           C  
ATOM   1881  C   ALA A 238       5.413 -30.622  -2.290  1.00 95.79           C  
ATOM   1882  O   ALA A 238       5.221 -31.061  -1.153  1.00 95.79           O  
ATOM   1883  CB  ALA A 238       6.199 -32.149  -4.113  1.00 95.79           C  
ATOM   1884  N   VAL A 239       6.015 -29.483  -2.553  1.00 95.61           N  
ATOM   1885  CA  VAL A 239       6.456 -28.604  -1.476  1.00 95.61           C  
ATOM   1886  C   VAL A 239       5.254 -28.167  -0.641  1.00 95.61           C  
ATOM   1887  O   VAL A 239       5.313 -28.169   0.590  1.00 95.61           O  
ATOM   1888  CB  VAL A 239       7.203 -27.366  -2.023  1.00 95.61           C  
ATOM   1889  CG1 VAL A 239       7.489 -26.369  -0.901  1.00 95.61           C  
ATOM   1890  CG2 VAL A 239       8.499 -27.787  -2.712  1.00 95.61           C  
ATOM   1891  N   ARG A 240       4.211 -27.811  -1.222  1.00 95.50           N  
ATOM   1892  CA  ARG A 240       3.002 -27.398  -0.517  1.00 95.50           C  
ATOM   1893  C   ARG A 240       2.460 -28.531   0.348  1.00 95.50           C  
ATOM   1894  O   ARG A 240       1.954 -28.291   1.447  1.00 95.50           O  
ATOM   1895  CB  ARG A 240       1.932 -26.938  -1.508  1.00 95.50           C  
ATOM   1896  CG  ARG A 240       2.191 -25.561  -2.100  1.00 95.50           C  
ATOM   1897  CD  ARG A 240       1.037 -25.098  -2.978  1.00 95.50           C  
ATOM   1898  NE  ARG A 240      -0.110 -24.671  -2.182  1.00 95.50           N  
ATOM   1899  CZ  ARG A 240      -1.257 -24.223  -2.683  1.00 95.50           C  
ATOM   1900  NH1 ARG A 240      -1.433 -24.133  -3.996  1.00 95.50           N1+
ATOM   1901  NH2 ARG A 240      -2.236 -23.861  -1.867  1.00 95.50           N  
ATOM   1902  N   ALA A 241       2.555 -29.741  -0.247  1.00 94.61           N  
ATOM   1903  CA  ALA A 241       2.138 -30.912   0.521  1.00 94.61           C  
ATOM   1904  C   ALA A 241       2.974 -31.063   1.789  1.00 94.61           C  
ATOM   1905  O   ALA A 241       2.437 -31.328   2.866  1.00 94.61           O  
ATOM   1906  CB  ALA A 241       2.240 -32.173  -0.333  1.00 94.61           C  
ATOM   1907  N   LEU A 242       4.295 -30.909   1.668  1.00 93.11           N  
ATOM   1908  CA  LEU A 242       5.184 -31.008   2.820  1.00 93.11           C  
ATOM   1909  C   LEU A 242       4.876 -29.918   3.841  1.00 93.11           C  
ATOM   1910  O   LEU A 242       4.870 -30.175   5.047  1.00 93.11           O  
ATOM   1911  CB  LEU A 242       6.647 -30.909   2.377  1.00 93.11           C  
ATOM   1912  CG  LEU A 242       7.200 -32.099   1.591  1.00 93.11           C  
ATOM   1913  CD1 LEU A 242       8.619 -31.808   1.116  1.00 93.11           C  
ATOM   1914  CD2 LEU A 242       7.164 -33.364   2.442  1.00 93.11           C  
ATOM   1915  N   GLU A 243       4.586 -28.721   3.365  1.00 92.59           N  
ATOM   1916  CA  GLU A 243       4.284 -27.590   4.237  1.00 92.59           C  
ATOM   1917  C   GLU A 243       2.969 -27.803   4.981  1.00 92.59           C  
ATOM   1918  O   GLU A 243       2.857 -27.467   6.163  1.00 92.59           O  
ATOM   1919  CB  GLU A 243       4.229 -26.290   3.432  1.00 92.59           C  
ATOM   1920  CG  GLU A 243       5.588 -25.809   2.945  1.00 92.59           C  
ATOM   1921  CD  GLU A 243       5.510 -24.551   2.093  1.00 92.59           C  
ATOM   1922  OE1 GLU A 243       6.572 -23.977   1.763  1.00 92.59           O  
ATOM   1923  OE2 GLU A 243       4.379 -24.138   1.756  1.00 92.59           O1-
ATOM   1924  N   ALA A 244       2.057 -28.362   4.256  1.00 91.13           N  
ATOM   1925  CA  ALA A 244       0.767 -28.644   4.880  1.00 91.13           C  
ATOM   1926  C   ALA A 244       0.913 -29.666   6.004  1.00 91.13           C  
ATOM   1927  O   ALA A 244       0.295 -29.527   7.062  1.00 91.13           O  
ATOM   1928  CB  ALA A 244      -0.230 -29.144   3.838  1.00 91.13           C  
ATOM   1929  N   ALA A 245       1.710 -30.623   5.788  1.00 90.02           N  
ATOM   1930  CA  ALA A 245       1.959 -31.664   6.782  1.00 90.02           C  
ATOM   1931  C   ALA A 245       2.682 -31.097   8.000  1.00 90.02           C  
ATOM   1932  O   ALA A 245       2.391 -31.480   9.136  1.00 90.02           O  
ATOM   1933  CB  ALA A 245       2.772 -32.802   6.168  1.00 90.02           C  
ATOM   1934  N   GLU A 246       3.583 -30.204   7.780  1.00 88.47           N  
ATOM   1935  CA  GLU A 246       4.345 -29.586   8.861  1.00 88.47           C  
ATOM   1936  C   GLU A 246       3.437 -28.785   9.789  1.00 88.47           C  
ATOM   1937  O   GLU A 246       3.585 -28.841  11.012  1.00 88.47           O  
ATOM   1938  CB  GLU A 246       5.445 -28.684   8.295  1.00 88.47           C  
ATOM   1939  CG  GLU A 246       6.352 -28.080   9.358  1.00 88.47           C  
ATOM   1940  CD  GLU A 246       7.181 -26.913   8.846  1.00 88.47           C  
ATOM   1941  OE1 GLU A 246       7.786 -26.190   9.671  1.00 88.47           O  
ATOM   1942  OE2 GLU A 246       7.227 -26.719   7.611  1.00 88.47           O1-
ATOM   1943  N   ARG A 247       2.496 -28.062   9.330  1.00 88.09           N  
ATOM   1944  CA  ARG A 247       1.610 -27.179  10.082  1.00 88.09           C  
ATOM   1945  C   ARG A 247       0.656 -27.980  10.962  1.00 88.09           C  
ATOM   1946  O   ARG A 247       0.389 -27.599  12.104  1.00 88.09           O  
ATOM   1947  CB  ARG A 247       0.816 -26.279   9.133  1.00 88.09           C  
ATOM   1948  CG  ARG A 247       1.643 -25.172   8.498  1.00 88.09           C  
ATOM   1949  CD  ARG A 247       0.794 -24.273   7.610  1.00 88.09           C  
ATOM   1950  NE  ARG A 247       1.614 -23.320   6.867  1.00 88.09           N  
ATOM   1951  CZ  ARG A 247       1.141 -22.272   6.201  1.00 88.09           C  
ATOM   1952  NH1 ARG A 247      -0.162 -22.017   6.173  1.00 88.09           N1+
ATOM   1953  NH2 ARG A 247       1.977 -21.468   5.558  1.00 88.09           N  
ATOM   1954  N   THR A 248       0.278 -29.188  10.563  1.00 87.90           N  
ATOM   1955  CA  THR A 248      -0.743 -29.972  11.249  1.00 87.90           C  
ATOM   1956  C   THR A 248      -0.127 -30.790  12.381  1.00 87.90           C  
ATOM   1957  O   THR A 248      -0.743 -30.963  13.435  1.00 87.90           O  
ATOM   1958  CB  THR A 248      -1.477 -30.911  10.274  1.00 87.90           C  
ATOM   1959  CG2 THR A 248      -2.046 -30.138   9.090  1.00 87.90           C  
ATOM   1960  OG1 THR A 248      -0.558 -31.898   9.788  1.00 87.90           O  
ATOM   1961  N   GLY A 249       1.149 -31.252  12.201  1.00 83.81           N  
ATOM   1962  CA  GLY A 249       1.814 -32.122  13.157  1.00 83.81           C  
ATOM   1963  C   GLY A 249       1.162 -33.487  13.274  1.00 83.81           C  
ATOM   1964  O   GLY A 249       1.578 -34.311  14.091  1.00 83.81           O  
ATOM   1965  N   ASP A 250       0.105 -33.725  12.472  1.00 90.41           N  
ATOM   1966  CA  ASP A 250      -0.605 -35.000  12.453  1.00 90.41           C  
ATOM   1967  C   ASP A 250       0.183 -36.056  11.680  1.00 90.41           C  
ATOM   1968  O   ASP A 250       0.449 -35.889  10.488  1.00 90.41           O  
ATOM   1969  CB  ASP A 250      -1.997 -34.829  11.841  1.00 90.41           C  
ATOM   1970  CG  ASP A 250      -2.830 -36.097  11.901  1.00 90.41           C  
ATOM   1971  OD1 ASP A 250      -2.292 -37.163  12.269  1.00 90.41           O  
ATOM   1972  OD2 ASP A 250      -4.035 -36.029  11.574  1.00 90.41           O1-
ATOM   1973  N   PRO A 251       0.557 -37.225  12.406  1.00 90.46           N  
ATOM   1974  CA  PRO A 251       1.352 -38.279  11.772  1.00 90.46           C  
ATOM   1975  C   PRO A 251       0.696 -38.836  10.510  1.00 90.46           C  
ATOM   1976  O   PRO A 251       1.389 -39.163   9.543  1.00 90.46           O  
ATOM   1977  CB  PRO A 251       1.443 -39.353  12.860  1.00 90.46           C  
ATOM   1978  CG  PRO A 251       1.254 -38.614  14.144  1.00 90.46           C  
ATOM   1979  CD  PRO A 251       0.335 -37.453  13.895  1.00 90.46           C  
ATOM   1980  N   GLU A 252      -0.587 -38.957  10.524  1.00 91.62           N  
ATOM   1981  CA  GLU A 252      -1.299 -39.472   9.358  1.00 91.62           C  
ATOM   1982  C   GLU A 252      -1.185 -38.516   8.175  1.00 91.62           C  
ATOM   1983  O   GLU A 252      -1.007 -38.949   7.035  1.00 91.62           O  
ATOM   1984  CB  GLU A 252      -2.771 -39.722   9.693  1.00 91.62           C  
ATOM   1985  CG  GLU A 252      -3.003 -40.933  10.586  1.00 91.62           C  
ATOM   1986  CD  GLU A 252      -4.475 -41.240  10.810  1.00 91.62           C  
ATOM   1987  OE1 GLU A 252      -4.789 -42.153  11.608  1.00 91.62           O  
ATOM   1988  OE2 GLU A 252      -5.320 -40.565  10.182  1.00 91.62           O1-
ATOM   1989  N   VAL A 253      -1.359 -37.215   8.368  1.00 93.29           N  
ATOM   1990  CA  VAL A 253      -1.209 -36.209   7.322  1.00 93.29           C  
ATOM   1991  C   VAL A 253       0.225 -36.219   6.798  1.00 93.29           C  
ATOM   1992  O   VAL A 253       0.453 -36.086   5.592  1.00 93.29           O  
ATOM   1993  CB  VAL A 253      -1.581 -34.799   7.831  1.00 93.29           C  
ATOM   1994  CG1 VAL A 253      -1.278 -33.744   6.770  1.00 93.29           C  
ATOM   1995  CG2 VAL A 253      -3.054 -34.749   8.234  1.00 93.29           C  
ATOM   1996  N   ARG A 254       1.167 -36.417   7.705  1.00 92.37           N  
ATOM   1997  CA  ARG A 254       2.565 -36.503   7.296  1.00 92.37           C  
ATOM   1998  C   ARG A 254       2.786 -37.668   6.339  1.00 92.37           C  
ATOM   1999  O   ARG A 254       3.503 -37.536   5.345  1.00 92.37           O  
ATOM   2000  CB  ARG A 254       3.475 -36.648   8.518  1.00 92.37           C  
ATOM   2001  CG  ARG A 254       3.675 -35.355   9.294  1.00 92.37           C  
ATOM   2002  CD  ARG A 254       4.711 -35.515  10.398  1.00 92.37           C  
ATOM   2003  NE  ARG A 254       4.603 -34.455  11.396  1.00 92.37           N  
ATOM   2004  CZ  ARG A 254       5.445 -34.281  12.411  1.00 92.37           C  
ATOM   2005  NH1 ARG A 254       6.478 -35.097  12.582  1.00 92.37           N1+
ATOM   2006  NH2 ARG A 254       5.252 -33.283  13.261  1.00 92.37           N  
ATOM   2007  N   GLU A 255       2.146 -38.776   6.684  1.00 94.37           N  
ATOM   2008  CA  GLU A 255       2.259 -39.952   5.826  1.00 94.37           C  
ATOM   2009  C   GLU A 255       1.634 -39.698   4.457  1.00 94.37           C  
ATOM   2010  O   GLU A 255       2.213 -40.053   3.428  1.00 94.37           O  
ATOM   2011  CB  GLU A 255       1.602 -41.166   6.487  1.00 94.37           C  
ATOM   2012  CG  GLU A 255       1.760 -42.457   5.695  1.00 94.37           C  
ATOM   2013  CD  GLU A 255       3.205 -42.916   5.576  1.00 94.37           C  
ATOM   2014  OE1 GLU A 255       3.516 -43.708   4.659  1.00 94.37           O  
ATOM   2015  OE2 GLU A 255       4.032 -42.479   6.407  1.00 94.37           O1-
ATOM   2016  N   LEU A 256       0.474 -39.121   4.442  1.00 95.86           N  
ATOM   2017  CA  LEU A 256      -0.210 -38.808   3.192  1.00 95.86           C  
ATOM   2018  C   LEU A 256       0.596 -37.809   2.367  1.00 95.86           C  
ATOM   2019  O   LEU A 256       0.701 -37.949   1.147  1.00 95.86           O  
ATOM   2020  CB  LEU A 256      -1.606 -38.246   3.472  1.00 95.86           C  
ATOM   2021  CG  LEU A 256      -2.642 -39.238   4.003  1.00 95.86           C  
ATOM   2022  CD1 LEU A 256      -3.917 -38.507   4.409  1.00 95.86           C  
ATOM   2023  CD2 LEU A 256      -2.943 -40.308   2.958  1.00 95.86           C  
ATOM   2024  N   ALA A 257       1.113 -36.786   3.030  1.00 94.80           N  
ATOM   2025  CA  ALA A 257       1.952 -35.812   2.335  1.00 94.80           C  
ATOM   2026  C   ALA A 257       3.173 -36.484   1.712  1.00 94.80           C  
ATOM   2027  O   ALA A 257       3.555 -36.166   0.584  1.00 94.80           O  
ATOM   2028  CB  ALA A 257       2.388 -34.706   3.292  1.00 94.80           C  
ATOM   2029  N   ARG A 258       3.773 -37.419   2.373  1.00 95.54           N  
ATOM   2030  CA  ARG A 258       4.914 -38.152   1.834  1.00 95.54           C  
ATOM   2031  C   ARG A 258       4.518 -38.945   0.593  1.00 95.54           C  
ATOM   2032  O   ARG A 258       5.272 -39.001  -0.381  1.00 95.54           O  
ATOM   2033  CB  ARG A 258       5.498 -39.092   2.890  1.00 95.54           C  
ATOM   2034  CG  ARG A 258       6.233 -38.377   4.013  1.00 95.54           C  
ATOM   2035  CD  ARG A 258       7.087 -39.337   4.829  1.00 95.54           C  
ATOM   2036  NE  ARG A 258       6.273 -40.344   5.503  1.00 95.54           N  
ATOM   2037  CZ  ARG A 258       5.739 -40.201   6.714  1.00 95.54           C  
ATOM   2038  NH1 ARG A 258       5.924 -39.085   7.409  1.00 95.54           N1+
ATOM   2039  NH2 ARG A 258       5.015 -41.182   7.232  1.00 95.54           N  
ATOM   2040  N   GLU A 259       3.391 -39.583   0.725  1.00 96.90           N  
ATOM   2041  CA  GLU A 259       2.891 -40.320  -0.432  1.00 96.90           C  
ATOM   2042  C   GLU A 259       2.651 -39.389  -1.617  1.00 96.90           C  
ATOM   2043  O   GLU A 259       2.958 -39.739  -2.759  1.00 96.90           O  
ATOM   2044  CB  GLU A 259       1.602 -41.065  -0.079  1.00 96.90           C  
ATOM   2045  CG  GLU A 259       1.807 -42.231   0.877  1.00 96.90           C  
ATOM   2046  CD  GLU A 259       0.516 -42.952   1.230  1.00 96.90           C  
ATOM   2047  OE1 GLU A 259       0.529 -43.805   2.147  1.00 96.90           O  
ATOM   2048  OE2 GLU A 259      -0.516 -42.661   0.586  1.00 96.90           O1-
ATOM   2049  N   LEU A 260       2.158 -38.283  -1.360  1.00 97.32           N  
ATOM   2050  CA  LEU A 260       1.909 -37.297  -2.407  1.00 97.32           C  
ATOM   2051  C   LEU A 260       3.216 -36.836  -3.043  1.00 97.32           C  
ATOM   2052  O   LEU A 260       3.307 -36.714  -4.266  1.00 97.32           O  
ATOM   2053  CB  LEU A 260       1.151 -36.093  -1.840  1.00 97.32           C  
ATOM   2054  CG  LEU A 260      -0.297 -36.341  -1.416  1.00 97.32           C  
ATOM   2055  CD1 LEU A 260      -0.850 -35.125  -0.681  1.00 97.32           C  
ATOM   2056  CD2 LEU A 260      -1.159 -36.676  -2.629  1.00 97.32           C  
ATOM   2057  N   VAL A 261       4.193 -36.510  -2.187  1.00 96.42           N  
ATOM   2058  CA  VAL A 261       5.493 -36.078  -2.688  1.00 96.42           C  
ATOM   2059  C   VAL A 261       6.117 -37.187  -3.532  1.00 96.42           C  
ATOM   2060  O   VAL A 261       6.650 -36.928  -4.613  1.00 96.42           O  
ATOM   2061  CB  VAL A 261       6.444 -35.685  -1.536  1.00 96.42           C  
ATOM   2062  CG1 VAL A 261       7.842 -35.382  -2.069  1.00 96.42           C  
ATOM   2063  CG2 VAL A 261       5.888 -34.485  -0.771  1.00 96.42           C  
ATOM   2064  N   ARG A 262       6.080 -38.383  -3.017  1.00 97.40           N  
ATOM   2065  CA  ARG A 262       6.600 -39.514  -3.778  1.00 97.40           C  
ATOM   2066  C   ARG A 262       5.939 -39.604  -5.149  1.00 97.40           C  
ATOM   2067  O   ARG A 262       6.613 -39.825  -6.157  1.00 97.40           O  
ATOM   2068  CB  ARG A 262       6.393 -40.820  -3.009  1.00 97.40           C  
ATOM   2069  CG  ARG A 262       7.016 -42.035  -3.678  1.00 97.40           C  
ATOM   2070  CD  ARG A 262       6.749 -43.311  -2.893  1.00 97.40           C  
ATOM   2071  NE  ARG A 262       5.429 -43.860  -3.188  1.00 97.40           N  
ATOM   2072  CZ  ARG A 262       5.195 -45.117  -3.554  1.00 97.40           C  
ATOM   2073  NH1 ARG A 262       6.193 -45.984  -3.677  1.00 97.40           N1+
ATOM   2074  NH2 ARG A 262       3.954 -45.511  -3.799  1.00 97.40           N  
ATOM   2075  N   LEU A 263       4.663 -39.542  -5.145  1.00 97.33           N  
ATOM   2076  CA  LEU A 263       3.901 -39.583  -6.388  1.00 97.33           C  
ATOM   2077  C   LEU A 263       4.355 -38.481  -7.340  1.00 97.33           C  
ATOM   2078  O   LEU A 263       4.582 -38.734  -8.525  1.00 97.33           O  
ATOM   2079  CB  LEU A 263       2.403 -39.444  -6.104  1.00 97.33           C  
ATOM   2080  CG  LEU A 263       1.471 -39.544  -7.313  1.00 97.33           C  
ATOM   2081  CD1 LEU A 263       1.586 -40.921  -7.958  1.00 97.33           C  
ATOM   2082  CD2 LEU A 263       0.031 -39.257  -6.904  1.00 97.33           C  
ATOM   2083  N   ALA A 264       4.491 -37.249  -6.849  1.00 96.73           N  
ATOM   2084  CA  ALA A 264       4.929 -36.115  -7.659  1.00 96.73           C  
ATOM   2085  C   ALA A 264       6.318 -36.361  -8.239  1.00 96.73           C  
ATOM   2086  O   ALA A 264       6.556 -36.114  -9.424  1.00 96.73           O  
ATOM   2087  CB  ALA A 264       4.921 -34.833  -6.830  1.00 96.73           C  
ATOM   2088  N   VAL A 265       7.223 -36.864  -7.440  1.00 96.73           N  
ATOM   2089  CA  VAL A 265       8.598 -37.111  -7.861  1.00 96.73           C  
ATOM   2090  C   VAL A 265       8.621 -38.185  -8.947  1.00 96.73           C  
ATOM   2091  O   VAL A 265       9.257 -38.010  -9.989  1.00 96.73           O  
ATOM   2092  CB  VAL A 265       9.488 -37.537  -6.672  1.00 96.73           C  
ATOM   2093  CG1 VAL A 265      10.834 -38.065  -7.167  1.00 96.73           C  
ATOM   2094  CG2 VAL A 265       9.691 -36.367  -5.712  1.00 96.73           C  
ATOM   2095  N   GLU A 266       7.962 -39.278  -8.722  1.00 97.07           N  
ATOM   2096  CA  GLU A 266       7.946 -40.381  -9.677  1.00 97.07           C  
ATOM   2097  C   GLU A 266       7.326 -39.953 -11.004  1.00 97.07           C  
ATOM   2098  O   GLU A 266       7.843 -40.286 -12.073  1.00 97.07           O  
ATOM   2099  CB  GLU A 266       7.184 -41.579  -9.103  1.00 97.07           C  
ATOM   2100  CG  GLU A 266       7.902 -42.269  -7.952  1.00 97.07           C  
ATOM   2101  CD  GLU A 266       7.093 -43.397  -7.330  1.00 97.07           C  
ATOM   2102  OE1 GLU A 266       7.585 -44.041  -6.376  1.00 97.07           O  
ATOM   2103  OE2 GLU A 266       5.961 -43.639  -7.804  1.00 97.07           O1-
ATOM   2104  N   ALA A 267       6.247 -39.260 -10.904  1.00 96.83           N  
ATOM   2105  CA  ALA A 267       5.576 -38.788 -12.111  1.00 96.83           C  
ATOM   2106  C   ALA A 267       6.447 -37.788 -12.867  1.00 96.83           C  
ATOM   2107  O   ALA A 267       6.537 -37.837 -14.096  1.00 96.83           O  
ATOM   2108  CB  ALA A 267       4.230 -38.158 -11.762  1.00 96.83           C  
ATOM   2109  N   ALA A 268       7.030 -36.891 -12.145  1.00 96.94           N  
ATOM   2110  CA  ALA A 268       7.922 -35.905 -12.750  1.00 96.94           C  
ATOM   2111  C   ALA A 268       9.132 -36.580 -13.390  1.00 96.94           C  
ATOM   2112  O   ALA A 268       9.584 -36.172 -14.462  1.00 96.94           O  
ATOM   2113  CB  ALA A 268       8.375 -34.885 -11.709  1.00 96.94           C  
ATOM   2114  N   GLU A 269       9.681 -37.621 -12.782  1.00 96.74           N  
ATOM   2115  CA  GLU A 269      10.799 -38.377 -13.340  1.00 96.74           C  
ATOM   2116  C   GLU A 269      10.416 -39.028 -14.666  1.00 96.74           C  
ATOM   2117  O   GLU A 269      11.214 -39.050 -15.606  1.00 96.74           O  
ATOM   2118  CB  GLU A 269      11.277 -39.441 -12.349  1.00 96.74           C  
ATOM   2119  CG  GLU A 269      12.117 -38.886 -11.209  1.00 96.74           C  
ATOM   2120  CD  GLU A 269      12.571 -39.951 -10.224  1.00 96.74           C  
ATOM   2121  OE1 GLU A 269      13.390 -39.642  -9.329  1.00 96.74           O  
ATOM   2122  OE2 GLU A 269      12.105 -41.106 -10.349  1.00 96.74           O1-
ATOM   2123  N   GLU A 270       9.259 -39.509 -14.634  1.00 96.79           N  
ATOM   2124  CA  GLU A 270       8.788 -40.124 -15.872  1.00 96.79           C  
ATOM   2125  C   GLU A 270       8.693 -39.098 -16.997  1.00 96.79           C  
ATOM   2126  O   GLU A 270       9.060 -39.385 -18.139  1.00 96.79           O  
ATOM   2127  CB  GLU A 270       7.429 -40.795 -15.655  1.00 96.79           C  
ATOM   2128  CG  GLU A 270       6.938 -41.592 -16.855  1.00 96.79           C  
ATOM   2129  CD  GLU A 270       7.843 -42.762 -17.208  1.00 96.79           C  
ATOM   2130  OE1 GLU A 270       7.813 -43.224 -18.372  1.00 96.79           O  
ATOM   2131  OE2 GLU A 270       8.586 -43.223 -16.314  1.00 96.79           O1-
ATOM   2132  N   VAL A 271       8.266 -37.947 -16.739  1.00 96.07           N  
ATOM   2133  CA  VAL A 271       8.184 -36.870 -17.720  1.00 96.07           C  
ATOM   2134  C   VAL A 271       9.587 -36.472 -18.168  1.00 96.07           C  
ATOM   2135  O   VAL A 271       9.825 -36.241 -19.356  1.00 96.07           O  
ATOM   2136  CB  VAL A 271       7.435 -35.643 -17.154  1.00 96.07           C  
ATOM   2137  CG1 VAL A 271       7.591 -34.441 -18.083  1.00 96.07           C  
ATOM   2138  CG2 VAL A 271       5.958 -35.971 -16.942  1.00 96.07           C  
ATOM   2139  N   LEU A 272      10.465 -36.353 -17.183  1.00 93.60           N  
ATOM   2140  CA  LEU A 272      11.846 -36.021 -17.517  1.00 93.60           C  
ATOM   2141  C   LEU A 272      12.435 -37.052 -18.474  1.00 93.60           C  
ATOM   2142  O   LEU A 272      13.188 -36.701 -19.386  1.00 93.60           O  
ATOM   2143  CB  LEU A 272      12.699 -35.938 -16.249  1.00 93.60           C  
ATOM   2144  CG  LEU A 272      14.105 -35.357 -16.414  1.00 93.60           C  
ATOM   2145  CD1 LEU A 272      14.028 -33.896 -16.841  1.00 93.60           C  
ATOM   2146  CD2 LEU A 272      14.898 -35.501 -15.121  1.00 93.60           C  
ATOM   2147  N   ARG A 273      12.080 -38.334 -18.350  1.00 94.74           N  
ATOM   2148  CA  ARG A 273      12.585 -39.417 -19.188  1.00 94.74           C  
ATOM   2149  C   ARG A 273      11.904 -39.417 -20.552  1.00 94.74           C  
ATOM   2150  O   ARG A 273      12.517 -39.778 -21.559  1.00 94.74           O  
ATOM   2151  CB  ARG A 273      12.379 -40.769 -18.502  1.00 94.74           C  
ATOM   2152  CG  ARG A 273      13.290 -40.996 -17.304  1.00 94.74           C  
ATOM   2153  CD  ARG A 273      13.132 -42.399 -16.734  1.00 94.74           C  
ATOM   2154  NE  ARG A 273      13.103 -42.387 -15.274  1.00 94.74           N  
ATOM   2155  CZ  ARG A 273      13.014 -43.472 -14.509  1.00 94.74           C  
ATOM   2156  NH1 ARG A 273      12.942 -44.681 -15.054  1.00 94.74           N1+
ATOM   2157  NH2 ARG A 273      12.997 -43.347 -13.190  1.00 94.74           N  
ATOM   2158  N   ASN A 274      10.680 -38.902 -20.476  1.00 95.23           N  
ATOM   2159  CA  ASN A 274       9.878 -38.920 -21.695  1.00 95.23           C  
ATOM   2160  C   ASN A 274       9.153 -37.594 -21.909  1.00 95.23           C  
ATOM   2161  O   ASN A 274       7.922 -37.543 -21.882  1.00 95.23           O  
ATOM   2162  CB  ASN A 274       8.874 -40.073 -21.659  1.00 95.23           C  
ATOM   2163  CG  ASN A 274       9.543 -41.424 -21.498  1.00 95.23           C  
ATOM   2164  ND2 ASN A 274       9.332 -42.056 -20.350  1.00 95.23           N  
ATOM   2165  OD1 ASN A 274      10.243 -41.896 -22.398  1.00 95.23           O  
ATOM   2166  N   PRO A 275       9.907 -36.552 -22.228  1.00 93.27           N  
ATOM   2167  CA  PRO A 275       9.314 -35.214 -22.291  1.00 93.27           C  
ATOM   2168  C   PRO A 275       8.383 -35.038 -23.487  1.00 93.27           C  
ATOM   2169  O   PRO A 275       7.524 -34.151 -23.480  1.00 93.27           O  
ATOM   2170  CB  PRO A 275      10.532 -34.294 -22.407  1.00 93.27           C  
ATOM   2171  CG  PRO A 275      11.624 -35.170 -22.933  1.00 93.27           C  
ATOM   2172  CD  PRO A 275      11.408 -36.564 -22.417  1.00 93.27           C  
ATOM   2173  N   SER A 276       8.526 -35.895 -24.547  1.00 93.71           N  
ATOM   2174  CA  SER A 276       7.736 -35.743 -25.763  1.00 93.71           C  
ATOM   2175  C   SER A 276       6.455 -36.568 -25.697  1.00 93.71           C  
ATOM   2176  O   SER A 276       5.600 -36.470 -26.580  1.00 93.71           O  
ATOM   2177  CB  SER A 276       8.553 -36.153 -26.989  1.00 93.71           C  
ATOM   2178  OG  SER A 276       9.738 -35.381 -27.085  1.00 93.71           O  
ATOM   2179  N   SER A 277       6.303 -37.348 -24.705  1.00 96.42           N  
ATOM   2180  CA  SER A 277       5.117 -38.187 -24.568  1.00 96.42           C  
ATOM   2181  C   SER A 277       3.922 -37.379 -24.075  1.00 96.42           C  
ATOM   2182  O   SER A 277       3.915 -36.902 -22.938  1.00 96.42           O  
ATOM   2183  CB  SER A 277       5.389 -39.347 -23.610  1.00 96.42           C  
ATOM   2184  OG  SER A 277       4.198 -40.065 -23.337  1.00 96.42           O  
ATOM   2185  N   SER A 278       2.841 -37.205 -24.918  1.00 95.19           N  
ATOM   2186  CA  SER A 278       1.627 -36.469 -24.581  1.00 95.19           C  
ATOM   2187  C   SER A 278       0.874 -37.140 -23.437  1.00 95.19           C  
ATOM   2188  O   SER A 278       0.348 -36.463 -22.551  1.00 95.19           O  
ATOM   2189  CB  SER A 278       0.715 -36.350 -25.802  1.00 95.19           C  
ATOM   2190  OG  SER A 278       0.246 -37.625 -26.206  1.00 95.19           O  
ATOM   2191  N   ASP A 279       0.834 -38.521 -23.485  1.00 97.14           N  
ATOM   2192  CA  ASP A 279       0.126 -39.263 -22.447  1.00 97.14           C  
ATOM   2193  C   ASP A 279       0.776 -39.052 -21.081  1.00 97.14           C  
ATOM   2194  O   ASP A 279       0.082 -38.848 -20.082  1.00 97.14           O  
ATOM   2195  CB  ASP A 279       0.086 -40.754 -22.785  1.00 97.14           C  
ATOM   2196  CG  ASP A 279      -0.804 -41.069 -23.975  1.00 97.14           C  
ATOM   2197  OD1 ASP A 279      -1.848 -40.403 -24.148  1.00 97.14           O  
ATOM   2198  OD2 ASP A 279      -0.460 -41.992 -24.744  1.00 97.14           O1-
ATOM   2199  N   VAL A 280       2.054 -39.101 -21.072  1.00 97.16           N  
ATOM   2200  CA  VAL A 280       2.802 -38.925 -19.830  1.00 97.16           C  
ATOM   2201  C   VAL A 280       2.613 -37.502 -19.310  1.00 97.16           C  
ATOM   2202  O   VAL A 280       2.350 -37.299 -18.123  1.00 97.16           O  
ATOM   2203  CB  VAL A 280       4.305 -39.226 -20.027  1.00 97.16           C  
ATOM   2204  CG1 VAL A 280       5.100 -38.835 -18.782  1.00 97.16           C  
ATOM   2205  CG2 VAL A 280       4.515 -40.702 -20.356  1.00 97.16           C  
ATOM   2206  N   ASN A 281       2.691 -36.483 -20.147  1.00 96.34           N  
ATOM   2207  CA  ASN A 281       2.524 -35.086 -19.760  1.00 96.34           C  
ATOM   2208  C   ASN A 281       1.108 -34.808 -19.264  1.00 96.34           C  
ATOM   2209  O   ASN A 281       0.921 -34.102 -18.271  1.00 96.34           O  
ATOM   2210  CB  ASN A 281       2.869 -34.160 -20.927  1.00 96.34           C  
ATOM   2211  CG  ASN A 281       4.355 -34.133 -21.232  1.00 96.34           C  
ATOM   2212  ND2 ASN A 281       4.711 -33.612 -22.400  1.00 96.34           N  
ATOM   2213  OD1 ASN A 281       5.174 -34.577 -20.425  1.00 96.34           O  
ATOM   2214  N   ARG A 282       0.161 -35.413 -19.922  1.00 97.05           N  
ATOM   2215  CA  ARG A 282      -1.229 -35.254 -19.510  1.00 97.05           C  
ATOM   2216  C   ARG A 282      -1.466 -35.865 -18.132  1.00 97.05           C  
ATOM   2217  O   ARG A 282      -2.176 -35.289 -17.306  1.00 97.05           O  
ATOM   2218  CB  ARG A 282      -2.171 -35.891 -20.534  1.00 97.05           C  
ATOM   2219  CG  ARG A 282      -2.403 -35.038 -21.771  1.00 97.05           C  
ATOM   2220  CD  ARG A 282      -3.509 -35.606 -22.649  1.00 97.05           C  
ATOM   2221  NE  ARG A 282      -3.047 -36.752 -23.425  1.00 97.05           N  
ATOM   2222  CZ  ARG A 282      -3.812 -37.478 -24.237  1.00 97.05           C  
ATOM   2223  NH1 ARG A 282      -5.098 -37.188 -24.394  1.00 97.05           N1+
ATOM   2224  NH2 ARG A 282      -3.287 -38.500 -24.896  1.00 97.05           N  
ATOM   2225  N   ALA A 283      -0.920 -37.083 -18.006  1.00 97.19           N  
ATOM   2226  CA  ALA A 283      -1.041 -37.764 -16.719  1.00 97.19           C  
ATOM   2227  C   ALA A 283      -0.458 -36.915 -15.593  1.00 97.19           C  
ATOM   2228  O   ALA A 283      -1.054 -36.805 -14.519  1.00 97.19           O  
ATOM   2229  CB  ALA A 283      -0.349 -39.124 -16.769  1.00 97.19           C  
ATOM   2230  N   LEU A 284       0.768 -36.373 -15.788  1.00 97.66           N  
ATOM   2231  CA  LEU A 284       1.393 -35.542 -14.766  1.00 97.66           C  
ATOM   2232  C   LEU A 284       0.512 -34.345 -14.424  1.00 97.66           C  
ATOM   2233  O   LEU A 284       0.367 -33.990 -13.252  1.00 97.66           O  
ATOM   2234  CB  LEU A 284       2.768 -35.060 -15.234  1.00 97.66           C  
ATOM   2235  CG  LEU A 284       3.547 -34.176 -14.257  1.00 97.66           C  
ATOM   2236  CD1 LEU A 284       3.782 -34.917 -12.945  1.00 97.66           C  
ATOM   2237  CD2 LEU A 284       4.870 -33.736 -14.873  1.00 97.66           C  
ATOM   2238  N   LYS A 285      -0.063 -33.702 -15.427  1.00 97.57           N  
ATOM   2239  CA  LYS A 285      -0.958 -32.576 -15.180  1.00 97.57           C  
ATOM   2240  C   LYS A 285      -2.112 -32.979 -14.267  1.00 97.57           C  
ATOM   2241  O   LYS A 285      -2.454 -32.252 -13.332  1.00 97.57           O  
ATOM   2242  CB  LYS A 285      -1.502 -32.024 -16.499  1.00 97.57           C  
ATOM   2243  CG  LYS A 285      -0.508 -31.167 -17.269  1.00 97.57           C  
ATOM   2244  CD  LYS A 285      -1.125 -30.602 -18.542  1.00 97.57           C  
ATOM   2245  CE  LYS A 285      -0.088 -29.887 -19.396  1.00 97.57           C  
ATOM   2246  NZ  LYS A 285      -0.669 -29.406 -20.687  1.00 97.57           N1+
ATOM   2247  N   LEU A 286      -2.657 -34.096 -14.591  1.00 97.91           N  
ATOM   2248  CA  LEU A 286      -3.772 -34.600 -13.798  1.00 97.91           C  
ATOM   2249  C   LEU A 286      -3.321 -34.943 -12.382  1.00 97.91           C  
ATOM   2250  O   LEU A 286      -4.012 -34.624 -11.411  1.00 97.91           O  
ATOM   2251  CB  LEU A 286      -4.388 -35.834 -14.463  1.00 97.91           C  
ATOM   2252  CG  LEU A 286      -5.696 -36.347 -13.860  1.00 97.91           C  
ATOM   2253  CD1 LEU A 286      -6.756 -35.250 -13.880  1.00 97.91           C  
ATOM   2254  CD2 LEU A 286      -6.184 -37.582 -14.611  1.00 97.91           C  
ATOM   2255  N   ILE A 287      -2.198 -35.554 -12.267  1.00 97.94           N  
ATOM   2256  CA  ILE A 287      -1.643 -35.932 -10.972  1.00 97.94           C  
ATOM   2257  C   ILE A 287      -1.355 -34.677 -10.149  1.00 97.94           C  
ATOM   2258  O   ILE A 287      -1.659 -34.628  -8.955  1.00 97.94           O  
ATOM   2259  CB  ILE A 287      -0.357 -36.775 -11.131  1.00 97.94           C  
ATOM   2260  CG1 ILE A 287      -0.695 -38.162 -11.688  1.00 97.94           C  
ATOM   2261  CG2 ILE A 287       0.386 -36.884  -9.797  1.00 97.94           C  
ATOM   2262  CD1 ILE A 287       0.520 -38.957 -12.147  1.00 97.94           C  
ATOM   2263  N   VAL A 288      -0.757 -33.665 -10.706  1.00 97.77           N  
ATOM   2264  CA  VAL A 288      -0.489 -32.403 -10.024  1.00 97.77           C  
ATOM   2265  C   VAL A 288      -1.798 -31.801  -9.518  1.00 97.77           C  
ATOM   2266  O   VAL A 288      -1.872 -31.329  -8.381  1.00 97.77           O  
ATOM   2267  CB  VAL A 288       0.236 -31.400 -10.950  1.00 97.77           C  
ATOM   2268  CG1 VAL A 288       0.256 -30.006 -10.326  1.00 97.77           C  
ATOM   2269  CG2 VAL A 288       1.658 -31.878 -11.244  1.00 97.77           C  
ATOM   2270  N   ARG A 289      -2.796 -31.809 -10.257  1.00 97.99           N  
ATOM   2271  CA  ARG A 289      -4.098 -31.294  -9.843  1.00 97.99           C  
ATOM   2272  C   ARG A 289      -4.652 -32.090  -8.667  1.00 97.99           C  
ATOM   2273  O   ARG A 289      -5.254 -31.520  -7.753  1.00 97.99           O  
ATOM   2274  CB  ARG A 289      -5.085 -31.328 -11.012  1.00 97.99           C  
ATOM   2275  CG  ARG A 289      -4.839 -30.253 -12.058  1.00 97.99           C  
ATOM   2276  CD  ARG A 289      -5.870 -30.310 -13.177  1.00 97.99           C  
ATOM   2277  NE  ARG A 289      -7.189 -29.884 -12.717  1.00 97.99           N  
ATOM   2278  CZ  ARG A 289      -8.297 -29.921 -13.453  1.00 97.99           C  
ATOM   2279  NH1 ARG A 289      -8.266 -30.369 -14.702  1.00 97.99           N1+
ATOM   2280  NH2 ARG A 289      -9.444 -29.509 -12.935  1.00 97.99           N  
ATOM   2281  N   ALA A 290      -4.528 -33.374  -8.802  1.00 97.87           N  
ATOM   2282  CA  ALA A 290      -4.969 -34.236  -7.708  1.00 97.87           C  
ATOM   2283  C   ALA A 290      -4.231 -33.902  -6.415  1.00 97.87           C  
ATOM   2284  O   ALA A 290      -4.838 -33.841  -5.344  1.00 97.87           O  
ATOM   2285  CB  ALA A 290      -4.763 -35.704  -8.072  1.00 97.87           C  
ATOM   2286  N   ILE A 291      -2.921 -33.736  -6.517  1.00 97.58           N  
ATOM   2287  CA  ILE A 291      -2.110 -33.397  -5.353  1.00 97.58           C  
ATOM   2288  C   ILE A 291      -2.562 -32.056  -4.780  1.00 97.58           C  
ATOM   2289  O   ILE A 291      -2.710 -31.911  -3.565  1.00 97.58           O  
ATOM   2290  CB  ILE A 291      -0.607 -33.351  -5.707  1.00 97.58           C  
ATOM   2291  CG1 ILE A 291      -0.095 -34.753  -6.053  1.00 97.58           C  
ATOM   2292  CG2 ILE A 291       0.200 -32.741  -4.556  1.00 97.58           C  
ATOM   2293  CD1 ILE A 291       1.326 -34.777  -6.599  1.00 97.58           C  
ATOM   2294  N   GLU A 292      -2.830 -31.101  -5.635  1.00 96.91           N  
ATOM   2295  CA  GLU A 292      -3.295 -29.790  -5.193  1.00 96.91           C  
ATOM   2296  C   GLU A 292      -4.638 -29.893  -4.475  1.00 96.91           C  
ATOM   2297  O   GLU A 292      -4.845 -29.256  -3.441  1.00 96.91           O  
ATOM   2298  CB  GLU A 292      -3.404 -28.830  -6.380  1.00 96.91           C  
ATOM   2299  CG  GLU A 292      -2.060 -28.366  -6.923  1.00 96.91           C  
ATOM   2300  CD  GLU A 292      -2.183 -27.495  -8.164  1.00 96.91           C  
ATOM   2301  OE1 GLU A 292      -1.166 -26.906  -8.594  1.00 96.91           O  
ATOM   2302  OE2 GLU A 292      -3.304 -27.401  -8.709  1.00 96.91           O1-
ATOM   2303  N   ALA A 293      -5.479 -30.616  -5.001  1.00 96.56           N  
ATOM   2304  CA  ALA A 293      -6.772 -30.836  -4.358  1.00 96.56           C  
ATOM   2305  C   ALA A 293      -6.603 -31.512  -3.001  1.00 96.56           C  
ATOM   2306  O   ALA A 293      -7.249 -31.128  -2.024  1.00 96.56           O  
ATOM   2307  CB  ALA A 293      -7.678 -31.674  -5.258  1.00 96.56           C  
ATOM   2308  N   ALA A 294      -5.724 -32.508  -2.998  1.00 97.12           N  
ATOM   2309  CA  ALA A 294      -5.446 -33.215  -1.749  1.00 97.12           C  
ATOM   2310  C   ALA A 294      -4.905 -32.260  -0.688  1.00 97.12           C  
ATOM   2311  O   ALA A 294      -5.338 -32.295   0.465  1.00 97.12           O  
ATOM   2312  CB  ALA A 294      -4.457 -34.353  -1.991  1.00 97.12           C  
ATOM   2313  N   VAL A 295      -3.948 -31.454  -1.063  1.00 96.26           N  
ATOM   2314  CA  VAL A 295      -3.341 -30.493  -0.148  1.00 96.26           C  
ATOM   2315  C   VAL A 295      -4.409 -29.539   0.383  1.00 96.26           C  
ATOM   2316  O   VAL A 295      -4.454 -29.254   1.582  1.00 96.26           O  
ATOM   2317  CB  VAL A 295      -2.208 -29.695  -0.832  1.00 96.26           C  
ATOM   2318  CG1 VAL A 295      -1.754 -28.536   0.052  1.00 96.26           C  
ATOM   2319  CG2 VAL A 295      -1.033 -30.613  -1.161  1.00 96.26           C  
ATOM   2320  N   GLN A 296      -5.272 -29.015  -0.453  1.00 95.69           N  
ATOM   2321  CA  GLN A 296      -6.349 -28.114  -0.056  1.00 95.69           C  
ATOM   2322  C   GLN A 296      -7.295 -28.789   0.933  1.00 95.69           C  
ATOM   2323  O   GLN A 296      -7.758 -28.157   1.886  1.00 95.69           O  
ATOM   2324  CB  GLN A 296      -7.127 -27.633  -1.282  1.00 95.69           C  
ATOM   2325  CG  GLN A 296      -6.364 -26.634  -2.142  1.00 95.69           C  
ATOM   2326  CD  GLN A 296      -7.139 -26.210  -3.376  1.00 95.69           C  
ATOM   2327  NE2 GLN A 296      -6.478 -25.482  -4.269  1.00 95.69           N  
ATOM   2328  OE1 GLN A 296      -8.321 -26.533  -3.525  1.00 95.69           O  
ATOM   2329  N   LEU A 297      -7.585 -30.086   0.664  1.00 95.47           N  
ATOM   2330  CA  LEU A 297      -8.445 -30.843   1.566  1.00 95.47           C  
ATOM   2331  C   LEU A 297      -7.823 -30.943   2.954  1.00 95.47           C  
ATOM   2332  O   LEU A 297      -8.501 -30.727   3.961  1.00 95.47           O  
ATOM   2333  CB  LEU A 297      -8.706 -32.245   1.009  1.00 95.47           C  
ATOM   2334  CG  LEU A 297      -9.689 -32.338  -0.159  1.00 95.47           C  
ATOM   2335  CD1 LEU A 297      -9.629 -33.724  -0.792  1.00 95.47           C  
ATOM   2336  CD2 LEU A 297     -11.105 -32.018   0.307  1.00 95.47           C  
ATOM   2337  N   LEU A 298      -6.529 -31.253   2.998  1.00 93.95           N  
ATOM   2338  CA  LEU A 298      -5.829 -31.387   4.271  1.00 93.95           C  
ATOM   2339  C   LEU A 298      -5.765 -30.049   5.000  1.00 93.95           C  
ATOM   2340  O   LEU A 298      -5.953 -29.992   6.217  1.00 93.95           O  
ATOM   2341  CB  LEU A 298      -4.415 -31.931   4.051  1.00 93.95           C  
ATOM   2342  CG  LEU A 298      -4.313 -33.360   3.515  1.00 93.95           C  
ATOM   2343  CD1 LEU A 298      -2.859 -33.717   3.232  1.00 93.95           C  
ATOM   2344  CD2 LEU A 298      -4.930 -34.346   4.501  1.00 93.95           C  
ATOM   2345  N   GLU A 299      -5.493 -28.958   4.288  1.00 93.26           N  
ATOM   2346  CA  GLU A 299      -5.409 -27.625   4.876  1.00 93.26           C  
ATOM   2347  C   GLU A 299      -6.759 -27.181   5.433  1.00 93.26           C  
ATOM   2348  O   GLU A 299      -6.833 -26.639   6.538  1.00 93.26           O  
ATOM   2349  CB  GLU A 299      -4.908 -26.611   3.843  1.00 93.26           C  
ATOM   2350  CG  GLU A 299      -3.430 -26.752   3.512  1.00 93.26           C  
ATOM   2351  CD  GLU A 299      -2.962 -25.787   2.434  1.00 93.26           C  
ATOM   2352  OE1 GLU A 299      -1.737 -25.689   2.197  1.00 93.26           O  
ATOM   2353  OE2 GLU A 299      -3.829 -25.125   1.821  1.00 93.26           O1-
ATOM   2354  N   HIS A 300      -7.725 -27.402   4.650  1.00 92.56           N  
ATOM   2355  CA  HIS A 300      -9.059 -27.012   5.090  1.00 92.56           C  
ATOM   2356  C   HIS A 300      -9.485 -27.802   6.324  1.00 92.56           C  
ATOM   2357  O   HIS A 300     -10.065 -27.241   7.256  1.00 92.56           O  
ATOM   2358  CB  HIS A 300     -10.074 -27.211   3.963  1.00 92.56           C  
ATOM   2359  CG  HIS A 300     -11.456 -26.754   4.313  1.00 92.56           C  
ATOM   2360  CD2 HIS A 300     -12.548 -27.448   4.709  1.00 92.56           C  
ATOM   2361  ND1 HIS A 300     -11.834 -25.430   4.268  1.00 92.56           N  
ATOM   2362  CE1 HIS A 300     -13.104 -25.329   4.624  1.00 92.56           C  
ATOM   2363  NE2 HIS A 300     -13.560 -26.539   4.897  1.00 92.56           N  
ATOM   2364  N   ALA A 301      -9.308 -29.099   6.255  1.00 91.10           N  
ATOM   2365  CA  ALA A 301      -9.670 -29.967   7.373  1.00 91.10           C  
ATOM   2366  C   ALA A 301      -8.987 -29.515   8.661  1.00 91.10           C  
ATOM   2367  O   ALA A 301      -9.601 -29.517   9.730  1.00 91.10           O  
ATOM   2368  CB  ALA A 301      -9.306 -31.416   7.062  1.00 91.10           C  
ATOM   2369  N   GLU A 302      -7.779 -29.107   8.516  1.00 90.02           N  
ATOM   2370  CA  GLU A 302      -7.042 -28.617   9.677  1.00 90.02           C  
ATOM   2371  C   GLU A 302      -7.642 -27.316  10.203  1.00 90.02           C  
ATOM   2372  O   GLU A 302      -7.770 -27.132  11.415  1.00 90.02           O  
ATOM   2373  CB  GLU A 302      -5.565 -28.413   9.331  1.00 90.02           C  
ATOM   2374  CG  GLU A 302      -4.713 -27.967  10.509  1.00 90.02           C  
ATOM   2375  CD  GLU A 302      -4.628 -29.007  11.616  1.00 90.02           C  
ATOM   2376  OE1 GLU A 302      -4.231 -28.656  12.750  1.00 90.02           O  
ATOM   2377  OE2 GLU A 302      -4.961 -30.183  11.346  1.00 90.02           O1-
ATOM   2378  N   LYS A 303      -8.028 -26.434   9.438  1.00 90.26           N  
ATOM   2379  CA  LYS A 303      -8.593 -25.143   9.821  1.00 90.26           C  
ATOM   2380  C   LYS A 303      -9.960 -25.315  10.477  1.00 90.26           C  
ATOM   2381  O   LYS A 303     -10.325 -24.554  11.375  1.00 90.26           O  
ATOM   2382  CB  LYS A 303      -8.706 -24.224   8.605  1.00 90.26           C  
ATOM   2383  CG  LYS A 303      -7.373 -23.677   8.116  1.00 90.26           C  
ATOM   2384  CD  LYS A 303      -7.555 -22.729   6.938  1.00 90.26           C  
ATOM   2385  CE  LYS A 303      -6.217 -22.230   6.408  1.00 90.26           C  
ATOM   2386  NZ  LYS A 303      -6.388 -21.340   5.222  1.00 90.26           N1+
ATOM   2387  N   SER A 304     -10.664 -26.349  10.029  1.00 89.21           N  
ATOM   2388  CA  SER A 304     -12.006 -26.574  10.559  1.00 89.21           C  
ATOM   2389  C   SER A 304     -11.955 -27.041  12.010  1.00 89.21           C  
ATOM   2390  O   SER A 304     -12.852 -26.733  12.798  1.00 89.21           O  
ATOM   2391  CB  SER A 304     -12.751 -27.605   9.709  1.00 89.21           C  
ATOM   2392  OG  SER A 304     -12.240 -28.907   9.933  1.00 89.21           O  
ATOM   2393  N   GLY A 305     -10.890 -27.727  12.416  1.00 86.70           N  
ATOM   2394  CA  GLY A 305     -10.734 -28.257  13.761  1.00 86.70           C  
ATOM   2395  C   GLY A 305     -11.708 -29.376  14.077  1.00 86.70           C  
ATOM   2396  O   GLY A 305     -11.701 -29.916  15.185  1.00 86.70           O  
ATOM   2397  N   ASP A 306     -12.589 -29.724  13.063  1.00 90.88           N  
ATOM   2398  CA  ASP A 306     -13.586 -30.777  13.232  1.00 90.88           C  
ATOM   2399  C   ASP A 306     -12.997 -32.148  12.911  1.00 90.88           C  
ATOM   2400  O   ASP A 306     -12.619 -32.414  11.768  1.00 90.88           O  
ATOM   2401  CB  ASP A 306     -14.805 -30.508  12.349  1.00 90.88           C  
ATOM   2402  CG  ASP A 306     -15.946 -31.480  12.600  1.00 90.88           C  
ATOM   2403  OD1 ASP A 306     -15.730 -32.512  13.270  1.00 90.88           O  
ATOM   2404  OD2 ASP A 306     -17.068 -31.212  12.120  1.00 90.88           O1-
ATOM   2405  N   PRO A 307     -12.917 -33.094  13.947  1.00 91.52           N  
ATOM   2406  CA  PRO A 307     -12.342 -34.425  13.737  1.00 91.52           C  
ATOM   2407  C   PRO A 307     -13.026 -35.191  12.608  1.00 91.52           C  
ATOM   2408  O   PRO A 307     -12.370 -35.941  11.879  1.00 91.52           O  
ATOM   2409  CB  PRO A 307     -12.564 -35.120  15.082  1.00 91.52           C  
ATOM   2410  CG  PRO A 307     -12.665 -34.009  16.075  1.00 91.52           C  
ATOM   2411  CD  PRO A 307     -13.281 -32.818  15.399  1.00 91.52           C  
ATOM   2412  N   GLU A 308     -14.343 -35.032  12.466  1.00 91.42           N  
ATOM   2413  CA  GLU A 308     -15.080 -35.717  11.408  1.00 91.42           C  
ATOM   2414  C   GLU A 308     -14.649 -35.229  10.029  1.00 91.42           C  
ATOM   2415  O   GLU A 308     -14.475 -36.029   9.107  1.00 91.42           O  
ATOM   2416  CB  GLU A 308     -16.588 -35.519  11.589  1.00 91.42           C  
ATOM   2417  CG  GLU A 308     -17.171 -36.280  12.770  1.00 91.42           C  
ATOM   2418  CD  GLU A 308     -18.676 -36.115  12.907  1.00 91.42           C  
ATOM   2419  OE1 GLU A 308     -19.259 -36.648  13.877  1.00 91.42           O  
ATOM   2420  OE2 GLU A 308     -19.277 -35.450  12.034  1.00 91.42           O1-
ATOM   2421  N   VAL A 309     -14.459 -33.925   9.865  1.00 92.00           N  
ATOM   2422  CA  VAL A 309     -14.006 -33.333   8.610  1.00 92.00           C  
ATOM   2423  C   VAL A 309     -12.581 -33.792   8.307  1.00 92.00           C  
ATOM   2424  O   VAL A 309     -12.254 -34.109   7.161  1.00 92.00           O  
ATOM   2425  CB  VAL A 309     -14.071 -31.790   8.655  1.00 92.00           C  
ATOM   2426  CG1 VAL A 309     -13.475 -31.188   7.384  1.00 92.00           C  
ATOM   2427  CG2 VAL A 309     -15.512 -31.322   8.847  1.00 92.00           C  
ATOM   2428  N   ARG A 310     -11.781 -33.903   9.338  1.00 92.26           N  
ATOM   2429  CA  ARG A 310     -10.407 -34.363   9.163  1.00 92.26           C  
ATOM   2430  C   ARG A 310     -10.371 -35.799   8.650  1.00 92.26           C  
ATOM   2431  O   ARG A 310      -9.591 -36.123   7.752  1.00 92.26           O  
ATOM   2432  CB  ARG A 310      -9.633 -34.257  10.479  1.00 92.26           C  
ATOM   2433  CG  ARG A 310      -9.206 -32.840  10.829  1.00 92.26           C  
ATOM   2434  CD  ARG A 310      -8.191 -32.822  11.964  1.00 92.26           C  
ATOM   2435  NE  ARG A 310      -8.823 -33.074  13.256  1.00 92.26           N  
ATOM   2436  CZ  ARG A 310      -8.298 -32.747  14.433  1.00 92.26           C  
ATOM   2437  NH1 ARG A 310      -7.116 -32.146  14.506  1.00 92.26           N1+
ATOM   2438  NH2 ARG A 310      -8.960 -33.022  15.549  1.00 92.26           N  
ATOM   2439  N   GLU A 311     -11.186 -36.619   9.223  1.00 93.99           N  
ATOM   2440  CA  GLU A 311     -11.247 -38.020   8.817  1.00 93.99           C  
ATOM   2441  C   GLU A 311     -11.739 -38.156   7.379  1.00 93.99           C  
ATOM   2442  O   GLU A 311     -11.172 -38.916   6.592  1.00 93.99           O  
ATOM   2443  CB  GLU A 311     -12.152 -38.815   9.761  1.00 93.99           C  
ATOM   2444  CG  GLU A 311     -12.173 -40.311   9.480  1.00 93.99           C  
ATOM   2445  CD  GLU A 311     -10.838 -40.990   9.751  1.00 93.99           C  
ATOM   2446  OE1 GLU A 311     -10.677 -42.177   9.388  1.00 93.99           O  
ATOM   2447  OE2 GLU A 311      -9.949 -40.330  10.332  1.00 93.99           O1-
ATOM   2448  N   LEU A 312     -12.779 -37.506   7.069  1.00 94.27           N  
ATOM   2449  CA  LEU A 312     -13.329 -37.552   5.719  1.00 94.27           C  
ATOM   2450  C   LEU A 312     -12.318 -37.030   4.703  1.00 94.27           C  
ATOM   2451  O   LEU A 312     -12.140 -37.624   3.638  1.00 94.27           O  
ATOM   2452  CB  LEU A 312     -14.620 -36.733   5.638  1.00 94.27           C  
ATOM   2453  CG  LEU A 312     -15.345 -36.742   4.291  1.00 94.27           C  
ATOM   2454  CD1 LEU A 312     -15.799 -38.155   3.944  1.00 94.27           C  
ATOM   2455  CD2 LEU A 312     -16.531 -35.783   4.316  1.00 94.27           C  
ATOM   2456  N   ALA A 313     -11.638 -35.865   5.007  1.00 94.56           N  
ATOM   2457  CA  ALA A 313     -10.610 -35.318   4.124  1.00 94.56           C  
ATOM   2458  C   ALA A 313      -9.493 -36.331   3.888  1.00 94.56           C  
ATOM   2459  O   ALA A 313      -9.047 -36.519   2.755  1.00 94.56           O  
ATOM   2460  CB  ALA A 313     -10.040 -34.027   4.707  1.00 94.56           C  
ATOM   2461  N   ARG A 314      -9.118 -37.032   4.922  1.00 95.11           N  
ATOM   2462  CA  ARG A 314      -8.062 -38.032   4.799  1.00 95.11           C  
ATOM   2463  C   ARG A 314      -8.497 -39.179   3.893  1.00 95.11           C  
ATOM   2464  O   ARG A 314      -7.703 -39.679   3.092  1.00 95.11           O  
ATOM   2465  CB  ARG A 314      -7.670 -38.573   6.176  1.00 95.11           C  
ATOM   2466  CG  ARG A 314      -6.868 -37.592   7.017  1.00 95.11           C  
ATOM   2467  CD  ARG A 314      -6.209 -38.276   8.206  1.00 95.11           C  
ATOM   2468  NE  ARG A 314      -7.196 -38.732   9.181  1.00 95.11           N  
ATOM   2469  CZ  ARG A 314      -7.601 -38.030  10.235  1.00 95.11           C  
ATOM   2470  NH1 ARG A 314      -7.111 -36.819  10.471  1.00 95.11           N1+
ATOM   2471  NH2 ARG A 314      -8.505 -38.542  11.058  1.00 95.11           N  
ATOM   2472  N   GLU A 315      -9.692 -39.571   4.083  1.00 96.43           N  
ATOM   2473  CA  GLU A 315     -10.210 -40.635   3.227  1.00 96.43           C  
ATOM   2474  C   GLU A 315     -10.242 -40.200   1.765  1.00 96.43           C  
ATOM   2475  O   GLU A 315      -9.867 -40.968   0.875  1.00 96.43           O  
ATOM   2476  CB  GLU A 315     -11.610 -41.057   3.681  1.00 96.43           C  
ATOM   2477  CG  GLU A 315     -12.162 -42.262   2.933  1.00 96.43           C  
ATOM   2478  CD  GLU A 315     -13.524 -42.710   3.438  1.00 96.43           C  
ATOM   2479  OE1 GLU A 315     -14.096 -43.668   2.872  1.00 96.43           O  
ATOM   2480  OE2 GLU A 315     -14.024 -42.096   4.407  1.00 96.43           O1-
ATOM   2481  N   LEU A 316     -10.666 -39.068   1.521  1.00 96.48           N  
ATOM   2482  CA  LEU A 316     -10.723 -38.532   0.165  1.00 96.48           C  
ATOM   2483  C   LEU A 316      -9.324 -38.402  -0.428  1.00 96.48           C  
ATOM   2484  O   LEU A 316      -9.112 -38.707  -1.603  1.00 96.48           O  
ATOM   2485  CB  LEU A 316     -11.423 -37.171   0.156  1.00 96.48           C  
ATOM   2486  CG  LEU A 316     -12.928 -37.179   0.426  1.00 96.48           C  
ATOM   2487  CD1 LEU A 316     -13.464 -35.754   0.496  1.00 96.48           C  
ATOM   2488  CD2 LEU A 316     -13.660 -37.980  -0.646  1.00 96.48           C  
ATOM   2489  N   VAL A 317      -8.443 -37.921   0.418  1.00 97.29           N  
ATOM   2490  CA  VAL A 317      -7.061 -37.785  -0.032  1.00 97.29           C  
ATOM   2491  C   VAL A 317      -6.487 -39.162  -0.361  1.00 97.29           C  
ATOM   2492  O   VAL A 317      -5.808 -39.332  -1.376  1.00 97.29           O  
ATOM   2493  CB  VAL A 317      -6.185 -37.082   1.029  1.00 97.29           C  
ATOM   2494  CG1 VAL A 317      -4.706 -37.179   0.657  1.00 97.29           C  
ATOM   2495  CG2 VAL A 317      -6.607 -35.623   1.185  1.00 97.29           C  
ATOM   2496  N   ARG A 318      -6.766 -40.195   0.469  1.00 97.88           N  
ATOM   2497  CA  ARG A 318      -6.305 -41.551   0.195  1.00 97.88           C  
ATOM   2498  C   ARG A 318      -6.829 -42.047  -1.148  1.00 97.88           C  
ATOM   2499  O   ARG A 318      -6.092 -42.668  -1.917  1.00 97.88           O  
ATOM   2500  CB  ARG A 318      -6.741 -42.504   1.312  1.00 97.88           C  
ATOM   2501  CG  ARG A 318      -5.946 -42.349   2.599  1.00 97.88           C  
ATOM   2502  CD  ARG A 318      -6.323 -43.409   3.625  1.00 97.88           C  
ATOM   2503  NE  ARG A 318      -5.939 -43.011   4.975  1.00 97.88           N  
ATOM   2504  CZ  ARG A 318      -6.794 -42.755   5.962  1.00 97.88           C  
ATOM   2505  NH1 ARG A 318      -8.105 -42.851   5.766  1.00 97.88           N1+
ATOM   2506  NH2 ARG A 318      -6.337 -42.401   7.154  1.00 97.88           N  
ATOM   2507  N   ARG A 319      -7.999 -41.796  -1.404  1.00 97.72           N  
ATOM   2508  CA  ARG A 319      -8.593 -42.203  -2.674  1.00 97.72           C  
ATOM   2509  C   ARG A 319      -7.926 -41.487  -3.845  1.00 97.72           C  
ATOM   2510  O   ARG A 319      -7.682 -42.091  -4.891  1.00 97.72           O  
ATOM   2511  CB  ARG A 319     -10.098 -41.925  -2.678  1.00 97.72           C  
ATOM   2512  CG  ARG A 319     -10.894 -42.827  -1.749  1.00 97.72           C  
ATOM   2513  CD  ARG A 319     -12.380 -42.500  -1.782  1.00 97.72           C  
ATOM   2514  NE  ARG A 319     -13.115 -43.229  -0.752  1.00 97.72           N  
ATOM   2515  CZ  ARG A 319     -14.426 -43.133  -0.546  1.00 97.72           C  
ATOM   2516  NH1 ARG A 319     -15.174 -42.334  -1.297  1.00 97.72           N1+
ATOM   2517  NH2 ARG A 319     -14.993 -43.842   0.419  1.00 97.72           N  
ATOM   2518  N   LEU A 320      -7.676 -40.212  -3.669  1.00 97.97           N  
ATOM   2519  CA  LEU A 320      -7.002 -39.437  -4.706  1.00 97.97           C  
ATOM   2520  C   LEU A 320      -5.606 -39.989  -4.975  1.00 97.97           C  
ATOM   2521  O   LEU A 320      -5.201 -40.127  -6.131  1.00 97.97           O  
ATOM   2522  CB  LEU A 320      -6.912 -37.963  -4.300  1.00 97.97           C  
ATOM   2523  CG  LEU A 320      -8.187 -37.135  -4.468  1.00 97.97           C  
ATOM   2524  CD1 LEU A 320      -8.035 -35.783  -3.779  1.00 97.97           C  
ATOM   2525  CD2 LEU A 320      -8.516 -36.953  -5.947  1.00 97.97           C  
ATOM   2526  N   VAL A 321      -4.894 -40.298  -3.891  1.00 97.34           N  
ATOM   2527  CA  VAL A 321      -3.533 -40.810  -4.020  1.00 97.34           C  
ATOM   2528  C   VAL A 321      -3.551 -42.148  -4.756  1.00 97.34           C  
ATOM   2529  O   VAL A 321      -2.757 -42.371  -5.673  1.00 97.34           O  
ATOM   2530  CB  VAL A 321      -2.853 -40.969  -2.642  1.00 97.34           C  
ATOM   2531  CG1 VAL A 321      -1.540 -41.738  -2.773  1.00 97.34           C  
ATOM   2532  CG2 VAL A 321      -2.613 -39.601  -2.006  1.00 97.34           C  
ATOM   2533  N   GLU A 322      -4.426 -43.001  -4.410  1.00 97.75           N  
ATOM   2534  CA  GLU A 322      -4.539 -44.313  -5.041  1.00 97.75           C  
ATOM   2535  C   GLU A 322      -4.855 -44.183  -6.528  1.00 97.75           C  
ATOM   2536  O   GLU A 322      -4.235 -44.850  -7.360  1.00 97.75           O  
ATOM   2537  CB  GLU A 322      -5.615 -45.153  -4.346  1.00 97.75           C  
ATOM   2538  CG  GLU A 322      -5.210 -45.649  -2.966  1.00 97.75           C  
ATOM   2539  CD  GLU A 322      -6.314 -46.417  -2.257  1.00 97.75           C  
ATOM   2540  OE1 GLU A 322      -6.122 -46.815  -1.086  1.00 97.75           O  
ATOM   2541  OE2 GLU A 322      -7.379 -46.626  -2.879  1.00 97.75           O1-
ATOM   2542  N   ALA A 323      -5.824 -43.404  -6.792  1.00 98.04           N  
ATOM   2543  CA  ALA A 323      -6.217 -43.192  -8.182  1.00 98.04           C  
ATOM   2544  C   ALA A 323      -5.086 -42.550  -8.980  1.00 98.04           C  
ATOM   2545  O   ALA A 323      -4.840 -42.922 -10.130  1.00 98.04           O  
ATOM   2546  CB  ALA A 323      -7.473 -42.326  -8.255  1.00 98.04           C  
ATOM   2547  N   ALA A 324      -4.410 -41.593  -8.392  1.00 98.01           N  
ATOM   2548  CA  ALA A 324      -3.278 -40.933  -9.038  1.00 98.01           C  
ATOM   2549  C   ALA A 324      -2.140 -41.917  -9.290  1.00 98.01           C  
ATOM   2550  O   ALA A 324      -1.466 -41.845 -10.321  1.00 98.01           O  
ATOM   2551  CB  ALA A 324      -2.786 -39.765  -8.186  1.00 98.01           C  
ATOM   2552  N   GLU A 325      -1.937 -42.852  -8.388  1.00 97.84           N  
ATOM   2553  CA  GLU A 325      -0.930 -43.893  -8.565  1.00 97.84           C  
ATOM   2554  C   GLU A 325      -1.263 -44.787  -9.757  1.00 97.84           C  
ATOM   2555  O   GLU A 325      -0.374 -45.169 -10.520  1.00 97.84           O  
ATOM   2556  CB  GLU A 325      -0.800 -44.738  -7.295  1.00 97.84           C  
ATOM   2557  CG  GLU A 325      -0.036 -44.048  -6.174  1.00 97.84           C  
ATOM   2558  CD  GLU A 325       0.063 -44.888  -4.911  1.00 97.84           C  
ATOM   2559  OE1 GLU A 325       0.724 -44.451  -3.941  1.00 97.84           O  
ATOM   2560  OE2 GLU A 325      -0.524 -45.993  -4.891  1.00 97.84           O1-
ATOM   2561  N   GLU A 326      -2.493 -45.090  -9.863  1.00 97.96           N  
ATOM   2562  CA  GLU A 326      -2.928 -45.909 -10.990  1.00 97.96           C  
ATOM   2563  C   GLU A 326      -2.681 -45.197 -12.317  1.00 97.96           C  
ATOM   2564  O   GLU A 326      -2.223 -45.813 -13.282  1.00 97.96           O  
ATOM   2565  CB  GLU A 326      -4.410 -46.268 -10.854  1.00 97.96           C  
ATOM   2566  CG  GLU A 326      -4.709 -47.225  -9.709  1.00 97.96           C  
ATOM   2567  CD  GLU A 326      -6.187 -47.549  -9.568  1.00 97.96           C  
ATOM   2568  OE1 GLU A 326      -6.567 -48.242  -8.596  1.00 97.96           O  
ATOM   2569  OE2 GLU A 326      -6.973 -47.108 -10.437  1.00 97.96           O1-
ATOM   2570  N   VAL A 327      -3.015 -43.909 -12.335  1.00 97.85           N  
ATOM   2571  CA  VAL A 327      -2.796 -43.098 -13.528  1.00 97.85           C  
ATOM   2572  C   VAL A 327      -1.299 -42.994 -13.815  1.00 97.85           C  
ATOM   2573  O   VAL A 327      -0.872 -43.106 -14.966  1.00 97.85           O  
ATOM   2574  CB  VAL A 327      -3.409 -41.688 -13.377  1.00 97.85           C  
ATOM   2575  CG1 VAL A 327      -2.949 -40.774 -14.511  1.00 97.85           C  
ATOM   2576  CG2 VAL A 327      -4.934 -41.772 -13.338  1.00 97.85           C  
ATOM   2577  N   GLN A 328      -0.463 -42.794 -12.753  1.00 96.69           N  
ATOM   2578  CA  GLN A 328       0.984 -42.716 -12.915  1.00 96.69           C  
ATOM   2579  C   GLN A 328       1.542 -44.006 -13.510  1.00 96.69           C  
ATOM   2580  O   GLN A 328       2.467 -43.969 -14.325  1.00 96.69           O  
ATOM   2581  CB  GLN A 328       1.660 -42.421 -11.574  1.00 96.69           C  
ATOM   2582  CG  GLN A 328       3.163 -42.204 -11.677  1.00 96.69           C  
ATOM   2583  CD  GLN A 328       3.955 -43.484 -11.480  1.00 96.69           C  
ATOM   2584  NE2 GLN A 328       5.046 -43.626 -12.225  1.00 96.69           N  
ATOM   2585  OE1 GLN A 328       3.590 -44.337 -10.665  1.00 96.69           O  
ATOM   2586  N   ARG A 329       1.005 -45.187 -13.179  1.00 96.36           N  
ATOM   2587  CA  ARG A 329       1.478 -46.484 -13.651  1.00 96.36           C  
ATOM   2588  C   ARG A 329       1.023 -46.746 -15.082  1.00 96.36           C  
ATOM   2589  O   ARG A 329       1.734 -47.387 -15.858  1.00 96.36           O  
ATOM   2590  CB  ARG A 329       0.986 -47.603 -12.731  1.00 96.36           C  
ATOM   2591  CG  ARG A 329       1.668 -47.628 -11.372  1.00 96.36           C  
ATOM   2592  CD  ARG A 329       1.188 -48.797 -10.522  1.00 96.36           C  
ATOM   2593  NE  ARG A 329       1.698 -48.715  -9.157  1.00 96.36           N  
ATOM   2594  CZ  ARG A 329       1.452 -49.607  -8.201  1.00 96.36           C  
ATOM   2595  NH1 ARG A 329       0.695 -50.671  -8.445  1.00 96.36           N1+
ATOM   2596  NH2 ARG A 329       1.967 -49.435  -6.992  1.00 96.36           N  
ATOM   2597  N   ASN A 330      -0.095 -46.124 -15.369  1.00 96.90           N  
ATOM   2598  CA  ASN A 330      -0.675 -46.322 -16.694  1.00 96.90           C  
ATOM   2599  C   ASN A 330      -1.250 -45.023 -17.253  1.00 96.90           C  
ATOM   2600  O   ASN A 330      -2.470 -44.851 -17.302  1.00 96.90           O  
ATOM   2601  CB  ASN A 330      -1.753 -47.407 -16.652  1.00 96.90           C  
ATOM   2602  CG  ASN A 330      -1.203 -48.761 -16.249  1.00 96.90           C  
ATOM   2603  ND2 ASN A 330      -1.909 -49.445 -15.357  1.00 96.90           N  
ATOM   2604  OD1 ASN A 330      -0.153 -49.188 -16.737  1.00 96.90           O  
ATOM   2605  N   PRO A 331      -0.397 -44.161 -17.742  1.00 96.40           N  
ATOM   2606  CA  PRO A 331      -0.804 -42.816 -18.156  1.00 96.40           C  
ATOM   2607  C   PRO A 331      -1.702 -42.825 -19.391  1.00 96.40           C  
ATOM   2608  O   PRO A 331      -2.452 -41.873 -19.621  1.00 96.40           O  
ATOM   2609  CB  PRO A 331       0.528 -42.121 -18.455  1.00 96.40           C  
ATOM   2610  CG  PRO A 331       1.505 -43.236 -18.646  1.00 96.40           C  
ATOM   2611  CD  PRO A 331       1.039 -44.421 -17.851  1.00 96.40           C  
ATOM   2612  N   SER A 332      -1.690 -43.886 -20.199  1.00 97.17           N  
ATOM   2613  CA  SER A 332      -2.456 -43.934 -21.440  1.00 97.17           C  
ATOM   2614  C   SER A 332      -3.858 -44.486 -21.202  1.00 97.17           C  
ATOM   2615  O   SER A 332      -4.683 -44.511 -22.117  1.00 97.17           O  
ATOM   2616  CB  SER A 332      -1.733 -44.786 -22.483  1.00 97.17           C  
ATOM   2617  OG  SER A 332      -1.574 -46.117 -22.024  1.00 97.17           O  
ATOM   2618  N   ASP A 333      -4.162 -44.950 -20.091  1.00 97.97           N  
ATOM   2619  CA  ASP A 333      -5.469 -45.511 -19.762  1.00 97.97           C  
ATOM   2620  C   ASP A 333      -6.493 -44.406 -19.512  1.00 97.97           C  
ATOM   2621  O   ASP A 333      -6.502 -43.790 -18.445  1.00 97.97           O  
ATOM   2622  CB  ASP A 333      -5.369 -46.422 -18.537  1.00 97.97           C  
ATOM   2623  CG  ASP A 333      -6.639 -47.215 -18.282  1.00 97.97           C  
ATOM   2624  OD1 ASP A 333      -7.742 -46.715 -18.596  1.00 97.97           O  
ATOM   2625  OD2 ASP A 333      -6.538 -48.344 -17.759  1.00 97.97           O1-
ATOM   2626  N   GLU A 334      -7.455 -44.254 -20.424  1.00 96.77           N  
ATOM   2627  CA  GLU A 334      -8.425 -43.165 -20.362  1.00 96.77           C  
ATOM   2628  C   GLU A 334      -9.428 -43.381 -19.233  1.00 96.77           C  
ATOM   2629  O   GLU A 334      -9.897 -42.421 -18.619  1.00 96.77           O  
ATOM   2630  CB  GLU A 334      -9.160 -43.021 -21.698  1.00 96.77           C  
ATOM   2631  CG  GLU A 334      -8.296 -42.460 -22.817  1.00 96.77           C  
ATOM   2632  CD  GLU A 334      -7.738 -41.080 -22.510  1.00 96.77           C  
ATOM   2633  OE1 GLU A 334      -6.588 -40.787 -22.910  1.00 96.77           O  
ATOM   2634  OE2 GLU A 334      -8.454 -40.284 -21.861  1.00 96.77           O1-
ATOM   2635  N   GLN A 335      -9.731 -44.680 -18.994  1.00 97.19           N  
ATOM   2636  CA  GLN A 335     -10.651 -45.001 -17.907  1.00 97.19           C  
ATOM   2637  C   GLN A 335     -10.085 -44.562 -16.560  1.00 97.19           C  
ATOM   2638  O   GLN A 335     -10.795 -43.963 -15.748  1.00 97.19           O  
ATOM   2639  CB  GLN A 335     -10.955 -46.500 -17.885  1.00 97.19           C  
ATOM   2640  CG  GLN A 335     -12.031 -46.894 -16.883  1.00 97.19           C  
ATOM   2641  CD  GLN A 335     -12.349 -48.378 -16.918  1.00 97.19           C  
ATOM   2642  NE2 GLN A 335     -13.206 -48.821 -16.005  1.00 97.19           N  
ATOM   2643  OE1 GLN A 335     -11.829 -49.119 -17.757  1.00 97.19           O  
ATOM   2644  N   LYS A 336      -8.851 -44.855 -16.302  1.00 97.75           N  
ATOM   2645  CA  LYS A 336      -8.204 -44.464 -15.053  1.00 97.75           C  
ATOM   2646  C   LYS A 336      -8.072 -42.948 -14.952  1.00 97.75           C  
ATOM   2647  O   LYS A 336      -8.238 -42.375 -13.873  1.00 97.75           O  
ATOM   2648  CB  LYS A 336      -6.826 -45.118 -14.935  1.00 97.75           C  
ATOM   2649  CG  LYS A 336      -6.872 -46.627 -14.745  1.00 97.75           C  
ATOM   2650  CD  LYS A 336      -5.477 -47.209 -14.550  1.00 97.75           C  
ATOM   2651  CE  LYS A 336      -5.526 -48.711 -14.308  1.00 97.75           C  
ATOM   2652  NZ  LYS A 336      -4.158 -49.299 -14.196  1.00 97.75           N1+
ATOM   2653  N   ASN A 337      -7.867 -42.326 -16.100  1.00 96.52           N  
ATOM   2654  CA  ASN A 337      -7.791 -40.868 -16.126  1.00 96.52           C  
ATOM   2655  C   ASN A 337      -9.134 -40.231 -15.787  1.00 96.52           C  
ATOM   2656  O   ASN A 337      -9.192 -39.258 -15.033  1.00 96.52           O  
ATOM   2657  CB  ASN A 337      -7.301 -40.382 -17.492  1.00 96.52           C  
ATOM   2658  CG  ASN A 337      -5.846 -40.723 -17.746  1.00 96.52           C  
ATOM   2659  ND2 ASN A 337      -5.482 -40.858 -19.016  1.00 96.52           N  
ATOM   2660  OD1 ASN A 337      -5.056 -40.866 -16.810  1.00 96.52           O  
ATOM   2661  N   THR A 338     -10.129 -40.777 -16.341  1.00 97.21           N  
ATOM   2662  CA  THR A 338     -11.476 -40.273 -16.097  1.00 97.21           C  
ATOM   2663  C   THR A 338     -11.867 -40.461 -14.634  1.00 97.21           C  
ATOM   2664  O   THR A 338     -12.467 -39.571 -14.026  1.00 97.21           O  
ATOM   2665  CB  THR A 338     -12.507 -40.973 -17.001  1.00 97.21           C  
ATOM   2666  CG2 THR A 338     -13.919 -40.473 -16.714  1.00 97.21           C  
ATOM   2667  OG1 THR A 338     -12.188 -40.708 -18.373  1.00 97.21           O  
ATOM   2668  N   GLN A 339     -11.482 -41.606 -14.059  1.00 97.41           N  
ATOM   2669  CA  GLN A 339     -11.751 -41.881 -12.652  1.00 97.41           C  
ATOM   2670  C   GLN A 339     -11.058 -40.863 -11.750  1.00 97.41           C  
ATOM   2671  O   GLN A 339     -11.654 -40.367 -10.791  1.00 97.41           O  
ATOM   2672  CB  GLN A 339     -11.303 -43.297 -12.285  1.00 97.41           C  
ATOM   2673  CG  GLN A 339     -12.195 -44.391 -12.853  1.00 97.41           C  
ATOM   2674  CD  GLN A 339     -11.690 -45.786 -12.536  1.00 97.41           C  
ATOM   2675  NE2 GLN A 339     -12.513 -46.792 -12.809  1.00 97.41           N  
ATOM   2676  OE1 GLN A 339     -10.567 -45.957 -12.052  1.00 97.41           O  
ATOM   2677  N   LEU A 340      -9.835 -40.584 -12.019  1.00 98.13           N  
ATOM   2678  CA  LEU A 340      -9.102 -39.595 -11.237  1.00 98.13           C  
ATOM   2679  C   LEU A 340      -9.731 -38.213 -11.380  1.00 98.13           C  
ATOM   2680  O   LEU A 340      -9.885 -37.491 -10.393  1.00 98.13           O  
ATOM   2681  CB  LEU A 340      -7.634 -39.547 -11.673  1.00 98.13           C  
ATOM   2682  CG  LEU A 340      -6.734 -38.569 -10.916  1.00 98.13           C  
ATOM   2683  CD1 LEU A 340      -6.780 -38.856  -9.419  1.00 98.13           C  
ATOM   2684  CD2 LEU A 340      -5.303 -38.648 -11.437  1.00 98.13           C  
ATOM   2685  N   ARG A 341     -10.090 -37.865 -12.607  1.00 97.92           N  
ATOM   2686  CA  ARG A 341     -10.732 -36.572 -12.823  1.00 97.92           C  
ATOM   2687  C   ARG A 341     -12.001 -36.444 -11.986  1.00 97.92           C  
ATOM   2688  O   ARG A 341     -12.257 -35.395 -11.393  1.00 97.92           O  
ATOM   2689  CB  ARG A 341     -11.061 -36.375 -14.305  1.00 97.92           C  
ATOM   2690  CG  ARG A 341      -9.848 -36.071 -15.170  1.00 97.92           C  
ATOM   2691  CD  ARG A 341     -10.236 -35.823 -16.620  1.00 97.92           C  
ATOM   2692  NE  ARG A 341      -9.076 -35.869 -17.504  1.00 97.92           N  
ATOM   2693  CZ  ARG A 341      -8.505 -34.805 -18.062  1.00 97.92           C  
ATOM   2694  NH1 ARG A 341      -8.979 -33.585 -17.837  1.00 97.92           N1+
ATOM   2695  NH2 ARG A 341      -7.453 -34.961 -18.852  1.00 97.92           N  
ATOM   2696  N   ARG A 342     -12.781 -37.529 -11.941  1.00 97.86           N  
ATOM   2697  CA  ARG A 342     -14.008 -37.536 -11.151  1.00 97.86           C  
ATOM   2698  C   ARG A 342     -13.706 -37.332  -9.670  1.00 97.86           C  
ATOM   2699  O   ARG A 342     -14.393 -36.565  -8.991  1.00 97.86           O  
ATOM   2700  CB  ARG A 342     -14.772 -38.846 -11.355  1.00 97.86           C  
ATOM   2701  CG  ARG A 342     -15.460 -38.953 -12.705  1.00 97.86           C  
ATOM   2702  CD  ARG A 342     -16.265 -40.240 -12.828  1.00 97.86           C  
ATOM   2703  NE  ARG A 342     -16.662 -40.498 -14.209  1.00 97.86           N  
ATOM   2704  CZ  ARG A 342     -17.030 -41.686 -14.683  1.00 97.86           C  
ATOM   2705  NH1 ARG A 342     -17.060 -42.752 -13.891  1.00 97.86           N1+
ATOM   2706  NH2 ARG A 342     -17.373 -41.809 -15.956  1.00 97.86           N  
ATOM   2707  N   LEU A 343     -12.746 -37.991  -9.220  1.00 97.91           N  
ATOM   2708  CA  LEU A 343     -12.372 -37.865  -7.816  1.00 97.91           C  
ATOM   2709  C   LEU A 343     -11.896 -36.450  -7.506  1.00 97.91           C  
ATOM   2710  O   LEU A 343     -12.196 -35.909  -6.438  1.00 97.91           O  
ATOM   2711  CB  LEU A 343     -11.276 -38.874  -7.459  1.00 97.91           C  
ATOM   2712  CG  LEU A 343     -11.705 -40.339  -7.377  1.00 97.91           C  
ATOM   2713  CD1 LEU A 343     -10.487 -41.237  -7.185  1.00 97.91           C  
ATOM   2714  CD2 LEU A 343     -12.709 -40.540  -6.247  1.00 97.91           C  
ATOM   2715  N   ILE A 344     -11.137 -35.868  -8.390  1.00 96.55           N  
ATOM   2716  CA  ILE A 344     -10.689 -34.491  -8.221  1.00 96.55           C  
ATOM   2717  C   ILE A 344     -11.897 -33.561  -8.135  1.00 96.55           C  
ATOM   2718  O   ILE A 344     -11.970 -32.707  -7.249  1.00 96.55           O  
ATOM   2719  CB  ILE A 344      -9.757 -34.054  -9.373  1.00 96.55           C  
ATOM   2720  CG1 ILE A 344      -8.429 -34.818  -9.306  1.00 96.55           C  
ATOM   2721  CG2 ILE A 344      -9.521 -32.542  -9.335  1.00 96.55           C  
ATOM   2722  CD1 ILE A 344      -7.542 -34.626 -10.528  1.00 96.55           C  
ATOM   2723  N   ALA A 345     -12.817 -33.705  -9.056  1.00 95.43           N  
ATOM   2724  CA  ALA A 345     -14.023 -32.881  -9.083  1.00 95.43           C  
ATOM   2725  C   ALA A 345     -14.826 -33.044  -7.796  1.00 95.43           C  
ATOM   2726  O   ALA A 345     -15.330 -32.063  -7.244  1.00 95.43           O  
ATOM   2727  CB  ALA A 345     -14.884 -33.238 -10.292  1.00 95.43           C  
ATOM   2728  N   LYS A 346     -14.958 -34.275  -7.339  1.00 94.60           N  
ATOM   2729  CA  LYS A 346     -15.673 -34.531  -6.093  1.00 94.60           C  
ATOM   2730  C   LYS A 346     -14.995 -33.837  -4.916  1.00 94.60           C  
ATOM   2731  O   LYS A 346     -15.667 -33.264  -4.056  1.00 94.60           O  
ATOM   2732  CB  LYS A 346     -15.769 -36.035  -5.830  1.00 94.60           C  
ATOM   2733  CG  LYS A 346     -16.783 -36.754  -6.708  1.00 94.60           C  
ATOM   2734  CD  LYS A 346     -16.897 -38.228  -6.338  1.00 94.60           C  
ATOM   2735  CE  LYS A 346     -17.902 -38.951  -7.225  1.00 94.60           C  
ATOM   2736  NZ  LYS A 346     -17.972 -40.409  -6.908  1.00 94.60           N1+
ATOM   2737  N   ALA A 347     -13.696 -33.864  -4.918  1.00 94.70           N  
ATOM   2738  CA  ALA A 347     -12.933 -33.183  -3.875  1.00 94.70           C  
ATOM   2739  C   ALA A 347     -13.132 -31.672  -3.948  1.00 94.70           C  
ATOM   2740  O   ALA A 347     -13.323 -31.014  -2.922  1.00 94.70           O  
ATOM   2741  CB  ALA A 347     -11.450 -33.526  -3.992  1.00 94.70           C  
ATOM   2742  N   GLU A 348     -13.081 -31.168  -5.154  1.00 92.86           N  
ATOM   2743  CA  GLU A 348     -13.263 -29.734  -5.351  1.00 92.86           C  
ATOM   2744  C   GLU A 348     -14.664 -29.294  -4.938  1.00 92.86           C  
ATOM   2745  O   GLU A 348     -14.833 -28.243  -4.315  1.00 92.86           O  
ATOM   2746  CB  GLU A 348     -13.001 -29.352  -6.810  1.00 92.86           C  
ATOM   2747  CG  GLU A 348     -11.538 -29.445  -7.217  1.00 92.86           C  
ATOM   2748  CD  GLU A 348     -11.309 -29.191  -8.697  1.00 92.86           C  
ATOM   2749  OE1 GLU A 348     -10.137 -29.052  -9.116  1.00 92.86           O  
ATOM   2750  OE2 GLU A 348     -12.310 -29.131  -9.446  1.00 92.86           O1-
ATOM   2751  N   VAL A 349     -15.648 -30.065  -5.282  1.00 93.26           N  
ATOM   2752  CA  VAL A 349     -17.020 -29.767  -4.886  1.00 93.26           C  
ATOM   2753  C   VAL A 349     -17.141 -29.816  -3.364  1.00 93.26           C  
ATOM   2754  O   VAL A 349     -17.800 -28.966  -2.760  1.00 93.26           O  
ATOM   2755  CB  VAL A 349     -18.022 -30.751  -5.532  1.00 93.26           C  
ATOM   2756  CG1 VAL A 349     -19.408 -30.598  -4.907  1.00 93.26           C  
ATOM   2757  CG2 VAL A 349     -18.087 -30.530  -7.041  1.00 93.26           C  
ATOM   2758  N   TRP A 350     -16.522 -30.840  -2.800  1.00 93.40           N  
ATOM   2759  CA  TRP A 350     -16.517 -30.915  -1.343  1.00 93.40           C  
ATOM   2760  C   TRP A 350     -15.923 -29.649  -0.734  1.00 93.40           C  
ATOM   2761  O   TRP A 350     -16.488 -29.077   0.201  1.00 93.40           O  
ATOM   2762  CB  TRP A 350     -15.732 -32.142  -0.870  1.00 93.40           C  
ATOM   2763  CG  TRP A 350     -15.767 -32.351   0.615  1.00 93.40           C  
ATOM   2764  CD1 TRP A 350     -16.696 -33.056   1.327  1.00 93.40           C  
ATOM   2765  CD2 TRP A 350     -14.830 -31.844   1.570  1.00 93.40           C  
ATOM   2766  CE2 TRP A 350     -15.253 -32.282   2.844  1.00 93.40           C  
ATOM   2767  CE3 TRP A 350     -13.671 -31.062   1.472  1.00 93.40           C  
ATOM   2768  NE1 TRP A 350     -16.393 -33.019   2.668  1.00 93.40           N  
ATOM   2769  CZ2 TRP A 350     -14.557 -31.964   4.012  1.00 93.40           C  
ATOM   2770  CZ3 TRP A 350     -12.980 -30.745   2.637  1.00 93.40           C  
ATOM   2771  CH2 TRP A 350     -13.427 -31.197   3.889  1.00 93.40           C  
ATOM   2772  N   LEU A 351     -14.802 -29.199  -1.146  1.00 92.32           N  
ATOM   2773  CA  LEU A 351     -14.142 -27.991  -0.662  1.00 92.32           C  
ATOM   2774  C   LEU A 351     -15.038 -26.771  -0.846  1.00 92.32           C  
ATOM   2775  O   LEU A 351     -15.149 -25.936   0.053  1.00 92.32           O  
ATOM   2776  CB  LEU A 351     -12.813 -27.777  -1.392  1.00 92.32           C  
ATOM   2777  CG  LEU A 351     -11.659 -28.692  -0.980  1.00 92.32           C  
ATOM   2778  CD1 LEU A 351     -10.506 -28.571  -1.972  1.00 92.32           C  
ATOM   2779  CD2 LEU A 351     -11.192 -28.361   0.433  1.00 92.32           C  
ATOM   2780  N   LEU A 352     -15.626 -26.637  -2.029  1.00 92.51           N  
ATOM   2781  CA  LEU A 352     -16.512 -25.514  -2.312  1.00 92.51           C  
ATOM   2782  C   LEU A 352     -17.708 -25.513  -1.365  1.00 92.51           C  
ATOM   2783  O   LEU A 352     -18.118 -24.458  -0.877  1.00 92.51           O  
ATOM   2784  CB  LEU A 352     -16.996 -25.566  -3.763  1.00 92.51           C  
ATOM   2785  CG  LEU A 352     -15.980 -25.162  -4.833  1.00 92.51           C  
ATOM   2786  CD1 LEU A 352     -16.532 -25.449  -6.225  1.00 92.51           C  
ATOM   2787  CD2 LEU A 352     -15.611 -23.689  -4.691  1.00 92.51           C  
ATOM   2788  N   ASN A 353     -18.186 -26.664  -1.079  1.00 92.25           N  
ATOM   2789  CA  ASN A 353     -19.310 -26.779  -0.158  1.00 92.25           C  
ATOM   2790  C   ASN A 353     -18.928 -26.341   1.252  1.00 92.25           C  
ATOM   2791  O   ASN A 353     -19.698 -25.650   1.923  1.00 92.25           O  
ATOM   2792  CB  ASN A 353     -19.846 -28.214  -0.142  1.00 92.25           C  
ATOM   2793  CG  ASN A 353     -21.219 -28.317   0.491  1.00 92.25           C  
ATOM   2794  ND2 ASN A 353     -21.480 -29.431   1.163  1.00 92.25           N  
ATOM   2795  OD1 ASN A 353     -22.040 -27.403   0.375  1.00 92.25           O  
ATOM   2796  N   GLU A 354     -17.681 -26.714   1.583  1.00 89.49           N  
ATOM   2797  CA  GLU A 354     -17.214 -26.319   2.909  1.00 89.49           C  
ATOM   2798  C   GLU A 354     -17.003 -24.810   2.994  1.00 89.49           C  
ATOM   2799  O   GLU A 354     -17.331 -24.189   4.007  1.00 89.49           O  
ATOM   2800  CB  GLU A 354     -15.915 -27.052   3.260  1.00 89.49           C  
ATOM   2801  CG  GLU A 354     -16.110 -28.526   3.586  1.00 89.49           C  
ATOM   2802  CD  GLU A 354     -16.986 -28.760   4.807  1.00 89.49           C  
ATOM   2803  OE1 GLU A 354     -17.861 -29.653   4.763  1.00 89.49           O  
ATOM   2804  OE2 GLU A 354     -16.793 -28.044   5.815  1.00 89.49           O1-
ATOM   2805  N   GLU A 355     -16.445 -24.296   2.003  1.00 87.75           N  
ATOM   2806  CA  GLU A 355     -16.257 -22.849   1.935  1.00 87.75           C  
ATOM   2807  C   GLU A 355     -17.594 -22.117   1.957  1.00 87.75           C  
ATOM   2808  O   GLU A 355     -17.724 -21.069   2.595  1.00 87.75           O  
ATOM   2809  CB  GLU A 355     -15.469 -22.469   0.678  1.00 87.75           C  
ATOM   2810  CG  GLU A 355     -14.007 -22.892   0.717  1.00 87.75           C  
ATOM   2811  CD  GLU A 355     -13.261 -22.588  -0.571  1.00 87.75           C  
ATOM   2812  OE1 GLU A 355     -12.046 -22.879  -0.652  1.00 87.75           O  
ATOM   2813  OE2 GLU A 355     -13.895 -22.052  -1.508  1.00 87.75           O1-
ATOM   2814  N   PHE A 356     -18.547 -22.674   1.279  1.00 89.26           N  
ATOM   2815  CA  PHE A 356     -19.891 -22.111   1.247  1.00 89.26           C  
ATOM   2816  C   PHE A 356     -20.519 -22.130   2.635  1.00 89.26           C  
ATOM   2817  O   PHE A 356     -21.121 -21.142   3.063  1.00 89.26           O  
ATOM   2818  CB  PHE A 356     -20.774 -22.882   0.261  1.00 89.26           C  
ATOM   2819  CG  PHE A 356     -22.179 -22.352   0.163  1.00 89.26           C  
ATOM   2820  CD1 PHE A 356     -23.222 -22.979   0.835  1.00 89.26           C  
ATOM   2821  CD2 PHE A 356     -22.458 -21.226  -0.602  1.00 89.26           C  
ATOM   2822  CE1 PHE A 356     -24.524 -22.491   0.745  1.00 89.26           C  
ATOM   2823  CE2 PHE A 356     -23.756 -20.732  -0.695  1.00 89.26           C  
ATOM   2824  CZ  PHE A 356     -24.787 -21.367  -0.023  1.00 89.26           C  
ATOM   2825  N   LYS A 357     -20.382 -23.235   3.340  1.00 88.46           N  
ATOM   2826  CA  LYS A 357     -20.912 -23.344   4.697  1.00 88.46           C  
ATOM   2827  C   LYS A 357     -20.284 -22.300   5.617  1.00 88.46           C  
ATOM   2828  O   LYS A 357     -20.978 -21.680   6.425  1.00 88.46           O  
ATOM   2829  CB  LYS A 357     -20.671 -24.747   5.256  1.00 88.46           C  
ATOM   2830  CG  LYS A 357     -21.564 -25.817   4.646  1.00 88.46           C  
ATOM   2831  CD  LYS A 357     -21.319 -27.180   5.283  1.00 88.46           C  
ATOM   2832  CE  LYS A 357     -22.177 -28.261   4.640  1.00 88.46           C  
ATOM   2833  NZ  LYS A 357     -21.905 -29.607   5.229  1.00 88.46           N1+
ATOM   2834  N   GLU A 358     -18.956 -22.047   5.412  1.00 88.10           N  
ATOM   2835  CA  GLU A 358     -18.264 -21.038   6.207  1.00 88.10           C  
ATOM   2836  C   GLU A 358     -18.729 -19.631   5.839  1.00 88.10           C  
ATOM   2837  O   GLU A 358     -18.940 -18.793   6.717  1.00 88.10           O  
ATOM   2838  CB  GLU A 358     -16.748 -21.156   6.024  1.00 88.10           C  
ATOM   2839  CG  GLU A 358     -16.133 -22.347   6.743  1.00 88.10           C  
ATOM   2840  CD  GLU A 358     -14.635 -22.474   6.519  1.00 88.10           C  
ATOM   2841  OE1 GLU A 358     -14.030 -23.460   7.002  1.00 88.10           O  
ATOM   2842  OE2 GLU A 358     -14.061 -21.583   5.855  1.00 88.10           O1-
ATOM   2843  N   ALA A 359     -18.827 -19.401   4.599  1.00 88.16           N  
ATOM   2844  CA  ALA A 359     -19.307 -18.105   4.125  1.00 88.16           C  
ATOM   2845  C   ALA A 359     -20.726 -17.834   4.613  1.00 88.16           C  
ATOM   2846  O   ALA A 359     -21.057 -16.705   4.985  1.00 88.16           O  
ATOM   2847  CB  ALA A 359     -19.250 -18.042   2.601  1.00 88.16           C  
ATOM   2848  N   GLU A 360     -21.520 -18.866   4.650  1.00 91.94           N  
ATOM   2849  CA  GLU A 360     -22.884 -18.737   5.155  1.00 91.94           C  
ATOM   2850  C   GLU A 360     -22.892 -18.355   6.633  1.00 91.94           C  
ATOM   2851  O   GLU A 360     -23.675 -17.503   7.055  1.00 91.94           O  
ATOM   2852  CB  GLU A 360     -23.661 -20.038   4.943  1.00 91.94           C  
ATOM   2853  CG  GLU A 360     -25.154 -19.914   5.216  1.00 91.94           C  
ATOM   2854  CD  GLU A 360     -25.920 -21.202   4.958  1.00 91.94           C  
ATOM   2855  OE1 GLU A 360     -27.170 -21.164   4.908  1.00 91.94           O  
ATOM   2856  OE2 GLU A 360     -25.264 -22.256   4.806  1.00 91.94           O1-
ATOM   2857  N   LYS A 361     -22.029 -19.018   7.391  1.00 90.40           N  
ATOM   2858  CA  LYS A 361     -21.905 -18.683   8.807  1.00 90.40           C  
ATOM   2859  C   LYS A 361     -21.501 -17.224   8.993  1.00 90.40           C  
ATOM   2860  O   LYS A 361     -22.077 -16.515   9.821  1.00 90.40           O  
ATOM   2861  CB  LYS A 361     -20.887 -19.600   9.488  1.00 90.40           C  
ATOM   2862  CG  LYS A 361     -21.383 -21.022   9.705  1.00 90.40           C  
ATOM   2863  CD  LYS A 361     -20.356 -21.865  10.451  1.00 90.40           C  
ATOM   2864  CE  LYS A 361     -20.821 -23.306  10.605  1.00 90.40           C  
ATOM   2865  NZ  LYS A 361     -19.795 -24.149  11.290  1.00 90.40           N1+
ATOM   2866  N   ARG A 362     -20.481 -16.856   8.236  1.00 90.28           N  
ATOM   2867  CA  ARG A 362     -20.030 -15.469   8.295  1.00 90.28           C  
ATOM   2868  C   ARG A 362     -21.149 -14.511   7.898  1.00 90.28           C  
ATOM   2869  O   ARG A 362     -21.287 -13.434   8.482  1.00 90.28           O  
ATOM   2870  CB  ARG A 362     -18.815 -15.259   7.388  1.00 90.28           C  
ATOM   2871  CG  ARG A 362     -17.544 -15.916   7.901  1.00 90.28           C  
ATOM   2872  CD  ARG A 362     -16.319 -15.466   7.115  1.00 90.28           C  
ATOM   2873  NE  ARG A 362     -16.396 -15.879   5.717  1.00 90.28           N  
ATOM   2874  CZ  ARG A 362     -15.499 -16.648   5.105  1.00 90.28           C  
ATOM   2875  NH1 ARG A 362     -14.437 -17.105   5.758  1.00 90.28           N1+
ATOM   2876  NH2 ARG A 362     -15.666 -16.963   3.828  1.00 90.28           N  
ATOM   2877  N   PHE A 363     -21.892 -14.767   6.907  1.00 92.74           N  
ATOM   2878  CA  PHE A 363     -22.996 -13.948   6.421  1.00 92.74           C  
ATOM   2879  C   PHE A 363     -24.077 -13.811   7.486  1.00 92.74           C  
ATOM   2880  O   PHE A 363     -24.598 -12.716   7.712  1.00 92.74           O  
ATOM   2881  CB  PHE A 363     -23.591 -14.550   5.144  1.00 92.74           C  
ATOM   2882  CG  PHE A 363     -24.719 -13.742   4.562  1.00 92.74           C  
ATOM   2883  CD1 PHE A 363     -26.030 -14.193   4.644  1.00 92.74           C  
ATOM   2884  CD2 PHE A 363     -24.468 -12.530   3.931  1.00 92.74           C  
ATOM   2885  CE1 PHE A 363     -27.077 -13.447   4.106  1.00 92.74           C  
ATOM   2886  CE2 PHE A 363     -25.509 -11.780   3.390  1.00 92.74           C  
ATOM   2887  CZ  PHE A 363     -26.812 -12.240   3.478  1.00 92.74           C  
ATOM   2888  N   ARG A 364     -24.399 -14.910   8.162  1.00 94.04           N  
ATOM   2889  CA  ARG A 364     -25.387 -14.860   9.236  1.00 94.04           C  
ATOM   2890  C   ARG A 364     -24.915 -13.958  10.371  1.00 94.04           C  
ATOM   2891  O   ARG A 364     -25.700 -13.183  10.922  1.00 94.04           O  
ATOM   2892  CB  ARG A 364     -25.675 -16.265   9.767  1.00 94.04           C  
ATOM   2893  CG  ARG A 364     -26.579 -17.091   8.866  1.00 94.04           C  
ATOM   2894  CD  ARG A 364     -26.966 -18.413   9.515  1.00 94.04           C  
ATOM   2895  NE  ARG A 364     -27.719 -19.264   8.598  1.00 94.04           N  
ATOM   2896  CZ  ARG A 364     -28.141 -20.493   8.878  1.00 94.04           C  
ATOM   2897  NH1 ARG A 364     -27.890 -21.043  10.061  1.00 94.04           N1+
ATOM   2898  NH2 ARG A 364     -28.819 -21.180   7.969  1.00 94.04           N  
ATOM   2899  N   LYS A 365     -23.667 -14.078  10.688  1.00 92.98           N  
ATOM   2900  CA  LYS A 365     -23.102 -13.213  11.719  1.00 92.98           C  
ATOM   2901  C   LYS A 365     -23.158 -11.748  11.300  1.00 92.98           C  
ATOM   2902  O   LYS A 365     -23.483 -10.876  12.108  1.00 92.98           O  
ATOM   2903  CB  LYS A 365     -21.660 -13.617  12.028  1.00 92.98           C  
ATOM   2904  CG  LYS A 365     -21.536 -14.885  12.860  1.00 92.98           C  
ATOM   2905  CD  LYS A 365     -20.083 -15.183  13.210  1.00 92.98           C  
ATOM   2906  CE  LYS A 365     -19.954 -16.476  14.004  1.00 92.98           C  
ATOM   2907  NZ  LYS A 365     -18.528 -16.790  14.321  1.00 92.98           N1+
ATOM   2908  N   LEU A 366     -22.803 -11.539  10.139  1.00 94.43           N  
ATOM   2909  CA  LEU A 366     -22.855 -10.183   9.607  1.00 94.43           C  
ATOM   2910  C   LEU A 366     -24.284  -9.646   9.625  1.00 94.43           C  
ATOM   2911  O   LEU A 366     -24.510  -8.485   9.974  1.00 94.43           O  
ATOM   2912  CB  LEU A 366     -22.303 -10.144   8.180  1.00 94.43           C  
ATOM   2913  CG  LEU A 366     -22.229  -8.768   7.517  1.00 94.43           C  
ATOM   2914  CD1 LEU A 366     -21.226  -7.882   8.249  1.00 94.43           C  
ATOM   2915  CD2 LEU A 366     -21.856  -8.901   6.045  1.00 94.43           C  
ATOM   2916  N   GLN A 367     -25.310 -10.511   9.245  1.00 89.45           N  
ATOM   2917  CA  GLN A 367     -26.711 -10.106   9.293  1.00 89.45           C  
ATOM   2918  C   GLN A 367     -27.135  -9.757  10.717  1.00 89.45           C  
ATOM   2919  O   GLN A 367     -27.855  -8.779  10.933  1.00 89.45           O  
ATOM   2920  CB  GLN A 367     -27.608 -11.212   8.735  1.00 89.45           C  
ATOM   2921  CG  GLN A 367     -27.572 -11.327   7.217  1.00 89.45           C  
ATOM   2922  CD  GLN A 367     -28.573 -12.330   6.679  1.00 89.45           C  
ATOM   2923  NE2 GLN A 367     -29.007 -12.131   5.439  1.00 89.45           N  
ATOM   2924  OE1 GLN A 367     -28.955 -13.279   7.373  1.00 89.45           O  
ATOM   2925  N   GLU A 368     -26.640 -10.492  11.634  1.00 95.32           N  
ATOM   2926  CA  GLU A 368     -26.955 -10.225  13.034  1.00 95.32           C  
ATOM   2927  C   GLU A 368     -26.310  -8.925  13.506  1.00 95.32           C  
ATOM   2928  O   GLU A 368     -26.942  -8.132  14.208  1.00 95.32           O  
ATOM   2929  CB  GLU A 368     -26.503 -11.388  13.919  1.00 95.32           C  
ATOM   2930  CG  GLU A 368     -27.361 -12.637  13.780  1.00 95.32           C  
ATOM   2931  CD  GLU A 368     -26.836 -13.819  14.579  1.00 95.32           C  
ATOM   2932  OE1 GLU A 368     -27.459 -14.904  14.539  1.00 95.32           O  
ATOM   2933  OE2 GLU A 368     -25.793 -13.658  15.252  1.00 95.32           O1-
ATOM   2934  N   GLU A 369     -25.101  -8.726  13.099  1.00 91.61           N  
ATOM   2935  CA  GLU A 369     -24.392  -7.499  13.451  1.00 91.61           C  
ATOM   2936  C   GLU A 369     -25.057  -6.277  12.826  1.00 91.61           C  
ATOM   2937  O   GLU A 369     -25.170  -5.229  13.467  1.00 91.61           O  
ATOM   2938  CB  GLU A 369     -22.927  -7.581  13.014  1.00 91.61           C  
ATOM   2939  CG  GLU A 369     -22.088  -8.539  13.849  1.00 91.61           C  
ATOM   2940  CD  GLU A 369     -20.661  -8.682  13.346  1.00 91.61           C  
ATOM   2941  OE1 GLU A 369     -19.879  -9.454  13.947  1.00 91.61           O  
ATOM   2942  OE2 GLU A 369     -20.321  -8.018  12.342  1.00 91.61           O1-
ATOM   2943  N   THR A 370     -25.435  -6.470  11.531  1.00 93.23           N  
ATOM   2944  CA  THR A 370     -26.132  -5.392  10.838  1.00 93.23           C  
ATOM   2945  C   THR A 370     -27.454  -5.070  11.530  1.00 93.23           C  
ATOM   2946  O   THR A 370     -27.810  -3.900  11.688  1.00 93.23           O  
ATOM   2947  CB  THR A 370     -26.394  -5.752   9.365  1.00 93.23           C  
ATOM   2948  CG2 THR A 370     -27.100  -4.612   8.637  1.00 93.23           C  
ATOM   2949  OG1 THR A 370     -25.145  -6.019   8.714  1.00 93.23           O  
ATOM   2950  N   LYS A 371     -28.170  -6.209  11.896  1.00 95.78           N  
ATOM   2951  CA  LYS A 371     -29.407  -6.007  12.644  1.00 95.78           C  
ATOM   2952  C   LYS A 371     -29.146  -5.256  13.946  1.00 95.78           C  
ATOM   2953  O   LYS A 371     -29.881  -4.329  14.291  1.00 95.78           O  
ATOM   2954  CB  LYS A 371     -30.079  -7.349  12.940  1.00 95.78           C  
ATOM   2955  CG  LYS A 371     -31.455  -7.225  13.577  1.00 95.78           C  
ATOM   2956  CD  LYS A 371     -32.097  -8.589  13.791  1.00 95.78           C  
ATOM   2957  CE  LYS A 371     -33.455  -8.469  14.471  1.00 95.78           C  
ATOM   2958  NZ  LYS A 371     -34.072  -9.806  14.718  1.00 95.78           N1+
ATOM   2959  N   LYS A 372     -28.155  -5.550  14.678  1.00 94.75           N  
ATOM   2960  CA  LYS A 372     -27.789  -4.891  15.929  1.00 94.75           C  
ATOM   2961  C   LYS A 372     -27.411  -3.432  15.691  1.00 94.75           C  
ATOM   2962  O   LYS A 372     -27.796  -2.552  16.464  1.00 94.75           O  
ATOM   2963  CB  LYS A 372     -26.634  -5.630  16.606  1.00 94.75           C  
ATOM   2964  CG  LYS A 372     -27.042  -6.931  17.280  1.00 94.75           C  
ATOM   2965  CD  LYS A 372     -25.868  -7.577  18.005  1.00 94.75           C  
ATOM   2966  CE  LYS A 372     -26.259  -8.910  18.628  1.00 94.75           C  
ATOM   2967  NZ  LYS A 372     -25.104  -9.558  19.321  1.00 94.75           N1+
ATOM   2968  N   ALA A 373     -26.621  -3.222  14.600  1.00 89.25           N  
ATOM   2969  CA  ALA A 373     -26.218  -1.863  14.249  1.00 89.25           C  
ATOM   2970  C   ALA A 373     -27.432  -1.001  13.910  1.00 89.25           C  
ATOM   2971  O   ALA A 373     -27.508   0.161  14.314  1.00 89.25           O  
ATOM   2972  CB  ALA A 373     -25.241  -1.884  13.076  1.00 89.25           C  
ATOM   2973  N   LEU A 374     -28.373  -1.629  13.128  1.00 92.92           N  
ATOM   2974  CA  LEU A 374     -29.588  -0.902  12.777  1.00 92.92           C  
ATOM   2975  C   LEU A 374     -30.407  -0.581  14.024  1.00 92.92           C  
ATOM   2976  O   LEU A 374     -30.979   0.506  14.134  1.00 92.92           O  
ATOM   2977  CB  LEU A 374     -30.434  -1.712  11.792  1.00 92.92           C  
ATOM   2978  CG  LEU A 374     -29.941  -1.748  10.345  1.00 92.92           C  
ATOM   2979  CD1 LEU A 374     -30.761  -2.741   9.528  1.00 92.92           C  
ATOM   2980  CD2 LEU A 374     -30.003  -0.357   9.724  1.00 92.92           C  
ATOM   2981  N   GLU A 375     -30.480  -1.485  14.968  1.00 93.58           N  
ATOM   2982  CA  GLU A 375     -31.173  -1.250  16.232  1.00 93.58           C  
ATOM   2983  C   GLU A 375     -30.499  -0.141  17.033  1.00 93.58           C  
ATOM   2984  O   GLU A 375     -31.174   0.687  17.648  1.00 93.58           O  
ATOM   2985  CB  GLU A 375     -31.232  -2.536  17.061  1.00 93.58           C  
ATOM   2986  CG  GLU A 375     -32.179  -3.586  16.499  1.00 93.58           C  
ATOM   2987  CD  GLU A 375     -32.148  -4.897  17.270  1.00 93.58           C  
ATOM   2988  OE1 GLU A 375     -32.912  -5.825  16.921  1.00 93.58           O  
ATOM   2989  OE2 GLU A 375     -31.355  -4.994  18.232  1.00 93.58           O1-
ATOM   2990  N   GLU A 376     -29.178  -0.099  17.061  1.00 91.93           N  
ATOM   2991  CA  GLU A 376     -28.418   0.951  17.733  1.00 91.93           C  
ATOM   2992  C   GLU A 376     -28.687   2.316  17.104  1.00 91.93           C  
ATOM   2993  O   GLU A 376     -28.823   3.316  17.812  1.00 91.93           O  
ATOM   2994  CB  GLU A 376     -26.921   0.640  17.695  1.00 91.93           C  
ATOM   2995  CG  GLU A 376     -26.509  -0.511  18.603  1.00 91.93           C  
ATOM   2996  CD  GLU A 376     -25.029  -0.848  18.510  1.00 91.93           C  
ATOM   2997  OE1 GLU A 376     -24.593  -1.840  19.137  1.00 91.93           O  
ATOM   2998  OE2 GLU A 376     -24.300  -0.114  17.807  1.00 91.93           O1-
ATOM   2999  N   VAL A 377     -28.688   2.317  15.736  1.00 92.64           N  
ATOM   3000  CA  VAL A 377     -28.988   3.557  15.026  1.00 92.64           C  
ATOM   3001  C   VAL A 377     -30.402   4.019  15.370  1.00 92.64           C  
ATOM   3002  O   VAL A 377     -30.635   5.208  15.601  1.00 92.64           O  
ATOM   3003  CB  VAL A 377     -28.839   3.387  13.497  1.00 92.64           C  
ATOM   3004  CG1 VAL A 377     -29.389   4.607  12.763  1.00 92.64           C  
ATOM   3005  CG2 VAL A 377     -27.376   3.150  13.128  1.00 92.64           C  
ATOM   3006  N   GLU A 378     -31.374   3.080  15.421  1.00 92.69           N  
ATOM   3007  CA  GLU A 378     -32.745   3.421  15.786  1.00 92.69           C  
ATOM   3008  C   GLU A 378     -32.815   3.997  17.198  1.00 92.69           C  
ATOM   3009  O   GLU A 378     -33.535   4.967  17.443  1.00 92.69           O  
ATOM   3010  CB  GLU A 378     -33.652   2.193  15.674  1.00 92.69           C  
ATOM   3011  CG  GLU A 378     -34.001   1.815  14.243  1.00 92.69           C  
ATOM   3012  CD  GLU A 378     -34.821   0.538  14.142  1.00 92.69           C  
ATOM   3013  OE1 GLU A 378     -35.183   0.136  13.012  1.00 92.69           O  
ATOM   3014  OE2 GLU A 378     -35.105  -0.065  15.201  1.00 92.69           O1-
ATOM   3015  N   GLU A 379     -32.071   3.426  18.130  1.00 93.48           N  
ATOM   3016  CA  GLU A 379     -32.001   3.926  19.500  1.00 93.48           C  
ATOM   3017  C   GLU A 379     -31.408   5.331  19.545  1.00 93.48           C  
ATOM   3018  O   GLU A 379     -31.899   6.195  20.277  1.00 93.48           O  
ATOM   3019  CB  GLU A 379     -31.179   2.980  20.378  1.00 93.48           C  
ATOM   3020  CG  GLU A 379     -31.896   1.683  20.725  1.00 93.48           C  
ATOM   3021  CD  GLU A 379     -31.062   0.747  21.585  1.00 93.48           C  
ATOM   3022  OE1 GLU A 379     -31.522  -0.379  21.879  1.00 93.48           O  
ATOM   3023  OE2 GLU A 379     -29.940   1.144  21.969  1.00 93.48           O1-
ATOM   3024  N   LEU A 380     -30.355   5.563  18.814  1.00 95.25           N  
ATOM   3025  CA  LEU A 380     -29.723   6.877  18.738  1.00 95.25           C  
ATOM   3026  C   LEU A 380     -30.672   7.901  18.126  1.00 95.25           C  
ATOM   3027  O   LEU A 380     -30.757   9.037  18.599  1.00 95.25           O  
ATOM   3028  CB  LEU A 380     -28.433   6.805  17.918  1.00 95.25           C  
ATOM   3029  CG  LEU A 380     -27.202   6.252  18.638  1.00 95.25           C  
ATOM   3030  CD1 LEU A 380     -26.103   5.925  17.632  1.00 95.25           C  
ATOM   3031  CD2 LEU A 380     -26.701   7.245  19.681  1.00 95.25           C  
ATOM   3032  N   ASN A 381     -31.395   7.440  17.038  1.00 92.11           N  
ATOM   3033  CA  ASN A 381     -32.376   8.329  16.426  1.00 92.11           C  
ATOM   3034  C   ASN A 381     -33.474   8.717  17.413  1.00 92.11           C  
ATOM   3035  O   ASN A 381     -33.911   9.870  17.439  1.00 92.11           O  
ATOM   3036  CB  ASN A 381     -32.986   7.680  15.181  1.00 92.11           C  
ATOM   3037  CG  ASN A 381     -32.227   8.020  13.914  1.00 92.11           C  
ATOM   3038  ND2 ASN A 381     -32.480   7.265  12.852  1.00 92.11           N  
ATOM   3039  OD1 ASN A 381     -31.420   8.952  13.890  1.00 92.11           O  
ATOM   3040  N   GLN A 382     -33.966   7.798  18.244  1.00 94.55           N  
ATOM   3041  CA  GLN A 382     -34.946   8.077  19.289  1.00 94.55           C  
ATOM   3042  C   GLN A 382     -34.391   9.060  20.316  1.00 94.55           C  
ATOM   3043  O   GLN A 382     -35.088   9.985  20.737  1.00 94.55           O  
ATOM   3044  CB  GLN A 382     -35.377   6.782  19.980  1.00 94.55           C  
ATOM   3045  CG  GLN A 382     -36.574   6.949  20.908  1.00 94.55           C  
ATOM   3046  CD  GLN A 382     -37.061   5.631  21.479  1.00 94.55           C  
ATOM   3047  NE2 GLN A 382     -38.198   5.667  22.165  1.00 94.55           N  
ATOM   3048  OE1 GLN A 382     -36.421   4.588  21.305  1.00 94.55           O  
ATOM   3049  N   ARG A 383     -33.176   8.875  20.759  1.00 93.46           N  
ATOM   3050  CA  ARG A 383     -32.522   9.783  21.696  1.00 93.46           C  
ATOM   3051  C   ARG A 383     -32.372  11.177  21.093  1.00 93.46           C  
ATOM   3052  O   ARG A 383     -32.540  12.180  21.789  1.00 93.46           O  
ATOM   3053  CB  ARG A 383     -31.153   9.239  22.108  1.00 93.46           C  
ATOM   3054  CG  ARG A 383     -31.221   8.025  23.021  1.00 93.46           C  
ATOM   3055  CD  ARG A 383     -29.839   7.597  23.494  1.00 93.46           C  
ATOM   3056  NE  ARG A 383     -29.018   7.108  22.389  1.00 93.46           N  
ATOM   3057  CZ  ARG A 383     -27.795   6.604  22.520  1.00 93.46           C  
ATOM   3058  NH1 ARG A 383     -27.222   6.513  23.714  1.00 93.46           N1+
ATOM   3059  NH2 ARG A 383     -27.138   6.187  21.446  1.00 93.46           N  
ATOM   3060  N   PHE A 384     -31.932  11.260  19.861  1.00 92.45           N  
ATOM   3061  CA  PHE A 384     -31.815  12.524  19.144  1.00 92.45           C  
ATOM   3062  C   PHE A 384     -33.157  13.243  19.091  1.00 92.45           C  
ATOM   3063  O   PHE A 384     -33.231  14.449  19.333  1.00 92.45           O  
ATOM   3064  CB  PHE A 384     -31.286  12.291  17.724  1.00 92.45           C  
ATOM   3065  CG  PHE A 384     -31.054  13.559  16.948  1.00 92.45           C  
ATOM   3066  CD1 PHE A 384     -31.966  13.981  15.989  1.00 92.45           C  
ATOM   3067  CD2 PHE A 384     -29.921  14.330  17.178  1.00 92.45           C  
ATOM   3068  CE1 PHE A 384     -31.753  15.154  15.269  1.00 92.45           C  
ATOM   3069  CE2 PHE A 384     -29.701  15.503  16.463  1.00 92.45           C  
ATOM   3070  CZ  PHE A 384     -30.618  15.913  15.507  1.00 92.45           C  
ATOM   3071  N   GLU A 385     -34.235  12.528  18.725  1.00 94.87           N  
ATOM   3072  CA  GLU A 385     -35.568  13.122  18.662  1.00 94.87           C  
ATOM   3073  C   GLU A 385     -35.998  13.658  20.024  1.00 94.87           C  
ATOM   3074  O   GLU A 385     -36.601  14.730  20.113  1.00 94.87           O  
ATOM   3075  CB  GLU A 385     -36.589  12.100  18.153  1.00 94.87           C  
ATOM   3076  CG  GLU A 385     -36.479  11.811  16.663  1.00 94.87           C  
ATOM   3077  CD  GLU A 385     -37.486  10.783  16.175  1.00 94.87           C  
ATOM   3078  OE1 GLU A 385     -37.515  10.491  14.958  1.00 94.87           O  
ATOM   3079  OE2 GLU A 385     -38.255  10.266  17.017  1.00 94.87           O1-
ATOM   3080  N   GLU A 386     -35.644  12.906  21.045  1.00 93.30           N  
ATOM   3081  CA  GLU A 386     -35.927  13.355  22.405  1.00 93.30           C  
ATOM   3082  C   GLU A 386     -35.142  14.620  22.744  1.00 93.30           C  
ATOM   3083  O   GLU A 386     -35.675  15.536  23.374  1.00 93.30           O  
ATOM   3084  CB  GLU A 386     -35.604  12.250  23.414  1.00 93.30           C  
ATOM   3085  CG  GLU A 386     -36.566  11.072  23.365  1.00 93.30           C  
ATOM   3086  CD  GLU A 386     -36.179   9.942  24.305  1.00 93.30           C  
ATOM   3087  OE1 GLU A 386     -36.845   8.881  24.286  1.00 93.30           O  
ATOM   3088  OE2 GLU A 386     -35.203  10.118  25.068  1.00 93.30           O1-
ATOM   3089  N   ALA A 387     -33.836  14.619  22.370  1.00 90.70           N  
ATOM   3090  CA  ALA A 387     -32.990  15.782  22.617  1.00 90.70           C  
ATOM   3091  C   ALA A 387     -33.506  17.006  21.865  1.00 90.70           C  
ATOM   3092  O   ALA A 387     -33.491  18.119  22.395  1.00 90.70           O  
ATOM   3093  CB  ALA A 387     -31.547  15.485  22.216  1.00 90.70           C  
ATOM   3094  N   LEU A 388     -33.982  16.805  20.567  1.00 92.95           N  
ATOM   3095  CA  LEU A 388     -34.523  17.910  19.783  1.00 92.95           C  
ATOM   3096  C   LEU A 388     -35.786  18.468  20.430  1.00 92.95           C  
ATOM   3097  O   LEU A 388     -36.002  19.682  20.435  1.00 92.95           O  
ATOM   3098  CB  LEU A 388     -34.828  17.453  18.354  1.00 92.95           C  
ATOM   3099  CG  LEU A 388     -33.633  17.351  17.405  1.00 92.95           C  
ATOM   3100  CD1 LEU A 388     -34.061  16.735  16.077  1.00 92.95           C  
ATOM   3101  CD2 LEU A 388     -33.006  18.724  17.186  1.00 92.95           C  
ATOM   3102  N   GLU A 389     -36.665  17.626  20.970  1.00 94.54           N  
ATOM   3103  CA  GLU A 389     -37.868  18.065  21.674  1.00 94.54           C  
ATOM   3104  C   GLU A 389     -37.515  18.882  22.912  1.00 94.54           C  
ATOM   3105  O   GLU A 389     -38.172  19.882  23.210  1.00 94.54           O  
ATOM   3106  CB  GLU A 389     -38.730  16.862  22.064  1.00 94.54           C  
ATOM   3107  CG  GLU A 389     -39.453  16.216  20.892  1.00 94.54           C  
ATOM   3108  CD  GLU A 389     -40.283  15.006  21.290  1.00 94.54           C  
ATOM   3109  OE1 GLU A 389     -40.860  14.345  20.397  1.00 94.54           O  
ATOM   3110  OE2 GLU A 389     -40.356  14.717  22.506  1.00 94.54           O1-
ATOM   3111  N   GLU A 390     -36.470  18.478  23.592  1.00 93.76           N  
ATOM   3112  CA  GLU A 390     -36.011  19.193  24.780  1.00 93.76           C  
ATOM   3113  C   GLU A 390     -35.475  20.575  24.419  1.00 93.76           C  
ATOM   3114  O   GLU A 390     -35.728  21.549  25.131  1.00 93.76           O  
ATOM   3115  CB  GLU A 390     -34.936  18.386  25.512  1.00 93.76           C  
ATOM   3116  CG  GLU A 390     -34.619  18.906  26.907  1.00 93.76           C  
ATOM   3117  CD  GLU A 390     -33.650  18.019  27.672  1.00 93.76           C  
ATOM   3118  OE1 GLU A 390     -33.305  18.353  28.828  1.00 93.76           O  
ATOM   3119  OE2 GLU A 390     -33.233  16.980  27.111  1.00 93.76           O1-
ATOM   3120  N   VAL A 391     -34.632  20.565  23.386  1.00 90.69           N  
ATOM   3121  CA  VAL A 391     -34.103  21.841  22.914  1.00 90.69           C  
ATOM   3122  C   VAL A 391     -35.254  22.763  22.517  1.00 90.69           C  
ATOM   3123  O   VAL A 391     -35.229  23.960  22.811  1.00 90.69           O  
ATOM   3124  CB  VAL A 391     -33.138  21.650  21.722  1.00 90.69           C  
ATOM   3125  CG1 VAL A 391     -32.786  22.996  21.091  1.00 90.69           C  
ATOM   3126  CG2 VAL A 391     -31.873  20.921  22.172  1.00 90.69           C  
ATOM   3127  N   GLU A 392     -36.252  22.228  21.839  1.00 92.81           N  
ATOM   3128  CA  GLU A 392     -37.415  23.023  21.453  1.00 92.81           C  
ATOM   3129  C   GLU A 392     -38.150  23.555  22.680  1.00 92.81           C  
ATOM   3130  O   GLU A 392     -38.617  24.696  22.684  1.00 92.81           O  
ATOM   3131  CB  GLU A 392     -38.368  22.197  20.585  1.00 92.81           C  
ATOM   3132  CG  GLU A 392     -37.981  22.158  19.114  1.00 92.81           C  
ATOM   3133  CD  GLU A 392     -38.929  21.323  18.267  1.00 92.81           C  
ATOM   3134  OE1 GLU A 392     -38.715  21.224  17.037  1.00 92.81           O  
ATOM   3135  OE2 GLU A 392     -39.892  20.764  18.838  1.00 92.81           O1-
ATOM   3136  N   ARG A 393     -38.266  22.794  23.695  1.00 92.50           N  
ATOM   3137  CA  ARG A 393     -38.872  23.228  24.951  1.00 92.50           C  
ATOM   3138  C   ARG A 393     -38.081  24.371  25.575  1.00 92.50           C  
ATOM   3139  O   ARG A 393     -38.663  25.334  26.079  1.00 92.50           O  
ATOM   3140  CB  ARG A 393     -38.968  22.058  25.934  1.00 92.50           C  
ATOM   3141  CG  ARG A 393     -40.089  21.081  25.622  1.00 92.50           C  
ATOM   3142  CD  ARG A 393     -40.304  20.088  26.755  1.00 92.50           C  
ATOM   3143  NE  ARG A 393     -39.414  18.937  26.638  1.00 92.50           N  
ATOM   3144  CZ  ARG A 393     -39.543  17.806  27.326  1.00 92.50           C  
ATOM   3145  NH1 ARG A 393     -40.533  17.652  28.199  1.00 92.50           N1+
ATOM   3146  NH2 ARG A 393     -38.676  16.820  27.142  1.00 92.50           N  
ATOM   3147  N   ILE A 394     -36.745  24.330  25.621  1.00 89.86           N  
ATOM   3148  CA  ILE A 394     -35.850  25.341  26.171  1.00 89.86           C  
ATOM   3149  C   ILE A 394     -35.963  26.629  25.358  1.00 89.86           C  
ATOM   3150  O   ILE A 394     -36.014  27.725  25.923  1.00 89.86           O  
ATOM   3151  CB  ILE A 394     -34.385  24.849  26.192  1.00 89.86           C  
ATOM   3152  CG1 ILE A 394     -34.228  23.682  27.175  1.00 89.86           C  
ATOM   3153  CG2 ILE A 394     -33.434  25.995  26.546  1.00 89.86           C  
ATOM   3154  CD1 ILE A 394     -32.865  23.006  27.119  1.00 89.86           C  
ATOM   3155  N   LYS A 395     -35.974  26.463  23.971  1.00 87.10           N  
ATOM   3156  CA  LYS A 395     -36.118  27.628  23.103  1.00 87.10           C  
ATOM   3157  C   LYS A 395     -37.452  28.329  23.341  1.00 87.10           C  
ATOM   3158  O   LYS A 395     -37.528  29.559  23.308  1.00 87.10           O  
ATOM   3159  CB  LYS A 395     -35.996  27.222  21.633  1.00 87.10           C  
ATOM   3160  CG  LYS A 395     -34.562  27.070  21.150  1.00 87.10           C  
ATOM   3161  CD  LYS A 395     -34.498  26.871  19.641  1.00 87.10           C  
ATOM   3162  CE  LYS A 395     -33.061  26.741  19.153  1.00 87.10           C  
ATOM   3163  NZ  LYS A 395     -32.994  26.536  17.676  1.00 87.10           N1+
ATOM   3164  N   ARG A 396     -38.559  27.599  23.565  1.00 88.62           N  
ATOM   3165  CA  ARG A 396     -39.860  28.181  23.881  1.00 88.62           C  
ATOM   3166  C   ARG A 396     -39.820  28.920  25.214  1.00 88.62           C  
ATOM   3167  O   ARG A 396     -40.441  29.975  25.364  1.00 88.62           O  
ATOM   3168  CB  ARG A 396     -40.940  27.097  23.915  1.00 88.62           C  
ATOM   3169  CG  ARG A 396     -41.350  26.592  22.542  1.00 88.62           C  
ATOM   3170  CD  ARG A 396     -42.568  25.681  22.615  1.00 88.62           C  
ATOM   3171  NE  ARG A 396     -42.892  25.108  21.313  1.00 88.62           N  
ATOM   3172  CZ  ARG A 396     -43.993  24.412  21.044  1.00 88.62           C  
ATOM   3173  NH1 ARG A 396     -44.901  24.189  21.986  1.00 88.62           N1+
ATOM   3174  NH2 ARG A 396     -44.189  23.937  19.822  1.00 88.62           N  
ATOM   3175  N   ARG A 397     -39.052  28.465  26.193  1.00 85.43           N  
ATOM   3176  CA  ARG A 397     -38.918  29.123  27.488  1.00 85.43           C  
ATOM   3177  C   ARG A 397     -38.137  30.427  27.362  1.00 85.43           C  
ATOM   3178  O   ARG A 397     -38.423  31.399  28.064  1.00 85.43           O  
ATOM   3179  CB  ARG A 397     -38.233  28.196  28.494  1.00 85.43           C  
ATOM   3180  CG  ARG A 397     -39.120  27.069  28.999  1.00 85.43           C  
ATOM   3181  CD  ARG A 397     -38.409  26.213  30.037  1.00 85.43           C  
ATOM   3182  NE  ARG A 397     -39.207  25.049  30.414  1.00 85.43           N  
ATOM   3183  CZ  ARG A 397     -38.786  24.066  31.204  1.00 85.43           C  
ATOM   3184  NH1 ARG A 397     -37.562  24.086  31.718  1.00 85.43           N1+
ATOM   3185  NH2 ARG A 397     -39.594  23.054  31.481  1.00 85.43           N  
ATOM   3186  N   GLN A 398     -37.232  30.527  26.448  1.00 79.99           N  
ATOM   3187  CA  GLN A 398     -36.405  31.718  26.281  1.00 79.99           C  
ATOM   3188  C   GLN A 398     -37.164  32.813  25.536  1.00 79.99           C  
ATOM   3189  O   GLN A 398     -36.915  34.002  25.748  1.00 79.99           O  
ATOM   3190  CB  GLN A 398     -35.113  31.375  25.538  1.00 79.99           C  
ATOM   3191  CG  GLN A 398     -34.082  30.655  26.398  1.00 79.99           C  
ATOM   3192  CD  GLN A 398     -32.797  30.360  25.649  1.00 79.99           C  
ATOM   3193  NE2 GLN A 398     -31.790  29.876  26.367  1.00 79.99           N  
ATOM   3194  OE1 GLN A 398     -32.710  30.563  24.434  1.00 79.99           O  
ATOM   3195  N   LYS A 399     -38.120  32.416  24.690  1.00 74.32           N  
ATOM   3196  CA  LYS A 399     -38.964  33.411  24.035  1.00 74.32           C  
ATOM   3197  C   LYS A 399     -40.013  33.962  24.996  1.00 74.32           C  
ATOM   3198  O   LYS A 399     -40.295  35.162  24.994  1.00 74.32           O  
ATOM   3199  CB  LYS A 399     -39.647  32.810  22.805  1.00 74.32           C  
ATOM   3200  CG  LYS A 399     -38.747  32.715  21.581  1.00 74.32           C  
ATOM   3201  CD  LYS A 399     -39.526  32.280  20.347  1.00 74.32           C  
ATOM   3202  CE  LYS A 399     -38.615  32.126  19.136  1.00 74.32           C  
ATOM   3203  NZ  LYS A 399     -39.377  31.719  17.917  1.00 74.32           N1+
TER   
END
