# Supplementary material for: De novo design of obligate ABC-type heterotrimeric proteins
Source: Nat Struct Mol Biol. 2022 Dec 15;29(12):1266–76. doi: 10.1038/s41594-022-00879-4 (PMC9758053; doi:10.1038/s41594-022-00879-4)
Supplement: Supplementary file 4 — This compressed file contains all PDB files and scripts used in our design protocols and analyses, as well as the final design model outputs. [file 41594_2022_879_MOESM4_ESM.zip › source_data/pdbs/AF-Monomer for worms fusions/C2-DHT01-01/C2-DHT01-01_chnA_model_5_ptm_seed_0_unrelaxed.pdb]

ATOM      1  N   ASP A   1       2.618  29.130   5.368  1.00 82.19           N  
ATOM      2  CA  ASP A   1       3.471  29.018   6.547  1.00 82.19           C  
ATOM      3  C   ASP A   1       3.663  27.558   6.950  1.00 82.19           C  
ATOM      4  O   ASP A   1       4.770  27.147   7.308  1.00 82.19           O  
ATOM      5  CB  ASP A   1       2.880  29.811   7.713  1.00 82.19           C  
ATOM      6  CG  ASP A   1       3.053  31.313   7.558  1.00 82.19           C  
ATOM      7  OD1 ASP A   1       3.868  31.748   6.716  1.00 82.19           O  
ATOM      8  OD2 ASP A   1       2.370  32.065   8.285  1.00 82.19           O1-
ATOM      9  N   GLU A   2       2.626  26.829   6.800  1.00 85.00           N  
ATOM     10  CA  GLU A   2       2.668  25.393   7.051  1.00 85.00           C  
ATOM     11  C   GLU A   2       3.535  24.676   6.020  1.00 85.00           C  
ATOM     12  O   GLU A   2       4.301  23.773   6.364  1.00 85.00           O  
ATOM     13  CB  GLU A   2       1.254  24.804   7.049  1.00 85.00           C  
ATOM     14  CG  GLU A   2       0.509  24.990   8.362  1.00 85.00           C  
ATOM     15  CD  GLU A   2      -0.889  24.392   8.349  1.00 85.00           C  
ATOM     16  OE1 GLU A   2      -1.598  24.483   9.377  1.00 85.00           O  
ATOM     17  OE2 GLU A   2      -1.278  23.828   7.302  1.00 85.00           O1-
ATOM     18  N   GLU A   3       3.350  25.151   4.783  1.00 88.19           N  
ATOM     19  CA  GLU A   3       4.162  24.563   3.721  1.00 88.19           C  
ATOM     20  C   GLU A   3       5.645  24.850   3.937  1.00 88.19           C  
ATOM     21  O   GLU A   3       6.483  23.961   3.778  1.00 88.19           O  
ATOM     22  CB  GLU A   3       3.719  25.090   2.354  1.00 88.19           C  
ATOM     23  CG  GLU A   3       4.312  24.326   1.178  1.00 88.19           C  
ATOM     24  CD  GLU A   3       3.862  24.858  -0.173  1.00 88.19           C  
ATOM     25  OE1 GLU A   3       4.469  24.489  -1.204  1.00 88.19           O  
ATOM     26  OE2 GLU A   3       2.895  25.652  -0.200  1.00 88.19           O1-
ATOM     27  N   GLU A   4       6.045  26.042   4.336  1.00 90.28           N  
ATOM     28  CA  GLU A   4       7.432  26.408   4.610  1.00 90.28           C  
ATOM     29  C   GLU A   4       7.988  25.615   5.790  1.00 90.28           C  
ATOM     30  O   GLU A   4       9.132  25.158   5.753  1.00 90.28           O  
ATOM     31  CB  GLU A   4       7.549  27.910   4.883  1.00 90.28           C  
ATOM     32  CG  GLU A   4       7.953  28.725   3.664  1.00 90.28           C  
ATOM     33  CD  GLU A   4       8.041  30.218   3.943  1.00 90.28           C  
ATOM     34  OE1 GLU A   4       8.341  30.994   3.008  1.00 90.28           O  
ATOM     35  OE2 GLU A   4       7.810  30.614   5.108  1.00 90.28           O1-
ATOM     36  N   LYS A   5       7.217  25.359   6.893  1.00 90.17           N  
ATOM     37  CA  LYS A   5       7.608  24.530   8.028  1.00 90.17           C  
ATOM     38  C   LYS A   5       7.863  23.089   7.596  1.00 90.17           C  
ATOM     39  O   LYS A   5       8.813  22.455   8.059  1.00 90.17           O  
ATOM     40  CB  LYS A   5       6.534  24.568   9.116  1.00 90.17           C  
ATOM     41  CG  LYS A   5       6.526  25.851   9.935  1.00 90.17           C  
ATOM     42  CD  LYS A   5       5.498  25.792  11.057  1.00 90.17           C  
ATOM     43  CE  LYS A   5       5.443  27.100  11.835  1.00 90.17           C  
ATOM     44  NZ  LYS A   5       4.401  27.064  12.905  1.00 90.17           N1+
ATOM     45  N   LEU A   6       7.040  22.621   6.672  1.00 90.68           N  
ATOM     46  CA  LEU A   6       7.196  21.258   6.176  1.00 90.68           C  
ATOM     47  C   LEU A   6       8.460  21.127   5.332  1.00 90.68           C  
ATOM     48  O   LEU A   6       9.182  20.133   5.438  1.00 90.68           O  
ATOM     49  CB  LEU A   6       5.972  20.846   5.352  1.00 90.68           C  
ATOM     50  CG  LEU A   6       4.725  20.449   6.143  1.00 90.68           C  
ATOM     51  CD1 LEU A   6       3.522  20.334   5.211  1.00 90.68           C  
ATOM     52  CD2 LEU A   6       4.958  19.138   6.887  1.00 90.68           C  
ATOM     53  N   ARG A   7       8.744  22.186   4.595  1.00 90.40           N  
ATOM     54  CA  ARG A   7       9.941  22.161   3.762  1.00 90.40           C  
ATOM     55  C   ARG A   7      11.203  22.195   4.618  1.00 90.40           C  
ATOM     56  O   ARG A   7      12.172  21.487   4.333  1.00 90.40           O  
ATOM     57  CB  ARG A   7       9.941  23.336   2.782  1.00 90.40           C  
ATOM     58  CG  ARG A   7       9.094  23.103   1.542  1.00 90.40           C  
ATOM     59  CD  ARG A   7       9.256  24.226   0.529  1.00 90.40           C  
ATOM     60  NE  ARG A   7       8.401  24.029  -0.638  1.00 90.40           N  
ATOM     61  CZ  ARG A   7       8.614  24.571  -1.835  1.00 90.40           C  
ATOM     62  NH1 ARG A   7       9.662  25.358  -2.046  1.00 90.40           N1+
ATOM     63  NH2 ARG A   7       7.771  24.323  -2.827  1.00 90.40           N  
ATOM     64  N   GLU A   8      11.197  22.931   5.637  1.00 93.09           N  
ATOM     65  CA  GLU A   8      12.337  23.003   6.547  1.00 93.09           C  
ATOM     66  C   GLU A   8      12.538  21.683   7.285  1.00 93.09           C  
ATOM     67  O   GLU A   8      13.671  21.225   7.453  1.00 93.09           O  
ATOM     68  CB  GLU A   8      12.153  24.144   7.549  1.00 93.09           C  
ATOM     69  CG  GLU A   8      12.448  25.522   6.975  1.00 93.09           C  
ATOM     70  CD  GLU A   8      12.247  26.646   7.978  1.00 93.09           C  
ATOM     71  OE1 GLU A   8      12.498  27.822   7.630  1.00 93.09           O  
ATOM     72  OE2 GLU A   8      11.837  26.349   9.122  1.00 93.09           O1-
ATOM     73  N   SER A   9      11.395  21.021   7.658  1.00 91.14           N  
ATOM     74  CA  SER A   9      11.472  19.726   8.325  1.00 91.14           C  
ATOM     75  C   SER A   9      12.023  18.653   7.391  1.00 91.14           C  
ATOM     76  O   SER A   9      12.820  17.809   7.808  1.00 91.14           O  
ATOM     77  CB  SER A   9      10.095  19.305   8.841  1.00 91.14           C  
ATOM     78  OG  SER A   9       9.660  20.171   9.875  1.00 91.14           O  
ATOM     79  N   LEU A  10      11.625  18.701   6.142  1.00 91.51           N  
ATOM     80  CA  LEU A  10      12.086  17.724   5.161  1.00 91.51           C  
ATOM     81  C   LEU A  10      13.580  17.882   4.898  1.00 91.51           C  
ATOM     82  O   LEU A  10      14.307  16.891   4.806  1.00 91.51           O  
ATOM     83  CB  LEU A  10      11.307  17.871   3.851  1.00 91.51           C  
ATOM     84  CG  LEU A  10       9.975  17.124   3.768  1.00 91.51           C  
ATOM     85  CD1 LEU A  10       9.144  17.651   2.603  1.00 91.51           C  
ATOM     86  CD2 LEU A  10      10.210  15.624   3.628  1.00 91.51           C  
ATOM     87  N   GLU A  11      14.072  19.080   4.826  1.00 92.06           N  
ATOM     88  CA  GLU A  11      15.488  19.336   4.584  1.00 92.06           C  
ATOM     89  C   GLU A  11      16.342  18.877   5.762  1.00 92.06           C  
ATOM     90  O   GLU A  11      17.423  18.316   5.572  1.00 92.06           O  
ATOM     91  CB  GLU A  11      15.727  20.823   4.308  1.00 92.06           C  
ATOM     92  CG  GLU A  11      15.450  21.235   2.870  1.00 92.06           C  
ATOM     93  CD  GLU A  11      15.742  22.702   2.599  1.00 92.06           C  
ATOM     94  OE1 GLU A  11      15.627  23.138   1.431  1.00 92.06           O  
ATOM     95  OE2 GLU A  11      16.091  23.421   3.562  1.00 92.06           O1-
ATOM     96  N   GLU A  12      15.799  19.074   6.971  1.00 93.76           N  
ATOM     97  CA  GLU A  12      16.492  18.608   8.169  1.00 93.76           C  
ATOM     98  C   GLU A  12      16.561  17.084   8.208  1.00 93.76           C  
ATOM     99  O   GLU A  12      17.592  16.513   8.567  1.00 93.76           O  
ATOM    100  CB  GLU A  12      15.802  19.136   9.429  1.00 93.76           C  
ATOM    101  CG  GLU A  12      16.695  19.144  10.661  1.00 93.76           C  
ATOM    102  CD  GLU A  12      16.133  19.974  11.804  1.00 93.76           C  
ATOM    103  OE1 GLU A  12      16.797  20.082  12.859  1.00 93.76           O  
ATOM    104  OE2 GLU A  12      15.018  20.519  11.644  1.00 93.76           O1-
ATOM    105  N   GLN A  13      15.426  16.478   7.786  1.00 94.07           N  
ATOM    106  CA  GLN A  13      15.404  15.020   7.757  1.00 94.07           C  
ATOM    107  C   GLN A  13      16.367  14.476   6.705  1.00 94.07           C  
ATOM    108  O   GLN A  13      17.040  13.468   6.933  1.00 94.07           O  
ATOM    109  CB  GLN A  13      13.988  14.509   7.486  1.00 94.07           C  
ATOM    110  CG  GLN A  13      13.690  13.157   8.121  1.00 94.07           C  
ATOM    111  CD  GLN A  13      12.211  12.821   8.118  1.00 94.07           C  
ATOM    112  NE2 GLN A  13      11.880  11.598   8.519  1.00 94.07           N  
ATOM    113  OE1 GLN A  13      11.372  13.655   7.760  1.00 94.07           O  
ATOM    114  N   LYS A  14      16.479  15.142   5.628  1.00 91.71           N  
ATOM    115  CA  LYS A  14      17.404  14.724   4.579  1.00 91.71           C  
ATOM    116  C   LYS A  14      18.852  14.815   5.054  1.00 91.71           C  
ATOM    117  O   LYS A  14      19.658  13.925   4.778  1.00 91.71           O  
ATOM    118  CB  LYS A  14      17.211  15.574   3.323  1.00 91.71           C  
ATOM    119  CG  LYS A  14      16.032  15.147   2.462  1.00 91.71           C  
ATOM    120  CD  LYS A  14      15.961  15.953   1.171  1.00 91.71           C  
ATOM    121  CE  LYS A  14      14.757  15.555   0.328  1.00 91.71           C  
ATOM    122  NZ  LYS A  14      14.670  16.359  -0.927  1.00 91.71           N1+
ATOM    123  N   LYS A  15      19.166  15.878   5.792  1.00 93.87           N  
ATOM    124  CA  LYS A  15      20.506  16.039   6.348  1.00 93.87           C  
ATOM    125  C   LYS A  15      20.813  14.945   7.369  1.00 93.87           C  
ATOM    126  O   LYS A  15      21.924  14.414   7.401  1.00 93.87           O  
ATOM    127  CB  LYS A  15      20.657  17.417   6.996  1.00 93.87           C  
ATOM    128  CG  LYS A  15      20.805  18.556   5.999  1.00 93.87           C  
ATOM    129  CD  LYS A  15      21.031  19.889   6.702  1.00 93.87           C  
ATOM    130  CE  LYS A  15      21.122  21.038   5.709  1.00 93.87           C  
ATOM    131  NZ  LYS A  15      21.334  22.348   6.394  1.00 93.87           N1+
ATOM    132  N   ARG A  16      19.823  14.555   8.128  1.00 94.12           N  
ATOM    133  CA  ARG A  16      19.969  13.501   9.127  1.00 94.12           C  
ATOM    134  C   ARG A  16      20.213  12.149   8.464  1.00 94.12           C  
ATOM    135  O   ARG A  16      21.028  11.357   8.940  1.00 94.12           O  
ATOM    136  CB  ARG A  16      18.728  13.431  10.020  1.00 94.12           C  
ATOM    137  CG  ARG A  16      18.902  12.553  11.248  1.00 94.12           C  
ATOM    138  CD  ARG A  16      17.735  12.698  12.215  1.00 94.12           C  
ATOM    139  NE  ARG A  16      17.865  11.796  13.356  1.00 94.12           N  
ATOM    140  CZ  ARG A  16      16.974  11.681  14.337  1.00 94.12           C  
ATOM    141  NH1 ARG A  16      15.867  12.414  14.337  1.00 94.12           N1+
ATOM    142  NH2 ARG A  16      17.192  10.828  15.327  1.00 94.12           N  
ATOM    143  N   VAL A  17      19.527  11.936   7.450  1.00 91.91           N  
ATOM    144  CA  VAL A  17      19.674  10.680   6.721  1.00 91.91           C  
ATOM    145  C   VAL A  17      21.080  10.583   6.134  1.00 91.91           C  
ATOM    146  O   VAL A  17      21.718   9.530   6.207  1.00 91.91           O  
ATOM    147  CB  VAL A  17      18.619  10.549   5.599  1.00 91.91           C  
ATOM    148  CG1 VAL A  17      18.952   9.376   4.678  1.00 91.91           C  
ATOM    149  CG2 VAL A  17      17.223  10.383   6.198  1.00 91.91           C  
ATOM    150  N   LYS A  18      21.600  11.664   5.591  1.00 93.46           N  
ATOM    151  CA  LYS A  18      22.940  11.677   5.011  1.00 93.46           C  
ATOM    152  C   LYS A  18      24.004  11.451   6.080  1.00 93.46           C  
ATOM    153  O   LYS A  18      24.992  10.753   5.841  1.00 93.46           O  
ATOM    154  CB  LYS A  18      23.198  13.000   4.287  1.00 93.46           C  
ATOM    155  CG  LYS A  18      22.499  13.115   2.940  1.00 93.46           C  
ATOM    156  CD  LYS A  18      22.889  14.396   2.215  1.00 93.46           C  
ATOM    157  CE  LYS A  18      22.172  14.524   0.878  1.00 93.46           C  
ATOM    158  NZ  LYS A  18      22.522  15.799   0.182  1.00 93.46           N1+
ATOM    159  N   GLU A  19      23.792  11.988   7.253  1.00 94.61           N  
ATOM    160  CA  GLU A  19      24.697  11.781   8.379  1.00 94.61           C  
ATOM    161  C   GLU A  19      24.688  10.324   8.833  1.00 94.61           C  
ATOM    162  O   GLU A  19      25.741   9.752   9.121  1.00 94.61           O  
ATOM    163  CB  GLU A  19      24.323  12.698   9.546  1.00 94.61           C  
ATOM    164  CG  GLU A  19      24.759  14.144   9.355  1.00 94.61           C  
ATOM    165  CD  GLU A  19      24.344  15.052  10.503  1.00 94.61           C  
ATOM    166  OE1 GLU A  19      24.700  16.253  10.485  1.00 94.61           O  
ATOM    167  OE2 GLU A  19      23.660  14.558  11.426  1.00 94.61           O1-
ATOM    168  N   ILE A  20      23.517   9.766   8.859  1.00 92.18           N  
ATOM    169  CA  ILE A  20      23.360   8.364   9.236  1.00 92.18           C  
ATOM    170  C   ILE A  20      24.045   7.473   8.203  1.00 92.18           C  
ATOM    171  O   ILE A  20      24.731   6.512   8.561  1.00 92.18           O  
ATOM    172  CB  ILE A  20      21.870   7.979   9.374  1.00 92.18           C  
ATOM    173  CG1 ILE A  20      21.248   8.679  10.588  1.00 92.18           C  
ATOM    174  CG2 ILE A  20      21.713   6.459   9.477  1.00 92.18           C  
ATOM    175  CD1 ILE A  20      19.743   8.485  10.710  1.00 92.18           C  
ATOM    176  N   GLU A  21      23.878   7.821   6.947  1.00 90.52           N  
ATOM    177  CA  GLU A  21      24.510   7.054   5.878  1.00 90.52           C  
ATOM    178  C   GLU A  21      26.031   7.105   5.988  1.00 90.52           C  
ATOM    179  O   GLU A  21      26.709   6.099   5.768  1.00 90.52           O  
ATOM    180  CB  GLU A  21      24.064   7.569   4.508  1.00 90.52           C  
ATOM    181  CG  GLU A  21      22.641   7.178   4.137  1.00 90.52           C  
ATOM    182  CD  GLU A  21      22.210   7.702   2.777  1.00 90.52           C  
ATOM    183  OE1 GLU A  21      21.207   7.199   2.222  1.00 90.52           O  
ATOM    184  OE2 GLU A  21      22.881   8.624   2.261  1.00 90.52           O1-
ATOM    185  N   ARG A  22      26.570   8.272   6.406  1.00 91.94           N  
ATOM    186  CA  ARG A  22      28.007   8.426   6.611  1.00 91.94           C  
ATOM    187  C   ARG A  22      28.483   7.588   7.793  1.00 91.94           C  
ATOM    188  O   ARG A  22      29.533   6.946   7.723  1.00 91.94           O  
ATOM    189  CB  ARG A  22      28.365   9.895   6.833  1.00 91.94           C  
ATOM    190  CG  ARG A  22      28.296  10.743   5.573  1.00 91.94           C  
ATOM    191  CD  ARG A  22      28.705  12.185   5.839  1.00 91.94           C  
ATOM    192  NE  ARG A  22      28.444  13.042   4.686  1.00 91.94           N  
ATOM    193  CZ  ARG A  22      28.592  14.364   4.675  1.00 91.94           C  
ATOM    194  NH1 ARG A  22      29.003  15.009   5.760  1.00 91.94           N1+
ATOM    195  NH2 ARG A  22      28.327  15.046   3.571  1.00 91.94           N  
ATOM    196  N   GLU A  23      27.645   7.620   8.823  1.00 94.18           N  
ATOM    197  CA  GLU A  23      27.964   6.818  10.002  1.00 94.18           C  
ATOM    198  C   GLU A  23      27.943   5.327   9.678  1.00 94.18           C  
ATOM    199  O   GLU A  23      28.804   4.574  10.140  1.00 94.18           O  
ATOM    200  CB  GLU A  23      26.986   7.124  11.139  1.00 94.18           C  
ATOM    201  CG  GLU A  23      27.218   8.472  11.805  1.00 94.18           C  
ATOM    202  CD  GLU A  23      26.245   8.758  12.938  1.00 94.18           C  
ATOM    203  OE1 GLU A  23      26.292   9.868  13.514  1.00 94.18           O  
ATOM    204  OE2 GLU A  23      25.429   7.863  13.253  1.00 94.18           O1-
ATOM    205  N   HIS A  24      27.013   4.976   8.930  1.00 81.30           N  
ATOM    206  CA  HIS A  24      26.895   3.577   8.534  1.00 81.30           C  
ATOM    207  C   HIS A  24      28.094   3.136   7.702  1.00 81.30           C  
ATOM    208  O   HIS A  24      28.627   2.043   7.904  1.00 81.30           O  
ATOM    209  CB  HIS A  24      25.600   3.350   7.751  1.00 81.30           C  
ATOM    210  CG  HIS A  24      24.440   2.959   8.610  1.00 81.30           C  
ATOM    211  CD2 HIS A  24      23.503   3.711   9.234  1.00 81.30           C  
ATOM    212  ND1 HIS A  24      24.146   1.647   8.912  1.00 81.30           N  
ATOM    213  CE1 HIS A  24      23.074   1.609   9.685  1.00 81.30           C  
ATOM    214  NE2 HIS A  24      22.664   2.847   9.897  1.00 81.30           N  
ATOM    215  N   GLU A  25      28.506   4.035   6.828  1.00 80.76           N  
ATOM    216  CA  GLU A  25      29.652   3.712   5.982  1.00 80.76           C  
ATOM    217  C   GLU A  25      30.931   3.592   6.806  1.00 80.76           C  
ATOM    218  O   GLU A  25      31.738   2.689   6.581  1.00 80.76           O  
ATOM    219  CB  GLU A  25      29.828   4.768   4.888  1.00 80.76           C  
ATOM    220  CG  GLU A  25      30.927   4.441   3.888  1.00 80.76           C  
ATOM    221  CD  GLU A  25      30.628   3.207   3.051  1.00 80.76           C  
ATOM    222  OE1 GLU A  25      31.575   2.608   2.493  1.00 80.76           O  
ATOM    223  OE2 GLU A  25      29.437   2.837   2.953  1.00 80.76           O1-
ATOM    224  N   GLU A  26      31.086   4.416   7.815  1.00 89.07           N  
ATOM    225  CA  GLU A  26      32.245   4.369   8.702  1.00 89.07           C  
ATOM    226  C   GLU A  26      32.264   3.079   9.517  1.00 89.07           C  
ATOM    227  O   GLU A  26      33.318   2.463   9.689  1.00 89.07           O  
ATOM    228  CB  GLU A  26      32.257   5.582   9.636  1.00 89.07           C  
ATOM    229  CG  GLU A  26      32.598   6.891   8.938  1.00 89.07           C  
ATOM    230  CD  GLU A  26      32.553   8.095   9.867  1.00 89.07           C  
ATOM    231  OE1 GLU A  26      32.795   9.230   9.399  1.00 89.07           O  
ATOM    232  OE2 GLU A  26      32.274   7.899  11.071  1.00 89.07           O1-
ATOM    233  N   ILE A  27      31.120   2.693   9.997  1.00 85.01           N  
ATOM    234  CA  ILE A  27      30.970   1.468  10.773  1.00 85.01           C  
ATOM    235  C   ILE A  27      31.265   0.258   9.890  1.00 85.01           C  
ATOM    236  O   ILE A  27      31.955  -0.673  10.311  1.00 85.01           O  
ATOM    237  CB  ILE A  27      29.555   1.356  11.384  1.00 85.01           C  
ATOM    238  CG1 ILE A  27      29.353   2.426  12.463  1.00 85.01           C  
ATOM    239  CG2 ILE A  27      29.323  -0.047  11.953  1.00 85.01           C  
ATOM    240  CD1 ILE A  27      27.933   2.493  13.008  1.00 85.01           C  
ATOM    241  N   ARG A  28      30.863   0.392   8.715  1.00 79.15           N  
ATOM    242  CA  ARG A  28      31.092  -0.695   7.769  1.00 79.15           C  
ATOM    243  C   ARG A  28      32.578  -0.862   7.476  1.00 79.15           C  
ATOM    244  O   ARG A  28      33.088  -1.985   7.450  1.00 79.15           O  
ATOM    245  CB  ARG A  28      30.325  -0.447   6.468  1.00 79.15           C  
ATOM    246  CG  ARG A  28      28.884  -0.930   6.499  1.00 79.15           C  
ATOM    247  CD  ARG A  28      28.215  -0.797   5.138  1.00 79.15           C  
ATOM    248  NE  ARG A  28      26.765  -0.940   5.235  1.00 79.15           N  
ATOM    249  CZ  ARG A  28      25.901  -0.546   4.303  1.00 79.15           C  
ATOM    250  NH1 ARG A  28      26.326   0.024   3.181  1.00 79.15           N1+
ATOM    251  NH2 ARG A  28      24.601  -0.724   4.493  1.00 79.15           N  
ATOM    252  N   GLU A  29      33.246   0.219   7.318  1.00 81.29           N  
ATOM    253  CA  GLU A  29      34.678   0.190   7.038  1.00 81.29           C  
ATOM    254  C   GLU A  29      35.465  -0.321   8.242  1.00 81.29           C  
ATOM    255  O   GLU A  29      36.414  -1.092   8.088  1.00 81.29           O  
ATOM    256  CB  GLU A  29      35.177   1.580   6.636  1.00 81.29           C  
ATOM    257  CG  GLU A  29      34.893   1.937   5.183  1.00 81.29           C  
ATOM    258  CD  GLU A  29      35.418   3.309   4.790  1.00 81.29           C  
ATOM    259  OE1 GLU A  29      35.273   3.698   3.609  1.00 81.29           O  
ATOM    260  OE2 GLU A  29      35.979   3.999   5.669  1.00 81.29           O1-
ATOM    261  N   ALA A  30      35.025   0.203   9.468  1.00 80.10           N  
ATOM    262  CA  ALA A  30      35.640  -0.271  10.705  1.00 80.10           C  
ATOM    263  C   ALA A  30      35.456  -1.777  10.867  1.00 80.10           C  
ATOM    264  O   ALA A  30      36.380  -2.481  11.280  1.00 80.10           O  
ATOM    265  CB  ALA A  30      35.055   0.466  11.908  1.00 80.10           C  
ATOM    266  N   LEU A  31      34.313  -2.278  10.572  1.00 78.41           N  
ATOM    267  CA  LEU A  31      34.024  -3.704  10.683  1.00 78.41           C  
ATOM    268  C   LEU A  31      34.864  -4.507   9.696  1.00 78.41           C  
ATOM    269  O   LEU A  31      35.331  -5.601  10.018  1.00 78.41           O  
ATOM    270  CB  LEU A  31      32.536  -3.968  10.441  1.00 78.41           C  
ATOM    271  CG  LEU A  31      31.591  -3.635  11.597  1.00 78.41           C  
ATOM    272  CD1 LEU A  31      30.139  -3.767  11.148  1.00 78.41           C  
ATOM    273  CD2 LEU A  31      31.870  -4.538  12.793  1.00 78.41           C  
ATOM    274  N   LYS A  32      35.111  -3.919   8.480  1.00 75.66           N  
ATOM    275  CA  LYS A  32      35.947  -4.568   7.475  1.00 75.66           C  
ATOM    276  C   LYS A  32      37.389  -4.697   7.961  1.00 75.66           C  
ATOM    277  O   LYS A  32      38.024  -5.736   7.767  1.00 75.66           O  
ATOM    278  CB  LYS A  32      35.907  -3.791   6.159  1.00 75.66           C  
ATOM    279  CG  LYS A  32      34.633  -4.003   5.354  1.00 75.66           C  
ATOM    280  CD  LYS A  32      34.677  -3.254   4.028  1.00 75.66           C  
ATOM    281  CE  LYS A  32      33.381  -3.419   3.247  1.00 75.66           C  
ATOM    282  NZ  LYS A  32      33.396  -2.637   1.975  1.00 75.66           N1+
ATOM    283  N   ARG A  33      37.879  -3.651   8.582  1.00 79.15           N  
ATOM    284  CA  ARG A  33      39.238  -3.664   9.115  1.00 79.15           C  
ATOM    285  C   ARG A  33      39.376  -4.691  10.234  1.00 79.15           C  
ATOM    286  O   ARG A  33      40.365  -5.425  10.292  1.00 79.15           O  
ATOM    287  CB  ARG A  33      39.629  -2.276   9.626  1.00 79.15           C  
ATOM    288  CG  ARG A  33      39.890  -1.265   8.522  1.00 79.15           C  
ATOM    289  CD  ARG A  33      40.322   0.083   9.082  1.00 79.15           C  
ATOM    290  NE  ARG A  33      40.365   1.110   8.044  1.00 79.15           N  
ATOM    291  CZ  ARG A  33      40.614   2.397   8.263  1.00 79.15           C  
ATOM    292  NH1 ARG A  33      40.848   2.845   9.491  1.00 79.15           N1+
ATOM    293  NH2 ARG A  33      40.630   3.246   7.245  1.00 79.15           N  
ATOM    294  N   LEU A  34      38.449  -4.613  11.198  1.00 80.47           N  
ATOM    295  CA  LEU A  34      38.460  -5.548  12.318  1.00 80.47           C  
ATOM    296  C   LEU A  34      38.355  -6.988  11.826  1.00 80.47           C  
ATOM    297  O   LEU A  34      39.028  -7.878  12.350  1.00 80.47           O  
ATOM    298  CB  LEU A  34      37.312  -5.241  13.283  1.00 80.47           C  
ATOM    299  CG  LEU A  34      37.563  -4.129  14.303  1.00 80.47           C  
ATOM    300  CD1 LEU A  34      36.241  -3.619  14.867  1.00 80.47           C  
ATOM    301  CD2 LEU A  34      38.472  -4.625  15.423  1.00 80.47           C  
ATOM    302  N   GLN A  35      37.653  -7.094  10.821  1.00 77.26           N  
ATOM    303  CA  GLN A  35      37.447  -8.407  10.218  1.00 77.26           C  
ATOM    304  C   GLN A  35      38.751  -8.960   9.647  1.00 77.26           C  
ATOM    305  O   GLN A  35      39.063 -10.139   9.825  1.00 77.26           O  
ATOM    306  CB  GLN A  35      36.382  -8.335   9.123  1.00 77.26           C  
ATOM    307  CG  GLN A  35      34.957  -8.267   9.655  1.00 77.26           C  
ATOM    308  CD  GLN A  35      33.929  -8.084   8.555  1.00 77.26           C  
ATOM    309  NE2 GLN A  35      32.662  -8.312   8.884  1.00 77.26           N  
ATOM    310  OE1 GLN A  35      34.269  -7.737   7.420  1.00 77.26           O  
ATOM    311  N   GLN A  36      39.449  -8.201   8.918  1.00 77.43           N  
ATOM    312  CA  GLN A  36      40.734  -8.591   8.345  1.00 77.43           C  
ATOM    313  C   GLN A  36      41.734  -8.956   9.438  1.00 77.43           C  
ATOM    314  O   GLN A  36      42.502  -9.909   9.290  1.00 77.43           O  
ATOM    315  CB  GLN A  36      41.295  -7.467   7.472  1.00 77.43           C  
ATOM    316  CG  GLN A  36      40.615  -7.345   6.115  1.00 77.43           C  
ATOM    317  CD  GLN A  36      41.170  -6.205   5.281  1.00 77.43           C  
ATOM    318  NE2 GLN A  36      40.747  -6.129   4.025  1.00 77.43           N  
ATOM    319  OE1 GLN A  36      41.972  -5.398   5.764  1.00 77.43           O  
ATOM    320  N   SER A  37      41.644  -8.187  10.461  1.00 81.34           N  
ATOM    321  CA  SER A  37      42.532  -8.465  11.586  1.00 81.34           C  
ATOM    322  C   SER A  37      42.210  -9.810  12.226  1.00 81.34           C  
ATOM    323  O   SER A  37      43.114 -10.588  12.535  1.00 81.34           O  
ATOM    324  CB  SER A  37      42.432  -7.356  12.634  1.00 81.34           C  
ATOM    325  OG  SER A  37      43.381  -7.553  13.668  1.00 81.34           O  
ATOM    326  N   VAL A  38      40.888 -10.190  12.393  1.00 78.82           N  
ATOM    327  CA  VAL A  38      40.429 -11.436  12.998  1.00 78.82           C  
ATOM    328  C   VAL A  38      40.823 -12.616  12.114  1.00 78.82           C  
ATOM    329  O   VAL A  38      41.257 -13.657  12.614  1.00 78.82           O  
ATOM    330  CB  VAL A  38      38.900 -11.427  13.225  1.00 78.82           C  
ATOM    331  CG1 VAL A  38      38.401 -12.823  13.595  1.00 78.82           C  
ATOM    332  CG2 VAL A  38      38.528 -10.418  14.309  1.00 78.82           C  
ATOM    333  N   LEU A  39      40.734 -12.404  10.782  1.00 74.86           N  
ATOM    334  CA  LEU A  39      41.076 -13.454   9.830  1.00 74.86           C  
ATOM    335  C   LEU A  39      42.560 -13.797   9.907  1.00 74.86           C  
ATOM    336  O   LEU A  39      42.932 -14.972   9.894  1.00 74.86           O  
ATOM    337  CB  LEU A  39      40.713 -13.026   8.405  1.00 74.86           C  
ATOM    338  CG  LEU A  39      39.591 -13.813   7.726  1.00 74.86           C  
ATOM    339  CD1 LEU A  39      38.516 -12.863   7.208  1.00 74.86           C  
ATOM    340  CD2 LEU A  39      40.148 -14.667   6.592  1.00 74.86           C  
ATOM    341  N   ARG A  40      43.293 -12.783   9.961  1.00 81.37           N  
ATOM    342  CA  ARG A  40      44.734 -12.982  10.068  1.00 81.37           C  
ATOM    343  C   ARG A  40      45.090 -13.736  11.345  1.00 81.37           C  
ATOM    344  O   ARG A  40      45.913 -14.654  11.321  1.00 81.37           O  
ATOM    345  CB  ARG A  40      45.466 -11.638  10.032  1.00 81.37           C  
ATOM    346  CG  ARG A  40      45.526 -11.007   8.650  1.00 81.37           C  
ATOM    347  CD  ARG A  40      46.507  -9.843   8.604  1.00 81.37           C  
ATOM    348  NE  ARG A  40      46.023  -8.700   9.373  1.00 81.37           N  
ATOM    349  CZ  ARG A  40      45.440  -7.626   8.848  1.00 81.37           C  
ATOM    350  NH1 ARG A  40      45.255  -7.527   7.537  1.00 81.37           N1+
ATOM    351  NH2 ARG A  40      45.038  -6.643   9.641  1.00 81.37           N  
ATOM    352  N   GLN A  41      44.406 -13.374  12.420  1.00 79.79           N  
ATOM    353  CA  GLN A  41      44.693 -13.999  13.708  1.00 79.79           C  
ATOM    354  C   GLN A  41      44.221 -15.451  13.732  1.00 79.79           C  
ATOM    355  O   GLN A  41      44.874 -16.311  14.326  1.00 79.79           O  
ATOM    356  CB  GLN A  41      44.035 -13.214  14.844  1.00 79.79           C  
ATOM    357  CG  GLN A  41      44.673 -11.855  15.101  1.00 79.79           C  
ATOM    358  CD  GLN A  41      44.143 -11.186  16.355  1.00 79.79           C  
ATOM    359  NE2 GLN A  41      44.579  -9.956  16.601  1.00 79.79           N  
ATOM    360  OE1 GLN A  41      43.345 -11.770  17.097  1.00 79.79           O  
ATOM    361  N   ALA A  42      43.077 -15.694  13.111  1.00 75.28           N  
ATOM    362  CA  ALA A  42      42.539 -17.049  13.026  1.00 75.28           C  
ATOM    363  C   ALA A  42      43.481 -17.965  12.250  1.00 75.28           C  
ATOM    364  O   ALA A  42      43.712 -19.110  12.647  1.00 75.28           O  
ATOM    365  CB  ALA A  42      41.159 -17.034  12.373  1.00 75.28           C  
ATOM    366  N   VAL A  43      43.981 -17.474  11.185  1.00 75.93           N  
ATOM    367  CA  VAL A  43      44.912 -18.239  10.363  1.00 75.93           C  
ATOM    368  C   VAL A  43      46.183 -18.532  11.157  1.00 75.93           C  
ATOM    369  O   VAL A  43      46.707 -19.647  11.113  1.00 75.93           O  
ATOM    370  CB  VAL A  43      45.262 -17.491   9.056  1.00 75.93           C  
ATOM    371  CG1 VAL A  43      46.404 -18.191   8.322  1.00 75.93           C  
ATOM    372  CG2 VAL A  43      44.030 -17.386   8.158  1.00 75.93           C  
ATOM    373  N   ARG A  44      46.647 -17.520  11.854  1.00 82.66           N  
ATOM    374  CA  ARG A  44      47.836 -17.698  12.681  1.00 82.66           C  
ATOM    375  C   ARG A  44      47.612 -18.774  13.740  1.00 82.66           C  
ATOM    376  O   ARG A  44      48.477 -19.621  13.964  1.00 82.66           O  
ATOM    377  CB  ARG A  44      48.230 -16.380  13.350  1.00 82.66           C  
ATOM    378  CG  ARG A  44      49.114 -15.492  12.488  1.00 82.66           C  
ATOM    379  CD  ARG A  44      49.642 -14.296  13.268  1.00 82.66           C  
ATOM    380  NE  ARG A  44      48.987 -13.056  12.860  1.00 82.66           N  
ATOM    381  CZ  ARG A  44      49.273 -11.852  13.348  1.00 82.66           C  
ATOM    382  NH1 ARG A  44      50.212 -11.702  14.275  1.00 82.66           N1+
ATOM    383  NH2 ARG A  44      48.615 -10.790  12.906  1.00 82.66           N  
ATOM    384  N   LEU A  45      46.470 -18.719  14.406  1.00 78.13           N  
ATOM    385  CA  LEU A  45      46.135 -19.693  15.438  1.00 78.13           C  
ATOM    386  C   LEU A  45      46.030 -21.096  14.850  1.00 78.13           C  
ATOM    387  O   LEU A  45      46.458 -22.070  15.474  1.00 78.13           O  
ATOM    388  CB  LEU A  45      44.820 -19.315  16.125  1.00 78.13           C  
ATOM    389  CG  LEU A  45      44.905 -18.236  17.206  1.00 78.13           C  
ATOM    390  CD1 LEU A  45      43.508 -17.775  17.606  1.00 78.13           C  
ATOM    391  CD2 LEU A  45      45.670 -18.753  18.419  1.00 78.13           C  
ATOM    392  N   ALA A  46      45.371 -21.191  13.693  1.00 74.13           N  
ATOM    393  CA  ALA A  46      45.283 -22.476  13.004  1.00 74.13           C  
ATOM    394  C   ALA A  46      46.671 -23.026  12.689  1.00 74.13           C  
ATOM    395  O   ALA A  46      46.902 -24.235  12.779  1.00 74.13           O  
ATOM    396  CB  ALA A  46      44.467 -22.336  11.720  1.00 74.13           C  
ATOM    397  N   LYS A  47      47.609 -22.185  12.365  1.00 76.01           N  
ATOM    398  CA  LYS A  47      48.984 -22.596  12.093  1.00 76.01           C  
ATOM    399  C   LYS A  47      49.669 -23.096  13.362  1.00 76.01           C  
ATOM    400  O   LYS A  47      50.572 -23.932  13.298  1.00 76.01           O  
ATOM    401  CB  LYS A  47      49.782 -21.438  11.489  1.00 76.01           C  
ATOM    402  CG  LYS A  47      49.458 -21.160  10.029  1.00 76.01           C  
ATOM    403  CD  LYS A  47      50.343 -20.058   9.461  1.00 76.01           C  
ATOM    404  CE  LYS A  47      50.014 -19.772   8.002  1.00 76.01           C  
ATOM    405  NZ  LYS A  47      50.857 -18.669   7.450  1.00 76.01           N1+
ATOM    406  N   LEU A  48      49.274 -22.689  14.443  1.00 80.87           N  
ATOM    407  CA  LEU A  48      49.855 -23.097  15.717  1.00 80.87           C  
ATOM    408  C   LEU A  48      49.185 -24.363  16.240  1.00 80.87           C  
ATOM    409  O   LEU A  48      49.605 -24.917  17.258  1.00 80.87           O  
ATOM    410  CB  LEU A  48      49.727 -21.974  16.749  1.00 80.87           C  
ATOM    411  CG  LEU A  48      50.553 -20.713  16.486  1.00 80.87           C  
ATOM    412  CD1 LEU A  48      50.185 -19.621  17.485  1.00 80.87           C  
ATOM    413  CD2 LEU A  48      52.043 -21.027  16.554  1.00 80.87           C  
ATOM    414  N   GLY A  49      48.261 -24.878  15.469  1.00 71.07           N  
ATOM    415  CA  GLY A  49      47.612 -26.138  15.795  1.00 71.07           C  
ATOM    416  C   GLY A  49      46.382 -25.968  16.666  1.00 71.07           C  
ATOM    417  O   GLY A  49      45.878 -26.938  17.236  1.00 71.07           O  
ATOM    418  N   ASP A  50      45.932 -24.711  16.876  1.00 75.16           N  
ATOM    419  CA  ASP A  50      44.746 -24.437  17.681  1.00 75.16           C  
ATOM    420  C   ASP A  50      43.472 -24.585  16.853  1.00 75.16           C  
ATOM    421  O   ASP A  50      43.310 -23.917  15.830  1.00 75.16           O  
ATOM    422  CB  ASP A  50      44.820 -23.033  18.285  1.00 75.16           C  
ATOM    423  CG  ASP A  50      43.803 -22.808  19.390  1.00 75.16           C  
ATOM    424  OD1 ASP A  50      42.808 -23.562  19.467  1.00 75.16           O  
ATOM    425  OD2 ASP A  50      43.995 -21.868  20.190  1.00 75.16           O1-
ATOM    426  N   ASP A  51      42.670 -25.660  17.137  1.00 72.36           N  
ATOM    427  CA  ASP A  51      41.353 -25.858  16.542  1.00 72.36           C  
ATOM    428  C   ASP A  51      40.244 -25.573  17.553  1.00 72.36           C  
ATOM    429  O   ASP A  51      39.239 -26.286  17.597  1.00 72.36           O  
ATOM    430  CB  ASP A  51      41.217 -27.283  16.000  1.00 72.36           C  
ATOM    431  CG  ASP A  51      42.153 -27.568  14.840  1.00 72.36           C  
ATOM    432  OD1 ASP A  51      42.386 -26.665  14.008  1.00 72.36           O  
ATOM    433  OD2 ASP A  51      42.661 -28.708  14.753  1.00 72.36           O1-
ATOM    434  N   SER A  52      40.346 -24.515  18.359  1.00 75.77           N  
ATOM    435  CA  SER A  52      39.435 -24.130  19.432  1.00 75.77           C  
ATOM    436  C   SER A  52      38.063 -23.752  18.884  1.00 75.77           C  
ATOM    437  O   SER A  52      37.894 -23.594  17.673  1.00 75.77           O  
ATOM    438  CB  SER A  52      40.013 -22.961  20.232  1.00 75.77           C  
ATOM    439  OG  SER A  52      40.203 -21.828  19.402  1.00 75.77           O  
ATOM    440  N   GLU A  53      37.029 -23.853  19.656  1.00 73.59           N  
ATOM    441  CA  GLU A  53      35.668 -23.378  19.421  1.00 73.59           C  
ATOM    442  C   GLU A  53      35.669 -21.968  18.837  1.00 73.59           C  
ATOM    443  O   GLU A  53      34.826 -21.636  18.001  1.00 73.59           O  
ATOM    444  CB  GLU A  53      34.855 -23.410  20.717  1.00 73.59           C  
ATOM    445  CG  GLU A  53      34.176 -24.745  20.984  1.00 73.59           C  
ATOM    446  CD  GLU A  53      33.148 -24.683  22.103  1.00 73.59           C  
ATOM    447  OE1 GLU A  53      32.387 -25.659  22.283  1.00 73.59           O  
ATOM    448  OE2 GLU A  53      33.104 -23.647  22.805  1.00 73.59           O1-
ATOM    449  N   MET A  54      36.666 -21.215  19.211  1.00 78.57           N  
ATOM    450  CA  MET A  54      36.826 -19.854  18.704  1.00 78.57           C  
ATOM    451  C   MET A  54      37.054 -19.858  17.197  1.00 78.57           C  
ATOM    452  O   MET A  54      36.442 -19.074  16.470  1.00 78.57           O  
ATOM    453  CB  MET A  54      37.986 -19.150  19.408  1.00 78.57           C  
ATOM    454  CG  MET A  54      38.197 -17.715  18.957  1.00 78.57           C  
ATOM    455  SD  MET A  54      39.633 -16.922  19.779  1.00 78.57           S  
ATOM    456  CE  MET A  54      38.884 -16.469  21.367  1.00 78.57           C  
ATOM    457  N   ILE A  55      38.019 -20.681  16.625  1.00 76.70           N  
ATOM    458  CA  ILE A  55      38.316 -20.788  15.201  1.00 76.70           C  
ATOM    459  C   ILE A  55      37.067 -21.236  14.446  1.00 76.70           C  
ATOM    460  O   ILE A  55      36.760 -20.711  13.373  1.00 76.70           O  
ATOM    461  CB  ILE A  55      39.481 -21.768  14.938  1.00 76.70           C  
ATOM    462  CG1 ILE A  55      40.793 -21.199  15.494  1.00 76.70           C  
ATOM    463  CG2 ILE A  55      39.606 -22.069  13.442  1.00 76.70           C  
ATOM    464  CD1 ILE A  55      41.999 -22.103  15.280  1.00 76.70           C  
ATOM    465  N   ARG A  56      36.302 -22.117  15.132  1.00 73.51           N  
ATOM    466  CA  ARG A  56      35.059 -22.586  14.527  1.00 73.51           C  
ATOM    467  C   ARG A  56      34.083 -21.432  14.320  1.00 73.51           C  
ATOM    468  O   ARG A  56      33.459 -21.323  13.264  1.00 73.51           O  
ATOM    469  CB  ARG A  56      34.414 -23.668  15.396  1.00 73.51           C  
ATOM    470  CG  ARG A  56      35.057 -25.038  15.251  1.00 73.51           C  
ATOM    471  CD  ARG A  56      34.298 -26.103  16.030  1.00 73.51           C  
ATOM    472  NE  ARG A  56      35.114 -27.293  16.253  1.00 73.51           N  
ATOM    473  CZ  ARG A  56      34.644 -28.537  16.291  1.00 73.51           C  
ATOM    474  NH1 ARG A  56      33.349 -28.780  16.124  1.00 73.51           N1+
ATOM    475  NH2 ARG A  56      35.476 -29.548  16.501  1.00 73.51           N  
ATOM    476  N   ARG A  57      33.970 -20.636  15.340  1.00 76.58           N  
ATOM    477  CA  ARG A  57      33.073 -19.486  15.284  1.00 76.58           C  
ATOM    478  C   ARG A  57      33.532 -18.485  14.229  1.00 76.58           C  
ATOM    479  O   ARG A  57      32.711 -17.920  13.502  1.00 76.58           O  
ATOM    480  CB  ARG A  57      32.986 -18.805  16.651  1.00 76.58           C  
ATOM    481  CG  ARG A  57      31.813 -17.846  16.787  1.00 76.58           C  
ATOM    482  CD  ARG A  57      31.636 -17.374  18.224  1.00 76.58           C  
ATOM    483  NE  ARG A  57      30.288 -16.865  18.461  1.00 76.58           N  
ATOM    484  CZ  ARG A  57      29.759 -16.649  19.662  1.00 76.58           C  
ATOM    485  NH1 ARG A  57      30.458 -16.895  20.765  1.00 76.58           N1+
ATOM    486  NH2 ARG A  57      28.522 -16.184  19.763  1.00 76.58           N  
ATOM    487  N   ILE A  58      34.849 -18.255  14.095  1.00 76.03           N  
ATOM    488  CA  ILE A  58      35.418 -17.307  13.143  1.00 76.03           C  
ATOM    489  C   ILE A  58      35.155 -17.787  11.716  1.00 76.03           C  
ATOM    490  O   ILE A  58      34.778 -16.996  10.849  1.00 76.03           O  
ATOM    491  CB  ILE A  58      36.934 -17.116  13.373  1.00 76.03           C  
ATOM    492  CG1 ILE A  58      37.184 -16.372  14.690  1.00 76.03           C  
ATOM    493  CG2 ILE A  58      37.569 -16.371  12.195  1.00 76.03           C  
ATOM    494  CD1 ILE A  58      38.653 -16.283  15.081  1.00 76.03           C  
ATOM    495  N   VAL A  59      35.472 -19.088  11.511  1.00 69.31           N  
ATOM    496  CA  VAL A  59      35.213 -19.682  10.203  1.00 69.31           C  
ATOM    497  C   VAL A  59      33.745 -19.490   9.830  1.00 69.31           C  
ATOM    498  O   VAL A  59      33.430 -19.122   8.696  1.00 69.31           O  
ATOM    499  CB  VAL A  59      35.577 -21.183  10.180  1.00 69.31           C  
ATOM    500  CG1 VAL A  59      35.096 -21.834   8.884  1.00 69.31           C  
ATOM    501  CG2 VAL A  59      37.084 -21.369  10.348  1.00 69.31           C  
ATOM    502  N   LYS A  60      32.912 -19.654  10.818  1.00 70.58           N  
ATOM    503  CA  LYS A  60      31.475 -19.484  10.627  1.00 70.58           C  
ATOM    504  C   LYS A  60      31.134 -18.038  10.280  1.00 70.58           C  
ATOM    505  O   LYS A  60      30.334 -17.784   9.377  1.00 70.58           O  
ATOM    506  CB  LYS A  60      30.712 -19.915  11.881  1.00 70.58           C  
ATOM    507  CG  LYS A  60      30.658 -21.423  12.085  1.00 70.58           C  
ATOM    508  CD  LYS A  60      29.867 -21.790  13.333  1.00 70.58           C  
ATOM    509  CE  LYS A  60      29.917 -23.287  13.609  1.00 70.58           C  
ATOM    510  NZ  LYS A  60      29.180 -23.646  14.856  1.00 70.58           N1+
ATOM    511  N   ASP A  61      31.658 -17.078  10.990  1.00 76.07           N  
ATOM    512  CA  ASP A  61      31.454 -15.654  10.743  1.00 76.07           C  
ATOM    513  C   ASP A  61      31.988 -15.253   9.369  1.00 76.07           C  
ATOM    514  O   ASP A  61      31.373 -14.444   8.671  1.00 76.07           O  
ATOM    515  CB  ASP A  61      32.127 -14.818  11.833  1.00 76.07           C  
ATOM    516  CG  ASP A  61      31.342 -14.796  13.133  1.00 76.07           C  
ATOM    517  OD1 ASP A  61      30.171 -15.233  13.146  1.00 76.07           O  
ATOM    518  OD2 ASP A  61      31.899 -14.336  14.153  1.00 76.07           O1-
ATOM    519  N   LEU A  62      33.166 -15.825   9.010  1.00 71.06           N  
ATOM    520  CA  LEU A  62      33.767 -15.558   7.708  1.00 71.06           C  
ATOM    521  C   LEU A  62      32.841 -16.002   6.580  1.00 71.06           C  
ATOM    522  O   LEU A  62      32.731 -15.322   5.558  1.00 71.06           O  
ATOM    523  CB  LEU A  62      35.117 -16.269   7.585  1.00 71.06           C  
ATOM    524  CG  LEU A  62      36.297 -15.612   8.302  1.00 71.06           C  
ATOM    525  CD1 LEU A  62      37.494 -16.558   8.331  1.00 71.06           C  
ATOM    526  CD2 LEU A  62      36.668 -14.295   7.630  1.00 71.06           C  
ATOM    527  N   MET A  63      32.002 -17.084   6.884  1.00 66.39           N  
ATOM    528  CA  MET A  63      31.025 -17.608   5.935  1.00 66.39           C  
ATOM    529  C   MET A  63      29.897 -16.607   5.708  1.00 66.39           C  
ATOM    530  O   MET A  63      29.499 -16.360   4.568  1.00 66.39           O  
ATOM    531  CB  MET A  63      30.453 -18.938   6.428  1.00 66.39           C  
ATOM    532  CG  MET A  63      31.395 -20.116   6.242  1.00 66.39           C  
ATOM    533  SD  MET A  63      30.668 -21.696   6.826  1.00 66.39           S  
ATOM    534  CE  MET A  63      29.722 -22.177   5.353  1.00 66.39           C  
ATOM    535  N   GLN A  64      29.240 -16.271   6.831  1.00 71.70           N  
ATOM    536  CA  GLN A  64      28.157 -15.296   6.750  1.00 71.70           C  
ATOM    537  C   GLN A  64      28.586 -14.061   5.962  1.00 71.70           C  
ATOM    538  O   GLN A  64      27.832 -13.558   5.128  1.00 71.70           O  
ATOM    539  CB  GLN A  64      27.694 -14.891   8.150  1.00 71.70           C  
ATOM    540  CG  GLN A  64      26.434 -14.036   8.158  1.00 71.70           C  
ATOM    541  CD  GLN A  64      25.350 -14.596   9.059  1.00 71.70           C  
ATOM    542  NE2 GLN A  64      24.129 -14.097   8.899  1.00 71.70           N  
ATOM    543  OE1 GLN A  64      25.608 -15.469   9.894  1.00 71.70           O  
ATOM    544  N   GLN A  65      29.814 -13.889   5.869  1.00 73.05           N  
ATOM    545  CA  GLN A  65      30.345 -12.697   5.214  1.00 73.05           C  
ATOM    546  C   GLN A  65      30.496 -12.917   3.711  1.00 73.05           C  
ATOM    547  O   GLN A  65      30.248 -12.007   2.918  1.00 73.05           O  
ATOM    548  CB  GLN A  65      31.690 -12.303   5.825  1.00 73.05           C  
ATOM    549  CG  GLN A  65      31.588 -11.776   7.250  1.00 73.05           C  
ATOM    550  CD  GLN A  65      32.943 -11.467   7.860  1.00 73.05           C  
ATOM    551  NE2 GLN A  65      32.937 -10.932   9.076  1.00 73.05           N  
ATOM    552  OE1 GLN A  65      33.985 -11.707   7.243  1.00 73.05           O  
ATOM    553  N   ALA A  66      31.201 -14.027   3.339  1.00 67.84           N  
ATOM    554  CA  ALA A  66      31.372 -14.355   1.926  1.00 67.84           C  
ATOM    555  C   ALA A  66      30.043 -14.282   1.181  1.00 67.84           C  
ATOM    556  O   ALA A  66      29.982 -13.784   0.055  1.00 67.84           O  
ATOM    557  CB  ALA A  66      31.988 -15.743   1.774  1.00 67.84           C  
ATOM    558  N   ILE A  67      28.987 -14.571   1.858  1.00 63.99           N  
ATOM    559  CA  ILE A  67      27.670 -14.606   1.232  1.00 63.99           C  
ATOM    560  C   ILE A  67      27.124 -13.185   1.096  1.00 63.99           C  
ATOM    561  O   ILE A  67      26.498 -12.848   0.089  1.00 63.99           O  
ATOM    562  CB  ILE A  67      26.684 -15.483   2.038  1.00 63.99           C  
ATOM    563  CG1 ILE A  67      27.116 -16.953   1.989  1.00 63.99           C  
ATOM    564  CG2 ILE A  67      25.256 -15.313   1.510  1.00 63.99           C  
ATOM    565  CD1 ILE A  67      26.313 -17.865   2.906  1.00 63.99           C  
ATOM    566  N   GLU A  68      27.424 -12.364   2.198  1.00 72.11           N  
ATOM    567  CA  GLU A  68      26.911 -10.998   2.148  1.00 72.11           C  
ATOM    568  C   GLU A  68      27.834 -10.091   1.337  1.00 72.11           C  
ATOM    569  O   GLU A  68      27.454  -8.976   0.974  1.00 72.11           O  
ATOM    570  CB  GLU A  68      26.735 -10.437   3.562  1.00 72.11           C  
ATOM    571  CG  GLU A  68      25.618 -11.102   4.352  1.00 72.11           C  
ATOM    572  CD  GLU A  68      25.530 -10.619   5.791  1.00 72.11           C  
ATOM    573  OE1 GLU A  68      24.590 -11.025   6.512  1.00 72.11           O  
ATOM    574  OE2 GLU A  68      26.408  -9.828   6.201  1.00 72.11           O1-
ATOM    575  N   ALA A  69      29.099 -10.606   1.168  1.00 68.36           N  
ATOM    576  CA  ALA A  69      30.075  -9.739   0.513  1.00 68.36           C  
ATOM    577  C   ALA A  69      29.656  -9.426  -0.921  1.00 68.36           C  
ATOM    578  O   ALA A  69      29.270 -10.325  -1.671  1.00 68.36           O  
ATOM    579  CB  ALA A  69      31.457 -10.388   0.530  1.00 68.36           C  
ATOM    580  N   THR A  70      29.372  -8.166  -1.110  1.00 65.43           N  
ATOM    581  CA  THR A  70      29.043  -7.673  -2.443  1.00 65.43           C  
ATOM    582  C   THR A  70      30.309  -7.452  -3.266  1.00 65.43           C  
ATOM    583  O   THR A  70      30.284  -7.561  -4.494  1.00 65.43           O  
ATOM    584  CB  THR A  70      28.238  -6.361  -2.371  1.00 65.43           C  
ATOM    585  CG2 THR A  70      26.837  -6.606  -1.821  1.00 65.43           C  
ATOM    586  OG1 THR A  70      28.921  -5.436  -1.516  1.00 65.43           O  
ATOM    587  N   ASP A  71      31.548  -7.403  -2.641  1.00 77.49           N  
ATOM    588  CA  ASP A  71      32.827  -7.044  -3.245  1.00 77.49           C  
ATOM    589  C   ASP A  71      33.634  -8.290  -3.602  1.00 77.49           C  
ATOM    590  O   ASP A  71      33.854  -9.158  -2.754  1.00 77.49           O  
ATOM    591  CB  ASP A  71      33.633  -6.147  -2.304  1.00 77.49           C  
ATOM    592  CG  ASP A  71      34.891  -5.590  -2.947  1.00 77.49           C  
ATOM    593  OD1 ASP A  71      35.349  -6.143  -3.969  1.00 77.49           O  
ATOM    594  OD2 ASP A  71      35.429  -4.590  -2.424  1.00 77.49           O1-
ATOM    595  N   GLU A  72      34.204  -8.391  -4.881  1.00 75.64           N  
ATOM    596  CA  GLU A  72      34.999  -9.493  -5.413  1.00 75.64           C  
ATOM    597  C   GLU A  72      36.297  -9.667  -4.629  1.00 75.64           C  
ATOM    598  O   GLU A  72      36.728 -10.794  -4.374  1.00 75.64           O  
ATOM    599  CB  GLU A  72      35.307  -9.266  -6.896  1.00 75.64           C  
ATOM    600  CG  GLU A  72      34.438 -10.088  -7.837  1.00 75.64           C  
ATOM    601  CD  GLU A  72      34.713  -9.807  -9.306  1.00 75.64           C  
ATOM    602  OE1 GLU A  72      34.018 -10.382 -10.174  1.00 75.64           O  
ATOM    603  OE2 GLU A  72      35.631  -9.006  -9.591  1.00 75.64           O1-
ATOM    604  N   ARG A  73      36.810  -8.599  -4.240  1.00 79.81           N  
ATOM    605  CA  ARG A  73      38.062  -8.643  -3.490  1.00 79.81           C  
ATOM    606  C   ARG A  73      37.863  -9.311  -2.135  1.00 79.81           C  
ATOM    607  O   ARG A  73      38.700 -10.106  -1.699  1.00 79.81           O  
ATOM    608  CB  ARG A  73      38.625  -7.233  -3.302  1.00 79.81           C  
ATOM    609  CG  ARG A  73      39.227  -6.637  -4.565  1.00 79.81           C  
ATOM    610  CD  ARG A  73      39.846  -5.270  -4.304  1.00 79.81           C  
ATOM    611  NE  ARG A  73      40.295  -4.638  -5.541  1.00 79.81           N  
ATOM    612  CZ  ARG A  73      40.854  -3.432  -5.615  1.00 79.81           C  
ATOM    613  NH1 ARG A  73      41.043  -2.703  -4.522  1.00 79.81           N1+
ATOM    614  NH2 ARG A  73      41.227  -2.953  -6.793  1.00 79.81           N  
ATOM    615  N   GLU A  74      36.669  -9.081  -1.524  1.00 80.02           N  
ATOM    616  CA  GLU A  74      36.349  -9.658  -0.221  1.00 80.02           C  
ATOM    617  C   GLU A  74      36.149 -11.167  -0.321  1.00 80.02           C  
ATOM    618  O   GLU A  74      36.596 -11.916   0.550  1.00 80.02           O  
ATOM    619  CB  GLU A  74      35.099  -8.998   0.366  1.00 80.02           C  
ATOM    620  CG  GLU A  74      35.334  -7.587   0.886  1.00 80.02           C  
ATOM    621  CD  GLU A  74      34.117  -6.990   1.576  1.00 80.02           C  
ATOM    622  OE1 GLU A  74      34.213  -5.860   2.102  1.00 80.02           O  
ATOM    623  OE2 GLU A  74      33.061  -7.661   1.590  1.00 80.02           O1-
ATOM    624  N   VAL A  75      35.514 -11.561  -1.387  1.00 79.57           N  
ATOM    625  CA  VAL A  75      35.242 -12.976  -1.611  1.00 79.57           C  
ATOM    626  C   VAL A  75      36.555 -13.733  -1.798  1.00 79.57           C  
ATOM    627  O   VAL A  75      36.729 -14.830  -1.263  1.00 79.57           O  
ATOM    628  CB  VAL A  75      34.324 -13.192  -2.835  1.00 79.57           C  
ATOM    629  CG1 VAL A  75      34.213 -14.677  -3.172  1.00 79.57           C  
ATOM    630  CG2 VAL A  75      32.942 -12.595  -2.576  1.00 79.57           C  
ATOM    631  N   GLU A  76      37.505 -13.108  -2.495  1.00 81.74           N  
ATOM    632  CA  GLU A  76      38.810 -13.715  -2.733  1.00 81.74           C  
ATOM    633  C   GLU A  76      39.598 -13.855  -1.434  1.00 81.74           C  
ATOM    634  O   GLU A  76      40.266 -14.868  -1.214  1.00 81.74           O  
ATOM    635  CB  GLU A  76      39.610 -12.892  -3.747  1.00 81.74           C  
ATOM    636  CG  GLU A  76      40.900 -13.559  -4.199  1.00 81.74           C  
ATOM    637  CD  GLU A  76      40.670 -14.827  -5.006  1.00 81.74           C  
ATOM    638  OE1 GLU A  76      41.626 -15.615  -5.185  1.00 81.74           O  
ATOM    639  OE2 GLU A  76      39.524 -15.033  -5.465  1.00 81.74           O1-
ATOM    640  N   LYS A  77      39.497 -12.863  -0.625  1.00 81.46           N  
ATOM    641  CA  LYS A  77      40.175 -12.905   0.667  1.00 81.46           C  
ATOM    642  C   LYS A  77      39.629 -14.033   1.538  1.00 81.46           C  
ATOM    643  O   LYS A  77      40.392 -14.738   2.201  1.00 81.46           O  
ATOM    644  CB  LYS A  77      40.033 -11.566   1.392  1.00 81.46           C  
ATOM    645  CG  LYS A  77      40.850 -10.440   0.778  1.00 81.46           C  
ATOM    646  CD  LYS A  77      40.701  -9.146   1.568  1.00 81.46           C  
ATOM    647  CE  LYS A  77      41.450  -7.997   0.907  1.00 81.46           C  
ATOM    648  NZ  LYS A  77      41.267  -6.714   1.651  1.00 81.46           N1+
ATOM    649  N   ILE A  78      38.372 -14.184   1.499  1.00 79.88           N  
ATOM    650  CA  ILE A  78      37.701 -15.221   2.277  1.00 79.88           C  
ATOM    651  C   ILE A  78      38.096 -16.598   1.747  1.00 79.88           C  
ATOM    652  O   ILE A  78      38.350 -17.520   2.526  1.00 79.88           O  
ATOM    653  CB  ILE A  78      36.166 -15.051   2.239  1.00 79.88           C  
ATOM    654  CG1 ILE A  78      35.753 -13.761   2.956  1.00 79.88           C  
ATOM    655  CG2 ILE A  78      35.473 -16.269   2.859  1.00 79.88           C  
ATOM    656  CD1 ILE A  78      34.285 -13.401   2.785  1.00 79.88           C  
ATOM    657  N   LYS A  79      38.189 -16.677   0.464  1.00 81.45           N  
ATOM    658  CA  LYS A  79      38.633 -17.910  -0.181  1.00 81.45           C  
ATOM    659  C   LYS A  79      40.038 -18.292   0.274  1.00 81.45           C  
ATOM    660  O   LYS A  79      40.290 -19.448   0.619  1.00 81.45           O  
ATOM    661  CB  LYS A  79      38.597 -17.761  -1.703  1.00 81.45           C  
ATOM    662  CG  LYS A  79      38.926 -19.041  -2.457  1.00 81.45           C  
ATOM    663  CD  LYS A  79      38.882 -18.829  -3.965  1.00 81.45           C  
ATOM    664  CE  LYS A  79      39.321 -20.076  -4.720  1.00 81.45           C  
ATOM    665  NZ  LYS A  79      39.323 -19.858  -6.197  1.00 81.45           N1+
ATOM    666  N   LYS A  80      40.908 -17.377   0.274  1.00 82.29           N  
ATOM    667  CA  LYS A  80      42.291 -17.620   0.671  1.00 82.29           C  
ATOM    668  C   LYS A  80      42.380 -18.004   2.145  1.00 82.29           C  
ATOM    669  O   LYS A  80      43.126 -18.915   2.511  1.00 82.29           O  
ATOM    670  CB  LYS A  80      43.154 -16.387   0.397  1.00 82.29           C  
ATOM    671  CG  LYS A  80      43.464 -16.163  -1.075  1.00 82.29           C  
ATOM    672  CD  LYS A  80      44.386 -14.968  -1.277  1.00 82.29           C  
ATOM    673  CE  LYS A  80      44.669 -14.722  -2.752  1.00 82.29           C  
ATOM    674  NZ  LYS A  80      45.539 -13.524  -2.958  1.00 82.29           N1+
ATOM    675  N   ALA A  81      41.576 -17.308   2.912  1.00 80.14           N  
ATOM    676  CA  ALA A  81      41.545 -17.596   4.344  1.00 80.14           C  
ATOM    677  C   ALA A  81      41.026 -19.005   4.609  1.00 80.14           C  
ATOM    678  O   ALA A  81      41.588 -19.736   5.429  1.00 80.14           O  
ATOM    679  CB  ALA A  81      40.682 -16.568   5.073  1.00 80.14           C  
ATOM    680  N   ALA A  82      39.969 -19.381   3.948  1.00 81.33           N  
ATOM    681  CA  ALA A  82      39.383 -20.712   4.094  1.00 81.33           C  
ATOM    682  C   ALA A  82      40.370 -21.794   3.664  1.00 81.33           C  
ATOM    683  O   ALA A  82      40.463 -22.846   4.301  1.00 81.33           O  
ATOM    684  CB  ALA A  82      38.095 -20.819   3.283  1.00 81.33           C  
ATOM    685  N   GLU A  83      41.141 -21.555   2.620  1.00 84.91           N  
ATOM    686  CA  GLU A  83      42.144 -22.491   2.120  1.00 84.91           C  
ATOM    687  C   GLU A  83      43.278 -22.674   3.124  1.00 84.91           C  
ATOM    688  O   GLU A  83      43.728 -23.797   3.363  1.00 84.91           O  
ATOM    689  CB  GLU A  83      42.703 -22.015   0.776  1.00 84.91           C  
ATOM    690  CG  GLU A  83      41.751 -22.219  -0.393  1.00 84.91           C  
ATOM    691  CD  GLU A  83      42.274 -21.645  -1.700  1.00 84.91           C  
ATOM    692  OE1 GLU A  83      41.630 -21.851  -2.754  1.00 84.91           O  
ATOM    693  OE2 GLU A  83      43.337 -20.987  -1.671  1.00 84.91           O1-
ATOM    694  N   GLU A  84      43.645 -21.567   3.616  1.00 83.08           N  
ATOM    695  CA  GLU A  84      44.716 -21.630   4.606  1.00 83.08           C  
ATOM    696  C   GLU A  84      44.257 -22.349   5.871  1.00 83.08           C  
ATOM    697  O   GLU A  84      45.006 -23.140   6.448  1.00 83.08           O  
ATOM    698  CB  GLU A  84      45.213 -20.224   4.950  1.00 83.08           C  
ATOM    699  CG  GLU A  84      46.128 -19.619   3.895  1.00 83.08           C  
ATOM    700  CD  GLU A  84      46.720 -18.281   4.310  1.00 83.08           C  
ATOM    701  OE1 GLU A  84      47.576 -17.742   3.572  1.00 83.08           O  
ATOM    702  OE2 GLU A  84      46.324 -17.769   5.380  1.00 83.08           O1-
ATOM    703  N   LEU A  85      43.042 -22.091   6.340  1.00 80.66           N  
ATOM    704  CA  LEU A  85      42.474 -22.750   7.512  1.00 80.66           C  
ATOM    705  C   LEU A  85      42.312 -24.246   7.269  1.00 80.66           C  
ATOM    706  O   LEU A  85      42.552 -25.055   8.168  1.00 80.66           O  
ATOM    707  CB  LEU A  85      41.122 -22.130   7.872  1.00 80.66           C  
ATOM    708  CG  LEU A  85      41.163 -20.754   8.540  1.00 80.66           C  
ATOM    709  CD1 LEU A  85      39.759 -20.163   8.623  1.00 80.66           C  
ATOM    710  CD2 LEU A  85      41.790 -20.853   9.927  1.00 80.66           C  
ATOM    711  N   SER A  86      41.921 -24.607   6.093  1.00 83.37           N  
ATOM    712  CA  SER A  86      41.746 -26.007   5.722  1.00 83.37           C  
ATOM    713  C   SER A  86      43.072 -26.760   5.767  1.00 83.37           C  
ATOM    714  O   SER A  86      43.121 -27.915   6.194  1.00 83.37           O  
ATOM    715  CB  SER A  86      41.132 -26.120   4.326  1.00 83.37           C  
ATOM    716  OG  SER A  86      40.943 -27.479   3.968  1.00 83.37           O  
ATOM    717  N   LYS A  87      44.179 -26.197   5.379  1.00 83.78           N  
ATOM    718  CA  LYS A  87      45.500 -26.816   5.320  1.00 83.78           C  
ATOM    719  C   LYS A  87      46.076 -27.017   6.718  1.00 83.78           C  
ATOM    720  O   LYS A  87      46.769 -28.004   6.974  1.00 83.78           O  
ATOM    721  CB  LYS A  87      46.454 -25.966   4.477  1.00 83.78           C  
ATOM    722  CG  LYS A  87      46.178 -26.025   2.982  1.00 83.78           C  
ATOM    723  CD  LYS A  87      47.178 -25.185   2.196  1.00 83.78           C  
ATOM    724  CE  LYS A  87      46.848 -25.167   0.711  1.00 83.78           C  
ATOM    725  NZ  LYS A  87      47.795 -24.304  -0.057  1.00 83.78           N1+
ATOM    726  N   ASN A  88      45.549 -26.176   7.617  1.00 82.59           N  
ATOM    727  CA  ASN A  88      46.221 -26.170   8.913  1.00 82.59           C  
ATOM    728  C   ASN A  88      45.341 -26.774  10.003  1.00 82.59           C  
ATOM    729  O   ASN A  88      45.780 -26.936  11.143  1.00 82.59           O  
ATOM    730  CB  ASN A  88      46.640 -24.749   9.295  1.00 82.59           C  
ATOM    731  CG  ASN A  88      47.752 -24.211   8.416  1.00 82.59           C  
ATOM    732  ND2 ASN A  88      47.505 -23.075   7.774  1.00 82.59           N  
ATOM    733  OD1 ASN A  88      48.824 -24.813   8.313  1.00 82.59           O  
ATOM    734  N   SER A  89      44.100 -27.113   9.627  1.00 79.04           N  
ATOM    735  CA  SER A  89      43.200 -27.652  10.642  1.00 79.04           C  
ATOM    736  C   SER A  89      43.457 -29.137  10.876  1.00 79.04           C  
ATOM    737  O   SER A  89      43.666 -29.894   9.926  1.00 79.04           O  
ATOM    738  CB  SER A  89      41.742 -27.437  10.233  1.00 79.04           C  
ATOM    739  OG  SER A  89      40.863 -27.990  11.197  1.00 79.04           O  
ATOM    740  N   THR A  90      43.646 -29.641  12.135  1.00 80.43           N  
ATOM    741  CA  THR A  90      43.774 -31.058  12.453  1.00 80.43           C  
ATOM    742  C   THR A  90      42.410 -31.669  12.762  1.00 80.43           C  
ATOM    743  O   THR A  90      42.257 -32.892  12.751  1.00 80.43           O  
ATOM    744  CB  THR A  90      44.719 -31.278  13.649  1.00 80.43           C  
ATOM    745  CG2 THR A  90      46.151 -30.884  13.298  1.00 80.43           C  
ATOM    746  OG1 THR A  90      44.275 -30.483  14.755  1.00 80.43           O  
ATOM    747  N   ASP A  91      41.407 -30.798  12.896  1.00 81.25           N  
ATOM    748  CA  ASP A  91      40.049 -31.242  13.191  1.00 81.25           C  
ATOM    749  C   ASP A  91      39.308 -31.628  11.912  1.00 81.25           C  
ATOM    750  O   ASP A  91      39.075 -30.784  11.045  1.00 81.25           O  
ATOM    751  CB  ASP A  91      39.277 -30.151  13.936  1.00 81.25           C  
ATOM    752  CG  ASP A  91      37.900 -30.603  14.391  1.00 81.25           C  
ATOM    753  OD1 ASP A  91      37.447 -31.691  13.973  1.00 81.25           O  
ATOM    754  OD2 ASP A  91      37.261 -29.864  15.170  1.00 81.25           O1-
ATOM    755  N   GLU A  92      38.969 -32.928  11.814  1.00 84.97           N  
ATOM    756  CA  GLU A  92      38.340 -33.468  10.612  1.00 84.97           C  
ATOM    757  C   GLU A  92      36.986 -32.812  10.356  1.00 84.97           C  
ATOM    758  O   GLU A  92      36.635 -32.528   9.208  1.00 84.97           O  
ATOM    759  CB  GLU A  92      38.177 -34.985  10.726  1.00 84.97           C  
ATOM    760  CG  GLU A  92      39.470 -35.760  10.519  1.00 84.97           C  
ATOM    761  CD  GLU A  92      39.991 -35.689   9.092  1.00 84.97           C  
ATOM    762  OE1 GLU A  92      41.226 -35.622   8.900  1.00 84.97           O  
ATOM    763  OE2 GLU A  92      39.156 -35.699   8.160  1.00 84.97           O1-
ATOM    764  N   ASP A  93      36.228 -32.519  11.465  1.00 83.23           N  
ATOM    765  CA  ASP A  93      34.913 -31.900  11.332  1.00 83.23           C  
ATOM    766  C   ASP A  93      35.029 -30.470  10.809  1.00 83.23           C  
ATOM    767  O   ASP A  93      34.260 -30.058   9.937  1.00 83.23           O  
ATOM    768  CB  ASP A  93      34.176 -31.912  12.672  1.00 83.23           C  
ATOM    769  CG  ASP A  93      33.674 -33.291  13.061  1.00 83.23           C  
ATOM    770  OD1 ASP A  93      33.572 -34.174  12.182  1.00 83.23           O  
ATOM    771  OD2 ASP A  93      33.375 -33.497  14.258  1.00 83.23           O1-
ATOM    772  N   LEU A  94      35.975 -29.739  11.405  1.00 81.29           N  
ATOM    773  CA  LEU A  94      36.231 -28.372  10.968  1.00 81.29           C  
ATOM    774  C   LEU A  94      36.676 -28.340   9.509  1.00 81.29           C  
ATOM    775  O   LEU A  94      36.253 -27.471   8.744  1.00 81.29           O  
ATOM    776  CB  LEU A  94      37.296 -27.716  11.852  1.00 81.29           C  
ATOM    777  CG  LEU A  94      37.636 -26.259  11.538  1.00 81.29           C  
ATOM    778  CD1 LEU A  94      36.401 -25.379  11.708  1.00 81.29           C  
ATOM    779  CD2 LEU A  94      38.773 -25.770  12.429  1.00 81.29           C  
ATOM    780  N   LYS A  95      37.466 -29.280   9.079  1.00 83.88           N  
ATOM    781  CA  LYS A  95      37.925 -29.367   7.696  1.00 83.88           C  
ATOM    782  C   LYS A  95      36.751 -29.535   6.736  1.00 83.88           C  
ATOM    783  O   LYS A  95      36.726 -28.928   5.663  1.00 83.88           O  
ATOM    784  CB  LYS A  95      38.909 -30.526   7.528  1.00 83.88           C  
ATOM    785  CG  LYS A  95      40.309 -30.230   8.046  1.00 83.88           C  
ATOM    786  CD  LYS A  95      41.264 -31.384   7.767  1.00 83.88           C  
ATOM    787  CE  LYS A  95      42.655 -31.105   8.321  1.00 83.88           C  
ATOM    788  NZ  LYS A  95      43.585 -32.247   8.079  1.00 83.88           N1+
ATOM    789  N   LYS A  96      35.852 -30.370   7.118  1.00 84.83           N  
ATOM    790  CA  LYS A  96      34.667 -30.591   6.293  1.00 84.83           C  
ATOM    791  C   LYS A  96      33.827 -29.321   6.185  1.00 84.83           C  
ATOM    792  O   LYS A  96      33.314 -29.000   5.112  1.00 84.83           O  
ATOM    793  CB  LYS A  96      33.823 -31.732   6.862  1.00 84.83           C  
ATOM    794  CG  LYS A  96      34.456 -33.106   6.710  1.00 84.83           C  
ATOM    795  CD  LYS A  96      33.564 -34.200   7.286  1.00 84.83           C  
ATOM    796  CE  LYS A  96      34.234 -35.565   7.212  1.00 84.83           C  
ATOM    797  NZ  LYS A  96      33.401 -36.626   7.853  1.00 84.83           N1+
ATOM    798  N   GLN A  97      33.670 -28.574   7.318  1.00 82.42           N  
ATOM    799  CA  GLN A  97      32.927 -27.318   7.324  1.00 82.42           C  
ATOM    800  C   GLN A  97      33.602 -26.275   6.439  1.00 82.42           C  
ATOM    801  O   GLN A  97      32.932 -25.551   5.700  1.00 82.42           O  
ATOM    802  CB  GLN A  97      32.785 -26.785   8.750  1.00 82.42           C  
ATOM    803  CG  GLN A  97      31.864 -27.620   9.630  1.00 82.42           C  
ATOM    804  CD  GLN A  97      31.771 -27.091  11.049  1.00 82.42           C  
ATOM    805  NE2 GLN A  97      30.822 -27.617  11.816  1.00 82.42           N  
ATOM    806  OE1 GLN A  97      32.546 -26.218  11.453  1.00 82.42           O  
ATOM    807  N   ILE A  98      34.949 -26.258   6.563  1.00 82.91           N  
ATOM    808  CA  ILE A  98      35.734 -25.323   5.764  1.00 82.91           C  
ATOM    809  C   ILE A  98      35.578 -25.654   4.281  1.00 82.91           C  
ATOM    810  O   ILE A  98      35.429 -24.753   3.452  1.00 82.91           O  
ATOM    811  CB  ILE A  98      37.226 -25.352   6.164  1.00 82.91           C  
ATOM    812  CG1 ILE A  98      37.411 -24.784   7.576  1.00 82.91           C  
ATOM    813  CG2 ILE A  98      38.074 -24.581   5.148  1.00 82.91           C  
ATOM    814  CD1 ILE A  98      38.811 -24.979   8.144  1.00 82.91           C  
ATOM    815  N   LYS A  99      35.608 -26.913   3.920  1.00 85.01           N  
ATOM    816  CA  LYS A  99      35.418 -27.347   2.539  1.00 85.01           C  
ATOM    817  C   LYS A  99      34.051 -26.919   2.011  1.00 85.01           C  
ATOM    818  O   LYS A  99      33.927 -26.507   0.856  1.00 85.01           O  
ATOM    819  CB  LYS A  99      35.571 -28.865   2.427  1.00 85.01           C  
ATOM    820  CG  LYS A  99      35.676 -29.373   0.997  1.00 85.01           C  
ATOM    821  CD  LYS A  99      35.995 -30.862   0.954  1.00 85.01           C  
ATOM    822  CE  LYS A  99      36.089 -31.373  -0.478  1.00 85.01           C  
ATOM    823  NZ  LYS A  99      36.412 -32.830  -0.524  1.00 85.01           N1+
ATOM    824  N   ALA A 100      33.080 -27.121   2.889  1.00 83.54           N  
ATOM    825  CA  ALA A 100      31.734 -26.695   2.519  1.00 83.54           C  
ATOM    826  C   ALA A 100      31.697 -25.201   2.207  1.00 83.54           C  
ATOM    827  O   ALA A 100      31.079 -24.780   1.227  1.00 83.54           O  
ATOM    828  CB  ALA A 100      30.744 -27.026   3.634  1.00 83.54           C  
ATOM    829  N   VAL A 101      32.453 -24.572   2.925  1.00 80.40           N  
ATOM    830  CA  VAL A 101      32.553 -23.127   2.745  1.00 80.40           C  
ATOM    831  C   VAL A 101      33.250 -22.817   1.423  1.00 80.40           C  
ATOM    832  O   VAL A 101      32.816 -21.937   0.677  1.00 80.40           O  
ATOM    833  CB  VAL A 101      33.308 -22.460   3.916  1.00 80.40           C  
ATOM    834  CG1 VAL A 101      33.567 -20.985   3.621  1.00 80.40           C  
ATOM    835  CG2 VAL A 101      32.524 -22.618   5.217  1.00 80.40           C  
ATOM    836  N   GLN A 102      34.207 -23.369   1.156  1.00 85.49           N  
ATOM    837  CA  GLN A 102      34.948 -23.183  -0.086  1.00 85.49           C  
ATOM    838  C   GLN A 102      34.064 -23.453  -1.300  1.00 85.49           C  
ATOM    839  O   GLN A 102      34.132 -22.729  -2.297  1.00 85.49           O  
ATOM    840  CB  GLN A 102      36.177 -24.093  -0.119  1.00 85.49           C  
ATOM    841  CG  GLN A 102      37.287 -23.664   0.831  1.00 85.49           C  
ATOM    842  CD  GLN A 102      38.473 -24.610   0.814  1.00 85.49           C  
ATOM    843  NE2 GLN A 102      39.633 -24.114   1.234  1.00 85.49           N  
ATOM    844  OE1 GLN A 102      38.349 -25.776   0.427  1.00 85.49           O  
ATOM    845  N   GLU A 103      33.281 -24.415  -1.125  1.00 88.08           N  
ATOM    846  CA  GLU A 103      32.378 -24.748  -2.222  1.00 88.08           C  
ATOM    847  C   GLU A 103      31.313 -23.671  -2.409  1.00 88.08           C  
ATOM    848  O   GLU A 103      30.938 -23.351  -3.538  1.00 88.08           O  
ATOM    849  CB  GLU A 103      31.716 -26.107  -1.980  1.00 88.08           C  
ATOM    850  CG  GLU A 103      32.659 -27.289  -2.147  1.00 88.08           C  
ATOM    851  CD  GLU A 103      31.957 -28.635  -2.053  1.00 88.08           C  
ATOM    852  OE1 GLU A 103      32.497 -29.638  -2.575  1.00 88.08           O  
ATOM    853  OE2 GLU A 103      30.859 -28.686  -1.457  1.00 88.08           O1-
ATOM    854  N   LEU A 104      30.840 -23.095  -1.273  1.00 83.77           N  
ATOM    855  CA  LEU A 104      29.835 -22.039  -1.339  1.00 83.77           C  
ATOM    856  C   LEU A 104      30.416 -20.775  -1.964  1.00 83.77           C  
ATOM    857  O   LEU A 104      29.743 -20.098  -2.745  1.00 83.77           O  
ATOM    858  CB  LEU A 104      29.291 -21.729   0.058  1.00 83.77           C  
ATOM    859  CG  LEU A 104      28.265 -22.714   0.620  1.00 83.77           C  
ATOM    860  CD1 LEU A 104      27.948 -22.376   2.073  1.00 83.77           C  
ATOM    861  CD2 LEU A 104      26.997 -22.707  -0.226  1.00 83.77           C  
ATOM    862  N   VAL A 105      31.619 -20.495  -1.548  1.00 83.89           N  
ATOM    863  CA  VAL A 105      32.313 -19.350  -2.129  1.00 83.89           C  
ATOM    864  C   VAL A 105      32.474 -19.552  -3.633  1.00 83.89           C  
ATOM    865  O   VAL A 105      32.290 -18.616  -4.415  1.00 83.89           O  
ATOM    866  CB  VAL A 105      33.692 -19.129  -1.469  1.00 83.89           C  
ATOM    867  CG1 VAL A 105      34.498 -18.084  -2.240  1.00 83.89           C  
ATOM    868  CG2 VAL A 105      33.525 -18.709  -0.010  1.00 83.89           C  
ATOM    869  N   LYS A 106      32.807 -20.747  -4.040  1.00 85.70           N  
ATOM    870  CA  LYS A 106      32.894 -21.075  -5.460  1.00 85.70           C  
ATOM    871  C   LYS A 106      31.559 -20.845  -6.161  1.00 85.70           C  
ATOM    872  O   LYS A 106      31.521 -20.347  -7.288  1.00 85.70           O  
ATOM    873  CB  LYS A 106      33.344 -22.524  -5.650  1.00 85.70           C  
ATOM    874  CG  LYS A 106      33.677 -22.885  -7.090  1.00 85.70           C  
ATOM    875  CD  LYS A 106      34.193 -24.315  -7.203  1.00 85.70           C  
ATOM    876  CE  LYS A 106      34.455 -24.702  -8.652  1.00 85.70           C  
ATOM    877  NZ  LYS A 106      34.949 -26.106  -8.769  1.00 85.70           N1+
ATOM    878  N   ALA A 107      30.516 -21.222  -5.519  1.00 85.49           N  
ATOM    879  CA  ALA A 107      29.174 -21.020  -6.061  1.00 85.49           C  
ATOM    880  C   ALA A 107      28.879 -19.535  -6.256  1.00 85.49           C  
ATOM    881  O   ALA A 107      28.320 -19.137  -7.280  1.00 85.49           O  
ATOM    882  CB  ALA A 107      28.130 -21.651  -5.144  1.00 85.49           C  
ATOM    883  N   VAL A 108      29.270 -18.721  -5.284  1.00 84.43           N  
ATOM    884  CA  VAL A 108      29.081 -17.275  -5.350  1.00 84.43           C  
ATOM    885  C   VAL A 108      29.857 -16.707  -6.535  1.00 84.43           C  
ATOM    886  O   VAL A 108      29.333 -15.888  -7.293  1.00 84.43           O  
ATOM    887  CB  VAL A 108      29.525 -16.585  -4.040  1.00 84.43           C  
ATOM    888  CG1 VAL A 108      29.549 -15.067  -4.212  1.00 84.43           C  
ATOM    889  CG2 VAL A 108      28.602 -16.982  -2.890  1.00 84.43           C  
ATOM    890  N   GLU A 109      31.027 -17.133  -6.697  1.00 86.32           N  
ATOM    891  CA  GLU A 109      31.853 -16.672  -7.809  1.00 86.32           C  
ATOM    892  C   GLU A 109      31.238 -17.058  -9.151  1.00 86.32           C  
ATOM    893  O   GLU A 109      31.240 -16.262 -10.093  1.00 86.32           O  
ATOM    894  CB  GLU A 109      33.270 -17.241  -7.698  1.00 86.32           C  
ATOM    895  CG  GLU A 109      34.091 -16.629  -6.572  1.00 86.32           C  
ATOM    896  CD  GLU A 109      35.483 -17.229  -6.450  1.00 86.32           C  
ATOM    897  OE1 GLU A 109      36.365 -16.595  -5.828  1.00 86.32           O  
ATOM    898  OE2 GLU A 109      35.694 -18.341  -6.983  1.00 86.32           O1-
ATOM    899  N   THR A 110      30.739 -18.343  -9.176  1.00 86.27           N  
ATOM    900  CA  THR A 110      30.111 -18.838 -10.396  1.00 86.27           C  
ATOM    901  C   THR A 110      28.875 -18.013 -10.742  1.00 86.27           C  
ATOM    902  O   THR A 110      28.633 -17.710 -11.912  1.00 86.27           O  
ATOM    903  CB  THR A 110      29.722 -20.321 -10.262  1.00 86.27           C  
ATOM    904  CG2 THR A 110      29.108 -20.848 -11.556  1.00 86.27           C  
ATOM    905  OG1 THR A 110      30.890 -21.091  -9.954  1.00 86.27           O  
ATOM    906  N   VAL A 111      28.048 -17.694  -9.806  1.00 84.72           N  
ATOM    907  CA  VAL A 111      26.838 -16.903 -10.008  1.00 84.72           C  
ATOM    908  C   VAL A 111      27.210 -15.515 -10.526  1.00 84.72           C  
ATOM    909  O   VAL A 111      26.580 -15.004 -11.455  1.00 84.72           O  
ATOM    910  CB  VAL A 111      26.015 -16.783  -8.707  1.00 84.72           C  
ATOM    911  CG1 VAL A 111      24.904 -15.745  -8.865  1.00 84.72           C  
ATOM    912  CG2 VAL A 111      25.432 -18.140  -8.318  1.00 84.72           C  
ATOM    913  N   ARG A 112      28.213 -15.063 -10.071  1.00 83.76           N  
ATOM    914  CA  ARG A 112      28.653 -13.738 -10.494  1.00 83.76           C  
ATOM    915  C   ARG A 112      29.158 -13.761 -11.933  1.00 83.76           C  
ATOM    916  O   ARG A 112      28.870 -12.851 -12.712  1.00 83.76           O  
ATOM    917  CB  ARG A 112      29.746 -13.211  -9.562  1.00 83.76           C  
ATOM    918  CG  ARG A 112      29.237 -12.780  -8.196  1.00 83.76           C  
ATOM    919  CD  ARG A 112      30.348 -12.185  -7.342  1.00 83.76           C  
ATOM    920  NE  ARG A 112      29.857 -11.778  -6.028  1.00 83.76           N  
ATOM    921  CZ  ARG A 112      30.612 -11.251  -5.068  1.00 83.76           C  
ATOM    922  NH1 ARG A 112      31.912 -11.055  -5.257  1.00 83.76           N1+
ATOM    923  NH2 ARG A 112      30.062 -10.916  -3.909  1.00 83.76           N  
ATOM    924  N   GLU A 113      30.056 -14.622 -12.135  1.00 84.76           N  
ATOM    925  CA  GLU A 113      30.533 -14.792 -13.504  1.00 84.76           C  
ATOM    926  C   GLU A 113      29.370 -14.965 -14.476  1.00 84.76           C  
ATOM    927  O   GLU A 113      29.393 -14.420 -15.582  1.00 84.76           O  
ATOM    928  CB  GLU A 113      31.480 -15.991 -13.598  1.00 84.76           C  
ATOM    929  CG  GLU A 113      32.868 -15.726 -13.033  1.00 84.76           C  
ATOM    930  CD  GLU A 113      33.776 -16.944 -13.072  1.00 84.76           C  
ATOM    931  OE1 GLU A 113      34.925 -16.861 -12.584  1.00 84.76           O  
ATOM    932  OE2 GLU A 113      33.335 -17.990 -13.598  1.00 84.76           O1-
ATOM    933  N   ALA A 114      28.413 -15.670 -13.952  1.00 83.01           N  
ATOM    934  CA  ALA A 114      27.232 -15.922 -14.774  1.00 83.01           C  
ATOM    935  C   ALA A 114      26.444 -14.637 -15.013  1.00 83.01           C  
ATOM    936  O   ALA A 114      25.840 -14.460 -16.072  1.00 83.01           O  
ATOM    937  CB  ALA A 114      26.341 -16.975 -14.117  1.00 83.01           C  
ATOM    938  N   LYS A 115      26.505 -13.715 -14.030  1.00 77.90           N  
ATOM    939  CA  LYS A 115      25.838 -12.423 -14.163  1.00 77.90           C  
ATOM    940  C   LYS A 115      26.480 -11.582 -15.263  1.00 77.90           C  
ATOM    941  O   LYS A 115      25.785 -10.880 -16.001  1.00 77.90           O  
ATOM    942  CB  LYS A 115      25.871 -11.662 -12.836  1.00 77.90           C  
ATOM    943  CG  LYS A 115      24.833 -12.131 -11.827  1.00 77.90           C  
ATOM    944  CD  LYS A 115      24.815 -11.242 -10.590  1.00 77.90           C  
ATOM    945  CE  LYS A 115      23.772 -11.707  -9.582  1.00 77.90           C  
ATOM    946  NZ  LYS A 115      23.751 -10.840  -8.366  1.00 77.90           N1+
ATOM    947  N   LYS A 116      27.720 -11.661 -15.380  1.00 80.77           N  
ATOM    948  CA  LYS A 116      28.453 -10.893 -16.382  1.00 80.77           C  
ATOM    949  C   LYS A 116      28.206 -11.439 -17.784  1.00 80.77           C  
ATOM    950  O   LYS A 116      28.018 -10.672 -18.731  1.00 80.77           O  
ATOM    951  CB  LYS A 116      29.952 -10.902 -16.073  1.00 80.77           C  
ATOM    952  CG  LYS A 116      30.341 -10.055 -14.870  1.00 80.77           C  
ATOM    953  CD  LYS A 116      31.850 -10.042 -14.660  1.00 80.77           C  
ATOM    954  CE  LYS A 116      32.236  -9.258 -13.413  1.00 80.77           C  
ATOM    955  NZ  LYS A 116      33.712  -9.270 -13.186  1.00 80.77           N1+
ATOM    956  N   GLN A 117      27.883 -12.778 -17.839  1.00 80.24           N  
ATOM    957  CA  GLN A 117      27.809 -13.438 -19.139  1.00 80.24           C  
ATOM    958  C   GLN A 117      26.368 -13.795 -19.492  1.00 80.24           C  
ATOM    959  O   GLN A 117      26.052 -14.038 -20.658  1.00 80.24           O  
ATOM    960  CB  GLN A 117      28.681 -14.695 -19.154  1.00 80.24           C  
ATOM    961  CG  GLN A 117      30.172 -14.411 -19.045  1.00 80.24           C  
ATOM    962  CD  GLN A 117      31.011 -15.675 -19.034  1.00 80.24           C  
ATOM    963  NE2 GLN A 117      32.317 -15.517 -18.841  1.00 80.24           N  
ATOM    964  OE1 GLN A 117      30.491 -16.783 -19.195  1.00 80.24           O  
ATOM    965  N   GLY A 118      25.480 -13.792 -18.382  1.00 79.11           N  
ATOM    966  CA  GLY A 118      24.106 -14.234 -18.560  1.00 79.11           C  
ATOM    967  C   GLY A 118      23.993 -15.705 -18.913  1.00 79.11           C  
ATOM    968  O   GLY A 118      23.094 -16.103 -19.656  1.00 79.11           O  
ATOM    969  N   ASP A 119      25.014 -16.512 -18.575  1.00 84.92           N  
ATOM    970  CA  ASP A 119      25.053 -17.932 -18.911  1.00 84.92           C  
ATOM    971  C   ASP A 119      24.233 -18.753 -17.919  1.00 84.92           C  
ATOM    972  O   ASP A 119      24.663 -18.978 -16.785  1.00 84.92           O  
ATOM    973  CB  ASP A 119      26.497 -18.435 -18.944  1.00 84.92           C  
ATOM    974  CG  ASP A 119      26.621 -19.847 -19.489  1.00 84.92           C  
ATOM    975  OD1 ASP A 119      25.583 -20.496 -19.744  1.00 84.92           O  
ATOM    976  OD2 ASP A 119      27.766 -20.317 -19.662  1.00 84.92           O1-
ATOM    977  N   PRO A 120      23.048 -19.319 -18.225  1.00 84.97           N  
ATOM    978  CA  PRO A 120      22.188 -20.100 -17.333  1.00 84.97           C  
ATOM    979  C   PRO A 120      22.851 -21.390 -16.854  1.00 84.97           C  
ATOM    980  O   PRO A 120      22.566 -21.861 -15.750  1.00 84.97           O  
ATOM    981  CB  PRO A 120      20.964 -20.404 -18.201  1.00 84.97           C  
ATOM    982  CG  PRO A 120      21.408 -20.124 -19.600  1.00 84.97           C  
ATOM    983  CD  PRO A 120      22.575 -19.179 -19.549  1.00 84.97           C  
ATOM    984  N   LYS A 121      23.743 -21.939 -17.603  1.00 86.88           N  
ATOM    985  CA  LYS A 121      24.428 -23.182 -17.255  1.00 86.88           C  
ATOM    986  C   LYS A 121      25.309 -22.996 -16.024  1.00 86.88           C  
ATOM    987  O   LYS A 121      25.336 -23.854 -15.138  1.00 86.88           O  
ATOM    988  CB  LYS A 121      25.268 -23.679 -18.432  1.00 86.88           C  
ATOM    989  CG  LYS A 121      24.449 -24.245 -19.582  1.00 86.88           C  
ATOM    990  CD  LYS A 121      25.343 -24.808 -20.680  1.00 86.88           C  
ATOM    991  CE  LYS A 121      24.528 -25.295 -21.870  1.00 86.88           C  
ATOM    992  NZ  LYS A 121      25.400 -25.833 -22.957  1.00 86.88           N1+
ATOM    993  N   LYS A 122      25.989 -21.883 -16.038  1.00 88.14           N  
ATOM    994  CA  LYS A 122      26.841 -21.586 -14.890  1.00 88.14           C  
ATOM    995  C   LYS A 122      26.008 -21.333 -13.637  1.00 88.14           C  
ATOM    996  O   LYS A 122      26.405 -21.713 -12.534  1.00 88.14           O  
ATOM    997  CB  LYS A 122      27.732 -20.377 -15.181  1.00 88.14           C  
ATOM    998  CG  LYS A 122      28.872 -20.665 -16.147  1.00 88.14           C  
ATOM    999  CD  LYS A 122      29.818 -19.477 -16.265  1.00 88.14           C  
ATOM   1000  CE  LYS A 122      30.974 -19.774 -17.210  1.00 88.14           C  
ATOM   1001  NZ  LYS A 122      31.892 -18.605 -17.346  1.00 88.14           N1+
ATOM   1002  N   VAL A 123      24.868 -20.680 -13.839  1.00 87.70           N  
ATOM   1003  CA  VAL A 123      23.974 -20.405 -12.720  1.00 87.70           C  
ATOM   1004  C   VAL A 123      23.432 -21.717 -12.157  1.00 87.70           C  
ATOM   1005  O   VAL A 123      23.353 -21.892 -10.938  1.00 87.70           O  
ATOM   1006  CB  VAL A 123      22.807 -19.482 -13.138  1.00 87.70           C  
ATOM   1007  CG1 VAL A 123      21.842 -19.270 -11.974  1.00 87.70           C  
ATOM   1008  CG2 VAL A 123      23.342 -18.143 -13.645  1.00 87.70           C  
ATOM   1009  N   LEU A 124      23.090 -22.655 -13.025  1.00 87.05           N  
ATOM   1010  CA  LEU A 124      22.569 -23.953 -12.612  1.00 87.05           C  
ATOM   1011  C   LEU A 124      23.621 -24.740 -11.837  1.00 87.05           C  
ATOM   1012  O   LEU A 124      23.299 -25.412 -10.854  1.00 87.05           O  
ATOM   1013  CB  LEU A 124      22.109 -24.757 -13.831  1.00 87.05           C  
ATOM   1014  CG  LEU A 124      20.784 -24.331 -14.465  1.00 87.05           C  
ATOM   1015  CD1 LEU A 124      20.562 -25.070 -15.779  1.00 87.05           C  
ATOM   1016  CD2 LEU A 124      19.627 -24.579 -13.503  1.00 87.05           C  
ATOM   1017  N   LYS A 125      24.828 -24.628 -12.331  1.00 87.66           N  
ATOM   1018  CA  LYS A 125      25.917 -25.288 -11.617  1.00 87.66           C  
ATOM   1019  C   LYS A 125      26.078 -24.721 -10.211  1.00 87.66           C  
ATOM   1020  O   LYS A 125      26.309 -25.466  -9.257  1.00 87.66           O  
ATOM   1021  CB  LYS A 125      27.228 -25.149 -12.393  1.00 87.66           C  
ATOM   1022  CG  LYS A 125      28.380 -25.955 -11.811  1.00 87.66           C  
ATOM   1023  CD  LYS A 125      28.130 -27.453 -11.932  1.00 87.66           C  
ATOM   1024  CE  LYS A 125      29.297 -28.262 -11.381  1.00 87.66           C  
ATOM   1025  NZ  LYS A 125      29.061 -29.731 -11.506  1.00 87.66           N1+
ATOM   1026  N   ALA A 126      25.974 -23.423 -10.119  1.00 88.17           N  
ATOM   1027  CA  ALA A 126      26.062 -22.768  -8.817  1.00 88.17           C  
ATOM   1028  C   ALA A 126      24.947 -23.240  -7.888  1.00 88.17           C  
ATOM   1029  O   ALA A 126      25.180 -23.483  -6.701  1.00 88.17           O  
ATOM   1030  CB  ALA A 126      26.006 -21.251  -8.979  1.00 88.17           C  
ATOM   1031  N   ALA A 127      23.780 -23.336  -8.424  1.00 87.71           N  
ATOM   1032  CA  ALA A 127      22.640 -23.833  -7.660  1.00 87.71           C  
ATOM   1033  C   ALA A 127      22.888 -25.256  -7.167  1.00 87.71           C  
ATOM   1034  O   ALA A 127      22.564 -25.589  -6.024  1.00 87.71           O  
ATOM   1035  CB  ALA A 127      21.370 -23.781  -8.506  1.00 87.71           C  
ATOM   1036  N   GLU A 128      23.444 -26.042  -7.979  1.00 88.59           N  
ATOM   1037  CA  GLU A 128      23.759 -27.425  -7.633  1.00 88.59           C  
ATOM   1038  C   GLU A 128      24.718 -27.492  -6.448  1.00 88.59           C  
ATOM   1039  O   GLU A 128      24.510 -28.274  -5.518  1.00 88.59           O  
ATOM   1040  CB  GLU A 128      24.356 -28.158  -8.836  1.00 88.59           C  
ATOM   1041  CG  GLU A 128      24.597 -29.641  -8.595  1.00 88.59           C  
ATOM   1042  CD  GLU A 128      25.188 -30.357  -9.799  1.00 88.59           C  
ATOM   1043  OE1 GLU A 128      25.539 -31.553  -9.683  1.00 88.59           O  
ATOM   1044  OE2 GLU A 128      25.303 -29.715 -10.868  1.00 88.59           O1-
ATOM   1045  N   ILE A 129      25.732 -26.685  -6.551  1.00 90.29           N  
ATOM   1046  CA  ILE A 129      26.725 -26.655  -5.481  1.00 90.29           C  
ATOM   1047  C   ILE A 129      26.066 -26.209  -4.177  1.00 90.29           C  
ATOM   1048  O   ILE A 129      26.267 -26.827  -3.130  1.00 90.29           O  
ATOM   1049  CB  ILE A 129      27.905 -25.722  -5.832  1.00 90.29           C  
ATOM   1050  CG1 ILE A 129      28.699 -26.287  -7.015  1.00 90.29           C  
ATOM   1051  CG2 ILE A 129      28.810 -25.514  -4.614  1.00 90.29           C  
ATOM   1052  CD1 ILE A 129      29.737 -25.327  -7.580  1.00 90.29           C  
ATOM   1053  N   ALA A 130      25.282 -25.157  -4.290  1.00 88.36           N  
ATOM   1054  CA  ALA A 130      24.607 -24.621  -3.111  1.00 88.36           C  
ATOM   1055  C   ALA A 130      23.669 -25.656  -2.498  1.00 88.36           C  
ATOM   1056  O   ALA A 130      23.630 -25.821  -1.276  1.00 88.36           O  
ATOM   1057  CB  ALA A 130      23.835 -23.354  -3.470  1.00 88.36           C  
ATOM   1058  N   MET A 131      22.978 -26.387  -3.296  1.00 90.15           N  
ATOM   1059  CA  MET A 131      22.033 -27.394  -2.822  1.00 90.15           C  
ATOM   1060  C   MET A 131      22.764 -28.571  -2.184  1.00 90.15           C  
ATOM   1061  O   MET A 131      22.295 -29.137  -1.196  1.00 90.15           O  
ATOM   1062  CB  MET A 131      21.151 -27.887  -3.971  1.00 90.15           C  
ATOM   1063  CG  MET A 131      20.072 -26.899  -4.383  1.00 90.15           C  
ATOM   1064  SD  MET A 131      18.843 -27.637  -5.528  1.00 90.15           S  
ATOM   1065  CE  MET A 131      19.892 -27.930  -6.980  1.00 90.15           C  
ATOM   1066  N   GLU A 132      23.889 -28.951  -2.785  1.00 90.35           N  
ATOM   1067  CA  GLU A 132      24.689 -30.037  -2.229  1.00 90.35           C  
ATOM   1068  C   GLU A 132      25.197 -29.688  -0.832  1.00 90.35           C  
ATOM   1069  O   GLU A 132      25.165 -30.526   0.072  1.00 90.35           O  
ATOM   1070  CB  GLU A 132      25.868 -30.364  -3.150  1.00 90.35           C  
ATOM   1071  CG  GLU A 132      25.481 -31.176  -4.377  1.00 90.35           C  
ATOM   1072  CD  GLU A 132      26.652 -31.449  -5.309  1.00 90.35           C  
ATOM   1073  OE1 GLU A 132      26.453 -32.097  -6.362  1.00 90.35           O  
ATOM   1074  OE2 GLU A 132      27.779 -31.011  -4.983  1.00 90.35           O1-
ATOM   1075  N   VAL A 133      25.620 -28.469  -0.750  1.00 89.12           N  
ATOM   1076  CA  VAL A 133      26.108 -28.017   0.549  1.00 89.12           C  
ATOM   1077  C   VAL A 133      24.950 -27.960   1.544  1.00 89.12           C  
ATOM   1078  O   VAL A 133      25.099 -28.353   2.703  1.00 89.12           O  
ATOM   1079  CB  VAL A 133      26.794 -26.637   0.450  1.00 89.12           C  
ATOM   1080  CG1 VAL A 133      27.141 -26.106   1.840  1.00 89.12           C  
ATOM   1081  CG2 VAL A 133      28.045 -26.725  -0.421  1.00 89.12           C  
ATOM   1082  N   ALA A 134      23.808 -27.442   1.092  1.00 89.25           N  
ATOM   1083  CA  ALA A 134      22.620 -27.387   1.939  1.00 89.25           C  
ATOM   1084  C   ALA A 134      22.210 -28.781   2.401  1.00 89.25           C  
ATOM   1085  O   ALA A 134      21.843 -28.975   3.562  1.00 89.25           O  
ATOM   1086  CB  ALA A 134      21.468 -26.716   1.195  1.00 89.25           C  
ATOM   1087  N   THR A 135      22.251 -29.711   1.499  1.00 89.90           N  
ATOM   1088  CA  THR A 135      21.913 -31.093   1.825  1.00 89.90           C  
ATOM   1089  C   THR A 135      22.887 -31.660   2.854  1.00 89.90           C  
ATOM   1090  O   THR A 135      22.472 -32.307   3.818  1.00 89.90           O  
ATOM   1091  CB  THR A 135      21.918 -31.980   0.566  1.00 89.90           C  
ATOM   1092  CG2 THR A 135      21.545 -33.419   0.906  1.00 89.90           C  
ATOM   1093  OG1 THR A 135      20.972 -31.463  -0.379  1.00 89.90           O  
ATOM   1094  N   TRP A 136      24.163 -31.439   2.515  1.00 89.22           N  
ATOM   1095  CA  TRP A 136      25.204 -31.855   3.449  1.00 89.22           C  
ATOM   1096  C   TRP A 136      24.973 -31.248   4.829  1.00 89.22           C  
ATOM   1097  O   TRP A 136      25.021 -31.953   5.840  1.00 89.22           O  
ATOM   1098  CB  TRP A 136      26.587 -31.456   2.927  1.00 89.22           C  
ATOM   1099  CG  TRP A 136      27.707 -31.759   3.875  1.00 89.22           C  
ATOM   1100  CD1 TRP A 136      28.365 -32.949   4.021  1.00 89.22           C  
ATOM   1101  CD2 TRP A 136      28.299 -30.856   4.815  1.00 89.22           C  
ATOM   1102  CE2 TRP A 136      29.311 -31.567   5.497  1.00 89.22           C  
ATOM   1103  CE3 TRP A 136      28.073 -29.513   5.145  1.00 89.22           C  
ATOM   1104  NE1 TRP A 136      29.330 -32.840   4.995  1.00 89.22           N  
ATOM   1105  CZ2 TRP A 136      30.095 -30.979   6.492  1.00 89.22           C  
ATOM   1106  CZ3 TRP A 136      28.855 -28.930   6.136  1.00 89.22           C  
ATOM   1107  CH2 TRP A 136      29.853 -29.664   6.796  1.00 89.22           C  
ATOM   1108  N   ALA A 137      24.653 -29.993   4.955  1.00 86.91           N  
ATOM   1109  CA  ALA A 137      24.459 -29.262   6.205  1.00 86.91           C  
ATOM   1110  C   ALA A 137      23.201 -29.735   6.927  1.00 86.91           C  
ATOM   1111  O   ALA A 137      23.174 -29.806   8.158  1.00 86.91           O  
ATOM   1112  CB  ALA A 137      24.381 -27.761   5.936  1.00 86.91           C  
ATOM   1113  N   ALA A 138      22.249 -30.031   6.232  1.00 86.01           N  
ATOM   1114  CA  ALA A 138      21.005 -30.531   6.814  1.00 86.01           C  
ATOM   1115  C   ALA A 138      21.216 -31.890   7.476  1.00 86.01           C  
ATOM   1116  O   ALA A 138      20.660 -32.160   8.543  1.00 86.01           O  
ATOM   1117  CB  ALA A 138      19.919 -30.625   5.746  1.00 86.01           C  
ATOM   1118  N   GLU A 139      22.063 -32.727   6.993  1.00 87.41           N  
ATOM   1119  CA  GLU A 139      22.332 -34.067   7.505  1.00 87.41           C  
ATOM   1120  C   GLU A 139      23.098 -34.011   8.824  1.00 87.41           C  
ATOM   1121  O   GLU A 139      22.922 -34.873   9.688  1.00 87.41           O  
ATOM   1122  CB  GLU A 139      23.115 -34.889   6.478  1.00 87.41           C  
ATOM   1123  CG  GLU A 139      22.296 -35.293   5.261  1.00 87.41           C  
ATOM   1124  CD  GLU A 139      23.108 -36.032   4.209  1.00 87.41           C  
ATOM   1125  OE1 GLU A 139      22.510 -36.593   3.262  1.00 87.41           O  
ATOM   1126  OE2 GLU A 139      24.353 -36.052   4.334  1.00 87.41           O1-
ATOM   1127  N   ARG A 140      23.691 -32.944   8.999  1.00 85.18           N  
ATOM   1128  CA  ARG A 140      24.530 -32.826  10.186  1.00 85.18           C  
ATOM   1129  C   ARG A 140      23.912 -31.868  11.200  1.00 85.18           C  
ATOM   1130  O   ARG A 140      24.525 -31.560  12.224  1.00 85.18           O  
ATOM   1131  CB  ARG A 140      25.935 -32.352   9.807  1.00 85.18           C  
ATOM   1132  CG  ARG A 140      26.743 -33.382   9.033  1.00 85.18           C  
ATOM   1133  CD  ARG A 140      28.198 -32.957   8.882  1.00 85.18           C  
ATOM   1134  NE  ARG A 140      29.021 -34.037   8.344  1.00 85.18           N  
ATOM   1135  CZ  ARG A 140      30.349 -34.077   8.399  1.00 85.18           C  
ATOM   1136  NH1 ARG A 140      31.034 -33.094   8.970  1.00 85.18           N1+
ATOM   1137  NH2 ARG A 140      30.998 -35.108   7.877  1.00 85.18           N  
ATOM   1138  N   ASN A 141      22.785 -31.351  10.785  1.00 80.53           N  
ATOM   1139  CA  ASN A 141      22.087 -30.371  11.610  1.00 80.53           C  
ATOM   1140  C   ASN A 141      22.934 -29.122  11.834  1.00 80.53           C  
ATOM   1141  O   ASN A 141      22.992 -28.598  12.948  1.00 80.53           O  
ATOM   1142  CB  ASN A 141      21.685 -30.988  12.951  1.00 80.53           C  
ATOM   1143  CG  ASN A 141      20.548 -31.983  12.820  1.00 80.53           C  
ATOM   1144  ND2 ASN A 141      20.686 -33.130  13.474  1.00 80.53           N  
ATOM   1145  OD1 ASN A 141      19.555 -31.722  12.136  1.00 80.53           O  
ATOM   1146  N   ASP A 142      23.806 -28.845  10.857  1.00 84.11           N  
ATOM   1147  CA  ASP A 142      24.544 -27.589  10.944  1.00 84.11           C  
ATOM   1148  C   ASP A 142      23.685 -26.414  10.481  1.00 84.11           C  
ATOM   1149  O   ASP A 142      23.612 -26.125   9.284  1.00 84.11           O  
ATOM   1150  CB  ASP A 142      25.827 -27.661  10.116  1.00 84.11           C  
ATOM   1151  CG  ASP A 142      26.794 -26.529  10.417  1.00 84.11           C  
ATOM   1152  OD1 ASP A 142      26.340 -25.416  10.760  1.00 84.11           O  
ATOM   1153  OD2 ASP A 142      28.019 -26.751  10.309  1.00 84.11           O1-
ATOM   1154  N   GLU A 143      22.973 -25.688  11.394  1.00 83.24           N  
ATOM   1155  CA  GLU A 143      21.955 -24.683  11.104  1.00 83.24           C  
ATOM   1156  C   GLU A 143      22.561 -23.467  10.409  1.00 83.24           C  
ATOM   1157  O   GLU A 143      21.987 -22.940   9.454  1.00 83.24           O  
ATOM   1158  CB  GLU A 143      21.243 -24.253  12.389  1.00 83.24           C  
ATOM   1159  CG  GLU A 143      20.221 -25.263  12.892  1.00 83.24           C  
ATOM   1160  CD  GLU A 143      19.460 -24.785  14.120  1.00 83.24           C  
ATOM   1161  OE1 GLU A 143      18.612 -25.545  14.641  1.00 83.24           O  
ATOM   1162  OE2 GLU A 143      19.714 -23.643  14.562  1.00 83.24           O1-
ATOM   1163  N   MET A 144      23.644 -23.084  10.794  1.00 81.90           N  
ATOM   1164  CA  MET A 144      24.260 -21.879  10.244  1.00 81.90           C  
ATOM   1165  C   MET A 144      24.683 -22.098   8.796  1.00 81.90           C  
ATOM   1166  O   MET A 144      24.386 -21.277   7.926  1.00 81.90           O  
ATOM   1167  CB  MET A 144      25.467 -21.460  11.085  1.00 81.90           C  
ATOM   1168  CG  MET A 144      25.966 -20.057  10.782  1.00 81.90           C  
ATOM   1169  SD  MET A 144      27.384 -19.572  11.841  1.00 81.90           S  
ATOM   1170  CE  MET A 144      26.498 -18.897  13.273  1.00 81.90           C  
ATOM   1171  N   ILE A 145      25.447 -23.250   8.475  1.00 82.52           N  
ATOM   1172  CA  ILE A 145      25.868 -23.565   7.115  1.00 82.52           C  
ATOM   1173  C   ILE A 145      24.641 -23.789   6.234  1.00 82.52           C  
ATOM   1174  O   ILE A 145      24.598 -23.330   5.090  1.00 82.52           O  
ATOM   1175  CB  ILE A 145      26.786 -24.807   7.080  1.00 82.52           C  
ATOM   1176  CG1 ILE A 145      28.107 -24.513   7.802  1.00 82.52           C  
ATOM   1177  CG2 ILE A 145      27.038 -25.252   5.636  1.00 82.52           C  
ATOM   1178  CD1 ILE A 145      29.048 -25.708   7.879  1.00 82.52           C  
ATOM   1179  N   PHE A 146      23.622 -24.423   6.821  1.00 87.45           N  
ATOM   1180  CA  PHE A 146      22.386 -24.664   6.085  1.00 87.45           C  
ATOM   1181  C   PHE A 146      21.735 -23.348   5.675  1.00 87.45           C  
ATOM   1182  O   PHE A 146      21.348 -23.175   4.519  1.00 87.45           O  
ATOM   1183  CB  PHE A 146      21.410 -25.493   6.926  1.00 87.45           C  
ATOM   1184  CG  PHE A 146      20.069 -25.696   6.276  1.00 87.45           C  
ATOM   1185  CD1 PHE A 146      18.985 -24.900   6.624  1.00 87.45           C  
ATOM   1186  CD2 PHE A 146      19.892 -26.683   5.314  1.00 87.45           C  
ATOM   1187  CE1 PHE A 146      17.742 -25.086   6.023  1.00 87.45           C  
ATOM   1188  CE2 PHE A 146      18.653 -26.875   4.710  1.00 87.45           C  
ATOM   1189  CZ  PHE A 146      17.580 -26.075   5.066  1.00 87.45           C  
ATOM   1190  N   LYS A 147      21.539 -22.406   6.695  1.00 85.89           N  
ATOM   1191  CA  LYS A 147      20.879 -21.130   6.436  1.00 85.89           C  
ATOM   1192  C   LYS A 147      21.602 -20.350   5.341  1.00 85.89           C  
ATOM   1193  O   LYS A 147      20.963 -19.754   4.472  1.00 85.89           O  
ATOM   1194  CB  LYS A 147      20.807 -20.293   7.715  1.00 85.89           C  
ATOM   1195  CG  LYS A 147      19.755 -20.767   8.706  1.00 85.89           C  
ATOM   1196  CD  LYS A 147      19.680 -19.852   9.922  1.00 85.89           C  
ATOM   1197  CE  LYS A 147      18.654 -20.347  10.933  1.00 85.89           C  
ATOM   1198  NZ  LYS A 147      18.607 -19.478  12.146  1.00 85.89           N1+
ATOM   1199  N   LEU A 148      22.930 -20.554   5.411  1.00 82.91           N  
ATOM   1200  CA  LEU A 148      23.743 -19.848   4.426  1.00 82.91           C  
ATOM   1201  C   LEU A 148      23.588 -20.473   3.044  1.00 82.91           C  
ATOM   1202  O   LEU A 148      23.404 -19.763   2.053  1.00 82.91           O  
ATOM   1203  CB  LEU A 148      25.216 -19.856   4.841  1.00 82.91           C  
ATOM   1204  CG  LEU A 148      25.588 -18.980   6.039  1.00 82.91           C  
ATOM   1205  CD1 LEU A 148      27.020 -19.266   6.480  1.00 82.91           C  
ATOM   1206  CD2 LEU A 148      25.412 -17.505   5.698  1.00 82.91           C  
ATOM   1207  N   ALA A 149      23.731 -21.709   2.955  1.00 86.59           N  
ATOM   1208  CA  ALA A 149      23.551 -22.442   1.703  1.00 86.59           C  
ATOM   1209  C   ALA A 149      22.151 -22.225   1.137  1.00 86.59           C  
ATOM   1210  O   ALA A 149      21.984 -22.058  -0.074  1.00 86.59           O  
ATOM   1211  CB  ALA A 149      23.811 -23.931   1.917  1.00 86.59           C  
ATOM   1212  N   ALA A 150      21.179 -22.212   2.034  1.00 87.76           N  
ATOM   1213  CA  ALA A 150      19.792 -22.009   1.622  1.00 87.76           C  
ATOM   1214  C   ALA A 150      19.593 -20.613   1.036  1.00 87.76           C  
ATOM   1215  O   ALA A 150      18.911 -20.452   0.021  1.00 87.76           O  
ATOM   1216  CB  ALA A 150      18.848 -22.224   2.803  1.00 87.76           C  
ATOM   1217  N   LYS A 151      20.087 -19.669   1.726  1.00 86.77           N  
ATOM   1218  CA  LYS A 151      20.013 -18.296   1.233  1.00 86.77           C  
ATOM   1219  C   LYS A 151      20.639 -18.177  -0.154  1.00 86.77           C  
ATOM   1220  O   LYS A 151      20.079 -17.526  -1.039  1.00 86.77           O  
ATOM   1221  CB  LYS A 151      20.704 -17.339   2.204  1.00 86.77           C  
ATOM   1222  CG  LYS A 151      20.538 -15.869   1.847  1.00 86.77           C  
ATOM   1223  CD  LYS A 151      21.220 -14.965   2.866  1.00 86.77           C  
ATOM   1224  CE  LYS A 151      21.126 -13.499   2.467  1.00 86.77           C  
ATOM   1225  NZ  LYS A 151      21.818 -12.611   3.449  1.00 86.77           N1+
ATOM   1226  N   MET A 152      21.775 -18.792  -0.310  1.00 85.77           N  
ATOM   1227  CA  MET A 152      22.465 -18.784  -1.598  1.00 85.77           C  
ATOM   1228  C   MET A 152      21.633 -19.486  -2.665  1.00 85.77           C  
ATOM   1229  O   MET A 152      21.525 -19.001  -3.793  1.00 85.77           O  
ATOM   1230  CB  MET A 152      23.835 -19.454  -1.477  1.00 85.77           C  
ATOM   1231  CG  MET A 152      24.636 -19.446  -2.769  1.00 85.77           C  
ATOM   1232  SD  MET A 152      25.056 -17.748  -3.326  1.00 85.77           S  
ATOM   1233  CE  MET A 152      26.754 -17.617  -2.701  1.00 85.77           C  
ATOM   1234  N   ALA A 153      21.185 -20.629  -2.409  1.00 88.07           N  
ATOM   1235  CA  ALA A 153      20.355 -21.381  -3.346  1.00 88.07           C  
ATOM   1236  C   ALA A 153      19.146 -20.561  -3.787  1.00 88.07           C  
ATOM   1237  O   ALA A 153      18.786 -20.558  -4.968  1.00 88.07           O  
ATOM   1238  CB  ALA A 153      19.902 -22.696  -2.717  1.00 88.07           C  
ATOM   1239  N   LYS A 154      18.515 -19.834  -2.879  1.00 88.66           N  
ATOM   1240  CA  LYS A 154      17.355 -19.001  -3.185  1.00 88.66           C  
ATOM   1241  C   LYS A 154      17.740 -17.831  -4.086  1.00 88.66           C  
ATOM   1242  O   LYS A 154      16.997 -17.477  -5.004  1.00 88.66           O  
ATOM   1243  CB  LYS A 154      16.710 -18.483  -1.899  1.00 88.66           C  
ATOM   1244  CG  LYS A 154      15.953 -19.544  -1.114  1.00 88.66           C  
ATOM   1245  CD  LYS A 154      15.331 -18.966   0.150  1.00 88.66           C  
ATOM   1246  CE  LYS A 154      14.614 -20.037   0.961  1.00 88.66           C  
ATOM   1247  NZ  LYS A 154      14.059 -19.489   2.234  1.00 88.66           N1+
ATOM   1248  N   GLU A 155      18.842 -17.261  -3.736  1.00 87.27           N  
ATOM   1249  CA  GLU A 155      19.346 -16.175  -4.571  1.00 87.27           C  
ATOM   1250  C   GLU A 155      19.610 -16.653  -5.996  1.00 87.27           C  
ATOM   1251  O   GLU A 155      19.266 -15.966  -6.961  1.00 87.27           O  
ATOM   1252  CB  GLU A 155      20.623 -15.582  -3.970  1.00 87.27           C  
ATOM   1253  CG  GLU A 155      21.106 -14.322  -4.674  1.00 87.27           C  
ATOM   1254  CD  GLU A 155      22.327 -13.698  -4.016  1.00 87.27           C  
ATOM   1255  OE1 GLU A 155      22.908 -12.750  -4.591  1.00 87.27           O  
ATOM   1256  OE2 GLU A 155      22.705 -14.161  -2.917  1.00 87.27           O1-
ATOM   1257  N   VAL A 156      20.242 -17.827  -6.092  1.00 86.92           N  
ATOM   1258  CA  VAL A 156      20.529 -18.409  -7.401  1.00 86.92           C  
ATOM   1259  C   VAL A 156      19.222 -18.702  -8.133  1.00 86.92           C  
ATOM   1260  O   VAL A 156      19.113 -18.468  -9.339  1.00 86.92           O  
ATOM   1261  CB  VAL A 156      21.372 -19.698  -7.277  1.00 86.92           C  
ATOM   1262  CG1 VAL A 156      21.497 -20.394  -8.630  1.00 86.92           C  
ATOM   1263  CG2 VAL A 156      22.752 -19.379  -6.706  1.00 86.92           C  
ATOM   1264  N   ALA A 157      18.272 -19.221  -7.412  1.00 88.78           N  
ATOM   1265  CA  ALA A 157      16.963 -19.519  -7.986  1.00 88.78           C  
ATOM   1266  C   ALA A 157      16.306 -18.255  -8.536  1.00 88.78           C  
ATOM   1267  O   ALA A 157      15.710 -18.277  -9.615  1.00 88.78           O  
ATOM   1268  CB  ALA A 157      16.060 -20.174  -6.945  1.00 88.78           C  
ATOM   1269  N   GLU A 158      16.350 -17.176  -7.826  1.00 90.28           N  
ATOM   1270  CA  GLU A 158      15.777 -15.904  -8.254  1.00 90.28           C  
ATOM   1271  C   GLU A 158      16.459 -15.387  -9.517  1.00 90.28           C  
ATOM   1272  O   GLU A 158      15.797 -14.877 -10.423  1.00 90.28           O  
ATOM   1273  CB  GLU A 158      15.881 -14.863  -7.137  1.00 90.28           C  
ATOM   1274  CG  GLU A 158      14.940 -15.119  -5.968  1.00 90.28           C  
ATOM   1275  CD  GLU A 158      13.474 -15.132  -6.371  1.00 90.28           C  
ATOM   1276  OE1 GLU A 158      12.709 -15.975  -5.849  1.00 90.28           O  
ATOM   1277  OE2 GLU A 158      13.087 -14.293  -7.215  1.00 90.28           O1-
ATOM   1278  N   ARG A 159      17.637 -15.633  -9.495  1.00 87.08           N  
ATOM   1279  CA  ARG A 159      18.373 -15.199 -10.677  1.00 87.08           C  
ATOM   1280  C   ARG A 159      18.008 -16.046 -11.892  1.00 87.08           C  
ATOM   1281  O   ARG A 159      17.888 -15.527 -13.003  1.00 87.08           O  
ATOM   1282  CB  ARG A 159      19.882 -15.266 -10.427  1.00 87.08           C  
ATOM   1283  CG  ARG A 159      20.381 -14.263  -9.399  1.00 87.08           C  
ATOM   1284  CD  ARG A 159      20.213 -12.830  -9.882  1.00 87.08           C  
ATOM   1285  NE  ARG A 159      20.795 -11.874  -8.944  1.00 87.08           N  
ATOM   1286  CZ  ARG A 159      20.759 -10.552  -9.089  1.00 87.08           C  
ATOM   1287  NH1 ARG A 159      20.167 -10.001 -10.142  1.00 87.08           N1+
ATOM   1288  NH2 ARG A 159      21.320  -9.774  -8.175  1.00 87.08           N  
ATOM   1289  N   LEU A 160      18.056 -17.275 -11.705  1.00 87.36           N  
ATOM   1290  CA  LEU A 160      17.643 -18.190 -12.763  1.00 87.36           C  
ATOM   1291  C   LEU A 160      16.258 -17.823 -13.287  1.00 87.36           C  
ATOM   1292  O   LEU A 160      16.006 -17.898 -14.493  1.00 87.36           O  
ATOM   1293  CB  LEU A 160      17.643 -19.633 -12.255  1.00 87.36           C  
ATOM   1294  CG  LEU A 160      17.510 -20.726 -13.317  1.00 87.36           C  
ATOM   1295  CD1 LEU A 160      18.713 -20.706 -14.252  1.00 87.36           C  
ATOM   1296  CD2 LEU A 160      17.358 -22.094 -12.660  1.00 87.36           C  
ATOM   1297  N   LYS A 161      15.410 -17.403 -12.434  1.00 88.69           N  
ATOM   1298  CA  LYS A 161      14.062 -16.972 -12.788  1.00 88.69           C  
ATOM   1299  C   LYS A 161      14.095 -15.724 -13.665  1.00 88.69           C  
ATOM   1300  O   LYS A 161      13.339 -15.618 -14.633  1.00 88.69           O  
ATOM   1301  CB  LYS A 161      13.235 -16.707 -11.529  1.00 88.69           C  
ATOM   1302  CG  LYS A 161      11.762 -16.434 -11.801  1.00 88.69           C  
ATOM   1303  CD  LYS A 161      10.978 -16.259 -10.507  1.00 88.69           C  
ATOM   1304  CE  LYS A 161       9.508 -15.969 -10.779  1.00 88.69           C  
ATOM   1305  NZ  LYS A 161       8.731 -15.814  -9.512  1.00 88.69           N1+
ATOM   1306  N   GLU A 162      14.911 -14.795 -13.318  1.00 88.87           N  
ATOM   1307  CA  GLU A 162      15.066 -13.568 -14.095  1.00 88.87           C  
ATOM   1308  C   GLU A 162      15.557 -13.867 -15.507  1.00 88.87           C  
ATOM   1309  O   GLU A 162      15.064 -13.287 -16.478  1.00 88.87           O  
ATOM   1310  CB  GLU A 162      16.031 -12.607 -13.394  1.00 88.87           C  
ATOM   1311  CG  GLU A 162      15.468 -11.986 -12.125  1.00 88.87           C  
ATOM   1312  CD  GLU A 162      16.460 -11.086 -11.406  1.00 88.87           C  
ATOM   1313  OE1 GLU A 162      16.095 -10.487 -10.369  1.00 88.87           O  
ATOM   1314  OE2 GLU A 162      17.611 -10.977 -11.885  1.00 88.87           O1-
ATOM   1315  N   VAL A 163      16.470 -14.786 -15.525  1.00 85.18           N  
ATOM   1316  CA  VAL A 163      16.999 -15.200 -16.820  1.00 85.18           C  
ATOM   1317  C   VAL A 163      15.906 -15.898 -17.627  1.00 85.18           C  
ATOM   1318  O   VAL A 163      15.781 -15.679 -18.834  1.00 85.18           O  
ATOM   1319  CB  VAL A 163      18.222 -16.133 -16.662  1.00 85.18           C  
ATOM   1320  CG1 VAL A 163      18.681 -16.655 -18.023  1.00 85.18           C  
ATOM   1321  CG2 VAL A 163      19.360 -15.402 -15.954  1.00 85.18           C  
ATOM   1322  N   ALA A 164      15.146 -16.693 -16.937  1.00 86.03           N  
ATOM   1323  CA  ALA A 164      14.049 -17.421 -17.568  1.00 86.03           C  
ATOM   1324  C   ALA A 164      13.026 -16.461 -18.169  1.00 86.03           C  
ATOM   1325  O   ALA A 164      12.524 -16.690 -19.272  1.00 86.03           O  
ATOM   1326  CB  ALA A 164      13.374 -18.347 -16.558  1.00 86.03           C  
ATOM   1327  N   LYS A 165      12.722 -15.402 -17.465  1.00 87.38           N  
ATOM   1328  CA  LYS A 165      11.749 -14.414 -17.924  1.00 87.38           C  
ATOM   1329  C   LYS A 165      12.265 -13.664 -19.149  1.00 87.38           C  
ATOM   1330  O   LYS A 165      11.515 -13.422 -20.096  1.00 87.38           O  
ATOM   1331  CB  LYS A 165      11.417 -13.426 -16.805  1.00 87.38           C  
ATOM   1332  CG  LYS A 165      10.533 -14.004 -15.710  1.00 87.38           C  
ATOM   1333  CD  LYS A 165      10.177 -12.954 -14.666  1.00 87.38           C  
ATOM   1334  CE  LYS A 165       9.310 -13.538 -13.559  1.00 87.38           C  
ATOM   1335  NZ  LYS A 165       8.994 -12.523 -12.510  1.00 87.38           N1+
ATOM   1336  N   LYS A 166      13.557 -13.374 -19.104  1.00 85.72           N  
ATOM   1337  CA  LYS A 166      14.172 -12.623 -20.195  1.00 85.72           C  
ATOM   1338  C   LYS A 166      14.230 -13.456 -21.472  1.00 85.72           C  
ATOM   1339  O   LYS A 166      13.967 -12.947 -22.563  1.00 85.72           O  
ATOM   1340  CB  LYS A 166      15.578 -12.164 -19.805  1.00 85.72           C  
ATOM   1341  CG  LYS A 166      15.599 -11.007 -18.817  1.00 85.72           C  
ATOM   1342  CD  LYS A 166      17.022 -10.545 -18.527  1.00 85.72           C  
ATOM   1343  CE  LYS A 166      17.047  -9.418 -17.503  1.00 85.72           C  
ATOM   1344  NZ  LYS A 166      18.442  -8.991 -17.183  1.00 85.72           N1+
ATOM   1345  N   GLU A 167      14.405 -14.765 -21.237  1.00 83.89           N  
ATOM   1346  CA  GLU A 167      14.569 -15.652 -22.384  1.00 83.89           C  
ATOM   1347  C   GLU A 167      13.258 -16.351 -22.733  1.00 83.89           C  
ATOM   1348  O   GLU A 167      13.181 -17.077 -23.727  1.00 83.89           O  
ATOM   1349  CB  GLU A 167      15.661 -16.689 -22.113  1.00 83.89           C  
ATOM   1350  CG  GLU A 167      17.056 -16.093 -21.983  1.00 83.89           C  
ATOM   1351  CD  GLU A 167      18.154 -17.143 -21.928  1.00 83.89           C  
ATOM   1352  OE1 GLU A 167      19.350 -16.774 -21.965  1.00 83.89           O  
ATOM   1353  OE2 GLU A 167      17.816 -18.346 -21.848  1.00 83.89           O1-
ATOM   1354  N   ASN A 168      12.235 -16.113 -22.008  1.00 82.27           N  
ATOM   1355  CA  ASN A 168      10.955 -16.804 -22.130  1.00 82.27           C  
ATOM   1356  C   ASN A 168      11.133 -18.319 -22.124  1.00 82.27           C  
ATOM   1357  O   ASN A 168      10.602 -19.014 -22.991  1.00 82.27           O  
ATOM   1358  CB  ASN A 168      10.225 -16.360 -23.400  1.00 82.27           C  
ATOM   1359  CG  ASN A 168       8.717 -16.369 -23.240  1.00 82.27           C  
ATOM   1360  ND2 ASN A 168       8.010 -15.897 -24.260  1.00 82.27           N  
ATOM   1361  OD1 ASN A 168       8.192 -16.795 -22.208  1.00 82.27           O  
ATOM   1362  N   ASP A 169      11.957 -18.793 -21.244  1.00 85.00           N  
ATOM   1363  CA  ASP A 169      12.310 -20.207 -21.157  1.00 85.00           C  
ATOM   1364  C   ASP A 169      11.587 -20.883 -19.993  1.00 85.00           C  
ATOM   1365  O   ASP A 169      11.989 -20.738 -18.838  1.00 85.00           O  
ATOM   1366  CB  ASP A 169      13.823 -20.375 -21.004  1.00 85.00           C  
ATOM   1367  CG  ASP A 169      14.287 -21.803 -21.225  1.00 85.00           C  
ATOM   1368  OD1 ASP A 169      13.484 -22.742 -21.032  1.00 85.00           O  
ATOM   1369  OD2 ASP A 169      15.466 -21.992 -21.595  1.00 85.00           O1-
ATOM   1370  N   SER A 170      10.614 -21.614 -20.222  1.00 83.34           N  
ATOM   1371  CA  SER A 170       9.786 -22.247 -19.201  1.00 83.34           C  
ATOM   1372  C   SER A 170      10.563 -23.321 -18.447  1.00 83.34           C  
ATOM   1373  O   SER A 170      10.334 -23.539 -17.256  1.00 83.34           O  
ATOM   1374  CB  SER A 170       8.535 -22.861 -19.832  1.00 83.34           C  
ATOM   1375  OG  SER A 170       8.885 -23.802 -20.833  1.00 83.34           O  
ATOM   1376  N   ALA A 171      11.468 -23.972 -19.138  1.00 83.85           N  
ATOM   1377  CA  ALA A 171      12.276 -25.014 -18.511  1.00 83.85           C  
ATOM   1378  C   ALA A 171      13.154 -24.435 -17.404  1.00 83.85           C  
ATOM   1379  O   ALA A 171      13.273 -25.023 -16.327  1.00 83.85           O  
ATOM   1380  CB  ALA A 171      13.137 -25.720 -19.556  1.00 83.85           C  
ATOM   1381  N   LEU A 172      13.761 -23.293 -17.700  1.00 86.30           N  
ATOM   1382  CA  LEU A 172      14.590 -22.618 -16.708  1.00 86.30           C  
ATOM   1383  C   LEU A 172      13.752 -22.157 -15.521  1.00 86.30           C  
ATOM   1384  O   LEU A 172      14.204 -22.219 -14.375  1.00 86.30           O  
ATOM   1385  CB  LEU A 172      15.308 -21.420 -17.335  1.00 86.30           C  
ATOM   1386  CG  LEU A 172      16.485 -21.742 -18.258  1.00 86.30           C  
ATOM   1387  CD1 LEU A 172      17.033 -20.463 -18.884  1.00 86.30           C  
ATOM   1388  CD2 LEU A 172      17.578 -22.479 -17.493  1.00 86.30           C  
ATOM   1389  N   GLU A 173      12.581 -21.680 -15.873  1.00 87.34           N  
ATOM   1390  CA  GLU A 173      11.674 -21.267 -14.808  1.00 87.34           C  
ATOM   1391  C   GLU A 173      11.321 -22.439 -13.897  1.00 87.34           C  
ATOM   1392  O   GLU A 173      11.247 -22.282 -12.676  1.00 87.34           O  
ATOM   1393  CB  GLU A 173      10.399 -20.655 -15.394  1.00 87.34           C  
ATOM   1394  CG  GLU A 173       9.521 -19.958 -14.365  1.00 87.34           C  
ATOM   1395  CD  GLU A 173       8.361 -19.195 -14.984  1.00 87.34           C  
ATOM   1396  OE1 GLU A 173       7.663 -18.453 -14.255  1.00 87.34           O  
ATOM   1397  OE2 GLU A 173       8.146 -19.339 -16.208  1.00 87.34           O1-
ATOM   1398  N   LEU A 174      11.102 -23.560 -14.504  1.00 84.91           N  
ATOM   1399  CA  LEU A 174      10.816 -24.780 -13.756  1.00 84.91           C  
ATOM   1400  C   LEU A 174      11.979 -25.142 -12.840  1.00 84.91           C  
ATOM   1401  O   LEU A 174      11.773 -25.483 -11.673  1.00 84.91           O  
ATOM   1402  CB  LEU A 174      10.525 -25.939 -14.714  1.00 84.91           C  
ATOM   1403  CG  LEU A 174      10.341 -27.316 -14.075  1.00 84.91           C  
ATOM   1404  CD1 LEU A 174       9.100 -27.329 -13.189  1.00 84.91           C  
ATOM   1405  CD2 LEU A 174      10.249 -28.396 -15.148  1.00 84.91           C  
ATOM   1406  N   ALA A 175      13.104 -25.091 -13.381  1.00 86.08           N  
ATOM   1407  CA  ALA A 175      14.287 -25.398 -12.582  1.00 86.08           C  
ATOM   1408  C   ALA A 175      14.394 -24.465 -11.380  1.00 86.08           C  
ATOM   1409  O   ALA A 175      14.688 -24.908 -10.267  1.00 86.08           O  
ATOM   1410  CB  ALA A 175      15.547 -25.304 -13.440  1.00 86.08           C  
ATOM   1411  N   ALA A 176      14.172 -23.185 -11.625  1.00 88.87           N  
ATOM   1412  CA  ALA A 176      14.226 -22.195 -10.551  1.00 88.87           C  
ATOM   1413  C   ALA A 176      13.213 -22.518  -9.457  1.00 88.87           C  
ATOM   1414  O   ALA A 176      13.541 -22.483  -8.268  1.00 88.87           O  
ATOM   1415  CB  ALA A 176      13.977 -20.795 -11.105  1.00 88.87           C  
ATOM   1416  N   GLU A 177      12.073 -22.870  -9.885  1.00 89.02           N  
ATOM   1417  CA  GLU A 177      11.010 -23.192  -8.939  1.00 89.02           C  
ATOM   1418  C   GLU A 177      11.318 -24.480  -8.181  1.00 89.02           C  
ATOM   1419  O   GLU A 177      11.035 -24.585  -6.985  1.00 89.02           O  
ATOM   1420  CB  GLU A 177       9.666 -23.315  -9.662  1.00 89.02           C  
ATOM   1421  CG  GLU A 177       9.124 -21.993 -10.183  1.00 89.02           C  
ATOM   1422  CD  GLU A 177       8.593 -21.087  -9.083  1.00 89.02           C  
ATOM   1423  OE1 GLU A 177       8.475 -19.861  -9.311  1.00 89.02           O  
ATOM   1424  OE2 GLU A 177       8.292 -21.607  -7.987  1.00 89.02           O1-
ATOM   1425  N   ALA A 178      11.837 -25.404  -8.858  1.00 86.42           N  
ATOM   1426  CA  ALA A 178      12.207 -26.666  -8.223  1.00 86.42           C  
ATOM   1427  C   ALA A 178      13.290 -26.452  -7.169  1.00 86.42           C  
ATOM   1428  O   ALA A 178      13.249 -27.059  -6.095  1.00 86.42           O  
ATOM   1429  CB  ALA A 178      12.680 -27.672  -9.270  1.00 86.42           C  
ATOM   1430  N   ILE A 179      14.230 -25.635  -7.488  1.00 89.64           N  
ATOM   1431  CA  ILE A 179      15.305 -25.311  -6.555  1.00 89.64           C  
ATOM   1432  C   ILE A 179      14.722 -24.661  -5.302  1.00 89.64           C  
ATOM   1433  O   ILE A 179      15.079 -25.031  -4.180  1.00 89.64           O  
ATOM   1434  CB  ILE A 179      16.354 -24.381  -7.203  1.00 89.64           C  
ATOM   1435  CG1 ILE A 179      17.133 -25.130  -8.291  1.00 89.64           C  
ATOM   1436  CG2 ILE A 179      17.303 -23.816  -6.141  1.00 89.64           C  
ATOM   1437  CD1 ILE A 179      18.033 -24.237  -9.134  1.00 89.64           C  
ATOM   1438  N   LYS A 180      13.821 -23.751  -5.511  1.00 88.74           N  
ATOM   1439  CA  LYS A 180      13.172 -23.094  -4.380  1.00 88.74           C  
ATOM   1440  C   LYS A 180      12.419 -24.102  -3.517  1.00 88.74           C  
ATOM   1441  O   LYS A 180      12.496 -24.055  -2.287  1.00 88.74           O  
ATOM   1442  CB  LYS A 180      12.216 -22.005  -4.869  1.00 88.74           C  
ATOM   1443  CG  LYS A 180      12.898 -20.684  -5.195  1.00 88.74           C  
ATOM   1444  CD  LYS A 180      11.883 -19.602  -5.538  1.00 88.74           C  
ATOM   1445  CE  LYS A 180      12.566 -18.301  -5.943  1.00 88.74           C  
ATOM   1446  NZ  LYS A 180      11.576 -17.242  -6.298  1.00 88.74           N1+
ATOM   1447  N   ALA A 181      11.723 -24.879  -4.152  1.00 86.87           N  
ATOM   1448  CA  ALA A 181      10.960 -25.903  -3.444  1.00 86.87           C  
ATOM   1449  C   ALA A 181      11.884 -26.828  -2.656  1.00 86.87           C  
ATOM   1450  O   ALA A 181      11.584 -27.194  -1.517  1.00 86.87           O  
ATOM   1451  CB  ALA A 181      10.113 -26.710  -4.424  1.00 86.87           C  
ATOM   1452  N   ALA A 182      12.945 -27.228  -3.280  1.00 87.90           N  
ATOM   1453  CA  ALA A 182      13.913 -28.104  -2.626  1.00 87.90           C  
ATOM   1454  C   ALA A 182      14.474 -27.456  -1.362  1.00 87.90           C  
ATOM   1455  O   ALA A 182      14.599 -28.110  -0.325  1.00 87.90           O  
ATOM   1456  CB  ALA A 182      15.045 -28.457  -3.586  1.00 87.90           C  
ATOM   1457  N   VAL A 183      14.794 -26.183  -1.484  1.00 89.33           N  
ATOM   1458  CA  VAL A 183      15.349 -25.459  -0.345  1.00 89.33           C  
ATOM   1459  C   VAL A 183      14.308 -25.371   0.769  1.00 89.33           C  
ATOM   1460  O   VAL A 183      14.627 -25.567   1.943  1.00 89.33           O  
ATOM   1461  CB  VAL A 183      15.821 -24.044  -0.747  1.00 89.33           C  
ATOM   1462  CG1 VAL A 183      16.160 -23.216   0.491  1.00 89.33           C  
ATOM   1463  CG2 VAL A 183      17.025 -24.129  -1.684  1.00 89.33           C  
ATOM   1464  N   GLU A 184      13.136 -25.063   0.395  1.00 89.01           N  
ATOM   1465  CA  GLU A 184      12.065 -24.988   1.383  1.00 89.01           C  
ATOM   1466  C   GLU A 184      11.850 -26.334   2.068  1.00 89.01           C  
ATOM   1467  O   GLU A 184      11.594 -26.390   3.273  1.00 89.01           O  
ATOM   1468  CB  GLU A 184      10.764 -24.515   0.729  1.00 89.01           C  
ATOM   1469  CG  GLU A 184      10.770 -23.045   0.336  1.00 89.01           C  
ATOM   1470  CD  GLU A 184       9.511 -22.615  -0.400  1.00 89.01           C  
ATOM   1471  OE1 GLU A 184       9.400 -21.423  -0.766  1.00 89.01           O  
ATOM   1472  OE2 GLU A 184       8.629 -23.477  -0.611  1.00 89.01           O1-
ATOM   1473  N   ALA A 185      11.913 -27.355   1.319  1.00 86.14           N  
ATOM   1474  CA  ALA A 185      11.787 -28.700   1.876  1.00 86.14           C  
ATOM   1475  C   ALA A 185      12.927 -29.000   2.845  1.00 86.14           C  
ATOM   1476  O   ALA A 185      12.712 -29.604   3.898  1.00 86.14           O  
ATOM   1477  CB  ALA A 185      11.755 -29.738   0.757  1.00 86.14           C  
ATOM   1478  N   LEU A 186      14.147 -28.610   2.491  1.00 88.63           N  
ATOM   1479  CA  LEU A 186      15.297 -28.803   3.369  1.00 88.63           C  
ATOM   1480  C   LEU A 186      15.133 -28.011   4.662  1.00 88.63           C  
ATOM   1481  O   LEU A 186      15.467 -28.503   5.742  1.00 88.63           O  
ATOM   1482  CB  LEU A 186      16.588 -28.384   2.659  1.00 88.63           C  
ATOM   1483  CG  LEU A 186      17.145 -29.366   1.627  1.00 88.63           C  
ATOM   1484  CD1 LEU A 186      18.250 -28.707   0.810  1.00 88.63           C  
ATOM   1485  CD2 LEU A 186      17.658 -30.628   2.312  1.00 88.63           C  
ATOM   1486  N   GLU A 187      14.603 -26.797   4.520  1.00 90.36           N  
ATOM   1487  CA  GLU A 187      14.345 -25.979   5.701  1.00 90.36           C  
ATOM   1488  C   GLU A 187      13.322 -26.640   6.619  1.00 90.36           C  
ATOM   1489  O   GLU A 187      13.491 -26.652   7.840  1.00 90.36           O  
ATOM   1490  CB  GLU A 187      13.863 -24.584   5.294  1.00 90.36           C  
ATOM   1491  CG  GLU A 187      14.963 -23.691   4.736  1.00 90.36           C  
ATOM   1492  CD  GLU A 187      14.454 -22.337   4.266  1.00 90.36           C  
ATOM   1493  OE1 GLU A 187      15.276 -21.409   4.090  1.00 90.36           O  
ATOM   1494  OE2 GLU A 187      13.226 -22.202   4.074  1.00 90.36           O1-
ATOM   1495  N   ALA A 188      12.357 -27.110   5.963  1.00 84.68           N  
ATOM   1496  CA  ALA A 188      11.332 -27.808   6.734  1.00 84.68           C  
ATOM   1497  C   ALA A 188      11.913 -29.031   7.438  1.00 84.68           C  
ATOM   1498  O   ALA A 188      11.566 -29.317   8.586  1.00 84.68           O  
ATOM   1499  CB  ALA A 188      10.173 -28.219   5.829  1.00 84.68           C  
ATOM   1500  N   ALA A 189      12.743 -29.751   6.781  1.00 85.90           N  
ATOM   1501  CA  ALA A 189      13.391 -30.936   7.339  1.00 85.90           C  
ATOM   1502  C   ALA A 189      14.232 -30.577   8.561  1.00 85.90           C  
ATOM   1503  O   ALA A 189      14.250 -31.317   9.548  1.00 85.90           O  
ATOM   1504  CB  ALA A 189      14.258 -31.615   6.281  1.00 85.90           C  
ATOM   1505  N   LEU A 190      14.982 -29.435   8.483  1.00 85.62           N  
ATOM   1506  CA  LEU A 190      15.825 -28.988   9.588  1.00 85.62           C  
ATOM   1507  C   LEU A 190      14.978 -28.597  10.794  1.00 85.62           C  
ATOM   1508  O   LEU A 190      15.336 -28.902  11.934  1.00 85.62           O  
ATOM   1509  CB  LEU A 190      16.695 -27.805   9.154  1.00 85.62           C  
ATOM   1510  CG  LEU A 190      17.795 -27.380  10.128  1.00 85.62           C  
ATOM   1511  CD1 LEU A 190      18.896 -28.434  10.175  1.00 85.62           C  
ATOM   1512  CD2 LEU A 190      18.364 -26.022   9.732  1.00 85.62           C  
ATOM   1513  N   ARG A 191      13.917 -28.010  10.550  1.00 85.36           N  
ATOM   1514  CA  ARG A 191      13.057 -27.530  11.627  1.00 85.36           C  
ATOM   1515  C   ARG A 191      12.346 -28.690  12.317  1.00 85.36           C  
ATOM   1516  O   ARG A 191      12.256 -28.726  13.546  1.00 85.36           O  
ATOM   1517  CB  ARG A 191      12.031 -26.530  11.091  1.00 85.36           C  
ATOM   1518  CG  ARG A 191      12.604 -25.150  10.810  1.00 85.36           C  
ATOM   1519  CD  ARG A 191      11.526 -24.172  10.367  1.00 85.36           C  
ATOM   1520  NE  ARG A 191      12.097 -22.898   9.939  1.00 85.36           N  
ATOM   1521  CZ  ARG A 191      11.407 -21.908   9.379  1.00 85.36           C  
ATOM   1522  NH1 ARG A 191      10.101 -22.026   9.168  1.00 85.36           N1+
ATOM   1523  NH2 ARG A 191      12.027 -20.791   9.028  1.00 85.36           N  
ATOM   1524  N   THR A 192      11.873 -29.593  11.553  1.00 84.95           N  
ATOM   1525  CA  THR A 192      11.086 -30.691  12.102  1.00 84.95           C  
ATOM   1526  C   THR A 192      11.993 -31.747  12.727  1.00 84.95           C  
ATOM   1527  O   THR A 192      11.600 -32.425  13.678  1.00 84.95           O  
ATOM   1528  CB  THR A 192      10.204 -31.342  11.020  1.00 84.95           C  
ATOM   1529  CG2 THR A 192       9.214 -30.338  10.439  1.00 84.95           C  
ATOM   1530  OG1 THR A 192      11.040 -31.836   9.966  1.00 84.95           O  
ATOM   1531  N   GLY A 193      13.237 -31.848  12.246  1.00 82.21           N  
ATOM   1532  CA  GLY A 193      14.174 -32.886  12.646  1.00 82.21           C  
ATOM   1533  C   GLY A 193      13.744 -34.275  12.217  1.00 82.21           C  
ATOM   1534  O   GLY A 193      14.321 -35.273  12.656  1.00 82.21           O  
ATOM   1535  N   ASP A 194      12.735 -34.383  11.506  1.00 83.48           N  
ATOM   1536  CA  ASP A 194      12.191 -35.662  11.060  1.00 83.48           C  
ATOM   1537  C   ASP A 194      13.030 -36.250   9.928  1.00 83.48           C  
ATOM   1538  O   ASP A 194      13.175 -35.634   8.870  1.00 83.48           O  
ATOM   1539  CB  ASP A 194      10.738 -35.499  10.608  1.00 83.48           C  
ATOM   1540  CG  ASP A 194      10.058 -36.822  10.308  1.00 83.48           C  
ATOM   1541  OD1 ASP A 194      10.756 -37.851  10.174  1.00 83.48           O  
ATOM   1542  OD2 ASP A 194       8.813 -36.837  10.201  1.00 83.48           O1-
ATOM   1543  N   PRO A 195      13.634 -37.515  10.057  1.00 82.08           N  
ATOM   1544  CA  PRO A 195      14.487 -38.152   9.051  1.00 82.08           C  
ATOM   1545  C   PRO A 195      13.748 -38.433   7.744  1.00 82.08           C  
ATOM   1546  O   PRO A 195      14.362 -38.451   6.675  1.00 82.08           O  
ATOM   1547  CB  PRO A 195      14.916 -39.457   9.726  1.00 82.08           C  
ATOM   1548  CG  PRO A 195      14.677 -39.229  11.185  1.00 82.08           C  
ATOM   1549  CD  PRO A 195      13.590 -38.203  11.334  1.00 82.08           C  
ATOM   1550  N   ARG A 196      12.494 -38.667   7.824  1.00 83.39           N  
ATOM   1551  CA  ARG A 196      11.700 -38.944   6.631  1.00 83.39           C  
ATOM   1552  C   ARG A 196      11.552 -37.695   5.769  1.00 83.39           C  
ATOM   1553  O   ARG A 196      11.582 -37.775   4.540  1.00 83.39           O  
ATOM   1554  CB  ARG A 196      10.320 -39.481   7.017  1.00 83.39           C  
ATOM   1555  CG  ARG A 196      10.359 -40.817   7.743  1.00 83.39           C  
ATOM   1556  CD  ARG A 196       8.960 -41.332   8.051  1.00 83.39           C  
ATOM   1557  NE  ARG A 196       8.823 -41.707   9.456  1.00 83.39           N  
ATOM   1558  CZ  ARG A 196       7.711 -42.189  10.006  1.00 83.39           C  
ATOM   1559  NH1 ARG A 196       6.614 -42.363   9.278  1.00 83.39           N1+
ATOM   1560  NH2 ARG A 196       7.696 -42.498  11.294  1.00 83.39           N  
ATOM   1561  N   VAL A 197      11.265 -36.547   6.428  1.00 83.01           N  
ATOM   1562  CA  VAL A 197      11.184 -35.275   5.718  1.00 83.01           C  
ATOM   1563  C   VAL A 197      12.529 -34.959   5.068  1.00 83.01           C  
ATOM   1564  O   VAL A 197      12.579 -34.437   3.951  1.00 83.01           O  
ATOM   1565  CB  VAL A 197      10.764 -34.125   6.660  1.00 83.01           C  
ATOM   1566  CG1 VAL A 197      10.770 -32.789   5.918  1.00 83.01           C  
ATOM   1567  CG2 VAL A 197       9.386 -34.401   7.257  1.00 83.01           C  
ATOM   1568  N   ARG A 198      13.563 -35.358   5.710  1.00 85.62           N  
ATOM   1569  CA  ARG A 198      14.908 -35.173   5.174  1.00 85.62           C  
ATOM   1570  C   ARG A 198      15.105 -35.986   3.899  1.00 85.62           C  
ATOM   1571  O   ARG A 198      15.684 -35.494   2.927  1.00 85.62           O  
ATOM   1572  CB  ARG A 198      15.960 -35.568   6.214  1.00 85.62           C  
ATOM   1573  CG  ARG A 198      17.375 -35.150   5.848  1.00 85.62           C  
ATOM   1574  CD  ARG A 198      18.369 -35.510   6.943  1.00 85.62           C  
ATOM   1575  NE  ARG A 198      18.122 -34.750   8.166  1.00 85.62           N  
ATOM   1576  CZ  ARG A 198      18.840 -34.856   9.281  1.00 85.62           C  
ATOM   1577  NH1 ARG A 198      19.867 -35.695   9.350  1.00 85.62           N1+
ATOM   1578  NH2 ARG A 198      18.528 -34.117  10.336  1.00 85.62           N  
ATOM   1579  N   GLU A 199      14.672 -37.206   3.930  1.00 86.36           N  
ATOM   1580  CA  GLU A 199      14.769 -38.062   2.752  1.00 86.36           C  
ATOM   1581  C   GLU A 199      13.972 -37.489   1.585  1.00 86.36           C  
ATOM   1582  O   GLU A 199      14.425 -37.526   0.439  1.00 86.36           O  
ATOM   1583  CB  GLU A 199      14.284 -39.479   3.076  1.00 86.36           C  
ATOM   1584  CG  GLU A 199      15.254 -40.279   3.933  1.00 86.36           C  
ATOM   1585  CD  GLU A 199      16.621 -40.450   3.291  1.00 86.36           C  
ATOM   1586  OE1 GLU A 199      17.644 -40.355   4.008  1.00 86.36           O  
ATOM   1587  OE2 GLU A 199      16.671 -40.679   2.062  1.00 86.36           O1-
ATOM   1588  N   LEU A 200      12.804 -36.979   1.962  1.00 83.49           N  
ATOM   1589  CA  LEU A 200      11.950 -36.366   0.951  1.00 83.49           C  
ATOM   1590  C   LEU A 200      12.610 -35.124   0.361  1.00 83.49           C  
ATOM   1591  O   LEU A 200      12.533 -34.889  -0.846  1.00 83.49           O  
ATOM   1592  CB  LEU A 200      10.590 -35.998   1.551  1.00 83.49           C  
ATOM   1593  CG  LEU A 200       9.637 -37.161   1.835  1.00 83.49           C  
ATOM   1594  CD1 LEU A 200       8.438 -36.679   2.643  1.00 83.49           C  
ATOM   1595  CD2 LEU A 200       9.184 -37.811   0.533  1.00 83.49           C  
ATOM   1596  N   ALA A 201      13.206 -34.355   1.181  1.00 84.97           N  
ATOM   1597  CA  ALA A 201      13.935 -33.171   0.732  1.00 84.97           C  
ATOM   1598  C   ALA A 201      15.064 -33.552  -0.222  1.00 84.97           C  
ATOM   1599  O   ALA A 201      15.295 -32.869  -1.223  1.00 84.97           O  
ATOM   1600  CB  ALA A 201      14.490 -32.403   1.928  1.00 84.97           C  
ATOM   1601  N   LYS A 202      15.681 -34.650  -0.011  1.00 87.30           N  
ATOM   1602  CA  LYS A 202      16.750 -35.136  -0.878  1.00 87.30           C  
ATOM   1603  C   LYS A 202      16.211 -35.525  -2.252  1.00 87.30           C  
ATOM   1604  O   LYS A 202      16.842 -35.244  -3.273  1.00 87.30           O  
ATOM   1605  CB  LYS A 202      17.460 -36.329  -0.237  1.00 87.30           C  
ATOM   1606  CG  LYS A 202      18.342 -35.962   0.948  1.00 87.30           C  
ATOM   1607  CD  LYS A 202      19.037 -37.187   1.529  1.00 87.30           C  
ATOM   1608  CE  LYS A 202      19.872 -36.830   2.751  1.00 87.30           C  
ATOM   1609  NZ  LYS A 202      20.501 -38.038   3.364  1.00 87.30           N1+
ATOM   1610  N   GLU A 203      15.157 -36.193  -2.127  1.00 87.57           N  
ATOM   1611  CA  GLU A 203      14.518 -36.573  -3.383  1.00 87.57           C  
ATOM   1612  C   GLU A 203      14.150 -35.345  -4.209  1.00 87.57           C  
ATOM   1613  O   GLU A 203      14.275 -35.354  -5.435  1.00 87.57           O  
ATOM   1614  CB  GLU A 203      13.272 -37.422  -3.118  1.00 87.57           C  
ATOM   1615  CG  GLU A 203      13.577 -38.815  -2.586  1.00 87.57           C  
ATOM   1616  CD  GLU A 203      12.331 -39.653  -2.348  1.00 87.57           C  
ATOM   1617  OE1 GLU A 203      12.461 -40.838  -1.967  1.00 87.57           O  
ATOM   1618  OE2 GLU A 203      11.217 -39.120  -2.544  1.00 87.57           O1-
ATOM   1619  N   LEU A 204      13.746 -34.252  -3.538  1.00 85.15           N  
ATOM   1620  CA  LEU A 204      13.392 -33.009  -4.218  1.00 85.15           C  
ATOM   1621  C   LEU A 204      14.629 -32.345  -4.812  1.00 85.15           C  
ATOM   1622  O   LEU A 204      14.560 -31.742  -5.885  1.00 85.15           O  
ATOM   1623  CB  LEU A 204      12.697 -32.048  -3.250  1.00 85.15           C  
ATOM   1624  CG  LEU A 204      11.229 -32.343  -2.939  1.00 85.15           C  
ATOM   1625  CD1 LEU A 204      10.724 -31.418  -1.837  1.00 85.15           C  
ATOM   1626  CD2 LEU A 204      10.377 -32.200  -4.197  1.00 85.15           C  
ATOM   1627  N   VAL A 205      15.677 -32.439  -4.087  1.00 84.59           N  
ATOM   1628  CA  VAL A 205      16.950 -31.931  -4.586  1.00 84.59           C  
ATOM   1629  C   VAL A 205      17.347 -32.685  -5.853  1.00 84.59           C  
ATOM   1630  O   VAL A 205      17.791 -32.078  -6.830  1.00 84.59           O  
ATOM   1631  CB  VAL A 205      18.065 -32.053  -3.523  1.00 84.59           C  
ATOM   1632  CG1 VAL A 205      19.433 -31.766  -4.139  1.00 84.59           C  
ATOM   1633  CG2 VAL A 205      17.793 -31.107  -2.355  1.00 84.59           C  
ATOM   1634  N   ARG A 206      17.229 -33.894  -5.793  1.00 87.23           N  
ATOM   1635  CA  ARG A 206      17.502 -34.711  -6.971  1.00 87.23           C  
ATOM   1636  C   ARG A 206      16.631 -34.284  -8.146  1.00 87.23           C  
ATOM   1637  O   ARG A 206      17.112 -34.177  -9.277  1.00 87.23           O  
ATOM   1638  CB  ARG A 206      17.276 -36.193  -6.661  1.00 87.23           C  
ATOM   1639  CG  ARG A 206      17.706 -37.128  -7.781  1.00 87.23           C  
ATOM   1640  CD  ARG A 206      17.492 -38.589  -7.408  1.00 87.23           C  
ATOM   1641  NE  ARG A 206      16.075 -38.941  -7.402  1.00 87.23           N  
ATOM   1642  CZ  ARG A 206      15.597 -40.165  -7.609  1.00 87.23           C  
ATOM   1643  NH1 ARG A 206      16.418 -41.182  -7.845  1.00 87.23           N1+
ATOM   1644  NH2 ARG A 206      14.289 -40.374  -7.582  1.00 87.23           N  
ATOM   1645  N   LEU A 207      15.380 -34.133  -7.880  1.00 83.48           N  
ATOM   1646  CA  LEU A 207      14.437 -33.672  -8.894  1.00 83.48           C  
ATOM   1647  C   LEU A 207      14.862 -32.322  -9.459  1.00 83.48           C  
ATOM   1648  O   LEU A 207      14.797 -32.104 -10.671  1.00 83.48           O  
ATOM   1649  CB  LEU A 207      13.026 -33.570  -8.306  1.00 83.48           C  
ATOM   1650  CG  LEU A 207      11.928 -33.092  -9.257  1.00 83.48           C  
ATOM   1651  CD1 LEU A 207      11.717 -34.109 -10.376  1.00 83.48           C  
ATOM   1652  CD2 LEU A 207      10.629 -32.850  -8.497  1.00 83.48           C  
ATOM   1653  N   ALA A 208      15.228 -31.448  -8.636  1.00 84.11           N  
ATOM   1654  CA  ALA A 208      15.700 -30.131  -9.053  1.00 84.11           C  
ATOM   1655  C   ALA A 208      16.914 -30.249  -9.971  1.00 84.11           C  
ATOM   1656  O   ALA A 208      17.019 -29.528 -10.967  1.00 84.11           O  
ATOM   1657  CB  ALA A 208      16.040 -29.277  -7.835  1.00 84.11           C  
ATOM   1658  N   LYS A 209      17.716 -31.190  -9.676  1.00 83.99           N  
ATOM   1659  CA  LYS A 209      18.899 -31.429 -10.498  1.00 83.99           C  
ATOM   1660  C   LYS A 209      18.512 -31.954 -11.877  1.00 83.99           C  
ATOM   1661  O   LYS A 209      19.047 -31.504 -12.892  1.00 83.99           O  
ATOM   1662  CB  LYS A 209      19.843 -32.416  -9.807  1.00 83.99           C  
ATOM   1663  CG  LYS A 209      20.607 -31.821  -8.634  1.00 83.99           C  
ATOM   1664  CD  LYS A 209      21.573 -32.832  -8.026  1.00 83.99           C  
ATOM   1665  CE  LYS A 209      22.325 -32.245  -6.840  1.00 83.99           C  
ATOM   1666  NZ  LYS A 209      23.273 -33.232  -6.243  1.00 83.99           N1+
ATOM   1667  N   GLU A 210      17.678 -32.853 -11.808  1.00 84.43           N  
ATOM   1668  CA  GLU A 210      17.195 -33.424 -13.061  1.00 84.43           C  
ATOM   1669  C   GLU A 210      16.476 -32.375 -13.905  1.00 84.43           C  
ATOM   1670  O   GLU A 210      16.643 -32.332 -15.126  1.00 84.43           O  
ATOM   1671  CB  GLU A 210      16.264 -34.609 -12.789  1.00 84.43           C  
ATOM   1672  CG  GLU A 210      16.979 -35.844 -12.261  1.00 84.43           C  
ATOM   1673  CD  GLU A 210      16.039 -37.001 -11.968  1.00 84.43           C  
ATOM   1674  OE1 GLU A 210      16.515 -38.076 -11.537  1.00 84.43           O  
ATOM   1675  OE2 GLU A 210      14.816 -36.834 -12.173  1.00 84.43           O1-
ATOM   1676  N   ALA A 211      15.709 -31.551 -13.220  1.00 81.19           N  
ATOM   1677  CA  ALA A 211      15.000 -30.470 -13.902  1.00 81.19           C  
ATOM   1678  C   ALA A 211      15.979 -29.468 -14.507  1.00 81.19           C  
ATOM   1679  O   ALA A 211      15.775 -28.988 -15.625  1.00 81.19           O  
ATOM   1680  CB  ALA A 211      14.050 -29.765 -12.937  1.00 81.19           C  
ATOM   1681  N   ALA A 212      16.988 -29.218 -13.779  1.00 79.16           N  
ATOM   1682  CA  ALA A 212      18.032 -28.309 -14.245  1.00 79.16           C  
ATOM   1683  C   ALA A 212      18.754 -28.882 -15.462  1.00 79.16           C  
ATOM   1684  O   ALA A 212      19.030 -28.160 -16.423  1.00 79.16           O  
ATOM   1685  CB  ALA A 212      19.030 -28.027 -13.123  1.00 79.16           C  
ATOM   1686  N   GLU A 213      19.088 -30.154 -15.401  1.00 83.30           N  
ATOM   1687  CA  GLU A 213      19.762 -30.824 -16.510  1.00 83.30           C  
ATOM   1688  C   GLU A 213      18.878 -30.857 -17.753  1.00 83.30           C  
ATOM   1689  O   GLU A 213      19.357 -30.637 -18.869  1.00 83.30           O  
ATOM   1690  CB  GLU A 213      20.165 -32.247 -16.114  1.00 83.30           C  
ATOM   1691  CG  GLU A 213      21.356 -32.307 -15.169  1.00 83.30           C  
ATOM   1692  CD  GLU A 213      21.668 -33.715 -14.685  1.00 83.30           C  
ATOM   1693  OE1 GLU A 213      22.642 -33.891 -13.920  1.00 83.30           O  
ATOM   1694  OE2 GLU A 213      20.932 -34.647 -15.076  1.00 83.30           O1-
ATOM   1695  N   GLU A 214      17.646 -31.092 -17.533  1.00 78.15           N  
ATOM   1696  CA  GLU A 214      16.699 -31.132 -18.643  1.00 78.15           C  
ATOM   1697  C   GLU A 214      16.502 -29.745 -19.249  1.00 78.15           C  
ATOM   1698  O   GLU A 214      16.312 -29.613 -20.460  1.00 78.15           O  
ATOM   1699  CB  GLU A 214      15.353 -31.700 -18.182  1.00 78.15           C  
ATOM   1700  CG  GLU A 214      14.394 -32.010 -19.322  1.00 78.15           C  
ATOM   1701  CD  GLU A 214      14.856 -33.164 -20.198  1.00 78.15           C  
ATOM   1702  OE1 GLU A 214      14.355 -33.301 -21.337  1.00 78.15           O  
ATOM   1703  OE2 GLU A 214      15.726 -33.939 -19.741  1.00 78.15           O1-
ATOM   1704  N   ALA A 215      16.494 -28.742 -18.441  1.00 76.44           N  
ATOM   1705  CA  ALA A 215      16.355 -27.360 -18.895  1.00 76.44           C  
ATOM   1706  C   ALA A 215      17.485 -26.978 -19.846  1.00 76.44           C  
ATOM   1707  O   ALA A 215      17.293 -26.166 -20.753  1.00 76.44           O  
ATOM   1708  CB  ALA A 215      16.325 -26.409 -17.700  1.00 76.44           C  
ATOM   1709  N   THR A 216      18.619 -27.674 -19.703  1.00 76.39           N  
ATOM   1710  CA  THR A 216      19.765 -27.396 -20.562  1.00 76.39           C  
ATOM   1711  C   THR A 216      19.679 -28.200 -21.856  1.00 76.39           C  
ATOM   1712  O   THR A 216      20.181 -27.768 -22.896  1.00 76.39           O  
ATOM   1713  CB  THR A 216      21.091 -27.712 -19.844  1.00 76.39           C  
ATOM   1714  CG2 THR A 216      21.326 -26.758 -18.678  1.00 76.39           C  
ATOM   1715  OG1 THR A 216      21.049 -29.055 -19.348  1.00 76.39           O  
ATOM   1716  N   ARG A 217      18.907 -29.369 -21.907  1.00 75.23           N  
ATOM   1717  CA  ARG A 217      18.927 -30.304 -23.028  1.00 75.23           C  
ATOM   1718  C   ARG A 217      17.747 -30.062 -23.964  1.00 75.23           C  
ATOM   1719  O   ARG A 217      17.904 -30.083 -25.187  1.00 75.23           O  
ATOM   1720  CB  ARG A 217      18.908 -31.749 -22.524  1.00 75.23           C  
ATOM   1721  CG  ARG A 217      20.216 -32.200 -21.897  1.00 75.23           C  
ATOM   1722  CD  ARG A 217      20.169 -33.665 -21.483  1.00 75.23           C  
ATOM   1723  NE  ARG A 217      21.399 -34.076 -20.814  1.00 75.23           N  
ATOM   1724  CZ  ARG A 217      21.666 -35.315 -20.411  1.00 75.23           C  
ATOM   1725  NH1 ARG A 217      20.788 -36.294 -20.604  1.00 75.23           N1+
ATOM   1726  NH2 ARG A 217      22.818 -35.579 -19.812  1.00 75.23           N  
ATOM   1727  N   ASP A 218      16.480 -29.720 -23.444  1.00 67.78           N  
ATOM   1728  CA  ASP A 218      15.226 -29.794 -24.188  1.00 67.78           C  
ATOM   1729  C   ASP A 218      14.226 -28.759 -23.682  1.00 67.78           C  
ATOM   1730  O   ASP A 218      13.332 -29.083 -22.897  1.00 67.78           O  
ATOM   1731  CB  ASP A 218      14.626 -31.198 -24.090  1.00 67.78           C  
ATOM   1732  CG  ASP A 218      13.567 -31.465 -25.144  1.00 67.78           C  
ATOM   1733  OD1 ASP A 218      13.366 -30.613 -26.037  1.00 67.78           O  
ATOM   1734  OD2 ASP A 218      12.926 -32.537 -25.083  1.00 67.78           O1-
ATOM   1735  N   SER A 219      14.184 -27.435 -24.114  1.00 62.73           N  
ATOM   1736  CA  SER A 219      13.353 -26.347 -23.608  1.00 62.73           C  
ATOM   1737  C   SER A 219      12.019 -26.283 -24.342  1.00 62.73           C  
ATOM   1738  O   SER A 219      11.116 -25.546 -23.938  1.00 62.73           O  
ATOM   1739  CB  SER A 219      14.082 -25.009 -23.741  1.00 62.73           C  
ATOM   1740  OG  SER A 219      14.219 -24.643 -25.104  1.00 62.73           O  
ATOM   1741  N   LYS A 220      11.677 -27.253 -25.333  1.00 68.36           N  
ATOM   1742  CA  LYS A 220      10.579 -26.897 -26.227  1.00 68.36           C  
ATOM   1743  C   LYS A 220       9.282 -27.583 -25.805  1.00 68.36           C  
ATOM   1744  O   LYS A 220       8.200 -27.212 -26.264  1.00 68.36           O  
ATOM   1745  CB  LYS A 220      10.921 -27.265 -27.671  1.00 68.36           C  
ATOM   1746  CG  LYS A 220      11.969 -26.364 -28.309  1.00 68.36           C  
ATOM   1747  CD  LYS A 220      12.156 -26.685 -29.786  1.00 68.36           C  
ATOM   1748  CE  LYS A 220      13.267 -25.845 -30.403  1.00 68.36           C  
ATOM   1749  NZ  LYS A 220      13.434 -26.133 -31.860  1.00 68.36           N1+
ATOM   1750  N   ASP A 221       9.187 -28.426 -24.703  1.00 76.99           N  
ATOM   1751  CA  ASP A 221       7.914 -29.051 -24.359  1.00 76.99           C  
ATOM   1752  C   ASP A 221       7.152 -28.218 -23.331  1.00 76.99           C  
ATOM   1753  O   ASP A 221       7.245 -28.469 -22.127  1.00 76.99           O  
ATOM   1754  CB  ASP A 221       8.140 -30.467 -23.823  1.00 76.99           C  
ATOM   1755  CG  ASP A 221       6.889 -31.328 -23.874  1.00 76.99           C  
ATOM   1756  OD1 ASP A 221       5.772 -30.774 -23.964  1.00 76.99           O  
ATOM   1757  OD2 ASP A 221       7.022 -32.570 -23.823  1.00 76.99           O1-
ATOM   1758  N   SER A 222       6.369 -27.211 -23.749  1.00 71.46           N  
ATOM   1759  CA  SER A 222       5.707 -26.220 -22.905  1.00 71.46           C  
ATOM   1760  C   SER A 222       4.678 -26.874 -21.989  1.00 71.46           C  
ATOM   1761  O   SER A 222       4.546 -26.493 -20.824  1.00 71.46           O  
ATOM   1762  CB  SER A 222       5.031 -25.151 -23.764  1.00 71.46           C  
ATOM   1763  OG  SER A 222       3.939 -25.699 -24.484  1.00 71.46           O  
ATOM   1764  N   ASP A 223       3.988 -27.928 -22.495  1.00 74.70           N  
ATOM   1765  CA  ASP A 223       2.953 -28.565 -21.687  1.00 74.70           C  
ATOM   1766  C   ASP A 223       3.568 -29.387 -20.556  1.00 74.70           C  
ATOM   1767  O   ASP A 223       3.086 -29.349 -19.422  1.00 74.70           O  
ATOM   1768  CB  ASP A 223       2.062 -29.453 -22.559  1.00 74.70           C  
ATOM   1769  CG  ASP A 223       1.221 -28.662 -23.545  1.00 74.70           C  
ATOM   1770  OD1 ASP A 223       0.935 -27.472 -23.288  1.00 74.70           O  
ATOM   1771  OD2 ASP A 223       0.839 -29.234 -24.588  1.00 74.70           O1-
ATOM   1772  N   LYS A 224       4.581 -30.184 -20.952  1.00 76.87           N  
ATOM   1773  CA  LYS A 224       5.345 -30.945 -19.969  1.00 76.87           C  
ATOM   1774  C   LYS A 224       5.889 -30.035 -18.871  1.00 76.87           C  
ATOM   1775  O   LYS A 224       5.778 -30.351 -17.685  1.00 76.87           O  
ATOM   1776  CB  LYS A 224       6.493 -31.696 -20.645  1.00 76.87           C  
ATOM   1777  CG  LYS A 224       7.344 -32.516 -19.688  1.00 76.87           C  
ATOM   1778  CD  LYS A 224       8.524 -33.163 -20.403  1.00 76.87           C  
ATOM   1779  CE  LYS A 224       9.490 -33.809 -19.419  1.00 76.87           C  
ATOM   1780  NZ  LYS A 224      10.671 -34.405 -20.113  1.00 76.87           N1+
ATOM   1781  N   ASN A 225       6.449 -28.908 -19.210  1.00 78.72           N  
ATOM   1782  CA  ASN A 225       7.026 -27.967 -18.257  1.00 78.72           C  
ATOM   1783  C   ASN A 225       5.954 -27.328 -17.379  1.00 78.72           C  
ATOM   1784  O   ASN A 225       6.171 -27.109 -16.186  1.00 78.72           O  
ATOM   1785  CB  ASN A 225       7.828 -26.887 -18.986  1.00 78.72           C  
ATOM   1786  CG  ASN A 225       9.108 -27.423 -19.597  1.00 78.72           C  
ATOM   1787  ND2 ASN A 225       9.553 -26.801 -20.683  1.00 78.72           N  
ATOM   1788  OD1 ASN A 225       9.691 -28.389 -19.099  1.00 78.72           O  
ATOM   1789  N   GLU A 226       4.767 -27.105 -17.979  1.00 79.56           N  
ATOM   1790  CA  GLU A 226       3.673 -26.541 -17.193  1.00 79.56           C  
ATOM   1791  C   GLU A 226       3.181 -27.531 -16.141  1.00 79.56           C  
ATOM   1792  O   GLU A 226       2.894 -27.146 -15.006  1.00 79.56           O  
ATOM   1793  CB  GLU A 226       2.515 -26.124 -18.105  1.00 79.56           C  
ATOM   1794  CG  GLU A 226       1.445 -25.300 -17.402  1.00 79.56           C  
ATOM   1795  CD  GLU A 226       1.956 -23.961 -16.895  1.00 79.56           C  
ATOM   1796  OE1 GLU A 226       1.282 -23.336 -16.045  1.00 79.56           O  
ATOM   1797  OE2 GLU A 226       3.039 -23.532 -17.353  1.00 79.56           O1-
ATOM   1798  N   ALA A 227       3.082 -28.810 -16.638  1.00 73.72           N  
ATOM   1799  CA  ALA A 227       2.692 -29.852 -15.692  1.00 73.72           C  
ATOM   1800  C   ALA A 227       3.681 -29.939 -14.533  1.00 73.72           C  
ATOM   1801  O   ALA A 227       3.278 -30.017 -13.369  1.00 73.72           O  
ATOM   1802  CB  ALA A 227       2.588 -31.201 -16.399  1.00 73.72           C  
ATOM   1803  N   LEU A 228       4.921 -29.914 -14.812  1.00 78.34           N  
ATOM   1804  CA  LEU A 228       5.966 -30.011 -13.800  1.00 78.34           C  
ATOM   1805  C   LEU A 228       5.935 -28.804 -12.868  1.00 78.34           C  
ATOM   1806  O   LEU A 228       6.145 -28.940 -11.661  1.00 78.34           O  
ATOM   1807  CB  LEU A 228       7.344 -30.126 -14.459  1.00 78.34           C  
ATOM   1808  CG  LEU A 228       7.708 -31.495 -15.033  1.00 78.34           C  
ATOM   1809  CD1 LEU A 228       8.992 -31.402 -15.851  1.00 78.34           C  
ATOM   1810  CD2 LEU A 228       7.854 -32.522 -13.914  1.00 78.34           C  
ATOM   1811  N   LYS A 229       5.655 -27.690 -13.436  1.00 79.58           N  
ATOM   1812  CA  LYS A 229       5.524 -26.489 -12.618  1.00 79.58           C  
ATOM   1813  C   LYS A 229       4.404 -26.644 -11.592  1.00 79.58           C  
ATOM   1814  O   LYS A 229       4.574 -26.293 -10.422  1.00 79.58           O  
ATOM   1815  CB  LYS A 229       5.264 -25.265 -13.497  1.00 79.58           C  
ATOM   1816  CG  LYS A 229       5.439 -23.937 -12.777  1.00 79.58           C  
ATOM   1817  CD  LYS A 229       5.257 -22.758 -13.725  1.00 79.58           C  
ATOM   1818  CE  LYS A 229       5.331 -21.429 -12.986  1.00 79.58           C  
ATOM   1819  NZ  LYS A 229       5.128 -20.271 -13.908  1.00 79.58           N1+
ATOM   1820  N   LEU A 230       3.340 -27.121 -12.068  1.00 76.19           N  
ATOM   1821  CA  LEU A 230       2.190 -27.304 -11.189  1.00 76.19           C  
ATOM   1822  C   LEU A 230       2.482 -28.354 -10.123  1.00 76.19           C  
ATOM   1823  O   LEU A 230       2.070 -28.205  -8.970  1.00 76.19           O  
ATOM   1824  CB  LEU A 230       0.956 -27.711 -11.998  1.00 76.19           C  
ATOM   1825  CG  LEU A 230       0.334 -26.625 -12.878  1.00 76.19           C  
ATOM   1826  CD1 LEU A 230      -0.702 -27.233 -13.818  1.00 76.19           C  
ATOM   1827  CD2 LEU A 230      -0.294 -25.533 -12.017  1.00 76.19           C  
ATOM   1828  N   ILE A 231       3.238 -29.349 -10.455  1.00 78.03           N  
ATOM   1829  CA  ILE A 231       3.609 -30.396  -9.510  1.00 78.03           C  
ATOM   1830  C   ILE A 231       4.552 -29.826  -8.452  1.00 78.03           C  
ATOM   1831  O   ILE A 231       4.410 -30.118  -7.263  1.00 78.03           O  
ATOM   1832  CB  ILE A 231       4.270 -31.596 -10.226  1.00 78.03           C  
ATOM   1833  CG1 ILE A 231       3.247 -32.317 -11.112  1.00 78.03           C  
ATOM   1834  CG2 ILE A 231       4.888 -32.558  -9.208  1.00 78.03           C  
ATOM   1835  CD1 ILE A 231       3.847 -33.415 -11.980  1.00 78.03           C  
ATOM   1836  N   VAL A 232       5.437 -28.988  -8.899  1.00 80.42           N  
ATOM   1837  CA  VAL A 232       6.378 -28.362  -7.976  1.00 80.42           C  
ATOM   1838  C   VAL A 232       5.624 -27.461  -7.002  1.00 80.42           C  
ATOM   1839  O   VAL A 232       5.928 -27.435  -5.807  1.00 80.42           O  
ATOM   1840  CB  VAL A 232       7.456 -27.550  -8.729  1.00 80.42           C  
ATOM   1841  CG1 VAL A 232       8.248 -26.674  -7.759  1.00 80.42           C  
ATOM   1842  CG2 VAL A 232       8.389 -28.485  -9.495  1.00 80.42           C  
ATOM   1843  N   GLU A 233       4.703 -26.763  -7.460  1.00 81.70           N  
ATOM   1844  CA  GLU A 233       3.890 -25.923  -6.585  1.00 81.70           C  
ATOM   1845  C   GLU A 233       3.134 -26.764  -5.561  1.00 81.70           C  
ATOM   1846  O   GLU A 233       2.974 -26.354  -4.409  1.00 81.70           O  
ATOM   1847  CB  GLU A 233       2.907 -25.085  -7.406  1.00 81.70           C  
ATOM   1848  CG  GLU A 233       3.561 -23.944  -8.171  1.00 81.70           C  
ATOM   1849  CD  GLU A 233       2.576 -23.137  -9.004  1.00 81.70           C  
ATOM   1850  OE1 GLU A 233       2.997 -22.160  -9.664  1.00 81.70           O  
ATOM   1851  OE2 GLU A 233       1.375 -23.486  -8.996  1.00 81.70           O1-
ATOM   1852  N   ALA A 234       2.637 -27.875  -6.066  1.00 75.10           N  
ATOM   1853  CA  ALA A 234       1.976 -28.817  -5.166  1.00 75.10           C  
ATOM   1854  C   ALA A 234       2.937 -29.313  -4.089  1.00 75.10           C  
ATOM   1855  O   ALA A 234       2.557 -29.449  -2.924  1.00 75.10           O  
ATOM   1856  CB  ALA A 234       1.410 -29.996  -5.953  1.00 75.10           C  
ATOM   1857  N   ILE A 235       4.157 -29.574  -4.462  1.00 82.77           N  
ATOM   1858  CA  ILE A 235       5.184 -30.018  -3.526  1.00 82.77           C  
ATOM   1859  C   ILE A 235       5.420 -28.940  -2.470  1.00 82.77           C  
ATOM   1860  O   ILE A 235       5.520 -29.241  -1.279  1.00 82.77           O  
ATOM   1861  CB  ILE A 235       6.505 -30.354  -4.253  1.00 82.77           C  
ATOM   1862  CG1 ILE A 235       6.332 -31.602  -5.127  1.00 82.77           C  
ATOM   1863  CG2 ILE A 235       7.644 -30.544  -3.246  1.00 82.77           C  
ATOM   1864  CD1 ILE A 235       7.526 -31.902  -6.022  1.00 82.77           C  
ATOM   1865  N   LYS A 236       5.419 -27.676  -2.927  1.00 82.15           N  
ATOM   1866  CA  LYS A 236       5.588 -26.566  -1.993  1.00 82.15           C  
ATOM   1867  C   LYS A 236       4.440 -26.513  -0.989  1.00 82.15           C  
ATOM   1868  O   LYS A 236       4.666 -26.340   0.211  1.00 82.15           O  
ATOM   1869  CB  LYS A 236       5.687 -25.240  -2.748  1.00 82.15           C  
ATOM   1870  CG  LYS A 236       7.026 -25.018  -3.436  1.00 82.15           C  
ATOM   1871  CD  LYS A 236       7.079 -23.663  -4.130  1.00 82.15           C  
ATOM   1872  CE  LYS A 236       8.400 -23.460  -4.860  1.00 82.15           C  
ATOM   1873  NZ  LYS A 236       8.452 -22.137  -5.552  1.00 82.15           N1+
ATOM   1874  N   ALA A 237       3.315 -26.647  -1.537  1.00 78.60           N  
ATOM   1875  CA  ALA A 237       2.130 -26.624  -0.684  1.00 78.60           C  
ATOM   1876  C   ALA A 237       2.134 -27.796   0.293  1.00 78.60           C  
ATOM   1877  O   ALA A 237       1.765 -27.642   1.459  1.00 78.60           O  
ATOM   1878  CB  ALA A 237       0.862 -26.647  -1.534  1.00 78.60           C  
ATOM   1879  N   ALA A 238       2.529 -28.947  -0.195  1.00 79.62           N  
ATOM   1880  CA  ALA A 238       2.589 -30.140   0.647  1.00 79.62           C  
ATOM   1881  C   ALA A 238       3.601 -29.964   1.775  1.00 79.62           C  
ATOM   1882  O   ALA A 238       3.354 -30.380   2.910  1.00 79.62           O  
ATOM   1883  CB  ALA A 238       2.940 -31.366  -0.193  1.00 79.62           C  
ATOM   1884  N   VAL A 239       4.736 -29.339   1.451  1.00 81.82           N  
ATOM   1885  CA  VAL A 239       5.763 -29.086   2.458  1.00 81.82           C  
ATOM   1886  C   VAL A 239       5.224 -28.123   3.514  1.00 81.82           C  
ATOM   1887  O   VAL A 239       5.441 -28.321   4.711  1.00 81.82           O  
ATOM   1888  CB  VAL A 239       7.052 -28.516   1.824  1.00 81.82           C  
ATOM   1889  CG1 VAL A 239       8.019 -28.040   2.905  1.00 81.82           C  
ATOM   1890  CG2 VAL A 239       7.715 -29.563   0.932  1.00 81.82           C  
ATOM   1891  N   ARG A 240       4.565 -27.113   3.115  1.00 83.60           N  
ATOM   1892  CA  ARG A 240       3.950 -26.176   4.050  1.00 83.60           C  
ATOM   1893  C   ARG A 240       2.900 -26.872   4.910  1.00 83.60           C  
ATOM   1894  O   ARG A 240       2.764 -26.571   6.098  1.00 83.60           O  
ATOM   1895  CB  ARG A 240       3.318 -25.003   3.299  1.00 83.60           C  
ATOM   1896  CG  ARG A 240       4.330 -24.040   2.698  1.00 83.60           C  
ATOM   1897  CD  ARG A 240       3.650 -22.900   1.951  1.00 83.60           C  
ATOM   1898  NE  ARG A 240       4.610 -22.108   1.188  1.00 83.60           N  
ATOM   1899  CZ  ARG A 240       4.284 -21.168   0.305  1.00 83.60           C  
ATOM   1900  NH1 ARG A 240       3.011 -20.884   0.055  1.00 83.60           N1+
ATOM   1901  NH2 ARG A 240       5.238 -20.506  -0.334  1.00 83.60           N  
ATOM   1902  N   ALA A 241       2.183 -27.752   4.247  1.00 77.78           N  
ATOM   1903  CA  ALA A 241       1.196 -28.544   4.977  1.00 77.78           C  
ATOM   1904  C   ALA A 241       1.867 -29.418   6.033  1.00 77.78           C  
ATOM   1905  O   ALA A 241       1.338 -29.587   7.134  1.00 77.78           O  
ATOM   1906  CB  ALA A 241       0.387 -29.406   4.011  1.00 77.78           C  
ATOM   1907  N   LEU A 242       2.993 -29.980   5.671  1.00 82.13           N  
ATOM   1908  CA  LEU A 242       3.751 -30.793   6.616  1.00 82.13           C  
ATOM   1909  C   LEU A 242       4.174 -29.967   7.826  1.00 82.13           C  
ATOM   1910  O   LEU A 242       4.081 -30.433   8.964  1.00 82.13           O  
ATOM   1911  CB  LEU A 242       4.984 -31.394   5.937  1.00 82.13           C  
ATOM   1912  CG  LEU A 242       5.806 -32.377   6.772  1.00 82.13           C  
ATOM   1913  CD1 LEU A 242       5.041 -33.684   6.958  1.00 82.13           C  
ATOM   1914  CD2 LEU A 242       7.160 -32.633   6.118  1.00 82.13           C  
ATOM   1915  N   GLU A 243       4.606 -28.729   7.543  1.00 82.59           N  
ATOM   1916  CA  GLU A 243       4.993 -27.835   8.630  1.00 82.59           C  
ATOM   1917  C   GLU A 243       3.802 -27.505   9.524  1.00 82.59           C  
ATOM   1918  O   GLU A 243       3.921 -27.501  10.751  1.00 82.59           O  
ATOM   1919  CB  GLU A 243       5.609 -26.548   8.075  1.00 82.59           C  
ATOM   1920  CG  GLU A 243       7.001 -26.736   7.490  1.00 82.59           C  
ATOM   1921  CD  GLU A 243       7.604 -25.448   6.950  1.00 82.59           C  
ATOM   1922  OE1 GLU A 243       8.846 -25.359   6.837  1.00 82.59           O  
ATOM   1923  OE2 GLU A 243       6.825 -24.519   6.639  1.00 82.59           O1-
ATOM   1924  N   ALA A 244       2.815 -27.221   8.891  1.00 80.31           N  
ATOM   1925  CA  ALA A 244       1.596 -26.906   9.632  1.00 80.31           C  
ATOM   1926  C   ALA A 244       1.116 -28.111  10.438  1.00 80.31           C  
ATOM   1927  O   ALA A 244       0.643 -27.964  11.566  1.00 80.31           O  
ATOM   1928  CB  ALA A 244       0.500 -26.436   8.680  1.00 80.31           C  
ATOM   1929  N   ALA A 245       1.295 -29.256   9.833  1.00 80.67           N  
ATOM   1930  CA  ALA A 245       0.885 -30.495  10.490  1.00 80.67           C  
ATOM   1931  C   ALA A 245       1.717 -30.753  11.743  1.00 80.67           C  
ATOM   1932  O   ALA A 245       1.204 -31.264  12.742  1.00 80.67           O  
ATOM   1933  CB  ALA A 245       1.003 -31.672   9.524  1.00 80.67           C  
ATOM   1934  N   GLU A 246       3.025 -30.360  11.694  1.00 81.01           N  
ATOM   1935  CA  GLU A 246       3.897 -30.541  12.851  1.00 81.01           C  
ATOM   1936  C   GLU A 246       3.449 -29.667  14.020  1.00 81.01           C  
ATOM   1937  O   GLU A 246       3.575 -30.062  15.181  1.00 81.01           O  
ATOM   1938  CB  GLU A 246       5.349 -30.227  12.486  1.00 81.01           C  
ATOM   1939  CG  GLU A 246       6.015 -31.300  11.637  1.00 81.01           C  
ATOM   1940  CD  GLU A 246       6.392 -32.542  12.428  1.00 81.01           C  
ATOM   1941  OE1 GLU A 246       6.638 -33.604  11.810  1.00 81.01           O  
ATOM   1942  OE2 GLU A 246       6.440 -32.455  13.675  1.00 81.01           O1-
ATOM   1943  N   ARG A 247       2.854 -28.558  13.767  1.00 81.55           N  
ATOM   1944  CA  ARG A 247       2.389 -27.642  14.804  1.00 81.55           C  
ATOM   1945  C   ARG A 247       1.124 -28.166  15.471  1.00 81.55           C  
ATOM   1946  O   ARG A 247       0.924 -27.976  16.673  1.00 81.55           O  
ATOM   1947  CB  ARG A 247       2.136 -26.251  14.219  1.00 81.55           C  
ATOM   1948  CG  ARG A 247       3.404 -25.505  13.831  1.00 81.55           C  
ATOM   1949  CD  ARG A 247       3.097 -24.120  13.281  1.00 81.55           C  
ATOM   1950  NE  ARG A 247       4.262 -23.531  12.626  1.00 81.55           N  
ATOM   1951  CZ  ARG A 247       4.257 -22.374  11.969  1.00 81.55           C  
ATOM   1952  NH1 ARG A 247       3.143 -21.656  11.866  1.00 81.55           N1+
ATOM   1953  NH2 ARG A 247       5.373 -21.930  11.410  1.00 81.55           N  
ATOM   1954  N   THR A 248       0.400 -28.845  14.700  1.00 82.23           N  
ATOM   1955  CA  THR A 248      -0.866 -29.366  15.206  1.00 82.23           C  
ATOM   1956  C   THR A 248      -0.632 -30.580  16.100  1.00 82.23           C  
ATOM   1957  O   THR A 248      -1.415 -30.844  17.015  1.00 82.23           O  
ATOM   1958  CB  THR A 248      -1.813 -29.748  14.053  1.00 82.23           C  
ATOM   1959  CG2 THR A 248      -2.098 -28.548  13.155  1.00 82.23           C  
ATOM   1960  OG1 THR A 248      -1.209 -30.784  13.269  1.00 82.23           O  
ATOM   1961  N   GLY A 249       0.447 -31.325  15.857  1.00 79.54           N  
ATOM   1962  CA  GLY A 249       0.794 -32.562  16.537  1.00 79.54           C  
ATOM   1963  C   GLY A 249      -0.041 -33.746  16.087  1.00 79.54           C  
ATOM   1964  O   GLY A 249       0.072 -34.839  16.644  1.00 79.54           O  
ATOM   1965  N   ASP A 250      -0.956 -33.585  15.125  1.00 83.77           N  
ATOM   1966  CA  ASP A 250      -1.806 -34.674  14.656  1.00 83.77           C  
ATOM   1967  C   ASP A 250      -1.021 -35.643  13.774  1.00 83.77           C  
ATOM   1968  O   ASP A 250      -0.607 -35.288  12.669  1.00 83.77           O  
ATOM   1969  CB  ASP A 250      -3.011 -34.124  13.890  1.00 83.77           C  
ATOM   1970  CG  ASP A 250      -4.027 -35.194  13.534  1.00 83.77           C  
ATOM   1971  OD1 ASP A 250      -3.668 -36.392  13.510  1.00 83.77           O  
ATOM   1972  OD2 ASP A 250      -5.196 -34.837  13.272  1.00 83.77           O1-
ATOM   1973  N   PRO A 251      -0.783 -36.936  14.212  1.00 82.25           N  
ATOM   1974  CA  PRO A 251       0.045 -37.910  13.496  1.00 82.25           C  
ATOM   1975  C   PRO A 251      -0.533 -38.287  12.133  1.00 82.25           C  
ATOM   1976  O   PRO A 251       0.218 -38.503  11.179  1.00 82.25           O  
ATOM   1977  CB  PRO A 251       0.059 -39.119  14.435  1.00 82.25           C  
ATOM   1978  CG  PRO A 251      -0.317 -38.568  15.772  1.00 82.25           C  
ATOM   1979  CD  PRO A 251      -1.129 -37.321  15.564  1.00 82.25           C  
ATOM   1980  N   GLU A 252      -1.810 -38.342  12.043  1.00 85.48           N  
ATOM   1981  CA  GLU A 252      -2.466 -38.712  10.792  1.00 85.48           C  
ATOM   1982  C   GLU A 252      -2.257 -37.643   9.722  1.00 85.48           C  
ATOM   1983  O   GLU A 252      -1.990 -37.962   8.562  1.00 85.48           O  
ATOM   1984  CB  GLU A 252      -3.962 -38.945  11.017  1.00 85.48           C  
ATOM   1985  CG  GLU A 252      -4.285 -40.290  11.652  1.00 85.48           C  
ATOM   1986  CD  GLU A 252      -5.776 -40.516  11.853  1.00 85.48           C  
ATOM   1987  OE1 GLU A 252      -6.160 -41.561  12.424  1.00 85.48           O  
ATOM   1988  OE2 GLU A 252      -6.566 -39.640  11.434  1.00 85.48           O1-
ATOM   1989  N   VAL A 253      -2.386 -36.359  10.177  1.00 83.50           N  
ATOM   1990  CA  VAL A 253      -2.171 -35.241   9.264  1.00 83.50           C  
ATOM   1991  C   VAL A 253      -0.713 -35.219   8.811  1.00 83.50           C  
ATOM   1992  O   VAL A 253      -0.426 -34.999   7.632  1.00 83.50           O  
ATOM   1993  CB  VAL A 253      -2.545 -33.893   9.918  1.00 83.50           C  
ATOM   1994  CG1 VAL A 253      -2.213 -32.730   8.986  1.00 83.50           C  
ATOM   1995  CG2 VAL A 253      -4.027 -33.876  10.291  1.00 83.50           C  
ATOM   1996  N   ARG A 254       0.153 -35.553   9.697  1.00 85.01           N  
ATOM   1997  CA  ARG A 254       1.578 -35.600   9.384  1.00 85.01           C  
ATOM   1998  C   ARG A 254       1.872 -36.662   8.330  1.00 85.01           C  
ATOM   1999  O   ARG A 254       2.603 -36.407   7.371  1.00 85.01           O  
ATOM   2000  CB  ARG A 254       2.398 -35.873  10.646  1.00 85.01           C  
ATOM   2001  CG  ARG A 254       2.543 -34.666  11.559  1.00 85.01           C  
ATOM   2002  CD  ARG A 254       3.552 -34.919  12.672  1.00 85.01           C  
ATOM   2003  NE  ARG A 254       3.009 -35.802  13.701  1.00 85.01           N  
ATOM   2004  CZ  ARG A 254       3.665 -36.188  14.791  1.00 85.01           C  
ATOM   2005  NH1 ARG A 254       4.907 -35.775  15.018  1.00 85.01           N1+
ATOM   2006  NH2 ARG A 254       3.075 -36.994  15.663  1.00 85.01           N  
ATOM   2007  N   GLU A 255       1.272 -37.841   8.541  1.00 86.80           N  
ATOM   2008  CA  GLU A 255       1.500 -38.960   7.632  1.00 86.80           C  
ATOM   2009  C   GLU A 255       0.924 -38.673   6.247  1.00 86.80           C  
ATOM   2010  O   GLU A 255       1.552 -38.980   5.232  1.00 86.80           O  
ATOM   2011  CB  GLU A 255       0.892 -40.246   8.197  1.00 86.80           C  
ATOM   2012  CG  GLU A 255       1.743 -40.907   9.271  1.00 86.80           C  
ATOM   2013  CD  GLU A 255       1.173 -42.229   9.761  1.00 86.80           C  
ATOM   2014  OE1 GLU A 255       1.810 -42.887  10.613  1.00 86.80           O  
ATOM   2015  OE2 GLU A 255       0.079 -42.609   9.286  1.00 86.80           O1-
ATOM   2016  N   LEU A 256      -0.247 -38.021   6.246  1.00 86.75           N  
ATOM   2017  CA  LEU A 256      -0.898 -37.689   4.983  1.00 86.75           C  
ATOM   2018  C   LEU A 256      -0.099 -36.641   4.217  1.00 86.75           C  
ATOM   2019  O   LEU A 256       0.042 -36.731   2.995  1.00 86.75           O  
ATOM   2020  CB  LEU A 256      -2.321 -37.183   5.231  1.00 86.75           C  
ATOM   2021  CG  LEU A 256      -3.369 -38.244   5.572  1.00 86.75           C  
ATOM   2022  CD1 LEU A 256      -4.652 -37.581   6.066  1.00 86.75           C  
ATOM   2023  CD2 LEU A 256      -3.649 -39.127   4.361  1.00 86.75           C  
ATOM   2024  N   ALA A 257       0.386 -35.648   4.933  1.00 83.74           N  
ATOM   2025  CA  ALA A 257       1.207 -34.618   4.302  1.00 83.74           C  
ATOM   2026  C   ALA A 257       2.486 -35.215   3.723  1.00 83.74           C  
ATOM   2027  O   ALA A 257       2.893 -34.866   2.612  1.00 83.74           O  
ATOM   2028  CB  ALA A 257       1.545 -33.517   5.306  1.00 83.74           C  
ATOM   2029  N   ARG A 258       3.026 -36.176   4.352  1.00 84.69           N  
ATOM   2030  CA  ARG A 258       4.228 -36.861   3.885  1.00 84.69           C  
ATOM   2031  C   ARG A 258       3.948 -37.649   2.611  1.00 84.69           C  
ATOM   2032  O   ARG A 258       4.736 -37.606   1.662  1.00 84.69           O  
ATOM   2033  CB  ARG A 258       4.773 -37.793   4.969  1.00 84.69           C  
ATOM   2034  CG  ARG A 258       5.426 -37.067   6.134  1.00 84.69           C  
ATOM   2035  CD  ARG A 258       6.057 -38.039   7.121  1.00 84.69           C  
ATOM   2036  NE  ARG A 258       6.017 -37.522   8.487  1.00 84.69           N  
ATOM   2037  CZ  ARG A 258       6.908 -37.811   9.433  1.00 84.69           C  
ATOM   2038  NH1 ARG A 258       7.928 -38.621   9.178  1.00 84.69           N1+
ATOM   2039  NH2 ARG A 258       6.776 -37.284  10.642  1.00 84.69           N  
ATOM   2040  N   GLU A 259       2.945 -38.399   2.830  1.00 87.71           N  
ATOM   2041  CA  GLU A 259       2.541 -39.196   1.676  1.00 87.71           C  
ATOM   2042  C   GLU A 259       2.295 -38.314   0.455  1.00 87.71           C  
ATOM   2043  O   GLU A 259       2.648 -38.683  -0.667  1.00 87.71           O  
ATOM   2044  CB  GLU A 259       1.286 -40.010   1.997  1.00 87.71           C  
ATOM   2045  CG  GLU A 259       0.884 -40.983   0.897  1.00 87.71           C  
ATOM   2046  CD  GLU A 259      -0.281 -41.880   1.285  1.00 87.71           C  
ATOM   2047  OE1 GLU A 259      -0.656 -42.766   0.485  1.00 87.71           O  
ATOM   2048  OE2 GLU A 259      -0.822 -41.694   2.397  1.00 87.71           O1-
ATOM   2049  N   LEU A 260       1.795 -37.152   0.650  1.00 85.37           N  
ATOM   2050  CA  LEU A 260       1.500 -36.226  -0.438  1.00 85.37           C  
ATOM   2051  C   LEU A 260       2.783 -35.742  -1.105  1.00 85.37           C  
ATOM   2052  O   LEU A 260       2.865 -35.683  -2.333  1.00 85.37           O  
ATOM   2053  CB  LEU A 260       0.697 -35.030   0.077  1.00 85.37           C  
ATOM   2054  CG  LEU A 260      -0.814 -35.233   0.211  1.00 85.37           C  
ATOM   2055  CD1 LEU A 260      -1.426 -34.119   1.052  1.00 85.37           C  
ATOM   2056  CD2 LEU A 260      -1.468 -35.294  -1.165  1.00 85.37           C  
ATOM   2057  N   VAL A 261       3.748 -35.383  -0.291  1.00 82.18           N  
ATOM   2058  CA  VAL A 261       5.031 -34.938  -0.822  1.00 82.18           C  
ATOM   2059  C   VAL A 261       5.681 -36.068  -1.618  1.00 82.18           C  
ATOM   2060  O   VAL A 261       6.172 -35.850  -2.729  1.00 82.18           O  
ATOM   2061  CB  VAL A 261       5.979 -34.466   0.303  1.00 82.18           C  
ATOM   2062  CG1 VAL A 261       7.371 -34.167  -0.252  1.00 82.18           C  
ATOM   2063  CG2 VAL A 261       5.405 -33.235   1.003  1.00 82.18           C  
ATOM   2064  N   ARG A 262       5.652 -37.197  -1.081  1.00 87.14           N  
ATOM   2065  CA  ARG A 262       6.234 -38.365  -1.735  1.00 87.14           C  
ATOM   2066  C   ARG A 262       5.584 -38.613  -3.092  1.00 87.14           C  
ATOM   2067  O   ARG A 262       6.279 -38.790  -4.095  1.00 87.14           O  
ATOM   2068  CB  ARG A 262       6.087 -39.605  -0.850  1.00 87.14           C  
ATOM   2069  CG  ARG A 262       6.758 -40.848  -1.414  1.00 87.14           C  
ATOM   2070  CD  ARG A 262       6.485 -42.075  -0.555  1.00 87.14           C  
ATOM   2071  NE  ARG A 262       5.131 -42.580  -0.753  1.00 87.14           N  
ATOM   2072  CZ  ARG A 262       4.833 -43.811  -1.161  1.00 87.14           C  
ATOM   2073  NH1 ARG A 262       5.793 -44.690  -1.424  1.00 87.14           N1+
ATOM   2074  NH2 ARG A 262       3.565 -44.167  -1.307  1.00 87.14           N  
ATOM   2075  N   LEU A 263       4.280 -38.707  -3.119  1.00 87.04           N  
ATOM   2076  CA  LEU A 263       3.530 -38.969  -4.342  1.00 87.04           C  
ATOM   2077  C   LEU A 263       3.782 -37.879  -5.379  1.00 87.04           C  
ATOM   2078  O   LEU A 263       3.928 -38.170  -6.568  1.00 87.04           O  
ATOM   2079  CB  LEU A 263       2.031 -39.066  -4.042  1.00 87.04           C  
ATOM   2080  CG  LEU A 263       1.569 -40.322  -3.301  1.00 87.04           C  
ATOM   2081  CD1 LEU A 263       0.118 -40.169  -2.856  1.00 87.04           C  
ATOM   2082  CD2 LEU A 263       1.736 -41.555  -4.182  1.00 87.04           C  
ATOM   2083  N   ALA A 264       3.859 -36.638  -4.898  1.00 82.58           N  
ATOM   2084  CA  ALA A 264       4.099 -35.515  -5.799  1.00 82.58           C  
ATOM   2085  C   ALA A 264       5.490 -35.599  -6.423  1.00 82.58           C  
ATOM   2086  O   ALA A 264       5.658 -35.336  -7.616  1.00 82.58           O  
ATOM   2087  CB  ALA A 264       3.932 -34.191  -5.057  1.00 82.58           C  
ATOM   2088  N   VAL A 265       6.479 -35.956  -5.659  1.00 81.46           N  
ATOM   2089  CA  VAL A 265       7.850 -36.088  -6.140  1.00 81.46           C  
ATOM   2090  C   VAL A 265       7.929 -37.208  -7.176  1.00 81.46           C  
ATOM   2091  O   VAL A 265       8.549 -37.045  -8.229  1.00 81.46           O  
ATOM   2092  CB  VAL A 265       8.834 -36.364  -4.981  1.00 81.46           C  
ATOM   2093  CG1 VAL A 265      10.206 -36.767  -5.521  1.00 81.46           C  
ATOM   2094  CG2 VAL A 265       8.952 -35.137  -4.079  1.00 81.46           C  
ATOM   2095  N   GLU A 266       7.314 -38.332  -6.846  1.00 85.46           N  
ATOM   2096  CA  GLU A 266       7.301 -39.462  -7.769  1.00 85.46           C  
ATOM   2097  C   GLU A 266       6.606 -39.099  -9.079  1.00 85.46           C  
ATOM   2098  O   GLU A 266       7.053 -39.497 -10.156  1.00 85.46           O  
ATOM   2099  CB  GLU A 266       6.616 -40.672  -7.129  1.00 85.46           C  
ATOM   2100  CG  GLU A 266       7.431 -41.326  -6.023  1.00 85.46           C  
ATOM   2101  CD  GLU A 266       6.738 -42.526  -5.397  1.00 85.46           C  
ATOM   2102  OE1 GLU A 266       7.315 -43.148  -4.477  1.00 85.46           O  
ATOM   2103  OE2 GLU A 266       5.610 -42.848  -5.832  1.00 85.46           O1-
ATOM   2104  N   ALA A 267       5.552 -38.386  -8.878  1.00 81.98           N  
ATOM   2105  CA  ALA A 267       4.833 -37.922 -10.062  1.00 81.98           C  
ATOM   2106  C   ALA A 267       5.705 -36.999 -10.908  1.00 81.98           C  
ATOM   2107  O   ALA A 267       5.743 -37.123 -12.134  1.00 81.98           O  
ATOM   2108  CB  ALA A 267       3.546 -37.208  -9.655  1.00 81.98           C  
ATOM   2109  N   ALA A 268       6.391 -36.137 -10.269  1.00 81.45           N  
ATOM   2110  CA  ALA A 268       7.287 -35.210 -10.956  1.00 81.45           C  
ATOM   2111  C   ALA A 268       8.388 -35.961 -11.699  1.00 81.45           C  
ATOM   2112  O   ALA A 268       8.723 -35.621 -12.836  1.00 81.45           O  
ATOM   2113  CB  ALA A 268       7.896 -34.224  -9.963  1.00 81.45           C  
ATOM   2114  N   GLU A 269       8.956 -36.950 -11.031  1.00 83.84           N  
ATOM   2115  CA  GLU A 269      10.019 -37.751 -11.629  1.00 83.84           C  
ATOM   2116  C   GLU A 269       9.528 -38.476 -12.878  1.00 83.84           C  
ATOM   2117  O   GLU A 269      10.241 -38.547 -13.882  1.00 83.84           O  
ATOM   2118  CB  GLU A 269      10.568 -38.760 -10.616  1.00 83.84           C  
ATOM   2119  CG  GLU A 269      11.437 -38.136  -9.535  1.00 83.84           C  
ATOM   2120  CD  GLU A 269      11.913 -39.138  -8.494  1.00 83.84           C  
ATOM   2121  OE1 GLU A 269      12.785 -38.786  -7.668  1.00 83.84           O  
ATOM   2122  OE2 GLU A 269      11.409 -40.282  -8.506  1.00 83.84           O1-
ATOM   2123  N   GLU A 270       8.320 -38.984 -12.779  1.00 84.14           N  
ATOM   2124  CA  GLU A 270       7.750 -39.715 -13.907  1.00 84.14           C  
ATOM   2125  C   GLU A 270       7.487 -38.787 -15.090  1.00 84.14           C  
ATOM   2126  O   GLU A 270       7.701 -39.167 -16.243  1.00 84.14           O  
ATOM   2127  CB  GLU A 270       6.455 -40.419 -13.493  1.00 84.14           C  
ATOM   2128  CG  GLU A 270       6.672 -41.626 -12.591  1.00 84.14           C  
ATOM   2129  CD  GLU A 270       7.437 -42.750 -13.269  1.00 84.14           C  
ATOM   2130  OE1 GLU A 270       8.039 -43.589 -12.559  1.00 84.14           O  
ATOM   2131  OE2 GLU A 270       7.437 -42.793 -14.519  1.00 84.14           O1-
ATOM   2132  N   VAL A 271       7.108 -37.578 -14.775  1.00 78.11           N  
ATOM   2133  CA  VAL A 271       6.842 -36.585 -15.810  1.00 78.11           C  
ATOM   2134  C   VAL A 271       8.154 -36.157 -16.463  1.00 78.11           C  
ATOM   2135  O   VAL A 271       8.216 -35.966 -17.680  1.00 78.11           O  
ATOM   2136  CB  VAL A 271       6.104 -35.354 -15.239  1.00 78.11           C  
ATOM   2137  CG1 VAL A 271       5.995 -34.254 -16.292  1.00 78.11           C  
ATOM   2138  CG2 VAL A 271       4.718 -35.752 -14.732  1.00 78.11           C  
ATOM   2139  N   LEU A 272       9.257 -36.114 -15.664  1.00 75.30           N  
ATOM   2140  CA  LEU A 272      10.565 -35.675 -16.139  1.00 75.30           C  
ATOM   2141  C   LEU A 272      11.206 -36.737 -17.025  1.00 75.30           C  
ATOM   2142  O   LEU A 272      11.889 -36.409 -17.998  1.00 75.30           O  
ATOM   2143  CB  LEU A 272      11.484 -35.355 -14.957  1.00 75.30           C  
ATOM   2144  CG  LEU A 272      11.565 -33.886 -14.539  1.00 75.30           C  
ATOM   2145  CD1 LEU A 272      11.629 -33.771 -13.019  1.00 75.30           C  
ATOM   2146  CD2 LEU A 272      12.771 -33.211 -15.182  1.00 75.30           C  
ATOM   2147  N   ARG A 273      11.118 -38.136 -16.784  1.00 73.93           N  
ATOM   2148  CA  ARG A 273      11.809 -39.239 -17.444  1.00 73.93           C  
ATOM   2149  C   ARG A 273      11.140 -39.588 -18.770  1.00 73.93           C  
ATOM   2150  O   ARG A 273      11.706 -40.323 -19.582  1.00 73.93           O  
ATOM   2151  CB  ARG A 273      11.847 -40.471 -16.537  1.00 73.93           C  
ATOM   2152  CG  ARG A 273      12.829 -40.355 -15.382  1.00 73.93           C  
ATOM   2153  CD  ARG A 273      12.924 -41.652 -14.591  1.00 73.93           C  
ATOM   2154  NE  ARG A 273      13.859 -41.535 -13.475  1.00 73.93           N  
ATOM   2155  CZ  ARG A 273      14.150 -42.515 -12.625  1.00 73.93           C  
ATOM   2156  NH1 ARG A 273      13.582 -43.710 -12.746  1.00 73.93           N1+
ATOM   2157  NH2 ARG A 273      15.016 -42.300 -11.645  1.00 73.93           N  
ATOM   2158  N   ASN A 274      10.929 -38.564 -19.799  1.00 61.65           N  
ATOM   2159  CA  ASN A 274      10.516 -38.800 -21.178  1.00 61.65           C  
ATOM   2160  C   ASN A 274       9.127 -39.428 -21.248  1.00 61.65           C  
ATOM   2161  O   ASN A 274       8.879 -40.466 -20.633  1.00 61.65           O  
ATOM   2162  CB  ASN A 274      11.535 -39.684 -21.900  1.00 61.65           C  
ATOM   2163  CG  ASN A 274      12.644 -38.883 -22.553  1.00 61.65           C  
ATOM   2164  ND2 ASN A 274      13.794 -39.515 -22.752  1.00 61.65           N  
ATOM   2165  OD1 ASN A 274      12.470 -37.705 -22.873  1.00 61.65           O  
ATOM   2166  N   PRO A 275       8.158 -38.917 -22.147  1.00 47.21           N  
ATOM   2167  CA  PRO A 275       6.734 -39.257 -22.086  1.00 47.21           C  
ATOM   2168  C   PRO A 275       6.392 -40.513 -22.884  1.00 47.21           C  
ATOM   2169  O   PRO A 275       6.477 -40.510 -24.115  1.00 47.21           O  
ATOM   2170  CB  PRO A 275       6.051 -38.026 -22.689  1.00 47.21           C  
ATOM   2171  CG  PRO A 275       7.095 -37.395 -23.554  1.00 47.21           C  
ATOM   2172  CD  PRO A 275       8.406 -38.080 -23.294  1.00 47.21           C  
ATOM   2173  N   SER A 276       7.016 -41.650 -22.770  1.00 61.62           N  
ATOM   2174  CA  SER A 276       6.237 -42.752 -23.326  1.00 61.62           C  
ATOM   2175  C   SER A 276       4.838 -42.800 -22.723  1.00 61.62           C  
ATOM   2176  O   SER A 276       4.567 -42.141 -21.718  1.00 61.62           O  
ATOM   2177  CB  SER A 276       6.950 -44.085 -23.091  1.00 61.62           C  
ATOM   2178  OG  SER A 276       6.918 -44.437 -21.718  1.00 61.62           O  
ATOM   2179  N   SER A 277       3.800 -43.083 -23.560  1.00 61.66           N  
ATOM   2180  CA  SER A 277       2.420 -43.260 -23.121  1.00 61.66           C  
ATOM   2181  C   SER A 277       2.354 -43.986 -21.782  1.00 61.66           C  
ATOM   2182  O   SER A 277       1.510 -43.671 -20.940  1.00 61.66           O  
ATOM   2183  CB  SER A 277       1.621 -44.035 -24.170  1.00 61.66           C  
ATOM   2184  OG  SER A 277       2.211 -45.298 -24.421  1.00 61.66           O  
ATOM   2185  N   SER A 278       3.340 -44.898 -21.449  1.00 67.15           N  
ATOM   2186  CA  SER A 278       3.338 -45.650 -20.198  1.00 67.15           C  
ATOM   2187  C   SER A 278       3.765 -44.772 -19.026  1.00 67.15           C  
ATOM   2188  O   SER A 278       3.197 -44.866 -17.935  1.00 67.15           O  
ATOM   2189  CB  SER A 278       4.264 -46.864 -20.300  1.00 67.15           C  
ATOM   2190  OG  SER A 278       4.369 -47.522 -19.050  1.00 67.15           O  
ATOM   2191  N   ASP A 279       4.743 -43.803 -19.150  1.00 71.89           N  
ATOM   2192  CA  ASP A 279       5.251 -42.921 -18.104  1.00 71.89           C  
ATOM   2193  C   ASP A 279       4.213 -41.869 -17.720  1.00 71.89           C  
ATOM   2194  O   ASP A 279       4.077 -41.525 -16.543  1.00 71.89           O  
ATOM   2195  CB  ASP A 279       6.546 -42.242 -18.557  1.00 71.89           C  
ATOM   2196  CG  ASP A 279       7.716 -43.205 -18.659  1.00 71.89           C  
ATOM   2197  OD1 ASP A 279       7.709 -44.249 -17.971  1.00 71.89           O  
ATOM   2198  OD2 ASP A 279       8.654 -42.916 -19.432  1.00 71.89           O1-
ATOM   2199  N   VAL A 280       3.463 -41.440 -18.755  1.00 70.74           N  
ATOM   2200  CA  VAL A 280       2.415 -40.451 -18.526  1.00 70.74           C  
ATOM   2201  C   VAL A 280       1.306 -41.060 -17.672  1.00 70.74           C  
ATOM   2202  O   VAL A 280       0.811 -40.422 -16.740  1.00 70.74           O  
ATOM   2203  CB  VAL A 280       1.833 -39.922 -19.857  1.00 70.74           C  
ATOM   2204  CG1 VAL A 280       0.623 -39.026 -19.599  1.00 70.74           C  
ATOM   2205  CG2 VAL A 280       2.903 -39.168 -20.644  1.00 70.74           C  
ATOM   2206  N   ASN A 281       1.091 -42.276 -17.944  1.00 71.32           N  
ATOM   2207  CA  ASN A 281       0.053 -42.972 -17.191  1.00 71.32           C  
ATOM   2208  C   ASN A 281       0.468 -43.201 -15.741  1.00 71.32           C  
ATOM   2209  O   ASN A 281      -0.346 -43.052 -14.828  1.00 71.32           O  
ATOM   2210  CB  ASN A 281      -0.292 -44.305 -17.861  1.00 71.32           C  
ATOM   2211  CG  ASN A 281      -1.109 -44.129 -19.126  1.00 71.32           C  
ATOM   2212  ND2 ASN A 281      -0.997 -45.082 -20.043  1.00 71.32           N  
ATOM   2213  OD1 ASN A 281      -1.835 -43.142 -19.278  1.00 71.32           O  
ATOM   2214  N   ARG A 282       1.643 -43.566 -15.653  1.00 79.54           N  
ATOM   2215  CA  ARG A 282       2.148 -43.755 -14.297  1.00 79.54           C  
ATOM   2216  C   ARG A 282       2.103 -42.450 -13.509  1.00 79.54           C  
ATOM   2217  O   ARG A 282       1.733 -42.442 -12.333  1.00 79.54           O  
ATOM   2218  CB  ARG A 282       3.577 -44.301 -14.326  1.00 79.54           C  
ATOM   2219  CG  ARG A 282       3.663 -45.789 -14.631  1.00 79.54           C  
ATOM   2220  CD  ARG A 282       5.094 -46.299 -14.551  1.00 79.54           C  
ATOM   2221  NE  ARG A 282       5.211 -47.661 -15.064  1.00 79.54           N  
ATOM   2222  CZ  ARG A 282       6.358 -48.309 -15.243  1.00 79.54           C  
ATOM   2223  NH1 ARG A 282       7.517 -47.728 -14.952  1.00 79.54           N1+
ATOM   2224  NH2 ARG A 282       6.348 -49.546 -15.716  1.00 79.54           N  
ATOM   2225  N   ALA A 283       2.463 -41.349 -14.200  1.00 79.37           N  
ATOM   2226  CA  ALA A 283       2.436 -40.034 -13.566  1.00 79.37           C  
ATOM   2227  C   ALA A 283       1.014 -39.643 -13.173  1.00 79.37           C  
ATOM   2228  O   ALA A 283       0.780 -39.161 -12.063  1.00 79.37           O  
ATOM   2229  CB  ALA A 283       3.036 -38.983 -14.496  1.00 79.37           C  
ATOM   2230  N   LEU A 284       0.118 -39.919 -14.066  1.00 76.94           N  
ATOM   2231  CA  LEU A 284      -1.279 -39.579 -13.815  1.00 76.94           C  
ATOM   2232  C   LEU A 284      -1.829 -40.374 -12.636  1.00 76.94           C  
ATOM   2233  O   LEU A 284      -2.571 -39.836 -11.811  1.00 76.94           O  
ATOM   2234  CB  LEU A 284      -2.126 -39.843 -15.062  1.00 76.94           C  
ATOM   2235  CG  LEU A 284      -2.063 -38.783 -16.163  1.00 76.94           C  
ATOM   2236  CD1 LEU A 284      -2.717 -39.303 -17.439  1.00 76.94           C  
ATOM   2237  CD2 LEU A 284      -2.731 -37.492 -15.701  1.00 76.94           C  
ATOM   2238  N   LYS A 285      -1.488 -41.624 -12.575  1.00 81.07           N  
ATOM   2239  CA  LYS A 285      -1.915 -42.454 -11.452  1.00 81.07           C  
ATOM   2240  C   LYS A 285      -1.386 -41.906 -10.130  1.00 81.07           C  
ATOM   2241  O   LYS A 285      -2.112 -41.861  -9.135  1.00 81.07           O  
ATOM   2242  CB  LYS A 285      -1.448 -43.898 -11.644  1.00 81.07           C  
ATOM   2243  CG  LYS A 285      -2.241 -44.672 -12.687  1.00 81.07           C  
ATOM   2244  CD  LYS A 285      -1.763 -46.114 -12.796  1.00 81.07           C  
ATOM   2245  CE  LYS A 285      -2.491 -46.862 -13.905  1.00 81.07           C  
ATOM   2246  NZ  LYS A 285      -1.976 -48.256 -14.064  1.00 81.07           N1+
ATOM   2247  N   LEU A 286      -0.212 -41.480 -10.175  1.00 85.02           N  
ATOM   2248  CA  LEU A 286       0.404 -40.930  -8.972  1.00 85.02           C  
ATOM   2249  C   LEU A 286      -0.248 -39.608  -8.583  1.00 85.02           C  
ATOM   2250  O   LEU A 286      -0.455 -39.338  -7.397  1.00 85.02           O  
ATOM   2251  CB  LEU A 286       1.907 -40.729  -9.184  1.00 85.02           C  
ATOM   2252  CG  LEU A 286       2.759 -41.997  -9.233  1.00 85.02           C  
ATOM   2253  CD1 LEU A 286       4.160 -41.674  -9.744  1.00 85.02           C  
ATOM   2254  CD2 LEU A 286       2.824 -42.653  -7.858  1.00 85.02           C  
ATOM   2255  N   ILE A 287      -0.542 -38.794  -9.563  1.00 82.04           N  
ATOM   2256  CA  ILE A 287      -1.204 -37.517  -9.312  1.00 82.04           C  
ATOM   2257  C   ILE A 287      -2.581 -37.761  -8.701  1.00 82.04           C  
ATOM   2258  O   ILE A 287      -2.977 -37.077  -7.754  1.00 82.04           O  
ATOM   2259  CB  ILE A 287      -1.330 -36.683 -10.605  1.00 82.04           C  
ATOM   2260  CG1 ILE A 287       0.052 -36.221 -11.081  1.00 82.04           C  
ATOM   2261  CG2 ILE A 287      -2.262 -35.487 -10.388  1.00 82.04           C  
ATOM   2262  CD1 ILE A 287       0.039 -35.523 -12.435  1.00 82.04           C  
ATOM   2263  N   VAL A 288      -3.212 -38.766  -9.184  1.00 77.65           N  
ATOM   2264  CA  VAL A 288      -4.534 -39.118  -8.676  1.00 77.65           C  
ATOM   2265  C   VAL A 288      -4.426 -39.578  -7.224  1.00 77.65           C  
ATOM   2266  O   VAL A 288      -5.233 -39.181  -6.379  1.00 77.65           O  
ATOM   2267  CB  VAL A 288      -5.197 -40.218  -9.536  1.00 77.65           C  
ATOM   2268  CG1 VAL A 288      -6.458 -40.749  -8.855  1.00 77.65           C  
ATOM   2269  CG2 VAL A 288      -5.524 -39.683 -10.928  1.00 77.65           C  
ATOM   2270  N   ARG A 289      -3.563 -40.392  -6.969  1.00 84.47           N  
ATOM   2271  CA  ARG A 289      -3.349 -40.837  -5.595  1.00 84.47           C  
ATOM   2272  C   ARG A 289      -3.025 -39.660  -4.682  1.00 84.47           C  
ATOM   2273  O   ARG A 289      -3.461 -39.624  -3.529  1.00 84.47           O  
ATOM   2274  CB  ARG A 289      -2.225 -41.873  -5.534  1.00 84.47           C  
ATOM   2275  CG  ARG A 289      -2.605 -43.231  -6.105  1.00 84.47           C  
ATOM   2276  CD  ARG A 289      -1.453 -44.221  -6.018  1.00 84.47           C  
ATOM   2277  NE  ARG A 289      -1.760 -45.467  -6.715  1.00 84.47           N  
ATOM   2278  CZ  ARG A 289      -0.901 -46.467  -6.895  1.00 84.47           C  
ATOM   2279  NH1 ARG A 289       0.340 -46.386  -6.431  1.00 84.47           N1+
ATOM   2280  NH2 ARG A 289      -1.286 -47.555  -7.545  1.00 84.47           N  
ATOM   2281  N   ALA A 290      -2.256 -38.715  -5.213  1.00 82.41           N  
ATOM   2282  CA  ALA A 290      -1.920 -37.505  -4.468  1.00 82.41           C  
ATOM   2283  C   ALA A 290      -3.165 -36.666  -4.194  1.00 82.41           C  
ATOM   2284  O   ALA A 290      -3.317 -36.103  -3.107  1.00 82.41           O  
ATOM   2285  CB  ALA A 290      -0.884 -36.681  -5.230  1.00 82.41           C  
ATOM   2286  N   ILE A 291      -4.028 -36.600  -5.156  1.00 81.30           N  
ATOM   2287  CA  ILE A 291      -5.288 -35.879  -5.003  1.00 81.30           C  
ATOM   2288  C   ILE A 291      -6.121 -36.526  -3.898  1.00 81.30           C  
ATOM   2289  O   ILE A 291      -6.690 -35.831  -3.053  1.00 81.30           O  
ATOM   2290  CB  ILE A 291      -6.084 -35.845  -6.325  1.00 81.30           C  
ATOM   2291  CG1 ILE A 291      -5.371 -34.963  -7.356  1.00 81.30           C  
ATOM   2292  CG2 ILE A 291      -7.515 -35.355  -6.082  1.00 81.30           C  
ATOM   2293  CD1 ILE A 291      -5.986 -35.017  -8.748  1.00 81.30           C  
ATOM   2294  N   GLU A 292      -6.145 -37.851  -3.897  1.00 82.47           N  
ATOM   2295  CA  GLU A 292      -6.871 -38.580  -2.861  1.00 82.47           C  
ATOM   2296  C   GLU A 292      -6.304 -38.280  -1.476  1.00 82.47           C  
ATOM   2297  O   GLU A 292      -7.058 -38.074  -0.522  1.00 82.47           O  
ATOM   2298  CB  GLU A 292      -6.828 -40.086  -3.132  1.00 82.47           C  
ATOM   2299  CG  GLU A 292      -7.716 -40.529  -4.286  1.00 82.47           C  
ATOM   2300  CD  GLU A 292      -7.566 -42.002  -4.627  1.00 82.47           C  
ATOM   2301  OE1 GLU A 292      -8.334 -42.510  -5.476  1.00 82.47           O  
ATOM   2302  OE2 GLU A 292      -6.674 -42.655  -4.040  1.00 82.47           O1-
ATOM   2303  N   ALA A 293      -5.035 -38.299  -1.398  1.00 85.09           N  
ATOM   2304  CA  ALA A 293      -4.373 -37.993  -0.133  1.00 85.09           C  
ATOM   2305  C   ALA A 293      -4.677 -36.567   0.315  1.00 85.09           C  
ATOM   2306  O   ALA A 293      -4.903 -36.317   1.502  1.00 85.09           O  
ATOM   2307  CB  ALA A 293      -2.865 -38.198  -0.259  1.00 85.09           C  
ATOM   2308  N   ALA A 294      -4.670 -35.630  -0.631  1.00 83.60           N  
ATOM   2309  CA  ALA A 294      -4.963 -34.230  -0.337  1.00 83.60           C  
ATOM   2310  C   ALA A 294      -6.397 -34.061   0.157  1.00 83.60           C  
ATOM   2311  O   ALA A 294      -6.657 -33.275   1.072  1.00 83.60           O  
ATOM   2312  CB  ALA A 294      -4.725 -33.365  -1.573  1.00 83.60           C  
ATOM   2313  N   VAL A 295      -7.322 -34.771  -0.427  1.00 82.31           N  
ATOM   2314  CA  VAL A 295      -8.719 -34.740  -0.009  1.00 82.31           C  
ATOM   2315  C   VAL A 295      -8.848 -35.293   1.408  1.00 82.31           C  
ATOM   2316  O   VAL A 295      -9.598 -34.754   2.226  1.00 82.31           O  
ATOM   2317  CB  VAL A 295      -9.618 -35.541  -0.978  1.00 82.31           C  
ATOM   2318  CG1 VAL A 295     -11.019 -35.718  -0.393  1.00 82.31           C  
ATOM   2319  CG2 VAL A 295      -9.686 -34.849  -2.337  1.00 82.31           C  
ATOM   2320  N   GLN A 296      -8.121 -36.361   1.648  1.00 86.60           N  
ATOM   2321  CA  GLN A 296      -8.122 -36.930   2.991  1.00 86.60           C  
ATOM   2322  C   GLN A 296      -7.576 -35.934   4.011  1.00 86.60           C  
ATOM   2323  O   GLN A 296      -8.085 -35.841   5.130  1.00 86.60           O  
ATOM   2324  CB  GLN A 296      -7.302 -38.222   3.028  1.00 86.60           C  
ATOM   2325  CG  GLN A 296      -7.975 -39.398   2.333  1.00 86.60           C  
ATOM   2326  CD  GLN A 296      -7.103 -40.639   2.305  1.00 86.60           C  
ATOM   2327  NE2 GLN A 296      -7.613 -41.706   1.698  1.00 86.60           N  
ATOM   2328  OE1 GLN A 296      -5.982 -40.638   2.822  1.00 86.60           O  
ATOM   2329  N   LEU A 297      -6.496 -35.248   3.575  1.00 84.83           N  
ATOM   2330  CA  LEU A 297      -5.930 -34.200   4.417  1.00 84.83           C  
ATOM   2331  C   LEU A 297      -6.961 -33.111   4.697  1.00 84.83           C  
ATOM   2332  O   LEU A 297      -7.070 -32.630   5.827  1.00 84.83           O  
ATOM   2333  CB  LEU A 297      -4.693 -33.589   3.754  1.00 84.83           C  
ATOM   2334  CG  LEU A 297      -3.917 -32.563   4.581  1.00 84.83           C  
ATOM   2335  CD1 LEU A 297      -3.393 -33.203   5.863  1.00 84.83           C  
ATOM   2336  CD2 LEU A 297      -2.772 -31.973   3.765  1.00 84.83           C  
ATOM   2337  N   LEU A 298      -7.689 -32.729   3.780  1.00 82.44           N  
ATOM   2338  CA  LEU A 298      -8.748 -31.735   3.908  1.00 82.44           C  
ATOM   2339  C   LEU A 298      -9.826 -32.211   4.877  1.00 82.44           C  
ATOM   2340  O   LEU A 298     -10.308 -31.435   5.706  1.00 82.44           O  
ATOM   2341  CB  LEU A 298      -9.369 -31.433   2.543  1.00 82.44           C  
ATOM   2342  CG  LEU A 298     -10.341 -30.254   2.485  1.00 82.44           C  
ATOM   2343  CD1 LEU A 298      -9.599 -28.943   2.722  1.00 82.44           C  
ATOM   2344  CD2 LEU A 298     -11.072 -30.227   1.147  1.00 82.44           C  
ATOM   2345  N   GLU A 299     -10.251 -33.470   4.742  1.00 84.79           N  
ATOM   2346  CA  GLU A 299     -11.269 -34.042   5.618  1.00 84.79           C  
ATOM   2347  C   GLU A 299     -10.830 -33.995   7.079  1.00 84.79           C  
ATOM   2348  O   GLU A 299     -11.618 -33.642   7.958  1.00 84.79           O  
ATOM   2349  CB  GLU A 299     -11.582 -35.484   5.209  1.00 84.79           C  
ATOM   2350  CG  GLU A 299     -12.389 -35.597   3.924  1.00 84.79           C  
ATOM   2351  CD  GLU A 299     -12.606 -37.034   3.477  1.00 84.79           C  
ATOM   2352  OE1 GLU A 299     -13.343 -37.257   2.489  1.00 84.79           O  
ATOM   2353  OE2 GLU A 299     -12.036 -37.943   4.118  1.00 84.79           O1-
ATOM   2354  N   HIS A 300      -9.616 -34.290   7.271  1.00 81.34           N  
ATOM   2355  CA  HIS A 300      -9.079 -34.277   8.628  1.00 81.34           C  
ATOM   2356  C   HIS A 300      -8.952 -32.852   9.157  1.00 81.34           C  
ATOM   2357  O   HIS A 300      -9.204 -32.599  10.338  1.00 81.34           O  
ATOM   2358  CB  HIS A 300      -7.719 -34.977   8.673  1.00 81.34           C  
ATOM   2359  CG  HIS A 300      -7.814 -36.465   8.783  1.00 81.34           C  
ATOM   2360  CD2 HIS A 300      -7.715 -37.434   7.843  1.00 81.34           C  
ATOM   2361  ND1 HIS A 300      -8.039 -37.110   9.980  1.00 81.34           N  
ATOM   2362  CE1 HIS A 300      -8.075 -38.415   9.770  1.00 81.34           C  
ATOM   2363  NE2 HIS A 300      -7.882 -38.638   8.481  1.00 81.34           N  
ATOM   2364  N   ALA A 301      -8.500 -31.985   8.270  1.00 81.98           N  
ATOM   2365  CA  ALA A 301      -8.352 -30.580   8.643  1.00 81.98           C  
ATOM   2366  C   ALA A 301      -9.697 -29.970   9.025  1.00 81.98           C  
ATOM   2367  O   ALA A 301      -9.770 -29.123   9.919  1.00 81.98           O  
ATOM   2368  CB  ALA A 301      -7.717 -29.791   7.500  1.00 81.98           C  
ATOM   2369  N   GLU A 302     -10.733 -30.428   8.444  1.00 81.75           N  
ATOM   2370  CA  GLU A 302     -12.080 -29.978   8.781  1.00 81.75           C  
ATOM   2371  C   GLU A 302     -12.493 -30.461  10.169  1.00 81.75           C  
ATOM   2372  O   GLU A 302     -13.098 -29.712  10.938  1.00 81.75           O  
ATOM   2373  CB  GLU A 302     -13.087 -30.463   7.736  1.00 81.75           C  
ATOM   2374  CG  GLU A 302     -14.441 -29.773   7.819  1.00 81.75           C  
ATOM   2375  CD  GLU A 302     -15.365 -30.123   6.663  1.00 81.75           C  
ATOM   2376  OE1 GLU A 302     -16.500 -29.597   6.612  1.00 81.75           O  
ATOM   2377  OE2 GLU A 302     -14.952 -30.933   5.803  1.00 81.75           O1-
ATOM   2378  N   LYS A 303     -12.200 -31.664  10.444  1.00 82.74           N  
ATOM   2379  CA  LYS A 303     -12.559 -32.246  11.733  1.00 82.74           C  
ATOM   2380  C   LYS A 303     -11.769 -31.598  12.867  1.00 82.74           C  
ATOM   2381  O   LYS A 303     -12.310 -31.360  13.950  1.00 82.74           O  
ATOM   2382  CB  LYS A 303     -12.319 -33.757  11.725  1.00 82.74           C  
ATOM   2383  CG  LYS A 303     -13.311 -34.537  10.874  1.00 82.74           C  
ATOM   2384  CD  LYS A 303     -13.046 -36.035  10.939  1.00 82.74           C  
ATOM   2385  CE  LYS A 303     -13.989 -36.811  10.028  1.00 82.74           C  
ATOM   2386  NZ  LYS A 303     -13.690 -38.274  10.039  1.00 82.74           N1+
ATOM   2387  N   SER A 304     -10.535 -31.218  12.499  1.00 82.14           N  
ATOM   2388  CA  SER A 304      -9.658 -30.668  13.529  1.00 82.14           C  
ATOM   2389  C   SER A 304      -9.910 -29.177  13.728  1.00 82.14           C  
ATOM   2390  O   SER A 304      -9.603 -28.627  14.787  1.00 82.14           O  
ATOM   2391  CB  SER A 304      -8.192 -30.902  13.166  1.00 82.14           C  
ATOM   2392  OG  SER A 304      -7.837 -30.169  12.005  1.00 82.14           O  
ATOM   2393  N   GLY A 305     -10.573 -28.541  12.741  1.00 80.46           N  
ATOM   2394  CA  GLY A 305     -10.847 -27.113  12.774  1.00 80.46           C  
ATOM   2395  C   GLY A 305      -9.622 -26.264  12.494  1.00 80.46           C  
ATOM   2396  O   GLY A 305      -9.610 -25.067  12.786  1.00 80.46           O  
ATOM   2397  N   ASP A 306      -8.537 -26.843  12.002  1.00 81.98           N  
ATOM   2398  CA  ASP A 306      -7.353 -26.040  11.710  1.00 81.98           C  
ATOM   2399  C   ASP A 306      -7.487 -25.333  10.363  1.00 81.98           C  
ATOM   2400  O   ASP A 306      -7.394 -25.970   9.310  1.00 81.98           O  
ATOM   2401  CB  ASP A 306      -6.096 -26.913  11.723  1.00 81.98           C  
ATOM   2402  CG  ASP A 306      -4.813 -26.104  11.651  1.00 81.98           C  
ATOM   2403  OD1 ASP A 306      -4.833 -24.975  11.117  1.00 81.98           O  
ATOM   2404  OD2 ASP A 306      -3.771 -26.604  12.129  1.00 81.98           O1-
ATOM   2405  N   PRO A 307      -7.627 -23.977  10.334  1.00 81.70           N  
ATOM   2406  CA  PRO A 307      -7.856 -23.226   9.096  1.00 81.70           C  
ATOM   2407  C   PRO A 307      -6.641 -23.231   8.171  1.00 81.70           C  
ATOM   2408  O   PRO A 307      -6.794 -23.261   6.947  1.00 81.70           O  
ATOM   2409  CB  PRO A 307      -8.158 -21.810   9.594  1.00 81.70           C  
ATOM   2410  CG  PRO A 307      -7.650 -21.783  11.000  1.00 81.70           C  
ATOM   2411  CD  PRO A 307      -7.640 -23.188  11.530  1.00 81.70           C  
ATOM   2412  N   GLU A 308      -5.465 -23.196   8.722  1.00 84.03           N  
ATOM   2413  CA  GLU A 308      -4.242 -23.144   7.926  1.00 84.03           C  
ATOM   2414  C   GLU A 308      -4.052 -24.428   7.124  1.00 84.03           C  
ATOM   2415  O   GLU A 308      -3.761 -24.382   5.927  1.00 84.03           O  
ATOM   2416  CB  GLU A 308      -3.027 -22.899   8.823  1.00 84.03           C  
ATOM   2417  CG  GLU A 308      -1.743 -22.615   8.057  1.00 84.03           C  
ATOM   2418  CD  GLU A 308      -0.561 -22.298   8.959  1.00 84.03           C  
ATOM   2419  OE1 GLU A 308       0.520 -21.942   8.441  1.00 84.03           O  
ATOM   2420  OE2 GLU A 308      -0.720 -22.409  10.196  1.00 84.03           O1-
ATOM   2421  N   VAL A 309      -4.251 -25.670   7.813  1.00 80.52           N  
ATOM   2422  CA  VAL A 309      -4.105 -26.957   7.141  1.00 80.52           C  
ATOM   2423  C   VAL A 309      -5.209 -27.125   6.099  1.00 80.52           C  
ATOM   2424  O   VAL A 309      -4.963 -27.633   5.002  1.00 80.52           O  
ATOM   2425  CB  VAL A 309      -4.140 -28.130   8.147  1.00 80.52           C  
ATOM   2426  CG1 VAL A 309      -4.110 -29.471   7.416  1.00 80.52           C  
ATOM   2427  CG2 VAL A 309      -2.973 -28.025   9.128  1.00 80.52           C  
ATOM   2428  N   ARG A 310      -6.276 -26.613   6.489  1.00 83.61           N  
ATOM   2429  CA  ARG A 310      -7.419 -26.682   5.585  1.00 83.61           C  
ATOM   2430  C   ARG A 310      -7.143 -25.916   4.295  1.00 83.61           C  
ATOM   2431  O   ARG A 310      -7.393 -26.424   3.199  1.00 83.61           O  
ATOM   2432  CB  ARG A 310      -8.675 -26.130   6.262  1.00 83.61           C  
ATOM   2433  CG  ARG A 310      -9.949 -26.330   5.455  1.00 83.61           C  
ATOM   2434  CD  ARG A 310     -11.183 -25.890   6.231  1.00 83.61           C  
ATOM   2435  NE  ARG A 310     -11.071 -24.506   6.683  1.00 83.61           N  
ATOM   2436  CZ  ARG A 310     -11.973 -23.879   7.433  1.00 83.61           C  
ATOM   2437  NH1 ARG A 310     -13.075 -24.502   7.833  1.00 83.61           N1+
ATOM   2438  NH2 ARG A 310     -11.770 -22.618   7.786  1.00 83.61           N  
ATOM   2439  N   GLU A 311      -6.686 -24.688   4.323  1.00 85.19           N  
ATOM   2440  CA  GLU A 311      -6.394 -23.854   3.161  1.00 85.19           C  
ATOM   2441  C   GLU A 311      -5.295 -24.471   2.301  1.00 85.19           C  
ATOM   2442  O   GLU A 311      -5.388 -24.471   1.072  1.00 85.19           O  
ATOM   2443  CB  GLU A 311      -5.989 -22.444   3.600  1.00 85.19           C  
ATOM   2444  CG  GLU A 311      -7.163 -21.568   4.012  1.00 85.19           C  
ATOM   2445  CD  GLU A 311      -6.752 -20.154   4.395  1.00 85.19           C  
ATOM   2446  OE1 GLU A 311      -7.637 -19.332   4.722  1.00 85.19           O  
ATOM   2447  OE2 GLU A 311      -5.535 -19.867   4.365  1.00 85.19           O1-
ATOM   2448  N   LEU A 312      -4.337 -25.067   3.006  1.00 82.32           N  
ATOM   2449  CA  LEU A 312      -3.207 -25.670   2.307  1.00 82.32           C  
ATOM   2450  C   LEU A 312      -3.639 -26.927   1.560  1.00 82.32           C  
ATOM   2451  O   LEU A 312      -3.198 -27.166   0.433  1.00 82.32           O  
ATOM   2452  CB  LEU A 312      -2.086 -26.007   3.294  1.00 82.32           C  
ATOM   2453  CG  LEU A 312      -1.294 -24.824   3.852  1.00 82.32           C  
ATOM   2454  CD1 LEU A 312      -0.376 -25.284   4.978  1.00 82.32           C  
ATOM   2455  CD2 LEU A 312      -0.492 -24.148   2.744  1.00 82.32           C  
ATOM   2456  N   ALA A 313      -4.464 -27.686   2.217  1.00 83.49           N  
ATOM   2457  CA  ALA A 313      -4.990 -28.885   1.570  1.00 83.49           C  
ATOM   2458  C   ALA A 313      -5.815 -28.526   0.337  1.00 83.49           C  
ATOM   2459  O   ALA A 313      -5.717 -29.190  -0.698  1.00 83.49           O  
ATOM   2460  CB  ALA A 313      -5.832 -29.695   2.552  1.00 83.49           C  
ATOM   2461  N   ARG A 314      -6.444 -27.455   0.373  1.00 83.52           N  
ATOM   2462  CA  ARG A 314      -7.248 -26.973  -0.746  1.00 83.52           C  
ATOM   2463  C   ARG A 314      -6.366 -26.588  -1.928  1.00 83.52           C  
ATOM   2464  O   ARG A 314      -6.659 -26.944  -3.071  1.00 83.52           O  
ATOM   2465  CB  ARG A 314      -8.103 -25.778  -0.319  1.00 83.52           C  
ATOM   2466  CG  ARG A 314      -9.331 -26.158   0.492  1.00 83.52           C  
ATOM   2467  CD  ARG A 314     -10.196 -24.947   0.808  1.00 83.52           C  
ATOM   2468  NE  ARG A 314     -11.254 -25.272   1.760  1.00 83.52           N  
ATOM   2469  CZ  ARG A 314     -12.239 -24.449   2.110  1.00 83.52           C  
ATOM   2470  NH1 ARG A 314     -12.321 -23.229   1.591  1.00 83.52           N1+
ATOM   2471  NH2 ARG A 314     -13.150 -24.848   2.987  1.00 83.52           N  
ATOM   2472  N   GLU A 315      -5.481 -25.814  -1.519  1.00 83.12           N  
ATOM   2473  CA  GLU A 315      -4.539 -25.383  -2.548  1.00 83.12           C  
ATOM   2474  C   GLU A 315      -3.870 -26.579  -3.220  1.00 83.12           C  
ATOM   2475  O   GLU A 315      -3.675 -26.585  -4.437  1.00 83.12           O  
ATOM   2476  CB  GLU A 315      -3.478 -24.455  -1.951  1.00 83.12           C  
ATOM   2477  CG  GLU A 315      -2.542 -23.846  -2.985  1.00 83.12           C  
ATOM   2478  CD  GLU A 315      -1.566 -22.842  -2.393  1.00 83.12           C  
ATOM   2479  OE1 GLU A 315      -0.718 -22.305  -3.141  1.00 83.12           O  
ATOM   2480  OE2 GLU A 315      -1.649 -22.590  -1.170  1.00 83.12           O1-
ATOM   2481  N   LEU A 316      -3.627 -27.656  -2.484  1.00 82.52           N  
ATOM   2482  CA  LEU A 316      -2.981 -28.858  -3.002  1.00 82.52           C  
ATOM   2483  C   LEU A 316      -3.883 -29.571  -4.003  1.00 82.52           C  
ATOM   2484  O   LEU A 316      -3.430 -29.974  -5.077  1.00 82.52           O  
ATOM   2485  CB  LEU A 316      -2.617 -29.807  -1.857  1.00 82.52           C  
ATOM   2486  CG  LEU A 316      -1.341 -29.476  -1.082  1.00 82.52           C  
ATOM   2487  CD1 LEU A 316      -1.275 -30.295   0.204  1.00 82.52           C  
ATOM   2488  CD2 LEU A 316      -0.110 -29.728  -1.946  1.00 82.52           C  
ATOM   2489  N   VAL A 317      -5.133 -29.681  -3.567  1.00 82.35           N  
ATOM   2490  CA  VAL A 317      -6.103 -30.337  -4.438  1.00 82.35           C  
ATOM   2491  C   VAL A 317      -6.233 -29.557  -5.745  1.00 82.35           C  
ATOM   2492  O   VAL A 317      -6.203 -30.143  -6.830  1.00 82.35           O  
ATOM   2493  CB  VAL A 317      -7.483 -30.467  -3.755  1.00 82.35           C  
ATOM   2494  CG1 VAL A 317      -8.532 -30.963  -4.748  1.00 82.35           C  
ATOM   2495  CG2 VAL A 317      -7.395 -31.404  -2.552  1.00 82.35           C  
ATOM   2496  N   ARG A 318      -6.296 -28.325  -5.675  1.00 85.39           N  
ATOM   2497  CA  ARG A 318      -6.460 -27.474  -6.849  1.00 85.39           C  
ATOM   2498  C   ARG A 318      -5.275 -27.618  -7.799  1.00 85.39           C  
ATOM   2499  O   ARG A 318      -5.458 -27.807  -9.003  1.00 85.39           O  
ATOM   2500  CB  ARG A 318      -6.623 -26.011  -6.434  1.00 85.39           C  
ATOM   2501  CG  ARG A 318      -7.008 -25.086  -7.578  1.00 85.39           C  
ATOM   2502  CD  ARG A 318      -7.140 -23.641  -7.115  1.00 85.39           C  
ATOM   2503  NE  ARG A 318      -8.450 -23.383  -6.524  1.00 85.39           N  
ATOM   2504  CZ  ARG A 318      -8.738 -22.345  -5.744  1.00 85.39           C  
ATOM   2505  NH1 ARG A 318      -7.809 -21.444  -5.443  1.00 85.39           N1+
ATOM   2506  NH2 ARG A 318      -9.963 -22.206  -5.257  1.00 85.39           N  
ATOM   2507  N   ARG A 319      -4.156 -27.586  -7.281  1.00 82.81           N  
ATOM   2508  CA  ARG A 319      -2.939 -27.618  -8.084  1.00 82.81           C  
ATOM   2509  C   ARG A 319      -2.740 -28.987  -8.724  1.00 82.81           C  
ATOM   2510  O   ARG A 319      -2.305 -29.084  -9.874  1.00 82.81           O  
ATOM   2511  CB  ARG A 319      -1.720 -27.258  -7.229  1.00 82.81           C  
ATOM   2512  CG  ARG A 319      -1.747 -25.839  -6.685  1.00 82.81           C  
ATOM   2513  CD  ARG A 319      -1.429 -24.814  -7.765  1.00 82.81           C  
ATOM   2514  NE  ARG A 319      -1.400 -23.457  -7.228  1.00 82.81           N  
ATOM   2515  CZ  ARG A 319      -1.311 -22.353  -7.964  1.00 82.81           C  
ATOM   2516  NH1 ARG A 319      -1.239 -22.424  -9.289  1.00 82.81           N1+
ATOM   2517  NH2 ARG A 319      -1.293 -21.167  -7.373  1.00 82.81           N  
ATOM   2518  N   LEU A 320      -3.034 -30.030  -8.001  1.00 81.81           N  
ATOM   2519  CA  LEU A 320      -2.877 -31.390  -8.505  1.00 81.81           C  
ATOM   2520  C   LEU A 320      -3.877 -31.674  -9.622  1.00 81.81           C  
ATOM   2521  O   LEU A 320      -3.548 -32.354 -10.597  1.00 81.81           O  
ATOM   2522  CB  LEU A 320      -3.057 -32.406  -7.374  1.00 81.81           C  
ATOM   2523  CG  LEU A 320      -1.909 -32.510  -6.369  1.00 81.81           C  
ATOM   2524  CD1 LEU A 320      -2.316 -33.386  -5.189  1.00 81.81           C  
ATOM   2525  CD2 LEU A 320      -0.656 -33.060  -7.042  1.00 81.81           C  
ATOM   2526  N   VAL A 321      -5.041 -31.104  -9.448  1.00 81.42           N  
ATOM   2527  CA  VAL A 321      -6.053 -31.247 -10.489  1.00 81.42           C  
ATOM   2528  C   VAL A 321      -5.592 -30.539 -11.761  1.00 81.42           C  
ATOM   2529  O   VAL A 321      -5.698 -31.090 -12.859  1.00 81.42           O  
ATOM   2530  CB  VAL A 321      -7.419 -30.687 -10.032  1.00 81.42           C  
ATOM   2531  CG1 VAL A 321      -8.378 -30.572 -11.216  1.00 81.42           C  
ATOM   2532  CG2 VAL A 321      -8.019 -31.569  -8.939  1.00 81.42           C  
ATOM   2533  N   GLU A 322      -5.081 -29.375 -11.564  1.00 81.33           N  
ATOM   2534  CA  GLU A 322      -4.580 -28.624 -12.711  1.00 81.33           C  
ATOM   2535  C   GLU A 322      -3.429 -29.360 -13.391  1.00 81.33           C  
ATOM   2536  O   GLU A 322      -3.332 -29.370 -14.620  1.00 81.33           O  
ATOM   2537  CB  GLU A 322      -4.130 -27.224 -12.282  1.00 81.33           C  
ATOM   2538  CG  GLU A 322      -5.279 -26.286 -11.944  1.00 81.33           C  
ATOM   2539  CD  GLU A 322      -4.816 -24.932 -11.430  1.00 81.33           C  
ATOM   2540  OE1 GLU A 322      -5.675 -24.089 -11.083  1.00 81.33           O  
ATOM   2541  OE2 GLU A 322      -3.587 -24.712 -11.375  1.00 81.33           O1-
ATOM   2542  N   ALA A 323      -2.628 -29.955 -12.555  1.00 74.95           N  
ATOM   2543  CA  ALA A 323      -1.508 -30.737 -13.074  1.00 74.95           C  
ATOM   2544  C   ALA A 323      -2.002 -31.945 -13.864  1.00 74.95           C  
ATOM   2545  O   ALA A 323      -1.471 -32.253 -14.935  1.00 74.95           O  
ATOM   2546  CB  ALA A 323      -0.600 -31.187 -11.932  1.00 74.95           C  
ATOM   2547  N   ALA A 324      -2.986 -32.554 -13.331  1.00 79.99           N  
ATOM   2548  CA  ALA A 324      -3.580 -33.712 -13.993  1.00 79.99           C  
ATOM   2549  C   ALA A 324      -4.176 -33.326 -15.343  1.00 79.99           C  
ATOM   2550  O   ALA A 324      -4.033 -34.060 -16.324  1.00 79.99           O  
ATOM   2551  CB  ALA A 324      -4.649 -34.343 -13.103  1.00 79.99           C  
ATOM   2552  N   GLU A 325      -4.787 -32.135 -15.365  1.00 81.94           N  
ATOM   2553  CA  GLU A 325      -5.405 -31.646 -16.593  1.00 81.94           C  
ATOM   2554  C   GLU A 325      -4.354 -31.358 -17.663  1.00 81.94           C  
ATOM   2555  O   GLU A 325      -4.565 -31.651 -18.841  1.00 81.94           O  
ATOM   2556  CB  GLU A 325      -6.232 -30.389 -16.317  1.00 81.94           C  
ATOM   2557  CG  GLU A 325      -7.532 -30.660 -15.574  1.00 81.94           C  
ATOM   2558  CD  GLU A 325      -8.316 -29.397 -15.256  1.00 81.94           C  
ATOM   2559  OE1 GLU A 325      -9.493 -29.500 -14.839  1.00 81.94           O  
ATOM   2560  OE2 GLU A 325      -7.750 -28.294 -15.426  1.00 81.94           O1-
ATOM   2561  N   GLU A 326      -3.199 -30.809 -17.230  1.00 77.35           N  
ATOM   2562  CA  GLU A 326      -2.124 -30.461 -18.153  1.00 77.35           C  
ATOM   2563  C   GLU A 326      -1.463 -31.712 -18.726  1.00 77.35           C  
ATOM   2564  O   GLU A 326      -1.082 -31.739 -19.898  1.00 77.35           O  
ATOM   2565  CB  GLU A 326      -1.078 -29.585 -17.459  1.00 77.35           C  
ATOM   2566  CG  GLU A 326      -0.202 -28.794 -18.418  1.00 77.35           C  
ATOM   2567  CD  GLU A 326      -0.989 -27.831 -19.294  1.00 77.35           C  
ATOM   2568  OE1 GLU A 326      -0.500 -27.469 -20.388  1.00 77.35           O  
ATOM   2569  OE2 GLU A 326      -2.102 -27.436 -18.881  1.00 77.35           O1-
ATOM   2570  N   VAL A 327      -1.272 -32.750 -17.914  1.00 71.87           N  
ATOM   2571  CA  VAL A 327      -0.650 -34.006 -18.321  1.00 71.87           C  
ATOM   2572  C   VAL A 327      -1.543 -34.720 -19.334  1.00 71.87           C  
ATOM   2573  O   VAL A 327      -1.049 -35.338 -20.279  1.00 71.87           O  
ATOM   2574  CB  VAL A 327      -0.380 -34.925 -17.109  1.00 71.87           C  
ATOM   2575  CG1 VAL A 327       0.127 -36.290 -17.568  1.00 71.87           C  
ATOM   2576  CG2 VAL A 327       0.622 -34.271 -16.158  1.00 71.87           C  
ATOM   2577  N   GLN A 328      -2.814 -34.438 -19.322  1.00 76.14           N  
ATOM   2578  CA  GLN A 328      -3.786 -35.110 -20.179  1.00 76.14           C  
ATOM   2579  C   GLN A 328      -3.849 -34.456 -21.556  1.00 76.14           C  
ATOM   2580  O   GLN A 328      -4.281 -35.081 -22.526  1.00 76.14           O  
ATOM   2581  CB  GLN A 328      -5.171 -35.102 -19.531  1.00 76.14           C  
ATOM   2582  CG  GLN A 328      -6.123 -36.146 -20.097  1.00 76.14           C  
ATOM   2583  CD  GLN A 328      -7.541 -35.988 -19.585  1.00 76.14           C  
ATOM   2584  NE2 GLN A 328      -8.421 -36.900 -19.985  1.00 76.14           N  
ATOM   2585  OE1 GLN A 328      -7.844 -35.055 -18.835  1.00 76.14           O  
ATOM   2586  N   ARG A 329      -3.747 -33.128 -21.723  1.00 66.00           N  
ATOM   2587  CA  ARG A 329      -3.838 -32.545 -23.057  1.00 66.00           C  
ATOM   2588  C   ARG A 329      -3.066 -33.378 -24.074  1.00 66.00           C  
ATOM   2589  O   ARG A 329      -3.144 -33.127 -25.278  1.00 66.00           O  
ATOM   2590  CB  ARG A 329      -3.315 -31.107 -23.052  1.00 66.00           C  
ATOM   2591  CG  ARG A 329      -4.343 -30.078 -22.613  1.00 66.00           C  
ATOM   2592  CD  ARG A 329      -3.804 -28.659 -22.722  1.00 66.00           C  
ATOM   2593  NE  ARG A 329      -4.771 -27.675 -22.242  1.00 66.00           N  
ATOM   2594  CZ  ARG A 329      -4.571 -26.360 -22.224  1.00 66.00           C  
ATOM   2595  NH1 ARG A 329      -3.429 -25.843 -22.664  1.00 66.00           N1+
ATOM   2596  NH2 ARG A 329      -5.519 -25.557 -21.766  1.00 66.00           N  
ATOM   2597  N   ASN A 330      -2.619 -34.686 -23.673  1.00 55.66           N  
ATOM   2598  CA  ASN A 330      -2.075 -35.622 -24.651  1.00 55.66           C  
ATOM   2599  C   ASN A 330      -3.103 -36.675 -25.051  1.00 55.66           C  
ATOM   2600  O   ASN A 330      -3.710 -37.315 -24.191  1.00 55.66           O  
ATOM   2601  CB  ASN A 330      -0.811 -36.292 -24.106  1.00 55.66           C  
ATOM   2602  CG  ASN A 330       0.459 -35.601 -24.559  1.00 55.66           C  
ATOM   2603  ND2 ASN A 330       1.497 -35.666 -23.734  1.00 55.66           N  
ATOM   2604  OD1 ASN A 330       0.507 -35.011 -25.642  1.00 55.66           O  
ATOM   2605  N   PRO A 331      -3.936 -36.617 -26.256  1.00 44.50           N  
ATOM   2606  CA  PRO A 331      -5.142 -37.207 -26.840  1.00 44.50           C  
ATOM   2607  C   PRO A 331      -5.064 -38.730 -26.938  1.00 44.50           C  
ATOM   2608  O   PRO A 331      -6.095 -39.398 -27.058  1.00 44.50           O  
ATOM   2609  CB  PRO A 331      -5.208 -36.573 -28.231  1.00 44.50           C  
ATOM   2610  CG  PRO A 331      -3.881 -35.909 -28.412  1.00 44.50           C  
ATOM   2611  CD  PRO A 331      -3.161 -35.918 -27.094  1.00 44.50           C  
ATOM   2612  N   SER A 332      -4.193 -39.678 -26.387  1.00 53.57           N  
ATOM   2613  CA  SER A 332      -4.367 -41.045 -26.869  1.00 53.57           C  
ATOM   2614  C   SER A 332      -4.943 -41.945 -25.780  1.00 53.57           C  
ATOM   2615  O   SER A 332      -5.406 -43.052 -26.064  1.00 53.57           O  
ATOM   2616  CB  SER A 332      -3.036 -41.614 -27.360  1.00 53.57           C  
ATOM   2617  OG  SER A 332      -2.344 -42.260 -26.305  1.00 53.57           O  
ATOM   2618  N   ASP A 333      -6.083 -41.466 -24.963  1.00 53.88           N  
ATOM   2619  CA  ASP A 333      -6.694 -42.575 -24.237  1.00 53.88           C  
ATOM   2620  C   ASP A 333      -8.067 -42.187 -23.694  1.00 53.88           C  
ATOM   2621  O   ASP A 333      -8.169 -41.375 -22.771  1.00 53.88           O  
ATOM   2622  CB  ASP A 333      -5.785 -43.032 -23.093  1.00 53.88           C  
ATOM   2623  CG  ASP A 333      -4.904 -44.210 -23.470  1.00 53.88           C  
ATOM   2624  OD1 ASP A 333      -5.171 -44.867 -24.498  1.00 53.88           O  
ATOM   2625  OD2 ASP A 333      -3.936 -44.486 -22.729  1.00 53.88           O1-
ATOM   2626  N   GLU A 334      -9.125 -42.221 -24.421  1.00 56.89           N  
ATOM   2627  CA  GLU A 334     -10.504 -41.845 -24.122  1.00 56.89           C  
ATOM   2628  C   GLU A 334     -11.107 -42.758 -23.058  1.00 56.89           C  
ATOM   2629  O   GLU A 334     -11.853 -42.301 -22.190  1.00 56.89           O  
ATOM   2630  CB  GLU A 334     -11.359 -41.881 -25.392  1.00 56.89           C  
ATOM   2631  CG  GLU A 334     -11.683 -40.505 -25.955  1.00 56.89           C  
ATOM   2632  CD  GLU A 334     -12.485 -40.558 -27.245  1.00 56.89           C  
ATOM   2633  OE1 GLU A 334     -12.825 -39.485 -27.793  1.00 56.89           O  
ATOM   2634  OE2 GLU A 334     -12.776 -41.682 -27.712  1.00 56.89           O1-
ATOM   2635  N   GLN A 335     -10.770 -43.994 -22.830  1.00 50.43           N  
ATOM   2636  CA  GLN A 335     -11.439 -44.917 -21.918  1.00 50.43           C  
ATOM   2637  C   GLN A 335     -10.759 -44.930 -20.552  1.00 50.43           C  
ATOM   2638  O   GLN A 335     -11.428 -45.031 -19.521  1.00 50.43           O  
ATOM   2639  CB  GLN A 335     -11.463 -46.329 -22.507  1.00 50.43           C  
ATOM   2640  CG  GLN A 335     -12.784 -46.697 -23.169  1.00 50.43           C  
ATOM   2641  CD  GLN A 335     -12.780 -48.100 -23.747  1.00 50.43           C  
ATOM   2642  NE2 GLN A 335     -13.962 -48.608 -24.078  1.00 50.43           N  
ATOM   2643  OE1 GLN A 335     -11.723 -48.722 -23.894  1.00 50.43           O  
ATOM   2644  N   LYS A 336      -9.393 -44.697 -20.361  1.00 54.82           N  
ATOM   2645  CA  LYS A 336      -8.684 -44.546 -19.094  1.00 54.82           C  
ATOM   2646  C   LYS A 336      -8.867 -43.142 -18.526  1.00 54.82           C  
ATOM   2647  O   LYS A 336      -8.747 -42.936 -17.316  1.00 54.82           O  
ATOM   2648  CB  LYS A 336      -7.195 -44.850 -19.272  1.00 54.82           C  
ATOM   2649  CG  LYS A 336      -6.884 -46.327 -19.467  1.00 54.82           C  
ATOM   2650  CD  LYS A 336      -5.383 -46.579 -19.521  1.00 54.82           C  
ATOM   2651  CE  LYS A 336      -5.071 -48.042 -19.806  1.00 54.82           C  
ATOM   2652  NZ  LYS A 336      -3.600 -48.297 -19.850  1.00 54.82           N1+
ATOM   2653  N   ASN A 337      -9.811 -42.328 -19.171  1.00 57.68           N  
ATOM   2654  CA  ASN A 337     -10.149 -40.934 -18.902  1.00 57.68           C  
ATOM   2655  C   ASN A 337     -11.374 -40.817 -18.001  1.00 57.68           C  
ATOM   2656  O   ASN A 337     -11.499 -39.859 -17.237  1.00 57.68           O  
ATOM   2657  CB  ASN A 337     -10.378 -40.176 -20.212  1.00 57.68           C  
ATOM   2658  CG  ASN A 337      -9.631 -38.857 -20.261  1.00 57.68           C  
ATOM   2659  ND2 ASN A 337      -9.239 -38.442 -21.460  1.00 57.68           N  
ATOM   2660  OD1 ASN A 337      -9.406 -38.217 -19.230  1.00 57.68           O  
ATOM   2661  N   THR A 338     -12.073 -41.953 -17.875  1.00 69.88           N  
ATOM   2662  CA  THR A 338     -13.313 -41.790 -17.124  1.00 69.88           C  
ATOM   2663  C   THR A 338     -13.039 -41.788 -15.623  1.00 69.88           C  
ATOM   2664  O   THR A 338     -13.623 -40.995 -14.881  1.00 69.88           O  
ATOM   2665  CB  THR A 338     -14.321 -42.902 -17.463  1.00 69.88           C  
ATOM   2666  CG2 THR A 338     -15.674 -42.636 -16.811  1.00 69.88           C  
ATOM   2667  OG1 THR A 338     -14.493 -42.967 -18.885  1.00 69.88           O  
ATOM   2668  N   GLN A 339     -12.039 -42.683 -15.165  1.00 69.89           N  
ATOM   2669  CA  GLN A 339     -11.735 -42.737 -13.739  1.00 69.89           C  
ATOM   2670  C   GLN A 339     -11.099 -41.435 -13.262  1.00 69.89           C  
ATOM   2671  O   GLN A 339     -11.431 -40.933 -12.186  1.00 69.89           O  
ATOM   2672  CB  GLN A 339     -10.810 -43.916 -13.431  1.00 69.89           C  
ATOM   2673  CG  GLN A 339     -11.507 -45.269 -13.464  1.00 69.89           C  
ATOM   2674  CD  GLN A 339     -10.562 -46.424 -13.185  1.00 69.89           C  
ATOM   2675  NE2 GLN A 339     -11.121 -47.612 -12.984  1.00 69.89           N  
ATOM   2676  OE1 GLN A 339      -9.340 -46.248 -13.150  1.00 69.89           O  
ATOM   2677  N   LEU A 340     -10.119 -40.989 -14.099  1.00 68.28           N  
ATOM   2678  CA  LEU A 340      -9.461 -39.728 -13.773  1.00 68.28           C  
ATOM   2679  C   LEU A 340     -10.463 -38.579 -13.762  1.00 68.28           C  
ATOM   2680  O   LEU A 340     -10.456 -37.754 -12.845  1.00 68.28           O  
ATOM   2681  CB  LEU A 340      -8.340 -39.435 -14.774  1.00 68.28           C  
ATOM   2682  CG  LEU A 340      -7.530 -38.161 -14.529  1.00 68.28           C  
ATOM   2683  CD1 LEU A 340      -6.698 -38.298 -13.259  1.00 68.28           C  
ATOM   2684  CD2 LEU A 340      -6.638 -37.855 -15.728  1.00 68.28           C  
ATOM   2685  N   ARG A 341     -11.309 -38.505 -14.770  1.00 73.23           N  
ATOM   2686  CA  ARG A 341     -12.313 -37.449 -14.847  1.00 73.23           C  
ATOM   2687  C   ARG A 341     -13.261 -37.505 -13.654  1.00 73.23           C  
ATOM   2688  O   ARG A 341     -13.667 -36.468 -13.128  1.00 73.23           O  
ATOM   2689  CB  ARG A 341     -13.105 -37.555 -16.152  1.00 73.23           C  
ATOM   2690  CG  ARG A 341     -12.327 -37.118 -17.383  1.00 73.23           C  
ATOM   2691  CD  ARG A 341     -13.176 -37.194 -18.643  1.00 73.23           C  
ATOM   2692  NE  ARG A 341     -12.385 -36.935 -19.844  1.00 73.23           N  
ATOM   2693  CZ  ARG A 341     -12.880 -36.852 -21.074  1.00 73.23           C  
ATOM   2694  NH1 ARG A 341     -14.181 -37.006 -21.294  1.00 73.23           N1+
ATOM   2695  NH2 ARG A 341     -12.069 -36.613 -22.095  1.00 73.23           N  
ATOM   2696  N   ARG A 342     -13.523 -38.775 -13.286  1.00 75.18           N  
ATOM   2697  CA  ARG A 342     -14.396 -38.948 -12.131  1.00 75.18           C  
ATOM   2698  C   ARG A 342     -13.736 -38.422 -10.860  1.00 75.18           C  
ATOM   2699  O   ARG A 342     -14.377 -37.741 -10.057  1.00 75.18           O  
ATOM   2700  CB  ARG A 342     -14.771 -40.421 -11.956  1.00 75.18           C  
ATOM   2701  CG  ARG A 342     -15.875 -40.891 -12.889  1.00 75.18           C  
ATOM   2702  CD  ARG A 342     -16.279 -42.331 -12.605  1.00 75.18           C  
ATOM   2703  NE  ARG A 342     -17.100 -42.883 -13.679  1.00 75.18           N  
ATOM   2704  CZ  ARG A 342     -17.489 -44.152 -13.760  1.00 75.18           C  
ATOM   2705  NH1 ARG A 342     -17.138 -45.030 -12.827  1.00 75.18           N1+
ATOM   2706  NH2 ARG A 342     -18.236 -44.547 -14.780  1.00 75.18           N  
ATOM   2707  N   LEU A 343     -12.512 -38.729 -10.714  1.00 69.00           N  
ATOM   2708  CA  LEU A 343     -11.786 -38.300  -9.523  1.00 69.00           C  
ATOM   2709  C   LEU A 343     -11.613 -36.786  -9.508  1.00 69.00           C  
ATOM   2710  O   LEU A 343     -11.733 -36.153  -8.456  1.00 69.00           O  
ATOM   2711  CB  LEU A 343     -10.417 -38.984  -9.454  1.00 69.00           C  
ATOM   2712  CG  LEU A 343     -10.413 -40.448  -9.013  1.00 69.00           C  
ATOM   2713  CD1 LEU A 343      -9.042 -41.070  -9.259  1.00 69.00           C  
ATOM   2714  CD2 LEU A 343     -10.804 -40.566  -7.545  1.00 69.00           C  
ATOM   2715  N   ILE A 344     -11.276 -36.237 -10.630  1.00 70.80           N  
ATOM   2716  CA  ILE A 344     -11.167 -34.788 -10.751  1.00 70.80           C  
ATOM   2717  C   ILE A 344     -12.504 -34.138 -10.401  1.00 70.80           C  
ATOM   2718  O   ILE A 344     -12.547 -33.142  -9.675  1.00 70.80           O  
ATOM   2719  CB  ILE A 344     -10.724 -34.370 -12.171  1.00 70.80           C  
ATOM   2720  CG1 ILE A 344      -9.273 -34.794 -12.424  1.00 70.80           C  
ATOM   2721  CG2 ILE A 344     -10.896 -32.861 -12.368  1.00 70.80           C  
ATOM   2722  CD1 ILE A 344      -8.803 -34.570 -13.855  1.00 70.80           C  
ATOM   2723  N   ALA A 345     -13.609 -34.768 -10.937  1.00 75.70           N  
ATOM   2724  CA  ALA A 345     -14.947 -34.255 -10.655  1.00 75.70           C  
ATOM   2725  C   ALA A 345     -15.259 -34.330  -9.163  1.00 75.70           C  
ATOM   2726  O   ALA A 345     -15.837 -33.400  -8.594  1.00 75.70           O  
ATOM   2727  CB  ALA A 345     -15.993 -35.028 -11.454  1.00 75.70           C  
ATOM   2728  N   LYS A 346     -14.852 -35.405  -8.557  1.00 72.65           N  
ATOM   2729  CA  LYS A 346     -15.073 -35.573  -7.124  1.00 72.65           C  
ATOM   2730  C   LYS A 346     -14.319 -34.516  -6.325  1.00 72.65           C  
ATOM   2731  O   LYS A 346     -14.862 -33.938  -5.380  1.00 72.65           O  
ATOM   2732  CB  LYS A 346     -14.649 -36.972  -6.675  1.00 72.65           C  
ATOM   2733  CG  LYS A 346     -15.665 -38.059  -6.994  1.00 72.65           C  
ATOM   2734  CD  LYS A 346     -15.236 -39.408  -6.431  1.00 72.65           C  
ATOM   2735  CE  LYS A 346     -16.196 -40.517  -6.840  1.00 72.65           C  
ATOM   2736  NZ  LYS A 346     -15.763 -41.846  -6.315  1.00 72.65           N1+
ATOM   2737  N   ALA A 347     -13.073 -34.287  -6.668  1.00 73.81           N  
ATOM   2738  CA  ALA A 347     -12.252 -33.260  -6.031  1.00 73.81           C  
ATOM   2739  C   ALA A 347     -12.854 -31.873  -6.234  1.00 73.81           C  
ATOM   2740  O   ALA A 347     -12.904 -31.069  -5.301  1.00 73.81           O  
ATOM   2741  CB  ALA A 347     -10.827 -33.304  -6.577  1.00 73.81           C  
ATOM   2742  N   GLU A 348     -13.239 -31.621  -7.474  1.00 80.59           N  
ATOM   2743  CA  GLU A 348     -13.851 -30.334  -7.789  1.00 80.59           C  
ATOM   2744  C   GLU A 348     -15.125 -30.114  -6.976  1.00 80.59           C  
ATOM   2745  O   GLU A 348     -15.378 -29.009  -6.494  1.00 80.59           O  
ATOM   2746  CB  GLU A 348     -14.160 -30.236  -9.286  1.00 80.59           C  
ATOM   2747  CG  GLU A 348     -12.925 -30.056 -10.157  1.00 80.59           C  
ATOM   2748  CD  GLU A 348     -13.238 -30.043 -11.645  1.00 80.59           C  
ATOM   2749  OE1 GLU A 348     -12.366 -29.633 -12.445  1.00 80.59           O  
ATOM   2750  OE2 GLU A 348     -14.364 -30.445 -12.013  1.00 80.59           O1-
ATOM   2751  N   VAL A 349     -15.974 -31.148  -6.849  1.00 78.99           N  
ATOM   2752  CA  VAL A 349     -17.200 -31.066  -6.062  1.00 78.99           C  
ATOM   2753  C   VAL A 349     -16.861 -30.762  -4.605  1.00 78.99           C  
ATOM   2754  O   VAL A 349     -17.504 -29.921  -3.973  1.00 78.99           O  
ATOM   2755  CB  VAL A 349     -18.024 -32.371  -6.156  1.00 78.99           C  
ATOM   2756  CG1 VAL A 349     -19.147 -32.375  -5.123  1.00 78.99           C  
ATOM   2757  CG2 VAL A 349     -18.588 -32.544  -7.565  1.00 78.99           C  
ATOM   2758  N   TRP A 350     -15.853 -31.395  -4.155  1.00 78.15           N  
ATOM   2759  CA  TRP A 350     -15.445 -31.146  -2.776  1.00 78.15           C  
ATOM   2760  C   TRP A 350     -14.993 -29.702  -2.594  1.00 78.15           C  
ATOM   2761  O   TRP A 350     -15.381 -29.040  -1.628  1.00 78.15           O  
ATOM   2762  CB  TRP A 350     -14.320 -32.102  -2.369  1.00 78.15           C  
ATOM   2763  CG  TRP A 350     -14.625 -32.917  -1.147  1.00 78.15           C  
ATOM   2764  CD1 TRP A 350     -15.075 -34.207  -1.109  1.00 78.15           C  
ATOM   2765  CD2 TRP A 350     -14.506 -32.492   0.214  1.00 78.15           C  
ATOM   2766  CE2 TRP A 350     -14.900 -33.579   1.026  1.00 78.15           C  
ATOM   2767  CE3 TRP A 350     -14.102 -31.298   0.827  1.00 78.15           C  
ATOM   2768  NE1 TRP A 350     -15.243 -34.611   0.195  1.00 78.15           N  
ATOM   2769  CZ2 TRP A 350     -14.903 -33.505   2.421  1.00 78.15           C  
ATOM   2770  CZ3 TRP A 350     -14.106 -31.228   2.215  1.00 78.15           C  
ATOM   2771  CH2 TRP A 350     -14.505 -32.326   2.995  1.00 78.15           C  
ATOM   2772  N   LEU A 351     -14.140 -29.220  -3.532  1.00 77.93           N  
ATOM   2773  CA  LEU A 351     -13.649 -27.847  -3.473  1.00 77.93           C  
ATOM   2774  C   LEU A 351     -14.807 -26.854  -3.513  1.00 77.93           C  
ATOM   2775  O   LEU A 351     -14.819 -25.877  -2.760  1.00 77.93           O  
ATOM   2776  CB  LEU A 351     -12.686 -27.572  -4.631  1.00 77.93           C  
ATOM   2777  CG  LEU A 351     -11.273 -28.138  -4.486  1.00 77.93           C  
ATOM   2778  CD1 LEU A 351     -10.515 -28.016  -5.804  1.00 77.93           C  
ATOM   2779  CD2 LEU A 351     -10.524 -27.427  -3.365  1.00 77.93           C  
ATOM   2780  N   LEU A 352     -15.833 -27.176  -4.364  1.00 80.69           N  
ATOM   2781  CA  LEU A 352     -16.982 -26.291  -4.510  1.00 80.69           C  
ATOM   2782  C   LEU A 352     -17.832 -26.289  -3.242  1.00 80.69           C  
ATOM   2783  O   LEU A 352     -18.327 -25.241  -2.824  1.00 80.69           O  
ATOM   2784  CB  LEU A 352     -17.835 -26.713  -5.709  1.00 80.69           C  
ATOM   2785  CG  LEU A 352     -17.286 -26.357  -7.091  1.00 80.69           C  
ATOM   2786  CD1 LEU A 352     -18.115 -27.029  -8.180  1.00 80.69           C  
ATOM   2787  CD2 LEU A 352     -17.266 -24.844  -7.284  1.00 80.69           C  
ATOM   2788  N   ASN A 353     -17.924 -27.415  -2.699  1.00 82.96           N  
ATOM   2789  CA  ASN A 353     -18.675 -27.532  -1.453  1.00 82.96           C  
ATOM   2790  C   ASN A 353     -18.032 -26.720  -0.332  1.00 82.96           C  
ATOM   2791  O   ASN A 353     -18.728 -26.043   0.427  1.00 82.96           O  
ATOM   2792  CB  ASN A 353     -18.803 -29.001  -1.040  1.00 82.96           C  
ATOM   2793  CG  ASN A 353     -19.782 -29.203   0.100  1.00 82.96           C  
ATOM   2794  ND2 ASN A 353     -19.383 -29.991   1.091  1.00 82.96           N  
ATOM   2795  OD1 ASN A 353     -20.887 -28.657   0.089  1.00 82.96           O  
ATOM   2796  N   GLU A 354     -16.827 -26.704  -0.284  1.00 78.03           N  
ATOM   2797  CA  GLU A 354     -16.129 -25.966   0.766  1.00 78.03           C  
ATOM   2798  C   GLU A 354     -16.235 -24.460   0.546  1.00 78.03           C  
ATOM   2799  O   GLU A 354     -16.443 -23.703   1.496  1.00 78.03           O  
ATOM   2800  CB  GLU A 354     -14.658 -26.386   0.831  1.00 78.03           C  
ATOM   2801  CG  GLU A 354     -14.412 -27.642   1.654  1.00 78.03           C  
ATOM   2802  CD  GLU A 354     -14.535 -27.409   3.153  1.00 78.03           C  
ATOM   2803  OE1 GLU A 354     -15.285 -28.154   3.823  1.00 78.03           O  
ATOM   2804  OE2 GLU A 354     -13.875 -26.473   3.659  1.00 78.03           O1-
ATOM   2805  N   GLU A 355     -15.929 -24.101  -0.639  1.00 80.64           N  
ATOM   2806  CA  GLU A 355     -16.107 -22.694  -0.984  1.00 80.64           C  
ATOM   2807  C   GLU A 355     -17.521 -22.221  -0.655  1.00 80.64           C  
ATOM   2808  O   GLU A 355     -17.711 -21.095  -0.190  1.00 80.64           O  
ATOM   2809  CB  GLU A 355     -15.806 -22.462  -2.466  1.00 80.64           C  
ATOM   2810  CG  GLU A 355     -14.321 -22.461  -2.800  1.00 80.64           C  
ATOM   2811  CD  GLU A 355     -14.039 -22.283  -4.283  1.00 80.64           C  
ATOM   2812  OE1 GLU A 355     -12.852 -22.180  -4.667  1.00 80.64           O  
ATOM   2813  OE2 GLU A 355     -15.013 -22.244  -5.067  1.00 80.64           O1-
ATOM   2814  N   PHE A 356     -18.493 -23.076  -0.827  1.00 82.07           N  
ATOM   2815  CA  PHE A 356     -19.886 -22.794  -0.505  1.00 82.07           C  
ATOM   2816  C   PHE A 356     -20.068 -22.617   0.998  1.00 82.07           C  
ATOM   2817  O   PHE A 356     -20.720 -21.669   1.442  1.00 82.07           O  
ATOM   2818  CB  PHE A 356     -20.795 -23.917  -1.015  1.00 82.07           C  
ATOM   2819  CG  PHE A 356     -22.247 -23.728  -0.667  1.00 82.07           C  
ATOM   2820  CD1 PHE A 356     -22.820 -24.429   0.387  1.00 82.07           C  
ATOM   2821  CD2 PHE A 356     -23.039 -22.848  -1.394  1.00 82.07           C  
ATOM   2822  CE1 PHE A 356     -24.164 -24.257   0.711  1.00 82.07           C  
ATOM   2823  CE2 PHE A 356     -24.382 -22.670  -1.075  1.00 82.07           C  
ATOM   2824  CZ  PHE A 356     -24.943 -23.375  -0.023  1.00 82.07           C  
ATOM   2825  N   LYS A 357     -19.457 -23.500   1.737  1.00 81.82           N  
ATOM   2826  CA  LYS A 357     -19.547 -23.423   3.192  1.00 81.82           C  
ATOM   2827  C   LYS A 357     -18.928 -22.130   3.713  1.00 81.82           C  
ATOM   2828  O   LYS A 357     -19.482 -21.487   4.608  1.00 81.82           O  
ATOM   2829  CB  LYS A 357     -18.861 -24.629   3.837  1.00 81.82           C  
ATOM   2830  CG  LYS A 357     -19.652 -25.924   3.724  1.00 81.82           C  
ATOM   2831  CD  LYS A 357     -18.958 -27.069   4.450  1.00 81.82           C  
ATOM   2832  CE  LYS A 357     -19.731 -28.372   4.310  1.00 81.82           C  
ATOM   2833  NZ  LYS A 357     -19.029 -29.508   4.980  1.00 81.82           N1+
ATOM   2834  N   GLU A 358     -17.842 -21.714   3.138  1.00 82.01           N  
ATOM   2835  CA  GLU A 358     -17.196 -20.464   3.525  1.00 82.01           C  
ATOM   2836  C   GLU A 358     -18.053 -19.259   3.144  1.00 82.01           C  
ATOM   2837  O   GLU A 358     -18.176 -18.309   3.919  1.00 82.01           O  
ATOM   2838  CB  GLU A 358     -15.813 -20.350   2.878  1.00 82.01           C  
ATOM   2839  CG  GLU A 358     -14.710 -21.050   3.660  1.00 82.01           C  
ATOM   2840  CD  GLU A 358     -13.361 -21.012   2.960  1.00 82.01           C  
ATOM   2841  OE1 GLU A 358     -12.404 -21.652   3.451  1.00 82.01           O  
ATOM   2842  OE2 GLU A 358     -13.260 -20.334   1.912  1.00 82.01           O1-
ATOM   2843  N   ALA A 359     -18.614 -19.359   1.973  1.00 83.78           N  
ATOM   2844  CA  ALA A 359     -19.504 -18.294   1.517  1.00 83.78           C  
ATOM   2845  C   ALA A 359     -20.735 -18.186   2.412  1.00 83.78           C  
ATOM   2846  O   ALA A 359     -21.187 -17.083   2.724  1.00 83.78           O  
ATOM   2847  CB  ALA A 359     -19.922 -18.535   0.068  1.00 83.78           C  
ATOM   2848  N   GLU A 360     -21.150 -19.311   2.863  1.00 84.97           N  
ATOM   2849  CA  GLU A 360     -22.300 -19.337   3.762  1.00 84.97           C  
ATOM   2850  C   GLU A 360     -21.963 -18.700   5.108  1.00 84.97           C  
ATOM   2851  O   GLU A 360     -22.770 -17.954   5.666  1.00 84.97           O  
ATOM   2852  CB  GLU A 360     -22.793 -20.771   3.966  1.00 84.97           C  
ATOM   2853  CG  GLU A 360     -24.163 -20.863   4.623  1.00 84.97           C  
ATOM   2854  CD  GLU A 360     -24.620 -22.293   4.858  1.00 84.97           C  
ATOM   2855  OE1 GLU A 360     -25.796 -22.501   5.237  1.00 84.97           O  
ATOM   2856  OE2 GLU A 360     -23.796 -23.215   4.664  1.00 84.97           O1-
ATOM   2857  N   LYS A 361     -20.794 -19.020   5.604  1.00 87.74           N  
ATOM   2858  CA  LYS A 361     -20.337 -18.416   6.852  1.00 87.74           C  
ATOM   2859  C   LYS A 361     -20.234 -16.899   6.723  1.00 87.74           C  
ATOM   2860  O   LYS A 361     -20.685 -16.164   7.605  1.00 87.74           O  
ATOM   2861  CB  LYS A 361     -18.986 -19.000   7.268  1.00 87.74           C  
ATOM   2862  CG  LYS A 361     -19.067 -20.413   7.826  1.00 87.74           C  
ATOM   2863  CD  LYS A 361     -17.700 -20.918   8.271  1.00 87.74           C  
ATOM   2864  CE  LYS A 361     -17.760 -22.370   8.723  1.00 87.74           C  
ATOM   2865  NZ  LYS A 361     -16.413 -22.884   9.113  1.00 87.74           N1+
ATOM   2866  N   ARG A 362     -19.637 -16.497   5.632  1.00 85.39           N  
ATOM   2867  CA  ARG A 362     -19.513 -15.069   5.358  1.00 85.39           C  
ATOM   2868  C   ARG A 362     -20.885 -14.415   5.235  1.00 85.39           C  
ATOM   2869  O   ARG A 362     -21.091 -13.300   5.719  1.00 85.39           O  
ATOM   2870  CB  ARG A 362     -18.705 -14.836   4.080  1.00 85.39           C  
ATOM   2871  CG  ARG A 362     -17.218 -15.114   4.231  1.00 85.39           C  
ATOM   2872  CD  ARG A 362     -16.444 -14.752   2.972  1.00 85.39           C  
ATOM   2873  NE  ARG A 362     -15.573 -15.842   2.542  1.00 85.39           N  
ATOM   2874  CZ  ARG A 362     -14.819 -15.822   1.447  1.00 85.39           C  
ATOM   2875  NH1 ARG A 362     -14.815 -14.763   0.644  1.00 85.39           N1+
ATOM   2876  NH2 ARG A 362     -14.063 -16.869   1.149  1.00 85.39           N  
ATOM   2877  N   PHE A 363     -21.705 -15.021   4.599  1.00 89.86           N  
ATOM   2878  CA  PHE A 363     -23.070 -14.544   4.407  1.00 89.86           C  
ATOM   2879  C   PHE A 363     -23.795 -14.421   5.741  1.00 89.86           C  
ATOM   2880  O   PHE A 363     -24.465 -13.421   6.001  1.00 89.86           O  
ATOM   2881  CB  PHE A 363     -23.841 -15.482   3.473  1.00 89.86           C  
ATOM   2882  CG  PHE A 363     -25.264 -15.058   3.227  1.00 89.86           C  
ATOM   2883  CD1 PHE A 363     -26.318 -15.713   3.851  1.00 89.86           C  
ATOM   2884  CD2 PHE A 363     -25.547 -14.002   2.370  1.00 89.86           C  
ATOM   2885  CE1 PHE A 363     -27.636 -15.323   3.624  1.00 89.86           C  
ATOM   2886  CE2 PHE A 363     -26.861 -13.606   2.138  1.00 89.86           C  
ATOM   2887  CZ  PHE A 363     -27.904 -14.268   2.765  1.00 89.86           C  
ATOM   2888  N   ARG A 364     -23.626 -15.371   6.538  1.00 90.38           N  
ATOM   2889  CA  ARG A 364     -24.238 -15.335   7.862  1.00 90.38           C  
ATOM   2890  C   ARG A 364     -23.686 -14.179   8.689  1.00 90.38           C  
ATOM   2891  O   ARG A 364     -24.437 -13.487   9.379  1.00 90.38           O  
ATOM   2892  CB  ARG A 364     -24.014 -16.659   8.594  1.00 90.38           C  
ATOM   2893  CG  ARG A 364     -24.882 -16.834   9.830  1.00 90.38           C  
ATOM   2894  CD  ARG A 364     -24.813 -18.255  10.372  1.00 90.38           C  
ATOM   2895  NE  ARG A 364     -25.722 -18.448  11.498  1.00 90.38           N  
ATOM   2896  CZ  ARG A 364     -25.905 -19.601  12.136  1.00 90.38           C  
ATOM   2897  NH1 ARG A 364     -25.244 -20.691  11.768  1.00 90.38           N1+
ATOM   2898  NH2 ARG A 364     -26.757 -19.663  13.149  1.00 90.38           N  
ATOM   2899  N   LYS A 365     -22.426 -14.017   8.623  1.00 92.35           N  
ATOM   2900  CA  LYS A 365     -21.804 -12.896   9.321  1.00 92.35           C  
ATOM   2901  C   LYS A 365     -22.343 -11.563   8.810  1.00 92.35           C  
ATOM   2902  O   LYS A 365     -22.609 -10.652   9.598  1.00 92.35           O  
ATOM   2903  CB  LYS A 365     -20.283 -12.942   9.161  1.00 92.35           C  
ATOM   2904  CG  LYS A 365     -19.597 -13.966  10.054  1.00 92.35           C  
ATOM   2905  CD  LYS A 365     -18.083 -13.907   9.911  1.00 92.35           C  
ATOM   2906  CE  LYS A 365     -17.399 -14.981  10.745  1.00 92.35           C  
ATOM   2907  NZ  LYS A 365     -15.914 -14.942  10.591  1.00 92.35           N1+
ATOM   2908  N   LEU A 366     -22.489 -11.451   7.617  1.00 93.14           N  
ATOM   2909  CA  LEU A 366     -23.017 -10.238   7.004  1.00 93.14           C  
ATOM   2910  C   LEU A 366     -24.460  -9.995   7.433  1.00 93.14           C  
ATOM   2911  O   LEU A 366     -24.848  -8.855   7.701  1.00 93.14           O  
ATOM   2912  CB  LEU A 366     -22.936 -10.329   5.478  1.00 93.14           C  
ATOM   2913  CG  LEU A 366     -21.840  -9.500   4.806  1.00 93.14           C  
ATOM   2914  CD1 LEU A 366     -21.179 -10.300   3.689  1.00 93.14           C  
ATOM   2915  CD2 LEU A 366     -22.413  -8.193   4.267  1.00 93.14           C  
ATOM   2916  N   GLN A 367     -25.250 -11.003   7.534  1.00 94.14           N  
ATOM   2917  CA  GLN A 367     -26.624 -10.898   8.012  1.00 94.14           C  
ATOM   2918  C   GLN A 367     -26.669 -10.390   9.451  1.00 94.14           C  
ATOM   2919  O   GLN A 367     -27.506  -9.552   9.793  1.00 94.14           O  
ATOM   2920  CB  GLN A 367     -27.333 -12.249   7.911  1.00 94.14           C  
ATOM   2921  CG  GLN A 367     -27.776 -12.606   6.498  1.00 94.14           C  
ATOM   2922  CD  GLN A 367     -28.597 -13.882   6.445  1.00 94.14           C  
ATOM   2923  NE2 GLN A 367     -29.398 -14.027   5.396  1.00 94.14           N  
ATOM   2924  OE1 GLN A 367     -28.509 -14.730   7.339  1.00 94.14           O  
ATOM   2925  N   GLU A 368     -25.690 -10.904  10.223  1.00 94.75           N  
ATOM   2926  CA  GLU A 368     -25.607 -10.469  11.614  1.00 94.75           C  
ATOM   2927  C   GLU A 368     -25.216  -8.996  11.708  1.00 94.75           C  
ATOM   2928  O   GLU A 368     -25.783  -8.248  12.508  1.00 94.75           O  
ATOM   2929  CB  GLU A 368     -24.605 -11.330  12.388  1.00 94.75           C  
ATOM   2930  CG  GLU A 368     -25.105 -12.736  12.685  1.00 94.75           C  
ATOM   2931  CD  GLU A 368     -24.052 -13.622  13.333  1.00 94.75           C  
ATOM   2932  OE1 GLU A 368     -24.361 -14.789  13.664  1.00 94.75           O  
ATOM   2933  OE2 GLU A 368     -22.909 -13.145  13.510  1.00 94.75           O1-
ATOM   2934  N   GLU A 369     -24.317  -8.602  10.882  1.00 93.71           N  
ATOM   2935  CA  GLU A 369     -23.886  -7.209  10.845  1.00 93.71           C  
ATOM   2936  C   GLU A 369     -25.018  -6.292  10.388  1.00 93.71           C  
ATOM   2937  O   GLU A 369     -25.183  -5.190  10.916  1.00 93.71           O  
ATOM   2938  CB  GLU A 369     -22.673  -7.044   9.926  1.00 93.71           C  
ATOM   2939  CG  GLU A 369     -21.380  -7.598  10.509  1.00 93.71           C  
ATOM   2940  CD  GLU A 369     -20.202  -7.506   9.552  1.00 93.71           C  
ATOM   2941  OE1 GLU A 369     -19.080  -7.911   9.930  1.00 93.71           O  
ATOM   2942  OE2 GLU A 369     -20.403  -7.022   8.415  1.00 93.71           O1-
ATOM   2943  N   THR A 370     -25.790  -6.759   9.420  1.00 92.33           N  
ATOM   2944  CA  THR A 370     -26.931  -6.004   8.915  1.00 92.33           C  
ATOM   2945  C   THR A 370     -27.999  -5.851   9.994  1.00 92.33           C  
ATOM   2946  O   THR A 370     -28.583  -4.776  10.148  1.00 92.33           O  
ATOM   2947  CB  THR A 370     -27.544  -6.680   7.674  1.00 92.33           C  
ATOM   2948  CG2 THR A 370     -28.684  -5.846   7.100  1.00 92.33           C  
ATOM   2949  OG1 THR A 370     -26.530  -6.837   6.673  1.00 92.33           O  
ATOM   2950  N   LYS A 371     -28.214  -6.938  10.692  1.00 93.71           N  
ATOM   2951  CA  LYS A 371     -29.154  -6.883  11.808  1.00 93.71           C  
ATOM   2952  C   LYS A 371     -28.689  -5.890  12.869  1.00 93.71           C  
ATOM   2953  O   LYS A 371     -29.486  -5.100  13.380  1.00 93.71           O  
ATOM   2954  CB  LYS A 371     -29.333  -8.269  12.430  1.00 93.71           C  
ATOM   2955  CG  LYS A 371     -30.419  -8.335  13.493  1.00 93.71           C  
ATOM   2956  CD  LYS A 371     -30.586  -9.748  14.034  1.00 93.71           C  
ATOM   2957  CE  LYS A 371     -31.628  -9.804  15.143  1.00 93.71           C  
ATOM   2958  NZ  LYS A 371     -31.774 -11.184  15.698  1.00 93.71           N1+
ATOM   2959  N   LYS A 372     -27.452  -5.883  13.160  1.00 93.55           N  
ATOM   2960  CA  LYS A 372     -26.878  -4.947  14.123  1.00 93.55           C  
ATOM   2961  C   LYS A 372     -27.010  -3.507  13.635  1.00 93.55           C  
ATOM   2962  O   LYS A 372     -27.333  -2.608  14.416  1.00 93.55           O  
ATOM   2963  CB  LYS A 372     -25.408  -5.279  14.384  1.00 93.55           C  
ATOM   2964  CG  LYS A 372     -25.197  -6.440  15.343  1.00 93.55           C  
ATOM   2965  CD  LYS A 372     -23.717  -6.684  15.610  1.00 93.55           C  
ATOM   2966  CE  LYS A 372     -23.499  -7.916  16.477  1.00 93.55           C  
ATOM   2967  NZ  LYS A 372     -22.048  -8.180  16.710  1.00 93.55           N1+
ATOM   2968  N   ALA A 373     -26.760  -3.308  12.402  1.00 91.37           N  
ATOM   2969  CA  ALA A 373     -26.878  -1.980  11.805  1.00 91.37           C  
ATOM   2970  C   ALA A 373     -28.318  -1.479  11.860  1.00 91.37           C  
ATOM   2971  O   ALA A 373     -28.564  -0.304  12.138  1.00 91.37           O  
ATOM   2972  CB  ALA A 373     -26.379  -1.997  10.364  1.00 91.37           C  
ATOM   2973  N   LEU A 374     -29.190  -2.384  11.568  1.00 91.13           N  
ATOM   2974  CA  LEU A 374     -30.604  -2.033  11.644  1.00 91.13           C  
ATOM   2975  C   LEU A 374     -30.996  -1.662  13.071  1.00 91.13           C  
ATOM   2976  O   LEU A 374     -31.756  -0.713  13.283  1.00 91.13           O  
ATOM   2977  CB  LEU A 374     -31.471  -3.194  11.149  1.00 91.13           C  
ATOM   2978  CG  LEU A 374     -31.587  -3.355   9.633  1.00 91.13           C  
ATOM   2979  CD1 LEU A 374     -32.290  -4.664   9.291  1.00 91.13           C  
ATOM   2980  CD2 LEU A 374     -32.328  -2.168   9.024  1.00 91.13           C  
ATOM   2981  N   GLU A 375     -30.507  -2.386  14.024  1.00 93.66           N  
ATOM   2982  CA  GLU A 375     -30.763  -2.082  15.428  1.00 93.66           C  
ATOM   2983  C   GLU A 375     -30.177  -0.726  15.815  1.00 93.66           C  
ATOM   2984  O   GLU A 375     -30.796   0.033  16.563  1.00 93.66           O  
ATOM   2985  CB  GLU A 375     -30.190  -3.178  16.329  1.00 93.66           C  
ATOM   2986  CG  GLU A 375     -30.971  -4.483  16.282  1.00 93.66           C  
ATOM   2987  CD  GLU A 375     -30.330  -5.597  17.096  1.00 93.66           C  
ATOM   2988  OE1 GLU A 375     -30.926  -6.692  17.201  1.00 93.66           O  
ATOM   2989  OE2 GLU A 375     -29.222  -5.370  17.633  1.00 93.66           O1-
ATOM   2990  N   GLU A 376     -29.040  -0.395  15.323  1.00 92.63           N  
ATOM   2991  CA  GLU A 376     -28.402   0.894  15.574  1.00 92.63           C  
ATOM   2992  C   GLU A 376     -29.223   2.040  14.987  1.00 92.63           C  
ATOM   2993  O   GLU A 376     -29.353   3.098  15.606  1.00 92.63           O  
ATOM   2994  CB  GLU A 376     -26.984   0.915  14.998  1.00 92.63           C  
ATOM   2995  CG  GLU A 376     -25.991   0.069  15.782  1.00 92.63           C  
ATOM   2996  CD  GLU A 376     -24.597   0.062  15.174  1.00 92.63           C  
ATOM   2997  OE1 GLU A 376     -23.701  -0.625  15.715  1.00 92.63           O  
ATOM   2998  OE2 GLU A 376     -24.400   0.748  14.146  1.00 92.63           O1-
ATOM   2999  N   VAL A 377     -29.765   1.766  13.820  1.00 88.95           N  
ATOM   3000  CA  VAL A 377     -30.616   2.759  13.174  1.00 88.95           C  
ATOM   3001  C   VAL A 377     -31.889   2.962  13.994  1.00 88.95           C  
ATOM   3002  O   VAL A 377     -32.335   4.094  14.190  1.00 88.95           O  
ATOM   3003  CB  VAL A 377     -30.974   2.347  11.728  1.00 88.95           C  
ATOM   3004  CG1 VAL A 377     -32.067   3.251  11.163  1.00 88.95           C  
ATOM   3005  CG2 VAL A 377     -29.731   2.386  10.840  1.00 88.95           C  
ATOM   3006  N   GLU A 378     -32.431   1.886  14.494  1.00 92.36           N  
ATOM   3007  CA  GLU A 378     -33.629   1.982  15.323  1.00 92.36           C  
ATOM   3008  C   GLU A 378     -33.354   2.768  16.602  1.00 92.36           C  
ATOM   3009  O   GLU A 378     -34.173   3.589  17.021  1.00 92.36           O  
ATOM   3010  CB  GLU A 378     -34.159   0.587  15.667  1.00 92.36           C  
ATOM   3011  CG  GLU A 378     -34.925  -0.076  14.532  1.00 92.36           C  
ATOM   3012  CD  GLU A 378     -35.378  -1.490  14.860  1.00 92.36           C  
ATOM   3013  OE1 GLU A 378     -36.012  -2.140  13.998  1.00 92.36           O  
ATOM   3014  OE2 GLU A 378     -35.099  -1.951  15.990  1.00 92.36           O1-
ATOM   3015  N   GLU A 379     -32.195   2.548  17.200  1.00 93.28           N  
ATOM   3016  CA  GLU A 379     -31.798   3.283  18.398  1.00 93.28           C  
ATOM   3017  C   GLU A 379     -31.645   4.773  18.105  1.00 93.28           C  
ATOM   3018  O   GLU A 379     -32.059   5.615  18.905  1.00 93.28           O  
ATOM   3019  CB  GLU A 379     -30.491   2.722  18.965  1.00 93.28           C  
ATOM   3020  CG  GLU A 379     -30.655   1.390  19.682  1.00 93.28           C  
ATOM   3021  CD  GLU A 379     -29.341   0.816  20.187  1.00 93.28           C  
ATOM   3022  OE1 GLU A 379     -29.347  -0.293  20.769  1.00 93.28           O  
ATOM   3023  OE2 GLU A 379     -28.297   1.479  20.000  1.00 93.28           O1-
ATOM   3024  N   LEU A 380     -31.081   5.092  17.018  1.00 93.44           N  
ATOM   3025  CA  LEU A 380     -30.902   6.478  16.604  1.00 93.44           C  
ATOM   3026  C   LEU A 380     -32.248   7.149  16.354  1.00 93.44           C  
ATOM   3027  O   LEU A 380     -32.450   8.306  16.728  1.00 93.44           O  
ATOM   3028  CB  LEU A 380     -30.037   6.554  15.343  1.00 93.44           C  
ATOM   3029  CG  LEU A 380     -28.526   6.454  15.551  1.00 93.44           C  
ATOM   3030  CD1 LEU A 380     -27.816   6.286  14.211  1.00 93.44           C  
ATOM   3031  CD2 LEU A 380     -28.003   7.683  16.287  1.00 93.44           C  
ATOM   3032  N   ASN A 381     -33.119   6.359  15.721  1.00 90.53           N  
ATOM   3033  CA  ASN A 381     -34.462   6.880  15.486  1.00 90.53           C  
ATOM   3034  C   ASN A 381     -35.188   7.172  16.795  1.00 90.53           C  
ATOM   3035  O   ASN A 381     -35.888   8.179  16.911  1.00 90.53           O  
ATOM   3036  CB  ASN A 381     -35.275   5.901  14.635  1.00 90.53           C  
ATOM   3037  CG  ASN A 381     -35.105   6.140  13.148  1.00 90.53           C  
ATOM   3038  ND2 ASN A 381     -35.400   5.123  12.347  1.00 90.53           N  
ATOM   3039  OD1 ASN A 381     -34.710   7.228  12.722  1.00 90.53           O  
ATOM   3040  N   GLN A 382     -35.092   6.320  17.794  1.00 93.23           N  
ATOM   3041  CA  GLN A 382     -35.680   6.540  19.111  1.00 93.23           C  
ATOM   3042  C   GLN A 382     -35.102   7.790  19.769  1.00 93.23           C  
ATOM   3043  O   GLN A 382     -35.838   8.582  20.363  1.00 93.23           O  
ATOM   3044  CB  GLN A 382     -35.454   5.322  20.009  1.00 93.23           C  
ATOM   3045  CG  GLN A 382     -36.284   5.339  21.286  1.00 93.23           C  
ATOM   3046  CD  GLN A 382     -36.165   4.051  22.081  1.00 93.23           C  
ATOM   3047  NE2 GLN A 382     -37.012   3.898  23.092  1.00 93.23           N  
ATOM   3048  OE1 GLN A 382     -35.317   3.202  21.787  1.00 93.23           O  
ATOM   3049  N   ARG A 383     -33.838   7.959  19.606  1.00 91.39           N  
ATOM   3050  CA  ARG A 383     -33.167   9.138  20.145  1.00 91.39           C  
ATOM   3051  C   ARG A 383     -33.642  10.407  19.445  1.00 91.39           C  
ATOM   3052  O   ARG A 383     -33.806  11.449  20.083  1.00 91.39           O  
ATOM   3053  CB  ARG A 383     -31.649   9.002  20.010  1.00 91.39           C  
ATOM   3054  CG  ARG A 383     -31.032   8.000  20.973  1.00 91.39           C  
ATOM   3055  CD  ARG A 383     -29.520   7.922  20.813  1.00 91.39           C  
ATOM   3056  NE  ARG A 383     -28.826   8.452  21.983  1.00 91.39           N  
ATOM   3057  CZ  ARG A 383     -27.505   8.541  22.106  1.00 91.39           C  
ATOM   3058  NH1 ARG A 383     -26.705   8.135  21.127  1.00 91.39           N1+
ATOM   3059  NH2 ARG A 383     -26.979   9.040  23.215  1.00 91.39           N  
ATOM   3060  N   PHE A 384     -33.774  10.345  18.267  1.00 89.27           N  
ATOM   3061  CA  PHE A 384     -34.288  11.449  17.467  1.00 89.27           C  
ATOM   3062  C   PHE A 384     -35.703  11.819  17.898  1.00 89.27           C  
ATOM   3063  O   PHE A 384     -36.018  12.999  18.063  1.00 89.27           O  
ATOM   3064  CB  PHE A 384     -34.271  11.090  15.978  1.00 89.27           C  
ATOM   3065  CG  PHE A 384     -34.689  12.220  15.075  1.00 89.27           C  
ATOM   3066  CD1 PHE A 384     -35.989  12.293  14.588  1.00 89.27           C  
ATOM   3067  CD2 PHE A 384     -33.784  13.208  14.715  1.00 89.27           C  
ATOM   3068  CE1 PHE A 384     -36.379  13.337  13.753  1.00 89.27           C  
ATOM   3069  CE2 PHE A 384     -34.166  14.254  13.881  1.00 89.27           C  
ATOM   3070  CZ  PHE A 384     -35.464  14.317  13.400  1.00 89.27           C  
ATOM   3071  N   GLU A 385     -36.565  10.876  18.032  1.00 92.21           N  
ATOM   3072  CA  GLU A 385     -37.939  11.116  18.465  1.00 92.21           C  
ATOM   3073  C   GLU A 385     -37.976  11.756  19.850  1.00 92.21           C  
ATOM   3074  O   GLU A 385     -38.787  12.649  20.105  1.00 92.21           O  
ATOM   3075  CB  GLU A 385     -38.738   9.810  18.468  1.00 92.21           C  
ATOM   3076  CG  GLU A 385     -39.124   9.323  17.078  1.00 92.21           C  
ATOM   3077  CD  GLU A 385     -39.882   8.005  17.095  1.00 92.21           C  
ATOM   3078  OE1 GLU A 385     -40.296   7.530  16.013  1.00 92.21           O  
ATOM   3079  OE2 GLU A 385     -40.063   7.443  18.198  1.00 92.21           O1-
ATOM   3080  N   GLU A 386     -37.039  11.274  20.669  1.00 91.70           N  
ATOM   3081  CA  GLU A 386     -36.937  11.870  21.997  1.00 91.70           C  
ATOM   3082  C   GLU A 386     -36.489  13.327  21.914  1.00 91.70           C  
ATOM   3083  O   GLU A 386     -37.002  14.182  22.640  1.00 91.70           O  
ATOM   3084  CB  GLU A 386     -35.969  11.071  22.873  1.00 91.70           C  
ATOM   3085  CG  GLU A 386     -36.510   9.717  23.310  1.00 91.70           C  
ATOM   3086  CD  GLU A 386     -35.498   8.888  24.085  1.00 91.70           C  
ATOM   3087  OE1 GLU A 386     -35.809   7.731  24.444  1.00 91.70           O  
ATOM   3088  OE2 GLU A 386     -34.384   9.401  24.335  1.00 91.70           O1-
ATOM   3089  N   ALA A 387     -35.551  13.635  21.023  1.00 91.04           N  
ATOM   3090  CA  ALA A 387     -35.062  14.997  20.817  1.00 91.04           C  
ATOM   3091  C   ALA A 387     -36.165  15.900  20.274  1.00 91.04           C  
ATOM   3092  O   ALA A 387     -36.282  17.058  20.679  1.00 91.04           O  
ATOM   3093  CB  ALA A 387     -33.865  14.993  19.868  1.00 91.04           C  
ATOM   3094  N   LEU A 388     -37.013  15.336  19.379  1.00 90.68           N  
ATOM   3095  CA  LEU A 388     -38.122  16.097  18.814  1.00 90.68           C  
ATOM   3096  C   LEU A 388     -39.147  16.443  19.889  1.00 90.68           C  
ATOM   3097  O   LEU A 388     -39.700  17.545  19.893  1.00 90.68           O  
ATOM   3098  CB  LEU A 388     -38.793  15.310  17.686  1.00 90.68           C  
ATOM   3099  CG  LEU A 388     -38.103  15.355  16.322  1.00 90.68           C  
ATOM   3100  CD1 LEU A 388     -38.758  14.368  15.362  1.00 90.68           C  
ATOM   3101  CD2 LEU A 388     -38.140  16.769  15.751  1.00 90.68           C  
ATOM   3102  N   GLU A 389     -39.350  15.486  20.785  1.00 93.30           N  
ATOM   3103  CA  GLU A 389     -40.282  15.726  21.883  1.00 93.30           C  
ATOM   3104  C   GLU A 389     -39.757  16.806  22.825  1.00 93.30           C  
ATOM   3105  O   GLU A 389     -40.524  17.641  23.309  1.00 93.30           O  
ATOM   3106  CB  GLU A 389     -40.544  14.433  22.658  1.00 93.30           C  
ATOM   3107  CG  GLU A 389     -41.425  13.438  21.916  1.00 93.30           C  
ATOM   3108  CD  GLU A 389     -41.630  12.137  22.675  1.00 93.30           C  
ATOM   3109  OE1 GLU A 389     -42.326  11.235  22.155  1.00 93.30           O  
ATOM   3110  OE2 GLU A 389     -41.092  12.018  23.799  1.00 93.30           O1-
ATOM   3111  N   GLU A 390     -38.514  16.844  23.037  1.00 94.12           N  
ATOM   3112  CA  GLU A 390     -37.886  17.853  23.884  1.00 94.12           C  
ATOM   3113  C   GLU A 390     -37.986  19.241  23.257  1.00 94.12           C  
ATOM   3114  O   GLU A 390     -38.218  20.229  23.957  1.00 94.12           O  
ATOM   3115  CB  GLU A 390     -36.419  17.499  24.146  1.00 94.12           C  
ATOM   3116  CG  GLU A 390     -35.823  18.203  25.357  1.00 94.12           C  
ATOM   3117  CD  GLU A 390     -34.471  17.643  25.771  1.00 94.12           C  
ATOM   3118  OE1 GLU A 390     -33.870  18.163  26.738  1.00 94.12           O  
ATOM   3119  OE2 GLU A 390     -34.010  16.678  25.122  1.00 94.12           O1-
ATOM   3120  N   VAL A 391     -37.765  19.324  21.974  1.00 89.24           N  
ATOM   3121  CA  VAL A 391     -37.881  20.579  21.240  1.00 89.24           C  
ATOM   3122  C   VAL A 391     -39.307  21.115  21.354  1.00 89.24           C  
ATOM   3123  O   VAL A 391     -39.510  22.316  21.548  1.00 89.24           O  
ATOM   3124  CB  VAL A 391     -37.495  20.405  19.754  1.00 89.24           C  
ATOM   3125  CG1 VAL A 391     -37.847  21.657  18.953  1.00 89.24           C  
ATOM   3126  CG2 VAL A 391     -36.006  20.085  19.623  1.00 89.24           C  
ATOM   3127  N   GLU A 392     -40.225  20.252  21.228  1.00 91.66           N  
ATOM   3128  CA  GLU A 392     -41.625  20.652  21.330  1.00 91.66           C  
ATOM   3129  C   GLU A 392     -41.951  21.175  22.726  1.00 91.66           C  
ATOM   3130  O   GLU A 392     -42.708  22.137  22.873  1.00 91.66           O  
ATOM   3131  CB  GLU A 392     -42.546  19.480  20.980  1.00 91.66           C  
ATOM   3132  CG  GLU A 392     -42.739  19.274  19.484  1.00 91.66           C  
ATOM   3133  CD  GLU A 392     -43.707  18.149  19.153  1.00 91.66           C  
ATOM   3134  OE1 GLU A 392     -43.999  17.932  17.956  1.00 91.66           O  
ATOM   3135  OE2 GLU A 392     -44.179  17.481  20.101  1.00 91.66           O1-
ATOM   3136  N   ARG A 393     -41.427  20.554  23.718  1.00 92.94           N  
ATOM   3137  CA  ARG A 393     -41.607  21.017  25.090  1.00 92.94           C  
ATOM   3138  C   ARG A 393     -41.049  22.425  25.269  1.00 92.94           C  
ATOM   3139  O   ARG A 393     -41.669  23.265  25.924  1.00 92.94           O  
ATOM   3140  CB  ARG A 393     -40.933  20.057  26.073  1.00 92.94           C  
ATOM   3141  CG  ARG A 393     -41.707  18.770  26.307  1.00 92.94           C  
ATOM   3142  CD  ARG A 393     -41.086  17.930  27.413  1.00 92.94           C  
ATOM   3143  NE  ARG A 393     -41.709  16.612  27.504  1.00 92.94           N  
ATOM   3144  CZ  ARG A 393     -41.380  15.678  28.393  1.00 92.94           C  
ATOM   3145  NH1 ARG A 393     -40.424  15.901  29.288  1.00 92.94           N1+
ATOM   3146  NH2 ARG A 393     -42.012  14.514  28.386  1.00 92.94           N  
ATOM   3147  N   ILE A 394     -39.888  22.714  24.721  1.00 90.01           N  
ATOM   3148  CA  ILE A 394     -39.242  24.020  24.793  1.00 90.01           C  
ATOM   3149  C   ILE A 394     -40.090  25.058  24.062  1.00 90.01           C  
ATOM   3150  O   ILE A 394     -40.253  26.183  24.540  1.00 90.01           O  
ATOM   3151  CB  ILE A 394     -37.815  23.978  24.199  1.00 90.01           C  
ATOM   3152  CG1 ILE A 394     -36.903  23.098  25.060  1.00 90.01           C  
ATOM   3153  CG2 ILE A 394     -37.244  25.392  24.064  1.00 90.01           C  
ATOM   3154  CD1 ILE A 394     -35.539  22.828  24.441  1.00 90.01           C  
ATOM   3155  N   LYS A 395     -40.636  24.609  22.882  1.00 88.70           N  
ATOM   3156  CA  LYS A 395     -41.482  25.518  22.114  1.00 88.70           C  
ATOM   3157  C   LYS A 395     -42.743  25.885  22.892  1.00 88.70           C  
ATOM   3158  O   LYS A 395     -43.191  27.032  22.852  1.00 88.70           O  
ATOM   3159  CB  LYS A 395     -41.859  24.893  20.770  1.00 88.70           C  
ATOM   3160  CG  LYS A 395     -40.787  25.032  19.699  1.00 88.70           C  
ATOM   3161  CD  LYS A 395     -41.296  24.582  18.335  1.00 88.70           C  
ATOM   3162  CE  LYS A 395     -40.240  24.769  17.254  1.00 88.70           C  
ATOM   3163  NZ  LYS A 395     -40.728  24.315  15.918  1.00 88.70           N1+
ATOM   3164  N   ARG A 396     -43.346  24.960  23.601  1.00 88.67           N  
ATOM   3165  CA  ARG A 396     -44.529  25.210  24.417  1.00 88.67           C  
ATOM   3166  C   ARG A 396     -44.210  26.160  25.568  1.00 88.67           C  
ATOM   3167  O   ARG A 396     -45.008  27.041  25.892  1.00 88.67           O  
ATOM   3168  CB  ARG A 396     -45.095  23.898  24.963  1.00 88.67           C  
ATOM   3169  CG  ARG A 396     -45.971  23.146  23.973  1.00 88.67           C  
ATOM   3170  CD  ARG A 396     -46.650  21.946  24.618  1.00 88.67           C  
ATOM   3171  NE  ARG A 396     -47.369  21.140  23.636  1.00 88.67           N  
ATOM   3172  CZ  ARG A 396     -48.130  20.088  23.928  1.00 88.67           C  
ATOM   3173  NH1 ARG A 396     -48.285  19.693  25.186  1.00 88.67           N1+
ATOM   3174  NH2 ARG A 396     -48.738  19.426  22.956  1.00 88.67           N  
ATOM   3175  N   ARG A 397     -43.020  26.012  26.163  1.00 87.82           N  
ATOM   3176  CA  ARG A 397     -42.595  26.890  27.248  1.00 87.82           C  
ATOM   3177  C   ARG A 397     -42.418  28.323  26.757  1.00 87.82           C  
ATOM   3178  O   ARG A 397     -42.743  29.273  27.470  1.00 87.82           O  
ATOM   3179  CB  ARG A 397     -41.290  26.384  27.869  1.00 87.82           C  
ATOM   3180  CG  ARG A 397     -41.490  25.347  28.961  1.00 87.82           C  
ATOM   3181  CD  ARG A 397     -40.173  24.965  29.624  1.00 87.82           C  
ATOM   3182  NE  ARG A 397     -40.344  23.863  30.568  1.00 87.82           N  
ATOM   3183  CZ  ARG A 397     -39.358  23.296  31.257  1.00 87.82           C  
ATOM   3184  NH1 ARG A 397     -38.106  23.719  31.123  1.00 87.82           N1+
ATOM   3185  NH2 ARG A 397     -39.625  22.300  32.088  1.00 87.82           N  
ATOM   3186  N   GLN A 398     -41.977  28.424  25.536  1.00 81.79           N  
ATOM   3187  CA  GLN A 398     -41.738  29.738  24.948  1.00 81.79           C  
ATOM   3188  C   GLN A 398     -43.050  30.463  24.668  1.00 81.79           C  
ATOM   3189  O   GLN A 398     -43.135  31.684  24.815  1.00 81.79           O  
ATOM   3190  CB  GLN A 398     -40.923  29.609  23.659  1.00 81.79           C  
ATOM   3191  CG  GLN A 398     -39.418  29.559  23.886  1.00 81.79           C  
ATOM   3192  CD  GLN A 398     -38.631  29.520  22.589  1.00 81.79           C  
ATOM   3193  NE2 GLN A 398     -37.307  29.553  22.699  1.00 81.79           N  
ATOM   3194  OE1 GLN A 398     -39.208  29.460  21.499  1.00 81.79           O  
ATOM   3195  N   LYS A 399     -44.029  29.686  24.266  1.00 80.22           N  
ATOM   3196  CA  LYS A 399     -45.346  30.285  24.068  1.00 80.22           C  
ATOM   3197  C   LYS A 399     -45.983  30.665  25.403  1.00 80.22           C  
ATOM   3198  O   LYS A 399     -46.605  31.722  25.521  1.00 80.22           O  
ATOM   3199  CB  LYS A 399     -46.262  29.328  23.304  1.00 80.22           C  
ATOM   3200  CG  LYS A 399     -45.954  29.232  21.817  1.00 80.22           C  
ATOM   3201  CD  LYS A 399     -46.972  28.364  21.090  1.00 80.22           C  
ATOM   3202  CE  LYS A 399     -46.647  28.242  19.607  1.00 80.22           C  
ATOM   3203  NZ  LYS A 399     -47.637  27.382  18.892  1.00 80.22           N1+
TER   
END
