# Supplementary material for: De novo design of obligate ABC-type heterotrimeric proteins
Source: Nat Struct Mol Biol. 2022 Dec 15;29(12):1266–76. doi: 10.1038/s41594-022-00879-4 (PMC9758053; doi:10.1038/s41594-022-00879-4)
Supplement: Supplementary file 4 — This compressed file contains all PDB files and scripts used in our design protocols and analyses, as well as the final design model outputs. [file 41594_2022_879_MOESM4_ESM.zip › source_data/pdbs/AF-Monomer for worms fusions/C2-DHT01-01/C2-DHT01-01_chnA_model_1_ptm_seed_0_unrelaxed.pdb]

ATOM      1  N   ASP A   1       2.645  26.982  12.248  1.00 65.45           N  
ATOM      2  CA  ASP A   1       3.453  26.694  13.428  1.00 65.45           C  
ATOM      3  C   ASP A   1       3.639  25.189  13.614  1.00 65.45           C  
ATOM      4  O   ASP A   1       4.721  24.734  13.989  1.00 65.45           O  
ATOM      5  CB  ASP A   1       2.812  27.303  14.678  1.00 65.45           C  
ATOM      6  CG  ASP A   1       3.152  28.772  14.863  1.00 65.45           C  
ATOM      7  OD1 ASP A   1       4.028  29.291  14.138  1.00 65.45           O  
ATOM      8  OD2 ASP A   1       2.540  29.414  15.743  1.00 65.45           O1-
ATOM      9  N   GLU A   2       2.879  24.294  13.138  1.00 68.72           N  
ATOM     10  CA  GLU A   2       2.915  22.836  13.102  1.00 68.72           C  
ATOM     11  C   GLU A   2       3.677  22.333  11.879  1.00 68.72           C  
ATOM     12  O   GLU A   2       4.424  21.355  11.967  1.00 68.72           O  
ATOM     13  CB  GLU A   2       1.494  22.263  13.108  1.00 68.72           C  
ATOM     14  CG  GLU A   2       0.911  22.083  14.502  1.00 68.72           C  
ATOM     15  CD  GLU A   2      -0.477  21.461  14.495  1.00 68.72           C  
ATOM     16  OE1 GLU A   2      -1.041  21.222  15.587  1.00 68.72           O  
ATOM     17  OE2 GLU A   2      -1.003  21.207  13.388  1.00 68.72           O1-
ATOM     18  N   GLU A   3       3.573  23.065  10.797  1.00 69.05           N  
ATOM     19  CA  GLU A   3       4.362  22.770   9.605  1.00 69.05           C  
ATOM     20  C   GLU A   3       5.833  23.120   9.816  1.00 69.05           C  
ATOM     21  O   GLU A   3       6.720  22.363   9.414  1.00 69.05           O  
ATOM     22  CB  GLU A   3       3.811  23.528   8.394  1.00 69.05           C  
ATOM     23  CG  GLU A   3       4.380  23.059   7.063  1.00 69.05           C  
ATOM     24  CD  GLU A   3       3.860  23.853   5.875  1.00 69.05           C  
ATOM     25  OE1 GLU A   3       4.413  23.709   4.761  1.00 69.05           O  
ATOM     26  OE2 GLU A   3       2.893  24.624   6.060  1.00 69.05           O1-
ATOM     27  N   GLU A   4       6.224  24.193  10.501  1.00 72.00           N  
ATOM     28  CA  GLU A   4       7.582  24.591  10.862  1.00 72.00           C  
ATOM     29  C   GLU A   4       8.164  23.666  11.927  1.00 72.00           C  
ATOM     30  O   GLU A   4       9.339  23.300  11.865  1.00 72.00           O  
ATOM     31  CB  GLU A   4       7.605  26.041  11.355  1.00 72.00           C  
ATOM     32  CG  GLU A   4       8.960  26.717  11.212  1.00 72.00           C  
ATOM     33  CD  GLU A   4       8.914  28.214  11.472  1.00 72.00           C  
ATOM     34  OE1 GLU A   4       9.966  28.883  11.361  1.00 72.00           O  
ATOM     35  OE2 GLU A   4       7.816  28.723  11.791  1.00 72.00           O1-
ATOM     36  N   LYS A   5       7.420  23.097  12.874  1.00 77.98           N  
ATOM     37  CA  LYS A   5       7.794  22.088  13.860  1.00 77.98           C  
ATOM     38  C   LYS A   5       8.018  20.731  13.200  1.00 77.98           C  
ATOM     39  O   LYS A   5       8.950  20.007  13.556  1.00 77.98           O  
ATOM     40  CB  LYS A   5       6.722  21.973  14.945  1.00 77.98           C  
ATOM     41  CG  LYS A   5       6.824  23.033  16.031  1.00 77.98           C  
ATOM     42  CD  LYS A   5       5.788  22.812  17.126  1.00 77.98           C  
ATOM     43  CE  LYS A   5       5.811  23.936  18.153  1.00 77.98           C  
ATOM     44  NZ  LYS A   5       4.768  23.747  19.205  1.00 77.98           N1+
ATOM     45  N   LEU A   6       7.248  20.383  12.107  1.00 76.83           N  
ATOM     46  CA  LEU A   6       7.403  19.137  11.364  1.00 76.83           C  
ATOM     47  C   LEU A   6       8.614  19.205  10.438  1.00 76.83           C  
ATOM     48  O   LEU A   6       9.365  18.235  10.321  1.00 76.83           O  
ATOM     49  CB  LEU A   6       6.141  18.835  10.553  1.00 76.83           C  
ATOM     50  CG  LEU A   6       5.004  18.140  11.304  1.00 76.83           C  
ATOM     51  CD1 LEU A   6       3.699  18.267  10.524  1.00 76.83           C  
ATOM     52  CD2 LEU A   6       5.343  16.673  11.551  1.00 76.83           C  
ATOM     53  N   ARG A   7       8.978  20.430   9.934  1.00 79.18           N  
ATOM     54  CA  ARG A   7      10.162  20.622   9.103  1.00 79.18           C  
ATOM     55  C   ARG A   7      11.433  20.600   9.946  1.00 79.18           C  
ATOM     56  O   ARG A   7      12.439  20.014   9.544  1.00 79.18           O  
ATOM     57  CB  ARG A   7      10.069  21.939   8.329  1.00 79.18           C  
ATOM     58  CG  ARG A   7       9.295  21.834   7.025  1.00 79.18           C  
ATOM     59  CD  ARG A   7       9.354  23.129   6.228  1.00 79.18           C  
ATOM     60  NE  ARG A   7       8.557  23.048   5.007  1.00 79.18           N  
ATOM     61  CZ  ARG A   7       8.689  23.858   3.961  1.00 79.18           C  
ATOM     62  NH1 ARG A   7       9.593  24.831   3.966  1.00 79.18           N1+
ATOM     63  NH2 ARG A   7       7.911  23.695   2.900  1.00 79.18           N  
ATOM     64  N   GLU A   8      11.426  21.123  11.135  1.00 81.79           N  
ATOM     65  CA  GLU A   8      12.552  21.106  12.066  1.00 81.79           C  
ATOM     66  C   GLU A   8      12.794  19.703  12.613  1.00 81.79           C  
ATOM     67  O   GLU A   8      13.942  19.272  12.744  1.00 81.79           O  
ATOM     68  CB  GLU A   8      12.312  22.086  13.218  1.00 81.79           C  
ATOM     69  CG  GLU A   8      12.670  23.527  12.884  1.00 81.79           C  
ATOM     70  CD  GLU A   8      12.421  24.489  14.035  1.00 81.79           C  
ATOM     71  OE1 GLU A   8      12.709  25.698  13.888  1.00 81.79           O  
ATOM     72  OE2 GLU A   8      11.935  24.029  15.092  1.00 81.79           O1-
ATOM     73  N   SER A   9      11.680  18.888  12.806  1.00 80.09           N  
ATOM     74  CA  SER A   9      11.773  17.505  13.260  1.00 80.09           C  
ATOM     75  C   SER A   9      12.280  16.592  12.149  1.00 80.09           C  
ATOM     76  O   SER A   9      13.085  15.691  12.398  1.00 80.09           O  
ATOM     77  CB  SER A   9      10.413  17.011  13.756  1.00 80.09           C  
ATOM     78  OG  SER A   9      10.039  17.680  14.948  1.00 80.09           O  
ATOM     79  N   LEU A  10      11.912  16.899  10.854  1.00 76.44           N  
ATOM     80  CA  LEU A  10      12.369  16.132   9.700  1.00 76.44           C  
ATOM     81  C   LEU A  10      13.831  16.437   9.389  1.00 76.44           C  
ATOM     82  O   LEU A  10      14.606  15.529   9.080  1.00 76.44           O  
ATOM     83  CB  LEU A  10      11.501  16.435   8.477  1.00 76.44           C  
ATOM     84  CG  LEU A  10      10.361  15.454   8.195  1.00 76.44           C  
ATOM     85  CD1 LEU A  10       9.294  16.116   7.330  1.00 76.44           C  
ATOM     86  CD2 LEU A  10      10.895  14.193   7.521  1.00 76.44           C  
ATOM     87  N   GLU A  11      14.269  17.710   9.610  1.00 83.01           N  
ATOM     88  CA  GLU A  11      15.660  18.091   9.383  1.00 83.01           C  
ATOM     89  C   GLU A  11      16.569  17.538  10.477  1.00 83.01           C  
ATOM     90  O   GLU A  11      17.679  17.081  10.196  1.00 83.01           O  
ATOM     91  CB  GLU A  11      15.795  19.614   9.308  1.00 83.01           C  
ATOM     92  CG  GLU A  11      15.662  20.174   7.900  1.00 83.01           C  
ATOM     93  CD  GLU A  11      15.807  21.687   7.838  1.00 83.01           C  
ATOM     94  OE1 GLU A  11      15.768  22.256   6.724  1.00 83.01           O  
ATOM     95  OE2 GLU A  11      15.965  22.307   8.914  1.00 83.01           O1-
ATOM     96  N   GLU A  12      16.067  17.482  11.704  1.00 86.27           N  
ATOM     97  CA  GLU A  12      16.778  16.878  12.827  1.00 86.27           C  
ATOM     98  C   GLU A  12      16.860  15.363  12.677  1.00 86.27           C  
ATOM     99  O   GLU A  12      17.897  14.760  12.962  1.00 86.27           O  
ATOM    100  CB  GLU A  12      16.101  17.242  14.150  1.00 86.27           C  
ATOM    101  CG  GLU A  12      17.073  17.659  15.245  1.00 86.27           C  
ATOM    102  CD  GLU A  12      16.383  18.226  16.475  1.00 86.27           C  
ATOM    103  OE1 GLU A  12      17.080  18.568  17.458  1.00 86.27           O  
ATOM    104  OE2 GLU A  12      15.137  18.330  16.456  1.00 86.27           O1-
ATOM    105  N   GLN A  13      15.789  14.730  12.131  1.00 75.07           N  
ATOM    106  CA  GLN A  13      15.789  13.294  11.873  1.00 75.07           C  
ATOM    107  C   GLN A  13      16.686  12.948  10.689  1.00 75.07           C  
ATOM    108  O   GLN A  13      17.389  11.935  10.712  1.00 75.07           O  
ATOM    109  CB  GLN A  13      14.366  12.795  11.618  1.00 75.07           C  
ATOM    110  CG  GLN A  13      13.935  11.665  12.543  1.00 75.07           C  
ATOM    111  CD  GLN A  13      12.498  11.235  12.315  1.00 75.07           C  
ATOM    112  NE2 GLN A  13      12.058  10.221  13.052  1.00 75.07           N  
ATOM    113  OE1 GLN A  13      11.789  11.810  11.483  1.00 75.07           O  
ATOM    114  N   LYS A  14      16.736  13.838   9.686  1.00 78.09           N  
ATOM    115  CA  LYS A  14      17.618  13.634   8.541  1.00 78.09           C  
ATOM    116  C   LYS A  14      19.083  13.764   8.945  1.00 78.09           C  
ATOM    117  O   LYS A  14      19.927  12.980   8.504  1.00 78.09           O  
ATOM    118  CB  LYS A  14      17.291  14.630   7.427  1.00 78.09           C  
ATOM    119  CG  LYS A  14      16.218  14.148   6.461  1.00 78.09           C  
ATOM    120  CD  LYS A  14      16.033  15.119   5.302  1.00 78.09           C  
ATOM    121  CE  LYS A  14      14.881  14.699   4.399  1.00 78.09           C  
ATOM    122  NZ  LYS A  14      14.708  15.638   3.249  1.00 78.09           N1+
ATOM    123  N   LYS A  15      19.432  14.742   9.835  1.00 84.33           N  
ATOM    124  CA  LYS A  15      20.781  14.902  10.369  1.00 84.33           C  
ATOM    125  C   LYS A  15      21.176  13.708  11.232  1.00 84.33           C  
ATOM    126  O   LYS A  15      22.303  13.216  11.143  1.00 84.33           O  
ATOM    127  CB  LYS A  15      20.887  16.193  11.181  1.00 84.33           C  
ATOM    128  CG  LYS A  15      21.195  17.426  10.345  1.00 84.33           C  
ATOM    129  CD  LYS A  15      21.420  18.654  11.220  1.00 84.33           C  
ATOM    130  CE  LYS A  15      21.627  19.909  10.383  1.00 84.33           C  
ATOM    131  NZ  LYS A  15      21.882  21.108  11.235  1.00 84.33           N1+
ATOM    132  N   ARG A  16      20.244  13.127  11.974  1.00 79.16           N  
ATOM    133  CA  ARG A  16      20.490  11.952  12.804  1.00 79.16           C  
ATOM    134  C   ARG A  16      20.686  10.707  11.945  1.00 79.16           C  
ATOM    135  O   ARG A  16      21.550   9.877  12.235  1.00 79.16           O  
ATOM    136  CB  ARG A  16      19.336  11.736  13.785  1.00 79.16           C  
ATOM    137  CG  ARG A  16      19.688  10.840  14.962  1.00 79.16           C  
ATOM    138  CD  ARG A  16      18.783  11.097  16.158  1.00 79.16           C  
ATOM    139  NE  ARG A  16      18.976  10.101  17.207  1.00 79.16           N  
ATOM    140  CZ  ARG A  16      18.495  10.197  18.443  1.00 79.16           C  
ATOM    141  NH1 ARG A  16      17.781  11.253  18.813  1.00 79.16           N1+
ATOM    142  NH2 ARG A  16      18.732   9.230  19.318  1.00 79.16           N  
ATOM    143  N   VAL A  17      19.919  10.653  10.888  1.00 75.21           N  
ATOM    144  CA  VAL A  17      20.031   9.515   9.982  1.00 75.21           C  
ATOM    145  C   VAL A  17      21.376   9.558   9.261  1.00 75.21           C  
ATOM    146  O   VAL A  17      22.045   8.532   9.117  1.00 75.21           O  
ATOM    147  CB  VAL A  17      18.877   9.490   8.954  1.00 75.21           C  
ATOM    148  CG1 VAL A  17      19.155   8.468   7.853  1.00 75.21           C  
ATOM    149  CG2 VAL A  17      17.552   9.185   9.649  1.00 75.21           C  
ATOM    150  N   LYS A  18      21.848  10.705   8.889  1.00 79.50           N  
ATOM    151  CA  LYS A  18      23.132  10.849   8.210  1.00 79.50           C  
ATOM    152  C   LYS A  18      24.292  10.570   9.162  1.00 79.50           C  
ATOM    153  O   LYS A  18      25.285   9.950   8.773  1.00 79.50           O  
ATOM    154  CB  LYS A  18      23.269  12.251   7.614  1.00 79.50           C  
ATOM    155  CG  LYS A  18      22.564  12.428   6.278  1.00 79.50           C  
ATOM    156  CD  LYS A  18      22.870  13.785   5.658  1.00 79.50           C  
ATOM    157  CE  LYS A  18      22.109  13.990   4.356  1.00 79.50           C  
ATOM    158  NZ  LYS A  18      22.392  15.328   3.754  1.00 79.50           N1+
ATOM    159  N   GLU A  19      24.135  10.945  10.428  1.00 82.94           N  
ATOM    160  CA  GLU A  19      25.134  10.643  11.449  1.00 82.94           C  
ATOM    161  C   GLU A  19      25.174   9.150  11.757  1.00 82.94           C  
ATOM    162  O   GLU A  19      26.251   8.575  11.931  1.00 82.94           O  
ATOM    163  CB  GLU A  19      24.854  11.438  12.726  1.00 82.94           C  
ATOM    164  CG  GLU A  19      25.295  12.893  12.655  1.00 82.94           C  
ATOM    165  CD  GLU A  19      24.934  13.691  13.898  1.00 82.94           C  
ATOM    166  OE1 GLU A  19      25.294  14.887  13.977  1.00 82.94           O  
ATOM    167  OE2 GLU A  19      24.287  13.115  14.800  1.00 82.94           O1-
ATOM    168  N   ILE A  20      24.030   8.555  11.757  1.00 70.41           N  
ATOM    169  CA  ILE A  20      23.947   7.114  11.976  1.00 70.41           C  
ATOM    170  C   ILE A  20      24.558   6.376  10.786  1.00 70.41           C  
ATOM    171  O   ILE A  20      25.282   5.394  10.964  1.00 70.41           O  
ATOM    172  CB  ILE A  20      22.487   6.659  12.195  1.00 70.41           C  
ATOM    173  CG1 ILE A  20      21.954   7.199  13.528  1.00 70.41           C  
ATOM    174  CG2 ILE A  20      22.383   5.132  12.142  1.00 70.41           C  
ATOM    175  CD1 ILE A  20      20.478   6.909  13.767  1.00 70.41           C  
ATOM    176  N   GLU A  21      24.339   6.924   9.631  1.00 69.51           N  
ATOM    177  CA  GLU A  21      24.912   6.315   8.434  1.00 69.51           C  
ATOM    178  C   GLU A  21      26.435   6.400   8.447  1.00 69.51           C  
ATOM    179  O   GLU A  21      27.118   5.443   8.076  1.00 69.51           O  
ATOM    180  CB  GLU A  21      24.358   6.985   7.173  1.00 69.51           C  
ATOM    181  CG  GLU A  21      22.980   6.485   6.765  1.00 69.51           C  
ATOM    182  CD  GLU A  21      22.463   7.126   5.487  1.00 69.51           C  
ATOM    183  OE1 GLU A  21      21.461   6.632   4.923  1.00 69.51           O  
ATOM    184  OE2 GLU A  21      23.065   8.130   5.046  1.00 69.51           O1-
ATOM    185  N   ARG A  22      26.968   7.494   8.908  1.00 78.40           N  
ATOM    186  CA  ARG A  22      28.413   7.671   9.009  1.00 78.40           C  
ATOM    187  C   ARG A  22      29.001   6.771  10.089  1.00 78.40           C  
ATOM    188  O   ARG A  22      30.058   6.165   9.893  1.00 78.40           O  
ATOM    189  CB  ARG A  22      28.756   9.134   9.301  1.00 78.40           C  
ATOM    190  CG  ARG A  22      28.686  10.039   8.082  1.00 78.40           C  
ATOM    191  CD  ARG A  22      29.118  11.462   8.410  1.00 78.40           C  
ATOM    192  NE  ARG A  22      28.867  12.371   7.296  1.00 78.40           N  
ATOM    193  CZ  ARG A  22      28.874  13.698   7.384  1.00 78.40           C  
ATOM    194  NH1 ARG A  22      29.120  14.300   8.542  1.00 78.40           N1+
ATOM    195  NH2 ARG A  22      28.634  14.431   6.307  1.00 78.40           N  
ATOM    196  N   GLU A  23      28.254   6.736  11.201  1.00 75.70           N  
ATOM    197  CA  GLU A  23      28.679   5.858  12.286  1.00 75.70           C  
ATOM    198  C   GLU A  23      28.609   4.392  11.871  1.00 75.70           C  
ATOM    199  O   GLU A  23      29.495   3.603  12.204  1.00 75.70           O  
ATOM    200  CB  GLU A  23      27.823   6.093  13.534  1.00 75.70           C  
ATOM    201  CG  GLU A  23      28.145   7.388  14.266  1.00 75.70           C  
ATOM    202  CD  GLU A  23      27.283   7.610  15.499  1.00 75.70           C  
ATOM    203  OE1 GLU A  23      27.391   8.686  16.129  1.00 75.70           O  
ATOM    204  OE2 GLU A  23      26.494   6.700  15.838  1.00 75.70           O1-
ATOM    205  N   HIS A  24      27.628   4.030  11.176  1.00 67.70           N  
ATOM    206  CA  HIS A  24      27.467   2.678  10.653  1.00 67.70           C  
ATOM    207  C   HIS A  24      28.579   2.334   9.668  1.00 67.70           C  
ATOM    208  O   HIS A  24      29.106   1.219   9.685  1.00 67.70           O  
ATOM    209  CB  HIS A  24      26.102   2.523   9.981  1.00 67.70           C  
ATOM    210  CG  HIS A  24      25.100   1.795  10.818  1.00 67.70           C  
ATOM    211  CD2 HIS A  24      24.773   1.923  12.125  1.00 67.70           C  
ATOM    212  ND1 HIS A  24      24.297   0.793  10.316  1.00 67.70           N  
ATOM    213  CE1 HIS A  24      23.518   0.335  11.281  1.00 67.70           C  
ATOM    214  NE2 HIS A  24      23.787   1.004  12.389  1.00 67.70           N  
ATOM    215  N   GLU A  25      28.938   3.322   8.859  1.00 69.12           N  
ATOM    216  CA  GLU A  25      30.012   3.104   7.894  1.00 69.12           C  
ATOM    217  C   GLU A  25      31.360   2.953   8.594  1.00 69.12           C  
ATOM    218  O   GLU A  25      32.179   2.118   8.202  1.00 69.12           O  
ATOM    219  CB  GLU A  25      30.070   4.252   6.884  1.00 69.12           C  
ATOM    220  CG  GLU A  25      31.024   4.005   5.724  1.00 69.12           C  
ATOM    221  CD  GLU A  25      30.559   2.897   4.792  1.00 69.12           C  
ATOM    222  OE1 GLU A  25      31.404   2.311   4.078  1.00 69.12           O  
ATOM    223  OE2 GLU A  25      29.340   2.611   4.777  1.00 69.12           O1-
ATOM    224  N   GLU A  26      31.607   3.655   9.603  1.00 71.27           N  
ATOM    225  CA  GLU A  26      32.823   3.562  10.402  1.00 71.27           C  
ATOM    226  C   GLU A  26      32.904   2.223  11.130  1.00 71.27           C  
ATOM    227  O   GLU A  26      33.973   1.613  11.201  1.00 71.27           O  
ATOM    228  CB  GLU A  26      32.895   4.713  11.409  1.00 71.27           C  
ATOM    229  CG  GLU A  26      33.223   6.060  10.782  1.00 71.27           C  
ATOM    230  CD  GLU A  26      33.230   7.203  11.784  1.00 71.27           C  
ATOM    231  OE1 GLU A  26      33.464   8.364  11.379  1.00 71.27           O  
ATOM    232  OE2 GLU A  26      33.003   6.934  12.985  1.00 71.27           O1-
ATOM    233  N   ILE A  27      31.787   1.782  11.619  1.00 64.13           N  
ATOM    234  CA  ILE A  27      31.710   0.498  12.307  1.00 64.13           C  
ATOM    235  C   ILE A  27      31.922  -0.637  11.307  1.00 64.13           C  
ATOM    236  O   ILE A  27      32.643  -1.596  11.592  1.00 64.13           O  
ATOM    237  CB  ILE A  27      30.356   0.326  13.033  1.00 64.13           C  
ATOM    238  CG1 ILE A  27      30.244   1.321  14.194  1.00 64.13           C  
ATOM    239  CG2 ILE A  27      30.186  -1.114  13.526  1.00 64.13           C  
ATOM    240  CD1 ILE A  27      28.893   1.302  14.896  1.00 64.13           C  
ATOM    241  N   ARG A  28      31.351  -0.436  10.186  1.00 63.70           N  
ATOM    242  CA  ARG A  28      31.528  -1.423   9.126  1.00 63.70           C  
ATOM    243  C   ARG A  28      32.991  -1.521   8.707  1.00 63.70           C  
ATOM    244  O   ARG A  28      33.515  -2.621   8.521  1.00 63.70           O  
ATOM    245  CB  ARG A  28      30.658  -1.074   7.916  1.00 63.70           C  
ATOM    246  CG  ARG A  28      29.274  -1.701   7.950  1.00 63.70           C  
ATOM    247  CD  ARG A  28      28.535  -1.510   6.633  1.00 63.70           C  
ATOM    248  NE  ARG A  28      27.107  -1.783   6.771  1.00 63.70           N  
ATOM    249  CZ  ARG A  28      26.191  -1.515   5.844  1.00 63.70           C  
ATOM    250  NH1 ARG A  28      26.538  -0.961   4.689  1.00 63.70           N1+
ATOM    251  NH2 ARG A  28      24.919  -1.805   6.074  1.00 63.70           N  
ATOM    252  N   GLU A  29      33.599  -0.361   8.612  1.00 69.50           N  
ATOM    253  CA  GLU A  29      35.005  -0.335   8.222  1.00 69.50           C  
ATOM    254  C   GLU A  29      35.894  -0.896   9.328  1.00 69.50           C  
ATOM    255  O   GLU A  29      36.864  -1.606   9.051  1.00 69.50           O  
ATOM    256  CB  GLU A  29      35.439   1.090   7.871  1.00 69.50           C  
ATOM    257  CG  GLU A  29      35.100   1.503   6.445  1.00 69.50           C  
ATOM    258  CD  GLU A  29      35.619   2.886   6.082  1.00 69.50           C  
ATOM    259  OE1 GLU A  29      35.479   3.296   4.907  1.00 69.50           O  
ATOM    260  OE2 GLU A  29      36.172   3.562   6.978  1.00 69.50           O1-
ATOM    261  N   ALA A  30      35.605  -0.536  10.586  1.00 62.59           N  
ATOM    262  CA  ALA A  30      36.312  -1.081  11.742  1.00 62.59           C  
ATOM    263  C   ALA A  30      36.123  -2.591  11.840  1.00 62.59           C  
ATOM    264  O   ALA A  30      37.069  -3.324  12.141  1.00 62.59           O  
ATOM    265  CB  ALA A  30      35.834  -0.403  13.024  1.00 62.59           C  
ATOM    266  N   LEU A  31      34.939  -2.989  11.560  1.00 59.93           N  
ATOM    267  CA  LEU A  31      34.638  -4.416  11.582  1.00 59.93           C  
ATOM    268  C   LEU A  31      35.356  -5.140  10.448  1.00 59.93           C  
ATOM    269  O   LEU A  31      35.843  -6.258  10.630  1.00 59.93           O  
ATOM    270  CB  LEU A  31      33.128  -4.647  11.475  1.00 59.93           C  
ATOM    271  CG  LEU A  31      32.334  -4.556  12.780  1.00 59.93           C  
ATOM    272  CD1 LEU A  31      30.839  -4.511  12.488  1.00 59.93           C  
ATOM    273  CD2 LEU A  31      32.671  -5.728  13.694  1.00 59.93           C  
ATOM    274  N   LYS A  32      35.469  -4.524   9.262  1.00 59.72           N  
ATOM    275  CA  LYS A  32      36.188  -5.068   8.114  1.00 59.72           C  
ATOM    276  C   LYS A  32      37.672  -5.234   8.425  1.00 59.72           C  
ATOM    277  O   LYS A  32      38.276  -6.249   8.071  1.00 59.72           O  
ATOM    278  CB  LYS A  32      36.005  -4.168   6.891  1.00 59.72           C  
ATOM    279  CG  LYS A  32      34.726  -4.434   6.112  1.00 59.72           C  
ATOM    280  CD  LYS A  32      34.648  -3.578   4.855  1.00 59.72           C  
ATOM    281  CE  LYS A  32      33.301  -3.723   4.160  1.00 59.72           C  
ATOM    282  NZ  LYS A  32      33.215  -2.875   2.934  1.00 59.72           N1+
ATOM    283  N   ARG A  33      38.293  -4.231   9.161  1.00 68.15           N  
ATOM    284  CA  ARG A  33      39.695  -4.285   9.562  1.00 68.15           C  
ATOM    285  C   ARG A  33      39.927  -5.382  10.594  1.00 68.15           C  
ATOM    286  O   ARG A  33      40.919  -6.111  10.521  1.00 68.15           O  
ATOM    287  CB  ARG A  33      40.146  -2.934  10.123  1.00 68.15           C  
ATOM    288  CG  ARG A  33      40.352  -1.865   9.062  1.00 68.15           C  
ATOM    289  CD  ARG A  33      40.908  -0.579   9.657  1.00 68.15           C  
ATOM    290  NE  ARG A  33      40.662   0.568   8.788  1.00 68.15           N  
ATOM    291  CZ  ARG A  33      40.996   1.823   9.077  1.00 68.15           C  
ATOM    292  NH1 ARG A  33      41.597   2.118  10.224  1.00 68.15           N1+
ATOM    293  NH2 ARG A  33      40.726   2.791   8.213  1.00 68.15           N  
ATOM    294  N   LEU A  34      39.113  -5.373  11.548  1.00 64.92           N  
ATOM    295  CA  LEU A  34      39.190  -6.387  12.595  1.00 64.92           C  
ATOM    296  C   LEU A  34      38.975  -7.781  12.016  1.00 64.92           C  
ATOM    297  O   LEU A  34      39.668  -8.728  12.396  1.00 64.92           O  
ATOM    298  CB  LEU A  34      38.154  -6.109  13.687  1.00 64.92           C  
ATOM    299  CG  LEU A  34      38.705  -5.789  15.077  1.00 64.92           C  
ATOM    300  CD1 LEU A  34      38.113  -4.480  15.593  1.00 64.92           C  
ATOM    301  CD2 LEU A  34      38.412  -6.931  16.044  1.00 64.92           C  
ATOM    302  N   GLN A  35      38.144  -7.883  11.102  1.00 57.62           N  
ATOM    303  CA  GLN A  35      37.793  -9.106  10.386  1.00 57.62           C  
ATOM    304  C   GLN A  35      38.965  -9.606   9.546  1.00 57.62           C  
ATOM    305  O   GLN A  35      39.228 -10.809   9.493  1.00 57.62           O  
ATOM    306  CB  GLN A  35      36.570  -8.875   9.497  1.00 57.62           C  
ATOM    307  CG  GLN A  35      35.255  -8.822  10.262  1.00 57.62           C  
ATOM    308  CD  GLN A  35      34.065  -8.533   9.366  1.00 57.62           C  
ATOM    309  NE2 GLN A  35      32.867  -8.830   9.856  1.00 57.62           N  
ATOM    310  OE1 GLN A  35      34.222  -8.045   8.242  1.00 57.62           O  
ATOM    311  N   GLN A  36      39.702  -8.698   9.008  1.00 61.06           N  
ATOM    312  CA  GLN A  36      40.896  -8.990   8.223  1.00 61.06           C  
ATOM    313  C   GLN A  36      42.050  -9.428   9.120  1.00 61.06           C  
ATOM    314  O   GLN A  36      42.820 -10.320   8.758  1.00 61.06           O  
ATOM    315  CB  GLN A  36      41.306  -7.770   7.397  1.00 61.06           C  
ATOM    316  CG  GLN A  36      40.426  -7.526   6.179  1.00 61.06           C  
ATOM    317  CD  GLN A  36      40.828  -6.288   5.401  1.00 61.06           C  
ATOM    318  NE2 GLN A  36      40.250  -6.117   4.217  1.00 61.06           N  
ATOM    319  OE1 GLN A  36      41.652  -5.491   5.860  1.00 61.06           O  
ATOM    320  N   SER A  37      42.115  -8.823  10.207  1.00 67.61           N  
ATOM    321  CA  SER A  37      43.107  -9.178  11.217  1.00 67.61           C  
ATOM    322  C   SER A  37      42.826 -10.557  11.805  1.00 67.61           C  
ATOM    323  O   SER A  37      43.750 -11.338  12.037  1.00 67.61           O  
ATOM    324  CB  SER A  37      43.132  -8.134  12.333  1.00 67.61           C  
ATOM    325  OG  SER A  37      44.180  -8.402  13.250  1.00 67.61           O  
ATOM    326  N   VAL A  38      41.597 -10.960  11.975  1.00 60.69           N  
ATOM    327  CA  VAL A  38      41.132 -12.240  12.501  1.00 60.69           C  
ATOM    328  C   VAL A  38      41.371 -13.341  11.470  1.00 60.69           C  
ATOM    329  O   VAL A  38      41.788 -14.447  11.821  1.00 60.69           O  
ATOM    330  CB  VAL A  38      39.636 -12.186  12.885  1.00 60.69           C  
ATOM    331  CG1 VAL A  38      39.111 -13.582  13.213  1.00 60.69           C  
ATOM    332  CG2 VAL A  38      39.422 -11.240  14.066  1.00 60.69           C  
ATOM    333  N   LEU A  39      41.170 -13.047  10.193  1.00 58.57           N  
ATOM    334  CA  LEU A  39      41.393 -13.958   9.077  1.00 58.57           C  
ATOM    335  C   LEU A  39      42.871 -14.308   8.948  1.00 58.57           C  
ATOM    336  O   LEU A  39      43.223 -15.472   8.741  1.00 58.57           O  
ATOM    337  CB  LEU A  39      40.887 -13.340   7.771  1.00 58.57           C  
ATOM    338  CG  LEU A  39      39.533 -13.838   7.264  1.00 58.57           C  
ATOM    339  CD1 LEU A  39      38.617 -12.658   6.952  1.00 58.57           C  
ATOM    340  CD2 LEU A  39      39.712 -14.722   6.036  1.00 58.57           C  
ATOM    341  N   ARG A  40      43.714 -13.349   9.134  1.00 70.94           N  
ATOM    342  CA  ARG A  40      45.159 -13.552   9.104  1.00 70.94           C  
ATOM    343  C   ARG A  40      45.621 -14.376  10.301  1.00 70.94           C  
ATOM    344  O   ARG A  40      46.465 -15.264  10.161  1.00 70.94           O  
ATOM    345  CB  ARG A  40      45.891 -12.208   9.080  1.00 70.94           C  
ATOM    346  CG  ARG A  40      45.850 -11.509   7.731  1.00 70.94           C  
ATOM    347  CD  ARG A  40      46.798 -10.318   7.684  1.00 70.94           C  
ATOM    348  NE  ARG A  40      46.259  -9.172   8.411  1.00 70.94           N  
ATOM    349  CZ  ARG A  40      45.976  -7.993   7.865  1.00 70.94           C  
ATOM    350  NH1 ARG A  40      46.178  -7.780   6.569  1.00 70.94           N1+
ATOM    351  NH2 ARG A  40      45.489  -7.018   8.618  1.00 70.94           N  
ATOM    352  N   GLN A  41      45.081 -14.121  11.433  1.00 63.98           N  
ATOM    353  CA  GLN A  41      45.395 -14.798  12.687  1.00 63.98           C  
ATOM    354  C   GLN A  41      44.861 -16.228  12.689  1.00 63.98           C  
ATOM    355  O   GLN A  41      45.490 -17.130  13.245  1.00 63.98           O  
ATOM    356  CB  GLN A  41      44.821 -14.022  13.874  1.00 63.98           C  
ATOM    357  CG  GLN A  41      45.603 -12.762  14.220  1.00 63.98           C  
ATOM    358  CD  GLN A  41      45.058 -12.051  15.444  1.00 63.98           C  
ATOM    359  NE2 GLN A  41      45.697 -10.950  15.824  1.00 63.98           N  
ATOM    360  OE1 GLN A  41      44.070 -12.487  16.043  1.00 63.98           O  
ATOM    361  N   ALA A  42      43.778 -16.456  12.069  1.00 56.00           N  
ATOM    362  CA  ALA A  42      43.135 -17.754  11.882  1.00 56.00           C  
ATOM    363  C   ALA A  42      43.955 -18.644  10.952  1.00 56.00           C  
ATOM    364  O   ALA A  42      44.098 -19.844  11.197  1.00 56.00           O  
ATOM    365  CB  ALA A  42      41.722 -17.573  11.332  1.00 56.00           C  
ATOM    366  N   VAL A  43      44.471 -18.078   9.930  1.00 61.99           N  
ATOM    367  CA  VAL A  43      45.374 -18.744   8.997  1.00 61.99           C  
ATOM    368  C   VAL A  43      46.662 -19.141   9.718  1.00 61.99           C  
ATOM    369  O   VAL A  43      47.164 -20.252   9.537  1.00 61.99           O  
ATOM    370  CB  VAL A  43      45.699 -17.845   7.784  1.00 61.99           C  
ATOM    371  CG1 VAL A  43      46.779 -18.484   6.912  1.00 61.99           C  
ATOM    372  CG2 VAL A  43      44.437 -17.578   6.966  1.00 61.99           C  
ATOM    373  N   ARG A  44      47.155 -18.245  10.545  1.00 67.44           N  
ATOM    374  CA  ARG A  44      48.332 -18.479  11.377  1.00 67.44           C  
ATOM    375  C   ARG A  44      48.059 -19.555  12.422  1.00 67.44           C  
ATOM    376  O   ARG A  44      48.911 -20.409  12.679  1.00 67.44           O  
ATOM    377  CB  ARG A  44      48.772 -17.183  12.062  1.00 67.44           C  
ATOM    378  CG  ARG A  44      50.263 -17.117  12.353  1.00 67.44           C  
ATOM    379  CD  ARG A  44      50.655 -15.786  12.981  1.00 67.44           C  
ATOM    380  NE  ARG A  44      51.389 -14.943  12.041  1.00 67.44           N  
ATOM    381  CZ  ARG A  44      51.883 -13.741  12.327  1.00 67.44           C  
ATOM    382  NH1 ARG A  44      51.730 -13.215  13.537  1.00 67.44           N1+
ATOM    383  NH2 ARG A  44      52.534 -13.060  11.396  1.00 67.44           N  
ATOM    384  N   LEU A  45      46.919 -19.609  12.993  1.00 64.91           N  
ATOM    385  CA  LEU A  45      46.457 -20.574  13.984  1.00 64.91           C  
ATOM    386  C   LEU A  45      46.235 -21.942  13.348  1.00 64.91           C  
ATOM    387  O   LEU A  45      46.523 -22.971  13.963  1.00 64.91           O  
ATOM    388  CB  LEU A  45      45.164 -20.088  14.645  1.00 64.91           C  
ATOM    389  CG  LEU A  45      45.253 -19.730  16.129  1.00 64.91           C  
ATOM    390  CD1 LEU A  45      44.744 -18.312  16.363  1.00 64.91           C  
ATOM    391  CD2 LEU A  45      44.467 -20.731  16.969  1.00 64.91           C  
ATOM    392  N   ALA A  46      45.643 -22.000  12.169  1.00 57.16           N  
ATOM    393  CA  ALA A  46      45.516 -23.210  11.359  1.00 57.16           C  
ATOM    394  C   ALA A  46      46.886 -23.796  11.030  1.00 57.16           C  
ATOM    395  O   ALA A  46      47.049 -25.018  10.985  1.00 57.16           O  
ATOM    396  CB  ALA A  46      44.746 -22.911  10.074  1.00 57.16           C  
ATOM    397  N   LYS A  47      47.958 -23.035  10.965  1.00 59.99           N  
ATOM    398  CA  LYS A  47      49.354 -23.396  10.731  1.00 59.99           C  
ATOM    399  C   LYS A  47      50.018 -23.887  12.015  1.00 59.99           C  
ATOM    400  O   LYS A  47      50.905 -24.741  11.973  1.00 59.99           O  
ATOM    401  CB  LYS A  47      50.128 -22.206  10.162  1.00 59.99           C  
ATOM    402  CG  LYS A  47      49.943 -22.006   8.666  1.00 59.99           C  
ATOM    403  CD  LYS A  47      50.808 -20.865   8.143  1.00 59.99           C  
ATOM    404  CE  LYS A  47      50.570 -20.616   6.660  1.00 59.99           C  
ATOM    405  NZ  LYS A  47      51.388 -19.474   6.152  1.00 59.99           N1+
ATOM    406  N   LEU A  48      49.533 -23.564  13.170  1.00 62.75           N  
ATOM    407  CA  LEU A  48      50.129 -23.798  14.481  1.00 62.75           C  
ATOM    408  C   LEU A  48      49.372 -24.886  15.235  1.00 62.75           C  
ATOM    409  O   LEU A  48      49.827 -25.353  16.282  1.00 62.75           O  
ATOM    410  CB  LEU A  48      50.141 -22.506  15.302  1.00 62.75           C  
ATOM    411  CG  LEU A  48      51.130 -21.429  14.854  1.00 62.75           C  
ATOM    412  CD1 LEU A  48      50.813 -20.102  15.538  1.00 62.75           C  
ATOM    413  CD2 LEU A  48      52.562 -21.859  15.150  1.00 62.75           C  
ATOM    414  N   GLY A  49      48.454 -25.691  14.582  1.00 52.18           N  
ATOM    415  CA  GLY A  49      47.882 -26.960  15.004  1.00 52.18           C  
ATOM    416  C   GLY A  49      47.180 -26.882  16.346  1.00 52.18           C  
ATOM    417  O   GLY A  49      46.732 -27.899  16.878  1.00 52.18           O  
ATOM    418  N   ASP A  50      46.272 -25.931  16.759  1.00 57.14           N  
ATOM    419  CA  ASP A  50      45.551 -26.131  18.012  1.00 57.14           C  
ATOM    420  C   ASP A  50      44.453 -25.083  18.186  1.00 57.14           C  
ATOM    421  O   ASP A  50      44.454 -24.332  19.164  1.00 57.14           O  
ATOM    422  CB  ASP A  50      46.515 -26.084  19.199  1.00 57.14           C  
ATOM    423  CG  ASP A  50      46.781 -27.452  19.802  1.00 57.14           C  
ATOM    424  OD1 ASP A  50      46.069 -28.419  19.455  1.00 57.14           O  
ATOM    425  OD2 ASP A  50      47.706 -27.563  20.634  1.00 57.14           O1-
ATOM    426  N   ASP A  51      43.222 -25.229  17.554  1.00 65.06           N  
ATOM    427  CA  ASP A  51      41.922 -24.881  18.121  1.00 65.06           C  
ATOM    428  C   ASP A  51      40.822 -24.966  17.064  1.00 65.06           C  
ATOM    429  O   ASP A  51      40.421 -23.949  16.494  1.00 65.06           O  
ATOM    430  CB  ASP A  51      41.960 -23.477  18.727  1.00 65.06           C  
ATOM    431  CG  ASP A  51      41.189 -23.374  20.031  1.00 65.06           C  
ATOM    432  OD1 ASP A  51      40.495 -24.342  20.408  1.00 65.06           O  
ATOM    433  OD2 ASP A  51      41.273 -22.312  20.686  1.00 65.06           O1-
ATOM    434  N   SER A  52      40.458 -26.112  16.800  1.00 63.35           N  
ATOM    435  CA  SER A  52      39.415 -26.556  15.882  1.00 63.35           C  
ATOM    436  C   SER A  52      38.119 -25.782  16.100  1.00 63.35           C  
ATOM    437  O   SER A  52      37.429 -25.433  15.140  1.00 63.35           O  
ATOM    438  CB  SER A  52      39.157 -28.054  16.047  1.00 63.35           C  
ATOM    439  OG  SER A  52      40.311 -28.803  15.710  1.00 63.35           O  
ATOM    440  N   GLU A  53      37.757 -25.287  17.361  1.00 66.69           N  
ATOM    441  CA  GLU A  53      36.573 -24.495  17.682  1.00 66.69           C  
ATOM    442  C   GLU A  53      36.723 -23.056  17.200  1.00 66.69           C  
ATOM    443  O   GLU A  53      35.767 -22.459  16.701  1.00 66.69           O  
ATOM    444  CB  GLU A  53      36.300 -24.521  19.188  1.00 66.69           C  
ATOM    445  CG  GLU A  53      34.879 -24.124  19.562  1.00 66.69           C  
ATOM    446  CD  GLU A  53      34.621 -24.163  21.060  1.00 66.69           C  
ATOM    447  OE1 GLU A  53      33.526 -23.742  21.498  1.00 66.69           O  
ATOM    448  OE2 GLU A  53      35.521 -24.617  21.801  1.00 66.69           O1-
ATOM    449  N   MET A  54      37.809 -22.457  17.327  1.00 65.13           N  
ATOM    450  CA  MET A  54      38.154 -21.124  16.840  1.00 65.13           C  
ATOM    451  C   MET A  54      38.191 -21.096  15.315  1.00 65.13           C  
ATOM    452  O   MET A  54      37.698 -20.151  14.697  1.00 65.13           O  
ATOM    453  CB  MET A  54      39.504 -20.678  17.404  1.00 65.13           C  
ATOM    454  CG  MET A  54      39.831 -19.219  17.129  1.00 65.13           C  
ATOM    455  SD  MET A  54      41.260 -18.620  18.113  1.00 65.13           S  
ATOM    456  CE  MET A  54      41.252 -16.865  17.653  1.00 65.13           C  
ATOM    457  N   ILE A  55      38.715 -22.111  14.627  1.00 64.95           N  
ATOM    458  CA  ILE A  55      38.750 -22.281  13.177  1.00 64.95           C  
ATOM    459  C   ILE A  55      37.332 -22.473  12.646  1.00 64.95           C  
ATOM    460  O   ILE A  55      36.974 -21.925  11.601  1.00 64.95           O  
ATOM    461  CB  ILE A  55      39.642 -23.475  12.770  1.00 64.95           C  
ATOM    462  CG1 ILE A  55      41.108 -23.188  13.114  1.00 64.95           C  
ATOM    463  CG2 ILE A  55      39.478 -23.785  11.279  1.00 64.95           C  
ATOM    464  CD1 ILE A  55      42.049 -24.351  12.830  1.00 64.95           C  
ATOM    465  N   ARG A  56      36.478 -23.142  13.379  1.00 66.13           N  
ATOM    466  CA  ARG A  56      35.063 -23.293  13.057  1.00 66.13           C  
ATOM    467  C   ARG A  56      34.344 -21.948  13.101  1.00 66.13           C  
ATOM    468  O   ARG A  56      33.515 -21.653  12.237  1.00 66.13           O  
ATOM    469  CB  ARG A  56      34.394 -24.276  14.021  1.00 66.13           C  
ATOM    470  CG  ARG A  56      34.486 -25.728  13.582  1.00 66.13           C  
ATOM    471  CD  ARG A  56      33.650 -26.640  14.469  1.00 66.13           C  
ATOM    472  NE  ARG A  56      34.481 -27.592  15.199  1.00 66.13           N  
ATOM    473  CZ  ARG A  56      34.155 -28.861  15.431  1.00 66.13           C  
ATOM    474  NH1 ARG A  56      33.003 -29.356  14.993  1.00 66.13           N1+
ATOM    475  NH2 ARG A  56      34.986 -29.641  16.107  1.00 66.13           N  
ATOM    476  N   ARG A  57      34.588 -21.160  14.037  1.00 68.06           N  
ATOM    477  CA  ARG A  57      34.030 -19.817  14.162  1.00 68.06           C  
ATOM    478  C   ARG A  57      34.551 -18.904  13.057  1.00 68.06           C  
ATOM    479  O   ARG A  57      33.801 -18.091  12.512  1.00 68.06           O  
ATOM    480  CB  ARG A  57      34.361 -19.223  15.532  1.00 68.06           C  
ATOM    481  CG  ARG A  57      33.396 -19.637  16.632  1.00 68.06           C  
ATOM    482  CD  ARG A  57      33.711 -18.943  17.950  1.00 68.06           C  
ATOM    483  NE  ARG A  57      32.887 -19.456  19.040  1.00 68.06           N  
ATOM    484  CZ  ARG A  57      32.959 -19.046  20.303  1.00 68.06           C  
ATOM    485  NH1 ARG A  57      33.822 -18.102  20.661  1.00 68.06           N1+
ATOM    486  NH2 ARG A  57      32.161 -19.581  21.215  1.00 68.06           N  
ATOM    487  N   ILE A  58      35.755 -18.966  12.690  1.00 65.29           N  
ATOM    488  CA  ILE A  58      36.428 -18.223  11.631  1.00 65.29           C  
ATOM    489  C   ILE A  58      35.864 -18.632  10.273  1.00 65.29           C  
ATOM    490  O   ILE A  58      35.612 -17.782   9.415  1.00 65.29           O  
ATOM    491  CB  ILE A  58      37.956 -18.448  11.666  1.00 65.29           C  
ATOM    492  CG1 ILE A  58      38.558 -17.829  12.933  1.00 65.29           C  
ATOM    493  CG2 ILE A  58      38.616 -17.874  10.409  1.00 65.29           C  
ATOM    494  CD1 ILE A  58      40.023 -18.177  13.156  1.00 65.29           C  
ATOM    495  N   VAL A  59      35.755 -19.874  10.128  1.00 64.35           N  
ATOM    496  CA  VAL A  59      35.130 -20.422   8.928  1.00 64.35           C  
ATOM    497  C   VAL A  59      33.697 -19.906   8.811  1.00 64.35           C  
ATOM    498  O   VAL A  59      33.253 -19.530   7.724  1.00 64.35           O  
ATOM    499  CB  VAL A  59      35.141 -21.967   8.937  1.00 64.35           C  
ATOM    500  CG1 VAL A  59      34.316 -22.520   7.777  1.00 64.35           C  
ATOM    501  CG2 VAL A  59      36.576 -22.490   8.874  1.00 64.35           C  
ATOM    502  N   LYS A  60      32.975 -19.815   9.872  1.00 64.23           N  
ATOM    503  CA  LYS A  60      31.638 -19.236   9.957  1.00 64.23           C  
ATOM    504  C   LYS A  60      31.662 -17.747   9.622  1.00 64.23           C  
ATOM    505  O   LYS A  60      30.791 -17.254   8.902  1.00 64.23           O  
ATOM    506  CB  LYS A  60      31.048 -19.449  11.352  1.00 64.23           C  
ATOM    507  CG  LYS A  60      29.545 -19.224  11.429  1.00 64.23           C  
ATOM    508  CD  LYS A  60      29.003 -19.541  12.818  1.00 64.23           C  
ATOM    509  CE  LYS A  60      27.520 -19.212  12.928  1.00 64.23           C  
ATOM    510  NZ  LYS A  60      26.983 -19.526  14.286  1.00 64.23           N1+
ATOM    511  N   ASP A  61      32.618 -17.041  10.066  1.00 69.33           N  
ATOM    512  CA  ASP A  61      32.820 -15.615   9.831  1.00 69.33           C  
ATOM    513  C   ASP A  61      33.268 -15.353   8.395  1.00 69.33           C  
ATOM    514  O   ASP A  61      32.870 -14.358   7.786  1.00 69.33           O  
ATOM    515  CB  ASP A  61      33.848 -15.049  10.813  1.00 69.33           C  
ATOM    516  CG  ASP A  61      33.294 -14.875  12.216  1.00 69.33           C  
ATOM    517  OD1 ASP A  61      32.060 -14.963  12.400  1.00 69.33           O  
ATOM    518  OD2 ASP A  61      34.096 -14.646  13.147  1.00 69.33           O1-
ATOM    519  N   LEU A  62      34.108 -16.190   7.781  1.00 66.67           N  
ATOM    520  CA  LEU A  62      34.545 -16.145   6.390  1.00 66.67           C  
ATOM    521  C   LEU A  62      33.372 -16.378   5.443  1.00 66.67           C  
ATOM    522  O   LEU A  62      33.282 -15.743   4.391  1.00 66.67           O  
ATOM    523  CB  LEU A  62      35.637 -17.188   6.136  1.00 66.67           C  
ATOM    524  CG  LEU A  62      37.037 -16.840   6.641  1.00 66.67           C  
ATOM    525  CD1 LEU A  62      37.963 -18.044   6.509  1.00 66.67           C  
ATOM    526  CD2 LEU A  62      37.598 -15.642   5.882  1.00 66.67           C  
ATOM    527  N   MET A  63      32.446 -17.191   5.924  1.00 63.76           N  
ATOM    528  CA  MET A  63      31.208 -17.489   5.210  1.00 63.76           C  
ATOM    529  C   MET A  63      30.288 -16.272   5.184  1.00 63.76           C  
ATOM    530  O   MET A  63      29.732 -15.931   4.138  1.00 63.76           O  
ATOM    531  CB  MET A  63      30.488 -18.676   5.852  1.00 63.76           C  
ATOM    532  CG  MET A  63      31.071 -20.027   5.470  1.00 63.76           C  
ATOM    533  SD  MET A  63      30.104 -21.428   6.153  1.00 63.76           S  
ATOM    534  CE  MET A  63      31.056 -22.825   5.494  1.00 63.76           C  
ATOM    535  N   GLN A  64      30.134 -15.692   6.263  1.00 64.22           N  
ATOM    536  CA  GLN A  64      29.371 -14.455   6.384  1.00 64.22           C  
ATOM    537  C   GLN A  64      30.031 -13.322   5.604  1.00 64.22           C  
ATOM    538  O   GLN A  64      29.350 -12.541   4.936  1.00 64.22           O  
ATOM    539  CB  GLN A  64      29.216 -14.061   7.853  1.00 64.22           C  
ATOM    540  CG  GLN A  64      28.275 -12.885   8.078  1.00 64.22           C  
ATOM    541  CD  GLN A  64      26.829 -13.223   7.767  1.00 64.22           C  
ATOM    542  NE2 GLN A  64      26.020 -12.197   7.521  1.00 64.22           N  
ATOM    543  OE1 GLN A  64      26.442 -14.395   7.747  1.00 64.22           O  
ATOM    544  N   GLN A  65      31.350 -13.237   5.520  1.00 65.19           N  
ATOM    545  CA  GLN A  65      32.170 -12.268   4.801  1.00 65.19           C  
ATOM    546  C   GLN A  65      32.088 -12.492   3.292  1.00 65.19           C  
ATOM    547  O   GLN A  65      32.059 -11.533   2.518  1.00 65.19           O  
ATOM    548  CB  GLN A  65      33.624 -12.344   5.265  1.00 65.19           C  
ATOM    549  CG  GLN A  65      33.861 -11.750   6.646  1.00 65.19           C  
ATOM    550  CD  GLN A  65      35.314 -11.829   7.079  1.00 65.19           C  
ATOM    551  NE2 GLN A  65      35.589 -11.412   8.311  1.00 65.19           N  
ATOM    552  OE1 GLN A  65      36.181 -12.261   6.313  1.00 65.19           O  
ATOM    553  N   ALA A  66      32.106 -13.662   2.931  1.00 63.28           N  
ATOM    554  CA  ALA A  66      31.932 -14.018   1.526  1.00 63.28           C  
ATOM    555  C   ALA A  66      30.557 -13.593   1.019  1.00 63.28           C  
ATOM    556  O   ALA A  66      30.425 -13.111  -0.108  1.00 63.28           O  
ATOM    557  CB  ALA A  66      32.128 -15.518   1.328  1.00 63.28           C  
ATOM    558  N   ILE A  67      29.673 -13.514   1.790  1.00 55.92           N  
ATOM    559  CA  ILE A  67      28.276 -13.169   1.550  1.00 55.92           C  
ATOM    560  C   ILE A  67      28.117 -11.651   1.518  1.00 55.92           C  
ATOM    561  O   ILE A  67      27.376 -11.116   0.691  1.00 55.92           O  
ATOM    562  CB  ILE A  67      27.351 -13.783   2.624  1.00 55.92           C  
ATOM    563  CG1 ILE A  67      27.354 -15.313   2.522  1.00 55.92           C  
ATOM    564  CG2 ILE A  67      25.929 -13.228   2.493  1.00 55.92           C  
ATOM    565  CD1 ILE A  67      26.653 -16.012   3.678  1.00 55.92           C  
ATOM    566  N   GLU A  68      28.824 -10.947   2.321  1.00 61.17           N  
ATOM    567  CA  GLU A  68      28.749  -9.498   2.484  1.00 61.17           C  
ATOM    568  C   GLU A  68      29.768  -8.789   1.596  1.00 61.17           C  
ATOM    569  O   GLU A  68      29.745  -7.564   1.472  1.00 61.17           O  
ATOM    570  CB  GLU A  68      28.967  -9.110   3.949  1.00 61.17           C  
ATOM    571  CG  GLU A  68      27.826  -9.516   4.869  1.00 61.17           C  
ATOM    572  CD  GLU A  68      28.113  -9.245   6.338  1.00 61.17           C  
ATOM    573  OE1 GLU A  68      27.230  -9.504   7.187  1.00 61.17           O  
ATOM    574  OE2 GLU A  68      29.229  -8.768   6.641  1.00 61.17           O1-
ATOM    575  N   ALA A  69      30.576  -9.643   0.992  1.00 66.34           N  
ATOM    576  CA  ALA A  69      31.630  -9.062   0.166  1.00 66.34           C  
ATOM    577  C   ALA A  69      31.056  -8.467  -1.117  1.00 66.34           C  
ATOM    578  O   ALA A  69      30.291  -9.124  -1.825  1.00 66.34           O  
ATOM    579  CB  ALA A  69      32.687 -10.113  -0.165  1.00 66.34           C  
ATOM    580  N   THR A  70      31.014  -7.151  -1.202  1.00 55.41           N  
ATOM    581  CA  THR A  70      30.451  -6.317  -2.259  1.00 55.41           C  
ATOM    582  C   THR A  70      31.451  -6.139  -3.398  1.00 55.41           C  
ATOM    583  O   THR A  70      31.060  -5.917  -4.546  1.00 55.41           O  
ATOM    584  CB  THR A  70      30.035  -4.936  -1.718  1.00 55.41           C  
ATOM    585  CG2 THR A  70      28.747  -5.030  -0.906  1.00 55.41           C  
ATOM    586  OG1 THR A  70      31.078  -4.423  -0.881  1.00 55.41           O  
ATOM    587  N   ASP A  71      32.745  -6.561  -3.268  1.00 66.81           N  
ATOM    588  CA  ASP A  71      33.760  -6.363  -4.297  1.00 66.81           C  
ATOM    589  C   ASP A  71      34.587  -7.629  -4.504  1.00 66.81           C  
ATOM    590  O   ASP A  71      34.677  -8.471  -3.607  1.00 66.81           O  
ATOM    591  CB  ASP A  71      34.674  -5.192  -3.932  1.00 66.81           C  
ATOM    592  CG  ASP A  71      35.446  -5.422  -2.644  1.00 66.81           C  
ATOM    593  OD1 ASP A  71      35.605  -6.590  -2.229  1.00 66.81           O  
ATOM    594  OD2 ASP A  71      35.896  -4.426  -2.037  1.00 66.81           O1-
ATOM    595  N   GLU A  72      35.064  -7.974  -5.753  1.00 65.35           N  
ATOM    596  CA  GLU A  72      35.795  -9.116  -6.292  1.00 65.35           C  
ATOM    597  C   GLU A  72      37.108  -9.334  -5.546  1.00 65.35           C  
ATOM    598  O   GLU A  72      37.522 -10.474  -5.327  1.00 65.35           O  
ATOM    599  CB  GLU A  72      36.066  -8.925  -7.787  1.00 65.35           C  
ATOM    600  CG  GLU A  72      36.417 -10.213  -8.518  1.00 65.35           C  
ATOM    601  CD  GLU A  72      36.416 -10.064 -10.031  1.00 65.35           C  
ATOM    602  OE1 GLU A  72      36.612 -11.076 -10.741  1.00 65.35           O  
ATOM    603  OE2 GLU A  72      36.218  -8.925 -10.510  1.00 65.35           O1-
ATOM    604  N   ARG A  73      37.675  -8.273  -5.009  1.00 72.56           N  
ATOM    605  CA  ARG A  73      38.926  -8.332  -4.258  1.00 72.56           C  
ATOM    606  C   ARG A  73      38.707  -8.947  -2.879  1.00 72.56           C  
ATOM    607  O   ARG A  73      39.522  -9.748  -2.415  1.00 72.56           O  
ATOM    608  CB  ARG A  73      39.536  -6.936  -4.118  1.00 72.56           C  
ATOM    609  CG  ARG A  73      40.286  -6.466  -5.353  1.00 72.56           C  
ATOM    610  CD  ARG A  73      40.998  -5.142  -5.110  1.00 72.56           C  
ATOM    611  NE  ARG A  73      41.566  -4.601  -6.342  1.00 72.56           N  
ATOM    612  CZ  ARG A  73      42.186  -3.429  -6.441  1.00 72.56           C  
ATOM    613  NH1 ARG A  73      42.333  -2.648  -5.377  1.00 72.56           N1+
ATOM    614  NH2 ARG A  73      42.666  -3.034  -7.611  1.00 72.56           N  
ATOM    615  N   GLU A  74      37.574  -8.703  -2.301  1.00 70.94           N  
ATOM    616  CA  GLU A  74      37.170  -9.223  -0.998  1.00 70.94           C  
ATOM    617  C   GLU A  74      36.810 -10.704  -1.084  1.00 70.94           C  
ATOM    618  O   GLU A  74      37.165 -11.487  -0.199  1.00 70.94           O  
ATOM    619  CB  GLU A  74      35.987  -8.425  -0.443  1.00 70.94           C  
ATOM    620  CG  GLU A  74      36.351  -7.016   0.002  1.00 70.94           C  
ATOM    621  CD  GLU A  74      35.177  -6.253   0.595  1.00 70.94           C  
ATOM    622  OE1 GLU A  74      35.361  -5.089   1.016  1.00 70.94           O  
ATOM    623  OE2 GLU A  74      34.064  -6.824   0.638  1.00 70.94           O1-
ATOM    624  N   VAL A  75      36.135 -11.073  -2.215  1.00 67.88           N  
ATOM    625  CA  VAL A  75      35.751 -12.454  -2.490  1.00 67.88           C  
ATOM    626  C   VAL A  75      36.997 -13.294  -2.760  1.00 67.88           C  
ATOM    627  O   VAL A  75      37.106 -14.426  -2.281  1.00 67.88           O  
ATOM    628  CB  VAL A  75      34.777 -12.544  -3.686  1.00 67.88           C  
ATOM    629  CG1 VAL A  75      34.497 -14.002  -4.046  1.00 67.88           C  
ATOM    630  CG2 VAL A  75      33.475 -11.810  -3.370  1.00 67.88           C  
ATOM    631  N   GLU A  76      38.041 -12.786  -3.408  1.00 74.00           N  
ATOM    632  CA  GLU A  76      39.316 -13.436  -3.700  1.00 74.00           C  
ATOM    633  C   GLU A  76      40.147 -13.616  -2.432  1.00 74.00           C  
ATOM    634  O   GLU A  76      40.821 -14.635  -2.266  1.00 74.00           O  
ATOM    635  CB  GLU A  76      40.106 -12.630  -4.734  1.00 74.00           C  
ATOM    636  CG  GLU A  76      41.315 -13.365  -5.294  1.00 74.00           C  
ATOM    637  CD  GLU A  76      40.945 -14.584  -6.123  1.00 74.00           C  
ATOM    638  OE1 GLU A  76      41.807 -15.471  -6.318  1.00 74.00           O  
ATOM    639  OE2 GLU A  76      39.782 -14.654  -6.582  1.00 74.00           O1-
ATOM    640  N   LYS A  77      40.091 -12.685  -1.596  1.00 75.03           N  
ATOM    641  CA  LYS A  77      40.789 -12.757  -0.316  1.00 75.03           C  
ATOM    642  C   LYS A  77      40.199 -13.850   0.571  1.00 75.03           C  
ATOM    643  O   LYS A  77      40.936 -14.589   1.227  1.00 75.03           O  
ATOM    644  CB  LYS A  77      40.730 -11.409   0.404  1.00 75.03           C  
ATOM    645  CG  LYS A  77      41.652 -10.352  -0.185  1.00 75.03           C  
ATOM    646  CD  LYS A  77      41.591  -9.053   0.608  1.00 75.03           C  
ATOM    647  CE  LYS A  77      42.416  -7.956  -0.051  1.00 75.03           C  
ATOM    648  NZ  LYS A  77      42.322  -6.666   0.697  1.00 75.03           N1+
ATOM    649  N   ILE A  78      38.962 -13.967   0.520  1.00 70.88           N  
ATOM    650  CA  ILE A  78      38.219 -14.974   1.269  1.00 70.88           C  
ATOM    651  C   ILE A  78      38.500 -16.359   0.691  1.00 70.88           C  
ATOM    652  O   ILE A  78      38.677 -17.325   1.436  1.00 70.88           O  
ATOM    653  CB  ILE A  78      36.701 -14.685   1.255  1.00 70.88           C  
ATOM    654  CG1 ILE A  78      36.404 -13.357   1.961  1.00 70.88           C  
ATOM    655  CG2 ILE A  78      35.925 -15.835   1.902  1.00 70.88           C  
ATOM    656  CD1 ILE A  78      34.971 -12.871   1.788  1.00 70.88           C  
ATOM    657  N   LYS A  79      38.511 -16.455  -0.577  1.00 73.93           N  
ATOM    658  CA  LYS A  79      38.853 -17.677  -1.298  1.00 73.93           C  
ATOM    659  C   LYS A  79      40.242 -18.176  -0.906  1.00 73.93           C  
ATOM    660  O   LYS A  79      40.430 -19.368  -0.651  1.00 73.93           O  
ATOM    661  CB  LYS A  79      38.786 -17.447  -2.808  1.00 73.93           C  
ATOM    662  CG  LYS A  79      38.950 -18.713  -3.635  1.00 73.93           C  
ATOM    663  CD  LYS A  79      38.865 -18.421  -5.128  1.00 73.93           C  
ATOM    664  CE  LYS A  79      39.140 -19.667  -5.959  1.00 73.93           C  
ATOM    665  NZ  LYS A  79      39.103 -19.375  -7.424  1.00 73.93           N1+
ATOM    666  N   LYS A  80      41.236 -17.285  -0.912  1.00 79.45           N  
ATOM    667  CA  LYS A  80      42.616 -17.611  -0.564  1.00 79.45           C  
ATOM    668  C   LYS A  80      42.727 -18.046   0.894  1.00 79.45           C  
ATOM    669  O   LYS A  80      43.452 -18.991   1.214  1.00 79.45           O  
ATOM    670  CB  LYS A  80      43.534 -16.415  -0.825  1.00 79.45           C  
ATOM    671  CG  LYS A  80      43.863 -16.197  -2.294  1.00 79.45           C  
ATOM    672  CD  LYS A  80      44.839 -15.043  -2.483  1.00 79.45           C  
ATOM    673  CE  LYS A  80      45.118 -14.781  -3.956  1.00 79.45           C  
ATOM    674  NZ  LYS A  80      46.051 -13.630  -4.147  1.00 79.45           N1+
ATOM    675  N   ALA A  81      41.962 -17.371   1.707  1.00 73.21           N  
ATOM    676  CA  ALA A  81      41.915 -17.676   3.135  1.00 73.21           C  
ATOM    677  C   ALA A  81      41.281 -19.042   3.383  1.00 73.21           C  
ATOM    678  O   ALA A  81      41.778 -19.825   4.196  1.00 73.21           O  
ATOM    679  CB  ALA A  81      41.149 -16.591   3.886  1.00 73.21           C  
ATOM    680  N   ALA A  82      40.169 -19.344   2.696  1.00 71.95           N  
ATOM    681  CA  ALA A  82      39.477 -20.627   2.776  1.00 71.95           C  
ATOM    682  C   ALA A  82      40.346 -21.755   2.228  1.00 71.95           C  
ATOM    683  O   ALA A  82      40.367 -22.856   2.784  1.00 71.95           O  
ATOM    684  CB  ALA A  82      38.152 -20.565   2.018  1.00 71.95           C  
ATOM    685  N   GLU A  83      41.156 -21.597   1.180  1.00 78.90           N  
ATOM    686  CA  GLU A  83      42.093 -22.544   0.582  1.00 78.90           C  
ATOM    687  C   GLU A  83      43.266 -22.824   1.517  1.00 78.90           C  
ATOM    688  O   GLU A  83      43.688 -23.972   1.666  1.00 78.90           O  
ATOM    689  CB  GLU A  83      42.605 -22.019  -0.762  1.00 78.90           C  
ATOM    690  CG  GLU A  83      41.616 -22.191  -1.907  1.00 78.90           C  
ATOM    691  CD  GLU A  83      42.101 -21.586  -3.214  1.00 78.90           C  
ATOM    692  OE1 GLU A  83      41.381 -21.685  -4.233  1.00 78.90           O  
ATOM    693  OE2 GLU A  83      43.212 -21.008  -3.220  1.00 78.90           O1-
ATOM    694  N   GLU A  84      43.681 -21.756   2.125  1.00 79.05           N  
ATOM    695  CA  GLU A  84      44.790 -21.870   3.068  1.00 79.05           C  
ATOM    696  C   GLU A  84      44.362 -22.605   4.336  1.00 79.05           C  
ATOM    697  O   GLU A  84      45.112 -23.426   4.867  1.00 79.05           O  
ATOM    698  CB  GLU A  84      45.340 -20.487   3.422  1.00 79.05           C  
ATOM    699  CG  GLU A  84      46.300 -19.923   2.385  1.00 79.05           C  
ATOM    700  CD  GLU A  84      46.877 -18.571   2.773  1.00 79.05           C  
ATOM    701  OE1 GLU A  84      47.686 -18.011   1.998  1.00 79.05           O  
ATOM    702  OE2 GLU A  84      46.518 -18.068   3.861  1.00 79.05           O1-
ATOM    703  N   LEU A  85      43.157 -22.359   4.780  1.00 71.68           N  
ATOM    704  CA  LEU A  85      42.568 -23.014   5.942  1.00 71.68           C  
ATOM    705  C   LEU A  85      42.293 -24.487   5.654  1.00 71.68           C  
ATOM    706  O   LEU A  85      42.478 -25.339   6.525  1.00 71.68           O  
ATOM    707  CB  LEU A  85      41.271 -22.312   6.353  1.00 71.68           C  
ATOM    708  CG  LEU A  85      41.426 -20.991   7.109  1.00 71.68           C  
ATOM    709  CD1 LEU A  85      40.075 -20.296   7.244  1.00 71.68           C  
ATOM    710  CD2 LEU A  85      42.051 -21.228   8.479  1.00 71.68           C  
ATOM    711  N   SER A  86      41.900 -24.838   4.423  1.00 75.44           N  
ATOM    712  CA  SER A  86      41.639 -26.203   3.975  1.00 75.44           C  
ATOM    713  C   SER A  86      42.927 -27.018   3.908  1.00 75.44           C  
ATOM    714  O   SER A  86      42.938 -28.198   4.262  1.00 75.44           O  
ATOM    715  CB  SER A  86      40.959 -26.196   2.606  1.00 75.44           C  
ATOM    716  OG  SER A  86      40.688 -27.518   2.171  1.00 75.44           O  
ATOM    717  N   LYS A  87      44.043 -26.464   3.424  1.00 77.43           N  
ATOM    718  CA  LYS A  87      45.349 -27.098   3.274  1.00 77.43           C  
ATOM    719  C   LYS A  87      45.981 -27.383   4.634  1.00 77.43           C  
ATOM    720  O   LYS A  87      46.674 -28.389   4.803  1.00 77.43           O  
ATOM    721  CB  LYS A  87      46.280 -26.219   2.437  1.00 77.43           C  
ATOM    722  CG  LYS A  87      45.989 -26.253   0.944  1.00 77.43           C  
ATOM    723  CD  LYS A  87      46.988 -25.413   0.160  1.00 77.43           C  
ATOM    724  CE  LYS A  87      46.641 -25.369  -1.322  1.00 77.43           C  
ATOM    725  NZ  LYS A  87      47.590 -24.506  -2.088  1.00 77.43           N1+
ATOM    726  N   ASN A  88      45.551 -26.617   5.639  1.00 70.44           N  
ATOM    727  CA  ASN A  88      46.246 -26.634   6.923  1.00 70.44           C  
ATOM    728  C   ASN A  88      45.392 -27.271   8.015  1.00 70.44           C  
ATOM    729  O   ASN A  88      45.851 -27.449   9.144  1.00 70.44           O  
ATOM    730  CB  ASN A  88      46.657 -25.217   7.329  1.00 70.44           C  
ATOM    731  CG  ASN A  88      47.779 -24.666   6.470  1.00 70.44           C  
ATOM    732  ND2 ASN A  88      47.671 -23.396   6.098  1.00 70.44           N  
ATOM    733  OD1 ASN A  88      48.733 -25.376   6.143  1.00 70.44           O  
ATOM    734  N   SER A  89      44.061 -27.557   7.637  1.00 66.38           N  
ATOM    735  CA  SER A  89      43.177 -28.188   8.612  1.00 66.38           C  
ATOM    736  C   SER A  89      43.346 -29.703   8.611  1.00 66.38           C  
ATOM    737  O   SER A  89      43.424 -30.324   7.549  1.00 66.38           O  
ATOM    738  CB  SER A  89      41.719 -27.829   8.323  1.00 66.38           C  
ATOM    739  OG  SER A  89      40.850 -28.486   9.231  1.00 66.38           O  
ATOM    740  N   THR A  90      43.612 -30.414   9.751  1.00 69.98           N  
ATOM    741  CA  THR A  90      43.749 -31.857   9.918  1.00 69.98           C  
ATOM    742  C   THR A  90      42.414 -32.486  10.308  1.00 69.98           C  
ATOM    743  O   THR A  90      42.243 -33.703  10.210  1.00 69.98           O  
ATOM    744  CB  THR A  90      44.810 -32.199  10.980  1.00 69.98           C  
ATOM    745  CG2 THR A  90      46.203 -31.781  10.521  1.00 69.98           C  
ATOM    746  OG1 THR A  90      44.495 -31.512  12.199  1.00 69.98           O  
ATOM    747  N   ASP A  91      41.380 -31.649  10.512  1.00 72.13           N  
ATOM    748  CA  ASP A  91      40.024 -32.036  10.888  1.00 72.13           C  
ATOM    749  C   ASP A  91      39.150 -32.241   9.652  1.00 72.13           C  
ATOM    750  O   ASP A  91      38.907 -31.300   8.894  1.00 72.13           O  
ATOM    751  CB  ASP A  91      39.400 -30.982  11.805  1.00 72.13           C  
ATOM    752  CG  ASP A  91      38.086 -31.433  12.418  1.00 72.13           C  
ATOM    753  OD1 ASP A  91      37.247 -32.019  11.700  1.00 72.13           O  
ATOM    754  OD2 ASP A  91      37.886 -31.197  13.629  1.00 72.13           O1-
ATOM    755  N   GLU A  92      38.748 -33.501   9.365  1.00 72.17           N  
ATOM    756  CA  GLU A  92      37.984 -33.919   8.194  1.00 72.17           C  
ATOM    757  C   GLU A  92      36.633 -33.212   8.135  1.00 72.17           C  
ATOM    758  O   GLU A  92      36.162 -32.851   7.055  1.00 72.17           O  
ATOM    759  CB  GLU A  92      37.784 -35.437   8.197  1.00 72.17           C  
ATOM    760  CG  GLU A  92      38.954 -36.212   7.608  1.00 72.17           C  
ATOM    761  CD  GLU A  92      38.631 -37.672   7.338  1.00 72.17           C  
ATOM    762  OE1 GLU A  92      39.449 -38.366   6.692  1.00 72.17           O  
ATOM    763  OE2 GLU A  92      37.550 -38.128   7.776  1.00 72.17           O1-
ATOM    764  N   ASP A  93      36.011 -33.052   9.271  1.00 66.89           N  
ATOM    765  CA  ASP A  93      34.742 -32.339   9.383  1.00 66.89           C  
ATOM    766  C   ASP A  93      34.914 -30.856   9.067  1.00 66.89           C  
ATOM    767  O   ASP A  93      34.089 -30.264   8.369  1.00 66.89           O  
ATOM    768  CB  ASP A  93      34.151 -32.513  10.784  1.00 66.89           C  
ATOM    769  CG  ASP A  93      33.465 -33.854  10.977  1.00 66.89           C  
ATOM    770  OD1 ASP A  93      33.266 -34.585   9.983  1.00 66.89           O  
ATOM    771  OD2 ASP A  93      33.114 -34.180  12.132  1.00 66.89           O1-
ATOM    772  N   LEU A  94      35.959 -30.220   9.537  1.00 66.28           N  
ATOM    773  CA  LEU A  94      36.347 -28.835   9.287  1.00 66.28           C  
ATOM    774  C   LEU A  94      36.772 -28.644   7.835  1.00 66.28           C  
ATOM    775  O   LEU A  94      36.426 -27.639   7.209  1.00 66.28           O  
ATOM    776  CB  LEU A  94      37.485 -28.420  10.222  1.00 66.28           C  
ATOM    777  CG  LEU A  94      37.833 -26.931  10.247  1.00 66.28           C  
ATOM    778  CD1 LEU A  94      36.677 -26.125  10.831  1.00 66.28           C  
ATOM    779  CD2 LEU A  94      39.113 -26.693  11.042  1.00 66.28           C  
ATOM    780  N   LYS A  95      37.407 -29.541   7.228  1.00 70.80           N  
ATOM    781  CA  LYS A  95      37.765 -29.563   5.813  1.00 70.80           C  
ATOM    782  C   LYS A  95      36.521 -29.587   4.931  1.00 70.80           C  
ATOM    783  O   LYS A  95      36.466 -28.906   3.905  1.00 70.80           O  
ATOM    784  CB  LYS A  95      38.650 -30.771   5.502  1.00 70.80           C  
ATOM    785  CG  LYS A  95      40.118 -30.571   5.853  1.00 70.80           C  
ATOM    786  CD  LYS A  95      40.966 -31.754   5.404  1.00 70.80           C  
ATOM    787  CE  LYS A  95      42.424 -31.581   5.808  1.00 70.80           C  
ATOM    788  NZ  LYS A  95      43.255 -32.752   5.394  1.00 70.80           N1+
ATOM    789  N   LYS A  96      35.564 -30.404   5.295  1.00 68.04           N  
ATOM    790  CA  LYS A  96      34.285 -30.501   4.597  1.00 68.04           C  
ATOM    791  C   LYS A  96      33.518 -29.184   4.669  1.00 68.04           C  
ATOM    792  O   LYS A  96      32.926 -28.748   3.679  1.00 68.04           O  
ATOM    793  CB  LYS A  96      33.439 -31.634   5.180  1.00 68.04           C  
ATOM    794  CG  LYS A  96      33.915 -33.026   4.792  1.00 68.04           C  
ATOM    795  CD  LYS A  96      33.003 -34.107   5.358  1.00 68.04           C  
ATOM    796  CE  LYS A  96      33.532 -35.502   5.053  1.00 68.04           C  
ATOM    797  NZ  LYS A  96      32.667 -36.564   5.648  1.00 68.04           N1+
ATOM    798  N   GLN A  97      33.522 -28.498   5.815  1.00 62.66           N  
ATOM    799  CA  GLN A  97      32.882 -27.204   6.030  1.00 62.66           C  
ATOM    800  C   GLN A  97      33.590 -26.103   5.245  1.00 62.66           C  
ATOM    801  O   GLN A  97      32.941 -25.223   4.676  1.00 62.66           O  
ATOM    802  CB  GLN A  97      32.857 -26.856   7.518  1.00 62.66           C  
ATOM    803  CG  GLN A  97      31.857 -27.673   8.325  1.00 62.66           C  
ATOM    804  CD  GLN A  97      31.852 -27.308   9.798  1.00 62.66           C  
ATOM    805  NE2 GLN A  97      30.881 -27.834  10.536  1.00 62.66           N  
ATOM    806  OE1 GLN A  97      32.714 -26.558  10.267  1.00 62.66           O  
ATOM    807  N   ILE A  98      34.961 -26.134   5.232  1.00 67.92           N  
ATOM    808  CA  ILE A  98      35.810 -25.202   4.498  1.00 67.92           C  
ATOM    809  C   ILE A  98      35.612 -25.396   2.997  1.00 67.92           C  
ATOM    810  O   ILE A  98      35.567 -24.424   2.238  1.00 67.92           O  
ATOM    811  CB  ILE A  98      37.300 -25.382   4.870  1.00 67.92           C  
ATOM    812  CG1 ILE A  98      37.539 -24.975   6.329  1.00 67.92           C  
ATOM    813  CG2 ILE A  98      38.194 -24.575   3.924  1.00 67.92           C  
ATOM    814  CD1 ILE A  98      38.928 -25.319   6.847  1.00 67.92           C  
ATOM    815  N   LYS A  99      35.383 -26.565   2.529  1.00 69.99           N  
ATOM    816  CA  LYS A  99      35.064 -26.894   1.142  1.00 69.99           C  
ATOM    817  C   LYS A  99      33.694 -26.349   0.750  1.00 69.99           C  
ATOM    818  O   LYS A  99      33.506 -25.880  -0.375  1.00 69.99           O  
ATOM    819  CB  LYS A  99      35.108 -28.407   0.925  1.00 69.99           C  
ATOM    820  CG  LYS A  99      35.144 -28.821  -0.538  1.00 69.99           C  
ATOM    821  CD  LYS A  99      35.360 -30.322  -0.690  1.00 69.99           C  
ATOM    822  CE  LYS A  99      35.375 -30.741  -2.153  1.00 69.99           C  
ATOM    823  NZ  LYS A  99      35.593 -32.211  -2.307  1.00 69.99           N1+
ATOM    824  N   ALA A 100      32.771 -26.401   1.609  1.00 63.71           N  
ATOM    825  CA  ALA A 100      31.428 -25.853   1.439  1.00 63.71           C  
ATOM    826  C   ALA A 100      31.470 -24.333   1.297  1.00 63.71           C  
ATOM    827  O   ALA A 100      30.765 -23.761   0.462  1.00 63.71           O  
ATOM    828  CB  ALA A 100      30.537 -26.250   2.613  1.00 63.71           C  
ATOM    829  N   VAL A 101      32.296 -23.721   2.077  1.00 65.46           N  
ATOM    830  CA  VAL A 101      32.543 -22.282   2.054  1.00 65.46           C  
ATOM    831  C   VAL A 101      33.236 -21.898   0.749  1.00 65.46           C  
ATOM    832  O   VAL A 101      32.878 -20.899   0.120  1.00 65.46           O  
ATOM    833  CB  VAL A 101      33.395 -21.834   3.263  1.00 65.46           C  
ATOM    834  CG1 VAL A 101      33.793 -20.365   3.127  1.00 65.46           C  
ATOM    835  CG2 VAL A 101      32.634 -22.067   4.567  1.00 65.46           C  
ATOM    836  N   GLN A 102      34.164 -22.658   0.262  1.00 70.48           N  
ATOM    837  CA  GLN A 102      34.851 -22.475  -1.012  1.00 70.48           C  
ATOM    838  C   GLN A 102      33.882 -22.611  -2.184  1.00 70.48           C  
ATOM    839  O   GLN A 102      33.957 -21.849  -3.151  1.00 70.48           O  
ATOM    840  CB  GLN A 102      35.994 -23.481  -1.156  1.00 70.48           C  
ATOM    841  CG  GLN A 102      37.190 -23.185  -0.262  1.00 70.48           C  
ATOM    842  CD  GLN A 102      38.294 -24.216  -0.398  1.00 70.48           C  
ATOM    843  NE2 GLN A 102      39.510 -23.835  -0.024  1.00 70.48           N  
ATOM    844  OE1 GLN A 102      38.056 -25.347  -0.836  1.00 70.48           O  
ATOM    845  N   GLU A 103      32.990 -23.627  -2.085  1.00 72.25           N  
ATOM    846  CA  GLU A 103      31.974 -23.841  -3.111  1.00 72.25           C  
ATOM    847  C   GLU A 103      30.963 -22.699  -3.133  1.00 72.25           C  
ATOM    848  O   GLU A 103      30.502 -22.291  -4.201  1.00 72.25           O  
ATOM    849  CB  GLU A 103      31.256 -25.175  -2.888  1.00 72.25           C  
ATOM    850  CG  GLU A 103      32.100 -26.393  -3.232  1.00 72.25           C  
ATOM    851  CD  GLU A 103      31.340 -27.703  -3.111  1.00 72.25           C  
ATOM    852  OE1 GLU A 103      31.880 -28.758  -3.516  1.00 72.25           O  
ATOM    853  OE2 GLU A 103      30.194 -27.676  -2.609  1.00 72.25           O1-
ATOM    854  N   LEU A 104      30.644 -22.178  -1.972  1.00 64.54           N  
ATOM    855  CA  LEU A 104      29.742 -21.041  -1.828  1.00 64.54           C  
ATOM    856  C   LEU A 104      30.373 -19.770  -2.387  1.00 64.54           C  
ATOM    857  O   LEU A 104      29.709 -18.993  -3.076  1.00 64.54           O  
ATOM    858  CB  LEU A 104      29.370 -20.835  -0.358  1.00 64.54           C  
ATOM    859  CG  LEU A 104      28.301 -19.779  -0.070  1.00 64.54           C  
ATOM    860  CD1 LEU A 104      26.944 -20.243  -0.590  1.00 64.54           C  
ATOM    861  CD2 LEU A 104      28.232 -19.480   1.424  1.00 64.54           C  
ATOM    862  N   VAL A 105      31.644 -19.529  -2.036  1.00 68.17           N  
ATOM    863  CA  VAL A 105      32.427 -18.411  -2.550  1.00 68.17           C  
ATOM    864  C   VAL A 105      32.540 -18.514  -4.070  1.00 68.17           C  
ATOM    865  O   VAL A 105      32.412 -17.513  -4.778  1.00 68.17           O  
ATOM    866  CB  VAL A 105      33.835 -18.364  -1.915  1.00 68.17           C  
ATOM    867  CG1 VAL A 105      34.700 -17.305  -2.595  1.00 68.17           C  
ATOM    868  CG2 VAL A 105      33.733 -18.093  -0.415  1.00 68.17           C  
ATOM    869  N   LYS A 106      32.740 -19.662  -4.591  1.00 69.92           N  
ATOM    870  CA  LYS A 106      32.752 -19.938  -6.024  1.00 69.92           C  
ATOM    871  C   LYS A 106      31.391 -19.654  -6.651  1.00 69.92           C  
ATOM    872  O   LYS A 106      31.310 -19.111  -7.755  1.00 69.92           O  
ATOM    873  CB  LYS A 106      33.158 -21.389  -6.289  1.00 69.92           C  
ATOM    874  CG  LYS A 106      33.465 -21.691  -7.748  1.00 69.92           C  
ATOM    875  CD  LYS A 106      33.953 -23.122  -7.933  1.00 69.92           C  
ATOM    876  CE  LYS A 106      34.219 -23.438  -9.398  1.00 69.92           C  
ATOM    877  NZ  LYS A 106      34.691 -24.843  -9.584  1.00 69.92           N1+
ATOM    878  N   ALA A 107      30.360 -20.082  -5.946  1.00 63.28           N  
ATOM    879  CA  ALA A 107      28.980 -19.845  -6.358  1.00 63.28           C  
ATOM    880  C   ALA A 107      28.671 -18.351  -6.409  1.00 63.28           C  
ATOM    881  O   ALA A 107      28.027 -17.875  -7.347  1.00 63.28           O  
ATOM    882  CB  ALA A 107      28.013 -20.553  -5.413  1.00 63.28           C  
ATOM    883  N   VAL A 108      29.119 -17.641  -5.454  1.00 63.07           N  
ATOM    884  CA  VAL A 108      28.975 -16.192  -5.344  1.00 63.07           C  
ATOM    885  C   VAL A 108      29.761 -15.510  -6.461  1.00 63.07           C  
ATOM    886  O   VAL A 108      29.269 -14.568  -7.089  1.00 63.07           O  
ATOM    887  CB  VAL A 108      29.451 -15.677  -3.967  1.00 63.07           C  
ATOM    888  CG1 VAL A 108      29.471 -14.150  -3.940  1.00 63.07           C  
ATOM    889  CG2 VAL A 108      28.555 -16.223  -2.856  1.00 63.07           C  
ATOM    890  N   GLU A 109      30.916 -15.988  -6.787  1.00 69.26           N  
ATOM    891  CA  GLU A 109      31.745 -15.506  -7.889  1.00 69.26           C  
ATOM    892  C   GLU A 109      31.092 -15.800  -9.237  1.00 69.26           C  
ATOM    893  O   GLU A 109      31.111 -14.958 -10.138  1.00 69.26           O  
ATOM    894  CB  GLU A 109      33.138 -16.137  -7.831  1.00 69.26           C  
ATOM    895  CG  GLU A 109      34.067 -15.486  -6.817  1.00 69.26           C  
ATOM    896  CD  GLU A 109      35.455 -16.104  -6.789  1.00 69.26           C  
ATOM    897  OE1 GLU A 109      36.371 -15.515  -6.173  1.00 69.26           O  
ATOM    898  OE2 GLU A 109      35.629 -17.187  -7.391  1.00 69.26           O1-
ATOM    899  N   THR A 110      30.665 -16.971  -9.367  1.00 65.88           N  
ATOM    900  CA  THR A 110      29.987 -17.430 -10.574  1.00 65.88           C  
ATOM    901  C   THR A 110      28.694 -16.651 -10.798  1.00 65.88           C  
ATOM    902  O   THR A 110      28.366 -16.296 -11.932  1.00 65.88           O  
ATOM    903  CB  THR A 110      29.674 -18.936 -10.500  1.00 65.88           C  
ATOM    904  CG2 THR A 110      29.071 -19.437 -11.809  1.00 65.88           C  
ATOM    905  OG1 THR A 110      30.884 -19.657 -10.238  1.00 65.88           O  
ATOM    906  N   VAL A 111      27.923 -16.424  -9.757  1.00 60.91           N  
ATOM    907  CA  VAL A 111      26.696 -15.635  -9.786  1.00 60.91           C  
ATOM    908  C   VAL A 111      27.014 -14.197 -10.189  1.00 60.91           C  
ATOM    909  O   VAL A 111      26.302 -13.600 -10.999  1.00 60.91           O  
ATOM    910  CB  VAL A 111      25.973 -15.658  -8.421  1.00 60.91           C  
ATOM    911  CG1 VAL A 111      24.813 -14.664  -8.406  1.00 60.91           C  
ATOM    912  CG2 VAL A 111      25.478 -17.068  -8.104  1.00 60.91           C  
ATOM    913  N   ARG A 112      28.036 -13.731  -9.770  1.00 65.72           N  
ATOM    914  CA  ARG A 112      28.514 -12.387 -10.077  1.00 65.72           C  
ATOM    915  C   ARG A 112      29.027 -12.303 -11.510  1.00 65.72           C  
ATOM    916  O   ARG A 112      28.776 -11.318 -12.209  1.00 65.72           O  
ATOM    917  CB  ARG A 112      29.616 -11.971  -9.100  1.00 65.72           C  
ATOM    918  CG  ARG A 112      29.097 -11.492  -7.753  1.00 65.72           C  
ATOM    919  CD  ARG A 112      30.223 -10.988  -6.862  1.00 65.72           C  
ATOM    920  NE  ARG A 112      29.737 -10.621  -5.535  1.00 65.72           N  
ATOM    921  CZ  ARG A 112      30.472 -10.035  -4.594  1.00 65.72           C  
ATOM    922  NH1 ARG A 112      31.747  -9.737  -4.817  1.00 65.72           N1+
ATOM    923  NH2 ARG A 112      29.928  -9.745  -3.421  1.00 65.72           N  
ATOM    924  N   GLU A 113      29.724 -13.261 -11.837  1.00 66.54           N  
ATOM    925  CA  GLU A 113      30.166 -13.395 -13.222  1.00 66.54           C  
ATOM    926  C   GLU A 113      28.980 -13.570 -14.165  1.00 66.54           C  
ATOM    927  O   GLU A 113      28.980 -13.040 -15.278  1.00 66.54           O  
ATOM    928  CB  GLU A 113      31.133 -14.572 -13.366  1.00 66.54           C  
ATOM    929  CG  GLU A 113      32.547 -14.269 -12.895  1.00 66.54           C  
ATOM    930  CD  GLU A 113      33.487 -15.458 -13.013  1.00 66.54           C  
ATOM    931  OE1 GLU A 113      34.682 -15.325 -12.661  1.00 66.54           O  
ATOM    932  OE2 GLU A 113      33.025 -16.533 -13.460  1.00 66.54           O1-
ATOM    933  N   ALA A 114      28.071 -14.349 -13.654  1.00 61.34           N  
ATOM    934  CA  ALA A 114      26.820 -14.552 -14.381  1.00 61.34           C  
ATOM    935  C   ALA A 114      26.012 -13.258 -14.452  1.00 61.34           C  
ATOM    936  O   ALA A 114      25.317 -13.008 -15.440  1.00 61.34           O  
ATOM    937  CB  ALA A 114      25.995 -15.654 -13.722  1.00 61.34           C  
ATOM    938  N   LYS A 115      26.106 -12.375 -13.395  1.00 59.96           N  
ATOM    939  CA  LYS A 115      25.501 -11.048 -13.351  1.00 59.96           C  
ATOM    940  C   LYS A 115      26.157 -10.111 -14.363  1.00 59.96           C  
ATOM    941  O   LYS A 115      25.485  -9.270 -14.963  1.00 59.96           O  
ATOM    942  CB  LYS A 115      25.606 -10.456 -11.945  1.00 59.96           C  
ATOM    943  CG  LYS A 115      24.491 -10.891 -11.005  1.00 59.96           C  
ATOM    944  CD  LYS A 115      24.544 -10.132  -9.685  1.00 59.96           C  
ATOM    945  CE  LYS A 115      23.452 -10.595  -8.729  1.00 59.96           C  
ATOM    946  NZ  LYS A 115      23.513  -9.867  -7.426  1.00 59.96           N1+
ATOM    947  N   LYS A 116      27.345 -10.277 -14.726  1.00 66.21           N  
ATOM    948  CA  LYS A 116      28.142  -9.438 -15.616  1.00 66.21           C  
ATOM    949  C   LYS A 116      28.007  -9.891 -17.067  1.00 66.21           C  
ATOM    950  O   LYS A 116      27.884  -9.065 -17.973  1.00 66.21           O  
ATOM    951  CB  LYS A 116      29.612  -9.453 -15.196  1.00 66.21           C  
ATOM    952  CG  LYS A 116      29.928  -8.550 -14.013  1.00 66.21           C  
ATOM    953  CD  LYS A 116      31.423  -8.513 -13.721  1.00 66.21           C  
ATOM    954  CE  LYS A 116      31.728  -7.713 -12.462  1.00 66.21           C  
ATOM    955  NZ  LYS A 116      33.189  -7.696 -12.157  1.00 66.21           N1+
ATOM    956  N   GLN A 117      27.708 -11.149 -17.364  1.00 61.52           N  
ATOM    957  CA  GLN A 117      27.848 -11.764 -18.680  1.00 61.52           C  
ATOM    958  C   GLN A 117      26.504 -12.269 -19.196  1.00 61.52           C  
ATOM    959  O   GLN A 117      26.283 -12.334 -20.408  1.00 61.52           O  
ATOM    960  CB  GLN A 117      28.858 -12.912 -18.632  1.00 61.52           C  
ATOM    961  CG  GLN A 117      30.299 -12.457 -18.453  1.00 61.52           C  
ATOM    962  CD  GLN A 117      31.288 -13.607 -18.490  1.00 61.52           C  
ATOM    963  NE2 GLN A 117      32.569 -13.292 -18.340  1.00 61.52           N  
ATOM    964  OE1 GLN A 117      30.901 -14.769 -18.651  1.00 61.52           O  
ATOM    965  N   GLY A 118      25.336 -12.313 -18.350  1.00 67.26           N  
ATOM    966  CA  GLY A 118      24.016 -12.754 -18.770  1.00 67.26           C  
ATOM    967  C   GLY A 118      24.013 -14.151 -19.359  1.00 67.26           C  
ATOM    968  O   GLY A 118      23.136 -14.493 -20.155  1.00 67.26           O  
ATOM    969  N   ASP A 119      25.096 -15.012 -19.218  1.00 78.22           N  
ATOM    970  CA  ASP A 119      25.159 -16.374 -19.738  1.00 78.22           C  
ATOM    971  C   ASP A 119      24.302 -17.322 -18.903  1.00 78.22           C  
ATOM    972  O   ASP A 119      24.594 -17.558 -17.728  1.00 78.22           O  
ATOM    973  CB  ASP A 119      26.607 -16.868 -19.775  1.00 78.22           C  
ATOM    974  CG  ASP A 119      26.763 -18.193 -20.501  1.00 78.22           C  
ATOM    975  OD1 ASP A 119      25.743 -18.795 -20.898  1.00 78.22           O  
ATOM    976  OD2 ASP A 119      27.917 -18.641 -20.674  1.00 78.22           O1-
ATOM    977  N   PRO A 120      23.185 -17.763 -19.423  1.00 76.64           N  
ATOM    978  CA  PRO A 120      22.198 -18.611 -18.751  1.00 76.64           C  
ATOM    979  C   PRO A 120      22.798 -19.913 -18.227  1.00 76.64           C  
ATOM    980  O   PRO A 120      22.377 -20.414 -17.181  1.00 76.64           O  
ATOM    981  CB  PRO A 120      21.166 -18.888 -19.848  1.00 76.64           C  
ATOM    982  CG  PRO A 120      21.384 -17.809 -20.859  1.00 76.64           C  
ATOM    983  CD  PRO A 120      22.805 -17.336 -20.752  1.00 76.64           C  
ATOM    984  N   LYS A 121      23.876 -20.530 -18.733  1.00 80.40           N  
ATOM    985  CA  LYS A 121      24.556 -21.748 -18.302  1.00 80.40           C  
ATOM    986  C   LYS A 121      25.372 -21.503 -17.036  1.00 80.40           C  
ATOM    987  O   LYS A 121      25.382 -22.337 -16.128  1.00 80.40           O  
ATOM    988  CB  LYS A 121      25.463 -22.278 -19.415  1.00 80.40           C  
ATOM    989  CG  LYS A 121      24.713 -22.920 -20.572  1.00 80.40           C  
ATOM    990  CD  LYS A 121      25.668 -23.542 -21.581  1.00 80.40           C  
ATOM    991  CE  LYS A 121      24.920 -24.139 -22.766  1.00 80.40           C  
ATOM    992  NZ  LYS A 121      25.855 -24.732 -23.770  1.00 80.40           N1+
ATOM    993  N   LYS A 122      26.015 -20.385 -17.000  1.00 79.72           N  
ATOM    994  CA  LYS A 122      26.819 -19.997 -15.844  1.00 79.72           C  
ATOM    995  C   LYS A 122      25.935 -19.633 -14.656  1.00 79.72           C  
ATOM    996  O   LYS A 122      26.264 -19.947 -13.510  1.00 79.72           O  
ATOM    997  CB  LYS A 122      27.734 -18.823 -16.197  1.00 79.72           C  
ATOM    998  CG  LYS A 122      28.907 -19.198 -17.090  1.00 79.72           C  
ATOM    999  CD  LYS A 122      29.864 -18.028 -17.275  1.00 79.72           C  
ATOM   1000  CE  LYS A 122      31.036 -18.400 -18.174  1.00 79.72           C  
ATOM   1001  NZ  LYS A 122      31.967 -17.250 -18.376  1.00 79.72           N1+
ATOM   1002  N   VAL A 123      24.794 -19.012 -14.936  1.00 79.78           N  
ATOM   1003  CA  VAL A 123      23.809 -18.644 -13.926  1.00 79.78           C  
ATOM   1004  C   VAL A 123      23.129 -19.901 -13.385  1.00 79.78           C  
ATOM   1005  O   VAL A 123      22.911 -20.026 -12.179  1.00 79.78           O  
ATOM   1006  CB  VAL A 123      22.753 -17.668 -14.490  1.00 79.78           C  
ATOM   1007  CG1 VAL A 123      21.681 -17.367 -13.443  1.00 79.78           C  
ATOM   1008  CG2 VAL A 123      23.419 -16.378 -14.963  1.00 79.78           C  
ATOM   1009  N   LEU A 124      22.826 -20.807 -14.233  1.00 81.48           N  
ATOM   1010  CA  LEU A 124      22.253 -22.092 -13.850  1.00 81.48           C  
ATOM   1011  C   LEU A 124      23.230 -22.889 -12.992  1.00 81.48           C  
ATOM   1012  O   LEU A 124      22.835 -23.492 -11.992  1.00 81.48           O  
ATOM   1013  CB  LEU A 124      21.869 -22.900 -15.092  1.00 81.48           C  
ATOM   1014  CG  LEU A 124      21.182 -24.244 -14.841  1.00 81.48           C  
ATOM   1015  CD1 LEU A 124      19.857 -24.034 -14.116  1.00 81.48           C  
ATOM   1016  CD2 LEU A 124      20.967 -24.987 -16.155  1.00 81.48           C  
ATOM   1017  N   LYS A 125      24.468 -22.987 -13.336  1.00 81.81           N  
ATOM   1018  CA  LYS A 125      25.511 -23.664 -12.570  1.00 81.81           C  
ATOM   1019  C   LYS A 125      25.667 -23.045 -11.185  1.00 81.81           C  
ATOM   1020  O   LYS A 125      25.849 -23.757 -10.196  1.00 81.81           O  
ATOM   1021  CB  LYS A 125      26.844 -23.617 -13.319  1.00 81.81           C  
ATOM   1022  CG  LYS A 125      27.952 -24.427 -12.661  1.00 81.81           C  
ATOM   1023  CD  LYS A 125      27.652 -25.920 -12.699  1.00 81.81           C  
ATOM   1024  CE  LYS A 125      28.781 -26.734 -12.083  1.00 81.81           C  
ATOM   1025  NZ  LYS A 125      28.476 -28.196 -12.086  1.00 81.81           N1+
ATOM   1026  N   ALA A 126      25.645 -21.766 -11.105  1.00 79.17           N  
ATOM   1027  CA  ALA A 126      25.702 -21.028  -9.846  1.00 79.17           C  
ATOM   1028  C   ALA A 126      24.513 -21.371  -8.954  1.00 79.17           C  
ATOM   1029  O   ALA A 126      24.665 -21.537  -7.741  1.00 79.17           O  
ATOM   1030  CB  ALA A 126      25.748 -19.526 -10.111  1.00 79.17           C  
ATOM   1031  N   ALA A 127      23.383 -21.422  -9.520  1.00 80.80           N  
ATOM   1032  CA  ALA A 127      22.165 -21.820  -8.819  1.00 80.80           C  
ATOM   1033  C   ALA A 127      22.271 -23.253  -8.306  1.00 80.80           C  
ATOM   1034  O   ALA A 127      21.850 -23.551  -7.186  1.00 80.80           O  
ATOM   1035  CB  ALA A 127      20.953 -21.673  -9.734  1.00 80.80           C  
ATOM   1036  N   GLU A 128      22.881 -24.169  -9.082  1.00 83.32           N  
ATOM   1037  CA  GLU A 128      23.100 -25.562  -8.704  1.00 83.32           C  
ATOM   1038  C   GLU A 128      24.043 -25.667  -7.508  1.00 83.32           C  
ATOM   1039  O   GLU A 128      23.805 -26.457  -6.593  1.00 83.32           O  
ATOM   1040  CB  GLU A 128      23.659 -26.359  -9.886  1.00 83.32           C  
ATOM   1041  CG  GLU A 128      22.636 -26.639 -10.977  1.00 83.32           C  
ATOM   1042  CD  GLU A 128      23.217 -27.385 -12.167  1.00 83.32           C  
ATOM   1043  OE1 GLU A 128      22.449 -27.769 -13.077  1.00 83.32           O  
ATOM   1044  OE2 GLU A 128      24.452 -27.590 -12.188  1.00 83.32           O1-
ATOM   1045  N   ILE A 129      25.058 -24.936  -7.573  1.00 79.15           N  
ATOM   1046  CA  ILE A 129      26.057 -24.919  -6.510  1.00 79.15           C  
ATOM   1047  C   ILE A 129      25.434 -24.378  -5.226  1.00 79.15           C  
ATOM   1048  O   ILE A 129      25.634 -24.939  -4.146  1.00 79.15           O  
ATOM   1049  CB  ILE A 129      27.290 -24.075  -6.906  1.00 79.15           C  
ATOM   1050  CG1 ILE A 129      28.039 -24.737  -8.068  1.00 79.15           C  
ATOM   1051  CG2 ILE A 129      28.214 -23.873  -5.702  1.00 79.15           C  
ATOM   1052  CD1 ILE A 129      29.131 -23.867  -8.674  1.00 79.15           C  
ATOM   1053  N   ALA A 130      24.738 -23.306  -5.289  1.00 80.47           N  
ATOM   1054  CA  ALA A 130      24.015 -22.716  -4.165  1.00 80.47           C  
ATOM   1055  C   ALA A 130      23.025 -23.712  -3.566  1.00 80.47           C  
ATOM   1056  O   ALA A 130      22.900 -23.814  -2.344  1.00 80.47           O  
ATOM   1057  CB  ALA A 130      23.290 -21.448  -4.604  1.00 80.47           C  
ATOM   1058  N   MET A 131      22.390 -24.391  -4.399  1.00 85.34           N  
ATOM   1059  CA  MET A 131      21.448 -25.429  -3.991  1.00 85.34           C  
ATOM   1060  C   MET A 131      22.170 -26.568  -3.279  1.00 85.34           C  
ATOM   1061  O   MET A 131      21.665 -27.108  -2.292  1.00 85.34           O  
ATOM   1062  CB  MET A 131      20.684 -25.969  -5.201  1.00 85.34           C  
ATOM   1063  CG  MET A 131      19.484 -26.827  -4.835  1.00 85.34           C  
ATOM   1064  SD  MET A 131      18.430 -27.219  -6.286  1.00 85.34           S  
ATOM   1065  CE  MET A 131      19.583 -28.234  -7.253  1.00 85.34           C  
ATOM   1066  N   GLU A 132      23.282 -27.061  -3.748  1.00 84.99           N  
ATOM   1067  CA  GLU A 132      24.103 -28.105  -3.141  1.00 84.99           C  
ATOM   1068  C   GLU A 132      24.573 -27.697  -1.747  1.00 84.99           C  
ATOM   1069  O   GLU A 132      24.583 -28.515  -0.825  1.00 84.99           O  
ATOM   1070  CB  GLU A 132      25.306 -28.428  -4.029  1.00 84.99           C  
ATOM   1071  CG  GLU A 132      24.956 -29.234  -5.271  1.00 84.99           C  
ATOM   1072  CD  GLU A 132      26.157 -29.522  -6.159  1.00 84.99           C  
ATOM   1073  OE1 GLU A 132      25.985 -30.152  -7.227  1.00 84.99           O  
ATOM   1074  OE2 GLU A 132      27.278 -29.116  -5.782  1.00 84.99           O1-
ATOM   1075  N   VAL A 133      24.932 -26.502  -1.676  1.00 80.80           N  
ATOM   1076  CA  VAL A 133      25.347 -25.940  -0.395  1.00 80.80           C  
ATOM   1077  C   VAL A 133      24.155 -25.894   0.558  1.00 80.80           C  
ATOM   1078  O   VAL A 133      24.288 -26.212   1.743  1.00 80.80           O  
ATOM   1079  CB  VAL A 133      25.950 -24.528  -0.563  1.00 80.80           C  
ATOM   1080  CG1 VAL A 133      26.273 -23.914   0.799  1.00 80.80           C  
ATOM   1081  CG2 VAL A 133      27.201 -24.584  -1.437  1.00 80.80           C  
ATOM   1082  N   ALA A 134      22.976 -25.471   0.068  1.00 84.32           N  
ATOM   1083  CA  ALA A 134      21.734 -25.474   0.837  1.00 84.32           C  
ATOM   1084  C   ALA A 134      21.378 -26.884   1.300  1.00 84.32           C  
ATOM   1085  O   ALA A 134      20.948 -27.080   2.439  1.00 84.32           O  
ATOM   1086  CB  ALA A 134      20.594 -24.886   0.010  1.00 84.32           C  
ATOM   1087  N   THR A 135      21.511 -27.861   0.422  1.00 86.98           N  
ATOM   1088  CA  THR A 135      21.274 -29.266   0.736  1.00 86.98           C  
ATOM   1089  C   THR A 135      22.245 -29.750   1.809  1.00 86.98           C  
ATOM   1090  O   THR A 135      21.844 -30.440   2.750  1.00 86.98           O  
ATOM   1091  CB  THR A 135      21.408 -30.149  -0.518  1.00 86.98           C  
ATOM   1092  CG2 THR A 135      21.139 -31.614  -0.190  1.00 86.98           C  
ATOM   1093  OG1 THR A 135      20.468 -29.711  -1.507  1.00 86.98           O  
ATOM   1094  N   TRP A 136      23.422 -29.483   1.578  1.00 84.40           N  
ATOM   1095  CA  TRP A 136      24.454 -29.816   2.554  1.00 84.40           C  
ATOM   1096  C   TRP A 136      24.134 -29.205   3.915  1.00 84.40           C  
ATOM   1097  O   TRP A 136      24.195 -29.889   4.939  1.00 84.40           O  
ATOM   1098  CB  TRP A 136      25.826 -29.333   2.074  1.00 84.40           C  
ATOM   1099  CG  TRP A 136      26.925 -29.529   3.073  1.00 84.40           C  
ATOM   1100  CD1 TRP A 136      27.633 -30.675   3.305  1.00 84.40           C  
ATOM   1101  CD2 TRP A 136      27.439 -28.548   3.980  1.00 84.40           C  
ATOM   1102  CE2 TRP A 136      28.460 -29.171   4.733  1.00 84.40           C  
ATOM   1103  CE3 TRP A 136      27.138 -27.203   4.229  1.00 84.40           C  
ATOM   1104  NE1 TRP A 136      28.558 -30.466   4.303  1.00 84.40           N  
ATOM   1105  CZ2 TRP A 136      29.180 -28.491   5.720  1.00 84.40           C  
ATOM   1106  CZ3 TRP A 136      27.855 -26.529   5.211  1.00 84.40           C  
ATOM   1107  CH2 TRP A 136      28.864 -27.176   5.943  1.00 84.40           C  
ATOM   1108  N   ALA A 137      23.872 -27.925   4.020  1.00 81.83           N  
ATOM   1109  CA  ALA A 137      23.552 -27.195   5.244  1.00 81.83           C  
ATOM   1110  C   ALA A 137      22.318 -27.781   5.926  1.00 81.83           C  
ATOM   1111  O   ALA A 137      22.254 -27.847   7.155  1.00 81.83           O  
ATOM   1112  CB  ALA A 137      23.335 -25.715   4.940  1.00 81.83           C  
ATOM   1113  N   ALA A 138      21.378 -28.109   5.117  1.00 81.81           N  
ATOM   1114  CA  ALA A 138      20.159 -28.737   5.621  1.00 81.81           C  
ATOM   1115  C   ALA A 138      20.467 -30.075   6.287  1.00 81.81           C  
ATOM   1116  O   ALA A 138      19.867 -30.420   7.308  1.00 81.81           O  
ATOM   1117  CB  ALA A 138      19.153 -28.929   4.489  1.00 81.81           C  
ATOM   1118  N   GLU A 139      21.422 -30.885   5.862  1.00 83.91           N  
ATOM   1119  CA  GLU A 139      21.833 -32.182   6.390  1.00 83.91           C  
ATOM   1120  C   GLU A 139      22.515 -32.036   7.747  1.00 83.91           C  
ATOM   1121  O   GLU A 139      22.368 -32.895   8.619  1.00 83.91           O  
ATOM   1122  CB  GLU A 139      22.768 -32.891   5.406  1.00 83.91           C  
ATOM   1123  CG  GLU A 139      22.061 -33.441   4.175  1.00 83.91           C  
ATOM   1124  CD  GLU A 139      23.011 -34.078   3.173  1.00 83.91           C  
ATOM   1125  OE1 GLU A 139      22.536 -34.648   2.164  1.00 83.91           O  
ATOM   1126  OE2 GLU A 139      24.239 -34.006   3.398  1.00 83.91           O1-
ATOM   1127  N   ARG A 140      23.027 -30.988   7.879  1.00 80.08           N  
ATOM   1128  CA  ARG A 140      23.830 -30.762   9.077  1.00 80.08           C  
ATOM   1129  C   ARG A 140      23.104 -29.849  10.059  1.00 80.08           C  
ATOM   1130  O   ARG A 140      23.655 -29.484  11.100  1.00 80.08           O  
ATOM   1131  CB  ARG A 140      25.188 -30.161   8.709  1.00 80.08           C  
ATOM   1132  CG  ARG A 140      26.117 -31.129   7.994  1.00 80.08           C  
ATOM   1133  CD  ARG A 140      27.536 -30.585   7.901  1.00 80.08           C  
ATOM   1134  NE  ARG A 140      28.473 -31.602   7.433  1.00 80.08           N  
ATOM   1135  CZ  ARG A 140      29.586 -31.350   6.749  1.00 80.08           C  
ATOM   1136  NH1 ARG A 140      29.923 -30.103   6.438  1.00 80.08           N1+
ATOM   1137  NH2 ARG A 140      30.367 -32.351   6.372  1.00 80.08           N  
ATOM   1138  N   ASN A 141      21.899 -29.564   9.677  1.00 77.31           N  
ATOM   1139  CA  ASN A 141      21.056 -28.692  10.488  1.00 77.31           C  
ATOM   1140  C   ASN A 141      21.755 -27.373  10.806  1.00 77.31           C  
ATOM   1141  O   ASN A 141      21.690 -26.888  11.936  1.00 77.31           O  
ATOM   1142  CB  ASN A 141      20.643 -29.399  11.782  1.00 77.31           C  
ATOM   1143  CG  ASN A 141      19.666 -30.532  11.542  1.00 77.31           C  
ATOM   1144  ND2 ASN A 141      19.821 -31.618  12.289  1.00 77.31           N  
ATOM   1145  OD1 ASN A 141      18.779 -30.434  10.689  1.00 77.31           O  
ATOM   1146  N   ASP A 142      22.535 -26.971   9.922  1.00 80.40           N  
ATOM   1147  CA  ASP A 142      23.196 -25.678  10.055  1.00 80.40           C  
ATOM   1148  C   ASP A 142      22.320 -24.553   9.507  1.00 80.40           C  
ATOM   1149  O   ASP A 142      22.357 -24.257   8.311  1.00 80.40           O  
ATOM   1150  CB  ASP A 142      24.547 -25.688   9.337  1.00 80.40           C  
ATOM   1151  CG  ASP A 142      25.425 -24.506   9.707  1.00 80.40           C  
ATOM   1152  OD1 ASP A 142      24.891 -23.403   9.956  1.00 80.40           O  
ATOM   1153  OD2 ASP A 142      26.662 -24.676   9.747  1.00 80.40           O1-
ATOM   1154  N   GLU A 143      21.474 -24.003  10.450  1.00 78.13           N  
ATOM   1155  CA  GLU A 143      20.415 -23.056  10.113  1.00 78.13           C  
ATOM   1156  C   GLU A 143      20.991 -21.769   9.530  1.00 78.13           C  
ATOM   1157  O   GLU A 143      20.446 -21.217   8.571  1.00 78.13           O  
ATOM   1158  CB  GLU A 143      19.564 -22.740  11.346  1.00 78.13           C  
ATOM   1159  CG  GLU A 143      18.260 -22.024  11.026  1.00 78.13           C  
ATOM   1160  CD  GLU A 143      17.364 -21.836  12.241  1.00 78.13           C  
ATOM   1161  OE1 GLU A 143      16.256 -21.272  12.096  1.00 78.13           O  
ATOM   1162  OE2 GLU A 143      17.775 -22.256  13.346  1.00 78.13           O1-
ATOM   1163  N   MET A 144      22.065 -21.279   9.985  1.00 71.83           N  
ATOM   1164  CA  MET A 144      22.713 -20.053   9.525  1.00 71.83           C  
ATOM   1165  C   MET A 144      23.261 -20.223   8.113  1.00 71.83           C  
ATOM   1166  O   MET A 144      23.051 -19.366   7.254  1.00 71.83           O  
ATOM   1167  CB  MET A 144      23.839 -19.650  10.479  1.00 71.83           C  
ATOM   1168  CG  MET A 144      24.444 -18.290  10.172  1.00 71.83           C  
ATOM   1169  SD  MET A 144      25.858 -17.885  11.269  1.00 71.83           S  
ATOM   1170  CE  MET A 144      24.966 -17.380  12.767  1.00 71.83           C  
ATOM   1171  N   ILE A 145      23.904 -21.344   7.833  1.00 73.09           N  
ATOM   1172  CA  ILE A 145      24.464 -21.661   6.522  1.00 73.09           C  
ATOM   1173  C   ILE A 145      23.336 -21.956   5.537  1.00 73.09           C  
ATOM   1174  O   ILE A 145      23.379 -21.518   4.385  1.00 73.09           O  
ATOM   1175  CB  ILE A 145      25.436 -22.859   6.599  1.00 73.09           C  
ATOM   1176  CG1 ILE A 145      26.658 -22.502   7.452  1.00 73.09           C  
ATOM   1177  CG2 ILE A 145      25.859 -23.302   5.195  1.00 73.09           C  
ATOM   1178  CD1 ILE A 145      27.612 -23.667   7.687  1.00 73.09           C  
ATOM   1179  N   PHE A 146      22.311 -22.625   5.961  1.00 84.41           N  
ATOM   1180  CA  PHE A 146      21.161 -22.938   5.121  1.00 84.41           C  
ATOM   1181  C   PHE A 146      20.457 -21.665   4.668  1.00 84.41           C  
ATOM   1182  O   PHE A 146      20.140 -21.510   3.488  1.00 84.41           O  
ATOM   1183  CB  PHE A 146      20.178 -23.844   5.869  1.00 84.41           C  
ATOM   1184  CG  PHE A 146      18.921 -24.144   5.098  1.00 84.41           C  
ATOM   1185  CD1 PHE A 146      17.760 -23.415   5.325  1.00 84.41           C  
ATOM   1186  CD2 PHE A 146      18.900 -25.154   4.146  1.00 84.41           C  
ATOM   1187  CE1 PHE A 146      16.594 -23.690   4.613  1.00 84.41           C  
ATOM   1188  CE2 PHE A 146      17.740 -25.434   3.430  1.00 84.41           C  
ATOM   1189  CZ  PHE A 146      16.587 -24.701   3.666  1.00 84.41           C  
ATOM   1190  N   LYS A 147      20.069 -20.738   5.643  1.00 81.79           N  
ATOM   1191  CA  LYS A 147      19.364 -19.498   5.333  1.00 81.79           C  
ATOM   1192  C   LYS A 147      20.141 -18.663   4.320  1.00 81.79           C  
ATOM   1193  O   LYS A 147      19.554 -18.080   3.407  1.00 81.79           O  
ATOM   1194  CB  LYS A 147      19.120 -18.685   6.606  1.00 81.79           C  
ATOM   1195  CG  LYS A 147      18.003 -19.229   7.483  1.00 81.79           C  
ATOM   1196  CD  LYS A 147      17.762 -18.342   8.698  1.00 81.79           C  
ATOM   1197  CE  LYS A 147      16.682 -18.915   9.605  1.00 81.79           C  
ATOM   1198  NZ  LYS A 147      16.482 -18.077  10.825  1.00 81.79           N1+
ATOM   1199  N   LEU A 148      21.371 -18.781   4.490  1.00 73.20           N  
ATOM   1200  CA  LEU A 148      22.277 -18.040   3.619  1.00 73.20           C  
ATOM   1201  C   LEU A 148      22.368 -18.697   2.246  1.00 73.20           C  
ATOM   1202  O   LEU A 148      22.264 -18.019   1.221  1.00 73.20           O  
ATOM   1203  CB  LEU A 148      23.670 -17.948   4.248  1.00 73.20           C  
ATOM   1204  CG  LEU A 148      24.716 -17.156   3.464  1.00 73.20           C  
ATOM   1205  CD1 LEU A 148      24.330 -15.682   3.404  1.00 73.20           C  
ATOM   1206  CD2 LEU A 148      26.097 -17.327   4.089  1.00 73.20           C  
ATOM   1207  N   ALA A 149      22.610 -19.885   2.115  1.00 81.27           N  
ATOM   1208  CA  ALA A 149      22.646 -20.654   0.873  1.00 81.27           C  
ATOM   1209  C   ALA A 149      21.295 -20.614   0.165  1.00 81.27           C  
ATOM   1210  O   ALA A 149      21.234 -20.518  -1.063  1.00 81.27           O  
ATOM   1211  CB  ALA A 149      23.055 -22.098   1.154  1.00 81.27           C  
ATOM   1212  N   ALA A 150      20.230 -20.685   0.952  1.00 84.51           N  
ATOM   1213  CA  ALA A 150      18.865 -20.601   0.438  1.00 84.51           C  
ATOM   1214  C   ALA A 150      18.590 -19.227  -0.167  1.00 84.51           C  
ATOM   1215  O   ALA A 150      17.969 -19.122  -1.227  1.00 84.51           O  
ATOM   1216  CB  ALA A 150      17.859 -20.903   1.546  1.00 84.51           C  
ATOM   1217  N   LYS A 151      18.935 -18.151   0.503  1.00 84.58           N  
ATOM   1218  CA  LYS A 151      18.812 -16.794  -0.021  1.00 84.58           C  
ATOM   1219  C   LYS A 151      19.576 -16.641  -1.334  1.00 84.58           C  
ATOM   1220  O   LYS A 151      19.062 -16.062  -2.292  1.00 84.58           O  
ATOM   1221  CB  LYS A 151      19.318 -15.776   1.002  1.00 84.58           C  
ATOM   1222  CG  LYS A 151      19.090 -14.327   0.596  1.00 84.58           C  
ATOM   1223  CD  LYS A 151      19.583 -13.363   1.667  1.00 84.58           C  
ATOM   1224  CE  LYS A 151      19.417 -11.912   1.235  1.00 84.58           C  
ATOM   1225  NZ  LYS A 151      19.914 -10.964   2.276  1.00 84.58           N1+
ATOM   1226  N   MET A 152      20.771 -17.070  -1.376  1.00 80.09           N  
ATOM   1227  CA  MET A 152      21.627 -17.020  -2.557  1.00 80.09           C  
ATOM   1228  C   MET A 152      21.022 -17.826  -3.703  1.00 80.09           C  
ATOM   1229  O   MET A 152      21.000 -17.367  -4.846  1.00 80.09           O  
ATOM   1230  CB  MET A 152      23.026 -17.545  -2.232  1.00 80.09           C  
ATOM   1231  CG  MET A 152      23.871 -16.575  -1.421  1.00 80.09           C  
ATOM   1232  SD  MET A 152      25.591 -17.169  -1.184  1.00 80.09           S  
ATOM   1233  CE  MET A 152      26.190 -17.101  -2.896  1.00 80.09           C  
ATOM   1234  N   ALA A 153      20.617 -19.034  -3.466  1.00 84.39           N  
ATOM   1235  CA  ALA A 153      19.970 -19.898  -4.450  1.00 84.39           C  
ATOM   1236  C   ALA A 153      18.722 -19.236  -5.026  1.00 84.39           C  
ATOM   1237  O   ALA A 153      18.486 -19.287  -6.236  1.00 84.39           O  
ATOM   1238  CB  ALA A 153      19.613 -21.244  -3.823  1.00 84.39           C  
ATOM   1239  N   LYS A 154      17.873 -18.544  -4.221  1.00 87.90           N  
ATOM   1240  CA  LYS A 154      16.676 -17.833  -4.658  1.00 87.90           C  
ATOM   1241  C   LYS A 154      17.036 -16.613  -5.499  1.00 87.90           C  
ATOM   1242  O   LYS A 154      16.367 -16.316  -6.491  1.00 87.90           O  
ATOM   1243  CB  LYS A 154      15.835 -17.408  -3.453  1.00 87.90           C  
ATOM   1244  CG  LYS A 154      15.122 -18.559  -2.759  1.00 87.90           C  
ATOM   1245  CD  LYS A 154      14.306 -18.074  -1.568  1.00 87.90           C  
ATOM   1246  CE  LYS A 154      13.655 -19.233  -0.825  1.00 87.90           C  
ATOM   1247  NZ  LYS A 154      12.910 -18.769   0.383  1.00 87.90           N1+
ATOM   1248  N   GLU A 155      18.026 -15.917  -5.107  1.00 84.60           N  
ATOM   1249  CA  GLU A 155      18.501 -14.749  -5.844  1.00 84.60           C  
ATOM   1250  C   GLU A 155      19.035 -15.144  -7.218  1.00 84.60           C  
ATOM   1251  O   GLU A 155      18.770 -14.465  -8.212  1.00 84.60           O  
ATOM   1252  CB  GLU A 155      19.584 -14.015  -5.049  1.00 84.60           C  
ATOM   1253  CG  GLU A 155      19.046 -13.211  -3.875  1.00 84.60           C  
ATOM   1254  CD  GLU A 155      20.132 -12.485  -3.098  1.00 84.60           C  
ATOM   1255  OE1 GLU A 155      19.803 -11.746  -2.142  1.00 84.60           O  
ATOM   1256  OE2 GLU A 155      21.322 -12.657  -3.447  1.00 84.60           O1-
ATOM   1257  N   VAL A 156      19.820 -16.176  -7.253  1.00 83.43           N  
ATOM   1258  CA  VAL A 156      20.360 -16.696  -8.505  1.00 83.43           C  
ATOM   1259  C   VAL A 156      19.222 -17.195  -9.392  1.00 83.43           C  
ATOM   1260  O   VAL A 156      19.241 -16.996 -10.608  1.00 83.43           O  
ATOM   1261  CB  VAL A 156      21.380 -17.830  -8.256  1.00 83.43           C  
ATOM   1262  CG1 VAL A 156      21.823 -18.457  -9.576  1.00 83.43           C  
ATOM   1263  CG2 VAL A 156      22.585 -17.303  -7.479  1.00 83.43           C  
ATOM   1264  N   ALA A 157      18.278 -17.899  -8.793  1.00 86.40           N  
ATOM   1265  CA  ALA A 157      17.086 -18.364  -9.496  1.00 86.40           C  
ATOM   1266  C   ALA A 157      16.312 -17.193 -10.097  1.00 86.40           C  
ATOM   1267  O   ALA A 157      15.810 -17.284 -11.219  1.00 86.40           O  
ATOM   1268  CB  ALA A 157      16.188 -19.163  -8.553  1.00 86.40           C  
ATOM   1269  N   GLU A 158      16.085 -16.076  -9.371  1.00 89.09           N  
ATOM   1270  CA  GLU A 158      15.432 -14.865  -9.859  1.00 89.09           C  
ATOM   1271  C   GLU A 158      16.193 -14.263 -11.037  1.00 89.09           C  
ATOM   1272  O   GLU A 158      15.585 -13.802 -12.005  1.00 89.09           O  
ATOM   1273  CB  GLU A 158      15.300 -13.835  -8.735  1.00 89.09           C  
ATOM   1274  CG  GLU A 158      14.356 -12.687  -9.060  1.00 89.09           C  
ATOM   1275  CD  GLU A 158      12.924 -13.138  -9.302  1.00 89.09           C  
ATOM   1276  OE1 GLU A 158      12.154 -12.391  -9.948  1.00 89.09           O  
ATOM   1277  OE2 GLU A 158      12.570 -14.244  -8.840  1.00 89.09           O1-
ATOM   1278  N   ARG A 159      17.384 -14.255 -10.921  1.00 83.24           N  
ATOM   1279  CA  ARG A 159      18.228 -13.758 -12.003  1.00 83.24           C  
ATOM   1280  C   ARG A 159      18.109 -14.641 -13.241  1.00 83.24           C  
ATOM   1281  O   ARG A 159      18.053 -14.140 -14.365  1.00 83.24           O  
ATOM   1282  CB  ARG A 159      19.689 -13.680 -11.554  1.00 83.24           C  
ATOM   1283  CG  ARG A 159      20.629 -13.122 -12.609  1.00 83.24           C  
ATOM   1284  CD  ARG A 159      20.304 -11.674 -12.945  1.00 83.24           C  
ATOM   1285  NE  ARG A 159      21.258 -11.115 -13.899  1.00 83.24           N  
ATOM   1286  CZ  ARG A 159      21.069  -9.998 -14.595  1.00 83.24           C  
ATOM   1287  NH1 ARG A 159      19.950  -9.294 -14.458  1.00 83.24           N1+
ATOM   1288  NH2 ARG A 159      22.003  -9.580 -15.436  1.00 83.24           N  
ATOM   1289  N   LEU A 160      18.300 -15.914 -13.089  1.00 85.45           N  
ATOM   1290  CA  LEU A 160      18.101 -16.880 -14.164  1.00 85.45           C  
ATOM   1291  C   LEU A 160      16.767 -16.644 -14.866  1.00 85.45           C  
ATOM   1292  O   LEU A 160      16.681 -16.743 -16.093  1.00 85.45           O  
ATOM   1293  CB  LEU A 160      18.158 -18.308 -13.619  1.00 85.45           C  
ATOM   1294  CG  LEU A 160      18.082 -19.433 -14.654  1.00 85.45           C  
ATOM   1295  CD1 LEU A 160      19.234 -19.318 -15.647  1.00 85.45           C  
ATOM   1296  CD2 LEU A 160      18.095 -20.794 -13.967  1.00 85.45           C  
ATOM   1297  N   LYS A 161      15.756 -16.384 -14.061  1.00 87.67           N  
ATOM   1298  CA  LYS A 161      14.433 -16.062 -14.587  1.00 87.67           C  
ATOM   1299  C   LYS A 161      14.476 -14.811 -15.459  1.00 87.67           C  
ATOM   1300  O   LYS A 161      13.856 -14.768 -16.523  1.00 87.67           O  
ATOM   1301  CB  LYS A 161      13.434 -15.869 -13.445  1.00 87.67           C  
ATOM   1302  CG  LYS A 161      11.991 -15.725 -13.902  1.00 87.67           C  
ATOM   1303  CD  LYS A 161      11.037 -15.613 -12.719  1.00 87.67           C  
ATOM   1304  CE  LYS A 161       9.595 -15.442 -13.177  1.00 87.67           C  
ATOM   1305  NZ  LYS A 161       8.657 -15.331 -12.020  1.00 87.67           N1+
ATOM   1306  N   GLU A 162      15.132 -13.785 -15.031  1.00 87.98           N  
ATOM   1307  CA  GLU A 162      15.300 -12.538 -15.772  1.00 87.98           C  
ATOM   1308  C   GLU A 162      16.032 -12.774 -17.090  1.00 87.98           C  
ATOM   1309  O   GLU A 162      15.650 -12.224 -18.125  1.00 87.98           O  
ATOM   1310  CB  GLU A 162      16.056 -11.509 -14.927  1.00 87.98           C  
ATOM   1311  CG  GLU A 162      15.251 -10.966 -13.754  1.00 87.98           C  
ATOM   1312  CD  GLU A 162      16.053 -10.038 -12.856  1.00 87.98           C  
ATOM   1313  OE1 GLU A 162      15.494  -9.523 -11.861  1.00 87.98           O  
ATOM   1314  OE2 GLU A 162      17.251  -9.823 -13.149  1.00 87.98           O1-
ATOM   1315  N   VAL A 163      17.090 -13.532 -17.011  1.00 83.90           N  
ATOM   1316  CA  VAL A 163      17.860 -13.901 -18.194  1.00 83.90           C  
ATOM   1317  C   VAL A 163      16.979 -14.685 -19.162  1.00 83.90           C  
ATOM   1318  O   VAL A 163      17.046 -14.482 -20.378  1.00 83.90           O  
ATOM   1319  CB  VAL A 163      19.111 -14.729 -17.822  1.00 83.90           C  
ATOM   1320  CG1 VAL A 163      19.806 -15.250 -19.078  1.00 83.90           C  
ATOM   1321  CG2 VAL A 163      20.074 -13.893 -16.982  1.00 83.90           C  
ATOM   1322  N   ALA A 164      16.184 -15.568 -18.587  1.00 85.39           N  
ATOM   1323  CA  ALA A 164      15.254 -16.387 -19.360  1.00 85.39           C  
ATOM   1324  C   ALA A 164      14.234 -15.517 -20.091  1.00 85.39           C  
ATOM   1325  O   ALA A 164      13.871 -15.803 -21.234  1.00 85.39           O  
ATOM   1326  CB  ALA A 164      14.542 -17.385 -18.451  1.00 85.39           C  
ATOM   1327  N   LYS A 165      13.741 -14.481 -19.409  1.00 87.04           N  
ATOM   1328  CA  LYS A 165      12.773 -13.563 -20.002  1.00 87.04           C  
ATOM   1329  C   LYS A 165      13.394 -12.776 -21.152  1.00 87.04           C  
ATOM   1330  O   LYS A 165      12.747 -12.549 -22.176  1.00 87.04           O  
ATOM   1331  CB  LYS A 165      12.228 -12.602 -18.944  1.00 87.04           C  
ATOM   1332  CG  LYS A 165      11.217 -13.233 -17.997  1.00 87.04           C  
ATOM   1333  CD  LYS A 165      10.660 -12.211 -17.014  1.00 87.04           C  
ATOM   1334  CE  LYS A 165       9.684 -12.851 -16.035  1.00 87.04           C  
ATOM   1335  NZ  LYS A 165       9.181 -11.866 -15.031  1.00 87.04           N1+
ATOM   1336  N   LYS A 166      14.676 -12.381 -20.982  1.00 85.88           N  
ATOM   1337  CA  LYS A 166      15.405 -11.629 -21.999  1.00 85.88           C  
ATOM   1338  C   LYS A 166      15.652 -12.481 -23.240  1.00 85.88           C  
ATOM   1339  O   LYS A 166      15.549 -11.990 -24.366  1.00 85.88           O  
ATOM   1340  CB  LYS A 166      16.735 -11.119 -21.440  1.00 85.88           C  
ATOM   1341  CG  LYS A 166      16.593  -9.955 -20.470  1.00 85.88           C  
ATOM   1342  CD  LYS A 166      17.952  -9.450 -20.003  1.00 85.88           C  
ATOM   1343  CE  LYS A 166      17.810  -8.347 -18.962  1.00 85.88           C  
ATOM   1344  NZ  LYS A 166      19.139  -7.891 -18.454  1.00 85.88           N1+
ATOM   1345  N   GLU A 167      15.822 -13.773 -23.010  1.00 82.66           N  
ATOM   1346  CA  GLU A 167      16.167 -14.710 -24.074  1.00 82.66           C  
ATOM   1347  C   GLU A 167      14.937 -15.467 -24.564  1.00 82.66           C  
ATOM   1348  O   GLU A 167      15.033 -16.301 -25.467  1.00 82.66           O  
ATOM   1349  CB  GLU A 167      17.236 -15.697 -23.596  1.00 82.66           C  
ATOM   1350  CG  GLU A 167      18.592 -15.057 -23.338  1.00 82.66           C  
ATOM   1351  CD  GLU A 167      19.715 -16.071 -23.187  1.00 82.66           C  
ATOM   1352  OE1 GLU A 167      20.894 -15.661 -23.093  1.00 82.66           O  
ATOM   1353  OE2 GLU A 167      19.413 -17.285 -23.163  1.00 82.66           O1-
ATOM   1354  N   ASN A 168      13.734 -15.087 -24.037  1.00 85.32           N  
ATOM   1355  CA  ASN A 168      12.489 -15.780 -24.352  1.00 85.32           C  
ATOM   1356  C   ASN A 168      12.661 -17.295 -24.295  1.00 85.32           C  
ATOM   1357  O   ASN A 168      12.219 -18.009 -25.198  1.00 85.32           O  
ATOM   1358  CB  ASN A 168      11.972 -15.356 -25.728  1.00 85.32           C  
ATOM   1359  CG  ASN A 168      11.451 -13.932 -25.743  1.00 85.32           C  
ATOM   1360  ND2 ASN A 168      11.615 -13.252 -26.872  1.00 85.32           N  
ATOM   1361  OD1 ASN A 168      10.907 -13.447 -24.747  1.00 85.32           O  
ATOM   1362  N   ASP A 169      13.368 -17.784 -23.354  1.00 85.17           N  
ATOM   1363  CA  ASP A 169      13.655 -19.201 -23.154  1.00 85.17           C  
ATOM   1364  C   ASP A 169      12.805 -19.778 -22.025  1.00 85.17           C  
ATOM   1365  O   ASP A 169      13.165 -19.666 -20.851  1.00 85.17           O  
ATOM   1366  CB  ASP A 169      15.141 -19.410 -22.855  1.00 85.17           C  
ATOM   1367  CG  ASP A 169      15.568 -20.863 -22.965  1.00 85.17           C  
ATOM   1368  OD1 ASP A 169      14.728 -21.765 -22.753  1.00 85.17           O  
ATOM   1369  OD2 ASP A 169      16.757 -21.110 -23.263  1.00 85.17           O1-
ATOM   1370  N   SER A 170      11.701 -20.340 -22.296  1.00 85.55           N  
ATOM   1371  CA  SER A 170      10.722 -20.885 -21.360  1.00 85.55           C  
ATOM   1372  C   SER A 170      11.314 -22.030 -20.545  1.00 85.55           C  
ATOM   1373  O   SER A 170      10.933 -22.240 -19.391  1.00 85.55           O  
ATOM   1374  CB  SER A 170       9.478 -21.370 -22.106  1.00 85.55           C  
ATOM   1375  OG  SER A 170       9.817 -22.369 -23.052  1.00 85.55           O  
ATOM   1376  N   ALA A 171      12.314 -22.769 -21.071  1.00 85.56           N  
ATOM   1377  CA  ALA A 171      13.001 -23.876 -20.411  1.00 85.56           C  
ATOM   1378  C   ALA A 171      13.851 -23.379 -19.246  1.00 85.56           C  
ATOM   1379  O   ALA A 171      13.845 -23.975 -18.166  1.00 85.56           O  
ATOM   1380  CB  ALA A 171      13.869 -24.635 -21.413  1.00 85.56           C  
ATOM   1381  N   LEU A 172      14.494 -22.287 -19.467  1.00 85.35           N  
ATOM   1382  CA  LEU A 172      15.333 -21.655 -18.455  1.00 85.35           C  
ATOM   1383  C   LEU A 172      14.481 -21.027 -17.357  1.00 85.35           C  
ATOM   1384  O   LEU A 172      14.862 -21.043 -16.184  1.00 85.35           O  
ATOM   1385  CB  LEU A 172      16.232 -20.592 -19.091  1.00 85.35           C  
ATOM   1386  CG  LEU A 172      17.440 -21.106 -19.875  1.00 85.35           C  
ATOM   1387  CD1 LEU A 172      18.184 -19.944 -20.525  1.00 85.35           C  
ATOM   1388  CD2 LEU A 172      18.370 -21.900 -18.963  1.00 85.35           C  
ATOM   1389  N   GLU A 173      13.295 -20.460 -17.683  1.00 89.32           N  
ATOM   1390  CA  GLU A 173      12.343 -19.964 -16.694  1.00 89.32           C  
ATOM   1391  C   GLU A 173      11.855 -21.089 -15.785  1.00 89.32           C  
ATOM   1392  O   GLU A 173      11.731 -20.904 -14.572  1.00 89.32           O  
ATOM   1393  CB  GLU A 173      11.153 -19.291 -17.383  1.00 89.32           C  
ATOM   1394  CG  GLU A 173      10.213 -18.574 -16.424  1.00 89.32           C  
ATOM   1395  CD  GLU A 173       9.079 -17.847 -17.129  1.00 89.32           C  
ATOM   1396  OE1 GLU A 173       8.146 -17.371 -16.444  1.00 89.32           O  
ATOM   1397  OE2 GLU A 173       9.124 -17.753 -18.375  1.00 89.32           O1-
ATOM   1398  N   LEU A 174      11.569 -22.182 -16.397  1.00 89.18           N  
ATOM   1399  CA  LEU A 174      11.089 -23.356 -15.677  1.00 89.18           C  
ATOM   1400  C   LEU A 174      12.171 -23.908 -14.755  1.00 89.18           C  
ATOM   1401  O   LEU A 174      11.878 -24.352 -13.642  1.00 89.18           O  
ATOM   1402  CB  LEU A 174      10.636 -24.439 -16.659  1.00 89.18           C  
ATOM   1403  CG  LEU A 174       9.338 -24.166 -17.420  1.00 89.18           C  
ATOM   1404  CD1 LEU A 174       9.127 -25.216 -18.505  1.00 89.18           C  
ATOM   1405  CD2 LEU A 174       8.152 -24.134 -16.461  1.00 89.18           C  
ATOM   1406  N   ALA A 175      13.349 -23.845 -15.182  1.00 87.00           N  
ATOM   1407  CA  ALA A 175      14.500 -24.243 -14.376  1.00 87.00           C  
ATOM   1408  C   ALA A 175      14.653 -23.339 -13.155  1.00 87.00           C  
ATOM   1409  O   ALA A 175      14.909 -23.817 -12.048  1.00 87.00           O  
ATOM   1410  CB  ALA A 175      15.775 -24.216 -15.216  1.00 87.00           C  
ATOM   1411  N   ALA A 176      14.509 -22.068 -13.320  1.00 88.55           N  
ATOM   1412  CA  ALA A 176      14.562 -21.091 -12.236  1.00 88.55           C  
ATOM   1413  C   ALA A 176      13.450 -21.338 -11.220  1.00 88.55           C  
ATOM   1414  O   ALA A 176      13.682 -21.278 -10.010  1.00 88.55           O  
ATOM   1415  CB  ALA A 176      14.465 -19.672 -12.792  1.00 88.55           C  
ATOM   1416  N   GLU A 177      12.292 -21.635 -11.684  1.00 91.97           N  
ATOM   1417  CA  GLU A 177      11.150 -21.933 -10.825  1.00 91.97           C  
ATOM   1418  C   GLU A 177      11.367 -23.229 -10.050  1.00 91.97           C  
ATOM   1419  O   GLU A 177      10.982 -23.334  -8.883  1.00 91.97           O  
ATOM   1420  CB  GLU A 177       9.864 -22.022 -11.651  1.00 91.97           C  
ATOM   1421  CG  GLU A 177       9.382 -20.681 -12.186  1.00 91.97           C  
ATOM   1422  CD  GLU A 177       8.114 -20.788 -13.016  1.00 91.97           C  
ATOM   1423  OE1 GLU A 177       7.665 -19.761 -13.573  1.00 91.97           O  
ATOM   1424  OE2 GLU A 177       7.563 -21.907 -13.109  1.00 91.97           O1-
ATOM   1425  N   ALA A 178      11.908 -24.181 -10.736  1.00 89.27           N  
ATOM   1426  CA  ALA A 178      12.202 -25.473 -10.124  1.00 89.27           C  
ATOM   1427  C   ALA A 178      13.226 -25.329  -9.001  1.00 89.27           C  
ATOM   1428  O   ALA A 178      13.072 -25.925  -7.932  1.00 89.27           O  
ATOM   1429  CB  ALA A 178      12.707 -26.458 -11.178  1.00 89.27           C  
ATOM   1430  N   ILE A 179      14.242 -24.548  -9.228  1.00 89.02           N  
ATOM   1431  CA  ILE A 179      15.299 -24.288  -8.258  1.00 89.02           C  
ATOM   1432  C   ILE A 179      14.723 -23.546  -7.054  1.00 89.02           C  
ATOM   1433  O   ILE A 179      15.021 -23.886  -5.906  1.00 89.02           O  
ATOM   1434  CB  ILE A 179      16.454 -23.476  -8.885  1.00 89.02           C  
ATOM   1435  CG1 ILE A 179      17.191 -24.317  -9.932  1.00 89.02           C  
ATOM   1436  CG2 ILE A 179      17.418 -22.982  -7.802  1.00 89.02           C  
ATOM   1437  CD1 ILE A 179      18.218 -23.537 -10.743  1.00 89.02           C  
ATOM   1438  N   LYS A 180      13.912 -22.580  -7.272  1.00 91.55           N  
ATOM   1439  CA  LYS A 180      13.243 -21.857  -6.195  1.00 91.55           C  
ATOM   1440  C   LYS A 180      12.373 -22.793  -5.361  1.00 91.55           C  
ATOM   1441  O   LYS A 180      12.397 -22.739  -4.130  1.00 91.55           O  
ATOM   1442  CB  LYS A 180      12.393 -20.717  -6.760  1.00 91.55           C  
ATOM   1443  CG  LYS A 180      11.819 -19.790  -5.699  1.00 91.55           C  
ATOM   1444  CD  LYS A 180      11.033 -18.644  -6.325  1.00 91.55           C  
ATOM   1445  CE  LYS A 180      10.410 -17.746  -5.264  1.00 91.55           C  
ATOM   1446  NZ  LYS A 180       9.603 -16.647  -5.873  1.00 91.55           N1+
ATOM   1447  N   ALA A 181      11.630 -23.529  -5.978  1.00 89.36           N  
ATOM   1448  CA  ALA A 181      10.731 -24.474  -5.323  1.00 89.36           C  
ATOM   1449  C   ALA A 181      11.513 -25.500  -4.507  1.00 89.36           C  
ATOM   1450  O   ALA A 181      11.109 -25.859  -3.399  1.00 89.36           O  
ATOM   1451  CB  ALA A 181       9.855 -25.180  -6.355  1.00 89.36           C  
ATOM   1452  N   ALA A 182      12.569 -25.986  -5.026  1.00 88.98           N  
ATOM   1453  CA  ALA A 182      13.440 -26.947  -4.354  1.00 88.98           C  
ATOM   1454  C   ALA A 182      14.032 -26.353  -3.079  1.00 88.98           C  
ATOM   1455  O   ALA A 182      14.108 -27.028  -2.050  1.00 88.98           O  
ATOM   1456  CB  ALA A 182      14.554 -27.402  -5.293  1.00 88.98           C  
ATOM   1457  N   VAL A 183      14.460 -25.139  -3.142  1.00 90.58           N  
ATOM   1458  CA  VAL A 183      15.001 -24.427  -1.988  1.00 90.58           C  
ATOM   1459  C   VAL A 183      13.905 -24.222  -0.946  1.00 90.58           C  
ATOM   1460  O   VAL A 183      14.147 -24.365   0.255  1.00 90.58           O  
ATOM   1461  CB  VAL A 183      15.609 -23.066  -2.396  1.00 90.58           C  
ATOM   1462  CG1 VAL A 183      16.043 -22.276  -1.163  1.00 90.58           C  
ATOM   1463  CG2 VAL A 183      16.789 -23.273  -3.345  1.00 90.58           C  
ATOM   1464  N   GLU A 184      12.725 -23.906  -1.343  1.00 91.64           N  
ATOM   1465  CA  GLU A 184      11.579 -23.774  -0.449  1.00 91.64           C  
ATOM   1466  C   GLU A 184      11.251 -25.101   0.228  1.00 91.64           C  
ATOM   1467  O   GLU A 184      10.838 -25.127   1.389  1.00 91.64           O  
ATOM   1468  CB  GLU A 184      10.357 -23.258  -1.214  1.00 91.64           C  
ATOM   1469  CG  GLU A 184      10.475 -21.806  -1.653  1.00 91.64           C  
ATOM   1470  CD  GLU A 184       9.320 -21.349  -2.529  1.00 91.64           C  
ATOM   1471  OE1 GLU A 184       9.283 -20.158  -2.914  1.00 91.64           O  
ATOM   1472  OE2 GLU A 184       8.443 -22.188  -2.834  1.00 91.64           O1-
ATOM   1473  N   ALA A 185      11.401 -26.155  -0.511  1.00 88.20           N  
ATOM   1474  CA  ALA A 185      11.217 -27.499   0.031  1.00 88.20           C  
ATOM   1475  C   ALA A 185      12.240 -27.796   1.124  1.00 88.20           C  
ATOM   1476  O   ALA A 185      11.901 -28.364   2.163  1.00 88.20           O  
ATOM   1477  CB  ALA A 185      11.314 -28.540  -1.081  1.00 88.20           C  
ATOM   1478  N   LEU A 186      13.540 -27.448   0.873  1.00 88.44           N  
ATOM   1479  CA  LEU A 186      14.616 -27.619   1.843  1.00 88.44           C  
ATOM   1480  C   LEU A 186      14.356 -26.787   3.094  1.00 88.44           C  
ATOM   1481  O   LEU A 186      14.610 -27.241   4.212  1.00 88.44           O  
ATOM   1482  CB  LEU A 186      15.962 -27.228   1.228  1.00 88.44           C  
ATOM   1483  CG  LEU A 186      16.569 -28.225   0.238  1.00 88.44           C  
ATOM   1484  CD1 LEU A 186      17.794 -27.620  -0.439  1.00 88.44           C  
ATOM   1485  CD2 LEU A 186      16.932 -29.526   0.946  1.00 88.44           C  
ATOM   1486  N   GLU A 187      13.781 -25.588   2.883  1.00 89.63           N  
ATOM   1487  CA  GLU A 187      13.413 -24.720   3.998  1.00 89.63           C  
ATOM   1488  C   GLU A 187      12.306 -25.344   4.843  1.00 89.63           C  
ATOM   1489  O   GLU A 187      12.367 -25.316   6.073  1.00 89.63           O  
ATOM   1490  CB  GLU A 187      12.972 -23.346   3.486  1.00 89.63           C  
ATOM   1491  CG  GLU A 187      12.790 -22.309   4.585  1.00 89.63           C  
ATOM   1492  CD  GLU A 187      12.482 -20.918   4.054  1.00 89.63           C  
ATOM   1493  OE1 GLU A 187      12.298 -19.985   4.866  1.00 89.63           O  
ATOM   1494  OE2 GLU A 187      12.422 -20.762   2.813  1.00 89.63           O1-
ATOM   1495  N   ALA A 188      11.321 -25.836   4.156  1.00 86.16           N  
ATOM   1496  CA  ALA A 188      10.208 -26.492   4.838  1.00 86.16           C  
ATOM   1497  C   ALA A 188      10.685 -27.718   5.611  1.00 86.16           C  
ATOM   1498  O   ALA A 188      10.233 -27.967   6.731  1.00 86.16           O  
ATOM   1499  CB  ALA A 188       9.128 -26.888   3.834  1.00 86.16           C  
ATOM   1500  N   ALA A 189      11.566 -28.431   5.059  1.00 85.43           N  
ATOM   1501  CA  ALA A 189      12.136 -29.632   5.664  1.00 85.43           C  
ATOM   1502  C   ALA A 189      12.954 -29.285   6.906  1.00 85.43           C  
ATOM   1503  O   ALA A 189      12.893 -29.991   7.915  1.00 85.43           O  
ATOM   1504  CB  ALA A 189      13.000 -30.380   4.653  1.00 85.43           C  
ATOM   1505  N   LEU A 190      13.739 -28.223   6.875  1.00 86.04           N  
ATOM   1506  CA  LEU A 190      14.554 -27.762   7.993  1.00 86.04           C  
ATOM   1507  C   LEU A 190      13.678 -27.320   9.160  1.00 86.04           C  
ATOM   1508  O   LEU A 190      14.004 -27.580  10.321  1.00 86.04           O  
ATOM   1509  CB  LEU A 190      15.460 -26.608   7.556  1.00 86.04           C  
ATOM   1510  CG  LEU A 190      16.526 -26.164   8.559  1.00 86.04           C  
ATOM   1511  CD1 LEU A 190      17.550 -27.274   8.769  1.00 86.04           C  
ATOM   1512  CD2 LEU A 190      17.206 -24.884   8.087  1.00 86.04           C  
ATOM   1513  N   ARG A 191      12.576 -26.696   8.875  1.00 87.21           N  
ATOM   1514  CA  ARG A 191      11.646 -26.212   9.889  1.00 87.21           C  
ATOM   1515  C   ARG A 191      10.949 -27.372  10.592  1.00 87.21           C  
ATOM   1516  O   ARG A 191      10.696 -27.312  11.798  1.00 87.21           O  
ATOM   1517  CB  ARG A 191      10.608 -25.277   9.266  1.00 87.21           C  
ATOM   1518  CG  ARG A 191      11.155 -23.909   8.894  1.00 87.21           C  
ATOM   1519  CD  ARG A 191      10.071 -23.002   8.327  1.00 87.21           C  
ATOM   1520  NE  ARG A 191      10.629 -21.766   7.788  1.00 87.21           N  
ATOM   1521  CZ  ARG A 191       9.933 -20.842   7.130  1.00 87.21           C  
ATOM   1522  NH1 ARG A 191       8.632 -21.000   6.917  1.00 87.21           N1+
ATOM   1523  NH2 ARG A 191      10.541 -19.754   6.682  1.00 87.21           N  
ATOM   1524  N   THR A 192      10.627 -28.376   9.880  1.00 82.88           N  
ATOM   1525  CA  THR A 192       9.936 -29.545  10.414  1.00 82.88           C  
ATOM   1526  C   THR A 192      10.875 -30.379  11.281  1.00 82.88           C  
ATOM   1527  O   THR A 192      10.435 -31.032  12.230  1.00 82.88           O  
ATOM   1528  CB  THR A 192       9.365 -30.420   9.283  1.00 82.88           C  
ATOM   1529  CG2 THR A 192       8.347 -29.648   8.449  1.00 82.88           C  
ATOM   1530  OG1 THR A 192      10.434 -30.851   8.432  1.00 82.88           O  
ATOM   1531  N   GLY A 193      12.195 -30.336  11.022  1.00 81.25           N  
ATOM   1532  CA  GLY A 193      13.181 -31.105  11.765  1.00 81.25           C  
ATOM   1533  C   GLY A 193      13.034 -32.603  11.575  1.00 81.25           C  
ATOM   1534  O   GLY A 193      13.648 -33.389  12.301  1.00 81.25           O  
ATOM   1535  N   ASP A 194      12.184 -33.058  10.698  1.00 83.10           N  
ATOM   1536  CA  ASP A 194      11.907 -34.454  10.371  1.00 83.10           C  
ATOM   1537  C   ASP A 194      12.879 -34.974   9.315  1.00 83.10           C  
ATOM   1538  O   ASP A 194      12.909 -34.471   8.190  1.00 83.10           O  
ATOM   1539  CB  ASP A 194      10.466 -34.614   9.884  1.00 83.10           C  
ATOM   1540  CG  ASP A 194      10.050 -36.067   9.732  1.00 83.10           C  
ATOM   1541  OD1 ASP A 194      10.932 -36.945   9.616  1.00 83.10           O  
ATOM   1542  OD2 ASP A 194       8.829 -36.336   9.726  1.00 83.10           O1-
ATOM   1543  N   PRO A 195      13.723 -35.957   9.682  1.00 83.46           N  
ATOM   1544  CA  PRO A 195      14.736 -36.517   8.784  1.00 83.46           C  
ATOM   1545  C   PRO A 195      14.132 -37.127   7.521  1.00 83.46           C  
ATOM   1546  O   PRO A 195      14.771 -37.132   6.466  1.00 83.46           O  
ATOM   1547  CB  PRO A 195      15.411 -37.592   9.640  1.00 83.46           C  
ATOM   1548  CG  PRO A 195      15.119 -37.195  11.051  1.00 83.46           C  
ATOM   1549  CD  PRO A 195      13.810 -36.460  11.078  1.00 83.46           C  
ATOM   1550  N   ARG A 196      12.958 -37.613   7.616  1.00 84.65           N  
ATOM   1551  CA  ARG A 196      12.257 -38.201   6.480  1.00 84.65           C  
ATOM   1552  C   ARG A 196      11.821 -37.126   5.489  1.00 84.65           C  
ATOM   1553  O   ARG A 196      11.885 -37.330   4.276  1.00 84.65           O  
ATOM   1554  CB  ARG A 196      11.041 -39.001   6.952  1.00 84.65           C  
ATOM   1555  CG  ARG A 196      11.397 -40.248   7.747  1.00 84.65           C  
ATOM   1556  CD  ARG A 196      10.154 -41.022   8.167  1.00 84.65           C  
ATOM   1557  NE  ARG A 196      10.495 -42.191   8.972  1.00 84.65           N  
ATOM   1558  CZ  ARG A 196       9.609 -43.040   9.488  1.00 84.65           C  
ATOM   1559  NH1 ARG A 196       8.307 -42.864   9.292  1.00 84.65           N1+
ATOM   1560  NH2 ARG A 196      10.028 -44.073  10.205  1.00 84.65           N  
ATOM   1561  N   VAL A 197      11.346 -36.025   5.897  1.00 85.28           N  
ATOM   1562  CA  VAL A 197      10.981 -34.865   5.091  1.00 85.28           C  
ATOM   1563  C   VAL A 197      12.232 -34.257   4.462  1.00 85.28           C  
ATOM   1564  O   VAL A 197      12.204 -33.817   3.310  1.00 85.28           O  
ATOM   1565  CB  VAL A 197      10.235 -33.802   5.930  1.00 85.28           C  
ATOM   1566  CG1 VAL A 197       9.964 -32.550   5.098  1.00 85.28           C  
ATOM   1567  CG2 VAL A 197       8.931 -34.376   6.479  1.00 85.28           C  
ATOM   1568  N   ARG A 198      13.301 -34.354   5.113  1.00 85.94           N  
ATOM   1569  CA  ARG A 198      14.595 -33.913   4.603  1.00 85.94           C  
ATOM   1570  C   ARG A 198      15.044 -34.777   3.429  1.00 85.94           C  
ATOM   1571  O   ARG A 198      15.599 -34.267   2.453  1.00 85.94           O  
ATOM   1572  CB  ARG A 198      15.650 -33.946   5.712  1.00 85.94           C  
ATOM   1573  CG  ARG A 198      15.572 -32.769   6.671  1.00 85.94           C  
ATOM   1574  CD  ARG A 198      16.796 -32.696   7.573  1.00 85.94           C  
ATOM   1575  NE  ARG A 198      16.750 -33.704   8.627  1.00 85.94           N  
ATOM   1576  CZ  ARG A 198      17.499 -33.689   9.725  1.00 85.94           C  
ATOM   1577  NH1 ARG A 198      18.372 -32.710   9.936  1.00 85.94           N1+
ATOM   1578  NH2 ARG A 198      17.377 -34.658  10.620  1.00 85.94           N  
ATOM   1579  N   GLU A 199      14.846 -36.069   3.563  1.00 89.27           N  
ATOM   1580  CA  GLU A 199      15.168 -36.991   2.476  1.00 89.27           C  
ATOM   1581  C   GLU A 199      14.314 -36.709   1.243  1.00 89.27           C  
ATOM   1582  O   GLU A 199      14.811 -36.746   0.116  1.00 89.27           O  
ATOM   1583  CB  GLU A 199      14.979 -38.440   2.928  1.00 89.27           C  
ATOM   1584  CG  GLU A 199      16.062 -38.936   3.875  1.00 89.27           C  
ATOM   1585  CD  GLU A 199      17.451 -38.922   3.258  1.00 89.27           C  
ATOM   1586  OE1 GLU A 199      18.409 -38.478   3.931  1.00 89.27           O  
ATOM   1587  OE2 GLU A 199      17.582 -39.356   2.091  1.00 89.27           O1-
ATOM   1588  N   LEU A 200      13.085 -36.461   1.483  1.00 87.30           N  
ATOM   1589  CA  LEU A 200      12.155 -36.132   0.408  1.00 87.30           C  
ATOM   1590  C   LEU A 200      12.519 -34.798  -0.236  1.00 87.30           C  
ATOM   1591  O   LEU A 200      12.437 -34.651  -1.457  1.00 87.30           O  
ATOM   1592  CB  LEU A 200      10.719 -36.082   0.937  1.00 87.30           C  
ATOM   1593  CG  LEU A 200      10.081 -37.425   1.293  1.00 87.30           C  
ATOM   1594  CD1 LEU A 200       8.741 -37.207   1.988  1.00 87.30           C  
ATOM   1595  CD2 LEU A 200       9.909 -38.284   0.045  1.00 87.30           C  
ATOM   1596  N   ALA A 201      12.892 -33.858   0.534  1.00 87.31           N  
ATOM   1597  CA  ALA A 201      13.374 -32.569   0.047  1.00 87.31           C  
ATOM   1598  C   ALA A 201      14.627 -32.739  -0.808  1.00 87.31           C  
ATOM   1599  O   ALA A 201      14.792 -32.057  -1.822  1.00 87.31           O  
ATOM   1600  CB  ALA A 201      13.657 -31.631   1.218  1.00 87.31           C  
ATOM   1601  N   LYS A 202      15.468 -33.673  -0.484  1.00 89.39           N  
ATOM   1602  CA  LYS A 202      16.655 -33.998  -1.267  1.00 89.39           C  
ATOM   1603  C   LYS A 202      16.276 -34.555  -2.636  1.00 89.39           C  
ATOM   1604  O   LYS A 202      16.917 -34.239  -3.641  1.00 89.39           O  
ATOM   1605  CB  LYS A 202      17.535 -35.002  -0.519  1.00 89.39           C  
ATOM   1606  CG  LYS A 202      18.286 -34.407   0.662  1.00 89.39           C  
ATOM   1607  CD  LYS A 202      19.170 -35.444   1.342  1.00 89.39           C  
ATOM   1608  CE  LYS A 202      19.870 -34.868   2.566  1.00 89.39           C  
ATOM   1609  NZ  LYS A 202      20.692 -35.897   3.271  1.00 89.39           N1+
ATOM   1610  N   GLU A 203      15.290 -35.404  -2.530  1.00 91.30           N  
ATOM   1611  CA  GLU A 203      14.791 -35.967  -3.781  1.00 91.30           C  
ATOM   1612  C   GLU A 203      14.216 -34.881  -4.686  1.00 91.30           C  
ATOM   1613  O   GLU A 203      14.378 -34.930  -5.906  1.00 91.30           O  
ATOM   1614  CB  GLU A 203      13.732 -37.037  -3.505  1.00 91.30           C  
ATOM   1615  CG  GLU A 203      14.286 -38.300  -2.864  1.00 91.30           C  
ATOM   1616  CD  GLU A 203      15.213 -39.082  -3.780  1.00 91.30           C  
ATOM   1617  OE1 GLU A 203      16.237 -39.617  -3.297  1.00 91.30           O  
ATOM   1618  OE2 GLU A 203      14.914 -39.159  -4.994  1.00 91.30           O1-
ATOM   1619  N   LEU A 204      13.526 -33.902  -4.149  1.00 89.73           N  
ATOM   1620  CA  LEU A 204      12.973 -32.768  -4.882  1.00 89.73           C  
ATOM   1621  C   LEU A 204      14.084 -31.908  -5.473  1.00 89.73           C  
ATOM   1622  O   LEU A 204      13.967 -31.426  -6.601  1.00 89.73           O  
ATOM   1623  CB  LEU A 204      12.086 -31.919  -3.966  1.00 89.73           C  
ATOM   1624  CG  LEU A 204      10.738 -32.526  -3.575  1.00 89.73           C  
ATOM   1625  CD1 LEU A 204      10.042 -31.647  -2.540  1.00 89.73           C  
ATOM   1626  CD2 LEU A 204       9.858 -32.712  -4.805  1.00 89.73           C  
ATOM   1627  N   VAL A 205      15.139 -31.730  -4.707  1.00 89.18           N  
ATOM   1628  CA  VAL A 205      16.318 -30.993  -5.147  1.00 89.18           C  
ATOM   1629  C   VAL A 205      16.979 -31.725  -6.314  1.00 89.18           C  
ATOM   1630  O   VAL A 205      17.372 -31.101  -7.302  1.00 89.18           O  
ATOM   1631  CB  VAL A 205      17.330 -30.801  -3.995  1.00 89.18           C  
ATOM   1632  CG1 VAL A 205      18.641 -30.219  -4.521  1.00 89.18           C  
ATOM   1633  CG2 VAL A 205      16.740 -29.904  -2.910  1.00 89.18           C  
ATOM   1634  N   ARG A 206      17.128 -32.961  -6.161  1.00 91.87           N  
ATOM   1635  CA  ARG A 206      17.658 -33.772  -7.252  1.00 91.87           C  
ATOM   1636  C   ARG A 206      16.837 -33.587  -8.523  1.00 91.87           C  
ATOM   1637  O   ARG A 206      17.393 -33.399  -9.607  1.00 91.87           O  
ATOM   1638  CB  ARG A 206      17.686 -35.251  -6.857  1.00 91.87           C  
ATOM   1639  CG  ARG A 206      18.341 -36.153  -7.891  1.00 91.87           C  
ATOM   1640  CD  ARG A 206      18.250 -37.620  -7.499  1.00 91.87           C  
ATOM   1641  NE  ARG A 206      16.869 -38.094  -7.501  1.00 91.87           N  
ATOM   1642  CZ  ARG A 206      16.211 -38.507  -8.581  1.00 91.87           C  
ATOM   1643  NH1 ARG A 206      16.799 -38.513  -9.771  1.00 91.87           N1+
ATOM   1644  NH2 ARG A 206      14.955 -38.917  -8.469  1.00 91.87           N  
ATOM   1645  N   LEU A 207      15.547 -33.705  -8.431  1.00 90.38           N  
ATOM   1646  CA  LEU A 207      14.617 -33.554  -9.544  1.00 90.38           C  
ATOM   1647  C   LEU A 207      14.744 -32.172 -10.176  1.00 90.38           C  
ATOM   1648  O   LEU A 207      14.724 -32.041 -11.402  1.00 90.38           O  
ATOM   1649  CB  LEU A 207      13.178 -33.784  -9.076  1.00 90.38           C  
ATOM   1650  CG  LEU A 207      12.754 -35.239  -8.871  1.00 90.38           C  
ATOM   1651  CD1 LEU A 207      11.387 -35.304  -8.199  1.00 90.38           C  
ATOM   1652  CD2 LEU A 207      12.738 -35.984 -10.201  1.00 90.38           C  
ATOM   1653  N   ALA A 208      14.824 -31.201  -9.379  1.00 88.39           N  
ATOM   1654  CA  ALA A 208      14.987 -29.816  -9.817  1.00 88.39           C  
ATOM   1655  C   ALA A 208      16.295 -29.633 -10.581  1.00 88.39           C  
ATOM   1656  O   ALA A 208      16.333 -28.945 -11.603  1.00 88.39           O  
ATOM   1657  CB  ALA A 208      14.936 -28.870  -8.620  1.00 88.39           C  
ATOM   1658  N   LYS A 209      17.346 -30.285 -10.140  1.00 89.17           N  
ATOM   1659  CA  LYS A 209      18.638 -30.244 -10.817  1.00 89.17           C  
ATOM   1660  C   LYS A 209      18.565 -30.922 -12.182  1.00 89.17           C  
ATOM   1661  O   LYS A 209      19.098 -30.405 -13.167  1.00 89.17           O  
ATOM   1662  CB  LYS A 209      19.716 -30.909  -9.959  1.00 89.17           C  
ATOM   1663  CG  LYS A 209      20.186 -30.059  -8.788  1.00 89.17           C  
ATOM   1664  CD  LYS A 209      21.311 -30.740  -8.020  1.00 89.17           C  
ATOM   1665  CE  LYS A 209      21.778 -29.895  -6.842  1.00 89.17           C  
ATOM   1666  NZ  LYS A 209      22.867 -30.567  -6.074  1.00 89.17           N1+
ATOM   1667  N   GLU A 210      17.988 -32.049 -12.151  1.00 89.82           N  
ATOM   1668  CA  GLU A 210      17.818 -32.806 -13.387  1.00 89.82           C  
ATOM   1669  C   GLU A 210      16.965 -32.038 -14.391  1.00 89.82           C  
ATOM   1670  O   GLU A 210      17.251 -32.045 -15.591  1.00 89.82           O  
ATOM   1671  CB  GLU A 210      17.190 -34.172 -13.099  1.00 89.82           C  
ATOM   1672  CG  GLU A 210      18.122 -35.140 -12.386  1.00 89.82           C  
ATOM   1673  CD  GLU A 210      17.476 -36.483 -12.083  1.00 89.82           C  
ATOM   1674  OE1 GLU A 210      18.128 -37.339 -11.444  1.00 89.82           O  
ATOM   1675  OE2 GLU A 210      16.309 -36.679 -12.489  1.00 89.82           O1-
ATOM   1676  N   ALA A 211      15.936 -31.405 -13.880  1.00 86.55           N  
ATOM   1677  CA  ALA A 211      15.070 -30.578 -14.717  1.00 86.55           C  
ATOM   1678  C   ALA A 211      15.831 -29.383 -15.281  1.00 86.55           C  
ATOM   1679  O   ALA A 211      15.666 -29.030 -16.451  1.00 86.55           O  
ATOM   1680  CB  ALA A 211      13.855 -30.106 -13.923  1.00 86.55           C  
ATOM   1681  N   ALA A 212      16.611 -28.794 -14.426  1.00 84.51           N  
ATOM   1682  CA  ALA A 212      17.448 -27.658 -14.806  1.00 84.51           C  
ATOM   1683  C   ALA A 212      18.488 -28.067 -15.845  1.00 84.51           C  
ATOM   1684  O   ALA A 212      18.738 -27.335 -16.806  1.00 84.51           O  
ATOM   1685  CB  ALA A 212      18.133 -27.067 -13.577  1.00 84.51           C  
ATOM   1686  N   GLU A 213      19.095 -29.183 -15.757  1.00 87.15           N  
ATOM   1687  CA  GLU A 213      20.064 -29.711 -16.713  1.00 87.15           C  
ATOM   1688  C   GLU A 213      19.403 -30.030 -18.051  1.00 87.15           C  
ATOM   1689  O   GLU A 213      19.971 -29.758 -19.111  1.00 87.15           O  
ATOM   1690  CB  GLU A 213      20.746 -30.962 -16.152  1.00 87.15           C  
ATOM   1691  CG  GLU A 213      21.764 -30.670 -15.059  1.00 87.15           C  
ATOM   1692  CD  GLU A 213      22.331 -31.925 -14.417  1.00 87.15           C  
ATOM   1693  OE1 GLU A 213      23.175 -31.809 -13.499  1.00 87.15           O  
ATOM   1694  OE2 GLU A 213      21.930 -33.034 -14.835  1.00 87.15           O1-
ATOM   1695  N   GLU A 214      18.241 -30.611 -17.884  1.00 84.44           N  
ATOM   1696  CA  GLU A 214      17.478 -30.931 -19.087  1.00 84.44           C  
ATOM   1697  C   GLU A 214      17.068 -29.664 -19.833  1.00 84.44           C  
ATOM   1698  O   GLU A 214      17.039 -29.645 -21.066  1.00 84.44           O  
ATOM   1699  CB  GLU A 214      16.239 -31.758 -18.735  1.00 84.44           C  
ATOM   1700  CG  GLU A 214      15.539 -32.364 -19.942  1.00 84.44           C  
ATOM   1701  CD  GLU A 214      16.398 -33.369 -20.692  1.00 84.44           C  
ATOM   1702  OE1 GLU A 214      16.195 -33.550 -21.914  1.00 84.44           O  
ATOM   1703  OE2 GLU A 214      17.281 -33.984 -20.051  1.00 84.44           O1-
ATOM   1704  N   ALA A 215      16.738 -28.679 -19.200  1.00 81.75           N  
ATOM   1705  CA  ALA A 215      16.347 -27.384 -19.752  1.00 81.75           C  
ATOM   1706  C   ALA A 215      17.505 -26.739 -20.507  1.00 81.75           C  
ATOM   1707  O   ALA A 215      17.293 -26.040 -21.501  1.00 81.75           O  
ATOM   1708  CB  ALA A 215      15.857 -26.458 -18.642  1.00 81.75           C  
ATOM   1709  N   THR A 216      18.746 -27.055 -20.200  1.00 77.45           N  
ATOM   1710  CA  THR A 216      19.945 -26.481 -20.801  1.00 77.45           C  
ATOM   1711  C   THR A 216      20.427 -27.335 -21.970  1.00 77.45           C  
ATOM   1712  O   THR A 216      21.133 -26.846 -22.853  1.00 77.45           O  
ATOM   1713  CB  THR A 216      21.076 -26.340 -19.764  1.00 77.45           C  
ATOM   1714  CG2 THR A 216      20.705 -25.332 -18.681  1.00 77.45           C  
ATOM   1715  OG1 THR A 216      21.318 -27.613 -19.154  1.00 77.45           O  
ATOM   1716  N   ARG A 217      20.051 -28.564 -22.085  1.00 80.70           N  
ATOM   1717  CA  ARG A 217      20.496 -29.512 -23.102  1.00 80.70           C  
ATOM   1718  C   ARG A 217      19.609 -29.444 -24.340  1.00 80.70           C  
ATOM   1719  O   ARG A 217      20.101 -29.519 -25.468  1.00 80.70           O  
ATOM   1720  CB  ARG A 217      20.506 -30.936 -22.542  1.00 80.70           C  
ATOM   1721  CG  ARG A 217      21.651 -31.213 -21.582  1.00 80.70           C  
ATOM   1722  CD  ARG A 217      21.657 -32.661 -21.112  1.00 80.70           C  
ATOM   1723  NE  ARG A 217      22.703 -32.902 -20.122  1.00 80.70           N  
ATOM   1724  CZ  ARG A 217      22.995 -34.093 -19.604  1.00 80.70           C  
ATOM   1725  NH1 ARG A 217      22.324 -35.177 -19.973  1.00 80.70           N1+
ATOM   1726  NH2 ARG A 217      23.967 -34.198 -18.709  1.00 80.70           N  
ATOM   1727  N   ASP A 218      18.348 -29.097 -24.206  1.00 70.67           N  
ATOM   1728  CA  ASP A 218      17.427 -29.195 -25.334  1.00 70.67           C  
ATOM   1729  C   ASP A 218      16.225 -28.273 -25.143  1.00 70.67           C  
ATOM   1730  O   ASP A 218      15.098 -28.740 -24.974  1.00 70.67           O  
ATOM   1731  CB  ASP A 218      16.957 -30.640 -25.519  1.00 70.67           C  
ATOM   1732  CG  ASP A 218      16.383 -30.904 -26.900  1.00 70.67           C  
ATOM   1733  OD1 ASP A 218      16.446 -30.008 -27.769  1.00 70.67           O  
ATOM   1734  OD2 ASP A 218      15.858 -32.018 -27.119  1.00 70.67           O1-
ATOM   1735  N   SER A 219      16.423 -26.900 -25.329  1.00 70.57           N  
ATOM   1736  CA  SER A 219      15.435 -25.862 -25.052  1.00 70.57           C  
ATOM   1737  C   SER A 219      14.415 -25.755 -26.181  1.00 70.57           C  
ATOM   1738  O   SER A 219      13.351 -25.156 -26.007  1.00 70.57           O  
ATOM   1739  CB  SER A 219      16.120 -24.511 -24.844  1.00 70.57           C  
ATOM   1740  OG  SER A 219      16.809 -24.110 -26.016  1.00 70.57           O  
ATOM   1741  N   LYS A 220      14.523 -26.587 -27.343  1.00 75.62           N  
ATOM   1742  CA  LYS A 220      13.657 -26.453 -28.511  1.00 75.62           C  
ATOM   1743  C   LYS A 220      12.671 -27.614 -28.599  1.00 75.62           C  
ATOM   1744  O   LYS A 220      11.742 -27.585 -29.409  1.00 75.62           O  
ATOM   1745  CB  LYS A 220      14.491 -26.374 -29.790  1.00 75.62           C  
ATOM   1746  CG  LYS A 220      15.291 -25.088 -29.930  1.00 75.62           C  
ATOM   1747  CD  LYS A 220      16.023 -25.027 -31.264  1.00 75.62           C  
ATOM   1748  CE  LYS A 220      16.865 -23.763 -31.385  1.00 75.62           C  
ATOM   1749  NZ  LYS A 220      17.584 -23.700 -32.692  1.00 75.62           N1+
ATOM   1750  N   ASP A 221      12.742 -28.580 -27.685  1.00 82.38           N  
ATOM   1751  CA  ASP A 221      11.838 -29.726 -27.633  1.00 82.38           C  
ATOM   1752  C   ASP A 221      10.592 -29.406 -26.809  1.00 82.38           C  
ATOM   1753  O   ASP A 221      10.658 -29.325 -25.580  1.00 82.38           O  
ATOM   1754  CB  ASP A 221      12.552 -30.948 -27.052  1.00 82.38           C  
ATOM   1755  CG  ASP A 221      11.764 -32.234 -27.227  1.00 82.38           C  
ATOM   1756  OD1 ASP A 221      10.539 -32.172 -27.465  1.00 82.38           O  
ATOM   1757  OD2 ASP A 221      12.374 -33.320 -27.123  1.00 82.38           O1-
ATOM   1758  N   SER A 222       9.453 -29.109 -27.509  1.00 82.00           N  
ATOM   1759  CA  SER A 222       8.189 -28.704 -26.901  1.00 82.00           C  
ATOM   1760  C   SER A 222       7.678 -29.765 -25.929  1.00 82.00           C  
ATOM   1761  O   SER A 222       7.108 -29.436 -24.888  1.00 82.00           O  
ATOM   1762  CB  SER A 222       7.136 -28.440 -27.978  1.00 82.00           C  
ATOM   1763  OG  SER A 222       6.854 -29.622 -28.707  1.00 82.00           O  
ATOM   1764  N   ASP A 223       7.897 -31.086 -26.208  1.00 84.24           N  
ATOM   1765  CA  ASP A 223       7.489 -32.188 -25.343  1.00 84.24           C  
ATOM   1766  C   ASP A 223       8.323 -32.219 -24.064  1.00 84.24           C  
ATOM   1767  O   ASP A 223       7.790 -32.449 -22.976  1.00 84.24           O  
ATOM   1768  CB  ASP A 223       7.609 -33.523 -26.081  1.00 84.24           C  
ATOM   1769  CG  ASP A 223       6.572 -33.688 -27.180  1.00 84.24           C  
ATOM   1770  OD1 ASP A 223       5.492 -33.067 -27.096  1.00 84.24           O  
ATOM   1771  OD2 ASP A 223       6.839 -34.449 -28.135  1.00 84.24           O1-
ATOM   1772  N   LYS A 224       9.538 -31.958 -24.129  1.00 84.32           N  
ATOM   1773  CA  LYS A 224      10.463 -31.898 -23.001  1.00 84.32           C  
ATOM   1774  C   LYS A 224      10.197 -30.670 -22.136  1.00 84.32           C  
ATOM   1775  O   LYS A 224      10.283 -30.738 -20.908  1.00 84.32           O  
ATOM   1776  CB  LYS A 224      11.910 -31.889 -23.494  1.00 84.32           C  
ATOM   1777  CG  LYS A 224      12.402 -33.238 -23.998  1.00 84.32           C  
ATOM   1778  CD  LYS A 224      13.892 -33.209 -24.311  1.00 84.32           C  
ATOM   1779  CE  LYS A 224      14.387 -34.562 -24.805  1.00 84.32           C  
ATOM   1780  NZ  LYS A 224      15.837 -34.525 -25.162  1.00 84.32           N1+
ATOM   1781  N   ASN A 225       9.816 -29.546 -22.735  1.00 84.42           N  
ATOM   1782  CA  ASN A 225       9.434 -28.340 -22.008  1.00 84.42           C  
ATOM   1783  C   ASN A 225       8.115 -28.529 -21.265  1.00 84.42           C  
ATOM   1784  O   ASN A 225       7.946 -28.025 -20.153  1.00 84.42           O  
ATOM   1785  CB  ASN A 225       9.341 -27.146 -22.960  1.00 84.42           C  
ATOM   1786  CG  ASN A 225      10.698 -26.563 -23.300  1.00 84.42           C  
ATOM   1787  ND2 ASN A 225      10.759 -25.788 -24.376  1.00 84.42           N  
ATOM   1788  OD1 ASN A 225      11.686 -26.808 -22.601  1.00 84.42           O  
ATOM   1789  N   GLU A 226       7.139 -29.197 -21.895  1.00 88.27           N  
ATOM   1790  CA  GLU A 226       5.893 -29.550 -21.220  1.00 88.27           C  
ATOM   1791  C   GLU A 226       6.151 -30.472 -20.033  1.00 88.27           C  
ATOM   1792  O   GLU A 226       5.541 -30.315 -18.974  1.00 88.27           O  
ATOM   1793  CB  GLU A 226       4.921 -30.212 -22.200  1.00 88.27           C  
ATOM   1794  CG  GLU A 226       3.553 -30.508 -21.601  1.00 88.27           C  
ATOM   1795  CD  GLU A 226       2.768 -29.255 -21.249  1.00 88.27           C  
ATOM   1796  OE1 GLU A 226       1.681 -29.372 -20.638  1.00 88.27           O  
ATOM   1797  OE2 GLU A 226       3.243 -28.147 -21.587  1.00 88.27           O1-
ATOM   1798  N   ALA A 227       6.991 -31.452 -20.244  1.00 88.57           N  
ATOM   1799  CA  ALA A 227       7.400 -32.370 -19.183  1.00 88.57           C  
ATOM   1800  C   ALA A 227       8.059 -31.616 -18.031  1.00 88.57           C  
ATOM   1801  O   ALA A 227       7.776 -31.888 -16.862  1.00 88.57           O  
ATOM   1802  CB  ALA A 227       8.350 -33.430 -19.734  1.00 88.57           C  
ATOM   1803  N   LEU A 228       8.908 -30.667 -18.351  1.00 89.15           N  
ATOM   1804  CA  LEU A 228       9.590 -29.828 -17.372  1.00 89.15           C  
ATOM   1805  C   LEU A 228       8.592 -28.965 -16.607  1.00 89.15           C  
ATOM   1806  O   LEU A 228       8.720 -28.790 -15.392  1.00 89.15           O  
ATOM   1807  CB  LEU A 228      10.629 -28.938 -18.060  1.00 89.15           C  
ATOM   1808  CG  LEU A 228      11.906 -29.632 -18.538  1.00 89.15           C  
ATOM   1809  CD1 LEU A 228      12.767 -28.663 -19.340  1.00 89.15           C  
ATOM   1810  CD2 LEU A 228      12.685 -30.194 -17.354  1.00 89.15           C  
ATOM   1811  N   LYS A 229       7.613 -28.418 -17.279  1.00 91.07           N  
ATOM   1812  CA  LYS A 229       6.544 -27.652 -16.646  1.00 91.07           C  
ATOM   1813  C   LYS A 229       5.789 -28.499 -15.627  1.00 91.07           C  
ATOM   1814  O   LYS A 229       5.516 -28.045 -14.514  1.00 91.07           O  
ATOM   1815  CB  LYS A 229       5.575 -27.112 -17.699  1.00 91.07           C  
ATOM   1816  CG  LYS A 229       4.501 -26.192 -17.138  1.00 91.07           C  
ATOM   1817  CD  LYS A 229       3.576 -25.679 -18.234  1.00 91.07           C  
ATOM   1818  CE  LYS A 229       2.454 -24.822 -17.664  1.00 91.07           C  
ATOM   1819  NZ  LYS A 229       1.531 -24.333 -18.732  1.00 91.07           N1+
ATOM   1820  N   LEU A 230       5.412 -29.678 -16.056  1.00 92.57           N  
ATOM   1821  CA  LEU A 230       4.676 -30.603 -15.201  1.00 92.57           C  
ATOM   1822  C   LEU A 230       5.505 -30.990 -13.980  1.00 92.57           C  
ATOM   1823  O   LEU A 230       4.974 -31.099 -12.872  1.00 92.57           O  
ATOM   1824  CB  LEU A 230       4.281 -31.859 -15.982  1.00 92.57           C  
ATOM   1825  CG  LEU A 230       3.203 -31.679 -17.052  1.00 92.57           C  
ATOM   1826  CD1 LEU A 230       3.037 -32.964 -17.858  1.00 92.57           C  
ATOM   1827  CD2 LEU A 230       1.881 -31.268 -16.416  1.00 92.57           C  
ATOM   1828  N   ILE A 231       6.759 -31.180 -14.150  1.00 91.29           N  
ATOM   1829  CA  ILE A 231       7.675 -31.523 -13.068  1.00 91.29           C  
ATOM   1830  C   ILE A 231       7.747 -30.372 -12.068  1.00 91.29           C  
ATOM   1831  O   ILE A 231       7.701 -30.590 -10.855  1.00 91.29           O  
ATOM   1832  CB  ILE A 231       9.085 -31.856 -13.605  1.00 91.29           C  
ATOM   1833  CG1 ILE A 231       9.055 -33.157 -14.415  1.00 91.29           C  
ATOM   1834  CG2 ILE A 231      10.092 -31.951 -12.455  1.00 91.29           C  
ATOM   1835  CD1 ILE A 231      10.352 -33.457 -15.154  1.00 91.29           C  
ATOM   1836  N   VAL A 232       7.862 -29.213 -12.515  1.00 90.81           N  
ATOM   1837  CA  VAL A 232       7.917 -28.023 -11.672  1.00 90.81           C  
ATOM   1838  C   VAL A 232       6.608 -27.876 -10.900  1.00 90.81           C  
ATOM   1839  O   VAL A 232       6.616 -27.571  -9.705  1.00 90.81           O  
ATOM   1840  CB  VAL A 232       8.192 -26.750 -12.505  1.00 90.81           C  
ATOM   1841  CG1 VAL A 232       8.070 -25.501 -11.635  1.00 90.81           C  
ATOM   1842  CG2 VAL A 232       9.573 -26.825 -13.151  1.00 90.81           C  
ATOM   1843  N   GLU A 233       5.506 -28.032 -11.506  1.00 93.69           N  
ATOM   1844  CA  GLU A 233       4.202 -27.994 -10.852  1.00 93.69           C  
ATOM   1845  C   GLU A 233       4.102 -29.050  -9.756  1.00 93.69           C  
ATOM   1846  O   GLU A 233       3.508 -28.808  -8.704  1.00 93.69           O  
ATOM   1847  CB  GLU A 233       3.080 -28.191 -11.876  1.00 93.69           C  
ATOM   1848  CG  GLU A 233       2.890 -27.009 -12.815  1.00 93.69           C  
ATOM   1849  CD  GLU A 233       1.822 -27.247 -13.871  1.00 93.69           C  
ATOM   1850  OE1 GLU A 233       1.524 -26.316 -14.653  1.00 93.69           O  
ATOM   1851  OE2 GLU A 233       1.279 -28.374 -13.916  1.00 93.69           O1-
ATOM   1852  N   ALA A 234       4.606 -30.178 -10.100  1.00 92.03           N  
ATOM   1853  CA  ALA A 234       4.640 -31.276  -9.138  1.00 92.03           C  
ATOM   1854  C   ALA A 234       5.482 -30.910  -7.918  1.00 92.03           C  
ATOM   1855  O   ALA A 234       5.086 -31.179  -6.781  1.00 92.03           O  
ATOM   1856  CB  ALA A 234       5.185 -32.543  -9.794  1.00 92.03           C  
ATOM   1857  N   ILE A 235       6.645 -30.351  -8.143  1.00 89.53           N  
ATOM   1858  CA  ILE A 235       7.551 -29.915  -7.087  1.00 89.53           C  
ATOM   1859  C   ILE A 235       6.875 -28.841  -6.238  1.00 89.53           C  
ATOM   1860  O   ILE A 235       6.943 -28.879  -5.007  1.00 89.53           O  
ATOM   1861  CB  ILE A 235       8.880 -29.381  -7.666  1.00 89.53           C  
ATOM   1862  CG1 ILE A 235       9.655 -30.511  -8.354  1.00 89.53           C  
ATOM   1863  CG2 ILE A 235       9.725 -28.728  -6.568  1.00 89.53           C  
ATOM   1864  CD1 ILE A 235      10.902 -30.045  -9.094  1.00 89.53           C  
ATOM   1865  N   LYS A 236       6.228 -27.866  -6.805  1.00 92.53           N  
ATOM   1866  CA  LYS A 236       5.509 -26.818  -6.086  1.00 92.53           C  
ATOM   1867  C   LYS A 236       4.401 -27.407  -5.219  1.00 92.53           C  
ATOM   1868  O   LYS A 236       4.209 -26.988  -4.076  1.00 92.53           O  
ATOM   1869  CB  LYS A 236       4.923 -25.800  -7.066  1.00 92.53           C  
ATOM   1870  CG  LYS A 236       5.958 -24.874  -7.689  1.00 92.53           C  
ATOM   1871  CD  LYS A 236       5.311 -23.873  -8.637  1.00 92.53           C  
ATOM   1872  CE  LYS A 236       6.351 -22.978  -9.300  1.00 92.53           C  
ATOM   1873  NZ  LYS A 236       5.727 -22.028 -10.268  1.00 92.53           N1+
ATOM   1874  N   ALA A 237       3.677 -28.319  -5.809  1.00 92.17           N  
ATOM   1875  CA  ALA A 237       2.604 -28.994  -5.084  1.00 92.17           C  
ATOM   1876  C   ALA A 237       3.153 -29.761  -3.884  1.00 92.17           C  
ATOM   1877  O   ALA A 237       2.553 -29.755  -2.806  1.00 92.17           O  
ATOM   1878  CB  ALA A 237       1.844 -29.937  -6.012  1.00 92.17           C  
ATOM   1879  N   ALA A 238       4.226 -30.412  -4.081  1.00 90.31           N  
ATOM   1880  CA  ALA A 238       4.900 -31.161  -3.022  1.00 90.31           C  
ATOM   1881  C   ALA A 238       5.346 -30.235  -1.893  1.00 90.31           C  
ATOM   1882  O   ALA A 238       5.198 -30.567  -0.715  1.00 90.31           O  
ATOM   1883  CB  ALA A 238       6.097 -31.920  -3.588  1.00 90.31           C  
ATOM   1884  N   VAL A 239       5.898 -29.138  -2.251  1.00 90.77           N  
ATOM   1885  CA  VAL A 239       6.346 -28.141  -1.284  1.00 90.77           C  
ATOM   1886  C   VAL A 239       5.153 -27.635  -0.475  1.00 90.77           C  
ATOM   1887  O   VAL A 239       5.238 -27.500   0.748  1.00 90.77           O  
ATOM   1888  CB  VAL A 239       7.061 -26.960  -1.977  1.00 90.77           C  
ATOM   1889  CG1 VAL A 239       7.356 -25.845  -0.976  1.00 90.77           C  
ATOM   1890  CG2 VAL A 239       8.350 -27.435  -2.646  1.00 90.77           C  
ATOM   1891  N   ARG A 240       4.143 -27.315  -1.099  1.00 92.54           N  
ATOM   1892  CA  ARG A 240       2.929 -26.869  -0.424  1.00 92.54           C  
ATOM   1893  C   ARG A 240       2.414 -27.935   0.538  1.00 92.54           C  
ATOM   1894  O   ARG A 240       1.908 -27.614   1.615  1.00 92.54           O  
ATOM   1895  CB  ARG A 240       1.845 -26.514  -1.444  1.00 92.54           C  
ATOM   1896  CG  ARG A 240       2.074 -25.188  -2.151  1.00 92.54           C  
ATOM   1897  CD  ARG A 240       0.951 -24.869  -3.127  1.00 92.54           C  
ATOM   1898  NE  ARG A 240      -0.289 -24.534  -2.432  1.00 92.54           N  
ATOM   1899  CZ  ARG A 240      -1.462 -24.336  -3.026  1.00 92.54           C  
ATOM   1900  NH1 ARG A 240      -1.579 -24.437  -4.346  1.00 92.54           N1+
ATOM   1901  NH2 ARG A 240      -2.526 -24.037  -2.297  1.00 92.54           N  
ATOM   1902  N   ALA A 241       2.438 -29.155   0.122  1.00 90.44           N  
ATOM   1903  CA  ALA A 241       2.060 -30.280   0.975  1.00 90.44           C  
ATOM   1904  C   ALA A 241       2.917 -30.323   2.237  1.00 90.44           C  
ATOM   1905  O   ALA A 241       2.400 -30.524   3.338  1.00 90.44           O  
ATOM   1906  CB  ALA A 241       2.182 -31.593   0.207  1.00 90.44           C  
ATOM   1907  N   LEU A 242       4.270 -30.151   2.058  1.00 88.09           N  
ATOM   1908  CA  LEU A 242       5.203 -30.123   3.180  1.00 88.09           C  
ATOM   1909  C   LEU A 242       4.908 -28.943   4.102  1.00 88.09           C  
ATOM   1910  O   LEU A 242       4.964 -29.079   5.326  1.00 88.09           O  
ATOM   1911  CB  LEU A 242       6.646 -30.043   2.676  1.00 88.09           C  
ATOM   1912  CG  LEU A 242       7.204 -31.304   2.014  1.00 88.09           C  
ATOM   1913  CD1 LEU A 242       8.598 -31.038   1.457  1.00 88.09           C  
ATOM   1914  CD2 LEU A 242       7.232 -32.462   3.008  1.00 88.09           C  
ATOM   1915  N   GLU A 243       4.602 -27.804   3.577  1.00 88.97           N  
ATOM   1916  CA  GLU A 243       4.274 -26.609   4.347  1.00 88.97           C  
ATOM   1917  C   GLU A 243       2.984 -26.797   5.140  1.00 88.97           C  
ATOM   1918  O   GLU A 243       2.875 -26.338   6.278  1.00 88.97           O  
ATOM   1919  CB  GLU A 243       4.151 -25.392   3.425  1.00 88.97           C  
ATOM   1920  CG  GLU A 243       5.482 -24.904   2.871  1.00 88.97           C  
ATOM   1921  CD  GLU A 243       5.334 -23.775   1.863  1.00 88.97           C  
ATOM   1922  OE1 GLU A 243       6.365 -23.227   1.409  1.00 88.97           O  
ATOM   1923  OE2 GLU A 243       4.179 -23.434   1.525  1.00 88.97           O1-
ATOM   1924  N   ALA A 244       2.029 -27.425   4.465  1.00 87.63           N  
ATOM   1925  CA  ALA A 244       0.758 -27.717   5.123  1.00 87.63           C  
ATOM   1926  C   ALA A 244       0.960 -28.650   6.313  1.00 87.63           C  
ATOM   1927  O   ALA A 244       0.327 -28.480   7.358  1.00 87.63           O  
ATOM   1928  CB  ALA A 244      -0.226 -28.331   4.131  1.00 87.63           C  
ATOM   1929  N   ALA A 245       1.797 -29.575   6.195  1.00 85.16           N  
ATOM   1930  CA  ALA A 245       2.135 -30.527   7.251  1.00 85.16           C  
ATOM   1931  C   ALA A 245       2.836 -29.830   8.413  1.00 85.16           C  
ATOM   1932  O   ALA A 245       2.580 -30.143   9.578  1.00 85.16           O  
ATOM   1933  CB  ALA A 245       3.012 -31.646   6.697  1.00 85.16           C  
ATOM   1934  N   GLU A 246       3.747 -28.866   8.082  1.00 85.35           N  
ATOM   1935  CA  GLU A 246       4.457 -28.081   9.088  1.00 85.35           C  
ATOM   1936  C   GLU A 246       3.487 -27.260   9.933  1.00 85.35           C  
ATOM   1937  O   GLU A 246       3.640 -27.173  11.154  1.00 85.35           O  
ATOM   1938  CB  GLU A 246       5.485 -27.161   8.425  1.00 85.35           C  
ATOM   1939  CG  GLU A 246       6.333 -26.373   9.413  1.00 85.35           C  
ATOM   1940  CD  GLU A 246       7.167 -25.286   8.754  1.00 85.35           C  
ATOM   1941  OE1 GLU A 246       7.791 -24.477   9.478  1.00 85.35           O  
ATOM   1942  OE2 GLU A 246       7.196 -25.242   7.505  1.00 85.35           O1-
ATOM   1943  N   ARG A 247       2.511 -26.668   9.398  1.00 86.68           N  
ATOM   1944  CA  ARG A 247       1.554 -25.765  10.031  1.00 86.68           C  
ATOM   1945  C   ARG A 247       0.593 -26.532  10.934  1.00 86.68           C  
ATOM   1946  O   ARG A 247       0.237 -26.058  12.014  1.00 86.68           O  
ATOM   1947  CB  ARG A 247       0.769 -24.985   8.974  1.00 86.68           C  
ATOM   1948  CG  ARG A 247       1.579 -23.899   8.283  1.00 86.68           C  
ATOM   1949  CD  ARG A 247       0.735 -23.112   7.290  1.00 86.68           C  
ATOM   1950  NE  ARG A 247       1.541 -22.155   6.538  1.00 86.68           N  
ATOM   1951  CZ  ARG A 247       1.085 -21.393   5.548  1.00 86.68           C  
ATOM   1952  NH1 ARG A 247      -0.186 -21.462   5.168  1.00 86.68           N1+
ATOM   1953  NH2 ARG A 247       1.905 -20.556   4.930  1.00 86.68           N  
ATOM   1954  N   THR A 248       0.206 -27.682  10.579  1.00 84.56           N  
ATOM   1955  CA  THR A 248      -0.795 -28.477  11.282  1.00 84.56           C  
ATOM   1956  C   THR A 248      -0.183 -29.167  12.497  1.00 84.56           C  
ATOM   1957  O   THR A 248      -0.837 -29.307  13.532  1.00 84.56           O  
ATOM   1958  CB  THR A 248      -1.425 -29.530  10.353  1.00 84.56           C  
ATOM   1959  CG2 THR A 248      -2.221 -28.871   9.231  1.00 84.56           C  
ATOM   1960  OG1 THR A 248      -0.387 -30.334   9.778  1.00 84.56           O  
ATOM   1961  N   GLY A 249       1.137 -29.537  12.455  1.00 80.76           N  
ATOM   1962  CA  GLY A 249       1.823 -30.207  13.548  1.00 80.76           C  
ATOM   1963  C   GLY A 249       1.238 -31.568  13.874  1.00 80.76           C  
ATOM   1964  O   GLY A 249       1.633 -32.200  14.857  1.00 80.76           O  
ATOM   1965  N   ASP A 250       0.211 -32.105  13.117  1.00 86.68           N  
ATOM   1966  CA  ASP A 250      -0.449 -33.402  13.229  1.00 86.68           C  
ATOM   1967  C   ASP A 250       0.380 -34.498  12.564  1.00 86.68           C  
ATOM   1968  O   ASP A 250       0.704 -34.406  11.378  1.00 86.68           O  
ATOM   1969  CB  ASP A 250      -1.846 -33.348  12.607  1.00 86.68           C  
ATOM   1970  CG  ASP A 250      -2.657 -34.606  12.861  1.00 86.68           C  
ATOM   1971  OD1 ASP A 250      -2.069 -35.649  13.224  1.00 86.68           O  
ATOM   1972  OD2 ASP A 250      -3.895 -34.556  12.695  1.00 86.68           O1-
ATOM   1973  N   PRO A 251       0.789 -35.544  13.375  1.00 85.65           N  
ATOM   1974  CA  PRO A 251       1.624 -36.636  12.867  1.00 85.65           C  
ATOM   1975  C   PRO A 251       0.991 -37.359  11.680  1.00 85.65           C  
ATOM   1976  O   PRO A 251       1.700 -37.796  10.769  1.00 85.65           O  
ATOM   1977  CB  PRO A 251       1.749 -37.572  14.071  1.00 85.65           C  
ATOM   1978  CG  PRO A 251       1.512 -36.698  15.260  1.00 85.65           C  
ATOM   1979  CD  PRO A 251       0.559 -35.606  14.869  1.00 85.65           C  
ATOM   1980  N   GLU A 252      -0.316 -37.500  11.664  1.00 86.91           N  
ATOM   1981  CA  GLU A 252      -1.054 -38.135  10.577  1.00 86.91           C  
ATOM   1982  C   GLU A 252      -1.024 -37.278   9.315  1.00 86.91           C  
ATOM   1983  O   GLU A 252      -0.901 -37.802   8.206  1.00 86.91           O  
ATOM   1984  CB  GLU A 252      -2.502 -38.405  10.996  1.00 86.91           C  
ATOM   1985  CG  GLU A 252      -2.651 -39.541  11.998  1.00 86.91           C  
ATOM   1986  CD  GLU A 252      -4.100 -39.864  12.328  1.00 86.91           C  
ATOM   1987  OE1 GLU A 252      -4.346 -40.750  13.177  1.00 86.91           O  
ATOM   1988  OE2 GLU A 252      -4.995 -39.225  11.732  1.00 86.91           O1-
ATOM   1989  N   VAL A 253      -1.120 -35.991   9.344  1.00 88.20           N  
ATOM   1990  CA  VAL A 253      -1.023 -35.033   8.248  1.00 88.20           C  
ATOM   1991  C   VAL A 253       0.410 -34.991   7.724  1.00 88.20           C  
ATOM   1992  O   VAL A 253       0.634 -34.903   6.514  1.00 88.20           O  
ATOM   1993  CB  VAL A 253      -1.473 -33.621   8.686  1.00 88.20           C  
ATOM   1994  CG1 VAL A 253      -1.236 -32.608   7.568  1.00 88.20           C  
ATOM   1995  CG2 VAL A 253      -2.944 -33.634   9.098  1.00 88.20           C  
ATOM   1996  N   ARG A 254       1.367 -35.140   8.606  1.00 87.89           N  
ATOM   1997  CA  ARG A 254       2.768 -35.228   8.208  1.00 87.89           C  
ATOM   1998  C   ARG A 254       3.017 -36.464   7.350  1.00 87.89           C  
ATOM   1999  O   ARG A 254       3.746 -36.401   6.359  1.00 87.89           O  
ATOM   2000  CB  ARG A 254       3.676 -35.255   9.440  1.00 87.89           C  
ATOM   2001  CG  ARG A 254       3.845 -33.900  10.111  1.00 87.89           C  
ATOM   2002  CD  ARG A 254       4.875 -33.948  11.230  1.00 87.89           C  
ATOM   2003  NE  ARG A 254       4.824 -32.750  12.062  1.00 87.89           N  
ATOM   2004  CZ  ARG A 254       5.655 -32.489  13.067  1.00 87.89           C  
ATOM   2005  NH1 ARG A 254       6.622 -33.341  13.386  1.00 87.89           N1+
ATOM   2006  NH2 ARG A 254       5.518 -31.367  13.759  1.00 87.89           N  
ATOM   2007  N   GLU A 255       2.364 -37.618   7.778  1.00 90.40           N  
ATOM   2008  CA  GLU A 255       2.483 -38.866   7.030  1.00 90.40           C  
ATOM   2009  C   GLU A 255       1.804 -38.760   5.666  1.00 90.40           C  
ATOM   2010  O   GLU A 255       2.342 -39.228   4.662  1.00 90.40           O  
ATOM   2011  CB  GLU A 255       1.885 -40.029   7.826  1.00 90.40           C  
ATOM   2012  CG  GLU A 255       2.143 -41.395   7.207  1.00 90.40           C  
ATOM   2013  CD  GLU A 255       3.621 -41.734   7.097  1.00 90.40           C  
ATOM   2014  OE1 GLU A 255       3.987 -42.590   6.261  1.00 90.40           O  
ATOM   2015  OE2 GLU A 255       4.420 -41.137   7.853  1.00 90.40           O1-
ATOM   2016  N   LEU A 256       0.666 -38.186   5.646  1.00 91.00           N  
ATOM   2017  CA  LEU A 256      -0.082 -37.979   4.410  1.00 91.00           C  
ATOM   2018  C   LEU A 256       0.657 -37.024   3.481  1.00 91.00           C  
ATOM   2019  O   LEU A 256       0.710 -37.245   2.269  1.00 91.00           O  
ATOM   2020  CB  LEU A 256      -1.480 -37.436   4.715  1.00 91.00           C  
ATOM   2021  CG  LEU A 256      -2.475 -38.424   5.324  1.00 91.00           C  
ATOM   2022  CD1 LEU A 256      -3.740 -37.697   5.769  1.00 91.00           C  
ATOM   2023  CD2 LEU A 256      -2.810 -39.529   4.327  1.00 91.00           C  
ATOM   2024  N   ALA A 257       1.179 -35.974   3.972  1.00 89.22           N  
ATOM   2025  CA  ALA A 257       1.991 -35.023   3.216  1.00 89.22           C  
ATOM   2026  C   ALA A 257       3.238 -35.696   2.650  1.00 89.22           C  
ATOM   2027  O   ALA A 257       3.621 -35.445   1.505  1.00 89.22           O  
ATOM   2028  CB  ALA A 257       2.381 -33.839   4.097  1.00 89.22           C  
ATOM   2029  N   ARG A 258       3.788 -36.575   3.379  1.00 90.88           N  
ATOM   2030  CA  ARG A 258       4.934 -37.347   2.908  1.00 90.88           C  
ATOM   2031  C   ARG A 258       4.549 -38.233   1.729  1.00 90.88           C  
ATOM   2032  O   ARG A 258       5.311 -38.364   0.770  1.00 90.88           O  
ATOM   2033  CB  ARG A 258       5.508 -38.201   4.041  1.00 90.88           C  
ATOM   2034  CG  ARG A 258       6.303 -37.409   5.067  1.00 90.88           C  
ATOM   2035  CD  ARG A 258       7.122 -38.320   5.971  1.00 90.88           C  
ATOM   2036  NE  ARG A 258       6.274 -39.246   6.715  1.00 90.88           N  
ATOM   2037  CZ  ARG A 258       6.206 -39.312   8.042  1.00 90.88           C  
ATOM   2038  NH1 ARG A 258       6.939 -38.503   8.799  1.00 90.88           N1+
ATOM   2039  NH2 ARG A 258       5.400 -40.193   8.616  1.00 90.88           N  
ATOM   2040  N   GLU A 259       3.445 -38.898   1.909  1.00 92.93           N  
ATOM   2041  CA  GLU A 259       2.928 -39.757   0.848  1.00 92.93           C  
ATOM   2042  C   GLU A 259       2.633 -38.956  -0.417  1.00 92.93           C  
ATOM   2043  O   GLU A 259       2.882 -39.427  -1.529  1.00 92.93           O  
ATOM   2044  CB  GLU A 259       1.666 -40.488   1.314  1.00 92.93           C  
ATOM   2045  CG  GLU A 259       1.932 -41.588   2.331  1.00 92.93           C  
ATOM   2046  CD  GLU A 259       0.675 -42.323   2.762  1.00 92.93           C  
ATOM   2047  OE1 GLU A 259       0.774 -43.275   3.570  1.00 92.93           O  
ATOM   2048  OE2 GLU A 259      -0.421 -41.945   2.290  1.00 92.93           O1-
ATOM   2049  N   LEU A 260       2.108 -37.838  -0.244  1.00 93.08           N  
ATOM   2050  CA  LEU A 260       1.822 -36.936  -1.354  1.00 93.08           C  
ATOM   2051  C   LEU A 260       3.109 -36.503  -2.049  1.00 93.08           C  
ATOM   2052  O   LEU A 260       3.173 -36.462  -3.279  1.00 93.08           O  
ATOM   2053  CB  LEU A 260       1.055 -35.706  -0.861  1.00 93.08           C  
ATOM   2054  CG  LEU A 260      -0.396 -35.938  -0.436  1.00 93.08           C  
ATOM   2055  CD1 LEU A 260      -0.956 -34.691   0.241  1.00 93.08           C  
ATOM   2056  CD2 LEU A 260      -1.250 -36.329  -1.638  1.00 93.08           C  
ATOM   2057  N   VAL A 261       4.086 -36.137  -1.269  1.00 91.51           N  
ATOM   2058  CA  VAL A 261       5.389 -35.729  -1.782  1.00 91.51           C  
ATOM   2059  C   VAL A 261       6.053 -36.903  -2.498  1.00 91.51           C  
ATOM   2060  O   VAL A 261       6.617 -36.738  -3.582  1.00 91.51           O  
ATOM   2061  CB  VAL A 261       6.305 -35.205  -0.654  1.00 91.51           C  
ATOM   2062  CG1 VAL A 261       7.707 -34.914  -1.187  1.00 91.51           C  
ATOM   2063  CG2 VAL A 261       5.703 -33.954  -0.016  1.00 91.51           C  
ATOM   2064  N   ARG A 262       6.040 -38.029  -1.923  1.00 94.47           N  
ATOM   2065  CA  ARG A 262       6.556 -39.236  -2.560  1.00 94.47           C  
ATOM   2066  C   ARG A 262       5.906 -39.456  -3.922  1.00 94.47           C  
ATOM   2067  O   ARG A 262       6.592 -39.753  -4.903  1.00 94.47           O  
ATOM   2068  CB  ARG A 262       6.326 -40.457  -1.667  1.00 94.47           C  
ATOM   2069  CG  ARG A 262       6.943 -41.739  -2.204  1.00 94.47           C  
ATOM   2070  CD  ARG A 262       6.572 -42.944  -1.351  1.00 94.47           C  
ATOM   2071  NE  ARG A 262       5.147 -43.249  -1.442  1.00 94.47           N  
ATOM   2072  CZ  ARG A 262       4.604 -44.077  -2.331  1.00 94.47           C  
ATOM   2073  NH1 ARG A 262       5.360 -44.701  -3.227  1.00 94.47           N1+
ATOM   2074  NH2 ARG A 262       3.295 -44.283  -2.324  1.00 94.47           N  
ATOM   2075  N   LEU A 263       4.620 -39.434  -3.958  1.00 94.27           N  
ATOM   2076  CA  LEU A 263       3.844 -39.608  -5.181  1.00 94.27           C  
ATOM   2077  C   LEU A 263       4.259 -38.591  -6.238  1.00 94.27           C  
ATOM   2078  O   LEU A 263       4.421 -38.938  -7.411  1.00 94.27           O  
ATOM   2079  CB  LEU A 263       2.346 -39.473  -4.888  1.00 94.27           C  
ATOM   2080  CG  LEU A 263       1.398 -39.814  -6.038  1.00 94.27           C  
ATOM   2081  CD1 LEU A 263       1.490 -41.298  -6.379  1.00 94.27           C  
ATOM   2082  CD2 LEU A 263      -0.034 -39.429  -5.683  1.00 94.27           C  
ATOM   2083  N   ALA A 264       4.370 -37.352  -5.856  1.00 92.02           N  
ATOM   2084  CA  ALA A 264       4.802 -36.274  -6.743  1.00 92.02           C  
ATOM   2085  C   ALA A 264       6.194 -36.550  -7.303  1.00 92.02           C  
ATOM   2086  O   ALA A 264       6.432 -36.382  -8.501  1.00 92.02           O  
ATOM   2087  CB  ALA A 264       4.784 -34.938  -6.003  1.00 92.02           C  
ATOM   2088  N   VAL A 265       7.105 -37.021  -6.495  1.00 92.57           N  
ATOM   2089  CA  VAL A 265       8.481 -37.317  -6.884  1.00 92.57           C  
ATOM   2090  C   VAL A 265       8.501 -38.498  -7.851  1.00 92.57           C  
ATOM   2091  O   VAL A 265       9.151 -38.440  -8.897  1.00 92.57           O  
ATOM   2092  CB  VAL A 265       9.365 -37.621  -5.653  1.00 92.57           C  
ATOM   2093  CG1 VAL A 265      10.733 -38.142  -6.088  1.00 92.57           C  
ATOM   2094  CG2 VAL A 265       9.515 -36.374  -4.783  1.00 92.57           C  
ATOM   2095  N   GLU A 266       7.852 -39.564  -7.496  1.00 93.79           N  
ATOM   2096  CA  GLU A 266       7.796 -40.759  -8.331  1.00 93.79           C  
ATOM   2097  C   GLU A 266       7.195 -40.450  -9.699  1.00 93.79           C  
ATOM   2098  O   GLU A 266       7.691 -40.924 -10.722  1.00 93.79           O  
ATOM   2099  CB  GLU A 266       6.990 -41.861  -7.639  1.00 93.79           C  
ATOM   2100  CG  GLU A 266       7.688 -42.469  -6.432  1.00 93.79           C  
ATOM   2101  CD  GLU A 266       6.841 -43.501  -5.704  1.00 93.79           C  
ATOM   2102  OE1 GLU A 266       7.332 -44.111  -4.728  1.00 93.79           O  
ATOM   2103  OE2 GLU A 266       5.676 -43.700  -6.113  1.00 93.79           O1-
ATOM   2104  N   ALA A 267       6.121 -39.708  -9.663  1.00 92.78           N  
ATOM   2105  CA  ALA A 267       5.450 -39.328 -10.903  1.00 92.78           C  
ATOM   2106  C   ALA A 267       6.339 -38.428 -11.755  1.00 92.78           C  
ATOM   2107  O   ALA A 267       6.401 -38.580 -12.977  1.00 92.78           O  
ATOM   2108  CB  ALA A 267       4.126 -38.630 -10.600  1.00 92.78           C  
ATOM   2109  N   ALA A 268       6.918 -37.460 -11.136  1.00 92.26           N  
ATOM   2110  CA  ALA A 268       7.853 -36.556 -11.803  1.00 92.26           C  
ATOM   2111  C   ALA A 268       9.043 -37.322 -12.373  1.00 92.26           C  
ATOM   2112  O   ALA A 268       9.500 -37.034 -13.482  1.00 92.26           O  
ATOM   2113  CB  ALA A 268       8.331 -35.477 -10.834  1.00 92.26           C  
ATOM   2114  N   GLU A 269       9.599 -38.318 -11.703  1.00 93.34           N  
ATOM   2115  CA  GLU A 269      10.689 -39.163 -12.177  1.00 93.34           C  
ATOM   2116  C   GLU A 269      10.281 -39.944 -13.422  1.00 93.34           C  
ATOM   2117  O   GLU A 269      11.076 -40.101 -14.351  1.00 93.34           O  
ATOM   2118  CB  GLU A 269      11.142 -40.126 -11.076  1.00 93.34           C  
ATOM   2119  CG  GLU A 269      11.989 -39.471  -9.996  1.00 93.34           C  
ATOM   2120  CD  GLU A 269      12.412 -40.435  -8.898  1.00 93.34           C  
ATOM   2121  OE1 GLU A 269      13.240 -40.052  -8.040  1.00 93.34           O  
ATOM   2122  OE2 GLU A 269      11.912 -41.582  -8.896  1.00 93.34           O1-
ATOM   2123  N   GLU A 270       9.110 -40.438 -13.316  1.00 92.57           N  
ATOM   2124  CA  GLU A 270       8.585 -41.181 -14.458  1.00 92.57           C  
ATOM   2125  C   GLU A 270       8.481 -40.292 -15.694  1.00 92.57           C  
ATOM   2126  O   GLU A 270       8.773 -40.731 -16.808  1.00 92.57           O  
ATOM   2127  CB  GLU A 270       7.217 -41.782 -14.125  1.00 92.57           C  
ATOM   2128  CG  GLU A 270       6.682 -42.722 -15.196  1.00 92.57           C  
ATOM   2129  CD  GLU A 270       7.561 -43.942 -15.418  1.00 92.57           C  
ATOM   2130  OE1 GLU A 270       7.532 -44.517 -16.529  1.00 92.57           O  
ATOM   2131  OE2 GLU A 270       8.283 -44.328 -14.471  1.00 92.57           O1-
ATOM   2132  N   VAL A 271       8.070 -39.115 -15.619  1.00 92.27           N  
ATOM   2133  CA  VAL A 271       7.977 -38.144 -16.704  1.00 92.27           C  
ATOM   2134  C   VAL A 271       9.374 -37.819 -17.229  1.00 92.27           C  
ATOM   2135  O   VAL A 271       9.578 -37.707 -18.439  1.00 92.27           O  
ATOM   2136  CB  VAL A 271       7.266 -36.851 -16.248  1.00 92.27           C  
ATOM   2137  CG1 VAL A 271       7.392 -35.760 -17.311  1.00 92.27           C  
ATOM   2138  CG2 VAL A 271       5.796 -37.131 -15.938  1.00 92.27           C  
ATOM   2139  N   LEU A 272      10.305 -37.615 -16.311  1.00 89.04           N  
ATOM   2140  CA  LEU A 272      11.689 -37.360 -16.694  1.00 89.04           C  
ATOM   2141  C   LEU A 272      12.242 -38.507 -17.533  1.00 89.04           C  
ATOM   2142  O   LEU A 272      12.998 -38.281 -18.481  1.00 89.04           O  
ATOM   2143  CB  LEU A 272      12.561 -37.155 -15.452  1.00 89.04           C  
ATOM   2144  CG  LEU A 272      13.992 -36.676 -15.699  1.00 89.04           C  
ATOM   2145  CD1 LEU A 272      13.983 -35.292 -16.342  1.00 89.04           C  
ATOM   2146  CD2 LEU A 272      14.783 -36.660 -14.396  1.00 89.04           C  
ATOM   2147  N   ARG A 273      11.862 -39.754 -17.227  1.00 90.05           N  
ATOM   2148  CA  ARG A 273      12.328 -40.945 -17.931  1.00 90.05           C  
ATOM   2149  C   ARG A 273      11.635 -41.090 -19.281  1.00 90.05           C  
ATOM   2150  O   ARG A 273      12.229 -41.588 -20.239  1.00 90.05           O  
ATOM   2151  CB  ARG A 273      12.091 -42.197 -17.082  1.00 90.05           C  
ATOM   2152  CG  ARG A 273      13.008 -42.306 -15.876  1.00 90.05           C  
ATOM   2153  CD  ARG A 273      12.747 -43.579 -15.082  1.00 90.05           C  
ATOM   2154  NE  ARG A 273      13.486 -43.590 -13.823  1.00 90.05           N  
ATOM   2155  CZ  ARG A 273      13.376 -44.528 -12.887  1.00 90.05           C  
ATOM   2156  NH1 ARG A 273      12.551 -45.557 -13.052  1.00 90.05           N1+
ATOM   2157  NH2 ARG A 273      14.096 -44.441 -11.778  1.00 90.05           N  
ATOM   2158  N   ASN A 274      10.391 -40.535 -19.271  1.00 91.61           N  
ATOM   2159  CA  ASN A 274       9.566 -40.680 -20.466  1.00 91.61           C  
ATOM   2160  C   ASN A 274       8.874 -39.369 -20.831  1.00 91.61           C  
ATOM   2161  O   ASN A 274       7.645 -39.292 -20.833  1.00 91.61           O  
ATOM   2162  CB  ASN A 274       8.531 -41.791 -20.272  1.00 91.61           C  
ATOM   2163  CG  ASN A 274       9.165 -43.132 -19.961  1.00 91.61           C  
ATOM   2164  ND2 ASN A 274       9.026 -43.580 -18.719  1.00 91.61           N  
ATOM   2165  OD1 ASN A 274       9.777 -43.759 -20.829  1.00 91.61           O  
ATOM   2166  N   PRO A 275       9.612 -38.389 -21.242  1.00 87.03           N  
ATOM   2167  CA  PRO A 275       9.079 -37.039 -21.439  1.00 87.03           C  
ATOM   2168  C   PRO A 275       8.154 -36.939 -22.649  1.00 87.03           C  
ATOM   2169  O   PRO A 275       7.340 -36.016 -22.736  1.00 87.03           O  
ATOM   2170  CB  PRO A 275      10.337 -36.190 -21.641  1.00 87.03           C  
ATOM   2171  CG  PRO A 275      11.396 -37.165 -22.044  1.00 87.03           C  
ATOM   2172  CD  PRO A 275      11.079 -38.494 -21.421  1.00 87.03           C  
ATOM   2173  N   SER A 276       8.160 -37.917 -23.587  1.00 89.34           N  
ATOM   2174  CA  SER A 276       7.349 -37.897 -24.800  1.00 89.34           C  
ATOM   2175  C   SER A 276       6.062 -38.696 -24.618  1.00 89.34           C  
ATOM   2176  O   SER A 276       5.205 -38.712 -25.504  1.00 89.34           O  
ATOM   2177  CB  SER A 276       8.142 -38.454 -25.983  1.00 89.34           C  
ATOM   2178  OG  SER A 276       8.628 -39.755 -25.696  1.00 89.34           O  
ATOM   2179  N   SER A 277       5.878 -39.342 -23.515  1.00 92.60           N  
ATOM   2180  CA  SER A 277       4.695 -40.157 -23.255  1.00 92.60           C  
ATOM   2181  C   SER A 277       3.512 -39.293 -22.830  1.00 92.60           C  
ATOM   2182  O   SER A 277       3.536 -38.681 -21.761  1.00 92.60           O  
ATOM   2183  CB  SER A 277       4.988 -41.200 -22.177  1.00 92.60           C  
ATOM   2184  OG  SER A 277       3.806 -41.888 -21.808  1.00 92.60           O  
ATOM   2185  N   SER A 278       2.434 -39.243 -23.642  1.00 90.45           N  
ATOM   2186  CA  SER A 278       1.227 -38.474 -23.359  1.00 90.45           C  
ATOM   2187  C   SER A 278       0.481 -39.039 -22.156  1.00 90.45           C  
ATOM   2188  O   SER A 278      -0.078 -38.285 -21.356  1.00 90.45           O  
ATOM   2189  CB  SER A 278       0.306 -38.455 -24.579  1.00 90.45           C  
ATOM   2190  OG  SER A 278      -0.146 -39.762 -24.889  1.00 90.45           O  
ATOM   2191  N   ASP A 279       0.497 -40.393 -21.955  1.00 92.60           N  
ATOM   2192  CA  ASP A 279      -0.176 -41.069 -20.850  1.00 92.60           C  
ATOM   2193  C   ASP A 279       0.493 -40.740 -19.517  1.00 92.60           C  
ATOM   2194  O   ASP A 279      -0.188 -40.485 -18.521  1.00 92.60           O  
ATOM   2195  CB  ASP A 279      -0.188 -42.582 -21.072  1.00 92.60           C  
ATOM   2196  CG  ASP A 279      -1.094 -43.005 -22.216  1.00 92.60           C  
ATOM   2197  OD1 ASP A 279      -2.135 -42.352 -22.443  1.00 92.60           O  
ATOM   2198  OD2 ASP A 279      -0.765 -44.003 -22.894  1.00 92.60           O1-
ATOM   2199  N   VAL A 280       1.768 -40.729 -19.519  1.00 93.06           N  
ATOM   2200  CA  VAL A 280       2.565 -40.415 -18.338  1.00 93.06           C  
ATOM   2201  C   VAL A 280       2.404 -38.939 -17.983  1.00 93.06           C  
ATOM   2202  O   VAL A 280       2.227 -38.592 -16.813  1.00 93.06           O  
ATOM   2203  CB  VAL A 280       4.058 -40.750 -18.555  1.00 93.06           C  
ATOM   2204  CG1 VAL A 280       4.897 -40.272 -17.371  1.00 93.06           C  
ATOM   2205  CG2 VAL A 280       4.241 -42.251 -18.772  1.00 93.06           C  
ATOM   2206  N   ASN A 281       2.386 -38.008 -18.879  1.00 91.58           N  
ATOM   2207  CA  ASN A 281       2.173 -36.581 -18.662  1.00 91.58           C  
ATOM   2208  C   ASN A 281       0.758 -36.294 -18.167  1.00 91.58           C  
ATOM   2209  O   ASN A 281       0.563 -35.466 -17.276  1.00 91.58           O  
ATOM   2210  CB  ASN A 281       2.458 -35.794 -19.943  1.00 91.58           C  
ATOM   2211  CG  ASN A 281       3.935 -35.733 -20.275  1.00 91.58           C  
ATOM   2212  ND2 ASN A 281       4.250 -35.378 -21.515  1.00 91.58           N  
ATOM   2213  OD1 ASN A 281       4.786 -36.003 -19.425  1.00 91.58           O  
ATOM   2214  N   ARG A 282      -0.217 -36.970 -18.753  1.00 92.57           N  
ATOM   2215  CA  ARG A 282      -1.602 -36.859 -18.307  1.00 92.57           C  
ATOM   2216  C   ARG A 282      -1.752 -37.335 -16.866  1.00 92.57           C  
ATOM   2217  O   ARG A 282      -2.464 -36.715 -16.073  1.00 92.57           O  
ATOM   2218  CB  ARG A 282      -2.529 -37.660 -19.223  1.00 92.57           C  
ATOM   2219  CG  ARG A 282      -2.828 -36.975 -20.548  1.00 92.57           C  
ATOM   2220  CD  ARG A 282      -3.874 -37.734 -21.351  1.00 92.57           C  
ATOM   2221  NE  ARG A 282      -3.368 -39.024 -21.812  1.00 92.57           N  
ATOM   2222  CZ  ARG A 282      -4.045 -39.873 -22.580  1.00 92.57           C  
ATOM   2223  NH1 ARG A 282      -5.274 -39.584 -22.991  1.00 92.57           N1+
ATOM   2224  NH2 ARG A 282      -3.489 -41.021 -22.941  1.00 92.57           N  
ATOM   2225  N   ALA A 283      -1.195 -38.453 -16.612  1.00 93.15           N  
ATOM   2226  CA  ALA A 283      -1.208 -39.022 -15.267  1.00 93.15           C  
ATOM   2227  C   ALA A 283      -0.589 -38.059 -14.257  1.00 93.15           C  
ATOM   2228  O   ALA A 283      -1.121 -37.874 -13.161  1.00 93.15           O  
ATOM   2229  CB  ALA A 283      -0.468 -40.357 -15.246  1.00 93.15           C  
ATOM   2230  N   LEU A 284       0.578 -37.519 -14.580  1.00 94.15           N  
ATOM   2231  CA  LEU A 284       1.228 -36.560 -13.694  1.00 94.15           C  
ATOM   2232  C   LEU A 284       0.329 -35.354 -13.445  1.00 94.15           C  
ATOM   2233  O   LEU A 284       0.232 -34.871 -12.315  1.00 94.15           O  
ATOM   2234  CB  LEU A 284       2.564 -36.103 -14.287  1.00 94.15           C  
ATOM   2235  CG  LEU A 284       3.359 -35.089 -13.464  1.00 94.15           C  
ATOM   2236  CD1 LEU A 284       3.722 -35.677 -12.104  1.00 94.15           C  
ATOM   2237  CD2 LEU A 284       4.612 -34.654 -14.215  1.00 94.15           C  
ATOM   2238  N   LYS A 285      -0.279 -34.794 -14.475  1.00 94.78           N  
ATOM   2239  CA  LYS A 285      -1.198 -33.669 -14.334  1.00 94.78           C  
ATOM   2240  C   LYS A 285      -2.305 -33.986 -13.331  1.00 94.78           C  
ATOM   2241  O   LYS A 285      -2.638 -33.155 -12.485  1.00 94.78           O  
ATOM   2242  CB  LYS A 285      -1.807 -33.300 -15.687  1.00 94.78           C  
ATOM   2243  CG  LYS A 285      -0.884 -32.484 -16.580  1.00 94.78           C  
ATOM   2244  CD  LYS A 285      -1.566 -32.099 -17.887  1.00 94.78           C  
ATOM   2245  CE  LYS A 285      -0.614 -31.364 -18.819  1.00 94.78           C  
ATOM   2246  NZ  LYS A 285      -1.253 -31.054 -20.134  1.00 94.78           N1+
ATOM   2247  N   LEU A 286      -2.886 -35.131 -13.547  1.00 94.76           N  
ATOM   2248  CA  LEU A 286      -3.963 -35.593 -12.677  1.00 94.76           C  
ATOM   2249  C   LEU A 286      -3.468 -35.770 -11.246  1.00 94.76           C  
ATOM   2250  O   LEU A 286      -4.152 -35.387 -10.295  1.00 94.76           O  
ATOM   2251  CB  LEU A 286      -4.543 -36.912 -13.196  1.00 94.76           C  
ATOM   2252  CG  LEU A 286      -5.816 -37.408 -12.509  1.00 94.76           C  
ATOM   2253  CD1 LEU A 286      -6.933 -36.379 -12.654  1.00 94.76           C  
ATOM   2254  CD2 LEU A 286      -6.244 -38.754 -13.085  1.00 94.76           C  
ATOM   2255  N   ILE A 287      -2.342 -36.334 -11.062  1.00 94.95           N  
ATOM   2256  CA  ILE A 287      -1.731 -36.552  -9.755  1.00 94.95           C  
ATOM   2257  C   ILE A 287      -1.446 -35.209  -9.088  1.00 94.95           C  
ATOM   2258  O   ILE A 287      -1.703 -35.034  -7.894  1.00 94.95           O  
ATOM   2259  CB  ILE A 287      -0.432 -37.381  -9.869  1.00 94.95           C  
ATOM   2260  CG1 ILE A 287      -0.752 -38.821 -10.284  1.00 94.95           C  
ATOM   2261  CG2 ILE A 287       0.346 -37.350  -8.551  1.00 94.95           C  
ATOM   2262  CD1 ILE A 287       0.473 -39.644 -10.660  1.00 94.95           C  
ATOM   2263  N   VAL A 288      -0.887 -34.290  -9.755  1.00 95.18           N  
ATOM   2264  CA  VAL A 288      -0.616 -32.952  -9.242  1.00 95.18           C  
ATOM   2265  C   VAL A 288      -1.921 -32.292  -8.804  1.00 95.18           C  
ATOM   2266  O   VAL A 288      -1.982 -31.668  -7.741  1.00 95.18           O  
ATOM   2267  CB  VAL A 288       0.099 -32.075 -10.294  1.00 95.18           C  
ATOM   2268  CG1 VAL A 288       0.174 -30.623  -9.826  1.00 95.18           C  
ATOM   2269  CG2 VAL A 288       1.497 -32.620 -10.582  1.00 95.18           C  
ATOM   2270  N   ARG A 289      -2.916 -32.333  -9.544  1.00 95.70           N  
ATOM   2271  CA  ARG A 289      -4.226 -31.801  -9.183  1.00 95.70           C  
ATOM   2272  C   ARG A 289      -4.754 -32.463  -7.913  1.00 95.70           C  
ATOM   2273  O   ARG A 289      -5.373 -31.804  -7.075  1.00 95.70           O  
ATOM   2274  CB  ARG A 289      -5.222 -31.996 -10.328  1.00 95.70           C  
ATOM   2275  CG  ARG A 289      -5.017 -31.038 -11.491  1.00 95.70           C  
ATOM   2276  CD  ARG A 289      -6.059 -31.245 -12.582  1.00 95.70           C  
ATOM   2277  NE  ARG A 289      -7.382 -30.797 -12.157  1.00 95.70           N  
ATOM   2278  CZ  ARG A 289      -8.499 -30.957 -12.860  1.00 95.70           C  
ATOM   2279  NH1 ARG A 289      -8.474 -31.562 -14.043  1.00 95.70           N1+
ATOM   2280  NH2 ARG A 289      -9.650 -30.511 -12.379  1.00 95.70           N  
ATOM   2281  N   ALA A 290      -4.651 -33.769  -7.891  1.00 94.64           N  
ATOM   2282  CA  ALA A 290      -5.039 -34.525  -6.704  1.00 94.64           C  
ATOM   2283  C   ALA A 290      -4.296 -34.028  -5.468  1.00 94.64           C  
ATOM   2284  O   ALA A 290      -4.894 -33.854  -4.404  1.00 94.64           O  
ATOM   2285  CB  ALA A 290      -4.780 -36.015  -6.913  1.00 94.64           C  
ATOM   2286  N   ILE A 291      -2.990 -33.856  -5.567  1.00 94.00           N  
ATOM   2287  CA  ILE A 291      -2.145 -33.367  -4.483  1.00 94.00           C  
ATOM   2288  C   ILE A 291      -2.599 -31.969  -4.065  1.00 94.00           C  
ATOM   2289  O   ILE A 291      -2.705 -31.676  -2.872  1.00 94.00           O  
ATOM   2290  CB  ILE A 291      -0.655 -33.346  -4.892  1.00 94.00           C  
ATOM   2291  CG1 ILE A 291      -0.146 -34.773  -5.127  1.00 94.00           C  
ATOM   2292  CG2 ILE A 291       0.187 -32.632  -3.829  1.00 94.00           C  
ATOM   2293  CD1 ILE A 291       1.265 -34.841  -5.693  1.00 94.00           C  
ATOM   2294  N   GLU A 292      -2.872 -31.122  -5.004  1.00 94.77           N  
ATOM   2295  CA  GLU A 292      -3.354 -29.774  -4.718  1.00 94.77           C  
ATOM   2296  C   GLU A 292      -4.681 -29.811  -3.965  1.00 94.77           C  
ATOM   2297  O   GLU A 292      -4.886 -29.044  -3.021  1.00 94.77           O  
ATOM   2298  CB  GLU A 292      -3.505 -28.971  -6.012  1.00 94.77           C  
ATOM   2299  CG  GLU A 292      -2.181 -28.562  -6.640  1.00 94.77           C  
ATOM   2300  CD  GLU A 292      -2.344 -27.839  -7.968  1.00 94.77           C  
ATOM   2301  OE1 GLU A 292      -1.343 -27.305  -8.496  1.00 94.77           O  
ATOM   2302  OE2 GLU A 292      -3.484 -27.807  -8.484  1.00 94.77           O1-
ATOM   2303  N   ALA A 293      -5.555 -30.590  -4.430  1.00 92.90           N  
ATOM   2304  CA  ALA A 293      -6.842 -30.769  -3.760  1.00 92.90           C  
ATOM   2305  C   ALA A 293      -6.652 -31.280  -2.335  1.00 92.90           C  
ATOM   2306  O   ALA A 293      -7.320 -30.815  -1.408  1.00 92.90           O  
ATOM   2307  CB  ALA A 293      -7.726 -31.728  -4.553  1.00 92.90           C  
ATOM   2308  N   ALA A 294      -5.772 -32.244  -2.201  1.00 93.36           N  
ATOM   2309  CA  ALA A 294      -5.452 -32.810  -0.892  1.00 93.36           C  
ATOM   2310  C   ALA A 294      -4.885 -31.745   0.042  1.00 93.36           C  
ATOM   2311  O   ALA A 294      -5.270 -31.668   1.212  1.00 93.36           O  
ATOM   2312  CB  ALA A 294      -4.465 -33.965  -1.039  1.00 93.36           C  
ATOM   2313  N   VAL A 295      -3.961 -30.958  -0.443  1.00 93.24           N  
ATOM   2314  CA  VAL A 295      -3.331 -29.893   0.331  1.00 93.24           C  
ATOM   2315  C   VAL A 295      -4.382 -28.868   0.751  1.00 93.24           C  
ATOM   2316  O   VAL A 295      -4.384 -28.404   1.894  1.00 93.24           O  
ATOM   2317  CB  VAL A 295      -2.203 -29.202  -0.467  1.00 93.24           C  
ATOM   2318  CG1 VAL A 295      -1.701 -27.961   0.269  1.00 93.24           C  
ATOM   2319  CG2 VAL A 295      -1.054 -30.178  -0.718  1.00 93.24           C  
ATOM   2320  N   GLN A 296      -5.251 -28.471  -0.113  1.00 93.56           N  
ATOM   2321  CA  GLN A 296      -6.330 -27.539   0.198  1.00 93.56           C  
ATOM   2322  C   GLN A 296      -7.228 -28.087   1.303  1.00 93.56           C  
ATOM   2323  O   GLN A 296      -7.685 -27.337   2.168  1.00 93.56           O  
ATOM   2324  CB  GLN A 296      -7.158 -27.241  -1.052  1.00 93.56           C  
ATOM   2325  CG  GLN A 296      -6.440 -26.367  -2.072  1.00 93.56           C  
ATOM   2326  CD  GLN A 296      -7.247 -26.158  -3.340  1.00 93.56           C  
ATOM   2327  NE2 GLN A 296      -6.713 -25.363  -4.259  1.00 93.56           N  
ATOM   2328  OE1 GLN A 296      -8.343 -26.708  -3.491  1.00 93.56           O  
ATOM   2329  N   LEU A 297      -7.543 -29.386   1.240  1.00 93.24           N  
ATOM   2330  CA  LEU A 297      -8.339 -30.051   2.265  1.00 93.24           C  
ATOM   2331  C   LEU A 297      -7.654 -29.968   3.625  1.00 93.24           C  
ATOM   2332  O   LEU A 297      -8.299 -29.672   4.633  1.00 93.24           O  
ATOM   2333  CB  LEU A 297      -8.581 -31.516   1.891  1.00 93.24           C  
ATOM   2334  CG  LEU A 297      -9.615 -31.774   0.794  1.00 93.24           C  
ATOM   2335  CD1 LEU A 297      -9.539 -33.223   0.325  1.00 93.24           C  
ATOM   2336  CD2 LEU A 297     -11.017 -31.440   1.292  1.00 93.24           C  
ATOM   2337  N   LEU A 298      -6.318 -30.264   3.594  1.00 90.83           N  
ATOM   2338  CA  LEU A 298      -5.541 -30.224   4.828  1.00 90.83           C  
ATOM   2339  C   LEU A 298      -5.481 -28.805   5.386  1.00 90.83           C  
ATOM   2340  O   LEU A 298      -5.585 -28.606   6.598  1.00 90.83           O  
ATOM   2341  CB  LEU A 298      -4.124 -30.750   4.587  1.00 90.83           C  
ATOM   2342  CG  LEU A 298      -4.000 -32.239   4.259  1.00 90.83           C  
ATOM   2343  CD1 LEU A 298      -2.555 -32.590   3.922  1.00 90.83           C  
ATOM   2344  CD2 LEU A 298      -4.505 -33.086   5.422  1.00 90.83           C  
ATOM   2345  N   GLU A 299      -5.266 -27.789   4.561  1.00 90.76           N  
ATOM   2346  CA  GLU A 299      -5.212 -26.390   4.976  1.00 90.76           C  
ATOM   2347  C   GLU A 299      -6.547 -25.936   5.561  1.00 90.76           C  
ATOM   2348  O   GLU A 299      -6.579 -25.217   6.562  1.00 90.76           O  
ATOM   2349  CB  GLU A 299      -4.824 -25.495   3.797  1.00 90.76           C  
ATOM   2350  CG  GLU A 299      -3.361 -25.608   3.394  1.00 90.76           C  
ATOM   2351  CD  GLU A 299      -3.015 -24.797   2.155  1.00 90.76           C  
ATOM   2352  OE1 GLU A 299      -1.812 -24.670   1.830  1.00 90.76           O  
ATOM   2353  OE2 GLU A 299      -3.953 -24.284   1.506  1.00 90.76           O1-
ATOM   2354  N   HIS A 300      -7.560 -26.345   4.891  1.00 89.91           N  
ATOM   2355  CA  HIS A 300      -8.891 -25.995   5.375  1.00 89.91           C  
ATOM   2356  C   HIS A 300      -9.164 -26.622   6.738  1.00 89.91           C  
ATOM   2357  O   HIS A 300      -9.754 -25.985   7.613  1.00 89.91           O  
ATOM   2358  CB  HIS A 300      -9.959 -26.436   4.372  1.00 89.91           C  
ATOM   2359  CG  HIS A 300     -11.354 -26.108   4.798  1.00 89.91           C  
ATOM   2360  CD2 HIS A 300     -12.328 -26.885   5.328  1.00 89.91           C  
ATOM   2361  ND1 HIS A 300     -11.886 -24.841   4.692  1.00 89.91           N  
ATOM   2362  CE1 HIS A 300     -13.130 -24.854   5.141  1.00 89.91           C  
ATOM   2363  NE2 HIS A 300     -13.422 -26.082   5.533  1.00 89.91           N  
ATOM   2364  N   ALA A 301      -8.901 -27.885   6.828  1.00 88.47           N  
ATOM   2365  CA  ALA A 301      -9.085 -28.609   8.084  1.00 88.47           C  
ATOM   2366  C   ALA A 301      -8.361 -27.911   9.231  1.00 88.47           C  
ATOM   2367  O   ALA A 301      -8.884 -27.828  10.344  1.00 88.47           O  
ATOM   2368  CB  ALA A 301      -8.592 -30.048   7.944  1.00 88.47           C  
ATOM   2369  N   GLU A 302      -7.110 -27.391   8.934  1.00 88.26           N  
ATOM   2370  CA  GLU A 302      -6.339 -26.644   9.923  1.00 88.26           C  
ATOM   2371  C   GLU A 302      -7.052 -25.356  10.323  1.00 88.26           C  
ATOM   2372  O   GLU A 302      -7.104 -25.008  11.503  1.00 88.26           O  
ATOM   2373  CB  GLU A 302      -4.940 -26.326   9.388  1.00 88.26           C  
ATOM   2374  CG  GLU A 302      -4.029 -25.659  10.407  1.00 88.26           C  
ATOM   2375  CD  GLU A 302      -2.716 -25.174   9.811  1.00 88.26           C  
ATOM   2376  OE1 GLU A 302      -1.890 -24.595  10.552  1.00 88.26           O  
ATOM   2377  OE2 GLU A 302      -2.513 -25.373   8.592  1.00 88.26           O1-
ATOM   2378  N   LYS A 303      -7.637 -24.605   9.420  1.00 87.83           N  
ATOM   2379  CA  LYS A 303      -8.299 -23.322   9.636  1.00 87.83           C  
ATOM   2380  C   LYS A 303      -9.621 -23.501  10.378  1.00 87.83           C  
ATOM   2381  O   LYS A 303      -9.986 -22.676  11.217  1.00 87.83           O  
ATOM   2382  CB  LYS A 303      -8.539 -22.610   8.304  1.00 87.83           C  
ATOM   2383  CG  LYS A 303      -7.282 -22.018   7.683  1.00 87.83           C  
ATOM   2384  CD  LYS A 303      -7.592 -21.285   6.384  1.00 87.83           C  
ATOM   2385  CE  LYS A 303      -6.323 -20.783   5.708  1.00 87.83           C  
ATOM   2386  NZ  LYS A 303      -6.616 -20.123   4.400  1.00 87.83           N1+
ATOM   2387  N   SER A 304     -10.287 -24.534  10.079  1.00 86.13           N  
ATOM   2388  CA  SER A 304     -11.620 -24.784  10.618  1.00 86.13           C  
ATOM   2389  C   SER A 304     -11.557 -25.158  12.095  1.00 86.13           C  
ATOM   2390  O   SER A 304     -12.453 -24.811  12.868  1.00 86.13           O  
ATOM   2391  CB  SER A 304     -12.317 -25.895   9.832  1.00 86.13           C  
ATOM   2392  OG  SER A 304     -11.763 -27.160  10.148  1.00 86.13           O  
ATOM   2393  N   GLY A 305     -10.475 -25.782  12.576  1.00 83.07           N  
ATOM   2394  CA  GLY A 305     -10.324 -26.190  13.964  1.00 83.07           C  
ATOM   2395  C   GLY A 305     -11.360 -27.207  14.403  1.00 83.07           C  
ATOM   2396  O   GLY A 305     -11.409 -27.585  15.576  1.00 83.07           O  
ATOM   2397  N   ASP A 306     -12.343 -27.699  13.456  1.00 87.28           N  
ATOM   2398  CA  ASP A 306     -13.396 -28.681  13.696  1.00 87.28           C  
ATOM   2399  C   ASP A 306     -12.866 -30.105  13.540  1.00 87.28           C  
ATOM   2400  O   ASP A 306     -12.396 -30.483  12.465  1.00 87.28           O  
ATOM   2401  CB  ASP A 306     -14.571 -28.450  12.744  1.00 87.28           C  
ATOM   2402  CG  ASP A 306     -15.791 -29.284  13.093  1.00 87.28           C  
ATOM   2403  OD1 ASP A 306     -15.667 -30.243  13.885  1.00 87.28           O  
ATOM   2404  OD2 ASP A 306     -16.886 -28.981  12.571  1.00 87.28           O1-
ATOM   2405  N   PRO A 307     -12.863 -30.916  14.676  1.00 86.14           N  
ATOM   2406  CA  PRO A 307     -12.346 -32.287  14.663  1.00 86.14           C  
ATOM   2407  C   PRO A 307     -13.027 -33.164  13.615  1.00 86.14           C  
ATOM   2408  O   PRO A 307     -12.394 -34.054  13.043  1.00 86.14           O  
ATOM   2409  CB  PRO A 307     -12.646 -32.792  16.077  1.00 86.14           C  
ATOM   2410  CG  PRO A 307     -12.759 -31.554  16.907  1.00 86.14           C  
ATOM   2411  CD  PRO A 307     -13.280 -30.443  16.041  1.00 86.14           C  
ATOM   2412  N   GLU A 308     -14.352 -32.907  13.323  1.00 86.94           N  
ATOM   2413  CA  GLU A 308     -15.109 -33.648  12.319  1.00 86.94           C  
ATOM   2414  C   GLU A 308     -14.643 -33.301  10.908  1.00 86.94           C  
ATOM   2415  O   GLU A 308     -14.523 -34.182  10.055  1.00 86.94           O  
ATOM   2416  CB  GLU A 308     -16.609 -33.371  12.462  1.00 86.94           C  
ATOM   2417  CG  GLU A 308     -17.232 -33.987  13.706  1.00 86.94           C  
ATOM   2418  CD  GLU A 308     -18.732 -33.750  13.804  1.00 86.94           C  
ATOM   2419  OE1 GLU A 308     -19.359 -34.234  14.773  1.00 86.94           O  
ATOM   2420  OE2 GLU A 308     -19.282 -33.077  12.905  1.00 86.94           O1-
ATOM   2421  N   VAL A 309     -14.315 -32.079  10.584  1.00 87.79           N  
ATOM   2422  CA  VAL A 309     -13.795 -31.573   9.319  1.00 87.79           C  
ATOM   2423  C   VAL A 309     -12.359 -32.052   9.121  1.00 87.79           C  
ATOM   2424  O   VAL A 309     -11.972 -32.432   8.013  1.00 87.79           O  
ATOM   2425  CB  VAL A 309     -13.854 -30.030   9.259  1.00 87.79           C  
ATOM   2426  CG1 VAL A 309     -13.201 -29.513   7.978  1.00 87.79           C  
ATOM   2427  CG2 VAL A 309     -15.300 -29.547   9.357  1.00 87.79           C  
ATOM   2428  N   ARG A 310     -11.622 -32.217  10.198  1.00 87.94           N  
ATOM   2429  CA  ARG A 310     -10.255 -32.727  10.158  1.00 87.94           C  
ATOM   2430  C   ARG A 310     -10.231 -34.201   9.771  1.00 87.94           C  
ATOM   2431  O   ARG A 310      -9.408 -34.620   8.955  1.00 87.94           O  
ATOM   2432  CB  ARG A 310      -9.567 -32.528  11.510  1.00 87.94           C  
ATOM   2433  CG  ARG A 310      -9.119 -31.098  11.770  1.00 87.94           C  
ATOM   2434  CD  ARG A 310      -8.299 -30.988  13.047  1.00 87.94           C  
ATOM   2435  NE  ARG A 310      -8.033 -29.595  13.399  1.00 87.94           N  
ATOM   2436  CZ  ARG A 310      -7.358 -29.201  14.474  1.00 87.94           C  
ATOM   2437  NH1 ARG A 310      -6.866 -30.090  15.330  1.00 87.94           N1+
ATOM   2438  NH2 ARG A 310      -7.174 -27.908  14.698  1.00 87.94           N  
ATOM   2439  N   GLU A 311     -11.163 -34.973  10.367  1.00 89.91           N  
ATOM   2440  CA  GLU A 311     -11.262 -36.403  10.091  1.00 89.91           C  
ATOM   2441  C   GLU A 311     -11.737 -36.658   8.663  1.00 89.91           C  
ATOM   2442  O   GLU A 311     -11.200 -37.525   7.970  1.00 89.91           O  
ATOM   2443  CB  GLU A 311     -12.206 -37.079  11.088  1.00 89.91           C  
ATOM   2444  CG  GLU A 311     -12.259 -38.593  10.956  1.00 89.91           C  
ATOM   2445  CD  GLU A 311     -10.940 -39.271  11.290  1.00 89.91           C  
ATOM   2446  OE1 GLU A 311     -10.787 -40.479  10.997  1.00 89.91           O  
ATOM   2447  OE2 GLU A 311     -10.052 -38.590  11.850  1.00 89.91           O1-
ATOM   2448  N   LEU A 312     -12.702 -35.966   8.273  1.00 89.34           N  
ATOM   2449  CA  LEU A 312     -13.253 -36.097   6.929  1.00 89.34           C  
ATOM   2450  C   LEU A 312     -12.234 -35.668   5.879  1.00 89.34           C  
ATOM   2451  O   LEU A 312     -12.081 -36.328   4.849  1.00 89.34           O  
ATOM   2452  CB  LEU A 312     -14.530 -35.265   6.788  1.00 89.34           C  
ATOM   2453  CG  LEU A 312     -15.282 -35.393   5.463  1.00 89.34           C  
ATOM   2454  CD1 LEU A 312     -15.897 -36.784   5.336  1.00 89.34           C  
ATOM   2455  CD2 LEU A 312     -16.354 -34.316   5.349  1.00 89.34           C  
ATOM   2456  N   ALA A 313     -11.499 -34.577   6.069  1.00 90.46           N  
ATOM   2457  CA  ALA A 313     -10.433 -34.098   5.193  1.00 90.46           C  
ATOM   2458  C   ALA A 313      -9.300 -35.115   5.102  1.00 90.46           C  
ATOM   2459  O   ALA A 313      -8.787 -35.387   4.014  1.00 90.46           O  
ATOM   2460  CB  ALA A 313      -9.901 -32.755   5.688  1.00 90.46           C  
ATOM   2461  N   ARG A 314      -9.062 -35.791   6.187  1.00 91.67           N  
ATOM   2462  CA  ARG A 314      -8.028 -36.819   6.210  1.00 91.67           C  
ATOM   2463  C   ARG A 314      -8.447 -38.037   5.394  1.00 91.67           C  
ATOM   2464  O   ARG A 314      -7.635 -38.613   4.668  1.00 91.67           O  
ATOM   2465  CB  ARG A 314      -7.715 -37.235   7.649  1.00 91.67           C  
ATOM   2466  CG  ARG A 314      -6.877 -36.223   8.415  1.00 91.67           C  
ATOM   2467  CD  ARG A 314      -6.333 -36.808   9.711  1.00 91.67           C  
ATOM   2468  NE  ARG A 314      -7.377 -36.941  10.723  1.00 91.67           N  
ATOM   2469  CZ  ARG A 314      -7.157 -37.190  12.011  1.00 91.67           C  
ATOM   2470  NH1 ARG A 314      -5.920 -37.338  12.471  1.00 91.67           N1+
ATOM   2471  NH2 ARG A 314      -8.181 -37.291  12.845  1.00 91.67           N  
ATOM   2472  N   GLU A 315      -9.632 -38.442   5.595  1.00 93.01           N  
ATOM   2473  CA  GLU A 315     -10.169 -39.583   4.858  1.00 93.01           C  
ATOM   2474  C   GLU A 315     -10.190 -39.309   3.357  1.00 93.01           C  
ATOM   2475  O   GLU A 315      -9.843 -40.180   2.557  1.00 93.01           O  
ATOM   2476  CB  GLU A 315     -11.577 -39.926   5.349  1.00 93.01           C  
ATOM   2477  CG  GLU A 315     -12.139 -41.210   4.756  1.00 93.01           C  
ATOM   2478  CD  GLU A 315     -13.521 -41.561   5.287  1.00 93.01           C  
ATOM   2479  OE1 GLU A 315     -14.111 -42.565   4.824  1.00 93.01           O  
ATOM   2480  OE2 GLU A 315     -14.016 -40.827   6.171  1.00 93.01           O1-
ATOM   2481  N   LEU A 316     -10.634 -38.190   3.020  1.00 93.36           N  
ATOM   2482  CA  LEU A 316     -10.690 -37.779   1.621  1.00 93.36           C  
ATOM   2483  C   LEU A 316      -9.291 -37.698   1.021  1.00 93.36           C  
ATOM   2484  O   LEU A 316      -9.077 -38.106  -0.123  1.00 93.36           O  
ATOM   2485  CB  LEU A 316     -11.395 -36.426   1.488  1.00 93.36           C  
ATOM   2486  CG  LEU A 316     -12.915 -36.434   1.655  1.00 93.36           C  
ATOM   2487  CD1 LEU A 316     -13.454 -35.007   1.674  1.00 93.36           C  
ATOM   2488  CD2 LEU A 316     -13.571 -37.243   0.541  1.00 93.36           C  
ATOM   2489  N   VAL A 317      -8.346 -37.189   1.761  1.00 94.46           N  
ATOM   2490  CA  VAL A 317      -6.952 -37.101   1.337  1.00 94.46           C  
ATOM   2491  C   VAL A 317      -6.369 -38.504   1.183  1.00 94.46           C  
ATOM   2492  O   VAL A 317      -5.661 -38.786   0.213  1.00 94.46           O  
ATOM   2493  CB  VAL A 317      -6.107 -36.278   2.334  1.00 94.46           C  
ATOM   2494  CG1 VAL A 317      -4.622 -36.364   1.982  1.00 94.46           C  
ATOM   2495  CG2 VAL A 317      -6.570 -34.823   2.353  1.00 94.46           C  
ATOM   2496  N   ARG A 318      -6.684 -39.436   2.041  1.00 95.57           N  
ATOM   2497  CA  ARG A 318      -6.250 -40.825   1.936  1.00 95.57           C  
ATOM   2498  C   ARG A 318      -6.762 -41.461   0.648  1.00 95.57           C  
ATOM   2499  O   ARG A 318      -6.016 -42.157  -0.045  1.00 95.57           O  
ATOM   2500  CB  ARG A 318      -6.729 -41.631   3.145  1.00 95.57           C  
ATOM   2501  CG  ARG A 318      -5.910 -41.397   4.405  1.00 95.57           C  
ATOM   2502  CD  ARG A 318      -6.346 -42.313   5.540  1.00 95.57           C  
ATOM   2503  NE  ARG A 318      -5.854 -41.842   6.832  1.00 95.57           N  
ATOM   2504  CZ  ARG A 318      -6.501 -41.980   7.985  1.00 95.57           C  
ATOM   2505  NH1 ARG A 318      -7.686 -42.580   8.031  1.00 95.57           N1+
ATOM   2506  NH2 ARG A 318      -5.962 -41.515   9.102  1.00 95.57           N  
ATOM   2507  N   ARG A 319      -7.951 -41.235   0.406  1.00 95.55           N  
ATOM   2508  CA  ARG A 319      -8.571 -41.767  -0.803  1.00 95.55           C  
ATOM   2509  C   ARG A 319      -7.925 -41.181  -2.053  1.00 95.55           C  
ATOM   2510  O   ARG A 319      -7.722 -41.889  -3.042  1.00 95.55           O  
ATOM   2511  CB  ARG A 319     -10.075 -41.480  -0.807  1.00 95.55           C  
ATOM   2512  CG  ARG A 319     -10.863 -42.310   0.194  1.00 95.55           C  
ATOM   2513  CD  ARG A 319     -12.353 -42.003   0.132  1.00 95.55           C  
ATOM   2514  NE  ARG A 319     -13.096 -42.730   1.157  1.00 95.55           N  
ATOM   2515  CZ  ARG A 319     -14.418 -42.703   1.297  1.00 95.55           C  
ATOM   2516  NH1 ARG A 319     -15.172 -41.981   0.476  1.00 95.55           N1+
ATOM   2517  NH2 ARG A 319     -14.991 -43.402   2.265  1.00 95.55           N  
ATOM   2518  N   LEU A 320      -7.700 -39.939  -1.996  1.00 95.41           N  
ATOM   2519  CA  LEU A 320      -7.040 -39.253  -3.104  1.00 95.41           C  
ATOM   2520  C   LEU A 320      -5.642 -39.816  -3.336  1.00 95.41           C  
ATOM   2521  O   LEU A 320      -5.244 -40.049  -4.479  1.00 95.41           O  
ATOM   2522  CB  LEU A 320      -6.959 -37.749  -2.831  1.00 95.41           C  
ATOM   2523  CG  LEU A 320      -8.232 -36.943  -3.091  1.00 95.41           C  
ATOM   2524  CD1 LEU A 320      -8.109 -35.547  -2.489  1.00 95.41           C  
ATOM   2525  CD2 LEU A 320      -8.517 -36.861  -4.587  1.00 95.41           C  
ATOM   2526  N   VAL A 321      -4.927 -40.074  -2.274  1.00 94.60           N  
ATOM   2527  CA  VAL A 321      -3.570 -40.606  -2.342  1.00 94.60           C  
ATOM   2528  C   VAL A 321      -3.595 -42.013  -2.933  1.00 94.60           C  
ATOM   2529  O   VAL A 321      -2.800 -42.336  -3.818  1.00 94.60           O  
ATOM   2530  CB  VAL A 321      -2.896 -40.623  -0.951  1.00 94.60           C  
ATOM   2531  CG1 VAL A 321      -1.569 -41.378  -1.003  1.00 94.60           C  
ATOM   2532  CG2 VAL A 321      -2.686 -39.197  -0.443  1.00 94.60           C  
ATOM   2533  N   GLU A 322      -4.449 -42.811  -2.480  1.00 95.65           N  
ATOM   2534  CA  GLU A 322      -4.592 -44.178  -2.972  1.00 95.65           C  
ATOM   2535  C   GLU A 322      -4.915 -44.196  -4.463  1.00 95.65           C  
ATOM   2536  O   GLU A 322      -4.326 -44.970  -5.222  1.00 95.65           O  
ATOM   2537  CB  GLU A 322      -5.679 -44.920  -2.189  1.00 95.65           C  
ATOM   2538  CG  GLU A 322      -5.277 -45.275  -0.765  1.00 95.65           C  
ATOM   2539  CD  GLU A 322      -6.404 -45.907   0.036  1.00 95.65           C  
ATOM   2540  OE1 GLU A 322      -6.206 -46.198   1.237  1.00 95.65           O  
ATOM   2541  OE2 GLU A 322      -7.495 -46.113  -0.542  1.00 95.65           O1-
ATOM   2542  N   ALA A 323      -5.861 -43.410  -4.804  1.00 95.03           N  
ATOM   2543  CA  ALA A 323      -6.270 -43.315  -6.203  1.00 95.03           C  
ATOM   2544  C   ALA A 323      -5.134 -42.785  -7.072  1.00 95.03           C  
ATOM   2545  O   ALA A 323      -4.926 -43.262  -8.191  1.00 95.03           O  
ATOM   2546  CB  ALA A 323      -7.501 -42.422  -6.338  1.00 95.03           C  
ATOM   2547  N   ALA A 324      -4.437 -41.807  -6.592  1.00 95.10           N  
ATOM   2548  CA  ALA A 324      -3.288 -41.240  -7.290  1.00 95.10           C  
ATOM   2549  C   ALA A 324      -2.179 -42.274  -7.455  1.00 95.10           C  
ATOM   2550  O   ALA A 324      -1.530 -42.337  -8.502  1.00 95.10           O  
ATOM   2551  CB  ALA A 324      -2.763 -40.016  -6.544  1.00 95.10           C  
ATOM   2552  N   GLU A 325      -1.957 -43.121  -6.479  1.00 95.47           N  
ATOM   2553  CA  GLU A 325      -0.979 -44.203  -6.552  1.00 95.47           C  
ATOM   2554  C   GLU A 325      -1.343 -45.203  -7.645  1.00 95.47           C  
ATOM   2555  O   GLU A 325      -0.469 -45.688  -8.366  1.00 95.47           O  
ATOM   2556  CB  GLU A 325      -0.866 -44.917  -5.202  1.00 95.47           C  
ATOM   2557  CG  GLU A 325      -0.073 -44.140  -4.161  1.00 95.47           C  
ATOM   2558  CD  GLU A 325       0.007 -44.848  -2.818  1.00 95.47           C  
ATOM   2559  OE1 GLU A 325       0.704 -44.345  -1.907  1.00 95.47           O  
ATOM   2560  OE2 GLU A 325      -0.632 -45.914  -2.675  1.00 95.47           O1-
ATOM   2561  N   GLU A 326      -2.577 -45.506  -7.677  1.00 95.27           N  
ATOM   2562  CA  GLU A 326      -3.077 -46.434  -8.687  1.00 95.27           C  
ATOM   2563  C   GLU A 326      -2.879 -45.877 -10.095  1.00 95.27           C  
ATOM   2564  O   GLU A 326      -2.510 -46.612 -11.013  1.00 95.27           O  
ATOM   2565  CB  GLU A 326      -4.556 -46.745  -8.448  1.00 95.27           C  
ATOM   2566  CG  GLU A 326      -4.812 -47.610  -7.224  1.00 95.27           C  
ATOM   2567  CD  GLU A 326      -6.289 -47.861  -6.963  1.00 95.27           C  
ATOM   2568  OE1 GLU A 326      -6.624 -48.532  -5.960  1.00 95.27           O  
ATOM   2569  OE2 GLU A 326      -7.118 -47.385  -7.770  1.00 95.27           O1-
ATOM   2570  N   VAL A 327      -3.161 -44.624 -10.280  1.00 94.69           N  
ATOM   2571  CA  VAL A 327      -2.975 -43.953 -11.562  1.00 94.69           C  
ATOM   2572  C   VAL A 327      -1.491 -43.927 -11.921  1.00 94.69           C  
ATOM   2573  O   VAL A 327      -1.121 -44.157 -13.075  1.00 94.69           O  
ATOM   2574  CB  VAL A 327      -3.543 -42.515 -11.539  1.00 94.69           C  
ATOM   2575  CG1 VAL A 327      -3.110 -41.744 -12.783  1.00 94.69           C  
ATOM   2576  CG2 VAL A 327      -5.066 -42.546 -11.427  1.00 94.69           C  
ATOM   2577  N   GLN A 328      -0.653 -43.687 -10.985  1.00 93.87           N  
ATOM   2578  CA  GLN A 328       0.790 -43.668 -11.199  1.00 93.87           C  
ATOM   2579  C   GLN A 328       1.296 -45.031 -11.659  1.00 93.87           C  
ATOM   2580  O   GLN A 328       2.204 -45.115 -12.489  1.00 93.87           O  
ATOM   2581  CB  GLN A 328       1.518 -43.241  -9.923  1.00 93.87           C  
ATOM   2582  CG  GLN A 328       3.022 -43.084 -10.096  1.00 93.87           C  
ATOM   2583  CD  GLN A 328       3.806 -43.589  -8.899  1.00 93.87           C  
ATOM   2584  NE2 GLN A 328       5.119 -43.392  -8.925  1.00 93.87           N  
ATOM   2585  OE1 GLN A 328       3.236 -44.151  -7.959  1.00 93.87           O  
ATOM   2586  N   ARG A 329       0.798 -46.129 -11.086  1.00 93.68           N  
ATOM   2587  CA  ARG A 329       1.219 -47.488 -11.409  1.00 93.68           C  
ATOM   2588  C   ARG A 329       0.752 -47.890 -12.803  1.00 93.68           C  
ATOM   2589  O   ARG A 329       1.431 -48.650 -13.497  1.00 93.68           O  
ATOM   2590  CB  ARG A 329       0.683 -48.477 -10.371  1.00 93.68           C  
ATOM   2591  CG  ARG A 329       1.364 -48.376  -9.015  1.00 93.68           C  
ATOM   2592  CD  ARG A 329       0.827 -49.412  -8.037  1.00 93.68           C  
ATOM   2593  NE  ARG A 329       1.411 -49.252  -6.708  1.00 93.68           N  
ATOM   2594  CZ  ARG A 329       1.069 -49.964  -5.639  1.00 93.68           C  
ATOM   2595  NH1 ARG A 329       0.133 -50.903  -5.721  1.00 93.68           N1+
ATOM   2596  NH2 ARG A 329       1.665 -49.736  -4.477  1.00 93.68           N  
ATOM   2597  N   ASN A 330      -0.388 -47.228 -13.156  1.00 93.67           N  
ATOM   2598  CA  ASN A 330      -0.992 -47.551 -14.445  1.00 93.67           C  
ATOM   2599  C   ASN A 330      -1.520 -46.303 -15.145  1.00 93.67           C  
ATOM   2600  O   ASN A 330      -2.733 -46.106 -15.242  1.00 93.67           O  
ATOM   2601  CB  ASN A 330      -2.113 -48.577 -14.270  1.00 93.67           C  
ATOM   2602  CG  ASN A 330      -1.619 -49.890 -13.695  1.00 93.67           C  
ATOM   2603  ND2 ASN A 330      -2.279 -50.362 -12.644  1.00 93.67           N  
ATOM   2604  OD1 ASN A 330      -0.653 -50.475 -14.191  1.00 93.67           O  
ATOM   2605  N   PRO A 331      -0.648 -45.551 -15.723  1.00 91.60           N  
ATOM   2606  CA  PRO A 331      -0.993 -44.244 -16.289  1.00 91.60           C  
ATOM   2607  C   PRO A 331      -1.892 -44.351 -17.518  1.00 91.60           C  
ATOM   2608  O   PRO A 331      -2.586 -43.392 -17.866  1.00 91.60           O  
ATOM   2609  CB  PRO A 331       0.369 -43.649 -16.659  1.00 91.60           C  
ATOM   2610  CG  PRO A 331       1.355 -44.406 -15.828  1.00 91.60           C  
ATOM   2611  CD  PRO A 331       0.786 -45.764 -15.531  1.00 91.60           C  
ATOM   2612  N   SER A 332      -1.980 -45.476 -18.163  1.00 93.91           N  
ATOM   2613  CA  SER A 332      -2.781 -45.675 -19.367  1.00 93.91           C  
ATOM   2614  C   SER A 332      -4.169 -46.207 -19.025  1.00 93.91           C  
ATOM   2615  O   SER A 332      -5.026 -46.329 -19.904  1.00 93.91           O  
ATOM   2616  CB  SER A 332      -2.078 -46.636 -20.326  1.00 93.91           C  
ATOM   2617  OG  SER A 332      -1.871 -47.897 -19.713  1.00 93.91           O  
ATOM   2618  N   ASP A 333      -4.465 -46.495 -17.815  1.00 95.76           N  
ATOM   2619  CA  ASP A 333      -5.751 -47.018 -17.365  1.00 95.76           C  
ATOM   2620  C   ASP A 333      -6.784 -45.900 -17.235  1.00 95.76           C  
ATOM   2621  O   ASP A 333      -6.809 -45.185 -16.232  1.00 95.76           O  
ATOM   2622  CB  ASP A 333      -5.596 -47.747 -16.029  1.00 95.76           C  
ATOM   2623  CG  ASP A 333      -6.832 -48.536 -15.637  1.00 95.76           C  
ATOM   2624  OD1 ASP A 333      -7.944 -48.192 -16.091  1.00 95.76           O  
ATOM   2625  OD2 ASP A 333      -6.693 -49.509 -14.864  1.00 95.76           O1-
ATOM   2626  N   GLU A 334      -7.741 -45.820 -18.163  1.00 93.89           N  
ATOM   2627  CA  GLU A 334      -8.720 -44.739 -18.230  1.00 93.89           C  
ATOM   2628  C   GLU A 334      -9.717 -44.826 -17.078  1.00 93.89           C  
ATOM   2629  O   GLU A 334     -10.197 -43.801 -16.588  1.00 93.89           O  
ATOM   2630  CB  GLU A 334      -9.459 -44.767 -19.570  1.00 93.89           C  
ATOM   2631  CG  GLU A 334      -8.616 -44.304 -20.748  1.00 93.89           C  
ATOM   2632  CD  GLU A 334      -8.224 -42.837 -20.666  1.00 93.89           C  
ATOM   2633  OE1 GLU A 334      -7.105 -42.481 -21.101  1.00 93.89           O  
ATOM   2634  OE2 GLU A 334      -9.043 -42.036 -20.162  1.00 93.89           O1-
ATOM   2635  N   GLN A 335     -10.056 -46.051 -16.664  1.00 94.28           N  
ATOM   2636  CA  GLN A 335     -10.959 -46.251 -15.536  1.00 94.28           C  
ATOM   2637  C   GLN A 335     -10.375 -45.664 -14.254  1.00 94.28           C  
ATOM   2638  O   GLN A 335     -11.077 -44.986 -13.500  1.00 94.28           O  
ATOM   2639  CB  GLN A 335     -11.257 -47.738 -15.343  1.00 94.28           C  
ATOM   2640  CG  GLN A 335     -12.333 -48.020 -14.302  1.00 94.28           C  
ATOM   2641  CD  GLN A 335     -12.650 -49.499 -14.172  1.00 94.28           C  
ATOM   2642  NE2 GLN A 335     -13.540 -49.834 -13.245  1.00 94.28           N  
ATOM   2643  OE1 GLN A 335     -12.099 -50.331 -14.899  1.00 94.28           O  
ATOM   2644  N   LYS A 336      -9.091 -45.929 -13.956  1.00 94.53           N  
ATOM   2645  CA  LYS A 336      -8.406 -45.406 -12.778  1.00 94.53           C  
ATOM   2646  C   LYS A 336      -8.233 -43.893 -12.870  1.00 94.53           C  
ATOM   2647  O   LYS A 336      -8.346 -43.187 -11.866  1.00 94.53           O  
ATOM   2648  CB  LYS A 336      -7.045 -46.081 -12.604  1.00 94.53           C  
ATOM   2649  CG  LYS A 336      -7.128 -47.547 -12.202  1.00 94.53           C  
ATOM   2650  CD  LYS A 336      -5.746 -48.136 -11.950  1.00 94.53           C  
ATOM   2651  CE  LYS A 336      -5.828 -49.596 -11.529  1.00 94.53           C  
ATOM   2652  NZ  LYS A 336      -4.473 -50.201 -11.358  1.00 94.53           N1+
ATOM   2653  N   ASN A 337      -8.074 -43.368 -14.075  1.00 92.00           N  
ATOM   2654  CA  ASN A 337      -8.000 -41.929 -14.309  1.00 92.00           C  
ATOM   2655  C   ASN A 337      -9.339 -41.249 -14.041  1.00 92.00           C  
ATOM   2656  O   ASN A 337      -9.384 -40.172 -13.443  1.00 92.00           O  
ATOM   2657  CB  ASN A 337      -7.535 -41.641 -15.739  1.00 92.00           C  
ATOM   2658  CG  ASN A 337      -6.064 -41.940 -15.945  1.00 92.00           C  
ATOM   2659  ND2 ASN A 337      -5.723 -42.462 -17.118  1.00 92.00           N  
ATOM   2660  OD1 ASN A 337      -5.239 -41.704 -15.058  1.00 92.00           O  
ATOM   2661  N   THR A 338     -10.391 -41.872 -14.499  1.00 94.59           N  
ATOM   2662  CA  THR A 338     -11.735 -41.351 -14.273  1.00 94.59           C  
ATOM   2663  C   THR A 338     -12.073 -41.355 -12.785  1.00 94.59           C  
ATOM   2664  O   THR A 338     -12.673 -40.405 -12.277  1.00 94.59           O  
ATOM   2665  CB  THR A 338     -12.787 -42.169 -15.044  1.00 94.59           C  
ATOM   2666  CG2 THR A 338     -14.194 -41.639 -14.785  1.00 94.59           C  
ATOM   2667  OG1 THR A 338     -12.511 -42.092 -16.447  1.00 94.59           O  
ATOM   2668  N   GLN A 339     -11.725 -42.423 -12.118  1.00 94.58           N  
ATOM   2669  CA  GLN A 339     -11.943 -42.525 -10.679  1.00 94.58           C  
ATOM   2670  C   GLN A 339     -11.228 -41.403  -9.934  1.00 94.58           C  
ATOM   2671  O   GLN A 339     -11.790 -40.807  -9.012  1.00 94.58           O  
ATOM   2672  CB  GLN A 339     -11.469 -43.885 -10.160  1.00 94.58           C  
ATOM   2673  CG  GLN A 339     -11.783 -44.124  -8.689  1.00 94.58           C  
ATOM   2674  CD  GLN A 339     -11.360 -45.501  -8.216  1.00 94.58           C  
ATOM   2675  NE2 GLN A 339     -11.603 -45.791  -6.942  1.00 94.58           N  
ATOM   2676  OE1 GLN A 339     -10.819 -46.299  -8.988  1.00 94.58           O  
ATOM   2677  N   LEU A 340      -9.999 -41.188 -10.221  1.00 95.69           N  
ATOM   2678  CA  LEU A 340      -9.232 -40.119  -9.592  1.00 95.69           C  
ATOM   2679  C   LEU A 340      -9.850 -38.757  -9.890  1.00 95.69           C  
ATOM   2680  O   LEU A 340      -9.951 -37.908  -9.002  1.00 95.69           O  
ATOM   2681  CB  LEU A 340      -7.778 -40.149 -10.072  1.00 95.69           C  
ATOM   2682  CG  LEU A 340      -6.838 -39.112  -9.454  1.00 95.69           C  
ATOM   2683  CD1 LEU A 340      -6.840 -39.235  -7.934  1.00 95.69           C  
ATOM   2684  CD2 LEU A 340      -5.427 -39.272 -10.008  1.00 95.69           C  
ATOM   2685  N   ARG A 341     -10.283 -38.559 -11.094  1.00 95.66           N  
ATOM   2686  CA  ARG A 341     -10.929 -37.304 -11.461  1.00 95.66           C  
ATOM   2687  C   ARG A 341     -12.173 -37.060 -10.612  1.00 95.66           C  
ATOM   2688  O   ARG A 341     -12.422 -35.935 -10.174  1.00 95.66           O  
ATOM   2689  CB  ARG A 341     -11.299 -37.302 -12.945  1.00 95.66           C  
ATOM   2690  CG  ARG A 341     -10.113 -37.114 -13.876  1.00 95.66           C  
ATOM   2691  CD  ARG A 341     -10.542 -37.057 -15.335  1.00 95.66           C  
ATOM   2692  NE  ARG A 341      -9.399 -37.159 -16.238  1.00 95.66           N  
ATOM   2693  CZ  ARG A 341      -9.391 -36.738 -17.500  1.00 95.66           C  
ATOM   2694  NH1 ARG A 341     -10.469 -36.176 -18.035  1.00 95.66           N1+
ATOM   2695  NH2 ARG A 341      -8.297 -36.881 -18.234  1.00 95.66           N  
ATOM   2696  N   ARG A 342     -12.980 -38.084 -10.449  1.00 95.01           N  
ATOM   2697  CA  ARG A 342     -14.187 -38.000  -9.636  1.00 95.01           C  
ATOM   2698  C   ARG A 342     -13.853 -37.620  -8.197  1.00 95.01           C  
ATOM   2699  O   ARG A 342     -14.534 -36.788  -7.595  1.00 95.01           O  
ATOM   2700  CB  ARG A 342     -14.948 -39.328  -9.664  1.00 95.01           C  
ATOM   2701  CG  ARG A 342     -15.673 -39.594 -10.973  1.00 95.01           C  
ATOM   2702  CD  ARG A 342     -16.473 -40.889 -10.921  1.00 95.01           C  
ATOM   2703  NE  ARG A 342     -16.938 -41.289 -12.246  1.00 95.01           N  
ATOM   2704  CZ  ARG A 342     -17.539 -42.442 -12.523  1.00 95.01           C  
ATOM   2705  NH1 ARG A 342     -17.761 -43.337 -11.566  1.00 95.01           N1+
ATOM   2706  NH2 ARG A 342     -17.921 -42.705 -13.763  1.00 95.01           N  
ATOM   2707  N   LEU A 343     -12.878 -38.244  -7.685  1.00 94.99           N  
ATOM   2708  CA  LEU A 343     -12.464 -37.967  -6.314  1.00 94.99           C  
ATOM   2709  C   LEU A 343     -11.998 -36.521  -6.169  1.00 94.99           C  
ATOM   2710  O   LEU A 343     -12.290 -35.868  -5.165  1.00 94.99           O  
ATOM   2711  CB  LEU A 343     -11.345 -38.921  -5.888  1.00 94.99           C  
ATOM   2712  CG  LEU A 343     -11.767 -40.352  -5.549  1.00 94.99           C  
ATOM   2713  CD1 LEU A 343     -10.538 -41.230  -5.338  1.00 94.99           C  
ATOM   2714  CD2 LEU A 343     -12.660 -40.367  -4.313  1.00 94.99           C  
ATOM   2715  N   ILE A 344     -11.237 -36.096  -7.147  1.00 92.37           N  
ATOM   2716  CA  ILE A 344     -10.778 -34.711  -7.149  1.00 92.37           C  
ATOM   2717  C   ILE A 344     -11.981 -33.770  -7.117  1.00 92.37           C  
ATOM   2718  O   ILE A 344     -12.009 -32.815  -6.336  1.00 92.37           O  
ATOM   2719  CB  ILE A 344      -9.895 -34.410  -8.379  1.00 92.37           C  
ATOM   2720  CG1 ILE A 344      -8.574 -35.184  -8.292  1.00 92.37           C  
ATOM   2721  CG2 ILE A 344      -9.639 -32.905  -8.506  1.00 92.37           C  
ATOM   2722  CD1 ILE A 344      -7.728 -35.112  -9.556  1.00 92.37           C  
ATOM   2723  N   ALA A 345     -12.920 -33.998  -7.968  1.00 91.11           N  
ATOM   2724  CA  ALA A 345     -14.139 -33.197  -8.043  1.00 91.11           C  
ATOM   2725  C   ALA A 345     -14.885 -33.207  -6.712  1.00 91.11           C  
ATOM   2726  O   ALA A 345     -15.366 -32.168  -6.255  1.00 91.11           O  
ATOM   2727  CB  ALA A 345     -15.044 -33.709  -9.161  1.00 91.11           C  
ATOM   2728  N   LYS A 346     -15.012 -34.324  -6.152  1.00 90.78           N  
ATOM   2729  CA  LYS A 346     -15.665 -34.457  -4.853  1.00 90.78           C  
ATOM   2730  C   LYS A 346     -14.959 -33.618  -3.793  1.00 90.78           C  
ATOM   2731  O   LYS A 346     -15.610 -32.956  -2.982  1.00 90.78           O  
ATOM   2732  CB  LYS A 346     -15.705 -35.924  -4.420  1.00 90.78           C  
ATOM   2733  CG  LYS A 346     -16.740 -36.759  -5.160  1.00 90.78           C  
ATOM   2734  CD  LYS A 346     -16.769 -38.194  -4.648  1.00 90.78           C  
ATOM   2735  CE  LYS A 346     -17.752 -39.050  -5.435  1.00 90.78           C  
ATOM   2736  NZ  LYS A 346     -17.738 -40.472  -4.977  1.00 90.78           N1+
ATOM   2737  N   ALA A 347     -13.657 -33.731  -3.774  1.00 90.53           N  
ATOM   2738  CA  ALA A 347     -12.854 -32.948  -2.838  1.00 90.53           C  
ATOM   2739  C   ALA A 347     -13.055 -31.452  -3.061  1.00 90.53           C  
ATOM   2740  O   ALA A 347     -13.230 -30.693  -2.105  1.00 90.53           O  
ATOM   2741  CB  ALA A 347     -11.376 -33.309  -2.972  1.00 90.53           C  
ATOM   2742  N   GLU A 348     -13.025 -31.040  -4.315  1.00 89.43           N  
ATOM   2743  CA  GLU A 348     -13.196 -29.630  -4.654  1.00 89.43           C  
ATOM   2744  C   GLU A 348     -14.588 -29.135  -4.270  1.00 89.43           C  
ATOM   2745  O   GLU A 348     -14.738 -28.022  -3.764  1.00 89.43           O  
ATOM   2746  CB  GLU A 348     -12.949 -29.401  -6.147  1.00 89.43           C  
ATOM   2747  CG  GLU A 348     -11.491 -29.550  -6.559  1.00 89.43           C  
ATOM   2748  CD  GLU A 348     -11.278 -29.440  -8.060  1.00 89.43           C  
ATOM   2749  OE1 GLU A 348     -10.111 -29.333  -8.501  1.00 89.43           O  
ATOM   2750  OE2 GLU A 348     -12.286 -29.460  -8.801  1.00 89.43           O1-
ATOM   2751  N   VAL A 349     -15.600 -29.918  -4.550  1.00 89.66           N  
ATOM   2752  CA  VAL A 349     -16.974 -29.584  -4.192  1.00 89.66           C  
ATOM   2753  C   VAL A 349     -17.103 -29.476  -2.675  1.00 89.66           C  
ATOM   2754  O   VAL A 349     -17.758 -28.565  -2.164  1.00 89.66           O  
ATOM   2755  CB  VAL A 349     -17.973 -30.628  -4.739  1.00 89.66           C  
ATOM   2756  CG1 VAL A 349     -19.369 -30.393  -4.165  1.00 89.66           C  
ATOM   2757  CG2 VAL A 349     -18.006 -30.588  -6.265  1.00 89.66           C  
ATOM   2758  N   TRP A 350     -16.595 -30.483  -2.059  1.00 90.80           N  
ATOM   2759  CA  TRP A 350     -16.586 -30.428  -0.600  1.00 90.80           C  
ATOM   2760  C   TRP A 350     -15.997 -29.110  -0.109  1.00 90.80           C  
ATOM   2761  O   TRP A 350     -16.561 -28.462   0.774  1.00 90.80           O  
ATOM   2762  CB  TRP A 350     -15.794 -31.603  -0.023  1.00 90.80           C  
ATOM   2763  CG  TRP A 350     -15.792 -31.659   1.476  1.00 90.80           C  
ATOM   2764  CD1 TRP A 350     -16.694 -32.301   2.277  1.00 90.80           C  
ATOM   2765  CD2 TRP A 350     -14.844 -31.042   2.352  1.00 90.80           C  
ATOM   2766  CE2 TRP A 350     -15.232 -31.354   3.674  1.00 90.80           C  
ATOM   2767  CE3 TRP A 350     -13.701 -30.257   2.147  1.00 90.80           C  
ATOM   2768  NE1 TRP A 350     -16.363 -32.121   3.601  1.00 90.80           N  
ATOM   2769  CZ2 TRP A 350     -14.518 -30.905   4.787  1.00 90.80           C  
ATOM   2770  CZ3 TRP A 350     -12.991 -29.813   3.257  1.00 90.80           C  
ATOM   2771  CH2 TRP A 350     -13.404 -30.139   4.558  1.00 90.80           C  
ATOM   2772  N   LEU A 351     -14.802 -28.726  -0.505  1.00 88.65           N  
ATOM   2773  CA  LEU A 351     -14.133 -27.484  -0.131  1.00 88.65           C  
ATOM   2774  C   LEU A 351     -15.023 -26.280  -0.421  1.00 88.65           C  
ATOM   2775  O   LEU A 351     -15.105 -25.355   0.390  1.00 88.65           O  
ATOM   2776  CB  LEU A 351     -12.804 -27.344  -0.877  1.00 88.65           C  
ATOM   2777  CG  LEU A 351     -11.646 -28.201  -0.367  1.00 88.65           C  
ATOM   2778  CD1 LEU A 351     -10.490 -28.178  -1.362  1.00 88.65           C  
ATOM   2779  CD2 LEU A 351     -11.187 -27.719   1.005  1.00 88.65           C  
ATOM   2780  N   LEU A 352     -15.648 -26.266  -1.622  1.00 88.10           N  
ATOM   2781  CA  LEU A 352     -16.545 -25.182  -2.009  1.00 88.10           C  
ATOM   2782  C   LEU A 352     -17.722 -25.079  -1.045  1.00 88.10           C  
ATOM   2783  O   LEU A 352     -18.126 -23.977  -0.668  1.00 88.10           O  
ATOM   2784  CB  LEU A 352     -17.056 -25.392  -3.437  1.00 88.10           C  
ATOM   2785  CG  LEU A 352     -16.074 -25.066  -4.563  1.00 88.10           C  
ATOM   2786  CD1 LEU A 352     -16.639 -25.520  -5.906  1.00 88.10           C  
ATOM   2787  CD2 LEU A 352     -15.763 -23.574  -4.585  1.00 88.10           C  
ATOM   2788  N   ASN A 353     -18.206 -26.204  -0.687  1.00 87.68           N  
ATOM   2789  CA  ASN A 353     -19.320 -26.243   0.255  1.00 87.68           C  
ATOM   2790  C   ASN A 353     -18.926 -25.670   1.613  1.00 87.68           C  
ATOM   2791  O   ASN A 353     -19.697 -24.930   2.227  1.00 87.68           O  
ATOM   2792  CB  ASN A 353     -19.838 -27.674   0.413  1.00 87.68           C  
ATOM   2793  CG  ASN A 353     -21.161 -27.738   1.149  1.00 87.68           C  
ATOM   2794  ND2 ASN A 353     -21.277 -28.677   2.081  1.00 87.68           N  
ATOM   2795  OD1 ASN A 353     -22.073 -26.950   0.883  1.00 87.68           O  
ATOM   2796  N   GLU A 354     -17.733 -26.095   2.025  1.00 86.89           N  
ATOM   2797  CA  GLU A 354     -17.256 -25.598   3.312  1.00 86.89           C  
ATOM   2798  C   GLU A 354     -17.022 -24.090   3.270  1.00 86.89           C  
ATOM   2799  O   GLU A 354     -17.316 -23.383   4.236  1.00 86.89           O  
ATOM   2800  CB  GLU A 354     -15.968 -26.318   3.723  1.00 86.89           C  
ATOM   2801  CG  GLU A 354     -16.180 -27.765   4.141  1.00 86.89           C  
ATOM   2802  CD  GLU A 354     -17.127 -27.916   5.323  1.00 86.89           C  
ATOM   2803  OE1 GLU A 354     -18.066 -28.740   5.245  1.00 86.89           O  
ATOM   2804  OE2 GLU A 354     -16.928 -27.204   6.331  1.00 86.89           O1-
ATOM   2805  N   GLU A 355     -16.464 -23.649   2.273  1.00 84.29           N  
ATOM   2806  CA  GLU A 355     -16.258 -22.217   2.080  1.00 84.29           C  
ATOM   2807  C   GLU A 355     -17.588 -21.470   2.037  1.00 84.29           C  
ATOM   2808  O   GLU A 355     -17.699 -20.359   2.560  1.00 84.29           O  
ATOM   2809  CB  GLU A 355     -15.466 -21.956   0.796  1.00 84.29           C  
ATOM   2810  CG  GLU A 355     -14.002 -22.366   0.883  1.00 84.29           C  
ATOM   2811  CD  GLU A 355     -13.250 -22.184  -0.425  1.00 84.29           C  
ATOM   2812  OE1 GLU A 355     -12.015 -22.388  -0.448  1.00 84.29           O  
ATOM   2813  OE2 GLU A 355     -13.901 -21.835  -1.435  1.00 84.29           O1-
ATOM   2814  N   PHE A 356     -18.529 -22.028   1.399  1.00 81.50           N  
ATOM   2815  CA  PHE A 356     -19.877 -21.477   1.336  1.00 81.50           C  
ATOM   2816  C   PHE A 356     -20.487 -21.378   2.729  1.00 81.50           C  
ATOM   2817  O   PHE A 356     -21.087 -20.360   3.079  1.00 81.50           O  
ATOM   2818  CB  PHE A 356     -20.768 -22.336   0.433  1.00 81.50           C  
ATOM   2819  CG  PHE A 356     -22.177 -21.824   0.306  1.00 81.50           C  
ATOM   2820  CD1 PHE A 356     -23.208 -22.392   1.045  1.00 81.50           C  
ATOM   2821  CD2 PHE A 356     -22.472 -20.773  -0.553  1.00 81.50           C  
ATOM   2822  CE1 PHE A 356     -24.513 -21.920   0.930  1.00 81.50           C  
ATOM   2823  CE2 PHE A 356     -23.774 -20.296  -0.674  1.00 81.50           C  
ATOM   2824  CZ  PHE A 356     -24.793 -20.871   0.067  1.00 81.50           C  
ATOM   2825  N   LYS A 357     -20.398 -22.474   3.478  1.00 84.43           N  
ATOM   2826  CA  LYS A 357     -20.907 -22.482   4.846  1.00 84.43           C  
ATOM   2827  C   LYS A 357     -20.264 -21.378   5.678  1.00 84.43           C  
ATOM   2828  O   LYS A 357     -20.944 -20.698   6.450  1.00 84.43           O  
ATOM   2829  CB  LYS A 357     -20.662 -23.842   5.501  1.00 84.43           C  
ATOM   2830  CG  LYS A 357     -21.599 -24.940   5.019  1.00 84.43           C  
ATOM   2831  CD  LYS A 357     -21.348 -26.251   5.751  1.00 84.43           C  
ATOM   2832  CE  LYS A 357     -22.239 -27.368   5.223  1.00 84.43           C  
ATOM   2833  NZ  LYS A 357     -21.958 -28.668   5.901  1.00 84.43           N1+
ATOM   2834  N   GLU A 358     -18.935 -21.253   5.509  1.00 82.57           N  
ATOM   2835  CA  GLU A 358     -18.218 -20.184   6.197  1.00 82.57           C  
ATOM   2836  C   GLU A 358     -18.710 -18.812   5.747  1.00 82.57           C  
ATOM   2837  O   GLU A 358     -18.882 -17.908   6.567  1.00 82.57           O  
ATOM   2838  CB  GLU A 358     -16.711 -20.307   5.960  1.00 82.57           C  
ATOM   2839  CG  GLU A 358     -16.045 -21.395   6.789  1.00 82.57           C  
ATOM   2840  CD  GLU A 358     -14.552 -21.518   6.531  1.00 82.57           C  
ATOM   2841  OE1 GLU A 358     -13.905 -22.415   7.118  1.00 82.57           O  
ATOM   2842  OE2 GLU A 358     -14.024 -20.710   5.733  1.00 82.57           O1-
ATOM   2843  N   ALA A 359     -18.839 -18.621   4.478  1.00 76.87           N  
ATOM   2844  CA  ALA A 359     -19.357 -17.374   3.923  1.00 76.87           C  
ATOM   2845  C   ALA A 359     -20.774 -17.099   4.419  1.00 76.87           C  
ATOM   2846  O   ALA A 359     -21.125 -15.953   4.710  1.00 76.87           O  
ATOM   2847  CB  ALA A 359     -19.330 -17.420   2.396  1.00 76.87           C  
ATOM   2848  N   GLU A 360     -21.565 -18.083   4.498  1.00 79.72           N  
ATOM   2849  CA  GLU A 360     -22.923 -17.964   5.017  1.00 79.72           C  
ATOM   2850  C   GLU A 360     -22.920 -17.496   6.470  1.00 79.72           C  
ATOM   2851  O   GLU A 360     -23.736 -16.659   6.860  1.00 79.72           O  
ATOM   2852  CB  GLU A 360     -23.665 -19.297   4.895  1.00 79.72           C  
ATOM   2853  CG  GLU A 360     -25.154 -19.202   5.196  1.00 79.72           C  
ATOM   2854  CD  GLU A 360     -25.879 -20.532   5.063  1.00 79.72           C  
ATOM   2855  OE1 GLU A 360     -27.119 -20.568   5.227  1.00 79.72           O  
ATOM   2856  OE2 GLU A 360     -25.199 -21.549   4.793  1.00 79.72           O1-
ATOM   2857  N   LYS A 361     -22.088 -18.149   7.280  1.00 83.62           N  
ATOM   2858  CA  LYS A 361     -21.939 -17.742   8.674  1.00 83.62           C  
ATOM   2859  C   LYS A 361     -21.561 -16.267   8.778  1.00 83.62           C  
ATOM   2860  O   LYS A 361     -22.132 -15.531   9.586  1.00 83.62           O  
ATOM   2861  CB  LYS A 361     -20.888 -18.604   9.375  1.00 83.62           C  
ATOM   2862  CG  LYS A 361     -21.355 -20.018   9.688  1.00 83.62           C  
ATOM   2863  CD  LYS A 361     -20.294 -20.802  10.448  1.00 83.62           C  
ATOM   2864  CE  LYS A 361     -20.720 -22.246  10.677  1.00 83.62           C  
ATOM   2865  NZ  LYS A 361     -19.665 -23.029  11.387  1.00 83.62           N1+
ATOM   2866  N   ARG A 362     -20.555 -15.912   7.963  1.00 82.22           N  
ATOM   2867  CA  ARG A 362     -20.112 -14.523   7.928  1.00 82.22           C  
ATOM   2868  C   ARG A 362     -21.242 -13.599   7.487  1.00 82.22           C  
ATOM   2869  O   ARG A 362     -21.393 -12.496   8.017  1.00 82.22           O  
ATOM   2870  CB  ARG A 362     -18.911 -14.365   6.994  1.00 82.22           C  
ATOM   2871  CG  ARG A 362     -17.615 -14.927   7.556  1.00 82.22           C  
ATOM   2872  CD  ARG A 362     -16.423 -14.588   6.671  1.00 82.22           C  
ATOM   2873  NE  ARG A 362     -15.913 -15.768   5.979  1.00 82.22           N  
ATOM   2874  CZ  ARG A 362     -14.884 -15.767   5.137  1.00 82.22           C  
ATOM   2875  NH1 ARG A 362     -14.232 -14.643   4.864  1.00 82.22           N1+
ATOM   2876  NH2 ARG A 362     -14.504 -16.898   4.561  1.00 82.22           N  
ATOM   2877  N   PHE A 363     -21.944 -13.958   6.551  1.00 81.94           N  
ATOM   2878  CA  PHE A 363     -23.081 -13.209   6.029  1.00 81.94           C  
ATOM   2879  C   PHE A 363     -24.148 -13.029   7.101  1.00 81.94           C  
ATOM   2880  O   PHE A 363     -24.694 -11.935   7.264  1.00 81.94           O  
ATOM   2881  CB  PHE A 363     -23.678 -13.917   4.808  1.00 81.94           C  
ATOM   2882  CG  PHE A 363     -24.831 -13.181   4.183  1.00 81.94           C  
ATOM   2883  CD1 PHE A 363     -26.137 -13.610   4.383  1.00 81.94           C  
ATOM   2884  CD2 PHE A 363     -24.608 -12.059   3.395  1.00 81.94           C  
ATOM   2885  CE1 PHE A 363     -27.208 -12.929   3.806  1.00 81.94           C  
ATOM   2886  CE2 PHE A 363     -25.672 -11.375   2.815  1.00 81.94           C  
ATOM   2887  CZ  PHE A 363     -26.972 -11.812   3.020  1.00 81.94           C  
ATOM   2888  N   ARG A 364     -24.492 -14.049   7.782  1.00 86.03           N  
ATOM   2889  CA  ARG A 364     -25.466 -13.972   8.868  1.00 86.03           C  
ATOM   2890  C   ARG A 364     -25.005 -13.001   9.949  1.00 86.03           C  
ATOM   2891  O   ARG A 364     -25.808 -12.235  10.486  1.00 86.03           O  
ATOM   2892  CB  ARG A 364     -25.704 -15.357   9.474  1.00 86.03           C  
ATOM   2893  CG  ARG A 364     -26.622 -16.242   8.646  1.00 86.03           C  
ATOM   2894  CD  ARG A 364     -26.907 -17.566   9.342  1.00 86.03           C  
ATOM   2895  NE  ARG A 364     -27.717 -18.450   8.508  1.00 86.03           N  
ATOM   2896  CZ  ARG A 364     -28.103 -19.674   8.855  1.00 86.03           C  
ATOM   2897  NH1 ARG A 364     -27.761 -20.187  10.031  1.00 86.03           N1+
ATOM   2898  NH2 ARG A 364     -28.839 -20.392   8.019  1.00 86.03           N  
ATOM   2899  N   LYS A 365     -23.780 -13.163  10.297  1.00 85.86           N  
ATOM   2900  CA  LYS A 365     -23.214 -12.226  11.263  1.00 85.86           C  
ATOM   2901  C   LYS A 365     -23.350 -10.786  10.777  1.00 85.86           C  
ATOM   2902  O   LYS A 365     -23.693  -9.892  11.554  1.00 85.86           O  
ATOM   2903  CB  LYS A 365     -21.744 -12.552  11.530  1.00 85.86           C  
ATOM   2904  CG  LYS A 365     -21.531 -13.750  12.444  1.00 85.86           C  
ATOM   2905  CD  LYS A 365     -20.055 -13.964  12.750  1.00 85.86           C  
ATOM   2906  CE  LYS A 365     -19.835 -15.201  13.610  1.00 85.86           C  
ATOM   2907  NZ  LYS A 365     -18.385 -15.439  13.879  1.00 85.86           N1+
ATOM   2908  N   LEU A 366     -23.021 -10.586   9.597  1.00 86.12           N  
ATOM   2909  CA  LEU A 366     -23.132  -9.268   8.982  1.00 86.12           C  
ATOM   2910  C   LEU A 366     -24.578  -8.786   8.985  1.00 86.12           C  
ATOM   2911  O   LEU A 366     -24.846  -7.613   9.257  1.00 86.12           O  
ATOM   2912  CB  LEU A 366     -22.596  -9.300   7.548  1.00 86.12           C  
ATOM   2913  CG  LEU A 366     -22.496  -7.952   6.831  1.00 86.12           C  
ATOM   2914  CD1 LEU A 366     -21.438  -7.076   7.494  1.00 86.12           C  
ATOM   2915  CD2 LEU A 366     -22.182  -8.154   5.353  1.00 86.12           C  
ATOM   2916  N   GLN A 367     -25.604  -9.573   8.665  1.00 81.48           N  
ATOM   2917  CA  GLN A 367     -27.024  -9.237   8.698  1.00 81.48           C  
ATOM   2918  C   GLN A 367     -27.461  -8.836  10.104  1.00 81.48           C  
ATOM   2919  O   GLN A 367     -28.231  -7.889  10.273  1.00 81.48           O  
ATOM   2920  CB  GLN A 367     -27.866 -10.413   8.202  1.00 81.48           C  
ATOM   2921  CG  GLN A 367     -27.840 -10.594   6.690  1.00 81.48           C  
ATOM   2922  CD  GLN A 367     -28.762 -11.701   6.216  1.00 81.48           C  
ATOM   2923  NE2 GLN A 367     -29.144 -11.650   4.944  1.00 81.48           N  
ATOM   2924  OE1 GLN A 367     -29.127 -12.596   6.984  1.00 81.48           O  
ATOM   2925  N   GLU A 368     -26.956  -9.642  11.040  1.00 90.53           N  
ATOM   2926  CA  GLU A 368     -27.275  -9.331  12.430  1.00 90.53           C  
ATOM   2927  C   GLU A 368     -26.708  -7.975  12.836  1.00 90.53           C  
ATOM   2928  O   GLU A 368     -27.381  -7.191  13.510  1.00 90.53           O  
ATOM   2929  CB  GLU A 368     -26.743 -10.424  13.361  1.00 90.53           C  
ATOM   2930  CG  GLU A 368     -27.538 -11.720  13.305  1.00 90.53           C  
ATOM   2931  CD  GLU A 368     -26.924 -12.837  14.134  1.00 90.53           C  
ATOM   2932  OE1 GLU A 368     -27.500 -13.948  14.178  1.00 90.53           O  
ATOM   2933  OE2 GLU A 368     -25.859 -12.599  14.746  1.00 90.53           O1-
ATOM   2934  N   GLU A 369     -25.432  -7.807  12.439  1.00 88.44           N  
ATOM   2935  CA  GLU A 369     -24.782  -6.533  12.730  1.00 88.44           C  
ATOM   2936  C   GLU A 369     -25.488  -5.377  12.029  1.00 88.44           C  
ATOM   2937  O   GLU A 369     -25.625  -4.291  12.594  1.00 88.44           O  
ATOM   2938  CB  GLU A 369     -23.307  -6.576  12.318  1.00 88.44           C  
ATOM   2939  CG  GLU A 369     -22.436  -7.423  13.235  1.00 88.44           C  
ATOM   2940  CD  GLU A 369     -20.989  -7.508  12.777  1.00 88.44           C  
ATOM   2941  OE1 GLU A 369     -20.174  -8.165  13.463  1.00 88.44           O  
ATOM   2942  OE2 GLU A 369     -20.669  -6.912  11.724  1.00 88.44           O1-
ATOM   2943  N   THR A 370     -25.930  -5.557  10.803  1.00 83.31           N  
ATOM   2944  CA  THR A 370     -26.676  -4.563  10.039  1.00 83.31           C  
ATOM   2945  C   THR A 370     -28.024  -4.278  10.695  1.00 83.31           C  
ATOM   2946  O   THR A 370     -28.452  -3.124  10.770  1.00 83.31           O  
ATOM   2947  CB  THR A 370     -26.895  -5.023   8.586  1.00 83.31           C  
ATOM   2948  CG2 THR A 370     -27.630  -3.959   7.777  1.00 83.31           C  
ATOM   2949  OG1 THR A 370     -25.625  -5.280   7.975  1.00 83.31           O  
ATOM   2950  N   LYS A 371     -28.778  -5.341  11.117  1.00 86.38           N  
ATOM   2951  CA  LYS A 371     -30.029  -5.180  11.851  1.00 86.38           C  
ATOM   2952  C   LYS A 371     -29.817  -4.374  13.129  1.00 86.38           C  
ATOM   2953  O   LYS A 371     -30.612  -3.489  13.450  1.00 86.38           O  
ATOM   2954  CB  LYS A 371     -30.635  -6.544  12.186  1.00 86.38           C  
ATOM   2955  CG  LYS A 371     -32.047  -6.474  12.749  1.00 86.38           C  
ATOM   2956  CD  LYS A 371     -32.621  -7.863  12.993  1.00 86.38           C  
ATOM   2957  CE  LYS A 371     -34.012  -7.794  13.609  1.00 86.38           C  
ATOM   2958  NZ  LYS A 371     -34.573  -9.154  13.867  1.00 86.38           N1+
ATOM   2959  N   LYS A 372     -28.803  -4.708  13.842  1.00 88.31           N  
ATOM   2960  CA  LYS A 372     -28.461  -3.967  15.053  1.00 88.31           C  
ATOM   2961  C   LYS A 372     -28.178  -2.501  14.738  1.00 88.31           C  
ATOM   2962  O   LYS A 372     -28.607  -1.609  15.474  1.00 88.31           O  
ATOM   2963  CB  LYS A 372     -27.253  -4.597  15.745  1.00 88.31           C  
ATOM   2964  CG  LYS A 372     -27.579  -5.855  16.538  1.00 88.31           C  
ATOM   2965  CD  LYS A 372     -26.355  -6.384  17.274  1.00 88.31           C  
ATOM   2966  CE  LYS A 372     -26.653  -7.701  17.980  1.00 88.31           C  
ATOM   2967  NZ  LYS A 372     -25.445  -8.246  18.668  1.00 88.31           N1+
ATOM   2968  N   ALA A 373     -27.441  -2.262  13.669  1.00 82.26           N  
ATOM   2969  CA  ALA A 373     -27.115  -0.905  13.238  1.00 82.26           C  
ATOM   2970  C   ALA A 373     -28.373  -0.142  12.831  1.00 82.26           C  
ATOM   2971  O   ALA A 373     -28.523   1.037  13.160  1.00 82.26           O  
ATOM   2972  CB  ALA A 373     -26.119  -0.939  12.080  1.00 82.26           C  
ATOM   2973  N   LEU A 374     -29.327  -0.771  12.071  1.00 85.17           N  
ATOM   2974  CA  LEU A 374     -30.583  -0.155  11.660  1.00 85.17           C  
ATOM   2975  C   LEU A 374     -31.452   0.169  12.870  1.00 85.17           C  
ATOM   2976  O   LEU A 374     -32.109   1.212  12.908  1.00 85.17           O  
ATOM   2977  CB  LEU A 374     -31.343  -1.076  10.703  1.00 85.17           C  
ATOM   2978  CG  LEU A 374     -30.856  -1.097   9.252  1.00 85.17           C  
ATOM   2979  CD1 LEU A 374     -31.564  -2.200   8.472  1.00 85.17           C  
ATOM   2980  CD2 LEU A 374     -31.080   0.260   8.593  1.00 85.17           C  
ATOM   2981  N   GLU A 375     -31.533  -0.699  13.878  1.00 88.84           N  
ATOM   2982  CA  GLU A 375     -32.270  -0.458  15.115  1.00 88.84           C  
ATOM   2983  C   GLU A 375     -31.703   0.740  15.871  1.00 88.84           C  
ATOM   2984  O   GLU A 375     -32.456   1.540  16.432  1.00 88.84           O  
ATOM   2985  CB  GLU A 375     -32.245  -1.702  16.007  1.00 88.84           C  
ATOM   2986  CG  GLU A 375     -33.123  -2.839  15.503  1.00 88.84           C  
ATOM   2987  CD  GLU A 375     -33.000  -4.105  16.334  1.00 88.84           C  
ATOM   2988  OE1 GLU A 375     -33.720  -5.090  16.051  1.00 88.84           O  
ATOM   2989  OE2 GLU A 375     -32.178  -4.113  17.278  1.00 88.84           O1-
ATOM   2990  N   GLU A 376     -30.361   0.747  15.888  1.00 88.85           N  
ATOM   2991  CA  GLU A 376     -29.695   1.873  16.534  1.00 88.85           C  
ATOM   2992  C   GLU A 376     -30.028   3.187  15.833  1.00 88.85           C  
ATOM   2993  O   GLU A 376     -30.230   4.212  16.488  1.00 88.85           O  
ATOM   2994  CB  GLU A 376     -28.178   1.659  16.558  1.00 88.85           C  
ATOM   2995  CG  GLU A 376     -27.724   0.586  17.536  1.00 88.85           C  
ATOM   2996  CD  GLU A 376     -26.227   0.328  17.492  1.00 88.85           C  
ATOM   2997  OE1 GLU A 376     -25.742  -0.564  18.224  1.00 88.85           O  
ATOM   2998  OE2 GLU A 376     -25.532   1.026  16.720  1.00 88.85           O1-
ATOM   2999  N   VAL A 377     -30.091   3.129  14.466  1.00 81.90           N  
ATOM   3000  CA  VAL A 377     -30.459   4.300  13.676  1.00 81.90           C  
ATOM   3001  C   VAL A 377     -31.915   4.671  13.948  1.00 81.90           C  
ATOM   3002  O   VAL A 377     -32.243   5.849  14.105  1.00 81.90           O  
ATOM   3003  CB  VAL A 377     -30.243   4.056  12.166  1.00 81.90           C  
ATOM   3004  CG1 VAL A 377     -30.858   5.189  11.343  1.00 81.90           C  
ATOM   3005  CG2 VAL A 377     -28.755   3.913  11.855  1.00 81.90           C  
ATOM   3006  N   GLU A 378     -32.897   3.787  14.032  1.00 83.28           N  
ATOM   3007  CA  GLU A 378     -34.304   4.029  14.333  1.00 83.28           C  
ATOM   3008  C   GLU A 378     -34.473   4.654  15.715  1.00 83.28           C  
ATOM   3009  O   GLU A 378     -35.293   5.556  15.899  1.00 83.28           O  
ATOM   3010  CB  GLU A 378     -35.107   2.728  14.242  1.00 83.28           C  
ATOM   3011  CG  GLU A 378     -35.435   2.307  12.818  1.00 83.28           C  
ATOM   3012  CD  GLU A 378     -36.192   0.990  12.741  1.00 83.28           C  
ATOM   3013  OE1 GLU A 378     -36.509   0.538  11.617  1.00 83.28           O  
ATOM   3014  OE2 GLU A 378     -36.471   0.408  13.812  1.00 83.28           O1-
ATOM   3015  N   GLU A 379     -33.772   4.137  16.672  1.00 88.09           N  
ATOM   3016  CA  GLU A 379     -33.813   4.703  18.017  1.00 88.09           C  
ATOM   3017  C   GLU A 379     -33.369   6.163  18.014  1.00 88.09           C  
ATOM   3018  O   GLU A 379     -33.963   7.000  18.698  1.00 88.09           O  
ATOM   3019  CB  GLU A 379     -32.936   3.889  18.971  1.00 88.09           C  
ATOM   3020  CG  GLU A 379     -33.544   2.554  19.377  1.00 88.09           C  
ATOM   3021  CD  GLU A 379     -32.631   1.724  20.265  1.00 88.09           C  
ATOM   3022  OE1 GLU A 379     -33.014   0.592  20.639  1.00 88.09           O  
ATOM   3023  OE2 GLU A 379     -31.525   2.211  20.592  1.00 88.09           O1-
ATOM   3024  N   LEU A 380     -32.327   6.378  17.282  1.00 87.51           N  
ATOM   3025  CA  LEU A 380     -31.819   7.741  17.180  1.00 87.51           C  
ATOM   3026  C   LEU A 380     -32.829   8.649  16.488  1.00 87.51           C  
ATOM   3027  O   LEU A 380     -33.024   9.795  16.899  1.00 87.51           O  
ATOM   3028  CB  LEU A 380     -30.491   7.762  16.418  1.00 87.51           C  
ATOM   3029  CG  LEU A 380     -29.244   7.377  17.217  1.00 87.51           C  
ATOM   3030  CD1 LEU A 380     -28.054   7.187  16.283  1.00 87.51           C  
ATOM   3031  CD2 LEU A 380     -28.938   8.431  18.274  1.00 87.51           C  
ATOM   3032  N   ASN A 381     -33.510   8.183  15.455  1.00 78.08           N  
ATOM   3033  CA  ASN A 381     -34.534   8.940  14.744  1.00 78.08           C  
ATOM   3034  C   ASN A 381     -35.734   9.239  15.639  1.00 78.08           C  
ATOM   3035  O   ASN A 381     -36.312  10.325  15.568  1.00 78.08           O  
ATOM   3036  CB  ASN A 381     -34.983   8.187  13.489  1.00 78.08           C  
ATOM   3037  CG  ASN A 381     -34.313   8.701  12.230  1.00 78.08           C  
ATOM   3038  ND2 ASN A 381     -34.359   7.906  11.167  1.00 78.08           N  
ATOM   3039  OD1 ASN A 381     -33.759   9.803  12.211  1.00 78.08           O  
ATOM   3040  N   GLN A 382     -36.191   8.313  16.403  1.00 84.42           N  
ATOM   3041  CA  GLN A 382     -37.255   8.522  17.380  1.00 84.42           C  
ATOM   3042  C   GLN A 382     -36.874   9.602  18.387  1.00 84.42           C  
ATOM   3043  O   GLN A 382     -37.700  10.445  18.745  1.00 84.42           O  
ATOM   3044  CB  GLN A 382     -37.580   7.216  18.107  1.00 84.42           C  
ATOM   3045  CG  GLN A 382     -38.880   7.259  18.898  1.00 84.42           C  
ATOM   3046  CD  GLN A 382     -39.279   5.903  19.448  1.00 84.42           C  
ATOM   3047  NE2 GLN A 382     -40.461   5.832  20.051  1.00 84.42           N  
ATOM   3048  OE1 GLN A 382     -38.531   4.926  19.332  1.00 84.42           O  
ATOM   3049  N   ARG A 383     -35.631   9.466  18.869  1.00 86.86           N  
ATOM   3050  CA  ARG A 383     -35.134  10.483  19.790  1.00 86.86           C  
ATOM   3051  C   ARG A 383     -35.121  11.859  19.132  1.00 86.86           C  
ATOM   3052  O   ARG A 383     -35.435  12.863  19.776  1.00 86.86           O  
ATOM   3053  CB  ARG A 383     -33.730  10.124  20.281  1.00 86.86           C  
ATOM   3054  CG  ARG A 383     -33.700   8.972  21.274  1.00 86.86           C  
ATOM   3055  CD  ARG A 383     -32.278   8.630  21.699  1.00 86.86           C  
ATOM   3056  NE  ARG A 383     -31.674   9.711  22.473  1.00 86.86           N  
ATOM   3057  CZ  ARG A 383     -30.439   9.688  22.967  1.00 86.86           C  
ATOM   3058  NH1 ARG A 383     -29.649   8.638  22.775  1.00 86.86           N1+
ATOM   3059  NH2 ARG A 383     -29.989  10.727  23.657  1.00 86.86           N  
ATOM   3060  N   PHE A 384     -34.708  11.881  17.865  1.00 83.50           N  
ATOM   3061  CA  PHE A 384     -34.681  13.114  17.089  1.00 83.50           C  
ATOM   3062  C   PHE A 384     -36.089  13.667  16.900  1.00 83.50           C  
ATOM   3063  O   PHE A 384     -36.314  14.870  17.045  1.00 83.50           O  
ATOM   3064  CB  PHE A 384     -34.022  12.879  15.726  1.00 83.50           C  
ATOM   3065  CG  PHE A 384     -33.740  14.145  14.961  1.00 83.50           C  
ATOM   3066  CD1 PHE A 384     -34.559  14.534  13.908  1.00 83.50           C  
ATOM   3067  CD2 PHE A 384     -32.657  14.945  15.297  1.00 83.50           C  
ATOM   3068  CE1 PHE A 384     -34.300  15.704  13.198  1.00 83.50           C  
ATOM   3069  CE2 PHE A 384     -32.392  16.117  14.593  1.00 83.50           C  
ATOM   3070  CZ  PHE A 384     -33.215  16.493  13.543  1.00 83.50           C  
ATOM   3071  N   GLU A 385     -37.094  12.939  16.543  1.00 86.03           N  
ATOM   3072  CA  GLU A 385     -38.481  13.350  16.358  1.00 86.03           C  
ATOM   3073  C   GLU A 385     -39.080  13.875  17.660  1.00 86.03           C  
ATOM   3074  O   GLU A 385     -39.824  14.858  17.655  1.00 86.03           O  
ATOM   3075  CB  GLU A 385     -39.320  12.186  15.825  1.00 86.03           C  
ATOM   3076  CG  GLU A 385     -39.142  11.930  14.336  1.00 86.03           C  
ATOM   3077  CD  GLU A 385     -39.957  10.752  13.827  1.00 86.03           C  
ATOM   3078  OE1 GLU A 385     -39.919  10.468  12.608  1.00 86.03           O  
ATOM   3079  OE2 GLU A 385     -40.642  10.109  14.654  1.00 86.03           O1-
ATOM   3080  N   GLU A 386     -38.747  13.196  18.712  1.00 87.75           N  
ATOM   3081  CA  GLU A 386     -39.187  13.666  20.023  1.00 87.75           C  
ATOM   3082  C   GLU A 386     -38.613  15.044  20.338  1.00 87.75           C  
ATOM   3083  O   GLU A 386     -39.305  15.899  20.893  1.00 87.75           O  
ATOM   3084  CB  GLU A 386     -38.787  12.668  21.113  1.00 87.75           C  
ATOM   3085  CG  GLU A 386     -39.606  11.384  21.103  1.00 87.75           C  
ATOM   3086  CD  GLU A 386     -39.119  10.354  22.109  1.00 87.75           C  
ATOM   3087  OE1 GLU A 386     -39.687   9.240  22.159  1.00 87.75           O  
ATOM   3088  OE2 GLU A 386     -38.163  10.665  22.854  1.00 87.75           O1-
ATOM   3089  N   ALA A 387     -37.323  15.113  20.008  1.00 81.69           N  
ATOM   3090  CA  ALA A 387     -36.657  16.391  20.245  1.00 81.69           C  
ATOM   3091  C   ALA A 387     -37.267  17.495  19.387  1.00 81.69           C  
ATOM   3092  O   ALA A 387     -37.442  18.625  19.849  1.00 81.69           O  
ATOM   3093  CB  ALA A 387     -35.161  16.270  19.967  1.00 81.69           C  
ATOM   3094  N   LEU A 388     -37.591  17.173  18.134  1.00 83.81           N  
ATOM   3095  CA  LEU A 388     -38.192  18.152  17.235  1.00 83.81           C  
ATOM   3096  C   LEU A 388     -39.597  18.524  17.697  1.00 83.81           C  
ATOM   3097  O   LEU A 388     -40.001  19.684  17.600  1.00 83.81           O  
ATOM   3098  CB  LEU A 388     -38.239  17.610  15.804  1.00 83.81           C  
ATOM   3099  CG  LEU A 388     -36.946  17.719  14.994  1.00 83.81           C  
ATOM   3100  CD1 LEU A 388     -37.081  16.964  13.676  1.00 83.81           C  
ATOM   3101  CD2 LEU A 388     -36.591  19.180  14.746  1.00 83.81           C  
ATOM   3102  N   GLU A 389     -40.497  17.616  18.174  1.00 87.25           N  
ATOM   3103  CA  GLU A 389     -41.820  17.882  18.729  1.00 87.25           C  
ATOM   3104  C   GLU A 389     -41.733  18.783  19.957  1.00 87.25           C  
ATOM   3105  O   GLU A 389     -42.574  19.663  20.151  1.00 87.25           O  
ATOM   3106  CB  GLU A 389     -42.528  16.573  19.086  1.00 87.25           C  
ATOM   3107  CG  GLU A 389     -43.087  15.828  17.881  1.00 87.25           C  
ATOM   3108  CD  GLU A 389     -43.725  14.496  18.244  1.00 87.25           C  
ATOM   3109  OE1 GLU A 389     -44.189  13.778  17.330  1.00 87.25           O  
ATOM   3110  OE2 GLU A 389     -43.761  14.169  19.451  1.00 87.25           O1-
ATOM   3111  N   GLU A 390     -40.743  18.508  20.754  1.00 83.66           N  
ATOM   3112  CA  GLU A 390     -40.520  19.337  21.934  1.00 83.66           C  
ATOM   3113  C   GLU A 390     -40.198  20.777  21.544  1.00 83.66           C  
ATOM   3114  O   GLU A 390     -40.663  21.719  22.189  1.00 83.66           O  
ATOM   3115  CB  GLU A 390     -39.391  18.760  22.792  1.00 83.66           C  
ATOM   3116  CG  GLU A 390     -39.392  19.264  24.228  1.00 83.66           C  
ATOM   3117  CD  GLU A 390     -38.433  18.505  25.130  1.00 83.66           C  
ATOM   3118  OE1 GLU A 390     -38.325  18.851  26.329  1.00 83.66           O  
ATOM   3119  OE2 GLU A 390     -37.784  17.555  24.635  1.00 83.66           O1-
ATOM   3120  N   VAL A 391     -39.321  20.750  20.563  1.00 78.70           N  
ATOM   3121  CA  VAL A 391     -38.965  22.080  20.082  1.00 78.70           C  
ATOM   3122  C   VAL A 391     -40.206  22.781  19.534  1.00 78.70           C  
ATOM   3123  O   VAL A 391     -40.419  23.969  19.789  1.00 78.70           O  
ATOM   3124  CB  VAL A 391     -37.865  22.016  18.998  1.00 78.70           C  
ATOM   3125  CG1 VAL A 391     -37.663  23.386  18.352  1.00 78.70           C  
ATOM   3126  CG2 VAL A 391     -36.556  21.506  19.597  1.00 78.70           C  
ATOM   3127  N   GLU A 392     -41.048  22.189  18.787  1.00 80.93           N  
ATOM   3128  CA  GLU A 392     -42.272  22.757  18.227  1.00 80.93           C  
ATOM   3129  C   GLU A 392     -43.259  23.134  19.329  1.00 80.93           C  
ATOM   3130  O   GLU A 392     -43.940  24.158  19.235  1.00 80.93           O  
ATOM   3131  CB  GLU A 392     -42.924  21.774  17.252  1.00 80.93           C  
ATOM   3132  CG  GLU A 392     -42.405  21.888  15.826  1.00 80.93           C  
ATOM   3133  CD  GLU A 392     -43.106  20.949  14.856  1.00 80.93           C  
ATOM   3134  OE1 GLU A 392     -42.798  20.989  13.643  1.00 80.93           O  
ATOM   3135  OE2 GLU A 392     -43.970  20.167  15.312  1.00 80.93           O1-
ATOM   3136  N   ARG A 393     -43.374  22.376  20.412  1.00 82.64           N  
ATOM   3137  CA  ARG A 393     -44.214  22.695  21.561  1.00 82.64           C  
ATOM   3138  C   ARG A 393     -43.761  23.990  22.227  1.00 82.64           C  
ATOM   3139  O   ARG A 393     -44.589  24.813  22.622  1.00 82.64           O  
ATOM   3140  CB  ARG A 393     -44.196  21.550  22.576  1.00 82.64           C  
ATOM   3141  CG  ARG A 393     -45.075  20.371  22.189  1.00 82.64           C  
ATOM   3142  CD  ARG A 393     -45.173  19.348  23.312  1.00 82.64           C  
ATOM   3143  NE  ARG A 393     -45.514  18.022  22.806  1.00 82.64           N  
ATOM   3144  CZ  ARG A 393     -45.673  16.939  23.562  1.00 82.64           C  
ATOM   3145  NH1 ARG A 393     -45.523  17.006  24.880  1.00 82.64           N1+
ATOM   3146  NH2 ARG A 393     -45.983  15.782  22.997  1.00 82.64           N  
ATOM   3147  N   ILE A 394     -42.488  24.083  22.330  1.00 78.10           N  
ATOM   3148  CA  ILE A 394     -41.886  25.266  22.936  1.00 78.10           C  
ATOM   3149  C   ILE A 394     -42.149  26.486  22.056  1.00 78.10           C  
ATOM   3150  O   ILE A 394     -42.457  27.569  22.561  1.00 78.10           O  
ATOM   3151  CB  ILE A 394     -40.368  25.079  23.155  1.00 78.10           C  
ATOM   3152  CG1 ILE A 394     -40.109  23.975  24.186  1.00 78.10           C  
ATOM   3153  CG2 ILE A 394     -39.720  26.397  23.589  1.00 78.10           C  
ATOM   3154  CD1 ILE A 394     -38.642  23.587  24.321  1.00 78.10           C  
ATOM   3155  N   LYS A 395     -42.076  26.227  20.800  1.00 76.52           N  
ATOM   3156  CA  LYS A 395     -42.301  27.335  19.876  1.00 76.52           C  
ATOM   3157  C   LYS A 395     -43.768  27.752  19.864  1.00 76.52           C  
ATOM   3158  O   LYS A 395     -44.081  28.941  19.775  1.00 76.52           O  
ATOM   3159  CB  LYS A 395     -41.852  26.956  18.465  1.00 76.52           C  
ATOM   3160  CG  LYS A 395     -40.366  27.160  18.212  1.00 76.52           C  
ATOM   3161  CD  LYS A 395     -40.015  26.960  16.744  1.00 76.52           C  
ATOM   3162  CE  LYS A 395     -38.522  27.127  16.495  1.00 76.52           C  
ATOM   3163  NZ  LYS A 395     -38.171  26.910  15.059  1.00 76.52           N1+
ATOM   3164  N   ARG A 396     -44.778  26.960  19.945  1.00 75.66           N  
ATOM   3165  CA  ARG A 396     -46.202  27.267  20.028  1.00 75.66           C  
ATOM   3166  C   ARG A 396     -46.536  27.968  21.340  1.00 75.66           C  
ATOM   3167  O   ARG A 396     -47.368  28.877  21.370  1.00 75.66           O  
ATOM   3168  CB  ARG A 396     -47.036  25.991  19.887  1.00 75.66           C  
ATOM   3169  CG  ARG A 396     -47.276  25.568  18.448  1.00 75.66           C  
ATOM   3170  CD  ARG A 396     -48.243  24.395  18.359  1.00 75.66           C  
ATOM   3171  NE  ARG A 396     -48.283  23.830  17.013  1.00 75.66           N  
ATOM   3172  CZ  ARG A 396     -49.067  22.825  16.636  1.00 75.66           C  
ATOM   3173  NH1 ARG A 396     -49.896  22.250  17.501  1.00 75.66           N1+
ATOM   3174  NH2 ARG A 396     -49.024  22.389  15.385  1.00 75.66           N  
ATOM   3175  N   ARG A 397     -45.889  27.661  22.467  1.00 72.07           N  
ATOM   3176  CA  ARG A 397     -46.065  28.333  23.751  1.00 72.07           C  
ATOM   3177  C   ARG A 397     -45.553  29.768  23.693  1.00 72.07           C  
ATOM   3178  O   ARG A 397     -46.121  30.661  24.323  1.00 72.07           O  
ATOM   3179  CB  ARG A 397     -45.348  27.564  24.862  1.00 72.07           C  
ATOM   3180  CG  ARG A 397     -46.197  26.484  25.511  1.00 72.07           C  
ATOM   3181  CD  ARG A 397     -45.477  25.824  26.678  1.00 72.07           C  
ATOM   3182  NE  ARG A 397     -46.230  24.690  27.207  1.00 72.07           N  
ATOM   3183  CZ  ARG A 397     -45.863  23.958  28.254  1.00 72.07           C  
ATOM   3184  NH1 ARG A 397     -44.740  24.228  28.909  1.00 72.07           N1+
ATOM   3185  NH2 ARG A 397     -46.623  22.948  28.650  1.00 72.07           N  
ATOM   3186  N   GLN A 398     -44.593  29.987  22.816  1.00 64.50           N  
ATOM   3187  CA  GLN A 398     -43.963  31.295  22.668  1.00 64.50           C  
ATOM   3188  C   GLN A 398     -44.786  32.201  21.756  1.00 64.50           C  
ATOM   3189  O   GLN A 398     -44.809  33.420  21.939  1.00 64.50           O  
ATOM   3190  CB  GLN A 398     -42.543  31.148  22.120  1.00 64.50           C  
ATOM   3191  CG  GLN A 398     -41.486  30.940  23.198  1.00 64.50           C  
ATOM   3192  CD  GLN A 398     -40.078  30.895  22.637  1.00 64.50           C  
ATOM   3193  NE2 GLN A 398     -39.094  30.735  23.516  1.00 64.50           N  
ATOM   3194  OE1 GLN A 398     -39.874  31.001  21.423  1.00 64.50           O  
ATOM   3195  N   LYS A 399     -45.605  31.625  20.890  1.00 61.66           N  
ATOM   3196  CA  LYS A 399     -46.544  32.427  20.112  1.00 61.66           C  
ATOM   3197  C   LYS A 399     -47.833  32.675  20.890  1.00 61.66           C  
ATOM   3198  O   LYS A 399     -48.386  33.776  20.853  1.00 61.66           O  
ATOM   3199  CB  LYS A 399     -46.860  31.743  18.781  1.00 61.66           C  
ATOM   3200  CG  LYS A 399     -45.865  32.055  17.673  1.00 61.66           C  
ATOM   3201  CD  LYS A 399     -46.316  31.478  16.337  1.00 61.66           C  
ATOM   3202  CE  LYS A 399     -45.271  31.697  15.252  1.00 61.66           C  
ATOM   3203  NZ  LYS A 399     -45.736  31.190  13.926  1.00 61.66           N1+
TER   
END
