# Supplementary material for: De novo design of obligate ABC-type heterotrimeric proteins
Source: Nat Struct Mol Biol. 2022 Dec 15;29(12):1266–76. doi: 10.1038/s41594-022-00879-4 (PMC9758053; doi:10.1038/s41594-022-00879-4)
Supplement: Supplementary file 4 — This compressed file contains all PDB files and scripts used in our design protocols and analyses, as well as the final design model outputs. [file 41594_2022_879_MOESM4_ESM.zip › source_data/pdbs/AF-Monomer for worms fusions/C2-DHT01-01/C2-DHT01-01_chnA_model_4_ptm_seed_0_unrelaxed.pdb]

ATOM      1  N   ASP A   1      36.173  30.697 -17.173  1.00 75.69           N  
ATOM      2  CA  ASP A   1      37.198  30.626 -16.136  1.00 75.69           C  
ATOM      3  C   ASP A   1      36.748  29.737 -14.979  1.00 75.69           C  
ATOM      4  O   ASP A   1      37.536  28.947 -14.454  1.00 75.69           O  
ATOM      5  CB  ASP A   1      37.539  32.026 -15.622  1.00 75.69           C  
ATOM      6  CG  ASP A   1      38.513  32.767 -16.521  1.00 75.69           C  
ATOM      7  OD1 ASP A   1      39.110  32.139 -17.423  1.00 75.69           O  
ATOM      8  OD2 ASP A   1      38.686  33.990 -16.326  1.00 75.69           O1-
ATOM      9  N   GLU A   2      35.468  29.713 -14.592  1.00 79.96           N  
ATOM     10  CA  GLU A   2      34.865  28.871 -13.564  1.00 79.96           C  
ATOM     11  C   GLU A   2      34.767  27.420 -14.026  1.00 79.96           C  
ATOM     12  O   GLU A   2      35.025  26.496 -13.252  1.00 79.96           O  
ATOM     13  CB  GLU A   2      33.479  29.397 -13.182  1.00 79.96           C  
ATOM     14  CG  GLU A   2      33.513  30.613 -12.268  1.00 79.96           C  
ATOM     15  CD  GLU A   2      32.130  31.103 -11.869  1.00 79.96           C  
ATOM     16  OE1 GLU A   2      32.032  32.100 -11.119  1.00 79.96           O  
ATOM     17  OE2 GLU A   2      31.136  30.483 -12.309  1.00 79.96           O1-
ATOM     18  N   GLU A   3      34.421  27.303 -15.346  1.00 74.84           N  
ATOM     19  CA  GLU A   3      34.362  25.977 -15.955  1.00 74.84           C  
ATOM     20  C   GLU A   3      35.741  25.323 -15.987  1.00 74.84           C  
ATOM     21  O   GLU A   3      35.876  24.135 -15.687  1.00 74.84           O  
ATOM     22  CB  GLU A   3      33.786  26.060 -17.370  1.00 74.84           C  
ATOM     23  CG  GLU A   3      33.295  24.726 -17.914  1.00 74.84           C  
ATOM     24  CD  GLU A   3      32.631  24.840 -19.277  1.00 74.84           C  
ATOM     25  OE1 GLU A   3      32.441  23.802 -19.950  1.00 74.84           O  
ATOM     26  OE2 GLU A   3      32.298  25.979 -19.676  1.00 74.84           O1-
ATOM     27  N   GLU A   4      36.752  26.142 -16.258  1.00 81.69           N  
ATOM     28  CA  GLU A   4      38.122  25.637 -16.263  1.00 81.69           C  
ATOM     29  C   GLU A   4      38.589  25.294 -14.852  1.00 81.69           C  
ATOM     30  O   GLU A   4      39.237  24.268 -14.638  1.00 81.69           O  
ATOM     31  CB  GLU A   4      39.069  26.658 -16.897  1.00 81.69           C  
ATOM     32  CG  GLU A   4      39.949  26.081 -17.997  1.00 81.69           C  
ATOM     33  CD  GLU A   4      40.687  27.143 -18.796  1.00 81.69           C  
ATOM     34  OE1 GLU A   4      41.401  26.790 -19.762  1.00 81.69           O  
ATOM     35  OE2 GLU A   4      40.552  28.339 -18.450  1.00 81.69           O1-
ATOM     36  N   LYS A   5      38.192  26.018 -13.780  1.00 82.63           N  
ATOM     37  CA  LYS A   5      38.499  25.730 -12.382  1.00 82.63           C  
ATOM     38  C   LYS A   5      37.811  24.447 -11.923  1.00 82.63           C  
ATOM     39  O   LYS A   5      38.406  23.640 -11.206  1.00 82.63           O  
ATOM     40  CB  LYS A   5      38.083  26.898 -11.489  1.00 82.63           C  
ATOM     41  CG  LYS A   5      39.058  28.066 -11.502  1.00 82.63           C  
ATOM     42  CD  LYS A   5      38.644  29.150 -10.516  1.00 82.63           C  
ATOM     43  CE  LYS A   5      39.568  30.358 -10.591  1.00 82.63           C  
ATOM     44  NZ  LYS A   5      39.139  31.443  -9.658  1.00 82.63           N1+
ATOM     45  N   LEU A   6      36.585  24.265 -12.443  1.00 80.91           N  
ATOM     46  CA  LEU A   6      35.841  23.063 -12.084  1.00 80.91           C  
ATOM     47  C   LEU A   6      36.458  21.827 -12.730  1.00 80.91           C  
ATOM     48  O   LEU A   6      36.587  20.784 -12.085  1.00 80.91           O  
ATOM     49  CB  LEU A   6      34.374  23.194 -12.505  1.00 80.91           C  
ATOM     50  CG  LEU A   6      33.362  23.414 -11.379  1.00 80.91           C  
ATOM     51  CD1 LEU A   6      32.347  24.478 -11.780  1.00 80.91           C  
ATOM     52  CD2 LEU A   6      32.662  22.105 -11.026  1.00 80.91           C  
ATOM     53  N   ARG A   7      36.964  22.000 -13.963  1.00 77.50           N  
ATOM     54  CA  ARG A   7      37.588  20.882 -14.661  1.00 77.50           C  
ATOM     55  C   ARG A   7      38.909  20.495 -14.004  1.00 77.50           C  
ATOM     56  O   ARG A   7      39.209  19.309 -13.853  1.00 77.50           O  
ATOM     57  CB  ARG A   7      37.817  21.227 -16.133  1.00 77.50           C  
ATOM     58  CG  ARG A   7      36.612  20.966 -17.022  1.00 77.50           C  
ATOM     59  CD  ARG A   7      36.929  21.210 -18.491  1.00 77.50           C  
ATOM     60  NE  ARG A   7      35.744  21.064 -19.331  1.00 77.50           N  
ATOM     61  CZ  ARG A   7      35.750  21.084 -20.661  1.00 77.50           C  
ATOM     62  NH1 ARG A   7      36.885  21.244 -21.332  1.00 77.50           N1+
ATOM     63  NH2 ARG A   7      34.613  20.941 -21.326  1.00 77.50           N  
ATOM     64  N   GLU A   8      39.662  21.417 -13.507  1.00 86.49           N  
ATOM     65  CA  GLU A   8      40.924  21.159 -12.820  1.00 86.49           C  
ATOM     66  C   GLU A   8      40.690  20.494 -11.467  1.00 86.49           C  
ATOM     67  O   GLU A   8      41.408  19.563 -11.095  1.00 86.49           O  
ATOM     68  CB  GLU A   8      41.713  22.459 -12.639  1.00 86.49           C  
ATOM     69  CG  GLU A   8      42.417  22.931 -13.901  1.00 86.49           C  
ATOM     70  CD  GLU A   8      43.191  24.226 -13.707  1.00 86.49           C  
ATOM     71  OE1 GLU A   8      43.828  24.703 -14.674  1.00 86.49           O  
ATOM     72  OE2 GLU A   8      43.161  24.766 -12.579  1.00 86.49           O1-
ATOM     73  N   SER A   9      39.594  20.943 -10.792  1.00 81.77           N  
ATOM     74  CA  SER A   9      39.254  20.325  -9.514  1.00 81.77           C  
ATOM     75  C   SER A   9      38.793  18.883  -9.703  1.00 81.77           C  
ATOM     76  O   SER A   9      39.149  18.004  -8.916  1.00 81.77           O  
ATOM     77  CB  SER A   9      38.164  21.128  -8.803  1.00 81.77           C  
ATOM     78  OG  SER A   9      38.658  22.394  -8.397  1.00 81.77           O  
ATOM     79  N   LEU A  10      38.032  18.646 -10.813  1.00 77.58           N  
ATOM     80  CA  LEU A  10      37.551  17.297 -11.093  1.00 77.58           C  
ATOM     81  C   LEU A  10      38.706  16.375 -11.466  1.00 77.58           C  
ATOM     82  O   LEU A  10      38.756  15.225 -11.024  1.00 77.58           O  
ATOM     83  CB  LEU A  10      36.515  17.320 -12.219  1.00 77.58           C  
ATOM     84  CG  LEU A  10      35.050  17.422 -11.791  1.00 77.58           C  
ATOM     85  CD1 LEU A  10      34.196  17.939 -12.945  1.00 77.58           C  
ATOM     86  CD2 LEU A  10      34.540  16.069 -11.307  1.00 77.58           C  
ATOM     87  N   GLU A  11      39.686  16.905 -12.182  1.00 83.69           N  
ATOM     88  CA  GLU A  11      40.832  16.095 -12.584  1.00 83.69           C  
ATOM     89  C   GLU A  11      41.720  15.762 -11.389  1.00 83.69           C  
ATOM     90  O   GLU A  11      42.208  14.637 -11.267  1.00 83.69           O  
ATOM     91  CB  GLU A  11      41.647  16.816 -13.661  1.00 83.69           C  
ATOM     92  CG  GLU A  11      41.147  16.574 -15.078  1.00 83.69           C  
ATOM     93  CD  GLU A  11      42.028  17.207 -16.142  1.00 83.69           C  
ATOM     94  OE1 GLU A  11      41.765  17.000 -17.349  1.00 83.69           O  
ATOM     95  OE2 GLU A  11      42.990  17.913 -15.766  1.00 83.69           O1-
ATOM     96  N   GLU A  12      41.855  16.705 -10.449  1.00 86.00           N  
ATOM     97  CA  GLU A  12      42.607  16.473  -9.218  1.00 86.00           C  
ATOM     98  C   GLU A  12      41.918  15.436  -8.337  1.00 86.00           C  
ATOM     99  O   GLU A  12      42.576  14.561  -7.769  1.00 86.00           O  
ATOM    100  CB  GLU A  12      42.788  17.783  -8.445  1.00 86.00           C  
ATOM    101  CG  GLU A  12      44.227  18.061  -8.036  1.00 86.00           C  
ATOM    102  CD  GLU A  12      44.427  19.453  -7.457  1.00 86.00           C  
ATOM    103  OE1 GLU A  12      45.573  19.796  -7.086  1.00 86.00           O  
ATOM    104  OE2 GLU A  12      43.431  20.205  -7.374  1.00 86.00           O1-
ATOM    105  N   GLN A  13      40.595  15.574  -8.255  1.00 78.33           N  
ATOM    106  CA  GLN A  13      39.829  14.596  -7.488  1.00 78.33           C  
ATOM    107  C   GLN A  13      39.937  13.205  -8.108  1.00 78.33           C  
ATOM    108  O   GLN A  13      40.057  12.209  -7.391  1.00 78.33           O  
ATOM    109  CB  GLN A  13      38.362  15.017  -7.397  1.00 78.33           C  
ATOM    110  CG  GLN A  13      37.813  15.029  -5.976  1.00 78.33           C  
ATOM    111  CD  GLN A  13      36.344  15.407  -5.917  1.00 78.33           C  
ATOM    112  NE2 GLN A  13      35.741  15.256  -4.743  1.00 78.33           N  
ATOM    113  OE1 GLN A  13      35.758  15.831  -6.917  1.00 78.33           O  
ATOM    114  N   LYS A  14      39.984  13.148  -9.443  1.00 79.72           N  
ATOM    115  CA  LYS A  14      40.124  11.864 -10.124  1.00 79.72           C  
ATOM    116  C   LYS A  14      41.486  11.237  -9.841  1.00 79.72           C  
ATOM    117  O   LYS A  14      41.584  10.027  -9.619  1.00 79.72           O  
ATOM    118  CB  LYS A  14      39.929  12.033 -11.632  1.00 79.72           C  
ATOM    119  CG  LYS A  14      38.473  12.025 -12.073  1.00 79.72           C  
ATOM    120  CD  LYS A  14      38.348  12.068 -13.590  1.00 79.72           C  
ATOM    121  CE  LYS A  14      36.893  12.151 -14.030  1.00 79.72           C  
ATOM    122  NZ  LYS A  14      36.766  12.203 -15.517  1.00 79.72           N1+
ATOM    123  N   LYS A  15      42.518  12.066  -9.774  1.00 86.97           N  
ATOM    124  CA  LYS A  15      43.859  11.583  -9.457  1.00 86.97           C  
ATOM    125  C   LYS A  15      43.938  11.084  -8.018  1.00 86.97           C  
ATOM    126  O   LYS A  15      44.542  10.044  -7.748  1.00 86.97           O  
ATOM    127  CB  LYS A  15      44.894  12.685  -9.687  1.00 86.97           C  
ATOM    128  CG  LYS A  15      45.296  12.862 -11.144  1.00 86.97           C  
ATOM    129  CD  LYS A  15      46.421  13.879 -11.293  1.00 86.97           C  
ATOM    130  CE  LYS A  15      46.759  14.127 -12.757  1.00 86.97           C  
ATOM    131  NZ  LYS A  15      47.876  15.108 -12.909  1.00 86.97           N1+
ATOM    132  N   ARG A  16      43.247  11.770  -7.100  1.00 81.66           N  
ATOM    133  CA  ARG A  16      43.225  11.382  -5.692  1.00 81.66           C  
ATOM    134  C   ARG A  16      42.491  10.059  -5.502  1.00 81.66           C  
ATOM    135  O   ARG A  16      42.918   9.214  -4.712  1.00 81.66           O  
ATOM    136  CB  ARG A  16      42.570  12.473  -4.843  1.00 81.66           C  
ATOM    137  CG  ARG A  16      43.561  13.420  -4.188  1.00 81.66           C  
ATOM    138  CD  ARG A  16      42.859  14.464  -3.329  1.00 81.66           C  
ATOM    139  NE  ARG A  16      43.812  15.251  -2.551  1.00 81.66           N  
ATOM    140  CZ  ARG A  16      43.479  16.169  -1.649  1.00 81.66           C  
ATOM    141  NH1 ARG A  16      42.203  16.434  -1.390  1.00 81.66           N1+
ATOM    142  NH2 ARG A  16      44.427  16.827  -0.998  1.00 81.66           N  
ATOM    143  N   VAL A  17      41.441   9.957  -6.311  1.00 78.00           N  
ATOM    144  CA  VAL A  17      40.660   8.728  -6.221  1.00 78.00           C  
ATOM    145  C   VAL A  17      41.499   7.546  -6.704  1.00 78.00           C  
ATOM    146  O   VAL A  17      41.492   6.478  -6.087  1.00 78.00           O  
ATOM    147  CB  VAL A  17      39.353   8.824  -7.041  1.00 78.00           C  
ATOM    148  CG1 VAL A  17      38.698   7.450  -7.174  1.00 78.00           C  
ATOM    149  CG2 VAL A  17      38.391   9.818  -6.395  1.00 78.00           C  
ATOM    150  N   LYS A  18      42.254   7.742  -7.708  1.00 83.44           N  
ATOM    151  CA  LYS A  18      43.094   6.679  -8.251  1.00 83.44           C  
ATOM    152  C   LYS A  18      44.209   6.308  -7.279  1.00 83.44           C  
ATOM    153  O   LYS A  18      44.534   5.129  -7.117  1.00 83.44           O  
ATOM    154  CB  LYS A  18      43.689   7.098  -9.596  1.00 83.44           C  
ATOM    155  CG  LYS A  18      42.755   6.890 -10.779  1.00 83.44           C  
ATOM    156  CD  LYS A  18      43.457   7.170 -12.101  1.00 83.44           C  
ATOM    157  CE  LYS A  18      42.499   7.051 -13.280  1.00 83.44           C  
ATOM    158  NZ  LYS A  18      43.177   7.351 -14.576  1.00 83.44           N1+
ATOM    159  N   GLU A  19      44.762   7.239  -6.561  1.00 84.93           N  
ATOM    160  CA  GLU A  19      45.791   6.993  -5.554  1.00 84.93           C  
ATOM    161  C   GLU A  19      45.227   6.218  -4.367  1.00 84.93           C  
ATOM    162  O   GLU A  19      45.863   5.285  -3.869  1.00 84.93           O  
ATOM    163  CB  GLU A  19      46.404   8.312  -5.078  1.00 84.93           C  
ATOM    164  CG  GLU A  19      47.376   8.933  -6.070  1.00 84.93           C  
ATOM    165  CD  GLU A  19      47.914  10.282  -5.619  1.00 84.93           C  
ATOM    166  OE1 GLU A  19      48.722  10.891  -6.358  1.00 84.93           O  
ATOM    167  OE2 GLU A  19      47.526  10.733  -4.519  1.00 84.93           O1-
ATOM    168  N   ILE A  20      44.072   6.667  -3.985  1.00 75.63           N  
ATOM    169  CA  ILE A  20      43.399   5.983  -2.886  1.00 75.63           C  
ATOM    170  C   ILE A  20      43.095   4.541  -3.284  1.00 75.63           C  
ATOM    171  O   ILE A  20      43.283   3.618  -2.490  1.00 75.63           O  
ATOM    172  CB  ILE A  20      42.100   6.711  -2.478  1.00 75.63           C  
ATOM    173  CG1 ILE A  20      42.426   8.059  -1.825  1.00 75.63           C  
ATOM    174  CG2 ILE A  20      41.262   5.837  -1.540  1.00 75.63           C  
ATOM    175  CD1 ILE A  20      41.201   8.908  -1.510  1.00 75.63           C  
ATOM    176  N   GLU A  21      42.694   4.375  -4.506  1.00 70.00           N  
ATOM    177  CA  GLU A  21      42.413   3.027  -4.989  1.00 70.00           C  
ATOM    178  C   GLU A  21      43.671   2.163  -4.980  1.00 70.00           C  
ATOM    179  O   GLU A  21      43.621   0.988  -4.612  1.00 70.00           O  
ATOM    180  CB  GLU A  21      41.817   3.074  -6.398  1.00 70.00           C  
ATOM    181  CG  GLU A  21      40.359   3.510  -6.436  1.00 70.00           C  
ATOM    182  CD  GLU A  21      39.781   3.549  -7.841  1.00 70.00           C  
ATOM    183  OE1 GLU A  21      38.542   3.660  -7.985  1.00 70.00           O  
ATOM    184  OE2 GLU A  21      40.573   3.469  -8.807  1.00 70.00           O1-
ATOM    185  N   ARG A  22      44.806   2.754  -5.286  1.00 82.79           N  
ATOM    186  CA  ARG A  22      46.078   2.037  -5.278  1.00 82.79           C  
ATOM    187  C   ARG A  22      46.499   1.684  -3.856  1.00 82.79           C  
ATOM    188  O   ARG A  22      46.963   0.572  -3.599  1.00 82.79           O  
ATOM    189  CB  ARG A  22      47.168   2.869  -5.956  1.00 82.79           C  
ATOM    190  CG  ARG A  22      47.104   2.846  -7.475  1.00 82.79           C  
ATOM    191  CD  ARG A  22      48.259   3.619  -8.100  1.00 82.79           C  
ATOM    192  NE  ARG A  22      48.133   3.694  -9.552  1.00 82.79           N  
ATOM    193  CZ  ARG A  22      48.928   4.406 -10.346  1.00 82.79           C  
ATOM    194  NH1 ARG A  22      49.926   5.122  -9.840  1.00 82.79           N1+
ATOM    195  NH2 ARG A  22      48.725   4.403 -11.655  1.00 82.79           N  
ATOM    196  N   GLU A  23      46.365   2.648  -2.962  1.00 77.95           N  
ATOM    197  CA  GLU A  23      46.668   2.413  -1.553  1.00 77.95           C  
ATOM    198  C   GLU A  23      45.788   1.307  -0.977  1.00 77.95           C  
ATOM    199  O   GLU A  23      46.264   0.457  -0.223  1.00 77.95           O  
ATOM    200  CB  GLU A  23      46.495   3.700  -0.743  1.00 77.95           C  
ATOM    201  CG  GLU A  23      47.609   4.714  -0.955  1.00 77.95           C  
ATOM    202  CD  GLU A  23      47.439   5.975  -0.122  1.00 77.95           C  
ATOM    203  OE1 GLU A  23      48.245   6.921  -0.280  1.00 77.95           O  
ATOM    204  OE2 GLU A  23      46.494   6.017   0.697  1.00 77.95           O1-
ATOM    205  N   HIS A  24      44.553   1.373  -1.318  1.00 61.19           N  
ATOM    206  CA  HIS A  24      43.624   0.346  -0.860  1.00 61.19           C  
ATOM    207  C   HIS A  24      44.022  -1.030  -1.383  1.00 61.19           C  
ATOM    208  O   HIS A  24      43.975  -2.017  -0.644  1.00 61.19           O  
ATOM    209  CB  HIS A  24      42.197   0.681  -1.298  1.00 61.19           C  
ATOM    210  CG  HIS A  24      41.369   1.305  -0.220  1.00 61.19           C  
ATOM    211  CD2 HIS A  24      41.237   2.596   0.165  1.00 61.19           C  
ATOM    212  ND1 HIS A  24      40.550   0.569   0.609  1.00 61.19           N  
ATOM    213  CE1 HIS A  24      39.948   1.384   1.460  1.00 61.19           C  
ATOM    214  NE2 HIS A  24      40.348   2.620   1.211  1.00 61.19           N  
ATOM    215  N   GLU A  25      44.449  -0.994  -2.636  1.00 72.44           N  
ATOM    216  CA  GLU A  25      44.863  -2.264  -3.225  1.00 72.44           C  
ATOM    217  C   GLU A  25      46.108  -2.813  -2.535  1.00 72.44           C  
ATOM    218  O   GLU A  25      46.196  -4.013  -2.266  1.00 72.44           O  
ATOM    219  CB  GLU A  25      45.121  -2.102  -4.726  1.00 72.44           C  
ATOM    220  CG  GLU A  25      45.155  -3.418  -5.490  1.00 72.44           C  
ATOM    221  CD  GLU A  25      43.781  -3.881  -5.946  1.00 72.44           C  
ATOM    222  OE1 GLU A  25      43.635  -5.065  -6.327  1.00 72.44           O  
ATOM    223  OE2 GLU A  25      42.842  -3.054  -5.925  1.00 72.44           O1-
ATOM    224  N   GLU A  26      46.994  -1.996  -2.155  1.00 70.47           N  
ATOM    225  CA  GLU A  26      48.212  -2.388  -1.454  1.00 70.47           C  
ATOM    226  C   GLU A  26      47.899  -2.927  -0.061  1.00 70.47           C  
ATOM    227  O   GLU A  26      48.480  -3.926   0.368  1.00 70.47           O  
ATOM    228  CB  GLU A  26      49.179  -1.206  -1.354  1.00 70.47           C  
ATOM    229  CG  GLU A  26      49.858  -0.853  -2.671  1.00 70.47           C  
ATOM    230  CD  GLU A  26      50.799   0.336  -2.562  1.00 70.47           C  
ATOM    231  OE1 GLU A  26      51.382   0.745  -3.590  1.00 70.47           O  
ATOM    232  OE2 GLU A  26      50.956   0.861  -1.437  1.00 70.47           O1-
ATOM    233  N   ILE A  27      47.065  -2.249   0.626  1.00 62.97           N  
ATOM    234  CA  ILE A  27      46.638  -2.679   1.953  1.00 62.97           C  
ATOM    235  C   ILE A  27      45.937  -4.031   1.858  1.00 62.97           C  
ATOM    236  O   ILE A  27      46.193  -4.929   2.664  1.00 62.97           O  
ATOM    237  CB  ILE A  27      45.707  -1.636   2.611  1.00 62.97           C  
ATOM    238  CG1 ILE A  27      46.483  -0.356   2.938  1.00 62.97           C  
ATOM    239  CG2 ILE A  27      45.052  -2.215   3.869  1.00 62.97           C  
ATOM    240  CD1 ILE A  27      45.612   0.784   3.447  1.00 62.97           C  
ATOM    241  N   ARG A  28      45.152  -4.128   0.837  1.00 58.06           N  
ATOM    242  CA  ARG A  28      44.454  -5.392   0.624  1.00 58.06           C  
ATOM    243  C   ARG A  28      45.441  -6.526   0.369  1.00 58.06           C  
ATOM    244  O   ARG A  28      45.289  -7.622   0.911  1.00 58.06           O  
ATOM    245  CB  ARG A  28      43.475  -5.275  -0.547  1.00 58.06           C  
ATOM    246  CG  ARG A  28      42.076  -4.844  -0.140  1.00 58.06           C  
ATOM    247  CD  ARG A  28      41.091  -4.962  -1.294  1.00 58.06           C  
ATOM    248  NE  ARG A  28      39.923  -4.108  -1.096  1.00 58.06           N  
ATOM    249  CZ  ARG A  28      39.008  -3.847  -2.025  1.00 58.06           C  
ATOM    250  NH1 ARG A  28      39.108  -4.372  -3.242  1.00 58.06           N1+
ATOM    251  NH2 ARG A  28      37.985  -3.056  -1.738  1.00 58.06           N  
ATOM    252  N   GLU A  29      46.458  -6.200  -0.348  1.00 70.37           N  
ATOM    253  CA  GLU A  29      47.455  -7.218  -0.663  1.00 70.37           C  
ATOM    254  C   GLU A  29      48.295  -7.565   0.562  1.00 70.37           C  
ATOM    255  O   GLU A  29      48.613  -8.734   0.793  1.00 70.37           O  
ATOM    256  CB  GLU A  29      48.361  -6.749  -1.806  1.00 70.37           C  
ATOM    257  CG  GLU A  29      47.805  -7.045  -3.191  1.00 70.37           C  
ATOM    258  CD  GLU A  29      48.761  -6.672  -4.313  1.00 70.37           C  
ATOM    259  OE1 GLU A  29      48.436  -6.923  -5.496  1.00 70.37           O  
ATOM    260  OE2 GLU A  29      49.844  -6.125  -4.007  1.00 70.37           O1-
ATOM    261  N   ALA A  30      48.651  -6.463   1.362  1.00 58.05           N  
ATOM    262  CA  ALA A  30      49.384  -6.661   2.609  1.00 58.05           C  
ATOM    263  C   ALA A  30      48.580  -7.508   3.591  1.00 58.05           C  
ATOM    264  O   ALA A  30      49.132  -8.378   4.267  1.00 58.05           O  
ATOM    265  CB  ALA A  30      49.737  -5.316   3.237  1.00 58.05           C  
ATOM    266  N   LEU A  31      47.334  -7.205   3.657  1.00 55.98           N  
ATOM    267  CA  LEU A  31      46.471  -7.966   4.553  1.00 55.98           C  
ATOM    268  C   LEU A  31      46.368  -9.420   4.103  1.00 55.98           C  
ATOM    269  O   LEU A  31      46.333 -10.330   4.935  1.00 55.98           O  
ATOM    270  CB  LEU A  31      45.076  -7.339   4.616  1.00 55.98           C  
ATOM    271  CG  LEU A  31      44.860  -6.271   5.689  1.00 55.98           C  
ATOM    272  CD1 LEU A  31      43.691  -5.368   5.312  1.00 55.98           C  
ATOM    273  CD2 LEU A  31      44.625  -6.919   7.049  1.00 55.98           C  
ATOM    274  N   LYS A  32      46.442  -9.643   2.807  1.00 61.35           N  
ATOM    275  CA  LYS A  32      46.416 -10.986   2.236  1.00 61.35           C  
ATOM    276  C   LYS A  32      47.655 -11.780   2.641  1.00 61.35           C  
ATOM    277  O   LYS A  32      47.555 -12.956   2.997  1.00 61.35           O  
ATOM    278  CB  LYS A  32      46.313 -10.918   0.712  1.00 61.35           C  
ATOM    279  CG  LYS A  32      45.841 -12.213   0.065  1.00 61.35           C  
ATOM    280  CD  LYS A  32      45.673 -12.057  -1.441  1.00 61.35           C  
ATOM    281  CE  LYS A  32      45.306 -13.378  -2.103  1.00 61.35           C  
ATOM    282  NZ  LYS A  32      45.137 -13.230  -3.580  1.00 61.35           N1+
ATOM    283  N   ARG A  33      48.764 -11.164   2.615  1.00 66.35           N  
ATOM    284  CA  ARG A  33      50.015 -11.824   2.970  1.00 66.35           C  
ATOM    285  C   ARG A  33      50.057 -12.155   4.459  1.00 66.35           C  
ATOM    286  O   ARG A  33      50.510 -13.233   4.849  1.00 66.35           O  
ATOM    287  CB  ARG A  33      51.212 -10.947   2.595  1.00 66.35           C  
ATOM    288  CG  ARG A  33      51.481 -10.878   1.101  1.00 66.35           C  
ATOM    289  CD  ARG A  33      52.748 -10.093   0.790  1.00 66.35           C  
ATOM    290  NE  ARG A  33      52.584  -9.245  -0.386  1.00 66.35           N  
ATOM    291  CZ  ARG A  33      53.532  -8.465  -0.897  1.00 66.35           C  
ATOM    292  NH1 ARG A  33      54.737  -8.409  -0.340  1.00 66.35           N1+
ATOM    293  NH2 ARG A  33      53.274  -7.734  -1.971  1.00 66.35           N  
ATOM    294  N   LEU A  34      49.611 -11.173   5.202  1.00 57.40           N  
ATOM    295  CA  LEU A  34      49.593 -11.352   6.650  1.00 57.40           C  
ATOM    296  C   LEU A  34      48.618 -12.454   7.049  1.00 57.40           C  
ATOM    297  O   LEU A  34      48.933 -13.288   7.901  1.00 57.40           O  
ATOM    298  CB  LEU A  34      49.215 -10.042   7.347  1.00 57.40           C  
ATOM    299  CG  LEU A  34      49.412 -10.000   8.863  1.00 57.40           C  
ATOM    300  CD1 LEU A  34      50.875  -9.732   9.201  1.00 57.40           C  
ATOM    301  CD2 LEU A  34      48.510  -8.943   9.490  1.00 57.40           C  
ATOM    302  N   GLN A  35      47.450 -12.500   6.460  1.00 57.78           N  
ATOM    303  CA  GLN A  35      46.434 -13.511   6.731  1.00 57.78           C  
ATOM    304  C   GLN A  35      46.944 -14.908   6.388  1.00 57.78           C  
ATOM    305  O   GLN A  35      46.693 -15.865   7.124  1.00 57.78           O  
ATOM    306  CB  GLN A  35      45.155 -13.212   5.948  1.00 57.78           C  
ATOM    307  CG  GLN A  35      44.212 -12.248   6.655  1.00 57.78           C  
ATOM    308  CD  GLN A  35      42.976 -11.927   5.834  1.00 57.78           C  
ATOM    309  NE2 GLN A  35      41.970 -11.348   6.481  1.00 57.78           N  
ATOM    310  OE1 GLN A  35      42.928 -12.196   4.630  1.00 57.78           O  
ATOM    311  N   GLN A  36      47.778 -14.991   5.346  1.00 61.56           N  
ATOM    312  CA  GLN A  36      48.340 -16.264   4.907  1.00 61.56           C  
ATOM    313  C   GLN A  36      49.422 -16.748   5.868  1.00 61.56           C  
ATOM    314  O   GLN A  36      49.521 -17.945   6.149  1.00 61.56           O  
ATOM    315  CB  GLN A  36      48.910 -16.141   3.493  1.00 61.56           C  
ATOM    316  CG  GLN A  36      47.847 -16.100   2.404  1.00 61.56           C  
ATOM    317  CD  GLN A  36      48.435 -15.911   1.017  1.00 61.56           C  
ATOM    318  NE2 GLN A  36      47.603 -16.072  -0.006  1.00 61.56           N  
ATOM    319  OE1 GLN A  36      49.626 -15.623   0.868  1.00 61.56           O  
ATOM    320  N   SER A  37      50.224 -15.805   6.307  1.00 62.23           N  
ATOM    321  CA  SER A  37      51.276 -16.133   7.264  1.00 62.23           C  
ATOM    322  C   SER A  37      50.688 -16.630   8.581  1.00 62.23           C  
ATOM    323  O   SER A  37      51.187 -17.594   9.165  1.00 62.23           O  
ATOM    324  CB  SER A  37      52.166 -14.917   7.521  1.00 62.23           C  
ATOM    325  OG  SER A  37      53.173 -15.223   8.471  1.00 62.23           O  
ATOM    326  N   VAL A  38      49.581 -16.053   8.973  1.00 54.94           N  
ATOM    327  CA  VAL A  38      48.917 -16.414  10.221  1.00 54.94           C  
ATOM    328  C   VAL A  38      48.279 -17.795  10.086  1.00 54.94           C  
ATOM    329  O   VAL A  38      48.339 -18.606  11.014  1.00 54.94           O  
ATOM    330  CB  VAL A  38      47.850 -15.370  10.619  1.00 54.94           C  
ATOM    331  CG1 VAL A  38      47.016 -15.872  11.796  1.00 54.94           C  
ATOM    332  CG2 VAL A  38      48.510 -14.035  10.959  1.00 54.94           C  
ATOM    333  N   LEU A  39      47.716 -18.089   8.911  1.00 57.18           N  
ATOM    334  CA  LEU A  39      47.079 -19.376   8.662  1.00 57.18           C  
ATOM    335  C   LEU A  39      48.101 -20.507   8.703  1.00 57.18           C  
ATOM    336  O   LEU A  39      47.853 -21.552   9.308  1.00 57.18           O  
ATOM    337  CB  LEU A  39      46.365 -19.368   7.307  1.00 57.18           C  
ATOM    338  CG  LEU A  39      45.410 -20.531   7.036  1.00 57.18           C  
ATOM    339  CD1 LEU A  39      44.066 -20.283   7.714  1.00 57.18           C  
ATOM    340  CD2 LEU A  39      45.228 -20.736   5.536  1.00 57.18           C  
ATOM    341  N   ARG A  40      49.264 -20.285   8.105  1.00 68.11           N  
ATOM    342  CA  ARG A  40      50.303 -21.310   8.102  1.00 68.11           C  
ATOM    343  C   ARG A  40      50.828 -21.562   9.512  1.00 68.11           C  
ATOM    344  O   ARG A  40      51.008 -22.712   9.917  1.00 68.11           O  
ATOM    345  CB  ARG A  40      51.453 -20.909   7.178  1.00 68.11           C  
ATOM    346  CG  ARG A  40      51.145 -21.079   5.700  1.00 68.11           C  
ATOM    347  CD  ARG A  40      52.387 -20.898   4.839  1.00 68.11           C  
ATOM    348  NE  ARG A  40      52.665 -19.487   4.584  1.00 68.11           N  
ATOM    349  CZ  ARG A  40      53.151 -19.004   3.444  1.00 68.11           C  
ATOM    350  NH1 ARG A  40      53.423 -19.812   2.427  1.00 68.11           N1+
ATOM    351  NH2 ARG A  40      53.367 -17.702   3.321  1.00 68.11           N  
ATOM    352  N   GLN A  41      51.072 -20.461  10.251  1.00 59.85           N  
ATOM    353  CA  GLN A  41      51.572 -20.563  11.619  1.00 59.85           C  
ATOM    354  C   GLN A  41      50.537 -21.211  12.535  1.00 59.85           C  
ATOM    355  O   GLN A  41      50.885 -22.009  13.407  1.00 59.85           O  
ATOM    356  CB  GLN A  41      51.957 -19.184  12.155  1.00 59.85           C  
ATOM    357  CG  GLN A  41      53.279 -18.660  11.611  1.00 59.85           C  
ATOM    358  CD  GLN A  41      53.641 -17.295  12.164  1.00 59.85           C  
ATOM    359  NE2 GLN A  41      54.851 -16.836  11.864  1.00 59.85           N  
ATOM    360  OE1 GLN A  41      52.840 -16.657  12.854  1.00 59.85           O  
ATOM    361  N   ALA A  42      49.330 -20.927  12.289  1.00 50.93           N  
ATOM    362  CA  ALA A  42      48.222 -21.444  13.089  1.00 50.93           C  
ATOM    363  C   ALA A  42      48.030 -22.939  12.858  1.00 50.93           C  
ATOM    364  O   ALA A  42      47.780 -23.693  13.802  1.00 50.93           O  
ATOM    365  CB  ALA A  42      46.935 -20.688  12.767  1.00 50.93           C  
ATOM    366  N   VAL A  43      48.125 -23.373  11.563  1.00 57.68           N  
ATOM    367  CA  VAL A  43      48.047 -24.786  11.210  1.00 57.68           C  
ATOM    368  C   VAL A  43      49.197 -25.548  11.864  1.00 57.68           C  
ATOM    369  O   VAL A  43      49.002 -26.642  12.398  1.00 57.68           O  
ATOM    370  CB  VAL A  43      48.076 -24.992   9.678  1.00 57.68           C  
ATOM    371  CG1 VAL A  43      48.190 -26.475   9.333  1.00 57.68           C  
ATOM    372  CG2 VAL A  43      46.829 -24.385   9.035  1.00 57.68           C  
ATOM    373  N   ARG A  44      50.419 -24.907  11.868  1.00 60.32           N  
ATOM    374  CA  ARG A  44      51.580 -25.514  12.511  1.00 60.32           C  
ATOM    375  C   ARG A  44      51.376 -25.626  14.017  1.00 60.32           C  
ATOM    376  O   ARG A  44      51.701 -26.652  14.618  1.00 60.32           O  
ATOM    377  CB  ARG A  44      52.845 -24.705  12.213  1.00 60.32           C  
ATOM    378  CG  ARG A  44      53.800 -25.389  11.247  1.00 60.32           C  
ATOM    379  CD  ARG A  44      55.092 -24.601  11.079  1.00 60.32           C  
ATOM    380  NE  ARG A  44      54.952 -23.545  10.079  1.00 60.32           N  
ATOM    381  CZ  ARG A  44      55.965 -22.870   9.544  1.00 60.32           C  
ATOM    382  NH1 ARG A  44      57.218 -23.128   9.903  1.00 60.32           N1+
ATOM    383  NH2 ARG A  44      55.726 -21.929   8.642  1.00 60.32           N  
ATOM    384  N   LEU A  45      50.801 -24.719  14.644  1.00 53.37           N  
ATOM    385  CA  LEU A  45      50.559 -24.703  16.083  1.00 53.37           C  
ATOM    386  C   LEU A  45      49.413 -25.642  16.449  1.00 53.37           C  
ATOM    387  O   LEU A  45      49.438 -26.275  17.508  1.00 53.37           O  
ATOM    388  CB  LEU A  45      50.242 -23.283  16.558  1.00 53.37           C  
ATOM    389  CG  LEU A  45      51.342 -22.572  17.350  1.00 53.37           C  
ATOM    390  CD1 LEU A  45      51.582 -21.176  16.787  1.00 53.37           C  
ATOM    391  CD2 LEU A  45      50.976 -22.504  18.828  1.00 53.37           C  
ATOM    392  N   ALA A  46      48.333 -25.783  15.572  1.00 52.29           N  
ATOM    393  CA  ALA A  46      47.319 -26.813  15.782  1.00 52.29           C  
ATOM    394  C   ALA A  46      47.939 -28.207  15.760  1.00 52.29           C  
ATOM    395  O   ALA A  46      47.477 -29.110  16.462  1.00 52.29           O  
ATOM    396  CB  ALA A  46      46.224 -26.704  14.723  1.00 52.29           C  
ATOM    397  N   LYS A  47      49.093 -28.399  15.115  1.00 53.98           N  
ATOM    398  CA  LYS A  47      49.823 -29.662  15.180  1.00 53.98           C  
ATOM    399  C   LYS A  47      50.465 -29.856  16.550  1.00 53.98           C  
ATOM    400  O   LYS A  47      50.592 -30.985  17.029  1.00 53.98           O  
ATOM    401  CB  LYS A  47      50.890 -29.722  14.086  1.00 53.98           C  
ATOM    402  CG  LYS A  47      50.339 -30.007  12.698  1.00 53.98           C  
ATOM    403  CD  LYS A  47      51.457 -30.170  11.676  1.00 53.98           C  
ATOM    404  CE  LYS A  47      50.905 -30.404  10.276  1.00 53.98           C  
ATOM    405  NZ  LYS A  47      51.996 -30.540   9.266  1.00 53.98           N1+
ATOM    406  N   LEU A  48      50.697 -28.740  17.372  1.00 60.62           N  
ATOM    407  CA  LEU A  48      51.463 -28.867  18.607  1.00 60.62           C  
ATOM    408  C   LEU A  48      50.552 -28.755  19.824  1.00 60.62           C  
ATOM    409  O   LEU A  48      50.842 -29.326  20.878  1.00 60.62           O  
ATOM    410  CB  LEU A  48      52.556 -27.798  18.673  1.00 60.62           C  
ATOM    411  CG  LEU A  48      53.748 -27.989  17.733  1.00 60.62           C  
ATOM    412  CD1 LEU A  48      54.563 -26.703  17.644  1.00 60.62           C  
ATOM    413  CD2 LEU A  48      54.619 -29.149  18.202  1.00 60.62           C  
ATOM    414  N   GLY A  49      49.165 -28.814  19.669  1.00 53.72           N  
ATOM    415  CA  GLY A  49      48.319 -28.805  20.852  1.00 53.72           C  
ATOM    416  C   GLY A  49      46.858 -28.539  20.538  1.00 53.72           C  
ATOM    417  O   GLY A  49      46.520 -28.143  19.421  1.00 53.72           O  
ATOM    418  N   ASP A  50      45.985 -29.490  20.878  1.00 55.89           N  
ATOM    419  CA  ASP A  50      44.526 -29.467  20.852  1.00 55.89           C  
ATOM    420  C   ASP A  50      43.986 -28.169  21.449  1.00 55.89           C  
ATOM    421  O   ASP A  50      43.691 -28.105  22.644  1.00 55.89           O  
ATOM    422  CB  ASP A  50      43.955 -30.670  21.607  1.00 55.89           C  
ATOM    423  CG  ASP A  50      42.760 -31.295  20.911  1.00 55.89           C  
ATOM    424  OD1 ASP A  50      42.257 -30.715  19.924  1.00 55.89           O  
ATOM    425  OD2 ASP A  50      42.314 -32.375  21.355  1.00 55.89           O1-
ATOM    426  N   ASP A  51      44.522 -26.967  21.021  1.00 63.72           N  
ATOM    427  CA  ASP A  51      43.854 -25.767  21.516  1.00 63.72           C  
ATOM    428  C   ASP A  51      42.535 -25.532  20.783  1.00 63.72           C  
ATOM    429  O   ASP A  51      42.530 -25.104  19.626  1.00 63.72           O  
ATOM    430  CB  ASP A  51      44.763 -24.545  21.368  1.00 63.72           C  
ATOM    431  CG  ASP A  51      44.374 -23.402  22.287  1.00 63.72           C  
ATOM    432  OD1 ASP A  51      43.291 -23.461  22.910  1.00 63.72           O  
ATOM    433  OD2 ASP A  51      45.156 -22.431  22.389  1.00 63.72           O1-
ATOM    434  N   SER A  52      41.566 -26.123  21.099  1.00 64.05           N  
ATOM    435  CA  SER A  52      40.203 -26.098  20.578  1.00 64.05           C  
ATOM    436  C   SER A  52      39.773 -24.678  20.225  1.00 64.05           C  
ATOM    437  O   SER A  52      39.128 -24.458  19.197  1.00 64.05           O  
ATOM    438  CB  SER A  52      39.229 -26.697  21.594  1.00 64.05           C  
ATOM    439  OG  SER A  52      39.511 -28.068  21.813  1.00 64.05           O  
ATOM    440  N   GLU A  53      40.220 -23.623  20.951  1.00 71.29           N  
ATOM    441  CA  GLU A  53      39.837 -22.238  20.691  1.00 71.29           C  
ATOM    442  C   GLU A  53      40.518 -21.704  19.435  1.00 71.29           C  
ATOM    443  O   GLU A  53      39.897 -20.996  18.638  1.00 71.29           O  
ATOM    444  CB  GLU A  53      40.177 -21.352  21.892  1.00 71.29           C  
ATOM    445  CG  GLU A  53      39.430 -20.026  21.909  1.00 71.29           C  
ATOM    446  CD  GLU A  53      39.692 -19.206  23.162  1.00 71.29           C  
ATOM    447  OE1 GLU A  53      39.219 -18.049  23.239  1.00 71.29           O  
ATOM    448  OE2 GLU A  53      40.375 -19.724  24.073  1.00 71.29           O1-
ATOM    449  N   MET A  54      41.702 -22.042  19.319  1.00 69.13           N  
ATOM    450  CA  MET A  54      42.465 -21.604  18.154  1.00 69.13           C  
ATOM    451  C   MET A  54      41.914 -22.229  16.877  1.00 69.13           C  
ATOM    452  O   MET A  54      41.756 -21.544  15.864  1.00 69.13           O  
ATOM    453  CB  MET A  54      43.944 -21.961  18.315  1.00 69.13           C  
ATOM    454  CG  MET A  54      44.833 -21.392  17.222  1.00 69.13           C  
ATOM    455  SD  MET A  54      46.601 -21.825  17.458  1.00 69.13           S  
ATOM    456  CE  MET A  54      47.229 -20.257  18.120  1.00 69.13           C  
ATOM    457  N   ILE A  55      41.683 -23.591  16.862  1.00 68.44           N  
ATOM    458  CA  ILE A  55      41.092 -24.273  15.717  1.00 68.44           C  
ATOM    459  C   ILE A  55      39.754 -23.626  15.366  1.00 68.44           C  
ATOM    460  O   ILE A  55      39.449 -23.416  14.189  1.00 68.44           O  
ATOM    461  CB  ILE A  55      40.901 -25.782  15.995  1.00 68.44           C  
ATOM    462  CG1 ILE A  55      42.261 -26.477  16.123  1.00 68.44           C  
ATOM    463  CG2 ILE A  55      40.055 -26.430  14.895  1.00 68.44           C  
ATOM    464  CD1 ILE A  55      42.169 -27.958  16.462  1.00 68.44           C  
ATOM    465  N   ARG A  56      39.049 -23.201  16.394  1.00 69.83           N  
ATOM    466  CA  ARG A  56      37.770 -22.545  16.143  1.00 69.83           C  
ATOM    467  C   ARG A  56      37.966 -21.233  15.392  1.00 69.83           C  
ATOM    468  O   ARG A  56      37.228 -20.933  14.452  1.00 69.83           O  
ATOM    469  CB  ARG A  56      37.029 -22.291  17.457  1.00 69.83           C  
ATOM    470  CG  ARG A  56      35.542 -22.025  17.284  1.00 69.83           C  
ATOM    471  CD  ARG A  56      34.852 -21.786  18.620  1.00 69.83           C  
ATOM    472  NE  ARG A  56      34.526 -23.042  19.290  1.00 69.83           N  
ATOM    473  CZ  ARG A  56      33.679 -23.159  20.309  1.00 69.83           C  
ATOM    474  NH1 ARG A  56      33.055 -22.093  20.799  1.00 69.83           N1+
ATOM    475  NH2 ARG A  56      33.455 -24.350  20.845  1.00 69.83           N  
ATOM    476  N   ARG A  57      38.980 -20.506  15.701  1.00 75.28           N  
ATOM    477  CA  ARG A  57      39.269 -19.242  15.032  1.00 75.28           C  
ATOM    478  C   ARG A  57      39.693 -19.472  13.585  1.00 75.28           C  
ATOM    479  O   ARG A  57      39.287 -18.728  12.689  1.00 75.28           O  
ATOM    480  CB  ARG A  57      40.361 -18.474  15.781  1.00 75.28           C  
ATOM    481  CG  ARG A  57      39.867 -17.763  17.031  1.00 75.28           C  
ATOM    482  CD  ARG A  57      40.966 -16.936  17.682  1.00 75.28           C  
ATOM    483  NE  ARG A  57      40.560 -16.434  18.991  1.00 75.28           N  
ATOM    484  CZ  ARG A  57      41.371 -15.834  19.858  1.00 75.28           C  
ATOM    485  NH1 ARG A  57      42.655 -15.649  19.569  1.00 75.28           N1+
ATOM    486  NH2 ARG A  57      40.897 -15.417  21.023  1.00 75.28           N  
ATOM    487  N   ILE A  58      40.457 -20.523  13.360  1.00 72.79           N  
ATOM    488  CA  ILE A  58      40.939 -20.870  12.027  1.00 72.79           C  
ATOM    489  C   ILE A  58      39.763 -21.280  11.144  1.00 72.79           C  
ATOM    490  O   ILE A  58      39.667 -20.857   9.989  1.00 72.79           O  
ATOM    491  CB  ILE A  58      41.989 -22.001  12.081  1.00 72.79           C  
ATOM    492  CG1 ILE A  58      43.254 -21.520  12.801  1.00 72.79           C  
ATOM    493  CG2 ILE A  58      42.317 -22.502  10.672  1.00 72.79           C  
ATOM    494  CD1 ILE A  58      44.280 -22.618  13.049  1.00 72.79           C  
ATOM    495  N   VAL A  59      38.985 -22.151  11.805  1.00 70.69           N  
ATOM    496  CA  VAL A  59      37.806 -22.592  11.065  1.00 70.69           C  
ATOM    497  C   VAL A  59      36.954 -21.383  10.681  1.00 70.69           C  
ATOM    498  O   VAL A  59      36.471 -21.292   9.551  1.00 70.69           O  
ATOM    499  CB  VAL A  59      36.965 -23.597  11.884  1.00 70.69           C  
ATOM    500  CG1 VAL A  59      35.629 -23.870  11.196  1.00 70.69           C  
ATOM    501  CG2 VAL A  59      37.740 -24.898  12.088  1.00 70.69           C  
ATOM    502  N   LYS A  60      36.855 -20.452  11.545  1.00 69.47           N  
ATOM    503  CA  LYS A  60      36.130 -19.212  11.287  1.00 69.47           C  
ATOM    504  C   LYS A  60      36.770 -18.428  10.144  1.00 69.47           C  
ATOM    505  O   LYS A  60      36.071 -17.935   9.256  1.00 69.47           O  
ATOM    506  CB  LYS A  60      36.077 -18.349  12.548  1.00 69.47           C  
ATOM    507  CG  LYS A  60      35.104 -18.855  13.604  1.00 69.47           C  
ATOM    508  CD  LYS A  60      35.072 -17.938  14.819  1.00 69.47           C  
ATOM    509  CE  LYS A  60      34.205 -18.512  15.932  1.00 69.47           C  
ATOM    510  NZ  LYS A  60      34.183 -17.624  17.132  1.00 69.47           N1+
ATOM    511  N   ASP A  61      38.030 -18.313  10.090  1.00 76.82           N  
ATOM    512  CA  ASP A  61      38.761 -17.583   9.059  1.00 76.82           C  
ATOM    513  C   ASP A  61      38.631 -18.272   7.703  1.00 76.82           C  
ATOM    514  O   ASP A  61      38.451 -17.608   6.679  1.00 76.82           O  
ATOM    515  CB  ASP A  61      40.237 -17.449   9.441  1.00 76.82           C  
ATOM    516  CG  ASP A  61      40.480 -16.395  10.507  1.00 76.82           C  
ATOM    517  OD1 ASP A  61      39.548 -15.626  10.828  1.00 76.82           O  
ATOM    518  OD2 ASP A  61      41.614 -16.331  11.029  1.00 76.82           O1-
ATOM    519  N   LEU A  62      38.723 -19.599   7.703  1.00 75.67           N  
ATOM    520  CA  LEU A  62      38.602 -20.360   6.464  1.00 75.67           C  
ATOM    521  C   LEU A  62      37.218 -20.183   5.850  1.00 75.67           C  
ATOM    522  O   LEU A  62      37.085 -20.081   4.629  1.00 75.67           O  
ATOM    523  CB  LEU A  62      38.874 -21.844   6.718  1.00 75.67           C  
ATOM    524  CG  LEU A  62      40.334 -22.236   6.954  1.00 75.67           C  
ATOM    525  CD1 LEU A  62      40.432 -23.706   7.348  1.00 75.67           C  
ATOM    526  CD2 LEU A  62      41.170 -21.954   5.710  1.00 75.67           C  
ATOM    527  N   MET A  63      36.256 -20.085   6.692  1.00 67.61           N  
ATOM    528  CA  MET A  63      34.895 -19.896   6.201  1.00 67.61           C  
ATOM    529  C   MET A  63      34.742 -18.535   5.532  1.00 67.61           C  
ATOM    530  O   MET A  63      34.166 -18.434   4.446  1.00 67.61           O  
ATOM    531  CB  MET A  63      33.887 -20.034   7.343  1.00 67.61           C  
ATOM    532  CG  MET A  63      32.508 -20.489   6.894  1.00 67.61           C  
ATOM    533  SD  MET A  63      31.407 -20.900   8.303  1.00 67.61           S  
ATOM    534  CE  MET A  63      31.380 -22.709   8.171  1.00 67.61           C  
ATOM    535  N   GLN A  64      35.171 -17.464   6.135  1.00 74.19           N  
ATOM    536  CA  GLN A  64      35.184 -16.125   5.557  1.00 74.19           C  
ATOM    537  C   GLN A  64      35.938 -16.105   4.231  1.00 74.19           C  
ATOM    538  O   GLN A  64      35.477 -15.506   3.256  1.00 74.19           O  
ATOM    539  CB  GLN A  64      35.808 -15.124   6.531  1.00 74.19           C  
ATOM    540  CG  GLN A  64      35.763 -13.682   6.044  1.00 74.19           C  
ATOM    541  CD  GLN A  64      34.355 -13.117   6.010  1.00 74.19           C  
ATOM    542  NE2 GLN A  64      34.138 -12.118   5.161  1.00 74.19           N  
ATOM    543  OE1 GLN A  64      33.471 -13.575   6.740  1.00 74.19           O  
ATOM    544  N   GLN A  65      37.054 -16.815   4.164  1.00 74.82           N  
ATOM    545  CA  GLN A  65      37.851 -16.884   2.943  1.00 74.82           C  
ATOM    546  C   GLN A  65      37.102 -17.623   1.838  1.00 74.82           C  
ATOM    547  O   GLN A  65      37.193 -17.255   0.666  1.00 74.82           O  
ATOM    548  CB  GLN A  65      39.192 -17.566   3.216  1.00 74.82           C  
ATOM    549  CG  GLN A  65      40.160 -16.718   4.029  1.00 74.82           C  
ATOM    550  CD  GLN A  65      41.493 -17.405   4.257  1.00 74.82           C  
ATOM    551  NE2 GLN A  65      42.417 -16.706   4.908  1.00 74.82           N  
ATOM    552  OE1 GLN A  65      41.692 -18.555   3.852  1.00 74.82           O  
ATOM    553  N   ALA A  66      36.402 -18.653   2.270  1.00 69.71           N  
ATOM    554  CA  ALA A  66      35.644 -19.420   1.285  1.00 69.71           C  
ATOM    555  C   ALA A  66      34.596 -18.549   0.600  1.00 69.71           C  
ATOM    556  O   ALA A  66      34.417 -18.623  -0.618  1.00 69.71           O  
ATOM    557  CB  ALA A  66      34.980 -20.626   1.946  1.00 69.71           C  
ATOM    558  N   ILE A  67      33.944 -17.682   1.202  1.00 62.34           N  
ATOM    559  CA  ILE A  67      32.892 -16.827   0.665  1.00 62.34           C  
ATOM    560  C   ILE A  67      33.513 -15.711  -0.172  1.00 62.34           C  
ATOM    561  O   ILE A  67      32.965 -15.326  -1.209  1.00 62.34           O  
ATOM    562  CB  ILE A  67      32.018 -16.229   1.791  1.00 62.34           C  
ATOM    563  CG1 ILE A  67      31.229 -17.337   2.499  1.00 62.34           C  
ATOM    564  CG2 ILE A  67      31.078 -15.158   1.234  1.00 62.34           C  
ATOM    565  CD1 ILE A  67      30.475 -16.867   3.735  1.00 62.34           C  
ATOM    566  N   GLU A  68      34.712 -15.211   0.251  1.00 71.45           N  
ATOM    567  CA  GLU A  68      35.367 -14.107  -0.444  1.00 71.45           C  
ATOM    568  C   GLU A  68      36.243 -14.616  -1.585  1.00 71.45           C  
ATOM    569  O   GLU A  68      36.736 -13.828  -2.394  1.00 71.45           O  
ATOM    570  CB  GLU A  68      36.203 -13.277   0.532  1.00 71.45           C  
ATOM    571  CG  GLU A  68      35.375 -12.500   1.545  1.00 71.45           C  
ATOM    572  CD  GLU A  68      36.220 -11.779   2.585  1.00 71.45           C  
ATOM    573  OE1 GLU A  68      35.650 -11.058   3.435  1.00 71.45           O  
ATOM    574  OE2 GLU A  68      37.461 -11.936   2.547  1.00 71.45           O1-
ATOM    575  N   ALA A  69      36.499 -15.880  -1.561  1.00 72.56           N  
ATOM    576  CA  ALA A  69      37.396 -16.429  -2.575  1.00 72.56           C  
ATOM    577  C   ALA A  69      36.852 -16.185  -3.979  1.00 72.56           C  
ATOM    578  O   ALA A  69      35.710 -16.540  -4.279  1.00 72.56           O  
ATOM    579  CB  ALA A  69      37.611 -17.923  -2.342  1.00 72.56           C  
ATOM    580  N   THR A  70      37.636 -15.295  -4.752  1.00 63.88           N  
ATOM    581  CA  THR A  70      37.241 -14.950  -6.113  1.00 63.88           C  
ATOM    582  C   THR A  70      37.940 -15.855  -7.125  1.00 63.88           C  
ATOM    583  O   THR A  70      37.433 -16.071  -8.227  1.00 63.88           O  
ATOM    584  CB  THR A  70      37.561 -13.477  -6.431  1.00 63.88           C  
ATOM    585  CG2 THR A  70      36.720 -12.535  -5.576  1.00 63.88           C  
ATOM    586  OG1 THR A  70      38.948 -13.229  -6.174  1.00 63.88           O  
ATOM    587  N   ASP A  71      39.110 -16.557  -6.863  1.00 72.22           N  
ATOM    588  CA  ASP A  71      39.852 -17.368  -7.824  1.00 72.22           C  
ATOM    589  C   ASP A  71      39.969 -18.814  -7.348  1.00 72.22           C  
ATOM    590  O   ASP A  71      39.784 -19.099  -6.163  1.00 72.22           O  
ATOM    591  CB  ASP A  71      41.243 -16.778  -8.065  1.00 72.22           C  
ATOM    592  CG  ASP A  71      42.133 -16.841  -6.835  1.00 72.22           C  
ATOM    593  OD1 ASP A  71      42.057 -17.831  -6.077  1.00 72.22           O  
ATOM    594  OD2 ASP A  71      42.916 -15.890  -6.623  1.00 72.22           O1-
ATOM    595  N   GLU A  72      40.114 -19.902  -8.381  1.00 72.30           N  
ATOM    596  CA  GLU A  72      40.165 -21.351  -8.213  1.00 72.30           C  
ATOM    597  C   GLU A  72      41.317 -21.760  -7.299  1.00 72.30           C  
ATOM    598  O   GLU A  72      41.170 -22.666  -6.475  1.00 72.30           O  
ATOM    599  CB  GLU A  72      40.301 -22.045  -9.571  1.00 72.30           C  
ATOM    600  CG  GLU A  72      40.017 -23.539  -9.530  1.00 72.30           C  
ATOM    601  CD  GLU A  72      39.932 -24.172 -10.909  1.00 72.30           C  
ATOM    602  OE1 GLU A  72      39.640 -25.386 -11.003  1.00 72.30           O  
ATOM    603  OE2 GLU A  72      40.160 -23.449 -11.905  1.00 72.30           O1-
ATOM    604  N   ARG A  73      42.307 -21.064  -7.398  1.00 75.94           N  
ATOM    605  CA  ARG A  73      43.475 -21.390  -6.585  1.00 75.94           C  
ATOM    606  C   ARG A  73      43.200 -21.139  -5.106  1.00 75.94           C  
ATOM    607  O   ARG A  73      43.582 -21.942  -4.253  1.00 75.94           O  
ATOM    608  CB  ARG A  73      44.689 -20.577  -7.038  1.00 75.94           C  
ATOM    609  CG  ARG A  73      45.349 -21.105  -8.301  1.00 75.94           C  
ATOM    610  CD  ARG A  73      46.613 -20.331  -8.644  1.00 75.94           C  
ATOM    611  NE  ARG A  73      47.129 -20.696  -9.960  1.00 75.94           N  
ATOM    612  CZ  ARG A  73      48.213 -20.169 -10.523  1.00 75.94           C  
ATOM    613  NH1 ARG A  73      48.920 -19.238  -9.893  1.00 75.94           N1+
ATOM    614  NH2 ARG A  73      48.593 -20.575 -11.726  1.00 75.94           N  
ATOM    615  N   GLU A  74      42.410 -20.108  -4.801  1.00 78.18           N  
ATOM    616  CA  GLU A  74      42.053 -19.740  -3.434  1.00 78.18           C  
ATOM    617  C   GLU A  74      41.097 -20.759  -2.820  1.00 78.18           C  
ATOM    618  O   GLU A  74      41.256 -21.146  -1.660  1.00 78.18           O  
ATOM    619  CB  GLU A  74      41.427 -18.344  -3.398  1.00 78.18           C  
ATOM    620  CG  GLU A  74      42.411 -17.220  -3.693  1.00 78.18           C  
ATOM    621  CD  GLU A  74      41.779 -15.839  -3.632  1.00 78.18           C  
ATOM    622  OE1 GLU A  74      42.462 -14.844  -3.966  1.00 78.18           O  
ATOM    623  OE2 GLU A  74      40.592 -15.750  -3.248  1.00 78.18           O1-
ATOM    624  N   VAL A  75      40.124 -21.176  -3.675  1.00 74.10           N  
ATOM    625  CA  VAL A  75      39.137 -22.159  -3.236  1.00 74.10           C  
ATOM    626  C   VAL A  75      39.831 -23.480  -2.914  1.00 74.10           C  
ATOM    627  O   VAL A  75      39.524 -24.120  -1.905  1.00 74.10           O  
ATOM    628  CB  VAL A  75      38.041 -22.377  -4.303  1.00 74.10           C  
ATOM    629  CG1 VAL A  75      37.092 -23.498  -3.880  1.00 74.10           C  
ATOM    630  CG2 VAL A  75      37.268 -21.082  -4.547  1.00 74.10           C  
ATOM    631  N   GLU A  76      40.804 -23.896  -3.770  1.00 78.13           N  
ATOM    632  CA  GLU A  76      41.548 -25.134  -3.557  1.00 78.13           C  
ATOM    633  C   GLU A  76      42.383 -25.063  -2.282  1.00 78.13           C  
ATOM    634  O   GLU A  76      42.481 -26.045  -1.543  1.00 78.13           O  
ATOM    635  CB  GLU A  76      42.448 -25.434  -4.759  1.00 78.13           C  
ATOM    636  CG  GLU A  76      43.056 -26.829  -4.738  1.00 78.13           C  
ATOM    637  CD  GLU A  76      42.028 -27.935  -4.913  1.00 78.13           C  
ATOM    638  OE1 GLU A  76      42.317 -29.096  -4.542  1.00 78.13           O  
ATOM    639  OE2 GLU A  76      40.927 -27.639  -5.426  1.00 78.13           O1-
ATOM    640  N   LYS A  77      42.875 -23.946  -2.013  1.00 77.08           N  
ATOM    641  CA  LYS A  77      43.680 -23.756  -0.811  1.00 77.08           C  
ATOM    642  C   LYS A  77      42.831 -23.901   0.449  1.00 77.08           C  
ATOM    643  O   LYS A  77      43.254 -24.531   1.420  1.00 77.08           O  
ATOM    644  CB  LYS A  77      44.359 -22.385  -0.830  1.00 77.08           C  
ATOM    645  CG  LYS A  77      45.525 -22.286  -1.803  1.00 77.08           C  
ATOM    646  CD  LYS A  77      46.205 -20.925  -1.724  1.00 77.08           C  
ATOM    647  CE  LYS A  77      47.310 -20.789  -2.762  1.00 77.08           C  
ATOM    648  NZ  LYS A  77      47.956 -19.443  -2.710  1.00 77.08           N1+
ATOM    649  N   ILE A  78      41.646 -23.351   0.395  1.00 78.54           N  
ATOM    650  CA  ILE A  78      40.724 -23.419   1.523  1.00 78.54           C  
ATOM    651  C   ILE A  78      40.302 -24.868   1.758  1.00 78.54           C  
ATOM    652  O   ILE A  78      40.242 -25.326   2.901  1.00 78.54           O  
ATOM    653  CB  ILE A  78      39.481 -22.531   1.293  1.00 78.54           C  
ATOM    654  CG1 ILE A  78      39.894 -21.060   1.160  1.00 78.54           C  
ATOM    655  CG2 ILE A  78      38.467 -22.715   2.425  1.00 78.54           C  
ATOM    656  CD1 ILE A  78      38.777 -20.145   0.680  1.00 78.54           C  
ATOM    657  N   LYS A  79      40.185 -25.624   0.693  1.00 76.08           N  
ATOM    658  CA  LYS A  79      39.826 -27.038   0.753  1.00 76.08           C  
ATOM    659  C   LYS A  79      40.906 -27.850   1.461  1.00 76.08           C  
ATOM    660  O   LYS A  79      40.605 -28.669   2.331  1.00 76.08           O  
ATOM    661  CB  LYS A  79      39.591 -27.592  -0.654  1.00 76.08           C  
ATOM    662  CG  LYS A  79      38.958 -28.976  -0.676  1.00 76.08           C  
ATOM    663  CD  LYS A  79      38.712 -29.454  -2.101  1.00 76.08           C  
ATOM    664  CE  LYS A  79      38.183 -30.882  -2.129  1.00 76.08           C  
ATOM    665  NZ  LYS A  79      37.978 -31.369  -3.525  1.00 76.08           N1+
ATOM    666  N   LYS A  80      42.050 -27.604   1.016  1.00 78.90           N  
ATOM    667  CA  LYS A  80      43.166 -28.356   1.583  1.00 78.90           C  
ATOM    668  C   LYS A  80      43.353 -28.031   3.063  1.00 78.90           C  
ATOM    669  O   LYS A  80      43.604 -28.924   3.874  1.00 78.90           O  
ATOM    670  CB  LYS A  80      44.456 -28.064   0.816  1.00 78.90           C  
ATOM    671  CG  LYS A  80      44.526 -28.728  -0.552  1.00 78.90           C  
ATOM    672  CD  LYS A  80      45.866 -28.473  -1.229  1.00 78.90           C  
ATOM    673  CE  LYS A  80      45.923 -29.102  -2.614  1.00 78.90           C  
ATOM    674  NZ  LYS A  80      47.228 -28.836  -3.291  1.00 78.90           N1+
ATOM    675  N   ALA A  81      43.139 -26.703   3.373  1.00 78.36           N  
ATOM    676  CA  ALA A  81      43.269 -26.277   4.765  1.00 78.36           C  
ATOM    677  C   ALA A  81      42.200 -26.924   5.639  1.00 78.36           C  
ATOM    678  O   ALA A  81      42.490 -27.393   6.742  1.00 78.36           O  
ATOM    679  CB  ALA A  81      43.186 -24.756   4.866  1.00 78.36           C  
ATOM    680  N   ALA A  82      40.929 -26.877   5.113  1.00 77.00           N  
ATOM    681  CA  ALA A  82      39.817 -27.466   5.853  1.00 77.00           C  
ATOM    682  C   ALA A  82      40.018 -28.967   6.042  1.00 77.00           C  
ATOM    683  O   ALA A  82      39.715 -29.511   7.107  1.00 77.00           O  
ATOM    684  CB  ALA A  82      38.497 -27.195   5.136  1.00 77.00           C  
ATOM    685  N   GLU A  83      40.523 -29.703   4.991  1.00 81.00           N  
ATOM    686  CA  GLU A  83      40.797 -31.136   5.045  1.00 81.00           C  
ATOM    687  C   GLU A  83      41.880 -31.452   6.073  1.00 81.00           C  
ATOM    688  O   GLU A  83      41.756 -32.412   6.837  1.00 81.00           O  
ATOM    689  CB  GLU A  83      41.213 -31.656   3.667  1.00 81.00           C  
ATOM    690  CG  GLU A  83      40.047 -31.873   2.714  1.00 81.00           C  
ATOM    691  CD  GLU A  83      40.481 -32.297   1.320  1.00 81.00           C  
ATOM    692  OE1 GLU A  83      39.612 -32.438   0.430  1.00 81.00           O  
ATOM    693  OE2 GLU A  83      41.701 -32.490   1.117  1.00 81.00           O1-
ATOM    694  N   GLU A  84      42.817 -30.590   6.098  1.00 77.63           N  
ATOM    695  CA  GLU A  84      43.905 -30.794   7.049  1.00 77.63           C  
ATOM    696  C   GLU A  84      43.433 -30.578   8.484  1.00 77.63           C  
ATOM    697  O   GLU A  84      43.802 -31.335   9.385  1.00 77.63           O  
ATOM    698  CB  GLU A  84      45.076 -29.859   6.735  1.00 77.63           C  
ATOM    699  CG  GLU A  84      45.911 -30.298   5.542  1.00 77.63           C  
ATOM    700  CD  GLU A  84      47.081 -29.369   5.254  1.00 77.63           C  
ATOM    701  OE1 GLU A  84      47.824 -29.615   4.277  1.00 77.63           O  
ATOM    702  OE2 GLU A  84      47.256 -28.390   6.012  1.00 77.63           O1-
ATOM    703  N   LEU A  85      42.567 -29.602   8.696  1.00 76.16           N  
ATOM    704  CA  LEU A  85      42.030 -29.314  10.021  1.00 76.16           C  
ATOM    705  C   LEU A  85      41.128 -30.447  10.501  1.00 76.16           C  
ATOM    706  O   LEU A  85      41.118 -30.777  11.688  1.00 76.16           O  
ATOM    707  CB  LEU A  85      41.251 -27.996  10.010  1.00 76.16           C  
ATOM    708  CG  LEU A  85      42.087 -26.715   9.997  1.00 76.16           C  
ATOM    709  CD1 LEU A  85      41.196 -25.503   9.744  1.00 76.16           C  
ATOM    710  CD2 LEU A  85      42.848 -26.560  11.310  1.00 76.16           C  
ATOM    711  N   SER A  86      40.373 -31.037   9.561  1.00 76.38           N  
ATOM    712  CA  SER A  86      39.467 -32.136   9.875  1.00 76.38           C  
ATOM    713  C   SER A  86      40.229 -33.354  10.385  1.00 76.38           C  
ATOM    714  O   SER A  86      39.756 -34.060  11.280  1.00 76.38           O  
ATOM    715  CB  SER A  86      38.641 -32.520   8.645  1.00 76.38           C  
ATOM    716  OG  SER A  86      37.816 -33.638   8.921  1.00 76.38           O  
ATOM    717  N   LYS A  87      41.421 -33.695   9.862  1.00 77.35           N  
ATOM    718  CA  LYS A  87      42.233 -34.845  10.249  1.00 77.35           C  
ATOM    719  C   LYS A  87      42.847 -34.644  11.631  1.00 77.35           C  
ATOM    720  O   LYS A  87      43.039 -35.605  12.378  1.00 77.35           O  
ATOM    721  CB  LYS A  87      43.333 -35.097   9.218  1.00 77.35           C  
ATOM    722  CG  LYS A  87      42.829 -35.669   7.901  1.00 77.35           C  
ATOM    723  CD  LYS A  87      43.973 -35.936   6.933  1.00 77.35           C  
ATOM    724  CE  LYS A  87      43.463 -36.426   5.584  1.00 77.35           C  
ATOM    725  NZ  LYS A  87      44.580 -36.655   4.619  1.00 77.35           N1+
ATOM    726  N   ASN A  88      42.950 -33.407  12.058  1.00 67.65           N  
ATOM    727  CA  ASN A  88      43.717 -33.118  13.265  1.00 67.65           C  
ATOM    728  C   ASN A  88      42.804 -32.787  14.442  1.00 67.65           C  
ATOM    729  O   ASN A  88      43.255 -32.741  15.589  1.00 67.65           O  
ATOM    730  CB  ASN A  88      44.700 -31.971  13.015  1.00 67.65           C  
ATOM    731  CG  ASN A  88      45.829 -32.363  12.083  1.00 67.65           C  
ATOM    732  ND2 ASN A  88      46.327 -31.399  11.319  1.00 67.65           N  
ATOM    733  OD1 ASN A  88      46.248 -33.523  12.049  1.00 67.65           O  
ATOM    734  N   SER A  89      41.541 -32.537  14.100  1.00 66.74           N  
ATOM    735  CA  SER A  89      40.651 -32.136  15.185  1.00 66.74           C  
ATOM    736  C   SER A  89      39.992 -33.348  15.836  1.00 66.74           C  
ATOM    737  O   SER A  89      39.501 -34.241  15.144  1.00 66.74           O  
ATOM    738  CB  SER A  89      39.576 -31.178  14.669  1.00 66.74           C  
ATOM    739  OG  SER A  89      38.620 -30.903  15.678  1.00 66.74           O  
ATOM    740  N   THR A  90      40.170 -33.671  17.177  1.00 74.35           N  
ATOM    741  CA  THR A  90      39.508 -34.741  17.913  1.00 74.35           C  
ATOM    742  C   THR A  90      38.176 -34.263  18.484  1.00 74.35           C  
ATOM    743  O   THR A  90      37.316 -35.074  18.832  1.00 74.35           O  
ATOM    744  CB  THR A  90      40.399 -35.268  19.054  1.00 74.35           C  
ATOM    745  CG2 THR A  90      41.630 -35.982  18.506  1.00 74.35           C  
ATOM    746  OG1 THR A  90      40.821 -34.167  19.869  1.00 74.35           O  
ATOM    747  N   ASP A  91      37.957 -32.930  18.375  1.00 73.78           N  
ATOM    748  CA  ASP A  91      36.745 -32.320  18.913  1.00 73.78           C  
ATOM    749  C   ASP A  91      35.584 -32.446  17.930  1.00 73.78           C  
ATOM    750  O   ASP A  91      35.655 -31.939  16.809  1.00 73.78           O  
ATOM    751  CB  ASP A  91      36.990 -30.848  19.253  1.00 73.78           C  
ATOM    752  CG  ASP A  91      35.822 -30.206  19.980  1.00 73.78           C  
ATOM    753  OD1 ASP A  91      34.659 -30.421  19.577  1.00 73.78           O  
ATOM    754  OD2 ASP A  91      36.067 -29.474  20.964  1.00 73.78           O1-
ATOM    755  N   GLU A  92      34.530 -33.268  18.379  1.00 76.90           N  
ATOM    756  CA  GLU A  92      33.380 -33.562  17.530  1.00 76.90           C  
ATOM    757  C   GLU A  92      32.701 -32.281  17.057  1.00 76.90           C  
ATOM    758  O   GLU A  92      32.276 -32.186  15.903  1.00 76.90           O  
ATOM    759  CB  GLU A  92      32.375 -34.447  18.272  1.00 76.90           C  
ATOM    760  CG  GLU A  92      32.794 -35.907  18.366  1.00 76.90           C  
ATOM    761  CD  GLU A  92      31.713 -36.805  18.947  1.00 76.90           C  
ATOM    762  OE1 GLU A  92      31.852 -38.047  18.875  1.00 76.90           O  
ATOM    763  OE2 GLU A  92      30.719 -36.262  19.479  1.00 76.90           O1-
ATOM    764  N   ASP A  93      32.626 -31.301  17.965  1.00 73.88           N  
ATOM    765  CA  ASP A  93      32.011 -30.024  17.616  1.00 73.88           C  
ATOM    766  C   ASP A  93      32.818 -29.304  16.538  1.00 73.88           C  
ATOM    767  O   ASP A  93      32.249 -28.758  15.590  1.00 73.88           O  
ATOM    768  CB  ASP A  93      31.877 -29.136  18.854  1.00 73.88           C  
ATOM    769  CG  ASP A  93      30.740 -29.560  19.768  1.00 73.88           C  
ATOM    770  OD1 ASP A  93      29.893 -30.377  19.349  1.00 73.88           O  
ATOM    771  OD2 ASP A  93      30.690 -29.069  20.917  1.00 73.88           O1-
ATOM    772  N   LEU A  94      34.169 -29.329  16.650  1.00 73.79           N  
ATOM    773  CA  LEU A  94      35.061 -28.715  15.673  1.00 73.79           C  
ATOM    774  C   LEU A  94      34.983 -29.440  14.334  1.00 73.79           C  
ATOM    775  O   LEU A  94      34.974 -28.803  13.278  1.00 73.79           O  
ATOM    776  CB  LEU A  94      36.504 -28.719  16.187  1.00 73.79           C  
ATOM    777  CG  LEU A  94      36.846 -27.682  17.257  1.00 73.79           C  
ATOM    778  CD1 LEU A  94      38.229 -27.956  17.837  1.00 73.79           C  
ATOM    779  CD2 LEU A  94      36.772 -26.273  16.679  1.00 73.79           C  
ATOM    780  N   LYS A  95      34.817 -30.728  14.359  1.00 75.24           N  
ATOM    781  CA  LYS A  95      34.665 -31.522  13.144  1.00 75.24           C  
ATOM    782  C   LYS A  95      33.401 -31.131  12.384  1.00 75.24           C  
ATOM    783  O   LYS A  95      33.407 -31.055  11.154  1.00 75.24           O  
ATOM    784  CB  LYS A  95      34.634 -33.015  13.478  1.00 75.24           C  
ATOM    785  CG  LYS A  95      36.004 -33.614  13.764  1.00 75.24           C  
ATOM    786  CD  LYS A  95      35.926 -35.124  13.948  1.00 75.24           C  
ATOM    787  CE  LYS A  95      37.294 -35.722  14.251  1.00 75.24           C  
ATOM    788  NZ  LYS A  95      37.219 -37.201  14.448  1.00 75.24           N1+
ATOM    789  N   LYS A  96      32.365 -30.887  13.096  1.00 74.82           N  
ATOM    790  CA  LYS A  96      31.113 -30.451  12.485  1.00 74.82           C  
ATOM    791  C   LYS A  96      31.260 -29.071  11.853  1.00 74.82           C  
ATOM    792  O   LYS A  96      30.751 -28.826  10.757  1.00 74.82           O  
ATOM    793  CB  LYS A  96      29.986 -30.436  13.520  1.00 74.82           C  
ATOM    794  CG  LYS A  96      29.506 -31.819  13.934  1.00 74.82           C  
ATOM    795  CD  LYS A  96      28.351 -31.738  14.923  1.00 74.82           C  
ATOM    796  CE  LYS A  96      27.924 -33.119  15.401  1.00 74.82           C  
ATOM    797  NZ  LYS A  96      26.818 -33.042  16.402  1.00 74.82           N1+
ATOM    798  N   GLN A  97      32.029 -28.137  12.516  1.00 68.75           N  
ATOM    799  CA  GLN A  97      32.283 -26.802  11.986  1.00 68.75           C  
ATOM    800  C   GLN A  97      33.132 -26.865  10.720  1.00 68.75           C  
ATOM    801  O   GLN A  97      32.873 -26.141   9.756  1.00 68.75           O  
ATOM    802  CB  GLN A  97      32.972 -25.929  13.036  1.00 68.75           C  
ATOM    803  CG  GLN A  97      32.052 -25.484  14.165  1.00 68.75           C  
ATOM    804  CD  GLN A  97      32.756 -24.610  15.186  1.00 68.75           C  
ATOM    805  NE2 GLN A  97      31.981 -23.835  15.937  1.00 68.75           N  
ATOM    806  OE1 GLN A  97      33.986 -24.632  15.299  1.00 68.75           O  
ATOM    807  N   ILE A  98      34.146 -27.748  10.799  1.00 76.43           N  
ATOM    808  CA  ILE A  98      35.027 -27.930   9.651  1.00 76.43           C  
ATOM    809  C   ILE A  98      34.229 -28.482   8.472  1.00 76.43           C  
ATOM    810  O   ILE A  98      34.413 -28.048   7.332  1.00 76.43           O  
ATOM    811  CB  ILE A  98      36.206 -28.869   9.987  1.00 76.43           C  
ATOM    812  CG1 ILE A  98      37.122 -28.223  11.033  1.00 76.43           C  
ATOM    813  CG2 ILE A  98      36.989 -29.228   8.720  1.00 76.43           C  
ATOM    814  CD1 ILE A  98      38.168 -29.168  11.609  1.00 76.43           C  
ATOM    815  N   LYS A  99      33.351 -29.396   8.739  1.00 78.37           N  
ATOM    816  CA  LYS A  99      32.477 -29.944   7.706  1.00 78.37           C  
ATOM    817  C   LYS A  99      31.606 -28.854   7.089  1.00 78.37           C  
ATOM    818  O   LYS A  99      31.385 -28.840   5.876  1.00 78.37           O  
ATOM    819  CB  LYS A  99      31.597 -31.055   8.279  1.00 78.37           C  
ATOM    820  CG  LYS A  99      30.853 -31.863   7.225  1.00 78.37           C  
ATOM    821  CD  LYS A  99      30.074 -33.014   7.850  1.00 78.37           C  
ATOM    822  CE  LYS A  99      29.293 -33.794   6.802  1.00 78.37           C  
ATOM    823  NZ  LYS A  99      28.530 -34.925   7.408  1.00 78.37           N1+
ATOM    824  N   ALA A 100      31.112 -27.913   7.894  1.00 71.42           N  
ATOM    825  CA  ALA A 100      30.320 -26.788   7.404  1.00 71.42           C  
ATOM    826  C   ALA A 100      31.130 -25.926   6.440  1.00 71.42           C  
ATOM    827  O   ALA A 100      30.619 -25.496   5.402  1.00 71.42           O  
ATOM    828  CB  ALA A 100      29.817 -25.943   8.572  1.00 71.42           C  
ATOM    829  N   VAL A 101      32.405 -25.661   6.837  1.00 71.87           N  
ATOM    830  CA  VAL A 101      33.299 -24.896   5.974  1.00 71.87           C  
ATOM    831  C   VAL A 101      33.483 -25.623   4.645  1.00 71.87           C  
ATOM    832  O   VAL A 101      33.423 -25.006   3.578  1.00 71.87           O  
ATOM    833  CB  VAL A 101      34.671 -24.657   6.645  1.00 71.87           C  
ATOM    834  CG1 VAL A 101      35.657 -24.043   5.654  1.00 71.87           C  
ATOM    835  CG2 VAL A 101      34.514 -23.762   7.873  1.00 71.87           C  
ATOM    836  N   GLN A 102      33.604 -26.950   4.670  1.00 77.07           N  
ATOM    837  CA  GLN A 102      33.786 -27.754   3.467  1.00 77.07           C  
ATOM    838  C   GLN A 102      32.552 -27.695   2.572  1.00 77.07           C  
ATOM    839  O   GLN A 102      32.668 -27.600   1.349  1.00 77.07           O  
ATOM    840  CB  GLN A 102      34.101 -29.205   3.833  1.00 77.07           C  
ATOM    841  CG  GLN A 102      35.488 -29.403   4.430  1.00 77.07           C  
ATOM    842  CD  GLN A 102      35.739 -30.832   4.870  1.00 77.07           C  
ATOM    843  NE2 GLN A 102      37.011 -31.197   5.002  1.00 77.07           N  
ATOM    844  OE1 GLN A 102      34.800 -31.603   5.091  1.00 77.07           O  
ATOM    845  N   GLU A 103      31.435 -27.719   3.246  1.00 79.26           N  
ATOM    846  CA  GLU A 103      30.186 -27.650   2.493  1.00 79.26           C  
ATOM    847  C   GLU A 103      29.992 -26.270   1.872  1.00 79.26           C  
ATOM    848  O   GLU A 103      29.492 -26.152   0.751  1.00 79.26           O  
ATOM    849  CB  GLU A 103      28.996 -27.996   3.390  1.00 79.26           C  
ATOM    850  CG  GLU A 103      28.911 -29.471   3.758  1.00 79.26           C  
ATOM    851  CD  GLU A 103      27.652 -29.825   4.531  1.00 79.26           C  
ATOM    852  OE1 GLU A 103      27.361 -31.031   4.700  1.00 79.26           O  
ATOM    853  OE2 GLU A 103      26.948 -28.889   4.972  1.00 79.26           O1-
ATOM    854  N   LEU A 104      30.479 -25.283   2.607  1.00 69.42           N  
ATOM    855  CA  LEU A 104      30.393 -23.924   2.085  1.00 69.42           C  
ATOM    856  C   LEU A 104      31.313 -23.745   0.882  1.00 69.42           C  
ATOM    857  O   LEU A 104      30.927 -23.127  -0.113  1.00 69.42           O  
ATOM    858  CB  LEU A 104      30.753 -22.908   3.173  1.00 69.42           C  
ATOM    859  CG  LEU A 104      30.513 -21.437   2.833  1.00 69.42           C  
ATOM    860  CD1 LEU A 104      29.019 -21.158   2.706  1.00 69.42           C  
ATOM    861  CD2 LEU A 104      31.144 -20.534   3.889  1.00 69.42           C  
ATOM    862  N   VAL A 105      32.519 -24.266   0.986  1.00 74.97           N  
ATOM    863  CA  VAL A 105      33.462 -24.215  -0.125  1.00 74.97           C  
ATOM    864  C   VAL A 105      32.868 -24.927  -1.339  1.00 74.97           C  
ATOM    865  O   VAL A 105      32.970 -24.437  -2.466  1.00 74.97           O  
ATOM    866  CB  VAL A 105      34.820 -24.847   0.252  1.00 74.97           C  
ATOM    867  CG1 VAL A 105      35.722 -24.959  -0.975  1.00 74.97           C  
ATOM    868  CG2 VAL A 105      35.502 -24.028   1.347  1.00 74.97           C  
ATOM    869  N   LYS A 106      32.191 -26.007  -1.106  1.00 75.80           N  
ATOM    870  CA  LYS A 106      31.520 -26.738  -2.176  1.00 75.80           C  
ATOM    871  C   LYS A 106      30.422 -25.894  -2.816  1.00 75.80           C  
ATOM    872  O   LYS A 106      30.255 -25.905  -4.037  1.00 75.80           O  
ATOM    873  CB  LYS A 106      30.932 -28.047  -1.645  1.00 75.80           C  
ATOM    874  CG  LYS A 106      30.486 -29.012  -2.734  1.00 75.80           C  
ATOM    875  CD  LYS A 106      30.004 -30.333  -2.147  1.00 75.80           C  
ATOM    876  CE  LYS A 106      29.486 -31.270  -3.228  1.00 75.80           C  
ATOM    877  NZ  LYS A 106      28.990 -32.557  -2.655  1.00 75.80           N1+
ATOM    878  N   ALA A 107      29.733 -25.188  -1.940  1.00 67.61           N  
ATOM    879  CA  ALA A 107      28.670 -24.318  -2.439  1.00 67.61           C  
ATOM    880  C   ALA A 107      29.237 -23.214  -3.327  1.00 67.61           C  
ATOM    881  O   ALA A 107      28.690 -22.927  -4.394  1.00 67.61           O  
ATOM    882  CB  ALA A 107      27.890 -23.712  -1.275  1.00 67.61           C  
ATOM    883  N   VAL A 108      30.290 -22.612  -2.891  1.00 69.18           N  
ATOM    884  CA  VAL A 108      30.941 -21.551  -3.652  1.00 69.18           C  
ATOM    885  C   VAL A 108      31.447 -22.104  -4.982  1.00 69.18           C  
ATOM    886  O   VAL A 108      31.282 -21.469  -6.027  1.00 69.18           O  
ATOM    887  CB  VAL A 108      32.107 -20.918  -2.859  1.00 69.18           C  
ATOM    888  CG1 VAL A 108      32.906 -19.963  -3.744  1.00 69.18           C  
ATOM    889  CG2 VAL A 108      31.580 -20.193  -1.623  1.00 69.18           C  
ATOM    890  N   GLU A 109      31.941 -23.298  -5.012  1.00 74.24           N  
ATOM    891  CA  GLU A 109      32.420 -23.937  -6.234  1.00 74.24           C  
ATOM    892  C   GLU A 109      31.270 -24.221  -7.195  1.00 74.24           C  
ATOM    893  O   GLU A 109      31.398 -24.014  -8.404  1.00 74.24           O  
ATOM    894  CB  GLU A 109      33.164 -25.235  -5.907  1.00 74.24           C  
ATOM    895  CG  GLU A 109      34.581 -25.019  -5.395  1.00 74.24           C  
ATOM    896  CD  GLU A 109      35.308 -26.316  -5.079  1.00 74.24           C  
ATOM    897  OE1 GLU A 109      36.556 -26.302  -4.968  1.00 74.24           O  
ATOM    898  OE2 GLU A 109      34.626 -27.355  -4.939  1.00 74.24           O1-
ATOM    899  N   THR A 110      30.230 -24.784  -6.529  1.00 70.44           N  
ATOM    900  CA  THR A 110      29.062 -25.117  -7.337  1.00 70.44           C  
ATOM    901  C   THR A 110      28.480 -23.866  -7.988  1.00 70.44           C  
ATOM    902  O   THR A 110      28.085 -23.894  -9.156  1.00 70.44           O  
ATOM    903  CB  THR A 110      27.978 -25.810  -6.493  1.00 70.44           C  
ATOM    904  CG2 THR A 110      26.800 -26.247  -7.359  1.00 70.44           C  
ATOM    905  OG1 THR A 110      28.541 -26.965  -5.856  1.00 70.44           O  
ATOM    906  N   VAL A 111      28.398 -22.732  -7.213  1.00 63.73           N  
ATOM    907  CA  VAL A 111      27.905 -21.468  -7.753  1.00 63.73           C  
ATOM    908  C   VAL A 111      28.814 -21.002  -8.888  1.00 63.73           C  
ATOM    909  O   VAL A 111      28.333 -20.568  -9.937  1.00 63.73           O  
ATOM    910  CB  VAL A 111      27.818 -20.381  -6.659  1.00 63.73           C  
ATOM    911  CG1 VAL A 111      27.531 -19.013  -7.279  1.00 63.73           C  
ATOM    912  CG2 VAL A 111      26.747 -20.741  -5.632  1.00 63.73           C  
ATOM    913  N   ARG A 112      30.084 -21.257  -8.805  1.00 72.17           N  
ATOM    914  CA  ARG A 112      31.032 -20.872  -9.846  1.00 72.17           C  
ATOM    915  C   ARG A 112      30.851 -21.729 -11.094  1.00 72.17           C  
ATOM    916  O   ARG A 112      30.839 -21.210 -12.212  1.00 72.17           O  
ATOM    917  CB  ARG A 112      32.470 -20.989  -9.334  1.00 72.17           C  
ATOM    918  CG  ARG A 112      33.485 -20.231 -10.174  1.00 72.17           C  
ATOM    919  CD  ARG A 112      34.892 -20.355  -9.604  1.00 72.17           C  
ATOM    920  NE  ARG A 112      35.909 -20.055 -10.609  1.00 72.17           N  
ATOM    921  CZ  ARG A 112      37.205 -19.908 -10.354  1.00 72.17           C  
ATOM    922  NH1 ARG A 112      37.672 -20.029  -9.117  1.00 72.17           N1+
ATOM    923  NH2 ARG A 112      38.043 -19.637 -11.344  1.00 72.17           N  
ATOM    924  N   GLU A 113      30.913 -22.962 -10.797  1.00 70.33           N  
ATOM    925  CA  GLU A 113      30.697 -23.866 -11.923  1.00 70.33           C  
ATOM    926  C   GLU A 113      29.397 -23.540 -12.652  1.00 70.33           C  
ATOM    927  O   GLU A 113      29.333 -23.609 -13.880  1.00 70.33           O  
ATOM    928  CB  GLU A 113      30.684 -25.322 -11.449  1.00 70.33           C  
ATOM    929  CG  GLU A 113      32.062 -25.871 -11.111  1.00 70.33           C  
ATOM    930  CD  GLU A 113      32.028 -27.298 -10.590  1.00 70.33           C  
ATOM    931  OE1 GLU A 113      33.103 -27.854 -10.271  1.00 70.33           O  
ATOM    932  OE2 GLU A 113      30.917 -27.866 -10.501  1.00 70.33           O1-
ATOM    933  N   ALA A 114      28.514 -23.125 -11.794  1.00 64.18           N  
ATOM    934  CA  ALA A 114      27.223 -22.744 -12.363  1.00 64.18           C  
ATOM    935  C   ALA A 114      27.344 -21.470 -13.194  1.00 64.18           C  
ATOM    936  O   ALA A 114      26.697 -21.337 -14.235  1.00 64.18           O  
ATOM    937  CB  ALA A 114      26.188 -22.557 -11.256  1.00 64.18           C  
ATOM    938  N   LYS A 115      28.327 -20.484 -12.712  1.00 59.04           N  
ATOM    939  CA  LYS A 115      28.579 -19.257 -13.461  1.00 59.04           C  
ATOM    940  C   LYS A 115      29.248 -19.557 -14.800  1.00 59.04           C  
ATOM    941  O   LYS A 115      28.922 -18.938 -15.815  1.00 59.04           O  
ATOM    942  CB  LYS A 115      29.448 -18.298 -12.645  1.00 59.04           C  
ATOM    943  CG  LYS A 115      28.680 -17.508 -11.596  1.00 59.04           C  
ATOM    944  CD  LYS A 115      29.566 -16.471 -10.917  1.00 59.04           C  
ATOM    945  CE  LYS A 115      28.812 -15.717  -9.829  1.00 59.04           C  
ATOM    946  NZ  LYS A 115      29.682 -14.710  -9.151  1.00 59.04           N1+
ATOM    947  N   LYS A 116      30.115 -20.444 -14.812  1.00 65.65           N  
ATOM    948  CA  LYS A 116      30.881 -20.753 -16.017  1.00 65.65           C  
ATOM    949  C   LYS A 116      30.022 -21.485 -17.042  1.00 65.65           C  
ATOM    950  O   LYS A 116      30.063 -21.168 -18.234  1.00 65.65           O  
ATOM    951  CB  LYS A 116      32.112 -21.593 -15.669  1.00 65.65           C  
ATOM    952  CG  LYS A 116      33.303 -20.777 -15.189  1.00 65.65           C  
ATOM    953  CD  LYS A 116      34.535 -21.651 -14.988  1.00 65.65           C  
ATOM    954  CE  LYS A 116      35.689 -20.861 -14.386  1.00 65.65           C  
ATOM    955  NZ  LYS A 116      36.906 -21.708 -14.208  1.00 65.65           N1+
ATOM    956  N   GLN A 117      29.022 -22.281 -16.584  1.00 64.88           N  
ATOM    957  CA  GLN A 117      28.273 -23.147 -17.490  1.00 64.88           C  
ATOM    958  C   GLN A 117      26.860 -22.618 -17.715  1.00 64.88           C  
ATOM    959  O   GLN A 117      26.185 -23.021 -18.664  1.00 64.88           O  
ATOM    960  CB  GLN A 117      28.219 -24.575 -16.944  1.00 64.88           C  
ATOM    961  CG  GLN A 117      29.564 -25.289 -16.956  1.00 64.88           C  
ATOM    962  CD  GLN A 117      29.481 -26.705 -16.415  1.00 64.88           C  
ATOM    963  NE2 GLN A 117      30.622 -27.383 -16.354  1.00 64.88           N  
ATOM    964  OE1 GLN A 117      28.401 -27.183 -16.053  1.00 64.88           O  
ATOM    965  N   GLY A 118      26.478 -21.520 -16.895  1.00 59.56           N  
ATOM    966  CA  GLY A 118      25.097 -21.080 -17.000  1.00 59.56           C  
ATOM    967  C   GLY A 118      24.096 -22.166 -16.654  1.00 59.56           C  
ATOM    968  O   GLY A 118      23.009 -22.224 -17.232  1.00 59.56           O  
ATOM    969  N   ASP A 119      24.441 -23.147 -15.829  1.00 70.28           N  
ATOM    970  CA  ASP A 119      23.540 -24.237 -15.465  1.00 70.28           C  
ATOM    971  C   ASP A 119      22.702 -23.871 -14.242  1.00 70.28           C  
ATOM    972  O   ASP A 119      23.211 -23.844 -13.120  1.00 70.28           O  
ATOM    973  CB  ASP A 119      24.330 -25.519 -15.197  1.00 70.28           C  
ATOM    974  CG  ASP A 119      23.441 -26.739 -15.032  1.00 70.28           C  
ATOM    975  OD1 ASP A 119      22.202 -26.587 -14.964  1.00 70.28           O  
ATOM    976  OD2 ASP A 119      23.985 -27.863 -14.966  1.00 70.28           O1-
ATOM    977  N   PRO A 120      21.477 -23.516 -14.399  1.00 66.47           N  
ATOM    978  CA  PRO A 120      20.563 -23.120 -13.324  1.00 66.47           C  
ATOM    979  C   PRO A 120      20.444 -24.180 -12.231  1.00 66.47           C  
ATOM    980  O   PRO A 120      20.226 -23.846 -11.064  1.00 66.47           O  
ATOM    981  CB  PRO A 120      19.228 -22.930 -14.049  1.00 66.47           C  
ATOM    982  CG  PRO A 120      19.588 -22.839 -15.496  1.00 66.47           C  
ATOM    983  CD  PRO A 120      20.950 -23.443 -15.688  1.00 66.47           C  
ATOM    984  N   LYS A 121      20.591 -25.459 -12.503  1.00 70.11           N  
ATOM    985  CA  LYS A 121      20.482 -26.549 -11.538  1.00 70.11           C  
ATOM    986  C   LYS A 121      21.611 -26.494 -10.514  1.00 70.11           C  
ATOM    987  O   LYS A 121      21.393 -26.739  -9.326  1.00 70.11           O  
ATOM    988  CB  LYS A 121      20.487 -27.902 -12.252  1.00 70.11           C  
ATOM    989  CG  LYS A 121      19.218 -28.191 -13.040  1.00 70.11           C  
ATOM    990  CD  LYS A 121      19.248 -29.585 -13.653  1.00 70.11           C  
ATOM    991  CE  LYS A 121      18.002 -29.856 -14.487  1.00 70.11           C  
ATOM    992  NZ  LYS A 121      18.034 -31.216 -15.103  1.00 70.11           N1+
ATOM    993  N   LYS A 122      22.771 -26.162 -10.977  1.00 73.60           N  
ATOM    994  CA  LYS A 122      23.911 -26.034 -10.074  1.00 73.60           C  
ATOM    995  C   LYS A 122      23.761 -24.813  -9.170  1.00 73.60           C  
ATOM    996  O   LYS A 122      24.168 -24.843  -8.007  1.00 73.60           O  
ATOM    997  CB  LYS A 122      25.215 -25.943 -10.866  1.00 73.60           C  
ATOM    998  CG  LYS A 122      25.647 -27.255 -11.503  1.00 73.60           C  
ATOM    999  CD  LYS A 122      27.020 -27.138 -12.152  1.00 73.60           C  
ATOM   1000  CE  LYS A 122      27.451 -28.450 -12.792  1.00 73.60           C  
ATOM   1001  NZ  LYS A 122      28.790 -28.336 -13.443  1.00 73.60           N1+
ATOM   1002  N   VAL A 123      23.169 -23.736  -9.714  1.00 71.08           N  
ATOM   1003  CA  VAL A 123      22.909 -22.526  -8.939  1.00 71.08           C  
ATOM   1004  C   VAL A 123      21.935 -22.839  -7.806  1.00 71.08           C  
ATOM   1005  O   VAL A 123      22.130 -22.395  -6.671  1.00 71.08           O  
ATOM   1006  CB  VAL A 123      22.348 -21.393  -9.826  1.00 71.08           C  
ATOM   1007  CG1 VAL A 123      21.988 -20.173  -8.981  1.00 71.08           C  
ATOM   1008  CG2 VAL A 123      23.356 -21.017 -10.911  1.00 71.08           C  
ATOM   1009  N   LEU A 124      21.066 -23.663  -8.008  1.00 68.54           N  
ATOM   1010  CA  LEU A 124      20.067 -24.064  -7.024  1.00 68.54           C  
ATOM   1011  C   LEU A 124      20.701 -24.896  -5.914  1.00 68.54           C  
ATOM   1012  O   LEU A 124      20.399 -24.697  -4.735  1.00 68.54           O  
ATOM   1013  CB  LEU A 124      18.943 -24.858  -7.695  1.00 68.54           C  
ATOM   1014  CG  LEU A 124      17.965 -24.055  -8.554  1.00 68.54           C  
ATOM   1015  CD1 LEU A 124      17.077 -24.993  -9.364  1.00 68.54           C  
ATOM   1016  CD2 LEU A 124      17.121 -23.131  -7.682  1.00 68.54           C  
ATOM   1017  N   LYS A 125      21.440 -25.891  -6.331  1.00 74.26           N  
ATOM   1018  CA  LYS A 125      22.130 -26.707  -5.336  1.00 74.26           C  
ATOM   1019  C   LYS A 125      22.986 -25.843  -4.414  1.00 74.26           C  
ATOM   1020  O   LYS A 125      23.057 -26.094  -3.209  1.00 74.26           O  
ATOM   1021  CB  LYS A 125      22.999 -27.765  -6.019  1.00 74.26           C  
ATOM   1022  CG  LYS A 125      23.567 -28.807  -5.067  1.00 74.26           C  
ATOM   1023  CD  LYS A 125      24.275 -29.926  -5.821  1.00 74.26           C  
ATOM   1024  CE  LYS A 125      24.810 -30.989  -4.871  1.00 74.26           C  
ATOM   1025  NZ  LYS A 125      25.480 -32.102  -5.608  1.00 74.26           N1+
ATOM   1026  N   ALA A 126      23.521 -24.775  -4.957  1.00 72.93           N  
ATOM   1027  CA  ALA A 126      24.334 -23.848  -4.174  1.00 72.93           C  
ATOM   1028  C   ALA A 126      23.484 -23.100  -3.152  1.00 72.93           C  
ATOM   1029  O   ALA A 126      23.908 -22.893  -2.013  1.00 72.93           O  
ATOM   1030  CB  ALA A 126      25.049 -22.860  -5.092  1.00 72.93           C  
ATOM   1031  N   ALA A 127      22.274 -22.706  -3.575  1.00 74.28           N  
ATOM   1032  CA  ALA A 127      21.350 -22.022  -2.676  1.00 74.28           C  
ATOM   1033  C   ALA A 127      20.947 -22.924  -1.512  1.00 74.28           C  
ATOM   1034  O   ALA A 127      20.874 -22.475  -0.366  1.00 74.28           O  
ATOM   1035  CB  ALA A 127      20.111 -21.558  -3.438  1.00 74.28           C  
ATOM   1036  N   GLU A 128      20.677 -24.217  -1.818  1.00 74.28           N  
ATOM   1037  CA  GLU A 128      20.312 -25.192  -0.796  1.00 74.28           C  
ATOM   1038  C   GLU A 128      21.422 -25.352   0.238  1.00 74.28           C  
ATOM   1039  O   GLU A 128      21.157 -25.373   1.442  1.00 74.28           O  
ATOM   1040  CB  GLU A 128      19.989 -26.546  -1.435  1.00 74.28           C  
ATOM   1041  CG  GLU A 128      18.673 -26.570  -2.196  1.00 74.28           C  
ATOM   1042  CD  GLU A 128      18.428 -27.877  -2.932  1.00 74.28           C  
ATOM   1043  OE1 GLU A 128      17.399 -27.994  -3.636  1.00 74.28           O  
ATOM   1044  OE2 GLU A 128      19.271 -28.792  -2.803  1.00 74.28           O1-
ATOM   1045  N   ILE A 129      22.639 -25.420  -0.244  1.00 78.49           N  
ATOM   1046  CA  ILE A 129      23.784 -25.605   0.640  1.00 78.49           C  
ATOM   1047  C   ILE A 129      23.974 -24.360   1.504  1.00 78.49           C  
ATOM   1048  O   ILE A 129      24.185 -24.464   2.715  1.00 78.49           O  
ATOM   1049  CB  ILE A 129      25.072 -25.905  -0.158  1.00 78.49           C  
ATOM   1050  CG1 ILE A 129      24.954 -27.254  -0.876  1.00 78.49           C  
ATOM   1051  CG2 ILE A 129      26.297 -25.878   0.762  1.00 78.49           C  
ATOM   1052  CD1 ILE A 129      26.080 -27.530  -1.864  1.00 78.49           C  
ATOM   1053  N   ALA A 130      23.873 -23.201   0.852  1.00 77.96           N  
ATOM   1054  CA  ALA A 130      24.025 -21.942   1.578  1.00 77.96           C  
ATOM   1055  C   ALA A 130      22.987 -21.822   2.690  1.00 77.96           C  
ATOM   1056  O   ALA A 130      23.301 -21.370   3.794  1.00 77.96           O  
ATOM   1057  CB  ALA A 130      23.913 -20.759   0.620  1.00 77.96           C  
ATOM   1058  N   MET A 131      21.808 -22.313   2.365  1.00 80.70           N  
ATOM   1059  CA  MET A 131      20.737 -22.282   3.358  1.00 80.70           C  
ATOM   1060  C   MET A 131      21.037 -23.230   4.513  1.00 80.70           C  
ATOM   1061  O   MET A 131      20.808 -22.891   5.675  1.00 80.70           O  
ATOM   1062  CB  MET A 131      19.397 -22.648   2.715  1.00 80.70           C  
ATOM   1063  CG  MET A 131      18.213 -22.533   3.661  1.00 80.70           C  
ATOM   1064  SD  MET A 131      17.964 -20.820   4.270  1.00 80.70           S  
ATOM   1065  CE  MET A 131      16.649 -21.103   5.489  1.00 80.70           C  
ATOM   1066  N   GLU A 132      21.467 -24.430   4.216  1.00 79.77           N  
ATOM   1067  CA  GLU A 132      21.814 -25.396   5.255  1.00 79.77           C  
ATOM   1068  C   GLU A 132      22.884 -24.841   6.191  1.00 79.77           C  
ATOM   1069  O   GLU A 132      22.799 -25.010   7.409  1.00 79.77           O  
ATOM   1070  CB  GLU A 132      22.293 -26.708   4.629  1.00 79.77           C  
ATOM   1071  CG  GLU A 132      21.172 -27.550   4.035  1.00 79.77           C  
ATOM   1072  CD  GLU A 132      21.665 -28.840   3.397  1.00 79.77           C  
ATOM   1073  OE1 GLU A 132      20.842 -29.580   2.813  1.00 79.77           O  
ATOM   1074  OE2 GLU A 132      22.883 -29.112   3.483  1.00 79.77           O1-
ATOM   1075  N   VAL A 133      23.832 -24.128   5.611  1.00 77.20           N  
ATOM   1076  CA  VAL A 133      24.908 -23.545   6.405  1.00 77.20           C  
ATOM   1077  C   VAL A 133      24.356 -22.416   7.273  1.00 77.20           C  
ATOM   1078  O   VAL A 133      24.722 -22.290   8.444  1.00 77.20           O  
ATOM   1079  CB  VAL A 133      26.053 -23.018   5.511  1.00 77.20           C  
ATOM   1080  CG1 VAL A 133      27.104 -22.295   6.350  1.00 77.20           C  
ATOM   1081  CG2 VAL A 133      26.686 -24.165   4.725  1.00 77.20           C  
ATOM   1082  N   ALA A 134      23.445 -21.581   6.740  1.00 78.49           N  
ATOM   1083  CA  ALA A 134      22.812 -20.507   7.500  1.00 78.49           C  
ATOM   1084  C   ALA A 134      22.022 -21.062   8.682  1.00 78.49           C  
ATOM   1085  O   ALA A 134      22.063 -20.505   9.781  1.00 78.49           O  
ATOM   1086  CB  ALA A 134      21.899 -19.681   6.595  1.00 78.49           C  
ATOM   1087  N   THR A 135      21.272 -22.154   8.396  1.00 79.81           N  
ATOM   1088  CA  THR A 135      20.492 -22.802   9.445  1.00 79.81           C  
ATOM   1089  C   THR A 135      21.404 -23.339  10.544  1.00 79.81           C  
ATOM   1090  O   THR A 135      21.129 -23.156  11.731  1.00 79.81           O  
ATOM   1091  CB  THR A 135      19.637 -23.950   8.878  1.00 79.81           C  
ATOM   1092  CG2 THR A 135      18.763 -24.573   9.961  1.00 79.81           C  
ATOM   1093  OG1 THR A 135      18.795 -23.441   7.835  1.00 79.81           O  
ATOM   1094  N   TRP A 136      22.380 -23.970  10.091  1.00 82.84           N  
ATOM   1095  CA  TRP A 136      23.381 -24.465  11.030  1.00 82.84           C  
ATOM   1096  C   TRP A 136      23.961 -23.323  11.859  1.00 82.84           C  
ATOM   1097  O   TRP A 136      24.062 -23.427  13.084  1.00 82.84           O  
ATOM   1098  CB  TRP A 136      24.503 -25.193  10.286  1.00 82.84           C  
ATOM   1099  CG  TRP A 136      25.635 -25.629  11.168  1.00 82.84           C  
ATOM   1100  CD1 TRP A 136      25.710 -26.777  11.906  1.00 82.84           C  
ATOM   1101  CD2 TRP A 136      26.855 -24.918  11.406  1.00 82.84           C  
ATOM   1102  CE2 TRP A 136      27.624 -25.696  12.300  1.00 82.84           C  
ATOM   1103  CE3 TRP A 136      27.371 -23.698  10.949  1.00 82.84           C  
ATOM   1104  NE1 TRP A 136      26.904 -26.823  12.589  1.00 82.84           N  
ATOM   1105  CZ2 TRP A 136      28.885 -25.291  12.746  1.00 82.84           C  
ATOM   1106  CZ3 TRP A 136      28.626 -23.299  11.394  1.00 82.84           C  
ATOM   1107  CH2 TRP A 136      29.366 -24.094  12.284  1.00 82.84           C  
ATOM   1108  N   ALA A 137      24.369 -22.283  11.276  1.00 77.93           N  
ATOM   1109  CA  ALA A 137      24.954 -21.124  11.945  1.00 77.93           C  
ATOM   1110  C   ALA A 137      23.964 -20.497  12.923  1.00 77.93           C  
ATOM   1111  O   ALA A 137      24.352 -20.036  13.998  1.00 77.93           O  
ATOM   1112  CB  ALA A 137      25.408 -20.090  10.917  1.00 77.93           C  
ATOM   1113  N   ALA A 138      22.776 -20.479  12.539  1.00 77.40           N  
ATOM   1114  CA  ALA A 138      21.736 -19.930  13.404  1.00 77.40           C  
ATOM   1115  C   ALA A 138      21.579 -20.763  14.672  1.00 77.40           C  
ATOM   1116  O   ALA A 138      21.416 -20.217  15.767  1.00 77.40           O  
ATOM   1117  CB  ALA A 138      20.407 -19.851  12.655  1.00 77.40           C  
ATOM   1118  N   GLU A 139      21.593 -22.033  14.595  1.00 81.27           N  
ATOM   1119  CA  GLU A 139      21.442 -22.941  15.727  1.00 81.27           C  
ATOM   1120  C   GLU A 139      22.588 -22.778  16.721  1.00 81.27           C  
ATOM   1121  O   GLU A 139      22.405 -22.975  17.925  1.00 81.27           O  
ATOM   1122  CB  GLU A 139      21.365 -24.392  15.245  1.00 81.27           C  
ATOM   1123  CG  GLU A 139      20.065 -24.734  14.530  1.00 81.27           C  
ATOM   1124  CD  GLU A 139      20.060 -26.133  13.935  1.00 81.27           C  
ATOM   1125  OE1 GLU A 139      19.015 -26.556  13.391  1.00 81.27           O  
ATOM   1126  OE2 GLU A 139      21.108 -26.813  14.016  1.00 81.27           O1-
ATOM   1127  N   ARG A 140      23.656 -22.197  16.337  1.00 77.61           N  
ATOM   1128  CA  ARG A 140      24.820 -22.067  17.207  1.00 77.61           C  
ATOM   1129  C   ARG A 140      25.071 -20.607  17.572  1.00 77.61           C  
ATOM   1130  O   ARG A 140      26.095 -20.281  18.176  1.00 77.61           O  
ATOM   1131  CB  ARG A 140      26.061 -22.661  16.538  1.00 77.61           C  
ATOM   1132  CG  ARG A 140      25.985 -24.164  16.321  1.00 77.61           C  
ATOM   1133  CD  ARG A 140      26.499 -24.935  17.528  1.00 77.61           C  
ATOM   1134  NE  ARG A 140      26.567 -26.370  17.264  1.00 77.61           N  
ATOM   1135  CZ  ARG A 140      27.081 -27.271  18.095  1.00 77.61           C  
ATOM   1136  NH1 ARG A 140      27.586 -26.901  19.267  1.00 77.61           N1+
ATOM   1137  NH2 ARG A 140      27.091 -28.552  17.753  1.00 77.61           N  
ATOM   1138  N   ASN A 141      24.182 -19.782  17.184  1.00 74.56           N  
ATOM   1139  CA  ASN A 141      24.264 -18.348  17.436  1.00 74.56           C  
ATOM   1140  C   ASN A 141      25.523 -17.741  16.825  1.00 74.56           C  
ATOM   1141  O   ASN A 141      26.193 -16.923  17.457  1.00 74.56           O  
ATOM   1142  CB  ASN A 141      24.212 -18.062  18.939  1.00 74.56           C  
ATOM   1143  CG  ASN A 141      22.838 -18.301  19.532  1.00 74.56           C  
ATOM   1144  ND2 ASN A 141      22.801 -18.825  20.752  1.00 74.56           N  
ATOM   1145  OD1 ASN A 141      21.817 -18.019  18.898  1.00 74.56           O  
ATOM   1146  N   ASP A 142      25.997 -18.335  15.704  1.00 75.90           N  
ATOM   1147  CA  ASP A 142      27.122 -17.731  14.997  1.00 75.90           C  
ATOM   1148  C   ASP A 142      26.643 -16.673  14.006  1.00 75.90           C  
ATOM   1149  O   ASP A 142      26.262 -16.997  12.880  1.00 75.90           O  
ATOM   1150  CB  ASP A 142      27.936 -18.803  14.270  1.00 75.90           C  
ATOM   1151  CG  ASP A 142      29.311 -18.317  13.845  1.00 75.90           C  
ATOM   1152  OD1 ASP A 142      29.460 -17.121  13.512  1.00 75.90           O  
ATOM   1153  OD2 ASP A 142      30.253 -19.138  13.841  1.00 75.90           O1-
ATOM   1154  N   GLU A 143      26.797 -15.338  14.469  1.00 76.50           N  
ATOM   1155  CA  GLU A 143      26.237 -14.208  13.735  1.00 76.50           C  
ATOM   1156  C   GLU A 143      27.010 -13.951  12.445  1.00 76.50           C  
ATOM   1157  O   GLU A 143      26.412 -13.709  11.394  1.00 76.50           O  
ATOM   1158  CB  GLU A 143      26.237 -12.949  14.606  1.00 76.50           C  
ATOM   1159  CG  GLU A 143      25.593 -11.741  13.941  1.00 76.50           C  
ATOM   1160  CD  GLU A 143      24.092 -11.894  13.744  1.00 76.50           C  
ATOM   1161  OE1 GLU A 143      23.494 -11.087  12.997  1.00 76.50           O  
ATOM   1162  OE2 GLU A 143      23.511 -12.827  14.343  1.00 76.50           O1-
ATOM   1163  N   MET A 144      28.130 -13.939  12.462  1.00 71.29           N  
ATOM   1164  CA  MET A 144      28.949 -13.654  11.287  1.00 71.29           C  
ATOM   1165  C   MET A 144      28.714 -14.692  10.195  1.00 71.29           C  
ATOM   1166  O   MET A 144      28.492 -14.340   9.035  1.00 71.29           O  
ATOM   1167  CB  MET A 144      30.432 -13.614  11.661  1.00 71.29           C  
ATOM   1168  CG  MET A 144      31.343 -13.203  10.515  1.00 71.29           C  
ATOM   1169  SD  MET A 144      33.110 -13.150  11.006  1.00 71.29           S  
ATOM   1170  CE  MET A 144      33.649 -11.673  10.102  1.00 71.29           C  
ATOM   1171  N   ILE A 145      28.673 -16.029  10.561  1.00 69.28           N  
ATOM   1172  CA  ILE A 145      28.476 -17.099   9.590  1.00 69.28           C  
ATOM   1173  C   ILE A 145      27.060 -17.028   9.024  1.00 69.28           C  
ATOM   1174  O   ILE A 145      26.860 -17.168   7.816  1.00 69.28           O  
ATOM   1175  CB  ILE A 145      28.734 -18.486  10.218  1.00 69.28           C  
ATOM   1176  CG1 ILE A 145      30.201 -18.615  10.646  1.00 69.28           C  
ATOM   1177  CG2 ILE A 145      28.348 -19.602   9.242  1.00 69.28           C  
ATOM   1178  CD1 ILE A 145      30.527 -19.925  11.350  1.00 69.28           C  
ATOM   1179  N   PHE A 146      26.227 -16.794   9.885  1.00 80.17           N  
ATOM   1180  CA  PHE A 146      24.843 -16.674   9.442  1.00 80.17           C  
ATOM   1181  C   PHE A 146      24.707 -15.590   8.380  1.00 80.17           C  
ATOM   1182  O   PHE A 146      24.123 -15.823   7.318  1.00 80.17           O  
ATOM   1183  CB  PHE A 146      23.922 -16.366  10.626  1.00 80.17           C  
ATOM   1184  CG  PHE A 146      22.493 -16.108  10.233  1.00 80.17           C  
ATOM   1185  CD1 PHE A 146      22.025 -14.810  10.072  1.00 80.17           C  
ATOM   1186  CD2 PHE A 146      21.616 -17.165  10.025  1.00 80.17           C  
ATOM   1187  CE1 PHE A 146      20.702 -14.568   9.709  1.00 80.17           C  
ATOM   1188  CE2 PHE A 146      20.293 -16.932   9.661  1.00 80.17           C  
ATOM   1189  CZ  PHE A 146      19.837 -15.632   9.504  1.00 80.17           C  
ATOM   1190  N   LYS A 147      25.286 -14.315   8.643  1.00 76.98           N  
ATOM   1191  CA  LYS A 147      25.168 -13.180   7.730  1.00 76.98           C  
ATOM   1192  C   LYS A 147      25.794 -13.496   6.375  1.00 76.98           C  
ATOM   1193  O   LYS A 147      25.230 -13.163   5.331  1.00 76.98           O  
ATOM   1194  CB  LYS A 147      25.822 -11.937   8.334  1.00 76.98           C  
ATOM   1195  CG  LYS A 147      25.007 -11.281   9.437  1.00 76.98           C  
ATOM   1196  CD  LYS A 147      25.646  -9.980   9.907  1.00 76.98           C  
ATOM   1197  CE  LYS A 147      24.834  -9.326  11.017  1.00 76.98           C  
ATOM   1198  NZ  LYS A 147      25.470  -8.064  11.500  1.00 76.98           N1+
ATOM   1199  N   LEU A 148      26.878 -14.285   6.471  1.00 74.09           N  
ATOM   1200  CA  LEU A 148      27.590 -14.597   5.236  1.00 74.09           C  
ATOM   1201  C   LEU A 148      26.833 -15.640   4.421  1.00 74.09           C  
ATOM   1202  O   LEU A 148      26.655 -15.480   3.212  1.00 74.09           O  
ATOM   1203  CB  LEU A 148      29.003 -15.099   5.544  1.00 74.09           C  
ATOM   1204  CG  LEU A 148      30.021 -14.040   5.969  1.00 74.09           C  
ATOM   1205  CD1 LEU A 148      31.264 -14.704   6.552  1.00 74.09           C  
ATOM   1206  CD2 LEU A 148      30.389 -13.147   4.790  1.00 74.09           C  
ATOM   1207  N   ALA A 149      26.412 -16.671   5.031  1.00 75.99           N  
ATOM   1208  CA  ALA A 149      25.622 -17.704   4.364  1.00 75.99           C  
ATOM   1209  C   ALA A 149      24.305 -17.139   3.842  1.00 75.99           C  
ATOM   1210  O   ALA A 149      23.865 -17.485   2.743  1.00 75.99           O  
ATOM   1211  CB  ALA A 149      25.358 -18.869   5.315  1.00 75.99           C  
ATOM   1212  N   ALA A 150      23.747 -16.227   4.626  1.00 79.73           N  
ATOM   1213  CA  ALA A 150      22.503 -15.584   4.214  1.00 79.73           C  
ATOM   1214  C   ALA A 150      22.713 -14.728   2.968  1.00 79.73           C  
ATOM   1215  O   ALA A 150      21.877 -14.726   2.061  1.00 79.73           O  
ATOM   1216  CB  ALA A 150      21.941 -14.734   5.352  1.00 79.73           C  
ATOM   1217  N   LYS A 151      23.781 -13.984   2.949  1.00 80.10           N  
ATOM   1218  CA  LYS A 151      24.111 -13.168   1.785  1.00 80.10           C  
ATOM   1219  C   LYS A 151      24.270 -14.032   0.536  1.00 80.10           C  
ATOM   1220  O   LYS A 151      23.766 -13.684  -0.534  1.00 80.10           O  
ATOM   1221  CB  LYS A 151      25.390 -12.368   2.034  1.00 80.10           C  
ATOM   1222  CG  LYS A 151      25.733 -11.387   0.923  1.00 80.10           C  
ATOM   1223  CD  LYS A 151      27.015 -10.622   1.228  1.00 80.10           C  
ATOM   1224  CE  LYS A 151      27.413  -9.713   0.073  1.00 80.10           C  
ATOM   1225  NZ  LYS A 151      28.684  -8.983   0.356  1.00 80.10           N1+
ATOM   1226  N   MET A 152      24.901 -15.103   0.666  1.00 74.64           N  
ATOM   1227  CA  MET A 152      25.104 -16.024  -0.448  1.00 74.64           C  
ATOM   1228  C   MET A 152      23.777 -16.610  -0.920  1.00 74.64           C  
ATOM   1229  O   MET A 152      23.524 -16.699  -2.123  1.00 74.64           O  
ATOM   1230  CB  MET A 152      26.060 -17.150  -0.050  1.00 74.64           C  
ATOM   1231  CG  MET A 152      26.538 -17.991  -1.222  1.00 74.64           C  
ATOM   1232  SD  MET A 152      27.909 -19.123  -0.762  1.00 74.64           S  
ATOM   1233  CE  MET A 152      27.030 -20.253   0.353  1.00 74.64           C  
ATOM   1234  N   ALA A 153      22.972 -17.086   0.024  1.00 78.38           N  
ATOM   1235  CA  ALA A 153      21.660 -17.633  -0.315  1.00 78.38           C  
ATOM   1236  C   ALA A 153      20.830 -16.621  -1.100  1.00 78.38           C  
ATOM   1237  O   ALA A 153      20.178 -16.974  -2.086  1.00 78.38           O  
ATOM   1238  CB  ALA A 153      20.918 -18.060   0.948  1.00 78.38           C  
ATOM   1239  N   LYS A 154      21.018 -15.329  -0.718  1.00 81.49           N  
ATOM   1240  CA  LYS A 154      20.295 -14.252  -1.390  1.00 81.49           C  
ATOM   1241  C   LYS A 154      20.821 -14.040  -2.807  1.00 81.49           C  
ATOM   1242  O   LYS A 154      20.041 -13.872  -3.747  1.00 81.49           O  
ATOM   1243  CB  LYS A 154      20.400 -12.953  -0.591  1.00 81.49           C  
ATOM   1244  CG  LYS A 154      19.584 -12.950   0.693  1.00 81.49           C  
ATOM   1245  CD  LYS A 154      19.702 -11.619   1.426  1.00 81.49           C  
ATOM   1246  CE  LYS A 154      19.000 -11.660   2.777  1.00 81.49           C  
ATOM   1247  NZ  LYS A 154      19.159 -10.375   3.523  1.00 81.49           N1+
ATOM   1248  N   GLU A 155      22.006 -13.964  -2.916  1.00 80.72           N  
ATOM   1249  CA  GLU A 155      22.630 -13.735  -4.216  1.00 80.72           C  
ATOM   1250  C   GLU A 155      22.267 -14.839  -5.204  1.00 80.72           C  
ATOM   1251  O   GLU A 155      21.971 -14.564  -6.369  1.00 80.72           O  
ATOM   1252  CB  GLU A 155      24.151 -13.637  -4.071  1.00 80.72           C  
ATOM   1253  CG  GLU A 155      24.632 -12.302  -3.525  1.00 80.72           C  
ATOM   1254  CD  GLU A 155      26.147 -12.197  -3.440  1.00 80.72           C  
ATOM   1255  OE1 GLU A 155      26.660 -11.142  -3.003  1.00 80.72           O  
ATOM   1256  OE2 GLU A 155      26.826 -13.178  -3.815  1.00 80.72           O1-
ATOM   1257  N   VAL A 156      22.272 -16.043  -4.687  1.00 74.69           N  
ATOM   1258  CA  VAL A 156      21.944 -17.180  -5.541  1.00 74.69           C  
ATOM   1259  C   VAL A 156      20.476 -17.109  -5.957  1.00 74.69           C  
ATOM   1260  O   VAL A 156      20.140 -17.367  -7.115  1.00 74.69           O  
ATOM   1261  CB  VAL A 156      22.232 -18.522  -4.833  1.00 74.69           C  
ATOM   1262  CG1 VAL A 156      21.706 -19.694  -5.661  1.00 74.69           C  
ATOM   1263  CG2 VAL A 156      23.730 -18.677  -4.574  1.00 74.69           C  
ATOM   1264  N   ALA A 157      19.615 -16.841  -4.991  1.00 75.71           N  
ATOM   1265  CA  ALA A 157      18.191 -16.711  -5.284  1.00 75.71           C  
ATOM   1266  C   ALA A 157      17.938 -15.592  -6.289  1.00 75.71           C  
ATOM   1267  O   ALA A 157      17.106 -15.733  -7.190  1.00 75.71           O  
ATOM   1268  CB  ALA A 157      17.404 -16.457  -4.000  1.00 75.71           C  
ATOM   1269  N   GLU A 158      18.617 -14.469  -6.143  1.00 82.99           N  
ATOM   1270  CA  GLU A 158      18.496 -13.352  -7.076  1.00 82.99           C  
ATOM   1271  C   GLU A 158      18.943 -13.755  -8.479  1.00 82.99           C  
ATOM   1272  O   GLU A 158      18.319 -13.368  -9.469  1.00 82.99           O  
ATOM   1273  CB  GLU A 158      19.312 -12.153  -6.588  1.00 82.99           C  
ATOM   1274  CG  GLU A 158      18.557 -11.246  -5.627  1.00 82.99           C  
ATOM   1275  CD  GLU A 158      19.414 -10.124  -5.063  1.00 82.99           C  
ATOM   1276  OE1 GLU A 158      18.929  -9.369  -4.189  1.00 82.99           O  
ATOM   1277  OE2 GLU A 158      20.581  -9.999  -5.497  1.00 82.99           O1-
ATOM   1278  N   ARG A 159      19.817 -14.485  -8.498  1.00 75.52           N  
ATOM   1279  CA  ARG A 159      20.294 -14.933  -9.803  1.00 75.52           C  
ATOM   1280  C   ARG A 159      19.285 -15.868 -10.462  1.00 75.52           C  
ATOM   1281  O   ARG A 159      19.081 -15.812 -11.677  1.00 75.52           O  
ATOM   1282  CB  ARG A 159      21.648 -15.634  -9.670  1.00 75.52           C  
ATOM   1283  CG  ARG A 159      22.310 -15.953 -11.000  1.00 75.52           C  
ATOM   1284  CD  ARG A 159      22.701 -14.690 -11.754  1.00 75.52           C  
ATOM   1285  NE  ARG A 159      23.439 -14.997 -12.976  1.00 75.52           N  
ATOM   1286  CZ  ARG A 159      23.813 -14.097 -13.881  1.00 75.52           C  
ATOM   1287  NH1 ARG A 159      23.524 -12.812 -13.720  1.00 75.52           N1+
ATOM   1288  NH2 ARG A 159      24.481 -14.487 -14.957  1.00 75.52           N  
ATOM   1289  N   LEU A 160      18.796 -16.780  -9.687  1.00 72.83           N  
ATOM   1290  CA  LEU A 160      17.762 -17.659 -10.223  1.00 72.83           C  
ATOM   1291  C   LEU A 160      16.625 -16.848 -10.836  1.00 72.83           C  
ATOM   1292  O   LEU A 160      16.078 -17.225 -11.874  1.00 72.83           O  
ATOM   1293  CB  LEU A 160      17.216 -18.577  -9.127  1.00 72.83           C  
ATOM   1294  CG  LEU A 160      18.099 -19.763  -8.736  1.00 72.83           C  
ATOM   1295  CD1 LEU A 160      17.527 -20.469  -7.511  1.00 72.83           C  
ATOM   1296  CD2 LEU A 160      18.238 -20.735  -9.902  1.00 72.83           C  
ATOM   1297  N   LYS A 161      16.394 -15.799 -10.195  1.00 76.31           N  
ATOM   1298  CA  LYS A 161      15.413 -14.857 -10.726  1.00 76.31           C  
ATOM   1299  C   LYS A 161      15.857 -14.301 -12.075  1.00 76.31           C  
ATOM   1300  O   LYS A 161      15.066 -14.233 -13.017  1.00 76.31           O  
ATOM   1301  CB  LYS A 161      15.177 -13.713  -9.739  1.00 76.31           C  
ATOM   1302  CG  LYS A 161      14.183 -12.670 -10.226  1.00 76.31           C  
ATOM   1303  CD  LYS A 161      14.096 -11.489  -9.268  1.00 76.31           C  
ATOM   1304  CE  LYS A 161      13.290 -10.342  -9.863  1.00 76.31           C  
ATOM   1305  NZ  LYS A 161      13.288  -9.145  -8.970  1.00 76.31           N1+
ATOM   1306  N   GLU A 162      17.106 -13.870 -12.218  1.00 80.40           N  
ATOM   1307  CA  GLU A 162      17.647 -13.287 -13.442  1.00 80.40           C  
ATOM   1308  C   GLU A 162      17.684 -14.311 -14.572  1.00 80.40           C  
ATOM   1309  O   GLU A 162      17.364 -13.989 -15.719  1.00 80.40           O  
ATOM   1310  CB  GLU A 162      19.050 -12.725 -13.194  1.00 80.40           C  
ATOM   1311  CG  GLU A 162      19.067 -11.466 -12.341  1.00 80.40           C  
ATOM   1312  CD  GLU A 162      20.464 -10.910 -12.119  1.00 80.40           C  
ATOM   1313  OE1 GLU A 162      20.597  -9.833 -11.494  1.00 80.40           O  
ATOM   1314  OE2 GLU A 162      21.434 -11.556 -12.576  1.00 80.40           O1-
ATOM   1315  N   VAL A 163      18.072 -15.546 -14.194  1.00 71.79           N  
ATOM   1316  CA  VAL A 163      18.149 -16.613 -15.187  1.00 71.79           C  
ATOM   1317  C   VAL A 163      16.748 -16.957 -15.687  1.00 71.79           C  
ATOM   1318  O   VAL A 163      16.560 -17.256 -16.868  1.00 71.79           O  
ATOM   1319  CB  VAL A 163      18.835 -17.874 -14.612  1.00 71.79           C  
ATOM   1320  CG1 VAL A 163      18.788 -19.021 -15.622  1.00 71.79           C  
ATOM   1321  CG2 VAL A 163      20.277 -17.564 -14.218  1.00 71.79           C  
ATOM   1322  N   ALA A 164      15.823 -16.927 -14.793  1.00 68.48           N  
ATOM   1323  CA  ALA A 164      14.440 -17.195 -15.181  1.00 68.48           C  
ATOM   1324  C   ALA A 164      13.933 -16.142 -16.162  1.00 68.48           C  
ATOM   1325  O   ALA A 164      13.122 -16.442 -17.041  1.00 68.48           O  
ATOM   1326  CB  ALA A 164      13.541 -17.247 -13.948  1.00 68.48           C  
ATOM   1327  N   LYS A 165      14.577 -14.919 -16.085  1.00 71.09           N  
ATOM   1328  CA  LYS A 165      14.220 -13.833 -16.992  1.00 71.09           C  
ATOM   1329  C   LYS A 165      14.805 -14.063 -18.383  1.00 71.09           C  
ATOM   1330  O   LYS A 165      14.152 -13.782 -19.391  1.00 71.09           O  
ATOM   1331  CB  LYS A 165      14.699 -12.490 -16.438  1.00 71.09           C  
ATOM   1332  CG  LYS A 165      14.131 -11.281 -17.167  1.00 71.09           C  
ATOM   1333  CD  LYS A 165      14.593  -9.977 -16.531  1.00 71.09           C  
ATOM   1334  CE  LYS A 165      14.114  -8.767 -17.322  1.00 71.09           C  
ATOM   1335  NZ  LYS A 165      14.572  -7.485 -16.708  1.00 71.09           N1+
ATOM   1336  N   LYS A 166      16.007 -14.614 -18.478  1.00 69.58           N  
ATOM   1337  CA  LYS A 166      16.753 -14.685 -19.732  1.00 69.58           C  
ATOM   1338  C   LYS A 166      16.430 -15.969 -20.491  1.00 69.58           C  
ATOM   1339  O   LYS A 166      16.316 -15.959 -21.718  1.00 69.58           O  
ATOM   1340  CB  LYS A 166      18.257 -14.595 -19.470  1.00 69.58           C  
ATOM   1341  CG  LYS A 166      18.733 -13.207 -19.067  1.00 69.58           C  
ATOM   1342  CD  LYS A 166      20.247 -13.160 -18.906  1.00 69.58           C  
ATOM   1343  CE  LYS A 166      20.719 -11.785 -18.453  1.00 69.58           C  
ATOM   1344  NZ  LYS A 166      22.202 -11.738 -18.280  1.00 69.58           N1+
ATOM   1345  N   GLU A 167      16.318 -17.095 -19.618  1.00 65.61           N  
ATOM   1346  CA  GLU A 167      16.163 -18.409 -20.235  1.00 65.61           C  
ATOM   1347  C   GLU A 167      14.691 -18.799 -20.340  1.00 65.61           C  
ATOM   1348  O   GLU A 167      14.078 -19.203 -19.350  1.00 65.61           O  
ATOM   1349  CB  GLU A 167      16.932 -19.469 -19.443  1.00 65.61           C  
ATOM   1350  CG  GLU A 167      18.440 -19.409 -19.641  1.00 65.61           C  
ATOM   1351  CD  GLU A 167      19.152 -20.682 -19.212  1.00 65.61           C  
ATOM   1352  OE1 GLU A 167      20.399 -20.739 -19.300  1.00 65.61           O  
ATOM   1353  OE2 GLU A 167      18.456 -21.632 -18.786  1.00 65.61           O1-
ATOM   1354  N   ASN A 168      13.987 -18.454 -21.475  1.00 61.47           N  
ATOM   1355  CA  ASN A 168      12.545 -18.603 -21.641  1.00 61.47           C  
ATOM   1356  C   ASN A 168      12.128 -20.070 -21.627  1.00 61.47           C  
ATOM   1357  O   ASN A 168      11.062 -20.413 -21.111  1.00 61.47           O  
ATOM   1358  CB  ASN A 168      12.081 -17.932 -22.935  1.00 61.47           C  
ATOM   1359  CG  ASN A 168      11.910 -16.433 -22.787  1.00 61.47           C  
ATOM   1360  ND2 ASN A 168      11.911 -15.722 -23.908  1.00 61.47           N  
ATOM   1361  OD1 ASN A 168      11.777 -15.917 -21.674  1.00 61.47           O  
ATOM   1362  N   ASP A 169      13.098 -20.981 -21.954  1.00 62.18           N  
ATOM   1363  CA  ASP A 169      12.687 -22.365 -22.168  1.00 62.18           C  
ATOM   1364  C   ASP A 169      12.686 -23.147 -20.856  1.00 62.18           C  
ATOM   1365  O   ASP A 169      11.926 -24.104 -20.700  1.00 62.18           O  
ATOM   1366  CB  ASP A 169      13.606 -23.046 -23.185  1.00 62.18           C  
ATOM   1367  CG  ASP A 169      13.472 -22.469 -24.584  1.00 62.18           C  
ATOM   1368  OD1 ASP A 169      12.410 -21.895 -24.908  1.00 62.18           O  
ATOM   1369  OD2 ASP A 169      14.437 -22.593 -25.369  1.00 62.18           O1-
ATOM   1370  N   SER A 170      13.323 -22.601 -19.789  1.00 71.64           N  
ATOM   1371  CA  SER A 170      13.413 -23.299 -18.511  1.00 71.64           C  
ATOM   1372  C   SER A 170      12.879 -22.439 -17.372  1.00 71.64           C  
ATOM   1373  O   SER A 170      13.147 -22.714 -16.201  1.00 71.64           O  
ATOM   1374  CB  SER A 170      14.858 -23.705 -18.222  1.00 71.64           C  
ATOM   1375  OG  SER A 170      15.712 -22.573 -18.241  1.00 71.64           O  
ATOM   1376  N   ALA A 171      12.223 -21.388 -17.762  1.00 74.69           N  
ATOM   1377  CA  ALA A 171      11.783 -20.405 -16.776  1.00 74.69           C  
ATOM   1378  C   ALA A 171      10.863 -21.043 -15.738  1.00 74.69           C  
ATOM   1379  O   ALA A 171      11.005 -20.794 -14.538  1.00 74.69           O  
ATOM   1380  CB  ALA A 171      11.075 -19.240 -17.464  1.00 74.69           C  
ATOM   1381  N   LEU A 172       9.926 -21.897 -16.242  1.00 74.32           N  
ATOM   1382  CA  LEU A 172       8.967 -22.511 -15.329  1.00 74.32           C  
ATOM   1383  C   LEU A 172       9.663 -23.492 -14.391  1.00 74.32           C  
ATOM   1384  O   LEU A 172       9.351 -23.544 -13.199  1.00 74.32           O  
ATOM   1385  CB  LEU A 172       7.865 -23.228 -16.111  1.00 74.32           C  
ATOM   1386  CG  LEU A 172       6.846 -22.335 -16.822  1.00 74.32           C  
ATOM   1387  CD1 LEU A 172       5.914 -23.178 -17.685  1.00 74.32           C  
ATOM   1388  CD2 LEU A 172       6.051 -21.520 -15.808  1.00 74.32           C  
ATOM   1389  N   GLU A 173      10.581 -24.281 -14.942  1.00 76.18           N  
ATOM   1390  CA  GLU A 173      11.362 -25.206 -14.125  1.00 76.18           C  
ATOM   1391  C   GLU A 173      12.154 -24.463 -13.053  1.00 76.18           C  
ATOM   1392  O   GLU A 173      12.185 -24.883 -11.894  1.00 76.18           O  
ATOM   1393  CB  GLU A 173      12.309 -26.030 -15.002  1.00 76.18           C  
ATOM   1394  CG  GLU A 173      13.111 -27.070 -14.232  1.00 76.18           C  
ATOM   1395  CD  GLU A 173      14.107 -27.821 -15.101  1.00 76.18           C  
ATOM   1396  OE1 GLU A 173      14.971 -28.540 -14.549  1.00 76.18           O  
ATOM   1397  OE2 GLU A 173      14.023 -27.690 -16.342  1.00 76.18           O1-
ATOM   1398  N   LEU A 174      12.771 -23.365 -13.423  1.00 77.82           N  
ATOM   1399  CA  LEU A 174      13.580 -22.579 -12.497  1.00 77.82           C  
ATOM   1400  C   LEU A 174      12.710 -21.952 -11.413  1.00 77.82           C  
ATOM   1401  O   LEU A 174      13.109 -21.896 -10.248  1.00 77.82           O  
ATOM   1402  CB  LEU A 174      14.347 -21.488 -13.248  1.00 77.82           C  
ATOM   1403  CG  LEU A 174      15.473 -21.961 -14.168  1.00 77.82           C  
ATOM   1404  CD1 LEU A 174      16.029 -20.789 -14.972  1.00 77.82           C  
ATOM   1405  CD2 LEU A 174      16.578 -22.633 -13.360  1.00 77.82           C  
ATOM   1406  N   ALA A 175      11.562 -21.552 -11.784  1.00 77.92           N  
ATOM   1407  CA  ALA A 175      10.610 -21.016 -10.815  1.00 77.92           C  
ATOM   1408  C   ALA A 175      10.212 -22.074  -9.792  1.00 77.92           C  
ATOM   1409  O   ALA A 175      10.144 -21.794  -8.593  1.00 77.92           O  
ATOM   1410  CB  ALA A 175       9.372 -20.477 -11.528  1.00 77.92           C  
ATOM   1411  N   ALA A 176       9.862 -23.255 -10.297  1.00 77.94           N  
ATOM   1412  CA  ALA A 176       9.490 -24.351  -9.407  1.00 77.94           C  
ATOM   1413  C   ALA A 176      10.615 -24.664  -8.423  1.00 77.94           C  
ATOM   1414  O   ALA A 176      10.365 -24.892  -7.237  1.00 77.94           O  
ATOM   1415  CB  ALA A 176       9.132 -25.596 -10.214  1.00 77.94           C  
ATOM   1416  N   GLU A 177      11.727 -24.605  -8.838  1.00 81.15           N  
ATOM   1417  CA  GLU A 177      12.880 -24.896  -7.992  1.00 81.15           C  
ATOM   1418  C   GLU A 177      13.107 -23.790  -6.966  1.00 81.15           C  
ATOM   1419  O   GLU A 177      13.492 -24.062  -5.828  1.00 81.15           O  
ATOM   1420  CB  GLU A 177      14.137 -25.090  -8.844  1.00 81.15           C  
ATOM   1421  CG  GLU A 177      14.158 -26.398  -9.622  1.00 81.15           C  
ATOM   1422  CD  GLU A 177      15.476 -26.651 -10.335  1.00 81.15           C  
ATOM   1423  OE1 GLU A 177      15.576 -27.639 -11.097  1.00 81.15           O  
ATOM   1424  OE2 GLU A 177      16.420 -25.855 -10.129  1.00 81.15           O1-
ATOM   1425  N   ALA A 178      13.011 -22.587  -7.453  1.00 82.13           N  
ATOM   1426  CA  ALA A 178      13.089 -21.469  -6.517  1.00 82.13           C  
ATOM   1427  C   ALA A 178      12.060 -21.615  -5.401  1.00 82.13           C  
ATOM   1428  O   ALA A 178      12.357 -21.343  -4.235  1.00 82.13           O  
ATOM   1429  CB  ALA A 178      12.889 -20.146  -7.252  1.00 82.13           C  
ATOM   1430  N   ILE A 179      10.808 -22.071  -5.772  1.00 84.07           N  
ATOM   1431  CA  ILE A 179       9.746 -22.295  -4.798  1.00 84.07           C  
ATOM   1432  C   ILE A 179      10.160 -23.397  -3.826  1.00 84.07           C  
ATOM   1433  O   ILE A 179       9.979 -23.266  -2.614  1.00 84.07           O  
ATOM   1434  CB  ILE A 179       8.414 -22.662  -5.489  1.00 84.07           C  
ATOM   1435  CG1 ILE A 179       7.897 -21.481  -6.316  1.00 84.07           C  
ATOM   1436  CG2 ILE A 179       7.373 -23.104  -4.455  1.00 84.07           C  
ATOM   1437  CD1 ILE A 179       6.712 -21.821  -7.211  1.00 84.07           C  
ATOM   1438  N   LYS A 180      10.749 -24.417  -4.367  1.00 81.83           N  
ATOM   1439  CA  LYS A 180      11.240 -25.507  -3.527  1.00 81.83           C  
ATOM   1440  C   LYS A 180      12.274 -25.003  -2.524  1.00 81.83           C  
ATOM   1441  O   LYS A 180      12.224 -25.355  -1.343  1.00 81.83           O  
ATOM   1442  CB  LYS A 180      11.842 -26.619  -4.387  1.00 81.83           C  
ATOM   1443  CG  LYS A 180      12.255 -27.855  -3.602  1.00 81.83           C  
ATOM   1444  CD  LYS A 180      12.850 -28.922  -4.510  1.00 81.83           C  
ATOM   1445  CE  LYS A 180      13.366 -30.113  -3.714  1.00 81.83           C  
ATOM   1446  NZ  LYS A 180      14.010 -31.132  -4.594  1.00 81.83           N1+
ATOM   1447  N   ALA A 181      13.231 -24.242  -2.963  1.00 81.23           N  
ATOM   1448  CA  ALA A 181      14.263 -23.690  -2.089  1.00 81.23           C  
ATOM   1449  C   ALA A 181      13.650 -22.827  -0.991  1.00 81.23           C  
ATOM   1450  O   ALA A 181      14.074 -22.888   0.166  1.00 81.23           O  
ATOM   1451  CB  ALA A 181      15.268 -22.878  -2.901  1.00 81.23           C  
ATOM   1452  N   ALA A 182      12.647 -22.056  -1.335  1.00 85.46           N  
ATOM   1453  CA  ALA A 182      11.960 -21.206  -0.365  1.00 85.46           C  
ATOM   1454  C   ALA A 182      11.249 -22.046   0.692  1.00 85.46           C  
ATOM   1455  O   ALA A 182      11.262 -21.704   1.877  1.00 85.46           O  
ATOM   1456  CB  ALA A 182      10.964 -20.291  -1.072  1.00 85.46           C  
ATOM   1457  N   VAL A 183      10.625 -23.118   0.208  1.00 83.63           N  
ATOM   1458  CA  VAL A 183       9.934 -24.015   1.127  1.00 83.63           C  
ATOM   1459  C   VAL A 183      10.933 -24.621   2.109  1.00 83.63           C  
ATOM   1460  O   VAL A 183      10.664 -24.698   3.310  1.00 83.63           O  
ATOM   1461  CB  VAL A 183       9.184 -25.135   0.371  1.00 83.63           C  
ATOM   1462  CG1 VAL A 183       8.695 -26.209   1.342  1.00 83.63           C  
ATOM   1463  CG2 VAL A 183       8.014 -24.553  -0.420  1.00 83.63           C  
ATOM   1464  N   GLU A 184      12.027 -25.040   1.630  1.00 83.74           N  
ATOM   1465  CA  GLU A 184      13.053 -25.621   2.492  1.00 83.74           C  
ATOM   1466  C   GLU A 184      13.557 -24.604   3.513  1.00 83.74           C  
ATOM   1467  O   GLU A 184      13.822 -24.954   4.666  1.00 83.74           O  
ATOM   1468  CB  GLU A 184      14.221 -26.151   1.656  1.00 83.74           C  
ATOM   1469  CG  GLU A 184      13.890 -27.407   0.863  1.00 83.74           C  
ATOM   1470  CD  GLU A 184      15.041 -27.888  -0.005  1.00 83.74           C  
ATOM   1471  OE1 GLU A 184      14.891 -28.924  -0.692  1.00 83.74           O  
ATOM   1472  OE2 GLU A 184      16.102 -27.224   0.002  1.00 83.74           O1-
ATOM   1473  N   ALA A 185      13.668 -23.379   3.073  1.00 81.90           N  
ATOM   1474  CA  ALA A 185      14.086 -22.312   3.979  1.00 81.90           C  
ATOM   1475  C   ALA A 185      13.058 -22.100   5.087  1.00 81.90           C  
ATOM   1476  O   ALA A 185      13.421 -21.916   6.252  1.00 81.90           O  
ATOM   1477  CB  ALA A 185      14.306 -21.013   3.207  1.00 81.90           C  
ATOM   1478  N   LEU A 186      11.757 -22.171   4.676  1.00 85.08           N  
ATOM   1479  CA  LEU A 186      10.681 -22.016   5.649  1.00 85.08           C  
ATOM   1480  C   LEU A 186      10.679 -23.169   6.646  1.00 85.08           C  
ATOM   1481  O   LEU A 186      10.506 -22.955   7.848  1.00 85.08           O  
ATOM   1482  CB  LEU A 186       9.326 -21.937   4.941  1.00 85.08           C  
ATOM   1483  CG  LEU A 186       8.107 -21.704   5.833  1.00 85.08           C  
ATOM   1484  CD1 LEU A 186       8.238 -20.376   6.572  1.00 85.08           C  
ATOM   1485  CD2 LEU A 186       6.825 -21.737   5.008  1.00 85.08           C  
ATOM   1486  N   GLU A 187      10.927 -24.342   6.151  1.00 85.36           N  
ATOM   1487  CA  GLU A 187      10.985 -25.504   7.033  1.00 85.36           C  
ATOM   1488  C   GLU A 187      12.123 -25.374   8.042  1.00 85.36           C  
ATOM   1489  O   GLU A 187      11.962 -25.716   9.215  1.00 85.36           O  
ATOM   1490  CB  GLU A 187      11.148 -26.789   6.219  1.00 85.36           C  
ATOM   1491  CG  GLU A 187       9.879 -27.228   5.501  1.00 85.36           C  
ATOM   1492  CD  GLU A 187      10.064 -28.490   4.674  1.00 85.36           C  
ATOM   1493  OE1 GLU A 187       9.060 -29.024   4.150  1.00 85.36           O  
ATOM   1494  OE2 GLU A 187      11.221 -28.949   4.549  1.00 85.36           O1-
ATOM   1495  N   ALA A 188      13.194 -24.904   7.507  1.00 81.37           N  
ATOM   1496  CA  ALA A 188      14.335 -24.689   8.394  1.00 81.37           C  
ATOM   1497  C   ALA A 188      14.009 -23.649   9.462  1.00 81.37           C  
ATOM   1498  O   ALA A 188      14.383 -23.808  10.626  1.00 81.37           O  
ATOM   1499  CB  ALA A 188      15.559 -24.259   7.591  1.00 81.37           C  
ATOM   1500  N   ALA A 189      13.351 -22.647   9.072  1.00 82.76           N  
ATOM   1501  CA  ALA A 189      12.935 -21.604  10.006  1.00 82.76           C  
ATOM   1502  C   ALA A 189      12.013 -22.168  11.083  1.00 82.76           C  
ATOM   1503  O   ALA A 189      12.131 -21.813  12.258  1.00 82.76           O  
ATOM   1504  CB  ALA A 189      12.242 -20.466   9.260  1.00 82.76           C  
ATOM   1505  N   LEU A 190      11.117 -23.038  10.674  1.00 82.64           N  
ATOM   1506  CA  LEU A 190      10.163 -23.633  11.603  1.00 82.64           C  
ATOM   1507  C   LEU A 190      10.869 -24.557  12.589  1.00 82.64           C  
ATOM   1508  O   LEU A 190      10.513 -24.601  13.769  1.00 82.64           O  
ATOM   1509  CB  LEU A 190       9.085 -24.408  10.841  1.00 82.64           C  
ATOM   1510  CG  LEU A 190       8.061 -23.570  10.073  1.00 82.64           C  
ATOM   1511  CD1 LEU A 190       7.187 -24.466   9.202  1.00 82.64           C  
ATOM   1512  CD2 LEU A 190       7.206 -22.754  11.037  1.00 82.64           C  
ATOM   1513  N   ARG A 191      11.844 -25.218  12.049  1.00 84.40           N  
ATOM   1514  CA  ARG A 191      12.588 -26.156  12.884  1.00 84.40           C  
ATOM   1515  C   ARG A 191      13.447 -25.417  13.905  1.00 84.40           C  
ATOM   1516  O   ARG A 191      13.451 -25.764  15.087  1.00 84.40           O  
ATOM   1517  CB  ARG A 191      13.465 -27.065  12.020  1.00 84.40           C  
ATOM   1518  CG  ARG A 191      14.196 -28.142  12.806  1.00 84.40           C  
ATOM   1519  CD  ARG A 191      15.024 -29.040  11.897  1.00 84.40           C  
ATOM   1520  NE  ARG A 191      15.998 -28.272  11.125  1.00 84.40           N  
ATOM   1521  CZ  ARG A 191      17.206 -28.710  10.779  1.00 84.40           C  
ATOM   1522  NH1 ARG A 191      17.613 -29.924  11.130  1.00 84.40           N1+
ATOM   1523  NH2 ARG A 191      18.011 -27.929  10.075  1.00 84.40           N  
ATOM   1524  N   THR A 192      14.110 -24.409  13.577  1.00 83.51           N  
ATOM   1525  CA  THR A 192      15.059 -23.713  14.439  1.00 83.51           C  
ATOM   1526  C   THR A 192      14.333 -22.756  15.381  1.00 83.51           C  
ATOM   1527  O   THR A 192      14.760 -22.552  16.519  1.00 83.51           O  
ATOM   1528  CB  THR A 192      16.099 -22.936  13.613  1.00 83.51           C  
ATOM   1529  CG2 THR A 192      16.865 -23.865  12.677  1.00 83.51           C  
ATOM   1530  OG1 THR A 192      15.430 -21.936  12.834  1.00 83.51           O  
ATOM   1531  N   GLY A 193      13.206 -22.137  14.867  1.00 80.29           N  
ATOM   1532  CA  GLY A 193      12.499 -21.102  15.604  1.00 80.29           C  
ATOM   1533  C   GLY A 193      13.277 -19.805  15.708  1.00 80.29           C  
ATOM   1534  O   GLY A 193      12.882 -18.895  16.440  1.00 80.29           O  
ATOM   1535  N   ASP A 194      14.493 -19.723  15.033  1.00 82.97           N  
ATOM   1536  CA  ASP A 194      15.355 -18.545  15.071  1.00 82.97           C  
ATOM   1537  C   ASP A 194      14.800 -17.428  14.191  1.00 82.97           C  
ATOM   1538  O   ASP A 194      14.521 -17.642  13.009  1.00 82.97           O  
ATOM   1539  CB  ASP A 194      16.775 -18.906  14.629  1.00 82.97           C  
ATOM   1540  CG  ASP A 194      17.780 -17.800  14.896  1.00 82.97           C  
ATOM   1541  OD1 ASP A 194      17.649 -16.703  14.311  1.00 82.97           O  
ATOM   1542  OD2 ASP A 194      18.712 -18.026  15.698  1.00 82.97           O1-
ATOM   1543  N   PRO A 195      14.595 -16.144  14.787  1.00 84.30           N  
ATOM   1544  CA  PRO A 195      14.060 -15.016  14.021  1.00 84.30           C  
ATOM   1545  C   PRO A 195      14.915 -14.670  12.805  1.00 84.30           C  
ATOM   1546  O   PRO A 195      14.397 -14.170  11.803  1.00 84.30           O  
ATOM   1547  CB  PRO A 195      14.064 -13.868  15.035  1.00 84.30           C  
ATOM   1548  CG  PRO A 195      14.120 -14.539  16.370  1.00 84.30           C  
ATOM   1549  CD  PRO A 195      14.779 -15.878  16.205  1.00 84.30           C  
ATOM   1550  N   ARG A 196      16.137 -14.966  12.784  1.00 84.33           N  
ATOM   1551  CA  ARG A 196      17.034 -14.664  11.673  1.00 84.33           C  
ATOM   1552  C   ARG A 196      16.749 -15.567  10.478  1.00 84.33           C  
ATOM   1553  O   ARG A 196      16.734 -15.105   9.334  1.00 84.33           O  
ATOM   1554  CB  ARG A 196      18.495 -14.813  12.105  1.00 84.33           C  
ATOM   1555  CG  ARG A 196      18.929 -13.811  13.163  1.00 84.33           C  
ATOM   1556  CD  ARG A 196      20.367 -14.046  13.605  1.00 84.33           C  
ATOM   1557  NE  ARG A 196      20.524 -15.339  14.265  1.00 84.33           N  
ATOM   1558  CZ  ARG A 196      21.681 -15.838  14.689  1.00 84.33           C  
ATOM   1559  NH1 ARG A 196      22.811 -15.160  14.529  1.00 84.33           N1+
ATOM   1560  NH2 ARG A 196      21.709 -17.025  15.277  1.00 84.33           N  
ATOM   1561  N   VAL A 197      16.639 -16.855  10.793  1.00 82.51           N  
ATOM   1562  CA  VAL A 197      16.319 -17.810   9.738  1.00 82.51           C  
ATOM   1563  C   VAL A 197      14.944 -17.495   9.154  1.00 82.51           C  
ATOM   1564  O   VAL A 197      14.730 -17.628   7.946  1.00 82.51           O  
ATOM   1565  CB  VAL A 197      16.355 -19.265  10.259  1.00 82.51           C  
ATOM   1566  CG1 VAL A 197      16.019 -20.248   9.140  1.00 82.51           C  
ATOM   1567  CG2 VAL A 197      17.724 -19.582  10.860  1.00 82.51           C  
ATOM   1568  N   ARG A 198      14.137 -16.986  10.027  1.00 85.64           N  
ATOM   1569  CA  ARG A 198      12.797 -16.595   9.601  1.00 85.64           C  
ATOM   1570  C   ARG A 198      12.853 -15.434   8.614  1.00 85.64           C  
ATOM   1571  O   ARG A 198      12.163 -15.446   7.593  1.00 85.64           O  
ATOM   1572  CB  ARG A 198      11.938 -16.215  10.809  1.00 85.64           C  
ATOM   1573  CG  ARG A 198      10.477 -15.959  10.470  1.00 85.64           C  
ATOM   1574  CD  ARG A 198       9.681 -15.533  11.696  1.00 85.64           C  
ATOM   1575  NE  ARG A 198       9.832 -16.482  12.795  1.00 85.64           N  
ATOM   1576  CZ  ARG A 198       9.256 -16.359  13.987  1.00 85.64           C  
ATOM   1577  NH1 ARG A 198       8.475 -15.320  14.259  1.00 85.64           N1+
ATOM   1578  NH2 ARG A 198       9.462 -17.282  14.915  1.00 85.64           N  
ATOM   1579  N   GLU A 199      13.648 -14.438   8.905  1.00 87.08           N  
ATOM   1580  CA  GLU A 199      13.807 -13.289   8.019  1.00 87.08           C  
ATOM   1581  C   GLU A 199      14.395 -13.706   6.674  1.00 87.08           C  
ATOM   1582  O   GLU A 199      13.972 -13.215   5.625  1.00 87.08           O  
ATOM   1583  CB  GLU A 199      14.691 -12.224   8.673  1.00 87.08           C  
ATOM   1584  CG  GLU A 199      14.001 -11.452   9.787  1.00 87.08           C  
ATOM   1585  CD  GLU A 199      12.723 -10.762   9.338  1.00 87.08           C  
ATOM   1586  OE1 GLU A 199      11.694 -10.870  10.044  1.00 87.08           O  
ATOM   1587  OE2 GLU A 199      12.750 -10.108   8.271  1.00 87.08           O1-
ATOM   1588  N   LEU A 200      15.364 -14.596   6.773  1.00 83.66           N  
ATOM   1589  CA  LEU A 200      15.960 -15.125   5.551  1.00 83.66           C  
ATOM   1590  C   LEU A 200      14.925 -15.872   4.719  1.00 83.66           C  
ATOM   1591  O   LEU A 200      14.845 -15.681   3.502  1.00 83.66           O  
ATOM   1592  CB  LEU A 200      17.130 -16.055   5.886  1.00 83.66           C  
ATOM   1593  CG  LEU A 200      17.841 -16.703   4.696  1.00 83.66           C  
ATOM   1594  CD1 LEU A 200      18.390 -15.634   3.758  1.00 83.66           C  
ATOM   1595  CD2 LEU A 200      18.958 -17.623   5.179  1.00 83.66           C  
ATOM   1596  N   ALA A 201      14.114 -16.676   5.359  1.00 85.72           N  
ATOM   1597  CA  ALA A 201      13.048 -17.406   4.678  1.00 85.72           C  
ATOM   1598  C   ALA A 201      12.074 -16.447   4.000  1.00 85.72           C  
ATOM   1599  O   ALA A 201      11.645 -16.684   2.868  1.00 85.72           O  
ATOM   1600  CB  ALA A 201      12.306 -18.305   5.663  1.00 85.72           C  
ATOM   1601  N   LYS A 202      11.775 -15.307   4.635  1.00 86.60           N  
ATOM   1602  CA  LYS A 202      10.887 -14.290   4.076  1.00 86.60           C  
ATOM   1603  C   LYS A 202      11.460 -13.711   2.786  1.00 86.60           C  
ATOM   1604  O   LYS A 202      10.742 -13.558   1.795  1.00 86.60           O  
ATOM   1605  CB  LYS A 202      10.646 -13.172   5.090  1.00 86.60           C  
ATOM   1606  CG  LYS A 202       9.717 -13.561   6.232  1.00 86.60           C  
ATOM   1607  CD  LYS A 202       9.488 -12.398   7.188  1.00 86.60           C  
ATOM   1608  CE  LYS A 202       8.634 -12.810   8.378  1.00 86.60           C  
ATOM   1609  NZ  LYS A 202       8.462 -11.692   9.351  1.00 86.60           N1+
ATOM   1610  N   GLU A 203      12.615 -13.428   2.906  1.00 86.08           N  
ATOM   1611  CA  GLU A 203      13.269 -12.844   1.738  1.00 86.08           C  
ATOM   1612  C   GLU A 203      13.308 -13.833   0.577  1.00 86.08           C  
ATOM   1613  O   GLU A 203      13.053 -13.461  -0.570  1.00 86.08           O  
ATOM   1614  CB  GLU A 203      14.686 -12.387   2.089  1.00 86.08           C  
ATOM   1615  CG  GLU A 203      14.733 -11.140   2.962  1.00 86.08           C  
ATOM   1616  CD  GLU A 203      16.146 -10.669   3.260  1.00 86.08           C  
ATOM   1617  OE1 GLU A 203      16.313  -9.702   4.038  1.00 86.08           O  
ATOM   1618  OE2 GLU A 203      17.097 -11.271   2.712  1.00 86.08           O1-
ATOM   1619  N   LEU A 204      13.602 -15.032   0.870  1.00 85.25           N  
ATOM   1620  CA  LEU A 204      13.677 -16.043  -0.179  1.00 85.25           C  
ATOM   1621  C   LEU A 204      12.302 -16.296  -0.788  1.00 85.25           C  
ATOM   1622  O   LEU A 204      12.186 -16.529  -1.993  1.00 85.25           O  
ATOM   1623  CB  LEU A 204      14.250 -17.350   0.376  1.00 85.25           C  
ATOM   1624  CG  LEU A 204      15.743 -17.349   0.709  1.00 85.25           C  
ATOM   1625  CD1 LEU A 204      16.160 -18.699   1.281  1.00 85.25           C  
ATOM   1626  CD2 LEU A 204      16.567 -17.007  -0.528  1.00 85.25           C  
ATOM   1627  N   VAL A 205      11.266 -16.291   0.061  1.00 86.18           N  
ATOM   1628  CA  VAL A 205       9.901 -16.451  -0.426  1.00 86.18           C  
ATOM   1629  C   VAL A 205       9.554 -15.306  -1.376  1.00 86.18           C  
ATOM   1630  O   VAL A 205       8.947 -15.525  -2.427  1.00 86.18           O  
ATOM   1631  CB  VAL A 205       8.885 -16.505   0.737  1.00 86.18           C  
ATOM   1632  CG1 VAL A 205       7.454 -16.414   0.209  1.00 86.18           C  
ATOM   1633  CG2 VAL A 205       9.076 -17.783   1.553  1.00 86.18           C  
ATOM   1634  N   ARG A 206       9.983 -14.115  -0.992  1.00 87.64           N  
ATOM   1635  CA  ARG A 206       9.768 -12.954  -1.851  1.00 87.64           C  
ATOM   1636  C   ARG A 206      10.427 -13.151  -3.212  1.00 87.64           C  
ATOM   1637  O   ARG A 206       9.808 -12.900  -4.249  1.00 87.64           O  
ATOM   1638  CB  ARG A 206      10.307 -11.686  -1.186  1.00 87.64           C  
ATOM   1639  CG  ARG A 206       9.986 -10.409  -1.946  1.00 87.64           C  
ATOM   1640  CD  ARG A 206      10.590  -9.185  -1.272  1.00 87.64           C  
ATOM   1641  NE  ARG A 206      12.042  -9.146  -1.424  1.00 87.64           N  
ATOM   1642  CZ  ARG A 206      12.684  -8.553  -2.426  1.00 87.64           C  
ATOM   1643  NH1 ARG A 206      12.012  -7.934  -3.390  1.00 87.64           N1+
ATOM   1644  NH2 ARG A 206      14.007  -8.579  -2.466  1.00 87.64           N  
ATOM   1645  N   LEU A 207      11.648 -13.584  -3.251  1.00 83.97           N  
ATOM   1646  CA  LEU A 207      12.397 -13.791  -4.486  1.00 83.97           C  
ATOM   1647  C   LEU A 207      11.773 -14.906  -5.320  1.00 83.97           C  
ATOM   1648  O   LEU A 207      11.700 -14.802  -6.546  1.00 83.97           O  
ATOM   1649  CB  LEU A 207      13.858 -14.126  -4.178  1.00 83.97           C  
ATOM   1650  CG  LEU A 207      14.717 -12.981  -3.638  1.00 83.97           C  
ATOM   1651  CD1 LEU A 207      16.070 -13.509  -3.171  1.00 83.97           C  
ATOM   1652  CD2 LEU A 207      14.896 -11.901  -4.699  1.00 83.97           C  
ATOM   1653  N   ALA A 208      11.326 -15.906  -4.637  1.00 83.50           N  
ATOM   1654  CA  ALA A 208      10.648 -16.995  -5.336  1.00 83.50           C  
ATOM   1655  C   ALA A 208       9.370 -16.502  -6.009  1.00 83.50           C  
ATOM   1656  O   ALA A 208       9.050 -16.914  -7.126  1.00 83.50           O  
ATOM   1657  CB  ALA A 208      10.332 -18.133  -4.369  1.00 83.50           C  
ATOM   1658  N   LYS A 209       8.678 -15.673  -5.312  1.00 82.84           N  
ATOM   1659  CA  LYS A 209       7.480 -15.058  -5.880  1.00 82.84           C  
ATOM   1660  C   LYS A 209       7.811 -14.282  -7.151  1.00 82.84           C  
ATOM   1661  O   LYS A 209       7.116 -14.412  -8.162  1.00 82.84           O  
ATOM   1662  CB  LYS A 209       6.816 -14.133  -4.858  1.00 82.84           C  
ATOM   1663  CG  LYS A 209       5.499 -13.536  -5.330  1.00 82.84           C  
ATOM   1664  CD  LYS A 209       4.880 -12.638  -4.267  1.00 82.84           C  
ATOM   1665  CE  LYS A 209       3.607 -11.970  -4.768  1.00 82.84           C  
ATOM   1666  NZ  LYS A 209       3.024 -11.050  -3.747  1.00 82.84           N1+
ATOM   1667  N   GLU A 210       8.764 -13.543  -7.075  1.00 83.96           N  
ATOM   1668  CA  GLU A 210       9.182 -12.750  -8.227  1.00 83.96           C  
ATOM   1669  C   GLU A 210       9.612 -13.645  -9.386  1.00 83.96           C  
ATOM   1670  O   GLU A 210       9.283 -13.372 -10.543  1.00 83.96           O  
ATOM   1671  CB  GLU A 210      10.321 -11.802  -7.844  1.00 83.96           C  
ATOM   1672  CG  GLU A 210       9.903 -10.694  -6.888  1.00 83.96           C  
ATOM   1673  CD  GLU A 210      11.056  -9.793  -6.473  1.00 83.96           C  
ATOM   1674  OE1 GLU A 210      10.850  -8.895  -5.625  1.00 83.96           O  
ATOM   1675  OE2 GLU A 210      12.173  -9.985  -7.002  1.00 83.96           O1-
ATOM   1676  N   ALA A 211      10.321 -14.694  -9.067  1.00 79.42           N  
ATOM   1677  CA  ALA A 211      10.753 -15.639 -10.093  1.00 79.42           C  
ATOM   1678  C   ALA A 211       9.557 -16.318 -10.752  1.00 79.42           C  
ATOM   1679  O   ALA A 211       9.522 -16.479 -11.975  1.00 79.42           O  
ATOM   1680  CB  ALA A 211      11.690 -16.685  -9.492  1.00 79.42           C  
ATOM   1681  N   ALA A 212       8.623 -16.715  -9.913  1.00 76.38           N  
ATOM   1682  CA  ALA A 212       7.423 -17.380 -10.413  1.00 76.38           C  
ATOM   1683  C   ALA A 212       6.601 -16.442 -11.292  1.00 76.38           C  
ATOM   1684  O   ALA A 212       6.087 -16.851 -12.335  1.00 76.38           O  
ATOM   1685  CB  ALA A 212       6.575 -17.894  -9.251  1.00 76.38           C  
ATOM   1686  N   GLU A 213       6.445 -15.194 -10.866  1.00 80.38           N  
ATOM   1687  CA  GLU A 213       5.691 -14.205 -11.630  1.00 80.38           C  
ATOM   1688  C   GLU A 213       6.339 -13.943 -12.986  1.00 80.38           C  
ATOM   1689  O   GLU A 213       5.648 -13.843 -14.002  1.00 80.38           O  
ATOM   1690  CB  GLU A 213       5.569 -12.898 -10.843  1.00 80.38           C  
ATOM   1691  CG  GLU A 213       4.577 -12.963  -9.692  1.00 80.38           C  
ATOM   1692  CD  GLU A 213       4.544 -11.694  -8.855  1.00 80.38           C  
ATOM   1693  OE1 GLU A 213       3.731 -11.613  -7.905  1.00 80.38           O  
ATOM   1694  OE2 GLU A 213       5.338 -10.773  -9.150  1.00 80.38           O1-
ATOM   1695  N   GLU A 214       7.629 -13.935 -12.976  1.00 77.69           N  
ATOM   1696  CA  GLU A 214       8.363 -13.683 -14.213  1.00 77.69           C  
ATOM   1697  C   GLU A 214       8.278 -14.878 -15.158  1.00 77.69           C  
ATOM   1698  O   GLU A 214       8.170 -14.709 -16.374  1.00 77.69           O  
ATOM   1699  CB  GLU A 214       9.827 -13.353 -13.912  1.00 77.69           C  
ATOM   1700  CG  GLU A 214      10.029 -11.994 -13.258  1.00 77.69           C  
ATOM   1701  CD  GLU A 214       9.631 -10.832 -14.153  1.00 77.69           C  
ATOM   1702  OE1 GLU A 214       9.434  -9.708 -13.637  1.00 77.69           O  
ATOM   1703  OE2 GLU A 214       9.515 -11.046 -15.380  1.00 77.69           O1-
ATOM   1704  N   ALA A 215       8.344 -15.995 -14.601  1.00 71.99           N  
ATOM   1705  CA  ALA A 215       8.275 -17.216 -15.401  1.00 71.99           C  
ATOM   1706  C   ALA A 215       6.894 -17.382 -16.030  1.00 71.99           C  
ATOM   1707  O   ALA A 215       6.769 -17.917 -17.134  1.00 71.99           O  
ATOM   1708  CB  ALA A 215       8.616 -18.433 -14.544  1.00 71.99           C  
ATOM   1709  N   THR A 216       5.846 -16.848 -15.329  1.00 68.76           N  
ATOM   1710  CA  THR A 216       4.471 -17.024 -15.784  1.00 68.76           C  
ATOM   1711  C   THR A 216       4.132 -16.021 -16.884  1.00 68.76           C  
ATOM   1712  O   THR A 216       3.291 -16.293 -17.742  1.00 68.76           O  
ATOM   1713  CB  THR A 216       3.473 -16.872 -14.622  1.00 68.76           C  
ATOM   1714  CG2 THR A 216       3.635 -17.998 -13.607  1.00 68.76           C  
ATOM   1715  OG1 THR A 216       3.698 -15.617 -13.968  1.00 68.76           O  
ATOM   1716  N   ARG A 217       4.778 -14.870 -17.065  1.00 67.81           N  
ATOM   1717  CA  ARG A 217       4.468 -13.864 -18.076  1.00 67.81           C  
ATOM   1718  C   ARG A 217       5.068 -14.241 -19.426  1.00 67.81           C  
ATOM   1719  O   ARG A 217       4.446 -14.029 -20.469  1.00 67.81           O  
ATOM   1720  CB  ARG A 217       4.979 -12.489 -17.640  1.00 67.81           C  
ATOM   1721  CG  ARG A 217       4.028 -11.742 -16.719  1.00 67.81           C  
ATOM   1722  CD  ARG A 217       4.534 -10.342 -16.401  1.00 67.81           C  
ATOM   1723  NE  ARG A 217       3.700  -9.681 -15.401  1.00 67.81           N  
ATOM   1724  CZ  ARG A 217       3.929  -8.470 -14.903  1.00 67.81           C  
ATOM   1725  NH1 ARG A 217       4.978  -7.759 -15.304  1.00 67.81           N1+
ATOM   1726  NH2 ARG A 217       3.106  -7.964 -13.997  1.00 67.81           N  
ATOM   1727  N   ASP A 218       5.990 -15.306 -19.561  1.00 58.59           N  
ATOM   1728  CA  ASP A 218       6.815 -15.418 -20.760  1.00 58.59           C  
ATOM   1729  C   ASP A 218       6.994 -16.878 -21.169  1.00 58.59           C  
ATOM   1730  O   ASP A 218       7.771 -17.184 -22.076  1.00 58.59           O  
ATOM   1731  CB  ASP A 218       8.180 -14.763 -20.536  1.00 58.59           C  
ATOM   1732  CG  ASP A 218       8.169 -13.267 -20.796  1.00 58.59           C  
ATOM   1733  OD1 ASP A 218       7.196 -12.758 -21.391  1.00 58.59           O  
ATOM   1734  OD2 ASP A 218       9.145 -12.591 -20.404  1.00 58.59           O1-
ATOM   1735  N   SER A 219       6.280 -17.897 -20.628  1.00 55.87           N  
ATOM   1736  CA  SER A 219       6.695 -19.270 -20.902  1.00 55.87           C  
ATOM   1737  C   SER A 219       6.099 -19.776 -22.212  1.00 55.87           C  
ATOM   1738  O   SER A 219       4.942 -19.488 -22.526  1.00 55.87           O  
ATOM   1739  CB  SER A 219       6.284 -20.193 -19.754  1.00 55.87           C  
ATOM   1740  OG  SER A 219       4.876 -20.351 -19.716  1.00 55.87           O  
ATOM   1741  N   LYS A 220       6.918 -19.818 -23.425  1.00 55.20           N  
ATOM   1742  CA  LYS A 220       6.696 -20.611 -24.631  1.00 55.20           C  
ATOM   1743  C   LYS A 220       6.917 -22.096 -24.360  1.00 55.20           C  
ATOM   1744  O   LYS A 220       7.725 -22.464 -23.505  1.00 55.20           O  
ATOM   1745  CB  LYS A 220       7.616 -20.142 -25.759  1.00 55.20           C  
ATOM   1746  CG  LYS A 220       7.212 -18.809 -26.373  1.00 55.20           C  
ATOM   1747  CD  LYS A 220       8.054 -18.480 -27.599  1.00 55.20           C  
ATOM   1748  CE  LYS A 220       7.709 -17.110 -28.164  1.00 55.20           C  
ATOM   1749  NZ  LYS A 220       8.532 -16.783 -29.367  1.00 55.20           N1+
ATOM   1750  N   ASP A 221       5.871 -22.985 -24.608  1.00 51.01           N  
ATOM   1751  CA  ASP A 221       5.328 -24.336 -24.715  1.00 51.01           C  
ATOM   1752  C   ASP A 221       6.444 -25.377 -24.732  1.00 51.01           C  
ATOM   1753  O   ASP A 221       6.184 -26.577 -24.622  1.00 51.01           O  
ATOM   1754  CB  ASP A 221       4.465 -24.469 -25.971  1.00 51.01           C  
ATOM   1755  CG  ASP A 221       3.023 -24.050 -25.748  1.00 51.01           C  
ATOM   1756  OD1 ASP A 221       2.586 -23.964 -24.579  1.00 51.01           O  
ATOM   1757  OD2 ASP A 221       2.315 -23.807 -26.749  1.00 51.01           O1-
ATOM   1758  N   SER A 222       7.782 -25.299 -24.227  1.00 51.02           N  
ATOM   1759  CA  SER A 222       8.532 -26.492 -24.608  1.00 51.02           C  
ATOM   1760  C   SER A 222       9.184 -27.146 -23.396  1.00 51.02           C  
ATOM   1761  O   SER A 222       9.431 -28.354 -23.393  1.00 51.02           O  
ATOM   1762  CB  SER A 222       9.599 -26.146 -25.647  1.00 51.02           C  
ATOM   1763  OG  SER A 222      10.609 -25.330 -25.078  1.00 51.02           O  
ATOM   1764  N   ASP A 223       8.710 -26.988 -22.053  1.00 59.77           N  
ATOM   1765  CA  ASP A 223       9.202 -27.865 -20.994  1.00 59.77           C  
ATOM   1766  C   ASP A 223       8.239 -27.889 -19.809  1.00 59.77           C  
ATOM   1767  O   ASP A 223       8.634 -27.606 -18.676  1.00 59.77           O  
ATOM   1768  CB  ASP A 223      10.592 -27.424 -20.534  1.00 59.77           C  
ATOM   1769  CG  ASP A 223      11.699 -27.881 -21.468  1.00 59.77           C  
ATOM   1770  OD1 ASP A 223      11.511 -28.882 -22.193  1.00 59.77           O  
ATOM   1771  OD2 ASP A 223      12.770 -27.237 -21.477  1.00 59.77           O1-
ATOM   1772  N   LYS A 224       6.938 -28.100 -20.101  1.00 64.04           N  
ATOM   1773  CA  LYS A 224       5.836 -28.029 -19.146  1.00 64.04           C  
ATOM   1774  C   LYS A 224       5.780 -29.281 -18.276  1.00 64.04           C  
ATOM   1775  O   LYS A 224       5.486 -29.202 -17.082  1.00 64.04           O  
ATOM   1776  CB  LYS A 224       4.505 -27.837 -19.875  1.00 64.04           C  
ATOM   1777  CG  LYS A 224       4.299 -26.437 -20.431  1.00 64.04           C  
ATOM   1778  CD  LYS A 224       2.900 -26.264 -21.009  1.00 64.04           C  
ATOM   1779  CE  LYS A 224       2.698 -24.866 -21.579  1.00 64.04           C  
ATOM   1780  NZ  LYS A 224       1.327 -24.692 -22.146  1.00 64.04           N1+
ATOM   1781  N   ASN A 225       6.421 -30.420 -18.771  1.00 62.54           N  
ATOM   1782  CA  ASN A 225       6.265 -31.642 -17.990  1.00 62.54           C  
ATOM   1783  C   ASN A 225       7.223 -31.673 -16.802  1.00 62.54           C  
ATOM   1784  O   ASN A 225       6.828 -32.034 -15.691  1.00 62.54           O  
ATOM   1785  CB  ASN A 225       6.476 -32.874 -18.874  1.00 62.54           C  
ATOM   1786  CG  ASN A 225       5.329 -33.102 -19.839  1.00 62.54           C  
ATOM   1787  ND2 ASN A 225       5.619 -33.759 -20.957  1.00 62.54           N  
ATOM   1788  OD1 ASN A 225       4.195 -32.690 -19.585  1.00 62.54           O  
ATOM   1789  N   GLU A 226       8.541 -31.357 -17.083  1.00 71.35           N  
ATOM   1790  CA  GLU A 226       9.508 -31.299 -15.990  1.00 71.35           C  
ATOM   1791  C   GLU A 226       9.140 -30.212 -14.985  1.00 71.35           C  
ATOM   1792  O   GLU A 226       9.278 -30.405 -13.775  1.00 71.35           O  
ATOM   1793  CB  GLU A 226      10.919 -31.058 -16.532  1.00 71.35           C  
ATOM   1794  CG  GLU A 226      12.014 -31.212 -15.487  1.00 71.35           C  
ATOM   1795  CD  GLU A 226      12.151 -32.635 -14.968  1.00 71.35           C  
ATOM   1796  OE1 GLU A 226      12.733 -32.828 -13.876  1.00 71.35           O  
ATOM   1797  OE2 GLU A 226      11.674 -33.563 -15.658  1.00 71.35           O1-
ATOM   1798  N   ALA A 227       8.603 -29.131 -15.501  1.00 68.67           N  
ATOM   1799  CA  ALA A 227       8.153 -28.047 -14.632  1.00 68.67           C  
ATOM   1800  C   ALA A 227       7.001 -28.501 -13.740  1.00 68.67           C  
ATOM   1801  O   ALA A 227       6.972 -28.192 -12.546  1.00 68.67           O  
ATOM   1802  CB  ALA A 227       7.733 -26.838 -15.463  1.00 68.67           C  
ATOM   1803  N   LEU A 228       6.067 -29.307 -14.381  1.00 68.30           N  
ATOM   1804  CA  LEU A 228       4.912 -29.785 -13.629  1.00 68.30           C  
ATOM   1805  C   LEU A 228       5.344 -30.729 -12.511  1.00 68.30           C  
ATOM   1806  O   LEU A 228       4.818 -30.661 -11.397  1.00 68.30           O  
ATOM   1807  CB  LEU A 228       3.923 -30.495 -14.558  1.00 68.30           C  
ATOM   1808  CG  LEU A 228       2.552 -30.824 -13.964  1.00 68.30           C  
ATOM   1809  CD1 LEU A 228       1.802 -29.542 -13.619  1.00 68.30           C  
ATOM   1810  CD2 LEU A 228       1.742 -31.679 -14.933  1.00 68.30           C  
ATOM   1811  N   LYS A 229       6.281 -31.672 -12.801  1.00 73.22           N  
ATOM   1812  CA  LYS A 229       6.815 -32.566 -11.778  1.00 73.22           C  
ATOM   1813  C   LYS A 229       7.404 -31.777 -10.612  1.00 73.22           C  
ATOM   1814  O   LYS A 229       7.129 -32.080  -9.449  1.00 73.22           O  
ATOM   1815  CB  LYS A 229       7.876 -33.492 -12.375  1.00 73.22           C  
ATOM   1816  CG  LYS A 229       8.376 -34.560 -11.413  1.00 73.22           C  
ATOM   1817  CD  LYS A 229       9.431 -35.446 -12.063  1.00 73.22           C  
ATOM   1818  CE  LYS A 229      10.025 -36.432 -11.066  1.00 73.22           C  
ATOM   1819  NZ  LYS A 229      11.088 -37.277 -11.689  1.00 73.22           N1+
ATOM   1820  N   LEU A 230       8.194 -30.749 -10.915  1.00 74.46           N  
ATOM   1821  CA  LEU A 230       8.848 -29.934  -9.897  1.00 74.46           C  
ATOM   1822  C   LEU A 230       7.825 -29.123  -9.109  1.00 74.46           C  
ATOM   1823  O   LEU A 230       7.954 -28.969  -7.892  1.00 74.46           O  
ATOM   1824  CB  LEU A 230       9.874 -28.997 -10.540  1.00 74.46           C  
ATOM   1825  CG  LEU A 230      11.140 -29.654 -11.093  1.00 74.46           C  
ATOM   1826  CD1 LEU A 230      11.970 -28.636 -11.869  1.00 74.46           C  
ATOM   1827  CD2 LEU A 230      11.959 -30.270  -9.964  1.00 74.46           C  
ATOM   1828  N   ILE A 231       6.822 -28.727  -9.737  1.00 70.16           N  
ATOM   1829  CA  ILE A 231       5.778 -27.937  -9.091  1.00 70.16           C  
ATOM   1830  C   ILE A 231       5.006 -28.812  -8.106  1.00 70.16           C  
ATOM   1831  O   ILE A 231       4.703 -28.381  -6.991  1.00 70.16           O  
ATOM   1832  CB  ILE A 231       4.815 -27.319 -10.128  1.00 70.16           C  
ATOM   1833  CG1 ILE A 231       5.522 -26.216 -10.924  1.00 70.16           C  
ATOM   1834  CG2 ILE A 231       3.558 -26.777  -9.441  1.00 70.16           C  
ATOM   1835  CD1 ILE A 231       4.741 -25.728 -12.136  1.00 70.16           C  
ATOM   1836  N   VAL A 232       4.717 -30.037  -8.560  1.00 72.51           N  
ATOM   1837  CA  VAL A 232       4.014 -30.965  -7.681  1.00 72.51           C  
ATOM   1838  C   VAL A 232       4.843 -31.215  -6.423  1.00 72.51           C  
ATOM   1839  O   VAL A 232       4.311 -31.209  -5.311  1.00 72.51           O  
ATOM   1840  CB  VAL A 232       3.711 -32.303  -8.394  1.00 72.51           C  
ATOM   1841  CG1 VAL A 232       3.184 -33.337  -7.400  1.00 72.51           C  
ATOM   1842  CG2 VAL A 232       2.711 -32.089  -9.527  1.00 72.51           C  
ATOM   1843  N   GLU A 233       6.091 -31.420  -6.625  1.00 81.77           N  
ATOM   1844  CA  GLU A 233       6.975 -31.636  -5.485  1.00 81.77           C  
ATOM   1845  C   GLU A 233       7.007 -30.414  -4.570  1.00 81.77           C  
ATOM   1846  O   GLU A 233       7.015 -30.549  -3.345  1.00 81.77           O  
ATOM   1847  CB  GLU A 233       8.391 -31.975  -5.957  1.00 81.77           C  
ATOM   1848  CG  GLU A 233       8.523 -33.364  -6.564  1.00 81.77           C  
ATOM   1849  CD  GLU A 233       9.927 -33.676  -7.054  1.00 81.77           C  
ATOM   1850  OE1 GLU A 233      10.154 -34.789  -7.578  1.00 81.77           O  
ATOM   1851  OE2 GLU A 233      10.809 -32.798  -6.912  1.00 81.77           O1-
ATOM   1852  N   ALA A 234       6.990 -29.286  -5.208  1.00 76.18           N  
ATOM   1853  CA  ALA A 234       6.994 -28.036  -4.453  1.00 76.18           C  
ATOM   1854  C   ALA A 234       5.702 -27.870  -3.659  1.00 76.18           C  
ATOM   1855  O   ALA A 234       5.723 -27.408  -2.516  1.00 76.18           O  
ATOM   1856  CB  ALA A 234       7.194 -26.848  -5.391  1.00 76.18           C  
ATOM   1857  N   ILE A 235       4.566 -28.301  -4.224  1.00 74.06           N  
ATOM   1858  CA  ILE A 235       3.272 -28.224  -3.555  1.00 74.06           C  
ATOM   1859  C   ILE A 235       3.267 -29.140  -2.334  1.00 74.06           C  
ATOM   1860  O   ILE A 235       2.832 -28.741  -1.252  1.00 74.06           O  
ATOM   1861  CB  ILE A 235       2.118 -28.599  -4.512  1.00 74.06           C  
ATOM   1862  CG1 ILE A 235       1.958 -27.531  -5.600  1.00 74.06           C  
ATOM   1863  CG2 ILE A 235       0.812 -28.791  -3.734  1.00 74.06           C  
ATOM   1864  CD1 ILE A 235       0.949 -27.895  -6.680  1.00 74.06           C  
ATOM   1865  N   LYS A 236       3.787 -30.337  -2.541  1.00 79.33           N  
ATOM   1866  CA  LYS A 236       3.849 -31.274  -1.422  1.00 79.33           C  
ATOM   1867  C   LYS A 236       4.684 -30.708  -0.277  1.00 79.33           C  
ATOM   1868  O   LYS A 236       4.281 -30.780   0.886  1.00 79.33           O  
ATOM   1869  CB  LYS A 236       4.425 -32.616  -1.878  1.00 79.33           C  
ATOM   1870  CG  LYS A 236       3.456 -33.462  -2.691  1.00 79.33           C  
ATOM   1871  CD  LYS A 236       4.073 -34.799  -3.081  1.00 79.33           C  
ATOM   1872  CE  LYS A 236       3.131 -35.616  -3.954  1.00 79.33           C  
ATOM   1873  NZ  LYS A 236       3.748 -36.910  -4.373  1.00 79.33           N1+
ATOM   1874  N   ALA A 237       5.762 -30.123  -0.693  1.00 80.00           N  
ATOM   1875  CA  ALA A 237       6.664 -29.556   0.306  1.00 80.00           C  
ATOM   1876  C   ALA A 237       6.029 -28.357   1.003  1.00 80.00           C  
ATOM   1877  O   ALA A 237       6.162 -28.194   2.218  1.00 80.00           O  
ATOM   1878  CB  ALA A 237       7.987 -29.152  -0.339  1.00 80.00           C  
ATOM   1879  N   ALA A 238       5.313 -27.564   0.247  1.00 77.98           N  
ATOM   1880  CA  ALA A 238       4.650 -26.383   0.794  1.00 77.98           C  
ATOM   1881  C   ALA A 238       3.542 -26.777   1.765  1.00 77.98           C  
ATOM   1882  O   ALA A 238       3.367 -26.141   2.808  1.00 77.98           O  
ATOM   1883  CB  ALA A 238       4.086 -25.521  -0.332  1.00 77.98           C  
ATOM   1884  N   VAL A 239       2.828 -27.795   1.396  1.00 77.42           N  
ATOM   1885  CA  VAL A 239       1.762 -28.296   2.257  1.00 77.42           C  
ATOM   1886  C   VAL A 239       2.352 -28.798   3.572  1.00 77.42           C  
ATOM   1887  O   VAL A 239       1.815 -28.519   4.648  1.00 77.42           O  
ATOM   1888  CB  VAL A 239       0.958 -29.421   1.569  1.00 77.42           C  
ATOM   1889  CG1 VAL A 239      -0.001 -30.082   2.557  1.00 77.42           C  
ATOM   1890  CG2 VAL A 239       0.196 -28.873   0.364  1.00 77.42           C  
ATOM   1891  N   ARG A 240       3.414 -29.510   3.425  1.00 82.50           N  
ATOM   1892  CA  ARG A 240       4.074 -29.994   4.632  1.00 82.50           C  
ATOM   1893  C   ARG A 240       4.534 -28.833   5.508  1.00 82.50           C  
ATOM   1894  O   ARG A 240       4.396 -28.879   6.732  1.00 82.50           O  
ATOM   1895  CB  ARG A 240       5.265 -30.886   4.275  1.00 82.50           C  
ATOM   1896  CG  ARG A 240       4.874 -32.280   3.813  1.00 82.50           C  
ATOM   1897  CD  ARG A 240       6.080 -33.206   3.731  1.00 82.50           C  
ATOM   1898  NE  ARG A 240       6.973 -32.832   2.638  1.00 82.50           N  
ATOM   1899  CZ  ARG A 240       7.880 -33.637   2.092  1.00 82.50           C  
ATOM   1900  NH1 ARG A 240       8.033 -34.882   2.529  1.00 82.50           N1+
ATOM   1901  NH2 ARG A 240       8.640 -33.194   1.101  1.00 82.50           N  
ATOM   1902  N   ALA A 241       5.060 -27.841   4.890  1.00 80.49           N  
ATOM   1903  CA  ALA A 241       5.524 -26.659   5.613  1.00 80.49           C  
ATOM   1904  C   ALA A 241       4.361 -25.936   6.286  1.00 80.49           C  
ATOM   1905  O   ALA A 241       4.497 -25.438   7.405  1.00 80.49           O  
ATOM   1906  CB  ALA A 241       6.259 -25.712   4.667  1.00 80.49           C  
ATOM   1907  N   LEU A 242       3.255 -25.872   5.590  1.00 81.83           N  
ATOM   1908  CA  LEU A 242       2.049 -25.264   6.142  1.00 81.83           C  
ATOM   1909  C   LEU A 242       1.574 -26.022   7.377  1.00 81.83           C  
ATOM   1910  O   LEU A 242       1.221 -25.411   8.389  1.00 81.83           O  
ATOM   1911  CB  LEU A 242       0.935 -25.230   5.092  1.00 81.83           C  
ATOM   1912  CG  LEU A 242      -0.383 -24.584   5.521  1.00 81.83           C  
ATOM   1913  CD1 LEU A 242      -0.164 -23.116   5.873  1.00 81.83           C  
ATOM   1914  CD2 LEU A 242      -1.431 -24.725   4.423  1.00 81.83           C  
ATOM   1915  N   GLU A 243       1.638 -27.327   7.268  1.00 81.13           N  
ATOM   1916  CA  GLU A 243       1.239 -28.149   8.406  1.00 81.13           C  
ATOM   1917  C   GLU A 243       2.130 -27.886   9.616  1.00 81.13           C  
ATOM   1918  O   GLU A 243       1.638 -27.745  10.738  1.00 81.13           O  
ATOM   1919  CB  GLU A 243       1.276 -29.634   8.037  1.00 81.13           C  
ATOM   1920  CG  GLU A 243       0.173 -30.058   7.077  1.00 81.13           C  
ATOM   1921  CD  GLU A 243       0.273 -31.514   6.654  1.00 81.13           C  
ATOM   1922  OE1 GLU A 243      -0.567 -31.971   5.847  1.00 81.13           O  
ATOM   1923  OE2 GLU A 243       1.200 -32.206   7.135  1.00 81.13           O1-
ATOM   1924  N   ALA A 244       3.368 -27.812   9.364  1.00 81.38           N  
ATOM   1925  CA  ALA A 244       4.328 -27.551  10.432  1.00 81.38           C  
ATOM   1926  C   ALA A 244       4.134 -26.154  11.015  1.00 81.38           C  
ATOM   1927  O   ALA A 244       4.217 -25.964  12.231  1.00 81.38           O  
ATOM   1928  CB  ALA A 244       5.755 -27.714   9.916  1.00 81.38           C  
ATOM   1929  N   ALA A 245       3.885 -25.221  10.138  1.00 80.70           N  
ATOM   1930  CA  ALA A 245       3.684 -23.835  10.556  1.00 80.70           C  
ATOM   1931  C   ALA A 245       2.436 -23.701  11.424  1.00 80.70           C  
ATOM   1932  O   ALA A 245       2.417 -22.916  12.376  1.00 80.70           O  
ATOM   1933  CB  ALA A 245       3.582 -22.922   9.337  1.00 80.70           C  
ATOM   1934  N   GLU A 246       1.407 -24.458  11.154  1.00 80.60           N  
ATOM   1935  CA  GLU A 246       0.165 -24.404  11.919  1.00 80.60           C  
ATOM   1936  C   GLU A 246       0.375 -24.902  13.347  1.00 80.60           C  
ATOM   1937  O   GLU A 246      -0.283 -24.430  14.278  1.00 80.60           O  
ATOM   1938  CB  GLU A 246      -0.928 -25.226  11.232  1.00 80.60           C  
ATOM   1939  CG  GLU A 246      -1.472 -24.585   9.963  1.00 80.60           C  
ATOM   1940  CD  GLU A 246      -2.319 -23.352  10.229  1.00 80.60           C  
ATOM   1941  OE1 GLU A 246      -2.449 -22.497   9.323  1.00 80.60           O  
ATOM   1942  OE2 GLU A 246      -2.856 -23.237  11.353  1.00 80.60           O1-
ATOM   1943  N   ARG A 247       1.246 -25.859  13.516  1.00 80.76           N  
ATOM   1944  CA  ARG A 247       1.530 -26.373  14.852  1.00 80.76           C  
ATOM   1945  C   ARG A 247       2.252 -25.329  15.698  1.00 80.76           C  
ATOM   1946  O   ARG A 247       2.094 -25.295  16.920  1.00 80.76           O  
ATOM   1947  CB  ARG A 247       2.367 -27.651  14.770  1.00 80.76           C  
ATOM   1948  CG  ARG A 247       1.603 -28.853  14.235  1.00 80.76           C  
ATOM   1949  CD  ARG A 247       2.477 -30.100  14.186  1.00 80.76           C  
ATOM   1950  NE  ARG A 247       1.796 -31.209  13.526  1.00 80.76           N  
ATOM   1951  CZ  ARG A 247       2.349 -32.390  13.265  1.00 80.76           C  
ATOM   1952  NH1 ARG A 247       3.608 -32.641  13.607  1.00 80.76           N1+
ATOM   1953  NH2 ARG A 247       1.639 -33.329  12.658  1.00 80.76           N  
ATOM   1954  N   THR A 248       2.990 -24.437  15.096  1.00 80.11           N  
ATOM   1955  CA  THR A 248       3.764 -23.424  15.805  1.00 80.11           C  
ATOM   1956  C   THR A 248       2.855 -22.312  16.321  1.00 80.11           C  
ATOM   1957  O   THR A 248       3.143 -21.695  17.349  1.00 80.11           O  
ATOM   1958  CB  THR A 248       4.854 -22.821  14.900  1.00 80.11           C  
ATOM   1959  CG2 THR A 248       5.752 -23.908  14.320  1.00 80.11           C  
ATOM   1960  OG1 THR A 248       4.233 -22.105  13.824  1.00 80.11           O  
ATOM   1961  N   GLY A 249       1.620 -22.012  15.653  1.00 75.97           N  
ATOM   1962  CA  GLY A 249       0.682 -20.960  16.011  1.00 75.97           C  
ATOM   1963  C   GLY A 249       1.165 -19.574  15.627  1.00 75.97           C  
ATOM   1964  O   GLY A 249       0.530 -18.573  15.965  1.00 75.97           O  
ATOM   1965  N   ASP A 250       2.378 -19.446  14.999  1.00 79.38           N  
ATOM   1966  CA  ASP A 250       2.910 -18.155  14.574  1.00 79.38           C  
ATOM   1967  C   ASP A 250       2.186 -17.647  13.329  1.00 79.38           C  
ATOM   1968  O   ASP A 250       2.311 -18.231  12.250  1.00 79.38           O  
ATOM   1969  CB  ASP A 250       4.413 -18.255  14.305  1.00 79.38           C  
ATOM   1970  CG  ASP A 250       5.057 -16.909  14.026  1.00 79.38           C  
ATOM   1971  OD1 ASP A 250       4.345 -15.966  13.616  1.00 79.38           O  
ATOM   1972  OD2 ASP A 250       6.286 -16.790  14.212  1.00 79.38           O1-
ATOM   1973  N   PRO A 251       1.362 -16.475  13.498  1.00 79.20           N  
ATOM   1974  CA  PRO A 251       0.582 -15.966  12.368  1.00 79.20           C  
ATOM   1975  C   PRO A 251       1.450 -15.610  11.165  1.00 79.20           C  
ATOM   1976  O   PRO A 251       1.037 -15.813  10.020  1.00 79.20           O  
ATOM   1977  CB  PRO A 251      -0.094 -14.718  12.942  1.00 79.20           C  
ATOM   1978  CG  PRO A 251      -0.044 -14.903  14.424  1.00 79.20           C  
ATOM   1979  CD  PRO A 251       1.115 -15.799  14.754  1.00 79.20           C  
ATOM   1980  N   GLU A 252       2.604 -15.142  11.396  1.00 79.92           N  
ATOM   1981  CA  GLU A 252       3.494 -14.725  10.315  1.00 79.92           C  
ATOM   1982  C   GLU A 252       3.993 -15.926   9.517  1.00 79.92           C  
ATOM   1983  O   GLU A 252       4.023 -15.891   8.285  1.00 79.92           O  
ATOM   1984  CB  GLU A 252       4.680 -13.933  10.871  1.00 79.92           C  
ATOM   1985  CG  GLU A 252       5.501 -13.225   9.803  1.00 79.92           C  
ATOM   1986  CD  GLU A 252       6.633 -12.387  10.375  1.00 79.92           C  
ATOM   1987  OE1 GLU A 252       7.343 -11.712   9.595  1.00 79.92           O  
ATOM   1988  OE2 GLU A 252       6.815 -12.406  11.613  1.00 79.92           O1-
ATOM   1989  N   VAL A 253       4.456 -16.998  10.177  1.00 79.36           N  
ATOM   1990  CA  VAL A 253       4.942 -18.213   9.530  1.00 79.36           C  
ATOM   1991  C   VAL A 253       3.796 -18.894   8.784  1.00 79.36           C  
ATOM   1992  O   VAL A 253       3.983 -19.402   7.677  1.00 79.36           O  
ATOM   1993  CB  VAL A 253       5.568 -19.188  10.551  1.00 79.36           C  
ATOM   1994  CG1 VAL A 253       6.017 -20.476   9.862  1.00 79.36           C  
ATOM   1995  CG2 VAL A 253       6.741 -18.525  11.270  1.00 79.36           C  
ATOM   1996  N   ARG A 254       2.624 -18.796   9.366  1.00 82.56           N  
ATOM   1997  CA  ARG A 254       1.436 -19.356   8.731  1.00 82.56           C  
ATOM   1998  C   ARG A 254       1.140 -18.657   7.408  1.00 82.56           C  
ATOM   1999  O   ARG A 254       0.849 -19.311   6.405  1.00 82.56           O  
ATOM   2000  CB  ARG A 254       0.226 -19.249   9.662  1.00 82.56           C  
ATOM   2001  CG  ARG A 254       0.238 -20.253  10.805  1.00 82.56           C  
ATOM   2002  CD  ARG A 254      -1.061 -20.221  11.597  1.00 82.56           C  
ATOM   2003  NE  ARG A 254      -1.394 -18.866  12.030  1.00 82.56           N  
ATOM   2004  CZ  ARG A 254      -2.420 -18.553  12.816  1.00 82.56           C  
ATOM   2005  NH1 ARG A 254      -3.237 -19.496  13.273  1.00 82.56           N1+
ATOM   2006  NH2 ARG A 254      -2.632 -17.288  13.149  1.00 82.56           N  
ATOM   2007  N   GLU A 255       1.296 -17.317   7.459  1.00 85.06           N  
ATOM   2008  CA  GLU A 255       1.031 -16.524   6.264  1.00 85.06           C  
ATOM   2009  C   GLU A 255       2.040 -16.833   5.161  1.00 85.06           C  
ATOM   2010  O   GLU A 255       1.673 -16.955   3.991  1.00 85.06           O  
ATOM   2011  CB  GLU A 255       1.054 -15.030   6.593  1.00 85.06           C  
ATOM   2012  CG  GLU A 255       0.596 -14.140   5.447  1.00 85.06           C  
ATOM   2013  CD  GLU A 255       0.405 -12.688   5.854  1.00 85.06           C  
ATOM   2014  OE1 GLU A 255       0.010 -11.863   4.998  1.00 85.06           O  
ATOM   2015  OE2 GLU A 255       0.653 -12.370   7.039  1.00 85.06           O1-
ATOM   2016  N   LEU A 256       3.300 -17.022   5.596  1.00 83.73           N  
ATOM   2017  CA  LEU A 256       4.355 -17.331   4.639  1.00 83.73           C  
ATOM   2018  C   LEU A 256       4.133 -18.700   4.006  1.00 83.73           C  
ATOM   2019  O   LEU A 256       4.269 -18.857   2.791  1.00 83.73           O  
ATOM   2020  CB  LEU A 256       5.725 -17.286   5.319  1.00 83.73           C  
ATOM   2021  CG  LEU A 256       6.292 -15.896   5.613  1.00 83.73           C  
ATOM   2022  CD1 LEU A 256       7.510 -16.002   6.525  1.00 83.73           C  
ATOM   2023  CD2 LEU A 256       6.649 -15.178   4.317  1.00 83.73           C  
ATOM   2024  N   ALA A 257       3.826 -19.645   4.838  1.00 82.12           N  
ATOM   2025  CA  ALA A 257       3.537 -20.984   4.331  1.00 82.12           C  
ATOM   2026  C   ALA A 257       2.351 -20.963   3.372  1.00 82.12           C  
ATOM   2027  O   ALA A 257       2.379 -21.615   2.325  1.00 82.12           O  
ATOM   2028  CB  ALA A 257       3.263 -21.943   5.488  1.00 82.12           C  
ATOM   2029  N   ARG A 258       1.409 -20.172   3.660  1.00 83.72           N  
ATOM   2030  CA  ARG A 258       0.240 -20.022   2.800  1.00 83.72           C  
ATOM   2031  C   ARG A 258       0.626 -19.424   1.451  1.00 83.72           C  
ATOM   2032  O   ARG A 258       0.151 -19.877   0.407  1.00 83.72           O  
ATOM   2033  CB  ARG A 258      -0.818 -19.148   3.478  1.00 83.72           C  
ATOM   2034  CG  ARG A 258      -1.571 -19.849   4.596  1.00 83.72           C  
ATOM   2035  CD  ARG A 258      -2.737 -19.010   5.102  1.00 83.72           C  
ATOM   2036  NE  ARG A 258      -2.393 -18.297   6.330  1.00 83.72           N  
ATOM   2037  CZ  ARG A 258      -3.177 -17.408   6.934  1.00 83.72           C  
ATOM   2038  NH1 ARG A 258      -4.369 -17.104   6.434  1.00 83.72           N1+
ATOM   2039  NH2 ARG A 258      -2.765 -16.818   8.047  1.00 83.72           N  
ATOM   2040  N   GLU A 259       1.362 -18.430   1.623  1.00 84.58           N  
ATOM   2041  CA  GLU A 259       1.818 -17.770   0.404  1.00 84.58           C  
ATOM   2042  C   GLU A 259       2.581 -18.737  -0.496  1.00 84.58           C  
ATOM   2043  O   GLU A 259       2.412 -18.723  -1.717  1.00 84.58           O  
ATOM   2044  CB  GLU A 259       2.695 -16.561   0.743  1.00 84.58           C  
ATOM   2045  CG  GLU A 259       3.033 -15.691  -0.459  1.00 84.58           C  
ATOM   2046  CD  GLU A 259       3.785 -14.422  -0.088  1.00 84.58           C  
ATOM   2047  OE1 GLU A 259       4.203 -13.676  -1.002  1.00 84.58           O  
ATOM   2048  OE2 GLU A 259       3.958 -14.174   1.125  1.00 84.58           O1-
ATOM   2049  N   LEU A 260       3.378 -19.576   0.044  1.00 82.37           N  
ATOM   2050  CA  LEU A 260       4.154 -20.537  -0.735  1.00 82.37           C  
ATOM   2051  C   LEU A 260       3.239 -21.549  -1.415  1.00 82.37           C  
ATOM   2052  O   LEU A 260       3.470 -21.923  -2.568  1.00 82.37           O  
ATOM   2053  CB  LEU A 260       5.162 -21.263   0.160  1.00 82.37           C  
ATOM   2054  CG  LEU A 260       6.410 -20.472   0.554  1.00 82.37           C  
ATOM   2055  CD1 LEU A 260       7.215 -21.239   1.599  1.00 82.37           C  
ATOM   2056  CD2 LEU A 260       7.264 -20.173  -0.673  1.00 82.37           C  
ATOM   2057  N   VAL A 261       2.216 -22.000  -0.621  1.00 80.90           N  
ATOM   2058  CA  VAL A 261       1.242 -22.912  -1.211  1.00 80.90           C  
ATOM   2059  C   VAL A 261       0.543 -22.232  -2.385  1.00 80.90           C  
ATOM   2060  O   VAL A 261       0.399 -22.823  -3.458  1.00 80.90           O  
ATOM   2061  CB  VAL A 261       0.200 -23.380  -0.170  1.00 80.90           C  
ATOM   2062  CG1 VAL A 261      -0.924 -24.164  -0.846  1.00 80.90           C  
ATOM   2063  CG2 VAL A 261       0.870 -24.226   0.911  1.00 80.90           C  
ATOM   2064  N   ARG A 262       0.216 -20.986  -2.167  1.00 81.60           N  
ATOM   2065  CA  ARG A 262      -0.436 -20.215  -3.220  1.00 81.60           C  
ATOM   2066  C   ARG A 262       0.456 -20.109  -4.454  1.00 81.60           C  
ATOM   2067  O   ARG A 262      -0.005 -20.310  -5.579  1.00 81.60           O  
ATOM   2068  CB  ARG A 262      -0.801 -18.817  -2.716  1.00 81.60           C  
ATOM   2069  CG  ARG A 262      -1.606 -17.994  -3.709  1.00 81.60           C  
ATOM   2070  CD  ARG A 262      -1.974 -16.630  -3.144  1.00 81.60           C  
ATOM   2071  NE  ARG A 262      -2.585 -15.774  -4.157  1.00 81.60           N  
ATOM   2072  CZ  ARG A 262      -3.453 -14.798  -3.901  1.00 81.60           C  
ATOM   2073  NH1 ARG A 262      -3.831 -14.536  -2.655  1.00 81.60           N1+
ATOM   2074  NH2 ARG A 262      -3.947 -14.080  -4.899  1.00 81.60           N  
ATOM   2075  N   LEU A 263       1.709 -19.746  -4.266  1.00 80.06           N  
ATOM   2076  CA  LEU A 263       2.670 -19.593  -5.353  1.00 80.06           C  
ATOM   2077  C   LEU A 263       2.836 -20.900  -6.121  1.00 80.06           C  
ATOM   2078  O   LEU A 263       2.858 -20.902  -7.353  1.00 80.06           O  
ATOM   2079  CB  LEU A 263       4.026 -19.132  -4.809  1.00 80.06           C  
ATOM   2080  CG  LEU A 263       4.119 -17.668  -4.374  1.00 80.06           C  
ATOM   2081  CD1 LEU A 263       5.437 -17.415  -3.650  1.00 80.06           C  
ATOM   2082  CD2 LEU A 263       3.977 -16.743  -5.577  1.00 80.06           C  
ATOM   2083  N   ALA A 264       2.985 -21.973  -5.402  1.00 75.10           N  
ATOM   2084  CA  ALA A 264       3.145 -23.282  -6.029  1.00 75.10           C  
ATOM   2085  C   ALA A 264       1.925 -23.638  -6.873  1.00 75.10           C  
ATOM   2086  O   ALA A 264       2.061 -24.162  -7.982  1.00 75.10           O  
ATOM   2087  CB  ALA A 264       3.385 -24.354  -4.968  1.00 75.10           C  
ATOM   2088  N   VAL A 265       0.838 -23.175  -6.387  1.00 71.80           N  
ATOM   2089  CA  VAL A 265      -0.425 -23.448  -7.068  1.00 71.80           C  
ATOM   2090  C   VAL A 265      -0.513 -22.614  -8.344  1.00 71.80           C  
ATOM   2091  O   VAL A 265      -0.900 -23.123  -9.399  1.00 71.80           O  
ATOM   2092  CB  VAL A 265      -1.636 -23.155  -6.155  1.00 71.80           C  
ATOM   2093  CG1 VAL A 265      -2.940 -23.228  -6.948  1.00 71.80           C  
ATOM   2094  CG2 VAL A 265      -1.665 -24.131  -4.980  1.00 71.80           C  
ATOM   2095  N   GLU A 266      -0.291 -21.387  -8.252  1.00 74.40           N  
ATOM   2096  CA  GLU A 266      -0.322 -20.490  -9.404  1.00 74.40           C  
ATOM   2097  C   GLU A 266       0.621 -20.970 -10.502  1.00 74.40           C  
ATOM   2098  O   GLU A 266       0.284 -20.911 -11.687  1.00 74.40           O  
ATOM   2099  CB  GLU A 266       0.041 -19.063  -8.985  1.00 74.40           C  
ATOM   2100  CG  GLU A 266      -1.043 -18.364  -8.176  1.00 74.40           C  
ATOM   2101  CD  GLU A 266      -0.631 -16.984  -7.687  1.00 74.40           C  
ATOM   2102  OE1 GLU A 266      -1.433 -16.324  -6.989  1.00 74.40           O  
ATOM   2103  OE2 GLU A 266       0.503 -16.562  -8.004  1.00 74.40           O1-
ATOM   2104  N   ALA A 267       1.736 -21.497 -10.077  1.00 71.01           N  
ATOM   2105  CA  ALA A 267       2.708 -22.019 -11.032  1.00 71.01           C  
ATOM   2106  C   ALA A 267       2.177 -23.270 -11.726  1.00 71.01           C  
ATOM   2107  O   ALA A 267       2.355 -23.440 -12.935  1.00 71.01           O  
ATOM   2108  CB  ALA A 267       4.030 -22.323 -10.334  1.00 71.01           C  
ATOM   2109  N   ALA A 268       1.513 -24.131 -10.928  1.00 70.49           N  
ATOM   2110  CA  ALA A 268       0.913 -25.340 -11.485  1.00 70.49           C  
ATOM   2111  C   ALA A 268      -0.188 -24.997 -12.484  1.00 70.49           C  
ATOM   2112  O   ALA A 268      -0.286 -25.614 -13.547  1.00 70.49           O  
ATOM   2113  CB  ALA A 268       0.358 -26.222 -10.368  1.00 70.49           C  
ATOM   2114  N   GLU A 269      -1.021 -23.976 -12.120  1.00 71.19           N  
ATOM   2115  CA  GLU A 269      -2.103 -23.524 -12.989  1.00 71.19           C  
ATOM   2116  C   GLU A 269      -1.567 -23.066 -14.343  1.00 71.19           C  
ATOM   2117  O   GLU A 269      -2.147 -23.382 -15.385  1.00 71.19           O  
ATOM   2118  CB  GLU A 269      -2.889 -22.391 -12.324  1.00 71.19           C  
ATOM   2119  CG  GLU A 269      -3.843 -22.862 -11.235  1.00 71.19           C  
ATOM   2120  CD  GLU A 269      -4.627 -21.728 -10.594  1.00 71.19           C  
ATOM   2121  OE1 GLU A 269      -5.430 -21.993  -9.671  1.00 71.19           O  
ATOM   2122  OE2 GLU A 269      -4.438 -20.566 -11.019  1.00 71.19           O1-
ATOM   2123  N   GLU A 270      -0.546 -22.436 -14.346  1.00 71.38           N  
ATOM   2124  CA  GLU A 270       0.019 -21.902 -15.582  1.00 71.38           C  
ATOM   2125  C   GLU A 270       0.550 -23.020 -16.474  1.00 71.38           C  
ATOM   2126  O   GLU A 270       0.402 -22.968 -17.698  1.00 71.38           O  
ATOM   2127  CB  GLU A 270       1.136 -20.900 -15.273  1.00 71.38           C  
ATOM   2128  CG  GLU A 270       1.606 -20.112 -16.486  1.00 71.38           C  
ATOM   2129  CD  GLU A 270       0.530 -19.214 -17.074  1.00 71.38           C  
ATOM   2130  OE1 GLU A 270       0.611 -18.877 -18.277  1.00 71.38           O  
ATOM   2131  OE2 GLU A 270      -0.400 -18.843 -16.325  1.00 71.38           O1-
ATOM   2132  N   VAL A 271       1.130 -23.970 -15.880  1.00 65.95           N  
ATOM   2133  CA  VAL A 271       1.666 -25.098 -16.634  1.00 65.95           C  
ATOM   2134  C   VAL A 271       0.520 -25.913 -17.229  1.00 65.95           C  
ATOM   2135  O   VAL A 271       0.606 -26.379 -18.368  1.00 65.95           O  
ATOM   2136  CB  VAL A 271       2.558 -25.999 -15.752  1.00 65.95           C  
ATOM   2137  CG1 VAL A 271       2.979 -27.254 -16.513  1.00 65.95           C  
ATOM   2138  CG2 VAL A 271       3.784 -25.225 -15.269  1.00 65.95           C  
ATOM   2139  N   LEU A 272      -0.661 -25.937 -16.505  1.00 66.51           N  
ATOM   2140  CA  LEU A 272      -1.766 -26.810 -16.883  1.00 66.51           C  
ATOM   2141  C   LEU A 272      -2.646 -26.147 -17.937  1.00 66.51           C  
ATOM   2142  O   LEU A 272      -3.366 -26.830 -18.670  1.00 66.51           O  
ATOM   2143  CB  LEU A 272      -2.607 -27.174 -15.656  1.00 66.51           C  
ATOM   2144  CG  LEU A 272      -1.957 -28.119 -14.645  1.00 66.51           C  
ATOM   2145  CD1 LEU A 272      -2.822 -28.235 -13.396  1.00 66.51           C  
ATOM   2146  CD2 LEU A 272      -1.724 -29.491 -15.270  1.00 66.51           C  
ATOM   2147  N   ARG A 273      -2.679 -24.820 -18.085  1.00 67.61           N  
ATOM   2148  CA  ARG A 273      -3.528 -24.122 -19.045  1.00 67.61           C  
ATOM   2149  C   ARG A 273      -3.097 -24.423 -20.477  1.00 67.61           C  
ATOM   2150  O   ARG A 273      -3.921 -24.408 -21.394  1.00 67.61           O  
ATOM   2151  CB  ARG A 273      -3.497 -22.614 -18.794  1.00 67.61           C  
ATOM   2152  CG  ARG A 273      -4.407 -22.158 -17.664  1.00 67.61           C  
ATOM   2153  CD  ARG A 273      -4.455 -20.640 -17.556  1.00 67.61           C  
ATOM   2154  NE  ARG A 273      -5.268 -20.205 -16.425  1.00 67.61           N  
ATOM   2155  CZ  ARG A 273      -5.528 -18.936 -16.120  1.00 67.61           C  
ATOM   2156  NH1 ARG A 273      -5.042 -17.948 -16.863  1.00 67.61           N1+
ATOM   2157  NH2 ARG A 273      -6.281 -18.654 -15.067  1.00 67.61           N  
ATOM   2158  N   ASN A 274      -1.942 -25.180 -20.713  1.00 53.92           N  
ATOM   2159  CA  ASN A 274      -1.563 -25.465 -22.093  1.00 53.92           C  
ATOM   2160  C   ASN A 274      -0.804 -26.784 -22.205  1.00 53.92           C  
ATOM   2161  O   ASN A 274       0.416 -26.792 -22.376  1.00 53.92           O  
ATOM   2162  CB  ASN A 274      -0.726 -24.321 -22.667  1.00 53.92           C  
ATOM   2163  CG  ASN A 274      -1.554 -23.089 -22.977  1.00 53.92           C  
ATOM   2164  ND2 ASN A 274      -0.936 -21.919 -22.875  1.00 53.92           N  
ATOM   2165  OD1 ASN A 274      -2.739 -23.189 -23.305  1.00 53.92           O  
ATOM   2166  N   PRO A 275      -1.425 -27.967 -21.904  1.00 53.80           N  
ATOM   2167  CA  PRO A 275      -0.636 -29.194 -22.038  1.00 53.80           C  
ATOM   2168  C   PRO A 275      -0.177 -29.445 -23.472  1.00 53.80           C  
ATOM   2169  O   PRO A 275      -0.813 -28.978 -24.420  1.00 53.80           O  
ATOM   2170  CB  PRO A 275      -1.603 -30.287 -21.574  1.00 53.80           C  
ATOM   2171  CG  PRO A 275      -2.957 -29.659 -21.656  1.00 53.80           C  
ATOM   2172  CD  PRO A 275      -2.791 -28.166 -21.671  1.00 53.80           C  
ATOM   2173  N   SER A 276       1.197 -29.625 -23.698  1.00 56.01           N  
ATOM   2174  CA  SER A 276       1.648 -30.091 -25.005  1.00 56.01           C  
ATOM   2175  C   SER A 276       0.891 -31.342 -25.438  1.00 56.01           C  
ATOM   2176  O   SER A 276       0.413 -32.106 -24.597  1.00 56.01           O  
ATOM   2177  CB  SER A 276       3.151 -30.376 -24.984  1.00 56.01           C  
ATOM   2178  OG  SER A 276       3.420 -31.605 -24.332  1.00 56.01           O  
ATOM   2179  N   SER A 277       0.281 -31.359 -26.839  1.00 53.65           N  
ATOM   2180  CA  SER A 277      -0.383 -32.430 -27.576  1.00 53.65           C  
ATOM   2181  C   SER A 277       0.442 -33.712 -27.552  1.00 53.65           C  
ATOM   2182  O   SER A 277      -0.112 -34.813 -27.537  1.00 53.65           O  
ATOM   2183  CB  SER A 277      -0.640 -32.006 -29.023  1.00 53.65           C  
ATOM   2184  OG  SER A 277       0.578 -31.888 -29.736  1.00 53.65           O  
ATOM   2185  N   SER A 278       1.810 -33.663 -27.336  1.00 54.74           N  
ATOM   2186  CA  SER A 278       2.627 -34.869 -27.421  1.00 54.74           C  
ATOM   2187  C   SER A 278       3.058 -35.343 -26.036  1.00 54.74           C  
ATOM   2188  O   SER A 278       3.497 -36.483 -25.874  1.00 54.74           O  
ATOM   2189  CB  SER A 278       3.860 -34.621 -28.290  1.00 54.74           C  
ATOM   2190  OG  SER A 278       4.680 -33.613 -27.724  1.00 54.74           O  
ATOM   2191  N   ASP A 279       2.236 -35.444 -25.039  1.00 56.36           N  
ATOM   2192  CA  ASP A 279       2.518 -36.036 -23.735  1.00 56.36           C  
ATOM   2193  C   ASP A 279       1.378 -35.777 -22.754  1.00 56.36           C  
ATOM   2194  O   ASP A 279       1.611 -35.377 -21.612  1.00 56.36           O  
ATOM   2195  CB  ASP A 279       3.831 -35.487 -23.170  1.00 56.36           C  
ATOM   2196  CG  ASP A 279       5.059 -36.116 -23.807  1.00 56.36           C  
ATOM   2197  OD1 ASP A 279       4.991 -37.288 -24.235  1.00 56.36           O  
ATOM   2198  OD2 ASP A 279       6.103 -35.434 -23.877  1.00 56.36           O1-
ATOM   2199  N   VAL A 280       0.110 -35.762 -23.118  1.00 58.39           N  
ATOM   2200  CA  VAL A 280      -1.157 -35.649 -22.404  1.00 58.39           C  
ATOM   2201  C   VAL A 280      -1.196 -36.658 -21.258  1.00 58.39           C  
ATOM   2202  O   VAL A 280      -1.600 -36.323 -20.141  1.00 58.39           O  
ATOM   2203  CB  VAL A 280      -2.363 -35.866 -23.346  1.00 58.39           C  
ATOM   2204  CG1 VAL A 280      -3.668 -35.906 -22.552  1.00 58.39           C  
ATOM   2205  CG2 VAL A 280      -2.414 -34.769 -24.408  1.00 58.39           C  
ATOM   2206  N   ASN A 281      -0.587 -37.913 -21.481  1.00 56.67           N  
ATOM   2207  CA  ASN A 281      -0.653 -39.008 -20.519  1.00 56.67           C  
ATOM   2208  C   ASN A 281       0.246 -38.750 -19.314  1.00 56.67           C  
ATOM   2209  O   ASN A 281      -0.151 -38.996 -18.173  1.00 56.67           O  
ATOM   2210  CB  ASN A 281      -0.278 -40.333 -21.187  1.00 56.67           C  
ATOM   2211  CG  ASN A 281      -1.360 -40.846 -22.115  1.00 56.67           C  
ATOM   2212  ND2 ASN A 281      -0.961 -41.602 -23.131  1.00 56.67           N  
ATOM   2213  OD1 ASN A 281      -2.546 -40.565 -21.922  1.00 56.67           O  
ATOM   2214  N   ARG A 282       1.401 -38.245 -19.509  1.00 63.56           N  
ATOM   2215  CA  ARG A 282       2.325 -37.900 -18.434  1.00 63.56           C  
ATOM   2216  C   ARG A 282       1.827 -36.689 -17.651  1.00 63.56           C  
ATOM   2217  O   ARG A 282       1.907 -36.662 -16.421  1.00 63.56           O  
ATOM   2218  CB  ARG A 282       3.722 -37.624 -18.993  1.00 63.56           C  
ATOM   2219  CG  ARG A 282       4.823 -37.662 -17.945  1.00 63.56           C  
ATOM   2220  CD  ARG A 282       6.207 -37.608 -18.580  1.00 63.56           C  
ATOM   2221  NE  ARG A 282       7.263 -37.660 -17.573  1.00 63.56           N  
ATOM   2222  CZ  ARG A 282       8.562 -37.751 -17.842  1.00 63.56           C  
ATOM   2223  NH1 ARG A 282       8.993 -37.801 -19.098  1.00 63.56           N1+
ATOM   2224  NH2 ARG A 282       9.439 -37.792 -16.849  1.00 63.56           N  
ATOM   2225  N   ALA A 283       1.309 -35.709 -18.388  1.00 61.32           N  
ATOM   2226  CA  ALA A 283       0.743 -34.518 -17.759  1.00 61.32           C  
ATOM   2227  C   ALA A 283      -0.438 -34.881 -16.864  1.00 61.32           C  
ATOM   2228  O   ALA A 283      -0.568 -34.358 -15.754  1.00 61.32           O  
ATOM   2229  CB  ALA A 283       0.312 -33.509 -18.820  1.00 61.32           C  
ATOM   2230  N   LEU A 284      -1.310 -35.878 -17.365  1.00 63.47           N  
ATOM   2231  CA  LEU A 284      -2.469 -36.312 -16.592  1.00 63.47           C  
ATOM   2232  C   LEU A 284      -2.035 -36.983 -15.293  1.00 63.47           C  
ATOM   2233  O   LEU A 284      -2.636 -36.756 -14.241  1.00 63.47           O  
ATOM   2234  CB  LEU A 284      -3.332 -37.274 -17.413  1.00 63.47           C  
ATOM   2235  CG  LEU A 284      -4.399 -36.635 -18.303  1.00 63.47           C  
ATOM   2236  CD1 LEU A 284      -4.618 -37.477 -19.556  1.00 63.47           C  
ATOM   2237  CD2 LEU A 284      -5.704 -36.463 -17.534  1.00 63.47           C  
ATOM   2238  N   LYS A 285      -1.010 -37.865 -15.320  1.00 66.87           N  
ATOM   2239  CA  LYS A 285      -0.492 -38.519 -14.121  1.00 66.87           C  
ATOM   2240  C   LYS A 285      -0.009 -37.491 -13.101  1.00 66.87           C  
ATOM   2241  O   LYS A 285      -0.279 -37.622 -11.906  1.00 66.87           O  
ATOM   2242  CB  LYS A 285       0.644 -39.476 -14.480  1.00 66.87           C  
ATOM   2243  CG  LYS A 285       0.177 -40.808 -15.047  1.00 66.87           C  
ATOM   2244  CD  LYS A 285       1.346 -41.748 -15.308  1.00 66.87           C  
ATOM   2245  CE  LYS A 285       0.892 -43.035 -15.983  1.00 66.87           C  
ATOM   2246  NZ  LYS A 285       2.046 -43.925 -16.312  1.00 66.87           N1+
ATOM   2247  N   LEU A 286       0.648 -36.486 -13.631  1.00 69.87           N  
ATOM   2248  CA  LEU A 286       1.189 -35.449 -12.760  1.00 69.87           C  
ATOM   2249  C   LEU A 286       0.071 -34.600 -12.163  1.00 69.87           C  
ATOM   2250  O   LEU A 286       0.128 -34.224 -10.991  1.00 69.87           O  
ATOM   2251  CB  LEU A 286       2.168 -34.557 -13.529  1.00 69.87           C  
ATOM   2252  CG  LEU A 286       3.506 -35.192 -13.910  1.00 69.87           C  
ATOM   2253  CD1 LEU A 286       4.292 -34.261 -14.829  1.00 69.87           C  
ATOM   2254  CD2 LEU A 286       4.315 -35.525 -12.661  1.00 69.87           C  
ATOM   2255  N   ILE A 287      -0.959 -34.385 -12.945  1.00 66.44           N  
ATOM   2256  CA  ILE A 287      -2.127 -33.655 -12.467  1.00 66.44           C  
ATOM   2257  C   ILE A 287      -2.807 -34.443 -11.350  1.00 66.44           C  
ATOM   2258  O   ILE A 287      -3.207 -33.872 -10.332  1.00 66.44           O  
ATOM   2259  CB  ILE A 287      -3.127 -33.375 -13.611  1.00 66.44           C  
ATOM   2260  CG1 ILE A 287      -2.530 -32.378 -14.611  1.00 66.44           C  
ATOM   2261  CG2 ILE A 287      -4.457 -32.861 -13.053  1.00 66.44           C  
ATOM   2262  CD1 ILE A 287      -3.374 -32.174 -15.861  1.00 66.44           C  
ATOM   2263  N   VAL A 288      -2.888 -35.680 -11.583  1.00 68.05           N  
ATOM   2264  CA  VAL A 288      -3.491 -36.552 -10.581  1.00 68.05           C  
ATOM   2265  C   VAL A 288      -2.698 -36.467  -9.279  1.00 68.05           C  
ATOM   2266  O   VAL A 288      -3.279 -36.368  -8.196  1.00 68.05           O  
ATOM   2267  CB  VAL A 288      -3.558 -38.016 -11.069  1.00 68.05           C  
ATOM   2268  CG1 VAL A 288      -3.960 -38.948  -9.927  1.00 68.05           C  
ATOM   2269  CG2 VAL A 288      -4.536 -38.144 -12.236  1.00 68.05           C  
ATOM   2270  N   ARG A 289      -1.500 -36.492  -9.333  1.00 73.37           N  
ATOM   2271  CA  ARG A 289      -0.653 -36.404  -8.148  1.00 73.37           C  
ATOM   2272  C   ARG A 289      -0.816 -35.054  -7.456  1.00 73.37           C  
ATOM   2273  O   ARG A 289      -0.827 -34.978  -6.226  1.00 73.37           O  
ATOM   2274  CB  ARG A 289       0.814 -36.631  -8.517  1.00 73.37           C  
ATOM   2275  CG  ARG A 289       1.153 -38.077  -8.838  1.00 73.37           C  
ATOM   2276  CD  ARG A 289       2.633 -38.255  -9.148  1.00 73.37           C  
ATOM   2277  NE  ARG A 289       2.927 -39.605  -9.618  1.00 73.37           N  
ATOM   2278  CZ  ARG A 289       4.122 -40.022 -10.028  1.00 73.37           C  
ATOM   2279  NH1 ARG A 289       5.162 -39.197 -10.033  1.00 73.37           N1+
ATOM   2280  NH2 ARG A 289       4.277 -41.273 -10.435  1.00 73.37           N  
ATOM   2281  N   ALA A 290      -0.913 -34.046  -8.275  1.00 70.73           N  
ATOM   2282  CA  ALA A 290      -1.138 -32.707  -7.735  1.00 70.73           C  
ATOM   2283  C   ALA A 290      -2.482 -32.624  -7.017  1.00 70.73           C  
ATOM   2284  O   ALA A 290      -2.590 -32.003  -5.957  1.00 70.73           O  
ATOM   2285  CB  ALA A 290      -1.068 -31.665  -8.849  1.00 70.73           C  
ATOM   2286  N   ILE A 291      -3.525 -33.302  -7.597  1.00 70.56           N  
ATOM   2287  CA  ILE A 291      -4.853 -33.337  -6.994  1.00 70.56           C  
ATOM   2288  C   ILE A 291      -4.797 -34.088  -5.665  1.00 70.56           C  
ATOM   2289  O   ILE A 291      -5.391 -33.656  -4.675  1.00 70.56           O  
ATOM   2290  CB  ILE A 291      -5.885 -33.993  -7.937  1.00 70.56           C  
ATOM   2291  CG1 ILE A 291      -6.128 -33.105  -9.163  1.00 70.56           C  
ATOM   2292  CG2 ILE A 291      -7.195 -34.272  -7.195  1.00 70.56           C  
ATOM   2293  CD1 ILE A 291      -7.009 -33.746 -10.228  1.00 70.56           C  
ATOM   2294  N   GLU A 292      -4.070 -35.124  -5.655  1.00 76.08           N  
ATOM   2295  CA  GLU A 292      -3.910 -35.887  -4.421  1.00 76.08           C  
ATOM   2296  C   GLU A 292      -3.300 -35.030  -3.316  1.00 76.08           C  
ATOM   2297  O   GLU A 292      -3.741 -35.085  -2.165  1.00 76.08           O  
ATOM   2298  CB  GLU A 292      -3.044 -37.126  -4.663  1.00 76.08           C  
ATOM   2299  CG  GLU A 292      -3.775 -38.258  -5.370  1.00 76.08           C  
ATOM   2300  CD  GLU A 292      -2.878 -39.442  -5.693  1.00 76.08           C  
ATOM   2301  OE1 GLU A 292      -3.383 -40.463  -6.212  1.00 76.08           O  
ATOM   2302  OE2 GLU A 292      -1.659 -39.349  -5.423  1.00 76.08           O1-
ATOM   2303  N   ALA A 293      -2.283 -34.281  -3.698  1.00 73.92           N  
ATOM   2304  CA  ALA A 293      -1.638 -33.405  -2.724  1.00 73.92           C  
ATOM   2305  C   ALA A 293      -2.605 -32.337  -2.221  1.00 73.92           C  
ATOM   2306  O   ALA A 293      -2.626 -32.023  -1.028  1.00 73.92           O  
ATOM   2307  CB  ALA A 293      -0.400 -32.752  -3.334  1.00 73.92           C  
ATOM   2308  N   ALA A 294      -3.425 -31.843  -3.162  1.00 72.33           N  
ATOM   2309  CA  ALA A 294      -4.416 -30.833  -2.804  1.00 72.33           C  
ATOM   2310  C   ALA A 294      -5.480 -31.413  -1.875  1.00 72.33           C  
ATOM   2311  O   ALA A 294      -5.936 -30.741  -0.946  1.00 72.33           O  
ATOM   2312  CB  ALA A 294      -5.069 -30.258  -4.059  1.00 72.33           C  
ATOM   2313  N   VAL A 295      -5.914 -32.601  -2.150  1.00 73.34           N  
ATOM   2314  CA  VAL A 295      -6.878 -33.287  -1.295  1.00 73.34           C  
ATOM   2315  C   VAL A 295      -6.291 -33.470   0.102  1.00 73.34           C  
ATOM   2316  O   VAL A 295      -6.996 -33.321   1.102  1.00 73.34           O  
ATOM   2317  CB  VAL A 295      -7.288 -34.655  -1.886  1.00 73.34           C  
ATOM   2318  CG1 VAL A 295      -8.087 -35.464  -0.868  1.00 73.34           C  
ATOM   2319  CG2 VAL A 295      -8.092 -34.461  -3.171  1.00 73.34           C  
ATOM   2320  N   GLN A 296      -5.054 -33.846   0.190  1.00 76.59           N  
ATOM   2321  CA  GLN A 296      -4.396 -33.965   1.487  1.00 76.59           C  
ATOM   2322  C   GLN A 296      -4.425 -32.639   2.243  1.00 76.59           C  
ATOM   2323  O   GLN A 296      -4.605 -32.616   3.462  1.00 76.59           O  
ATOM   2324  CB  GLN A 296      -2.953 -34.440   1.316  1.00 76.59           C  
ATOM   2325  CG  GLN A 296      -2.828 -35.921   0.984  1.00 76.59           C  
ATOM   2326  CD  GLN A 296      -1.394 -36.348   0.734  1.00 76.59           C  
ATOM   2327  NE2 GLN A 296      -1.181 -37.650   0.579  1.00 76.59           N  
ATOM   2328  OE1 GLN A 296      -0.484 -35.513   0.680  1.00 76.59           O  
ATOM   2329  N   LEU A 297      -4.183 -31.549   1.464  1.00 74.71           N  
ATOM   2330  CA  LEU A 297      -4.275 -30.214   2.045  1.00 74.71           C  
ATOM   2331  C   LEU A 297      -5.677 -29.951   2.584  1.00 74.71           C  
ATOM   2332  O   LEU A 297      -5.832 -29.379   3.666  1.00 74.71           O  
ATOM   2333  CB  LEU A 297      -3.908 -29.151   1.006  1.00 74.71           C  
ATOM   2334  CG  LEU A 297      -3.926 -27.699   1.485  1.00 74.71           C  
ATOM   2335  CD1 LEU A 297      -2.923 -27.504   2.617  1.00 74.71           C  
ATOM   2336  CD2 LEU A 297      -3.626 -26.750   0.330  1.00 74.71           C  
ATOM   2337  N   LEU A 298      -6.707 -30.447   1.897  1.00 74.13           N  
ATOM   2338  CA  LEU A 298      -8.093 -30.298   2.327  1.00 74.13           C  
ATOM   2339  C   LEU A 298      -8.350 -31.079   3.612  1.00 74.13           C  
ATOM   2340  O   LEU A 298      -9.022 -30.583   4.520  1.00 74.13           O  
ATOM   2341  CB  LEU A 298      -9.050 -30.772   1.229  1.00 74.13           C  
ATOM   2342  CG  LEU A 298      -9.323 -29.783   0.095  1.00 74.13           C  
ATOM   2343  CD1 LEU A 298     -10.036 -30.482  -1.058  1.00 74.13           C  
ATOM   2344  CD2 LEU A 298     -10.144 -28.602   0.601  1.00 74.13           C  
ATOM   2345  N   GLU A 299      -7.870 -32.287   3.564  1.00 77.75           N  
ATOM   2346  CA  GLU A 299      -8.036 -33.125   4.748  1.00 77.75           C  
ATOM   2347  C   GLU A 299      -7.429 -32.465   5.982  1.00 77.75           C  
ATOM   2348  O   GLU A 299      -8.022 -32.493   7.062  1.00 77.75           O  
ATOM   2349  CB  GLU A 299      -7.404 -34.502   4.524  1.00 77.75           C  
ATOM   2350  CG  GLU A 299      -8.171 -35.378   3.544  1.00 77.75           C  
ATOM   2351  CD  GLU A 299      -7.474 -36.695   3.243  1.00 77.75           C  
ATOM   2352  OE1 GLU A 299      -8.025 -37.513   2.473  1.00 77.75           O  
ATOM   2353  OE2 GLU A 299      -6.365 -36.911   3.784  1.00 77.75           O1-
ATOM   2354  N   HIS A 300      -6.343 -31.943   5.740  1.00 73.51           N  
ATOM   2355  CA  HIS A 300      -5.680 -31.238   6.831  1.00 73.51           C  
ATOM   2356  C   HIS A 300      -6.477 -30.011   7.258  1.00 73.51           C  
ATOM   2357  O   HIS A 300      -6.616 -29.740   8.454  1.00 73.51           O  
ATOM   2358  CB  HIS A 300      -4.264 -30.827   6.420  1.00 73.51           C  
ATOM   2359  CG  HIS A 300      -3.536 -30.049   7.470  1.00 73.51           C  
ATOM   2360  CD2 HIS A 300      -3.226 -28.734   7.548  1.00 73.51           C  
ATOM   2361  ND1 HIS A 300      -3.033 -30.634   8.613  1.00 73.51           N  
ATOM   2362  CE1 HIS A 300      -2.443 -29.708   9.350  1.00 73.51           C  
ATOM   2363  NE2 HIS A 300      -2.546 -28.547   8.727  1.00 73.51           N  
ATOM   2364  N   ALA A 301      -6.858 -29.201   6.378  1.00 72.37           N  
ATOM   2365  CA  ALA A 301      -7.646 -28.002   6.649  1.00 72.37           C  
ATOM   2366  C   ALA A 301      -8.901 -28.340   7.450  1.00 72.37           C  
ATOM   2367  O   ALA A 301      -9.330 -27.560   8.304  1.00 72.37           O  
ATOM   2368  CB  ALA A 301      -8.023 -27.306   5.344  1.00 72.37           C  
ATOM   2369  N   GLU A 302      -9.485 -29.455   7.195  1.00 73.06           N  
ATOM   2370  CA  GLU A 302     -10.652 -29.906   7.947  1.00 73.06           C  
ATOM   2371  C   GLU A 302     -10.302 -30.158   9.410  1.00 73.06           C  
ATOM   2372  O   GLU A 302     -11.075 -29.813  10.307  1.00 73.06           O  
ATOM   2373  CB  GLU A 302     -11.239 -31.173   7.320  1.00 73.06           C  
ATOM   2374  CG  GLU A 302     -12.606 -31.553   7.869  1.00 73.06           C  
ATOM   2375  CD  GLU A 302     -13.234 -32.737   7.149  1.00 73.06           C  
ATOM   2376  OE1 GLU A 302     -14.370 -33.129   7.500  1.00 73.06           O  
ATOM   2377  OE2 GLU A 302     -12.584 -33.277   6.227  1.00 73.06           O1-
ATOM   2378  N   LYS A 303      -9.172 -30.720   9.594  1.00 75.56           N  
ATOM   2379  CA  LYS A 303      -8.746 -31.029  10.956  1.00 75.56           C  
ATOM   2380  C   LYS A 303      -8.335 -29.763  11.703  1.00 75.56           C  
ATOM   2381  O   LYS A 303      -8.589 -29.633  12.902  1.00 75.56           O  
ATOM   2382  CB  LYS A 303      -7.589 -32.029  10.944  1.00 75.56           C  
ATOM   2383  CG  LYS A 303      -7.994 -33.439  10.542  1.00 75.56           C  
ATOM   2384  CD  LYS A 303      -6.811 -34.398  10.598  1.00 75.56           C  
ATOM   2385  CE  LYS A 303      -7.195 -35.790  10.116  1.00 75.56           C  
ATOM   2386  NZ  LYS A 303      -6.027 -36.719  10.119  1.00 75.56           N1+
ATOM   2387  N   SER A 304      -7.803 -28.796  10.987  1.00 73.87           N  
ATOM   2388  CA  SER A 304      -7.253 -27.597  11.611  1.00 73.87           C  
ATOM   2389  C   SER A 304      -8.350 -26.585  11.924  1.00 73.87           C  
ATOM   2390  O   SER A 304      -8.215 -25.780  12.848  1.00 73.87           O  
ATOM   2391  CB  SER A 304      -6.200 -26.956  10.707  1.00 73.87           C  
ATOM   2392  OG  SER A 304      -6.803 -26.378   9.563  1.00 73.87           O  
ATOM   2393  N   GLY A 305      -9.528 -26.585  11.281  1.00 72.38           N  
ATOM   2394  CA  GLY A 305     -10.608 -25.624  11.436  1.00 72.38           C  
ATOM   2395  C   GLY A 305     -10.294 -24.271  10.827  1.00 72.38           C  
ATOM   2396  O   GLY A 305     -10.993 -23.289  11.089  1.00 72.38           O  
ATOM   2397  N   ASP A 306      -9.159 -24.153  10.075  1.00 73.10           N  
ATOM   2398  CA  ASP A 306      -8.786 -22.868   9.492  1.00 73.10           C  
ATOM   2399  C   ASP A 306      -9.573 -22.598   8.211  1.00 73.10           C  
ATOM   2400  O   ASP A 306      -9.368 -23.268   7.197  1.00 73.10           O  
ATOM   2401  CB  ASP A 306      -7.284 -22.824   9.205  1.00 73.10           C  
ATOM   2402  CG  ASP A 306      -6.799 -21.446   8.790  1.00 73.10           C  
ATOM   2403  OD1 ASP A 306      -7.621 -20.622   8.334  1.00 73.10           O  
ATOM   2404  OD2 ASP A 306      -5.583 -21.183   8.916  1.00 73.10           O1-
ATOM   2405  N   PRO A 307     -10.562 -21.567   8.247  1.00 74.49           N  
ATOM   2406  CA  PRO A 307     -11.393 -21.272   7.078  1.00 74.49           C  
ATOM   2407  C   PRO A 307     -10.570 -20.867   5.856  1.00 74.49           C  
ATOM   2408  O   PRO A 307     -10.941 -21.187   4.724  1.00 74.49           O  
ATOM   2409  CB  PRO A 307     -12.271 -20.112   7.552  1.00 74.49           C  
ATOM   2410  CG  PRO A 307     -11.621 -19.628   8.808  1.00 74.49           C  
ATOM   2411  CD  PRO A 307     -10.768 -20.735   9.359  1.00 74.49           C  
ATOM   2412  N   GLU A 308      -9.458 -20.235   6.047  1.00 72.72           N  
ATOM   2413  CA  GLU A 308      -8.641 -19.750   4.939  1.00 72.72           C  
ATOM   2414  C   GLU A 308      -7.947 -20.903   4.218  1.00 72.72           C  
ATOM   2415  O   GLU A 308      -7.880 -20.921   2.987  1.00 72.72           O  
ATOM   2416  CB  GLU A 308      -7.603 -18.741   5.438  1.00 72.72           C  
ATOM   2417  CG  GLU A 308      -8.198 -17.406   5.861  1.00 72.72           C  
ATOM   2418  CD  GLU A 308      -7.151 -16.396   6.301  1.00 72.72           C  
ATOM   2419  OE1 GLU A 308      -7.524 -15.340   6.863  1.00 72.72           O  
ATOM   2420  OE2 GLU A 308      -5.948 -16.661   6.083  1.00 72.72           O1-
ATOM   2421  N   VAL A 309      -7.342 -21.860   5.029  1.00 70.02           N  
ATOM   2422  CA  VAL A 309      -6.692 -23.032   4.454  1.00 70.02           C  
ATOM   2423  C   VAL A 309      -7.719 -23.882   3.711  1.00 70.02           C  
ATOM   2424  O   VAL A 309      -7.438 -24.403   2.629  1.00 70.02           O  
ATOM   2425  CB  VAL A 309      -5.984 -23.877   5.537  1.00 70.02           C  
ATOM   2426  CG1 VAL A 309      -5.382 -25.142   4.928  1.00 70.02           C  
ATOM   2427  CG2 VAL A 309      -4.906 -23.052   6.238  1.00 70.02           C  
ATOM   2428  N   ARG A 310      -8.870 -23.888   4.326  1.00 75.57           N  
ATOM   2429  CA  ARG A 310      -9.959 -24.642   3.713  1.00 75.57           C  
ATOM   2430  C   ARG A 310     -10.321 -24.070   2.347  1.00 75.57           C  
ATOM   2431  O   ARG A 310     -10.478 -24.815   1.377  1.00 75.57           O  
ATOM   2432  CB  ARG A 310     -11.190 -24.646   4.623  1.00 75.57           C  
ATOM   2433  CG  ARG A 310     -12.275 -25.617   4.188  1.00 75.57           C  
ATOM   2434  CD  ARG A 310     -13.473 -25.583   5.126  1.00 75.57           C  
ATOM   2435  NE  ARG A 310     -13.106 -25.978   6.483  1.00 75.57           N  
ATOM   2436  CZ  ARG A 310     -13.946 -26.015   7.514  1.00 75.57           C  
ATOM   2437  NH1 ARG A 310     -15.222 -25.680   7.363  1.00 75.57           N1+
ATOM   2438  NH2 ARG A 310     -13.507 -26.390   8.707  1.00 75.57           N  
ATOM   2439  N   GLU A 311     -10.453 -22.749   2.275  1.00 80.36           N  
ATOM   2440  CA  GLU A 311     -10.796 -22.075   1.027  1.00 80.36           C  
ATOM   2441  C   GLU A 311      -9.710 -22.275  -0.026  1.00 80.36           C  
ATOM   2442  O   GLU A 311     -10.010 -22.525  -1.195  1.00 80.36           O  
ATOM   2443  CB  GLU A 311     -11.027 -20.581   1.269  1.00 80.36           C  
ATOM   2444  CG  GLU A 311     -11.623 -19.850   0.075  1.00 80.36           C  
ATOM   2445  CD  GLU A 311     -12.028 -18.418   0.390  1.00 80.36           C  
ATOM   2446  OE1 GLU A 311     -12.553 -17.724  -0.510  1.00 80.36           O  
ATOM   2447  OE2 GLU A 311     -11.816 -17.987   1.546  1.00 80.36           O1-
ATOM   2448  N   LEU A 312      -8.481 -22.174   0.447  1.00 72.44           N  
ATOM   2449  CA  LEU A 312      -7.336 -22.354  -0.440  1.00 72.44           C  
ATOM   2450  C   LEU A 312      -7.299 -23.774  -0.997  1.00 72.44           C  
ATOM   2451  O   LEU A 312      -7.110 -23.969  -2.199  1.00 72.44           O  
ATOM   2452  CB  LEU A 312      -6.031 -22.050   0.300  1.00 72.44           C  
ATOM   2453  CG  LEU A 312      -4.743 -22.187  -0.513  1.00 72.44           C  
ATOM   2454  CD1 LEU A 312      -4.682 -21.115  -1.595  1.00 72.44           C  
ATOM   2455  CD2 LEU A 312      -3.524 -22.104   0.398  1.00 72.44           C  
ATOM   2456  N   ALA A 313      -7.472 -24.767  -0.143  1.00 72.58           N  
ATOM   2457  CA  ALA A 313      -7.476 -26.167  -0.560  1.00 72.58           C  
ATOM   2458  C   ALA A 313      -8.613 -26.446  -1.537  1.00 72.58           C  
ATOM   2459  O   ALA A 313      -8.422 -27.135  -2.542  1.00 72.58           O  
ATOM   2460  CB  ALA A 313      -7.585 -27.084   0.656  1.00 72.58           C  
ATOM   2461  N   ARG A 314      -9.726 -25.795  -1.277  1.00 76.85           N  
ATOM   2462  CA  ARG A 314     -10.898 -25.946  -2.133  1.00 76.85           C  
ATOM   2463  C   ARG A 314     -10.634 -25.382  -3.525  1.00 76.85           C  
ATOM   2464  O   ARG A 314     -10.946 -26.024  -4.530  1.00 76.85           O  
ATOM   2465  CB  ARG A 314     -12.113 -25.258  -1.510  1.00 76.85           C  
ATOM   2466  CG  ARG A 314     -12.773 -26.060  -0.399  1.00 76.85           C  
ATOM   2467  CD  ARG A 314     -14.053 -25.397   0.092  1.00 76.85           C  
ATOM   2468  NE  ARG A 314     -14.574 -26.052   1.288  1.00 76.85           N  
ATOM   2469  CZ  ARG A 314     -15.692 -25.700   1.918  1.00 76.85           C  
ATOM   2470  NH1 ARG A 314     -16.430 -24.690   1.476  1.00 76.85           N1+
ATOM   2471  NH2 ARG A 314     -16.075 -26.365   2.999  1.00 76.85           N  
ATOM   2472  N   GLU A 315     -10.216 -24.197  -3.447  1.00 79.34           N  
ATOM   2473  CA  GLU A 315      -9.923 -23.538  -4.716  1.00 79.34           C  
ATOM   2474  C   GLU A 315      -8.918 -24.342  -5.537  1.00 79.34           C  
ATOM   2475  O   GLU A 315      -9.059 -24.464  -6.755  1.00 79.34           O  
ATOM   2476  CB  GLU A 315      -9.393 -22.122  -4.478  1.00 79.34           C  
ATOM   2477  CG  GLU A 315      -9.290 -21.283  -5.743  1.00 79.34           C  
ATOM   2478  CD  GLU A 315      -8.865 -19.847  -5.477  1.00 79.34           C  
ATOM   2479  OE1 GLU A 315      -8.700 -19.073  -6.447  1.00 79.34           O  
ATOM   2480  OE2 GLU A 315      -8.695 -19.493  -4.289  1.00 79.34           O1-
ATOM   2481  N   LEU A 316      -8.047 -24.976  -4.897  1.00 72.84           N  
ATOM   2482  CA  LEU A 316      -7.005 -25.780  -5.529  1.00 72.84           C  
ATOM   2483  C   LEU A 316      -7.599 -27.023  -6.183  1.00 72.84           C  
ATOM   2484  O   LEU A 316      -7.299 -27.323  -7.341  1.00 72.84           O  
ATOM   2485  CB  LEU A 316      -5.944 -26.185  -4.502  1.00 72.84           C  
ATOM   2486  CG  LEU A 316      -4.791 -27.045  -5.023  1.00 72.84           C  
ATOM   2487  CD1 LEU A 316      -3.995 -26.281  -6.076  1.00 72.84           C  
ATOM   2488  CD2 LEU A 316      -3.888 -27.481  -3.875  1.00 72.84           C  
ATOM   2489  N   VAL A 317      -8.311 -27.813  -5.379  1.00 75.43           N  
ATOM   2490  CA  VAL A 317      -8.939 -29.028  -5.889  1.00 75.43           C  
ATOM   2491  C   VAL A 317      -9.833 -28.685  -7.078  1.00 75.43           C  
ATOM   2492  O   VAL A 317      -9.804 -29.372  -8.103  1.00 75.43           O  
ATOM   2493  CB  VAL A 317      -9.760 -29.746  -4.794  1.00 75.43           C  
ATOM   2494  CG1 VAL A 317     -10.582 -30.884  -5.395  1.00 75.43           C  
ATOM   2495  CG2 VAL A 317      -8.837 -30.271  -3.695  1.00 75.43           C  
ATOM   2496  N   ARG A 318     -10.531 -27.535  -6.931  1.00 79.15           N  
ATOM   2497  CA  ARG A 318     -11.424 -27.117  -8.008  1.00 79.15           C  
ATOM   2498  C   ARG A 318     -10.640 -26.804  -9.279  1.00 79.15           C  
ATOM   2499  O   ARG A 318     -10.998 -27.266 -10.365  1.00 79.15           O  
ATOM   2500  CB  ARG A 318     -12.243 -25.896  -7.584  1.00 79.15           C  
ATOM   2501  CG  ARG A 318     -13.314 -25.496  -8.585  1.00 79.15           C  
ATOM   2502  CD  ARG A 318     -14.078 -24.260  -8.130  1.00 79.15           C  
ATOM   2503  NE  ARG A 318     -15.133 -24.599  -7.178  1.00 79.15           N  
ATOM   2504  CZ  ARG A 318     -15.620 -23.769  -6.259  1.00 79.15           C  
ATOM   2505  NH1 ARG A 318     -15.152 -22.532  -6.147  1.00 79.15           N1+
ATOM   2506  NH2 ARG A 318     -16.578 -24.182  -5.443  1.00 79.15           N  
ATOM   2507  N   ARG A 319      -9.596 -26.090  -9.128  1.00 74.85           N  
ATOM   2508  CA  ARG A 319      -8.811 -25.645 -10.274  1.00 74.85           C  
ATOM   2509  C   ARG A 319      -8.072 -26.814 -10.918  1.00 74.85           C  
ATOM   2510  O   ARG A 319      -7.983 -26.898 -12.146  1.00 74.85           O  
ATOM   2511  CB  ARG A 319      -7.814 -24.562  -9.856  1.00 74.85           C  
ATOM   2512  CG  ARG A 319      -8.460 -23.227  -9.522  1.00 74.85           C  
ATOM   2513  CD  ARG A 319      -7.419 -22.153  -9.239  1.00 74.85           C  
ATOM   2514  NE  ARG A 319      -8.041 -20.876  -8.900  1.00 74.85           N  
ATOM   2515  CZ  ARG A 319      -7.394 -19.717  -8.812  1.00 74.85           C  
ATOM   2516  NH1 ARG A 319      -6.086 -19.652  -9.036  1.00 74.85           N1+
ATOM   2517  NH2 ARG A 319      -8.058 -18.615  -8.495  1.00 74.85           N  
ATOM   2518  N   LEU A 320      -7.590 -27.755 -10.184  1.00 72.02           N  
ATOM   2519  CA  LEU A 320      -6.887 -28.929 -10.691  1.00 72.02           C  
ATOM   2520  C   LEU A 320      -7.847 -29.866 -11.417  1.00 72.02           C  
ATOM   2521  O   LEU A 320      -7.496 -30.443 -12.448  1.00 72.02           O  
ATOM   2522  CB  LEU A 320      -6.195 -29.675  -9.547  1.00 72.02           C  
ATOM   2523  CG  LEU A 320      -4.934 -29.022  -8.977  1.00 72.02           C  
ATOM   2524  CD1 LEU A 320      -4.468 -29.768  -7.731  1.00 72.02           C  
ATOM   2525  CD2 LEU A 320      -3.831 -28.983 -10.028  1.00 72.02           C  
ATOM   2526  N   VAL A 321      -9.046 -29.977 -10.885  1.00 72.88           N  
ATOM   2527  CA  VAL A 321     -10.081 -30.788 -11.517  1.00 72.88           C  
ATOM   2528  C   VAL A 321     -10.459 -30.182 -12.867  1.00 72.88           C  
ATOM   2529  O   VAL A 321     -10.608 -30.902 -13.857  1.00 72.88           O  
ATOM   2530  CB  VAL A 321     -11.331 -30.912 -10.619  1.00 72.88           C  
ATOM   2531  CG1 VAL A 321     -12.497 -31.523 -11.396  1.00 72.88           C  
ATOM   2532  CG2 VAL A 321     -11.017 -31.746  -9.378  1.00 72.88           C  
ATOM   2533  N   GLU A 322     -10.590 -28.806 -12.925  1.00 72.86           N  
ATOM   2534  CA  GLU A 322     -10.909 -28.133 -14.179  1.00 72.86           C  
ATOM   2535  C   GLU A 322      -9.819 -28.363 -15.222  1.00 72.86           C  
ATOM   2536  O   GLU A 322     -10.115 -28.588 -16.397  1.00 72.86           O  
ATOM   2537  CB  GLU A 322     -11.108 -26.632 -13.948  1.00 72.86           C  
ATOM   2538  CG  GLU A 322     -12.405 -26.287 -13.231  1.00 72.86           C  
ATOM   2539  CD  GLU A 322     -12.535 -24.807 -12.907  1.00 72.86           C  
ATOM   2540  OE1 GLU A 322     -13.539 -24.411 -12.272  1.00 72.86           O  
ATOM   2541  OE2 GLU A 322     -11.626 -24.038 -13.291  1.00 72.86           O1-
ATOM   2542  N   ALA A 323      -8.574 -28.270 -14.752  1.00 66.77           N  
ATOM   2543  CA  ALA A 323      -7.436 -28.507 -15.637  1.00 66.77           C  
ATOM   2544  C   ALA A 323      -7.436 -29.941 -16.160  1.00 66.77           C  
ATOM   2545  O   ALA A 323      -7.160 -30.178 -17.339  1.00 66.77           O  
ATOM   2546  CB  ALA A 323      -6.126 -28.209 -14.910  1.00 66.77           C  
ATOM   2547  N   ALA A 324      -7.735 -30.813 -15.248  1.00 68.49           N  
ATOM   2548  CA  ALA A 324      -7.799 -32.224 -15.625  1.00 68.49           C  
ATOM   2549  C   ALA A 324      -8.921 -32.473 -16.629  1.00 68.49           C  
ATOM   2550  O   ALA A 324      -8.761 -33.261 -17.564  1.00 68.49           O  
ATOM   2551  CB  ALA A 324      -7.993 -33.095 -14.387  1.00 68.49           C  
ATOM   2552  N   GLU A 325     -10.111 -31.775 -16.425  1.00 71.02           N  
ATOM   2553  CA  GLU A 325     -11.250 -31.912 -17.327  1.00 71.02           C  
ATOM   2554  C   GLU A 325     -10.912 -31.402 -18.726  1.00 71.02           C  
ATOM   2555  O   GLU A 325     -11.347 -31.976 -19.725  1.00 71.02           O  
ATOM   2556  CB  GLU A 325     -12.467 -31.166 -16.777  1.00 71.02           C  
ATOM   2557  CG  GLU A 325     -13.147 -31.873 -15.612  1.00 71.02           C  
ATOM   2558  CD  GLU A 325     -14.331 -31.101 -15.050  1.00 71.02           C  
ATOM   2559  OE1 GLU A 325     -15.052 -31.644 -14.183  1.00 71.02           O  
ATOM   2560  OE2 GLU A 325     -14.537 -29.944 -15.480  1.00 71.02           O1-
ATOM   2561  N   GLU A 326     -10.145 -30.367 -18.801  1.00 66.04           N  
ATOM   2562  CA  GLU A 326      -9.738 -29.797 -20.081  1.00 66.04           C  
ATOM   2563  C   GLU A 326      -8.816 -30.748 -20.840  1.00 66.04           C  
ATOM   2564  O   GLU A 326      -8.879 -30.835 -22.068  1.00 66.04           O  
ATOM   2565  CB  GLU A 326      -9.047 -28.448 -19.875  1.00 66.04           C  
ATOM   2566  CG  GLU A 326     -10.009 -27.298 -19.608  1.00 66.04           C  
ATOM   2567  CD  GLU A 326      -9.312 -25.957 -19.446  1.00 66.04           C  
ATOM   2568  OE1 GLU A 326      -9.996 -24.946 -19.171  1.00 66.04           O  
ATOM   2569  OE2 GLU A 326      -8.070 -25.916 -19.598  1.00 66.04           O1-
ATOM   2570  N   VAL A 327      -7.942 -31.490 -20.158  1.00 62.21           N  
ATOM   2571  CA  VAL A 327      -6.996 -32.443 -20.730  1.00 62.21           C  
ATOM   2572  C   VAL A 327      -7.739 -33.691 -21.198  1.00 62.21           C  
ATOM   2573  O   VAL A 327      -7.385 -34.286 -22.219  1.00 62.21           O  
ATOM   2574  CB  VAL A 327      -5.894 -32.826 -19.717  1.00 62.21           C  
ATOM   2575  CG1 VAL A 327      -4.974 -33.896 -20.299  1.00 62.21           C  
ATOM   2576  CG2 VAL A 327      -5.092 -31.591 -19.309  1.00 62.21           C  
ATOM   2577  N   GLN A 328      -8.921 -34.102 -20.574  1.00 62.19           N  
ATOM   2578  CA  GLN A 328      -9.735 -35.271 -20.891  1.00 62.19           C  
ATOM   2579  C   GLN A 328     -10.549 -35.046 -22.161  1.00 62.19           C  
ATOM   2580  O   GLN A 328     -10.955 -36.005 -22.822  1.00 62.19           O  
ATOM   2581  CB  GLN A 328     -10.665 -35.610 -19.725  1.00 62.19           C  
ATOM   2582  CG  GLN A 328     -10.039 -36.533 -18.688  1.00 62.19           C  
ATOM   2583  CD  GLN A 328     -11.071 -37.207 -17.803  1.00 62.19           C  
ATOM   2584  NE2 GLN A 328     -10.679 -38.306 -17.167  1.00 62.19           N  
ATOM   2585  OE1 GLN A 328     -12.211 -36.744 -17.691  1.00 62.19           O  
ATOM   2586  N   ARG A 329     -10.838 -33.864 -22.578  1.00 62.19           N  
ATOM   2587  CA  ARG A 329     -11.573 -33.747 -23.834  1.00 62.19           C  
ATOM   2588  C   ARG A 329     -10.773 -34.332 -24.993  1.00 62.19           C  
ATOM   2589  O   ARG A 329     -11.279 -34.435 -26.112  1.00 62.19           O  
ATOM   2590  CB  ARG A 329     -11.917 -32.284 -24.120  1.00 62.19           C  
ATOM   2591  CG  ARG A 329     -13.071 -31.748 -23.288  1.00 62.19           C  
ATOM   2592  CD  ARG A 329     -13.448 -30.330 -23.694  1.00 62.19           C  
ATOM   2593  NE  ARG A 329     -14.496 -29.784 -22.835  1.00 62.19           N  
ATOM   2594  CZ  ARG A 329     -15.016 -28.566 -22.955  1.00 62.19           C  
ATOM   2595  NH1 ARG A 329     -14.594 -27.739 -23.905  1.00 62.19           N1+
ATOM   2596  NH2 ARG A 329     -15.966 -28.171 -22.119  1.00 62.19           N  
ATOM   2597  N   ASN A 330      -9.632 -35.191 -24.735  1.00 54.02           N  
ATOM   2598  CA  ASN A 330      -8.925 -35.878 -25.811  1.00 54.02           C  
ATOM   2599  C   ASN A 330      -8.890 -37.387 -25.586  1.00 54.02           C  
ATOM   2600  O   ASN A 330      -8.271 -37.862 -24.632  1.00 54.02           O  
ATOM   2601  CB  ASN A 330      -7.503 -35.329 -25.953  1.00 54.02           C  
ATOM   2602  CG  ASN A 330      -7.439 -34.099 -26.836  1.00 54.02           C  
ATOM   2603  ND2 ASN A 330      -6.317 -33.389 -26.783  1.00 54.02           N  
ATOM   2604  OD1 ASN A 330      -8.388 -33.787 -27.560  1.00 54.02           O  
ATOM   2605  N   PRO A 331      -9.851 -38.239 -26.049  1.00 43.44           N  
ATOM   2606  CA  PRO A 331     -10.454 -39.568 -25.935  1.00 43.44           C  
ATOM   2607  C   PRO A 331      -9.486 -40.689 -26.309  1.00 43.44           C  
ATOM   2608  O   PRO A 331      -9.827 -41.869 -26.194  1.00 43.44           O  
ATOM   2609  CB  PRO A 331     -11.626 -39.510 -26.917  1.00 43.44           C  
ATOM   2610  CG  PRO A 331     -11.327 -38.341 -27.800  1.00 43.44           C  
ATOM   2611  CD  PRO A 331     -10.111 -37.639 -27.266  1.00 43.44           C  
ATOM   2612  N   SER A 332      -8.077 -40.789 -26.078  1.00 54.52           N  
ATOM   2613  CA  SER A 332      -7.578 -42.082 -26.532  1.00 54.52           C  
ATOM   2614  C   SER A 332      -7.019 -42.897 -25.372  1.00 54.52           C  
ATOM   2615  O   SER A 332      -6.767 -44.096 -25.511  1.00 54.52           O  
ATOM   2616  CB  SER A 332      -6.500 -41.897 -27.602  1.00 54.52           C  
ATOM   2617  OG  SER A 332      -5.350 -41.276 -27.054  1.00 54.52           O  
ATOM   2618  N   ASP A 333      -7.618 -42.894 -24.080  1.00 53.88           N  
ATOM   2619  CA  ASP A 333      -7.156 -43.970 -23.211  1.00 53.88           C  
ATOM   2620  C   ASP A 333      -8.174 -44.264 -22.110  1.00 53.88           C  
ATOM   2621  O   ASP A 333      -8.410 -43.427 -21.238  1.00 53.88           O  
ATOM   2622  CB  ASP A 333      -5.801 -43.617 -22.594  1.00 53.88           C  
ATOM   2623  CG  ASP A 333      -4.721 -44.636 -22.912  1.00 53.88           C  
ATOM   2624  OD1 ASP A 333      -5.053 -45.772 -23.318  1.00 53.88           O  
ATOM   2625  OD2 ASP A 333      -3.526 -44.303 -22.754  1.00 53.88           O1-
ATOM   2626  N   GLU A 334      -9.178 -45.134 -22.183  1.00 55.76           N  
ATOM   2627  CA  GLU A 334     -10.362 -45.603 -21.469  1.00 55.76           C  
ATOM   2628  C   GLU A 334      -9.989 -46.190 -20.110  1.00 55.76           C  
ATOM   2629  O   GLU A 334     -10.672 -45.944 -19.113  1.00 55.76           O  
ATOM   2630  CB  GLU A 334     -11.117 -46.642 -22.302  1.00 55.76           C  
ATOM   2631  CG  GLU A 334     -12.252 -46.061 -23.129  1.00 55.76           C  
ATOM   2632  CD  GLU A 334     -12.980 -47.100 -23.966  1.00 55.76           C  
ATOM   2633  OE1 GLU A 334     -13.883 -46.727 -24.749  1.00 55.76           O  
ATOM   2634  OE2 GLU A 334     -12.645 -48.299 -23.838  1.00 55.76           O1-
ATOM   2635  N   GLN A 335      -8.881 -46.786 -19.815  1.00 53.72           N  
ATOM   2636  CA  GLN A 335      -8.505 -47.481 -18.589  1.00 53.72           C  
ATOM   2637  C   GLN A 335      -7.866 -46.524 -17.587  1.00 53.72           C  
ATOM   2638  O   GLN A 335      -8.155 -46.585 -16.390  1.00 53.72           O  
ATOM   2639  CB  GLN A 335      -7.549 -48.635 -18.897  1.00 53.72           C  
ATOM   2640  CG  GLN A 335      -8.190 -50.011 -18.787  1.00 53.72           C  
ATOM   2641  CD  GLN A 335      -7.236 -51.134 -19.152  1.00 53.72           C  
ATOM   2642  NE2 GLN A 335      -7.653 -52.370 -18.900  1.00 53.72           N  
ATOM   2643  OE1 GLN A 335      -6.135 -50.892 -19.655  1.00 53.72           O  
ATOM   2644  N   LYS A 336      -7.111 -45.438 -17.902  1.00 53.28           N  
ATOM   2645  CA  LYS A 336      -6.502 -44.385 -17.095  1.00 53.28           C  
ATOM   2646  C   LYS A 336      -7.472 -43.226 -16.881  1.00 53.28           C  
ATOM   2647  O   LYS A 336      -7.480 -42.605 -15.816  1.00 53.28           O  
ATOM   2648  CB  LYS A 336      -5.218 -43.878 -17.754  1.00 53.28           C  
ATOM   2649  CG  LYS A 336      -4.049 -44.846 -17.656  1.00 53.28           C  
ATOM   2650  CD  LYS A 336      -2.780 -44.253 -18.255  1.00 53.28           C  
ATOM   2651  CE  LYS A 336      -1.634 -45.256 -18.246  1.00 53.28           C  
ATOM   2652  NZ  LYS A 336      -0.388 -44.678 -18.832  1.00 53.28           N1+
ATOM   2653  N   ASN A 337      -8.535 -43.096 -17.692  1.00 55.42           N  
ATOM   2654  CA  ASN A 337      -9.687 -42.221 -17.503  1.00 55.42           C  
ATOM   2655  C   ASN A 337     -10.552 -42.679 -16.332  1.00 55.42           C  
ATOM   2656  O   ASN A 337     -11.117 -41.853 -15.612  1.00 55.42           O  
ATOM   2657  CB  ASN A 337     -10.522 -42.147 -18.783  1.00 55.42           C  
ATOM   2658  CG  ASN A 337     -11.195 -40.802 -18.966  1.00 55.42           C  
ATOM   2659  ND2 ASN A 337     -11.298 -40.354 -20.211  1.00 55.42           N  
ATOM   2660  OD1 ASN A 337     -11.618 -40.169 -17.994  1.00 55.42           O  
ATOM   2661  N   THR A 338     -10.370 -43.961 -15.951  1.00 64.70           N  
ATOM   2662  CA  THR A 338     -11.182 -44.410 -14.826  1.00 64.70           C  
ATOM   2663  C   THR A 338     -10.579 -43.945 -13.504  1.00 64.70           C  
ATOM   2664  O   THR A 338     -11.297 -43.479 -12.617  1.00 64.70           O  
ATOM   2665  CB  THR A 338     -11.326 -45.944 -14.817  1.00 64.70           C  
ATOM   2666  CG2 THR A 338     -12.296 -46.398 -13.733  1.00 64.70           C  
ATOM   2667  OG1 THR A 338     -11.811 -46.379 -16.092  1.00 64.70           O  
ATOM   2668  N   GLN A 339      -9.166 -44.118 -13.304  1.00 62.23           N  
ATOM   2669  CA  GLN A 339      -8.496 -43.701 -12.077  1.00 62.23           C  
ATOM   2670  C   GLN A 339      -8.641 -42.198 -11.854  1.00 62.23           C  
ATOM   2671  O   GLN A 339      -8.898 -41.754 -10.733  1.00 62.23           O  
ATOM   2672  CB  GLN A 339      -7.015 -44.085 -12.117  1.00 62.23           C  
ATOM   2673  CG  GLN A 339      -6.755 -45.557 -11.823  1.00 62.23           C  
ATOM   2674  CD  GLN A 339      -5.285 -45.923 -11.927  1.00 62.23           C  
ATOM   2675  NE2 GLN A 339      -4.943 -47.127 -11.481  1.00 62.23           N  
ATOM   2676  OE1 GLN A 339      -4.467 -45.133 -12.405  1.00 62.23           O  
ATOM   2677  N   LEU A 340      -8.357 -41.401 -12.925  1.00 60.80           N  
ATOM   2678  CA  LEU A 340      -8.547 -39.955 -12.882  1.00 60.80           C  
ATOM   2679  C   LEU A 340      -9.998 -39.606 -12.570  1.00 60.80           C  
ATOM   2680  O   LEU A 340     -10.267 -38.746 -11.729  1.00 60.80           O  
ATOM   2681  CB  LEU A 340      -8.131 -39.320 -14.211  1.00 60.80           C  
ATOM   2682  CG  LEU A 340      -8.210 -37.794 -14.286  1.00 60.80           C  
ATOM   2683  CD1 LEU A 340      -7.247 -37.164 -13.285  1.00 60.80           C  
ATOM   2684  CD2 LEU A 340      -7.909 -37.312 -15.701  1.00 60.80           C  
ATOM   2685  N   ARG A 341     -10.986 -40.239 -13.254  1.00 65.29           N  
ATOM   2686  CA  ARG A 341     -12.405 -40.021 -12.987  1.00 65.29           C  
ATOM   2687  C   ARG A 341     -12.745 -40.347 -11.537  1.00 65.29           C  
ATOM   2688  O   ARG A 341     -13.515 -39.627 -10.898  1.00 65.29           O  
ATOM   2689  CB  ARG A 341     -13.266 -40.864 -13.930  1.00 65.29           C  
ATOM   2690  CG  ARG A 341     -13.374 -40.298 -15.337  1.00 65.29           C  
ATOM   2691  CD  ARG A 341     -14.358 -41.088 -16.188  1.00 65.29           C  
ATOM   2692  NE  ARG A 341     -14.208 -40.782 -17.608  1.00 65.29           N  
ATOM   2693  CZ  ARG A 341     -15.014 -41.228 -18.568  1.00 65.29           C  
ATOM   2694  NH1 ARG A 341     -16.047 -42.011 -18.279  1.00 65.29           N1+
ATOM   2695  NH2 ARG A 341     -14.787 -40.888 -19.829  1.00 65.29           N  
ATOM   2696  N   ARG A 342     -12.049 -41.454 -11.068  1.00 67.31           N  
ATOM   2697  CA  ARG A 342     -12.289 -41.837  -9.681  1.00 67.31           C  
ATOM   2698  C   ARG A 342     -11.782 -40.766  -8.721  1.00 67.31           C  
ATOM   2699  O   ARG A 342     -12.463 -40.421  -7.753  1.00 67.31           O  
ATOM   2700  CB  ARG A 342     -11.621 -43.178  -9.370  1.00 67.31           C  
ATOM   2701  CG  ARG A 342     -12.398 -44.384  -9.874  1.00 67.31           C  
ATOM   2702  CD  ARG A 342     -11.736 -45.692  -9.463  1.00 67.31           C  
ATOM   2703  NE  ARG A 342     -12.301 -46.831 -10.181  1.00 67.31           N  
ATOM   2704  CZ  ARG A 342     -11.827 -48.073 -10.126  1.00 67.31           C  
ATOM   2705  NH1 ARG A 342     -10.766 -48.362  -9.382  1.00 67.31           N1+
ATOM   2706  NH2 ARG A 342     -12.420 -49.034 -10.821  1.00 67.31           N  
ATOM   2707  N   LEU A 343     -10.636 -40.276  -8.972  1.00 63.88           N  
ATOM   2708  CA  LEU A 343     -10.046 -39.264  -8.101  1.00 63.88           C  
ATOM   2709  C   LEU A 343     -10.833 -37.960  -8.172  1.00 63.88           C  
ATOM   2710  O   LEU A 343     -11.062 -37.312  -7.148  1.00 63.88           O  
ATOM   2711  CB  LEU A 343      -8.585 -39.014  -8.485  1.00 63.88           C  
ATOM   2712  CG  LEU A 343      -7.571 -40.053  -8.004  1.00 63.88           C  
ATOM   2713  CD1 LEU A 343      -6.227 -39.839  -8.691  1.00 63.88           C  
ATOM   2714  CD2 LEU A 343      -7.418 -39.992  -6.488  1.00 63.88           C  
ATOM   2715  N   ILE A 344     -11.152 -37.560  -9.409  1.00 61.65           N  
ATOM   2716  CA  ILE A 344     -11.997 -36.385  -9.586  1.00 61.65           C  
ATOM   2717  C   ILE A 344     -13.305 -36.570  -8.819  1.00 61.65           C  
ATOM   2718  O   ILE A 344     -13.764 -35.655  -8.132  1.00 61.65           O  
ATOM   2719  CB  ILE A 344     -12.286 -36.114 -11.080  1.00 61.65           C  
ATOM   2720  CG1 ILE A 344     -11.009 -35.657 -11.796  1.00 61.65           C  
ATOM   2721  CG2 ILE A 344     -13.403 -35.079 -11.235  1.00 61.65           C  
ATOM   2722  CD1 ILE A 344     -11.163 -35.514 -13.304  1.00 61.65           C  
ATOM   2723  N   ALA A 345     -13.882 -37.772  -8.945  1.00 64.76           N  
ATOM   2724  CA  ALA A 345     -15.114 -38.084  -8.223  1.00 64.76           C  
ATOM   2725  C   ALA A 345     -14.904 -37.988  -6.715  1.00 64.76           C  
ATOM   2726  O   ALA A 345     -15.754 -37.457  -5.996  1.00 64.76           O  
ATOM   2727  CB  ALA A 345     -15.615 -39.475  -8.601  1.00 64.76           C  
ATOM   2728  N   LYS A 346     -13.729 -38.547  -6.269  1.00 58.50           N  
ATOM   2729  CA  LYS A 346     -13.416 -38.480  -4.845  1.00 58.50           C  
ATOM   2730  C   LYS A 346     -13.280 -37.034  -4.378  1.00 58.50           C  
ATOM   2731  O   LYS A 346     -13.782 -36.670  -3.313  1.00 58.50           O  
ATOM   2732  CB  LYS A 346     -12.132 -39.253  -4.540  1.00 58.50           C  
ATOM   2733  CG  LYS A 346     -11.899 -39.507  -3.058  1.00 58.50           C  
ATOM   2734  CD  LYS A 346     -10.679 -40.391  -2.828  1.00 58.50           C  
ATOM   2735  CE  LYS A 346     -10.405 -40.591  -1.343  1.00 58.50           C  
ATOM   2736  NZ  LYS A 346      -9.211 -41.457  -1.112  1.00 58.50           N1+
ATOM   2737  N   ALA A 347     -12.567 -36.230  -5.164  1.00 62.19           N  
ATOM   2738  CA  ALA A 347     -12.399 -34.810  -4.862  1.00 62.19           C  
ATOM   2739  C   ALA A 347     -13.740 -34.082  -4.880  1.00 62.19           C  
ATOM   2740  O   ALA A 347     -14.019 -33.260  -4.004  1.00 62.19           O  
ATOM   2741  CB  ALA A 347     -11.433 -34.166  -5.853  1.00 62.19           C  
ATOM   2742  N   GLU A 348     -14.607 -34.363  -5.895  1.00 65.17           N  
ATOM   2743  CA  GLU A 348     -15.930 -33.757  -6.008  1.00 65.17           C  
ATOM   2744  C   GLU A 348     -16.814 -34.135  -4.822  1.00 65.17           C  
ATOM   2745  O   GLU A 348     -17.564 -33.302  -4.310  1.00 65.17           O  
ATOM   2746  CB  GLU A 348     -16.602 -34.173  -7.319  1.00 65.17           C  
ATOM   2747  CG  GLU A 348     -16.002 -33.515  -8.553  1.00 65.17           C  
ATOM   2748  CD  GLU A 348     -16.639 -33.982  -9.852  1.00 65.17           C  
ATOM   2749  OE1 GLU A 348     -16.407 -33.347 -10.905  1.00 65.17           O  
ATOM   2750  OE2 GLU A 348     -17.376 -34.993  -9.816  1.00 65.17           O1-
ATOM   2751  N   VAL A 349     -16.783 -35.476  -4.449  1.00 69.05           N  
ATOM   2752  CA  VAL A 349     -17.555 -35.935  -3.299  1.00 69.05           C  
ATOM   2753  C   VAL A 349     -17.120 -35.174  -2.048  1.00 69.05           C  
ATOM   2754  O   VAL A 349     -17.959 -34.745  -1.253  1.00 69.05           O  
ATOM   2755  CB  VAL A 349     -17.396 -37.457  -3.079  1.00 69.05           C  
ATOM   2756  CG1 VAL A 349     -18.021 -37.878  -1.751  1.00 69.05           C  
ATOM   2757  CG2 VAL A 349     -18.023 -38.230  -4.238  1.00 69.05           C  
ATOM   2758  N   TRP A 350     -15.911 -35.079  -1.885  1.00 69.84           N  
ATOM   2759  CA  TRP A 350     -15.432 -34.338  -0.723  1.00 69.84           C  
ATOM   2760  C   TRP A 350     -15.954 -32.905  -0.738  1.00 69.84           C  
ATOM   2761  O   TRP A 350     -16.443 -32.405   0.279  1.00 69.84           O  
ATOM   2762  CB  TRP A 350     -13.902 -34.337  -0.679  1.00 69.84           C  
ATOM   2763  CG  TRP A 350     -13.332 -34.090   0.686  1.00 69.84           C  
ATOM   2764  CD1 TRP A 350     -12.963 -35.030   1.607  1.00 69.84           C  
ATOM   2765  CD2 TRP A 350     -13.070 -32.817   1.285  1.00 69.84           C  
ATOM   2766  CE2 TRP A 350     -12.542 -33.061   2.571  1.00 69.84           C  
ATOM   2767  CE3 TRP A 350     -13.230 -31.492   0.857  1.00 69.84           C  
ATOM   2768  NE1 TRP A 350     -12.488 -34.418   2.743  1.00 69.84           N  
ATOM   2769  CZ2 TRP A 350     -12.173 -32.027   3.435  1.00 69.84           C  
ATOM   2770  CZ3 TRP A 350     -12.862 -30.465   1.717  1.00 69.84           C  
ATOM   2771  CH2 TRP A 350     -12.339 -30.740   2.992  1.00 69.84           C  
ATOM   2772  N   LEU A 351     -15.772 -32.169  -1.925  1.00 66.64           N  
ATOM   2773  CA  LEU A 351     -16.251 -30.799  -2.080  1.00 66.64           C  
ATOM   2774  C   LEU A 351     -17.746 -30.710  -1.795  1.00 66.64           C  
ATOM   2775  O   LEU A 351     -18.199 -29.781  -1.123  1.00 66.64           O  
ATOM   2776  CB  LEU A 351     -15.957 -30.287  -3.493  1.00 66.64           C  
ATOM   2777  CG  LEU A 351     -14.498 -29.952  -3.802  1.00 66.64           C  
ATOM   2778  CD1 LEU A 351     -14.321 -29.679  -5.292  1.00 66.64           C  
ATOM   2779  CD2 LEU A 351     -14.036 -28.757  -2.976  1.00 66.64           C  
ATOM   2780  N   LEU A 352     -18.513 -31.731  -2.221  1.00 68.34           N  
ATOM   2781  CA  LEU A 352     -19.959 -31.751  -2.018  1.00 68.34           C  
ATOM   2782  C   LEU A 352     -20.297 -31.943  -0.543  1.00 68.34           C  
ATOM   2783  O   LEU A 352     -21.209 -31.295  -0.022  1.00 68.34           O  
ATOM   2784  CB  LEU A 352     -20.601 -32.863  -2.851  1.00 68.34           C  
ATOM   2785  CG  LEU A 352     -20.751 -32.589  -4.348  1.00 68.34           C  
ATOM   2786  CD1 LEU A 352     -21.155 -33.863  -5.082  1.00 68.34           C  
ATOM   2787  CD2 LEU A 352     -21.770 -31.480  -4.589  1.00 68.34           C  
ATOM   2788  N   ASN A 353     -19.569 -32.815   0.070  1.00 63.81           N  
ATOM   2789  CA  ASN A 353     -19.812 -33.059   1.488  1.00 63.81           C  
ATOM   2790  C   ASN A 353     -19.585 -31.800   2.320  1.00 63.81           C  
ATOM   2791  O   ASN A 353     -20.359 -31.505   3.232  1.00 63.81           O  
ATOM   2792  CB  ASN A 353     -18.926 -34.198   1.996  1.00 63.81           C  
ATOM   2793  CG  ASN A 353     -19.523 -35.565   1.728  1.00 63.81           C  
ATOM   2794  ND2 ASN A 353     -18.686 -36.596   1.765  1.00 63.81           N  
ATOM   2795  OD1 ASN A 353     -20.726 -35.695   1.489  1.00 63.81           O  
ATOM   2796  N   GLU A 354     -18.690 -31.122   1.969  1.00 67.39           N  
ATOM   2797  CA  GLU A 354     -18.379 -29.901   2.706  1.00 67.39           C  
ATOM   2798  C   GLU A 354     -19.440 -28.830   2.470  1.00 67.39           C  
ATOM   2799  O   GLU A 354     -19.865 -28.153   3.409  1.00 67.39           O  
ATOM   2800  CB  GLU A 354     -16.999 -29.371   2.311  1.00 67.39           C  
ATOM   2801  CG  GLU A 354     -16.371 -28.456   3.352  1.00 67.39           C  
ATOM   2802  CD  GLU A 354     -15.074 -27.815   2.883  1.00 67.39           C  
ATOM   2803  OE1 GLU A 354     -14.550 -26.922   3.587  1.00 67.39           O  
ATOM   2804  OE2 GLU A 354     -14.580 -28.207   1.803  1.00 67.39           O1-
ATOM   2805  N   GLU A 355     -19.730 -28.596   1.201  1.00 65.03           N  
ATOM   2806  CA  GLU A 355     -20.807 -27.667   0.870  1.00 65.03           C  
ATOM   2807  C   GLU A 355     -22.099 -28.039   1.590  1.00 65.03           C  
ATOM   2808  O   GLU A 355     -22.847 -27.163   2.027  1.00 65.03           O  
ATOM   2809  CB  GLU A 355     -21.040 -27.633  -0.643  1.00 65.03           C  
ATOM   2810  CG  GLU A 355     -19.928 -26.941  -1.421  1.00 65.03           C  
ATOM   2811  CD  GLU A 355     -20.156 -26.945  -2.924  1.00 65.03           C  
ATOM   2812  OE1 GLU A 355     -19.394 -26.273  -3.655  1.00 65.03           O  
ATOM   2813  OE2 GLU A 355     -21.105 -27.627  -3.375  1.00 65.03           O1-
ATOM   2814  N   PHE A 356     -22.273 -29.305   1.734  1.00 63.51           N  
ATOM   2815  CA  PHE A 356     -23.438 -29.805   2.453  1.00 63.51           C  
ATOM   2816  C   PHE A 356     -23.366 -29.429   3.929  1.00 63.51           C  
ATOM   2817  O   PHE A 356     -24.359 -28.989   4.512  1.00 63.51           O  
ATOM   2818  CB  PHE A 356     -23.553 -31.325   2.304  1.00 63.51           C  
ATOM   2819  CG  PHE A 356     -24.762 -31.912   2.980  1.00 63.51           C  
ATOM   2820  CD1 PHE A 356     -24.652 -32.526   4.222  1.00 63.51           C  
ATOM   2821  CD2 PHE A 356     -26.010 -31.849   2.374  1.00 63.51           C  
ATOM   2822  CE1 PHE A 356     -25.770 -33.071   4.850  1.00 63.51           C  
ATOM   2823  CE2 PHE A 356     -27.132 -32.391   2.996  1.00 63.51           C  
ATOM   2824  CZ  PHE A 356     -27.009 -33.003   4.234  1.00 63.51           C  
ATOM   2825  N   LYS A 357     -22.208 -29.629   4.496  1.00 67.93           N  
ATOM   2826  CA  LYS A 357     -22.032 -29.280   5.903  1.00 67.93           C  
ATOM   2827  C   LYS A 357     -22.248 -27.786   6.129  1.00 67.93           C  
ATOM   2828  O   LYS A 357     -22.892 -27.387   7.101  1.00 67.93           O  
ATOM   2829  CB  LYS A 357     -20.639 -29.687   6.387  1.00 67.93           C  
ATOM   2830  CG  LYS A 357     -20.489 -31.177   6.653  1.00 67.93           C  
ATOM   2831  CD  LYS A 357     -19.119 -31.506   7.233  1.00 67.93           C  
ATOM   2832  CE  LYS A 357     -18.942 -33.005   7.437  1.00 67.93           C  
ATOM   2833  NZ  LYS A 357     -17.593 -33.333   7.989  1.00 67.93           N1+
ATOM   2834  N   GLU A 358     -21.744 -26.998   5.195  1.00 71.75           N  
ATOM   2835  CA  GLU A 358     -21.951 -25.555   5.277  1.00 71.75           C  
ATOM   2836  C   GLU A 358     -23.425 -25.198   5.097  1.00 71.75           C  
ATOM   2837  O   GLU A 358     -23.958 -24.355   5.821  1.00 71.75           O  
ATOM   2838  CB  GLU A 358     -21.103 -24.829   4.232  1.00 71.75           C  
ATOM   2839  CG  GLU A 358     -19.686 -24.522   4.695  1.00 71.75           C  
ATOM   2840  CD  GLU A 358     -18.830 -23.868   3.622  1.00 71.75           C  
ATOM   2841  OE1 GLU A 358     -17.618 -23.662   3.853  1.00 71.75           O  
ATOM   2842  OE2 GLU A 358     -19.378 -23.561   2.540  1.00 71.75           O1-
ATOM   2843  N   ALA A 359     -24.046 -25.797   4.171  1.00 63.11           N  
ATOM   2844  CA  ALA A 359     -25.471 -25.587   3.926  1.00 63.11           C  
ATOM   2845  C   ALA A 359     -26.304 -26.020   5.128  1.00 63.11           C  
ATOM   2846  O   ALA A 359     -27.294 -25.369   5.472  1.00 63.11           O  
ATOM   2847  CB  ALA A 359     -25.913 -26.343   2.676  1.00 63.11           C  
ATOM   2848  N   GLU A 360     -25.828 -27.042   5.768  1.00 63.76           N  
ATOM   2849  CA  GLU A 360     -26.507 -27.515   6.971  1.00 63.76           C  
ATOM   2850  C   GLU A 360     -26.411 -26.491   8.098  1.00 63.76           C  
ATOM   2851  O   GLU A 360     -27.386 -26.254   8.812  1.00 63.76           O  
ATOM   2852  CB  GLU A 360     -25.924 -28.855   7.426  1.00 63.76           C  
ATOM   2853  CG  GLU A 360     -26.777 -29.578   8.458  1.00 63.76           C  
ATOM   2854  CD  GLU A 360     -26.237 -30.951   8.827  1.00 63.76           C  
ATOM   2855  OE1 GLU A 360     -26.949 -31.717   9.515  1.00 63.76           O  
ATOM   2856  OE2 GLU A 360     -25.094 -31.262   8.425  1.00 63.76           O1-
ATOM   2857  N   LYS A 361     -25.217 -25.972   8.256  1.00 71.79           N  
ATOM   2858  CA  LYS A 361     -25.034 -24.940   9.272  1.00 71.79           C  
ATOM   2859  C   LYS A 361     -25.924 -23.732   8.994  1.00 71.79           C  
ATOM   2860  O   LYS A 361     -26.578 -23.216   9.903  1.00 71.79           O  
ATOM   2861  CB  LYS A 361     -23.569 -24.507   9.339  1.00 71.79           C  
ATOM   2862  CG  LYS A 361     -22.666 -25.487  10.075  1.00 71.79           C  
ATOM   2863  CD  LYS A 361     -21.241 -24.961  10.185  1.00 71.79           C  
ATOM   2864  CE  LYS A 361     -20.312 -25.989  10.814  1.00 71.79           C  
ATOM   2865  NZ  LYS A 361     -18.904 -25.494  10.885  1.00 71.79           N1+
ATOM   2866  N   ARG A 362     -25.926 -23.337   7.764  1.00 66.94           N  
ATOM   2867  CA  ARG A 362     -26.776 -22.222   7.361  1.00 66.94           C  
ATOM   2868  C   ARG A 362     -28.249 -22.546   7.589  1.00 66.94           C  
ATOM   2869  O   ARG A 362     -29.018 -21.690   8.030  1.00 66.94           O  
ATOM   2870  CB  ARG A 362     -26.538 -21.867   5.893  1.00 66.94           C  
ATOM   2871  CG  ARG A 362     -25.215 -21.162   5.636  1.00 66.94           C  
ATOM   2872  CD  ARG A 362     -25.121 -20.642   4.208  1.00 66.94           C  
ATOM   2873  NE  ARG A 362     -24.911 -21.725   3.252  1.00 66.94           N  
ATOM   2874  CZ  ARG A 362     -24.748 -21.559   1.943  1.00 66.94           C  
ATOM   2875  NH1 ARG A 362     -24.769 -20.344   1.405  1.00 66.94           N1+
ATOM   2876  NH2 ARG A 362     -24.562 -22.614   1.164  1.00 66.94           N  
ATOM   2877  N   PHE A 363     -28.698 -23.673   7.236  1.00 69.13           N  
ATOM   2878  CA  PHE A 363     -30.067 -24.136   7.430  1.00 69.13           C  
ATOM   2879  C   PHE A 363     -30.436 -24.124   8.909  1.00 69.13           C  
ATOM   2880  O   PHE A 363     -31.530 -23.689   9.277  1.00 69.13           O  
ATOM   2881  CB  PHE A 363     -30.246 -25.545   6.856  1.00 69.13           C  
ATOM   2882  CG  PHE A 363     -31.650 -26.074   6.975  1.00 69.13           C  
ATOM   2883  CD1 PHE A 363     -31.969 -27.029   7.933  1.00 69.13           C  
ATOM   2884  CD2 PHE A 363     -32.650 -25.617   6.127  1.00 69.13           C  
ATOM   2885  CE1 PHE A 363     -33.268 -27.521   8.045  1.00 69.13           C  
ATOM   2886  CE2 PHE A 363     -33.951 -26.104   6.233  1.00 69.13           C  
ATOM   2887  CZ  PHE A 363     -34.257 -27.056   7.192  1.00 69.13           C  
ATOM   2888  N   ARG A 364     -29.511 -24.525   9.740  1.00 75.19           N  
ATOM   2889  CA  ARG A 364     -29.764 -24.518  11.177  1.00 75.19           C  
ATOM   2890  C   ARG A 364     -29.942 -23.093  11.694  1.00 75.19           C  
ATOM   2891  O   ARG A 364     -30.829 -22.831  12.510  1.00 75.19           O  
ATOM   2892  CB  ARG A 364     -28.624 -25.208  11.928  1.00 75.19           C  
ATOM   2893  CG  ARG A 364     -28.746 -26.723  11.975  1.00 75.19           C  
ATOM   2894  CD  ARG A 364     -27.685 -27.347  12.871  1.00 75.19           C  
ATOM   2895  NE  ARG A 364     -27.687 -28.804  12.776  1.00 75.19           N  
ATOM   2896  CZ  ARG A 364     -26.911 -29.611  13.493  1.00 75.19           C  
ATOM   2897  NH1 ARG A 364     -26.049 -29.117  14.376  1.00 75.19           N1+
ATOM   2898  NH2 ARG A 364     -26.995 -30.923  13.326  1.00 75.19           N  
ATOM   2899  N   LYS A 365     -29.089 -22.243  11.229  1.00 76.34           N  
ATOM   2900  CA  LYS A 365     -29.229 -20.840  11.609  1.00 76.34           C  
ATOM   2901  C   LYS A 365     -30.568 -20.275  11.143  1.00 76.34           C  
ATOM   2902  O   LYS A 365     -31.238 -19.558  11.888  1.00 76.34           O  
ATOM   2903  CB  LYS A 365     -28.081 -20.011  11.032  1.00 76.34           C  
ATOM   2904  CG  LYS A 365     -26.794 -20.088  11.840  1.00 76.34           C  
ATOM   2905  CD  LYS A 365     -25.721 -19.168  11.271  1.00 76.34           C  
ATOM   2906  CE  LYS A 365     -24.389 -19.353  11.986  1.00 76.34           C  
ATOM   2907  NZ  LYS A 365     -23.327 -18.473  11.413  1.00 76.34           N1+
ATOM   2908  N   LEU A 366     -30.952 -20.578  10.010  1.00 76.02           N  
ATOM   2909  CA  LEU A 366     -32.222 -20.130   9.449  1.00 76.02           C  
ATOM   2910  C   LEU A 366     -33.397 -20.687  10.248  1.00 76.02           C  
ATOM   2911  O   LEU A 366     -34.363 -19.971  10.520  1.00 76.02           O  
ATOM   2912  CB  LEU A 366     -32.341 -20.556   7.983  1.00 76.02           C  
ATOM   2913  CG  LEU A 366     -33.561 -20.033   7.222  1.00 76.02           C  
ATOM   2914  CD1 LEU A 366     -33.438 -18.530   6.993  1.00 76.02           C  
ATOM   2915  CD2 LEU A 366     -33.720 -20.770   5.896  1.00 76.02           C  
ATOM   2916  N   GLN A 367     -33.368 -21.959  10.619  1.00 72.40           N  
ATOM   2917  CA  GLN A 367     -34.408 -22.573  11.440  1.00 72.40           C  
ATOM   2918  C   GLN A 367     -34.531 -21.870  12.788  1.00 72.40           C  
ATOM   2919  O   GLN A 367     -35.641 -21.638  13.273  1.00 72.40           O  
ATOM   2920  CB  GLN A 367     -34.119 -24.060  11.648  1.00 72.40           C  
ATOM   2921  CG  GLN A 367     -34.518 -24.935  10.467  1.00 72.40           C  
ATOM   2922  CD  GLN A 367     -34.368 -26.416  10.757  1.00 72.40           C  
ATOM   2923  NE2 GLN A 367     -35.137 -27.240  10.053  1.00 72.40           N  
ATOM   2924  OE1 GLN A 367     -33.568 -26.819  11.608  1.00 72.40           O  
ATOM   2925  N   GLU A 368     -33.365 -21.491  13.344  1.00 84.78           N  
ATOM   2926  CA  GLU A 368     -33.369 -20.786  14.622  1.00 84.78           C  
ATOM   2927  C   GLU A 368     -33.979 -19.394  14.483  1.00 84.78           C  
ATOM   2928  O   GLU A 368     -34.778 -18.974  15.323  1.00 84.78           O  
ATOM   2929  CB  GLU A 368     -31.949 -20.685  15.184  1.00 84.78           C  
ATOM   2930  CG  GLU A 368     -31.402 -22.001  15.716  1.00 84.78           C  
ATOM   2931  CD  GLU A 368     -29.948 -21.916  16.151  1.00 84.78           C  
ATOM   2932  OE1 GLU A 368     -29.397 -22.931  16.632  1.00 84.78           O  
ATOM   2933  OE2 GLU A 368     -29.354 -20.823  16.009  1.00 84.78           O1-
ATOM   2934  N   GLU A 369     -33.683 -18.745  13.459  1.00 81.27           N  
ATOM   2935  CA  GLU A 369     -34.224 -17.415  13.197  1.00 81.27           C  
ATOM   2936  C   GLU A 369     -35.726 -17.472  12.930  1.00 81.27           C  
ATOM   2937  O   GLU A 369     -36.475 -16.606  13.383  1.00 81.27           O  
ATOM   2938  CB  GLU A 369     -33.505 -16.764  12.013  1.00 81.27           C  
ATOM   2939  CG  GLU A 369     -32.078 -16.334  12.322  1.00 81.27           C  
ATOM   2940  CD  GLU A 369     -31.351 -15.757  11.117  1.00 81.27           C  
ATOM   2941  OE1 GLU A 369     -30.165 -15.376  11.248  1.00 81.27           O  
ATOM   2942  OE2 GLU A 369     -31.973 -15.683  10.034  1.00 81.27           O1-
ATOM   2943  N   THR A 370     -36.161 -18.472  12.187  1.00 73.55           N  
ATOM   2944  CA  THR A 370     -37.579 -18.659  11.905  1.00 73.55           C  
ATOM   2945  C   THR A 370     -38.357 -18.925  13.190  1.00 73.55           C  
ATOM   2946  O   THR A 370     -39.457 -18.400  13.378  1.00 73.55           O  
ATOM   2947  CB  THR A 370     -37.803 -19.819  10.916  1.00 73.55           C  
ATOM   2948  CG2 THR A 370     -39.265 -19.903  10.490  1.00 73.55           C  
ATOM   2949  OG1 THR A 370     -36.990 -19.613   9.755  1.00 73.55           O  
ATOM   2950  N   LYS A 371     -37.736 -19.777  14.049  1.00 84.68           N  
ATOM   2951  CA  LYS A 371     -38.348 -20.034  15.349  1.00 84.68           C  
ATOM   2952  C   LYS A 371     -38.463 -18.749  16.164  1.00 84.68           C  
ATOM   2953  O   LYS A 371     -39.499 -18.488  16.779  1.00 84.68           O  
ATOM   2954  CB  LYS A 371     -37.544 -21.076  16.126  1.00 84.68           C  
ATOM   2955  CG  LYS A 371     -38.245 -21.599  17.371  1.00 84.68           C  
ATOM   2956  CD  LYS A 371     -37.435 -22.694  18.052  1.00 84.68           C  
ATOM   2957  CE  LYS A 371     -38.112 -23.181  19.326  1.00 84.68           C  
ATOM   2958  NZ  LYS A 371     -37.316 -24.248  20.003  1.00 84.68           N1+
ATOM   2959  N   LYS A 372     -37.467 -17.973  16.143  1.00 87.83           N  
ATOM   2960  CA  LYS A 372     -37.486 -16.697  16.852  1.00 87.83           C  
ATOM   2961  C   LYS A 372     -38.535 -15.756  16.265  1.00 87.83           C  
ATOM   2962  O   LYS A 372     -39.256 -15.083  17.005  1.00 87.83           O  
ATOM   2963  CB  LYS A 372     -36.107 -16.038  16.807  1.00 87.83           C  
ATOM   2964  CG  LYS A 372     -35.922 -14.919  17.822  1.00 87.83           C  
ATOM   2965  CD  LYS A 372     -34.497 -14.382  17.809  1.00 87.83           C  
ATOM   2966  CE  LYS A 372     -34.331 -13.209  18.765  1.00 87.83           C  
ATOM   2967  NZ  LYS A 372     -32.943 -12.658  18.733  1.00 87.83           N1+
ATOM   2968  N   ALA A 373     -38.615 -15.734  14.974  1.00 78.11           N  
ATOM   2969  CA  ALA A 373     -39.593 -14.884  14.301  1.00 78.11           C  
ATOM   2970  C   ALA A 373     -41.019 -15.312  14.638  1.00 78.11           C  
ATOM   2971  O   ALA A 373     -41.891 -14.470  14.861  1.00 78.11           O  
ATOM   2972  CB  ALA A 373     -39.375 -14.914  12.790  1.00 78.11           C  
ATOM   2973  N   LEU A 374     -41.228 -16.603  14.648  1.00 82.02           N  
ATOM   2974  CA  LEU A 374     -42.545 -17.126  14.995  1.00 82.02           C  
ATOM   2975  C   LEU A 374     -42.911 -16.766  16.430  1.00 82.02           C  
ATOM   2976  O   LEU A 374     -44.059 -16.416  16.713  1.00 82.02           O  
ATOM   2977  CB  LEU A 374     -42.584 -18.644  14.810  1.00 82.02           C  
ATOM   2978  CG  LEU A 374     -42.816 -19.149  13.385  1.00 82.02           C  
ATOM   2979  CD1 LEU A 374     -42.545 -20.648  13.303  1.00 82.02           C  
ATOM   2980  CD2 LEU A 374     -44.236 -18.832  12.929  1.00 82.02           C  
ATOM   2981  N   GLU A 375     -41.945 -16.847  17.329  1.00 87.35           N  
ATOM   2982  CA  GLU A 375     -42.163 -16.463  18.721  1.00 87.35           C  
ATOM   2983  C   GLU A 375     -42.498 -14.980  18.838  1.00 87.35           C  
ATOM   2984  O   GLU A 375     -43.375 -14.595  19.615  1.00 87.35           O  
ATOM   2985  CB  GLU A 375     -40.933 -16.794  19.569  1.00 87.35           C  
ATOM   2986  CG  GLU A 375     -40.739 -18.282  19.819  1.00 87.35           C  
ATOM   2987  CD  GLU A 375     -39.441 -18.606  20.542  1.00 87.35           C  
ATOM   2988  OE1 GLU A 375     -39.185 -19.798  20.825  1.00 87.35           O  
ATOM   2989  OE2 GLU A 375     -38.675 -17.659  20.830  1.00 87.35           O1-
ATOM   2990  N   GLU A 376     -41.859 -14.183  18.087  1.00 85.60           N  
ATOM   2991  CA  GLU A 376     -42.119 -12.747  18.070  1.00 85.60           C  
ATOM   2992  C   GLU A 376     -43.523 -12.447  17.552  1.00 85.60           C  
ATOM   2993  O   GLU A 376     -44.215 -11.578  18.088  1.00 85.60           O  
ATOM   2994  CB  GLU A 376     -41.077 -12.022  17.214  1.00 85.60           C  
ATOM   2995  CG  GLU A 376     -39.693 -11.968  17.845  1.00 85.60           C  
ATOM   2996  CD  GLU A 376     -38.657 -11.290  16.964  1.00 85.60           C  
ATOM   2997  OE1 GLU A 376     -37.466 -11.248  17.347  1.00 85.60           O  
ATOM   2998  OE2 GLU A 376     -39.040 -10.794  15.880  1.00 85.60           O1-
ATOM   2999  N   VAL A 377     -43.908 -13.193  16.482  1.00 81.05           N  
ATOM   3000  CA  VAL A 377     -45.249 -13.032  15.931  1.00 81.05           C  
ATOM   3001  C   VAL A 377     -46.289 -13.442  16.971  1.00 81.05           C  
ATOM   3002  O   VAL A 377     -47.314 -12.773  17.130  1.00 81.05           O  
ATOM   3003  CB  VAL A 377     -45.434 -13.859  14.638  1.00 81.05           C  
ATOM   3004  CG1 VAL A 377     -46.904 -13.891  14.225  1.00 81.05           C  
ATOM   3005  CG2 VAL A 377     -44.572 -13.288  13.513  1.00 81.05           C  
ATOM   3006  N   GLU A 378     -46.042 -14.493  17.696  1.00 85.66           N  
ATOM   3007  CA  GLU A 378     -46.952 -14.950  18.743  1.00 85.66           C  
ATOM   3008  C   GLU A 378     -47.080 -13.912  19.854  1.00 85.66           C  
ATOM   3009  O   GLU A 378     -48.182 -13.647  20.340  1.00 85.66           O  
ATOM   3010  CB  GLU A 378     -46.479 -16.285  19.322  1.00 85.66           C  
ATOM   3011  CG  GLU A 378     -46.935 -17.498  18.525  1.00 85.66           C  
ATOM   3012  CD  GLU A 378     -46.390 -18.811  19.065  1.00 85.66           C  
ATOM   3013  OE1 GLU A 378     -46.661 -19.874  18.463  1.00 85.66           O  
ATOM   3014  OE2 GLU A 378     -45.686 -18.775  20.099  1.00 85.66           O1-
ATOM   3015  N   GLU A 379     -45.975 -13.322  20.225  1.00 87.44           N  
ATOM   3016  CA  GLU A 379     -45.979 -12.263  21.231  1.00 87.44           C  
ATOM   3017  C   GLU A 379     -46.775 -11.052  20.756  1.00 87.44           C  
ATOM   3018  O   GLU A 379     -47.548 -10.471  21.521  1.00 87.44           O  
ATOM   3019  CB  GLU A 379     -44.546 -11.848  21.579  1.00 87.44           C  
ATOM   3020  CG  GLU A 379     -43.815 -12.847  22.463  1.00 87.44           C  
ATOM   3021  CD  GLU A 379     -42.367 -12.464  22.729  1.00 87.44           C  
ATOM   3022  OE1 GLU A 379     -41.642 -13.248  23.384  1.00 87.44           O  
ATOM   3023  OE2 GLU A 379     -41.954 -11.373  22.278  1.00 87.44           O1-
ATOM   3024  N   LEU A 380     -46.620 -10.718  19.536  1.00 87.52           N  
ATOM   3025  CA  LEU A 380     -47.341  -9.590  18.958  1.00 87.52           C  
ATOM   3026  C   LEU A 380     -48.840  -9.868  18.912  1.00 87.52           C  
ATOM   3027  O   LEU A 380     -49.649  -8.987  19.212  1.00 87.52           O  
ATOM   3028  CB  LEU A 380     -46.822  -9.286  17.550  1.00 87.52           C  
ATOM   3029  CG  LEU A 380     -46.465  -7.828  17.258  1.00 87.52           C  
ATOM   3030  CD1 LEU A 380     -45.110  -7.743  16.564  1.00 87.52           C  
ATOM   3031  CD2 LEU A 380     -47.548  -7.172  16.409  1.00 87.52           C  
ATOM   3032  N   ASN A 381     -49.131 -11.090  18.547  1.00 84.13           N  
ATOM   3033  CA  ASN A 381     -50.540 -11.469  18.514  1.00 84.13           C  
ATOM   3034  C   ASN A 381     -51.176 -11.384  19.899  1.00 84.13           C  
ATOM   3035  O   ASN A 381     -52.321 -10.948  20.035  1.00 84.13           O  
ATOM   3036  CB  ASN A 381     -50.704 -12.878  17.940  1.00 84.13           C  
ATOM   3037  CG  ASN A 381     -50.917 -12.875  16.440  1.00 84.13           C  
ATOM   3038  ND2 ASN A 381     -50.541 -13.968  15.785  1.00 84.13           N  
ATOM   3039  OD1 ASN A 381     -51.416 -11.899  15.872  1.00 84.13           O  
ATOM   3040  N   GLN A 382     -50.472 -11.819  20.941  1.00 89.47           N  
ATOM   3041  CA  GLN A 382     -50.953 -11.707  22.314  1.00 89.47           C  
ATOM   3042  C   GLN A 382     -51.164 -10.247  22.706  1.00 89.47           C  
ATOM   3043  O   GLN A 382     -52.169  -9.906  23.333  1.00 89.47           O  
ATOM   3044  CB  GLN A 382     -49.977 -12.375  23.283  1.00 89.47           C  
ATOM   3045  CG  GLN A 382     -50.174 -13.879  23.416  1.00 89.47           C  
ATOM   3046  CD  GLN A 382     -49.126 -14.533  24.296  1.00 89.47           C  
ATOM   3047  NE2 GLN A 382     -49.188 -15.855  24.410  1.00 89.47           N  
ATOM   3048  OE1 GLN A 382     -48.266 -13.855  24.868  1.00 89.47           O  
ATOM   3049  N   ARG A 383     -50.207  -9.410  22.302  1.00 86.45           N  
ATOM   3050  CA  ARG A 383     -50.341  -7.981  22.565  1.00 86.45           C  
ATOM   3051  C   ARG A 383     -51.531  -7.395  21.812  1.00 86.45           C  
ATOM   3052  O   ARG A 383     -52.251  -6.545  22.342  1.00 86.45           O  
ATOM   3053  CB  ARG A 383     -49.060  -7.240  22.178  1.00 86.45           C  
ATOM   3054  CG  ARG A 383     -47.911  -7.444  23.154  1.00 86.45           C  
ATOM   3055  CD  ARG A 383     -46.741  -6.518  22.849  1.00 86.45           C  
ATOM   3056  NE  ARG A 383     -46.022  -6.936  21.649  1.00 86.45           N  
ATOM   3057  CZ  ARG A 383     -44.952  -6.320  21.154  1.00 86.45           C  
ATOM   3058  NH1 ARG A 383     -44.454  -5.242  21.749  1.00 86.45           N1+
ATOM   3059  NH2 ARG A 383     -44.375  -6.786  20.056  1.00 86.45           N  
ATOM   3060  N   PHE A 384     -51.756  -7.769  20.621  1.00 85.10           N  
ATOM   3061  CA  PHE A 384     -52.884  -7.329  19.810  1.00 85.10           C  
ATOM   3062  C   PHE A 384     -54.205  -7.749  20.446  1.00 85.10           C  
ATOM   3063  O   PHE A 384     -55.141  -6.952  20.529  1.00 85.10           O  
ATOM   3064  CB  PHE A 384     -52.782  -7.896  18.391  1.00 85.10           C  
ATOM   3065  CG  PHE A 384     -53.837  -7.378  17.452  1.00 85.10           C  
ATOM   3066  CD1 PHE A 384     -54.955  -8.145  17.148  1.00 85.10           C  
ATOM   3067  CD2 PHE A 384     -53.711  -6.121  16.872  1.00 85.10           C  
ATOM   3068  CE1 PHE A 384     -55.933  -7.668  16.279  1.00 85.10           C  
ATOM   3069  CE2 PHE A 384     -54.685  -5.638  16.003  1.00 85.10           C  
ATOM   3070  CZ  PHE A 384     -55.795  -6.412  15.708  1.00 85.10           C  
ATOM   3071  N   GLU A 385     -54.300  -8.972  20.850  1.00 89.60           N  
ATOM   3072  CA  GLU A 385     -55.516  -9.478  21.478  1.00 89.60           C  
ATOM   3073  C   GLU A 385     -55.823  -8.731  22.772  1.00 89.60           C  
ATOM   3074  O   GLU A 385     -56.979  -8.414  23.053  1.00 89.60           O  
ATOM   3075  CB  GLU A 385     -55.394 -10.979  21.753  1.00 89.60           C  
ATOM   3076  CG  GLU A 385     -55.517 -11.845  20.508  1.00 89.60           C  
ATOM   3077  CD  GLU A 385     -55.371 -13.332  20.794  1.00 89.60           C  
ATOM   3078  OE1 GLU A 385     -55.523 -14.148  19.857  1.00 89.60           O  
ATOM   3079  OE2 GLU A 385     -55.104 -13.683  21.966  1.00 89.60           O1-
ATOM   3080  N   GLU A 386     -54.774  -8.436  23.464  1.00 88.00           N  
ATOM   3081  CA  GLU A 386     -54.943  -7.635  24.674  1.00 88.00           C  
ATOM   3082  C   GLU A 386     -55.463  -6.239  24.343  1.00 88.00           C  
ATOM   3083  O   GLU A 386     -56.332  -5.713  25.040  1.00 88.00           O  
ATOM   3084  CB  GLU A 386     -53.624  -7.537  25.442  1.00 88.00           C  
ATOM   3085  CG  GLU A 386     -53.197  -8.841  26.101  1.00 88.00           C  
ATOM   3086  CD  GLU A 386     -51.833  -8.759  26.767  1.00 88.00           C  
ATOM   3087  OE1 GLU A 386     -51.354  -9.787  27.298  1.00 88.00           O  
ATOM   3088  OE2 GLU A 386     -51.239  -7.658  26.760  1.00 88.00           O1-
ATOM   3089  N   ALA A 387     -54.890  -5.669  23.254  1.00 84.05           N  
ATOM   3090  CA  ALA A 387     -55.334  -4.344  22.832  1.00 84.05           C  
ATOM   3091  C   ALA A 387     -56.793  -4.369  22.386  1.00 84.05           C  
ATOM   3092  O   ALA A 387     -57.554  -3.443  22.676  1.00 84.05           O  
ATOM   3093  CB  ALA A 387     -54.446  -3.819  21.706  1.00 84.05           C  
ATOM   3094  N   LEU A 388     -57.170  -5.426  21.662  1.00 86.17           N  
ATOM   3095  CA  LEU A 388     -58.548  -5.538  21.198  1.00 86.17           C  
ATOM   3096  C   LEU A 388     -59.511  -5.656  22.375  1.00 86.17           C  
ATOM   3097  O   LEU A 388     -60.601  -5.081  22.352  1.00 86.17           O  
ATOM   3098  CB  LEU A 388     -58.707  -6.745  20.271  1.00 86.17           C  
ATOM   3099  CG  LEU A 388     -58.310  -6.535  18.809  1.00 86.17           C  
ATOM   3100  CD1 LEU A 388     -58.275  -7.869  18.072  1.00 86.17           C  
ATOM   3101  CD2 LEU A 388     -59.270  -5.566  18.128  1.00 86.17           C  
ATOM   3102  N   GLU A 389     -59.112  -6.371  23.398  1.00 89.06           N  
ATOM   3103  CA  GLU A 389     -59.934  -6.511  24.597  1.00 89.06           C  
ATOM   3104  C   GLU A 389     -60.089  -5.176  25.319  1.00 89.06           C  
ATOM   3105  O   GLU A 389     -61.174  -4.847  25.801  1.00 89.06           O  
ATOM   3106  CB  GLU A 389     -59.332  -7.554  25.543  1.00 89.06           C  
ATOM   3107  CG  GLU A 389     -59.566  -8.992  25.102  1.00 89.06           C  
ATOM   3108  CD  GLU A 389     -58.908 -10.014  26.015  1.00 89.06           C  
ATOM   3109  OE1 GLU A 389     -58.983 -11.229  25.719  1.00 89.06           O  
ATOM   3110  OE2 GLU A 389     -58.313  -9.598  27.033  1.00 89.06           O1-
ATOM   3111  N   GLU A 390     -59.128  -4.404  25.319  1.00 89.40           N  
ATOM   3112  CA  GLU A 390     -59.157  -3.086  25.945  1.00 89.40           C  
ATOM   3113  C   GLU A 390     -60.074  -2.135  25.182  1.00 89.40           C  
ATOM   3114  O   GLU A 390     -60.811  -1.354  25.788  1.00 89.40           O  
ATOM   3115  CB  GLU A 390     -57.745  -2.500  26.032  1.00 89.40           C  
ATOM   3116  CG  GLU A 390     -56.913  -3.068  27.172  1.00 89.40           C  
ATOM   3117  CD  GLU A 390     -55.547  -2.414  27.301  1.00 89.40           C  
ATOM   3118  OE1 GLU A 390     -54.754  -2.832  28.175  1.00 89.40           O  
ATOM   3119  OE2 GLU A 390     -55.267  -1.475  26.522  1.00 89.40           O1-
ATOM   3120  N   VAL A 391     -59.893  -2.229  23.886  1.00 83.86           N  
ATOM   3121  CA  VAL A 391     -60.761  -1.394  23.062  1.00 83.86           C  
ATOM   3122  C   VAL A 391     -62.221  -1.769  23.304  1.00 83.86           C  
ATOM   3123  O   VAL A 391     -63.084  -0.893  23.411  1.00 83.86           O  
ATOM   3124  CB  VAL A 391     -60.419  -1.526  21.561  1.00 83.86           C  
ATOM   3125  CG1 VAL A 391     -61.482  -0.845  20.702  1.00 83.86           C  
ATOM   3126  CG2 VAL A 391     -59.038  -0.937  21.274  1.00 83.86           C  
ATOM   3127  N   GLU A 392     -62.465  -2.979  23.390  1.00 86.87           N  
ATOM   3128  CA  GLU A 392     -63.824  -3.453  23.637  1.00 86.87           C  
ATOM   3129  C   GLU A 392     -64.326  -3.000  25.005  1.00 86.87           C  
ATOM   3130  O   GLU A 392     -65.496  -2.644  25.156  1.00 86.87           O  
ATOM   3131  CB  GLU A 392     -63.890  -4.978  23.531  1.00 86.87           C  
ATOM   3132  CG  GLU A 392     -65.220  -5.501  23.008  1.00 86.87           C  
ATOM   3133  CD  GLU A 392     -65.190  -6.983  22.668  1.00 86.87           C  
ATOM   3134  OE1 GLU A 392     -66.236  -7.532  22.253  1.00 86.87           O  
ATOM   3135  OE2 GLU A 392     -64.111  -7.600  22.817  1.00 86.87           O1-
ATOM   3136  N   ARG A 393     -63.489  -3.024  25.967  1.00 89.65           N  
ATOM   3137  CA  ARG A 393     -63.828  -2.520  27.294  1.00 89.65           C  
ATOM   3138  C   ARG A 393     -64.185  -1.039  27.243  1.00 89.65           C  
ATOM   3139  O   ARG A 393     -65.136  -0.601  27.893  1.00 89.65           O  
ATOM   3140  CB  ARG A 393     -62.669  -2.747  28.268  1.00 89.65           C  
ATOM   3141  CG  ARG A 393     -62.549  -4.180  28.760  1.00 89.65           C  
ATOM   3142  CD  ARG A 393     -61.514  -4.310  29.869  1.00 89.65           C  
ATOM   3143  NE  ARG A 393     -61.156  -5.706  30.111  1.00 89.65           N  
ATOM   3144  CZ  ARG A 393     -60.138  -6.108  30.866  1.00 89.65           C  
ATOM   3145  NH1 ARG A 393     -59.353  -5.224  31.471  1.00 89.65           N1+
ATOM   3146  NH2 ARG A 393     -59.903  -7.402  31.019  1.00 89.65           N  
ATOM   3147  N   ILE A 394     -63.500  -0.216  26.488  1.00 83.36           N  
ATOM   3148  CA  ILE A 394     -63.734   1.216  26.327  1.00 83.36           C  
ATOM   3149  C   ILE A 394     -65.061   1.443  25.609  1.00 83.36           C  
ATOM   3150  O   ILE A 394     -65.828   2.337  25.976  1.00 83.36           O  
ATOM   3151  CB  ILE A 394     -62.581   1.893  25.553  1.00 83.36           C  
ATOM   3152  CG1 ILE A 394     -61.290   1.856  26.378  1.00 83.36           C  
ATOM   3153  CG2 ILE A 394     -62.953   3.331  25.180  1.00 83.36           C  
ATOM   3154  CD1 ILE A 394     -60.063   2.359  25.629  1.00 83.36           C  
ATOM   3155  N   LYS A 395     -65.280   0.573  24.603  1.00 83.05           N  
ATOM   3156  CA  LYS A 395     -66.543   0.690  23.878  1.00 83.05           C  
ATOM   3157  C   LYS A 395     -67.729   0.392  24.791  1.00 83.05           C  
ATOM   3158  O   LYS A 395     -68.767   1.052  24.705  1.00 83.05           O  
ATOM   3159  CB  LYS A 395     -66.559  -0.251  22.674  1.00 83.05           C  
ATOM   3160  CG  LYS A 395     -65.924   0.335  21.422  1.00 83.05           C  
ATOM   3161  CD  LYS A 395     -66.168  -0.549  20.205  1.00 83.05           C  
ATOM   3162  CE  LYS A 395     -65.549   0.047  18.946  1.00 83.05           C  
ATOM   3163  NZ  LYS A 395     -65.783  -0.817  17.752  1.00 83.05           N1+
ATOM   3164  N   ARG A 396     -67.599  -0.581  25.597  1.00 86.67           N  
ATOM   3165  CA  ARG A 396     -68.662  -0.913  26.541  1.00 86.67           C  
ATOM   3166  C   ARG A 396     -68.860   0.207  27.558  1.00 86.67           C  
ATOM   3167  O   ARG A 396     -69.995   0.537  27.911  1.00 86.67           O  
ATOM   3168  CB  ARG A 396     -68.350  -2.226  27.262  1.00 86.67           C  
ATOM   3169  CG  ARG A 396     -68.642  -3.468  26.434  1.00 86.67           C  
ATOM   3170  CD  ARG A 396     -68.470  -4.742  27.249  1.00 86.67           C  
ATOM   3171  NE  ARG A 396     -68.606  -5.934  26.418  1.00 86.67           N  
ATOM   3172  CZ  ARG A 396     -68.497  -7.183  26.862  1.00 86.67           C  
ATOM   3173  NH1 ARG A 396     -68.248  -7.429  28.143  1.00 86.67           N1+
ATOM   3174  NH2 ARG A 396     -68.638  -8.196  26.019  1.00 86.67           N  
ATOM   3175  N   ARG A 397     -67.820   0.817  28.052  1.00 82.40           N  
ATOM   3176  CA  ARG A 397     -67.900   1.953  28.965  1.00 82.40           C  
ATOM   3177  C   ARG A 397     -68.548   3.156  28.288  1.00 82.40           C  
ATOM   3178  O   ARG A 397     -69.329   3.879  28.910  1.00 82.40           O  
ATOM   3179  CB  ARG A 397     -66.509   2.329  29.481  1.00 82.40           C  
ATOM   3180  CG  ARG A 397     -66.525   3.115  30.781  1.00 82.40           C  
ATOM   3181  CD  ARG A 397     -65.124   3.305  31.343  1.00 82.40           C  
ATOM   3182  NE  ARG A 397     -65.100   4.305  32.406  1.00 82.40           N  
ATOM   3183  CZ  ARG A 397     -64.020   4.641  33.108  1.00 82.40           C  
ATOM   3184  NH1 ARG A 397     -62.850   4.059  32.870  1.00 82.40           N1+
ATOM   3185  NH2 ARG A 397     -64.111   5.564  34.053  1.00 82.40           N  
ATOM   3186  N   GLN A 398     -68.326   3.350  27.026  1.00 76.85           N  
ATOM   3187  CA  GLN A 398     -68.916   4.451  26.273  1.00 76.85           C  
ATOM   3188  C   GLN A 398     -70.421   4.258  26.107  1.00 76.85           C  
ATOM   3189  O   GLN A 398     -71.187   5.222  26.176  1.00 76.85           O  
ATOM   3190  CB  GLN A 398     -68.250   4.584  24.903  1.00 76.85           C  
ATOM   3191  CG  GLN A 398     -67.235   5.717  24.821  1.00 76.85           C  
ATOM   3192  CD  GLN A 398     -66.685   5.911  23.420  1.00 76.85           C  
ATOM   3193  NE2 GLN A 398     -65.813   6.901  23.257  1.00 76.85           N  
ATOM   3194  OE1 GLN A 398     -67.038   5.176  22.493  1.00 76.85           O  
ATOM   3195  N   LYS A 399     -70.749   3.018  25.874  1.00 77.52           N  
ATOM   3196  CA  LYS A 399     -72.183   2.753  25.791  1.00 77.52           C  
ATOM   3197  C   LYS A 399     -72.849   2.907  27.155  1.00 77.52           C  
ATOM   3198  O   LYS A 399     -73.945   3.462  27.256  1.00 77.52           O  
ATOM   3199  CB  LYS A 399     -72.439   1.350  25.238  1.00 77.52           C  
ATOM   3200  CG  LYS A 399     -72.377   1.262  23.720  1.00 77.52           C  
ATOM   3201  CD  LYS A 399     -72.804  -0.113  23.223  1.00 77.52           C  
ATOM   3202  CE  LYS A 399     -72.664  -0.229  21.711  1.00 77.52           C  
ATOM   3203  NZ  LYS A 399     -73.112  -1.564  21.214  1.00 77.52           N1+
TER   
END
